# Supplementary material for: Phylogenomics and classification of Cactaceae based on hundreds of nuclear genes
Source: Plant Syst Evol. 2025 Aug 11;311(5):28. doi: 10.1007/s00606-025-01948-z (PMC12339657; doi:10.1007/s00606-025-01948-z)
Supplement: Supplementary file 4 — Online Resource 4: Containing alignments and RAxML gene trees for all included loci and all phylogenetic datasets (ZIP 10372 KB) [file 606_2025_1948_MOESM4_ESM.zip › de Vos et al_ESM_4/ESM_data_genetrees/QC.bestTreeCollapsed.trees]

((PAFTOL004620:0.002251,((PAFTOL004636:0.016160,PAFTOL008422:0.019123,PAFTOL004627:0.000001):0.007450,(PAFTOL008421:0.005153,PAFTOL004623:0.004133):0.002268):0.003550,(PAFTOL004573:0.008076,PAFTOL004654:0.014326,(PAFTOL009193:0.015116,PAFTOL004578:0.008815,(PAFTOL004556:0.002940,PAFTOL004647:0.008817):0.002939,((PAFTOL004649:0.000001,PAFTOL009229:0.007805,PAFTOL004609:0.002707):0.002703,PAFTOL004596:0.005887):0.002666,(PAFTOL009175:0.000001,(((((PAFTOL004603:0.020553,PAFTOL009221:0.000001):0.001787,PAFTOL004567:0.007546):0.001781,((PAFTOL009291:0.010241,PAFTOL009287:0.002004):0.010113,(PAFTOL004584:0.004703,PAFTOL009191:0.007933,(PAFTOL004667:0.042084,PAFTOL009227:0.001955):0.002183,PAFTOL004625:0.007942):0.007266,(PAFTOL009279:0.004021,PAFTOL004562:0.006012,(PAFTOL004577:0.000001,PAFTOL004638:0.002222,((PAFTOL009203:0.002988,PAFTOL004560:0.003828):0.002993,PAFTOL004652:0.001246):0.000966):0.004427,PAFTOL008419:0.006019):0.002001,(PAFTOL005043:0.002582,PAFTOL004666:0.014736,PAFTOL009195:0.000001):0.002574,PAFTOL004617:0.005536):0.005421):0.004471,((((((((((PAFTOL004566:0.003300,SRR7905862:0.000001):0.036223,SRR7905849:0.030175):0.004383,((PAFTOL004572:0.018109,(PAFTOL004593:0.001781,PAFTOL009243:0.006365):0.010766):0.005781,((SRR8327214:0.000001,PAFTOL005047:0.006593):0.002797,SRR7905861:0.006232):0.010910):0.012237):0.002096,PAFTOL004619:0.028530):0.050057,((PAFTOL009319:0.022030,PAFTOL009321:0.029488):0.029014,(PAFTOL009311:0.037538,PAFTOL009313:0.094744):0.018906):0.018165):0.007253,(SRR5137212:0.018807,PAFTOL004637:0.024461):0.005038):0.016965,PAFTOL008439:0.027418):0.016840,((PAFTOL009235:0.000001,PAFTOL004561:0.011557,(((PAFTOL009253:0.021183,PAFTOL009237:0.000001):0.021221,PAFTOL004611:0.000001):0.008177,PAFTOL004610:0.021203):0.006251):0.056127,((PAFTOL008084:0.000001,(PAFTOL004551:0.003252,PAFTOL009207:0.000001):0.003255,PAFTOL009285:0.001838):0.004650,((PAFTOL004661:0.006140,PAFTOL004585:0.004045):0.005105,PAFTOL004657:0.010272):0.001968,(((PAFTOL004564:0.008698,PAFTOL009269:0.005152):0.017318,PAFTOL009267:0.010958):0.013731,PAFTOL004571:0.000001):0.004648):0.008645):0.030619):0.004161,((PAFTOL009315:0.563475,PAFTOL007498:0.010380):0.035621,((PAFTOL009297:0.012190,((PAFTOL004547:0.000001,PAFTOL009265:0.017311):0.004796,((PAFTOL009249:0.005750,(PAFTOL005035:0.011022,PAFTOL009299:0.000001):0.061350,PAFTOL009295:0.000001,(PAFTOL009179:0.033152,PAFTOL009261:0.017611):0.000515,PAFTOL004565:0.000001,PAFTOL005169:0.000001,PAFTOL004635:0.023238):0.041852,PAFTOL009289:0.015292):0.088656):0.023983):0.008200,PAFTOL009233:0.028486):0.015996):0.001542,(PAFTOL004633:0.006141,(PAFTOL004634:0.004972,PAFTOL004568:0.013860):0.005796):0.001983):0.006015,(PAFTOL004574:0.003688,PAFTOL008436:0.006090,PAFTOL004587:0.012355,((PAFTOL009257:0.000001,PAFTOL009255:0.012751):0.007004,PAFTOL005025:0.000001,(PAFTOL009205:0.003446,PAFTOL005026:0.000001):0.003421):0.002700):0.004220,(PAFTOL004640:0.012734,(((PAFTOL004597:0.000001,(PAFTOL004555:0.000001,PAFTOL004665:0.003875):0.003874,SRR5137211:0.177077):0.012823,PAFTOL004648:0.005555,PAFTOL008423:0.008054,PAFTOL009209:0.003706,PAFTOL004601:0.000001,(PAFTOL004583:0.001842,PAFTOL009245:0.003700):0.001836,(((PAFTOL005042:0.000001,PAFTOL009251:0.006534):0.006526,(PAFTOL009187:0.000001,PAFTOL004553:0.011485):0.003896):0.002605,((PAFTOL004639:0.000001,PAFTOL004632:0.005642):0.001838,(PAFTOL004626:0.001852,PAFTOL004605:0.001832):0.007465):0.001837,(((SRR5036296:0.086377,SRR5137213:0.000001):0.061341,PAFTOL009301:0.004996):0.003596,PAFTOL009263:0.000001):0.001782):0.001780):0.003570,(PAFTOL004642:0.009274,(((PAFTOL009183:0.000001,PAFTOL009181:0.000001):0.003233,((PAFTOL004598:0.000001,PAFTOL009217:0.003241,PAFTOL008063:0.000001,((PAFTOL009219:0.000001,PAFTOL004594:0.000001):0.002004,PAFTOL004600:0.000001,PAFTOL008062:0.000001):0.001836):0.003671,PAFTOL009189:0.002593,PAFTOL013501:0.005155,((PAFTOL009199:0.000001,PAFTOL004631:0.001833,PAFTOL004664:0.001841,PAFTOL004624:0.001839,PAFTOL009293:0.000001):0.002451,PAFTOL004554:0.000001,(PAFTOL008060:0.007623,((PAFTOL009197:0.003800,PAFTOL009225:0.000001):0.000001,PAFTOL004552:0.000001):0.000072):0.002490,PAFTOL009223:0.000001,PAFTOL009241:0.002574,PAFTOL008417:0.002914):0.004914,(PAFTOL004599:0.000001,PAFTOL009283:0.003679,PAFTOL004613:0.004057,PAFTOL005024:0.000001):0.001835):0.001832,(PAFTOL009215:0.000001,(PAFTOL004646:0.003690,(PAFTOL004590:0.000001,PAFTOL004591:0.000001):0.003675):0.001838):0.001834):0.002750,PAFTOL004668:0.000001):0.002765,PAFTOL004653:0.009260):0.003685):0.001786):0.002033,PAFTOL008881:0.003736,PAFTOL004644:0.008178,PAFTOL009185:0.006074,(PAFTOL009239:0.016874,(PAFTOL009259:0.007984,PAFTOL004563:0.000001):0.005244):0.002527,(PAFTOL004629:0.008130,PAFTOL004604:0.005601):0.001826):0.002221):0.001832,(PAFTOL004608:0.011189,PAFTOL004582:0.008123):0.001820):0.004241):0.002114,PAFTOL009281:0.023864):0.004194,PAFTOL009271:0.008925):0.003079):0.002574,(PAFTOL004662:0.240870,(PAFTOL004658:0.003844,PAFTOL009231:0.003815,PAFTOL004660:0.000001):0.002741):0.006536,PAFTOL004618:0.000001);
(((PAFTOL009245:0.001984,SRR5137211:0.005303):0.001146,(PAFTOL008423:0.000001,((((((PAFTOL004603:0.001643,PAFTOL004604:0.007433):0.001647,(PAFTOL009221:0.001656,PAFTOL005169:0.004489):0.000807):0.009041,((PAFTOL009257:0.002744,PAFTOL009255:0.000820):0.001355,(PAFTOL004574:0.005829,((SRR8327214:0.000001,PAFTOL009289:0.000831):0.002475,PAFTOL009209:0.002482):0.000818,(PAFTOL008436:0.000001,PAFTOL009175:0.010879):0.002356,(((PAFTOL008881:0.000001,PAFTOL009251:0.004064):0.002446,(PAFTOL009233:0.019036,(((PAFTOL004619:0.016416,(((PAFTOL004637:0.018355,SRR5137212:0.007223):0.011727,((PAFTOL009321:0.037195,(PAFTOL009315:0.156628,PAFTOL009319:0.015321):0.015665):0.029650,(PAFTOL009311:0.059926,PAFTOL009313:0.081084):0.012045):0.007252):0.010116,((((PAFTOL009237:0.000001,PAFTOL009253:0.002706):0.017065,((PAFTOL004561:0.000001,PAFTOL004611:0.000816,PAFTOL004610:0.003267):0.000774,PAFTOL009235:0.002490):0.003093):0.012013,PAFTOL004564:0.035045):0.000228,((((PAFTOL004661:0.010738,SRR7905862:0.002514,PAFTOL004585:0.002447):0.000656,PAFTOL004566:0.009801):0.000760,PAFTOL004657:0.005786):0.006543,(PAFTOL009267:0.003311,PAFTOL009269:0.012575):0.004414):0.000828,((PAFTOL009207:0.000001,(PAFTOL004551:0.000820,PAFTOL008084:0.001641):0.000819,PAFTOL009285:0.002456):0.010388,PAFTOL004571:0.009590):0.003402):0.024335):0.007739):0.006154,SRR7905849:0.016075):0.021051,(((((((PAFTOL004635:0.020518,PAFTOL004634:0.000001):0.004907,PAFTOL004568:0.007984):0.007642,(PAFTOL004633:0.013384,PAFTOL004567:0.010924):0.002117):0.001103,(PAFTOL009281:0.021460,PAFTOL004629:0.005197):0.007466):0.004565,((PAFTOL013501:0.006574,(PAFTOL005035:0.005783,(PAFTOL008062:0.007394,PAFTOL004591:0.000001,(PAFTOL008063:0.000826,(PAFTOL004664:0.000001,PAFTOL004600:0.001631,(PAFTOL004598:0.008233,(PAFTOL008060:0.001640,PAFTOL008417:0.003751):0.002799,PAFTOL009217:0.005717,PAFTOL009219:0.000001):0.000810):0.001628):0.000810):0.000810,(((PAFTOL009223:0.000001,PAFTOL004624:0.002445,PAFTOL009241:0.001630,PAFTOL004646:0.004099,PAFTOL009225:0.000816,PAFTOL004552:0.000001):0.000808,PAFTOL009293:0.000001,((PAFTOL004590:0.000818,PAFTOL009283:0.000191):0.000627,PAFTOL009199:0.005756):0.001618):0.000813,PAFTOL009215:0.003264):0.000810,PAFTOL004554:0.000001,PAFTOL004594:0.001635):0.001633):0.000803,((((PAFTOL004613:0.005825,(PAFTOL004584:0.007394,PAFTOL009179:0.005851,(((PAFTOL004562:0.011587,(PAFTOL004631:0.004067,(PAFTOL004653:0.007415,(PAFTOL004668:0.000826,(PAFTOL004666:0.000001,PAFTOL004667:0.000001,PAFTOL009279:0.004918):0.001632):0.001617):0.000829):0.000789):0.000843,PAFTOL009195:0.002436,(PAFTOL009287:0.000001,(PAFTOL004560:0.002451,PAFTOL009203:0.001212):0.001228,PAFTOL005043:0.004098):0.002431):0.000813,(PAFTOL004617:0.009169,PAFTOL004638:0.003716):0.002820):0.000806,PAFTOL004577:0.000829,PAFTOL005024:0.011525):0.001218):0.001220,PAFTOL009291:0.001691,(PAFTOL004652:0.004099,((PAFTOL004625:0.007454,PAFTOL009191:0.003296):0.000746,PAFTOL004642:0.010041):0.003301):0.003273,PAFTOL009227:0.000001,(PAFTOL009189:0.000001,((PAFTOL009197:0.005464,PAFTOL009295:0.002296):0.003060,PAFTOL009183:0.000001,PAFTOL009181:0.002016):0.004189):0.006088):0.001630,PAFTOL004599:0.002498):0.000808,PAFTOL008419:0.000001):0.000814):0.007452):0.003332,((((((PAFTOL004620:0.009246,PAFTOL009193:0.003317):0.002464,((PAFTOL009271:0.003212,PAFTOL004662:0.012634):0.012785,PAFTOL004572:0.009216):0.001552,PAFTOL004636:0.007429,PAFTOL008422:0.009949,PAFTOL004623:0.010842):0.001630,(PAFTOL008421:0.014906,PAFTOL004573:0.007073,PAFTOL004654:0.000001):0.001534,(PAFTOL004627:0.008315,(PAFTOL004609:0.000001,((PAFTOL009229:0.000001,(PAFTOL004658:0.004147,PAFTOL004660:0.002482):0.001635,((PAFTOL009231:0.007701,PAFTOL004565:0.011739):0.009745,PAFTOL004618:0.005709):0.000894):0.001093,PAFTOL004649:0.000821):0.001088):0.001092):0.000817):0.001635,(PAFTOL004582:0.009277,PAFTOL004608:0.010850):0.001526):0.001702,((PAFTOL009261:0.015077,PAFTOL004556:0.007152):0.000791,PAFTOL004647:0.000827):0.005327):0.000793,(PAFTOL004596:0.008144,PAFTOL004578:0.016864):0.004442):0.010400):0.001552,PAFTOL008439:0.005496):0.009292):0.003378):0.007475):0.000652,(((PAFTOL007498:0.000368,PAFTOL009259:0.000001):0.000460,(PAFTOL009239:0.014064,PAFTOL009297:0.002498):0.000875):0.000820,PAFTOL004644:0.005842):0.003291):0.000815):0.000805):0.000808,PAFTOL004640:0.003324):0.000813,PAFTOL004563:0.006599,PAFTOL009185:0.004104):0.001258,((PAFTOL009243:0.002540,PAFTOL004593:0.002553):0.000819,PAFTOL004587:0.014558):0.003885):0.001177,(PAFTOL004648:0.000001,PAFTOL005047:0.000833,SRR7905861:0.012401,((PAFTOL004553:0.000839,((PAFTOL009265:0.003412,PAFTOL004639:0.000001):0.002710,PAFTOL004605:0.000831):0.001350,PAFTOL004583:0.000001):0.001011,(PAFTOL009187:0.000001,PAFTOL004665:0.000910):0.002964):0.000971,PAFTOL004626:0.000849):0.001051):0.001625,PAFTOL005042:0.000844,PAFTOL004601:0.001688,((PAFTOL005025:0.004104,PAFTOL005026:0.000001,PAFTOL009205:0.000001):0.004088,PAFTOL004555:0.002513):0.000811,PAFTOL004632:0.000001,(PAFTOL004597:0.012126,SRR5036296:0.002534):0.001171):0.001447,(PAFTOL009303:0.002453,PAFTOL004547:0.005132):0.008663,PAFTOL009299:0.000001):0.001628,(PAFTOL009249:0.012416,PAFTOL009301:0.000001,SRR5137213:0.005839):0.006440,PAFTOL009263:0.000001);
((((PAFTOL004625:0.010308,PAFTOL004613:0.017772):0.014953,PAFTOL009203:0.010602,PAFTOL009287:0.017999,PAFTOL005043:0.000001,(PAFTOL004653:0.000001,(PAFTOL004577:0.013603,((PAFTOL004617:0.007752,PAFTOL004652:0.007756,((PAFTOL009291:0.009983,PAFTOL009227:0.011945):0.001765,PAFTOL004638:0.001934):0.001927):0.001927,PAFTOL009191:0.006356,(PAFTOL004642:0.026987,PAFTOL009279:0.016352):0.003088,(((PAFTOL009283:0.001920,PAFTOL004591:0.001921,(PAFTOL004646:0.000001,PAFTOL004590:0.000001,PAFTOL009219:0.002205,(PAFTOL008062:0.000001,PAFTOL004552:0.000001,PAFTOL009293:0.000001,PAFTOL008060:0.005173,(((PAFTOL009197:0.000001,PAFTOL009199:0.000001,PAFTOL009195:0.000001,PAFTOL004560:0.000001):0.033716,(PAFTOL004594:0.000001,PAFTOL004598:0.003634):0.008002):0.001748,PAFTOL004600:0.000001):0.001886):0.001949,(((PAFTOL009241:0.004260,PAFTOL009223:0.000001):0.003507,PAFTOL009225:0.000001):0.005802,PAFTOL008063:0.001918):0.003880,PAFTOL004624:0.007714):0.001919,PAFTOL004664:0.002035):0.001921,PAFTOL004599:0.004275,PAFTOL009179:0.008169):0.001963,(((PAFTOL004604:0.005354,(PAFTOL005169:0.029961,PAFTOL009221:0.000001):0.002585):0.002643,PAFTOL004603:0.010580):0.008026,(PAFTOL009185:0.014598,(((PAFTOL008439:0.008072,((SRR7905849:0.000001,PAFTOL009247:0.000001):0.022588,PAFTOL004619:0.017639):0.002967):0.005381,(((PAFTOL004566:0.003876,SRR7905862:0.000001,(PAFTOL004657:0.010655,PAFTOL004585:0.000001):0.001931):0.002046,PAFTOL004661:0.004539):0.004626,(PAFTOL004571:0.011463,((PAFTOL008084:0.004380,((PAFTOL009269:0.007798,PAFTOL004551:0.000001):0.003953,PAFTOL009285:0.000001):0.001948,PAFTOL009207:0.000001):0.009547,(PAFTOL004561:0.007833,(PAFTOL004610:0.000001,PAFTOL004611:0.001938,PAFTOL009235:0.005856):0.003295):0.014017):0.011378):0.002071):0.016357):0.002216,(((PAFTOL009311:0.082623,PAFTOL009313:0.115929):0.006879,(PAFTOL009321:0.037203,(PAFTOL009315:0.041625,PAFTOL009319:0.025038):0.005661):0.033364):0.013656,PAFTOL004637:0.018842):0.005474):0.009942):0.004793,((PAFTOL004644:0.005255,(PAFTOL009239:0.002602,PAFTOL009297:0.002988,PAFTOL007498:0.000001,PAFTOL004563:0.026911,PAFTOL009259:0.000001):0.004434):0.004445,((PAFTOL008436:0.000001,(PAFTOL009257:0.019667,PAFTOL009255:0.005612):0.004148):0.002208,(((((PAFTOL004574:0.017736,((SRR5137211:0.001933,(PAFTOL004665:0.019724,PAFTOL009251:0.019764,PAFTOL009245:0.000001,PAFTOL009299:0.000001,SRR5036296:0.008459):0.004233):0.001946,SRR8327214:0.009765):0.001886):0.003907,(PAFTOL004593:0.000001,PAFTOL009243:0.007074):0.011739,(PAFTOL004553:0.006534,PAFTOL009265:0.033707,PAFTOL004587:0.017594,PAFTOL004633:0.007017,PAFTOL004629:0.003508,(SRR7905861:0.007893,(PAFTOL008423:0.000001,PAFTOL009209:0.000001):0.003483,((PAFTOL004648:0.026687,(PAFTOL004601:0.000001,PAFTOL004555:0.000001,PAFTOL004583:0.000001,PAFTOL009289:0.000001):0.004441):0.004571,PAFTOL005047:0.000001):0.006154,((PAFTOL009263:0.000001,PAFTOL004605:0.006448,PAFTOL004639:0.003566,PAFTOL009301:0.000001,PAFTOL004632:0.000001,((PAFTOL009249:0.000001,PAFTOL009303:0.000001):0.011469,PAFTOL004626:0.000001):0.011950,SRR5137213:0.000001):0.008411,PAFTOL004547:0.000001):0.004186):0.002885):0.002888,PAFTOL009175:0.000001,PAFTOL009187:0.000001):0.003882,(((PAFTOL005035:0.006500,PAFTOL009233:0.040735,PAFTOL004634:0.000001):0.006542,PAFTOL004568:0.000001):0.024274,PAFTOL004567:0.016084):0.003623):0.001923,PAFTOL004640:0.000001):0.001931,PAFTOL005025:0.008055,(PAFTOL009205:0.001999,PAFTOL005026:0.000001):0.006036):0.001921):0.001972):0.001893,PAFTOL008881:0.003889,((((PAFTOL004623:0.010491,PAFTOL004573:0.021308,PAFTOL004636:0.009721):0.001567,PAFTOL004649:0.011519):0.014581,((PAFTOL009237:0.014149,PAFTOL009267:0.027816,PAFTOL009253:0.000001):0.059204,PAFTOL004597:0.030841):0.026229):0.081761,((((((PAFTOL009193:0.000001,PAFTOL004620:0.000001):0.005542,PAFTOL004572:0.009203):0.004742,(PAFTOL009261:0.000001,PAFTOL004556:0.006530):0.006451,(((PAFTOL009231:0.007994,(PAFTOL004565:0.000001,PAFTOL008422:0.026229):0.003272):0.003289,PAFTOL004627:0.000001):0.007108,PAFTOL008421:0.004425):0.006877):0.007826,PAFTOL004654:0.005585):0.002235,(PAFTOL009271:0.008768,PAFTOL004662:0.005564):0.004753):0.001941,(PAFTOL004578:0.013795,PAFTOL004596:0.019857):0.001876,(PAFTOL004608:0.010659,PAFTOL004582:0.006526):0.006288,(SRR5137212:0.097220,PAFTOL004647:0.025041):0.033244):0.001965,((PAFTOL009229:0.005819,(PAFTOL004660:0.007329,PAFTOL004658:0.004032):0.017711,PAFTOL004618:0.003853):0.001959,PAFTOL004609:0.007732):0.001952):0.007686):0.009761):0.001894):0.001943):0.003858):0.013871,PAFTOL005042:0.007028,PAFTOL008417:0.000001,PAFTOL004584:0.000001,PAFTOL004631:0.000001,PAFTOL004554:0.000001,PAFTOL009189:0.000001,PAFTOL005024:0.006503,PAFTOL009215:0.013120):0.001759,PAFTOL009295:0.013843):0.001742,PAFTOL004666:0.000001,PAFTOL008419:0.000001,PAFTOL004668:0.000001,PAFTOL004667:0.003506,PAFTOL013501:0.006561,(PAFTOL009217:0.000001,PAFTOL004562:0.000001):0.006480);
(PAFTOL009301:0.002774,PAFTOL004626:0.008208,PAFTOL009249:0.012716,PAFTOL009263:0.001632,PAFTOL004605:0.004905,((SRR5137211:0.001652,SRR5036296:0.006544):0.003259,(PAFTOL004597:0.011526,PAFTOL004639:0.006547,PAFTOL009245:0.000001,PAFTOL004547:0.010326,PAFTOL004583:0.009987,((PAFTOL009251:0.012903,PAFTOL009299:0.004815):0.010216,((SRR8327214:0.000001,PAFTOL009289:0.000001):0.006084,PAFTOL004665:0.003275,PAFTOL004648:0.001653,PAFTOL005047:0.000001,((PAFTOL009209:0.000001,PAFTOL008423:0.000001):0.003272,PAFTOL004601:0.003306):0.001637):0.002006,(((((((PAFTOL004637:0.007681,PAFTOL004619:0.022935):0.003167,(PAFTOL009313:0.094090,((PAFTOL009319:0.050791,(PAFTOL009321:0.039558,PAFTOL009315:0.041508):0.032420):0.014283,PAFTOL009311:0.015401):0.005718):0.009945):0.002343,((((PAFTOL004610:0.000001,PAFTOL004611:0.001623):0.004889,PAFTOL009235:0.008186,PAFTOL004561:0.023499):0.003324,(PAFTOL009253:0.002201,PAFTOL009237:0.027416):0.011037):0.004189,PAFTOL004564:0.004518,(((PAFTOL004657:0.003277,PAFTOL004585:0.000001):0.006575,(PAFTOL004661:0.027181,PAFTOL004566:0.000001,SRR7905862:0.000001):0.001574):0.009802,(((PAFTOL009285:0.008264,PAFTOL009267:0.006800):0.001581,(PAFTOL009207:0.004914,PAFTOL004551:0.003244,PAFTOL008084:0.001630):0.008201,PAFTOL009269:0.014740):0.001632,PAFTOL004571:0.003285):0.001598):0.003976):0.024544):0.008152,(PAFTOL009247:0.000001,SRR7905849:0.000001):0.012883):0.004923,PAFTOL008439:0.012838):0.008327,(PAFTOL009255:0.004979,PAFTOL009257:0.003285):0.003255,(((PAFTOL004603:0.004958,(PAFTOL009221:0.004165,PAFTOL005169:0.011376):0.010843,PAFTOL004604:0.006582,PAFTOL004633:0.011639):0.001652,(PAFTOL009193:0.002853,PAFTOL004572:0.020518):0.004929):0.001619,((PAFTOL004567:0.010122,(PAFTOL004634:0.000001,PAFTOL004568:0.001693,PAFTOL004635:0.009623):0.006625):0.010045,(((PAFTOL009227:0.000001,PAFTOL009195:0.000001,(PAFTOL009223:0.000001,PAFTOL008419:0.000001,PAFTOL009191:0.000001,PAFTOL004653:0.001635):0.001631,PAFTOL005024:0.004917,PAFTOL004613:0.003318,PAFTOL009189:0.002665,(PAFTOL004599:0.001638,PAFTOL009293:0.000001,(PAFTOL004591:0.000001,PAFTOL009199:0.003295,PAFTOL009197:0.002113,PAFTOL004590:0.000001):0.001634,PAFTOL009283:0.001633):0.003277,(PAFTOL004617:0.003283,PAFTOL009279:0.000001):0.001635,PAFTOL004638:0.000001,(PAFTOL004667:0.082671,(PAFTOL004668:0.003370,PAFTOL004666:0.000001):0.004003,PAFTOL009241:0.000001,PAFTOL009225:0.000001):0.001952,PAFTOL004577:0.000001,PAFTOL004562:0.000001,PAFTOL005043:0.000001,PAFTOL004584:0.000001,PAFTOL004652:0.000001,PAFTOL005035:0.000001):0.001632,PAFTOL004625:0.001670,((PAFTOL009183:0.005327,PAFTOL009181:0.003319):0.005312,PAFTOL004642:0.000001):0.003280,((PAFTOL009291:0.009989,PAFTOL009287:0.004918):0.005068,PAFTOL004560:0.006620):0.003247):0.006601,((PAFTOL004594:0.000001,PAFTOL009217:0.009874,PAFTOL004598:0.000001):0.009894,((((PAFTOL009295:0.000001,PAFTOL009215:0.003274):0.003287,PAFTOL008063:0.008304,PAFTOL009219:0.000001,PAFTOL008062:0.000001):0.001619,PAFTOL008417:0.013799):0.001656,PAFTOL004552:0.011602,PAFTOL004600:0.000001,PAFTOL004624:0.003281):0.003285,PAFTOL004646:0.000001,PAFTOL009179:0.004697):0.003304):0.001657):0.001608,PAFTOL008436:0.009916):0.001628,(PAFTOL005042:0.002969,(PAFTOL009185:0.060649,(((PAFTOL004620:0.013999,((((PAFTOL008060:0.000001,PAFTOL004631:0.000001):0.003380,PAFTOL004554:0.000001):0.005232,PAFTOL013501:0.004996):0.001973,(PAFTOL009203:0.012446,PAFTOL004664:0.015282):0.023458):0.008318):0.001812,((PAFTOL005026:0.024062,PAFTOL005025:0.011054,PAFTOL004640:0.002153):0.011167,(PAFTOL009265:0.013305,PAFTOL004555:0.008008):0.007481,(PAFTOL004636:0.005091,PAFTOL004627:0.006886):0.005102,PAFTOL004596:0.010277):0.001779):0.008562,PAFTOL009175:0.005921):0.014382):0.011857):0.000395):0.001610,(PAFTOL004573:0.008306,(PAFTOL004662:0.011752,PAFTOL009271:0.011645):0.001601):0.001642,((PAFTOL009233:0.020727,PAFTOL008881:0.006703):0.001622,((PAFTOL004556:0.016524,PAFTOL004647:0.001816):0.007532,PAFTOL009261:0.009145):0.007966):0.001590,(PAFTOL004608:0.036203,PAFTOL004582:0.003963):0.004426,(PAFTOL004618:0.008226,PAFTOL004609:0.008249,(PAFTOL009229:0.003273,PAFTOL009231:0.008280,PAFTOL004658:0.006539):0.004914,(PAFTOL004578:0.010056,PAFTOL004649:0.005011):0.001628,PAFTOL004660:0.000001):0.003271,(PAFTOL004644:0.011710,((PAFTOL009239:0.006572,(PAFTOL009259:0.061783,PAFTOL007498:0.002567):0.002445):0.001515,(PAFTOL009297:0.000001,PAFTOL004563:0.008533):0.006617):0.000001):0.003363,(PAFTOL004574:0.011699,(PAFTOL004587:0.006589,PAFTOL004593:0.004939,PAFTOL009243:0.009922):0.003272,PAFTOL009205:0.003302,(PAFTOL004629:0.006494,PAFTOL009281:0.006498):0.008516):0.001633,(((PAFTOL008421:0.009761,PAFTOL004654:0.005036):0.001827,PAFTOL008422:0.001656):0.003263,(PAFTOL004565:0.006633,PAFTOL004623:0.004969):0.001637):0.001643):0.004858):0.001614,SRR7905861:0.006512,((PAFTOL009187:0.001645,PAFTOL004553:0.001635):0.003274,(PAFTOL004632:0.000001,PAFTOL009303:0.003417):0.004935):0.001647):0.001650):0.004918,SRR5137213:0.008205);
((PAFTOL004597:0.010581,(PAFTOL009301:0.008320,PAFTOL009263:0.004135,PAFTOL004605:0.000001,PAFTOL004626:0.000001):0.002016):0.002135,((PAFTOL004593:0.000001,PAFTOL009243:0.000001):0.005947,(PAFTOL009187:0.013997,PAFTOL005026:0.000001,((PAFTOL009271:0.026423,((PAFTOL009319:0.000001,PAFTOL009321:0.037161):0.042686,PAFTOL009233:0.000001):0.026535,PAFTOL004573:0.000001,PAFTOL009229:0.000001):0.012824,((PAFTOL004567:0.000001,PAFTOL004634:0.026897):0.013327,PAFTOL009257:0.000001,PAFTOL009255:0.000001,PAFTOL008439:0.030137):0.012859,(PAFTOL008062:0.025016,((PAFTOL004625:0.000001,PAFTOL004668:0.000001,PAFTOL005024:0.000001,PAFTOL008060:0.000001,PAFTOL009195:0.000001,PAFTOL004631:0.000001,PAFTOL008417:0.000001):0.016028,PAFTOL009181:0.006672):0.027147):0.011551):0.011777,PAFTOL009185:0.053872,PAFTOL009205:0.000001,PAFTOL009175:0.026150):0.055908):0.020020,((PAFTOL009209:0.004195,PAFTOL008423:0.000001):0.004151,PAFTOL004648:0.008321,(PAFTOL004644:0.008326,(PAFTOL007498:0.000001,PAFTOL009259:0.000001):0.012816):0.012731,PAFTOL004601:0.000001,SRR8327214:0.003471,SRR7905861:0.000001):0.003460,((PAFTOL004633:0.008478,PAFTOL004604:0.017054):0.004258,(SRR5036296:0.003509,(PAFTOL004568:0.017508,PAFTOL009245:0.000001,SRR5137211:0.000001):0.003484):0.003561):0.003445,((((PAFTOL009313:0.136227,((((PAFTOL004564:0.013612,PAFTOL009267:0.000001,PAFTOL004571:0.000001):0.041928,(PAFTOL008084:0.000001,PAFTOL009285:0.004226):0.004264):0.004240,(PAFTOL004610:0.006345,PAFTOL004611:0.000001):0.006310):0.003789,(SRR7905862:0.000001,PAFTOL004585:0.006427,PAFTOL004657:0.000001):0.009302):0.061081):0.022410,(PAFTOL004637:0.013804,(PAFTOL004619:0.008430,SRR5137212:0.011151):0.005368):0.005167):0.002924,SRR7905849:0.007812):0.008712,PAFTOL004640:0.000001):0.008510,PAFTOL004587:0.008343,PAFTOL008436:0.008426,((PAFTOL009193:0.013516,(PAFTOL004608:0.012697,PAFTOL004582:0.012607):0.004229,(((PAFTOL004572:0.059300,PAFTOL004620:0.043386):0.050381,PAFTOL004609:0.000001):0.004125,(PAFTOL004578:0.020545,PAFTOL004596:0.000001):0.004915,(PAFTOL004627:0.008331,((PAFTOL008421:0.004257,PAFTOL004636:0.008420):0.004178,PAFTOL004623:0.017183):0.004075):0.004192,PAFTOL009231:0.000001,(PAFTOL004654:0.028394,PAFTOL004647:0.008520):0.004906,PAFTOL004649:0.008365,PAFTOL004618:0.012647):0.004148):0.008321,PAFTOL008881:0.004149,((((PAFTOL008419:0.000001,PAFTOL004600:0.058538):0.009990,PAFTOL009179:0.012010):0.014153,PAFTOL004613:0.008332,PAFTOL004642:0.000001,PAFTOL004599:0.000001,((PAFTOL009293:0.000001,PAFTOL009283:0.000001,PAFTOL009215:0.008348,PAFTOL009223:0.004153,PAFTOL004598:0.000001,PAFTOL009241:0.000001,PAFTOL004591:0.000001,PAFTOL009225:0.000001,PAFTOL009199:0.000001,PAFTOL004624:0.004156,PAFTOL004590:0.000001,PAFTOL008063:0.004149,PAFTOL004594:0.000001):0.004177,PAFTOL004646:0.004239):0.004144):0.007043,((PAFTOL004584:0.000001,PAFTOL004617:0.009648,PAFTOL004652:0.000001,PAFTOL009227:0.000001,((PAFTOL004653:0.000001,PAFTOL004577:0.000001):0.005045,PAFTOL009191:0.002064):0.002051):0.004088,(PAFTOL009291:0.004163,PAFTOL009287:0.004121):0.004252):0.012657):0.007086):0.006921,PAFTOL009299:0.005726,PAFTOL004632:0.000001,(PAFTOL004583:0.029456,PAFTOL004574:0.011290):0.002066);
(((((((PAFTOL008084:0.000001,(PAFTOL004551:0.002968,PAFTOL004564:0.017713):0.009849):0.002107,PAFTOL009285:0.008747):0.004360,(PAFTOL009207:0.000001,PAFTOL009267:0.014394):0.004561,PAFTOL009269:0.008672):0.014391,(PAFTOL004571:0.004411,(PAFTOL004657:0.002178,(PAFTOL004585:0.001550,(((PAFTOL004611:0.000001,PAFTOL004610:0.000428):0.001687,((PAFTOL004566:0.013810,PAFTOL004561:0.000001,PAFTOL009253:0.006929,PAFTOL009237:0.013780):0.012678,PAFTOL009235:0.000001):0.002518):0.010963,PAFTOL004661:0.000001,SRR7905862:0.002300):0.002259):0.002122):0.002119):0.002076):0.035981,(SRR7905849:0.017283,(PAFTOL009313:0.077552,(PAFTOL009315:0.053675,PAFTOL009321:0.010229):0.042573):0.012586):0.001700,(PAFTOL004619:0.034053,PAFTOL004637:0.015943):0.001537):0.008512,PAFTOL008439:0.013519):0.002466,((PAFTOL004556:0.006339,PAFTOL004647:0.000001):0.011914,(PAFTOL004582:0.004370,PAFTOL004608:0.007933):0.002572,((PAFTOL004596:0.002081,PAFTOL004578:0.015335):0.006522,((PAFTOL009193:0.006844,PAFTOL004572:0.005710):0.002894,PAFTOL004620:0.004288):0.002108):0.004340,(PAFTOL004565:0.036245,PAFTOL004623:0.000001):0.006490,(PAFTOL004654:0.008608,(PAFTOL008421:0.010874,PAFTOL004627:0.008720):0.004338,(PAFTOL009271:0.000001,PAFTOL004662:0.008849):0.025188,(PAFTOL004573:0.000001,PAFTOL004636:0.016723):0.003200,(PAFTOL004609:0.006430,PAFTOL004658:0.012764,PAFTOL009229:0.004283,PAFTOL004649:0.010807,PAFTOL004618:0.002002):0.004041):0.002000):0.010866,PAFTOL009233:0.026800,PAFTOL008881:0.020005,(((PAFTOL009185:0.004297,(PAFTOL004583:0.004281,((PAFTOL004574:0.002140,(PAFTOL009243:0.015829,PAFTOL004593:0.006394):0.002181):0.002142,PAFTOL004587:0.004290):0.002144,(PAFTOL004665:0.003205,SRR7905861:0.008683,(PAFTOL005047:0.002135,PAFTOL004648:0.004281,(SRR8327214:0.003795,PAFTOL009289:0.014082):0.007823):0.002844,(PAFTOL009209:0.000001,PAFTOL004601:0.004255,PAFTOL008423:0.000001):0.001856):0.002602,(PAFTOL004597:0.004323,(PAFTOL004639:0.000001,(((PAFTOL009249:0.006547,PAFTOL009301:0.007006):0.019357,PAFTOL009263:0.000001):0.007112,PAFTOL004626:0.000660):0.001464,PAFTOL004605:0.006096):0.004057):0.002016,(PAFTOL009303:0.000001,PAFTOL004632:0.000001):0.001761,(PAFTOL009245:0.004356,SRR5137211:0.004240):0.006450,(SRR5036296:0.000001,PAFTOL009187:0.009516):0.006308):0.004247,PAFTOL005042:0.006507,((PAFTOL004633:0.005338,((PAFTOL004591:0.002130,PAFTOL009223:0.000001,PAFTOL009215:0.006443,PAFTOL004590:0.000001,PAFTOL004594:0.004250,PAFTOL004631:0.000001,PAFTOL004624:0.000001,(PAFTOL009283:0.003119,((PAFTOL009189:0.013860,PAFTOL005024:0.000001):0.006338,PAFTOL009191:0.003153):0.003123,PAFTOL005035:0.000001,PAFTOL008063:0.003164):0.009315,PAFTOL009225:0.002136,PAFTOL004598:0.002134,PAFTOL004646:0.002135,PAFTOL009199:0.000001,PAFTOL009293:0.000001,(PAFTOL009219:0.004298,PAFTOL008062:0.002135,PAFTOL004600:0.000001):0.002129):0.007038,(PAFTOL004642:0.004299,(((PAFTOL009287:0.002103,PAFTOL009291:0.006576):0.004331,PAFTOL004638:0.002150,PAFTOL004652:0.004289):0.002150,(PAFTOL004577:0.000001,PAFTOL005043:0.006458,PAFTOL009195:0.006453,((((PAFTOL009197:0.000001,PAFTOL004552:0.000001,PAFTOL009295:0.000001,PAFTOL008060:0.000001,PAFTOL009217:0.007468,PAFTOL004664:0.000001,PAFTOL004554:0.000001):0.003183,PAFTOL008417:0.009757,PAFTOL004599:0.019807,PAFTOL009179:0.012278,PAFTOL009241:0.000001):0.004806,((PAFTOL008422:0.004328,(PAFTOL009231:0.000001,PAFTOL004660:0.006846):0.006937,(PAFTOL009311:0.044320,PAFTOL009261:0.014583):0.006083,PAFTOL004563:0.006884):0.008665,PAFTOL004562:0.006838,PAFTOL009281:0.021025,(PAFTOL004553:0.009680,PAFTOL009299:0.000001,PAFTOL009251:0.013706,PAFTOL004547:0.013752,PAFTOL004555:0.006779,PAFTOL009265:0.000001):0.006396):0.003275,(PAFTOL013501:0.006863,PAFTOL004617:0.003411):0.003025,PAFTOL009181:0.000001,PAFTOL009183:0.000001):0.009762,(PAFTOL004666:0.000001,PAFTOL004667:0.006863,PAFTOL009279:0.003253):0.009713,PAFTOL008419:0.000001):0.004827,PAFTOL009227:0.003214,PAFTOL009203:0.003213,PAFTOL004560:0.000001):0.020171,PAFTOL004584:0.000001,PAFTOL004653:0.008910):0.002210,(PAFTOL004668:0.003270,PAFTOL004625:0.009705):0.003205,PAFTOL004613:0.015616):0.002795):0.009976):0.003016,PAFTOL004629:0.010879,((PAFTOL004634:0.011090,PAFTOL004568:0.004360):0.004400,PAFTOL004567:0.004351):0.002105):0.001954):0.005530,((((PAFTOL008436:0.009760,PAFTOL009319:0.036491):0.000002,PAFTOL009175:0.000001,PAFTOL009239:0.006966,PAFTOL005025:0.000001):0.012457,PAFTOL005026:0.004147,PAFTOL009205:0.004235):0.014865,(PAFTOL009257:0.009695,PAFTOL009255:0.005393):0.005614,PAFTOL004640:0.014657):0.006173,((PAFTOL004604:0.003987,(PAFTOL005169:0.021251,PAFTOL004603:0.001012):0.001156):0.002006,PAFTOL009221:0.004334):0.012195):0.002743,PAFTOL004644:0.002153,(PAFTOL009297:0.002167,((SRR5137212:0.017068,PAFTOL009259:0.000001):0.006364,PAFTOL007498:0.000001):0.004301):0.004323):0.002714);
(((PAFTOL009257:0.055776,(((((PAFTOL009231:0.017043,PAFTOL004654:0.035855,((PAFTOL008422:0.064036,((PAFTOL009261:0.115164,PAFTOL004556:0.019122):0.020521,PAFTOL004647:0.006311):0.021692):0.001509,PAFTOL004608:0.037345):0.060052,((PAFTOL004662:0.002707,PAFTOL009271:0.000001):0.027533,(PAFTOL009193:0.088664,(PAFTOL004565:0.018725,PAFTOL004573:0.019373):0.003686):0.001764):0.002121,PAFTOL004658:0.019274):0.011604,((PAFTOL009185:0.020624,PAFTOL008881:0.009487):0.023643,(PAFTOL009239:0.018005,PAFTOL009297:0.009167):0.005225,((PAFTOL009281:0.020090,PAFTOL005169:0.001314):0.002484,(PAFTOL004629:0.042666,PAFTOL004603:0.004702):0.003733,(PAFTOL009221:0.024729,PAFTOL004568:0.043037):0.002024):0.007035):0.001226):0.007707,(PAFTOL009255:0.016636,(((PAFTOL004554:0.009066,((PAFTOL008417:0.000001,(PAFTOL009241:0.000001,PAFTOL004547:0.053457):0.004428):0.020156,(PAFTOL009197:0.004008,PAFTOL009295:0.020660,PAFTOL008060:0.002152,(PAFTOL009217:0.015500,PAFTOL009225:0.015417):0.016462):0.001979):0.006265,(PAFTOL004562:0.020525,(PAFTOL009227:0.014114,PAFTOL013501:0.006663,(PAFTOL009191:0.015869,(PAFTOL009189:0.011529,PAFTOL005024:0.000001):0.004448):0.002505,(((PAFTOL009203:0.013464,PAFTOL004560:0.000001):0.005976,(PAFTOL009291:0.018991,PAFTOL004577:0.020693):0.003584):0.002872,PAFTOL004638:0.018896):0.001467):0.001668):0.010336):0.003066,(PAFTOL009293:0.005517,(PAFTOL004667:0.014050,PAFTOL009183:0.027024,PAFTOL009215:0.012928):0.112053):0.003240,(PAFTOL005035:0.006985,(PAFTOL008062:0.007599,PAFTOL004600:0.003758,PAFTOL009219:0.000001):0.003158):0.004929,PAFTOL009199:0.020321):0.026435,(PAFTOL005025:0.004625,PAFTOL009205:0.005915):0.003723):0.002236,(PAFTOL009303:0.034644,((PAFTOL009249:0.011691,PAFTOL009263:0.017528,PAFTOL009301:0.028432):0.000888,PAFTOL005042:0.034730):0.008706):0.014620):0.003920):0.015053,PAFTOL009233:0.171288):0.022987,(PAFTOL004583:0.073591,PAFTOL008436:0.054258):0.047838):0.035060):0.012813,(((((PAFTOL004639:0.048290,SRR5137213:0.004832,SRR5137212:0.076343):0.142962,((PAFTOL009245:0.020117,SRR5137211:0.008516):0.008805,SRR5036296:0.006114):0.001402):0.004049,PAFTOL009265:0.044614):0.002035,(PAFTOL004553:0.016295,PAFTOL009187:0.005558):0.005088):0.005206,((((PAFTOL009289:0.035791,SRR8327214:0.001084):0.001649,PAFTOL004648:0.064651):0.011897,SRR7905861:0.008792):0.015380,(((((PAFTOL004578:0.077330,PAFTOL004596:0.018289):0.015533,PAFTOL004636:0.018401):0.008451,((PAFTOL004618:0.001617,PAFTOL004609:0.012256):0.003292,PAFTOL004627:0.034375,PAFTOL004572:0.021829,(((PAFTOL004623:0.043057,PAFTOL004620:0.034186):0.003263,PAFTOL004649:0.027802):0.020289,(PAFTOL009259:0.020928,PAFTOL007498:0.010164):0.040797):0.020119):0.002423):0.002710,PAFTOL004582:0.010694):0.000921,((PAFTOL004604:0.009997,((PAFTOL004633:0.030640,PAFTOL004567:0.039347):0.005928,(PAFTOL004635:0.044671,PAFTOL004634:0.084379):0.013504):0.007714):0.012932,((PAFTOL004644:0.020899,PAFTOL004563:0.021920):0.003247,(PAFTOL004632:0.102110,(((PAFTOL004555:0.030624,PAFTOL008423:0.028556):0.005707,(PAFTOL004601:0.011903,PAFTOL009209:0.008218):0.001587):0.008441,(PAFTOL005047:0.054932,PAFTOL004665:0.051401):0.008051):0.027666,PAFTOL004640:0.025874):0.012094):0.002358,(PAFTOL009175:0.070053,(PAFTOL008439:0.059121,((((((PAFTOL009315:0.039407,PAFTOL009319:0.069169,PAFTOL009321:0.144821):0.121284,(PAFTOL009311:0.133111,PAFTOL009313:0.207585):0.027812):0.009229,PAFTOL004619:0.038640):0.003790,PAFTOL004637:0.046763):0.003670,(((PAFTOL009269:0.034934,((PAFTOL009267:0.008346,(PAFTOL004551:0.007137,PAFTOL009207:0.003617):0.013806,(PAFTOL009285:0.007908,PAFTOL008084:0.010521):0.000949):0.005401,PAFTOL004571:0.008174):0.002166):0.000972,(PAFTOL004661:0.011409,(PAFTOL004566:0.020831,(PAFTOL004657:0.007048,PAFTOL004585:0.003062):0.002113):0.000988,SRR7905862:0.009880):0.005514):0.003367,PAFTOL004564:0.008490,(PAFTOL009253:0.010604,PAFTOL009237:0.063772,(PAFTOL004561:0.008625,((PAFTOL004610:0.000001,PAFTOL004611:0.009133):0.001131,PAFTOL009235:0.020941):0.005975):0.002652):0.019089):0.037507):0.003772,SRR7905849:0.029962):0.006023):0.005404):0.003005):0.000898):0.002522):0.003068,(((PAFTOL004584:0.005696,((PAFTOL004652:0.101926,((PAFTOL009195:0.043387,PAFTOL004642:0.047752):0.042418,PAFTOL005043:0.009738):0.013572):0.026993,PAFTOL004625:0.008253):0.004058,PAFTOL004617:0.012231):0.002226,PAFTOL004653:0.008856):0.007170,(((PAFTOL004599:0.010834,PAFTOL004613:0.019383):0.000938,(PAFTOL009179:0.014176,PAFTOL009223:0.004035,PAFTOL004590:0.004872,PAFTOL004624:0.004010,PAFTOL009283:0.006050,PAFTOL009181:0.000001):0.006010,(PAFTOL004594:0.003739,PAFTOL008063:0.006742):0.008986):0.001154,((PAFTOL004666:0.001015,PAFTOL009279:0.003730):0.002836,PAFTOL004668:0.025800):0.005101):0.000621):0.010671):0.013125):0.003501,PAFTOL009229:0.031651,((PAFTOL008419:0.014400,((PAFTOL004591:0.009189,((PAFTOL004646:0.005335,((PAFTOL004664:0.014068,PAFTOL004552:0.008803):0.060462,PAFTOL004631:0.000001):0.021264):0.036617,PAFTOL004598:0.035210):0.009906):0.002842,PAFTOL009287:0.041360):0.003051):0.006203,((((PAFTOL009251:0.000001,(PAFTOL004626:0.073566,PAFTOL009299:0.040744):0.015278):0.002817,PAFTOL004605:0.013795):0.033093,PAFTOL004597:0.025388):0.015248,(((PAFTOL004587:0.009984,PAFTOL004574:0.020903):0.001640,(PAFTOL004593:0.021493,PAFTOL009243:0.014301):0.012800):0.004617,PAFTOL008421:0.036684,(PAFTOL004660:0.037298,PAFTOL005026:0.006163):0.271742):0.006214):0.005100):0.009863);
(((PAFTOL009265:0.000001,(PAFTOL009299:0.006372,((PAFTOL009281:0.018461,((PAFTOL005042:0.000001,(((PAFTOL009279:0.004405,(((PAFTOL008417:0.004324,(PAFTOL004577:0.000001,PAFTOL005043:0.002224):0.006738):0.002105,PAFTOL004598:0.002613,PAFTOL013501:0.011088):0.003160,PAFTOL008419:0.000001):0.003194):0.006475,PAFTOL009255:0.006528):0.002498,(PAFTOL009205:0.006748,PAFTOL009233:0.018617):0.008240,((PAFTOL005025:0.013691,(PAFTOL009263:0.004403,PAFTOL004639:0.004432,PAFTOL004553:0.002176,(PAFTOL009251:0.002397,PAFTOL009187:0.009032,PAFTOL004626:0.011231,(((((PAFTOL004617:0.004497,(PAFTOL009195:0.000001,PAFTOL004560:0.002400):0.002159,(PAFTOL004664:0.002177,(PAFTOL004554:0.002212,PAFTOL009215:0.000001):0.002160,PAFTOL004668:0.002213):0.002800):0.002785,PAFTOL004666:0.000001):0.003008,PAFTOL009239:0.030325):0.004430,((PAFTOL009209:0.010514,(((PAFTOL004632:0.005918,((PAFTOL004605:0.013630,PAFTOL004597:0.008887):0.003038,PAFTOL004601:0.012595,PAFTOL004640:0.011841,(PAFTOL008881:0.005947,((PAFTOL004633:0.019116,PAFTOL004567:0.016594):0.010627,(((((PAFTOL009243:0.023660,((PAFTOL004564:0.028357,PAFTOL004637:0.011317):0.011877,PAFTOL004644:0.011483):0.009355):0.003620,((((PAFTOL007498:0.004322,PAFTOL004665:0.025168,PAFTOL004563:0.011235):0.008887,(PAFTOL009295:0.014651,(PAFTOL009181:0.000001,((PAFTOL009259:0.004620,PAFTOL005169:0.030431):0.104446,(PAFTOL005047:0.102455,PAFTOL004555:0.005198):0.014658):0.013791):0.011150,PAFTOL009197:0.000001):0.017413):0.001965,(((PAFTOL009217:0.004328,PAFTOL004600:0.000001):0.006150,PAFTOL005035:0.007415,(PAFTOL004591:0.004532,PAFTOL009293:0.009293,PAFTOL009283:0.010647):0.002558):0.006170,PAFTOL009219:0.000001,PAFTOL008062:0.000001):0.002654,PAFTOL004599:0.006590):0.031477,PAFTOL008063:0.004511):0.002855,PAFTOL004594:0.001440,(PAFTOL004625:0.006026,PAFTOL009227:0.007022):0.004805):0.026451,(PAFTOL009189:0.050624,PAFTOL004638:0.003989):0.004255):0.001314,PAFTOL009225:0.007963):0.004560,((PAFTOL004608:0.019586,PAFTOL004619:0.053749):0.010581,(((PAFTOL009191:0.007675,PAFTOL004653:0.019855):0.005638,((PAFTOL004667:0.000001,(PAFTOL004562:0.002486,(PAFTOL004590:0.020645,PAFTOL004652:0.026528):0.008096,PAFTOL009291:0.002559):0.011714):0.009021,(((PAFTOL004584:0.002451,(PAFTOL009297:0.035882,(PAFTOL009223:0.000001,PAFTOL009241:0.003032,(PAFTOL009199:0.000001,PAFTOL004646:0.000001):0.003230):0.001657):0.017084,((PAFTOL004624:0.004892,PAFTOL004631:0.001897):0.002405,PAFTOL008060:0.000001):0.005674):0.007451,(((PAFTOL009179:0.044391,PAFTOL005024:0.006844):0.002474,PAFTOL009287:0.019787,PAFTOL009203:0.000001):0.008463,((PAFTOL005026:0.001940,PAFTOL009221:0.009658):0.001838,(PAFTOL008423:0.009978,PAFTOL009245:0.004533):0.006974):0.002244):0.019787,((PAFTOL004649:0.011863,((PAFTOL004658:0.035415,PAFTOL004627:0.015557,PAFTOL004573:0.011604):0.005290,((PAFTOL004662:0.016710,PAFTOL004565:0.015758):0.003496,PAFTOL004609:0.000001):0.026116,(PAFTOL004618:0.000001,PAFTOL004620:0.000001,PAFTOL009229:0.009875,(((PAFTOL004551:0.000001,PAFTOL009285:0.001897,PAFTOL009207:0.001864):0.003731,(PAFTOL008084:0.009025,SRR7905862:0.003039,((SRR7905849:0.011404,((SRR7905861:0.000001,PAFTOL004648:0.005019):0.005823,SRR8327214:0.001544,(SRR5137213:0.000001,(PAFTOL009303:0.177431,SRR5137211:0.052842):0.004906):0.027894):0.035032):0.003180,(((PAFTOL009321:0.121376,(PAFTOL009315:0.042917,PAFTOL009319:0.050868):0.101363):0.087492,(PAFTOL009311:0.071136,PAFTOL009313:0.103090):0.007693):0.014264,SRR5137212:0.034390):0.013090):0.013973):0.051875,(((((PAFTOL004585:0.011750,PAFTOL009269:0.014821):0.013760,PAFTOL004610:0.001895):0.017585,PAFTOL009235:0.001928):0.011571,PAFTOL004611:0.000001):0.004475,PAFTOL004561:0.009597):0.008281,PAFTOL004571:0.001938):0.060876,(PAFTOL008422:0.040708,(PAFTOL004556:0.100750,PAFTOL004572:0.056467):0.027021):0.018527,PAFTOL008421:0.018789):0.004546,PAFTOL004578:0.012603):0.046573):0.003776):0.017074,PAFTOL008439:0.014110):0.014597):0.012641,PAFTOL009185:0.009072):0.033655):0.050992):0.001943,(PAFTOL009175:0.015706,PAFTOL004574:0.016126):0.001578):0.006127):0.028738):0.003758):0.001378):0.001454):0.006677,PAFTOL004587:0.015011):0.003111,(PAFTOL008436:0.000001,((((PAFTOL004636:0.012479,PAFTOL004596:0.049799):0.009786,PAFTOL004647:0.010475):0.007622,(PAFTOL009267:0.023933,((PAFTOL004661:0.010577,PAFTOL004566:0.000001):0.028183,PAFTOL004657:0.002410):0.004707):0.033488):0.008026,PAFTOL004642:0.040592):0.008174):0.002978):0.028862,((PAFTOL004613:0.054876,(PAFTOL009257:0.009880,(PAFTOL004582:0.009264,((PAFTOL004654:0.011388,PAFTOL004623:0.005320):0.034991,PAFTOL009271:0.045883):0.004816):0.030796):0.000519):0.005737,PAFTOL009301:0.032021):0.042833):0.023174):0.014483,PAFTOL004593:0.042299):0.015526):0.010085,PAFTOL004583:0.004954):0.002944):0.004161):0.002980):0.001362,(PAFTOL004629:0.020444,((PAFTOL004635:0.020669,PAFTOL004634:0.006679,PAFTOL004568:0.002251):0.015701,(PAFTOL004603:0.006634,PAFTOL004604:0.011487):0.002331):0.005121):0.002846):0.001236):0.002174):0.034416,(((PAFTOL009253:0.010411,PAFTOL009237:0.004610):0.120573,(PAFTOL004660:0.007103,PAFTOL009231:0.000001):0.012099):0.004213,PAFTOL009193:0.036636,PAFTOL009261:0.035108):0.030285,(PAFTOL009183:0.003438,PAFTOL004552:0.000001):0.009819):0.007329):0.009157,PAFTOL009249:0.000001):0.010258):0.036988):0.005243,SRR5036296:0.005407):0.000651,PAFTOL009289:0.005837,PAFTOL004547:0.010140);
(((PAFTOL004617:0.006399,((PAFTOL009203:0.005478,PAFTOL005043:0.005521,(PAFTOL004653:0.013886,((PAFTOL004652:0.002551,PAFTOL009291:0.002748):0.002549,PAFTOL004577:0.000001):0.001696,(PAFTOL008419:0.007143,PAFTOL004599:0.005466,(PAFTOL009181:0.003617,PAFTOL004642:0.005150):0.001686):0.002737):0.001358,PAFTOL004624:0.005448,((PAFTOL004625:0.007645,(PAFTOL009227:0.004153,PAFTOL004638:0.005525):0.002700,(PAFTOL009191:0.005498,(PAFTOL004667:0.007063,PAFTOL009279:0.006793):0.007110,(PAFTOL004560:0.000001,PAFTOL005024:0.000001,PAFTOL009189:0.000001,PAFTOL004562:0.020180):0.001356):0.002296,PAFTOL004613:0.008228):0.000631,PAFTOL013501:0.010777):0.000634):0.001245,PAFTOL009287:0.008237):0.002576):0.001225,(PAFTOL004584:0.011557,((PAFTOL004664:0.000001,(PAFTOL009293:0.000001,PAFTOL004552:0.013261,PAFTOL004631:0.000001):0.006448):0.002768,((PAFTOL009223:0.000001,PAFTOL009241:0.000001,PAFTOL009225:0.001249):0.002500,PAFTOL009283:0.001250,PAFTOL004590:0.000001,(PAFTOL004594:0.000001,(PAFTOL005035:0.000001,(PAFTOL008062:0.000001,((PAFTOL009197:0.004792,(PAFTOL004646:0.003789,PAFTOL009199:0.002515):0.001251,PAFTOL004591:0.000001):0.001249,PAFTOL004600:0.001256,(PAFTOL009217:0.010821,PAFTOL008063:0.000001):0.001567,PAFTOL009219:0.005582,PAFTOL009215:0.001248):0.000001):0.000001):0.001246,(PAFTOL008060:0.017954,PAFTOL004554:0.000001):0.061530):0.001251,PAFTOL008417:0.001253):0.001264):0.003787):0.001769):0.007178,((PAFTOL004568:0.002532,PAFTOL004634:0.005974):0.003008,PAFTOL004633:0.011516):0.003785,((PAFTOL004629:0.001664,PAFTOL009281:0.001592):0.009941,((((((((PAFTOL009239:0.011624,((PAFTOL009297:0.003850,(PAFTOL004644:0.004775,PAFTOL004563:0.003239):0.001577):0.001261,PAFTOL009259:0.001271,PAFTOL007498:0.011189):0.002497):0.005133,PAFTOL008881:0.005145):0.001303,PAFTOL009185:0.006325):0.005036,(((((PAFTOL004571:0.009006,((PAFTOL009237:0.019284,(PAFTOL004561:0.003727,((PAFTOL009253:0.009028,PAFTOL009207:0.048182):0.061997,(PAFTOL004610:0.002471,PAFTOL004611:0.000001):0.004004):0.002250,PAFTOL009235:0.001246):0.001674):0.012276,(((PAFTOL009285:0.007605,PAFTOL008084:0.002508):0.001236,PAFTOL004564:0.013134,(PAFTOL009269:0.007537,PAFTOL009267:0.000001):0.001245):0.001356,PAFTOL004551:0.005036):0.001251,((SRR7905862:0.001250,(PAFTOL004657:0.000001,PAFTOL004585:0.000001):0.001244,PAFTOL004566:0.001245):0.001242,PAFTOL004661:0.003745):0.002505):0.001124):0.028880,PAFTOL004619:0.015788):0.004016,(PAFTOL008439:0.020033,PAFTOL004637:0.014334):0.002762):0.001091,(((PAFTOL009319:0.020185,PAFTOL009315:0.039340):0.018059,PAFTOL009321:0.013927):0.038056,(PAFTOL009313:0.078442,PAFTOL009311:0.032888):0.011013):0.019959):0.006504,SRR5137212:0.006413,(PAFTOL009247:0.018130,SRR7905849:0.000001):0.018190):0.007431):0.003020,(PAFTOL004587:0.015535,PAFTOL004593:0.003804,PAFTOL009243:0.007622):0.001262,PAFTOL005026:0.001282,(PAFTOL009205:0.002991,PAFTOL005025:0.001252):0.005948):0.001260,((((((PAFTOL008422:0.017737,PAFTOL004565:0.010304):0.002595,PAFTOL004627:0.005034):0.001567,PAFTOL008421:0.004095):0.003057,PAFTOL004596:0.004121,PAFTOL004578:0.000001):0.001638,(PAFTOL004636:0.011270,PAFTOL004623:0.010799):0.002407):0.006794,((PAFTOL009303:0.038263,(PAFTOL009229:0.004747,((PAFTOL004609:0.002711,PAFTOL004618:0.004768):0.001673,(((((PAFTOL009175:0.017867,PAFTOL005169:0.007002):0.003854,(PAFTOL004567:0.019601,(PAFTOL004598:0.020256,(PAFTOL009183:0.005328,PAFTOL009195:0.006831,PAFTOL004668:0.000001,(PAFTOL009295:0.004813,PAFTOL009179:0.010069):0.017040,PAFTOL004666:0.010216):0.010442):0.009795):0.001951):0.001901,PAFTOL004635:0.031940,((PAFTOL009289:0.012729,PAFTOL004648:0.002078):0.004249,(PAFTOL004639:0.007241,PAFTOL009301:0.005599):0.002952):0.001266):0.008991,PAFTOL004654:0.001268,(PAFTOL004572:0.006342,PAFTOL004620:0.005137):0.003807):0.001254,((PAFTOL009193:0.008790,PAFTOL004547:0.046246):0.010035,(PAFTOL004658:0.010166,PAFTOL004660:0.000001):0.006248):0.021104,(PAFTOL004662:0.000001,PAFTOL009271:0.001522):0.006065,(PAFTOL004608:0.007777,PAFTOL004582:0.006434):0.002436,(PAFTOL009261:0.004184,(PAFTOL004556:0.001601,PAFTOL004647:0.004212):0.006819):0.001672,PAFTOL004573:0.003793):0.002253):0.005726):0.013416):0.008268,(PAFTOL009231:0.009382,PAFTOL004649:0.010182):0.008998):0.008215):0.032229,((((PAFTOL009249:0.046466,(SRR5137213:0.005992,SRR5036296:0.000001):0.003842):0.049735,PAFTOL009263:0.000389):0.000867,(PAFTOL004605:0.007571,PAFTOL004626:0.000001):0.003767):0.002522,(PAFTOL004583:0.007685,((SRR5137211:0.006333,PAFTOL009245:0.002530,PAFTOL004597:0.005082):0.001252,PAFTOL009251:0.006507):0.001270,PAFTOL004632:0.005068,PAFTOL009265:0.004869,PAFTOL005042:0.001285):0.001258,(PAFTOL005047:0.006369,SRR8327214:0.002517):0.003809,((SRR7905861:0.000001,(PAFTOL009209:0.000001,PAFTOL008423:0.001257):0.005059,PAFTOL004555:0.000001,PAFTOL004665:0.006336,PAFTOL004601:0.006362):0.001104,(PAFTOL009299:0.003818,(PAFTOL009233:0.023701,PAFTOL004574:0.001307):0.001228):0.000999):0.000416):0.001259):0.001260,(PAFTOL004553:0.008127,PAFTOL009187:0.001677):0.003387,PAFTOL004640:0.007615):0.001262,(PAFTOL009255:0.001277,PAFTOL009257:0.001251):0.005103,PAFTOL008436:0.005061):0.003850):0.001212,(PAFTOL009221:0.000001,(PAFTOL004604:0.001234,PAFTOL004603:0.007220):0.004304):0.006378);
(PAFTOL004554:0.004255,PAFTOL004552:0.000001,PAFTOL009219:0.000001,PAFTOL009281:0.000001,(PAFTOL009293:0.000001,PAFTOL004600:0.007866,PAFTOL008060:0.000001,((PAFTOL008417:0.005157,PAFTOL009223:0.000001):0.002545,PAFTOL009175:0.053832):0.000001,PAFTOL009199:0.000001):0.002484,PAFTOL004598:0.002617,((PAFTOL004563:0.000001,((PAFTOL004635:0.023394,PAFTOL004634:0.010119):0.013468,((PAFTOL005169:0.000001,PAFTOL004603:0.000001,PAFTOL009221:0.012476):0.009030,PAFTOL009265:0.004213,PAFTOL004665:0.000001,PAFTOL009303:0.008477,(PAFTOL009301:0.004305,PAFTOL009249:0.000001):0.008486,(((PAFTOL004640:0.005201,PAFTOL004626:0.000001,(PAFTOL009289:0.005945,PAFTOL004639:0.007361):0.000708,(PAFTOL009209:0.000001,PAFTOL004555:0.004534,PAFTOL008423:0.005184):0.007804,(PAFTOL004601:0.000001,PAFTOL005047:0.005202,(((((PAFTOL009237:0.012718,PAFTOL004561:0.003602):0.003879,PAFTOL009253:0.012665):0.015895,(PAFTOL004571:0.006958,((PAFTOL004564:0.000001,(PAFTOL004657:0.013359,PAFTOL004585:0.000001):0.001744):0.001271,PAFTOL004661:0.007933):0.006728):0.006316):0.032810,SRR5137212:0.061172):0.040289,(((PAFTOL009311:0.097681,PAFTOL009313:0.175768):0.010227,(PAFTOL009319:0.081458,(PAFTOL009315:0.047725,PAFTOL009321:0.027512):0.027450):0.053017):0.006202,PAFTOL004619:0.020933):0.015315):0.043992):0.002961,(SRR5137211:0.007599,(PAFTOL009299:0.012899,(PAFTOL009251:0.000001,(SRR5036296:0.012423,PAFTOL009231:0.013972):0.000006):0.004284):0.004192,(PAFTOL004553:0.009872,PAFTOL009187:0.000001):0.005185,PAFTOL004583:0.000001):0.002478):0.003601,(PAFTOL009243:0.016680,PAFTOL005042:0.010893):0.002500):0.007769,PAFTOL009255:0.015865,(((PAFTOL004596:0.010186,PAFTOL009261:0.000001,(PAFTOL004660:0.008527,PAFTOL004565:0.000001):0.015552,PAFTOL004578:0.005604):0.002558,(PAFTOL004572:0.006460,PAFTOL009193:0.008929):0.005882):0.002480,PAFTOL004649:0.010626,((PAFTOL008422:0.037200,PAFTOL008421:0.006003,PAFTOL004620:0.000001):0.010717,(((PAFTOL004623:0.000001,PAFTOL004636:0.000001):0.011900,((PAFTOL004647:0.000001,PAFTOL004556:0.000001):0.001288,(PAFTOL004608:0.002208,(PAFTOL004658:0.003160,(PAFTOL009229:0.005002,((PAFTOL008881:0.000001,(PAFTOL004574:0.007619,SRR8327214:0.002528,PAFTOL004597:0.015580,SRR7905861:0.010301,PAFTOL004648:0.007761,PAFTOL004632:0.005065,((((PAFTOL004664:0.000001,PAFTOL009295:0.000001,PAFTOL009241:0.000001):0.018187,PAFTOL004668:0.001764):0.036795,PAFTOL009263:0.002836):0.033906,PAFTOL009245:0.011349,PAFTOL004605:0.010266):0.002726):0.005531):0.002737,(PAFTOL005025:0.013324,PAFTOL004568:0.015027):0.002888,PAFTOL004587:0.005064,(PAFTOL004644:0.007675,PAFTOL009239:0.000001):0.007577,PAFTOL009257:0.009209,(((PAFTOL004617:0.002503,PAFTOL004642:0.010308,(PAFTOL009205:0.000001,PAFTOL005026:0.007210):0.010209,PAFTOL009181:0.000001,((PAFTOL009191:0.002533,PAFTOL009189:0.009515,PAFTOL004653:0.015357,((PAFTOL004638:0.010243,PAFTOL004577:0.005065,PAFTOL004625:0.002526,PAFTOL009291:0.005065,PAFTOL009287:0.007746,PAFTOL009227:0.007657):0.004911,PAFTOL004584:0.005068):0.007329):0.002429,((PAFTOL004591:0.000001,PAFTOL009225:0.000001,PAFTOL009215:0.015862):0.002407,(PAFTOL008063:0.000001,PAFTOL004646:0.010314,(PAFTOL009279:0.005053,PAFTOL004666:0.000001):0.005042):0.005022,PAFTOL009195:0.002504,PAFTOL004590:0.005101,PAFTOL004624:0.002498,PAFTOL004594:0.000001,PAFTOL004631:0.000001):0.002416):0.002384,PAFTOL005024:0.000001):0.002484,PAFTOL004629:0.018017):0.002365,(PAFTOL008439:0.007848,(((PAFTOL004566:0.007554,((PAFTOL009269:0.012949,PAFTOL009267:0.000001):0.009375,SRR7905862:0.003601):0.007524):0.005217,(((PAFTOL004610:0.000001,PAFTOL004611:0.000001):0.001484,PAFTOL009235:0.004863):0.024948,((PAFTOL009285:0.000001,PAFTOL008084:0.000001):0.002807,PAFTOL004551:0.000001,PAFTOL009207:0.075238):0.006095):0.004240):0.015314,(SRR7905849:0.032682,PAFTOL004637:0.013862):0.004930):0.022200):0.010338):0.002404,(PAFTOL004633:0.014944,PAFTOL004604:0.012840):0.002451,PAFTOL009183:0.000001):0.029409,PAFTOL004618:0.000001,PAFTOL004609:0.005006):0.009188,PAFTOL004582:0.007630):0.010252):0.015207):0.011174):0.041221,(PAFTOL004627:0.015846,(PAFTOL004654:0.015144,(PAFTOL008436:0.000001,(PAFTOL008062:0.019102,PAFTOL004593:0.021493):0.004574):0.011308):0.031308):0.044527):0.026012):0.025760,(PAFTOL009271:0.000001,PAFTOL004662:0.004307,PAFTOL004573:0.003342):0.007899):0.005122,(PAFTOL009185:0.021769,((PAFTOL009259:0.000001,PAFTOL007498:0.000001):0.005233,PAFTOL009297:0.005480):0.002613,(PAFTOL009233:0.032863,PAFTOL004567:0.012144):0.005875):0.002890):0.002476,PAFTOL004547:0.006236):0.001430):0.003518):0.002984,(PAFTOL009179:0.094559,(PAFTOL004599:0.020816,PAFTOL004613:0.003501):0.004088,PAFTOL013501:0.013427):0.002616,((PAFTOL005043:0.008546,PAFTOL009203:0.004247,PAFTOL004562:0.004266,PAFTOL004560:0.000001):0.005222,PAFTOL004652:0.004844):0.005342):0.004417,(PAFTOL009217:0.008448,PAFTOL009283:0.008416,PAFTOL009197:0.000001,PAFTOL004667:0.008683,PAFTOL008419:0.003911):0.003674,PAFTOL005035:0.000001);
((((((PAFTOL004649:0.001478,PAFTOL004609:0.014036):0.001063,PAFTOL004618:0.008947):0.004258,(PAFTOL004660:0.005685,PAFTOL009229:0.006613):0.002228):0.007145,(((PAFTOL004608:0.002799,PAFTOL004582:0.006872):0.006866,((PAFTOL004658:0.053311,((PAFTOL004623:0.010737,PAFTOL004654:0.019238):0.003116,((PAFTOL008421:0.024692,PAFTOL008422:0.019943):0.002712,PAFTOL004620:0.006401,PAFTOL004636:0.017932):0.000811):0.003712):0.000999,PAFTOL009231:0.008360):0.005670):0.000758,((PAFTOL009261:0.029642,(PAFTOL004647:0.003828,PAFTOL004556:0.000876):0.004688):0.009440,(PAFTOL004578:0.010266,PAFTOL004596:0.018707):0.002717):0.001596):0.000542):0.000368,(((PAFTOL004627:0.014259,PAFTOL004565:0.021275):0.003514,(PAFTOL004573:0.024772,(PAFTOL009271:0.003789,PAFTOL004662:0.002852):0.005448):0.002851):0.004026,(PAFTOL004572:0.006545,PAFTOL009193:0.011934):0.001955):0.001397):0.002987,(((PAFTOL005025:0.006817,PAFTOL009175:0.015761):0.004319,(PAFTOL009255:0.005343,PAFTOL009257:0.005135):0.011736,((((((PAFTOL004585:0.003836,PAFTOL004657:0.011528):0.001391,SRR7905862:0.000001,((PAFTOL004661:0.015928,(((PAFTOL009237:0.006569,PAFTOL004561:0.002467,PAFTOL009253:0.009692,(PAFTOL004611:0.001259,PAFTOL009235:0.000001,PAFTOL004610:0.000001):0.005450):0.015477,PAFTOL004571:0.012575):0.002316,PAFTOL004564:0.025464):0.008153):0.005019,PAFTOL004566:0.002456):0.005537):0.004479,(PAFTOL009267:0.003749,PAFTOL009269:0.008025):0.010141):0.007897,((PAFTOL008084:0.001245,PAFTOL009285:0.002953):0.007448,PAFTOL009207:0.006823,PAFTOL004551:0.000001):0.010144):0.034210,((((PAFTOL009321:0.036438,(PAFTOL009315:0.096406,PAFTOL009319:0.036231):0.005090):0.043920,(PAFTOL009311:0.052105,PAFTOL009313:0.072271):0.024303):0.030280,(PAFTOL004619:0.041301,(PAFTOL004637:0.014333,SRR5137212:0.015450):0.011850):0.002581):0.004144,(SRR7905849:0.000001,PAFTOL009247:0.000001):0.026096):0.003309):0.008797,PAFTOL008439:0.008595):0.002213):0.000911,((((PAFTOL009297:0.009139,PAFTOL004563:0.006043):0.003029,PAFTOL004644:0.005557):0.007483,((PAFTOL007498:0.004711,PAFTOL009259:0.000897):0.010853,PAFTOL009239:0.013730):0.005503):0.002100,(((PAFTOL008881:0.004034,PAFTOL009185:0.014365):0.001684,((((PAFTOL004567:0.018957,(PAFTOL004634:0.011763,(PAFTOL004635:0.028546,PAFTOL004568:0.010387):0.004734):0.006369):0.002180,(((PAFTOL005169:0.002466,PAFTOL009221:0.006518):0.009850,PAFTOL004604:0.014011):0.005045,PAFTOL004633:0.024835):0.002221):0.001171,PAFTOL004603:0.005673):0.003422,((((PAFTOL004638:0.002642,PAFTOL009195:0.004868,PAFTOL005043:0.000001):0.001316,((PAFTOL004652:0.000001,PAFTOL004577:0.010067):0.005737,(PAFTOL009287:0.007981,PAFTOL009291:0.004915):0.004145):0.001184):0.001256,(PAFTOL009179:0.018585,PAFTOL008419:0.002299):0.004522):0.001737,((((PAFTOL009227:0.004618,(PAFTOL009203:0.002990,PAFTOL004560:0.013342):0.004964):0.001747,((((PAFTOL009183:0.006525,PAFTOL009181:0.001427):0.001426,((((((PAFTOL008063:0.004037,PAFTOL009219:0.002813,PAFTOL008062:0.002793):0.000338,PAFTOL004600:0.002884):0.003617,(PAFTOL004646:0.001352,((PAFTOL009197:0.003589,PAFTOL004590:0.003866):0.001280,PAFTOL004591:0.002396):0.000598):0.004841):0.000573,(((PAFTOL009215:0.000001,PAFTOL004624:0.017633,(PAFTOL004664:0.000931,PAFTOL009293:0.000001):0.002701,PAFTOL004631:0.000001):0.004783,PAFTOL004594:0.001191):0.001203,(PAFTOL008060:0.016566,PAFTOL008417:0.001314,PAFTOL004554:0.002815,PAFTOL009223:0.000801):0.001588):0.000594):0.000606,(((PAFTOL009241:0.005068,PAFTOL009283:0.014849):0.001271,PAFTOL009295:0.010599,PAFTOL004552:0.009009,PAFTOL009225:0.000001):0.004111,PAFTOL004599:0.005930):0.001048):0.002574,(((PAFTOL004666:0.000641,PAFTOL009279:0.012371):0.001504,PAFTOL004667:0.004251):0.008139,PAFTOL004642:0.009761):0.000673):0.002397):0.003478,PAFTOL004617:0.007933):0.003674,((PAFTOL009217:0.011871,PAFTOL004598:0.004595):0.001350,((PAFTOL005035:0.002781,PAFTOL004653:0.023982,PAFTOL009199:0.002487):0.002506,(PAFTOL009189:0.002163,PAFTOL005024:0.003362):0.009818):0.000017,PAFTOL013501:0.008007):0.001368,PAFTOL004562:0.005018):0.004326):0.001772,PAFTOL009191:0.006151,((PAFTOL004584:0.010332,PAFTOL004613:0.004344):0.001056,PAFTOL004625:0.007268):0.004904):0.002330,PAFTOL004668:0.000001):0.001175):0.004186,(PAFTOL009281:0.025204,PAFTOL004629:0.009778):0.002715):0.004786):0.000585,(((PAFTOL004640:0.003414,(PAFTOL004574:0.009018,((PAFTOL004593:0.015509,PAFTOL009243:0.008732):0.033583,PAFTOL004587:0.004106):0.004374):0.002536):0.000822,(PAFTOL009205:0.004150,PAFTOL005026:0.011349):0.003072):0.004178,(PAFTOL009233:0.026700,PAFTOL008436:0.008233):0.001388):0.001202):0.000587):0.001997):0.002422,(((PAFTOL009303:0.011769,PAFTOL004632:0.000920):0.006850,(SRR5036296:0.005066,PAFTOL004583:0.001176,SRR5137211:0.006567):0.003579,PAFTOL004665:0.010822,PAFTOL004639:0.005951):0.005007,(((PAFTOL009187:0.003286,PAFTOL004553:0.007657):0.005039,((((SRR8327214:0.013423,PAFTOL004547:0.011830):0.001333,SRR7905861:0.015619):0.004305,((PAFTOL004601:0.007621,(PAFTOL004555:0.010051,PAFTOL008423:0.004727,PAFTOL009209:0.004614):0.003266):0.002694,(PAFTOL005047:0.006572,(PAFTOL009289:0.001091,PAFTOL004648:0.000001):0.005355):0.005785):0.003196):0.001319,(PAFTOL009251:0.001027,(PAFTOL009299:0.018820,PAFTOL009245:0.004074):0.000918):0.001038):0.003507):0.000035,(PAFTOL009265:0.014105,PAFTOL004597:0.010903):0.000427):0.001748,((PAFTOL004605:0.007115,PAFTOL009249:0.007857):0.000654,SRR5137213:0.072808,(PAFTOL009263:0.001088,PAFTOL004626:0.005329):0.001084,PAFTOL009301:0.008597):0.002061,PAFTOL005042:0.003753):0.004228);
((PAFTOL004603:0.000001,(PAFTOL004567:0.004936,((PAFTOL004568:0.008652,PAFTOL004634:0.004940):0.002145,(PAFTOL004635:0.025006,PAFTOL004633:0.006932):0.003040):0.002128):0.002126,((((PAFTOL009249:0.002448,(PAFTOL004583:0.012567,PAFTOL004605:0.000001):0.002492,(PAFTOL004639:0.002436,PAFTOL004626:0.004915):0.002459,PAFTOL009301:0.004899):0.002490,PAFTOL009265:0.009885,((PAFTOL004665:0.024602,SRR7905861:0.005393):0.011068,(PAFTOL009263:0.004952,SRR5137213:0.002199):0.008974):0.001990,(((PAFTOL004547:0.388711,PAFTOL004632:0.000001):0.002455,((PAFTOL009209:0.000001,(PAFTOL009289:0.000001,SRR8327214:0.000001):0.002151,PAFTOL008423:0.002132,PAFTOL004555:0.000001):0.004322,PAFTOL004601:0.007424):0.004343):0.000212,(PAFTOL004648:0.002462,PAFTOL005047:0.007395):0.002404):0.001956,(PAFTOL009303:0.000001,(PAFTOL005042:0.005012,(PAFTOL009251:0.004902,SRR5036296:0.031652,PAFTOL009299:0.012401,(SRR5137211:0.003868,PAFTOL009245:0.002446):0.001916):0.000008):0.000020):0.001892,(PAFTOL009187:0.000001,PAFTOL004553:0.009801):0.009847,PAFTOL004597:0.009918):0.005417,(PAFTOL009259:0.000001,PAFTOL007498:0.000001):0.007396):0.002639,PAFTOL004563:0.019956,(PAFTOL009257:0.002479,PAFTOL009255:0.004927):0.004912,PAFTOL009233:0.033013,(PAFTOL009297:0.004910,PAFTOL009239:0.004934,PAFTOL004644:0.000001):0.002441,((((PAFTOL009247:0.006809,PAFTOL005024:0.000001):0.007392,PAFTOL013501:0.002477):0.002458,(PAFTOL004668:0.000001,PAFTOL008419:0.009914,PAFTOL009183:0.009928,PAFTOL009279:0.000001,(PAFTOL004599:0.002449,(PAFTOL009179:0.014433,PAFTOL004613:0.000001):0.002855):0.002453,(PAFTOL004667:0.000001,PAFTOL004666:0.000001):0.002185,(PAFTOL008062:0.007390,((PAFTOL009295:0.227368,PAFTOL009197:0.011885,PAFTOL009217:0.007365):0.005404,(PAFTOL004598:0.002458,PAFTOL004594:0.002437):0.002431):0.002448,PAFTOL004552:0.036127,((PAFTOL008063:0.006029,PAFTOL004646:0.000001):0.001986,PAFTOL009241:0.007394,PAFTOL004624:0.002436,(PAFTOL004600:0.002305,PAFTOL009219:0.000001):0.000134,PAFTOL004631:0.000001,PAFTOL009223:0.000001,PAFTOL004554:0.000001,PAFTOL009215:0.007352,PAFTOL009225:0.000001,PAFTOL008417:0.000001,(PAFTOL004591:0.004400,PAFTOL004664:0.000001,(PAFTOL009199:0.000001,PAFTOL004590:0.000001):0.002432,PAFTOL009293:0.000001,PAFTOL009283:0.000001):0.002177):0.001993):0.001992,PAFTOL004642:0.007390,PAFTOL004653:0.009871,PAFTOL008060:0.000001):0.005976,((((PAFTOL004638:0.002474,PAFTOL004584:0.004934,PAFTOL009181:0.000001,PAFTOL005035:0.000001,PAFTOL009195:0.002452,(PAFTOL004577:0.004990,(PAFTOL009287:0.004926,PAFTOL004625:0.000001,PAFTOL009227:0.000001,(PAFTOL004560:0.002458,PAFTOL009203:0.000001):0.004944):0.001078):0.000978,PAFTOL004562:0.002464,PAFTOL004652:0.000001):0.001446,PAFTOL009291:0.002477):0.001566,PAFTOL005043:0.000001,PAFTOL004617:0.011053):0.002302,PAFTOL009191:0.000001,PAFTOL009189:0.000001):0.004600):0.005876,((((PAFTOL004578:0.012504,PAFTOL004596:0.000001):0.002440,(PAFTOL004654:0.002455,(PAFTOL008421:0.017367,(PAFTOL004627:0.009302,PAFTOL004636:0.006404):0.001512):0.002430,(PAFTOL004662:0.000001,PAFTOL004573:0.003177):0.007558,((PAFTOL008422:0.000001,(PAFTOL004572:0.004963,PAFTOL009193:0.007358):0.003700):0.003703,PAFTOL004620:0.007447,PAFTOL009271:0.007400):0.002438):0.022853,((((PAFTOL004658:0.000001,PAFTOL009229:0.005640):0.002808,PAFTOL004649:0.000001):0.003386,(PAFTOL009231:0.036857,(PAFTOL004565:0.007514,PAFTOL004623:0.008902):0.005283):0.001088):0.002706,(PAFTOL004618:0.004906,PAFTOL004609:0.002469):0.002453):0.002724):0.005474,((PAFTOL004608:0.000001,PAFTOL004582:0.004544):0.002278,(PAFTOL004647:0.009936,PAFTOL009261:0.000001,PAFTOL004556:0.000001):0.007373):0.002250):0.002543,((PAFTOL004619:0.012329,(((PAFTOL004571:0.009904,((PAFTOL004564:0.002477,(PAFTOL009267:0.000001,PAFTOL009269:0.014406):0.007164):0.002171,((PAFTOL009207:0.000072,PAFTOL004551:0.002423):0.002307,PAFTOL009285:0.002137,PAFTOL008084:0.002141):0.006457):0.004351):0.008642,(PAFTOL009253:0.003557,(PAFTOL009235:0.004904,PAFTOL004561:0.000001,(PAFTOL004611:0.000001,PAFTOL004610:0.002395):0.004150):0.004403,PAFTOL009237:0.000001):0.004403,(SRR7905862:0.000001,PAFTOL004566:0.000001,PAFTOL004657:0.000001,PAFTOL004661:0.009870,PAFTOL004585:0.012361):0.016383):0.022571,((PAFTOL009311:0.038781,PAFTOL009313:0.062565):0.022715,(PAFTOL009319:0.067336,(PAFTOL009315:0.033395,PAFTOL009321:0.016012):0.014861):0.013042):0.008718):0.002277,PAFTOL004637:0.011739,SRR5137212:0.017679):0.016394,PAFTOL008439:0.000001):0.002319):0.001727,(PAFTOL008881:0.012131,PAFTOL009185:0.007591):0.002848,((PAFTOL004587:0.004918,PAFTOL004574:0.009901,(PAFTOL009243:0.004909,PAFTOL004593:0.000001):0.007402):0.000019,(PAFTOL009175:0.000001,(PAFTOL008436:0.009414,PAFTOL004640:0.011946):0.000903,PAFTOL005025:0.000001,PAFTOL005026:0.000001,PAFTOL009205:0.000001):0.003827):0.007813):0.004064):0.004794,((PAFTOL009281:0.015798,PAFTOL004629:0.000001):0.014274,PAFTOL004604:0.004932):0.002804):0.002455,PAFTOL005169:0.002441,PAFTOL009221:0.002447);
((PAFTOL005026:0.008711,(PAFTOL004623:0.015525,(PAFTOL009243:0.014793,PAFTOL004620:0.000001):0.010970,PAFTOL008421:0.019216):0.002566,((((PAFTOL009245:0.021615,PAFTOL009263:0.004626,(PAFTOL004632:0.022655,(PAFTOL004626:0.000001,SRR5137213:0.009335):0.076221):0.013640):0.001953,PAFTOL004583:0.017517,PAFTOL004665:0.018819,PAFTOL004648:0.014017,SRR5036296:0.007078,(PAFTOL009187:0.007703,((PAFTOL009265:0.015335,PAFTOL004555:0.000001,PAFTOL008423:0.000001,PAFTOL004601:0.000001,(PAFTOL004553:0.015446,PAFTOL005047:0.000001):0.007699):0.004213,PAFTOL009209:0.000001):0.008554,PAFTOL004597:0.013361):0.023996):0.002985,((PAFTOL004573:0.086456,(((PAFTOL004571:0.016578,(PAFTOL009269:0.013101,(PAFTOL009285:0.000001,PAFTOL004564:0.029028,PAFTOL008084:0.000001,PAFTOL009207:0.019051):0.003193,PAFTOL009267:0.009864):0.006207):0.000905,(PAFTOL004661:0.004615,PAFTOL004585:0.005929,PAFTOL004566:0.000001,PAFTOL004657:0.000001):0.018542):0.015694,((PAFTOL004610:0.000001,PAFTOL004611:0.000001,PAFTOL004561:0.000001):0.013992,PAFTOL005042:0.000001):0.012951):0.010903):0.015367,(PAFTOL004629:0.002861,(PAFTOL004603:0.009287,PAFTOL004604:0.004239):0.004322):0.005315):0.017253):0.004236,PAFTOL004582:0.005039):0.004815,PAFTOL008422:0.028874,((PAFTOL009193:0.009924,PAFTOL004572:0.014335):0.001867,PAFTOL004608:0.013000,(PAFTOL004605:0.016630,PAFTOL009297:0.011840):0.005552,(PAFTOL004627:0.000001,PAFTOL009271:0.005453,PAFTOL009295:0.000001,PAFTOL009203:0.000001,PAFTOL004649:0.004112,PAFTOL009175:0.000001,PAFTOL005043:0.000001,PAFTOL009259:0.000001):0.004014,PAFTOL004596:0.002436):0.008633,(PAFTOL009261:0.000001,PAFTOL004647:0.009170):0.015329,PAFTOL004578:0.003894,(PAFTOL004609:0.006830,(PAFTOL009231:0.018716,PAFTOL004618:0.000337):0.001932):0.002257):0.005138,((((((PAFTOL009257:0.000001,PAFTOL009255:0.003475):0.012940,(PAFTOL009185:0.020193,PAFTOL008881:0.010546):0.004325):0.003064,((PAFTOL008436:0.000001,PAFTOL005025:0.040749):0.015099,((((((PAFTOL004619:0.016489,PAFTOL009315:0.054989,SRR5137212:0.027182):0.024497,SRR7905862:0.026825):0.005640,(SRR7905849:0.017127,PAFTOL009313:0.102013):0.008818):0.020217,(SRR7905861:0.011328,PAFTOL004574:0.032797):0.005106,(SRR8327214:0.014399,SRR5137211:0.018587):0.001676):0.064758,PAFTOL004639:0.146851):0.041428,(((PAFTOL004613:0.042950,PAFTOL004584:0.012780,((PAFTOL004653:0.006108,PAFTOL004594:0.008605):0.002936,(PAFTOL004640:0.016912,(((PAFTOL009247:0.023971,(((PAFTOL004598:0.002676,PAFTOL004662:0.066303):0.023057,PAFTOL004600:0.000001):0.019929,PAFTOL009221:0.000001,PAFTOL004591:0.000001):0.000978):0.004443,PAFTOL009293:0.000001,(PAFTOL004590:0.000001,PAFTOL004646:0.000001,PAFTOL009283:0.000001):0.002266,PAFTOL009199:0.007390):0.004334,(PAFTOL004642:0.020783,PAFTOL008419:0.008591,(((PAFTOL009219:0.000001,PAFTOL008062:0.000001):0.006523,PAFTOL008060:0.009566):0.006394,PAFTOL004631:0.000001,((PAFTOL008417:0.001962,PAFTOL009241:0.000001):0.003518,(PAFTOL009225:0.004982,PAFTOL009223:0.004863):0.036018,PAFTOL004624:0.006503):0.005588,PAFTOL009215:0.000001,PAFTOL004599:0.006419):0.002116):0.002057):0.002023):0.006601,PAFTOL004625:0.010943):0.001862):0.012945,PAFTOL004637:0.032361):0.005745,((PAFTOL004593:0.023860,PAFTOL009205:0.012964):0.007784,PAFTOL004587:0.012901):0.001566):0.006146):0.008454):0.001987):0.003512,PAFTOL004644:0.015300):0.000370,(PAFTOL009239:0.004209,PAFTOL004633:0.011579):0.005718):0.010241,(PAFTOL004567:0.019606,PAFTOL004654:0.002745):0.005280,((PAFTOL009233:0.040072,PAFTOL009195:0.000001):0.012822,PAFTOL008439:0.023131):0.007362):0.001875,(PAFTOL007498:0.011034,((PAFTOL009321:0.128494,PAFTOL009319:0.090413):0.087993,PAFTOL004667:0.000001):0.008693,(((((PAFTOL004636:0.000001,PAFTOL008063:0.012853,PAFTOL004577:0.000001,PAFTOL004562:0.004229,PAFTOL009227:0.004235,(PAFTOL004652:0.000001,PAFTOL004638:0.004534):0.004934,PAFTOL009181:0.000001,PAFTOL004668:0.000001):0.003950,(PAFTOL005024:0.000001,PAFTOL009189:0.000001):0.008840,PAFTOL009279:0.013704):0.002468,(PAFTOL009291:0.004793,PAFTOL009287:0.013709):0.002344):0.003505,PAFTOL004617:0.013095,PAFTOL009191:0.020986):0.002790,(PAFTOL004666:0.000001,(PAFTOL009311:0.111683,PAFTOL004568:0.009661,PAFTOL004634:0.000001):0.009632):0.009542):0.002680):0.001814);
(PAFTOL009295:0.000001,PAFTOL004668:0.000001,PAFTOL004666:0.000001,(((((PAFTOL009215:0.000001,(PAFTOL004554:0.002863,PAFTOL009219:0.007863,PAFTOL008060:0.000001):0.002574,(PAFTOL008062:0.000001,PAFTOL008063:0.001786,PAFTOL004594:0.000001):0.006073,(((PAFTOL009179:0.017256,PAFTOL009183:0.000001):0.003717,PAFTOL009279:0.005620,PAFTOL004599:0.002180):0.002570,PAFTOL004653:0.010981,((PAFTOL004625:0.005613,((PAFTOL004638:0.000001,PAFTOL005043:0.000001):0.003651,PAFTOL004652:0.005629,PAFTOL004577:0.000001):0.007326,(PAFTOL004613:0.008445,PAFTOL004560:0.002803,PAFTOL009203:0.000001):0.002799,PAFTOL009291:0.006569,PAFTOL009287:0.002212,PAFTOL009227:0.006562,PAFTOL009195:0.000001):0.002173,PAFTOL013501:0.002805,PAFTOL004584:0.002787):0.002169,(PAFTOL004624:0.002177,PAFTOL008417:0.000001,PAFTOL009223:0.000001,PAFTOL009241:0.000001,PAFTOL009225:0.002166,PAFTOL004552:0.000001,PAFTOL004631:0.001611):0.001613,PAFTOL009191:0.004793,PAFTOL004667:0.002786,((PAFTOL004617:0.002802,PAFTOL004562:0.005913):0.002890,(((PAFTOL009257:0.000001,PAFTOL009255:0.000001):0.002999,((((PAFTOL004629:0.007347,PAFTOL004567:0.022360):0.002477,PAFTOL009281:0.008404):0.002373,(PAFTOL004633:0.007736,(PAFTOL004568:0.011299,PAFTOL004634:0.018077,PAFTOL004635:0.011228):0.006772):0.001240,PAFTOL005169:0.011070):0.003031,PAFTOL009221:0.013045,(PAFTOL004604:0.002138,PAFTOL004603:0.002151):0.004294):0.009207,(((((PAFTOL009289:0.000001,SRR8327214:0.004856):0.004664,PAFTOL005047:0.011219,PAFTOL004648:0.008604,PAFTOL004665:0.003013):0.002663,((PAFTOL004547:0.008344,SRR7905861:0.000001):0.009703,((PAFTOL004555:0.000001,PAFTOL009209:0.001584,PAFTOL008423:0.000001):0.001522,PAFTOL004601:0.006639):0.001504):0.001481):0.005680,(PAFTOL009251:0.004098,(((PAFTOL004583:0.000001,PAFTOL009263:0.006031):0.001493,(PAFTOL009303:0.012884,PAFTOL004632:0.000001):0.006022):0.001501,(PAFTOL004605:0.008142,PAFTOL009301:0.031071):0.003287,PAFTOL004597:0.012159,((SRR5036296:0.016598,PAFTOL004626:0.006266,PAFTOL004639:0.000001):0.001557,(PAFTOL009299:0.011210,PAFTOL009187:0.000001):0.002005,PAFTOL005042:0.000001,PAFTOL004553:0.002994,(PAFTOL009245:0.003362,SRR5137211:0.001404):0.001374):0.001372):0.000702):0.000671,PAFTOL004574:0.016511,((PAFTOL004593:0.001756,PAFTOL009243:0.009170):0.008868,(PAFTOL005025:0.006304,PAFTOL004587:0.006517):0.001573,(PAFTOL005026:0.001688,PAFTOL009205:0.007031):0.003392):0.001523):0.001415,(PAFTOL009175:0.013998,PAFTOL008436:0.008515):0.007238,((PAFTOL004640:0.009716,(PAFTOL009233:0.029137,PAFTOL009265:0.000001):0.002816):0.001757,PAFTOL009249:0.000001,PAFTOL009185:0.000001):0.001574):0.001412):0.001414,(((((((((((((((PAFTOL004610:0.000001,PAFTOL009235:0.000001,PAFTOL004611:0.000001):0.005905,PAFTOL004561:0.008399):0.003235,(PAFTOL009253:0.006583,PAFTOL009237:0.021048):0.010825):0.010360,PAFTOL004661:0.007668):0.001470,(SRR7905862:0.000001,PAFTOL004585:0.002962,PAFTOL004566:0.003155,PAFTOL004657:0.007476):0.001490):0.003162,(PAFTOL009267:0.004655,PAFTOL009269:0.012086):0.002910):0.001616,(((PAFTOL004551:0.038820,PAFTOL008084:0.002964,PAFTOL009207:0.000001,PAFTOL009285:0.000001):0.004890,PAFTOL004564:0.004338):0.004133,PAFTOL004571:0.009941):0.005085):0.027643,SRR5137212:0.025159):0.013612,((PAFTOL009321:0.035460,(PAFTOL009315:0.039840,PAFTOL009319:0.010095):0.020919):0.052456,(PAFTOL009311:0.035615,PAFTOL009313:0.058894):0.011687):0.010380):0.004494,PAFTOL004619:0.014218):0.001579,PAFTOL004637:0.015541):0.008309,SRR7905849:0.019023):0.011200,PAFTOL008439:0.013143):0.001884,PAFTOL008881:0.013113):0.004684,(((PAFTOL007498:0.000001,PAFTOL009259:0.000001):0.009005,PAFTOL009239:0.015348):0.002249,(PAFTOL004644:0.004381,PAFTOL009297:0.004317):0.002181,PAFTOL004563:0.004135):0.003966,(((((PAFTOL004636:0.017701,PAFTOL008421:0.015534,((PAFTOL004662:0.000001,PAFTOL009271:0.004358):0.008926,PAFTOL004654:0.002141):0.004370,((PAFTOL009231:0.007953,((PAFTOL004660:0.000001,PAFTOL004658:0.004140):0.008387,PAFTOL009229:0.013108):0.003905):0.003812,(PAFTOL004649:0.004652,PAFTOL004609:0.000001):0.002271):0.002264,(PAFTOL004573:0.006528,((PAFTOL008422:0.022582,PAFTOL004578:0.014519):0.001053,PAFTOL004627:0.006743):0.001499):0.001523,PAFTOL004623:0.008198,PAFTOL004565:0.014761):0.001464,(PAFTOL004572:0.001905,(PAFTOL009193:0.000001,PAFTOL004620:0.007787):0.002541):0.005974):0.001500,PAFTOL004618:0.006540):0.001485,((SRR5137213:0.056828,PAFTOL004556:0.000001):0.104277,(PAFTOL009261:0.010442,PAFTOL004647:0.000001):0.001962):0.012310):0.001523,(PAFTOL004596:0.010764,(PAFTOL004608:0.001734,PAFTOL004582:0.007095):0.003514):0.001669):0.006780):0.001421):0.002305):0.002252,PAFTOL008419:0.005632,(PAFTOL005024:0.000001,PAFTOL009189:0.000001):0.002790):0.001509,(PAFTOL004591:0.000001,PAFTOL009199:0.000001,PAFTOL004646:0.004651,PAFTOL004664:0.000001,PAFTOL009293:0.000001,(PAFTOL009197:0.004045,PAFTOL009283:0.000001):0.003728,PAFTOL004590:0.046942):0.001756):0.001360,PAFTOL004642:0.011957):0.009969,PAFTOL004600:0.000001):0.026102,((PAFTOL005035:0.000001,PAFTOL009217:0.000001):0.002766,PAFTOL004598:0.008517):0.002059):0.024210,PAFTOL009181:0.003180):0.009892);
((PAFTOL009209:0.000001,PAFTOL008423:0.000001,PAFTOL004555:0.012643):0.002314,PAFTOL004601:0.002323,(PAFTOL004648:0.005854,(SRR8327214:0.001143,PAFTOL005047:0.000001):0.002318):0.001132,PAFTOL004665:0.004679,((PAFTOL004547:0.037896,SRR7905861:0.003535):0.003396,(PAFTOL009265:0.007840,(((PAFTOL004593:0.001158,PAFTOL009243:0.005817):0.007001,PAFTOL004574:0.006977,PAFTOL004587:0.008161):0.001154,((PAFTOL009299:0.003205,PAFTOL004583:0.001768):0.001742,PAFTOL005042:0.001184,(PAFTOL009303:0.306552,PAFTOL004632:0.000001):0.004646,((((SRR5137213:0.006137,PAFTOL009249:0.009781,(PAFTOL004605:0.003513,PAFTOL004626:0.002331):0.001165):0.002364,PAFTOL004639:0.005772):0.001145,PAFTOL009263:0.006956):0.001197,PAFTOL004597:0.014129):0.001159,((SRR5036296:0.002125,PAFTOL009245:0.004316,(PAFTOL009251:0.000001,SRR5137211:0.000001):0.005669):0.003731,(PAFTOL009187:0.007884,PAFTOL004553:0.016211):0.002509):0.002514):0.001143,(((PAFTOL004640:0.006936,(PAFTOL009233:0.021968,(PAFTOL009255:0.005715,PAFTOL009257:0.015378):0.003575):0.007038,(PAFTOL008436:0.006976,(((PAFTOL004642:0.004684,PAFTOL004653:0.014259):0.002301,(PAFTOL004668:0.000001,(PAFTOL009189:0.007082,PAFTOL005024:0.000001):0.002316,(PAFTOL004617:0.008196,PAFTOL004562:0.003477,((PAFTOL004638:0.001162,PAFTOL005043:0.002324):0.001159,PAFTOL009227:0.005822,((PAFTOL004652:0.000001,PAFTOL004577:0.001160):0.001159,PAFTOL009195:0.002350):0.002317,(PAFTOL009291:0.000001,PAFTOL009287:0.008187):0.001159,(PAFTOL009203:0.005854,PAFTOL004625:0.002335):0.001163,PAFTOL004560:0.020453):0.003480):0.001156,(PAFTOL009283:0.001151,PAFTOL004591:0.000001,PAFTOL004631:0.007008,(PAFTOL004664:0.007306,PAFTOL004590:0.015147):0.004719):0.003470,PAFTOL004599:0.001177,(PAFTOL004584:0.004665,((PAFTOL009217:0.004709,PAFTOL004594:0.001150,PAFTOL008063:0.002299,PAFTOL004600:0.020384,PAFTOL004598:0.002301):0.004612,((PAFTOL004646:0.001150,PAFTOL009199:0.010524):0.002290,(PAFTOL009223:0.000001,PAFTOL009241:0.001149,PAFTOL009225:0.005772):0.001146):0.001156):0.003466):0.001148,PAFTOL009281:0.009156,PAFTOL009191:0.001154,PAFTOL004667:0.002320):0.002321):0.004721,((PAFTOL004634:0.004595,PAFTOL004568:0.007050):0.013150,((PAFTOL004603:0.000001,PAFTOL004604:0.004648):0.006984,(PAFTOL004633:0.010717,PAFTOL004567:0.011862):0.001001,PAFTOL004629:0.012958):0.001106):0.003557):0.001121):0.002309,((((((PAFTOL009221:0.002175,PAFTOL005169:0.004843):0.014290,((PAFTOL004636:0.014146,PAFTOL004627:0.010261,(PAFTOL004654:0.002664,PAFTOL004662:0.011188):0.002517,PAFTOL004565:0.021221,PAFTOL008422:0.038940):0.003724,PAFTOL009193:0.011958,(PAFTOL004596:0.008205,PAFTOL004573:0.012990):0.003383,(PAFTOL008439:0.027125,PAFTOL009289:0.042709):0.005145):0.001205,((PAFTOL009297:0.003970,PAFTOL004563:0.004059):0.005236,(PAFTOL008417:0.005960,(PAFTOL005035:0.003099,PAFTOL008060:0.003454,(PAFTOL009219:0.002363,PAFTOL008062:0.000001):0.004635):0.005647):0.013841):0.022312):0.012373,PAFTOL009197:0.029665):0.012788,((PAFTOL009175:0.028196,PAFTOL008881:0.006309):0.001936,(PAFTOL009301:0.036467,((PAFTOL009183:0.004276,PAFTOL008419:0.004634,PAFTOL004613:0.012938,PAFTOL009181:0.002144,PAFTOL009179:0.007089):0.003531,((PAFTOL009279:0.000001,PAFTOL004666:0.000001):0.001155,((PAFTOL009295:0.001726,PAFTOL009293:0.000640):0.000615,PAFTOL004624:0.000001,PAFTOL004552:0.000001,PAFTOL004554:0.000001):0.003466,PAFTOL009215:0.007017,PAFTOL013501:0.003484):0.001108):0.012093):0.016841):0.017708):0.030706,((PAFTOL004620:0.010649,PAFTOL004578:0.018753):0.001070,(PAFTOL009261:0.018662,PAFTOL004556:0.000001,PAFTOL004647:0.000001):0.009249):0.001090):0.001221,((PAFTOL004572:0.008109,(PAFTOL004582:0.004645,PAFTOL004608:0.005815):0.001151):0.001156,((PAFTOL009229:0.006971,((PAFTOL004660:0.003998,PAFTOL004658:0.004367):0.003593,PAFTOL004649:0.004661):0.001151,PAFTOL004609:0.009325):0.003470,(PAFTOL009231:0.005965,PAFTOL004618:0.000001):0.002288):0.001144):0.003423,(PAFTOL009271:0.024369,(PAFTOL008421:0.007104,PAFTOL004623:0.009427):0.000992):0.003493):0.001139):0.003437,PAFTOL009185:0.007207,(((PAFTOL009259:0.000001,PAFTOL007498:0.001157):0.009262,PAFTOL009239:0.003509,PAFTOL004644:0.003488):0.002365,(((((((PAFTOL009319:0.020257,PAFTOL009315:0.063746):0.017754,PAFTOL009321:0.028671):0.026529,PAFTOL009311:0.019772):0.006003,PAFTOL009313:0.077200):0.010624,PAFTOL004619:0.030033):0.003723,((SRR5137212:0.013746,PAFTOL004637:0.012804):0.001181,((PAFTOL009237:0.010679,((PAFTOL009235:0.004564,PAFTOL004611:0.001146,PAFTOL004610:0.002281):0.002018,(PAFTOL009253:0.010567,PAFTOL004561:0.000001):0.053756):0.004781):0.008172,((PAFTOL004585:0.002277,SRR7905862:0.000001,PAFTOL004661:0.003439,PAFTOL004657:0.009278,PAFTOL004566:0.007525):0.001166,PAFTOL004571:0.011581):0.001084,(PAFTOL004564:0.042994,((PAFTOL004551:0.020332,PAFTOL009207:0.000001):0.004543,(PAFTOL009285:0.008086,PAFTOL008084:0.002267):0.003443,(PAFTOL009269:0.007047,PAFTOL009267:0.001411):0.001391):0.003944):0.001801):0.020934):0.001204):0.003795,(PAFTOL009247:0.010502,SRR7905849:0.008605):0.008792):0.014125):0.001076):0.003450,(PAFTOL005026:0.001441,PAFTOL009205:0.001161,PAFTOL005025:0.004679):0.005865):0.003453):0.001133):0.001162):0.001150);
(PAFTOL004657:0.005774,(((PAFTOL004566:0.008583,(((PAFTOL009313:0.078184,PAFTOL009311:0.063168):0.100281,(PAFTOL009321:0.075360,(PAFTOL009319:0.017251,PAFTOL009315:0.027080):0.007760):0.059085):0.020897,(((SRR5137211:0.005827,SRR5137213:0.009314,(SRR8327214:0.012616,SRR7905861:0.008470):0.001250):0.003770,((PAFTOL004608:0.029916,(PAFTOL004599:0.005540,PAFTOL004613:0.008212):0.006062,(PAFTOL008423:0.013224,SRR5036296:0.016416,((PAFTOL004583:0.006496,((PAFTOL004665:0.000001,(PAFTOL005047:0.000001,PAFTOL009209:0.010933):0.010629):0.010629,PAFTOL004593:0.005100):0.004236):0.004412,(PAFTOL004605:0.007010,(PAFTOL009301:0.020597,PAFTOL004639:0.006175,PAFTOL009263:0.008205):0.003201,PAFTOL009187:0.011673):0.007353,(((PAFTOL005035:0.000001,(PAFTOL009175:0.018611,PAFTOL013501:0.000001):0.008659,((PAFTOL009303:0.000001,PAFTOL009179:0.000001,PAFTOL004632:0.000001):0.007234,((PAFTOL004609:0.002744,(PAFTOL004618:0.002669,((PAFTOL004660:0.000001,PAFTOL004658:0.008722):0.008681,((PAFTOL009231:0.000001,PAFTOL004649:0.000001):0.017691,PAFTOL009229:0.000001):0.000623):0.008032):0.003719):0.003722,PAFTOL004596:0.006603,(PAFTOL004572:0.037858,PAFTOL004597:0.012010):0.024239):0.007456):0.002195,PAFTOL004554:0.000001,PAFTOL009189:0.000001,(((PAFTOL004644:0.022254,(((PAFTOL009233:0.029778,PAFTOL009185:0.006610):0.000734,((PAFTOL009297:0.008227,PAFTOL009245:0.004230):0.003758,(PAFTOL009243:0.009422,PAFTOL004587:0.000001):0.011422,((PAFTOL009255:0.034629,PAFTOL009257:0.003014):0.004179,(PAFTOL007498:0.000001,PAFTOL009259:0.000001):0.019456):0.006415,((PAFTOL004578:0.014823,PAFTOL004582:0.009021,PAFTOL004627:0.016647):0.029019,(PAFTOL004629:0.018304,PAFTOL004648:0.022086):0.015438):0.011304):0.016075):0.083789,PAFTOL004601:0.100750):0.002868):0.015580,(PAFTOL009193:0.020389,(PAFTOL008421:0.018108,PAFTOL004636:0.044642,PAFTOL008422:0.025977):0.022504):0.007121):0.006404,(PAFTOL009205:0.086018,(PAFTOL004604:0.100375,PAFTOL008881:0.018948):0.018137):0.023235):0.015502,PAFTOL004667:0.000001,((PAFTOL005025:0.003300,PAFTOL005026:0.003679):0.003651,PAFTOL004619:0.056756):0.001782):0.003038,PAFTOL009299:0.000001,PAFTOL009289:0.000001,((PAFTOL004603:0.004222,PAFTOL009221:0.032444):0.002110,((PAFTOL004634:0.002133,(PAFTOL004635:0.056788,PAFTOL004568:0.010561):0.008625):0.011559,PAFTOL004633:0.009155,PAFTOL004567:0.014641):0.001814):0.003537,PAFTOL005042:0.000001):0.013420,((((PAFTOL004620:0.008691,(PAFTOL004573:0.026374,((PAFTOL004662:0.002918,PAFTOL009271:0.002835):0.000025,PAFTOL004565:0.018767):0.004219):0.002133,PAFTOL004654:0.013768,PAFTOL004623:0.017812,PAFTOL004647:0.008594):0.008315,PAFTOL008439:0.029818):0.025180,((PAFTOL004574:0.067915,PAFTOL004640:0.005761):0.012080,PAFTOL008436:0.017540):0.006725):0.010236,(PAFTOL004626:0.045016,((((PAFTOL004664:0.000001,(PAFTOL009293:0.003021,PAFTOL004590:0.001466):0.000660):0.002137,PAFTOL004591:0.007990):0.002117,((PAFTOL004594:0.004267,(PAFTOL004598:0.005677,PAFTOL008062:0.005339):0.005342,PAFTOL004600:0.000001):0.002119,PAFTOL008063:0.004262):0.002127,PAFTOL004631:0.000001,(PAFTOL009199:0.002835,PAFTOL008060:0.005681,PAFTOL009283:0.005692):0.002835,PAFTOL004646:0.000001,((PAFTOL004552:0.105443,PAFTOL009217:0.017443,PAFTOL009223:0.000001,PAFTOL009241:0.000001,PAFTOL009215:0.000001):0.002969,PAFTOL009225:0.000001):0.008910,PAFTOL004624:0.006431):0.002210,(((PAFTOL004562:0.002836,(PAFTOL009239:0.016380,PAFTOL005024:0.004692):0.003834,PAFTOL009251:0.007791,PAFTOL009203:0.004070,(PAFTOL004563:0.008754,PAFTOL008419:0.008239):0.004073,PAFTOL004584:0.011504):0.008197,(PAFTOL004560:0.009431,PAFTOL004625:0.000001):0.017626):0.005570,PAFTOL004668:0.000001,PAFTOL008417:0.000001,PAFTOL004577:0.002138,PAFTOL004652:0.006401,(PAFTOL009287:0.006430,((PAFTOL009195:0.006898,(PAFTOL009191:0.057750,(PAFTOL005043:0.000001,PAFTOL004638:0.000001):0.010647):0.004076):0.004489,PAFTOL009291:0.034626,PAFTOL004617:0.005069):0.001512):0.001204,PAFTOL009227:0.004482,PAFTOL005169:0.000001,PAFTOL004653:0.005726):0.003572,PAFTOL004642:0.008579,(PAFTOL004666:0.003718,PAFTOL009279:0.004347):0.003953):0.005334):0.007044):0.011994):0.011304):0.018864):0.010581):0.032768,PAFTOL009219:0.063196):0.039262):0.008627,SRR5137212:0.015669,(SRR7905849:0.015242,PAFTOL004637:0.006327):0.001566):0.009782):0.048971):0.003146,SRR7905862:0.000001):0.033263,(PAFTOL009269:0.013230,((PAFTOL009235:0.004598,(PAFTOL004610:0.000001,PAFTOL004611:0.000001):0.003306):0.017112,PAFTOL004571:0.005786,(PAFTOL009267:0.009561,(PAFTOL004551:0.008868,PAFTOL004564:0.003120):0.003192,(PAFTOL009285:0.000001,PAFTOL008084:0.002890):0.002902):0.005776):0.005852):0.012043):0.008607,PAFTOL004661:0.002881,PAFTOL004585:0.000001);
(((((PAFTOL004649:0.000001,PAFTOL009231:0.010403):0.001840,(PAFTOL004660:0.002567,PAFTOL009229:0.000001,PAFTOL004658:0.000001):0.010368,PAFTOL004618:0.007422):0.001834,PAFTOL004582:0.001863):0.001827,PAFTOL004654:0.001867,((((((((((PAFTOL009303:0.000001,PAFTOL009265:0.005127,PAFTOL004632:0.000001):0.005489,((((PAFTOL004553:0.004027,(PAFTOL004639:0.009172,PAFTOL004626:0.003696,PAFTOL004605:0.001858,SRR5036296:0.001865,SRR5137211:0.000001):0.000921):0.000886,PAFTOL004583:0.000001,PAFTOL005042:0.000001):0.001811,(PAFTOL009245:0.000001,PAFTOL009251:0.018964):0.002876,(SRR5137213:0.005310,PAFTOL009299:0.002614):0.002523,PAFTOL009263:0.002622,(PAFTOL009301:0.002631,PAFTOL009249:0.000001):0.002605,PAFTOL009187:0.000001,((PAFTOL004665:0.000001,PAFTOL004601:0.002566,PAFTOL009289:0.002567,(SRR7905861:0.000001,((PAFTOL005047:0.005146,PAFTOL004648:0.000001):0.001813,(PAFTOL004555:0.002644,PAFTOL008423:0.000001,PAFTOL009209:0.000001):0.005449,SRR8327214:0.003638):0.001820):0.001818):0.001783,PAFTOL004597:0.013000):0.001844):0.001827,PAFTOL008881:0.005898,PAFTOL009185:0.005282):0.001786):0.001820,((PAFTOL009175:0.005141,PAFTOL008436:0.003608):0.003717,PAFTOL004587:0.005526):0.003630,(((((PAFTOL004619:0.024746,((((PAFTOL009285:0.005493,PAFTOL004551:0.000001,PAFTOL009207:0.000001,PAFTOL008084:0.000001):0.003693,(PAFTOL009235:0.002612,(PAFTOL004611:0.004623,PAFTOL004610:0.000001):0.001481,PAFTOL009237:0.000001,PAFTOL009253:0.000001,PAFTOL004561:0.002627):0.003102):0.003634,((PAFTOL009267:0.001829,PAFTOL009269:0.001820):0.001820,PAFTOL004571:0.005456,PAFTOL004564:0.000001):0.001816,(PAFTOL004585:0.001810,SRR7905862:0.000001,PAFTOL004657:0.005466,PAFTOL004661:0.000001,PAFTOL004566:0.000001):0.009148):0.014499,SRR5137212:0.007963):0.002659,(((PAFTOL009315:0.083843,PAFTOL009319:0.012539):0.014135,PAFTOL009321:0.016823):0.062154,PAFTOL009311:0.037282):0.018161):0.005084,PAFTOL004637:0.000001):0.002869,SRR7905849:0.014000):0.013178,((PAFTOL009243:0.005572,PAFTOL004593:0.001849):0.001840,PAFTOL004574:0.000001):0.001753):0.004980,PAFTOL008439:0.001905):0.002396):0.001816,PAFTOL004640:0.005526,((((PAFTOL008060:0.009371,(PAFTOL004624:0.000001,PAFTOL008417:0.000001,PAFTOL004599:0.003714):0.001840,(((PAFTOL004646:0.001837,PAFTOL004664:0.000001,PAFTOL004590:0.002601,PAFTOL009197:0.011495,PAFTOL009199:0.000001,PAFTOL004591:0.000001,PAFTOL009293:0.000001):0.001835,PAFTOL004554:0.000001,PAFTOL008063:0.005211,PAFTOL009215:0.000001,PAFTOL004598:0.000001,PAFTOL009219:0.000001,PAFTOL009217:0.005201):0.001835,(PAFTOL004613:0.003742,PAFTOL004617:0.003693,PAFTOL004642:0.001841,PAFTOL004653:0.013094,(PAFTOL004594:0.000001,PAFTOL008062:0.000001,PAFTOL004600:0.000001,PAFTOL004631:0.005530):0.001836,PAFTOL004638:0.001842,PAFTOL004577:0.000001,PAFTOL004652:0.000001,PAFTOL004625:0.005550):0.001840,PAFTOL005043:0.000001,PAFTOL009203:0.000001,PAFTOL004562:0.002601,PAFTOL005024:0.000001,(PAFTOL009183:0.005301,PAFTOL004584:0.010608):0.005225,PAFTOL009189:0.000001,PAFTOL004552:0.000001,PAFTOL013501:0.002713,PAFTOL009279:0.002629,PAFTOL009223:0.000001,PAFTOL009191:0.000001,PAFTOL009227:0.002604,PAFTOL009195:0.007864,((PAFTOL009287:0.004329,PAFTOL009291:0.000001):0.006529,PAFTOL004560:0.005300):0.002125):0.001838,PAFTOL004668:0.000001,PAFTOL005035:0.000001,(PAFTOL009181:0.010532,PAFTOL004667:0.002588,(PAFTOL009179:0.001374,PAFTOL009313:0.093899):0.105780):0.007914,PAFTOL004666:0.007858,PAFTOL008419:0.000001):0.001499,((PAFTOL009295:0.004088,PAFTOL009241:0.000001,PAFTOL009225:0.000001):0.010586,PAFTOL009283:0.000001):0.001148):0.004967,PAFTOL004568:0.025331,(PAFTOL004635:0.005203,PAFTOL004634:0.005243):0.002616,PAFTOL004567:0.011196):0.003610,(PAFTOL004633:0.010390,(PAFTOL009233:0.026453,PAFTOL004629:0.002593,PAFTOL009281:0.005181):0.002550,((PAFTOL009221:0.005597,PAFTOL004604:0.001744):0.001847,PAFTOL005169:0.000001):0.003704):0.001874):0.003586):0.001773,(((PAFTOL009239:0.002595,(PAFTOL007498:0.005540,PAFTOL009259:0.006852):0.002935,PAFTOL004563:0.007777):0.006878,PAFTOL009297:0.007501):0.003565,PAFTOL004644:0.001829):0.001860):0.001807,((PAFTOL009257:0.002594,PAFTOL009255:0.000001):0.009332,PAFTOL005025:0.000001,PAFTOL005026:0.000001,PAFTOL009205:0.000001):0.006206,(PAFTOL004578:0.021675,PAFTOL004608:0.002566):0.002654):0.001828,PAFTOL004596:0.001937):0.001774,PAFTOL004603:0.009363):0.003075,PAFTOL004627:0.013679):0.009417,PAFTOL008422:0.000001):0.002056):0.003607,(PAFTOL004556:0.000001,(PAFTOL004572:0.002575,PAFTOL004609:0.000001,PAFTOL009193:0.010457,((PAFTOL004565:0.019347,PAFTOL004623:0.000001):0.006288,(PAFTOL004636:0.000001,PAFTOL008421:0.041955):0.041920):0.014170,PAFTOL004573:0.007796,PAFTOL004620:0.000001,PAFTOL009261:0.000001,PAFTOL009271:0.002564,PAFTOL004662:0.000001):0.021506):0.022643,PAFTOL004647:0.000001);
((((PAFTOL005024:0.000001,PAFTOL009189:0.008670):0.004315,PAFTOL009287:0.008176,PAFTOL009291:0.003763):0.003210,(((PAFTOL004593:0.000001,PAFTOL004587:0.005667,PAFTOL009243:0.005638):0.001232,((((PAFTOL004639:0.002865,PAFTOL004605:0.015819,PAFTOL004626:0.000001):0.005497,PAFTOL009263:0.000001):0.013520,(((((PAFTOL005025:0.009911,PAFTOL009205:0.000001,PAFTOL005026:0.001899):0.004312,(PAFTOL009255:0.002839,PAFTOL009257:0.000001):0.007216):0.002859,(((PAFTOL009185:0.009725,(PAFTOL004608:0.000001,PAFTOL004582:0.007261):0.001418):0.001091,(PAFTOL004596:0.004308,PAFTOL004578:0.011658):0.007221,(((PAFTOL004563:0.008843,PAFTOL004644:0.005023):0.003356,PAFTOL009233:0.031737,((PAFTOL009239:0.000001,(PAFTOL009259:0.000001,PAFTOL007498:0.000001):0.011417):0.003751,PAFTOL009297:0.007581):0.001879):0.001663,PAFTOL009175:0.000001):0.000002,PAFTOL004649:0.004308,(PAFTOL008439:0.015475,((((((((PAFTOL004610:0.000001,PAFTOL004611:0.000001):0.003079,(((PAFTOL009253:0.007593,(PAFTOL009267:0.012109,((PAFTOL004661:0.005167,PAFTOL004566:0.000001):0.006976,((PAFTOL004551:0.000001,PAFTOL009207:0.000001):0.005122,PAFTOL004564:0.008382):0.005112):0.001017):0.026694):0.005037,PAFTOL009237:0.009025):0.009556,PAFTOL004561:0.008564):0.059639):0.001114,PAFTOL009235:0.004392):0.008805,PAFTOL004571:0.004337):0.001438,((PAFTOL004585:0.003124,PAFTOL004657:0.008701,SRR7905862:0.004201):0.004128,PAFTOL009269:0.001448,(PAFTOL008084:0.000001,PAFTOL009285:0.001609):0.011391):0.001360):0.022688,SRR7905849:0.021014):0.005401,(((PAFTOL009311:0.094203,PAFTOL009313:0.079827):0.024759,((PAFTOL009315:0.063255,PAFTOL009319:0.027645):0.022406,PAFTOL009321:0.037387):0.069266):0.031626,(SRR5137212:0.031800,PAFTOL004619:0.015583):0.022396):0.004850):0.005121,PAFTOL004637:0.026546):0.011520):0.001271):0.001129,(PAFTOL004647:0.003403,PAFTOL004556:0.005405):0.007602,PAFTOL004574:0.011371,((PAFTOL005169:0.000001,PAFTOL009221:0.006609):0.002197,(PAFTOL004603:0.008302,PAFTOL004604:0.005627):0.005700,(PAFTOL004568:0.008684,PAFTOL004635:0.016390):0.014561,(PAFTOL004634:0.004444,PAFTOL004629:0.000736):0.000681,PAFTOL004567:0.010038):0.001418,PAFTOL008436:0.007169,PAFTOL004640:0.024941):0.001132):0.001134,(PAFTOL009209:0.001871,PAFTOL004555:0.000001):0.001869,((PAFTOL009249:0.000001,SRR5137213:0.109153,PAFTOL009301:0.007593):0.001509,PAFTOL004597:0.008588):0.001499,((((((PAFTOL008881:0.001903,(((((PAFTOL008422:0.007906,PAFTOL004636:0.012557):0.003559,PAFTOL004627:0.012451):0.001708,(PAFTOL004654:0.003413,PAFTOL008421:0.007576):0.004374):0.004129,PAFTOL004565:0.010051,PAFTOL004620:0.014689,(PAFTOL004609:0.014313,PAFTOL004618:0.004333):0.001570):0.004077,((PAFTOL009271:0.006237,PAFTOL004572:0.005629,(PAFTOL009229:0.003988,(PAFTOL004658:0.002669,PAFTOL004660:0.013177):0.002692,PAFTOL009231:0.006423):0.003993,(PAFTOL004573:0.000001,PAFTOL004662:0.017935):0.001416):0.001611,PAFTOL009193:0.007118):0.003217):0.001530,PAFTOL009261:0.010908,(PAFTOL009203:0.010188,PAFTOL004560:0.000001,(PAFTOL008419:0.012487,((PAFTOL004667:0.002081,PAFTOL004668:0.000001,PAFTOL004666:0.001858):0.004143,PAFTOL009279:0.004602):0.013096):0.006877):0.004924):0.002963,(PAFTOL004633:0.004346,PAFTOL009281:0.004232):0.004271):0.007670,PAFTOL009265:0.006564):0.019484,(((SRR5036296:0.032184,PAFTOL005042:0.002641):0.003824,PAFTOL009251:0.012446,PAFTOL009299:0.005923):0.006223,PAFTOL009245:0.003752):0.005472):0.022094,((PAFTOL009289:0.002963,PAFTOL005047:0.000001):0.007029,PAFTOL004648:0.010003):0.004755):0.047189,(SRR5137211:0.004595,SRR7905861:0.001426,SRR8327214:0.010484):0.002974):0.000936,(PAFTOL004583:0.003792,(PAFTOL004553:0.000001,PAFTOL009187:0.000001):0.003745):0.001878,PAFTOL004601:0.016431,PAFTOL008423:0.003753,PAFTOL004547:0.004200,PAFTOL004665:0.007513):0.026780,(PAFTOL009303:0.000001,PAFTOL004632:0.000001):0.004325):0.017265):0.025571,PAFTOL004623:0.002198):0.021899):0.015018,(((PAFTOL009199:0.005745,PAFTOL004646:0.000001):0.002862,(PAFTOL004624:0.005713,PAFTOL004631:0.000001):0.001434,PAFTOL008417:0.001879):0.001792,PAFTOL009197:0.006693,PAFTOL004591:0.000001):0.005335):0.006144):0.000448,(PAFTOL004642:0.007159,(((PAFTOL009183:0.005223,PAFTOL009181:0.006736):0.007848,PAFTOL009227:0.001892,PAFTOL005043:0.000001,PAFTOL009179:0.048581,PAFTOL009195:0.007517,(PAFTOL004584:0.010337,PAFTOL004638:0.008954):0.000743):0.004229,(((PAFTOL009191:0.006665,PAFTOL013501:0.003746,PAFTOL004625:0.005627,PAFTOL004617:0.004198):0.001306,PAFTOL004562:0.007530):0.001336,(PAFTOL004613:0.000001,PAFTOL004653:0.002826):0.001409):0.001325):0.000040,(PAFTOL004652:0.000001,PAFTOL004577:0.000001):0.002839):0.001096,(PAFTOL004599:0.007752,(PAFTOL009219:0.010355,PAFTOL004600:0.001894,PAFTOL005035:0.012772,((PAFTOL009223:0.001872,(PAFTOL008062:0.001884,PAFTOL009215:0.000001):0.005675,(PAFTOL009217:0.005617,((((PAFTOL004664:0.000001,PAFTOL004590:0.000001):0.002498,PAFTOL004554:0.000001):0.005008,PAFTOL009293:0.000001,PAFTOL009283:0.003632):0.001821,PAFTOL009241:0.000001):0.000268):0.009015,PAFTOL004598:0.005645,PAFTOL008063:0.003758,PAFTOL004594:0.000001):0.001421,(PAFTOL009295:0.007087,PAFTOL004552:0.000001):0.004490,(PAFTOL008060:0.005169,PAFTOL009225:0.000001):0.005201):0.003858):0.003065):0.002567);
(PAFTOL009301:0.000001,SRR5137213:0.000001,PAFTOL004626:0.003151,PAFTOL004639:0.001570,PAFTOL009249:0.002590,PAFTOL004605:0.004755,(PAFTOL004597:0.001587,PAFTOL009263:0.008046,((SRR7905861:0.004030,PAFTOL004547:0.005247):0.003984,(PAFTOL004555:0.000001,PAFTOL009209:0.007966,PAFTOL008423:0.003187):0.001618):0.001566,(PAFTOL004648:0.003184,PAFTOL005047:0.000001,PAFTOL009289:0.001594,SRR8327214:0.000001):0.004775,PAFTOL009265:0.008091,((PAFTOL004553:0.000001,PAFTOL009187:0.003197):0.001586,(PAFTOL004632:0.000001,PAFTOL009303:0.000001):0.004769):0.001587,(PAFTOL004601:0.000001,(PAFTOL004587:0.004780,((PAFTOL009233:0.025134,((PAFTOL004604:0.001589,PAFTOL004603:0.001600):0.001575,PAFTOL009221:0.000001,PAFTOL005169:0.000001):0.003248):0.001505,(((PAFTOL004634:0.000001,PAFTOL004635:0.016188):0.008159,PAFTOL004568:0.016484):0.001472,((PAFTOL004578:0.011374,PAFTOL004596:0.008117):0.003104,(PAFTOL009261:0.005215,(PAFTOL004647:0.001596,PAFTOL004556:0.003194):0.004258):0.002128,(PAFTOL004627:0.006458,PAFTOL009193:0.008069):0.001559,(PAFTOL004609:0.003172,PAFTOL004572:0.006388,((PAFTOL004623:0.012874,PAFTOL008421:0.007965,PAFTOL004636:0.007948):0.004752,PAFTOL004654:0.004799,(PAFTOL009271:0.000001,PAFTOL004662:0.000001):0.004773):0.001583):0.001577,(PAFTOL004565:0.021404,PAFTOL008422:0.000001):0.004771,PAFTOL004620:0.003194):0.003165,((PAFTOL004629:0.003172,PAFTOL009281:0.008078):0.004819,PAFTOL004633:0.006402,PAFTOL004567:0.011286):0.001596,((((PAFTOL009287:0.000001,PAFTOL009195:0.006390,PAFTOL004638:0.000001):0.001597,((PAFTOL009227:0.001605,PAFTOL004560:0.003199,(PAFTOL009203:0.003207,PAFTOL004652:0.000799):0.000792,PAFTOL004625:0.003211,PAFTOL004577:0.003190):0.001621,(PAFTOL004562:0.006390,PAFTOL009291:0.004831,PAFTOL005043:0.003205):0.001595):0.001560):0.003259,PAFTOL004667:0.006449):0.001531,((((PAFTOL009295:0.005615,PAFTOL009183:0.011542):0.003215,PAFTOL009179:0.004827):0.016401,(((PAFTOL009223:0.000001,PAFTOL009241:0.000001):0.001579,PAFTOL009225:0.000001):0.001584,PAFTOL009283:0.001585):0.001583,PAFTOL004664:0.000001,PAFTOL009293:0.000001,((PAFTOL008060:0.000001,(PAFTOL004552:0.000001,PAFTOL004631:0.000001):0.003171,PAFTOL004554:0.000001,((PAFTOL009199:0.001738,PAFTOL004646:0.000001):0.001583,PAFTOL004590:0.000001):0.001577):0.001579,PAFTOL004594:0.001582,PAFTOL005035:0.003185,PAFTOL009215:0.006375):0.001577,PAFTOL009219:0.000001,(PAFTOL009197:0.006422,PAFTOL009217:0.001584,PAFTOL004598:0.000001,PAFTOL004591:0.003171):0.004760,((PAFTOL004624:0.001602,PAFTOL008417:0.000001):0.001602,PAFTOL004600:0.001585,PAFTOL008062:0.003199):0.001587,PAFTOL008063:0.000001):0.001590,(PAFTOL013501:0.001628,PAFTOL009191:0.001605):0.001585):0.001580,(((PAFTOL004642:0.004778,PAFTOL009181:0.003679):0.001574,PAFTOL005024:0.003170,PAFTOL008419:0.000001):0.001578,PAFTOL009189:0.000001,PAFTOL004617:0.011299,PAFTOL004653:0.008010,PAFTOL004584:0.000001,PAFTOL004668:0.000001,(PAFTOL004599:0.008111,PAFTOL004613:0.001585):0.003190,(PAFTOL004666:0.004610,PAFTOL009279:0.002196):0.004327):0.001581):0.001582):0.001584,((PAFTOL009257:0.000001,PAFTOL009255:0.003170):0.006418,(PAFTOL004593:0.004831,PAFTOL009243:0.003189):0.001571,PAFTOL004574:0.004776):0.003165,(((PAFTOL009231:0.004164,PAFTOL004608:0.007916,(PAFTOL004582:0.003148,PAFTOL004660:0.001580):0.001577,PAFTOL009229:0.001584,PAFTOL004573:0.004769):0.000827,PAFTOL004618:0.004794):0.000746,PAFTOL004658:0.008050,PAFTOL004649:0.000001):0.001576,((PAFTOL005026:0.000001,PAFTOL009205:0.003174,PAFTOL005025:0.006375):0.004790,(PAFTOL009239:0.009583,(PAFTOL009297:0.003205,(PAFTOL009259:0.000001,PAFTOL007498:0.000001):0.006391,PAFTOL004644:0.001617):0.004789,(((((((((((PAFTOL004610:0.000001,PAFTOL004611:0.000001):0.001586,PAFTOL009235:0.003173,PAFTOL004561:0.001582):0.001594,(PAFTOL009237:0.036237,PAFTOL009253:0.000001):0.001577):0.003159,(PAFTOL009285:0.004759,(PAFTOL009207:0.001589,PAFTOL004551:0.003179):0.001577,PAFTOL008084:0.000001,PAFTOL009267:0.001595,PAFTOL009269:0.004771):0.001578,PAFTOL004571:0.001573):0.003129,((PAFTOL004566:0.000001,SRR7905862:0.000001,PAFTOL004661:0.004752,PAFTOL004657:0.004749):0.003160,PAFTOL004585:0.001584):0.001625):0.008512,PAFTOL004564:0.019131):0.010457,PAFTOL004619:0.032413):0.006225,(SRR5137212:0.013127,PAFTOL004637:0.000001):0.013056):0.004553,((((PAFTOL009319:0.024966,PAFTOL009321:0.029383):0.017495,PAFTOL009313:0.056471):0.006028,PAFTOL009311:0.015144):0.009786,PAFTOL009315:0.038923):0.017839):0.005044,PAFTOL008439:0.008102,SRR7905849:0.011344):0.001622,(PAFTOL009185:0.011386,PAFTOL004563:0.009950):0.003112):0.001581,PAFTOL008881:0.000001):0.004786,((PAFTOL008436:0.000001,PAFTOL009175:0.055730):0.001636,PAFTOL004640:0.009608):0.003165):0.001560):0.001597):0.003170,(SRR5137211:0.003176,PAFTOL004583:0.001585,PAFTOL009245:0.000001,(PAFTOL009299:0.004001,PAFTOL009251:0.002602):0.003972):0.003182,PAFTOL004665:0.008046):0.001580,PAFTOL005042:0.000001,SRR5036296:0.008019):0.006374);
((((PAFTOL009245:0.002463,SRR5137211:0.003666):0.002434,PAFTOL009299:0.005618):0.000607,(((PAFTOL004640:0.007455,((PAFTOL004593:0.002495,PAFTOL009243:0.003108):0.007529,PAFTOL004574:0.006257):0.000579,((PAFTOL005025:0.003155,(PAFTOL009205:0.000707,PAFTOL005026:0.000619):0.004186):0.000616,((PAFTOL009255:0.000598,PAFTOL009257:0.002488):0.004965,PAFTOL008881:0.008159,(((PAFTOL004582:0.000602,PAFTOL004608:0.006861):0.002485,((PAFTOL004596:0.001845,((PAFTOL004573:0.006200,PAFTOL004565:0.016464,((PAFTOL004636:0.009355,(PAFTOL008421:0.007627,PAFTOL008422:0.007037):0.000471):0.000618,(PAFTOL004623:0.010129,PAFTOL004627:0.009457):0.001164):0.001231,(PAFTOL009193:0.008168,PAFTOL004572:0.004388):0.002436):0.000614,PAFTOL004578:0.009343,PAFTOL004620:0.008143):0.000614,(PAFTOL004654:0.008918,(PAFTOL009271:0.003584,PAFTOL004662:0.001351):0.011683):0.000430,(PAFTOL004609:0.004353,(((PAFTOL004660:0.008922,PAFTOL004658:0.004125):0.000822,PAFTOL009231:0.005962,PAFTOL004618:0.003715,PAFTOL009229:0.004953):0.001237,PAFTOL004649:0.006883):0.001236):0.000609):0.000610,((PAFTOL004647:0.000001,PAFTOL004556:0.001403):0.001997,PAFTOL009261:0.010763):0.004824):0.002474):0.003098,((((PAFTOL009175:0.040475,PAFTOL008436:0.003156):0.003057,((PAFTOL009221:0.001845,PAFTOL005169:0.000614):0.003089,(PAFTOL004629:0.007496,PAFTOL009281:0.003090):0.005629,(((PAFTOL004599:0.001853,((PAFTOL004631:0.001849,PAFTOL008417:0.001226,PAFTOL004552:0.000696,PAFTOL008060:0.003075,PAFTOL004624:0.001225):0.001227,PAFTOL009199:0.001227,((PAFTOL009283:0.000001,(PAFTOL009295:0.008967,PAFTOL004554:0.000001):0.000714):0.000309,PAFTOL009197:0.003496):0.000317,PAFTOL004646:0.000001,(PAFTOL009241:0.001227,PAFTOL009225:0.004322):0.000614,PAFTOL009223:0.000001,((PAFTOL004664:0.000001,PAFTOL004590:0.000001,PAFTOL009293:0.000001):0.000616,PAFTOL004591:0.001233):0.001843):0.001885,(PAFTOL004594:0.000613,(PAFTOL009217:0.006350,PAFTOL004598:0.001854):0.001850):0.001228,(PAFTOL004600:0.001227,(PAFTOL008063:0.000616,PAFTOL009215:0.000615):0.000613,PAFTOL009219:0.001229,PAFTOL008062:0.001228):0.001227):0.003173,((PAFTOL009183:0.002870,PAFTOL009179:0.024693):0.000556,PAFTOL009181:0.001399):0.003230):0.000611,(PAFTOL004642:0.003690,((PAFTOL004667:0.002464,(PAFTOL004666:0.000001,PAFTOL009279:0.000001):0.002469):0.001220,PAFTOL004668:0.000618,PAFTOL008419:0.000618):0.001841,(((PAFTOL013501:0.002659,(PAFTOL004584:0.005538,(PAFTOL004617:0.003730,PAFTOL004562:0.005579):0.002441,(PAFTOL009191:0.004304,(PAFTOL005024:0.000001,PAFTOL009189:0.000001):0.004926):0.000615):0.001226,(((((PAFTOL004560:0.001843,PAFTOL009203:0.001847):0.000609,PAFTOL009195:0.002456,(PAFTOL004577:0.003081,PAFTOL004652:0.001233):0.001224):0.000612,(PAFTOL009287:0.003090,PAFTOL009291:0.004966):0.002469,(PAFTOL005043:0.003073,PAFTOL004638:0.000001):0.001226):0.001843,PAFTOL009227:0.001227):0.001227,PAFTOL004625:0.004308):0.001226):0.001224,(PAFTOL004613:0.005667,PAFTOL004653:0.009435):0.000592):0.000304,PAFTOL005035:0.001247):0.000308):0.001222):0.005685,(((PAFTOL004568:0.007641,(PAFTOL004634:0.008438,PAFTOL004635:0.014180):0.000682):0.005554,PAFTOL004633:0.010617):0.000612,(PAFTOL004603:0.001237,PAFTOL004604:0.003722):0.002473):0.001226,PAFTOL004567:0.013829):0.003172):0.000595,(PAFTOL004644:0.006233,(PAFTOL004563:0.006503,PAFTOL009297:0.009357):0.001282,((PAFTOL009259:0.000001,PAFTOL007498:0.000001):0.006266,PAFTOL009239:0.004973):0.002465):0.002480):0.001195,PAFTOL009185:0.005615,((PAFTOL008439:0.010074,((PAFTOL009247:0.000001,SRR7905849:0.000001):0.017096,((PAFTOL004619:0.024664,(((PAFTOL009313:0.073282,PAFTOL009311:0.037485):0.009015,(PAFTOL009321:0.017608,(PAFTOL009315:0.023549,PAFTOL009319:0.019845):0.004810):0.052484):0.022484,(PAFTOL004637:0.008811,SRR5137212:0.008228):0.002848):0.000748):0.008722,(((PAFTOL009253:0.005715,((PAFTOL004610:0.001862,PAFTOL004611:0.000001):0.001244,PAFTOL009235:0.003122):0.003088,(PAFTOL004561:0.000619,PAFTOL009237:0.002136):0.004398):0.007535,((PAFTOL004585:0.003098,((SRR7905862:0.000001,PAFTOL004566:0.000667):0.000621,PAFTOL004661:0.006236,PAFTOL004657:0.004358):0.001234):0.003739,((PAFTOL004551:0.004235,PAFTOL009207:0.000001):0.003716,(PAFTOL009267:0.006285,(PAFTOL009285:0.004955,PAFTOL008084:0.000001):0.008083):0.000620):0.001242,PAFTOL009269:0.006844):0.000624):0.000783,(PAFTOL004564:0.049252,PAFTOL004571:0.002452):0.001737):0.029186):0.002316):0.007811):0.005098,PAFTOL009233:0.029385):0.001387):0.000692):0.000612):0.004279):0.001305,PAFTOL004587:0.006817):0.000619,((PAFTOL004547:0.010749,SRR7905861:0.005468):0.000741,(((PAFTOL008423:0.002471,PAFTOL009209:0.000001):0.001231,PAFTOL004555:0.001237,PAFTOL004601:0.004333):0.001238,(PAFTOL004665:0.005649,(PAFTOL004648:0.001875,((PAFTOL009289:0.001999,SRR8327214:0.000001):0.002497,PAFTOL005047:0.003128):0.000695):0.003683):0.000562):0.001228):0.001235,PAFTOL004597:0.009378):0.000604,(SRR5137213:0.002904,(PAFTOL009263:0.001252,PAFTOL009249:0.004615):0.000613,PAFTOL009301:0.005703,(PAFTOL004605:0.002475,PAFTOL004639:0.003098,PAFTOL004626:0.003097):0.003084):0.003657):0.001228,PAFTOL009251:0.013304,(PAFTOL009303:0.001008,PAFTOL004632:0.000001):0.008094,PAFTOL004583:0.006232,(SRR5036296:0.005519,PAFTOL009265:0.005456):0.000695):0.000616,(PAFTOL004553:0.004962,PAFTOL009187:0.000614):0.004976,PAFTOL005042:0.000001);
((((((PAFTOL004603:0.051146,PAFTOL009239:0.020875):0.010762,PAFTOL009297:0.013451):0.006468,(PAFTOL009257:0.001760,PAFTOL009255:0.002011):0.008794,(PAFTOL009243:0.006233,PAFTOL004593:0.010803):0.006958,((PAFTOL009259:0.000001,PAFTOL007498:0.007243):0.040050,(((PAFTOL004568:0.009934,PAFTOL004634:0.003103):0.010811,(PAFTOL009179:0.190750,PAFTOL004629:0.000001):0.008130):0.001551,PAFTOL004567:0.027817):0.001279):0.003460):0.001524,(PAFTOL004547:0.000001,PAFTOL004574:0.003275,((PAFTOL004633:0.021252,PAFTOL009185:0.006588):0.001738,PAFTOL008436:0.006343,(PAFTOL004587:0.009532,PAFTOL005025:0.001521):0.004728,PAFTOL008881:0.012615):0.001479,(PAFTOL009221:0.023186,(PAFTOL009205:0.003359,PAFTOL004604:0.010965):0.001553):0.001525):0.001468,PAFTOL004644:0.010544):0.001537,(((PAFTOL009195:0.008573,(PAFTOL004613:0.001555,PAFTOL004667:0.003161):0.001561,((PAFTOL009227:0.004728,PAFTOL004584:0.001606):0.001550,(PAFTOL009287:0.001593,PAFTOL009291:0.003132):0.001557):0.001559):0.001566,((PAFTOL009191:0.004733,((PAFTOL009219:0.051561,PAFTOL004600:0.000001):0.001569,(PAFTOL004646:0.002034,((PAFTOL009293:0.001997,PAFTOL004590:0.000001):0.001963,PAFTOL004591:0.000001):0.003921,(PAFTOL008062:0.003217,PAFTOL008063:0.000001):0.004710):0.003145,((PAFTOL009215:0.000001,PAFTOL008060:0.005188,(PAFTOL009199:0.000001,PAFTOL004554:0.000001):0.001562):0.001582,PAFTOL004664:0.000001):0.004766,(PAFTOL004594:0.011791,PAFTOL004598:0.000001,PAFTOL009217:0.016370):0.001559):0.006351,PAFTOL004617:0.009483,PAFTOL005024:0.008082,((PAFTOL004666:0.000001,PAFTOL009279:0.000001):0.003108,(PAFTOL009223:0.001603,PAFTOL009225:0.031138,PAFTOL009241:0.000001):0.003109,(PAFTOL004653:0.004770,(PAFTOL005043:0.001701,PAFTOL009203:0.008159,(PAFTOL004625:0.003112,PAFTOL004638:0.004701):0.001577):0.002298):0.002336,(PAFTOL008419:0.028146,((((PAFTOL004599:0.011207,(((PAFTOL004665:0.002061,((PAFTOL009303:0.000001,PAFTOL009251:0.013384):0.004794,PAFTOL009299:0.016977):0.016212):0.009532,PAFTOL005026:0.052282):0.023094,PAFTOL009197:0.011668):0.035480):0.002506,PAFTOL009283:0.011061):0.008547,PAFTOL004552:0.013222):0.012287,(PAFTOL008417:0.001554,PAFTOL004624:0.001583):0.001521):0.001559):0.001464):0.001485,(PAFTOL004668:0.000001,((PAFTOL009183:0.010891,PAFTOL009181:0.003985):0.007739,((PAFTOL009295:0.005812,PAFTOL005035:0.004578):0.004551,((PAFTOL004560:0.016318,((PAFTOL008421:0.027451,((PAFTOL004660:0.006547,(PAFTOL009231:0.007791,PAFTOL004658:0.009455):0.002883):0.002546,PAFTOL004565:0.014895,PAFTOL009261:0.025949):0.004904):0.003998,((((PAFTOL009233:0.018593,(PAFTOL009281:0.064674,PAFTOL004556:0.100033):0.028824):0.025668,(PAFTOL004635:0.033443,PAFTOL004563:0.000001):0.024834):0.025659,(PAFTOL009265:0.012871,PAFTOL009289:0.016439,PAFTOL004555:0.007344):0.009414):0.009072,PAFTOL005169:0.012999):0.010477):0.010475):0.002931,PAFTOL009189:0.010428,PAFTOL004562:0.002745,PAFTOL013501:0.011139):0.000421):0.008463):0.047737):0.002970):0.003005,PAFTOL004642:0.006438):0.001521):0.006141,((PAFTOL004572:0.007703,(PAFTOL004636:0.011331,PAFTOL004573:0.009520):0.002072):0.004925,((PAFTOL004578:0.019890,PAFTOL004596:0.009195):0.004274,PAFTOL004608:0.011511,(PAFTOL004582:0.003004,PAFTOL004627:0.014218):0.004315,PAFTOL004647:0.028539,(PAFTOL009271:0.056692,PAFTOL004662:0.008826,(PAFTOL004654:0.003294,PAFTOL009193:0.014912):0.003250):0.003191,(PAFTOL004618:0.001591,PAFTOL004609:0.002133,PAFTOL009229:0.001571):0.003965):0.003215,(PAFTOL004623:0.000001,PAFTOL004620:0.014895,PAFTOL008422:0.026547):0.003135):0.005436):0.003299,PAFTOL009175:0.041907,PAFTOL008439:0.023413):0.006317,((((SRR5137213:0.007981,PAFTOL004605:0.001545,PAFTOL009249:0.017538,PAFTOL004626:0.040644,PAFTOL009263:0.003758):0.001426,PAFTOL009301:0.011945):0.001515,PAFTOL004639:0.004674,PAFTOL004583:0.006410):0.002103,PAFTOL004632:0.001546,((PAFTOL009245:0.003234,(SRR5137211:0.003543,(SRR7905861:0.010570,(((((SRR7905849:0.022879,((((PAFTOL009267:0.081529,PAFTOL009269:0.008051):0.006255,(PAFTOL004551:0.000001,PAFTOL009207:0.000001,(PAFTOL009285:0.041501,PAFTOL008084:0.001385):0.003002):0.001488):0.001757,(PAFTOL004564:0.017207,PAFTOL004571:0.001621):0.001496,(PAFTOL004610:0.003127,((((PAFTOL009253:0.038528,PAFTOL009237:0.000001):0.036885,PAFTOL004561:0.056719):0.041528,PAFTOL009235:0.013542):0.053237,PAFTOL004611:0.011139):0.007942):0.038715):0.006988,(PAFTOL004661:0.005015,(PAFTOL004566:0.074563,SRR7905862:0.004869,PAFTOL004585:0.004898,PAFTOL004657:0.008193):0.001637):0.016290):0.009158):0.003960,((SRR5137212:0.013219,PAFTOL004637:0.016825):0.000851,PAFTOL004619:0.027509):0.005432):0.005616,((PAFTOL009311:0.096703,PAFTOL009313:0.097450):0.040483,((PAFTOL009315:0.285737,PAFTOL009319:0.009677):0.022740,PAFTOL009321:0.027902):0.049406):0.007184):0.021803,(((PAFTOL004577:0.002907,PAFTOL004652:0.000001):0.010075,PAFTOL004631:0.003136):0.008513,PAFTOL004649:0.008749):0.001874):0.003382,PAFTOL004640:0.029540):0.006864,SRR8327214:0.021177):0.016050):0.019988):0.001952,SRR5036296:0.008696):0.002358,PAFTOL004597:0.011015,PAFTOL005042:0.004744,(PAFTOL009187:0.048780,PAFTOL004553:0.006147):0.011212):0.001564,(PAFTOL004601:0.000001,((PAFTOL005047:0.012514,PAFTOL009209:0.001698):0.012019,PAFTOL008423:0.001707):0.001445):0.001487,PAFTOL004648:0.010592);
((PAFTOL004551:0.001552,((PAFTOL009267:0.006706,(((PAFTOL004564:0.059395,PAFTOL004571:0.000001):0.010188,(PAFTOL004657:0.012419,(PAFTOL004661:0.005701,((PAFTOL004619:0.047650,SRR7905849:0.023881,(((((((PAFTOL009319:0.077458,PAFTOL009315:0.044186):0.018304,PAFTOL009321:0.075655):0.044079,PAFTOL009311:0.176866):0.033457,PAFTOL009313:0.237514):0.044717,PAFTOL009247:0.037504):0.006358,(PAFTOL004637:0.025027,SRR5137212:0.013665):0.018931):0.050817,(PAFTOL008439:0.036020,(((((PAFTOL008422:0.026268,PAFTOL004609:0.009212):0.009265,(PAFTOL004565:0.041896,PAFTOL004649:0.001212):0.000984):0.004448,(PAFTOL004644:0.043819,((PAFTOL004627:0.064615,PAFTOL009231:0.063185):0.007240,PAFTOL009259:0.089677):0.054089):0.017928,((PAFTOL004556:0.007138,PAFTOL004647:0.002906):0.008819,PAFTOL009261:0.037393):0.008559):0.014780,(PAFTOL004578:0.011593,(PAFTOL004660:0.085854,PAFTOL009271:0.048665,PAFTOL004662:0.019767,PAFTOL009229:0.012031,PAFTOL004654:0.042541):0.003322,PAFTOL004596:0.002205):0.008403):0.014976,(PAFTOL009265:0.000001,PAFTOL009297:0.007140):0.007149,((((PAFTOL009205:0.005742,PAFTOL005025:0.002404,(PAFTOL004547:0.041371,PAFTOL009175:0.000001):0.049978):0.005772,PAFTOL008436:0.021366):0.002185,PAFTOL005026:0.006927,(PAFTOL009255:0.006995,PAFTOL009257:0.000001):0.003186):0.003025,PAFTOL004563:0.029594):0.006101,((((PAFTOL004629:0.013220,(PAFTOL005169:0.027216,PAFTOL009221:0.000001):0.005255):0.002294,(PAFTOL004633:0.016342,PAFTOL009281:0.057084):0.002614,PAFTOL004635:0.032305,PAFTOL004603:0.065343):0.002067,PAFTOL004604:0.011153):0.002084,((SRR5036296:0.005538,((SRR5137211:0.006706,PAFTOL009245:0.002797):0.002608,(PAFTOL009187:0.006730,PAFTOL004553:0.004503):0.006103):0.004872,(((PAFTOL009289:0.003449,PAFTOL005047:0.000001,SRR8327214:0.000001):0.002522,PAFTOL004648:0.028790):0.007714,(PAFTOL004601:0.007779,PAFTOL004665:0.004627,(PAFTOL008423:0.002162,(PAFTOL004555:0.040725,PAFTOL009209:0.044536):0.037282):0.002564):0.008071):0.009060,SRR7905861:0.006749,PAFTOL004593:0.017783):0.003473,PAFTOL004587:0.022534,((PAFTOL004599:0.052899,(PAFTOL009279:0.000001,PAFTOL004666:0.000001):0.017464,PAFTOL004668:0.007021,((PAFTOL008419:0.019340,PAFTOL004667:0.000001):0.010900,PAFTOL004642:0.040806):0.005632,PAFTOL009183:0.038021,PAFTOL009181:0.000001):0.008710,((((PAFTOL009287:0.022917,(((PAFTOL009295:0.002394,PAFTOL004624:0.000001):0.006321,(PAFTOL005035:0.038723,PAFTOL004631:0.000001):0.001347):0.077638,((PAFTOL004664:0.021119,((PAFTOL004552:0.055892,((PAFTOL008062:0.058887,(PAFTOL004598:0.000001,PAFTOL009217:0.004787):0.017628):0.033497,PAFTOL009219:0.005431):0.044099):0.020998,(PAFTOL009189:0.008312,PAFTOL005024:0.000001):0.009975,PAFTOL013501:0.024658):0.021550):0.037200,(PAFTOL004600:0.009952,((PAFTOL004560:0.086391,PAFTOL008063:0.010170):0.060878,PAFTOL004594:0.000001):0.005540):0.014517):0.011585):0.055399):0.011065,((PAFTOL009225:0.000001,PAFTOL009241:0.003514,PAFTOL004646:0.000001,PAFTOL008417:0.003487,PAFTOL009223:0.004474):0.003574,(PAFTOL008060:0.000001,PAFTOL009197:0.015422,(PAFTOL004590:0.088325,PAFTOL009283:0.000001):0.009230,PAFTOL009199:0.000001):0.018713):0.006468,(((PAFTOL009293:0.022906,PAFTOL004591:0.003691):0.032852,PAFTOL004554:0.000001,PAFTOL009227:0.000001):0.012862,((PAFTOL009215:0.006994,PAFTOL004652:0.000001):0.011668,PAFTOL004653:0.018139):0.007516):0.020320,PAFTOL009179:0.000001,PAFTOL009191:0.013970,PAFTOL004584:0.003524,(PAFTOL004617:0.002241,PAFTOL004562:0.000001):0.002214):0.001425,(PAFTOL004638:0.006037,PAFTOL004577:0.000001):0.002907,(PAFTOL004625:0.015595,((PAFTOL005043:0.000001,PAFTOL009195:0.010519):0.006963,PAFTOL009291:0.003982):0.001989,PAFTOL009203:0.014091):0.001990):0.003833,PAFTOL004613:0.012854):0.003028):0.002041,((((PAFTOL009243:0.009974,(PAFTOL009239:0.007598,PAFTOL007498:0.021779):0.023475):0.015223,(PAFTOL005042:0.002168,(PAFTOL004583:0.004789,(PAFTOL009263:0.002120,(SRR5137213:0.000001,PAFTOL004639:0.008551):0.005520,(PAFTOL009301:0.008358,PAFTOL004626:0.003833):0.001107,(PAFTOL009249:0.006547,PAFTOL004605:0.000828):0.000760):0.001632,PAFTOL004597:0.004813,(PAFTOL009251:0.015660,PAFTOL009299:0.007042):0.004148,(PAFTOL009303:0.028749,PAFTOL004632:0.000001):0.024487):0.003125):0.003266):0.031752,(PAFTOL009233:0.019073,((PAFTOL004573:0.032940,((PAFTOL009193:0.031189,PAFTOL004572:0.003570):0.007066,PAFTOL004582:0.081446):0.022326):0.008078,(PAFTOL004658:0.007006,PAFTOL004618:0.009632):0.004790):0.006651):0.022111):0.038153,(PAFTOL004574:0.025226,(PAFTOL009185:0.033847,PAFTOL008881:0.028389):0.007552,((PAFTOL004608:0.024689,(PAFTOL004636:0.058441,PAFTOL004620:0.018844,PAFTOL004623:0.004253,PAFTOL008421:0.007474):0.011667):0.010648,((PAFTOL004634:0.027938,PAFTOL004568:0.021281):0.004581,PAFTOL004567:0.010580):0.043209):0.006959):0.024358):0.011808):0.005519,PAFTOL004640:0.022558):0.001611):0.012411):0.029571):0.011725):0.042441,(PAFTOL004566:0.023838,SRR7905862:0.000001):0.005802):0.009652):0.001464,PAFTOL004585:0.007694):0.006165):0.001300,(((PAFTOL009235:0.003500,(PAFTOL004611:0.024050,PAFTOL004610:0.000001):0.008865):0.007295,PAFTOL004561:0.009280):0.005887,PAFTOL009237:0.024803,PAFTOL009253:0.018111):0.016094):0.002462):0.010073,(PAFTOL009285:0.008273,PAFTOL008084:0.000001):0.004647):0.001533):0.067993,PAFTOL009207:0.000001,PAFTOL009269:0.019823);
((PAFTOL009235:0.004219,PAFTOL004610:0.005941,PAFTOL004611:0.000001):0.002786,PAFTOL004561:0.009050,PAFTOL009253:0.001484,(PAFTOL009237:0.003634,(((PAFTOL004564:0.007503,PAFTOL004571:0.011697):0.001886,(((PAFTOL008439:0.010783,((PAFTOL009185:0.000001,PAFTOL008881:0.001460,((PAFTOL005026:0.001491,PAFTOL009205:0.002829,PAFTOL005025:0.006201):0.006973,PAFTOL009239:0.008542,PAFTOL009297:0.007479):0.001392,(((PAFTOL009221:0.000001,PAFTOL005169:0.005600):0.002944,(PAFTOL009183:0.009301,((PAFTOL004591:0.005900,PAFTOL004642:0.019998,((PAFTOL009181:0.002978,PAFTOL009179:0.003201):0.008077,((((PAFTOL004664:0.000001,((PAFTOL009199:0.004205,PAFTOL009197:0.008474,PAFTOL004646:0.002804):0.001913,(PAFTOL009241:0.003689,(PAFTOL009223:0.000001,PAFTOL009225:0.000001):0.003299):0.008136,PAFTOL004554:0.000001):0.002616,PAFTOL009215:0.011345):0.001394,((PAFTOL004653:0.012912,((PAFTOL004598:0.002852,PAFTOL009217:0.009910,PAFTOL004600:0.000001):0.004265,PAFTOL009219:0.006714):0.001311):0.004319,(PAFTOL004599:0.014312,PAFTOL004613:0.004349):0.001319):0.001398):0.001381,(PAFTOL004668:0.001780,(PAFTOL009279:0.007383,(PAFTOL004666:0.008475,PAFTOL004667:0.000001):0.001541):0.003367):0.004736,(PAFTOL005035:0.007210,(PAFTOL004590:0.002836,PAFTOL009283:0.007081):0.005396):0.001704):0.001381,((PAFTOL004625:0.007411,PAFTOL009293:0.000001):0.001391,PAFTOL004584:0.011941,PAFTOL004638:0.001477,(PAFTOL009227:0.000001,PAFTOL004617:0.016524):0.001393,(((PAFTOL009191:0.005696,(PAFTOL009287:0.001422,PAFTOL009291:0.008603):0.002799):0.001377,PAFTOL005043:0.002947,PAFTOL004562:0.005924,(PAFTOL009203:0.002869,PAFTOL004652:0.001474):0.001419):0.001389,((PAFTOL013501:0.005640,PAFTOL009189:0.008536,PAFTOL005024:0.012053):0.004209,PAFTOL004560:0.003051):0.001301,(PAFTOL009195:0.006807,PAFTOL004577:0.000001):0.001667):0.001389):0.002785,((PAFTOL008062:0.000001,PAFTOL004624:0.001400,PAFTOL004594:0.005639,PAFTOL008417:0.000001,PAFTOL004631:0.000001,PAFTOL004552:0.001471,PAFTOL008060:0.000001):0.002794,PAFTOL008063:0.001408):0.002791):0.001384):0.001394):0.002806,(PAFTOL009295:0.006385,PAFTOL008419:0.002240):0.002183):0.002828):0.001381,(PAFTOL004568:0.007906,PAFTOL004634:0.006049):0.007465,(((PAFTOL004635:0.022993,PAFTOL004629:0.014499):0.004112,PAFTOL009281:0.001435):0.002772,(PAFTOL004633:0.015064,(PAFTOL004603:0.006029,PAFTOL004604:0.004259):0.001356):0.001401):0.001382):0.001383,(PAFTOL004563:0.006034,PAFTOL004567:0.019515):0.001401,((PAFTOL009257:0.006418,PAFTOL009255:0.004898):0.008024,(PAFTOL007498:0.000001,PAFTOL009259:0.000001):0.006918):0.001513):0.001380,((PAFTOL009301:0.002810,((SRR5137211:0.004442,PAFTOL009245:0.001408):0.005591,PAFTOL009299:0.014274,PAFTOL004583:0.004227,(SRR5036296:0.007496,PAFTOL009251:0.009990):0.002762):0.002783,SRR5137213:0.001472):0.001396,(((PAFTOL009289:0.002826,SRR8327214:0.006113):0.002807,PAFTOL005047:0.002951):0.001394,(((PAFTOL004555:0.000001,PAFTOL009209:0.000001):0.002814,PAFTOL008423:0.002817):0.004228,PAFTOL004601:0.004243):0.001402,(PAFTOL004648:0.010564,PAFTOL004665:0.005494):0.001748,SRR7905861:0.002960):0.001430,(PAFTOL009263:0.002816,PAFTOL004605:0.004456):0.001397,((PAFTOL009175:0.056633,PAFTOL009265:0.005631,PAFTOL004587:0.005632,(PAFTOL004626:0.001408,PAFTOL004639:0.003497):0.004874):0.000787,PAFTOL008436:0.004255):0.000828,PAFTOL004597:0.011407,(PAFTOL009303:0.000001,PAFTOL004632:0.000001):0.008493,PAFTOL004574:0.011427,(PAFTOL004553:0.009615,PAFTOL009187:0.000001):0.003173,PAFTOL004640:0.002834,PAFTOL009249:0.003074,(PAFTOL009243:0.004235,PAFTOL004593:0.004470):0.007051):0.002864,PAFTOL005042:0.000001,PAFTOL004644:0.005679,PAFTOL009233:0.019047):0.002454,(PAFTOL004608:0.021820,PAFTOL004582:0.015926):0.002715,((PAFTOL004620:0.007523,(PAFTOL004662:0.003008,PAFTOL009271:0.011885):0.007212):0.001712,((PAFTOL008421:0.020245,(PAFTOL004623:0.008317,PAFTOL008422:0.001460):0.001639,PAFTOL004565:0.011379):0.001491,PAFTOL004627:0.004467,PAFTOL004578:0.008941,PAFTOL004596:0.000001,(((PAFTOL004573:0.007447,PAFTOL004636:0.022848):0.001495,(PAFTOL004649:0.002890,((PAFTOL004618:0.005288,PAFTOL004658:0.000001):0.001724,(PAFTOL004660:0.014883,PAFTOL004609:0.005649,PAFTOL009231:0.004438):0.001396,PAFTOL009229:0.011328):0.004196):0.001366):0.002800,(PAFTOL009193:0.003254,PAFTOL004572:0.009916):0.001376):0.002789):0.001483,(PAFTOL009261:0.012382,(PAFTOL004647:0.007017,PAFTOL004556:0.007600):0.002671):0.006168,PAFTOL004654:0.002987):0.001484):0.003176):0.018370,(PAFTOL004637:0.024960,((SRR7905849:0.036358,PAFTOL004619:0.038983):0.004808,(PAFTOL009313:0.151575,(PAFTOL009311:0.085238,(PAFTOL009321:0.028262,PAFTOL009319:0.063126,PAFTOL009315:0.066059):0.050958):0.009977):0.053033):0.005381):0.005345):0.045187,((PAFTOL004661:0.005901,PAFTOL004566:0.001469):0.001482,PAFTOL004585:0.002944,(PAFTOL004657:0.010484,SRR7905862:0.004492):0.002949):0.007789):0.003135):0.001078,((PAFTOL008084:0.000001,PAFTOL009285:0.001402):0.002797,(PAFTOL004551:0.002261,PAFTOL009207:0.000001):0.002047,PAFTOL009267:0.004481,PAFTOL009269:0.011918):0.004193):0.006723):0.000869);
((PAFTOL004660:0.016259,PAFTOL009231:0.000001):0.008679,PAFTOL004658:0.000001,(((PAFTOL009297:0.010553,(PAFTOL004567:0.007110,(PAFTOL004665:0.018338,SRR5137211:0.006820,PAFTOL005042:0.000001):0.013900,((PAFTOL009203:0.002330,PAFTOL009279:0.021395,((PAFTOL009221:0.014521,(PAFTOL004640:0.015847,PAFTOL008436:0.008578,PAFTOL004574:0.001700,PAFTOL009175:0.010099):0.005121,PAFTOL004644:0.000001,(PAFTOL004633:0.008645,((PAFTOL009245:0.008694,PAFTOL004597:0.012753,PAFTOL004583:0.006860):0.001660,(PAFTOL004605:0.003489,((PAFTOL004587:0.013658,SRR7905861:0.005820):0.000520,(PAFTOL008423:0.053180,SRR8327214:0.004596):0.006835):0.016331):0.001616,PAFTOL004648:0.014653):0.003327):0.001596,((((PAFTOL004620:0.009142,PAFTOL004572:0.005375,PAFTOL004618:0.003618,(PAFTOL004556:0.037420,PAFTOL004647:0.000001):0.011000,PAFTOL004573:0.013808):0.001690,PAFTOL004649:0.007695):0.001726,(PAFTOL004654:0.006603,PAFTOL004565:0.000001,PAFTOL008421:0.000001,PAFTOL004627:0.002886,(PAFTOL004596:0.006404,(PAFTOL004608:0.016858,PAFTOL004578:0.010691):0.004330):0.004791,PAFTOL004582:0.005138,PAFTOL004623:0.006896):0.001672):0.003418,((((PAFTOL009319:0.107622,PAFTOL009321:0.034631):0.021527,(PAFTOL009313:0.027499,PAFTOL009311:0.059478):0.008602):0.023149,(((PAFTOL009235:0.007237,(PAFTOL009253:0.010082,PAFTOL004561:0.005035,PAFTOL004611:0.000001,PAFTOL004610:0.000001):0.007272):0.007250,(PAFTOL009269:0.004916,((PAFTOL004566:0.000001,PAFTOL004657:0.000001,SRR7905849:0.027702,SRR7905862:0.000001):0.018457,(PAFTOL004661:0.003405,PAFTOL004585:0.000001):0.001701):0.004387,PAFTOL004571:0.003604):0.002149,((PAFTOL004551:0.000001,PAFTOL009207:0.000001):0.005737,PAFTOL004564:0.060402,(PAFTOL009285:0.003419,PAFTOL008084:0.000001):0.003429):0.001710):0.017850,PAFTOL004637:0.005830):0.000706,PAFTOL004619:0.017464):0.005190,(PAFTOL008439:0.007975,(PAFTOL004635:0.020145,PAFTOL004568:0.005797):0.002921):0.005716):0.002867):0.001624):0.006006,((((PAFTOL009191:0.008846,(PAFTOL004554:0.010894,(((PAFTOL009185:0.007931,PAFTOL004636:0.025723,PAFTOL008881:0.000001):0.020573,PAFTOL009267:0.062376):0.034202,(((PAFTOL004547:0.020025,PAFTOL009243:0.000001):0.005448,PAFTOL004593:0.000001):0.008170,(((PAFTOL009265:0.000001,PAFTOL009249:0.000001):0.011480,(PAFTOL009187:0.008347,PAFTOL004553:0.000001):0.004083,PAFTOL009251:0.011061,PAFTOL004601:0.007381):0.004083,PAFTOL004626:0.002708,PAFTOL004639:0.000001,PAFTOL004632:0.017944,(PAFTOL009209:0.000001,PAFTOL004555:0.000001,PAFTOL005047:0.008163):0.002706):0.002690):0.002728,PAFTOL004629:0.005495,(PAFTOL004634:0.022218,(PAFTOL004609:0.039250,(PAFTOL009257:0.005488,PAFTOL009255:0.003010):0.005243):0.006309,(PAFTOL009239:0.010969,(PAFTOL005026:0.002738,PAFTOL009205:0.002964):0.002713,((PAFTOL005169:0.000001,((PAFTOL009299:0.016106,PAFTOL009301:0.004790):0.008704,(SRR5137212:0.012942,PAFTOL005025:0.010525):0.004402):0.010089,PAFTOL009193:0.008081,PAFTOL009281:0.000001,PAFTOL009289:0.011500,PAFTOL007498:0.000001):0.027109,PAFTOL009259:0.003719,PAFTOL008422:0.015947,PAFTOL004603:0.000001):0.003213):0.002958,PAFTOL004604:0.010920):0.020505,(PAFTOL004563:0.005163,PAFTOL009233:0.048899):0.004400,PAFTOL009263:0.003252):0.022727):0.010978,PAFTOL004667:0.013716,PAFTOL009189:0.002713):0.042541,((PAFTOL004666:0.001807,PAFTOL004668:0.002319):0.004469,PAFTOL008419:0.003814):0.000893):0.000827,PAFTOL004577:0.001721):0.000109,PAFTOL009227:0.003586,(((PAFTOL004652:0.003420,PAFTOL004638:0.002284):0.004543,(PAFTOL004591:0.000001,PAFTOL004590:0.000001,PAFTOL009199:0.000001):0.001695,((PAFTOL004599:0.005112,PAFTOL004600:0.003581,(PAFTOL004625:0.005415,PAFTOL009287:0.005107,PAFTOL009291:0.001978,PAFTOL004617:0.001783):0.001980,(PAFTOL004613:0.000001,PAFTOL009179:0.000001,PAFTOL004584:0.003401,PAFTOL004642:0.001693,PAFTOL008062:0.009031):0.001690,PAFTOL004653:0.010336):0.000973,(PAFTOL004598:0.008182,PAFTOL008060:0.000001,PAFTOL009293:0.004096):0.002023):0.001000,PAFTOL009283:0.001693,PAFTOL004646:0.000001,(PAFTOL004631:0.001694,PAFTOL009225:0.000001,(PAFTOL009223:0.003418,PAFTOL009241:0.000001):0.003402,(PAFTOL004624:0.003428,PAFTOL008417:0.004084):0.001679):0.001692,PAFTOL004594:0.003388):0.001969,PAFTOL008063:0.000001,PAFTOL009215:0.003810):0.003950,PAFTOL005024:0.001701):0.003970):0.027936):0.003973,(((PAFTOL004562:0.000001,(PAFTOL013501:0.016494,PAFTOL009197:0.000001):0.006321,PAFTOL004664:0.000001,((PAFTOL005043:0.006157,(PAFTOL005035:0.015108,PAFTOL009195:0.007266):0.000568):0.006248,PAFTOL009217:0.026092):0.006894,PAFTOL009295:0.000001):0.003467,PAFTOL004552:0.035300,PAFTOL009219:0.004160):0.016839,PAFTOL004560:0.000001):0.017109):0.003706):0.004031):0.004666,PAFTOL004662:0.000001,PAFTOL009261:0.005788,PAFTOL009271:0.009114):0.004728,PAFTOL009229:0.006985):0.004764);
(((PAFTOL004644:0.000001,(PAFTOL004640:0.006675,(PAFTOL009271:0.024816,PAFTOL004597:0.000001,PAFTOL008881:0.000001):0.006656,PAFTOL004634:0.000001,PAFTOL004604:0.000001,(PAFTOL009255:0.006650,PAFTOL004633:0.020363,(PAFTOL004583:0.012061,(PAFTOL009231:0.000001,(PAFTOL004578:0.000001,((PAFTOL008423:0.012163,((((SRR7905849:0.031401,SRR5137212:0.000001):0.007816,SRR7905862:0.012852):0.004207,SRR7905861:0.000001):0.016998,SRR8327214:0.000001):0.072685,PAFTOL004648:0.000001,PAFTOL009209:0.000001):0.076494,PAFTOL004596:0.000001):0.006491,((PAFTOL004639:0.000001,PAFTOL004587:0.000001):0.012067,PAFTOL004647:0.006320):0.007103):0.006483,PAFTOL007498:0.000001):0.000002):0.000046,((PAFTOL004654:0.012181,PAFTOL004605:0.000001,PAFTOL004636:0.000001):0.006621,PAFTOL004572:0.000001,PAFTOL004608:0.000001,(SRR5137211:0.000001,PAFTOL009185:0.000001,PAFTOL008436:0.000001,(PAFTOL009239:0.000001,PAFTOL004632:0.000001,PAFTOL009297:0.000001,PAFTOL004626:0.000001,PAFTOL009299:0.012068,(PAFTOL004618:0.006551,PAFTOL004582:0.000001):0.000001,PAFTOL009301:0.000001,PAFTOL009245:0.000001):0.000049,PAFTOL004609:0.006744,PAFTOL004620:0.000001,PAFTOL004649:0.000001,PAFTOL004623:0.013236,PAFTOL009259:0.000001,PAFTOL008421:0.000001,PAFTOL009187:0.000001,PAFTOL004574:0.000001):0.006570):0.006621):0.006579,((PAFTOL005025:0.000001,PAFTOL005026:0.010741,PAFTOL009205:0.010391,((PAFTOL004631:0.013636,PAFTOL004591:0.006736,PAFTOL005024:0.000001,PAFTOL004613:0.000001,((PAFTOL004653:0.000001,PAFTOL009195:0.000001,PAFTOL009191:0.006609,PAFTOL004652:0.000001,PAFTOL004638:0.000001):0.000054,(PAFTOL009313:0.097131,PAFTOL004617:0.000001):0.006618,PAFTOL009227:0.000001):0.006629,PAFTOL004577:0.000001,(PAFTOL009291:0.013215,PAFTOL005043:0.006682):0.006752,PAFTOL004642:0.006646,(PAFTOL009241:0.000001,PAFTOL004594:0.000001,PAFTOL009223:0.000001,PAFTOL009225:0.006751,(PAFTOL009283:0.006680,PAFTOL008417:0.000001,PAFTOL008063:0.000001,PAFTOL004598:0.000001,PAFTOL008060:0.000001,PAFTOL004646:0.000001,PAFTOL009219:0.000001):0.006667,PAFTOL008062:0.000001):0.006650,PAFTOL009179:0.000001,PAFTOL009199:0.006683,PAFTOL009293:0.000001):0.006451,PAFTOL009287:0.021211):0.007174):0.006715,(((PAFTOL009319:0.013108,PAFTOL009315:0.013237):0.055149,PAFTOL004564:0.009044):0.007536,(PAFTOL004610:0.000001,PAFTOL004611:0.000001):0.005391,PAFTOL009267:0.000001,PAFTOL009285:0.000001,PAFTOL009269:0.005411,PAFTOL009207:0.010983,PAFTOL004551:0.005411,PAFTOL004571:0.000001,PAFTOL008084:0.000001,((PAFTOL004585:0.000001,PAFTOL004657:0.000001):0.005433,PAFTOL004661:0.005436):0.005506):0.036157,(PAFTOL004627:0.000001,PAFTOL009221:0.016110,PAFTOL008422:0.000001):0.015987,PAFTOL004637:0.000001,(PAFTOL004593:0.000001,PAFTOL004619:0.010841):0.010440,PAFTOL004603:0.000001,(PAFTOL009175:0.000001,PAFTOL004567:0.000001):0.013824):0.006627,PAFTOL004568:0.013423):0.006592):0.006544,PAFTOL004629:0.000001):0.000047,PAFTOL009233:0.000001,PAFTOL008439:0.020601);
(((PAFTOL009235:0.004348,PAFTOL004611:0.002162,PAFTOL004610:0.000001):0.004341,PAFTOL004561:0.002184):0.002158,(((PAFTOL004661:0.002180,PAFTOL004657:0.004386,PAFTOL004566:0.002188):0.002165,SRR7905862:0.002351,(PAFTOL004564:0.005144,PAFTOL004585:0.002465):0.002460):0.005882,(PAFTOL009269:0.013266,((PAFTOL008439:0.009001,((PAFTOL004634:0.003913,PAFTOL004568:0.007715):0.014718,(PAFTOL004629:0.020220,PAFTOL005169:0.004289,(PAFTOL009281:0.013373,(PAFTOL004604:0.012470,PAFTOL004603:0.000001):0.007293,PAFTOL009221:0.000001):0.008632):0.002228,(PAFTOL004597:0.008766,PAFTOL004555:0.004424,((PAFTOL009289:0.000001,SRR8327214:0.000001):0.002163,PAFTOL009249:0.004908):0.000001,PAFTOL009303:0.000001,(SRR5137211:0.013363,PAFTOL009245:0.000001):0.002161,(SRR7905861:0.000001,PAFTOL004547:0.011874):0.008764,(PAFTOL009299:0.006553,PAFTOL009251:0.002136):0.002205):0.004331,((((PAFTOL004623:0.006071,PAFTOL004627:0.000001):0.003484,((PAFTOL009261:0.007854,PAFTOL004647:0.010208):0.011284,PAFTOL009231:0.140424,PAFTOL004578:0.008763):0.002030):0.001480,(((PAFTOL004636:0.004339,PAFTOL008421:0.006604):0.004297,((PAFTOL004660:0.007349,PAFTOL004658:0.000001):0.003612,(PAFTOL004572:0.020074,PAFTOL008422:0.015388):0.002121):0.002163,(PAFTOL009271:0.014097,PAFTOL004662:0.000001):0.002400):0.002151,PAFTOL004565:0.009542,PAFTOL004573:0.002343,PAFTOL009193:0.008709,PAFTOL004620:0.002195):0.002159,PAFTOL004654:0.002175):0.003850,((PAFTOL009243:0.006542,PAFTOL004574:0.008785):0.006589,PAFTOL004587:0.002245,((PAFTOL009185:0.000001,PAFTOL009247:0.121238):0.019363,(PAFTOL004556:0.680379,PAFTOL009229:0.015363,(PAFTOL004618:0.020002,PAFTOL004649:0.015181):0.013730):0.025801):0.040436,PAFTOL004593:0.016245):0.002161,(PAFTOL009233:0.020287,(PAFTOL004567:0.017650,PAFTOL004633:0.007036):0.004197):0.004386,((PAFTOL004667:0.004427,PAFTOL004666:0.000001):0.004309,((PAFTOL004562:0.002222,(PAFTOL009287:0.000001,PAFTOL009291:0.007547):0.003774):0.003673,(PAFTOL004617:0.003851,(PAFTOL013501:0.044642,PAFTOL004600:0.000001):0.002820):0.002224):0.002777,((PAFTOL004594:0.000001,PAFTOL004642:0.009573,PAFTOL008060:0.000001,PAFTOL004631:0.000001,(PAFTOL009223:0.000001,PAFTOL009225:0.003260,PAFTOL009241:0.000001):0.003218,(PAFTOL008063:0.004911,PAFTOL004653:0.011266):0.004366):0.002149,PAFTOL009179:0.004472):0.002151,(PAFTOL009217:0.004690,(PAFTOL004668:0.000001,PAFTOL009189:0.006899,PAFTOL005024:0.000001):0.004588):0.002261,((PAFTOL009219:0.000001,(PAFTOL004598:0.000001,PAFTOL005035:0.009085,PAFTOL009295:0.004577,((PAFTOL008062:0.000001,((PAFTOL004664:0.000001,PAFTOL009199:0.002417,PAFTOL004591:0.000001,PAFTOL004590:0.000001):0.002155,PAFTOL009197:0.000001):0.002155):0.002158,PAFTOL009283:0.002344,PAFTOL004552:0.000001,PAFTOL009293:0.000001,PAFTOL004554:0.000001,PAFTOL009215:0.007114,(PAFTOL004624:0.000962,PAFTOL008417:0.002418):0.001198,PAFTOL004646:0.000001):0.002161):0.002158):0.002156,((PAFTOL004638:0.002356,((PAFTOL004652:0.002398,PAFTOL004577:0.006425):0.003260,(PAFTOL009227:0.004716,PAFTOL009195:0.000001):0.002181):0.002134,PAFTOL005043:0.000001,PAFTOL009191:0.006734):0.004322,(PAFTOL004625:0.009559,PAFTOL009203:0.004899):0.002275,(PAFTOL004599:0.012215,PAFTOL004584:0.006089):0.003000):0.004377,PAFTOL008419:0.009104,PAFTOL009279:0.006630):0.004336):0.002162):0.001916):0.005038):0.004386,(((PAFTOL009313:0.066661,(PAFTOL009319:0.044586,(PAFTOL009321:0.028446,PAFTOL009315:0.013964):0.018042):0.022106):0.015175,(PAFTOL004601:0.009994,(PAFTOL004583:0.000001,PAFTOL009255:0.013909,(((PAFTOL004639:0.002357,PAFTOL004605:0.004821,PAFTOL004626:0.006786):0.006586,(PAFTOL004665:0.008989,PAFTOL009209:0.004512,PAFTOL008423:0.000001):0.002191,(PAFTOL004648:0.003894,PAFTOL005047:0.000001):0.004900,((PAFTOL004553:0.005810,PAFTOL009187:0.000001):0.002911,PAFTOL004632:0.008445):0.003387,PAFTOL009265:0.013345):0.004339,PAFTOL005042:0.004692,PAFTOL009263:0.002252,(PAFTOL009257:0.015641,PAFTOL009175:0.041235):0.002614,PAFTOL008436:0.004541,(((PAFTOL005025:0.004547,PAFTOL009205:0.000001,PAFTOL005026:0.002293):0.016098,PAFTOL004644:0.006885):0.002078,(PAFTOL004563:0.004738,(PAFTOL004608:0.013403,PAFTOL004582:0.017618,PAFTOL004609:0.004688):0.002180,(PAFTOL004596:0.024452,(PAFTOL007498:0.005307,PAFTOL009259:0.000001):0.011164):0.002500):0.002182,((PAFTOL004560:0.022907,PAFTOL004613:0.013143):0.002703,PAFTOL004640:0.040673):0.000324):0.001924,PAFTOL009297:0.000001,((PAFTOL008881:0.002408,PAFTOL009239:0.012352):0.000140,((PAFTOL004619:0.014255,PAFTOL004637:0.000001):0.005115,((SRR5137213:0.031709,SRR5137212:0.044812):0.099132,PAFTOL009311:0.031196):0.002641):0.014291):0.029898):0.002032,PAFTOL009301:0.031680):0.001523):0.031933):0.008018,SRR7905849:0.027861):0.008229):0.029903,((PAFTOL004571:0.015042,PAFTOL009267:0.009132):0.002517,(PAFTOL009207:0.000001,(PAFTOL009285:0.001672,PAFTOL008084:0.005822):0.003433,PAFTOL004551:0.002201):0.004482):0.002173):0.002176):0.004473,PAFTOL009253:0.002194);
(PAFTOL009239:0.009382,((PAFTOL004644:0.009299,(PAFTOL009259:0.000001,PAFTOL007498:0.000001):0.012660):0.002289,((PAFTOL004574:0.010584,PAFTOL004665:0.007341):0.000981,(PAFTOL009255:0.005196,PAFTOL009257:0.003083):0.004148,PAFTOL004587:0.011458,PAFTOL008881:0.002062,((PAFTOL004633:0.009508,PAFTOL004603:0.004153,((PAFTOL004629:0.004348,PAFTOL009281:0.001177):0.002791,((PAFTOL004568:0.008529,PAFTOL004634:0.000930,PAFTOL004635:0.008377):0.007564,PAFTOL004567:0.013757):0.001965):0.001054,(PAFTOL009221:0.000001,PAFTOL005169:0.004754):0.005033,PAFTOL004604:0.000001):0.002000,(PAFTOL005026:0.002078,(((SRR5137212:0.011058,(((PAFTOL009253:0.001351,(PAFTOL004610:0.000001,PAFTOL004561:0.000001,PAFTOL009235:0.000001):0.002027,PAFTOL004611:0.000001,PAFTOL009237:0.003128,(((PAFTOL004585:0.002137,(SRR7905862:0.000001,PAFTOL004657:0.000001):0.003025,PAFTOL004661:0.000001,PAFTOL004566:0.000001):0.006227,PAFTOL009267:0.003190,((PAFTOL009285:0.000001,(PAFTOL004551:0.000001,PAFTOL009207:0.037296):0.002937,PAFTOL008084:0.001157):0.001023,PAFTOL009269:0.007069):0.003202):0.002022,PAFTOL004571:0.001059,PAFTOL004564:0.010314):0.001092):0.031715,((PAFTOL009311:0.038490,PAFTOL009313:0.078025):0.011036,((PAFTOL009315:0.025063,PAFTOL009319:0.015070):0.015691,PAFTOL009321:0.021185):0.043638):0.016112):0.001263,PAFTOL004637:0.019303):0.004225,PAFTOL004619:0.013890):0.002275,SRR7905849:0.009213):0.009871,((PAFTOL009205:0.002084,(PAFTOL008436:0.002917,PAFTOL009175:0.004788):0.004336):0.001014,PAFTOL005025:0.006240):0.002094):0.001145,PAFTOL009185:0.012237,PAFTOL008439:0.004185,((((PAFTOL004662:0.001052,PAFTOL009271:0.001583):0.001552,(PAFTOL004620:0.006336,PAFTOL008421:0.000001,(PAFTOL004573:0.008372,(PAFTOL004565:0.010918,PAFTOL008422:0.003168,PAFTOL004623:0.000001):0.004211):0.000936,PAFTOL004654:0.000001):0.001026):0.004209,((PAFTOL004578:0.009441,PAFTOL004596:0.001003):0.002090,(PAFTOL009231:0.003009,PAFTOL004618:0.003088,PAFTOL004609:0.004124,((PAFTOL004658:0.002060,PAFTOL004649:0.001036):0.001027,PAFTOL004660:0.002143,PAFTOL009229:0.003006):0.000999):0.006040,((PAFTOL004608:0.008370,PAFTOL004582:0.006246):0.000972,PAFTOL004636:0.012510,(PAFTOL009261:0.005203,(PAFTOL004647:0.002396,PAFTOL004556:0.005388):0.004853):0.004138,PAFTOL004627:0.000001,PAFTOL004572:0.001052):0.002060,PAFTOL009193:0.001059):0.003024):0.002064,PAFTOL009233:0.024347):0.000948):0.001000,(((PAFTOL004642:0.008042,(PAFTOL009181:0.003910,PAFTOL009179:0.000001):0.005011):0.001291,PAFTOL009183:0.004834,PAFTOL008419:0.005178,(PAFTOL009191:0.008415,PAFTOL004653:0.010602):0.000909,((PAFTOL004599:0.005094,PAFTOL004613:0.013835):0.001122,((PAFTOL004666:0.004953,PAFTOL009279:0.000001,PAFTOL004667:0.003104):0.001236,PAFTOL004562:0.001035):0.001024,(PAFTOL009189:0.004241,PAFTOL005024:0.000001):0.002806,(((PAFTOL009291:0.010570,PAFTOL004625:0.005258):0.000931,(PAFTOL004560:0.004139,PAFTOL009203:0.000001):0.006073):0.001008,PAFTOL004577:0.002074,PAFTOL009287:0.001042,PAFTOL004584:0.002058,PAFTOL004617:0.001029,(PAFTOL005043:0.003119,(PAFTOL009195:0.002056,PAFTOL004652:0.000001):0.002072):0.001018,PAFTOL004638:0.001028,PAFTOL009227:0.007258,PAFTOL004668:0.000001):0.001000):0.002003,PAFTOL005042:0.000001):0.001001,(((PAFTOL009199:0.001026,PAFTOL004646:0.000001):0.001027,(PAFTOL009223:0.002067,PAFTOL004631:0.004123,PAFTOL004624:0.000001,PAFTOL009283:0.001027,PAFTOL009241:0.000001,PAFTOL009225:0.002062):0.001027,(PAFTOL004664:0.001038,((PAFTOL009197:0.001003,PAFTOL004591:0.000001):0.002006,PAFTOL004600:0.000001,PAFTOL009219:0.000001):0.000228):0.000770,PAFTOL004590:0.000001,PAFTOL004594:0.000001,PAFTOL008063:0.000001,((PAFTOL008062:0.003113,(PAFTOL009217:0.004972,PAFTOL004554:0.000001,PAFTOL004598:0.000001):0.001215,PAFTOL009215:0.000001,PAFTOL004552:0.000001,PAFTOL008060:0.000001):0.001009,(PAFTOL005035:0.003693,(PAFTOL009295:0.007560,PAFTOL009293:0.000001):0.015126):0.004331):0.001188,PAFTOL008417:0.000001):0.004057,PAFTOL013501:0.003032):0.004056):0.001001):0.002001,(((PAFTOL009289:0.000998,SRR8327214:0.000001):0.000992,(PAFTOL005047:0.001022,PAFTOL004648:0.004140):0.003112):0.002012,(PAFTOL004597:0.006259,(PAFTOL009299:0.001026,(SRR5137211:0.005088,PAFTOL009245:0.005043):0.001990):0.001007):0.000972,(PAFTOL009265:0.006069,SRR7905861:0.002084):0.000981,(PAFTOL009303:0.000001,PAFTOL004632:0.000001):0.007242,((PAFTOL008423:0.001024,PAFTOL009209:0.001026):0.001026,PAFTOL004601:0.008276,PAFTOL004555:0.001025):0.001024,(PAFTOL004593:0.003091,PAFTOL009243:0.007307):0.004131,PAFTOL004583:0.002080,PAFTOL004640:0.009327,(((PAFTOL004605:0.003083,PAFTOL004626:0.000001,((SRR5137213:0.004040,PAFTOL009249:0.003825):0.000946,PAFTOL009301:0.023950):0.002903,PAFTOL004639:0.004111):0.004747,PAFTOL009263:0.003109):0.002351,(PAFTOL004547:0.016228,(PAFTOL004553:0.007539,PAFTOL009187:0.001326):0.005758,SRR5036296:0.004408):0.003153):0.002921,PAFTOL009251:0.007285):0.000999):0.000966):0.001039,PAFTOL004563:0.003102,PAFTOL009297:0.006075);
(((PAFTOL008060:0.003415,PAFTOL009241:0.004845):0.001588,PAFTOL009293:0.008753,PAFTOL004594:0.006163,PAFTOL004631:0.000001):0.003003,PAFTOL004599:0.006472,((((((((((PAFTOL004574:0.006592,(PAFTOL009205:0.018265,((((PAFTOL004608:0.010611,PAFTOL004582:0.006870):0.005753,((PAFTOL009229:0.009233,PAFTOL004609:0.005514):0.003084,PAFTOL004627:0.009514):0.002660,(PAFTOL004578:0.107031,PAFTOL004596:0.004241):0.013849):0.010975,PAFTOL008881:0.006652,((SRR5137213:0.006619,(PAFTOL004626:0.003824,PAFTOL004605:0.014756):0.005522,PAFTOL009263:0.002686):0.006502,(PAFTOL009187:0.004136,PAFTOL009245:0.006729):0.002588,(PAFTOL004583:0.002631,PAFTOL004632:0.006611):0.001312,(PAFTOL004601:0.007980,PAFTOL005047:0.006797):0.004139):0.006555,((PAFTOL004560:0.016684,(((PAFTOL009195:0.002650,PAFTOL004652:0.006340,PAFTOL009291:0.009465):0.001606,(PAFTOL004584:0.005315,PAFTOL004617:0.008289):0.001316):0.001281,PAFTOL004577:0.009646):0.001303,(PAFTOL004642:0.010998,(((PAFTOL004590:0.000001,PAFTOL004646:0.004996):0.001649,PAFTOL009225:0.003987,PAFTOL009199:0.003984,PAFTOL004591:0.001348,PAFTOL009283:0.002637):0.004778,PAFTOL004624:0.006788):0.001530):0.001557):0.002461,PAFTOL004653:0.014834):0.012028):0.003556,PAFTOL004587:0.007498):0.011277):0.010627,(PAFTOL004640:0.006013,PAFTOL004593:0.007746):0.002352):0.011249,(PAFTOL004603:0.002312,PAFTOL004604:0.004282):0.003357,(((((((PAFTOL009271:0.016186,PAFTOL004654:0.030240):0.007958,PAFTOL004573:0.007835):0.002337,PAFTOL004623:0.005005):0.001721,(PAFTOL004658:0.006493,PAFTOL004649:0.004979,PAFTOL004572:0.010078,PAFTOL004618:0.000001):0.001622,PAFTOL004620:0.008264):0.000788,PAFTOL009193:0.031563):0.004385,PAFTOL004629:0.011910):0.001468,((SRR5137212:0.029090,(PAFTOL004619:0.016282,(PAFTOL004637:0.030748,((((PAFTOL004657:0.003920,(PAFTOL004585:0.001701,PAFTOL004566:0.002708):0.004880):0.006731,((PAFTOL009207:0.002649,PAFTOL004551:0.000001):0.006053,PAFTOL009267:0.014353):0.006277):0.010240,(PAFTOL009269:0.054126,(PAFTOL004571:0.006307,PAFTOL004561:0.015867):0.001746):0.002072):0.018289,PAFTOL004564:0.066145):0.026430):0.002812):0.003688):0.004909,(((((((PAFTOL004660:0.002641,PAFTOL009281:0.015248,((PAFTOL004661:0.005397,PAFTOL009285:0.003208,PAFTOL008084:0.000001):0.004900,(PAFTOL009247:0.121956,(((PAFTOL004611:0.002902,PAFTOL009235:0.005416):0.007488,PAFTOL004610:0.009021):0.007004,(PAFTOL009237:0.008386,PAFTOL009253:0.021549):0.014706):0.011829):0.005299):0.036670):0.002243,(PAFTOL008439:0.018059,(PAFTOL004662:0.000001,PAFTOL008422:0.037571,(PAFTOL007498:0.006651,PAFTOL004563:0.002576):0.006394,(PAFTOL009255:0.002866,PAFTOL004565:0.016001):0.002832,(PAFTOL009261:0.012880,PAFTOL004647:0.016504,PAFTOL004556:0.000001):0.009320):0.001762,((PAFTOL009301:0.004929,PAFTOL009209:0.011414,PAFTOL009303:0.045871):0.001588,PAFTOL009251:0.005115,PAFTOL009265:0.006809):0.004704):0.001450):0.021236,(((PAFTOL004635:0.012973,PAFTOL005169:0.007463,(PAFTOL009295:0.002608,PAFTOL009179:0.012392):0.004935):0.012705,((PAFTOL009231:0.002482,PAFTOL004636:0.062148):0.021496,PAFTOL004547:0.008244):0.004571):0.032013,(PAFTOL004665:0.006806,((SRR7905861:0.001414,SRR8327214:0.010106):0.001293,(PAFTOL009315:0.095281,(SRR7905849:0.013554,SRR7905862:0.028744):0.006702):0.009002):0.003004):0.011307):0.019367):0.043569,PAFTOL009311:0.020730):0.023881,PAFTOL009313:0.105708):0.022708,PAFTOL009175:0.048015):0.037845,(PAFTOL009321:0.032339,PAFTOL009319:0.033555):0.114560):0.014265):0.018657):0.005465,((((((((((PAFTOL008436:0.014285,PAFTOL005025:0.003928):0.002589,PAFTOL008421:0.027741,(((PAFTOL005024:0.008220,PAFTOL009181:0.006174,PAFTOL009189:0.002056,(PAFTOL005035:0.000001,PAFTOL009217:0.003309):0.002986,PAFTOL008417:0.002067):0.001649,(((PAFTOL004664:0.000001,PAFTOL009197:0.004256):0.002107,PAFTOL009223:0.002048,PAFTOL004552:0.000001):0.002006,PAFTOL004554:0.000001):0.006534):0.004238,(PAFTOL004667:0.000001,(PAFTOL004562:0.000001,PAFTOL013501:0.006430):0.005907):0.002382):0.015107,PAFTOL009233:0.018084):0.020686,PAFTOL009221:0.024951):0.007825,PAFTOL009243:0.012792,(PAFTOL009215:0.022811,PAFTOL004567:0.017015):0.011952):0.004026,(PAFTOL004639:0.012112,PAFTOL009249:0.022613):0.006939,(PAFTOL005042:0.003280,PAFTOL004553:0.009728,SRR5137211:0.012994):0.005223):0.001270,PAFTOL004648:0.003243):0.010537,(PAFTOL004555:0.010585,SRR5036296:0.020773,PAFTOL009299:0.011931):0.025339):0.029697,PAFTOL009289:0.005200):0.000958,PAFTOL008423:0.008262):0.004105,PAFTOL005026:0.001654):0.001314):0.001553,PAFTOL004597:0.030395):0.003556,(PAFTOL004644:0.006549,PAFTOL009239:0.003281,PAFTOL009297:0.036242,PAFTOL009259:0.005461):0.014836,PAFTOL009185:0.019638):0.002678,((PAFTOL004568:0.009661,PAFTOL004634:0.011953):0.013504,PAFTOL004633:0.026321):0.001839,PAFTOL009257:0.011420):0.002955,(PAFTOL009183:0.008153,PAFTOL004613:0.019948):0.004166):0.001332,((PAFTOL009227:0.001611,PAFTOL004625:0.010269):0.003253,PAFTOL004668:0.000001):0.002154,((PAFTOL009287:0.016123,PAFTOL009203:0.003238):0.004746,PAFTOL004638:0.007826,PAFTOL005043:0.004995):0.001570):0.002679,(PAFTOL004666:0.011580,PAFTOL009279:0.000001):0.017751):0.007864,((PAFTOL008063:0.002632,(PAFTOL009219:0.003899,PAFTOL004600:0.002288):0.002181):0.002249,PAFTOL004598:0.005227,(PAFTOL009191:0.009832,PAFTOL008062:0.001647):0.001613):0.003147):0.003878,PAFTOL008419:0.013842):0.003656);
(PAFTOL004596:0.000001,PAFTOL009193:0.001726,PAFTOL004618:0.000001,(PAFTOL009231:0.000001,PAFTOL009261:0.013344):0.006711,(PAFTOL009229:0.006935,PAFTOL004658:0.001709):0.001737,(PAFTOL004556:0.004715,PAFTOL004647:0.000001):0.001716,PAFTOL004660:0.014098,PAFTOL004572:0.001737,(PAFTOL004636:0.004547,(PAFTOL004649:0.005170,PAFTOL004609:0.000001):0.002877):0.001205,PAFTOL004654:0.003499,PAFTOL004578:0.010479,((((PAFTOL009181:0.506783,PAFTOL004565:0.004458):0.051835,PAFTOL008421:0.008674,((PAFTOL004573:0.002483,PAFTOL008422:0.019044):0.002760,(PAFTOL009271:0.001726,PAFTOL004662:0.000001):0.006975):0.001707,PAFTOL004623:0.008777):0.001724,((PAFTOL005025:0.005259,PAFTOL005026:0.005226,PAFTOL009205:0.000001):0.008777,((PAFTOL009175:0.026048,PAFTOL008436:0.000001):0.003613,PAFTOL004640:0.014038,PAFTOL008881:0.008870):0.001786,(PAFTOL009255:0.027373,PAFTOL009257:0.000001):0.001726,PAFTOL009233:0.023372,(PAFTOL009185:0.008707,(((PAFTOL007498:0.007179,PAFTOL009259:0.010033):0.004654,(((PAFTOL005169:0.014181,PAFTOL009221:0.001777):0.001674,PAFTOL004604:0.004621):0.003203,(((PAFTOL009249:0.009529,PAFTOL009301:0.007060,PAFTOL004639:0.001720,PAFTOL004605:0.000001,((PAFTOL004626:0.007000,(((PAFTOL009311:0.096379,PAFTOL004547:0.000001):0.009559,PAFTOL009303:0.000001):0.004741,PAFTOL009251:0.004998,SRR5137213:0.004863):0.009662):0.001705,PAFTOL009263:0.003447):0.001757):0.003538,(PAFTOL004593:0.008747,PAFTOL009243:0.006897):0.003471,PAFTOL004587:0.010399,(PAFTOL009265:0.009018,PAFTOL004597:0.004576):0.002724,PAFTOL004632:0.001731,((PAFTOL004648:0.003524,PAFTOL004665:0.006569):0.002105,(PAFTOL005047:0.003454,PAFTOL009289:0.000001):0.001725,(PAFTOL008423:0.000001,PAFTOL009209:0.003176,PAFTOL004555:0.001590):0.005295,PAFTOL004601:0.000001):0.002627,PAFTOL004574:0.003444,(SRR5036296:0.005164,PAFTOL009245:0.006917,PAFTOL004583:0.006913,(PAFTOL004553:0.008671,PAFTOL009187:0.000001):0.001719,PAFTOL009299:0.000001):0.001714,PAFTOL005042:0.001549):0.006053,(PAFTOL004633:0.010887,(PAFTOL004567:0.002276,(PAFTOL004568:0.003341,PAFTOL004634:0.015406):0.009586):0.002284,(PAFTOL004642:0.003029,(((PAFTOL004584:0.003103,(PAFTOL004600:0.000001,PAFTOL009219:0.000001,PAFTOL009215:0.000001,PAFTOL005035:0.000001,PAFTOL008063:0.000001,PAFTOL008062:0.000001):0.001714,PAFTOL009179:0.000001):0.003085,PAFTOL005043:0.001508,PAFTOL009227:0.004554):0.003037,PAFTOL009195:0.004546,PAFTOL004577:0.000001,PAFTOL004638:0.003040,PAFTOL004652:0.001511,PAFTOL004560:0.007645):0.001512,(PAFTOL004646:0.003028,PAFTOL009225:0.003040,PAFTOL009241:0.000001,PAFTOL004624:0.003035,PAFTOL004591:0.003028):0.001517,(((PAFTOL004635:0.022946,PAFTOL009191:0.000001):0.033399,PAFTOL009293:0.009626):0.006636,PAFTOL005024:0.001519,PAFTOL009199:0.000001):0.001513,((PAFTOL004668:0.000001,PAFTOL004613:0.003060,(PAFTOL009183:0.008413,PAFTOL004667:0.000001):0.004581):0.001492,(PAFTOL004666:0.000001,PAFTOL009279:0.000001):0.004567):0.001518,PAFTOL008419:0.001516,(PAFTOL009223:0.000001,PAFTOL004590:0.000001,PAFTOL009295:0.009908,PAFTOL009283:0.001512,PAFTOL009197:0.005022,PAFTOL009217:0.003034,PAFTOL004554:0.000001,PAFTOL008417:0.001538,(PAFTOL004598:0.000001,PAFTOL004594:0.001517):0.001514,PAFTOL004552:0.001517):0.003615,PAFTOL013501:0.003046,PAFTOL004653:0.003034,(PAFTOL009189:0.004578,(PAFTOL008060:0.000001,PAFTOL004631:0.000001):0.003035,PAFTOL004562:0.000001,(PAFTOL004625:0.004575,PAFTOL009291:0.003070,PAFTOL009287:0.003110):0.003040,PAFTOL004599:0.006118,PAFTOL009203:0.009260):0.001512,PAFTOL004664:0.000001,PAFTOL004617:0.000001):0.001803,PAFTOL009281:0.005991):0.001917):0.005434):0.019281):0.026640,(PAFTOL009297:0.014027,PAFTOL009239:0.006963,PAFTOL004644:0.008741,PAFTOL004563:0.009608):0.001625):0.006037,(PAFTOL008439:0.006830,((SRR7905849:0.015159,(((PAFTOL009313:0.088060,(PAFTOL009321:0.034105,(PAFTOL009315:0.065777,(SRR5137212:5.272910,PAFTOL009319:0.012121):0.019546):0.016939):0.026685):0.022107,PAFTOL004619:0.021608,PAFTOL004637:0.014496):0.002650,((PAFTOL004585:0.001740,PAFTOL004566:0.019966,(SRR7905862:0.005776,PAFTOL004657:0.003475,PAFTOL004661:0.007001):0.001424):0.002842,(PAFTOL009253:0.026389,((((PAFTOL004611:0.000001,PAFTOL004610:0.000001):0.001720,PAFTOL009235:0.000001):0.001712,PAFTOL004561:0.006972):0.001648,PAFTOL009237:0.016001):0.002504):0.009993,((PAFTOL009267:0.001758,PAFTOL009269:0.001735):0.003513,((PAFTOL004551:0.005245,PAFTOL009285:0.003484,PAFTOL009207:0.001750):0.001739,PAFTOL008084:0.000001):0.001754):0.008814,(PAFTOL004571:0.007004,PAFTOL004564:0.003506):0.001742):0.010082):0.007298):0.010591,(PAFTOL004629:0.009972,(SRR5137211:0.014362,(SRR8327214:0.002615,SRR7905861:0.011795):0.001393):0.004019):0.011750):0.021718):0.011640):0.001786,PAFTOL004603:0.012259):0.001730,(PAFTOL004582:0.001726,PAFTOL004608:0.003508):0.001729):0.001728,(PAFTOL004627:0.012405,PAFTOL004620:0.005404):0.001643):0.001721);
((PAFTOL009185:0.009529,((((((((PAFTOL009321:0.034896,(PAFTOL009315:0.023890,PAFTOL009319:0.018873):0.026673):0.029961,(PAFTOL009311:0.033178,PAFTOL009313:0.078245):0.009431):0.008750,PAFTOL004637:0.019386):0.002542,(((((PAFTOL004611:0.003445,PAFTOL004610:0.002585,PAFTOL009235:0.003447):0.003574,PAFTOL004561:0.006821):0.003454,PAFTOL009237:0.009437,PAFTOL009253:0.005626):0.001844,((PAFTOL004585:0.003453,PAFTOL004566:0.003458,PAFTOL004661:0.004307):0.000840,SRR7905862:0.002463,PAFTOL004657:0.006945):0.003264,(PAFTOL004571:0.010823,(PAFTOL004564:0.014904,PAFTOL009267:0.001725,((PAFTOL008084:0.004971,PAFTOL009285:0.000807):0.003569,(PAFTOL009207:0.000866,PAFTOL004551:0.001142):0.002288):0.006223,PAFTOL009269:0.008696):0.002684):0.001608):0.026651,PAFTOL004619:0.022099):0.001936,PAFTOL009247:0.006367):0.000869,SRR5137212:0.031368):0.002749,SRR7905849:0.018856):0.006900,PAFTOL008439:0.011720):0.006381,(((PAFTOL004629:0.017576,PAFTOL009281:0.003258):0.011352,(PAFTOL004642:0.015721,(((PAFTOL004635:0.030016,PAFTOL004634:0.005135,PAFTOL004568:0.016863):0.013529,PAFTOL004633:0.016924):0.002429,PAFTOL004567:0.019351):0.004167,(((PAFTOL004653:0.007467,PAFTOL004625:0.007437):0.000801,((PAFTOL009287:0.004307,((PAFTOL009203:0.000001,PAFTOL004560:0.004321):0.004314,PAFTOL009195:0.003463):0.000858,PAFTOL009291:0.005196,(PAFTOL004652:0.000863,PAFTOL004577:0.004324):0.000855):0.000858,(PAFTOL005043:0.001722,PAFTOL004638:0.003462):0.001721):0.002583,(PAFTOL004617:0.000862,PAFTOL004562:0.005193):0.001723,PAFTOL004584:0.006050,PAFTOL009227:0.006047,PAFTOL013501:0.005179,PAFTOL009191:0.003431,((PAFTOL005024:0.000001,PAFTOL009189:0.000001):0.005205,(PAFTOL009179:0.011898,PAFTOL009181:0.003320,PAFTOL009183:0.001204):0.004482):0.000835,(((PAFTOL004552:0.000860,PAFTOL008060:0.002582,PAFTOL008417:0.002589,PAFTOL009295:0.001307,PAFTOL004624:0.001719,PAFTOL004631:0.000820):0.002460,PAFTOL004554:0.000001,PAFTOL004613:0.006050,(((PAFTOL004591:0.001916,PAFTOL004590:0.000001,PAFTOL004664:0.000001):0.001432,PAFTOL009293:0.000001):0.001429,(PAFTOL009199:0.000001,PAFTOL009197:0.007789):0.002582,PAFTOL004646:0.000860,PAFTOL009283:0.001719):0.000952,((PAFTOL009215:0.001715,PAFTOL008062:0.001718,(PAFTOL009219:0.000001,PAFTOL008063:0.000857):0.000857,PAFTOL004600:0.000001):0.000858,(PAFTOL004594:0.002583,(PAFTOL009217:0.003563,PAFTOL004598:0.000001):0.000857):0.000858,PAFTOL005035:0.003479):0.002576,(PAFTOL009225:0.009582,(PAFTOL009241:0.002584,PAFTOL009223:0.000001):0.000843):0.001736,PAFTOL004599:0.004300):0.002867,((PAFTOL004667:0.003457,(PAFTOL009279:0.000001,PAFTOL004666:0.001719):0.002587):0.000848,PAFTOL004668:0.001732,PAFTOL008419:0.002579):0.000863):0.002871):0.004983,((PAFTOL009221:0.000001,PAFTOL005169:0.001724):0.006779,(PAFTOL004603:0.004344,PAFTOL004604:0.004343):0.002942):0.003336):0.000799):0.000777):0.000843,(((PAFTOL009243:0.009602,PAFTOL004593:0.001706):0.003483,PAFTOL004574:0.008859):0.003517,(PAFTOL004597:0.014805,(PAFTOL004587:0.011607,(PAFTOL005042:0.000877,((((PAFTOL009249:0.002576,SRR5137213:0.011287,PAFTOL009301:0.004309):0.000856,(PAFTOL004626:0.006073,PAFTOL004639:0.003448):0.000860):0.001728,PAFTOL004605:0.006049):0.000847,PAFTOL009263:0.006032):0.000861,(((PAFTOL009251:0.005180,PAFTOL009299:0.005176):0.000829,SRR5036296:0.006020,(PAFTOL009245:0.001718,SRR5137211:0.004912):0.002446):0.000797,PAFTOL004583:0.005164,(PAFTOL004553:0.005133,PAFTOL009187:0.000001):0.005164):0.004101,((PAFTOL004632:0.000820,PAFTOL009303:0.000857):0.006595,PAFTOL009265:0.008506):0.001636,(((PAFTOL009289:0.000001,SRR8327214:0.002483):0.004140,PAFTOL005047:0.006014,PAFTOL004648:0.001717):0.001650,PAFTOL004665:0.010401,((PAFTOL009209:0.002447,PAFTOL008423:0.002465):0.000817,PAFTOL004555:0.000860):0.003282):0.001501,(PAFTOL004547:0.040364,SRR7905861:0.006096):0.003506):0.000774):0.000766):0.000792):0.004708,(((PAFTOL009205:0.001642,PAFTOL005026:0.000001):0.000771,PAFTOL005025:0.008752):0.005845,(PAFTOL009257:0.002590,PAFTOL009255:0.004585):0.003665):0.003309):0.007058,(((((PAFTOL004556:0.000001,PAFTOL004647:0.001745):0.006170,PAFTOL009261:0.015911):0.006025,(PAFTOL004608:0.006050,PAFTOL004582:0.003291):0.002672):0.004895,((PAFTOL004578:0.013141,PAFTOL004596:0.008340):0.003268,((PAFTOL004618:0.004113,(PAFTOL004649:0.007418,(PAFTOL004609:0.004127,(PAFTOL004658:0.000001,PAFTOL004660:0.000001):0.002596):0.000800):0.000820,(PAFTOL009231:0.007791,PAFTOL009229:0.002067):0.002039):0.001630,((PAFTOL004636:0.006040,PAFTOL004627:0.012254,PAFTOL004565:0.014748,PAFTOL008421:0.013124):0.002565,PAFTOL004573:0.009524):0.000871):0.003278,(((PAFTOL004620:0.003296,(PAFTOL004572:0.000001,PAFTOL009193:0.012419):0.009137):0.003298,(PAFTOL004654:0.005664,(PAFTOL009271:0.002568,PAFTOL004662:0.000001):0.010440):0.001070):0.001063,(PAFTOL008422:0.013138,PAFTOL004623:0.005284):0.001683):0.003155):0.002126):0.009637,((PAFTOL009175:0.015489,PAFTOL008436:0.008207):0.001781,PAFTOL004640:0.009564):0.002438):0.002115):0.005770,(PAFTOL009233:0.041399,PAFTOL008881:0.007665):0.001483):0.004897,((PAFTOL009259:0.000819,PAFTOL007498:0.000001):0.007456,PAFTOL004563:0.012227):0.000755,(PAFTOL009239:0.008668,PAFTOL004644:0.004140):0.000794,PAFTOL009297:0.007807);
(((PAFTOL009297:0.005054,PAFTOL009239:0.002274):0.000831,PAFTOL004644:0.002256,PAFTOL004563:0.004456):0.004536,((((SRR5137211:0.008329,(SRR5137213:0.013054,PAFTOL004605:0.003789):0.001304,SRR5036296:0.003277,(((PAFTOL004583:0.010079,PAFTOL004553:0.004478):0.001341,(PAFTOL009251:0.000001,PAFTOL004665:0.005509,PAFTOL009265:0.005725,(PAFTOL009299:0.001151,PAFTOL009245:0.006162):0.001217,((PAFTOL004639:0.005256,PAFTOL009263:0.000001):0.001049,PAFTOL004626:0.002110,PAFTOL009249:0.000001,PAFTOL009301:0.004128):0.002017,PAFTOL005042:0.000001,PAFTOL009187:0.006383):0.010813):0.013275,(PAFTOL009303:0.046951,PAFTOL004632:0.000001):0.004502):0.000801):0.001743,PAFTOL004597:0.006813):0.003543,PAFTOL009185:0.009295,PAFTOL004640:0.011460):0.000741,(PAFTOL009255:0.001109,PAFTOL009257:0.002295):0.005709):0.000748,((((PAFTOL009261:0.016817,(PAFTOL004647:0.001785,PAFTOL004556:0.001472):0.001763):0.008981,((PAFTOL008421:0.008778,PAFTOL004578:0.000001):0.002412,PAFTOL004620:0.006959,PAFTOL004636:0.006039,(PAFTOL004596:0.001842,PAFTOL004654:0.012518):0.002020):0.002152,((PAFTOL009231:0.007182,PAFTOL009229:0.004842):0.005737,PAFTOL004609:0.004882):0.002645):0.001081,(PAFTOL004608:0.007545,((PAFTOL004649:0.007664,PAFTOL004660:0.002998):0.002852,PAFTOL004618:0.003311):0.001877,PAFTOL004582:0.006680):0.000945):0.001078,((((PAFTOL009287:0.001117,PAFTOL009291:0.000001):0.001119,(PAFTOL009203:0.002210,PAFTOL004560:0.000001):0.002205):0.001122,(PAFTOL009191:0.004174,PAFTOL004584:0.002491,PAFTOL004653:0.011406,PAFTOL004577:0.001661):0.001231,(PAFTOL004625:0.000897,PAFTOL004617:0.003633):0.007793,((((PAFTOL004631:0.002595,PAFTOL009293:0.000001):0.006397,PAFTOL008060:0.005011,PAFTOL004590:0.000001,PAFTOL004664:0.000001,(PAFTOL008417:0.002084,((PAFTOL009225:0.001761,(PAFTOL004623:0.025534,PAFTOL009193:0.011310):0.010107):0.001953,PAFTOL004591:0.000876,PAFTOL009199:0.000876,PAFTOL004646:0.002495):0.006318):0.003997):0.002427,PAFTOL004599:0.004581):0.000781,PAFTOL009195:0.010129):0.000796):0.002815,PAFTOL004642:0.013231):0.005792,(PAFTOL008881:0.020488,(((SRR7905849:0.000001,PAFTOL009247:0.000001):0.013374,(((PAFTOL004561:0.009126,PAFTOL009237:0.017523,PAFTOL009253:0.001494,(PAFTOL009235:0.004498,(PAFTOL004610:0.000001,PAFTOL004611:0.000001):0.003320):0.001084):0.008220,((PAFTOL004564:0.001191,((((PAFTOL008084:0.000001,PAFTOL009285:0.000001):0.002976,PAFTOL004551:0.000001):0.016908,PAFTOL009207:0.001342):0.006041,(PAFTOL009267:0.001167,PAFTOL009269:0.007139):0.010602):0.004578):0.003906,(((PAFTOL004585:0.000001,SRR7905862:0.000663,PAFTOL004661:0.000001,PAFTOL004566:0.000001):0.000656,PAFTOL004657:0.006906):0.002335,PAFTOL004571:0.002246):0.000754):0.003029):0.015768,((((PAFTOL009321:0.043214,(PAFTOL009315:0.057551,PAFTOL009319:0.024155):0.004219):0.019987,(PAFTOL009311:0.022528,PAFTOL009313:0.077848):0.029513):0.023051,(PAFTOL004637:0.005228,SRR5137212:0.050451):0.009705):0.000204,PAFTOL004619:0.014029):0.004485):0.003585):0.003820,PAFTOL008439:0.022811):0.010406):0.001744):0.000728,((((((SRR8327214:0.001607,PAFTOL009289:0.000001):0.003246,PAFTOL004648:0.000827):0.001625,PAFTOL004601:0.001670):0.004114,SRR7905861:0.005285):0.000742,(PAFTOL004547:0.004536,(PAFTOL009209:0.000001,PAFTOL004555:0.000001):0.002309):0.002282):0.005027,(PAFTOL004593:0.002914,PAFTOL009243:0.010016):0.006542):0.001580,((PAFTOL008436:0.000001,PAFTOL009175:0.007344):0.005698,(((PAFTOL004574:0.000001,PAFTOL004587:0.007676):0.002559,PAFTOL005047:0.014327):0.002141,(PAFTOL009233:0.027502,(PAFTOL004627:0.022896,((((PAFTOL009227:0.007669,PAFTOL005024:0.001950):0.000966,PAFTOL004613:0.006214,(PAFTOL009241:0.001087,PAFTOL004594:0.000001,(((PAFTOL013501:0.006413,PAFTOL009223:0.001211):0.001258,(PAFTOL008063:0.000001,PAFTOL008062:0.001123,PAFTOL009219:0.001402):0.009152,PAFTOL005035:0.001167):0.002722,(PAFTOL009295:0.001939,(PAFTOL004554:0.000001,PAFTOL009197:0.002743,PAFTOL009283:0.004380,PAFTOL004552:0.004217):0.000711):0.000727):0.011548,PAFTOL004624:0.004137,(PAFTOL004600:0.000001,(PAFTOL009215:0.001404,PAFTOL004598:0.000001,PAFTOL009217:0.008518):0.001536):0.001537):0.004366,(PAFTOL004638:0.000001,PAFTOL004562:0.002816):0.003262,(PAFTOL009189:0.007064,PAFTOL005043:0.001629):0.001632):0.004041,(PAFTOL004668:0.000001,PAFTOL008419:0.000001,(PAFTOL004666:0.006998,PAFTOL004667:0.002985):0.003418,PAFTOL009179:0.000001,PAFTOL009279:0.002953,(PAFTOL009181:0.002910,PAFTOL009183:0.001345):0.005497):0.004781):0.008028,(((PAFTOL004652:0.032027,PAFTOL008423:0.020229):0.009296,(PAFTOL004573:0.012140,(PAFTOL008422:0.000001,PAFTOL004565:0.008641):0.002811):0.006636):0.043410,PAFTOL004658:0.051425):0.018576):0.010731):0.010351):0.002015,(((PAFTOL004634:0.009116,PAFTOL004635:0.009080):0.005873,PAFTOL004568:0.005243):0.003934,(PAFTOL004633:0.002133,PAFTOL004567:0.013382):0.000977,(PAFTOL009281:0.013378,(PAFTOL004603:0.001332,PAFTOL004604:0.005767):0.002274,(PAFTOL005169:0.000001,PAFTOL009221:0.000001):0.002253,PAFTOL004629:0.006855):0.001443):0.003022,(PAFTOL009205:0.002263,PAFTOL005026:0.002268,PAFTOL005025:0.001478):0.003385):0.020809,(PAFTOL004572:0.009654,(PAFTOL009271:0.001122,PAFTOL004662:0.000001):0.006402):0.002082,(PAFTOL007498:0.000001,PAFTOL009259:0.000001):0.006385):0.024243);
(((PAFTOL009255:0.003800,PAFTOL009257:0.012166):0.011684,(((((PAFTOL004631:0.000001,PAFTOL004554:0.000001,PAFTOL009223:0.000001,(PAFTOL008063:0.001299,(PAFTOL009217:0.000001,PAFTOL009241:0.001838):0.005040):0.001269,(PAFTOL009219:0.001292,(((PAFTOL009179:0.007702,PAFTOL009295:0.000001):0.002565,(PAFTOL004646:0.001272,PAFTOL009283:0.001287,PAFTOL004591:0.000001,(PAFTOL009197:0.000001,PAFTOL009293:0.000001,PAFTOL004590:0.000001):0.009691,PAFTOL008417:0.000001,PAFTOL004664:0.000001,PAFTOL004552:0.005123,PAFTOL008060:0.000001,PAFTOL004624:0.000001,PAFTOL009225:0.007880):0.005996):0.002984,PAFTOL004562:0.000001,PAFTOL009215:0.001283,PAFTOL009199:0.000001,PAFTOL004594:0.001469,PAFTOL008419:0.000001,PAFTOL004599:0.001275):0.001269):0.001273,PAFTOL005035:0.000001,PAFTOL008062:0.000001):0.001282,(PAFTOL005024:0.000001,PAFTOL009189:0.000001):0.008491):0.001259,((PAFTOL009191:0.010363,(PAFTOL004634:0.061781,PAFTOL004613:0.039110):0.023396):0.002619,(PAFTOL004625:0.003882,(PAFTOL009279:0.000001,PAFTOL004666:0.000001):0.002061,PAFTOL013501:0.008269,PAFTOL004584:0.007710,PAFTOL009227:0.002029,PAFTOL004653:0.007399,(PAFTOL004668:0.000001,(PAFTOL004638:0.003826,(PAFTOL004560:0.005890,PAFTOL009203:0.008216):0.004069,PAFTOL004652:0.015396,PAFTOL005043:0.000001,PAFTOL009195:0.000001,((PAFTOL009291:0.001460,PAFTOL009287:0.000001):0.002557,PAFTOL004577:0.002948):0.001267):0.001294):0.001294,PAFTOL004667:0.000001):0.002605,PAFTOL004642:0.000001,PAFTOL004600:0.000001,PAFTOL004617:0.006775):0.001275,PAFTOL004598:0.001365):0.003878,(PAFTOL009221:0.007206,(PAFTOL004603:0.005945,PAFTOL004604:0.005601):0.002532,(PAFTOL009281:0.003191,PAFTOL004629:0.008031):0.005316):0.003008,PAFTOL004567:0.018094):0.001929,PAFTOL009297:0.012951):0.001939,((PAFTOL008439:0.009934,((PAFTOL004619:0.018823,(((PAFTOL009311:0.055822,PAFTOL009313:0.075571):0.030826,((PAFTOL009315:0.101046,PAFTOL009321:0.026180):0.014385,PAFTOL009319:0.029490):0.039515):0.008779,(SRR7905849:0.016960,SRR5137212:0.019889):0.004857):0.007096,PAFTOL004637:0.010663):0.003264,((PAFTOL008084:0.003947,(PAFTOL004657:0.000001,(SRR7905862:0.002566,(((PAFTOL004610:0.000001,(PAFTOL009253:0.017359,PAFTOL009235:0.003505):0.004381):0.002405,PAFTOL009237:0.006276):0.012250,PAFTOL004561:0.003957,PAFTOL004611:0.000001):0.004873):0.003765,PAFTOL009269:0.002612):0.002045):0.002063,PAFTOL004571:0.005266,((((PAFTOL009207:0.003437,PAFTOL004551:0.000001):0.003301,PAFTOL004566:0.010496,PAFTOL004564:0.007805,PAFTOL009267:0.000001):0.009502,PAFTOL009285:0.003995):0.001327,(PAFTOL004585:0.001666,PAFTOL004661:0.012647):0.002883):0.001353):0.021449):0.007444):0.006145,((PAFTOL009233:0.026316,((PAFTOL004578:0.014668,PAFTOL004596:0.005270):0.008686,(((((PAFTOL004627:0.012186,PAFTOL008422:0.010937,PAFTOL004623:0.022554,PAFTOL004565:0.007194):0.006705,PAFTOL004636:0.014343,PAFTOL004572:0.002608,PAFTOL004573:0.008984):0.001249,PAFTOL009193:0.013657):0.001279,PAFTOL004620:0.003939):0.003856,(PAFTOL004654:0.016019,((((PAFTOL009271:0.037220,PAFTOL004662:0.000001):0.033331,PAFTOL009229:0.002001,PAFTOL004660:0.000001,PAFTOL009231:0.000001,PAFTOL004658:0.000001):0.018685,PAFTOL004609:0.011636,PAFTOL004618:0.001293,PAFTOL004649:0.007683):0.002621,PAFTOL008421:0.006303):0.001716):0.003489):0.001611):0.003725):0.001087,(((PAFTOL009261:0.006440,PAFTOL004556:0.000001):0.006706,PAFTOL004647:0.001625):0.003516,(PAFTOL004608:0.011624,PAFTOL004582:0.000001):0.002547):0.001274):0.001251):0.002554):0.001286,(PAFTOL004574:0.005876,PAFTOL004593:0.010350,(PAFTOL009175:0.058624,PAFTOL008436:0.005218):0.004989,(((PAFTOL004632:0.001285,PAFTOL004583:0.005125,(PAFTOL009265:0.006459,SRR5137211:0.009664):0.003228):0.002524,(PAFTOL004605:0.005126,(PAFTOL009301:0.006774,PAFTOL004626:0.000001):0.002527):0.005169):0.001255,(((SRR7905861:0.010181,SRR8327214:0.003795,PAFTOL004648:0.000001):0.001264,PAFTOL005047:0.002904):0.001259,PAFTOL009209:0.002530,PAFTOL004601:0.001264):0.003820):0.001270):0.001264,PAFTOL005026:0.002573,((((((PAFTOL005042:0.000001,PAFTOL009245:0.005753,PAFTOL009299:0.003945):0.003797,(PAFTOL009187:0.003927,(PAFTOL009251:0.000001,PAFTOL004553:0.000001):0.011927,PAFTOL009303:0.007132):0.001968):0.001900,(PAFTOL009249:0.003050,PAFTOL004639:0.008227,PAFTOL009263:0.004936):0.003251,(PAFTOL004665:0.003902,PAFTOL009289:0.001971,(PAFTOL004555:0.000001,PAFTOL008423:0.004346):0.002171):0.004919):0.001630,(PAFTOL004547:0.003698,PAFTOL009243:0.012048):0.001974,PAFTOL004587:0.014994):0.001625,PAFTOL005025:0.001659,(((PAFTOL009183:0.002020,PAFTOL009181:0.003971,PAFTOL005169:0.011338,((PAFTOL004568:0.013578,PAFTOL004635:0.039472):0.006742,PAFTOL004633:0.015147):0.003239):0.003359,PAFTOL009185:0.018113,(((PAFTOL009259:0.000001,PAFTOL007498:0.005553):0.009227,PAFTOL009239:0.007792):0.000216,(PAFTOL004644:0.008877,PAFTOL004563:0.001963):0.001457):0.003828):0.001303,PAFTOL008881:0.010042):0.001282):0.005209,PAFTOL009205:0.000001):0.001284,(PAFTOL004597:0.011255,PAFTOL004640:0.001514):0.001617);
((PAFTOL009185:0.016022,PAFTOL008881:0.005660):0.003460,((PAFTOL004644:0.012387,PAFTOL009239:0.008865,(PAFTOL007498:0.001759,PAFTOL009259:0.000001):0.007083):0.001751,PAFTOL009297:0.010684):0.006882,((PAFTOL009233:0.019719,PAFTOL005025:0.019817,(PAFTOL004597:0.007111,(PAFTOL004605:0.005304,(PAFTOL004626:0.001753,PAFTOL004639:0.000001,PAFTOL009263:0.001755,(PAFTOL009249:0.004271,PAFTOL009301:0.000977):0.000862):0.001760):0.001751,(SRR7905861:0.005324,PAFTOL009265:0.000001,((PAFTOL009245:0.007084,PAFTOL004665:0.003530):0.001739,((PAFTOL009289:0.000001,PAFTOL005047:0.001752,SRR8327214:0.001752,PAFTOL004648:0.000001):0.000271,(PAFTOL004601:0.003504,(PAFTOL004555:0.000001,(PAFTOL008423:0.000001,PAFTOL009209:0.000001):0.002624):0.002645):0.001681):0.001553):0.001758,(PAFTOL004583:0.001773,(PAFTOL009187:0.001764,PAFTOL004553:0.001766):0.001756):0.001753,PAFTOL005042:0.000001,(PAFTOL009303:0.000001,PAFTOL004632:0.000001):0.009124,(SRR5036296:0.001752,PAFTOL009299:0.005298):0.001757):0.001752):0.005266):0.001755,((PAFTOL008439:0.022212,(PAFTOL004619:0.022805,(SRR7905849:0.017813,(PAFTOL004637:0.014579,((((PAFTOL009267:0.005357,PAFTOL009269:0.007160):0.001763,(PAFTOL004564:0.002808,PAFTOL009253:0.015448):0.023806,(PAFTOL004571:0.005458,((PAFTOL009285:0.001778,PAFTOL008084:0.003551):0.003558,PAFTOL004551:0.001772,PAFTOL009207:0.000001):0.009002):0.001694):0.002964,((PAFTOL009237:0.005356,((PAFTOL004611:0.000001,PAFTOL004610:0.000001):0.003539,PAFTOL004561:0.007107,PAFTOL009235:0.000001):0.005363):0.010751,((PAFTOL004657:0.005327,PAFTOL004661:0.007110,PAFTOL004585:0.001774):0.002548,(SRR7905862:0.000001,PAFTOL004566:0.000001):0.002865):0.005267):0.000627):0.037909,(PAFTOL009311:0.106815,(((PAFTOL009175:0.011522,PAFTOL009179:0.016007):0.001519,PAFTOL009313:0.076651):0.082356,(PAFTOL009319:0.026435,(PAFTOL009315:0.028348,PAFTOL009321:0.045011):0.000940):0.045977):0.016457):0.009994):0.000993):0.001665):0.002751):0.018221):0.007622,((((PAFTOL009205:0.000001,PAFTOL005026:0.000001):0.005278,PAFTOL009255:0.003510,PAFTOL009257:0.000001):0.001750,(PAFTOL004574:0.017886,PAFTOL004640:0.008897):0.001716,(PAFTOL004587:0.014756,((PAFTOL004593:0.003530,PAFTOL009243:0.007117):0.011010,(PAFTOL004629:0.007432,PAFTOL009281:0.005023):0.003575):0.001715):0.003243,((((PAFTOL009199:0.001753,PAFTOL005035:0.000001):0.000948,PAFTOL004664:0.000001):0.000803,PAFTOL004631:0.003514,PAFTOL009293:0.000001,PAFTOL004591:0.000001,(PAFTOL004646:0.001753,PAFTOL004554:0.000001):0.001753,PAFTOL004590:0.000001,PAFTOL009225:0.003511,PAFTOL009223:0.003516,PAFTOL009241:0.000001):0.005277,((PAFTOL004667:0.003549,(PAFTOL009279:0.003508,PAFTOL004666:0.000001):0.001735):0.005312,(((((PAFTOL009261:0.022711,((PAFTOL009251:0.006434,PAFTOL004547:0.020236):0.006334,PAFTOL004563:0.016419):0.006736,((PAFTOL004660:0.000001,PAFTOL004565:0.025832,PAFTOL004658:0.000001):0.003136,PAFTOL009231:0.000001):0.003137):0.003266,(PAFTOL004635:0.036739,PAFTOL005169:0.009911):0.006090):0.003591,PAFTOL009197:0.000001):0.010922,PAFTOL009181:0.000001):0.021524,PAFTOL009183:0.000001):0.005658,(PAFTOL004642:0.005317,(PAFTOL004668:0.003556,(PAFTOL004600:0.000001,PAFTOL004552:0.000001,PAFTOL009217:0.012556,(PAFTOL008063:0.005290,PAFTOL009215:0.001756,PAFTOL009219:0.000001):0.001754,PAFTOL004594:0.000001,PAFTOL008060:0.001765,PAFTOL009283:0.000001,PAFTOL004624:0.000001,PAFTOL009295:0.002761,PAFTOL008062:0.003530,PAFTOL008417:0.001759,PAFTOL004598:0.000001):0.005325,PAFTOL008419:0.005339):0.001712):0.001754,(PAFTOL004653:0.014333,(PAFTOL009195:0.003524,PAFTOL009287:0.003514,(PAFTOL004577:0.001772,PAFTOL004652:0.007104):0.005295,(PAFTOL009191:0.005343,(PAFTOL009189:0.000001,PAFTOL005024:0.000001):0.003565):0.003496,(((PAFTOL005043:0.000001,PAFTOL004638:0.001759):0.003542,PAFTOL009227:0.001779):0.001745,(PAFTOL004560:0.001760,PAFTOL009203:0.005294):0.005311):0.001771,PAFTOL004625:0.005306,PAFTOL009291:0.007083):0.003523):0.001754):0.001751,PAFTOL013501:0.007076):0.003506,((PAFTOL004617:0.001781,(PAFTOL004613:0.009769,PAFTOL004562:0.013017):0.004134,PAFTOL004584:0.002193):0.004111,PAFTOL004599:0.010587):0.009746):0.001748,((((PAFTOL004556:0.000001,PAFTOL004647:0.001756):0.014323,((PAFTOL004654:0.001806,(PAFTOL004608:0.014333,PAFTOL004582:0.003537):0.005287,((PAFTOL009271:0.011999,PAFTOL004662:0.001661):0.009622,(PAFTOL004623:0.010778,((PAFTOL008422:0.008876,PAFTOL004627:0.005308,PAFTOL004572:0.001751,PAFTOL008421:0.008866,PAFTOL004620:0.005307,PAFTOL009193:0.001770):0.005210,PAFTOL004573:0.007064,PAFTOL004636:0.014226):0.007122):0.003543):0.001715,((PAFTOL009229:0.003510,PAFTOL004649:0.005315,PAFTOL004609:0.007215):0.001756,PAFTOL004618:0.001748):0.001747):0.003513,(PAFTOL004596:0.007173,PAFTOL004578:0.010722):0.001656):0.001688):0.005372,PAFTOL008436:0.008906):0.001796,((PAFTOL004633:0.012607,(PAFTOL004568:0.008979,PAFTOL004634:0.007148):0.007112):0.001784,(PAFTOL004567:0.012466,((PAFTOL004604:0.007089,PAFTOL004603:0.000001):0.001777,PAFTOL009221:0.008870):0.003567):0.001759):0.001773):0.001727):0.001760):0.001767):0.003802);
(((PAFTOL009259:0.001599,PAFTOL007498:0.000730):0.000844,PAFTOL009297:0.000001):0.001547,(PAFTOL004644:0.003183,PAFTOL005026:0.000001,PAFTOL004640:0.005230,((PAFTOL009243:0.001632,PAFTOL004593:0.001511):0.014725,(((PAFTOL004632:0.007107,PAFTOL009221:0.010782,(PAFTOL004626:0.001573,PAFTOL004639:0.002597,PAFTOL009301:0.002605,PAFTOL004605:0.000001):0.001578,(PAFTOL004597:0.010788,SRR5137211:0.000001):0.004827,PAFTOL009263:0.001584,(PAFTOL009187:0.003249,PAFTOL004553:0.008176):0.001550,PAFTOL009245:0.000001,PAFTOL005042:0.000001,PAFTOL009299:0.002618,PAFTOL004555:0.000001):0.000001,PAFTOL004583:0.002632):0.001570,((PAFTOL004601:0.001588,(PAFTOL008423:0.000001,PAFTOL009209:0.000001):0.001581,PAFTOL004665:0.002621):0.001583,SRR7905861:0.002086,(PAFTOL004648:0.002614,PAFTOL005047:0.000001):0.002596):0.001576,(PAFTOL009289:0.000001,SRR8327214:0.000001):0.008106):0.001573,((((PAFTOL009185:0.002614,(PAFTOL009271:0.009894,PAFTOL004662:0.000001):0.003267,(PAFTOL009233:0.023990,(PAFTOL008436:0.000001,PAFTOL009175:0.000001):0.001921):0.003677):0.003387,(PAFTOL008439:0.005195,(((((PAFTOL009313:0.071866,(PAFTOL009321:0.015676,(PAFTOL009315:0.022183,PAFTOL009319:0.034307):0.017029):0.044367):0.007084,PAFTOL009311:0.049886):0.020744,(PAFTOL004637:0.010328,PAFTOL004619:0.030378):0.001503):0.001823,SRR7905849:0.021700):0.001597,(PAFTOL009269:0.004623,(PAFTOL004551:0.000001,PAFTOL009207:0.000001,((PAFTOL008084:0.000001,PAFTOL009285:0.002105):0.004198,(PAFTOL004585:0.003100,SRR7905862:0.002507,PAFTOL004564:0.013773,PAFTOL004657:0.007999,PAFTOL004661:0.002633,PAFTOL004566:0.000001):0.001567):0.003107,PAFTOL009267:0.004786,(PAFTOL004611:0.000001,PAFTOL004561:0.005278,PAFTOL009253:0.008092,PAFTOL004610:0.000001,PAFTOL009235:0.000001):0.003129,PAFTOL004571:0.005302):0.001682):0.028042):0.005218):0.016163):0.002109,(PAFTOL004649:0.002709,((PAFTOL004573:0.002686,PAFTOL004618:0.005239,(PAFTOL004609:0.002121,PAFTOL004627:0.002612,PAFTOL008421:0.007842,PAFTOL004658:0.007954,PAFTOL004636:0.005210,((PAFTOL004572:0.009924,PAFTOL009193:0.002667):0.003316,PAFTOL004620:0.002592):0.002637,PAFTOL004654:0.002663,PAFTOL004623:0.002610,PAFTOL008422:0.010602):0.002096):0.002093,PAFTOL009229:0.003141):0.001480,PAFTOL004596:0.005247,((PAFTOL009255:0.012193,PAFTOL009257:0.001680):0.006273,PAFTOL004578:0.002949):0.002247):0.003152,(((PAFTOL004647:0.002855,PAFTOL004556:0.000001):0.011491,PAFTOL004582:0.003165,(PAFTOL009261:0.013817,PAFTOL004608:0.000896):0.000905):0.003200,((PAFTOL009199:0.004742,((PAFTOL005024:0.007854,PAFTOL013501:0.000001):0.002578,PAFTOL009181:0.000001):0.007942,PAFTOL009215:0.004734):0.004724,(PAFTOL004594:0.000001,((PAFTOL004552:0.000001,PAFTOL004591:0.000001,PAFTOL009295:0.000001,PAFTOL008417:0.000001,PAFTOL004631:0.001581,PAFTOL008063:0.002602,PAFTOL004600:0.000001,PAFTOL004664:0.000001):0.001591,(PAFTOL004554:0.001602,(PAFTOL009241:0.000001,PAFTOL009223:0.001618,PAFTOL008060:0.000001,PAFTOL009225:0.000001,(PAFTOL004646:0.004874,(PAFTOL004590:0.001722,((PAFTOL009197:0.002611,PAFTOL004598:0.000001):0.002579,PAFTOL009217:0.004152):0.004346):0.001666):0.001544,PAFTOL009293:0.000001,PAFTOL009283:0.000001,PAFTOL004624:0.000001):0.001523):0.001760):0.001650):0.006667,(((PAFTOL009227:0.000001,PAFTOL009287:0.012900,PAFTOL009291:0.000001):0.001571,PAFTOL004653:0.003161,((PAFTOL005043:0.001595,PAFTOL004652:0.004677,PAFTOL009195:0.000001):0.003153,((PAFTOL004613:0.003182,(PAFTOL004667:0.000001,PAFTOL009279:0.001573,PAFTOL004666:0.000001):0.001569):0.003211,PAFTOL004668:0.003219,(PAFTOL008419:0.000001,PAFTOL004642:0.004763,(PAFTOL009203:0.012578,PAFTOL004625:0.002849):0.010836):0.004051):0.004111,(PAFTOL004577:0.003159,PAFTOL004638:0.000001):0.004713):0.002030,PAFTOL004584:0.001586,(PAFTOL004560:0.002031,(PAFTOL009183:0.000001,PAFTOL009189:0.003054):0.003066,PAFTOL005035:0.000001,(PAFTOL009179:0.014226,(PAFTOL009231:0.008717,((PAFTOL004635:0.017414,PAFTOL009281:0.004163):0.017729,(PAFTOL009303:0.004746,PAFTOL009249:0.000001,PAFTOL009265:0.004635,SRR5036296:0.000001,PAFTOL009251:0.000001):0.004631,PAFTOL005169:0.000001,PAFTOL004563:0.012897):0.009434,((PAFTOL009237:0.032124,SRR5137212:0.050188):0.032277,PAFTOL004565:0.012877,PAFTOL004660:0.000001):0.004227):0.009242):0.001713):0.016723,PAFTOL004617:0.004747,PAFTOL004562:0.001608):0.002033,((PAFTOL009191:0.003215,PAFTOL004599:0.009745):0.001508,PAFTOL009219:0.000001,PAFTOL008062:0.000001):0.001593):0.002025):0.008402):0.002045):0.001583,(PAFTOL004587:0.010741,PAFTOL004574:0.003206):0.001521,((((PAFTOL004568:0.011246,PAFTOL004634:0.015622,PAFTOL004567:0.024728):0.005478,PAFTOL004633:0.006478):0.003364,(PAFTOL004604:0.003334,PAFTOL004603:0.002546):0.009165):0.003783,PAFTOL004629:0.008679):0.010431):0.003148):0.003138,PAFTOL009205:0.002622,PAFTOL005025:0.005215,PAFTOL008881:0.007896):0.004814,PAFTOL009239:0.008057);
(PAFTOL009291:0.005161,PAFTOL004577:0.000001,((PAFTOL009227:0.005036,PAFTOL009195:0.000001):0.002504,PAFTOL004652:0.000001):0.002508,PAFTOL005043:0.000001,(PAFTOL004617:0.002523,PAFTOL004638:0.005038):0.002542,PAFTOL004560:0.007607,(PAFTOL004584:0.002514,PAFTOL009203:0.005047):0.002543,PAFTOL009287:0.005045,((((((((PAFTOL004624:0.002614,PAFTOL004631:0.000001):0.004498,(PAFTOL004664:0.000001,PAFTOL004552:0.007980,PAFTOL009197:0.004820):0.005788,PAFTOL009199:0.000001,PAFTOL004594:0.000001):0.005132,PAFTOL009225:0.000001):0.007813,(PAFTOL009311:0.116641,(((((PAFTOL009175:0.023866,PAFTOL004555:0.002973):0.008903,PAFTOL008423:0.008292):0.009006,PAFTOL004665:0.002712,PAFTOL005047:0.000001):0.005930,PAFTOL005042:0.008236):0.005927,(PAFTOL009243:0.005564,PAFTOL004574:0.005371):0.007842,(PAFTOL004563:0.017917,PAFTOL004644:0.002698):0.002637,(PAFTOL009221:0.015851,PAFTOL005026:0.000001):0.003030):0.003923):0.006461):0.025464,PAFTOL009223:0.000001,PAFTOL009283:0.002588):0.002112,PAFTOL009241:0.002181):0.002506,((((((PAFTOL005169:0.040939,PAFTOL004633:0.005353):0.005491,(((PAFTOL008439:0.002943,(((PAFTOL009209:0.002777,PAFTOL004648:0.031488,PAFTOL004601:0.000001):0.008132,((PAFTOL004603:0.030296,PAFTOL004593:0.000001):0.004186,PAFTOL004583:0.000001,PAFTOL004626:0.005411,PAFTOL009245:0.003317,PAFTOL004605:0.002742):0.013178):0.030773,PAFTOL004637:0.016330):0.026474):0.064100,(PAFTOL009297:0.010372,(SRR7905849:0.022123,((((PAFTOL009321:0.012351,PAFTOL009319:0.031075,PAFTOL009315:0.035379):0.026941,PAFTOL009313:0.104813):0.025071,((((PAFTOL009207:0.000001,PAFTOL004551:0.000001):0.002572,PAFTOL009285:0.005185,PAFTOL008084:0.010595):0.005368,PAFTOL009269:0.007601,PAFTOL009267:0.005252):0.002697,(((PAFTOL004561:0.007690,(PAFTOL004610:0.000001,PAFTOL004611:0.000001):0.002552,PAFTOL009235:0.012994):0.005047,PAFTOL009253:0.003703):0.005110,(PAFTOL004571:0.005141,(PAFTOL009237:0.002970,PAFTOL004564:0.009170):0.008216,(PAFTOL004585:0.007728,PAFTOL004566:0.005150,PAFTOL004657:0.007780,PAFTOL004661:0.005119,SRR7905862:0.000001):0.002709):0.002920):0.002624):0.032547):0.004757,((PAFTOL009281:0.027598,SRR5137212:0.000001):0.009236,PAFTOL004619:0.026741,((PAFTOL004629:0.010930,((PAFTOL004640:0.013789,PAFTOL009205:0.002666,PAFTOL009257:0.013332):0.002637,(((PAFTOL009185:0.011054,((PAFTOL005025:0.004740,(((PAFTOL009299:0.015039,PAFTOL009303:0.016929):0.011371,PAFTOL004632:0.000001,SRR5137211:0.022148):0.002514,PAFTOL004639:0.009116):0.005587):0.002296,PAFTOL008436:0.018541):0.003541):0.002891,PAFTOL004587:0.011097):0.003212,PAFTOL008881:0.005358):0.016011):0.003242):0.003136,PAFTOL009239:0.011076):0.020601):0.008517):0.004489):0.006098,(PAFTOL009255:0.028907,((SRR7905861:0.010144,SRR8327214:0.005228):0.003791,PAFTOL009289:0.008590):0.002528):0.002021):0.020246):0.028707,((((SRR5137213:0.000001,PAFTOL004553:0.002512,PAFTOL009187:0.000001):0.002539,PAFTOL009263:0.007691,PAFTOL004597:0.026980):0.010401,(PAFTOL004634:0.008129,PAFTOL004567:0.020593,PAFTOL004568:0.007692):0.002711):0.002564,(PAFTOL009259:0.000001,PAFTOL007498:0.002891):0.010704):0.005066):0.003313):0.004723,PAFTOL004604:0.005165):0.002612,(((PAFTOL009261:0.022357,PAFTOL004662:0.000001):0.008184,((((SRR5036296:0.006144,PAFTOL004635:0.011368,PAFTOL004547:0.011807,PAFTOL009251:0.039909,PAFTOL009249:0.000001):0.017567,PAFTOL009301:0.012080):0.038241,PAFTOL009265:0.006441):0.057489,(PAFTOL009181:0.000001,PAFTOL009183:0.000001):0.010019,PAFTOL004565:0.022057):0.034602):0.002067,PAFTOL009231:0.010440,(PAFTOL009271:0.012997,PAFTOL004582:0.000001,PAFTOL004608:0.005084):0.002532,(PAFTOL008421:0.016305,((PAFTOL004647:0.003193,PAFTOL004556:0.000001):0.013076,PAFTOL004623:0.005092):0.002629):0.001698,PAFTOL004649:0.005068,PAFTOL009229:0.005074,PAFTOL004660:0.000001,(PAFTOL004620:0.007769,PAFTOL004572:0.005061,PAFTOL009193:0.000001):0.002545,PAFTOL004618:0.000001,((PAFTOL004578:0.013129,PAFTOL004596:0.005026):0.010372,(PAFTOL004573:0.003858,PAFTOL004654:0.002530):0.003809,((PAFTOL008422:0.007592,(PAFTOL004636:0.011864,PAFTOL004627:0.004990):0.004399):0.004499,PAFTOL004609:0.002521):0.002541):0.002504,PAFTOL004658:0.002534):0.005107):0.002642,PAFTOL009233:0.028207):0.002498,PAFTOL004642:0.016073,(PAFTOL004653:0.002747,PAFTOL004613:0.008174):0.002670):0.002501,((PAFTOL004667:0.000001,(PAFTOL004666:0.000001,PAFTOL009279:0.002478):0.010143):0.005083,PAFTOL013501:0.002736):0.002498,PAFTOL008419:0.006523,PAFTOL004599:0.002591):0.005048,PAFTOL009191:0.002537,PAFTOL005024:0.002521,PAFTOL008060:0.002551,PAFTOL004646:0.000001,PAFTOL009219:0.000001,PAFTOL008417:0.002541,PAFTOL004600:0.000001,PAFTOL004598:0.000001,(PAFTOL004554:0.000001,PAFTOL004668:0.000001,PAFTOL008063:0.005044,PAFTOL008062:0.000001,PAFTOL009215:0.000001,PAFTOL009293:0.005054,PAFTOL004591:0.000001,PAFTOL004590:0.000001):0.002515,PAFTOL009189:0.002546,(PAFTOL009217:0.009731,PAFTOL009295:0.019922,PAFTOL005035:0.000001,PAFTOL004562:0.000001):0.003197):0.005079,PAFTOL004625:0.008698);
((PAFTOL004555:0.000001,(((((((PAFTOL008881:0.010210,(PAFTOL004647:0.012737,PAFTOL009229:0.012657,PAFTOL004649:0.000001):0.005115):0.002634,SRR7905849:0.039280):0.001815,(((PAFTOL004603:0.000001,PAFTOL009221:0.002457,PAFTOL004604:0.004954,PAFTOL004567:0.004927,PAFTOL004633:0.012605):0.004222,PAFTOL004629:0.000001):0.004188,(PAFTOL004613:0.017806,(PAFTOL004642:0.002470,(PAFTOL004624:0.007410,(PAFTOL009223:0.000001,PAFTOL009241:0.000001):0.002454,PAFTOL008060:0.000001,PAFTOL004646:0.000001,PAFTOL004591:0.000001,(PAFTOL004653:0.002451,PAFTOL004625:0.000001):0.004909,(PAFTOL004577:0.002459,PAFTOL009227:0.002455,(PAFTOL009287:0.012552,PAFTOL009203:0.002517):0.002407,(PAFTOL004638:0.002442,PAFTOL005043:0.000001,PAFTOL009195:0.000001):0.004918):0.004922,PAFTOL009225:0.000001,PAFTOL004599:0.002455,PAFTOL004590:0.000001,(PAFTOL008063:0.004905,PAFTOL008062:0.000001,PAFTOL004594:0.000001,PAFTOL004600:0.000001,PAFTOL009219:0.000001):0.002451,PAFTOL004598:0.009904,PAFTOL004631:0.002446,PAFTOL009199:0.000001):0.002448):0.007492):0.007621):0.013000,PAFTOL008436:0.012499):0.002430,PAFTOL004640:0.002477):0.002399,PAFTOL004593:0.007414,PAFTOL004587:0.007384,PAFTOL004574:0.002448,(((PAFTOL004597:0.011467,PAFTOL004583:0.002463,((PAFTOL004639:0.000001,PAFTOL004626:0.002444,PAFTOL004605:0.002445):0.002447,PAFTOL009263:0.000001):0.007424,(PAFTOL009299:0.004954,PAFTOL009245:0.004959):0.002452,PAFTOL005042:0.000001,PAFTOL009187:0.004926):0.002823,PAFTOL009205:0.002467):0.002748,((((((((PAFTOL004585:0.002315,SRR7905862:0.023460):0.005043,((PAFTOL004551:0.000001,PAFTOL009207:0.000001):0.003304,(PAFTOL009269:0.004700,PAFTOL009267:0.000001):0.004692,(PAFTOL004564:0.003188,(PAFTOL009237:0.000001,(PAFTOL004610:0.000001,PAFTOL004547:0.032651,PAFTOL009235:0.000001):0.004136,PAFTOL004561:0.003487,PAFTOL009253:0.000001):0.009187):0.006858,(PAFTOL004661:0.010055,PAFTOL004657:0.000001,PAFTOL004566:0.000001):0.006324):0.017472,PAFTOL009285:0.000001):0.002298,PAFTOL008084:0.005099,PAFTOL004611:0.016605):0.009965,PAFTOL004571:0.029344):0.034642,((((PAFTOL009321:0.039508,(PAFTOL009319:0.026746,PAFTOL009315:0.062516):0.007739):0.049957,(PAFTOL009313:0.052926,PAFTOL009311:0.073760):0.031278):0.019882,(PAFTOL004637:0.120759,PAFTOL004619:0.001925):0.011662):0.014637,SRR5137212:0.014984):0.009641):0.004157,PAFTOL008439:0.012808):0.007049,(PAFTOL009297:0.015072,(PAFTOL007498:0.002461,PAFTOL009259:0.000001):0.004923,PAFTOL004644:0.007472):0.007479,PAFTOL009233:0.036556):0.002260,(PAFTOL004582:0.000001,PAFTOL004618:0.004925,PAFTOL004578:0.002522,PAFTOL004596:0.000001,(PAFTOL004623:0.000001,PAFTOL009271:0.005150,PAFTOL008421:0.004948,(PAFTOL004620:0.002522,PAFTOL004572:0.004982,(PAFTOL004627:0.010123,PAFTOL004636:0.012465,PAFTOL009193:0.000001):0.002462):0.002458,PAFTOL004573:0.009999,PAFTOL008422:0.012691,PAFTOL004654:0.010043,PAFTOL004609:0.000001):0.002465,PAFTOL004608:0.002500):0.032218,PAFTOL009185:0.009898,PAFTOL009175:0.004951):0.011418):0.019404,PAFTOL004632:0.009958):0.006800,(SRR7905861:0.004069,PAFTOL004601:0.007521):0.001975):0.001901,SRR8327214:0.000001,PAFTOL008423:0.000001,PAFTOL009209:0.000001,PAFTOL004648:0.002451,PAFTOL005047:0.000001):0.034815,PAFTOL009289:0.000001):0.024858,PAFTOL005025:0.003498,PAFTOL005026:0.003485,PAFTOL009265:0.003479,(SRR5036296:0.000001,((((PAFTOL004568:0.003384,PAFTOL004635:0.016071):0.000013,PAFTOL004634:0.010776):0.007977,(PAFTOL009281:0.000001,PAFTOL005169:0.000001):0.083361):0.006532,(((PAFTOL009183:0.007047,PAFTOL009181:0.003518):0.003472,PAFTOL009179:0.000001):0.003515,PAFTOL004667:0.010599,PAFTOL004666:0.003499,((PAFTOL009217:0.007033,PAFTOL009295:0.000001,PAFTOL004554:0.000001):0.003490,(PAFTOL004552:0.000001,PAFTOL008417:0.000001):0.003520,PAFTOL009283:0.003490,(PAFTOL009197:0.008011,(PAFTOL004560:0.003502,PAFTOL004652:0.007100,PAFTOL009291:0.003807):0.003861):0.003780,PAFTOL004664:0.000001,PAFTOL009293:0.003495,PAFTOL009215:0.007021,(PAFTOL004562:0.003490,PAFTOL004617:0.003482,PAFTOL005024:0.000001,PAFTOL009189:0.000001,PAFTOL004584:0.000001,PAFTOL013501:0.000001,PAFTOL009191:0.000001):0.003490,PAFTOL005035:0.000001):0.011466,PAFTOL004668:0.000001,PAFTOL008419:0.000001,PAFTOL009279:0.000001):0.007868):0.015581,PAFTOL009303:0.010634,(PAFTOL009251:0.007981,SRR5137213:0.003481,(PAFTOL009247:0.000001,PAFTOL009301:0.003479):0.000005,PAFTOL009249:0.000001):0.007037,PAFTOL004553:0.003495,SRR5137211:0.008880):0.003149,((PAFTOL004563:0.007122,PAFTOL009239:0.010762):0.007018,(PAFTOL009231:0.003610,(PAFTOL004658:0.007565,PAFTOL004660:0.000001):0.000007,(PAFTOL004565:0.000001,PAFTOL009261:0.001121):0.006712,PAFTOL004662:0.000001,PAFTOL004556:0.000001):0.007744,(PAFTOL009255:0.003477,PAFTOL009257:0.003526):0.007108):0.003788,PAFTOL009243:0.003480,PAFTOL004665:0.003480);
((PAFTOL004623:0.009556,(PAFTOL004627:0.013331,PAFTOL008422:0.061213):0.001546):0.001820,PAFTOL004620:0.011512,PAFTOL004654:0.007641,PAFTOL004573:0.007357,((PAFTOL004649:0.001897,(PAFTOL004609:0.003808,(PAFTOL009193:0.007803,PAFTOL004572:0.000001):0.009500,PAFTOL009231:0.021771,PAFTOL004618:0.001886):0.001886):0.001907,(PAFTOL009229:0.003958,((PAFTOL008421:0.005693,PAFTOL004636:0.019478):0.005701,PAFTOL004647:0.009540,((PAFTOL004596:0.012362,PAFTOL004578:0.006029):0.004315,(((PAFTOL009259:0.000001,PAFTOL007498:0.000001):0.002822,PAFTOL009239:0.000001):0.002814,(PAFTOL009185:0.013459,(PAFTOL004574:0.007721,PAFTOL004640:0.005815):0.003810):0.001794,(((((PAFTOL004634:0.014847,PAFTOL004568:0.010334):0.024861,PAFTOL004567:0.025339):0.001935,PAFTOL004633:0.012622,PAFTOL004629:0.034006):0.005540,PAFTOL009221:0.014624):0.007681,(PAFTOL004603:0.035681,PAFTOL004604:0.000001):0.001977,PAFTOL009175:0.020012,PAFTOL008436:0.003762):0.001870,((((((((((((((PAFTOL004611:0.000001,PAFTOL004610:0.001841):0.002663,PAFTOL009235:0.003478):0.005605,PAFTOL004561:0.017691):0.012635,(SRR7905862:0.000001,(PAFTOL004657:0.003804,PAFTOL004661:0.007698):0.005618,PAFTOL004585:0.003798):0.001779,PAFTOL004566:0.000001):0.011353,(PAFTOL009269:0.005047,PAFTOL009267:0.036876):0.003957):0.003657,PAFTOL004564:0.002384,PAFTOL004571:0.003741,((PAFTOL009207:0.000001,PAFTOL004551:0.000001):0.004986,(PAFTOL008084:0.000001,PAFTOL009285:0.002259):0.007958):0.008569):0.020647,PAFTOL004619:0.034397):0.007144,PAFTOL004637:0.026938):0.010453,(((PAFTOL009315:0.024507,PAFTOL009319:0.000001):0.024687,PAFTOL009321:0.031587):0.051526,(PAFTOL009311:0.041307,PAFTOL009313:0.108597):0.005762):0.016041):0.010245,SRR7905849:0.011430):0.003821,PAFTOL008439:0.000001):0.017871,((PAFTOL009297:0.000001,PAFTOL009233:0.023762,PAFTOL009271:0.007779):0.018733,PAFTOL004644:0.008736):0.004361):0.001838,PAFTOL008881:0.004119):0.001545,(PAFTOL009257:0.003755,PAFTOL009255:0.013778):0.001883,SRR5137212:0.007079,(PAFTOL004648:0.002589,((PAFTOL004593:0.017366,(PAFTOL005042:0.007222,PAFTOL009245:0.014679,PAFTOL009289:0.007271,PAFTOL009299:0.000001,(SRR5036296:0.003667,PAFTOL004665:0.007351):0.007357,((PAFTOL009209:0.004835,PAFTOL008423:0.002806):0.008703,PAFTOL004601:0.009497):0.001836,PAFTOL004597:0.007571,PAFTOL004583:0.000001,(((SRR5137213:0.000001,PAFTOL009301:0.000001):0.018031,SRR5137211:0.001664):0.002105,((PAFTOL004639:0.001885,PAFTOL004626:0.000001):0.001862,PAFTOL004605:0.003770):0.005709,PAFTOL009187:0.003880):0.003745,PAFTOL004632:0.009464,PAFTOL004553:0.007216):0.002037):0.001819,(PAFTOL009243:0.018036,(PAFTOL005025:0.010070,PAFTOL009205:0.002475,((PAFTOL013501:0.000001,(PAFTOL009295:0.000001,PAFTOL004660:0.024816):0.054432):0.608901,PAFTOL005026:0.000001):0.010000):0.004863):0.005215):0.001869):0.003689,((((((((PAFTOL004613:0.033930,(((PAFTOL009287:0.000001,PAFTOL004562:0.000001,PAFTOL005043:0.000001):0.010169,(((PAFTOL004577:0.002521,PAFTOL004652:0.002487):0.005065,PAFTOL009195:0.002614):0.002468,PAFTOL004625:0.005101):0.005055):0.005053,PAFTOL004638:0.000001,PAFTOL009227:0.008259,PAFTOL004668:0.000001,PAFTOL004653:0.012665,PAFTOL008417:0.000001,PAFTOL004617:0.000001,PAFTOL004584:0.007535,PAFTOL009203:0.000001):0.007561,PAFTOL004624:0.000001):0.002482,(PAFTOL008063:0.000001,PAFTOL009215:0.000001):0.004991,PAFTOL009223:0.000001,PAFTOL009217:0.000001,PAFTOL009199:0.009987,PAFTOL009241:0.007920):0.005017,PAFTOL008062:0.001013):0.000862,PAFTOL009225:0.007530,PAFTOL004599:0.001886,PAFTOL004594:0.000001,(PAFTOL009293:0.002832,PAFTOL004591:0.000001):0.002805,(PAFTOL004598:0.004726,(PAFTOL009219:0.029895,PAFTOL004600:0.000001):0.000934):0.000939):0.001874,PAFTOL004631:0.000001,(PAFTOL004590:0.000001,PAFTOL004664:0.000001,PAFTOL008060:0.000001,PAFTOL009283:0.000001,PAFTOL004646:0.005652):0.001875):0.007677,(((PAFTOL004642:0.005214,(PAFTOL004666:0.000001,PAFTOL009279:0.000001):0.011940):0.002448,(PAFTOL009191:0.017808,(PAFTOL005024:0.000001,PAFTOL009179:0.011040):0.001535):0.002426):0.003829,PAFTOL009291:0.003838):0.003747):0.003410,PAFTOL008419:0.004254):0.010152,PAFTOL004587:0.015349):0.001865,(SRR7905861:0.003717,PAFTOL005047:0.023822):0.003820):0.001872):0.003242):0.002398,(PAFTOL004608:0.011438,PAFTOL004582:0.003766):0.003799):0.003806):0.001870):0.003790);
((PAFTOL004554:0.001983,(((((PAFTOL004613:0.006905,(PAFTOL009217:0.003977,PAFTOL005035:0.000001):0.001067):0.001000,(((((((PAFTOL009243:0.008031,PAFTOL004593:0.010179):0.005555,(PAFTOL004574:0.005120,PAFTOL004587:0.007478):0.004573):0.001884,((PAFTOL004632:0.000001,PAFTOL009303:0.021583):0.004976,PAFTOL004597:0.015203,((PAFTOL004605:0.007942,PAFTOL004626:0.001982,(SRR5137213:0.004955,(PAFTOL009301:0.008045,PAFTOL009249:0.000001):0.000986):0.000976,(PAFTOL009265:0.007252,PAFTOL004639:0.002664):0.001283):0.000981,PAFTOL009263:0.000001):0.000988,(PAFTOL004583:0.008962,(((PAFTOL009245:0.002969,SRR5137211:0.003001):0.002982,(SRR5036296:0.004966,PAFTOL009299:0.003989):0.005011):0.000984,PAFTOL009251:0.004026):0.001990,(PAFTOL009187:0.004512,PAFTOL004553:0.004640):0.003838):0.002973,PAFTOL005042:0.001022):0.008194):0.002105,PAFTOL004640:0.012752):0.001337,((SRR7905861:0.003976,PAFTOL004547:0.007289):0.003315,((PAFTOL004601:0.005975,PAFTOL005047:0.004982):0.000984,((PAFTOL009289:0.000001,SRR8327214:0.001973):0.001987,PAFTOL004648:0.001984):0.001978,PAFTOL004665:0.002976,(PAFTOL009209:0.005978,(PAFTOL004555:0.000001,PAFTOL008423:0.002970):0.000983):0.001981):0.002969):0.004992):0.000986,((PAFTOL008881:0.004980,(PAFTOL008439:0.012902,(((((PAFTOL009313:0.072230,(PAFTOL009319:0.028140,(PAFTOL009315:0.038766,PAFTOL009321:0.022943):0.005682):0.052608):0.005991,PAFTOL009311:0.047392):0.022535,((((PAFTOL009269:0.015023,(PAFTOL008084:0.002984,PAFTOL004551:0.002959,PAFTOL009285:0.002959):0.006199):0.000912,(((PAFTOL009237:0.002312,PAFTOL009253:0.004697):0.009522,PAFTOL009207:0.003977):0.012295,PAFTOL009267:0.009943):0.001993):0.001599,(((PAFTOL004661:0.005948,(PAFTOL004657:0.003962,PAFTOL004585:0.000001):0.000983,(SRR7905862:0.009028,PAFTOL004566:0.005989):0.001978):0.002088,PAFTOL004571:0.006838):0.000990,PAFTOL004564:0.016345,((PAFTOL004611:0.000001,PAFTOL009235:0.000001,PAFTOL004610:0.000001):0.001936,PAFTOL004561:0.004229):0.016065):0.001391):0.043751,(SRR5137212:0.022165,PAFTOL004637:0.001975):0.008132):0.007946):0.003512,PAFTOL004619:0.038298):0.009908,SRR7905849:0.023595):0.005135):0.013370,(PAFTOL009185:0.004949,PAFTOL009233:0.033060,(PAFTOL009175:0.015368,PAFTOL008436:0.002038):0.001914):0.000986,(((((((PAFTOL004603:0.003010,PAFTOL004604:0.001951):0.007133,(PAFTOL005169:0.000995,PAFTOL009221:0.000980):0.007011):0.000895,PAFTOL004633:0.010142):0.000999,(PAFTOL009281:0.030287,PAFTOL004629:0.002932):0.005033):0.000962,(PAFTOL004567:0.022508,(PAFTOL004634:0.008072,PAFTOL004635:0.023725,PAFTOL004568:0.010112):0.001213):0.002697):0.000987,(PAFTOL009239:0.005942,PAFTOL009297:0.004973,(PAFTOL009259:0.000001,PAFTOL007498:0.001981):0.005965,PAFTOL004644:0.003994):0.000984,PAFTOL004563:0.010002):0.001794,((PAFTOL004627:0.008699,(PAFTOL004618:0.002968,(PAFTOL004660:0.005307,PAFTOL004658:0.001971):0.002650,PAFTOL009229:0.004969,PAFTOL009231:0.008977):0.003353):0.004782,(((PAFTOL009261:0.009100,(PAFTOL004647:0.004919,PAFTOL004556:0.000001):0.004937):0.008012,PAFTOL004654:0.004032,(PAFTOL004596:0.000971,PAFTOL004578:0.010090):0.004980,((((PAFTOL008422:0.021117,(PAFTOL004623:0.006975,PAFTOL004565:0.013383):0.001125):0.001803,PAFTOL004620:0.005995):0.003024,(PAFTOL009193:0.012405,PAFTOL004572:0.013210):0.002886):0.000994,(PAFTOL008421:0.012196,PAFTOL004636:0.009129):0.000863):0.001961,(PAFTOL004662:0.007050,PAFTOL009271:0.005023):0.000927,PAFTOL004573:0.004943):0.000985,(PAFTOL004582:0.003969,PAFTOL004608:0.007043):0.002963,(PAFTOL004609:0.006621,PAFTOL004649:0.007002):0.004370):0.001801):0.003328):0.001163):0.001978,(PAFTOL005025:0.003969,PAFTOL009205:0.002966,PAFTOL005026:0.000001):0.004967):0.000984):0.000996,(PAFTOL009257:0.001980,PAFTOL009255:0.002940):0.008020):0.003880):0.002049,(PAFTOL009179:0.025911,PAFTOL008419:0.002060):0.001896,(PAFTOL013501:0.022737,((PAFTOL004562:0.005967,PAFTOL004617:0.005949):0.001991,PAFTOL009191:0.008955,PAFTOL004638:0.006955):0.001970,PAFTOL005024:0.000001,PAFTOL004653:0.004942,((PAFTOL004652:0.000001,(PAFTOL004560:0.002532,PAFTOL009203:0.004632):0.001751,PAFTOL005043:0.000986,(PAFTOL004584:0.001982,PAFTOL009287:0.005963):0.000972,PAFTOL009291:0.003944,PAFTOL009195:0.000984,PAFTOL004577:0.006963):0.001970,PAFTOL009227:0.003958,PAFTOL004625:0.012994):0.000982,PAFTOL009189:0.007615):0.003954):0.002964,((((PAFTOL004666:0.000001,PAFTOL009279:0.000983):0.002956,PAFTOL004667:0.000001):0.002467,PAFTOL004668:0.000999):0.002503,PAFTOL004642:0.011029):0.001945,(((PAFTOL009219:0.000988,(PAFTOL008062:0.000001,PAFTOL008063:0.000982,PAFTOL004600:0.000001):0.000982):0.000986,(PAFTOL004598:0.000985,PAFTOL004594:0.000001):0.001965,(PAFTOL004624:0.001970,PAFTOL008417:0.003954,PAFTOL008060:0.000984,PAFTOL004552:0.000001,PAFTOL004631:0.001969):0.002968):0.000984,PAFTOL009215:0.004943,PAFTOL004599:0.007959):0.001970):0.000983,((PAFTOL004591:0.000001,PAFTOL004590:0.000984):0.000604,PAFTOL009293:0.000001,PAFTOL004664:0.000001):0.001360):0.000981):0.000988,(PAFTOL009223:0.000001,PAFTOL009241:0.002465):0.002460,PAFTOL009225:0.002956,PAFTOL009283:0.000001,PAFTOL009199:0.002954,((PAFTOL009295:0.007047,(PAFTOL009183:0.002375,PAFTOL009181:0.000001):0.004741,PAFTOL009197:0.000001):0.003110,PAFTOL004646:0.001003):0.000966);
((PAFTOL004587:0.000001,(((PAFTOL004644:0.000001,PAFTOL009221:0.040273):0.123484,((PAFTOL009287:0.064469,((SRR5137211:0.007150,PAFTOL004597:0.003583):0.003523,(SRR8327214:0.010679,SRR7905861:0.007118):0.003556):0.010437):0.002764,((((((PAFTOL004657:0.000001,PAFTOL004571:0.000001):0.019256,PAFTOL004564:0.000001,PAFTOL004551:0.000001):0.018747,PAFTOL009267:0.009373):0.005442,PAFTOL004585:0.000001,(PAFTOL004610:0.012829,PAFTOL004611:0.000001):0.025822):0.040180,PAFTOL008084:0.008011,SRR7905862:0.000001):0.035826,PAFTOL004619:0.024055,SRR7905849:0.007128,SRR5137212:0.023375):0.015664):0.065015):0.180129,(PAFTOL007498:0.010582,PAFTOL009239:0.000001,((PAFTOL004648:0.000001,PAFTOL004583:0.000001,PAFTOL004639:0.016603,(PAFTOL009209:0.000001,PAFTOL008423:0.021612):0.021442,PAFTOL004601:0.000001,PAFTOL004626:0.000001,PAFTOL004605:0.000001,PAFTOL009263:0.000001,PAFTOL009245:0.000001):0.007989,PAFTOL004632:0.008096):0.003540,PAFTOL009259:0.000001):0.011548):0.022265,PAFTOL008881:0.000001,PAFTOL004593:0.033441,(PAFTOL004633:0.000001,PAFTOL008439:0.016671):0.016610,(PAFTOL009247:0.053153,(PAFTOL004637:0.000001,(PAFTOL009319:0.035505,(((PAFTOL009185:0.031682,PAFTOL004629:0.019859,(PAFTOL009255:0.000001,PAFTOL009257:0.000001,PAFTOL009313:0.169797):0.015673,(PAFTOL004640:0.029528,PAFTOL004609:0.123425):0.021287):0.007045,PAFTOL009315:0.219513):0.032459,PAFTOL009321:0.000001):0.046566):0.061078):0.012789):0.053059,(PAFTOL004627:0.010865,PAFTOL004582:0.000001,PAFTOL004620:0.000001,PAFTOL008421:0.017404,PAFTOL004618:0.017274,PAFTOL004647:0.016718,PAFTOL009229:0.000001,(PAFTOL004596:0.011153,PAFTOL004578:0.010601):0.010730,PAFTOL004649:0.000001,PAFTOL004572:0.000001,PAFTOL004608:0.000001):0.010545,PAFTOL004623:0.000001,PAFTOL004568:0.016575,PAFTOL009205:0.000001,PAFTOL004604:0.000001):0.013378,PAFTOL004574:0.023882,(PAFTOL009179:0.000001,(PAFTOL009225:0.033080,PAFTOL009283:0.000001,(((PAFTOL004584:0.000001,PAFTOL004598:0.000001,PAFTOL009279:0.000001,PAFTOL009195:0.000001,PAFTOL004577:0.000001,PAFTOL009227:0.000001,PAFTOL004653:0.000001,PAFTOL004591:0.000001,PAFTOL008062:0.000001,PAFTOL009241:0.000001,PAFTOL008060:0.000001,PAFTOL005043:0.000001,PAFTOL004590:0.000001,PAFTOL004631:0.000001,PAFTOL004642:0.000001,PAFTOL004594:0.000001,PAFTOL004652:0.000001,PAFTOL008063:0.000001,PAFTOL004600:0.000001,PAFTOL005024:0.000001,PAFTOL009199:0.000001,PAFTOL009291:0.000001):0.236509,PAFTOL004638:0.008689):0.015228,PAFTOL009233:0.043486,PAFTOL009219:0.000001):0.016360,PAFTOL009223:0.000001,PAFTOL004624:0.000001,PAFTOL004646:0.000001):0.013392,PAFTOL004617:0.000001,PAFTOL009191:0.000001,PAFTOL009293:0.000001,PAFTOL008419:0.000001,(PAFTOL004562:0.016499,PAFTOL004625:0.005833):0.004787,PAFTOL004599:0.000001,PAFTOL004613:0.000001):0.013582,PAFTOL008436:0.000001);
((((PAFTOL009291:0.000989,(((((PAFTOL004633:0.014860,(PAFTOL004634:0.019455,PAFTOL004568:0.006939):0.005511):0.001987,(PAFTOL004618:0.006161,(((PAFTOL004587:0.012217,(PAFTOL009257:0.004634,PAFTOL009255:0.009165):0.007733):0.002134,PAFTOL008436:0.009878,((PAFTOL007498:0.000001,PAFTOL009259:0.006559):0.013158,PAFTOL004578:0.012498):0.003412,((PAFTOL004654:0.007769,(PAFTOL004609:0.000001,PAFTOL004649:0.002617):0.005116):0.001290,(((PAFTOL004604:0.000001,PAFTOL009295:0.035623):0.001263,PAFTOL009221:0.012351,PAFTOL004603:0.005498):0.003904,((PAFTOL009239:0.026848,(PAFTOL009175:0.009283,PAFTOL004574:0.007482):0.002394,(PAFTOL009187:0.005373,PAFTOL004601:0.006710,((PAFTOL004632:0.000001,PAFTOL009303:0.013994):0.008904,PAFTOL004597:0.009721):0.002238,PAFTOL009265:0.007283,PAFTOL004648:0.059258):0.003773):0.001971,PAFTOL004629:0.015141):0.008920):0.023948):0.001140):0.005859,PAFTOL004608:0.002991):0.001737,(((PAFTOL009231:0.006391,PAFTOL009229:0.002883):0.001421,(PAFTOL004596:0.005619,PAFTOL004582:0.095370,(PAFTOL004556:0.000001,PAFTOL004647:0.000001):0.009569):0.007499,PAFTOL009233:0.025527):0.004071,((((PAFTOL004620:0.001432,PAFTOL009193:0.001493):0.002826,PAFTOL004572:0.003212):0.006411,PAFTOL004627:0.000001,PAFTOL008421:0.013686):0.001002,PAFTOL004573:0.008638):0.000976):0.002028):0.000928):0.002905,((((((PAFTOL004637:0.037864,((((PAFTOL009319:0.015238,PAFTOL009321:0.064189):0.006777,PAFTOL009315:0.037348):0.041001,(PAFTOL009313:0.089632,PAFTOL009311:0.039862):0.011382):0.014999,((PAFTOL004571:0.004810,(((PAFTOL004551:0.000001,(PAFTOL009285:0.000001,PAFTOL008084:0.015076):0.001632):0.001623,PAFTOL009207:0.000001,(PAFTOL009269:0.005210,PAFTOL009267:0.004931):0.002048):0.000798,(PAFTOL009253:0.006081,(((PAFTOL009235:0.000959,PAFTOL004610:0.002655,PAFTOL004611:0.000001):0.002380,PAFTOL004561:0.005842):0.002867,PAFTOL009237:0.009090):0.002144):0.003307):0.002407,PAFTOL004564:0.000001,PAFTOL004566:0.001564,((PAFTOL004585:0.002741,PAFTOL004657:0.007953):0.002376,PAFTOL004661:0.005317):0.000804):0.003362,SRR7905862:0.000732):0.030641):0.003515):0.002484,PAFTOL004619:0.034432):0.010851,(SRR7905849:0.000001,PAFTOL009247:0.011187):0.011892):0.001665,PAFTOL009185:0.007720):0.005762,PAFTOL008439:0.013920):0.002697,(((PAFTOL005026:0.001277,PAFTOL009205:0.031328):0.004705,((PAFTOL005169:0.381744,PAFTOL009281:0.000001):0.075671,PAFTOL005025:0.000001):0.023629):0.009962,((PAFTOL004593:0.011027,(((PAFTOL004563:0.003699,PAFTOL009297:0.007877):0.006150,PAFTOL004644:0.006460):0.005154,PAFTOL008881:0.021121):0.001052):0.000839,PAFTOL004567:0.016335,(((((PAFTOL009301:0.032835,(PAFTOL009263:0.004822,(PAFTOL004626:0.002732,(PAFTOL004639:0.004188,PAFTOL004605:0.005418):0.003384):0.006168):0.001957):0.004879,(SRR5137211:0.006122,SRR5036296:0.003976):0.003000):0.000889,(PAFTOL004553:0.000001,PAFTOL004583:0.000001):0.004493):0.000726,SRR7905861:0.005789,(((PAFTOL004640:0.016362,(PAFTOL009299:0.004140,((PAFTOL004547:0.012194,PAFTOL009245:0.008532):0.012160,PAFTOL009251:0.009132):0.008015):0.004528,(PAFTOL009249:0.009330,PAFTOL004665:0.013439):0.005353):0.016969,(PAFTOL009243:0.035718,((PAFTOL004658:0.004317,PAFTOL004660:0.022798):0.013401,(((PAFTOL004623:0.015051,((PAFTOL004565:0.006928,(PAFTOL005042:0.140369,(PAFTOL008422:0.068178,PAFTOL004636:0.008864):0.033625):0.012854):0.008455,PAFTOL009271:0.002691):0.006712):0.005671,PAFTOL004662:0.006277):0.004251,PAFTOL009261:0.035933):0.012222):0.017463):0.010417,SRR5137213:0.011659):0.014629,(PAFTOL005047:0.004532,(PAFTOL009289:0.004622,SRR8327214:0.000001):0.002143):0.004907):0.000913):0.001457,((PAFTOL009209:0.002114,PAFTOL008423:0.003658):0.003468,PAFTOL004555:0.002695):0.006993):0.000725):0.000923):0.001819):0.001335):0.009782,(((PAFTOL004613:0.000001,PAFTOL009179:0.018310):0.004833,PAFTOL004653:0.013113):0.001376,PAFTOL009189:0.034660):0.008274):0.002401,PAFTOL004617:0.005306,((PAFTOL004598:0.006159,(((PAFTOL004591:0.004042,PAFTOL004664:0.003404):0.005439,PAFTOL009199:0.001558):0.002791,(PAFTOL008060:0.005297,PAFTOL009225:0.000001,PAFTOL004631:0.000001,(((((PAFTOL009191:0.003369,((((PAFTOL009197:0.021305,PAFTOL008417:0.000001):0.004377,PAFTOL004552:0.000001):0.010417,PAFTOL013501:0.002041):0.002095,PAFTOL009279:0.002623):0.013436,(PAFTOL008419:0.010422,(PAFTOL005043:0.005483,(PAFTOL004562:0.007119,PAFTOL009203:0.006740):0.051999):0.009010):0.009105):0.002867,(PAFTOL009217:0.009071,PAFTOL005024:0.013562):0.002903):0.001914,PAFTOL005035:0.017068):0.003869,PAFTOL009241:0.004121):0.011738,PAFTOL009283:0.000001):0.001200):0.001219,(PAFTOL009223:0.012981,PAFTOL004624:0.000987):0.000949):0.004248):0.001421,PAFTOL004667:0.004246):0.002510):0.001953,PAFTOL004577:0.002923,PAFTOL004584:0.001171,PAFTOL004560:0.004664):0.000950,PAFTOL004625:0.001963):0.007954,(((PAFTOL004599:0.007321,(((PAFTOL004646:0.002116,PAFTOL004554:0.000001,(PAFTOL009183:0.014771,PAFTOL009293:0.002441,PAFTOL004590:0.007744):0.002193,PAFTOL009215:0.001264):0.000504,PAFTOL009181:0.014756):0.000487,((PAFTOL008063:0.014909,PAFTOL004600:0.007553):0.001360,PAFTOL008062:0.006599,PAFTOL004594:0.001213,PAFTOL009219:0.001220):0.005603):0.001380):0.002980,(PAFTOL004668:0.001188,PAFTOL004666:0.007797):0.001129):0.005517,(PAFTOL009287:0.002188,PAFTOL009195:0.004848,PAFTOL009227:0.001085,PAFTOL004652:0.025910):0.001073):0.001395):0.004655,PAFTOL004642:0.077770,PAFTOL004638:0.009284);
((((PAFTOL009321:0.032170,(PAFTOL009315:0.050437,PAFTOL009319:0.040214):0.014681):0.062259,PAFTOL005043:0.003258):0.002685,PAFTOL009203:0.006444,PAFTOL004560:0.008917):0.002691,PAFTOL009227:0.003273,(((((PAFTOL009287:0.007642,PAFTOL009291:0.002242):0.003565,((PAFTOL004613:0.013057,(((((PAFTOL009233:0.088340,(PAFTOL009185:0.021835,(((PAFTOL009289:0.005115,PAFTOL005047:0.005870):0.026074,PAFTOL009243:0.010724):0.007019,(((PAFTOL008417:0.007278,PAFTOL005035:0.000001,(PAFTOL009241:0.007306,PAFTOL009223:0.000001,PAFTOL009225:0.000001,PAFTOL004554:0.000001):0.007302,PAFTOL004664:0.000001):0.007281,(PAFTOL004552:0.015697,(PAFTOL009217:0.015799,(PAFTOL009281:0.016764,((PAFTOL004555:0.000001,PAFTOL009265:0.010358,(PAFTOL009249:0.005134,SRR5137213:0.010315,SRR5036296:0.015570,PAFTOL009251:0.000001,PAFTOL004553:0.010340):0.007733):0.028065,PAFTOL004547:0.000001):0.029217,(PAFTOL004635:0.021586,PAFTOL005169:0.010534):0.004967):0.008059):0.007850,(PAFTOL004667:0.013846,PAFTOL009197:0.007219):0.007033,PAFTOL009183:0.000001,PAFTOL009181:0.000001):0.051482,(PAFTOL005024:0.024098,PAFTOL008419:0.003674):0.005787,PAFTOL013501:0.003620):0.004774,PAFTOL004562:0.007329):0.009462):0.004015,((PAFTOL009313:0.152432,((((PAFTOL004556:0.025239,PAFTOL009261:0.006532):0.015511,PAFTOL004660:0.005904):0.028605,PAFTOL009229:0.000001):0.004027,PAFTOL004662:0.015097):0.016899):0.006202,(PAFTOL009253:0.008012,(PAFTOL009237:0.046291,PAFTOL004566:0.015339):0.004424):0.010358):0.019171):0.056503):0.054473,(((((PAFTOL004649:0.008256,PAFTOL009271:0.009768,PAFTOL004618:0.006491):0.008554,PAFTOL004647:0.038118):0.005804,(PAFTOL004637:0.011462,SRR7905849:0.039597):0.012006):0.004666,PAFTOL004619:0.029350):0.003782,(((SRR7905862:0.002296,(PAFTOL004657:0.000001,PAFTOL004585:0.002506):0.012779):0.002737,PAFTOL004661:0.006618):0.009325,PAFTOL009269:0.015376):0.013467):0.009976):0.001642,((((((PAFTOL009187:0.003202,PAFTOL004605:0.003195,((PAFTOL004639:0.007448,PAFTOL004626:0.004954,(PAFTOL009245:0.000001,SRR5137211:0.012114,PAFTOL009299:0.009630):0.002401):0.002360,PAFTOL009301:0.009668):0.000042,PAFTOL004665:0.019594,(PAFTOL009303:0.000001,PAFTOL004632:0.000001):0.007489,PAFTOL004597:0.010063,PAFTOL004583:0.000001):0.002416,PAFTOL009263:0.009682):0.003725,PAFTOL008423:0.006206):0.004776,(PAFTOL004601:0.010650,(PAFTOL004648:0.003212,SRR8327214:0.006002):0.003018):0.001407):0.002871,SRR7905861:0.005799):0.009565,PAFTOL004644:0.017466):0.001877):0.003169,(((PAFTOL004603:0.003204,PAFTOL004629:0.017150,PAFTOL009221:0.017913,((((((PAFTOL009257:0.007618,(((PAFTOL004640:0.033610,PAFTOL009209:0.017960):0.012118,PAFTOL009175:0.004531,PAFTOL004587:0.017655,PAFTOL008436:0.006388,(PAFTOL004593:0.003877,PAFTOL004574:0.002474):0.001936):0.002011,PAFTOL004633:0.030146):0.002468):0.005099,(PAFTOL009297:0.010384,PAFTOL004563:0.009022,(PAFTOL009259:0.015169,PAFTOL007498:0.000001):0.015177,PAFTOL009239:0.006410):0.008415):0.001625,((SRR5137212:0.011234,PAFTOL009311:0.097617):0.021355,PAFTOL008881:0.020041,PAFTOL008439:0.015308):0.013606):0.018936,((PAFTOL005042:0.009150,PAFTOL005025:0.004022):0.028925,((PAFTOL004634:0.019984,PAFTOL004568:0.010332):0.022323,(((PAFTOL009235:0.003219,PAFTOL004611:0.000001,PAFTOL004610:0.000001):0.009854,PAFTOL004561:0.012995):0.006530,(PAFTOL009267:0.006651,PAFTOL004564:0.013489,PAFTOL009207:0.000001,PAFTOL004551:0.000001):0.009955,PAFTOL004571:0.009807,(PAFTOL009285:0.016474,PAFTOL008084:0.000001):0.004062):0.043238):0.004595):0.031539):0.023693,((PAFTOL004565:0.006794,PAFTOL009231:0.004331,PAFTOL004658:0.000001,PAFTOL004654:0.000001):0.065877,(((PAFTOL004573:0.000001,(PAFTOL009193:0.005055,PAFTOL004572:0.010153):0.004952,((PAFTOL004578:0.018063,PAFTOL004596:0.013761):0.019666,((PAFTOL004623:0.020475,PAFTOL004627:0.020286,((PAFTOL004636:0.017108,PAFTOL004620:0.000001):0.003367,PAFTOL008421:0.010437):0.001975):0.004884,PAFTOL004582:0.017605,PAFTOL008422:0.003208):0.002456,PAFTOL004608:0.002466):0.003332):0.008078,PAFTOL004609:0.007797):0.018038,PAFTOL009255:0.007695,(PAFTOL004625:0.009716,(PAFTOL004668:0.009723,PAFTOL004590:0.006467):0.006307,PAFTOL004638:0.000001,PAFTOL004584:0.000001,PAFTOL004577:0.007303,PAFTOL004599:0.019474):0.010273):0.046027):0.020351):0.020941,(PAFTOL005026:0.000001,PAFTOL009205:0.000001):0.050595):0.013062):0.014015,PAFTOL004567:0.055306):0.016279,PAFTOL004604:0.002705):0.002163):0.008607,PAFTOL009179:0.042381):0.002961):0.002511,PAFTOL004653:0.013474):0.006721,PAFTOL009189:0.003207):0.002191,(PAFTOL004642:0.013368,PAFTOL004598:0.006427,(PAFTOL004594:0.000001,(PAFTOL008063:0.004466,PAFTOL004600:0.000001,PAFTOL009219:0.000001,PAFTOL009215:0.003205,PAFTOL008062:0.000001):0.002235,((PAFTOL004591:0.000001,(PAFTOL009295:0.088134,PAFTOL004631:0.000001):0.001172,PAFTOL008060:0.000001):0.001111,PAFTOL004624:0.009794,PAFTOL009283:0.003221,PAFTOL004646:0.000001,PAFTOL009199:0.003224):0.002289,PAFTOL009293:0.000001):0.008969):0.002207):0.002208,PAFTOL004652:0.006599):0.002178,((PAFTOL004617:0.012552,(PAFTOL004666:0.000001,PAFTOL009279:0.008958):0.006322):0.002376,PAFTOL009191:0.013002,PAFTOL009195:0.002203):0.002206):0.002705);
(((PAFTOL004618:0.009966,((PAFTOL009229:0.007034,PAFTOL009231:0.004609):0.001132,(PAFTOL004660:0.002626,PAFTOL004658:0.000001):0.002628,PAFTOL004609:0.008903):0.001141):0.001027,PAFTOL004649:0.016017):0.002626,(((((PAFTOL009271:0.008479,PAFTOL004662:0.006996):0.001432,(PAFTOL004654:0.019893,PAFTOL004572:0.008292):0.001597):0.001232,((PAFTOL004578:0.023367,PAFTOL009261:0.004259,(PAFTOL004556:0.000001,PAFTOL004647:0.030975):0.030008,(PAFTOL004623:0.029150,(PAFTOL004627:0.000001,(PAFTOL008421:0.010934,PAFTOL008422:0.017935):0.001365,PAFTOL004565:0.012758,PAFTOL004636:0.009050):0.001770):0.004815):0.004736,((((PAFTOL009175:0.125813,SRR5137213:0.094539):0.041423,(((((PAFTOL004574:0.012500,(PAFTOL009243:0.009523,PAFTOL004593:0.040470):0.016654):0.002801,PAFTOL005025:0.008673):0.000996,PAFTOL004587:0.009682):0.005052,((PAFTOL004604:0.001261,PAFTOL004603:0.003813):0.001267,(PAFTOL005169:0.000001,PAFTOL009221:0.000001):0.009149):0.004544,(PAFTOL004567:0.019719,(PAFTOL009281:0.017727,PAFTOL004629:0.014360,((PAFTOL004568:0.005434,PAFTOL004635:0.019632):0.003549,PAFTOL004634:0.001793):0.007211):0.002816):0.005543):0.000915,((PAFTOL009193:0.059060,PAFTOL004573:0.071348):0.034071,PAFTOL008436:0.037426):0.037956,(((PAFTOL009301:0.006299,(PAFTOL004583:0.001130,(PAFTOL009187:0.001646,PAFTOL004553:0.003487):0.003329):0.004577,PAFTOL009249:0.019436,PAFTOL004597:0.011344,PAFTOL009265:0.001752,((PAFTOL004632:0.000001,PAFTOL009303:0.000001):0.026339,(((SRR5036296:0.005808,SRR5137211:0.004141):0.006773,PAFTOL009245:0.005880):0.002179,PAFTOL005042:0.002310,((PAFTOL004639:0.003061,PAFTOL004626:0.004205):0.001250,PAFTOL009263:0.002263,PAFTOL004605:0.006894):0.005056,PAFTOL009299:0.007384,PAFTOL009251:0.002110):0.003408):0.000666):0.003612,PAFTOL008881:0.008008):0.000947,(((((PAFTOL004547:0.000001,SRR7905861:0.003272):0.002158,(PAFTOL009289:0.001250,SRR8327214:0.007177):0.009945):0.008332,((PAFTOL004625:0.098826,PAFTOL004652:0.006304):0.002262,PAFTOL004638:0.011222):0.008499):0.001565,(PAFTOL005026:0.003588,PAFTOL009205:0.000001):0.010817):0.001016,((((PAFTOL004657:0.003368,SRR7905862:0.002612):0.012568,(((PAFTOL004566:0.003532,PAFTOL004661:0.005746,PAFTOL004585:0.000001):0.005705,(((PAFTOL009267:0.005304,PAFTOL009269:0.007018):0.002793,(PAFTOL009285:0.001255,(PAFTOL004551:0.000001,PAFTOL009207:0.000001):0.002280,PAFTOL008084:0.002745):0.004905,PAFTOL004564:0.002377):0.012329,PAFTOL004571:0.008197):0.002440):0.003490,(PAFTOL009237:0.000001,PAFTOL009253:0.017760,(PAFTOL004561:0.001231,PAFTOL004610:0.001989,PAFTOL004611:0.000001,PAFTOL009235:0.002013):0.002605):0.010730):0.008873):0.031925,SRR5137212:0.016572):0.000779,(PAFTOL009247:0.067376,SRR7905849:0.006213):0.007606):0.019913):0.010481):0.022119,(PAFTOL008439:0.007485,((((PAFTOL009315:0.058827,PAFTOL009319:0.058473):0.020836,PAFTOL009321:0.038616):0.033577,(PAFTOL009311:0.060942,PAFTOL009313:0.070557):0.022806):0.017466,(PAFTOL004637:0.032560,PAFTOL004619:0.031926):0.003496):0.011492):0.001776):0.001793):0.000004,(((PAFTOL004640:0.009027,PAFTOL009233:0.066406):0.001114,(((PAFTOL004665:0.005726,PAFTOL005047:0.011553):0.001124,PAFTOL004648:0.006893,(PAFTOL008423:0.004005,PAFTOL009209:0.000001,PAFTOL004555:0.000001):0.004001):0.001113,PAFTOL004601:0.010183):0.005546):0.001422,PAFTOL004633:0.005346):0.002897,(PAFTOL004644:0.008841,(((PAFTOL009259:0.000001,PAFTOL007498:0.000001):0.003683,PAFTOL009239:0.008782,PAFTOL009297:0.014107):0.003714,PAFTOL004563:0.014159):0.003695,((((PAFTOL004667:0.003406,(((PAFTOL009203:0.001632,PAFTOL004560:0.002125):0.003286,PAFTOL009227:0.004546,PAFTOL005043:0.000001):0.001130,(PAFTOL004613:0.005049,(PAFTOL009195:0.000001,PAFTOL004577:0.000001,PAFTOL005035:0.000001):0.003389,PAFTOL009291:0.001795,PAFTOL009287:0.004554):0.002476):0.001251):0.001250,((PAFTOL008419:0.000001,PAFTOL009279:0.000001,PAFTOL004599:0.007017,PAFTOL004646:0.003811):0.003799,(((PAFTOL004653:0.013727,(PAFTOL009215:0.003665,(PAFTOL004594:0.000001,(PAFTOL009217:0.011293,PAFTOL004598:0.005210):0.001608,PAFTOL009219:0.000001):0.001124,PAFTOL008063:0.001125,((PAFTOL008417:0.001512,PAFTOL004552:0.000001,PAFTOL004624:0.001124):0.001124,(PAFTOL008062:0.017332,(PAFTOL009223:0.000001,PAFTOL004554:0.000001,PAFTOL008060:0.003980,PAFTOL004631:0.001217,PAFTOL009293:0.000001,PAFTOL009199:0.002251,PAFTOL004664:0.000001,PAFTOL009197:0.000001,(PAFTOL009225:0.004172,PAFTOL009241:0.000001):0.001807,((PAFTOL009283:0.000001,PAFTOL004590:0.001243):0.002252,PAFTOL004591:0.002257,PAFTOL009295:0.001747):0.001127):0.001111):0.001716,PAFTOL004600:0.001847):0.001077):0.004061):0.001095,PAFTOL004562:0.004532,PAFTOL009189:0.000001,PAFTOL004584:0.024313,PAFTOL013501:0.001756,PAFTOL004617:0.009420):0.002587,(PAFTOL009179:0.000001,PAFTOL009181:0.000001):0.007013):0.000872):0.001929):0.003827,(PAFTOL009191:0.014049,(((PAFTOL004668:0.000001,PAFTOL005024:0.000001):0.005356,(PAFTOL004642:0.012483,PAFTOL004666:0.008135):0.005128):0.001326,PAFTOL009183:0.002154):0.001291):0.006434):0.001107,PAFTOL009185:0.014026):0.001033):0.000965):0.000702,(PAFTOL009257:0.002035,PAFTOL009255:0.009012):0.008377):0.001225):0.001040):0.000397,PAFTOL004620:0.000001):0.000614,(PAFTOL004582:0.009620,PAFTOL004596:0.007658):0.008813):0.001061,PAFTOL004608:0.008927);
((PAFTOL009311:0.063458,(((PAFTOL009319:0.017466,PAFTOL009315:0.047043):0.016523,PAFTOL009321:0.035069):0.047169,(((PAFTOL008063:0.010809,((PAFTOL007498:0.000001,(PAFTOL009295:0.000001,PAFTOL004667:0.000001,(PAFTOL004604:0.025409,PAFTOL004567:0.015320,(PAFTOL009205:0.000001,((PAFTOL009245:0.013259,PAFTOL004653:0.028432):0.004188,(PAFTOL004633:0.048093,PAFTOL009221:0.002088,(PAFTOL004635:0.020508,PAFTOL004568:0.006720):0.006627):0.016442):0.008220,(((PAFTOL008422:0.033284,PAFTOL004627:0.013585):0.003449,((PAFTOL009271:0.006946,PAFTOL004573:0.000001,PAFTOL004662:0.008749):0.006294,PAFTOL009229:0.000001,(PAFTOL004572:0.000001,PAFTOL009193:0.004661):0.001887,(PAFTOL008421:0.014868,PAFTOL004623:0.004919):0.006019,((PAFTOL004618:0.000350,PAFTOL004649:0.002068):0.002856,PAFTOL004660:0.000001):0.002716):0.003653):0.006645,((PAFTOL009261:0.018135,PAFTOL004556:0.010938):0.008616,(PAFTOL004596:0.004978,PAFTOL004578:0.010069):0.006200):0.005582):0.005208,((PAFTOL009281:0.015116,(((PAFTOL009195:0.001764,((PAFTOL004552:0.000001,PAFTOL004590:0.003122,PAFTOL004631:0.000001):0.003034,((PAFTOL009297:0.000001,PAFTOL009259:0.007097,(PAFTOL009181:0.008015,PAFTOL009183:0.000001):0.014298):0.018215,(((PAFTOL005024:0.000001,PAFTOL009189:0.000001):0.032292,PAFTOL009185:0.000001):0.001375,PAFTOL004665:0.028356):0.005690):0.012637,PAFTOL008419:0.004014,PAFTOL009203:0.007415):0.007096):0.024220,PAFTOL004560:0.013126):0.032359,(PAFTOL009219:0.044824,PAFTOL008062:0.000001):0.033309):0.030055,PAFTOL004603:0.003772):0.008936,PAFTOL008439:0.030841):0.017809):0.028117,((PAFTOL009257:0.001850,PAFTOL009255:0.008703):0.007922,(((((SRR5137211:0.000594,SRR5036296:0.008981):0.001441,SRR8327214:0.000940,(PAFTOL009249:0.008272,SRR7905861:0.002276):0.002457):0.001161,(PAFTOL009265:0.009495,PAFTOL009187:0.004427,PAFTOL009289:0.003144,PAFTOL009251:0.000001,PAFTOL009263:0.004551,PAFTOL004583:0.003837,PAFTOL004605:0.001916,(PAFTOL004597:0.005018,PAFTOL004555:0.005928):0.002417,PAFTOL009301:0.130645,PAFTOL005047:0.008644):0.004361):0.002494,PAFTOL004593:0.008535):0.001073,PAFTOL005042:0.001864,(PAFTOL009209:0.003682,PAFTOL004601:0.006868):0.012013):0.002410):0.002258):0.001057,PAFTOL009179:0.000001):0.000002,PAFTOL009239:0.005048):0.004142,((PAFTOL009279:0.014978,PAFTOL008881:0.006940,((PAFTOL008436:0.000001,PAFTOL005026:0.000001):0.005922,(PAFTOL009233:0.019405,(PAFTOL009299:0.008621,PAFTOL004648:0.000001):0.007170):0.002320,PAFTOL009175:0.014277,((PAFTOL009199:0.000001,PAFTOL004646:0.007314):0.001577,((((((PAFTOL009313:0.176560,PAFTOL004547:0.042574):0.000198,(((PAFTOL009231:0.038174,PAFTOL004658:0.007418):0.024741,(PAFTOL004664:0.000001,PAFTOL009225:0.000001,(PAFTOL009283:0.003022,(PAFTOL004554:0.006075,PAFTOL008060:0.003029):0.002953,PAFTOL013501:0.017658,PAFTOL005035:0.013327,(PAFTOL004598:0.002961,PAFTOL009217:0.016349):0.005394):0.020479,PAFTOL004668:0.000001):0.017207):0.008067,PAFTOL009243:0.015878):0.010046):0.040879,PAFTOL004565:0.042172):0.030250,PAFTOL004600:0.054794):0.037215,PAFTOL009215:0.085746):0.046214,PAFTOL009293:0.076537):0.040490):0.016988):0.001826,PAFTOL005025:0.011310):0.003150,PAFTOL004644:0.015100):0.008604):0.002359,PAFTOL004582:0.010235):0.012869,SRR7905849:0.009559):0.002668,(((PAFTOL004619:0.013637,PAFTOL004637:0.005656):0.001013,(((PAFTOL004561:0.003068,(PAFTOL004611:0.000001,PAFTOL009235:0.000001,(PAFTOL004610:0.011553,((PAFTOL004571:0.004661,PAFTOL004564:0.048616):0.031312,(PAFTOL004657:0.018326,PAFTOL004585:0.006381):0.018205):0.020071):0.060835):0.001468):0.001468,PAFTOL009237:0.009055,PAFTOL009253:0.009194):0.012228,(((PAFTOL008084:0.001473,PAFTOL009285:0.007647,PAFTOL009269:0.020153,(PAFTOL009207:0.005860,PAFTOL004551:0.000001):0.003888):0.003284,PAFTOL009267:0.001493):0.007442,(PAFTOL004661:0.002040,(SRR7905862:0.000001,PAFTOL004566:0.004785):0.004626):0.009088):0.001028):0.018826):0.002570,PAFTOL009247:0.041389):0.002339):0.015125):0.005833):0.003789,((PAFTOL005169:0.027460,PAFTOL004608:0.006118,(PAFTOL004620:0.018017,PAFTOL004587:0.006106,(PAFTOL004563:0.000001,PAFTOL004640:0.002577):0.007210,((PAFTOL004574:0.013283,PAFTOL008423:0.003656):0.000688,((PAFTOL004634:0.009996,(((((PAFTOL004584:0.003632,(PAFTOL009291:0.005310,PAFTOL004625:0.002146,PAFTOL004617:0.008352,(PAFTOL009227:0.001975,(PAFTOL009287:0.009017,PAFTOL004577:0.000001,PAFTOL005043:0.000001,PAFTOL009191:0.010188):0.002705):0.006978,PAFTOL004562:0.000001):0.003089):0.003214,PAFTOL004591:0.003881):0.010506,((PAFTOL004613:0.000001,PAFTOL009197:0.064134,(PAFTOL009223:0.000001,PAFTOL008417:0.002520,PAFTOL004624:0.011513):0.008615):0.011997,(PAFTOL004666:0.131956,(((PAFTOL004642:0.024378,PAFTOL009241:0.032907):0.000165,PAFTOL004599:0.002129):0.027852,PAFTOL004594:0.000001):0.002400):0.005490):0.016669):0.005758,PAFTOL004652:0.005253,PAFTOL004638:0.003221):0.014208,(PAFTOL004647:0.004310,(PAFTOL004654:0.029424,PAFTOL004609:0.006214):0.002347):0.010143):0.021127,(SRR5137213:0.005406,(PAFTOL004553:0.054099,PAFTOL004626:0.000001,PAFTOL009303:0.031480,PAFTOL004639:0.004772):0.012247):0.022612):0.015545,(PAFTOL004629:0.085419,PAFTOL004632:0.000001):0.008707):0.020908):0.022950):0.007230):0.004979,PAFTOL004636:0.003435):0.025997,SRR5137212:0.018088);
((PAFTOL004640:0.017468,((PAFTOL009243:0.002006,PAFTOL004593:0.000395):0.001084,PAFTOL004574:0.002984):0.001500,((((((((PAFTOL004665:0.013372,PAFTOL009289:0.000001):0.006626,SRR8327214:0.000001):0.008108,PAFTOL005047:0.002005,PAFTOL004648:0.004515):0.001610,PAFTOL004601:0.004746):0.001612,(PAFTOL004555:0.004046,(PAFTOL008423:0.000001,PAFTOL009209:0.001497):0.002229):0.002276):0.003261,PAFTOL004547:0.007853):0.003257,((((PAFTOL004639:0.000001,PAFTOL004626:0.004507):0.001496,PAFTOL004605:0.003008):0.001492,PAFTOL009301:0.003594,PAFTOL009263:0.004533):0.002992,PAFTOL009299:0.005110,PAFTOL009251:0.000001,(PAFTOL009245:0.012196,PAFTOL005042:0.004031,SRR5137211:0.004495):0.001496,PAFTOL004597:0.004493):0.001491,(PAFTOL004583:0.006093,PAFTOL009187:0.005038):0.002476,PAFTOL004632:0.000001):0.003216,SRR7905861:0.005847,(PAFTOL009303:0.009708,PAFTOL009175:0.007955):0.005191,(PAFTOL009233:0.032103,PAFTOL008436:0.000001):0.004505,(PAFTOL009281:0.013286,PAFTOL009247:0.015132,SRR5036296:0.006636,PAFTOL005026:0.000001,PAFTOL005169:0.016911,PAFTOL004553:0.009955,(PAFTOL009249:0.013367,PAFTOL009265:0.004205,(PAFTOL009255:0.000001,PAFTOL009257:0.008128):0.009827):0.001616):0.003242,PAFTOL005025:0.001500,PAFTOL009205:0.000001):0.001323):0.001324,((((((((PAFTOL004619:0.018842,PAFTOL004637:0.013399):0.001933,((PAFTOL009313:0.079861,PAFTOL009311:0.032185):0.009353,((PAFTOL009315:0.124280,PAFTOL009321:0.023456):0.005435,PAFTOL009319:0.020686):0.042134):0.026604):0.002363,SRR5137212:0.242855):0.005996,SRR7905849:0.015525):0.001812,((((((PAFTOL004661:0.001333,(PAFTOL004566:0.000001,(PAFTOL004561:0.004814,PAFTOL009237:0.006627,PAFTOL009253:0.009984):0.014702):0.029139):0.000147,SRR7905862:0.004674):0.001553,(PAFTOL004657:0.004481,PAFTOL004585:0.001492):0.001475):0.004716,PAFTOL004571:0.004535):0.001515,(PAFTOL009235:0.001489,PAFTOL004611:0.004493,PAFTOL004610:0.001488):0.006050):0.001460,(PAFTOL009267:0.002017,PAFTOL004564:0.035067,PAFTOL009269:0.014223,((PAFTOL009207:0.000001,PAFTOL004551:0.000001):0.006691,(PAFTOL009285:0.000001,PAFTOL008084:0.000001):0.002781):0.002840):0.001940):0.011629):0.007234,PAFTOL008439:0.016970):0.004237,PAFTOL009185:0.006002,(PAFTOL009297:0.003003,(((PAFTOL008881:0.010163,PAFTOL004563:0.013409,PAFTOL004644:0.005994):0.003017,(PAFTOL007498:0.000001,PAFTOL009259:0.010220):0.003005):0.001475,PAFTOL009239:0.004474):0.001488):0.001494,((PAFTOL004599:0.000001,(PAFTOL004666:0.000001,PAFTOL004613:0.003025,PAFTOL004667:0.004515,((PAFTOL004552:0.000001,PAFTOL009183:0.000001):0.005912,PAFTOL009215:0.002098):0.002188):0.001500,(((PAFTOL004562:0.002012,(((PAFTOL005024:0.000001,PAFTOL004668:0.000001,PAFTOL009189:0.004262):0.001496,(PAFTOL009291:0.006098,PAFTOL009287:0.003014):0.001497):0.001499,PAFTOL009191:0.001502,PAFTOL004584:0.000001,PAFTOL009203:0.010667,(PAFTOL004560:0.002174,PAFTOL009195:0.012965):0.002112,PAFTOL009227:0.003015):0.000333):0.000330,PAFTOL008419:0.004398,PAFTOL005035:0.000001):0.000416,PAFTOL009279:0.002007):0.000418,PAFTOL004653:0.003018,PAFTOL004642:0.006052,PAFTOL008062:0.003026,(PAFTOL005043:0.001501,PAFTOL004652:0.000001,(PAFTOL013501:0.000001,(PAFTOL004617:0.006405,PAFTOL004625:0.000001):0.000745):0.000751,PAFTOL004638:0.003012,PAFTOL004577:0.000001,((PAFTOL009197:0.003052,PAFTOL008417:0.007235,PAFTOL004631:0.006959):0.007147,PAFTOL004624:0.000001):0.003001):0.003008,(PAFTOL008063:0.003021,(((PAFTOL009217:0.016068,PAFTOL009219:0.023224):0.010597,PAFTOL004594:0.000001):0.001685,PAFTOL004646:0.004495,(PAFTOL004591:0.002999,PAFTOL009199:0.001504):0.001493):0.001492):0.001504,((((PAFTOL008060:0.087744,(PAFTOL004554:0.000001,(PAFTOL009179:0.015436,PAFTOL009181:0.003362):0.006097):0.004998):0.003182,PAFTOL009295:0.013898,PAFTOL009283:0.000001,PAFTOL004664:0.000001):0.004671,PAFTOL004590:0.006045):0.001408,((PAFTOL009241:0.001498,PAFTOL009223:0.004512):0.001475,PAFTOL009225:0.006504):0.004544,PAFTOL004598:0.006044,PAFTOL004600:0.004758,PAFTOL009293:0.001805):0.002872):0.005805,((PAFTOL004578:0.012152,PAFTOL004596:0.000001):0.002995,PAFTOL004582:0.004489,(PAFTOL008421:0.009076,(PAFTOL004662:0.000001,PAFTOL009271:0.001522):0.002985,(PAFTOL004620:0.001489,(PAFTOL004623:0.000001,PAFTOL004627:0.000001):0.002988,(PAFTOL004565:0.010011,(PAFTOL008422:0.032376,PAFTOL009193:0.000001):0.000818):0.000820,PAFTOL004572:0.005996):0.001488,PAFTOL004636:0.010588,PAFTOL004573:0.000001):0.002987,((PAFTOL004609:0.002984,PAFTOL004618:0.005987,((PAFTOL004660:0.000001,PAFTOL009231:0.005703):0.010977,PAFTOL004658:0.016217):0.016343,PAFTOL009229:0.004504,PAFTOL004649:0.003030):0.001505,PAFTOL004654:0.007557):0.002973,(PAFTOL009261:0.023655,(PAFTOL004556:0.006646,PAFTOL004647:0.000001):0.004072):0.004034,PAFTOL004608:0.007508):0.003004):0.004338):0.002664,((PAFTOL004629:0.009069,PAFTOL004567:0.038192,PAFTOL004634:0.002023,(PAFTOL004635:0.013409,PAFTOL004568:0.000001):0.004791):0.001554,PAFTOL004633:0.010550,PAFTOL009221:0.002998,(PAFTOL004603:0.004026,PAFTOL004604:0.004055):0.002012):0.004663):0.001310,PAFTOL004587:0.010677);
((PAFTOL004578:0.016996,((PAFTOL009231:0.000001,PAFTOL009261:0.099682,PAFTOL009303:0.000001,PAFTOL008422:0.000001):0.005374,PAFTOL009233:0.033485,PAFTOL008436:0.008108,PAFTOL005169:0.000001,(PAFTOL004556:0.027728,PAFTOL004647:0.005581):0.005556):0.003079):0.003153,PAFTOL009175:0.000001,(PAFTOL004572:0.005568,PAFTOL004596:0.000001,(PAFTOL004573:0.029388,PAFTOL004627:0.000001):0.006634):0.002776,(PAFTOL004553:0.000001,(((((PAFTOL008439:0.012442,SRR5137212:0.000001,((PAFTOL009269:0.000001,(PAFTOL004551:0.000001,(PAFTOL009207:0.008129,PAFTOL009285:0.019161,PAFTOL008084:0.000001):0.006265):0.006285,PAFTOL004564:0.010870,((PAFTOL004661:0.002910,PAFTOL004566:0.006455,PAFTOL004657:0.008100,PAFTOL004585:0.000001,SRR7905862:0.000001):0.001977,PAFTOL004571:0.003273,PAFTOL009267:0.008094,(PAFTOL004610:0.000001,((PAFTOL004611:0.000001,PAFTOL009235:0.000001,PAFTOL004561:0.003912):0.044799,(PAFTOL009253:0.000001,PAFTOL009237:0.000001):0.032267):0.039205):0.030645):0.002018):0.019881,(PAFTOL004619:0.032227,PAFTOL009313:0.114059,(SRR7905849:0.013823,(((PAFTOL009315:0.008654,(PAFTOL009319:0.013957,PAFTOL009321:0.032637):0.009574):0.041121,PAFTOL009311:0.039565):0.003278,PAFTOL004637:0.019250):0.012847):0.002310):0.004422):0.003535):0.011454,PAFTOL008881:0.002803,PAFTOL004583:0.002776,((PAFTOL009245:0.000001,SRR5137211:0.002545):0.002544,PAFTOL004654:0.004066,PAFTOL009299:0.009469):0.002545,(SRR7905861:0.003605,PAFTOL004603:0.004084):0.001783,(SRR8327214:0.000001,PAFTOL005047:0.006036,PAFTOL004648:0.000001,(PAFTOL009209:0.000001,PAFTOL008423:0.002783,PAFTOL009289:0.004059,PAFTOL004555:0.000001,PAFTOL004665:0.007202):0.002783,PAFTOL004601:0.005603):0.001790,PAFTOL004632:0.000001,PAFTOL009187:0.008663,(PAFTOL009197:0.008175,PAFTOL004590:0.000001,PAFTOL009283:0.000001):0.002776):0.004111,((PAFTOL004617:0.000001,PAFTOL004666:0.000001,(PAFTOL009227:0.002760,PAFTOL004638:0.002779):0.002776,PAFTOL004599:0.008353,PAFTOL004668:0.002767,PAFTOL004652:0.000001,((PAFTOL004577:0.000001,(PAFTOL009203:0.007640,(PAFTOL009195:0.000001,(PAFTOL009181:0.000001,(PAFTOL004635:0.015880,PAFTOL009193:0.019969):0.039782):0.008812):0.003825):0.027587):0.002765,PAFTOL009287:0.008359,PAFTOL009291:0.000001):0.002776,(PAFTOL009191:0.008336,PAFTOL004562:0.008849,PAFTOL005024:0.156529):0.005919,(PAFTOL004625:0.004017,PAFTOL004584:0.003108):0.002462,(PAFTOL008063:0.000001,(PAFTOL004594:0.000001,PAFTOL008062:0.000001):0.005547):0.002766,PAFTOL009179:0.028995,(PAFTOL004552:0.000001,PAFTOL009189:0.000001,(PAFTOL004598:0.004031,PAFTOL009219:0.000001):0.004046,(PAFTOL013501:0.025668,PAFTOL004613:0.002785,PAFTOL005043:0.000001,PAFTOL004560:0.008272,PAFTOL005035:0.017171):0.002152):0.000611,PAFTOL008419:0.000001,(PAFTOL009279:0.003931,PAFTOL004667:0.005473):0.002754):0.001922,(PAFTOL004568:0.011486,PAFTOL004634:0.014245):0.002804,PAFTOL009183:0.013760,(PAFTOL004600:0.002217,(PAFTOL004642:0.002768,PAFTOL009217:0.002764,(PAFTOL008417:0.000001,PAFTOL009293:0.321080,PAFTOL008060:0.000001,(PAFTOL004646:0.002847,PAFTOL004591:0.000001):0.002840,PAFTOL009241:0.000001,(PAFTOL004624:0.004626,PAFTOL009225:0.001997):0.003370,PAFTOL004664:0.000001,PAFTOL009199:0.000001):0.001899,(PAFTOL009295:0.000001,PAFTOL004631:0.000001):0.001891,PAFTOL009223:0.000001,PAFTOL004554:0.000001,PAFTOL004653:0.009573):0.001899):0.001880,PAFTOL009215:0.000001,PAFTOL004633:0.005583,PAFTOL004629:0.013972):0.005797):0.001784,PAFTOL009265:0.000001):0.000002,PAFTOL004658:0.004056,PAFTOL005025:0.000001):0.000002,(PAFTOL004623:0.007010,PAFTOL004608:0.009479):0.003157):0.000008,PAFTOL004593:0.000001,PAFTOL005026:0.000001,((PAFTOL009271:0.016444,PAFTOL004662:0.005951):0.002858,((PAFTOL009239:0.022506,(PAFTOL007498:0.000001,PAFTOL009259:0.000001):0.015915):0.015536,(PAFTOL004644:0.008567,(PAFTOL009297:0.031390,PAFTOL004563:0.000001):0.016165):0.003338):0.005163):0.002732,PAFTOL004582:0.000001,PAFTOL004609:0.005584,(PAFTOL009255:0.008129,PAFTOL009257:0.000001):0.005583,PAFTOL004574:0.000001,PAFTOL009281:0.008314,PAFTOL009221:0.008288,PAFTOL009243:0.005576,(PAFTOL009185:0.005560,(PAFTOL004587:0.000001,PAFTOL009205:0.001621):0.001142):0.002778,(PAFTOL004597:0.003718,PAFTOL004640:0.006649):0.003340,(((PAFTOL004604:0.002769,(((PAFTOL004626:0.004297,PAFTOL009263:0.034788):0.033890,(PAFTOL009251:0.000001,PAFTOL004639:0.000001):0.008349,SRR5036296:0.000001,PAFTOL005042:0.002946,PAFTOL004605:0.008453,PAFTOL009301:0.024118):0.026184,PAFTOL004636:0.058975):0.016493,(PAFTOL008421:0.018376,PAFTOL004567:0.002636):0.005702):0.018249,PAFTOL009229:0.002777,PAFTOL004618:0.000001,PAFTOL004649:0.002794):0.009410,PAFTOL004620:0.003935):0.009214);
((((((PAFTOL008439:0.018016,((PAFTOL009247:0.000001,SRR7905849:0.000001):0.009758,(((PAFTOL004571:0.004861,PAFTOL004564:0.005963):0.003647,(((SRR7905862:0.000001,PAFTOL004657:0.002273,PAFTOL004585:0.000001,PAFTOL004661:0.000001):0.004215,PAFTOL004566:0.002119):0.004557,((PAFTOL009269:0.006727,(PAFTOL009267:0.000834,((PAFTOL009285:0.002483,PAFTOL008084:0.000001):0.000830,(PAFTOL009207:0.002514,PAFTOL004551:0.002509):0.002495):0.000824):0.000799):0.003358,((PAFTOL009235:0.002477,PAFTOL004561:0.003300,(PAFTOL004610:0.000001,PAFTOL004611:0.000001):0.001644):0.005810,(PAFTOL009253:0.010976,PAFTOL009237:0.005104):0.000812):0.003336):0.001181):0.001096):0.022184,((PAFTOL004637:0.010099,(SRR5137212:0.018608,PAFTOL004619:0.011580):0.004816):0.006865,((PAFTOL009313:0.051457,PAFTOL009179:0.012160):0.059998,(PAFTOL009311:0.044800,(PAFTOL009321:0.016952,(PAFTOL009319:0.016911,PAFTOL009315:0.021253):0.003734):0.041185):0.009832):0.020691):0.011171):0.006817):0.005847):0.002984,(PAFTOL008881:0.006692,(((PAFTOL005169:0.002597,PAFTOL009221:0.000001):0.005020,(PAFTOL004604:0.000811,PAFTOL004603:0.004179):0.002507):0.002476,(PAFTOL009259:0.000001,PAFTOL007498:0.000001):0.009177,(PAFTOL009175:0.009018,PAFTOL008436:0.000001):0.006668,((PAFTOL009297:0.009557,PAFTOL009233:0.017439):0.000475,((PAFTOL009185:0.007514,((((PAFTOL004618:0.002501,(PAFTOL004660:0.004173,PAFTOL004658:0.002502):0.005001,PAFTOL004654:0.000846):0.000813,(PAFTOL004649:0.002598,PAFTOL004609:0.008205):0.000996):0.000836,(((PAFTOL004565:0.003329,PAFTOL008422:0.009624,PAFTOL004623:0.003391):0.000827,PAFTOL004627:0.003404):0.001671,PAFTOL004620:0.004227):0.000811):0.000822,(PAFTOL004608:0.005986,PAFTOL004582:0.003299):0.002598,((PAFTOL004573:0.003375,(PAFTOL004578:0.003425,(PAFTOL004596:0.004260,(PAFTOL004572:0.004083,PAFTOL009193:0.006848):0.001639):0.000817):0.000727,(PAFTOL004662:0.000001,PAFTOL009271:0.002497):0.002478):0.000828,(PAFTOL004636:0.003507,(PAFTOL009229:0.001534,PAFTOL009231:0.014561):0.001691):0.005004):0.000820):0.000822):0.000824,(PAFTOL008421:0.010240,((PAFTOL004556:0.001580,PAFTOL004647:0.035776):0.003752,PAFTOL009261:0.012161):0.004311):0.002452):0.004160):0.000823,(PAFTOL009239:0.009929,(PAFTOL004644:0.004150,PAFTOL004563:0.004168):0.006667):0.000962):0.001697):0.001667):0.000773,(PAFTOL004640:0.006687,((((((PAFTOL009265:0.005810,(PAFTOL009303:0.004829,PAFTOL004632:0.000001):0.004981,PAFTOL004626:0.003018):0.000752,PAFTOL004597:0.003800,(PAFTOL004553:0.006649,(PAFTOL005042:0.000850,((PAFTOL009251:0.003298,(PAFTOL009245:0.001655,SRR5137211:0.003307):0.001637,PAFTOL009299:0.003297):0.000814,SRR5036296:0.004989):0.000826,(PAFTOL004605:0.001646,SRR5137213:0.000823,PAFTOL009187:0.001646,PAFTOL009263:0.001645,(PAFTOL009249:0.003937,PAFTOL004639:0.002024):0.000419,PAFTOL009301:0.003490):0.001506):0.000758):0.000750):0.000752,(((PAFTOL004648:0.002480,(PAFTOL009289:0.000001,SRR8327214:0.004566,PAFTOL005047:0.000001):0.001136):0.001131,PAFTOL004601:0.000826,((PAFTOL004555:0.000001,PAFTOL008423:0.000825):0.000823,PAFTOL009209:0.002272):0.000759):0.001510,SRR7905861:0.002269,PAFTOL004547:0.015055,PAFTOL004665:0.009249):0.000752,PAFTOL004583:0.005827):0.002267,PAFTOL005025:0.004166,((PAFTOL009243:0.000825,PAFTOL004593:0.001651):0.005009,PAFTOL004574:0.003316):0.000807,PAFTOL004587:0.010028):0.002302,(PAFTOL009257:0.002476,PAFTOL009255:0.001699):0.005108):0.002299,(PAFTOL005026:0.003333,PAFTOL009205:0.000832):0.006697):0.000747,(PAFTOL009281:0.004133,PAFTOL004629:0.002489):0.008303):0.001474):0.002261,((PAFTOL004635:0.011749,PAFTOL004568:0.005858,PAFTOL004634:0.007579):0.007330,(PAFTOL004567:0.006704,PAFTOL004633:0.005035):0.000994):0.005945):0.007534,(PAFTOL004584:0.002489,(PAFTOL004653:0.004155,(PAFTOL009191:0.003316,(PAFTOL009189:0.000824,PAFTOL005024:0.001661):0.002486):0.001664):0.000803):0.002482,(PAFTOL004642:0.004154,PAFTOL004617:0.005838,PAFTOL004613:0.007504,(PAFTOL004666:0.004987,PAFTOL009183:0.000839):0.000825,PAFTOL009279:0.000001,PAFTOL004668:0.000001,(((PAFTOL004625:0.005005,PAFTOL009291:0.005845):0.000799,PAFTOL009287:0.000001):0.001653,PAFTOL009203:0.002480,PAFTOL004560:0.000001):0.000824,PAFTOL004562:0.001648,PAFTOL004667:0.000001):0.002479):0.000799,(PAFTOL009217:0.007510,((PAFTOL004594:0.000825,PAFTOL013501:0.003332,((PAFTOL004624:0.001654,(((PAFTOL004631:0.000828,PAFTOL004590:0.000001,(PAFTOL009295:0.004406,(PAFTOL004591:0.000827,PAFTOL004646:0.001654):0.000816):0.000004,((PAFTOL009219:0.000001,PAFTOL008062:0.000001):0.001649,PAFTOL004598:0.001652):0.000826,PAFTOL009215:0.000001):0.000817,PAFTOL004554:0.000001):0.000002,PAFTOL004664:0.000001,PAFTOL004600:0.000001,PAFTOL004552:0.000824):0.000001,(PAFTOL009241:0.000001,PAFTOL009223:0.000001,PAFTOL009225:0.000001):0.000822):0.000824,PAFTOL009199:0.004159):0.000824,PAFTOL004599:0.003784,(PAFTOL009293:0.006686,(PAFTOL005035:0.001661,PAFTOL009197:0.001654,PAFTOL008417:0.003310,PAFTOL008060:0.000001,PAFTOL009283:0.002270):0.000470):0.000283):0.000798,PAFTOL008419:0.000001):0.001625):0.000774,(PAFTOL009181:0.003331,((PAFTOL009195:0.002490,PAFTOL004652:0.003325):0.000824,(PAFTOL005043:0.000827,PAFTOL004638:0.002481,PAFTOL004577:0.001658):0.000824):0.000826,PAFTOL009227:0.000831):0.003319);
((PAFTOL009285:0.002937,PAFTOL008084:0.000001):0.005897,PAFTOL009207:0.000001,PAFTOL004551:0.000001,(((((PAFTOL009311:0.036875,((PAFTOL009315:0.044005,PAFTOL009319:0.042380):0.000828,PAFTOL009321:0.049490):0.064246):0.016213,(PAFTOL009313:0.145680,PAFTOL004637:0.005254):0.014244):0.005090,(PAFTOL004619:0.051883,(((PAFTOL004563:0.024613,PAFTOL004644:0.010808):0.003099,((PAFTOL005025:0.000001,(PAFTOL008436:0.007960,(PAFTOL009289:0.016152,PAFTOL004665:0.002682,PAFTOL004601:0.010621,(PAFTOL004648:0.018896,PAFTOL005047:0.000001):0.002613,PAFTOL004555:0.000001,PAFTOL009209:0.000001,PAFTOL008423:0.000001):0.005246,((PAFTOL004574:0.007968,PAFTOL009243:0.005295,PAFTOL004640:0.007951,PAFTOL004593:0.002617):0.002617,(PAFTOL009251:0.008183,(PAFTOL009301:0.007941,PAFTOL009249:0.002667):0.002643):0.002562,((PAFTOL004639:0.005577,(PAFTOL004605:0.010887,PAFTOL004626:0.000001):0.002704,PAFTOL009263:0.000001):0.005460,SRR5036296:0.002720):0.002656,(PAFTOL004597:0.013466,PAFTOL004547:0.008175,(((PAFTOL009245:0.002716,SRR5137211:0.005284):0.002627,PAFTOL009187:0.002654,PAFTOL004553:0.010655):0.002641,PAFTOL004583:0.005513):0.002621):0.002615,PAFTOL009265:0.005377,PAFTOL009299:0.000001,(SRR8327214:0.014994,(SRR7905861:0.009283,SRR7905849:0.041860):0.001418):0.034964,(PAFTOL004632:0.000001,PAFTOL009303:0.000001):0.008142):0.002690,PAFTOL004587:0.007956,(PAFTOL005026:0.000001,PAFTOL009205:0.000001):0.002613):0.002691):0.011301,(PAFTOL009233:0.011702,PAFTOL008881:0.010336):0.003128):0.002587):0.005357,(((((PAFTOL004603:0.002701,PAFTOL005169:0.002695,PAFTOL009221:0.002693,PAFTOL004604:0.002623):0.005278,(PAFTOL009281:0.006857,PAFTOL004629:0.006041):0.006919,PAFTOL009185:0.005251):0.002624,((((PAFTOL004598:0.005264,(PAFTOL009179:0.007582,PAFTOL004552:0.000001,PAFTOL004599:0.000001,PAFTOL009283:0.000001,PAFTOL009295:0.009408,(PAFTOL009225:0.000001,PAFTOL009241:0.000001,PAFTOL009223:0.000001,(PAFTOL008417:0.002954,PAFTOL004624:0.000001):0.002919):0.005850,PAFTOL009219:0.000001,PAFTOL008060:0.000001,PAFTOL004631:0.000001,PAFTOL009215:0.002914,PAFTOL009199:0.002914,PAFTOL004664:0.000001,PAFTOL004554:0.000001,PAFTOL008062:0.000001,PAFTOL009293:0.000001):0.005848,PAFTOL009217:0.007956,PAFTOL004646:0.000001,PAFTOL004594:0.000001):0.002622,((PAFTOL005035:0.000001,PAFTOL005042:0.000001,PAFTOL009203:0.005293,(PAFTOL004577:0.000001,PAFTOL005043:0.000001,PAFTOL004638:0.000001,PAFTOL004560:0.002631):0.002622,(PAFTOL009291:0.005933,PAFTOL009227:0.000001,PAFTOL009287:0.018118):0.005264,PAFTOL004625:0.002729,PAFTOL009195:0.000001):0.002619,PAFTOL008419:0.002634,PAFTOL004653:0.002656,PAFTOL004642:0.005285,((PAFTOL008063:0.003915,(PAFTOL004590:0.000001,PAFTOL009197:0.002619,PAFTOL004591:0.000001,PAFTOL004600:0.000001):0.004091):0.007996,(PAFTOL009279:0.000001,PAFTOL004666:0.002623):0.002633):0.002635,PAFTOL013501:0.005293):0.002626,(PAFTOL004567:0.008234,(PAFTOL004584:0.002707,PAFTOL009191:0.002636):0.002651):0.002629):0.002623,(PAFTOL004652:0.010864,(PAFTOL004562:0.002624,PAFTOL004667:0.000001):0.002634):0.002637,((PAFTOL005024:0.000001,PAFTOL009181:0.000001,PAFTOL004668:0.000001,PAFTOL004617:0.000001,PAFTOL009189:0.000001):0.002658,PAFTOL004613:0.006033):0.005281):0.002625,PAFTOL009183:0.002767):0.002607,(PAFTOL009255:0.000001,PAFTOL009257:0.000001):0.002644,PAFTOL004633:0.028307):0.002669,PAFTOL009175:0.011512):0.002623,((PAFTOL004662:0.000001,(PAFTOL009271:0.018846,(PAFTOL004609:0.008033,(PAFTOL004649:0.010673,PAFTOL004660:0.002700,PAFTOL004658:0.002629):0.002647,PAFTOL004618:0.000001):0.005274,PAFTOL008421:0.005411,((PAFTOL004572:0.007992,PAFTOL009193:0.000001):0.002652,PAFTOL004578:0.002664,(PAFTOL004596:0.002699,PAFTOL004654:0.000001):0.002686):0.002640,((PAFTOL004565:0.002843,((PAFTOL008422:0.000001,PAFTOL004627:0.009866):0.006501,PAFTOL004636:0.000001):0.005152):0.000182,PAFTOL004623:0.008045):0.005261,PAFTOL004573:0.002781):0.002627,(PAFTOL004582:0.002632,PAFTOL004620:0.007968,(PAFTOL008439:0.081127,(PAFTOL009231:0.009686,PAFTOL009229:0.000001):0.002747):0.003726):0.007788,(PAFTOL009261:0.016383,(PAFTOL004647:0.002630,PAFTOL004556:0.000001):0.002615):0.005339,PAFTOL004608:0.010850):0.003901,(((PAFTOL009297:0.011586,PAFTOL007498:0.009890):0.003472,PAFTOL009259:0.002745):0.002722,PAFTOL009239:0.007057):0.003693):0.003901,(PAFTOL004568:0.027615,(PAFTOL004635:0.014174,PAFTOL004634:0.005476):0.002495):0.002782):0.004074):0.009003):0.007784):0.032110,PAFTOL009269:0.012456):0.002799,PAFTOL009267:0.006000,(((PAFTOL009253:0.002977,((PAFTOL009235:0.002950,(PAFTOL004610:0.000001,PAFTOL004611:0.000001):0.002951):0.002972,PAFTOL004561:0.012004,PAFTOL009237:0.000001):0.002959):0.009256,(PAFTOL004661:0.008610,((PAFTOL004566:0.000001,SRR7905862:0.000001):0.014511,PAFTOL004585:0.000001,(PAFTOL004564:0.027635,PAFTOL004657:0.002944):0.000001):0.016161):0.013283):0.003044,PAFTOL004571:0.003039):0.003218):0.002941);
((PAFTOL004593:0.014961,PAFTOL004640:0.012920):0.001909,(PAFTOL009185:0.011916,(((PAFTOL009255:0.005934,PAFTOL009257:0.007792):0.011706,(PAFTOL008436:0.007885,PAFTOL009175:0.024351):0.004697):0.000726,((((((((PAFTOL004597:0.013316,PAFTOL005042:0.000718):0.000841,(((PAFTOL004632:0.000001,PAFTOL009303:0.002877):0.004087,((PAFTOL004553:0.005043,PAFTOL009187:0.000001):0.004316,PAFTOL004583:0.007331):0.002223):0.001415,((PAFTOL009263:0.005808,((PAFTOL004639:0.006242,PAFTOL004626:0.002658):0.000527,PAFTOL004605:0.010548):0.000455,PAFTOL009249:0.003966,PAFTOL009301:0.009385,SRR5137213:0.003388):0.002227,(PAFTOL009299:0.007827,((PAFTOL009245:0.003741,SRR5137211:0.009169):0.005516,PAFTOL009251:0.006919):0.001726,SRR5036296:0.005955):0.001387):0.002229):0.000481):0.000166,PAFTOL009265:0.014426):0.000309,((PAFTOL004547:0.011703,SRR7905861:0.004207):0.001736,((PAFTOL004648:0.004497,((PAFTOL009289:0.000001,SRR8327214:0.008291):0.005530,PAFTOL005047:0.003691):0.001905):0.003168,PAFTOL004665:0.005924,((PAFTOL004555:0.001238,(PAFTOL008423:0.001842,PAFTOL009209:0.000001):0.000435):0.001252,PAFTOL004601:0.014777):0.004979):0.011035):0.002107):0.000861,(PAFTOL004587:0.009064,PAFTOL009243:0.000001):0.013106):0.002581,PAFTOL004574:0.012493):0.002579,PAFTOL009233:0.023642,((((((((PAFTOL008084:0.000858,PAFTOL009285:0.003849):0.003354,(PAFTOL009207:0.000840,PAFTOL004551:0.004428):0.001476):0.006279,PAFTOL004564:0.005655,PAFTOL004571:0.007976,(PAFTOL009269:0.004860,PAFTOL009267:0.006109):0.004819):0.002213,((PAFTOL004661:0.007896,(PAFTOL004585:0.001701,PAFTOL004657:0.006280):0.000988):0.002124,(SRR7905862:0.001203,PAFTOL004566:0.004964):0.002952):0.003747):0.001638,(PAFTOL009237:0.010890,(PAFTOL009253:0.016409,((PAFTOL004611:0.000929,PAFTOL009235:0.003991):0.001162,PAFTOL004561:0.006738):0.001394,PAFTOL004610:0.003919):0.001920):0.012962):0.031096,(PAFTOL004619:0.032132,(SRR5137212:0.023748,((PAFTOL009311:0.039514,(PAFTOL009313:0.096403,(PAFTOL009321:0.054796,(PAFTOL009315:0.035684,PAFTOL009319:0.021815):0.009864):0.046062):0.004061):0.020033,PAFTOL004637:0.015062):0.003420):0.003097):0.002638):0.002815,(PAFTOL009247:0.008974,SRR7905849:0.006051):0.013427):0.001867,PAFTOL008439:0.018393):0.008737):0.000084,((((PAFTOL004608:0.006271,PAFTOL004582:0.005656):0.009715,((((PAFTOL004578:0.013701,PAFTOL004596:0.007065):0.000820,(PAFTOL009261:0.016115,(PAFTOL004556:0.003752,PAFTOL004647:0.006301):0.006430):0.002724):0.001375,((PAFTOL004658:0.008016,PAFTOL004660:0.005225):0.001290,PAFTOL004609:0.008076,(PAFTOL004618:0.004177,PAFTOL004649:0.007595):0.000859,(PAFTOL009229:0.005615,PAFTOL009231:0.010289):0.001843):0.005652):0.001335,(PAFTOL008421:0.020543,(PAFTOL004654:0.005205,((PAFTOL004662:0.004046,PAFTOL009271:0.000821):0.015312,PAFTOL004573:0.010079):0.002944,(PAFTOL009193:0.010552,(PAFTOL004636:0.013026,PAFTOL008422:0.017463):0.004367):0.001379,PAFTOL004620:0.000001,(PAFTOL004627:0.012728,(PAFTOL004565:0.016751,PAFTOL004623:0.015073):0.002732):0.001718):0.000685,PAFTOL004572:0.016943):0.002726):0.005569):0.007020,(((PAFTOL009259:0.001735,PAFTOL007498:0.002314):0.009309,(PAFTOL009297:0.007946,PAFTOL004563:0.010669):0.000485,PAFTOL009239:0.012437):0.002315,PAFTOL004644:0.012106):0.002677):0.000397,(PAFTOL008881:0.014038,(((((PAFTOL009221:0.002567,PAFTOL005169:0.011461):0.007161,(PAFTOL004567:0.013882,(PAFTOL004629:0.010985,PAFTOL009281:0.012427):0.001635):0.000456):0.000416,((PAFTOL004634:0.009326,(PAFTOL004568:0.006504,PAFTOL004635:0.012977):0.002671):0.007806,PAFTOL004633:0.012788):0.003324):0.000413,(PAFTOL004603:0.005724,PAFTOL004604:0.007251):0.006131):0.000413,((PAFTOL004613:0.011106,(PAFTOL013501:0.008473,(PAFTOL009191:0.007953,(PAFTOL004668:0.000001,(PAFTOL009189:0.000001,PAFTOL005024:0.000001):0.000300):0.000352):0.000567):0.001419):0.000563,(((PAFTOL004617:0.005543,PAFTOL004562:0.006802):0.002953,PAFTOL004653:0.008480):0.000401,(PAFTOL004667:0.003100,(PAFTOL009279:0.002027,PAFTOL004666:0.002414):0.003651):0.004948,PAFTOL008419:0.002668,(PAFTOL004642:0.013516,(((PAFTOL009181:0.001983,PAFTOL009183:0.003237,PAFTOL009179:0.023527):0.001267,(((PAFTOL004577:0.008955,PAFTOL004652:0.002658):0.003309,PAFTOL009203:0.004638,(PAFTOL004625:0.009330,(PAFTOL004638:0.000001,PAFTOL005043:0.000001):0.001720):0.000927):0.002632,(PAFTOL004560:0.006212,(PAFTOL009287:0.004408,PAFTOL009291:0.004081):0.001260):0.001846,PAFTOL009195:0.005062,PAFTOL009227:0.007702):0.003629):0.000836,PAFTOL004584:0.008680):0.000819):0.001408):0.001665,((((PAFTOL004600:0.001313,PAFTOL008063:0.005279):0.000652,PAFTOL008060:0.001310,(PAFTOL004631:0.001969,PAFTOL009219:0.001317,(((PAFTOL009199:0.003509,PAFTOL009283:0.002401):0.001685,PAFTOL004590:0.002634):0.001125,PAFTOL004591:0.000001,(PAFTOL009293:0.000001,PAFTOL004664:0.000001):0.003760,PAFTOL009197:0.008433):0.001596):0.000532,((((PAFTOL004624:0.001265,PAFTOL004552:0.000842):0.000840,PAFTOL009241:0.002949,PAFTOL009225:0.002527,PAFTOL009223:0.000422):0.000841,PAFTOL009215:0.002945):0.000420,(PAFTOL004554:0.000846,PAFTOL004646:0.005072):0.000417,(PAFTOL008417:0.002597,(PAFTOL008062:0.004639,((PAFTOL009217:0.004532,PAFTOL004598:0.002468):0.001869,PAFTOL004594:0.001034):0.000500):0.002581):0.000502):0.001696):0.000546,(PAFTOL005035:0.004669,PAFTOL009295:0.027992):0.000534):0.001586,PAFTOL004599:0.005533):0.004329):0.010504):0.004236):0.000769):0.000308):0.005960):0.001057):0.000347,(PAFTOL005025:0.002733,PAFTOL005026:0.000681,PAFTOL009205:0.002726):0.004075);
((PAFTOL009289:0.072506,SRR5137213:0.198931):0.003669,(PAFTOL004597:0.008787,((PAFTOL004626:0.004157,PAFTOL004605:0.004553):0.001734,PAFTOL009301:0.000001):0.000001,(PAFTOL009303:0.000001,PAFTOL004632:0.000001):0.011079,((PAFTOL004647:0.009459,(((PAFTOL004658:0.000001,(PAFTOL004609:0.010492,PAFTOL004618:0.008937,(PAFTOL004649:0.010349,PAFTOL009229:0.047996):0.002992):0.002547):0.007327,PAFTOL008421:0.020852):0.003296,((PAFTOL004596:0.005659,PAFTOL004578:0.009422):0.006627,((PAFTOL004572:0.007783,((PAFTOL004582:0.003485,PAFTOL004608:0.005839):0.004685,PAFTOL004573:0.018449):0.005802,((((PAFTOL004635:0.038200,PAFTOL004634:0.016268,PAFTOL004568:0.021422):0.014009,PAFTOL004604:0.008145):0.002046,PAFTOL004629:0.032495):0.006649,PAFTOL004637:0.024087):0.000986):0.001946,(PAFTOL009247:0.000001,((PAFTOL005026:0.000001,PAFTOL009205:0.028620):0.004393,(((PAFTOL004598:0.005586,(((PAFTOL009197:0.000001,(PAFTOL004591:0.003431,(PAFTOL004631:0.048787,PAFTOL004624:0.005206):0.001308):0.000028):0.000027,PAFTOL004590:0.000001,((PAFTOL004667:0.002328,PAFTOL004666:0.003018):0.000001,PAFTOL009199:0.000001,PAFTOL009293:0.004352):0.001962):0.001965,(((PAFTOL004552:0.000001,(PAFTOL009283:0.002375,PAFTOL008060:0.000001):0.002356,PAFTOL004668:0.000001):0.000585,PAFTOL004594:0.010538,(PAFTOL008063:0.001572,(PAFTOL009215:0.000001,(PAFTOL008062:0.000001,PAFTOL009219:0.000001):0.011747):0.001876):0.003547,(PAFTOL013501:0.009417,PAFTOL009295:0.000001,PAFTOL009223:0.000001):0.006824):0.001311,(((PAFTOL009287:0.002302,PAFTOL009291:0.007805):0.003857,(PAFTOL004560:0.010448,PAFTOL004577:0.000001):0.001293,PAFTOL009227:0.002956,((PAFTOL004562:0.004536,PAFTOL004617:0.007051):0.007209,PAFTOL004584:0.000001):0.001480,(PAFTOL009195:0.011116,PAFTOL005024:0.004833):0.001343,((PAFTOL005043:0.004948,PAFTOL004652:0.000990):0.000966,PAFTOL004625:0.001986):0.003254):0.001052,PAFTOL004653:0.016737):0.003297):0.003715,(PAFTOL004613:0.008425,PAFTOL009279:0.003619):0.002070):0.000964):0.000357,((PAFTOL004554:0.021825,((PAFTOL009241:0.000001,PAFTOL009225:0.004485,PAFTOL008417:0.010611):0.002286,PAFTOL004646:0.002009):0.003874):0.000377,(PAFTOL008419:0.012097,PAFTOL004642:0.010919):0.004968):0.001453,PAFTOL004600:0.035020):0.008932,(((PAFTOL009187:0.004751,PAFTOL004639:0.007548):0.000375,((PAFTOL004574:0.134157,(PAFTOL004555:0.000001,PAFTOL008423:0.000001):0.006647):0.011624,PAFTOL009209:0.008505):0.033745):0.035400,PAFTOL008881:0.004404):0.007094):0.003672,(PAFTOL009239:0.028648,PAFTOL004644:0.007361):0.004808):0.000831):0.000835,((PAFTOL005025:0.000001,(((PAFTOL004563:0.000001,PAFTOL009297:0.000001):0.022017,(((PAFTOL009255:0.019422,PAFTOL009257:0.007604):0.019121,((PAFTOL009269:0.156304,PAFTOL008439:0.010861):0.019261,(((PAFTOL004547:0.014736,PAFTOL009175:0.000001):0.005376,PAFTOL008436:0.000001):0.005221,(PAFTOL009231:0.039880,(PAFTOL009259:0.000001,PAFTOL007498:0.000001):0.005683):0.003597):0.010788):0.006976,((PAFTOL004603:0.002282,(PAFTOL009281:0.038600,PAFTOL009221:0.000001):0.043110,(PAFTOL004567:0.022929,PAFTOL004633:0.004551):0.008017):0.002833,PAFTOL009233:0.068955):0.009649):0.010858,PAFTOL009185:0.016806,PAFTOL004587:0.009860,PAFTOL005035:0.000001,((PAFTOL004664:0.011488,PAFTOL009217:0.005731,PAFTOL004599:0.014057,(PAFTOL004638:0.005055,(PAFTOL009191:0.006070,PAFTOL009203:0.005718):0.001286,PAFTOL009189:0.005500):0.004137):0.012693,(PAFTOL004640:0.004660,(PAFTOL009265:0.012204,(PAFTOL009251:0.000001,PAFTOL009299:0.002196,PAFTOL009245:0.003980):0.002533):0.007672):0.004553):0.001631):0.003867):0.001832,PAFTOL009193:0.024945,(PAFTOL004556:0.002419,(((PAFTOL009179:0.207180,PAFTOL009311:0.000001):0.622906,PAFTOL004623:0.002554):0.008395,(PAFTOL008422:0.003083,PAFTOL004636:0.005092):0.015190):0.014973):0.002097):0.001642):0.018480,((PAFTOL004620:0.022017,PAFTOL004627:0.006370):0.016895,((PAFTOL004662:0.005001,PAFTOL009271:0.000001):0.023636,PAFTOL004654:0.003337):0.001529):0.002947):0.013659):0.003653):0.012714):0.008143):0.024774,(PAFTOL009243:0.000001,PAFTOL004593:0.014732):0.022466,((((PAFTOL009315:0.430559,(PAFTOL009313:0.119289,(PAFTOL009321:0.020505,PAFTOL009319:0.043442):0.057658):0.019025):0.016227,SRR7905849:0.015580):0.002340,((((PAFTOL009207:0.000001,PAFTOL009253:0.000001,PAFTOL004566:0.000001,(PAFTOL004564:0.017845,PAFTOL004661:0.003363):0.003374,(PAFTOL004571:0.010579,PAFTOL009267:0.007087,(PAFTOL009285:0.009933,PAFTOL008084:0.000001):0.008041):0.005751,PAFTOL004657:0.006399,PAFTOL004551:0.000001):0.001898,PAFTOL004585:0.017714):0.003843,SRR7905862:0.004133):0.000830,((PAFTOL004561:0.021564,PAFTOL009235:0.000717):0.001409,(PAFTOL004610:0.002137,PAFTOL004611:0.002696):0.001445):0.008247):0.026897,SRR5137212:0.009867):0.001011,PAFTOL004619:0.025721):0.011139):0.009964,((PAFTOL004553:0.007186,PAFTOL009263:0.029214,PAFTOL004583:0.003412):0.005219,(PAFTOL005042:0.000001,SRR5036296:0.001954,SRR5137211:0.003095):0.001008):0.002493):0.000824,((PAFTOL005047:0.009685,SRR8327214:0.001467):0.001457,PAFTOL004648:0.015333):0.004537,(PAFTOL004665:0.004393,PAFTOL004601:0.000001):0.006907,SRR7905861:0.006594);
((((PAFTOL004571:0.009919,(PAFTOL004566:0.010961,(PAFTOL004657:0.005438,PAFTOL004661:0.013629):0.005315,(((((((PAFTOL004603:0.024255,(PAFTOL008419:0.013360,((((PAFTOL009217:0.005369,PAFTOL009191:0.008832):0.008771,(PAFTOL004653:0.050394,((PAFTOL009223:0.006781,(PAFTOL004600:0.026011,(PAFTOL009219:0.032990,PAFTOL008062:0.003428):0.003757,((PAFTOL009199:0.000001,PAFTOL009283:0.000001):0.005574,(PAFTOL004598:0.073208,PAFTOL004591:0.002248):0.002452):0.003642):0.001528,PAFTOL009225:0.007614):0.000005,(PAFTOL009215:0.000859,PAFTOL004594:0.003605):0.005473,PAFTOL004554:0.000001,PAFTOL009293:0.000001):0.002255):0.002469):0.002491,(PAFTOL004599:0.010577,PAFTOL004638:0.008961,((PAFTOL004590:0.008930,PAFTOL004646:0.003746,(PAFTOL004631:0.012668,PAFTOL009295:0.000001,PAFTOL004552:0.000001,PAFTOL004624:0.012409):0.014527,PAFTOL008417:0.004414):0.004264,(PAFTOL004664:0.000001,PAFTOL005035:0.000001,PAFTOL004562:0.000001):0.012127,PAFTOL009203:0.032713,PAFTOL004625:0.013652):0.002110):0.001544):0.002803,(PAFTOL004584:0.015755,(PAFTOL004666:0.000001,PAFTOL009279:0.004147,PAFTOL004667:0.008877):0.007560,PAFTOL008060:0.000001,(PAFTOL004668:0.000001,PAFTOL004613:0.020037,(PAFTOL009183:0.055916,PAFTOL013501:0.024637):0.016772,PAFTOL008063:0.010592,PAFTOL005024:0.008781,PAFTOL009241:0.000001,PAFTOL009195:0.030423,(PAFTOL005043:0.000001,PAFTOL009189:0.008865):0.009945):0.003432,(PAFTOL009227:0.013256,PAFTOL004617:0.016647,PAFTOL009287:0.036796):0.004008,PAFTOL004642:0.020790):0.001974,(((PAFTOL004560:0.015379,PAFTOL004577:0.000001):0.008464,PAFTOL004652:0.019502):0.019034,PAFTOL009291:0.011597):0.005800):0.001820):0.014543):0.002552,(((((PAFTOL004555:0.011548,(PAFTOL008423:0.011550,PAFTOL009209:0.002812):0.000743):0.003834,PAFTOL004601:0.030287):0.015272,PAFTOL004665:0.008170):0.023548,((PAFTOL009255:0.020258,PAFTOL009257:0.002209):0.045855,(PAFTOL009231:0.063473,(PAFTOL009175:0.161473,(((SRR7905849:0.031862,SRR7905862:0.029845):0.006922,SRR5137212:0.066159):0.033242,((SRR5036296:0.038021,SRR5137213:0.004672,SRR5137211:0.008066):0.003214,(SRR7905861:0.008510,(PAFTOL009289:0.013279,SRR8327214:0.000001):0.006435):0.002492):0.011030):0.028045,(PAFTOL009281:0.000001,PAFTOL004629:0.042813):0.041696):0.025864):0.011985):0.001257):0.019874,((PAFTOL004563:0.017931,(PAFTOL007498:0.073161,PAFTOL009259:0.010040):0.006224,PAFTOL009239:0.011347):0.000610,PAFTOL004644:0.029025):0.022265):0.004320):0.002137,(PAFTOL005169:0.000001,(PAFTOL004582:0.020572,(((PAFTOL004609:0.001425,(PAFTOL009233:0.276841,PAFTOL004658:0.000001):0.092753):0.011106,(PAFTOL004547:0.018480,(((PAFTOL004623:0.020587,((PAFTOL008422:0.039252,PAFTOL004573:0.034544):0.001553,PAFTOL004627:0.030978):0.017068):0.013819,(PAFTOL004578:0.007657,PAFTOL004596:0.009599):0.003188,((PAFTOL009229:0.016304,PAFTOL004618:0.004471):0.004098,PAFTOL004649:0.007166):0.017618):0.005379,(PAFTOL004636:0.017657,(PAFTOL004620:0.017962,PAFTOL004572:0.007121):0.002197):0.002779):0.000430):0.000439):0.001041,(PAFTOL004556:0.002281,PAFTOL004647:0.005696):0.011752):0.008774):0.001131,(((((PAFTOL004662:0.010479,PAFTOL009271:0.009029):0.026297,PAFTOL004654:0.013642):0.012343,((PAFTOL009301:0.011519,PAFTOL009249:0.005718):0.024588,(PAFTOL009265:0.016645,PAFTOL009251:0.013548):0.006234):0.016036,(PAFTOL009261:0.018287,((PAFTOL004565:0.013999,PAFTOL008421:0.019740):0.004304,PAFTOL009193:0.017344):0.008815):0.023856):0.016974,PAFTOL008439:0.030798):0.018007,((PAFTOL004567:0.000001,PAFTOL004633:0.015513,((PAFTOL004635:0.222342,PAFTOL004634:0.006925):0.017638,PAFTOL004568:0.030654):0.011428):0.001365,(PAFTOL009221:0.018017,PAFTOL004604:0.014685):0.004836):0.005051,(PAFTOL008436:0.020740,PAFTOL009297:0.012325):0.002674):0.004339,((PAFTOL004608:0.034639,PAFTOL008881:0.021704):0.001074,(((PAFTOL004648:0.006062,PAFTOL005047:0.014439):0.005304,(PAFTOL004583:0.010076,(((PAFTOL009263:0.017687,(PAFTOL004553:0.029262,PAFTOL009187:0.008370):0.014052,(((PAFTOL004639:0.008407,PAFTOL004626:0.010197):0.008362,PAFTOL004605:0.015637):0.004755,PAFTOL005042:0.012212):0.002506,(PAFTOL009303:0.019097,PAFTOL009299:0.020505):0.048936):0.002213,PAFTOL004597:0.022562):0.002131,PAFTOL004632:0.034528):0.008571,PAFTOL009245:0.013987):0.004022):0.007703,(PAFTOL004574:0.010197,PAFTOL004587:0.015107):0.004677):0.003888,PAFTOL009185:0.019424):0.004668,(PAFTOL004593:0.001940,PAFTOL009243:0.006316):0.012004):0.003273):0.005838,((PAFTOL009205:0.020305,(PAFTOL005026:0.003636,PAFTOL005025:0.014942):0.002806):0.021428,PAFTOL004640:0.036630):0.009832):0.016325,((PAFTOL009311:0.128681,((PAFTOL009321:0.041787,PAFTOL009319:0.045831):0.092805,PAFTOL009313:0.147000):0.003657):0.021304,(PAFTOL004637:0.054898,PAFTOL004619:0.103444):0.002584):0.006746):0.034850,PAFTOL004585:0.010208):0.002725,((PAFTOL008084:0.000001,PAFTOL004564:0.044413):0.001251,PAFTOL009285:0.003842):0.009722):0.008652):0.003122):0.007385,((PAFTOL004551:0.009217,PAFTOL009207:0.000001):0.047553,PAFTOL009269:0.019085):0.008459):0.013587,PAFTOL009267:0.059466):0.054445,PAFTOL009253:0.017135,PAFTOL009237:0.042893,((PAFTOL004611:0.020236,PAFTOL004660:0.202887,PAFTOL004610:0.006451,PAFTOL009235:0.002963):0.007811,PAFTOL004561:0.013018):0.004861);
((PAFTOL004563:0.000001,PAFTOL009297:0.010986):0.009424,(PAFTOL009233:0.028511,(((PAFTOL009239:0.015987,PAFTOL004568:0.015983,(PAFTOL004635:0.020849,PAFTOL004634:0.010424):0.007080):0.006059,PAFTOL007498:0.000001,(PAFTOL009175:0.014026,PAFTOL008436:0.008736):0.005384,PAFTOL009259:0.000001):0.001538,PAFTOL008881:0.003262,PAFTOL009185:0.012694,(((((((PAFTOL004632:0.000001,PAFTOL009303:0.000001):0.009385,PAFTOL009263:0.001555):0.001540,(PAFTOL008423:0.001532,PAFTOL009209:0.000001,PAFTOL004555:0.000001):0.007747,(((SRR5036296:0.010789,PAFTOL004553:0.012548,PAFTOL009187:0.001553):0.001534,PAFTOL009249:0.007976,PAFTOL004639:0.009347,(PAFTOL004605:0.009297,PAFTOL004626:0.010952,(PAFTOL009299:0.006298,(SRR5137211:0.000001,PAFTOL009245:0.009249):0.007706,PAFTOL009251:0.010870):0.001544,PAFTOL009301:0.010967):0.001527,PAFTOL004583:0.003121):0.004052,PAFTOL009265:0.014154):0.002116,PAFTOL004597:0.009448):0.001545,(PAFTOL009243:0.006302,PAFTOL004593:0.006235):0.004643):0.001535,PAFTOL004601:0.004670,(PAFTOL004665:0.014492,(SRR7905861:0.003351,PAFTOL004547:0.013261):0.011209):0.002841):0.003084,((((((SRR7905849:0.019264,PAFTOL009247:0.000001):0.008238,(PAFTOL004564:0.017432,((PAFTOL009269:0.006291,PAFTOL009267:0.001600):0.001533,(((PAFTOL009253:0.004752,(PAFTOL009237:0.004708,(PAFTOL004561:0.000001,((PAFTOL004610:0.001549,PAFTOL004611:0.001554):0.004721,PAFTOL009235:0.004692):0.003841):0.003872):0.003469):0.013800,PAFTOL004571:0.001747):0.003437,((SRR7905862:0.014614,PAFTOL004657:0.004868):0.001477,(PAFTOL004585:0.004712,PAFTOL004566:0.004783):0.001565,PAFTOL004661:0.004666):0.007718):0.006079,(PAFTOL009285:0.007584,PAFTOL008084:0.000001):0.001860,PAFTOL004551:0.000001,PAFTOL009207:0.001584):0.003306):0.018664):0.011813,(((PAFTOL009313:0.137996,(PAFTOL009321:0.012106,(PAFTOL009319:0.020635,PAFTOL009315:0.041445):0.009932):0.030844):0.020387,PAFTOL009311:0.037162):0.047531,PAFTOL004619:0.033152,PAFTOL004637:0.026331):0.011015):0.016352,PAFTOL008439:0.015301):0.010520,(((PAFTOL004578:0.019471,PAFTOL004572:0.011289,PAFTOL009193:0.003235,PAFTOL004620:0.003197):0.002791,(PAFTOL004608:0.005933,PAFTOL004654:0.001583):0.001908,((PAFTOL009231:0.001591,(PAFTOL004658:0.004684,PAFTOL004649:0.004728,PAFTOL004609:0.003189,PAFTOL004618:0.000001,PAFTOL009229:0.003156,PAFTOL004660:0.000001):0.004623):0.003083,PAFTOL004573:0.009435,(((PAFTOL004556:0.003114,PAFTOL009261:0.010573):0.005200,PAFTOL004647:0.001582):0.007759,PAFTOL008422:0.009405,((PAFTOL004565:0.017382,PAFTOL004623:0.008351):0.002633,PAFTOL004627:0.011047):0.001880):0.003076):0.001498,((PAFTOL008421:0.012588,(PAFTOL009271:0.008949,PAFTOL004662:0.003096):0.006759):0.001512,PAFTOL004582:0.014187,PAFTOL004636:0.022618):0.001539):0.001539,PAFTOL004596:0.003121):0.003540):0.002740,((PAFTOL009221:0.000001,PAFTOL005169:0.001961):0.007673,PAFTOL004644:0.017991):0.001528):0.004593,((PAFTOL004567:0.026291,(PAFTOL004629:0.007792,PAFTOL009281:0.003123):0.007980):0.005757,PAFTOL004633:0.019346):0.001939):0.001531,(PAFTOL004603:0.011180,PAFTOL004604:0.003068):0.003123,(((PAFTOL004642:0.017113,PAFTOL005035:0.011532):0.003748,((((PAFTOL009287:0.009482,PAFTOL004625:0.003137):0.001569,PAFTOL008419:0.006293):0.001529,PAFTOL004562:0.012534,(PAFTOL005043:0.000001,PAFTOL004638:0.000001):0.001550):0.001548,PAFTOL005042:0.000001,PAFTOL004584:0.001548,((PAFTOL009283:0.007938,(PAFTOL009295:0.054667,PAFTOL004591:0.008675):0.003990,(PAFTOL009217:0.014371,(PAFTOL004598:0.006298,PAFTOL004594:0.000001):0.001519):0.001595):0.001553,((PAFTOL004560:0.000001,PAFTOL009203:0.004701):0.001554,PAFTOL009227:0.008021):0.001557,(PAFTOL009195:0.003165,PAFTOL013501:0.008014,(PAFTOL009189:0.004710,PAFTOL009191:0.002346):0.002349):0.001552,PAFTOL004599:0.004700,PAFTOL004613:0.008231,(PAFTOL009181:0.003169,((PAFTOL009183:0.000001,PAFTOL009179:0.006459):0.006352,PAFTOL009291:0.015983):0.001514):0.001556,((PAFTOL004554:0.003158,PAFTOL009293:0.003168,PAFTOL004664:0.000001,(PAFTOL004600:0.006349,(PAFTOL008063:0.000001,PAFTOL009219:0.003110):0.001535):0.001575):0.001556,((PAFTOL009223:0.000001,(PAFTOL009241:0.003118,PAFTOL009225:0.000001):0.003128):0.003147,PAFTOL009199:0.003152):0.001521,PAFTOL008417:0.000001,PAFTOL004653:0.009395,PAFTOL004590:0.000001,((PAFTOL009197:0.015724,PAFTOL009215:0.008209):0.001509,PAFTOL004646:0.005945):0.003429):0.001547,PAFTOL008060:0.000001,PAFTOL004617:0.004723,(PAFTOL004577:0.000001,PAFTOL004652:0.004734):0.004643,PAFTOL005024:0.004671):0.001552,(PAFTOL004667:0.000001,(PAFTOL009279:0.003181,PAFTOL004666:0.003097):0.004734):0.004644,PAFTOL004668:0.000001):0.001496):0.003270,((PAFTOL004552:0.000001,PAFTOL004624:0.000001,PAFTOL004631:0.000001):0.009580,PAFTOL008062:0.008145):0.007793):0.007913):0.001533,(((PAFTOL004587:0.017657,PAFTOL004574:0.011137):0.006150,((((SRR8327214:0.000001,PAFTOL009289:0.000001):0.009241,PAFTOL004648:0.000001,PAFTOL005047:0.001529):0.015947,(PAFTOL005026:0.001247,PAFTOL009205:0.000001):0.001997):0.001347,PAFTOL004640:0.009494):0.001543):0.001504,PAFTOL005025:0.014355):0.003168):0.001338):0.003645,(PAFTOL009257:0.001529,PAFTOL009255:0.003131):0.010885);
(PAFTOL004660:0.000001,PAFTOL004578:0.004906,PAFTOL004649:0.009995,((PAFTOL004613:0.019883,PAFTOL004653:0.000001):0.004900,PAFTOL004642:0.000001,PAFTOL013501:0.004910,PAFTOL004624:0.000001,PAFTOL009191:0.000001,(PAFTOL009227:0.004926,PAFTOL004577:0.004909,PAFTOL004562:0.000001,PAFTOL009203:0.000001,PAFTOL005043:0.000001,PAFTOL004625:0.000001,PAFTOL004560:0.000001,PAFTOL004638:0.000001,PAFTOL009287:0.009891,PAFTOL009195:0.004926,PAFTOL004652:0.000001,PAFTOL009291:0.000001,PAFTOL004617:0.000001,PAFTOL008417:0.000001):0.004896,PAFTOL004552:0.000001,PAFTOL009279:0.000001,PAFTOL009189:0.000001,(((PAFTOL009199:0.004882,PAFTOL004646:0.000001):0.004880,PAFTOL004591:0.000001,PAFTOL004664:0.000001,PAFTOL005035:0.004903,PAFTOL008063:0.000001,PAFTOL004600:0.000001,PAFTOL004599:0.004905,PAFTOL004590:0.004955,PAFTOL004554:0.000001,PAFTOL009175:0.000001,PAFTOL009223:0.000001,PAFTOL009241:0.000001,PAFTOL008060:0.000001,PAFTOL009225:0.004911,PAFTOL009295:0.000001,PAFTOL009215:0.000001,PAFTOL009217:0.000001,PAFTOL004594:0.000001,PAFTOL009293:0.000001,PAFTOL009283:0.000001,PAFTOL008062:0.000001,PAFTOL004598:0.000001,PAFTOL009219:0.000001):0.003353,PAFTOL009181:0.009604):0.001790,PAFTOL008419:0.000001,PAFTOL004666:0.000001,PAFTOL004668:0.000001,((PAFTOL004667:0.009833,PAFTOL004584:0.000001):0.004918,PAFTOL004631:0.000001):0.004897,PAFTOL005024:0.004910):0.009851,PAFTOL004620:0.004936,PAFTOL004658:0.000001,PAFTOL004596:0.004882,((PAFTOL009221:0.000001,PAFTOL005169:0.000001):0.004852,PAFTOL004603:0.000001,PAFTOL004604:0.000001,(((PAFTOL004661:0.004924,PAFTOL004657:0.000001,SRR7905862:0.009965,PAFTOL004585:0.000001,PAFTOL004564:0.000001,PAFTOL004566:0.004941,(PAFTOL004571:0.005040,PAFTOL004561:0.000001,(PAFTOL009207:0.000001,(PAFTOL009269:0.004974,PAFTOL009267:0.000001):0.009989,PAFTOL008084:0.000001,PAFTOL009285:0.000001,PAFTOL004551:0.004947):0.009904,(PAFTOL009235:0.004955,(PAFTOL004610:0.004850,PAFTOL004611:0.000001):0.000005):0.004956):0.004890):0.005611,PAFTOL009313:0.124754):0.004395,(((PAFTOL009315:0.000001,PAFTOL009321:0.048133,PAFTOL009319:0.038585):0.037429,PAFTOL009311:0.079800):0.019501,(PAFTOL004619:0.009393,PAFTOL004637:0.020632):0.010111):0.005637):0.014903,(PAFTOL004629:0.009785,PAFTOL008881:0.000001,((PAFTOL004644:0.009851,(PAFTOL009239:0.000001,PAFTOL007498:0.000001,PAFTOL009297:0.004789,PAFTOL009259:0.009606):0.004785):0.009901,PAFTOL009233:0.037414,PAFTOL009281:0.014769):0.004895):0.004855,PAFTOL009205:0.004851,PAFTOL005026:0.000001,PAFTOL008439:0.004962,((PAFTOL009243:0.009831,PAFTOL004574:0.005044,PAFTOL004593:0.000001):0.004880,PAFTOL005025:0.000001):0.004855,((PAFTOL009257:0.000001,PAFTOL009255:0.000001):0.004835,PAFTOL008436:0.005031):0.004953,((((PAFTOL004555:0.000001,PAFTOL008423:0.000001,PAFTOL009209:0.000001):0.004904,SRR7905861:0.004923,(PAFTOL004587:0.009834,PAFTOL004648:0.004900,(SRR8327214:0.000001,PAFTOL009289:0.000001,PAFTOL005047:0.000001):0.004869,PAFTOL004665:0.009825):0.004867,PAFTOL009301:0.014810):0.004858,PAFTOL004640:0.000001,(PAFTOL004626:0.004835,PAFTOL004605:0.000001,PAFTOL009265:0.004810,PAFTOL004597:0.000001,(PAFTOL009245:0.000001,SRR5137211:0.000001):0.004823,PAFTOL004639:0.000001,PAFTOL004583:0.000001,PAFTOL009263:0.000001,PAFTOL009251:0.000001,((PAFTOL004601:0.004949,PAFTOL009187:0.000001,PAFTOL004553:0.000001):0.004902,PAFTOL009249:0.000001):0.004835,(PAFTOL004632:0.000001,PAFTOL009303:0.000001):0.004868,PAFTOL009299:0.000001):0.004834,PAFTOL005042:0.000001):0.009967,((PAFTOL004568:0.000001,PAFTOL004634:0.004872):0.009850,PAFTOL004567:0.004816,PAFTOL004633:0.004803):0.004836):0.004896,(SRR7905849:0.020855,PAFTOL009179:0.000001,PAFTOL009185:0.004862):0.004868):0.004892,(PAFTOL009261:0.004924,(PAFTOL004647:0.000001,PAFTOL004556:0.000001):0.005009):0.004894,(((PAFTOL004662:0.000001,PAFTOL009271:0.004998):0.015130,PAFTOL004627:0.015119,PAFTOL004623:0.005023,(PAFTOL004654:0.000001,PAFTOL004565:0.010038,PAFTOL008422:0.009989):0.004960,PAFTOL004573:0.000001):0.004969,((PAFTOL004572:0.015495,PAFTOL009193:0.005044):0.005104,(PAFTOL008421:0.005138,PAFTOL004636:0.004999):0.005115):0.004897,PAFTOL004582:0.000001):0.004930,PAFTOL004608:0.004896,(PAFTOL004609:0.009963,PAFTOL004618:0.010123,PAFTOL009231:0.000001,PAFTOL009229:0.000001):0.004930);
(PAFTOL008436:0.000001,((PAFTOL004642:0.000001,(PAFTOL004668:0.006497,PAFTOL004667:0.000001):0.008151,(PAFTOL004594:0.004674,PAFTOL009219:0.003637,PAFTOL009293:0.000001,(PAFTOL008063:0.102161,((PAFTOL009223:0.000931,((PAFTOL009175:0.000001,PAFTOL004619:0.021685):0.021529,PAFTOL008062:0.001649):0.074538):0.077618,(PAFTOL009283:0.000001,PAFTOL009199:0.000001,((PAFTOL004644:0.035343,((PAFTOL009233:0.030891,(PAFTOL009257:0.013154,PAFTOL009255:0.013222):0.006855):0.007992,PAFTOL004608:0.000001):0.007692):0.014170,PAFTOL009191:0.006398,PAFTOL004590:0.006410,PAFTOL005043:0.000001,PAFTOL004624:0.000001,PAFTOL009227:0.012908,PAFTOL009195:0.000001,(PAFTOL009287:0.000001,PAFTOL004593:0.012900,PAFTOL009291:0.008265):0.006406,(PAFTOL004609:0.072869,(PAFTOL004654:0.013204,PAFTOL004658:0.000001):0.002299):0.041271):0.024817,PAFTOL004600:0.000001,PAFTOL004598:0.000001,PAFTOL004631:0.000001):0.035810):0.051541):0.034979,PAFTOL004646:0.003956):0.003419):0.002520,(PAFTOL004625:0.000001,(PAFTOL004582:0.025354,PAFTOL005024:0.000001):0.005806,PAFTOL004638:0.002816,(PAFTOL008419:0.000001,PAFTOL004577:0.000001):0.002820):0.002851):0.002249,(PAFTOL004584:0.008170,(((SRR5137211:0.015063,SRR5036296:0.005412):0.007044,SRR8327214:0.004039,SRR7905861:0.002027):0.011348,PAFTOL008881:0.002216,((PAFTOL009297:0.022949,PAFTOL004591:0.028394):0.027575,PAFTOL008421:0.035333):0.044304,((((PAFTOL004611:0.000001,PAFTOL004610:0.009264,((PAFTOL004657:0.013044,(PAFTOL004566:0.000001,PAFTOL004661:0.000001):0.013550):0.020042,(PAFTOL009285:0.000001,PAFTOL008084:0.012800):0.032946,PAFTOL004571:0.006794):0.032672,PAFTOL009235:0.000001):0.120182,(SRR7905862:0.012595,PAFTOL004585:0.022718):0.014147):0.020169,PAFTOL009267:0.048977):0.022018,SRR7905849:0.008578):0.019376,(PAFTOL004599:0.011030,PAFTOL009221:0.001235):0.001460):0.008506):0.006183,((PAFTOL005025:0.002810,PAFTOL005026:0.002813,PAFTOL004587:0.002816,PAFTOL009205:0.000001):0.002813,(PAFTOL004626:0.014407,((PAFTOL009209:0.002820,PAFTOL004601:0.005654,PAFTOL009263:0.009311,PAFTOL008423:0.000001):0.003085,PAFTOL004648:0.005685,((PAFTOL009301:0.006376,(PAFTOL004555:0.000001,PAFTOL004553:0.000001):0.006353,PAFTOL005047:0.006371):0.006410,PAFTOL009245:0.011314,PAFTOL004639:0.000001,PAFTOL004597:0.008491,PAFTOL009187:0.005632,PAFTOL004605:0.000001,PAFTOL004632:0.005628,PAFTOL004583:0.010732):0.002663):0.002977):0.002851,PAFTOL004574:0.002815):0.008743,(PAFTOL004627:0.020664,((PAFTOL004603:0.000001,(PAFTOL009207:0.053240,PAFTOL009243:0.042039):0.002883,(PAFTOL004573:0.030712,PAFTOL009303:0.004748):0.003033):0.005684,(PAFTOL009193:0.000001,PAFTOL004623:0.000001):0.008071):0.012903):0.018174,((PAFTOL004629:0.008636,(PAFTOL004647:0.005686,PAFTOL004620:0.000001):0.002826):0.002805,PAFTOL009181:0.000001):0.000002,(((PAFTOL008439:0.013185,(PAFTOL009311:0.072931,PAFTOL009313:0.050406):0.033238):0.005383,(PAFTOL009319:0.098429,(SRR5137212:0.010178,PAFTOL004637:0.002765):0.003531):0.003371):0.014477,(PAFTOL004596:0.000001,PAFTOL004649:0.002816,PAFTOL004572:0.013301,PAFTOL004618:0.002825,PAFTOL004578:0.002827,PAFTOL004636:0.005669):0.003202):0.006766,PAFTOL004640:0.002822,((PAFTOL004604:0.002862,PAFTOL004633:0.008840):0.002773,(PAFTOL009279:0.215218,PAFTOL004568:0.002476):0.003210):0.002834,(PAFTOL004653:0.002904,(PAFTOL007498:0.002839,PAFTOL009259:0.019439):0.003771):0.002830);
((PAFTOL004603:0.004407,PAFTOL009217:0.000001):0.004357,PAFTOL004554:0.004365,PAFTOL004664:0.000001,(PAFTOL004624:0.000001,PAFTOL008060:0.000001,PAFTOL009225:0.004358,PAFTOL004552:0.000001,PAFTOL004600:0.004319,PAFTOL009199:0.000001,(PAFTOL009191:0.000001,PAFTOL004668:0.000001,(PAFTOL009203:0.000001,PAFTOL004560:0.004393):0.004386,PAFTOL009291:0.004396,PAFTOL004638:0.004352,PAFTOL009279:0.004416,(PAFTOL009239:0.000001,PAFTOL005025:0.000001):0.010878,PAFTOL009175:0.000001,(((PAFTOL004623:0.017954,PAFTOL004620:0.008717,(PAFTOL009261:0.000001,PAFTOL004556:0.000001):0.004355,(PAFTOL004608:0.006693,((PAFTOL004654:0.013439,PAFTOL004649:0.004211):0.000242,PAFTOL004658:0.000001,PAFTOL004573:0.004399):0.002191):0.002189,PAFTOL004636:0.004355):0.004351,((PAFTOL009263:0.004424,PAFTOL005042:0.000001,PAFTOL004626:0.000001,PAFTOL004632:0.004419):0.013505,PAFTOL009185:0.004465,PAFTOL008436:0.013314):0.004374,(PAFTOL004563:0.008918,((((SRR8327214:0.004375,PAFTOL004648:0.003778,SRR5137211:0.010061,((PAFTOL004639:0.003699,(((PAFTOL009209:0.000001,PAFTOL004601:0.000001,PAFTOL008423:0.000001):0.003736,SRR5036296:0.001390):0.001382,(PAFTOL009245:0.005491,PAFTOL004574:0.000001,PAFTOL004597:0.000001,PAFTOL004583:0.008460,SRR5137213:0.000001,PAFTOL004605:0.000001,PAFTOL004587:0.004265,(PAFTOL004553:0.003986,PAFTOL009187:0.000001):0.003995,PAFTOL009265:0.000001,PAFTOL004665:0.007606):0.002768,(PAFTOL009243:0.007613,PAFTOL004593:0.011899):0.002830):0.002709):0.000020,SRR7905861:0.002897):0.005740):0.008286,(PAFTOL004666:0.007439,PAFTOL004653:0.000001,PAFTOL004599:0.000001,PAFTOL004617:0.011241,PAFTOL005024:0.004244,PAFTOL005043:0.000001,PAFTOL004625:0.000001,PAFTOL004577:0.000001,PAFTOL004642:0.003686,PAFTOL004652:0.007417,PAFTOL009287:0.012498,PAFTOL004562:0.000001,PAFTOL008419:0.000001,PAFTOL004584:0.000001,(PAFTOL004646:0.003670,PAFTOL009241:0.000001,PAFTOL004631:0.000001,PAFTOL009223:0.000001,PAFTOL004591:0.000001,(PAFTOL009215:0.000001,PAFTOL008063:0.000001,PAFTOL004598:0.003678,PAFTOL009219:0.005039,PAFTOL008062:0.017321,PAFTOL009283:0.003682,PAFTOL009293:0.011129):0.003734,PAFTOL004594:0.000001,PAFTOL004590:0.000001,PAFTOL008417:0.000001):0.003695,PAFTOL004667:0.000001,PAFTOL009227:0.000001):0.003698,PAFTOL004604:0.007473,PAFTOL004568:0.003731,PAFTOL004629:0.011210,PAFTOL004633:0.003710,PAFTOL007498:0.000001,PAFTOL009259:0.000001,PAFTOL004634:0.000001):0.002713,(PAFTOL009271:0.004089,PAFTOL004582:0.011183,PAFTOL004627:0.007536,PAFTOL004647:0.003719,PAFTOL004572:0.003755,(PAFTOL004618:0.000001,PAFTOL008421:0.011875):0.003672,(PAFTOL004609:0.003678,((PAFTOL004637:0.007652,(PAFTOL008439:0.018909,SRR5137212:0.000001):0.013622,(PAFTOL009267:0.019700,PAFTOL009269:0.011441,((PAFTOL009237:0.019824,(PAFTOL004657:0.000001,PAFTOL004585:0.000001,SRR7905862:0.000001,PAFTOL004661:0.000001):0.003669):0.008382,((PAFTOL004611:0.007451,PAFTOL009235:0.000001,PAFTOL004610:0.000001):0.003710,PAFTOL004561:0.000001):0.011187,(PAFTOL009285:0.000001,PAFTOL009207:0.000001,PAFTOL004551:0.000001,PAFTOL008084:0.000001):0.003711):0.003978):0.003971,SRR7905849:0.022429):0.002696,PAFTOL004596:0.003799):0.002703):0.002704,PAFTOL004578:0.011186):0.002709):0.003728,(PAFTOL009229:0.014094,PAFTOL009297:0.000001):0.007028,PAFTOL004644:0.007392,PAFTOL009257:0.003682,PAFTOL009205:0.000001,PAFTOL009255:0.000001,PAFTOL005026:0.000001):0.022684):0.004478):0.004360,((PAFTOL004565:0.009679,PAFTOL009281:0.015312,(PAFTOL009221:0.000001,PAFTOL008881:0.000001,PAFTOL008422:0.022051,(PAFTOL009301:0.013582,PAFTOL009289:0.003477):0.003230,PAFTOL009295:0.000001,PAFTOL009193:0.013626,PAFTOL009181:0.000001,PAFTOL009231:0.000001):0.006685):0.013538,PAFTOL004640:0.004668):0.004391,(PAFTOL009233:0.016310,PAFTOL004571:0.013323,PAFTOL004619:0.011365):0.004478):0.004377,PAFTOL005169:0.000001,PAFTOL013501:0.000001,PAFTOL009195:0.000001,(PAFTOL004613:0.008799,PAFTOL009189:0.000001):0.004357):0.004367):0.004425);
(((PAFTOL004654:0.000001,PAFTOL004565:0.003741,PAFTOL004573:0.000001,PAFTOL004620:0.000001):0.003704,PAFTOL009271:0.000001):0.003703,PAFTOL009229:0.003707,PAFTOL004660:0.000001,PAFTOL004666:0.000001,PAFTOL004599:0.000001,PAFTOL009225:0.000001,PAFTOL008422:0.000001,(PAFTOL009239:0.003778,PAFTOL004644:0.000001):0.003703,(PAFTOL004572:0.000001,PAFTOL009193:0.007468):0.007516,((((PAFTOL009205:0.000001,PAFTOL005025:0.003720):0.003710,PAFTOL008881:0.003755,(PAFTOL004563:0.003472,(PAFTOL004597:0.003691,(PAFTOL009251:0.003616,PAFTOL009265:0.003620,(PAFTOL004632:0.000001,PAFTOL009303:0.000001):0.010945,(SRR5036296:0.000001,PAFTOL009301:0.007391,(PAFTOL004639:0.003624,PAFTOL004626:0.000001):0.007270,(PAFTOL009249:0.003611,PAFTOL004605:0.003632):0.003649,PAFTOL004553:0.014690,PAFTOL004583:0.007259,PAFTOL009263:0.018365):0.003618,PAFTOL009187:0.000001,(PAFTOL009245:0.000001,PAFTOL005042:0.000001,PAFTOL009299:0.000001,SRR5137211:0.000001):0.003674):0.003624,(PAFTOL004547:0.011118,SRR7905861:0.003640):0.003648,((PAFTOL004593:0.000001,PAFTOL009243:0.019286):0.003504,PAFTOL004587:0.010895):0.004363,(PAFTOL004574:0.003700,PAFTOL008436:0.011460):0.003715):0.000926):0.002949):0.003634,((PAFTOL004636:0.000001,PAFTOL004619:0.026781):0.003669,PAFTOL004568:0.003853):0.003647,(((((PAFTOL004585:0.003559,(PAFTOL004566:0.011263,SRR7905862:0.003669,PAFTOL004657:0.007388,PAFTOL004661:0.000001):0.006395):0.004629,(((PAFTOL009285:0.003719,PAFTOL004551:0.000001,PAFTOL009207:0.000001):0.003711,PAFTOL008084:0.000001):0.011058,PAFTOL009269:0.015148,PAFTOL009267:0.003756,(PAFTOL009237:0.007677,((PAFTOL004610:0.000001,PAFTOL009235:0.000001,PAFTOL004611:0.000001):0.003743,PAFTOL004561:0.000001):0.003745):0.015379):0.003994):0.006534,PAFTOL004571:0.005039):0.009398,SRR5137212:0.020229):0.012336,PAFTOL009233:0.003715,PAFTOL004556:0.000001,PAFTOL004637:0.007466,PAFTOL004647:0.011350):0.003647):0.001825,(PAFTOL009297:0.015021,PAFTOL004638:0.000001,(PAFTOL009295:0.000001,(((PAFTOL009291:0.014775,PAFTOL009287:0.000001,PAFTOL009227:0.007341,(PAFTOL009203:0.000001,PAFTOL004560:0.003672):0.003655):0.009234,PAFTOL004653:0.003887):0.003258,PAFTOL009241:0.000001):0.006145,(PAFTOL004604:0.000001,PAFTOL004603:0.003673):0.014993,PAFTOL009215:0.000001):0.007393,PAFTOL004613:0.000001,PAFTOL004658:0.000001,PAFTOL004608:0.000001):0.003686):0.001770,PAFTOL008419:0.000001,PAFTOL009223:0.000001,PAFTOL004591:0.000001,PAFTOL004552:0.000001,PAFTOL004584:0.000001,PAFTOL009293:0.000001,PAFTOL004624:0.000001,(((PAFTOL004598:0.003886,(PAFTOL004642:0.000001,PAFTOL009179:0.004983):0.009395,PAFTOL009279:0.000001):0.015065,PAFTOL009181:0.000001,PAFTOL009183:0.000001):0.004252,PAFTOL005026:0.000001):0.003703,PAFTOL004664:0.000001,PAFTOL008417:0.000001,PAFTOL013501:0.000001,(PAFTOL009195:0.000001,PAFTOL009259:0.000001,PAFTOL007498:0.000001):0.007418,PAFTOL004562:0.000001,PAFTOL004617:0.000001,PAFTOL008062:0.000001,PAFTOL005043:0.000001,PAFTOL008063:0.000001,PAFTOL009199:0.000001,PAFTOL009231:0.000001,PAFTOL009191:0.000001,PAFTOL004594:0.000001,PAFTOL004625:0.000001,PAFTOL004600:0.000001,PAFTOL004590:0.000001,PAFTOL009283:0.000001,PAFTOL004646:0.000001,PAFTOL004577:0.000001,PAFTOL004567:0.000001,PAFTOL005169:0.000001,PAFTOL004667:0.000001,PAFTOL009261:0.007530,PAFTOL004623:0.026789,(PAFTOL004596:0.000001,PAFTOL004578:0.018903):0.007425,PAFTOL004627:0.003738,PAFTOL005035:0.000001,PAFTOL009221:0.000001,(PAFTOL009209:0.003745,PAFTOL004555:0.000001,PAFTOL004640:0.007439,PAFTOL004601:0.003713,PAFTOL004665:0.000001,PAFTOL008423:0.003709,(PAFTOL005047:0.003688,PAFTOL004648:0.003687,PAFTOL009289:0.000001,SRR8327214:0.007386):0.007323):0.003655,(SRR7905849:0.011182,PAFTOL004609:0.007539):0.003632,((PAFTOL004629:0.000001,(PAFTOL008060:0.000001,PAFTOL009217:0.007509):0.003739,PAFTOL009281:0.000001):0.003738,(((((PAFTOL009321:0.006732,PAFTOL009315:0.044994):0.006232,PAFTOL009311:0.039204):0.002998,PAFTOL009319:0.004227):0.008256,PAFTOL009313:0.073052):0.015411,PAFTOL008421:0.007555):0.003701):0.003675,PAFTOL004582:0.003703,PAFTOL004554:0.000001,PAFTOL009219:0.000001,PAFTOL008439:0.000001,PAFTOL004662:0.007574,PAFTOL009197:0.000001,PAFTOL004631:0.000001,PAFTOL005024:0.000001,(PAFTOL004633:0.000001,PAFTOL004634:0.000001):0.003869,PAFTOL009185:0.011256,PAFTOL004649:0.000001,PAFTOL009257:0.000001,PAFTOL004668:0.000001,PAFTOL009189:0.000001,PAFTOL009255:0.000001,PAFTOL009175:0.000001,PAFTOL004652:0.000001,PAFTOL004618:0.003711);
(((PAFTOL009259:0.000001,PAFTOL007498:0.000001):0.024598,(((((PAFTOL004572:0.013021,PAFTOL009271:0.009400,(PAFTOL004636:0.009524,PAFTOL004618:0.006376):0.006215,PAFTOL004627:0.009487):0.003117,PAFTOL004620:0.003114,(PAFTOL004647:0.009415,PAFTOL004582:0.012555,PAFTOL004608:0.006230):0.003091,(PAFTOL004609:0.000001,PAFTOL004649:0.019495):0.012608,(PAFTOL004578:0.012787,PAFTOL004596:0.003094):0.003125,(PAFTOL008422:0.003104,PAFTOL004623:0.003100,(PAFTOL004654:0.006526,PAFTOL008421:0.009639):0.003007):0.003094):0.003128,(PAFTOL004653:0.006297,(PAFTOL004642:0.015649,(((PAFTOL008062:0.000001,PAFTOL008063:0.000001,PAFTOL009219:0.003229):0.003094,PAFTOL004600:0.000001):0.006300,((PAFTOL009295:0.006527,PAFTOL009241:0.000001,(PAFTOL009215:0.005843,PAFTOL004624:0.000001,PAFTOL009293:0.000001,PAFTOL008417:0.000001,PAFTOL004554:0.000001,PAFTOL009223:0.000001):0.005852,PAFTOL004631:0.000001,PAFTOL008060:0.000001,PAFTOL004590:0.000001):0.006389,PAFTOL004591:0.009640):0.003043):0.006261,(PAFTOL004599:0.000001,(PAFTOL009199:0.000001,(PAFTOL005035:0.024027,PAFTOL009283:0.011565,PAFTOL004664:0.000001,PAFTOL009225:0.000001,PAFTOL004646:0.000001):0.006225):0.003075):0.003078):0.003096,((PAFTOL004625:0.012427,PAFTOL009291:0.000001):0.003095,(PAFTOL004584:0.003095,PAFTOL004652:0.003088,((PAFTOL004598:0.000001,(PAFTOL004594:0.000001,PAFTOL004638:0.000001):0.003098):0.003095,PAFTOL004577:0.000001,PAFTOL009179:0.006249):0.003085):0.003080,((PAFTOL008419:0.000001,(PAFTOL004617:0.000001,PAFTOL009189:0.000001,PAFTOL004560:0.017629,(PAFTOL005024:0.005869,PAFTOL009195:0.005957):0.005849):0.005779,PAFTOL005043:0.005855,(PAFTOL009279:0.005793,PAFTOL004666:0.000001,PAFTOL004667:0.000001):0.005818,PAFTOL004668:0.000001,(PAFTOL009227:0.000001,PAFTOL009287:0.011641):0.005831):0.005834,PAFTOL009191:0.003071):0.000003):0.003082,PAFTOL004613:0.000001):0.003095):0.003075,((PAFTOL009257:0.006952,PAFTOL009255:0.000001):0.003140,(PAFTOL004603:0.012886,((PAFTOL009247:0.006375,SRR7905849:0.000001):0.032576,PAFTOL004644:0.000001):0.003153):0.003071):0.003095,((PAFTOL008439:0.006286,PAFTOL004640:0.009399,((((PAFTOL009251:0.041415,PAFTOL009299:0.008454):0.043638,PAFTOL004619:0.016730):0.005621,((PAFTOL004637:0.028976,(((((PAFTOL009269:0.018079,((PAFTOL008084:0.000001,PAFTOL009285:0.003126):0.003002,(PAFTOL009207:0.000001,PAFTOL004551:0.003187):0.006358):0.006682):0.003387,PAFTOL009267:0.000001):0.006665,((SRR7905862:0.003141,(PAFTOL004566:0.005894,PAFTOL004657:0.011776,PAFTOL004585:0.003128):0.003115,PAFTOL004661:0.005862):0.006274,(PAFTOL004561:0.000001,PAFTOL004564:0.011637,PAFTOL009235:0.005796,(PAFTOL004610:0.000001,PAFTOL004611:0.003079):0.004731):0.004719):0.005522):0.007115,PAFTOL004571:0.000001):0.007372,((PAFTOL009311:0.115858,(PAFTOL009321:0.031323,PAFTOL009315:0.029719,PAFTOL009319:0.043081):0.019200):0.038124,PAFTOL009313:0.083696):0.046838):0.004628):0.018707,(PAFTOL008881:0.019598,(PAFTOL004593:0.000001,PAFTOL009243:0.015444):0.015191):0.007168):0.002999):0.002503,SRR5137212:0.013472):0.016244,PAFTOL008436:0.009330):0.003108,(PAFTOL004604:0.006296,(((PAFTOL004568:0.006474,PAFTOL004634:0.003034):0.009650,PAFTOL004633:0.006377,PAFTOL009221:0.000001):0.003101,PAFTOL004567:0.012747):0.003155):0.003131,(((SRR8327214:0.000001,PAFTOL004648:0.000001,(PAFTOL005047:0.012022,PAFTOL009289:0.005735):0.005976):0.009586,SRR7905861:0.013029):0.002961,PAFTOL009175:0.006273,PAFTOL004574:0.006476,PAFTOL004587:0.000001):0.003112):0.003092,((((PAFTOL004639:0.000001,PAFTOL004626:0.000001,PAFTOL009263:0.000001,PAFTOL004605:0.003090):0.003131,SRR5137213:0.006242):0.003273,PAFTOL004597:0.016143):0.002958,PAFTOL004632:0.010079,(((PAFTOL009245:0.003105,SRR5137211:0.000001):0.008371,PAFTOL004583:0.003412):0.004142,PAFTOL004601:0.000001):0.003164):0.006261):0.005842,(PAFTOL005042:0.000001,PAFTOL009233:0.018264,PAFTOL009185:0.000001,PAFTOL009239:0.011728):0.005798,PAFTOL004629:0.011675,(((SRR5036296:0.006043,PAFTOL009301:0.011964):0.005727,((PAFTOL004553:0.005875,PAFTOL009187:0.000001):0.005841,PAFTOL004665:0.000001):0.005823,(PAFTOL009209:0.000001,PAFTOL008423:0.000001):0.005817):0.003530,((PAFTOL009261:0.012583,PAFTOL009193:0.018967):0.005279,PAFTOL004573:0.000001,PAFTOL009229:0.000001):0.005596):0.002581,PAFTOL005026:0.000001):0.005675):0.005972,PAFTOL009205:0.005946,PAFTOL005025:0.005995,PAFTOL009297:0.011858);
((PAFTOL009283:0.006330,PAFTOL004590:0.008898):0.003143,(PAFTOL004653:0.010650,(PAFTOL008063:0.000001,(((PAFTOL009219:0.006325,PAFTOL009217:0.011499):0.002950,(PAFTOL009295:0.088810,PAFTOL008060:0.000001):0.017645,(PAFTOL009189:0.010715,(PAFTOL009265:0.015751,PAFTOL013501:0.004652):0.014673):0.005835,(PAFTOL004598:0.009696,PAFTOL004554:0.012758,((PAFTOL009233:0.062650,(PAFTOL005169:0.065851,PAFTOL009239:0.057556,PAFTOL009297:0.012514):0.000586):0.014188,PAFTOL008417:0.005462):0.010781):0.012437):0.016936,(PAFTOL004584:0.007514,(((PAFTOL009291:0.007614,PAFTOL005024:0.003044,PAFTOL004577:0.006417,(PAFTOL004624:0.007409,((SRR5036296:0.255966,PAFTOL009179:0.004054):0.069596,PAFTOL004613:0.000001):0.010995,PAFTOL004667:0.002528,(PAFTOL009279:0.000001,PAFTOL004666:0.001261):0.008812):0.001026):0.001919,(((PAFTOL005042:0.006525,PAFTOL005047:0.012990):0.008598,((PAFTOL004568:0.012203,PAFTOL004634:0.009090,PAFTOL004635:0.000001):0.009010,(PAFTOL009175:0.012576,((PAFTOL008436:0.002338,PAFTOL009243:0.046663):0.001878,((PAFTOL009289:0.018070,PAFTOL005026:0.003312,(PAFTOL005025:0.011678,(PAFTOL004593:0.009116,PAFTOL004640:0.005988):0.002741):0.004424):0.005961,PAFTOL009205:0.010831):0.002433):0.005149,((((SRR7905861:0.009876,SRR8327214:0.023696):0.000944,(SRR7905849:0.017732,(SRR7905862:0.042317,(PAFTOL009321:0.172467,PAFTOL004637:0.018469):0.003433):0.012339):0.012998):0.044535,(((SRR5137212:0.030419,(PAFTOL009319:0.057336,PAFTOL009315:0.076786):0.053411,(PAFTOL009311:0.061093,PAFTOL009313:0.088353):0.043389):0.003527,((((PAFTOL004564:0.007455,PAFTOL004571:0.018600,(PAFTOL004661:0.000001,(PAFTOL004657:0.040857,PAFTOL004566:0.010222,PAFTOL004585:0.001060):0.001065):0.004277):0.001892,((PAFTOL009237:0.013501,PAFTOL009253:0.014433):0.019778,(PAFTOL004561:0.005921,(PAFTOL004610:0.001234,PAFTOL009235:0.012906,PAFTOL004611:0.000001):0.002381):0.006474):0.008966):0.000186,((PAFTOL009269:0.015573,((PAFTOL004551:0.002463,PAFTOL009285:0.003159):0.001497,PAFTOL008084:0.001144):0.002267):0.000992,(PAFTOL009267:0.010537,PAFTOL009207:0.001512):0.008289):0.007671):0.026208,PAFTOL004619:0.042872):0.009636):0.024338,((PAFTOL004596:0.018744,(((PAFTOL004658:0.001879,((PAFTOL009271:0.020149,(((PAFTOL008422:0.022910,PAFTOL004627:0.004434):0.004310,(PAFTOL004620:0.001276,((PAFTOL008421:0.026095,(PAFTOL004647:0.049737,PAFTOL004578:0.044288,((PAFTOL004556:0.010056,PAFTOL009261:0.020197):0.002499,PAFTOL004623:0.003897):0.005765):0.002786):0.009010,PAFTOL004636:0.017217):0.002780,PAFTOL004572:0.018742):0.005979):0.005755,PAFTOL004573:0.005011):0.002702):0.002154,(PAFTOL004608:0.012237,PAFTOL004582:0.011108):0.005221):0.001435,PAFTOL004649:0.003925):0.006567,(PAFTOL004618:0.016127,PAFTOL009229:0.021224):0.058287):0.006160,PAFTOL004609:0.006437,(PAFTOL004660:0.002009,(PAFTOL009231:0.040279,(PAFTOL004654:0.022518,(PAFTOL004662:0.009279,PAFTOL009193:0.013779):0.001830):0.009133):0.005763):0.009466):0.008141):0.004663,PAFTOL008439:0.010719):0.000807):0.003472):0.004929,PAFTOL004563:0.005702,(PAFTOL004567:0.009561,(((((((PAFTOL004600:0.001613,((PAFTOL005035:0.006649,PAFTOL009293:0.016659):0.001354,PAFTOL004594:0.002583):0.007372):0.001153,PAFTOL008062:0.012939):0.005477,((PAFTOL009215:0.002518,PAFTOL004631:0.011790,PAFTOL009197:0.000001):0.007885,(PAFTOL004591:0.000001,PAFTOL004664:0.001464):0.001042):0.007796):0.001524,((PAFTOL004552:0.043036,PAFTOL004560:0.000001):0.249041,PAFTOL009203:0.000001):0.014129):0.012246,(PAFTOL009191:0.006353,(((PAFTOL009223:0.004744,PAFTOL004599:0.005150,PAFTOL004642:0.004908):0.002452,PAFTOL004562:0.009592,PAFTOL009181:0.005551,PAFTOL004668:0.001592,(PAFTOL009183:0.017050,PAFTOL008419:0.002336):0.002418):0.007439,(PAFTOL009225:0.028658,PAFTOL009241:0.003820):0.021762,PAFTOL009195:0.006361):0.001027):0.000913):0.005910,PAFTOL004587:0.016684):0.010108,PAFTOL004665:0.030878):0.001945):0.026385):0.000949,((((((PAFTOL009303:0.006065,PAFTOL004555:0.000391):0.001925,PAFTOL004648:0.009048):0.002925,PAFTOL009299:0.017142,PAFTOL009245:0.008957):0.003497,(PAFTOL004553:0.008517,PAFTOL009187:0.004626):0.010617,(SRR5137213:0.005982,PAFTOL009301:0.000001):0.006227):0.010777,(PAFTOL004639:0.019301,PAFTOL004597:0.010605):0.008805,((PAFTOL009249:0.177433,PAFTOL004547:0.007610):0.010640,PAFTOL009251:0.000001,(SRR5137211:0.015011,(PAFTOL004626:0.047532,(PAFTOL004605:0.009213,PAFTOL009263:0.006296):0.004722):0.001576):0.003629,(PAFTOL004632:0.006125,PAFTOL004583:0.001216):0.000907,(PAFTOL004601:0.003179,(PAFTOL008423:0.001052,PAFTOL009209:0.002372):0.001802):0.000905):0.001215):0.007494,(PAFTOL004604:0.008023,((PAFTOL008881:0.004127,((PAFTOL009255:0.024071,PAFTOL009257:0.002853):0.020935,PAFTOL004633:0.024845):0.001675):0.000222,(PAFTOL009281:0.000001,PAFTOL009185:0.017507):0.004028,(PAFTOL004603:0.002577,PAFTOL009221:0.002614):0.005222):0.016562,PAFTOL004629:0.013783):0.002008):0.000920):0.018064,((PAFTOL009259:0.001623,PAFTOL007498:0.000001):0.002529,PAFTOL004644:0.005058):0.001036):0.003887):0.006799,PAFTOL004574:0.018486):0.008204):0.002807,PAFTOL004617:0.001248):0.008462,((PAFTOL009287:0.007243,PAFTOL004652:0.006385):0.002032,PAFTOL005043:0.000001,PAFTOL009227:0.001250,(PAFTOL004625:0.005315,PAFTOL004638:0.007376):0.001048):0.001022):0.004305,PAFTOL009199:0.006301):0.002078):0.002674):0.021972,PAFTOL004646:0.002052);
((PAFTOL009283:0.001845,PAFTOL004646:0.000919):0.000923,(PAFTOL004624:0.000921,PAFTOL008417:0.000001):0.003701,PAFTOL008063:0.002137,PAFTOL004552:0.000001,PAFTOL008060:0.000001,PAFTOL009241:0.001846,PAFTOL009215:0.000923,PAFTOL004631:0.000001,(PAFTOL009295:0.079312,(PAFTOL004591:0.000921,PAFTOL004554:0.000001):0.000453):0.000467,((((PAFTOL004584:0.004660,((PAFTOL009195:0.003684,PAFTOL004638:0.001845,PAFTOL005043:0.000001,PAFTOL004625:0.000001):0.001836,PAFTOL009203:0.003701):0.002813):0.001815,((PAFTOL009287:0.009248,PAFTOL009227:0.008351,PAFTOL004652:0.001832,PAFTOL004560:0.003679,PAFTOL004577:0.000919,PAFTOL009291:0.000920):0.001835,(PAFTOL009191:0.006471,(((PAFTOL004563:0.001820,PAFTOL009239:0.003652,PAFTOL009297:0.009816,(PAFTOL007498:0.000001,PAFTOL009259:0.000001):0.007291):0.004860,((PAFTOL009233:0.019499,(((PAFTOL004649:0.000001,PAFTOL009229:0.008987):0.002228,PAFTOL004660:0.001800):0.003350,((PAFTOL004618:0.000902,PAFTOL009231:0.000913,PAFTOL004658:0.004496):0.001794,(PAFTOL004608:0.001802,PAFTOL004582:0.004510):0.000904):0.000900,((PAFTOL004596:0.002645,PAFTOL004578:0.007384):0.007239,(PAFTOL004573:0.007274,PAFTOL004609:0.002755):0.002265):0.000515,((PAFTOL004654:0.006517,PAFTOL009261:0.006332,(PAFTOL009193:0.005476,PAFTOL004572:0.006358):0.005433,(PAFTOL004647:0.002700,PAFTOL004556:0.002713):0.007255):0.001788,((PAFTOL004620:0.007404,(PAFTOL004662:0.000838,PAFTOL009271:0.006405):0.007349):0.000882,(PAFTOL004623:0.004513,(PAFTOL004636:0.004599,PAFTOL004565:0.006495):0.000836,(PAFTOL004627:0.001831,PAFTOL008422:0.008210):0.000885):0.001802,PAFTOL008421:0.012812):0.004549):0.001808):0.001842):0.000859,((((SRR5137212:0.012828,((PAFTOL009313:0.065978,PAFTOL009311:0.025615):0.005744,(PAFTOL009321:0.025137,(PAFTOL009315:0.106830,PAFTOL009319:0.015378):0.007055):0.036588):0.012887,(PAFTOL004637:0.006368,((((((PAFTOL009285:0.000001,PAFTOL009207:0.000001,PAFTOL004551:0.002708):0.001105,PAFTOL008084:0.000001):0.003651,PAFTOL009269:0.007128):0.009584,((PAFTOL009253:0.001834,((PAFTOL004610:0.000903,PAFTOL004611:0.000902,PAFTOL009235:0.000001):0.003618,PAFTOL009237:0.004533,PAFTOL004561:0.001818):0.000893):0.008367,((PAFTOL004571:0.000001,PAFTOL004564:0.005062):0.000907,PAFTOL009267:0.002763):0.007415):0.001260):0.000887,((PAFTOL004566:0.002860,SRR7905862:0.001937):0.001492,(PAFTOL004661:0.002569,(PAFTOL004657:0.000001,PAFTOL004585:0.000898):0.001962):0.001804):0.003982):0.021222,PAFTOL004619:0.021199):0.001191):0.000878):0.002694,(PAFTOL009247:0.026834,SRR7905849:0.000001):0.021715):0.008623,PAFTOL008881:0.003615,PAFTOL008439:0.005500):0.000853,((((((PAFTOL004547:0.007285,((PAFTOL008423:0.000897,PAFTOL009209:0.000001,PAFTOL004555:0.000001):0.002702,PAFTOL004601:0.000001):0.001814):0.000886,PAFTOL009265:0.006348,((PAFTOL009187:0.000905,(PAFTOL009299:0.003637,(PAFTOL009245:0.000001,SRR5137211:0.003536):0.001404):0.002111,PAFTOL004553:0.007284):0.001426,PAFTOL004597:0.002750):0.000696,(SRR5137213:0.009753,(PAFTOL004632:0.000902,((PAFTOL009249:0.001808,PAFTOL009301:0.003626):0.000895,SRR5036296:0.003827,(PAFTOL004639:0.000902,PAFTOL009263:0.000901,PAFTOL004605:0.004519,PAFTOL004626:0.001802):0.000899):0.001800):0.000924):0.000782,PAFTOL004583:0.003631):0.000059,PAFTOL009303:0.029855):0.000055,(PAFTOL004665:0.003632,(((SRR8327214:0.003406,PAFTOL009289:0.001827):0.001107,PAFTOL004648:0.000001):0.001112,PAFTOL005047:0.002731):0.003748,SRR7905861:0.006865):0.001101):0.000687,PAFTOL009251:0.009278):0.005121,PAFTOL005042:0.000001):0.007768,(PAFTOL004633:0.006067,((PAFTOL004634:0.006470,(PAFTOL004635:0.018626,PAFTOL004568:0.005573):0.001979):0.003331,PAFTOL004567:0.009762):0.001923):0.006292):0.001344,PAFTOL009185:0.005444,(PAFTOL004574:0.006425,(PAFTOL009243:0.003622,PAFTOL004593:0.002714):0.000817):0.006432,(((PAFTOL004640:0.006371,(PAFTOL008436:0.002074,PAFTOL009175:0.010353):0.004303):0.002723,(PAFTOL005025:0.001830,PAFTOL004587:0.007306):0.000885,(PAFTOL005026:0.000908,PAFTOL009205:0.001040):0.005279):0.000898,(PAFTOL009257:0.006429,PAFTOL009255:0.001730):0.009299):0.000898,PAFTOL004644:0.014737):0.001322):0.005149,((PAFTOL004603:0.002733,PAFTOL005169:0.000923,PAFTOL009221:0.003626):0.000901,PAFTOL004604:0.008200,(PAFTOL004629:0.002743,PAFTOL009281:0.004563):0.001783):0.002041):0.007063,(PAFTOL005024:0.001842,PAFTOL009189:0.000918):0.000919):0.001386,PAFTOL004562:0.003679,PAFTOL013501:0.002786,(PAFTOL004599:0.001870,PAFTOL004613:0.007488):0.000890,PAFTOL008419:0.001834,PAFTOL009279:0.004609,PAFTOL004653:0.011205,(PAFTOL004642:0.005570,PAFTOL004617:0.002768):0.000909,(PAFTOL004668:0.000925,PAFTOL004666:0.005503,PAFTOL004667:0.001848):0.003627):0.001045,(PAFTOL009179:0.064206,PAFTOL009183:0.001832,PAFTOL009181:0.004631):0.002770):0.003155,(PAFTOL009293:0.000001,PAFTOL004600:0.001846,PAFTOL009197:0.000921):0.001839,(PAFTOL004598:0.004625,PAFTOL005035:0.002805,PAFTOL009217:0.006499,(PAFTOL008062:0.000919,PAFTOL004594:0.000001):0.002763,PAFTOL009219:0.005548):0.000918):0.001044,PAFTOL004664:0.000001):0.000004,PAFTOL009199:0.003703,PAFTOL004590:0.001847,PAFTOL009225:0.001852,PAFTOL009223:0.000001);
(((PAFTOL009313:0.094005,(PAFTOL009315:0.012619,(PAFTOL009319:0.016334,PAFTOL009321:0.018789):0.015253):0.045423):0.006062,PAFTOL009311:0.058352):0.043869,(PAFTOL004567:0.001313,PAFTOL004634:0.040184):0.004690,((PAFTOL004608:0.006814,(((((PAFTOL004661:0.013913,((PAFTOL009253:0.015038,PAFTOL004561:0.005613):0.005604,PAFTOL009237:0.000001):0.007812):0.022097,PAFTOL004666:0.026275):0.008739,PAFTOL004654:0.029748):0.109556,(PAFTOL004662:0.000001,PAFTOL009271:0.007842):0.001675):0.027028,(PAFTOL004578:0.009100,PAFTOL004627:0.026586):0.005345):0.003184):0.004102,(((PAFTOL009255:0.004819,PAFTOL009257:0.005713):0.011583,(PAFTOL005026:0.033115,PAFTOL009205:0.000001,PAFTOL005025:0.005206):0.007959):0.002198,PAFTOL004640:0.026171,(PAFTOL009243:0.016793,(PAFTOL008439:0.012992,((PAFTOL004658:0.015135,PAFTOL009231:0.016977):0.009902,((PAFTOL004636:0.022565,PAFTOL004572:0.006409):0.003631,PAFTOL009193:0.031539,PAFTOL004647:0.006330):0.009865):0.009262):0.003583,((PAFTOL005042:0.004662,(PAFTOL009299:0.009468,PAFTOL004553:0.013123):0.004843):0.010743,PAFTOL009301:0.011632):0.013770,(PAFTOL004563:0.008075,PAFTOL009281:0.012375):0.004777):0.014182,(PAFTOL005047:0.010111,((PAFTOL004605:0.006966,PAFTOL004639:0.002144):0.006159,(PAFTOL004626:0.000001,PAFTOL009263:0.010015):0.030216,PAFTOL009187:0.003681):0.005012):0.012385):0.003569,(((PAFTOL008063:0.002913,(PAFTOL004591:0.004126,(((PAFTOL004613:0.008926,(PAFTOL009283:0.018694,PAFTOL004646:0.005640,PAFTOL009199:0.001586,PAFTOL009295:0.000001,PAFTOL004554:0.000001,PAFTOL004664:0.000001,(PAFTOL008417:0.000001,PAFTOL004624:0.000001):0.005074):0.003922,(PAFTOL004594:0.000001,PAFTOL008062:0.007096):0.040311):0.004557,((PAFTOL009227:0.003796,(PAFTOL008419:0.012650,PAFTOL004584:0.000001):0.004761,PAFTOL009181:0.000001,PAFTOL004668:0.000001,(((PAFTOL009179:0.043008,PAFTOL009203:0.011681):0.003547,PAFTOL004652:0.005167,PAFTOL004625:0.003275):0.001284,(PAFTOL009233:0.039444,PAFTOL009287:0.000001):0.010409):0.001245):0.002885,PAFTOL005024:0.004921,PAFTOL009191:0.005171):0.002874,((PAFTOL004617:0.010907,PAFTOL004562:0.000001):0.003516,PAFTOL009225:0.011652,PAFTOL004667:0.007847,(PAFTOL009217:0.000001,PAFTOL004600:0.019702,PAFTOL004552:0.003877,PAFTOL009215:0.007442,(PAFTOL005035:0.007133,PAFTOL008060:0.015051):0.001942):0.004991):0.010367):0.002695,PAFTOL005043:0.002492,PAFTOL004599:0.020911):0.002074):0.005368):0.015142,PAFTOL004629:0.019075):0.006049,(PAFTOL004587:0.018736,((PAFTOL004593:0.042537,PAFTOL004574:0.008336,(PAFTOL004568:0.021361,PAFTOL004633:0.018063):0.005092):0.008715,((PAFTOL009175:0.006943,PAFTOL004603:0.011410):0.015206,(PAFTOL009303:0.014738,PAFTOL009221:0.000001):0.011736,PAFTOL004604:0.009249):0.006412,(((PAFTOL009185:0.014064,PAFTOL007498:0.024841):0.003381,SRR5137213:0.012824):0.060373,(PAFTOL008881:0.010101,((((PAFTOL004657:0.004617,PAFTOL004585:0.003770):0.008454,((PAFTOL004610:0.000001,PAFTOL009235:0.034686,PAFTOL004611:0.008820):0.013306,(((PAFTOL009285:0.100772,PAFTOL008084:0.000001):0.002656,(PAFTOL004551:0.000001,PAFTOL009207:0.000001):0.021772):0.002740,PAFTOL004564:0.013697,PAFTOL004571:0.014934,(PAFTOL009269:0.028644,PAFTOL009267:0.141194):0.040636):0.033473):0.001548):0.024715,PAFTOL004619:0.046306,PAFTOL004637:0.030688):0.007796,(PAFTOL004660:0.008720,SRR7905849:0.000001):0.013261):0.002021):0.005274,((SRR5137211:0.006214,PAFTOL004583:0.002223):0.003082,((((PAFTOL009289:0.000001,PAFTOL009261:0.000001,PAFTOL008422:0.045941):0.001094,PAFTOL004635:0.029964):0.013197,PAFTOL009251:0.040111,(((PAFTOL009239:0.000001,PAFTOL005169:0.000001):0.030510,PAFTOL009259:0.008688):0.005112,PAFTOL009297:0.011196):0.009925):0.004963,PAFTOL004632:0.018749):0.000765,((PAFTOL008423:0.001380,(PAFTOL004555:0.000001,PAFTOL009209:0.000001):0.005388):0.004200,(SRR8327214:0.000889,(PAFTOL004547:0.000001,SRR7905861:0.000001):0.008291):0.002221,PAFTOL004648:0.002053):0.002192,((((PAFTOL004601:0.005972,(PAFTOL004597:0.004756,PAFTOL009245:0.021538):0.001375):0.001072,PAFTOL009265:0.004205):0.000002,PAFTOL004620:0.023066):0.000002,SRR5036296:0.002773):0.011979):0.001085):0.009980,((((PAFTOL013501:0.003703,PAFTOL009291:0.009700):0.002727,PAFTOL004638:0.003075,(((PAFTOL009293:0.007641,PAFTOL004631:0.002251):0.002196,(PAFTOL009279:0.032558,(PAFTOL009241:0.006641,((PAFTOL009219:0.006867,(PAFTOL009195:0.009308,(PAFTOL004598:0.047270,PAFTOL004590:0.034359):0.028890):0.012511):0.001607,PAFTOL009223:0.007244):0.019547,PAFTOL004642:0.015960):0.019875):0.000548):0.033375,PAFTOL004577:0.000001):0.015564):0.001026,(PAFTOL009189:0.002662,PAFTOL004560:0.004138,(PAFTOL004573:0.020784,PAFTOL004653:0.005577):0.005495):0.015207):0.011784,PAFTOL004644:0.012241,((PAFTOL009229:0.011827,PAFTOL004623:0.009019):0.001587,PAFTOL004565:0.013990,PAFTOL008421:0.017991,((((PAFTOL004596:0.001016,PAFTOL004566:0.000001):0.000002,PAFTOL004556:0.005759):0.000001,PAFTOL004665:0.000001,(PAFTOL004618:0.003091,PAFTOL004649:0.003868):0.001019):0.000001,PAFTOL004582:0.004109,PAFTOL004609:0.016006):0.003072):0.003058):0.001062,PAFTOL008436:0.011755):0.040170):0.002207):0.007655):0.002780);
(((((PAFTOL004640:0.012461,((PAFTOL004553:0.003960,((PAFTOL004626:0.002797,PAFTOL004605:0.001392,(((PAFTOL009249:0.012409,SRR5137213:0.006151):0.026025,PAFTOL004597:0.004150):0.000818,((PAFTOL009245:0.005363,SRR5036296:0.004613,PAFTOL004632:0.004613):0.002419,PAFTOL004639:0.002196):0.002356):0.008135):0.000689,SRR5137211:0.003584):0.001513,PAFTOL009299:0.013906,(PAFTOL009251:0.007706,PAFTOL009265:0.012244,PAFTOL009301:0.007464):0.009023,PAFTOL009187:0.001520):0.000928,PAFTOL004583:0.006130,PAFTOL009303:0.060466):0.002961):0.003827,(PAFTOL009255:0.004606,((((PAFTOL009205:0.000001,PAFTOL005025:0.007154):0.001645,PAFTOL005026:0.003071):0.000945,(PAFTOL009233:0.033833,PAFTOL009185:0.004633):0.002196):0.000925,(PAFTOL004644:0.010075,(PAFTOL009239:0.027384,PAFTOL007498:0.001551):0.000753):0.000750,((((PAFTOL004613:0.007004,PAFTOL009191:0.004982):0.002059,(((((PAFTOL009179:0.047546,((PAFTOL009295:0.022198,PAFTOL008062:0.008551,PAFTOL009219:0.001823):0.006698,PAFTOL009293:0.000001,PAFTOL009183:0.010097,PAFTOL009217:0.004797):0.004908):0.008687,PAFTOL004594:0.000001):0.000744,PAFTOL004642:0.002774,(PAFTOL004598:0.000001,PAFTOL008063:0.000694):0.000692,PAFTOL009283:0.002077,PAFTOL009197:0.000001,PAFTOL009225:0.001399):0.001368,(PAFTOL009223:0.000001,(PAFTOL004600:0.000001,(PAFTOL009241:0.008717,PAFTOL004631:0.008409):0.000720,(PAFTOL004591:0.000690,PAFTOL004646:0.000001):0.000690,(PAFTOL004590:0.000688,(PAFTOL008417:0.004543,PAFTOL009215:0.002266):0.001497):0.000002):0.004455):0.001112):0.001388,((PAFTOL004638:0.000696,PAFTOL009195:0.001388):0.000691,(PAFTOL009291:0.004211,PAFTOL004652:0.002793):0.000676,(((PAFTOL005042:0.001609,PAFTOL009287:0.004876):0.001153,PAFTOL005043:0.000739):0.001477,((PAFTOL009203:0.012199,((((((PAFTOL004658:0.026936,PAFTOL009261:0.020926):0.021580,PAFTOL004552:0.009538):0.005504,PAFTOL009181:0.021599):0.004739,((PAFTOL004560:0.016031,PAFTOL013501:0.004256):0.003270,PAFTOL004554:0.009495):0.000613):0.023526,(PAFTOL005035:0.027225,(PAFTOL009175:0.009478,(PAFTOL004547:0.014727,PAFTOL009281:0.011172):0.017636):0.047777):0.013781):0.032825,((PAFTOL004667:0.000001,PAFTOL009279:0.001503,PAFTOL004666:0.000756):0.006117,PAFTOL009189:0.009455):0.002942):0.000950):0.002454,PAFTOL008419:0.000778):0.001601,(PAFTOL004562:0.008274,PAFTOL009227:0.003664):0.000899):0.012555):0.004242):0.002066,(((PAFTOL009257:0.010753,PAFTOL008881:0.005073):0.009015,PAFTOL004574:0.010412):0.006612,((((PAFTOL004577:0.004238,PAFTOL004625:0.004184):0.001500,PAFTOL004617:0.004237):0.003975,PAFTOL004584:0.009851):0.000989,PAFTOL004653:0.008388,((PAFTOL004668:0.003792,(PAFTOL009199:0.005257,((PAFTOL004664:0.004885,PAFTOL004624:0.033492):0.017375,PAFTOL008060:0.002658):0.000608):0.004455,PAFTOL005024:0.005688):0.003579,PAFTOL004599:0.005610):0.002090):0.002300):0.009901):0.005754,(((PAFTOL004593:0.004935,PAFTOL009243:0.005348):0.004936,PAFTOL004587:0.003565):0.002468,PAFTOL008436:0.003534):0.000930):0.002878,(PAFTOL009297:0.013580,PAFTOL009259:0.007192,PAFTOL004563:0.003324):0.001898):0.001381):0.002906):0.000704):0.001424,((PAFTOL004608:0.008504,(((PAFTOL004654:0.014611,PAFTOL004573:0.006929):0.001562,(PAFTOL008422:0.031127,PAFTOL004649:0.042389):0.004653,PAFTOL009271:0.015500):0.000696,((PAFTOL004556:0.005429,(PAFTOL009263:0.013987,((PAFTOL004623:0.011552,PAFTOL004636:0.010281):0.008047,(PAFTOL004627:0.014349,((PAFTOL004565:0.010611,(PAFTOL004660:0.011548,(PAFTOL009231:0.035276,(PAFTOL004635:0.010037,PAFTOL005169:0.019693):0.010709):0.009470):0.001059,PAFTOL009193:0.026083):0.004324,PAFTOL004620:0.026077):0.007408):0.001730):0.000417):0.000686):0.008223,PAFTOL004582:0.047141):0.007532,(((PAFTOL004609:0.008737,PAFTOL009229:0.005332):0.007109,PAFTOL004578:0.010183,((PAFTOL004662:0.008390,PAFTOL004618:0.024785):0.003506,PAFTOL004572:0.006223):0.001325):0.000477,PAFTOL004647:0.018770):0.008278,(PAFTOL008421:0.008422,PAFTOL004596:0.002294):0.000737):0.002460):0.003282,(((PAFTOL009221:0.002286,PAFTOL004603:0.010044):0.003251,((PAFTOL004568:0.032857,PAFTOL004634:0.003135):0.001670,PAFTOL004567:0.006424):0.002190):0.002725,PAFTOL004629:0.008403,PAFTOL004633:0.006073,PAFTOL004604:0.006087):0.005142):0.000685,PAFTOL008439:0.008466):0.002169,((PAFTOL009247:0.044416,SRR7905849:0.000001):0.016565,(((((PAFTOL009321:0.021565,(PAFTOL009315:0.017425,PAFTOL009319:0.016065):0.006526):0.031617,(PAFTOL009311:0.035077,PAFTOL009313:0.049649):0.011851):0.013563,(SRR5137212:0.016962,PAFTOL004637:0.016945):0.004811):0.013549,PAFTOL004619:0.026342):0.003528,(((PAFTOL004564:0.029226,PAFTOL004571:0.000001):0.003389,((PAFTOL009269:0.008408,PAFTOL009267:0.005266):0.000870,(PAFTOL008084:0.002083,(PAFTOL009285:0.001382,(PAFTOL004551:0.000001,PAFTOL009207:0.004183):0.000689):0.000692):0.002009):0.003057):0.003461,((PAFTOL009235:0.002106,(PAFTOL004611:0.001390,PAFTOL004610:0.001388,(PAFTOL004561:0.007723,PAFTOL009237:0.022148):0.001373):0.001372):0.012168,((PAFTOL004566:0.001559,SRR7905862:0.000001,(PAFTOL004585:0.002086,PAFTOL004657:0.001394):0.000692,PAFTOL004661:0.002777):0.004405,PAFTOL009253:0.024233):0.000405):0.002131):0.024780):0.003566):0.009950):0.007639,SRR7905861:0.002772,((PAFTOL004665:0.206415,PAFTOL004648:0.000178):0.001213,(PAFTOL009289:0.048469,SRR8327214:0.000001):0.001391):0.004170,((PAFTOL008423:0.001399,PAFTOL004555:0.012112,PAFTOL009209:0.000001):0.000698,(PAFTOL005047:0.008859,PAFTOL004601:0.001400):0.005656):0.001389);
((PAFTOL005169:0.000001,PAFTOL009221:0.000001):0.012813,(PAFTOL004603:0.005254,((((((PAFTOL009239:0.001915,(PAFTOL004563:0.012379,(PAFTOL007498:0.004340,PAFTOL009259:0.006357):0.011618,PAFTOL009297:0.004507):0.005024):0.001554,PAFTOL004644:0.011627):0.006227,((((((((((SRR7905862:0.005188,(PAFTOL004661:0.007147,(PAFTOL009235:0.005695,PAFTOL004610:0.004766,PAFTOL004561:0.002971):0.009560,PAFTOL009269:0.010558):0.001792):0.000750,PAFTOL004585:0.005109):0.001186,((((PAFTOL004637:0.061706,PAFTOL004657:0.013141):0.005893,PAFTOL004611:0.039953):0.037922,((((PAFTOL004551:0.000001,(PAFTOL009267:0.008372,PAFTOL004564:0.020875,(PAFTOL004566:0.052711,(PAFTOL009253:0.012616,PAFTOL009237:0.053975):0.041561):0.008723):0.009236):0.005842,PAFTOL009207:0.000001):0.008939,PAFTOL009285:0.005698):0.014760,PAFTOL008084:0.000001):0.006804):0.000695,PAFTOL004571:0.008332):0.035414):0.031754,(PAFTOL004619:0.028310,((PAFTOL009313:0.131659,PAFTOL009311:0.111574):0.009567,(PAFTOL009321:0.023905,(PAFTOL009319:0.011901,PAFTOL009315:0.037208):0.003345):0.059026):0.025689):0.002547):0.014789,(SRR7905849:0.000001,PAFTOL009247:0.033722):0.023749):0.008343,PAFTOL008439:0.015545):0.008560,(((PAFTOL004555:0.000001,PAFTOL004547:0.018074,(((PAFTOL009303:0.085843,PAFTOL009175:0.000001):0.055426,PAFTOL009209:0.005385):0.000172,SRR5036296:0.000001):0.000236,((PAFTOL009289:0.000001,PAFTOL009233:0.015202):0.052690,(PAFTOL005047:0.000001,PAFTOL004648:0.002293):0.004804):0.002030,PAFTOL004665:0.009502,PAFTOL005025:0.007552,PAFTOL005026:0.000001,(PAFTOL005042:0.001924,(PAFTOL009245:0.009074,PAFTOL009251:0.005085,(PAFTOL009187:0.002013,PAFTOL004553:0.007661):0.001544):0.003525):0.003622,PAFTOL009205:0.004583):0.005193,((PAFTOL004593:0.001738,PAFTOL009243:0.007615):0.005336,PAFTOL004587:0.008567):0.005045,(PAFTOL004632:0.012254,((PAFTOL004597:0.022950,((PAFTOL009249:0.005119,(SRR5137212:0.030447,PAFTOL009301:0.000001):0.006889):0.004531,PAFTOL009265:0.018144,(SRR5137213:0.005565,PAFTOL009263:0.002827):0.002831):0.003775,(PAFTOL004639:0.002191,PAFTOL004605:0.027996):0.004294):0.004438,PAFTOL004583:0.003388):0.004470):0.001529):0.027158,(SRR7905861:0.005052,SRR8327214:0.010988,(((PAFTOL004601:0.013469,PAFTOL008423:0.006572):0.003890,((PAFTOL009299:0.008166,SRR5137211:0.043184):0.003535,PAFTOL004626:0.010923):0.001790,PAFTOL009257:0.008564):0.001276,(PAFTOL004574:0.007385,PAFTOL008436:0.008587):0.001139):0.003873):0.001998):0.006108):0.002399,((((PAFTOL004618:0.009340,(((PAFTOL004609:0.019824,(PAFTOL009231:0.007588,PAFTOL004660:0.003579):0.038749,(((PAFTOL004662:0.002671,PAFTOL004573:0.039592,PAFTOL009271:0.002652,(((PAFTOL004572:0.017260,PAFTOL004636:0.015688):0.001170,PAFTOL004654:0.013404,PAFTOL008421:0.008627):0.001292,PAFTOL008422:0.018764,PAFTOL004627:0.025332):0.002646):0.002572,PAFTOL009193:0.020989):0.002767,(PAFTOL004565:0.021537,PAFTOL004620:0.005787):0.011487):0.004770,PAFTOL004658:0.008632):0.005332,PAFTOL009229:0.005804):0.001549,PAFTOL004649:0.012386):0.016859):0.003580,PAFTOL004623:0.014274):0.018435,(PAFTOL004647:0.022651,PAFTOL004578:0.016121):0.007461):0.004708,PAFTOL009185:0.018388):0.002164):0.002841,PAFTOL004567:0.027003):0.004869,(PAFTOL004599:0.019661,((((PAFTOL004568:0.014521,PAFTOL004634:0.012824):0.011282,PAFTOL004633:0.055296):0.003576,PAFTOL004635:0.031863):0.015550,(PAFTOL008881:0.017185,(((PAFTOL004556:0.004286,PAFTOL009261:0.002543):0.016050,((PAFTOL004608:0.008004,PAFTOL004582:0.004529):0.002081,PAFTOL004596:0.011975):0.003561):0.002852,(PAFTOL009255:0.012480,PAFTOL004640:0.011438):0.007884):0.001749):0.002164):0.001769):0.035408):0.003195):0.000843,(((PAFTOL009199:0.028740,(PAFTOL004560:0.008048,PAFTOL004562:0.033353):0.054851):0.016384,(((PAFTOL009197:0.002680,PAFTOL009223:0.010265):0.006663,((PAFTOL009241:0.000001,PAFTOL009225:0.005726,PAFTOL009217:0.002571):0.000949,PAFTOL009295:0.003680):0.000931,PAFTOL008063:0.032392,(PAFTOL008417:0.004479,PAFTOL004624:0.005696,((PAFTOL004598:0.008985,PAFTOL004552:0.000001):0.012186,PAFTOL004631:0.005069):0.002404):0.004941):0.003261,(PAFTOL004668:0.007649,PAFTOL009183:0.012780,(PAFTOL009279:0.000001,PAFTOL004666:0.001944):0.005670):0.001893,(PAFTOL004591:0.025617,((PAFTOL009179:0.013990,PAFTOL009181:0.002820):0.006905,PAFTOL008419:0.003869):0.001797,PAFTOL004613:0.006898):0.001172,(PAFTOL004667:0.010435,(((PAFTOL009227:0.009485,PAFTOL009203:0.002598,(PAFTOL004625:0.004637,(PAFTOL005043:0.001892,PAFTOL004638:0.001366):0.005571):0.001497,PAFTOL009195:0.001900,((PAFTOL009191:0.005311,PAFTOL004652:0.004845,PAFTOL004653:0.007895):0.005280,PAFTOL013501:0.004437,(PAFTOL005024:0.000001,PAFTOL009189:0.000001):0.005639):0.000875):0.000874,PAFTOL005035:0.000001):0.000001,(PAFTOL004617:0.006612,PAFTOL004584:0.008660):0.001853,(PAFTOL009287:0.010978,PAFTOL009291:0.003821):0.008490):0.000435):0.000437):0.005286,((PAFTOL004554:0.000001,PAFTOL004664:0.002573):0.005163,PAFTOL009283:0.006668,(PAFTOL004590:0.002633,PAFTOL009293:0.009351,(PAFTOL004642:0.010193,PAFTOL004646:0.002809):0.000816):0.004232):0.001688):0.000756,(((PAFTOL008060:0.000001,PAFTOL008062:0.005493):0.006173,((PAFTOL009219:0.001465,(PAFTOL004600:0.000001,PAFTOL009215:0.002375):0.004831):0.001696,PAFTOL004594:0.007474):0.022169):0.006328,PAFTOL004577:0.014137):0.001800):0.007422):0.002296,PAFTOL004629:0.011245):0.001057,PAFTOL004604:0.018844):0.005985):0.003109,PAFTOL009281:0.018261);
((((PAFTOL009227:0.006870,(PAFTOL009195:0.000001,PAFTOL004613:0.002256):0.003562,PAFTOL009287:0.005363,PAFTOL009203:0.001777,PAFTOL009291:0.005354,PAFTOL004625:0.005378,PAFTOL005024:0.005369,(PAFTOL004652:0.004070,PAFTOL004577:0.001949,PAFTOL004584:0.005848):0.001940):0.006854,PAFTOL008419:0.007827,PAFTOL004642:0.009285,(PAFTOL004653:0.005120,PAFTOL004617:0.005965):0.002556,(PAFTOL009293:0.002983,PAFTOL004631:0.002176,PAFTOL004624:0.003517,((PAFTOL008063:0.000001,PAFTOL008062:0.002436,PAFTOL009219:0.002808):0.004523,PAFTOL004646:0.004508):0.001491,PAFTOL009241:0.003973,PAFTOL009283:0.003965,PAFTOL008060:0.003137,(PAFTOL004590:0.005976,PAFTOL004591:0.000001,PAFTOL009199:0.000001):0.001979):0.004508):0.006057,PAFTOL004633:0.012138,PAFTOL004567:0.009256,((PAFTOL004634:0.008880,PAFTOL004568:0.002663):0.007662,PAFTOL004629:0.017532):0.002438,((((PAFTOL004583:0.002000,SRR5036296:0.007308):0.004036,(PAFTOL009187:0.002996,((SRR5137211:0.005733,PAFTOL009245:0.000001):0.001904,PAFTOL004553:0.000001,PAFTOL005042:0.006128):0.001426):0.001513):0.003023,((PAFTOL004626:0.000001,PAFTOL004639:0.016068):0.005464,(PAFTOL004605:0.002229,PAFTOL009301:0.011715):0.002286):0.004520):0.001667,(PAFTOL009221:0.019659,(((((((PAFTOL004571:0.012198,((PAFTOL009267:0.009805,PAFTOL009269:0.014509):0.008474,(PAFTOL004551:0.006068,(PAFTOL009207:0.007164,PAFTOL009285:0.004497,PAFTOL008084:0.000001):0.001473):0.007588):0.001525):0.001465,((PAFTOL004657:0.006051,((PAFTOL004661:0.004033,PAFTOL004585:0.003651):0.000874,PAFTOL004566:0.000001,SRR7905862:0.003112):0.001067):0.004538,(PAFTOL004610:0.000001,PAFTOL004561:0.009437,PAFTOL004611:0.002987,PAFTOL009235:0.000001,PAFTOL009253:0.009027):0.009050):0.001510):0.018478,((((PAFTOL009321:0.031418,(PAFTOL009315:0.019781,PAFTOL009319:0.021099):0.007390):0.052947,(PAFTOL009313:0.096736,PAFTOL009311:0.045272):0.019355):0.013937,PAFTOL004619:0.037223):0.009322,(PAFTOL004637:0.021653,SRR5137212:0.027675):0.005837):0.010121):0.004459,SRR7905849:0.016975):0.002996,((PAFTOL009205:0.000001,PAFTOL005026:0.000001):0.012779,PAFTOL008439:0.010564):0.001684):0.004574,((((SRR7905861:0.004553,PAFTOL004597:0.013764,(PAFTOL004555:0.000001,PAFTOL009209:0.001499,SRR8327214:0.012589,PAFTOL004665:0.006245,PAFTOL005047:0.003005,(PAFTOL004632:0.000001,PAFTOL009303:0.003284):0.009108,(PAFTOL009289:0.001503,PAFTOL004648:0.001518):0.001498,PAFTOL008423:0.001891,PAFTOL004601:0.004515):0.001501):0.009102,PAFTOL004640:0.007590):0.003054,(((PAFTOL009255:0.003872,PAFTOL009257:0.005400):0.012770,(PAFTOL004574:0.009256,PAFTOL004587:0.020296):0.006040):0.004580,(PAFTOL009185:0.007564,PAFTOL009233:0.040525,PAFTOL008881:0.003119):0.001508):0.001509):0.003036,PAFTOL008436:0.010701):0.001472):0.003028,(((PAFTOL004649:0.007301,(PAFTOL004658:0.002020,PAFTOL004660:0.004866):0.008603,((PAFTOL004620:0.008986,PAFTOL004573:0.008127,(PAFTOL004623:0.006380,PAFTOL004578:0.001540):0.001519,((PAFTOL009271:0.000001,PAFTOL004662:0.004237):0.013278,PAFTOL004654:0.014607):0.002085,(PAFTOL004627:0.002463,PAFTOL004572:0.002218,PAFTOL008421:0.008563):0.010930):0.002254,PAFTOL004636:0.027239):0.002207,PAFTOL004609:0.000001,PAFTOL009231:0.003678,(PAFTOL009229:0.006045,PAFTOL004618:0.002068):0.001996):0.002264,PAFTOL004596:0.006569):0.006872,(PAFTOL004582:0.001505,PAFTOL004608:0.007261):0.006056,PAFTOL004647:0.025842):0.007606,(PAFTOL005025:0.007144,(PAFTOL009243:0.007585,PAFTOL004593:0.003163):0.004215):0.008564):0.003217):0.002969):0.002860,(PAFTOL004604:0.015075,PAFTOL004603:0.010440):0.001851):0.005175,(PAFTOL009259:0.002206,PAFTOL007498:0.000001):0.006924,PAFTOL004644:0.011623,PAFTOL009297:0.007462);
((PAFTOL004574:0.005497,(((PAFTOL004597:0.012288,(PAFTOL004626:0.007093,SRR5137213:0.007546):0.001355):0.002570,((SRR5036296:0.014004,PAFTOL004583:0.001795):0.002462,(PAFTOL004632:0.000001,PAFTOL009303:0.000999):0.003648,(PAFTOL009245:0.001827,SRR5137211:0.005511):0.005501):0.001209):0.000610,(SRR7905861:0.004920,((PAFTOL004648:0.003681,SRR8327214:0.001839):0.001201,PAFTOL009209:0.002448):0.003055):0.000595):0.000609):0.000601,((((PAFTOL009257:0.004492,PAFTOL005169:0.002590,PAFTOL009185:0.009040,(PAFTOL004640:0.007090,(((((((PAFTOL008417:0.000640,PAFTOL004552:0.000001):0.004509,(((PAFTOL004664:0.000644,PAFTOL009293:0.000001,(PAFTOL004598:0.000643,PAFTOL009215:0.001278,PAFTOL009217:0.006433):0.000016):0.000622,PAFTOL009295:0.005802,PAFTOL009283:0.003196):0.000638,PAFTOL004562:0.004487,(PAFTOL004554:0.001280,(PAFTOL009223:0.000001,PAFTOL009225:0.000001):0.004293):0.002132,PAFTOL009197:0.000001,PAFTOL009219:0.002565,PAFTOL005035:0.000647,(PAFTOL008060:0.000616,((PAFTOL009241:0.004296,((PAFTOL004591:0.000606,PAFTOL009199:0.000001):0.000604,PAFTOL004646:0.001815,PAFTOL004631:0.002425):0.002430):0.001213,PAFTOL009191:0.006725,(PAFTOL004599:0.004205,PAFTOL004653:0.006208):0.001306,(PAFTOL004590:0.000611,(PAFTOL008063:0.001216,PAFTOL008062:0.004267,PAFTOL004600:0.003650,PAFTOL004594:0.000001):0.000605):0.000605,(PAFTOL004624:0.004285,((PAFTOL004625:0.009940,PAFTOL004642:0.008079):0.000497,((PAFTOL004638:0.000609,(PAFTOL009227:0.004285,PAFTOL004577:0.002459):0.000611):0.000607,PAFTOL004617:0.003676,PAFTOL005024:0.004898,PAFTOL004652:0.005511):0.002438):0.001217):0.001823,PAFTOL004584:0.000001):0.000602):0.004903):0.002443):0.001213,(PAFTOL009203:0.005921,PAFTOL009291:0.000648,PAFTOL009287:0.000647,PAFTOL009195:0.003857,PAFTOL005043:0.001929,PAFTOL005042:0.000655):0.003849,PAFTOL004613:0.010372,(PAFTOL013501:0.009777,(PAFTOL004560:0.005853,PAFTOL009189:0.005844):0.001948):0.000595):0.000615,PAFTOL009183:0.007041):0.000832,PAFTOL009179:0.035025):0.002601,PAFTOL009181:0.000711):0.002103,((PAFTOL009279:0.000001,PAFTOL004666:0.000001):0.011708,(PAFTOL008419:0.013673,(PAFTOL004668:0.000001,PAFTOL004667:0.001748):0.000864):0.000578):0.007411):0.000612):0.000599):0.000606,(PAFTOL005025:0.007095,PAFTOL005026:0.001932):0.000633,PAFTOL004563:0.004229,(PAFTOL009243:0.005817,PAFTOL009281:0.011662,(PAFTOL004547:0.010356,((PAFTOL004553:0.005795,PAFTOL009187:0.000001):0.002565,(PAFTOL009299:0.006554,PAFTOL009251:0.009128):0.001191):0.000635,((PAFTOL009301:0.006431,PAFTOL009249:0.001286):0.001935,(PAFTOL004605:0.010992,PAFTOL009263:0.001916,PAFTOL004639:0.001289):0.000626):0.004504,((PAFTOL008423:0.000637,PAFTOL009289:0.003243,PAFTOL004555:0.000638,PAFTOL005047:0.001916):0.000637,PAFTOL004665:0.002582,PAFTOL004601:0.003214):0.003197,PAFTOL009265:0.009077):0.001276):0.000637):0.005482,(PAFTOL009175:0.071649,PAFTOL008436:0.001952):0.001754):0.000627,PAFTOL009255:0.006106,PAFTOL008881:0.001234,(PAFTOL004593:0.006129,PAFTOL009221:0.006158,PAFTOL004587:0.009619):0.000603,(PAFTOL004604:0.010491,PAFTOL004603:0.004253):0.006172,PAFTOL009205:0.002436,((PAFTOL004633:0.009367,PAFTOL004567:0.008683):0.000485,((PAFTOL004634:0.012801,PAFTOL004568:0.004610):0.000923,PAFTOL004635:0.010582):0.009970,PAFTOL004629:0.009178):0.001211):0.000604,PAFTOL009233:0.030757,PAFTOL004644:0.009210,(((((SRR7905849:0.006549,PAFTOL009247:0.014675):0.008958,(((((PAFTOL009311:0.045675,PAFTOL009313:0.066789):0.009107,((PAFTOL009319:0.024502,PAFTOL009315:0.036438):0.007975,PAFTOL009321:0.030265):0.041115):0.017456,(SRR5137212:0.157127,PAFTOL004637:0.006849):0.010327):0.004362,((PAFTOL009237:0.012368,PAFTOL004564:0.007463):0.006437,((PAFTOL008084:0.002441,PAFTOL009285:0.005492):0.003248,((PAFTOL009235:0.001214,PAFTOL004610:0.000001,PAFTOL004611:0.000001):0.007321,(((PAFTOL009207:0.000001,PAFTOL004551:0.000961):0.004764,PAFTOL009267:0.002563,PAFTOL009269:0.007672):0.002539,(PAFTOL009253:0.005160,PAFTOL004561:0.003837):0.001915,(PAFTOL004571:0.011006,PAFTOL004566:0.005821):0.000603):0.006400,((SRR7905862:0.000001,PAFTOL004661:0.003639,PAFTOL004585:0.001825):0.001193,PAFTOL004657:0.004885):0.003633):0.000379):0.000698):0.035549):0.001233,PAFTOL004619:0.024201):0.009205):0.002951,PAFTOL008439:0.010907):0.004524,(((PAFTOL004582:0.007814,(PAFTOL004654:0.000613,((PAFTOL004649:0.004928,(PAFTOL008421:0.013095,PAFTOL004623:0.013058):0.002410):0.000586,((PAFTOL008422:0.006433,PAFTOL004627:0.009071,PAFTOL004565:0.011014):0.002557,(PAFTOL004636:0.014492,PAFTOL004620:0.006606):0.002483,PAFTOL009271:0.008392,PAFTOL004662:0.004579,PAFTOL009229:0.011008):0.006445,(PAFTOL004572:0.003972,PAFTOL009193:0.006810):0.004604,PAFTOL004573:0.009797):0.000607):0.001362):0.003252,PAFTOL004608:0.011796):0.006630,(((PAFTOL004578:0.007386,PAFTOL004596:0.004301):0.001171,((PAFTOL009261:0.015695,PAFTOL004556:0.000725):0.006588,PAFTOL004647:0.006256):0.004830):0.001810,(((PAFTOL004660:0.003490,PAFTOL004658:0.000633):0.002316,PAFTOL009231:0.005808,PAFTOL004618:0.000642):0.006503,PAFTOL004609:0.004613):0.006545):0.004367):0.001787):0.002438,(PAFTOL009239:0.011040,(PAFTOL007498:0.004564,PAFTOL009259:0.000658):0.002716,PAFTOL009297:0.003655):0.002448):0.003647);
((((PAFTOL004667:0.048096,PAFTOL004666:0.005476):0.024649,((PAFTOL009303:0.000001,PAFTOL009255:0.000001):0.089749,(PAFTOL008060:0.156342,PAFTOL009191:0.000158,SRR5036296:0.165666):0.030461):0.000829,(PAFTOL004631:0.000001,PAFTOL005035:0.019954):0.007042):0.076785,PAFTOL009287:0.006574):0.015666,(PAFTOL008881:0.003527,(((((((((PAFTOL004647:0.006275,PAFTOL008421:0.015561):0.002415,((PAFTOL004609:0.017420,(PAFTOL004618:0.002055,(PAFTOL009229:0.000001,PAFTOL004658:0.002034):0.005838,PAFTOL004660:0.000001,PAFTOL008422:0.000001,PAFTOL004578:0.006278):0.003106):0.002898,(PAFTOL004582:0.010786,(PAFTOL004572:0.037843,PAFTOL009271:0.009203):0.001477):0.001822):0.002268):0.007136,(((PAFTOL009235:0.007927,(PAFTOL004610:0.001764,PAFTOL004611:0.006826):0.004214):0.014751,(PAFTOL004657:0.029492,(PAFTOL004585:0.000001,SRR7905862:0.049348):0.003596):0.002574,(PAFTOL009269:0.007140,(PAFTOL008084:0.001767,PAFTOL009285:0.003565):0.001778):0.001773):0.022182,PAFTOL004637:0.031670):0.011500):0.000400,(PAFTOL009265:0.053064,PAFTOL004635:0.038463,(PAFTOL009281:0.006242,PAFTOL004552:0.038248):0.004531):0.091656):0.000189,(((PAFTOL004613:0.005950,PAFTOL004668:0.002265,(PAFTOL004642:0.010453,(PAFTOL009225:0.000001,PAFTOL009241:0.000001):0.004126):0.001979,(PAFTOL009203:0.006155,PAFTOL005043:0.002014):0.002058,((((PAFTOL004562:0.011635,(((PAFTOL008439:0.012685,(((PAFTOL009175:0.013130,PAFTOL004632:0.026910):0.002774,PAFTOL004662:0.019187):0.007850,PAFTOL004601:0.011282):0.009323,((PAFTOL004636:0.018026,PAFTOL004654:0.026134):0.008690,PAFTOL004596:0.016295):0.004528):0.013832,PAFTOL004584:0.001846,PAFTOL004638:0.003058):0.003051,PAFTOL009195:0.004066):0.001491):0.001553,PAFTOL009279:0.010889,((((PAFTOL009199:0.001864,((((((((PAFTOL004573:0.120243,((PAFTOL009301:0.013313,PAFTOL009249:0.000001):0.013376,PAFTOL009251:0.000001,PAFTOL004597:0.011678):0.004043):0.001610,PAFTOL005025:0.019008):0.046091,((PAFTOL004665:0.004110,PAFTOL004648:0.001830):0.001762,PAFTOL005047:0.005317,(PAFTOL009209:0.003619,PAFTOL008423:0.003114):0.001563):0.004547,(((PAFTOL009245:0.003784,PAFTOL009185:0.015081):0.019056,(PAFTOL004553:0.010464,(PAFTOL005042:0.004188,SRR5137211:0.002309):0.002280,(PAFTOL004639:0.001546,PAFTOL004626:0.007721):0.001526):0.003569):0.002521,((PAFTOL004593:0.010668,PAFTOL009243:0.016358):0.001709,PAFTOL004574:0.006257):0.004523,PAFTOL004640:0.003155,PAFTOL009257:0.007100):0.003022):0.005961,(((PAFTOL005026:0.004205,PAFTOL008436:0.008164):0.003054,((PAFTOL004547:0.027041,SRR5137212:0.000001):0.108585,PAFTOL009239:0.011015):0.002646):0.017630,(PAFTOL004619:0.019660,(((((PAFTOL004571:0.003015,PAFTOL004661:0.009764):0.001970,PAFTOL004561:0.015537):0.002051,PAFTOL009267:0.004102,PAFTOL009207:0.040237):0.005880,(PAFTOL004566:0.004397,PAFTOL009253:0.007381,PAFTOL004551:0.002249):0.020822):0.029394,(PAFTOL009321:0.039863,PAFTOL009319:0.009736):0.073465):0.002941):0.007362):0.004063,(PAFTOL004644:0.008233,(PAFTOL007498:0.007058,PAFTOL004627:0.117310):0.003111):0.006994):0.001621,(PAFTOL004649:0.008504,(PAFTOL004608:0.010214,PAFTOL004620:0.007018):0.005543):0.004971):0.001239,PAFTOL004567:0.030191):0.009374,PAFTOL004617:0.008443,((PAFTOL004653:0.018948,(((((((PAFTOL009315:0.085467,PAFTOL009311:0.058450):0.008680,PAFTOL004564:0.127936):0.020411,PAFTOL009313:0.101618):0.038813,PAFTOL009227:0.002444):0.003650,PAFTOL009291:0.007762):0.016987,PAFTOL004625:0.002510):0.022540,PAFTOL004652:0.001569):0.001471):0.002091,PAFTOL004599:0.003444):0.004146):0.007997,PAFTOL008063:0.006331):0.003720):0.043249,((((PAFTOL009179:0.005411,PAFTOL009181:0.007039):0.022652,PAFTOL004590:0.005765):0.060277,((PAFTOL004600:0.017742,(((((PAFTOL009237:0.052457,(PAFTOL004565:0.037863,PAFTOL009231:0.026428):0.011352):0.015759,PAFTOL009261:0.018060):0.088280,PAFTOL004556:0.000001):0.173368,PAFTOL009299:0.017859):0.066601,PAFTOL009193:0.026405):0.010963):0.033518,PAFTOL004624:0.000001):0.020279):0.027885,(((PAFTOL004664:0.000001,PAFTOL008417:0.000001,PAFTOL004646:0.000001,PAFTOL009197:0.012557):0.004506,((((PAFTOL004560:0.018701,PAFTOL009183:0.000001):0.089931,(PAFTOL004634:0.008070,PAFTOL004563:0.012170):0.005468):0.043148,((((PAFTOL004603:0.029631,(PAFTOL009295:0.016626,PAFTOL005169:0.006206):0.001391):0.065424,PAFTOL009289:0.002107):0.006677,PAFTOL004555:0.022542):0.009104,((PAFTOL009259:0.007186,PAFTOL004623:0.022145):0.004885,PAFTOL009233:0.011910):0.002324):0.002930):0.010943,((PAFTOL005024:0.000001,PAFTOL009189:0.000001):0.003577,PAFTOL013501:0.012322):0.007104):0.009541):0.002223,PAFTOL009293:0.000001):0.012572):0.042148):0.008085,(PAFTOL004554:0.000001,PAFTOL009215:0.018949):0.006043):0.001570,PAFTOL009223:0.006916):0.001524):0.016306,PAFTOL009283:0.004255):0.000790,PAFTOL009217:0.017448):0.026810):0.001485,(PAFTOL004598:0.003552,PAFTOL004594:0.000001,(PAFTOL009219:0.069997,PAFTOL008062:0.000001):0.001774):0.007266):0.003320,PAFTOL008419:0.008461):0.004946):0.002310,PAFTOL009297:0.012551):0.002664,((PAFTOL004605:0.009338,PAFTOL009187:0.000001,(PAFTOL004583:0.007308,SRR5137213:0.009414):0.001652):0.006237,PAFTOL009205:0.007088):0.003046):0.001476,PAFTOL004629:0.010730,PAFTOL004633:0.009256):0.001326,PAFTOL009221:0.007920):0.015678,(PAFTOL004568:0.017488,(PAFTOL004577:0.003400,PAFTOL004591:0.008845):0.010813):0.001354):0.012287,((SRR7905861:0.004430,SRR8327214:0.006376):0.008611,SRR7905849:0.016624):0.031540,((PAFTOL009263:0.010609,PAFTOL004587:0.003198):0.001706,PAFTOL004604:0.009574):0.001749);
((PAFTOL009265:0.007822,(PAFTOL004553:0.011880,PAFTOL009187:0.001969):0.005811,(SRR7905861:0.005926,PAFTOL004547:0.007835):0.003862,(PAFTOL005047:0.000001,PAFTOL004648:0.000001):0.009770):0.001929,PAFTOL004597:0.003890,PAFTOL004605:0.011784,(PAFTOL005026:0.001963,((PAFTOL009175:0.006877,(((PAFTOL004667:0.003874,(PAFTOL009183:0.036979,PAFTOL009279:0.000001):0.003886,PAFTOL004666:0.000001):0.007832,PAFTOL005042:0.000001,(PAFTOL004653:0.003881,PAFTOL005024:0.000001,(PAFTOL004599:0.009824,PAFTOL009191:0.001949,PAFTOL004562:0.007843):0.001938,PAFTOL004617:0.005851,PAFTOL005043:0.000001,((PAFTOL004652:0.000001,PAFTOL004560:0.003898,PAFTOL009203:0.007847):0.001943,PAFTOL009227:0.000001):0.001940,PAFTOL004577:0.000001,((PAFTOL004594:0.000001,PAFTOL005035:0.000001,PAFTOL008062:0.001938,PAFTOL009219:0.000001,((PAFTOL009215:0.000001,PAFTOL004600:0.000001):0.001940,PAFTOL008063:0.001958):0.001938):0.003896,(PAFTOL009283:0.003900,PAFTOL009295:0.000001):0.003885,((PAFTOL009293:0.000001,PAFTOL004664:0.000001,PAFTOL009199:0.001934,PAFTOL009197:0.005839,PAFTOL004646:0.000001,PAFTOL004591:0.000001,PAFTOL004590:0.000001):0.001939,(PAFTOL009217:0.005854,PAFTOL004598:0.001961):0.001922):0.003911):0.001942,(PAFTOL004584:0.001937,PAFTOL004625:0.000001,PAFTOL004613:0.001943,PAFTOL004638:0.005883):0.001936,PAFTOL009189:0.000001,PAFTOL013501:0.000001):0.001932,PAFTOL009195:0.000001,PAFTOL004554:0.000001,PAFTOL004668:0.000001,(PAFTOL004552:0.000001,(PAFTOL009179:0.013147,(PAFTOL009241:0.001936,PAFTOL004624:0.000001,PAFTOL008060:0.000001,PAFTOL009223:0.000001,PAFTOL009225:0.000001):0.000472):0.001465,PAFTOL009181:0.003933,PAFTOL004631:0.000001,PAFTOL008419:0.007862):0.001939,(PAFTOL008417:0.000001,(PAFTOL009287:0.003938,PAFTOL009291:0.001947):0.003907):0.001937):0.001837,PAFTOL004642:0.009969):0.009930,((PAFTOL004556:0.000001,PAFTOL004647:0.000001,PAFTOL009261:0.005965):0.005819,(PAFTOL004578:0.008981,PAFTOL004608:0.017129):0.005502,(((PAFTOL009229:0.005985,PAFTOL004565:0.012056):0.001786,PAFTOL004658:0.005839,((PAFTOL004618:0.003897,PAFTOL009231:0.003929):0.001908,(PAFTOL004609:0.012600,PAFTOL004649:0.000001):0.003054):0.001941,(PAFTOL004596:0.009826,PAFTOL008422:0.007853):0.001914,(PAFTOL009193:0.005837,PAFTOL004660:0.005803,PAFTOL004654:0.013711,PAFTOL004572:0.000001):0.001922,PAFTOL004582:0.009689):0.001923,PAFTOL004623:0.001945,PAFTOL004620:0.005929,(PAFTOL004636:0.000001,PAFTOL008421:0.005844):0.003892,PAFTOL009271:0.011711,(PAFTOL004662:0.000001,PAFTOL004573:0.007256):0.002403,PAFTOL004627:0.000001):0.001938):0.001940,((PAFTOL009233:0.037192,((((((((PAFTOL009269:0.007773,PAFTOL009285:0.001925,PAFTOL008084:0.000001,(PAFTOL004551:0.003886,PAFTOL009207:0.000001):0.001923):0.003858,((PAFTOL004561:0.000001,PAFTOL004611:0.005815,PAFTOL009235:0.003879,PAFTOL004610:0.001925):0.003861,PAFTOL009253:0.013761,PAFTOL009237:0.001939):0.011762,PAFTOL004564:0.000001):0.001925,(PAFTOL009267:0.007842,PAFTOL004571:0.000001):0.001932,PAFTOL004585:0.001929,(PAFTOL004566:0.001938,SRR7905862:0.000001,PAFTOL004661:0.011763):0.003861):0.003001,PAFTOL004657:0.004749):0.043778,PAFTOL004637:0.027508):0.010870,(PAFTOL009311:0.045468,PAFTOL009313:0.095229):0.026338,(PAFTOL009321:0.036495,(PAFTOL009315:0.037562,PAFTOL009319:0.027558):0.011964):0.024391):0.006199,PAFTOL004619:0.039635):0.003489,PAFTOL008439:0.006137):0.008568):0.001667,((PAFTOL008881:0.000001,PAFTOL009185:0.007756):0.003866,(((PAFTOL004633:0.011873,(PAFTOL004568:0.001976,PAFTOL004634:0.002012,PAFTOL004635:0.011792):0.004007):0.003848,((PAFTOL009221:0.003883,PAFTOL005169:0.000001):0.003909,PAFTOL004567:0.007808):0.001855,PAFTOL004603:0.000001):0.005932,PAFTOL004604:0.007829):0.001926,(PAFTOL004629:0.001964,PAFTOL009281:0.003862):0.009787):0.001933):0.001949,(PAFTOL009255:0.009926,PAFTOL009257:0.005860):0.011882,(PAFTOL008436:0.015965,((PAFTOL009243:0.001897,PAFTOL004593:0.001970):0.009910,PAFTOL004640:0.005982):0.003794):0.001986,(PAFTOL009259:0.000001,PAFTOL007498:0.000001,PAFTOL004563:0.011805,PAFTOL009297:0.001949,PAFTOL004644:0.001945,PAFTOL009239:0.017914):0.005814):0.001938,(PAFTOL004587:0.003915,PAFTOL004574:0.003887):0.005831):0.001932,PAFTOL009205:0.007766,PAFTOL005025:0.005821):0.001930,(PAFTOL004632:0.000001,PAFTOL009303:0.000001):0.003878,PAFTOL004583:0.007799,(PAFTOL009245:0.003929,SRR5137211:0.009883):0.001894,(PAFTOL009299:0.003889,SRR5036296:0.001927,PAFTOL009251:0.000001):0.003865,(PAFTOL009301:0.001958,PAFTOL009249:0.001932,PAFTOL009263:0.000001):0.005832,PAFTOL004626:0.001932,((PAFTOL004601:0.001956,(PAFTOL009289:0.000001,SRR8327214:0.000001):0.007821,(PAFTOL008423:0.000001,PAFTOL004555:0.000001):0.005858,PAFTOL009209:0.000001,PAFTOL004665:0.000001):0.001938,PAFTOL004639:0.000001):0.001931);
((((PAFTOL004565:0.007281,PAFTOL004623:0.000001):0.006929,(PAFTOL004609:0.009337,PAFTOL004582:0.004639,PAFTOL008421:0.014213):0.002300,PAFTOL009193:0.004640,PAFTOL004572:0.002304):0.002289,PAFTOL008436:0.005248):0.002302,PAFTOL009205:0.002290,(((PAFTOL004636:0.009391,((PAFTOL004647:0.008117,PAFTOL004556:0.000001):0.025052,(PAFTOL009261:0.012196,(PAFTOL009231:0.004577,(PAFTOL004649:0.011311,(PAFTOL004608:0.009836,PAFTOL004599:0.068658):0.014938):0.010359):0.004636,PAFTOL008422:0.011606):0.004464,PAFTOL004618:0.013902,PAFTOL004658:0.011611):0.003071,PAFTOL004654:0.002336):0.002218,(PAFTOL004596:0.000001,PAFTOL004578:0.025910):0.012381):0.002484,((((PAFTOL004605:0.003156,PAFTOL009263:0.044278):0.037433,(PAFTOL004553:0.013866,PAFTOL004601:0.019913):0.006543,PAFTOL004583:0.003725):0.007440,((PAFTOL009233:0.017117,(PAFTOL009297:0.013831,(((PAFTOL004648:0.003929,PAFTOL005047:0.005922):0.028049,(PAFTOL004587:0.033275,(PAFTOL004620:0.009473,(PAFTOL004662:0.014630,(PAFTOL009271:0.008756,((PAFTOL004574:0.021138,(PAFTOL004619:0.072659,((((PAFTOL004661:0.011653,PAFTOL004657:0.006206):0.006194,(PAFTOL004585:0.006114,PAFTOL004566:0.000001):0.006125):0.003135,PAFTOL004564:0.030081):0.012880,PAFTOL009237:0.005859,PAFTOL009253:0.000001):0.027047):0.003371,((PAFTOL005025:0.001231,PAFTOL005026:0.000001,PAFTOL004555:0.011929,PAFTOL005169:0.017733,PAFTOL009251:0.000001):0.001436,(PAFTOL004547:0.000001,(PAFTOL009175:0.049296,PAFTOL009303:0.000001):0.003810):0.011135):0.001495,(PAFTOL005035:0.000001,PAFTOL009293:0.004415,(PAFTOL004667:0.008396,((PAFTOL008062:0.008397,PAFTOL009219:0.000001):0.008503,(PAFTOL009197:0.000001,((PAFTOL009217:0.011509,PAFTOL004598:0.000001):0.005729,PAFTOL004554:0.005826,(PAFTOL004631:0.000001,PAFTOL009295:0.000001,PAFTOL004552:0.000001):0.005554):0.005537):0.005518):0.003979,PAFTOL009181:0.005907):0.008333,PAFTOL005024:0.021072):0.012399,PAFTOL008881:0.023281,(PAFTOL009299:0.008326,(PAFTOL009249:0.016681,PAFTOL004626:0.016750,PAFTOL009301:0.004141):0.021168,PAFTOL004597:0.004201):0.004100):0.008094,PAFTOL004627:0.012856,PAFTOL004660:0.000001,PAFTOL004573:0.004233):0.014640):0.020255):0.008724):0.070290):0.023658):0.006809,PAFTOL004629:0.011563,(PAFTOL009183:0.015841,PAFTOL009279:0.007743,(PAFTOL004591:0.014352,(PAFTOL008060:0.000001,PAFTOL008417:0.012072,PAFTOL009283:0.018729,PAFTOL009241:0.004712,(PAFTOL004594:0.032332,(PAFTOL005042:0.078918,PAFTOL004600:0.036273):0.035168):0.018157):0.003371):0.003512):0.013901):0.005842):0.005808,(PAFTOL009221:0.007864,PAFTOL004603:0.017762):0.009151):0.002349,PAFTOL009229:0.049845):0.015785):0.008055,PAFTOL009209:0.028785):0.008527,(PAFTOL009259:0.000001,PAFTOL007498:0.010057,PAFTOL008439:0.021939):0.011344,PAFTOL004640:0.022534):0.016516,((((((PAFTOL013501:0.010553,PAFTOL009189:0.003652):0.002627,PAFTOL004653:0.015336):0.003086,PAFTOL009195:0.000001,PAFTOL004584:0.006870,PAFTOL009203:0.000001,(((PAFTOL004624:0.000001,(PAFTOL009225:0.002267,PAFTOL004646:0.002263,PAFTOL004590:0.000001,PAFTOL009223:0.004557):0.002265,(PAFTOL004642:0.013116,PAFTOL004666:0.034344):0.007859):0.002269,(PAFTOL004664:0.000001,PAFTOL009199:0.000001):0.006880):0.002289,(PAFTOL004668:0.016434,PAFTOL009215:0.000001,PAFTOL008063:0.000001):0.004589):0.002285):0.002275,PAFTOL009287:0.000001):0.002275,PAFTOL004613:0.000001,((PAFTOL009227:0.004159,PAFTOL005043:0.000001,PAFTOL004560:0.009687):0.005185,PAFTOL009291:0.006877,PAFTOL004562:0.002589,(PAFTOL004577:0.039207,(PAFTOL004638:0.004340,PAFTOL004652:0.006455):0.009525):0.004963,PAFTOL004625:0.002273):0.004571,PAFTOL004617:0.010381):0.009238,((PAFTOL009191:0.005223,PAFTOL008419:0.000001):0.015853,(PAFTOL004633:0.006820,(PAFTOL004635:0.032788,PAFTOL004568:0.016565):0.011093):0.000100,PAFTOL009281:0.012435,(PAFTOL004563:0.012329,PAFTOL004644:0.002472):0.007938,PAFTOL004567:0.006878,PAFTOL004604:0.004573):0.002268):0.002309,(((SRR5137212:0.014566,((((PAFTOL009319:0.041523,PAFTOL009315:0.499358):0.003432,PAFTOL009321:0.017853):0.042711,(PAFTOL009311:0.048958,PAFTOL009313:0.081214):0.025586):0.006402,PAFTOL004637:0.018578):0.017837,((PAFTOL009267:0.006920,(PAFTOL004611:0.029351,PAFTOL009235:0.004586,(PAFTOL004610:0.004661,PAFTOL004561:0.002293):0.004601):0.002293,PAFTOL004571:0.011705,SRR7905862:0.011625):0.006609,(PAFTOL009269:0.016596,(PAFTOL009207:0.002621,PAFTOL004551:0.009244,(PAFTOL009285:0.002310,PAFTOL008084:0.004621):0.006905):0.006932):0.008959):0.002995,SRR7905849:0.006955):0.009337,(PAFTOL004634:0.015642,PAFTOL009265:0.011687):0.003804):0.002243,(PAFTOL009239:0.007699,((PAFTOL009255:0.002293,PAFTOL009257:0.002286):0.011865,PAFTOL009185:0.007155):0.001069):0.000986):0.002321,((PAFTOL009187:0.006906,PAFTOL004665:0.007111,(PAFTOL004593:0.002300,PAFTOL009243:0.000001):0.009248,PAFTOL008423:0.009309):0.002291,(PAFTOL004639:0.004531,SRR5137213:0.006008):0.009342,(PAFTOL009289:0.007809,SRR8327214:0.000001):0.013912,SRR7905861:0.006892,(SRR5036296:0.005202,PAFTOL009245:0.004597,SRR5137211:0.004610,PAFTOL004632:0.004609):0.004583):0.002286);
((PAFTOL008421:0.009633,PAFTOL004623:0.009595):0.002011,((PAFTOL009303:0.085137,(PAFTOL009231:0.010577,PAFTOL009261:0.041612):0.002009):0.016436,PAFTOL004565:0.005945,(PAFTOL004654:0.007999,PAFTOL004573:0.006417):0.001558):0.030803,(((PAFTOL004556:0.009585,((PAFTOL004574:0.011568,(SRR8327214:0.005667,(((PAFTOL009293:0.018884,PAFTOL009221:0.005824):0.002631,((PAFTOL009181:0.002612,(PAFTOL009217:0.000001,(PAFTOL009225:0.000001,PAFTOL009197:0.121988,((PAFTOL009223:0.000001,PAFTOL009283:0.000001,PAFTOL004624:0.000001):0.001300,(PAFTOL005035:0.000001,PAFTOL009241:0.000001):0.018375):0.001519,PAFTOL009219:0.001814,PAFTOL004598:0.000001):0.002104):0.008512):0.001309,((PAFTOL004577:0.004321,PAFTOL004562:0.096213,PAFTOL004652:0.000001):0.001257,PAFTOL009189:0.005746,PAFTOL009195:0.001444,(PAFTOL004560:0.006616,PAFTOL004625:0.000001):0.003326,PAFTOL004617:0.004233):0.001260):0.008648):0.004313,PAFTOL009265:0.007382,(((((PAFTOL009311:0.052630,(PAFTOL009321:0.028952,(PAFTOL009319:0.022220,PAFTOL009315:0.020909):0.007630):0.051490):0.004187,PAFTOL009313:0.051341):0.006659,(PAFTOL004637:0.003440,(((PAFTOL008084:0.002132,PAFTOL004564:0.021320):0.026244,((((PAFTOL004561:0.007302,PAFTOL004611:0.008930):0.017998,PAFTOL004657:0.003606):0.002958,PAFTOL004585:0.003188,((PAFTOL004661:0.000001,SRR7905862:0.000001):0.005306,((PAFTOL009247:0.036087,(PAFTOL009207:0.006907,PAFTOL004551:0.000001):0.012117):0.010291,PAFTOL004566:0.002754):0.017590):0.005417):0.006964,PAFTOL009269:0.007300):0.029594):0.011132,((((((PAFTOL004620:0.006101,(PAFTOL004636:0.003445,(PAFTOL004578:0.007754,PAFTOL004596:0.000001):0.001536,(PAFTOL004572:0.001981,PAFTOL009271:0.008436):0.006177):0.003484):0.004802,(PAFTOL004582:0.004530,PAFTOL004608:0.001486):0.006332):0.001896,PAFTOL004627:0.017935):0.004094,(PAFTOL008436:0.002293,(((PAFTOL004553:0.006363,PAFTOL009243:0.006357):0.006622,PAFTOL005025:0.002342,((PAFTOL008422:0.026097,PAFTOL004662:0.027137):0.004890,(PAFTOL009301:0.024216,PAFTOL004563:0.007592):0.003242):0.003341):0.002221,PAFTOL005042:0.000001):0.013689):0.002150):0.001755,(((PAFTOL004640:0.005673,(PAFTOL009209:0.000001,PAFTOL009289:0.004470):0.001943):0.001612,(((((PAFTOL004555:0.007492,(PAFTOL004648:0.001508,PAFTOL005047:0.001503):0.001511):0.001479,PAFTOL008423:0.003007):0.002757,PAFTOL004601:0.004561,PAFTOL004665:0.003006,PAFTOL004609:0.016697):0.001526,PAFTOL009263:0.004530):0.001445,(PAFTOL009187:0.005032,PAFTOL004597:0.017019):0.004379):0.001768):0.001880,PAFTOL004583:0.001510):0.001879,(((PAFTOL004603:0.000001,PAFTOL004604:0.007493):0.004453,(SRR5036296:0.004611,((PAFTOL004626:0.000001,PAFTOL004605:0.007009,PAFTOL004639:0.002126):0.004318,PAFTOL004632:0.006069):0.001584):0.002860,PAFTOL009245:0.006820):0.002710,(PAFTOL004633:0.007352,((PAFTOL004587:0.014318,((PAFTOL009239:0.011724,PAFTOL009297:0.009115):0.002833,(PAFTOL009259:0.007087,PAFTOL004644:0.003225):0.003647):0.002310):0.002732,PAFTOL009185:0.010830):0.005740,(PAFTOL004568:0.005866,(SRR5137211:0.025276,PAFTOL004629:0.003484):0.003144):0.003522,(PAFTOL008881:0.009211,((PAFTOL004584:0.001762,(PAFTOL004631:0.003479,PAFTOL004667:0.003494):0.001706,((PAFTOL009199:0.001533,(PAFTOL004666:0.003387,(((PAFTOL008063:0.001969,PAFTOL004646:0.000001,PAFTOL009183:0.068491):0.003834,PAFTOL004613:0.018848):0.007341,((PAFTOL004653:0.010530,PAFTOL008419:0.000421):0.003513,PAFTOL004599:0.000001):0.002504):0.003030):0.022566):0.002664,PAFTOL004664:0.008007):0.006957):0.005985,((PAFTOL009203:0.006783,(PAFTOL009227:0.000001,(PAFTOL004668:0.002719,((PAFTOL004554:0.000001,PAFTOL004552:0.000001):0.005096,PAFTOL005043:0.000001):0.031460,PAFTOL009291:0.040266):0.074386,PAFTOL009287:0.000001):0.001830):0.001926,(PAFTOL005024:0.003829,PAFTOL009191:0.003010):0.003737,PAFTOL004638:0.004583,PAFTOL004642:0.003021,(PAFTOL008060:0.001497,PAFTOL004590:0.000001,((PAFTOL008062:0.002291,PAFTOL004594:0.000001):0.005070,(PAFTOL004600:0.000001,(PAFTOL008417:0.002957,PAFTOL009215:0.000001):0.004812,PAFTOL004591:0.000001):0.000251):0.005940):0.003966,PAFTOL009179:0.006661):0.003551):0.008860):0.002034,PAFTOL004567:0.003023):0.003830):0.005191):0.001590,(PAFTOL005026:0.001509,PAFTOL009205:0.000001):0.001475):0.029207):0.027529):0.034304):0.022676,(((PAFTOL009285:0.005787,(PAFTOL004610:0.000001,PAFTOL009175:0.017525):0.002934):0.001471,PAFTOL009235:0.001456):0.001649,PAFTOL004571:0.005885,((PAFTOL009253:0.006035,PAFTOL009237:0.012034):0.002958,PAFTOL009267:0.009046):0.040436):0.017107):0.010831,(PAFTOL004619:0.008015,SRR5137212:0.014527):0.001540):0.004339):0.001296):0.001248,((PAFTOL009257:0.004769,(PAFTOL004647:0.011059,PAFTOL009255:0.004974,((SRR5137213:0.002233,(PAFTOL009299:0.048536,PAFTOL009233:0.056641):0.009373):0.009531,((PAFTOL009249:0.027659,(PAFTOL004660:0.023777,PAFTOL009281:0.008998):0.018620):0.028907,((PAFTOL009251:0.011138,(PAFTOL005169:0.038632,(PAFTOL013501:0.021838,PAFTOL009295:0.020938):0.028053):0.020804):0.022007,PAFTOL004547:0.017563):0.004260):0.035127):0.051813):0.001749):0.003736,SRR7905849:0.009029,(SRR7905861:0.004233,(PAFTOL009279:0.012654,(PAFTOL004634:0.000001,PAFTOL004635:0.005086):0.010079):0.002128,PAFTOL008439:0.023620):0.001403):0.001266):0.001394,PAFTOL004593:0.011506,PAFTOL007498:0.004824):0.004323):0.001325,(PAFTOL004649:0.002883,((PAFTOL004618:0.000001,PAFTOL004658:0.007661):0.004300,PAFTOL009229:0.006125):0.002027):0.003263):0.002256,PAFTOL009193:0.030047):0.002003);
(((PAFTOL009283:0.001237,PAFTOL004664:0.000001,PAFTOL004590:0.000001):0.000833,((PAFTOL009223:0.008324,PAFTOL009215:0.003953):0.006328,((PAFTOL009293:0.000001,((((PAFTOL013501:0.014281,PAFTOL004562:0.004681):0.000808,((PAFTOL009179:0.010863,PAFTOL009183:0.005646):0.001361,(PAFTOL004554:0.001226,PAFTOL009279:0.022259):0.011518):0.014434):0.037757,PAFTOL008417:0.020469):0.008482,PAFTOL004552:0.005623):0.025440,(PAFTOL004591:0.002050,(PAFTOL009197:0.011709,PAFTOL009199:0.000001):0.001117,PAFTOL004624:0.004110):0.001021,((PAFTOL009195:0.008549,PAFTOL004652:0.000001):0.004245,(((PAFTOL004666:0.006864,PAFTOL004668:0.000001):0.001697,(PAFTOL008419:0.009913,(PAFTOL004667:0.001262,(((PAFTOL009295:0.042345,PAFTOL004600:0.000001):0.002811,PAFTOL009219:0.000001,(PAFTOL004646:0.003097,PAFTOL008062:0.000001):0.001025):0.002089,((PAFTOL005035:0.013366,PAFTOL004599:0.005266):0.001045,((PAFTOL009241:0.007870,PAFTOL009225:0.002465):0.002444,PAFTOL009217:0.011943):0.001230,((PAFTOL009227:0.006242,PAFTOL004613:0.002567):0.001450,PAFTOL009191:0.003735):0.007455):0.002200,(PAFTOL004594:0.001221,PAFTOL008063:0.003677,PAFTOL004598:0.003628):0.003631):0.000172):0.000897):0.001099):0.002161,((((((SRR5137212:0.000001,(((((PAFTOL009315:0.041136,PAFTOL009319:0.034756):0.002051,PAFTOL009321:0.029713):0.037863,PAFTOL004619:0.047957):0.003250,(PAFTOL009311:0.049670,PAFTOL009313:0.077794):0.033568):0.006442,PAFTOL004637:0.033285):0.009436):0.018220,((((PAFTOL009289:0.001452,PAFTOL005025:0.007935,(((((SRR5036296:0.011030,PAFTOL009299:0.004720):0.001502,SRR5137211:0.003092):0.001382,(PAFTOL009263:0.002401,PAFTOL009301:0.033688):0.022084):0.016737,PAFTOL009265:0.029833):0.018544,(PAFTOL004553:0.006449,PAFTOL004597:0.011064):0.001830):0.005100):0.017393,PAFTOL005169:0.046558):0.012919,((PAFTOL009229:0.004835,PAFTOL008422:0.030627):0.006469,((PAFTOL009261:0.020163,PAFTOL004556:0.011102):0.002707,PAFTOL004647:0.007894):0.006937):0.006089):0.022207,(((((PAFTOL009303:0.009147,PAFTOL004632:0.000001):0.013543,(PAFTOL009257:0.013512,PAFTOL009255:0.012507):0.002323):0.001291,(PAFTOL004574:0.006090,(PAFTOL009243:0.008594,PAFTOL004593:0.011549):0.003401):0.005728):0.002284,(((PAFTOL004604:0.005642,PAFTOL004603:0.003640):0.011618,((PAFTOL004608:0.008561,PAFTOL004582:0.003630):0.003639,(((PAFTOL008421:0.017344,((PAFTOL004658:0.000001,PAFTOL004660:0.000001):0.001231,PAFTOL004572:0.000001):0.001965,(PAFTOL004636:0.018304,PAFTOL004623:0.008526):0.001491):0.001201,(PAFTOL009231:0.007251,(PAFTOL004618:0.002014,PAFTOL004609:0.004118):0.002034):0.000987,PAFTOL004649:0.002037):0.002094,((PAFTOL004573:0.001237,PAFTOL004654:0.023467,(PAFTOL009271:0.013866,PAFTOL004662:0.013658):0.000992,PAFTOL004620:0.012284):0.002952,PAFTOL004565:0.020441):0.003084,(PAFTOL004627:0.003245,PAFTOL009193:0.009966):0.003110,(PAFTOL004596:0.013362,PAFTOL004578:0.023823):0.001251):0.001230):0.003664):0.032554,(PAFTOL009185:0.010095,PAFTOL009297:0.010054):0.002294,(PAFTOL009175:0.013458,PAFTOL008436:0.007456):0.003519):0.021463):0.001025,((((PAFTOL004567:0.021157,(PAFTOL004634:0.009184,(PAFTOL004568:0.002376,PAFTOL004635:0.009196):0.007640):0.006004):0.003110,(PAFTOL004563:0.007799,PAFTOL004644:0.002486,PAFTOL009239:0.009031,(PAFTOL007498:0.000001,PAFTOL009259:0.000001):0.011182):0.006915):0.001111,(PAFTOL009233:0.037858,((((PAFTOL004605:0.002468,(PAFTOL009249:0.009854,PAFTOL004626:0.000001,PAFTOL004639:0.000001):0.001395):0.003638,PAFTOL004583:0.004236,(PAFTOL009245:0.001114,PAFTOL009251:0.013287):0.004079,PAFTOL009187:0.001895,PAFTOL005042:0.003888):0.005550,(PAFTOL004648:0.001167,PAFTOL004601:0.011323,(PAFTOL004555:0.000001,PAFTOL008423:0.000001,PAFTOL009209:0.000001):0.006161,PAFTOL005047:0.025223):0.006598):0.014138,(PAFTOL005026:0.007503,PAFTOL009205:0.001227):0.002471,PAFTOL004587:0.009022,(PAFTOL004547:0.013827,((PAFTOL004665:0.006186,SRR7905861:0.008918):0.004530,SRR8327214:0.006045):0.001360,PAFTOL004640:0.008506):0.001910):0.005302):0.001821,(PAFTOL009281:0.035004,PAFTOL009221:0.000001):0.004377):0.001132,PAFTOL008881:0.006272):0.001509):0.001066):0.007927):0.000900,((((PAFTOL009253:0.004273,PAFTOL009237:0.027288):0.012369,(PAFTOL004561:0.006476,(PAFTOL004611:0.000001,PAFTOL009235:0.000001,PAFTOL004610:0.000001):0.006223):0.009194):0.001006,(PAFTOL004564:0.001239,PAFTOL004571:0.006167,(PAFTOL009267:0.009848,(PAFTOL009285:0.009006,PAFTOL008084:0.000001):0.008691,(PAFTOL004551:0.004096,PAFTOL009207:0.002436):0.002940):0.002877,PAFTOL009269:0.009775):0.008762):0.004263,(SRR7905862:0.006825,PAFTOL004661:0.001224,((PAFTOL004657:0.001895,PAFTOL004566:0.009470):0.001790,PAFTOL004585:0.002457):0.002415):0.006903):0.027046):0.000814,(SRR7905849:0.000001,PAFTOL009247:0.008397):0.018953):0.007011,PAFTOL008439:0.006063):0.012453,(PAFTOL004633:0.017524,PAFTOL004629:0.015814):0.001222):0.005669,(PAFTOL004642:0.004914,PAFTOL009181:0.000001,(PAFTOL004584:0.001220,PAFTOL004653:0.023657,PAFTOL004617:0.013558):0.005544):0.008477):0.003878):0.002910):0.001885,PAFTOL004631:0.003935):0.016087,PAFTOL008060:0.000001):0.004153):0.029233,(PAFTOL009189:0.000001,PAFTOL005024:0.000001):0.010950,((PAFTOL004560:0.000001,PAFTOL009203:0.000001):0.001184,PAFTOL005043:0.002429,PAFTOL009291:0.008896,PAFTOL004625:0.006071,PAFTOL009287:0.006061,(PAFTOL004638:0.002413,PAFTOL004577:0.003624):0.001205):0.005545);
(((PAFTOL004566:0.003189,(PAFTOL004657:0.001925,PAFTOL004585:0.003007):0.017038):0.012629,((((PAFTOL009269:0.005859,PAFTOL009267:0.000001):0.001167,(((PAFTOL009207:0.000001,PAFTOL004551:0.001018):0.000040,(PAFTOL008084:0.000001,PAFTOL009285:0.001168):0.003513):0.001604,PAFTOL004564:0.009802):0.001588):0.006594,((PAFTOL004637:0.021359,SRR7905849:0.019364,(PAFTOL008439:0.006093,(SRR5137212:0.011326,((((((PAFTOL004593:0.001980,PAFTOL009243:0.002966):0.004012,PAFTOL004587:0.012134):0.002395,PAFTOL004574:0.014098):0.002579,(PAFTOL009181:0.001200,(((PAFTOL004666:0.003183,PAFTOL009279:0.001686):0.007374,((PAFTOL004577:0.000001,(PAFTOL004560:0.001178,PAFTOL009203:0.012020):0.007117,PAFTOL009223:0.001186,(PAFTOL005043:0.000001,PAFTOL004638:0.001981):0.001977,(PAFTOL009191:0.003948,PAFTOL004625:0.004945,PAFTOL009287:0.003982,PAFTOL009227:0.004947,(PAFTOL004652:0.000001,PAFTOL009195:0.000001):0.001972):0.000984):0.000973,PAFTOL004594:0.021573):0.000999,(((PAFTOL009295:0.000001,PAFTOL004562:0.010362,PAFTOL009215:0.004726,PAFTOL004590:0.000001,PAFTOL004591:0.000001,(PAFTOL004631:0.000988,PAFTOL009197:0.002583):0.000988,PAFTOL008063:0.002985,PAFTOL004664:0.003155,((PAFTOL009183:0.005703,PAFTOL004662:0.020450):0.001139,PAFTOL005035:0.000001):0.028019):0.000982,PAFTOL004646:0.002983):0.001981,PAFTOL009199:0.008987,PAFTOL004599:0.018229):0.000986,PAFTOL004667:0.002978,(PAFTOL004617:0.004978,PAFTOL004584:0.011953):0.001082,PAFTOL004613:0.005989,PAFTOL004653:0.004958):0.000904,((PAFTOL005024:0.003153,PAFTOL009189:0.001461):0.005535,PAFTOL013501:0.005956):0.001509):0.001131):0.006946,((((((((PAFTOL009289:0.002940,SRR8327214:0.003752):0.004758,PAFTOL004665:0.008079):0.001184,SRR7905861:0.008977,((PAFTOL004648:0.003977,PAFTOL009209:0.000981,PAFTOL008423:0.000001):0.001965,PAFTOL004601:0.004954):0.000986):0.002057,(((PAFTOL009301:0.000001,SRR5137213:0.016486,PAFTOL009263:0.005235,PAFTOL004639:0.001972,PAFTOL004626:0.000001,(PAFTOL009249:0.002884,PAFTOL004605:0.002984):0.000974):0.000985,PAFTOL004553:0.007085):0.000984,((PAFTOL005042:0.001067,PAFTOL009187:0.006319):0.001069,PAFTOL004597:0.012007):0.000968,(PAFTOL004583:0.005005,SRR5137211:0.009133):0.001489,((PAFTOL009303:0.018054,PAFTOL009247:0.040615):0.015940,PAFTOL004632:0.000001):0.001973):0.001306):0.001085,PAFTOL004640:0.005965):0.002186,PAFTOL008436:0.002987):0.001780,(PAFTOL009257:0.004964,PAFTOL009255:0.006016):0.005742):0.005213,(((PAFTOL004596:0.003985,PAFTOL004578:0.008047):0.005011,(((PAFTOL004556:0.000001,PAFTOL004647:0.002344):0.009562,PAFTOL009261:0.014550):0.001060,PAFTOL009193:0.003576):0.000987,PAFTOL004572:0.000001,((PAFTOL009229:0.012771,PAFTOL004565:0.008532):0.000837,(PAFTOL009271:0.005898,PAFTOL004573:0.002094):0.003155):0.008380,(((PAFTOL004627:0.011584,PAFTOL008421:0.013564):0.000896,PAFTOL004623:0.012677):0.004753,((((PAFTOL005047:0.013370,PAFTOL004547:0.010511):0.005274,PAFTOL009265:0.005421):0.006371,PAFTOL009179:0.093679):0.011785,PAFTOL004636:0.010556):0.014919):0.002697,((PAFTOL009231:0.003540,PAFTOL004649:0.004966,PAFTOL004618:0.000989,((PAFTOL004658:0.001173,PAFTOL004660:0.001317):0.004772,PAFTOL004609:0.004837):0.001157):0.004983,PAFTOL004620:0.009057):0.000972,PAFTOL004608:0.008967):0.000952,PAFTOL004582:0.009081):0.002037):0.001087):0.001096,((((PAFTOL004600:0.004000,(PAFTOL008417:0.008359,(((((PAFTOL008060:0.019043,PAFTOL004554:0.000001,PAFTOL004552:0.000001):0.001323,((PAFTOL004598:0.003525,PAFTOL009217:0.004740):0.003552,(PAFTOL009225:0.002487,PAFTOL009241:0.000001):0.002505):0.002996):0.005018,PAFTOL004624:0.001013):0.000971,(PAFTOL009293:0.007314,PAFTOL009283:0.018580):0.000846):0.001008,((PAFTOL004642:0.004991,PAFTOL008419:0.003549):0.000960,PAFTOL009291:0.015200):0.001003,PAFTOL004668:0.000997):0.001007,PAFTOL009219:0.005015,PAFTOL008062:0.000001):0.003986):0.008961,(PAFTOL008422:0.014560,PAFTOL004654:0.005831):0.005055):0.001230,((PAFTOL009297:0.013365,(PAFTOL009205:0.010178,(PAFTOL009175:0.019021,(PAFTOL004555:0.006046,(((PAFTOL009251:0.008990,PAFTOL009299:0.002438):0.002315,SRR5036296:0.008975):0.004945,PAFTOL009245:0.005049):0.003000):0.001645):0.007444):0.012678):0.000783,PAFTOL004619:0.028153):0.001078):0.001972,(PAFTOL009281:0.006629,PAFTOL009221:0.001858):0.006768):0.019925,(PAFTOL004567:0.013050,PAFTOL004629:0.010009,((PAFTOL004633:0.006028,((PAFTOL004635:0.007116,PAFTOL004634:0.006595):0.001312,PAFTOL004568:0.011967):0.005942):0.004451,PAFTOL004604:0.008999,PAFTOL004603:0.009019):0.001452,PAFTOL005169:0.000001):0.005867):0.002943,PAFTOL009233:0.048337,((PAFTOL004563:0.005951,PAFTOL009259:0.000001,PAFTOL009239:0.005896,PAFTOL007498:0.002774):0.011212,(PAFTOL004644:0.012208,PAFTOL009185:0.011155):0.002891,(PAFTOL005026:0.004214,PAFTOL005025:0.008361):0.002739,PAFTOL008881:0.006002):0.000987):0.000001):0.000965):0.006161):0.011513,(((PAFTOL009315:0.025010,PAFTOL009319:0.018978):0.011780,PAFTOL009321:0.035148):0.050882,(PAFTOL009311:0.047999,PAFTOL009313:0.062149):0.031665):0.051604):0.035238):0.002035,(PAFTOL009253:0.010695,(PAFTOL004610:0.001729,PAFTOL009235:0.004696):0.005231,PAFTOL004561:0.002359,((PAFTOL004611:0.003519,PAFTOL009237:0.003877):0.001047,PAFTOL004571:0.017143):0.019631):0.009980):0.002300):0.002471,PAFTOL004661:0.005092,SRR7905862:0.000001);
(PAFTOL009243:0.002840,(PAFTOL009209:0.002832,(SRR5137211:0.015102,(SRR7905861:0.000001,PAFTOL004632:0.000001):0.002421,SRR8327214:0.000001,SRR5137213:0.012495,PAFTOL004626:0.004931):0.003673):0.003749,PAFTOL004593:0.002463,PAFTOL004574:0.000001,PAFTOL004587:0.007453,((PAFTOL009205:0.000001,PAFTOL005026:0.000001):0.005006,(PAFTOL009187:0.000001,PAFTOL004601:0.000001,PAFTOL004553:0.000001,PAFTOL004665:0.000001,PAFTOL009289:0.000001,PAFTOL004583:0.014730,(PAFTOL009265:0.013735,((PAFTOL009321:0.103365,PAFTOL009313:0.161001,PAFTOL009299:0.000001):0.007376,PAFTOL004605:0.014359):0.044632):0.012446,(PAFTOL004565:0.010049,PAFTOL009221:0.007006,PAFTOL004636:0.000001,PAFTOL009281:0.007301,PAFTOL008421:0.000001,PAFTOL004623:0.000001,PAFTOL004596:0.000001,(PAFTOL004562:0.039680,PAFTOL005024:0.000001):0.014690,PAFTOL004594:0.066080,PAFTOL004649:0.000001,PAFTOL009257:0.000001,PAFTOL004627:0.000001,PAFTOL004578:0.000001,PAFTOL008439:0.000001,PAFTOL005025:0.000001,PAFTOL004647:0.000001,(((PAFTOL004547:0.000001,PAFTOL009303:0.000001,PAFTOL009249:0.012290):0.012398,PAFTOL009193:0.000001,PAFTOL004660:0.012692,PAFTOL004556:0.000001,PAFTOL009261:0.020128,PAFTOL004662:0.000001,PAFTOL005169:0.000001,PAFTOL008422:0.000001,PAFTOL004658:0.000001,PAFTOL009175:0.000001):0.045731,PAFTOL008436:0.000001):0.010675):0.016151,(PAFTOL004603:0.022137,PAFTOL008423:0.000001):0.007305,PAFTOL004639:0.000001,PAFTOL009301:0.000001):0.020692):0.002383,((PAFTOL007498:0.014790,(PAFTOL004584:0.005004,((PAFTOL004567:0.000001,PAFTOL009183:0.010017):0.006335,((PAFTOL004590:0.009118,PAFTOL004598:0.017538):0.003109,PAFTOL004667:0.003676,(PAFTOL004652:0.000001,PAFTOL004624:0.000001,PAFTOL008417:0.000001,PAFTOL009179:0.000001,PAFTOL004631:0.000001,PAFTOL004638:0.000001,PAFTOL004668:0.000001,PAFTOL004646:0.007159,PAFTOL004635:0.022270,PAFTOL009189:0.000001,PAFTOL004577:0.000001,PAFTOL009181:0.007165,(PAFTOL009297:0.000001,PAFTOL009241:0.000001):0.007147,PAFTOL004600:0.000001,PAFTOL009195:0.000001,PAFTOL004563:0.000001):0.006860,(PAFTOL009203:0.003185,PAFTOL009287:0.011999):0.002940,PAFTOL004625:0.000001):0.002331):0.002386,(((PAFTOL009217:0.000001,PAFTOL008062:0.007293,PAFTOL004664:0.000001,PAFTOL004591:0.007351,PAFTOL009215:0.000001,PAFTOL009197:0.000001,PAFTOL005035:0.000001):0.007288,PAFTOL009291:0.000876):0.009877,PAFTOL009191:0.012843):0.003913):0.002449):0.002424,PAFTOL004568:0.013136,((PAFTOL004619:0.015029,SRR7905849:0.021114):0.006769,(((PAFTOL009319:0.030056,PAFTOL009315:0.036261):0.027718,SRR5137212:0.033492):0.005282,PAFTOL009311:0.042155):0.010521,((PAFTOL004571:0.000001,PAFTOL009235:0.000001):0.002747,((PAFTOL004661:0.000001,(PAFTOL004566:0.000001,(((PAFTOL009207:0.007535,PAFTOL004551:0.000001):0.007453,(PAFTOL004657:0.000001,((PAFTOL004634:0.018882,(PAFTOL004629:0.000001,(PAFTOL009239:0.000001,PAFTOL009259:0.008954):0.004453,((PAFTOL005042:0.000001,PAFTOL009199:0.004424,PAFTOL004666:0.005972,PAFTOL008419:0.000001,PAFTOL004613:0.008925,PAFTOL009225:0.007263,PAFTOL005043:0.004927,PAFTOL009279:0.000001,PAFTOL004599:0.000001,PAFTOL004644:0.000001,PAFTOL004560:0.000001,PAFTOL004633:0.000001,PAFTOL008063:0.004494,PAFTOL004554:0.009001):0.007304,((PAFTOL009219:0.005968,PAFTOL009293:0.000001,(PAFTOL013501:0.000001,PAFTOL009223:0.000001,(PAFTOL009295:0.012077,PAFTOL004552:0.000001,PAFTOL008060:0.000001):0.012101):0.005906,(PAFTOL009271:0.006007,PAFTOL009251:0.018616):0.006022):0.012282,PAFTOL009227:0.004689,PAFTOL009283:0.000001):0.004498,PAFTOL004642:0.004465):0.007365,(PAFTOL004617:0.008785,PAFTOL004653:0.000001):0.008934,PAFTOL004640:0.000001,PAFTOL009233:0.004466,PAFTOL004604:0.000001,PAFTOL009255:0.000001,(PAFTOL004572:0.004580,PAFTOL004620:0.004645):0.004461,PAFTOL008881:0.004465,PAFTOL009185:0.000001,(PAFTOL004597:0.013602,(PAFTOL005047:0.014732,PAFTOL004648:0.000001):0.004458,(PAFTOL009245:0.009465,PAFTOL009263:0.000001):0.004558,PAFTOL004555:0.008946):0.004367):0.007116):0.015113,PAFTOL004564:0.007686):0.007447,PAFTOL004585:0.000001):0.007025,PAFTOL009285:0.000001):0.009527,PAFTOL008084:0.000001,PAFTOL009267:0.000001):0.009433):0.009380,(PAFTOL004610:0.000001,PAFTOL004611:0.000001,PAFTOL004561:0.000001,(PAFTOL009237:0.027879,PAFTOL009253:0.025557):0.029186):0.007988):0.042087,PAFTOL009269:0.000001):0.005702):0.016921,PAFTOL004637:0.002869):0.012589,((PAFTOL004608:0.004806,PAFTOL004582:0.000001):0.003196,(((PAFTOL009231:0.007230,PAFTOL004654:0.000001,PAFTOL004609:0.007159):0.007203,PAFTOL009229:0.001367):0.001513,(PAFTOL004573:0.004650,PAFTOL004618:0.002037):0.002933):0.002533):0.002475):0.004868);
((PAFTOL009265:0.000001,((PAFTOL009313:0.043300,PAFTOL009311:0.020758):0.009527,((((PAFTOL004564:0.017129,(((SRR7905862:0.004745,(PAFTOL004566:0.006675,PAFTOL004657:0.000001,PAFTOL004585:0.000001):0.006252):0.002649,PAFTOL004661:0.000001):0.008159,(PAFTOL004571:0.003318,((PAFTOL009269:0.010066,PAFTOL004551:0.010047):0.002858,PAFTOL009285:0.005910):0.001219,PAFTOL009267:0.000001,PAFTOL008084:0.000001):0.002591,(PAFTOL004561:0.000001,PAFTOL004610:0.007234,(PAFTOL009235:0.000001,PAFTOL004611:0.000001):0.006216,PAFTOL009253:0.000001):0.003108):0.003132):0.012932,PAFTOL004637:0.007923):0.005301,(SRR5137212:0.020701,PAFTOL004619:0.010424):0.003120):0.006429,((PAFTOL009319:0.020716,PAFTOL009321:0.049641):0.005239,PAFTOL009315:0.020121):0.016788):0.006155):0.003446,PAFTOL004629:0.006704):0.003502,(PAFTOL009185:0.006862,PAFTOL004568:0.003338,(PAFTOL004587:0.006726,PAFTOL009243:0.000001):0.003338,(PAFTOL004552:0.003391,PAFTOL004633:0.000001):0.005202):0.005214,PAFTOL008439:0.003349,((PAFTOL004609:0.000001,(PAFTOL004649:0.000001,PAFTOL004658:0.000001,PAFTOL004618:0.000001,PAFTOL004665:0.006769,PAFTOL009231:0.000001,(PAFTOL004660:0.005992,PAFTOL009229:0.003384):0.003366):0.002221):0.002210,((PAFTOL004662:0.003376,PAFTOL009271:0.003361):0.005430,PAFTOL004654:0.000001):0.003670,PAFTOL004647:0.006731,PAFTOL004556:0.000001,PAFTOL004555:0.000001,PAFTOL004573:0.000001,PAFTOL009209:0.000001,PAFTOL008423:0.000001):0.002215,((PAFTOL004652:0.000001,(PAFTOL009181:0.000001,(PAFTOL009179:0.190933,PAFTOL009183:0.003891):0.019234):0.006636,PAFTOL004599:0.000001,PAFTOL009291:0.000001,PAFTOL009287:0.003333,(PAFTOL009279:0.000001,PAFTOL004667:0.000001):0.003355,PAFTOL004613:0.007872,PAFTOL004668:0.000001,PAFTOL004560:0.000001,(PAFTOL004638:0.010121,PAFTOL005024:0.000001,PAFTOL009191:0.000001,PAFTOL009189:0.000001,PAFTOL009203:0.000001):0.003348,PAFTOL005043:0.000001,PAFTOL013501:0.000001,PAFTOL009199:0.000001):0.003303,PAFTOL004666:0.000001,PAFTOL009195:0.010117,(PAFTOL009227:0.003319,PAFTOL004625:0.000001):0.003346,PAFTOL004562:0.000001,PAFTOL004642:0.000001,PAFTOL004584:0.000001,PAFTOL004617:0.006715,PAFTOL004577:0.000001):0.003308,PAFTOL009289:0.000001,PAFTOL009293:0.000001,PAFTOL005047:0.000001,PAFTOL004574:0.000001,PAFTOL004582:0.000001,PAFTOL005026:0.000001,(PAFTOL004635:0.005937,PAFTOL004648:0.001667):0.001681,(PAFTOL008881:0.015824,PAFTOL004634:0.010395):0.003572,((PAFTOL004603:0.006711,(((((SRR5137211:0.000001,PAFTOL009187:0.000001,PAFTOL009263:0.000001,PAFTOL004553:0.003365,(PAFTOL009249:0.009432,PAFTOL009299:0.000001):0.007717,SRR5137213:0.000001,SRR5036296:0.003353,PAFTOL009301:0.003621,PAFTOL009245:0.002619,PAFTOL004639:0.005220,PAFTOL004597:0.003348,(PAFTOL004626:0.000001,PAFTOL004605:0.000001):0.002604):0.002213,PAFTOL004583:0.005464,PAFTOL004632:0.000001):0.002211,PAFTOL009303:0.000001):0.000005,PAFTOL009239:0.000001,PAFTOL009259:0.000001,PAFTOL007498:0.000001,PAFTOL009297:0.000001):0.002213,PAFTOL008063:0.012195,(PAFTOL008419:0.012947,PAFTOL009217:0.000001):0.002989):0.001100):0.001094,(PAFTOL009233:0.008803,(PAFTOL004563:0.003367,PAFTOL004644:0.006757):0.003379):0.002743):0.000002,(((PAFTOL009247:0.007159,PAFTOL009175:0.018827):0.019207,PAFTOL005169:0.000001):0.036750,PAFTOL009221:0.000001):0.003392,(((SRR7905861:0.000001,PAFTOL004547:0.000001):0.008244,SRR8327214:0.000001):0.004327,PAFTOL004640:0.005474):0.004367,PAFTOL008436:0.003344,PAFTOL005042:0.000001,((PAFTOL009225:0.000001,PAFTOL009223:0.000001,PAFTOL004624:0.002599,(PAFTOL009241:0.000001,PAFTOL004631:0.002610,PAFTOL008417:0.000001):0.000002):0.002621,PAFTOL009283:0.003348):0.005232,PAFTOL004604:0.005208,((PAFTOL004653:0.000001,PAFTOL004593:0.006583):0.004495,(PAFTOL004591:0.000001,(PAFTOL009215:0.000001,PAFTOL004554:0.000001,PAFTOL009219:0.003221,PAFTOL008062:0.000001,PAFTOL004600:0.000001):0.003222,PAFTOL004594:0.000001,PAFTOL004567:0.006449,PAFTOL005035:0.000001,PAFTOL004598:0.000001,PAFTOL004646:0.000001):0.004407):0.007387,(PAFTOL009205:0.000001,PAFTOL009257:0.000001,PAFTOL005025:0.006721,PAFTOL009255:0.000001):0.002602,(PAFTOL004627:0.000001,(PAFTOL004636:0.003245,PAFTOL008422:0.003324,PAFTOL004623:0.000001):0.009868,PAFTOL009193:0.003343,PAFTOL004572:0.010093,PAFTOL004620:0.003356,PAFTOL008421:0.000001):0.002598,(PAFTOL004608:0.006681,PAFTOL004596:0.007840,PAFTOL004578:0.005283,(PAFTOL008060:0.000001,PAFTOL004590:0.000001,PAFTOL009295:0.000001):0.010041):0.005204,SRR7905849:0.011369,PAFTOL004601:0.000001,PAFTOL004664:0.000001);
((PAFTOL004646:0.000001,(PAFTOL009183:0.000001,PAFTOL005035:0.000001,(PAFTOL013501:0.000001,PAFTOL009179:0.005278,PAFTOL005024:0.004806,PAFTOL009189:0.000001):0.004813,(PAFTOL004599:0.010596,((PAFTOL009197:0.000001,PAFTOL009231:0.000001,PAFTOL009203:0.000001,PAFTOL004560:0.000001,PAFTOL004660:0.000001,PAFTOL009229:0.000001,PAFTOL009215:0.006420,PAFTOL004667:0.000001,PAFTOL009195:0.000001,PAFTOL009287:0.000001,PAFTOL004638:0.000001,(PAFTOL009227:0.025860,PAFTOL004652:0.008753,PAFTOL004577:0.012267,PAFTOL009291:0.000001):0.009720):0.003358,PAFTOL004584:0.006995,PAFTOL004562:0.000001):0.006671,PAFTOL004664:0.000001,(PAFTOL004565:0.000001,PAFTOL009223:0.000001):0.004859,((PAFTOL009193:0.000001,PAFTOL004568:0.023399):0.015414,PAFTOL004603:0.004872,(PAFTOL005169:0.005532,PAFTOL009221:0.000001):0.006736,(PAFTOL009257:0.003330,PAFTOL009255:0.000001,(((PAFTOL004583:0.028867,(PAFTOL004605:0.004779,PAFTOL004639:0.009514):0.023894):0.016353,(PAFTOL009187:0.049917,PAFTOL004642:0.035737):0.054685):0.014495,(PAFTOL008436:0.010935,((((((PAFTOL004632:0.004243,((SRR8327214:0.023518,(SRR5137213:0.705703,SRR5137211:0.000001):0.002820):0.005659,SRR7905861:0.000001):0.013408,(PAFTOL004626:0.236436,(SRR5036296:0.009809,SRR5137212:0.025749):0.016035):0.019448,PAFTOL004597:0.013131):0.001357,PAFTOL005042:0.006423,(PAFTOL009243:0.003428,PAFTOL004593:0.005501):0.002725,PAFTOL008423:0.004182,PAFTOL004547:0.000001,PAFTOL009303:0.000001,PAFTOL009289:0.004511,PAFTOL005047:0.000001,(PAFTOL009265:0.000001,PAFTOL009249:0.000001,PAFTOL009251:0.000001,(PAFTOL004665:0.000001,PAFTOL004648:0.003342):0.003345,(PAFTOL009299:0.003307,PAFTOL004553:0.024534):0.003433,PAFTOL009245:0.000001,(PAFTOL009263:0.010184,PAFTOL009301:0.002978):0.006956,(PAFTOL004555:0.000001,PAFTOL009209:0.000001):0.003358,PAFTOL004601:0.013579):0.006730):0.008303,(PAFTOL009271:0.000001,PAFTOL004662:0.000001):0.016951,(((PAFTOL009247:0.000001,((((PAFTOL004661:0.007007,(PAFTOL004585:0.005263,PAFTOL004566:0.000618):0.002835):0.004001,SRR7905862:0.006327):0.003050,PAFTOL004657:0.005259,(((PAFTOL004561:0.000001,PAFTOL009235:0.000001,PAFTOL004610:0.000001,PAFTOL004611:0.000001):0.003911,PAFTOL009237:0.011482):0.007894,((PAFTOL009267:0.000001,(PAFTOL004551:0.000001,PAFTOL009269:0.000001):0.010900,PAFTOL004571:0.000001,PAFTOL008084:0.000001,PAFTOL009207:0.000001):0.006414,PAFTOL009285:0.005172):0.006645):0.003061):0.015818,SRR7905849:0.027280):0.005582,(PAFTOL008439:0.048980,PAFTOL004637:0.009415,(PAFTOL004619:0.014185,((PAFTOL009313:0.107852,((PAFTOL009321:0.000001,PAFTOL009315:0.058965):0.144984,PAFTOL009319:0.030690):0.076148):0.009475,PAFTOL009311:0.070673):0.017677):0.004984):0.013357):0.011080,((PAFTOL009233:0.020113,PAFTOL009239:0.000001):0.039506,PAFTOL004644:0.019138):0.007072,((PAFTOL009261:0.018814,PAFTOL004556:0.000001,PAFTOL004647:0.004069):0.009493,(PAFTOL004582:0.006412,(PAFTOL004620:0.003612,(PAFTOL004573:0.020419,PAFTOL008421:0.018225):0.004107,(PAFTOL004658:0.000001,PAFTOL004627:0.000001):0.028969,(PAFTOL008422:0.010257,PAFTOL004654:0.004415):0.008989,PAFTOL004623:0.007702,PAFTOL004636:0.014683,PAFTOL004572:0.008950):0.007146):0.002150,(PAFTOL004609:0.006508,PAFTOL004618:0.002126,PAFTOL004578:0.012796):0.010817):0.004630,(PAFTOL009185:0.020858,(PAFTOL007498:0.008362,PAFTOL009259:0.017277):0.009236):0.002001):0.002443,(((PAFTOL004604:0.010869,PAFTOL004613:0.027651):0.002043,(PAFTOL004567:0.026749,PAFTOL004634:0.021935):0.006754,(((((PAFTOL004633:0.026778,PAFTOL004617:0.024160):0.003330,((PAFTOL008419:0.013904,PAFTOL009283:0.029229):0.057435,(PAFTOL004668:0.003284,(PAFTOL009279:0.000001,PAFTOL004666:0.000001):0.045389):0.014702):0.012838):0.000824,(PAFTOL004552:0.003702,PAFTOL004624:0.029279,PAFTOL004631:0.017495):0.014701):0.012267,(PAFTOL004590:0.002133,PAFTOL004591:0.010460,PAFTOL008062:0.007137,PAFTOL009199:0.005401,PAFTOL004600:0.006640):0.006187,((PAFTOL004625:0.011436,PAFTOL005043:0.003489):0.002203,(PAFTOL004653:0.038081,PAFTOL009191:0.000001):0.009373):0.003612):0.012796,PAFTOL008063:0.001892):0.012890):0.003664,PAFTOL004629:0.020940):0.010016):0.001438):0.005541,PAFTOL005026:0.026140):0.001072,PAFTOL005025:0.013168):0.003128,(PAFTOL004640:0.032345,PAFTOL004574:0.003309):0.003768):0.014343,(PAFTOL004608:0.000001,PAFTOL004596:0.034535,PAFTOL004649:0.009754):0.019806,PAFTOL004587:0.008117,PAFTOL009205:0.009542):0.003461):0.010282,PAFTOL009297:0.009815,PAFTOL008881:0.014847):0.006720):0.006689,PAFTOL004554:0.004872,(PAFTOL008060:0.004784,PAFTOL008417:0.000001):0.004797,PAFTOL009225:0.000001,PAFTOL009241:0.000001,PAFTOL009293:0.000001):0.004799):0.004788):0.004819,PAFTOL009219:0.013051,PAFTOL009217:0.000001,PAFTOL004598:0.000001,PAFTOL004594:0.000001);
(((PAFTOL009299:0.010560,PAFTOL009249:0.010466):0.005286,PAFTOL004597:0.010546,PAFTOL004632:0.005171,(SRR5137211:0.008071,PAFTOL009245:0.000001):0.006000,(((PAFTOL004639:0.000001,PAFTOL004626:0.000001):0.002631,PAFTOL009301:0.007884):0.002604,PAFTOL009263:0.005229,PAFTOL004583:0.007821):0.002580,((SRR5036296:0.006381,PAFTOL004605:0.002998):0.002573,(PAFTOL004574:0.010799,(((PAFTOL009193:0.005381,PAFTOL004649:0.003633):0.001723,(PAFTOL004608:0.004424,PAFTOL004582:0.004993):0.004608):0.001775,((PAFTOL008423:0.005293,SRR7905861:0.003584):0.010798,((PAFTOL004603:0.001723,PAFTOL004604:0.005378):0.007241,PAFTOL008436:0.005397):0.001716):0.001767,(((PAFTOL004634:0.009146,PAFTOL004568:0.007196):0.009137,PAFTOL004633:0.014619):0.007089,((((((SRR7905862:0.009073,((PAFTOL004551:0.007245,(PAFTOL009285:0.000001,PAFTOL008084:0.001801):0.005413):0.003615,PAFTOL009269:0.009003):0.003565):0.003577,PAFTOL004661:0.014557,PAFTOL004564:0.000001,(PAFTOL004657:0.000001,PAFTOL004585:0.001782):0.009011):0.003675,PAFTOL004571:0.002298):0.006634,((PAFTOL004611:0.000001,PAFTOL004610:0.000001):0.003585,PAFTOL009235:0.001740):0.007988):0.008561,((PAFTOL004619:0.014660,(((PAFTOL009313:0.089270,PAFTOL009311:0.031519):0.009786,((PAFTOL009315:0.041235,PAFTOL009321:0.000001):0.032662,PAFTOL009319:0.009317):0.033196):0.010956,SRR5137212:0.037261):0.003347):0.009931,((PAFTOL009247:0.000001,SRR7905849:0.000001):0.020609,PAFTOL004637:0.016996):0.000068):0.002835):0.005549,(PAFTOL009221:0.014394,PAFTOL009297:0.010732,(PAFTOL008439:0.012689,PAFTOL004587:0.008917,((PAFTOL004644:0.010831,(((PAFTOL009261:0.004559,(PAFTOL004556:0.000001,(PAFTOL004662:0.004452,(((((PAFTOL009203:0.004866,PAFTOL004560:0.000001):0.004835,(PAFTOL004562:0.002440,PAFTOL004617:0.004864):0.002401,PAFTOL005043:0.002424):0.002405,PAFTOL005042:0.000001,PAFTOL004552:0.002406,(((PAFTOL004600:0.000001,PAFTOL009279:0.000001,((PAFTOL009181:0.000001,PAFTOL009183:0.000001,PAFTOL009197:0.000001,(PAFTOL009219:0.000001,PAFTOL004554:0.000001,PAFTOL009293:0.000001):0.004816,PAFTOL004664:0.000001,(PAFTOL008062:0.000001,(PAFTOL008417:0.002407,PAFTOL009225:0.000001):0.002405,(PAFTOL004598:0.002401,PAFTOL009215:0.000001):0.004799):0.002406,PAFTOL009223:0.000001,PAFTOL008419:0.007280):0.002394,PAFTOL009189:0.000001,PAFTOL013501:0.000001):0.001454,PAFTOL004668:0.000001):0.000941,((PAFTOL005035:0.000001,PAFTOL004638:0.006542):0.003184,PAFTOL009227:0.000001,PAFTOL009191:0.000001):0.002556,(PAFTOL009217:0.009709,PAFTOL009179:0.002404,PAFTOL009241:0.000001):0.002399):0.002544,PAFTOL004666:0.004866):0.002569,PAFTOL004667:0.000001,PAFTOL004646:0.002412):0.007890,((((((PAFTOL004566:0.012201,(PAFTOL009267:0.000001,PAFTOL009207:0.013770):0.005713):0.004669,(PAFTOL004561:0.002367,PAFTOL009253:0.000001,PAFTOL009237:0.002354):0.004959):0.032811,(PAFTOL005047:0.007244,((PAFTOL009303:0.004088,PAFTOL009251:0.011415,(PAFTOL004635:0.017308,PAFTOL009175:0.031170):0.022478):0.020681,PAFTOL009239:0.007219,PAFTOL007498:0.012208,PAFTOL009259:0.000001):0.004811,PAFTOL004640:0.005183,((PAFTOL009243:0.002404,PAFTOL004593:0.002378):0.004857,(PAFTOL004563:0.014706,PAFTOL009233:0.012969):0.002404):0.004812,((PAFTOL004648:0.004840,PAFTOL009289:0.006595):0.002206,PAFTOL004665:0.006915,PAFTOL009265:0.004818,PAFTOL004547:0.007318,(PAFTOL004601:0.007309,(PAFTOL004555:0.000001,PAFTOL009209:0.000001):0.002425):0.012225):0.002308):0.004639,PAFTOL005169:0.002475):0.002368,((PAFTOL009281:0.012806,PAFTOL004629:0.026145):0.001767,PAFTOL004567:0.010816):0.007438):0.002737,PAFTOL005026:0.010598):0.002350,(PAFTOL005025:0.006091,PAFTOL009205:0.004451):0.005837):0.005146):0.006947,PAFTOL009231:0.011138,(PAFTOL004660:0.007333,PAFTOL009229:0.000001,(PAFTOL004627:0.020205,PAFTOL009271:0.012409):0.002353,(PAFTOL004654:0.002582,PAFTOL008422:0.009512):0.006398,((PAFTOL004565:0.002432,PAFTOL004572:0.005255,PAFTOL004573:0.007446):0.003933,PAFTOL004623:0.014608):0.001286,PAFTOL004658:0.002506):0.004864):0.002320):0.016685):0.020750):0.020393,(PAFTOL008881:0.000001,PAFTOL009255:0.009658):0.010114):0.020315,PAFTOL009257:0.005339,(PAFTOL004647:0.003593,PAFTOL004620:0.005548,(PAFTOL004596:0.001911,PAFTOL004578:0.005415):0.003583,((PAFTOL008421:0.006260,PAFTOL004636:0.017935):0.007076,PAFTOL004609:0.009110):0.003573,PAFTOL004618:0.012704):0.001774):0.001752):0.003554,(PAFTOL009199:0.001761,((((PAFTOL008063:0.000001,PAFTOL009295:0.030589):0.007093,PAFTOL004591:0.001777,PAFTOL004599:0.003535,PAFTOL008060:0.001779):0.001756,PAFTOL004613:0.008885,PAFTOL005024:0.000001,PAFTOL004594:0.005296):0.001761,PAFTOL004584:0.003550,PAFTOL004642:0.007098):0.003526,(PAFTOL004577:0.001778,PAFTOL004652:0.000001):0.003545,PAFTOL009291:0.003601,((PAFTOL009287:0.001817,PAFTOL009195:0.011477,PAFTOL004625:0.005698,PAFTOL004653:0.008954):0.001765,(PAFTOL004624:0.003549,PAFTOL004631:0.000001):0.001771):0.001766,(PAFTOL004590:0.001773,PAFTOL009283:0.001775):0.001763):0.007133,PAFTOL009185:0.016326):0.001762):0.003554):0.001753):0.001729):0.001782):0.001708):0.003644):0.002007):0.010489,PAFTOL004553:0.000001,PAFTOL009187:0.002598);
((((PAFTOL004577:0.000337,PAFTOL004652:0.000001,(PAFTOL009195:0.006087,PAFTOL004562:0.020878):0.014134):0.001580,(PAFTOL009191:0.014373,(PAFTOL005043:0.000001,PAFTOL004638:0.006350):0.003345):0.002239):0.005360,PAFTOL009227:0.006317):0.004655,(((((PAFTOL005024:0.005457,PAFTOL004625:0.003078,((PAFTOL004642:0.010825,PAFTOL009279:0.010911,PAFTOL004667:0.000001):0.005334,PAFTOL004668:0.000001):0.005332,(PAFTOL009189:0.014055,PAFTOL013501:0.014005):0.005371):0.001939,((PAFTOL009181:0.000001,PAFTOL009179:0.031212):0.010101,PAFTOL009183:0.010438):0.003489):0.004433,(PAFTOL004594:0.000001,(((PAFTOL004568:0.000001,PAFTOL004613:0.000001):0.016284,PAFTOL004635:0.005361):0.021656,(PAFTOL009223:0.002753,PAFTOL004600:0.000001,PAFTOL004552:0.000001):0.002126,((PAFTOL009283:0.000001,PAFTOL009295:0.000001):0.002715,PAFTOL004554:0.000001,PAFTOL009197:0.000001):0.005486,(PAFTOL009215:0.000001,PAFTOL009217:0.008206):0.002742):0.002128):0.002127,PAFTOL004599:0.004255):0.025276,PAFTOL004653:0.020555):0.013638,((PAFTOL009241:0.000001,PAFTOL009225:0.000001):0.004672,PAFTOL008062:0.000001,PAFTOL004646:0.007017,(PAFTOL004664:0.000001,PAFTOL004590:0.004702,PAFTOL004591:0.001977,(PAFTOL009219:0.000001,PAFTOL008063:0.000001,PAFTOL004624:0.001963,PAFTOL008417:0.000001,PAFTOL004631:0.000001):0.002348,(PAFTOL009199:0.002345,PAFTOL004598:0.004698):0.002357,PAFTOL009293:0.000001):0.002364,(PAFTOL005035:0.000001,PAFTOL008060:0.053032):0.042850):0.007086,((PAFTOL009291:0.009345,(PAFTOL009203:0.005471,PAFTOL004560:0.002947):0.008994):0.004516,PAFTOL004584:0.007926,((PAFTOL009221:0.014116,((PAFTOL004567:0.015069,((PAFTOL005169:0.058789,PAFTOL004634:0.029366,PAFTOL004603:0.002373):0.008389,PAFTOL004604:0.004250):0.001893):0.004184,((PAFTOL004629:0.017515,PAFTOL009281:0.006513):0.004499,PAFTOL004633:0.009683):0.005853):0.006382,((((PAFTOL004593:0.002681,PAFTOL009243:0.007050):0.005584,PAFTOL004574:0.002336):0.005495,(PAFTOL009257:0.007164,PAFTOL009255:0.011907):0.016576,(((((PAFTOL005025:0.004353,(PAFTOL005026:0.016335,PAFTOL009205:0.005009):0.002393):0.002682,PAFTOL009175:0.019640):0.002319,PAFTOL004640:0.011949):0.002392,PAFTOL008436:0.001962,PAFTOL004587:0.016143):0.001943,(((PAFTOL009245:0.000001,(PAFTOL005042:0.000001,PAFTOL004583:0.001962):0.001956,(PAFTOL009299:0.024962,PAFTOL009251:0.010186,(PAFTOL004626:0.011962,PAFTOL004639:0.005955):0.005980,PAFTOL009301:0.011896):0.001957,(SRR5036296:0.006848,SRR5137211:0.009083):0.002902,(SRR5137213:0.013523,PAFTOL009233:0.045486,PAFTOL004605:0.009528,(PAFTOL009249:0.008266,PAFTOL009263:0.000001):0.002331):0.002336):0.001954,(PAFTOL004632:0.000001,PAFTOL009303:0.002705):0.007887,(PAFTOL004553:0.003722,PAFTOL009187:0.002834):0.007386):0.001936,(PAFTOL004647:0.016722,((PAFTOL004578:0.002411,PAFTOL004596:0.002500):0.009501,PAFTOL004654:0.006022,((((PAFTOL009261:0.022872,PAFTOL004556:0.005592):0.008291,(PAFTOL004636:0.009268,PAFTOL008422:0.016769):0.004623,(PAFTOL008421:0.020213,PAFTOL009265:0.002839):0.002718,(PAFTOL004609:0.003826,PAFTOL009193:0.011281):0.005927,PAFTOL004658:0.002729,(PAFTOL009231:0.010033,PAFTOL004660:0.000001):0.005458):0.009375,PAFTOL004582:0.004328):0.007739,PAFTOL004608:0.002338,((PAFTOL004648:0.004692,(SRR7905861:0.005250,PAFTOL004665:0.009005,PAFTOL004547:0.010291):0.003254,(PAFTOL005047:0.000001,((PAFTOL008423:0.001998,(PAFTOL004555:0.005545,PAFTOL009209:0.000917):0.001055):0.001977,PAFTOL004601:0.001982):0.003971):0.003956,(PAFTOL009289:0.005670,SRR8327214:0.008134):0.003889):0.003862,PAFTOL004565:0.013815):0.004021,PAFTOL004623:0.018092):0.001950,(PAFTOL004627:0.020949,PAFTOL009271:0.007038,PAFTOL004572:0.004690,PAFTOL004620:0.002443,PAFTOL004573:0.003926):0.001951,((PAFTOL004649:0.003996,PAFTOL004618:0.001958):0.001854,PAFTOL004662:0.009458):0.000079,PAFTOL009229:0.004674):0.001907):0.003971,PAFTOL004597:0.024167):0.001973):0.003919):0.001964,(PAFTOL004644:0.006031,((PAFTOL009297:0.009291,PAFTOL009239:0.010968):0.002773,(PAFTOL007498:0.002208,PAFTOL009259:0.000001):0.013304):0.002477,PAFTOL004563:0.013623):0.003790,(PAFTOL009185:0.017104,PAFTOL008881:0.022672):0.005155,(((((PAFTOL004571:0.009334,((PAFTOL004585:0.007835,PAFTOL004657:0.000001):0.005839,SRR7905862:0.001987,PAFTOL004566:0.011868,PAFTOL004661:0.009285):0.001937,PAFTOL004564:0.057693,(PAFTOL009267:0.018912,PAFTOL009269:0.006980,(PAFTOL009285:0.002334,PAFTOL009207:0.005437,PAFTOL004551:0.000001):0.002328,PAFTOL008084:0.000001):0.001956):0.011410,(PAFTOL004610:0.002312,PAFTOL009235:0.009408,PAFTOL004611:0.002360,(PAFTOL004561:0.000001,(PAFTOL009253:0.023720,PAFTOL009237:0.005403):0.002787):0.005423):0.013440):0.022234,((((PAFTOL009311:0.048753,PAFTOL009313:0.176325):0.006157,(PAFTOL009315:0.104125,(PAFTOL009319:0.024568,PAFTOL009321:0.047117):0.033682):0.026777):0.015207,PAFTOL004637:0.031212):0.007302,(PAFTOL004619:0.035948,SRR5137212:0.019385):0.002263):0.003436):0.004002,SRR7905849:0.022617):0.009117,PAFTOL008439:0.015887):0.007228):0.005917):0.006046,(PAFTOL004666:0.012021,PAFTOL008419:0.000001):0.007149):0.001876):0.001958,PAFTOL004617:0.005925):0.002993,PAFTOL009287:0.004041);
(((((PAFTOL009279:0.004829,PAFTOL004666:0.004066):0.000717,PAFTOL004668:0.000001):0.004838,PAFTOL004667:0.000001):0.006105,(PAFTOL009187:0.004736,(PAFTOL004642:0.013547,((PAFTOL009249:0.010160,SRR5036296:0.007947):0.008158,PAFTOL004597:0.008051,(PAFTOL009245:0.002663,SRR5137211:0.014968):0.002644,PAFTOL004605:0.003988,PAFTOL009299:0.007199,(PAFTOL004626:0.000001,PAFTOL009263:0.006747,PAFTOL004639:0.004732):0.002361):0.002578):0.002578,((PAFTOL004593:0.002012,(PAFTOL005025:0.000001,(PAFTOL009205:0.000001,PAFTOL005026:0.002355):0.001799):0.008087):0.006053,(PAFTOL009191:0.007485,PAFTOL004665:0.000001):0.003714,(PAFTOL004633:0.014409,PAFTOL004634:0.030102,PAFTOL004629:0.013233,(((PAFTOL004572:0.030851,PAFTOL009193:0.005761):0.001903,(PAFTOL004582:0.007259,PAFTOL004608:0.019276):0.004303):0.006451,((PAFTOL009271:0.004814,PAFTOL004662:0.000001):0.014513,(PAFTOL004654:0.003033,PAFTOL008421:0.008019):0.002963,PAFTOL004573:0.005322):0.011954):0.004452):0.003131,((PAFTOL005042:0.000001,SRR5137212:0.033113):0.003379,PAFTOL008439:0.098734,((PAFTOL004574:0.010457,PAFTOL009233:0.037325):0.006043,((PAFTOL004644:0.003326,PAFTOL004563:0.008051):0.006803,PAFTOL009297:0.008418,(PAFTOL009239:0.004920,PAFTOL009259:0.006740):0.002176):0.008824):0.002207):0.005466,PAFTOL009185:0.010197,(PAFTOL009257:0.002026,PAFTOL009255:0.000001):0.008135,(((((PAFTOL008881:0.005946,(((PAFTOL004619:0.037200,PAFTOL004637:0.010919):0.007047,((SRR7905862:0.003711,(PAFTOL004657:0.022479,(PAFTOL009269:0.015793,PAFTOL009285:0.009984):0.026541):0.059581):0.033423,((PAFTOL004561:0.013889,PAFTOL004571:0.010864):0.009278,PAFTOL008084:0.005710):0.009828,(((PAFTOL004564:0.000001,PAFTOL004566:0.006207,PAFTOL004585:0.000001):0.002523,PAFTOL004661:0.007708):0.002967,(((PAFTOL009237:0.006322,((PAFTOL004610:0.004760,PAFTOL004611:0.000001):0.003109,PAFTOL009235:0.000001):0.009494):0.003210,PAFTOL009253:0.060800):0.003027,(PAFTOL004551:0.000001,PAFTOL009207:0.060902):0.018787,PAFTOL009267:0.011236):0.002319):0.013919):0.022795):0.004230,(((PAFTOL009321:0.055027,(PAFTOL009315:0.030669,PAFTOL009319:0.012524):0.080257):0.071086,PAFTOL009311:0.044552):0.022952,PAFTOL009313:0.112546):0.034460):0.022655):0.001509,((SRR7905849:0.050467,SRR7905861:0.006125):0.003317,(PAFTOL009289:0.004872,SRR8327214:0.000001):0.021562):0.016846):0.002766,((PAFTOL009303:0.147237,PAFTOL004632:0.000001):0.012814,((PAFTOL004567:0.010072,(PAFTOL004568:0.024296,PAFTOL004553:0.000001):0.002975):0.001402,((PAFTOL009221:0.000001,PAFTOL005169:0.003513):0.007776,(PAFTOL004604:0.003057,PAFTOL004603:0.000001):0.002495):0.002287):0.002839):0.001453):0.001336,((PAFTOL008436:0.097140,PAFTOL009175:0.026681):0.001103,PAFTOL004587:0.004313,PAFTOL009243:0.007291):0.004294):0.004402,(((((PAFTOL004578:0.001853,PAFTOL004596:0.007150):0.004013,(((PAFTOL009231:0.002538,(PAFTOL009229:0.000001,PAFTOL004649:0.001648,PAFTOL004609:0.003158,PAFTOL004618:0.002692,(PAFTOL004660:0.008032,PAFTOL004658:0.001739):0.001746):0.002123):0.006792,PAFTOL004623:0.024603):0.003068,(PAFTOL004647:0.000001,PAFTOL004556:0.000001):0.058116):0.007109):0.005822,(PAFTOL004636:0.017115,PAFTOL004620:0.003144):0.014509):0.006535,PAFTOL007498:0.027287):0.001027,PAFTOL008419:0.017725,((PAFTOL009183:0.014696,((((PAFTOL004631:0.005502,PAFTOL008417:0.001619):0.003238,((PAFTOL009215:0.000001,PAFTOL009219:0.036533,PAFTOL004600:0.000001,PAFTOL008063:0.007505,((PAFTOL008423:0.008679,PAFTOL004591:0.082891):0.096662,PAFTOL008062:0.053217):0.146535):0.006484,PAFTOL004598:0.015099):0.003962):0.001503,(PAFTOL009251:0.000001,(PAFTOL009265:0.024768,(PAFTOL009295:0.058907,PAFTOL004554:0.000001):0.022696):0.020416,PAFTOL009281:0.015721,PAFTOL009179:0.020646,PAFTOL009197:0.004125):0.017635):0.035591,(PAFTOL004617:0.010870,PAFTOL004562:0.068739):0.010452):0.014834):0.008468,(((PAFTOL009261:0.057547,PAFTOL004627:0.031501):0.027243,PAFTOL008422:0.042391):0.005716,(PAFTOL004583:0.016338,PAFTOL004547:0.010607):0.004896):0.023131):0.040849):0.001575):0.018192):0.003559,((PAFTOL005047:0.006022,PAFTOL004601:0.004974,PAFTOL004648:0.005045):0.006390,PAFTOL004555:0.000001,PAFTOL009209:0.000001):0.004965):0.006819):0.002281,(PAFTOL005043:0.011251,(((PAFTOL004640:0.015110,(PAFTOL009181:0.014168,(((PAFTOL004552:0.000001,PAFTOL008060:0.000001):0.007007,PAFTOL013501:0.009985):0.007111,PAFTOL009301:0.016579):0.028685):0.009667,(PAFTOL004565:0.000001,PAFTOL004635:0.133550):0.133310,PAFTOL009189:0.003186):0.003532,PAFTOL009203:0.022465):0.059101,(PAFTOL004638:0.000001,(PAFTOL004599:0.029746,PAFTOL004590:0.025957):0.017363):0.003338):0.016184,PAFTOL005024:0.000001,(PAFTOL009287:0.003667,PAFTOL009291:0.001807):0.003619,(PAFTOL009195:0.005853,((PAFTOL004584:0.005471,PAFTOL004577:0.000001):0.002747,PAFTOL004560:0.007412,PAFTOL004652:0.004514):0.002238):0.002580,PAFTOL009227:0.004311,(PAFTOL004625:0.003625,PAFTOL004613:0.010924):0.001809):0.001549,(PAFTOL009223:0.009430,(PAFTOL009217:0.000001,PAFTOL004594:0.001806):0.003609,PAFTOL009283:0.006478,((PAFTOL009225:0.007454,PAFTOL005035:0.004815,PAFTOL004646:0.003592,(PAFTOL009199:0.016382,PAFTOL009293:0.000001):0.014772,PAFTOL004664:0.000001,PAFTOL009241:0.002724,PAFTOL004624:0.010998):0.001099,PAFTOL004653:0.011305):0.014798):0.003244);
(((((PAFTOL004605:0.004964,PAFTOL004626:0.057470):0.003491,(PAFTOL009187:0.008618,PAFTOL004553:0.000001):0.002382):0.004244,(PAFTOL004665:0.002555,(PAFTOL009245:0.013863,PAFTOL009303:0.005544):0.017701):0.005912):0.006597,(((PAFTOL004633:0.024704,(((PAFTOL004617:0.009531,(((PAFTOL004584:0.005727,PAFTOL004638:0.000001):0.016556,(PAFTOL009181:0.000001,PAFTOL009291:0.003931):0.003916):0.008407,PAFTOL008063:0.009564):0.002580):0.009534,(((((((PAFTOL004610:0.005898,(PAFTOL004611:0.000001,(((PAFTOL009237:0.015390,PAFTOL009253:0.010695):0.010746,PAFTOL004561:0.000001):0.034516,PAFTOL009235:0.008770):0.001760):0.002464):0.012564,(PAFTOL004564:0.042037,PAFTOL004571:0.009068):0.001814):0.008024,((((PAFTOL004637:0.053588,((PAFTOL004551:0.008542,(PAFTOL009285:0.000001,PAFTOL009207:0.000001):0.005650):0.005705,PAFTOL009269:0.009108,PAFTOL009267:0.007493):0.002903):0.004532,PAFTOL004661:0.009360,PAFTOL004566:0.000001,PAFTOL004657:0.008675):0.012166,PAFTOL004585:0.047908):0.037981,(PAFTOL008084:0.015970,SRR7905862:0.000001):0.013139):0.009724):0.015618,SRR5137212:0.008314):0.026390,(PAFTOL009247:0.019932,SRR7905849:0.000001):0.021456):0.001733,PAFTOL004619:0.053854):0.018925,((PAFTOL009229:0.048675,(PAFTOL004596:0.008686,(PAFTOL004556:0.002351,(PAFTOL009261:0.042888,PAFTOL004647:0.001209):0.002661):0.002222):0.008567,PAFTOL008421:0.021558):0.006629,(PAFTOL004604:0.019961,PAFTOL009301:0.036803):0.015402,((SRR7905861:0.008985,SRR8327214:0.008012):0.004978,PAFTOL004593:0.008536):0.004905):0.005561,PAFTOL004632:0.010215):0.000959):0.002615,(PAFTOL009281:0.005838,PAFTOL004629:0.036876):0.017570):0.014105):0.005203,(PAFTOL004599:0.066813,(PAFTOL004654:0.023447,PAFTOL004627:0.031043):0.010810):0.004363):0.004293,PAFTOL004568:0.023713,PAFTOL004601:0.026010,((PAFTOL009221:0.008314,PAFTOL004603:0.010420):0.019339,((((PAFTOL004653:0.040864,(PAFTOL004554:0.000001,PAFTOL009293:0.000001,PAFTOL004664:0.000001,PAFTOL004591:0.000001,PAFTOL009295:0.000001,PAFTOL004590:0.064263,PAFTOL009197:0.000001):0.006960):0.011410,PAFTOL008419:0.014098,((((PAFTOL004631:0.000001,PAFTOL004552:0.000001):0.020865,PAFTOL009283:0.000001,PAFTOL009199:0.001675):0.002288,PAFTOL008060:0.018014):0.007165,((PAFTOL013501:0.011642,(PAFTOL005035:0.002324,(PAFTOL004625:0.014166,PAFTOL009227:0.003736):0.003699,PAFTOL004652:0.012988,PAFTOL005043:0.011731,PAFTOL004577:0.009364,PAFTOL009287:0.002950):0.001986):0.001991,PAFTOL009195:0.003277,(PAFTOL004562:0.016965,(PAFTOL009217:0.000001,PAFTOL004598:0.000001):0.002404):0.001817):0.001298):0.001312):0.001134,((PAFTOL008062:0.001938,PAFTOL004642:0.005929):0.001649,(PAFTOL004600:0.032137,((PAFTOL008417:0.007771,PAFTOL009223:0.000001,PAFTOL009241:0.012610,PAFTOL009225:0.004630):0.013543,PAFTOL004624:0.004212):0.018454):0.014012):0.012964,(PAFTOL005169:0.018048,PAFTOL004646:0.014105):0.004644):0.003012,PAFTOL009297:0.013062):0.001543):0.001389):0.001270):0.006736,((((PAFTOL009191:0.014213,PAFTOL004594:0.030681):0.006233,((PAFTOL009209:0.000001,PAFTOL008423:0.000001):0.004814,PAFTOL004648:0.001193):0.009554,(PAFTOL009175:0.032235,PAFTOL008436:0.001536):0.008186):0.003567,((((PAFTOL004620:0.010274,PAFTOL004572:0.031469):0.012999,PAFTOL004567:0.014525,PAFTOL009179:0.046826):0.005011,((PAFTOL009251:0.007462,PAFTOL009299:0.000407):0.004799,PAFTOL009265:0.003840,(PAFTOL009249:0.004124,(PAFTOL004639:0.037186,PAFTOL009263:0.004202):0.005391):0.005605):0.056218):0.025010,PAFTOL004623:0.061423):0.024058):0.000976,(((((PAFTOL009255:0.011966,PAFTOL009257:0.068025):0.027369,(PAFTOL007498:0.000001,PAFTOL009259:0.002410):0.005190):0.004501,(PAFTOL004597:0.022897,(PAFTOL005026:0.004179,PAFTOL009205:0.019941):0.025914):0.001578):0.007574,PAFTOL009233:0.020391,(PAFTOL004635:0.013904,PAFTOL004634:0.010790):0.021519,PAFTOL009239:0.012247,((((PAFTOL009313:0.123245,(PAFTOL009311:0.093363,(PAFTOL009321:0.046772,(PAFTOL009315:0.144697,PAFTOL009319:0.119607):0.014566):0.034479):0.018313):0.010323,PAFTOL008439:0.056309):0.033618,PAFTOL009185:0.016046,PAFTOL008881:0.009034,((PAFTOL005025:0.002383,(PAFTOL009243:0.020855,PAFTOL004547:0.030320,PAFTOL005047:0.014719,PAFTOL004555:0.003234,PAFTOL009289:0.000001):0.003479):0.003417,PAFTOL004587:0.022027,PAFTOL004644:0.006930):0.002939,PAFTOL004565:0.020772,(PAFTOL009215:0.014022,(PAFTOL009183:0.016529,PAFTOL004560:0.000001):0.012629,PAFTOL009203:0.024776):0.007063):0.002250,((((PAFTOL009193:0.004835,PAFTOL004636:0.005489):0.001735,PAFTOL009219:0.000001,PAFTOL004662:0.000001,(PAFTOL004649:0.003855,PAFTOL004609:0.006886):0.001434,PAFTOL004618:0.000001):0.001881,PAFTOL009271:0.013800,(PAFTOL008422:0.016600,PAFTOL004573:0.016709):0.003275):0.005328,(((PAFTOL004608:0.000001,PAFTOL009231:0.016300):0.006507,PAFTOL004578:0.015963):0.001728,PAFTOL004582:0.013274):0.002445):0.006575):0.005941):0.009112,(((PAFTOL004666:0.000001,(PAFTOL004563:0.024762,PAFTOL009279:0.006189):0.006052):0.009759,PAFTOL004667:0.001785):0.014083,(PAFTOL004613:0.008388,((PAFTOL004668:0.000001,PAFTOL005024:0.000001,PAFTOL009189:0.000001,PAFTOL004660:0.000001):0.005005,PAFTOL004658:0.016412):0.002289,PAFTOL004640:0.009830):0.003141):0.002079):0.012128):0.001325,(PAFTOL005042:0.013662,(((SRR5036296:0.001835,SRR5137213:0.014386):0.079955,SRR5137211:0.009617):0.004521,PAFTOL004583:0.005631,PAFTOL004574:0.008720):0.002371):0.002021);
((PAFTOL009279:0.001961,PAFTOL004666:0.005030):0.002518,(PAFTOL004667:0.008303,(PAFTOL004617:0.008444,(((PAFTOL004638:0.005081,(PAFTOL004613:0.009959,(((((SRR7905849:0.045505,(((((PAFTOL004661:0.013198,(PAFTOL004657:0.003315,PAFTOL004564:0.010010):0.001588,((PAFTOL004551:0.000001,PAFTOL009207:0.000001):0.006565,((((PAFTOL009267:0.007577,PAFTOL009269:0.003977):0.001720,PAFTOL004571:0.008223):0.008395,(PAFTOL009285:0.002210,PAFTOL008084:0.000001):0.008916):0.002542,PAFTOL004566:0.007469):0.008184,(((PAFTOL009253:0.023360,PAFTOL004561:0.005557,PAFTOL009235:0.000001,PAFTOL009237:0.015225):0.006148,PAFTOL004610:0.000001):0.003572,PAFTOL004611:0.001651):0.009034):0.002050,SRR7905862:0.017460):0.002083,PAFTOL004585:0.004594):0.025792,(((PAFTOL009315:0.057288,PAFTOL009319:0.020060):0.016882,PAFTOL009321:0.046404):0.044722,(PAFTOL009313:0.068982,PAFTOL009311:0.054373):0.029737):0.005208):0.003124,PAFTOL004637:0.017216):0.011825,PAFTOL004619:0.031995):0.003494,SRR5137212:0.037163):0.014526,PAFTOL008439:0.006616):0.005382,PAFTOL004644:0.010303,(((((PAFTOL009257:0.004062,PAFTOL009255:0.001858):0.006160,(PAFTOL005025:0.006831,PAFTOL009205:0.000001,PAFTOL005026:0.005170):0.001708):0.001641,PAFTOL004574:0.010343):0.001688,PAFTOL008436:0.008620):0.005194,PAFTOL009185:0.018387):0.003550,((PAFTOL004603:0.004047,PAFTOL004604:0.008546):0.003340,(((PAFTOL009221:0.004758,PAFTOL005169:0.002601):0.010512,PAFTOL009281:0.021982):0.003956,PAFTOL004629:0.007762):0.010409,(((PAFTOL004547:0.008474,SRR7905861:0.007413):0.003601,((SRR8327214:0.007024,PAFTOL004648:0.003391,(PAFTOL009289:0.005408,PAFTOL005047:0.002496):0.002535):0.010521,((PAFTOL004605:0.005088,PAFTOL004639:0.001839,PAFTOL004626:0.001687,PAFTOL009263:0.005068):0.003366,PAFTOL004597:0.013935,(SRR5137211:0.003447,PAFTOL009245:0.000001):0.003385,(PAFTOL009187:0.003842,(PAFTOL009179:0.063435,PAFTOL004553:0.000001):0.001989,PAFTOL009251:0.004958,(PAFTOL009301:0.010914,SRR5137213:0.007660):0.002578,PAFTOL009303:0.004958):0.004306,PAFTOL004583:0.001691,PAFTOL004632:0.010236):0.006785,(PAFTOL004601:0.001751,PAFTOL008423:0.007907):0.003939):0.006997):0.009087,PAFTOL004587:0.009965,((PAFTOL004665:0.002022,PAFTOL009243:0.005654):0.003752,PAFTOL004593:0.004159):0.004106):0.005145):0.001708,PAFTOL008881:0.005064,PAFTOL004640:0.013686,(PAFTOL004633:0.019054,(((PAFTOL004568:0.013861,PAFTOL004634:0.017783):0.002007,PAFTOL004635:0.025367):0.014548,PAFTOL004567:0.027807):0.004318):0.001933,(PAFTOL007498:0.005082,(PAFTOL004596:0.008465,PAFTOL004578:0.008439):0.004962,PAFTOL009259:0.006896):0.003283):0.001841,PAFTOL004582:0.008321,(PAFTOL004623:0.015090,PAFTOL004627:0.006672,((PAFTOL004620:0.009843,PAFTOL004573:0.010113):0.001939,PAFTOL004654:0.003334,PAFTOL004572:0.004999,((PAFTOL009193:0.021699,(PAFTOL008421:0.010130,PAFTOL004649:0.003379):0.001566):0.001680,(PAFTOL004658:0.003338,PAFTOL009229:0.001647):0.001642,PAFTOL004618:0.003315,PAFTOL004609:0.001654):0.001651):0.001645,(PAFTOL004636:0.009458,(PAFTOL009271:0.007834,PAFTOL004662:0.003257):0.009264):0.002239,PAFTOL004608:0.004954):0.001644):0.001749,PAFTOL004647:0.008452):0.007577,(PAFTOL005043:0.005037,PAFTOL009195:0.003365):0.001645):0.001844):0.003691,(PAFTOL009287:0.005090,((((PAFTOL005042:0.000001,((PAFTOL009189:0.000001,PAFTOL005024:0.005692):0.003836,PAFTOL013501:0.015375):0.003726,PAFTOL009233:0.027878,(PAFTOL004560:0.003744,PAFTOL009203:0.007597):0.007579,PAFTOL004653:0.003332):0.003322,PAFTOL009215:0.004307):0.003340,PAFTOL009291:0.001697):0.001652,PAFTOL004577:0.004983):0.001633):0.001651,((PAFTOL004600:0.001649,PAFTOL008062:0.000001,(PAFTOL009217:0.001639,PAFTOL004594:0.000001):0.000004,PAFTOL004598:0.001659,PAFTOL008063:0.003330,PAFTOL004624:0.001650):0.003300,((PAFTOL009295:0.000001,(PAFTOL009181:0.000001,PAFTOL009183:0.000001):0.010565,(PAFTOL004552:0.002146,((((PAFTOL009239:0.005059,PAFTOL009297:0.011957):0.018254,(PAFTOL004563:0.013720,(PAFTOL008422:0.015869,((PAFTOL009265:0.003311,PAFTOL009299:0.048571,PAFTOL009249:0.010030):0.075048,(PAFTOL004565:0.032342,(PAFTOL009231:0.005036,PAFTOL004660:0.005992):0.006596):0.003583,(PAFTOL004556:0.000001,PAFTOL009261:0.019794):0.002863):0.035177,(PAFTOL009175:0.005002,(PAFTOL009209:0.028493,PAFTOL004555:0.002764):0.051759):0.016742):0.029113):0.026892):0.012130,PAFTOL005035:0.002224):0.003221,(PAFTOL004562:0.008056,PAFTOL008060:0.008170):0.002651):0.003121):0.004299,PAFTOL008419:0.000001):0.008644,PAFTOL009219:0.000001,(PAFTOL008417:0.003768,PAFTOL004631:0.000001):0.003306):0.001659):0.001640,(PAFTOL004652:0.006632,PAFTOL004642:0.006642,(PAFTOL004584:0.003305,PAFTOL009227:0.025526,PAFTOL004625:0.000001):0.001646):0.001645,PAFTOL009191:0.011615):0.001862,(((PAFTOL009225:0.001931,PAFTOL009223:0.048543):0.005503,(PAFTOL009293:0.002960,PAFTOL004590:0.000001):0.002388,PAFTOL009199:0.001645,PAFTOL004591:0.000001,PAFTOL004664:0.001655,(PAFTOL009197:0.014556,PAFTOL004646:0.000001):0.003301,PAFTOL009241:0.003293,(PAFTOL004554:0.001649,PAFTOL009283:0.000001):0.003294):0.005603,PAFTOL004599:0.003321):0.001832):0.001640):0.001653):0.001638,PAFTOL004668:0.000001);
(((((PAFTOL004601:0.016610,(((PAFTOL007498:0.011373,(((((PAFTOL009289:0.003680,SRR8327214:0.000001):0.004695,PAFTOL004648:0.008999):0.003184,(SRR7905861:0.008028,(((((PAFTOL009315:0.032862,PAFTOL009319:0.026913):0.016466,PAFTOL009321:0.039361):0.073410,(PAFTOL009313:0.127389,PAFTOL009311:0.068769):0.017324):0.029110,((SRR5137212:0.071589,PAFTOL004637:0.030640):0.002343,(SRR7905862:0.000001,((PAFTOL004661:0.005498,((PAFTOL004566:0.000001,(PAFTOL009237:0.015612,(PAFTOL004610:0.000981,(PAFTOL009235:0.000001,PAFTOL004561:0.004416,PAFTOL004611:0.000001):0.002562):0.019017,PAFTOL009253:0.005051):0.026267):0.010707,(PAFTOL009267:0.005767,PAFTOL004564:0.455837,PAFTOL004571:0.038098,(PAFTOL009269:0.023027,(PAFTOL009285:0.009598,PAFTOL008084:0.008161,(PAFTOL009207:0.006081,PAFTOL004551:0.003154):0.001534):0.010900):0.006772):0.003360):0.005214,PAFTOL004657:0.008355):0.005124,PAFTOL004585:0.005291):0.014903):0.026333):0.001593):0.001847,SRR7905849:0.021388):0.019824):0.000097):0.039952,((PAFTOL004597:0.014404,(PAFTOL004605:0.001555,(PAFTOL004639:0.029161,PAFTOL004626:0.003690):0.001940):0.004029):0.004075,(PAFTOL004547:0.014279,PAFTOL004632:0.009983,PAFTOL009265:0.020585,((PAFTOL009187:0.002113,PAFTOL004553:0.004347):0.002064,(PAFTOL005042:0.004624,PAFTOL009251:0.005463,(SRR5036296:0.028474,SRR5137211:0.005150):0.003543):0.002318):0.002322):0.003463):0.000423):0.002855,PAFTOL004587:0.010753):0.004421):0.001310,((((PAFTOL009281:0.005267,PAFTOL004629:0.000001):0.031504,(((PAFTOL009179:0.000001,PAFTOL009185:0.000001):0.020013,((PAFTOL005025:0.007986,(PAFTOL005026:0.006210,PAFTOL009205:0.002043):0.004756):0.008197,(((PAFTOL009181:0.018756,PAFTOL009183:0.000001):0.003041,(((PAFTOL004666:0.000001,PAFTOL009279:0.000001):0.004503,((PAFTOL005169:0.000001,PAFTOL009221:0.000001):0.032509,(PAFTOL004560:0.011715,PAFTOL004577:0.009903,PAFTOL009203:0.018209):0.015124):0.006214):0.006012,((PAFTOL008436:0.092798,PAFTOL005024:0.012049):0.016689,(PAFTOL008419:0.026918,((PAFTOL009217:0.007286,PAFTOL004598:0.005979):0.003005,(PAFTOL009293:0.002223,PAFTOL004664:0.007104):0.003863,PAFTOL009219:0.004051):0.013151,((PAFTOL004660:0.000001,((PAFTOL008422:0.000001,PAFTOL004573:0.020513,PAFTOL004627:0.011883):0.003618,(PAFTOL004636:0.007733,(PAFTOL009193:0.015088,PAFTOL004572:0.014878):0.010552):0.024502):0.005416):0.007723,PAFTOL009243:0.027221,((PAFTOL009303:0.019273,PAFTOL009299:0.008322):0.016717,(PAFTOL009301:0.013049,PAFTOL009249:0.013881):0.019428,(PAFTOL005047:0.014909,PAFTOL004665:0.002131,PAFTOL004555:0.000001):0.004191):0.006736):0.015648):0.015738):0.008337):0.006986,PAFTOL009189:0.004643,((PAFTOL004562:0.011143,PAFTOL004584:0.008256):0.001640,(((PAFTOL004554:0.000001,PAFTOL008417:0.012405):0.003645,(PAFTOL008060:0.000001,PAFTOL009241:0.004591,PAFTOL004646:0.001717):0.003410,PAFTOL009225:0.002985):0.003436,PAFTOL009215:0.003067,PAFTOL005035:0.000001,(PAFTOL004599:0.007479,PAFTOL013501:0.011078):0.007068):0.002187,(PAFTOL009197:0.056201,PAFTOL009295:0.000001):0.025442):0.001130):0.006201,PAFTOL004635:0.031592):0.001515,(PAFTOL009233:0.050176,((PAFTOL004658:0.033334,PAFTOL004649:0.000001):0.017442,PAFTOL009229:0.005952):0.007233,PAFTOL009255:0.010721):0.005010):0.008964):0.005475,(PAFTOL009231:0.116020,((PAFTOL008423:0.003207,PAFTOL009209:0.002188):0.009185,(PAFTOL004574:0.013831,PAFTOL004603:0.060729):0.012834):0.015835):0.006677):0.016650):0.027206,PAFTOL004567:0.012719):0.010174,((PAFTOL004634:0.015627,PAFTOL004568:0.004564):0.021613,PAFTOL004604:0.034695):0.007149,(PAFTOL004633:0.012688,((((PAFTOL004668:0.000001,PAFTOL004667:0.050098):0.014074,PAFTOL004642:0.013406):0.025369,PAFTOL004617:0.017557,PAFTOL009191:0.009445):0.002981,((PAFTOL004594:0.002407,((PAFTOL009283:0.003245,PAFTOL004590:0.002878):0.001564,PAFTOL004591:0.000001):0.001559,PAFTOL008063:0.000001,PAFTOL009199:0.008982):0.007332,(((PAFTOL005043:0.017387,PAFTOL004638:0.013001):0.004204,PAFTOL004652:0.030741,PAFTOL009287:0.050478):0.024159,((PAFTOL004653:0.021867,PAFTOL004613:0.013397):0.003345,PAFTOL009291:0.016398):0.002798,PAFTOL009195:0.002493,(PAFTOL009227:0.006505,PAFTOL004625:0.014844):0.005567):0.003226):0.001222):0.005264):0.000971):0.002076,(PAFTOL004563:0.012187,PAFTOL004644:0.002500):0.007346,((PAFTOL004565:0.000001,PAFTOL009175:0.000001):0.129655,(PAFTOL004582:0.016784,((PAFTOL009261:0.042346,(PAFTOL004647:0.000001,PAFTOL004556:0.004007):0.006520):0.006675,((PAFTOL004609:0.030057,(PAFTOL004623:0.008479,PAFTOL008421:0.003481):0.006108,((PAFTOL009271:0.000001,PAFTOL004662:0.049586):0.012115,PAFTOL004618:0.007715):0.004083):0.002465,PAFTOL004620:0.012112,(PAFTOL004596:0.032280,PAFTOL004578:0.008187):0.002501):0.001664):0.007064):0.000443):0.001152):0.009604,PAFTOL004640:0.024413):0.009522):0.002831,(((PAFTOL004654:0.046994,PAFTOL009257:0.028310):0.022592,PAFTOL008881:0.006128):0.001301,PAFTOL004619:0.044575):0.004227):0.018025,(((SRR5137213:0.035971,(PAFTOL004583:0.030597,PAFTOL009245:0.019799):0.009272):0.002145,PAFTOL004593:0.018799):0.005135,(PAFTOL009263:0.054090,((PAFTOL009259:0.011708,PAFTOL009239:0.006531,PAFTOL009297:0.070362):0.003223,PAFTOL008439:0.034239):0.007175):0.081386,PAFTOL004608:0.024767):0.001866):0.021302,(PAFTOL009223:0.001549,(PAFTOL004624:0.025788,PAFTOL004631:0.017240):0.005631,PAFTOL004552:0.004753):0.002060):0.001573,PAFTOL008062:0.016490,PAFTOL004600:0.000001);
((PAFTOL004611:0.002563,PAFTOL004610:0.005177):0.007776,PAFTOL009235:0.007971,(((PAFTOL009285:0.003369,PAFTOL009269:0.021960):0.007248,((PAFTOL004657:0.011068,PAFTOL004566:0.000001,PAFTOL004585:0.005227,SRR7905862:0.000001):0.005276,PAFTOL004661:0.002524):0.008144,((PAFTOL008084:0.000001,(PAFTOL004551:0.007071,PAFTOL009207:0.009001):0.005189,PAFTOL009267:0.004712):0.003513,PAFTOL004561:0.007057,(PAFTOL009253:0.006033,PAFTOL009237:0.014675):0.012757,(PAFTOL004571:0.005410,PAFTOL004564:0.005499):0.005193):0.017855):0.005198,(PAFTOL004637:0.023481,(SRR5137212:0.012093,(PAFTOL004619:0.045209,((PAFTOL009315:0.019331,PAFTOL009321:0.024371):0.029099,PAFTOL009319:0.041889):0.052643):0.009303):0.004641,((PAFTOL009311:0.056886,PAFTOL009313:0.114016):0.020857,(((((PAFTOL008421:0.016445,(PAFTOL004649:0.005689,PAFTOL004609:0.006840,PAFTOL009231:0.009661):0.003401,PAFTOL004620:0.006069,PAFTOL004627:0.018596,((PAFTOL004578:0.002990,PAFTOL004596:0.008553):0.004448,(PAFTOL004658:0.006441,PAFTOL008422:0.006348,PAFTOL004636:0.012916,((PAFTOL004647:0.004913,PAFTOL004556:0.000001):0.031645,PAFTOL004565:0.014497):0.004308,(PAFTOL004623:0.013390,(PAFTOL004573:0.004190,(PAFTOL004654:0.000001,(PAFTOL009271:0.005495,PAFTOL004662:0.009090):0.008992):0.004465):0.004598):0.004394):0.006625):0.006486):0.002504,PAFTOL004572:0.015717):0.007721,((((SRR7905861:0.002564,SRR8327214:0.011202,PAFTOL009289:0.003274):0.002541,(PAFTOL008423:0.007679,PAFTOL009209:0.000001):0.002537,PAFTOL004648:0.006142):0.005082,(PAFTOL004597:0.007787,(((((((PAFTOL004601:0.025103,((((PAFTOL004608:0.010615,(PAFTOL004618:0.004765,PAFTOL009229:0.003385):0.009176,PAFTOL004582:0.003416,PAFTOL004563:0.009094):0.003430,PAFTOL009193:0.017972):0.017715,(PAFTOL009239:0.000001,PAFTOL009297:0.045242):0.009810):0.004957,(((PAFTOL004634:0.004724,(PAFTOL004603:0.004577,PAFTOL004567:0.012971):0.004171,(((PAFTOL005169:0.000001,(PAFTOL009261:0.020098,PAFTOL009175:0.000001):0.029838):0.084169,PAFTOL009221:0.012249):0.008818,PAFTOL004629:0.010195):0.003481,PAFTOL009281:0.000001):0.003465,PAFTOL009183:0.004603):0.003382,PAFTOL009257:0.014037):0.003319,PAFTOL009203:0.013704):0.004911,PAFTOL005047:0.000001,PAFTOL004665:0.003398):0.004859,(PAFTOL009245:0.010450,SRR5137211:0.010311):0.006904,PAFTOL004632:0.000001,PAFTOL004626:0.007428):0.004743,PAFTOL009263:0.006881):0.004170,PAFTOL009187:0.005054):0.009224,SRR5137213:0.013475):0.010615,PAFTOL004553:0.013681):0.050377,(PAFTOL004605:0.005134,(PAFTOL004583:0.000001,PAFTOL004639:0.000001):0.005104):0.006249):0.004047):0.007735,(PAFTOL004587:0.015614,(PAFTOL004593:0.015573,PAFTOL004640:0.007751):0.002536):0.002512):0.002526,(PAFTOL004574:0.005145,((PAFTOL004604:0.012202,(PAFTOL004568:0.010621,PAFTOL004633:0.013154):0.003679):0.003831,PAFTOL009185:0.026315,(PAFTOL009243:0.015699,PAFTOL008881:0.008755):0.002359):0.002529,(PAFTOL004644:0.005252,(PAFTOL009259:0.005228,PAFTOL007498:0.012079):0.009242):0.007593,((PAFTOL004638:0.000001,(((PAFTOL005024:0.004510,PAFTOL009181:0.000001,((((PAFTOL004555:0.004939,SRR5036296:0.013134,PAFTOL005042:0.000001,PAFTOL004547:0.000001,(PAFTOL009249:0.006415,PAFTOL009299:0.000001,PAFTOL009251:0.019808):0.006392,PAFTOL009303:0.011536,PAFTOL009265:0.013372,PAFTOL004660:0.006390):0.009770,PAFTOL009301:0.025139):0.009896,(PAFTOL009255:0.004663,PAFTOL009233:0.033060):0.004050):0.006674,(PAFTOL005035:0.006680,PAFTOL009179:0.013027):0.006623):0.006384,PAFTOL004554:0.000001,(PAFTOL009197:0.009048,PAFTOL004552:0.005264):0.004342,PAFTOL009293:0.000001,PAFTOL009189:0.013005):0.006319,PAFTOL004664:0.000001):0.005000,PAFTOL009295:0.000001):0.007698,((PAFTOL008419:0.009350,(PAFTOL004590:0.003049,PAFTOL004591:0.005120,PAFTOL004642:0.008422):0.002545,(PAFTOL013501:0.003133,(PAFTOL004617:0.003014,PAFTOL004562:0.000001):0.002526):0.002537):0.005098,PAFTOL009217:0.011801,(PAFTOL004613:0.003818,PAFTOL004599:0.000001):0.003834,(PAFTOL004560:0.009237,PAFTOL008417:0.000001,PAFTOL004668:0.003022,(PAFTOL004667:0.003907,PAFTOL009279:0.003394):0.003825,PAFTOL004666:0.000001,((PAFTOL004646:0.009232,PAFTOL009215:0.026996,(PAFTOL009241:0.000001,PAFTOL009223:0.000001,PAFTOL009283:0.000001):0.003024,((PAFTOL004600:0.000001,PAFTOL008063:0.000001,PAFTOL008062:0.000001,PAFTOL008060:0.008475):0.005513,PAFTOL004594:0.000001,PAFTOL004598:0.005594,PAFTOL009219:0.000001):0.002738):0.002739,PAFTOL009225:0.009678,PAFTOL004624:0.000001,PAFTOL009199:0.000001):0.003195):0.002501):0.002497,PAFTOL009191:0.002767,(PAFTOL004652:0.005249,(PAFTOL004577:0.000001,PAFTOL004653:0.014302):0.002561):0.002403,(PAFTOL009195:0.003105,PAFTOL004631:0.003837,PAFTOL004584:0.007646):0.002534,PAFTOL005043:0.005111):0.002502,PAFTOL009227:0.007768,PAFTOL009287:0.002540,PAFTOL009291:0.002541,PAFTOL004625:0.002539):0.007579):0.002497,((PAFTOL005025:0.000001,(PAFTOL009205:0.006754,PAFTOL005026:0.002591):0.004150):0.012382,PAFTOL008436:0.007788):0.002478):0.007655):0.002774,PAFTOL008439:0.015573):0.004780,SRR7905849:0.024760):0.028482):0.014766):0.046510):0.005463);
((PAFTOL004565:0.009271,(PAFTOL009193:0.033134,PAFTOL004620:0.000001):0.005320):0.003890,PAFTOL004627:0.000001,PAFTOL004623:0.012099,(PAFTOL004636:0.009730,(PAFTOL008422:0.003229,(PAFTOL004572:0.006585,(PAFTOL004573:0.006696,((PAFTOL009229:0.000001,PAFTOL004609:0.000001,(PAFTOL004658:0.000001,PAFTOL004654:0.019552,PAFTOL004660:0.009568):0.004681,PAFTOL009231:0.010098):0.004659,((((PAFTOL009261:0.019992,PAFTOL004556:0.005093):0.004381,PAFTOL004647:0.000001):0.013251,((PAFTOL009271:0.000001,PAFTOL004662:0.000001):0.020228,((PAFTOL004596:0.009147,PAFTOL004578:0.028442):0.010886,(((((PAFTOL004632:0.000001,PAFTOL004626:0.000001,PAFTOL004605:0.006236,SRR5036296:0.006293,((((PAFTOL004547:0.009546,PAFTOL009209:0.004697,SRR7905861:0.006535):0.003237,(PAFTOL005047:0.004795,(PAFTOL009289:0.000001,SRR8327214:0.000001):0.004864):0.004848):0.003375,(PAFTOL004665:0.008615,PAFTOL004601:0.009576):0.004205,PAFTOL004555:0.000001,PAFTOL004648:0.000001,PAFTOL008423:0.003228):0.013264,PAFTOL004639:0.003156):0.003259,PAFTOL004583:0.000001,PAFTOL004597:0.012675,(SRR5137211:0.000001,PAFTOL009245:0.000001):0.006239):0.003093,PAFTOL004587:0.016348):0.003394,(PAFTOL009233:0.033569,PAFTOL004640:0.000001):0.003165):0.003234,((PAFTOL004593:0.000001,PAFTOL009243:0.000001,PAFTOL004574:0.009420):0.009836,(PAFTOL008436:0.000001,PAFTOL009205:0.000001,PAFTOL009175:0.009617,(PAFTOL009257:0.003301,PAFTOL009255:0.006507):0.003106):0.003329):0.003036,(PAFTOL009239:0.009598,(PAFTOL004633:0.009794,((((PAFTOL009247:0.010299,PAFTOL004604:0.001706):0.001532,PAFTOL005169:0.000001,PAFTOL004603:0.000001):0.003220,PAFTOL009221:0.000001):0.006392,PAFTOL004567:0.009669):0.003233,(PAFTOL004634:0.013803,PAFTOL004568:0.006579):0.013035,((PAFTOL004613:0.009495,(PAFTOL004617:0.009731,PAFTOL004653:0.006408,(PAFTOL009279:0.000001,PAFTOL004666:0.000001):0.012957):0.003142,PAFTOL004577:0.009495,(((PAFTOL004600:0.000001,PAFTOL004594:0.000001):0.009571,(PAFTOL009225:0.006356,PAFTOL009223:0.003090):0.003152):0.003125,PAFTOL004584:0.009615):0.003179,(PAFTOL004560:0.000001,(PAFTOL009189:0.004459,PAFTOL005024:0.000001):0.003104,PAFTOL009227:0.000001,PAFTOL009191:0.015998,PAFTOL009203:0.007538):0.012673,((PAFTOL008419:0.008866,PAFTOL009241:0.000001):0.008744,PAFTOL004562:0.004341,PAFTOL004668:0.000001,(PAFTOL005035:0.009276,(PAFTOL004552:0.000001,((PAFTOL005025:0.000001,PAFTOL005026:0.000001):0.009065,(PAFTOL004635:0.015175,PAFTOL004563:0.009333):0.005789,PAFTOL009185:0.004589,PAFTOL009297:0.000001,(PAFTOL005042:0.000001,PAFTOL009187:0.000001,PAFTOL004553:0.009008,PAFTOL009301:0.013997,PAFTOL009299:0.000001,PAFTOL009251:0.000001,PAFTOL009249:0.000001,PAFTOL009303:0.000001,PAFTOL009263:0.000001,PAFTOL009265:0.004745):0.008910,PAFTOL008881:0.034032):0.008941,(PAFTOL009283:0.000001,PAFTOL004664:0.004410):0.004414,PAFTOL004590:0.000001,PAFTOL009295:0.006786,PAFTOL009197:0.000001,PAFTOL004554:0.000001):0.006761,PAFTOL008417:0.004419):0.013434,PAFTOL013501:0.000001,PAFTOL009183:0.000001):0.020127):0.003170,((PAFTOL004624:0.003249,(PAFTOL009179:0.000001,PAFTOL004631:0.000001,PAFTOL008060:0.000001):0.003221):0.003172,(PAFTOL004591:0.000001,PAFTOL009293:0.000001):0.006408,PAFTOL004625:0.006418,(PAFTOL004642:0.006423,PAFTOL004667:0.003180,PAFTOL004652:0.009630):0.003172,((PAFTOL009217:0.000001,PAFTOL004598:0.000001):0.004577,((PAFTOL008062:0.000001,PAFTOL009219:0.000001,PAFTOL009215:0.004542):0.004513,PAFTOL008063:0.000001):0.006442,PAFTOL004646:0.003209):0.006412,PAFTOL009199:0.000001,PAFTOL004599:0.003187):0.003172,(PAFTOL009181:0.016951,((PAFTOL009291:0.003275,PAFTOL009287:0.009645):0.002841,(PAFTOL004638:0.006775,(PAFTOL005043:0.000001,PAFTOL009195:0.000001):0.004582):0.003323):0.008951):0.004399):0.009641,(PAFTOL004629:0.006426,PAFTOL009281:0.006508):0.006447):0.006356,(PAFTOL004644:0.016568,(PAFTOL009259:0.004671,PAFTOL007498:0.000001):0.013019):0.003035):0.003149):0.010042,(((PAFTOL004637:0.016463,(PAFTOL004571:0.003259,((PAFTOL004564:0.018385,((PAFTOL009237:0.050329,PAFTOL009253:0.000001):0.029609,((PAFTOL004610:0.006394,PAFTOL004611:0.000001,PAFTOL009235:0.003231):0.009968,PAFTOL004561:0.009905):0.018127):0.010909):0.005284,(PAFTOL004657:0.006416,PAFTOL004585:0.006494,PAFTOL004661:0.000001,(PAFTOL004566:0.004783,SRR7905862:0.000001):0.009843):0.003302):0.003087,(PAFTOL008084:0.000001,PAFTOL009267:0.000001,PAFTOL009269:0.016496,PAFTOL009207:0.000001,PAFTOL004551:0.000001,PAFTOL009285:0.006444):0.006413):0.022886,PAFTOL004619:0.026866):0.003402,(((((PAFTOL009315:0.023882,PAFTOL009321:0.019128):0.020424,PAFTOL009319:0.021515):0.072596,PAFTOL009311:0.008789):0.030355,PAFTOL009313:0.086859):0.038688,SRR7905849:0.006440):0.013400):0.006051,PAFTOL008439:0.028327):0.022809):0.006533):0.003304):0.006575,PAFTOL004582:0.010037):0.002971,PAFTOL004608:0.007940):0.008603,PAFTOL004618:0.006577,PAFTOL004649:0.003349):0.003279):0.006572):0.006577):0.003251,PAFTOL008421:0.009702):0.007704);
((((PAFTOL009267:0.016513,PAFTOL004564:0.035083,PAFTOL004566:0.023689):0.074959,PAFTOL004571:0.009391,((SRR7905849:0.036565,(((PAFTOL009313:0.354708,PAFTOL009311:0.136183):0.086087,(PAFTOL009319:0.053066,(PAFTOL009321:0.041100,PAFTOL009315:0.035219):0.011905):0.057037):0.068364,(PAFTOL004637:0.015567,PAFTOL004619:0.023092,SRR5137212:0.033365):0.004969):0.004798):0.004129,((((((((((PAFTOL004635:0.061641,PAFTOL004634:0.000001):0.016492,PAFTOL004568:0.003764):0.010284,PAFTOL004567:0.027971):0.006519,PAFTOL004604:0.003749):0.002208,PAFTOL004633:0.003206):0.007647,((PAFTOL009297:0.023915,((((PAFTOL004574:0.037154,PAFTOL008436:0.003938):0.007771,(PAFTOL005025:0.000001,(PAFTOL009205:0.003133,PAFTOL005026:0.034136):0.015474):0.007670):0.005547,PAFTOL008439:0.044435):0.002014,PAFTOL009185:0.039133):0.001768):0.003410,(((((PAFTOL009215:0.003892,((((PAFTOL004653:0.022807,PAFTOL009203:0.002836):0.002803,PAFTOL009287:0.010432,(PAFTOL009189:0.015002,(PAFTOL009179:0.000001,PAFTOL004584:0.000001):0.006901,PAFTOL004617:0.010765,PAFTOL005043:0.013109,PAFTOL009227:0.020707,PAFTOL009291:0.010471,PAFTOL009191:0.018234,PAFTOL004560:0.013838):0.003402,(PAFTOL004613:0.002708,((PAFTOL009279:0.088192,PAFTOL008419:0.057042):0.002385,PAFTOL004562:0.021844):0.011462):0.003692):0.003435,PAFTOL004652:0.005283,PAFTOL009195:0.005254):0.006779,PAFTOL013501:0.037162,PAFTOL004642:0.011409):0.014857):0.006634,(((PAFTOL004552:0.000001,PAFTOL009295:0.000001,(PAFTOL008062:0.005250,(PAFTOL004590:0.001817,PAFTOL004591:0.000001,(PAFTOL004594:0.000001,PAFTOL004599:0.002784,PAFTOL004664:0.008525,PAFTOL009199:0.000001):0.002363,PAFTOL004631:0.008551,PAFTOL009293:0.042483):0.001826):0.000001):0.000074,(PAFTOL008063:0.009836,PAFTOL004600:0.004220):0.001639,(PAFTOL009225:0.000001,PAFTOL004554:0.006447,((((PAFTOL009197:0.015323,PAFTOL009219:0.005250):0.003304,PAFTOL009217:0.000001,PAFTOL008060:0.005918,(PAFTOL005035:0.000001,PAFTOL009181:0.014640):0.017029):0.007519,PAFTOL004624:0.000001):0.005038,PAFTOL009241:0.003532,PAFTOL008417:0.008260,PAFTOL009223:0.000001,PAFTOL004598:0.000001):0.002785):0.002257,PAFTOL004646:0.000001):0.003823,PAFTOL009283:0.002237):0.003482):0.014290,((((PAFTOL009259:0.015105,PAFTOL007498:0.005601):0.020012,(PAFTOL008881:0.015767,((PAFTOL004636:0.021593,PAFTOL004623:0.074928):0.009032,PAFTOL004627:0.016446):0.019637):0.034017,((PAFTOL009301:0.084437,(PAFTOL004555:0.007130,PAFTOL009209:0.000001):0.011021,((PAFTOL009255:0.011166,PAFTOL009257:0.022144):0.037650,PAFTOL009233:0.031049):0.001972):0.001940,((PAFTOL004629:0.039490,PAFTOL009281:0.016876):0.015951,PAFTOL004603:0.071107):0.035314):0.019646):0.011964,(PAFTOL004647:0.093486,(PAFTOL004608:0.008501,((PAFTOL004573:0.031023,(PAFTOL009193:0.022784,PAFTOL004662:0.000001,(PAFTOL004620:0.021627,(PAFTOL004572:0.003397,((PAFTOL004596:0.046889,PAFTOL008421:0.047065):0.019000,PAFTOL004582:0.007338):0.000339):0.014396):0.006234):0.007035):0.017546,(PAFTOL009303:0.046676,PAFTOL004668:0.004605):0.005279):0.006358,PAFTOL004618:0.003393,((PAFTOL004556:0.028577,PAFTOL009231:0.000001):0.019401,(PAFTOL004658:0.000001,(PAFTOL004565:0.010762,PAFTOL004660:0.000001):0.007213):0.007286):0.014885):0.016113,PAFTOL004578:0.032564):0.016389):0.016008,PAFTOL009221:0.052008):0.009683):0.052609,(PAFTOL005024:0.027178,(PAFTOL004577:0.006965,PAFTOL004625:0.005630):0.006837):0.004350):0.007984,(PAFTOL004609:0.078516,((PAFTOL005169:0.031377,(PAFTOL009175:0.050742,PAFTOL008422:0.095994):0.052621,(PAFTOL009271:0.039758,PAFTOL004654:0.032087):0.010672):0.021841,PAFTOL004649:0.019765,PAFTOL009229:0.000001):0.002309):0.007515):0.003314):0.002927,PAFTOL005042:0.002154):0.003029,(((PAFTOL004601:0.014817,(PAFTOL004665:0.007226,PAFTOL005047:0.039872):0.005802):0.002631,PAFTOL008423:0.001730):0.001730,(SRR8327214:0.003893,((PAFTOL004587:0.009155,SRR7905861:0.001952):0.001903,((SRR5036296:0.008983,PAFTOL009299:0.012302):0.002192,(PAFTOL009245:0.005787,SRR5137211:0.004925):0.004878):0.009832):0.003855):0.008108,((((PAFTOL004547:0.015200,PAFTOL004597:0.017788):0.016128,PAFTOL004632:0.013816):0.004615,(PAFTOL004640:0.031691,PAFTOL004638:0.024561):0.010637):0.102036,PAFTOL004648:0.043171):0.028869,(((PAFTOL004553:0.005034,PAFTOL009187:0.000001):0.005295,((PAFTOL009249:0.000001,SRR5137213:0.013459):0.003362,(PAFTOL009263:0.008424,(PAFTOL004639:0.000001,PAFTOL004626:0.000001):0.008484):0.005599,PAFTOL004605:0.005185):0.012709):0.002006,PAFTOL004583:0.037503):0.002035):0.005476):0.000840,PAFTOL009265:0.019747):0.000995,(PAFTOL009243:0.015796,PAFTOL004593:0.004915):0.007380):0.001750,(((PAFTOL004667:0.008601,PAFTOL004666:0.000001):0.005853,(PAFTOL004563:0.118975,PAFTOL009289:0.006149):0.004653):0.034336,(PAFTOL009239:0.008294,PAFTOL004644:0.010975):0.005820):0.002664):0.006954):0.035061,(PAFTOL009269:0.019058,(PAFTOL008084:0.014043,(PAFTOL004551:0.011607,PAFTOL009207:0.009563,PAFTOL009285:0.028814):0.004709):0.002446):0.002327):0.003178,(PAFTOL004661:0.004187,(PAFTOL004585:0.083926,PAFTOL004657:0.004890):0.005174):0.001818,SRR7905862:0.022950):0.009049,(PAFTOL004611:0.003810,(PAFTOL009235:0.009435,PAFTOL004610:0.001998):0.002023):0.003122,((PAFTOL009253:0.037815,PAFTOL009237:0.020323):0.008390,PAFTOL004561:0.017468):0.011550);
[truncated: 1,130,436 more chars]
