# Supplementary material for: Phylogenomics and classification of Cactaceae based on hundreds of nuclear genes
Source: Plant Syst Evol. 2025 Aug 11;311(5):28. doi: 10.1007/s00606-025-01948-z (PMC12339657; doi:10.1007/s00606-025-01948-z)
Supplement: Supplementary file 4 — Online Resource 4: Containing alignments and RAxML gene trees for all included loci and all phylogenetic datasets (ZIP 10372 KB) [file 606_2025_1948_MOESM4_ESM.zip › de Vos et al_ESM_4/ESM_data_alignments/QCP/5913_consensus.mafft.fasta]

>PAFTOL004547
------------------------------------------------------------
------------------------------------------------------------
------------------------------------------------------------
------------------------------------------------------------
------------------------------------------------------------
------------------------------------------------------------
------------------------------------------------------------
------------------------------------------------------------
------------------------------------------------------------
------------------------------------------------------------
------------------------------------------------------------
------------------------cagtcccatttgaaagagttgttgctagaacatgcg
cctcctcctccagcaattgctgaatatgcaaccgctaacttgatcaagatgggttttcct
caaagagcggcagaaggtgtggtctcaatatgtgtatgtcataaagaggccaaggttgga
gctggctacacctgtccaaggtgtaaggcacgtgtttgtgagctgcctatggaatgtcgt
atatgtgggctgacactcgtttcttctccccatctagcaaggtcatatcatcatcttttc
ccaataacaccatttgatgaggtctctttctcacgcctcactatctcaggaaagagatta
cctgaaatgtgttttggatgcatgcaaaatcttcgtaatcctggt---------------
------------------------------------------------------------
------------------------------------------------------------
---------
>PAFTOL004551
------------------------------------------------------------
------------------------------------------------------------
------------------------------------------------------------
------------------------------------------caggcagcaggtgagact
gattttaagccaagcaggatggctgttgttgccaaacatgtggaggcttttataagggag
ttctttgatcagaatcctcttagtcaaattggccttgtaataattaaagatggcgttgcc
cactctttgacagaaattggtgggagtcctgaggctcacattaaggccctgatgagtaaa
ttggagtgttcaggagatgcgtctttgcagaatgccctagaacttgttcatgaatatctg
aatcaaattccatcctatggtcaccgcgaagctttacttttgtattcagctctaagtacc
tgtgaccctggggacattatggagaccattaaaaaatgcaagaactctaaaattaggtgt
tctatagtgggtctatctgcagagatgttcatttgcaaacacatatgtcaggaaactggt
ggattgtactctgtcgctctggatgagtcccatctgaaagagttgttattagagcatgca
cctcctcctccagcaattgctgaatatgcaattgccaacttgatcaagatgggttttcct
caaagagctgcagaaggcgyggtctcgatatgtgtatgtcataaagaggccaaggttgga
gctggctacacctgtccaagatgtaaggcacgcgtttgtgagctgcctatggaatgtcgt
atatgtgggctgacacttgtttcttctccccatctggcaaggtcatatcatcatcttttc
ccaataactccwtttgatgaggtctctttctcacgcctaactatctcaggaaagagatta
cctgaaacatgctttggatgcatgcaaaatctccgtaatcctggt---------------
------------------------------------------------------------
------------------------------------------------------------
---------
>PAFTOL004552
------------------------------------------------------------
------------------------------------------------------------
------------------------------------------------------------
------------------------------------------caggcagcaggtgagatt
gattttaagccaagcagggtagctattgttgccaaacatgtggaggcttttataagggag
ttcttcgatcagaatcctcttagtcammttggtcttgtaataattaaagatggtgtt---
yactgtttgacagaaattggtggaagtcccgaggctcatattaaggccctgatgagtaaa
ttggagtgttcaggagatgcgtctttgcagaatgccctrgaacttgttcatgartatctg
artcaarttccatcmtatggtcaycgygaagctttaattttgtattcggctctaagtact
tgtgaccctggggacattatggagaccattaaaaaatgcaagaactctaaaattaggtgt
tctatagtgggtctatctgcagagatgttcatttgcaaacatatatgtcaggaaactggc
ggatcgtactctgttgctctggatgagtcccatctraaagagttgttactagagcatgca
cctcctcctccagcaattgctgaatatgcaaycgctaacttgatcaagatgggttttcct
caaagagctgcagaaggtgtggtctcaatatgtgtatgtcataaagaggccaaggttgga
gctggctacacctgyccaaggtgtaagrcacgtgtttgtgagctgcctattgagtgtcgt
atatgtgggcttacactcgtttcttcgccccatcttgcaaggtcatatcatcatcttttc
ccaataacaccgtttgatgaggtctctttctcacgcctsactatctcaggaaagagatta
cctgaaacgtgttttggatgcatgcaaaatcttcgtaatcctggta--------------
-------------------------agcatccctta------------------------
------------------------------------------------------------
---------
>PAFTOL004553
------------------------------------------------------------
------------------------------------------------------------
------------------------------------------------------------
------------------------------------------caggcagcaggtgagact
gattttaagccaagcaggatggctgttgttgccaaacatgtggaggcttttataagggag
ttctttgatcagaatcctcttagtcaaattggtcttgtaataattaaagatggtgtcgct
cactgtttgacggaaattggtggaagtcccgaggctcatattaaggccctgatgrgtaaa
ttggagtgttcaggagatgcgtctttgcagaatgccctagaacttgttcatgaatatctg
aatgaagttccatcatatggtcaccgtgaagctttaattttgtattcagctctaagtact
tgtgatccccgggacattatggagaccattaaaaaatgcaagaactctaaaattaggtgt
tctatagtgggtttatctgcagagatgttcatttgcaaacatatatgtcaggaaactggc
ggatcgtactctgttgctctggatgagtcccatttgaaagagttgttactagagcatgcg
cctcctcctccagcaattgctgaatatgcaaccgctaacttgatcaagatgggttttcct
caaagagcggcagatggtgtggtctcaatatgtgtatgtcataaagaggccaaggttgga
gctggctacacctgtccaaggtgtaaggcacgtgtttgtgagctgcctatggaatgtcgt
atatgtgggctgacactcgtttcttctccycatctggcaaggtcatatcatcatcttttc
ccaataacaccgtttgatgaggtctctttttcacggctcactatctcaggaaagagattr
cctgaaatgtgttttggatgcatgcaaaatcttcgtaatcctggt---------------
------------------------------------------------------------
------------------------------------------------------------
---------
>PAFTOL004555
------------------------------------------------------------
------------------------------------------------------------
------------------------------------------------------------
------------------------------------------caggcagcaggtgagact
gattttaagccaagcaggatggctgttgttgccaaacatgtggaggcttttataagggag
ttctttgatcagaatcctcttagtcaaattggtcttgtaataattaaagatggtgttgct
cactgtttgacagaaattggtggaagtcctgaggctcatattaaggccctgatgagtaaa
ttggagtgttcaggagatgcgtctttgcagaatgccctagaacttgttcatgaatatctg
aatgaagttccatcctatggtcaccgtgaagctttaattttatattcagctctaagtact
tgtgatcccggggacattatggagaccattaaaaaatgcaagaactctaaaattaggtgy
tctatagtgggtctatctgcagagatgttcatttgcaaacatatatgtcaggaaactggc
ggatcgtactctgttgctctggatgagtcccatctgaaagagttgttgctagagcatgcg
cctcctcctccagcaattgctgaatatgcaaccgctaacttgatcaagatgggttttcct
caaagagctgcagaaggtgtggtctcaatatgtgtatgtcataaagaggccaaggttgga
gctggctacacctgtccaaggtgtaaggcacgtgtttgtgagctgcctatggaatgtcgt
atatgtgggctgacactcgtttcttctccccatctagcaaggtcatatcatcatcttttc
ccaataacaccatttgatgaggtctctttctcacgcctcactatctcaggaaagagatta
cctgaaatgtgttttggatgcatgcaaaatcttcgtaatcctggt---------------
------------------------------------------------------------
------------------------------------------------------------
---------
>PAFTOL004556
------------------------------------------------------------
------------------------------------------------------------
------------------------------------------------------------
------------------------------------------------------------
------------------------------------------------tttataagggag
ttctttgatcagaatcctcttagtcaaattggtcttgtaataattaaagatggtgttgcc
cactgtttgacagaaattggcggaagtcccgaggctcatattaaggccctgatgagtaaa
ttggagagttcaggagatgcatctttgcagaacgccctagaacttgttcatgaatatctg
aatcaaattccatcgtatggtcaccgtgaagctttaattttgtattcagctctaagtact
tgtgaccccggggacattatggagaccattaaaaaatgcaagaactctaaaattaggtgt
tctatagtgggtctatctgcagagatgttcatttgcaaacatatatgtcaggaaactggc
ggatcgtactctgttgctctggatgagtcccatctgaaagagttgttactagagcatgca
cctcctcctccagcaattgctgaatatgcaaccgctaacttgatcaagatgggttttcct
caaagagctgcagaaggtgtggtctcaatatgtgtatgccataaagaggccaaggttgga
gctggctacacctgcccaaggtgtaaggcacgtgtttgtgagcttcctatggaatgtcgt
atatgtgggctggcactcgtttcttcgccccatctggcaaggtcgtatcatcatcttttc
ccaataacaccgtttgatgaggtctctttctcacgcctcactatctcagggaagagatta
ccggaaatgtgttttggatgcatgcaaaatcttcgtaatcctggta--------------
-------------------------agcatccctta------------------------
------------------------------------------------------------
---------
>PAFTOL004561
------------------------------------------------------------
------------------------------------------------------------
------------------------------------------------------------
------------------------------------------caggcagcaggtgaaact
gattttaagccaagcaggatggctgttgttgccaaacatgtggaggcttttataagggag
ttctttgatcagaatcctcttagtcaaattggcctygtagtaattaaagatggcgttgcc
cactctttgacagaaattggtgggagtcctgaggctcacattaaggctctgatgagtaaa
ttggagtgttcaggagatgcgtcgttgcagaatgccctagaacttgttcatgaatctctg
aatcaaattccatcctatggtcaccgcgaagctttacttttgtattcagctcttagtact
tgtgacccyggggacattatggagaccattaaaaaatgcaagaactctaaaattaggtgt
tctatagtgggtctatctgcagagatgttcatttgcaaacacatatgtcaggaaactggt
ggatcgtactctgtcgctctagatgagtcccatctgaaagagttgttattagagcacgca
ccgcctcctccagcaattgctgaatatgcaattgccaacttgatcaagatgggtttccct
caaagggctgcagaaggcgcggtctcgatatgtgtatgtcataaagaggccaaggttgga
gctggctacacctgtccaagatgtaaggcacgcgtttgtgagctgcctacggaatgtcgt
atatgcgggctgacacttgtttcttctccccatctggcaaggtcatatcatcatcttttc
ccaataactccatttgatgaggtctctttctcacgcctaacwatctcaggaaagagatta
cctgaaacatgctttggatgcatgcaaaatctccgtaatcctggt---------------
------------------------------------------------------------
------------------------------------------------------------
---------
>PAFTOL004564
------------------------------------------------------------
------------------------------------------------------------
------------------------------------------------------------
------------------------------------------------------------
------------------------------------------------------------
------------------------------------------------------------
------------------------------------------------------------
------------------------------------------------------------
---------------------------------------------------------aca
tgtgacccgggggacattatggagaccattaaaaaatgcaagaactctaaaattaggtgt
tctatagtgggtctatctgcagagatgttcatttgcaaacacatatgtcaggaaactggc
ggatcgtactctgtcgctctggatgagtcccatctgaaagagttgttattagagcacgca
cctcctcctccagccattgctgaatatgcaattgccaacttgatcargatgggttttcct
caaagagctgcagaaggcgtggtctcgatatgtgtatgtcataaagaggccaaggttgga
gctggctacacgtgtccaagatgtaaggcacgcgtttgtgagctgcctacggaatgtcgt
atatgtgggctgacacttgtttcttctccccatctggcaaggtcatatcatcatcttttc
ccaataactccatttgatgaggtctctttctcacgcctaactatctcaggaaagagatta
cctgaaacatgctttggatgcatgcaaaatctccgtaatcctggt---------------
------------------------------------------------------------
------------------------------------------------------------
---------
>PAFTOL004565
------------------------------------------------------------
------------------------------------------------------------
------------------------------------------------------------
------------------------------------------------------------
gattttaagccaagcaggatggctgttgttgccaaacatgtggaggcttttataagggag
ttctttgatcagaatcctcttagtcaaattggtcttgtaataattaaagatggtgttgcc
cactgtttgacagaaattggcggaagtcccgaggctcatattaaggccctgatgagtaaa
ttggagtgctcaggagatgcatctttgcagaatgccctagaacttgttcatgartatctg
aatcaaattccatcgtatggtcaccgtgaagctttaattytgtattcrgctctaagtact
tgtgacccyggggacattatggasaccattaaaaaatgcaagaactctaaaattagrtgt
tctatagtgggtctatctgcggagatgttcatttgcaarcatatatgtcaggaaactggt
ggatcgtactctgttgctctggatgagtcccatctgaaagagttgrtactagagcatgca
cctcctcctccagcaattgctgaatatgcaaccgctaacttgatcaagatgggttttcct
caaagagctgcagaaggtgtggtctcaatatgtgtatgtcataaagaggccaasgttgga
gctggctacacctgcccaaggtgtaaggcacgtgtttgtgagcttcctatggaatgtcgt
atatgtgggctgacactygtttcttcgccccatctggcraggtcatatcatcatcttttc
ccaataacaccrtttgatgaggtctckttctcacgcctcactatctcaggaaagagatta
ccrgaaatgtgttttggatgcatgcaaaatcttcgyaatcckggta--------------
-------------------------agcatccctta------------------------
------------------------------------------------------------
---------
>PAFTOL004571
------------------------------------------------------------
------------------------------------------------------------
------------------------------------------------------------
------------------------------------------caggcagcaggtgagast
gattttaagccaagcaggatggctgttgttgccaaacatgtggargcttttataagggag
ttctttgatcagaatcctcttagtcarattggccttgtaataattaawgatggcgttgcc
cactgtttgacagaaattggtgggagtcctgaggctcacattaaggccctgatgagtaaa
ttggagtgttcaggagatgcgtctttgcagaatgccctagaacttgttcatgaatgtcts
aatcaaattccatcctatggtcaccgtgaagctttacttttgtattcagctctaagtact
tgtgaccccggggacattatggaraccattaaaaaatgcaagaactctaaaattaggtgt
tctatagtgggtctatctgcrgagatgttcatttgcaaacacatatgtcaggaaactggc
ggatcgtactctgtcgcyctggatgagtcccatctgaaagagttgttattagagcacgca
cctcctcctccagcaattgctgaatatgcaattgccaacttgatcaagatgggttttcct
caaagagctgcagaaggcgtggtctcgatatgtgtatgycataaagaggccaaggttgga
gctggctacacctgtccaagatgtaaggcacgygtttgtgagctgcctacggaatgtcgt
atatgtgggctgacacttgtttcttctccccatctggcaaggtcatatcatcatcttttc
ccaataactccatttgatgaggtctctttctcacgcctaactatctcaggaaagagatta
cctgaaacatgctttggatgcatgcaaaatctccgtaatcctgggacgggatygggtttt
tgtttgacttgcccaaaatgcaaaaagtatttctgycttgattgygacatatatattcat
gaaagyttgcataactgtccggggtgtgagagtttawggcatgccaacccagttactgtt
---------
>PAFTOL004573
------------------------------------------------------------
------------------------------------------------------------
------------------------------------------------------------
------------------------------------------caggcagcaggtgagact
gattttaagccaagcaggatggctgttgttgccaaacatgtggaggcttttataagrgag
ttctttgatcagaatcctcttagtcaaattggtcttgtaattattaaagatggtgttgcc
cactgtttgacagaaattggcggaagtcccgaggctcatattaaggccctgatgagtaaa
ttggagtgttcaggagatgcatctttgcagaatgccctagaacttgttcatgaatatctg
aatcaaattccatcgtatggtcaccgtgaagctttaattttatattcagctctaagtact
tgtgaccccggggayattatggagaccattaaaaaatgcaagaactctaaaattaggtgt
tctatmgtgggtctatctgcagagatgttcatttgcaaacatatatgtcaggaaactggc
ggatcgtactctgttgctctggatgagtcccatctgaaagagttgttactagarcatgca
cctcctcctccagcaattgctgaatatgcaaccgctaacttgatcaagatgggttttcct
caaagagckgcagaaggtgtggtctcaatatgtgyatgtcataaagaggccaaggttgga
gctggctacacctgcccaaggtgtaaggcacgtgtttgtgagcttcctatggaatgtcgt
atatgtgggctgacactygtttcttcgcctcatctggcaaggtcrtatcatcatcttttc
ccaataacaccgtttgaagaggtctctttctcacgccttactatctcaggaaagagattr
ccggaaacgtgttttggatgcatgcaaaatcttcgtaatccwggta--------------
-------------------------agcatccctta------------------------
------------------------------------------------------------
---------
>PAFTOL004574
atggcggcctgggagagagcatatgttgatgagagatcctgggaatctctgcaagaggat
gaatctggccttcttcgcccagttgataacaagacactctaccatgcacaatatcgtcga
cgtattcgttctatctcttctacttctactgctgctcgaattcagaaaggtctcatccgc
tatt-----tgtatattcatgatctca-------ca---tctgtggcagcaggtgagact
gattttaagccaagcaggatggctgttgttgccaaacatgtggaggcttttataagggag
ttctttgatcagaatcctcttagtcaaattggtcttgtaataattaaagatggtattgct
cactgtttgacagaaattggtggaagtcccgaggctcatattagggccctgatgagtaaa
ttggagtgttcaggagatgcatctttgcagaatgccctggaacttgttcatgaatatctg
aatgaagttccctcgtatggtcaccgtgaagctttaattttgtattcagctctaagtact
tgtgatcccggggacattatggagaccattaaaaaatgcaagaagtctaaaattaggtgt
tctatagtgggtctatctgcagagatgttcatttgcaaacatatatgtcaggaaactggc
ggatcgtactctgttgctctggatgagtcccatttgaaagagttgttactagagcatgcg
cctcctcctccagcaattgctgaatatgcaaccgctaacttgatcaagatgggttttcct
caaagagcagcagaaggtgtggtctcaatatgtgtatgtcataaagaggccaaggttgga
gctggctacacctgtccaaggtgtaaggcacgtgtttgtgagctgcctatggaatgtcgt
atatgtgggctgacactcgtttcttctccccatctagcaaggtcatatcatcatcttttc
ccaataacaccgtttgatgaggtctctttctcacgcctcactatctcaggaaagagatta
cctgaaatgtgttttggatgcatgcaaaatcttcgtaatcctggt---------------
------------------------------------------------------------
------------------------------------------------------------
---------
>PAFTOL004577
------------------------------------------------------------
------------------------------------------------------------
------------------------------------------------------------
------------------------------------------caggcagcaggtgagact
gattttaagccaagcaggatggctgttgttgccaaacatgtggaggcttttataagggag
ttctttgatcagaatcctcttagtcaaattggtcttgtaataattaaagatggtgttgcc
tactgtttgacagaaattggtggaagtcccgaggctcatattaaggccctgatgagtaaa
ttggagtgttcaggagawgcgtctttgcagaatgccctcgaacttgttcatgaatatctg
aatcaatttccatcgtatggtcaccgtgaagctttaattttgtattcggctctaagtact
tgtgaccctggggacattatggagaccattaaaaaatgcaagaactctaaaattaggtgt
tctgttgtgggtctatctgcagagatgttcatttgcaaacatatatgtcaggaaactggc
ggatcgtactctgttgctctggatgagtcccatctgaaagagttgttactagagcatgca
cctcctcctccagcaattgctgaatatgcaaccgctaacttgatcaagatgggttttcct
caaagagctgcagaaggtgtggtctcaatatgtgtatgtcataaagaggctaaggttgga
gctggctacacctgcccaaggtgtaaggcacgtgtttgtgagctgcctatggagtgtcat
atatgtgggctgacactcgtttcctcrcctcatcttgcaaggtcatatcatcatcttttc
ccaataacaccgtttgacgaggtctcgttctcacgcctcactatctcaggaaagagatta
cctgaaacgtgttttggatgcatgcaaaatcttcgtaatcctgggactggatcgggtttt
tgtttgacttgcccaaaatgcaagaagtatttctgcctcgattgcgacatatatattcat
gaaagtttgcatgactgtcctgggtgtgagagtttaagacatgccaatccagttaatgtt
---------
>PAFTOL004578
------------------------------------------------------------
------------------------------------------------------------
------------------------------------------------------------
------------------------------------------caggcagcaggtgagact
gattttaagccaagcaggatggctgttgttgccaaacatgtggaggcttttataagggag
ttctttgatcagaatcctcttagtcaaattggtcttgtaataattaaagatggtgttgcc
cactgtttgacagaaattggcggaagtcccgaggctcatattaaggccctgattagtaaa
ttggagtgttcaggagatgcatctttgcagaatgccctagaacttgttcatgaatatcta
aatcaaattccatcatatggtcaccgtgaagctttagtgttgtattcagctctaagtact
tgtgaccccggggacattatggagaccattaaaaaatgcaagaactctaaaattaggtgt
tctatactgggtctatctgcagagatgttcatttgcaaacatatatgtcaggaaactggc
ggatcgtactctgttgctctggatgagtcccatctgaaagagttgttactagagcatgca
cctcctcctccggcaattgctgagtatgcaaccgctaacttgatcaagatgggttttcct
caaagagctgcagaaggtgtggtctcaatatgtgtatgtcataaagaggccaaggttgga
gctggctacacctgcccaaggtgtaaggcacgtgtttgtgagcttcctatggaatgtcgt
atatgtgggctgacactcgtttcttcgccccatctggcaaggtcatatcatcatcttttc
ccaataacatcctttgatgaggtctctttctcgcgcctcactatctcaggaaagagatta
csggaaacgtgttttggatgcttgcagaatcttcgtaatcctgggactggatcggggttt
tgtttgacttgcccaaaatgcaaaaagtatttctgccttgactgcgacatatatattcat
gaaagtttgcataactgtcctgggtgtgagagtttaagacataccaatccagttaatgtt
---------
>PAFTOL004582
atggcggcctgggagagagcatatgttgatgagagatcctgggaatctctgcaagaggat
gaatctggccttcttcgcccaattgataacaagacactctaccatgcacaatatcgtcgg
cgtattcgctccatctcttctacttcaactgctgctcgaatccagaaaggtctcatccgc
tatt-----tgtatgtagtcatggatt-------tc---tccagggcagcaggtgagact
gattttaagccaagcaggatggctgttgttgccaaacatgtggaggcttttataagggag
ttctttgatcagaatcctcttagtcaaattggtcttgtaataattaaagatggtgttgcc
cactgtttgacagaaattggcggaagtcctgaggctcatattaaggccctgatgagtaaa
ttggagtgttcaggagatgcatctttgcagaatgccctagaacttgttcatgaatatctg
aatcaaattccatcgtatggtcaccgtgaagctttaattttgtattcagctctaagtact
tgtgaccccggggacattatggagaccattaaaaaatgcaagaactctaaaattaggtgt
tctatagtgggtctatctgcggagatgttcatttgcaaacatatatgtcaggaaaccggc
ggatcgtactctgttgctctggatgagtcccatctgaaagagttgttactagagcatgca
cctcctcctccagcaattgctgaatatgcaaccgctaacttgatcaagatgggttttcct
caaagagctgcagaaggtgtggtctcaatatgtgtatgtcataaagaggccaaggttgga
gctggctacacctgcccaaggtgtaaggcacgtgtttgtgagcttcctatggaatgtcgt
atatgtgggctgacactcgtttcttcgccccatctggcaaggtcatatcatcatcttttc
ccaataacaccgtttgatgaggtctctttctcacgcctcactatctcaggaaagagatta
ccggaaacgtgttttggatgcatgcaaaatcttcgtaatcctgggactggatcgggtttt
tgtttgacttgcccgaaatgcaagaagtatttctgccttgattgcgacatatatattcat
gaaagtttgcataactgtcctgggtgtgagagtttaagacacaccaatccagttaatgtt
---------
>PAFTOL004583
------------------------------------------------------------
------------------------------------------------------------
------------------------------------------------------------
------------------------------------------caggcagcaggtgagact
gattttaagccaagcaggatggctgttgttgccaaacatgtggaggcttttttaagggag
ttctttgatcagaatcctcttagtcaaattggtcttataataattaaagatggtgttgct
cactgtttgacagaaattggtggaagtccagaggctcatattaagtccctgatgagtaaa
ttggagtgttcaggagatgcatctttgcagaatgccctagaacttgttcatgaatatctg
aatgaagttccatcgtatggtcaccgtgaagctttaattttgtattcagctctaagtact
tgtgatcccggggacattatggagaccattaaaaaatgcaagaactctaaaattaggtgt
tctatagtgggcttatctgcagagatgttcatttgcaaacatatatgtcaggaaactggc
ggatcgtactctgttgctctggatgagtcccatttgaaagagttgttactagagcatgcg
cctcctcctccagcaattgctgaatatgcaaccgctaacttgatcaagatgggttttcct
caaagagcggcagaaggtgtggtctcaatatgtgtatgtcataaagaggccaaggttgga
gctggctacacctgtccaagatgtaaggcacgtgtttgtgagctgcctatggaatgtcgt
atatgtgggctgacactcgtttcttctccccatctagcaaggtcatatcatcatcttttc
ccaataacaccgtttgatgaggtctctttctcacgcctcactatctcaggaaagagatta
ccsgaaatgtgttttggatgcatgcaaaatcttcgtaatcctgggactggatcgggtttt
tgtttgacctgcccaaaatgcaaaaagtatttctgcctcgattgcgacatatatattcat
gaaagtttgcataactgtcctggatgtgagagtttaagacataccaatccagttaatgtt
---------
>PAFTOL004585
atggctgcctgggagagagcatatgttgatgagagatcctgggaatctctgcaagaggat
gaatctggccttcttcgcccaattgataacaagacactctaccatgcacaatatcgtcga
cgtattcgttccatctcttctacatcaactgctgctcgaattcagaaaggtctcatacgc
tatt-----tgtatgttgtcatggatt-------tc---tccagggcagcaggtgagact
gattttaagccaagcaggatggctgttgttgccaaacatgcggaggcttttataagggag
ttctttgatcagaatcctcttagtcaaattggccttgtaataattaaagatggcgttgcc
cactgtttgacagaaattggtgggagtcccgaggctcacattaaggccctgatgagtaaa
ttggagtgttcaggagatgcgtctttgcagaatgccctagaacttgttcatgaatatctg
aatcaaattccatcctatggtcaccgtgaagccttacttttgtattcagctctaagtact
tgtgaccccggggacattatggagaccattaaaaaatgcaagaactctaaaattaggtgc
tctatagtgggtctatctgcagagatgttcatttgcaaacacatatgtcaggaaactggc
ggattgtactctgttgctctggatgagtcccatctgaaagagttgttattagagcacgca
cctcctcctccagcaattgctgaatatgcaattgccaacttgatcaagatgggttttcct
caaagagctgcagaaggagtggtctcgatatgtgtatgtcataaagaggccaaggttgga
gctggctacacctgtcctagatgtaaggcacgcgtttgtgagctgcctacggaatgtcgt
atatgtgggctgacacttgtttcttctccccatctggcaaggtcatatcatcatcttttc
ccaataactccatttgatgaggtctctttctcacgcctaactatctcaggaaagagatta
cctgaaacatgctttggatgcatgcaaaatctccgtaatcctgggacgggatcgggtttt
tgtttgacttgcccaaaatgcaaaaagtatttctgccttgattgcgacatatatattcat
gaaagtttgcataactgtccggggtgtgagagtttaaggcatgccaaccccgttaatgtt
---------
>PAFTOL004587
------------------------------------------------------------
------------------------------------------------------------
------------------------------------------------------------
------------------------------------------caggcagcaggtgagact
gattttaagccaagcaggatggctgttgttgccaaacatgtggaggcttttataagggag
ttctttgatcagaatcctcttagtcaaattggtcttgtaataattaaagatggtgttgct
cactgtttgacagaaattggtggaagtcccgaggctcatattaaggccctgatgagtaaa
ttggagtgctcaggagatgcatctttgcagaatgccctggaacttgttcatgaatatctg
aatgaagttccatcgtatggtcaccgtgaagctttaattttgtattcagctctaagtact
tgtgatcccggggacattatggagaccattaaaaaatgcaagaagtctaaaattaggtgt
tctatagtgggtctatctgcagagatgttcatttgcaaacatatatgtcaggaaactggc
ggatcgtactctgttgctctggatgagkcccatttgaaagagttgttactagagcatgcg
cctcctcctccagcaattgctgaatatgcaaccgctaacttgatcaagatgggttttcct
caaagagcagcagaaggtgtggtctcaatatgtgtatgtcataaagaggccaaggttgga
gctggctacacctgtccaaggtgtaaggcacgtgtttgtgagctgcctatggaatgtcgt
atatgtgggctgacactcgtttcttctccccatctagcaaggtcatatcatcatcttttc
ccaataacaccgtttgatgaggtctctttctcacgcctcactatctcaggaaagagatta
cctgaaatgtgttttggatgcatgcaaaatcttcgtaatcctgggactggatcgggtttt
tgtttgacttgcccaaaatgcaaaaagtatttctgcctcgattgcgacatatatattcat
gaaagtttgcataactgtcctgggtgtgagagtttaagacgtaccaatccggtcaatgtt
---------
>PAFTOL004593
------------------------------------------------------------
------------------------------------------------------------
------------------------------------------------------------
------------------------------------------caggcagcaggtgagact
gattttaagccaagcaggatggctgttgttgccaaacatgtggaggcttttataagggag
ttctttgatcagaatcctcttagtcaaattggtcttgtaataattaaagatggtgttgct
cactgtttgacagaaattggtggaagtcccgaggctcatattaaggccctgatgagtaaa
ttggagtgttcaggagatgcatctttgcagaatgccctggaacttgttcatgaatatctg
aatgaagttccatcgtatggtcaccgtgaagctttaattttgtattcagctctaagtact
tgtgatcccggggacattatggagaccattaaaaaatgcaagaagtctaaaattaggtgt
tctatagtgggtctatctgcagagatgttcatttgcaaacatgtatgtcaggaaactggt
ggatcgtactctgttgctctggatgagtcccatttgaaagagctgttactagagcatgcg
cctcctcctccagcgattgctgaatatgcgactgctaacttgatcaagatgggttttcct
caaagagctgcagaaggtgtggtctcaatatgtgtatgtcataaagaggccaaggttgga
gctggctacacctgtccaaggtgtaaggcacgtgtttgtgagctgcctatggaatgtcgt
atatgtgggctaacacttgtttcttctccccatctagcaaggtcatatcatcatcttttc
ccaataacaccatttgatgaggtctctttctcacgcctcactatctcaggaaagagatta
cctgaaatgtgttttggatgcatgcaaaatcttcgtaatcctggt---------------
------------------------------------------------------------
------------------------------------------------------------
---------
>PAFTOL004596
------------------------------------------------------------
------------------------------------------------------------
------------------------------------------------------------
------------------------------------------caggcagcaggtgagact
gattttaagccaagcaggatggctgttgttgccaaacatgtggaggcttttataagggag
ttctttgatcagaatcctcttagtcaaattggtcttgtaataattaaagatggtgttgcc
cactgtttgacagaaattggcggaagtcccgaggctcatattaaggccctgatgagtaaa
ttggagtgttcaggagatgcatctttgcagaatgccctagaacttgttcatgaatatctg
aatcaaattccatcgtatggtcaccgtgaagctttaatgttgtattcagctctaagtact
tgtgaccccggggacattatggagaccattaaaaaatgcaagaactctaaaattaggtgt
tctatagtgggtctatctgcagagatgttcatttgcaaacatatatgtcaggaaactggc
ggatcgtactctgttgctctggatgagtcccatctgaaagagttgttactagagcatgca
cctcctcctccagcaattgccgaatatgcaaccgctaacttgatcaagatgggttttcct
caaagagctgcagaaggtgtggtctcaatatgtgtatgtcataaagaggccaaggttgga
gctggctacacctgcccaaggtgtaaggcacgtgtttgtgagcttcctatggaatgtcgt
atatgtgggctgacacttgtttcttcgccccatctggcaaggtcatatcatcatcttttc
ccaataacaccgtttgatgaggtctctttttcacggctcactatctcaggaaagagatta
ccggaaacgtgttttggatgcttgcagaatcttcgtaatcctggta--------------
-------------------------agcatccctta------------------------
------------------------------------------------------------
---------
>PAFTOL004597
------------------------------------------------------------
------------------------------------------------------------
------------------------------------------------------------
------------------------------------------caggcagcaggtgagatt
gattttaagccaagcaggatggctgttgttgccaaacatgtggaggcttttataagggag
ttctttgatcagaatcctcttagtcaaattggtcttgtaataattaaagatggtgttgct
cactgtttgacagaaattggtggaagtcccgaggctcatattaaggccctgatgagtaaa
ttggagtgttcaggagacgcatctttgcagaatgccctagaacttgttcatgagtatctg
aatgaagttccatcgtatggtcaccgtgaagctttaattttgtattcagctctaagtact
tgtgatcccggggacattatggagaccattaaaaaatgcaagaactctaaaattaggtgt
tctctagtgggtttatctgcagagatgttcatttgcaaacatatatgtcaggagactggc
ggatcgtactctgttgctctggatgagtcccatttgaaagagttgttactagagcatgcg
cctcctcctccagcaattgctgaatatgcaaccgctagcttgatcaagatgggttttcct
caaagagcggcagaaggtgtggtctcaatatgtgtttgtcataacgaggcgaaggttgga
gctggctacacctgtccaaggtgtaaggcacgtgtttgtgagctgcctatggaatgtcgt
atatgtgggctgacactcgtttcttctccccatctagcaaggtcatatcatcatcttttc
ccaataacaccatttgatgaggtctctttctcacgcctcactatctcaggaaagagatta
cccgaaatgtgttttggatgcatgcaaaatcttcgtaatcctgggactggatcgggtttt
tgtttgacttgcccaaaatgcaaaaagtatttctgcctcgattgtgacatatatattcat
gaaagtttgcataactgtcctgggtgtgagagtttaagacataccaatccagttaatgtt
---------
>PAFTOL004601
------------------------------------------------------------
------------------------------------------------------------
------------------------------------------------------------
------------------------------------------caggcagcaggtgagact
gattttaagccaagcaggatggctgttgtygccaaacatgtggaggcttttataagggag
ttctttgatcagaatcctcttagtcaaattggtcttgtaataattaaagatggtgttgct
cactgtttgacagaaattggtggaagtcctgaggctcatattaaggccctgatgagtaaa
ttggagtgttcaggagatgcgtctttgcagaatgccctagaacttgctcatgaatatctg
aatgaagttccatcctatggtcaccgtgaagctttaattttatattcagctctaagtact
tgtgatccyggggacattatggagaccatyaaaaaatgcaagaactctaaaattaggtgt
tctatagtgggtctatctgcagagatgttcatttgcaaacatatatgtcaggaaactggc
ggatcgtactctgttgctctggatgagtcccatctgaaagagttgttgctagagcatgcg
cctcctcctccagcaattgctgaatatgcaacygctaacttgatcaagatgggttttcct
caaagagctgcagaaggtgtggtctcaatatgtgtatgtcataaagaggccaaggttgga
gctggctacacctgtccaaggtgtaaggcacgtgtttgtgagctgcctatggaatgtcgt
atatgtgggctgacactcgtttcttctccccatctagcaaggtcatatcatcatcttttc
ccaataacaccatttgatgaggtttctttctcacgcctcactatctcaggaaagagatta
cctgaaatgtgttttggatgcatgcaaaatcttcgtaatcctgggactgggtcaggwttt
tgtttgacttgcccaaaatgcaaaaagtatttctgccttgattgcgacatatatattcat
gaaagtttgcataactgtcctggatgtgagagtttaagacataccaatccagttaatgtt
---------
>PAFTOL004605
------------------------------------------------------------
------------------------------------------------------------
------------------------------------------------------------
------------------------------------------caggcagcaggtgagact
gattttaagccaagcaggatggctgttgttgccaaacatgtggaggcttttataagggag
ttctttgatcagaatcctctaagtcaaattggtcttgtaacaattaaagatggtgttgct
cactgtttgacagaaattggtggaagtcccgaggctcatattaaggccctgatgagtaaa
ttggagtgttcaggagatgggtctttgcagaatgctctagaacttgttcatgaatatctg
aatgaagttccatcgtatggtcaccgtgaagctttaattttgtattcagctctaagtact
tgtgatcccggggacattatggagaccattaaaaaatgcaagaactctaaaattaggtgt
tctatagtgggtttatctgcagagatgttcatttgcaaacatrtatgtcaggaaactggc
ggatcgtactctgttgctctggatgagtcccatttgaaagagttgttactagagcatgca
cctcctcctccagcaattgctgaatatgcaaccgctaacttgatcaagatgggttttcct
caaagagctgcagaaggtgtggtctcaatatgtgtatgtcataaagaggccaaggttgga
gctggctacacctgtccaaggtgtaaggcacgtgtttgtgagctgcctatggaatgtcgt
atatgtgggctgacactcgtttcttctccccatctagcaaggtcatatcatcatcttttc
ccaataacaccatttgatgaggtatctttctcacgcctcactatctcaggaaagagatta
ccggaaatgtgttttggatgcatgcaaaatcttcgtaatcctggt---------------
------------------------------------------------------------
------------------------------------------------------------
---------
>PAFTOL004608
------------------------------------------------------------
------------------------------------------------------------
------------------------------------------------------------
-----------------gttttaactg-------tt---ttccaggcagcaggtgagact
gattttaagccaagcaggatggctgttgttgccaaacatgtggaggcttttataagggag
ttctttgatcagaatcctcttagtcaaattggtcttgtaataattaaagatggtgttgcc
cactgtttgacrgaaattggcggaagtcctgaggctcatattaaggccctgatgagtaaa
ttggagtgttcaggagatgcatctttgcagaatgccctagaacttgttcatgaatatctg
aatcaaattccatcgtatggtcaccgtgaagctttaattttgtattcagctctaagtact
tgcgaccccggggacattatggagaccattaaaaaatgcaagaactctaaaattaggtgt
tctatagtgggtctgtctgcagagatgttcatttgcaaacatatatgtcaggaaactggc
ggatcgtactctgttgctctggatgagtcccatctgaaagagttgttactrgagcatgca
cctcctcctccagcaattgctgaatatgcaaccgctaacttgatcaagatgggttttcct
caaagagctgcagaaggtgtggtctcaatatgtgtatgtcataaagaggccaaggttgga
gctggctacacctgcccaaggtgtaaggcacgtgtytgtgagcttcctatggaatgtcgt
atatgtgggctgacactcgtttcttcgccccatctggcgaggtcatatcatcatcttttc
ccaataacaccgtttgatgagatctctttctcacgcctcactatctcaggaaagagatta
ccggaaacgtgttttggatgcatgcaaaatcttcgtaattctggt---------------
------------------------------------------------------------
------------------------------------------------------------
---------
>PAFTOL004609
------------------------------------------------------------
------------------------------------------------------------
------------------------------------------------------------
------------------------------------------caggcagcaggtgagact
gattttaagccaagcaggatggctgttgttgccaaacatgtggaggcttttataagggag
ttctttgatcagaatcctcttagtcaaattggtcttgtaataattaaagatggtgttgcc
cactgtttgacagaaattggcggaagtcccgaggctcacattaaggccctgatgagtaaa
ttggagtgttcaggagatgcatctttgcagaatgccctagaacttgttcatgaatatctg
aatcaaattccatcgtatggtcaccgtgaagctttaattttgtattcagctctaagtact
tgtgaccccggggacattatggagaccattaaaaaatgcaagaactctaaaattaggtgt
tctatagtgggtctatctgcagagatgttcatttgcaaacatatatgtcaggaaactggc
ggatcgtactctgttgctctggatgagkcccatctgaaagagttgttactagaacatgca
cctcctcctccagcaattgctgaatatgcaaccgctaatttgatcaagatgggttttcct
caaagagctgcagaaggtgtggtctcaatatgtgtatgtcataaagaggccaaggttgga
gctggctacacctgcccaaggtgtaaggcacgtgtttgtgagcttcctatggaatgtcgt
atatgtgggctgacactcgtttcttcgccccatctggcaaggtcatatcatcatcttttc
ccaataactccgtttgatgaggtctctttctcacgcctcactatctcaggaaagagatta
ccagaaacgtgttttggatgcatgcaaaatcttcgtaatcctggta--------------
-------------------------agcatccctta------------------------
------------------------------------------------------------
---------
>PAFTOL004610
atggctgcctgggagagagcatatgttgatgagagatcctgggaatctttgcaagaggat
gaatctggccttcttcgcccaattgataacaagacactctaccatgcacaatatcgtcga
cgtattcgttccatctcttccacatcaactgctgctcgaattcagaaaggtctcatccgc
tatt-----tgtatgttgtcatggatt-------tc---tccagggcagcaggtgagact
gattttaagccaagcaggatggctgttgttgccaaacatgtggaggcttttataagggag
ttctttgatcagaatcctcttagtcaaattggccttgtagtaattaaagatggcgttgcc
cactctttgacagaaattggtgggagtcctgaggctcacattaaggctctgatgagtaaa
ttggagtgttcaggagatgcgtctttgcagaatgccctagaacttgttcatgaatctctg
aatcaaattccatcctatggtcaccgtgaagctttacttttgtattcagctctaagtact
tgtgaccctggggacattatggagaccattaaaaaatgcaagaactctaaaattaggtgt
tctatagtgggtctatctgcagagatgttcatttgcaaacacatatgtcaggaaactggt
ggatcgtactctgtcgctctagatgagtcccatctgaaagagttgttattagagcacgca
cctcctcctccagcaattgctgaatatgcaattgccaacttgatcaagatgggttttcct
caaagggctgcagaaggcgtggtctcgatatgtgtatgtcataaagaggccaaggttgga
gctggctacacctgtccaagatgtaaggcacgcgtttgtgagctgcctacggaatgtcgt
atatgtgggctgacacttgtttcttctccccatctggcaaggtcatatcatcatctkttc
ccaataactccatttgatgaggtctctttctcacgcctaactatctcaggaaagagatta
cctgaaacatgctttggatgcatgcaaaatctccgtaatcctgggactggatcaggtttc
tgtttgacttgcccaaaatgcaaaaagtatttctgccttgattgtgacatctatattcat
gaaagtttgcataactgtccggggtgtgagagtttaaggcatgccaacccagttaatgtt
---------
>PAFTOL004611
------------------------------------------------------------
------------------------------------------------------------
------------------------------------------------------------
tata-----tgtgaatttgaactcctc-------tt---ttccaggcagcaggtgagact
gattttaagccaagcaggatggctgttgttgccaaacatgtggaggcttttataagggag
ttctttgatcagaatcctcttagtcaaattggccttgtagtaattaaagatggygttgcc
cactctttgacagaaattggtgggagtcctgaggctcacattaaggctctgatgagtaaa
ttggagtgttcaggagatgcgtctttgcagaatgccctagaacttgttcatgaatctctg
aatcaaattccatcctatggtcaccgtgaagctttacttttgtattcagctctaagtact
tgtgaccctggggacattatggagaccattaaaaaatgcaagaactctaaaattaggtgt
tctatagtgggtctatctgcagagatgttcatttgcaaacacatatgtcaggaaacwggt
ggatcgtactctgtcgctctagatgagtcccatctgaaagagttgttattagagcacgca
cctcctcctccagcaattgctgaatatgcaattgccaacttgatcaagatgggttttcct
caaagggctgcagaaggcgtggtctcgatatgtgtatgtcataaagaggccaaggttgga
gctggctacacctgtccaagatgtaaggcacgcgtttgtgagctgcctacggaatgtcgt
atatgtgggctgacacttgtttcttctccccatctggcaaggtcatatcatcatcttttc
ccaataactccatttgatgaggtctctttctcacgcctaactatctcaggaaagagatta
cctgaaacatgctttggatgcatgcaaaatctccgtaatcctgggactggatcaggtttc
tgtttgacttgcccaaaatgcaaaaagtatttctgccttgattgtgacatatatattcat
gaaagtttgcataactgtccggggtgtgagagtttaaggcatgccaacccagttaatgtt
---------
>PAFTOL004618
atggcggcctgggagagagcatatgttgatgagagatcctgggaatctctgcaagaggat
gaatctggccttcttcgcccaattgataacaagacactctaccatgcacaattttctttg
ggtatcca---------------aacaacggtgggtgttgttaagaaccttctgacctct
tattgtaaatatatttattcatgagtttgaactgtt---ttccaggcagcaggtgagact
gattttaagccaagcaggatggctgttgttgccaaacatgtggaggcttttataagggag
ttctttgatcagaatcctcttagtcaaattggtcttgtaataattaaagatggtgttgcc
cactgtttgacagaaattggcggaagtcccgaggctcatattaaggccctgatgagtaaa
ttggagtgttcaggagatgcatctttgcagaatgccctagaacttgttcatgaatatctg
aatcaaattccatcgtatggtcaccgtgaagctttaattttgtattcagctctaagtact
tgtgaccccggggacattatggagaccattaaaaaatgcaagaactctaaaattaggtgt
tctatagtgggtctatctgcagagatgttcatttgcaaacatatatgtcaggaaactggc
ggatcgtactctgttgctctggatgagtcccatctgaaagagttgttactagagcatgca
cctcctcctccagcaattgctgaatatgcaaccgctaacttgatcaagatgggttttcct
caaagagctgcagaaggtgtggtctcaatatgtgtatgtcataaagaggccaaggttgga
gctggctacacctgcccaaggtgtaaggcacgtgtttgtgagcttcctatggaatgtcgt
atatgtggtctgacactygtttcttcgccccatctggcaaggtcatatcatcatcttttc
ccaataactccstttgatgaggtctctttctcacgcctcactatctcrggaaagagatta
ccggaaacgtgttktggatgcatgcaaaatcttcgtaatcctgggactggatcgggtttt
tgtttgacttgcccgaaatgcaaaaagtatttctgccttgattgtgacatatatattcat
gaaagtttgcataactgtcctgggtgtgagagtttaagacataccaatccagttaatgtt
---------
>PAFTOL004619
------------------------------------------------------------
------------------------------------------------------------
------------------------------------------------------------
------------------------------------------caggcagcaggcgagact
gattttaagccaagcaggatggctgttgttgccaaacatgtggaggcttttataagggag
ttctttgatcagaatcctcttagtcaaattggtcttgtaataattaaagatggtgttgcc
cactgtttgacaggaattggtggaagccccgaggctcatattaaggccctgatgagtaaa
ttggagtgttcaggagatgcatctttgcagaatgccctagaacttgttcatgaatatctg
aatcaaattccattgtatggtcaccgtgaagctttaattttgtattcagctctaagtact
tgtgaccctggggacattatggagaccattaaaaaatgcaaaaactctaaaattaggtgt
tctatagtgggtctatctgcagagatgttcatttgcaaacatatatgccaggaaactggc
ggatcgtactctgttgctttggatgagtcccatctgaaagagttgttactagagcatgca
cctcctcctccagcaattgctgaatatgcaatcgctaacttgatcaagatgggttttcct
cagagagctgcagaaggtgtggtctcaatttgtgtgtgtcataaagaggccaaggttgga
gctggctatacctgtccaagatgtaaggcacgcgtttgtgagctgcctacagaatgtcgt
atatgtgggctgacacttgtttcttctccccatttagcaaggtcatatcatcatcttttc
ccaataacactgtttgatgaggtctctttctctcgcctaactatctcaggaaagagattg
cctgaaacatgttttggatgcatgcaaaatcttcgtaatcctggt---------------
------------------------------------------------------------
------------------------------------------------------------
---------
>PAFTOL004620
------------------------------------------------------------
------------------------------------------------------------
------------------------------------------------------------
------------------------------------------caggcagcaggtgagact
gattttaagccaagcaggatggctgttgttgccaaacatgtggaggcttttataagggag
ttctttgatcagaatcctcttagtcaaattggtcttgtaataattaaagatggtgttgcc
cactgtttgacrgaaattggcggaagtcccgaggctcatattaaggycctgatgagtaaa
ttggagtgttcaggrgatgcatctttgcagaatgccctagaacttgtccatgaatctytg
aatcaaattccctcgtatggtcaccgtgaagctttaattttgtattcagctctaagtact
tgtgaccccggggatattatggagaccatwaaaaaatgyaagaactctaaaattaggtgt
tctatagtgggtctatctgcagagatgttcatttgcaaacatatatgtcaggaaactggc
ggatcgtactctgttgctctggatgagtcccatctgaaagagttgttactagagcatgca
cctccwcctccagcaattgctgaatatgcwaccgctaacttgatcaagatgggttttcct
caaagagctgcagaaggtgtggtctcaatatgtgtatgtcataaagaggccaaggttgga
gctggctacacctgcccaaggtgtaaggcacgtgtttgtgagcttcctatggaatgtcgt
atatgtgggctgacactcgtttcttcgccccatctggcaaggtcatatcatcatcttttc
ccaattacaccgtttgatgaggtctctttctcacgcctcactatctcaggaaagagatta
ccagaaacgtgttttggatgcatgcaaaatcttcgtwatcctgggactggatcgggtttt
tgttcgacttgcccgaaatgcaaaaagtatttctgccttgattgcgacatatatattcat
gaaagtttgcataactgtcctgggtgtgagagtttaagacataccaatcccgttaatgtt
---------
>PAFTOL004623
------------------------------------------------------------
------------------------------------------------------------
------------------------------------------------------------
------------------------------------------caggcagcaggggagact
gattttaagccaagcaggatggctgttgttgccaaacatgtggaggcttttataagggag
ttctttgatcagaatcctcttagtcaaattggtcttgtaattattaaagatggtgttgcc
cactgtttgacagaaattggcggaagtcccgaggctcatattaaggccctgatgagtaaa
ttggagtgttcaggagatgcatctttgcagaatgccctagaacttgttcatgagtatctg
aatcaaattccatcgtatggtcaccgtgaagctttaattctgtattcagctctaagtact
tgtgaccccggggacattatggacaccattaaaaaatgcaagaactctaaaattaggtgt
tctatagtgggtctatctgcggagatgttcatttgcagacatatatgtcaggaaactggt
ggatcgtactctgttgctctggatgagtcccatctgaaagagttgttactagagcatgca
cctcctcctccagcaatagctgaatatgcaaccgctaacttgatcaagatgggttttcct
caaagagctgcagaaggtgtggtctcaatatgtgtatgtcataaagaggccaaggttgga
gctggctacacctgcccaaggtgtaaggcacgtgtttgtgagcttcctatggaatgtcgt
atatgtgggctgacactcgtttcttcgccccatctggcaaggtcatatcatcatcttttc
ccaataacaccgtttgatgaggtctctttctcacgcctcactatctcaggaaagagatta
ccagaaatgtgttttggatgcatgcaaaatcttcgtaatccggggactggatcgggtttt
tgtttgacttgcccgaaatgcaaaaagtatttctgccttgattgcgacatatatattcat
gaaagtttgcataactgtcctgggtgtgagagtttaagacataccaatccagttaatgtt
---------
>PAFTOL004625
------------------------------------------------------------
------------------------------------------------------------
------------------------------------------------------------
------------------------------------------caggcagcaggtgagact
gattttaagccaagcaggatggctgttgttgccaaacatgtggaggcttttataagggag
ttctttgatcagaatcctcttagtcaaattggtcttgtaataattaaagatggtgttgcc
cactgtttgacagaaattggtggaagtcccgaggctcatattaaagccctgatgagtaaa
ttggagtgttcaggagatgcgtctttgcagaatgccctagaacttgttcatgaatatctg
aatcaaattccatcatatggtcaccgtgaagctttaattttgtattcggctctaagtact
tgtgaccctggggacattatggaggccattaaaaaatgcaagaactctaaaattaggtgt
tctgttgtgggtctatctgcagagatgttcatttgcaaacatatatgtcaggaaactggc
ggatcgtactctgttgcactggatgagtcccatctgaaggagttgttactagagcatgca
cctcctcctccagcaattgctgaatatgcaaccgctaacttgatcaagatgggttttcct
caaagagctgcagaaggtgttgtctcaatatgtgtatgtcataaagaggctaaggttgga
gctggctacacctgcccaaggtgtaaggcacgtgtttgtgagctgcctatggagtgtcgt
atatgtgggctgacactcgtttcctcgcctcatcttgcaaggtcatatcatcatcttttc
ccaataacaccgtttgacgaggtctcgttctcacgcctcactatctcaggaaagagatta
cctgaaacgtgttttggatgcatgcaaaatcttcgtaatcctggkactggatcgggtttt
tgtttgacttgcccaaaatgcaagaagtatttctgccttgattgcgacatatatattcat
gaaagtttgcataactgtcctgggtgtgagagtttaagacatgccaatccagttaatgtt
---------
>PAFTOL004626
------------------------------------------------------------
------------------------------------------------------------
------------------------------------------------------------
------------------------------------------caggcagcaggtgagact
gattttaagccaagtaggatggctgttgttgccaaacatgtggaggcttttataagggag
ttctttgatcagaatcctctcagtcaaattggtcttgtaacaattaaagatggtgttgct
cactgtttgacagaaattggtggaagtcccgaggctcatattaaggccctgatgagtaaa
ttggagtgttcaggagatgggtctttgcagaatgctctagaacttgttcatgaatatctg
aatgaagttccatcgtatggtcaccgtgaagctttaattttgtattcagctctaagtact
tgtgatcccggggacattatggagaccattaaaaaatgcaagaactctaaaattaggtgt
tctatagtgggtttatctgcagagatgttcatttgcaaacatatatgtcaggaaactggc
ggatcgtactctgttgctctggatgagtcccatttgaaagagttgttactagagcatgca
cctcctcctccagcaattgctgaatatgcaaccgctaacttgatcaagatgggttttcct
caaagagctgcagaaggtgtggtctcaatatgtgtatgtcataaagaggccaaggttgga
gctggctacacctgtccaaggtgtaaggcacgtgtttgtgagctgcctatggaatgtcgt
atatgtgggctgacactcgtttcttctccccatctagcaaggtcatatcatcatcttttc
ccaataacaccatttgatgaggtctctttctcacgcctcactatctcaggaaagagatta
ccggaaatgtgttttggatgcatgcaaaatcttcggaatcctggt---------------
------------------------------------------------------------
------------------------------------------------------------
---------
>PAFTOL004632
------------------------------------------------------------
------------------------------------------------------------
------------------------------------------------------------
------------------------------------------caggcagcaggtgagact
gattttaagccaagcaggatggctgttgttgccaaacatgtggaggcttttataagggag
ttctttgatcagaatcctcttagtcaaattggtcttgtaataattaaagatggtgttgct
cactgtttgacagaaattggtggaagtcccgaggctcatattaaggccctgatgagtaaa
ttggagtgttcaggagatgcgtctttgcagaatgccctagaacttgttcatgaatatctc
aatgaagttccatcgtatggtcaccgtgaagctttaattttgtattcagctctaagtact
tgtgatcccggggacattatggagaccattaaaaaatgcaagaactctaaaattaggtgt
tctatagtgggtttatctgcagagatgttcatttgcaaacatatatgtcaggaaactggc
ggatcgtactctgttgctctggatgagtcccatttgaaagagttgttactagagcatgcg
cctcctcctccagcaattgctgaatatgyaaccgctaacttgatcaagatgggttttcct
caaagagcggcagaaggtgtggtctcaatatgtgtatgtcataaagaggctaaggttgga
gctggctacacctgtccaaggtgtaaggcacgtgtttgtgagctgcctatggaatgtcgt
atttgtgggctgacactcgtttcttctccccatctagcaaggtcatatcatcatcttttc
ccaataacaccatttgatgaggtctctttctcacgcctcactatctcaggaaagagatta
cccgaaatgtgttttggatgcatgcaaaatcttcgtaatcctgggactggatcgggtttt
tgtttgacttgcccaaaatgcaaaaagtatttctgcctcgattgtgacatatatattcat
gaaagtttgcataactgtcctgggtgtgagagtttaagacataccaatccagttaatgtt
---------
>PAFTOL004636
------------------------------------------------------------
------------------------------------------------------------
------------------------------------------------------------
------------------------------------------caggcagcaggtgagact
gattttaagccaagtaggatggctgttgttgccaaacatgtggaggcttttataagggag
ttttttgatcagaatcctcttagtcaaattggtcttgtaataattaaagatggtgttgcc
cactgtttgacagaaattggcggaagtcccgaggctcatattaaggccctgatgagtaaa
ctggagtgttcaggagatgcatctttgcagaatgccctagaacttgttcatgagtatctg
aatcaaattccatcgtatggtcaccgtgaaggtttaattttgtattcagctctaagtact
tgtgacccaggggacattatggacaccattaaaaaatgcaagaactctaaaattaggtgt
tctatagtgggtctatctgcggagatgttcatttgcaaacatatatgtcaggaaaccggc
ggatcgtactctgttgctctggatgagtcccatctgaaagagttgttactagagcatgca
cctcctcctccagcaattgctgaatatgcaactgctaacttgatcaagatgggttttcct
caaagagctgcagaaggtgtggtctcaatatgtgtatgtcataaagaggcccaggttgga
gctggctacacctgcccaaggtgtaaggcacgtgtttgtgagcttcctatggaatgtcgt
atatgtgggctgacactcgtttcttcgccccatctggcaaggtcatatcatcatcttttc
ccaataacaccgtttgatgaggtctctttctcacgcctcactatctcaggaaagagatta
ccggaaatgtgttttggatgcatgcaaaatcttcgtaatcctggta--------------
-------------------------agcatccctta------------------------
------------------------------------------------------------
---------
>PAFTOL004637
atggcggcctgggagagagcatatgttgatgagagatcctgggaatctctgcaagaggat
gaatctggccttcttcgcccaattgataataagacactctaccatgcacaatatcgtcga
cgtattcgttccatctcttctacttcaactgctgcccgaattcaaaaaggtctcatccgc
tatt-----tgtacgttgtcatggatt-------tc---tattcagcagcaggcgagact
gattttaagccaagcaggatggctgttgttgccaaacatgtggaggcttttataagggag
ttctttgatcagaatcctcttagtcaaattggtcttgtaataattaaagatggtgttgcc
cactgtttgacagaaattggtggaagtcccgaggctcatattaaggccctgatgagtaaa
ttggagtgttcaggagatgcatctttgcagaatgccttagaacttgttcatgaatatctg
aatcaaattccatcgtatggtcaccgtgaagctttaattttgtattcagctctaagtact
tgtgaccccggggacattatggagaccattaaaaaatgcaagaactctaaaattaggtgt
tctatagtgggtctatctgcagagatgttcatttgcaaacatatatgccaggaaactggc
ggatcgtactctgttgctctggatgagtcccatctgaaagagttgttactagagcatgca
cctcctcctccagcaattgctgaatatgcaatcgctaacttaatcaagatgggttttcct
caaagagctgcagaaggtgtggtctcaatatgtgtgtgtcataaagaggccaaggttgga
gctggctacacctgtccaagatgtaaggcacgcgtttgtgagctgcctacggaatgtcgt
atatgtgggctgacactcgtttcttctccccatttagcaaggtcatatcatcatcttttc
ccaataacaccatttgatgaggtctctttctcacgcctaactatctccggaaagagatta
cctgaaacttgttttggatgcatgcaaaatcttcgtaatcctgggactggatcgggtttt
tgtttgacttgcccaaaatgcaaaaagtatttctgcctcgattgcgacatatatattcat
gaaagtttgcataactgtccggggtgtgagagtttaaggcataccaattcagttaacgtt
---------
>PAFTOL004639
atggcggcctgggagagagcatatgttgatgagagatcctgggaatctctgcaagaggat
gaatctggccttcttcgcccagttgataacaagacactctaccatgcacaatatcgtcga
cgtattcgttccatctcttctacttcaactgctgctcgaattcagaaaggtctcatccga
tatt-----tatacatgaatttgaact-------cctgtttacaggcagcaggtgagact
gattttaagccaagcaggatggctgttgttgccaaacatgtggaggcttttataagggag
ttctttgatcagaatcctctaagtcaaattggtcttgtaacaattaaagatggtgttgct
cactgtttgacagaaattggtggaagtcccgaggctcatattaaggccctgatgagtaaa
ttggagtgttcaggagatgggtctttgcagaatgctctagaacttgttcatgaatatctg
aatgaagttccatcgtatggtcaccgtgaagctttaattttgtattcagctctaagtact
tgtgatcccggggacattatggagaccattaaaaaatgcaagaactctaaaattaggtgt
tctatagtgggtttatctgcagagatgttcatttgcaaacatatatgtcaggaaactggc
ggatcgtactctgttgctctggatgagtcccatttgaaagagttgttactagagcatgca
cctcctcctccagcaattgctgaatatgcaaccgctaacttgatcaagatgggttttcct
caaagagctgcagaaggtgtggtctcaatatgtgtatgtcataaagaggccaaggttgga
gctggctacacctgtccaaggtgtaaggcacgtgtttgtgagctgcctatggaatgtcgt
atatgtgggctgacactcgtttcttctccccatctagcaaggtcatatcatcatcttttc
ccaataacaccatttgatgaggtctctttctcacgcctcactatctcaggaaagagatta
ccggaaatgtgttttggatgcatgcaaaatcttcgtaatcctcggaatggatcgggtttt
tgtttgacttgcccaaaatgcaaaaagtatttctgcctcgattgcgacatatatattcat
gaaagtttgcataactgtcctgggtgtgagagtttgagacataccaatccagttaatgtt
---------
>PAFTOL004640
atggcggcctgggagagagcatatgttgatgagagatcctgggaatctctgcaagaggat
gaatctggccttcttcgcccagttgataacaagacactctaccatgcacaatatcgtcgr
cgtattcgttccatctcttctacttcaactgctgctcgaattcagaaaggtctcatccgc
tatt-----tgtatgtagtcatggatt-------tc---tccagggcagcaggtgagact
gattttaagccaagcaggatggctgttgttgccaaacatgtggaggcttttataagggag
ttctttgatcagaatcctcttagtcaaattggtcttgtaakaattaaagatggtgttgct
cactgtttracagaaattggtggaagtcccgaggctcatattaaggccctgatgaataaa
ttggagtgttcaggagatgcatctctgcagaatgccctggaacttgttcatgaatatctg
aatgaagttccatcrtatggtcaccgtgaagctttaattttgtattcagctctaagtact
tgtgatcctggggacattatggagaccattaaaaaatgcaagaagtctaaaattaggtgt
tctatagtgggtctatctgcagagatkttcatttgcaaacatatatgtcaggaaactggc
ggatcgtactctgttgctctggatgagtcccatttgaaagagttgttactagagcatgcg
cctcctcctccagcaattgctgaatatgcagccgctaacttgatcaagatgggttttcct
caaagagcagcagaaggtgtggtctccatatgtgtatgtcataaagaggccaaggttgga
gctggctacacctgtccaaggtgtaaggcacgtgtttgtgagctgcctatggaatgtcgt
atatgtgggctgacactcgtttcttctccccatctagcaaggtcatatcatcatcttttc
ccaataacaccgtttaatgaggtctctttctcacgcctcactatctcaggaaagagatta
cctgaaatgtgttttggatgcatgcaaaatcttcgtaatcctgggactggatcgggtttt
tgtttgacttgcccaaaatgcaaaaagtatttctgcctcgattgcgacatatatattcat
gaaagtttgcataactgtcctgggtgtgagagtttaaggcataccaatccagttaacgtt
---------
>PAFTOL004642
------------------------------------------------------------
------------------------------------------------------------
------------------------------------------------------------
------------------------------------------caggcagcaggtgagact
gattttaagccaagcaggatggctgtcgtcgccaaacatgtggaggcttttataagggag
ttctttgatcagaatcctcttagtcaaattggtcttgtaataattaaagatggtgttgcc
tactgtttgacagaaattggtggaagtcctgaggctcatattaaggccctgatgagtaaa
ttggagtgttcaggagatgcgtctttgcagaatgccctggaacttgttcatgaatatctg
aatcaaattccatcctatggtcaccgtgaagctttaattttgtattcggctctaagtact
tgtgaccctggggacattatgcagaccattaaaaaatgcaagaactctaaaattaggtgt
tctatagtgggtctatctgcagagatgttcatttgcaagcatatatgtcaggaaactggc
ggatcgtactctgttgctctggatgagtcccatctaaaagagttgttactagagcatgca
cctcctcctccagcaattgctgaatatgcaaccgctaacttgatcaagatgggttttcct
caaagagctgcagaaggtgtggtctcaatatgtgtatgtcataaagaggccaaggttgga
gctggctacacctgcccaaggtgtaaggcacgtgtttgtgagctgcctattgagtgtcgt
atatgtgggcttacactcgtttcttcgccccatcttgcaaggtcatatcatcatcttttc
ccaataacaccgtttgatgaggtctctttctcacgcctcactatctcaggaaagagatta
cctgaaacatgttttggatgcatgcaaaatcttcgtaatcctgggactggatccgggttt
tgtttgacttgcccaaaatgcaagaagtatttctgcctcgactgcgacatatatattcat
gaaagtttgcataactgtcctgggtgtgagagtttaagacatgccaatccagttaatgtt
ggcaacgag
>PAFTOL004647
------------------------------------------------------------
------------------------------------------------------------
------------------------------------------------------------
------------------------------------------caggcagcaggtgagact
gattttaagccaagccggatggctgttgttgccaaacatgtggaggcttttataagggag
ttctttgatcagaatcctcttagtcaaattggtcttgtaataattaaagatggtgttgcc
cactgtttgacagaaattggcggaagtcccgaggctcatattaaggccctgatgagtaaa
ttggagagttcaggagacccatctttgcagaacgccctagaacttgttcatgaatatctg
aatcaaattccatcgtatggtcaccgtgaagctttaattttgtattcagctctaagtact
tgtgaccccgcggacattatggagaccattaaaaaatgcaagaactctaaaattaggtgt
tctatagtgggtctatctgcagagatgttcatttgcaaacatatatgtcaggaaactggc
ggatcgtactctgttgctctggatgagtcccatctgaaagagttgttactagagcatgca
cctcctcctccagcaattgctgaatatgcaaccgctaacttgatcaagatgggttttcct
caaagagctgcagaaggtgtggtctcaatatgtgtatgccataaagaggccaaggttgga
gctggctacacctgcccaaggtgtaaggcacgtgtttgtgagcttcctatggaatgtcgt
atatgtgggctgacactcgtttcttcgccccatctggcaaggtcatatcatcatcttttc
ccaataacaccgtttgatgaggtctctttctcacgcctcactatctcagggaagagatta
ccggaaatgtgttttggatgcatgcaaaatcttcgtaatcctggta--------------
-------------------------agcatccctta------------------------
------------------------------------------------------------
---------
>PAFTOL004648
------------------------------------------------------------
------------------------------------------------------------
------------------------------------------------------------
------------------------------------------caggcagcaggtgagacg
gattttaagccaagcaggatggctgttgttgccaaacatgtggaggcttttataagggag
ttctttgatcagaatcctcttagtcaaattggtcttgtaataatcaaagatggtgttgct
cactgtttgacagaaattggtggaagtcctgaggctcatattaaggccctgatgagtaaa
ttggagtgttcaggagatgcgtctttgcagaatgccctagaacttgttcatgaatatctg
aatgaagttccatcctatggtcaccgtgaagctttaattttatattcagctctaagtact
tgtgatcccggggacattatggagaccattaaaaaatgcaagaactctaaaattaggtgt
tctatagtgggtctatctgcagagatgttcatttgcaaacatatatgtcaggaaacyggc
ggatcgtactctgttgctctggatgagtcccatctgaaagagttgttgctagagcatgcg
cctcctcctccagcaattgctgaatatgcaaccgctagcttgatcaagatgggttttcct
caaagagctgcagaaggtgtggtctcaatatgtgtatgtcataaagaggccaaggttgga
gctggctacacctgtccaaggtgtaaggcacgtgtttgtgagctgcctatggaatgtcgt
atatgtgggctgacactcgtttcttctccccatctagcaaggtcatatcatcatcttttc
ccaataacaccatttgatgaggtctctttctcacgcctcactatctcaggaaagagatta
cctgaaatgtgttttggatgtatgcaaaatcttcgtaatcctggkactgggtcgggtttt
tgtttgacttgcccaaaatgcaaaaagtatttctgcctcgattgcgacatatatattcat
gaaagtttgcataactgtcctggatgtgagagtttaagacataccaatccagttaatgtt
---------
>PAFTOL004649
------------------------------------------------------------
------------------------------------------------------------
------------------------------------------------------------
------------------------------------------------------------
gattttaagccaagcaggatggctgttgttgccaaacatgtggaggcttttataagggag
ttctttgatcagaatcctcttagtcaaattggtcttgtaataattaaagatggtgttgcc
cactgtttgacagaaattggcggaagtcccgaggctcatattaaggccctgatgagtaaa
ttggagtgttcaggagatgcatctttgcagaatgccctagaacttgttcatgaatatctg
aatcaaattccatcatatggtcaccgtgaagctttaattttgtattcagctctgagtact
tgtgaccccggggacattatggagaccattaaaaaatgcaagaactctaaaattaggtgt
tctatagtgggtctatctgcagagatgttcatttgcaaacatatatgtcaggaaactggc
ggatcgtactctgttgctctggatgagtcccatctgaaagagttgttactagagcatgca
cctcctcctccagcaattgctgaatatgcaaccgctaacttgatcaagatgggttttccc
caaagagctgcagaaggtgtggtctcaatatgtgtatgtcataaagaggccaaggttgga
gctggctacacctgcccaaggtgtaaggcacgtgtttgtgagcttcctatggaatgtcgt
atatgtgggctgacactcgtttcttcgccccatctggcaaggtcatatcatcatcttttc
ccaataactccgtttgatgaggtctctttctcacgcctcactatctcaggaaagagatta
ccagaaacgtgttttggatgcatgcaaaatcttcgtaatcctgggactgtagcgggtttt
tgtttgacttgcccgaaatgcaaaaagtatttctgccttgattgcgacatatatattcat
gaaagtttgcataactgtcctgggtgtgagagtttaagacataccaatccagttaatgtt
---------
>PAFTOL004653
------------------------------------------------------------
------------------------------------------------------------
------------------------------------------------------------
------------------------------------------caggcagcaggtgagact
gattttaagccaagcaggatggctgtcgtcgcaaaacatgtggaggcttttataagggag
ttctttgatcagaatcctcttagtcaaattggtcttgtaataattaaagatggtgttgcc
tactgtttgacagaaattggtggaagtcccgaggctcatattaagtccctgatgagtaaa
ttggagtgttcaggagatgcgtctttgcagaatgccctggaacttgttcatgaatatctg
aatcaaattccatcctatggtcaccgtgaagctttaattttgtattcggctctaagtact
tgtgaycctggggacattatggagaccattaaaaaatgcaagaactctaaaattaggtgt
tctatagtgggtctatctgcagagatgttcatttgcaaacatatatgtcaggaaactggc
ggatcgtactctgttgctctggatgagtcccatctaaaagagttgttactagagcatgca
cctccacctccagcaattgctgaatatgcaaccgctaacttgatcaagatgggttttcct
caaagagctgcagaaggtgtggtstcaatatgtgtatgtcataaagaggccaaggttgga
gctggctacacctgcccaaggtgtaaggcacgtgtttgtgagctgcctattgagtgtcgt
atatgtgggcttacactcgtttcttcgccccatcttgcaaggtcatatcatcatcttttc
ccaataacaccgtttgatgaggtctctttctcacgcctcactatctcaggaaagagatta
cctgaaacgtgttttggatgcatgcaaagtcttcgtaatcctgggactggatcggggttt
tgtttgacttgcccaaaatgcaagaagtatttctgcctcgattgcgacatatatattcat
gaaagtttgcataactgtcctgggtgtgagagtttaagacatgccaatccagttaatgtt
ggcaacgag
>PAFTOL004654
atggcggcctgggagagagcatatgttgatgagagatcctgggaatctctgcaagaggat
gaatctggccttcttcgcccaattgataacaagacactctaccatgcacaatatcgtcgg
cgtattcgttccatctcttctacttcaactgctgctcgaattcagaaaggtctcatccgc
tatt-----tgtatgtagtcatggatt-------tc---tccagggcagcaggtgagact
gattttaagccaagcaggatggctgttgttgccaaacatgtggaggcttttataagggag
ttctttgatcagaatcctcttagtcaaattggtcttgtaataattaaagatggtgttgcc
cactgtttgacagaaattggcggaagtccagaggctcatattaaggccctgatgagtaaa
ttggagtgttcaggagatgcatctttgcagaatgccctagaacttgttcatgaatatctg
aatcaaattccatcrtatggtcaccgtgaagstwtaattttatattcagctctaagtact
tgtgaccctggggacattatggagaccattaaaaaatgcaagaactctaaaattaggtgt
tctatagtgggtctatctgcagagatgttcatttgcaaacatatatgtcaggaaactggc
ggatcgtactctgttgctctggatgagtcccatctgaaagagttgttactagagcatgcr
cctcctcctccagcaattgctgaatatgcaaccgctaacttgatcaagatgggktttcct
caaagagctgcagaaggtgtggtctcaatatgtgtatgtcataaagaggccaaggttgga
gctggmtacacctgcccaaggtgtaaggcacgtgtttgtgagcttcctatggaatgtcgt
atatgtgggctgacactcgtttcttcgccccatctggctaggtcatatcatcatcttttc
ccaataacrccgtttgatgaggtctctttctcacgcctcactatctcaggaaagagatta
ccggaaacatgttttggatgcatgcaaaatcttcgtaatcctggta--------------
-------------------------agcatccctta------------------------
------------------------------------------------------------
---------
>PAFTOL004657
------------------------------------------------------------
------------------------------------------------------------
------------------------------------------------------------
tata-----tgtgaatttgaactccwc-------tt---ttccaggcagcaggtgagact
gattttaagccaagcaggatggctgttgttgccaaacatgcggaggcttttataagggag
ttctttgatcagaatcctcttagtcaaattggccttgtaataattaaagatggcrttgcc
cactgtttgacagaaattggtgggagtcccgaggctcacattaaggccctgatgagtaaa
ttggagtgttcaggagatgcgtctttgcagaatgccctagaacttgttcatgaatatctg
aatcaaattccatcctatggtcaccgtgaggctttacttttgtattcagctctaagtact
tgtgaccccggggacattatggagaccattaaaaaatgcaagaactctaaaattaggtgc
tctatagtgggtctatctgcagagatgttcatttgcaaacacatatgtcaggaaactggc
ggattgtactctgttgctctggatgagtcccatctgaaagagttgttattagagcacgca
cctcctcctccagcaattgctgaatatgcaattgccaacttgatcaagatgggttttcct
caaagagctgcagaaggagtggtctcaatatgtgtatgtcataaagaggccaaggttgga
gctggctacacctgtccaagatgtaaggcacgcgtttgtgagctgcctacggaatgtcgt
atatgtgggctgacacttgtttcttctccccatctggcaaggtcatatcatcatcttttc
ccaataactccatttgatgaggtctctttctcacgcctaactatctcaggaaagagatta
cctgaaacatgctttggatgcatgcaaaatctccgtaatcctgggacgggatcgggtttt
tgtttgacttgcccaaaatgcaaaaagtatttctgccttgattgcgacatatatattcat
gaaagtttgcataactgtccggggtgtgagagtttaaggcatgccaaccccgttaatgtt
---------
>PAFTOL004658
------------------------------------------------------------
------------------------------------------------------------
------------------------------------------------------------
------------------------------------------------------------
------------------------------------------------------------
------gatcagaatcatcttagtcaaattggtcttgtaataattaaagatggtgttgcc
cactgtttgacagaaattggcggaagtcccgaggctcatattaaggccctgatgagtaaa
ttggagtgttcaggtgatgcatctttgcagaatgccctagaacttgttcatgaatatctg
aatcaaattccatcgtatggtcaccgtgaagctttaattttgtattcagctctaagtact
tgtgaccccggggacattatggagaccattaaaaaatgcaagaactctaaaattaggtgt
tctatagtgggtctatctgcagagatgttcatttgcaaacatatatgtcaggaaactggc
ggatcgtactctgttgctctggatgagtcccatctgaaagagttgttactagagcatgca
cctcctcctccagcaattgctgaatatgcaaccgctaacttgatcaagatgggttttcct
caaagagctgcagaaggtgtggtctcaatatgtgtatgtcataaagaggccaaggttgga
gctggctacacctgcccaaggtgtaaggcacgtgtttgtgagcttcctatggaatgtcgt
atatgtgggttgacactcgtttcttcgccccatctggcaaggtcatatcatcatcttttc
ccaataacaccgtttgatgaggtctctttctcacgcctcactatctcaggaaagagatta
ccggagatgtgttttggatgcatgcaaaatcttcgtaatcctggta--------------
-------------------------agcatccctta------------------------
------------------------------------------------------------
---------
>PAFTOL004660
------------------------------------------------------------
------------------------------------------------------------
------------------------------------------------------------
------------------------------------------caggcagcaggtgagact
gattttaagccaagcaggatggctgttgttgccaaacatgtggaggcttttataagggag
ttctttgatcagaatcctcttagtcaaattggtcttgtaataattaaagatggtgttgcc
cactgtttgacagaaattggcggaagtcccgaggctcatattaaggccctgatgagtaaa
ttggagtgttcaggagatgcatctttgcagaatgccctagaacttgttcatgaatatctg
aatcaaattccatcgtatggtcaccgtgaagctttaattttgtattcagctctaagtact
tgtgaccccggggacattatggagaccattaaaaaatgcaagaactctaaaattaggtgt
tctatagtgggtctatctgcagagatgttcatttgcaaacatatatgtcaggaaactggc
ggatcgtactctgttgctctggatgagkcccatctgaaagagttgttactagagcatgca
cctcctcctccagcaattgctgaatatgcaaccgctaacttgatcaagatgggttttcct
caaagagctgcagaaggtgtggtctcaatatgtgtatgtcataaagaggccaaggttgga
gctggctacacctgcccaaggtgtaaggcacgtgtttgtgagcttcctatggaatgtcgt
atatgtgggctgacactcgtttcttcgccccatctggcaaggtcatatcatcatcttttc
ccaataacaccgtttgatgaggtctctttctcacgcctcactatctcaggaaagagatta
ccggaaatgtgttttggatgcatgcaaaatcttcgtaatcctggta--------------
-------------------------agcatccctta------------------------
------------------------------------------------------------
---------
>PAFTOL004662
------------------------------------------------------------
------------------------------------------------------------
------------------------------------------------------------
------------------------------------------------------------
---------------------------------------------------ataagggag
ttctttgatcagaatcctcttagtcaaattggtcttgtaataattagagatggtgttgcc
cactgtttgacagaaattggcggaagtcccgaggctcatattaaggccctgatgagtaaa
ttggagtgttcaggagatgcatctttgcagaatgcccttgaacttgttcatgactatctg
aatcaaattccatcgtatggtcaccgtgaagctttgattttgtattcagctttaagtact
tgtgaccccggggacattatggagaccattaaaaaatgcaagaactctaaaattaggtgt
tctatagtgggtctatctgcagagatgttcatttgcaaacatatatctcaggaaactggc
ggatcgtactctgttgctctggatgagtcccatctgaaagagttgttactagagcatgca
cctcctcctccagcaattgctgaatatgcaaccgctaacttgatcaagatgggttttcct
caaagagctgcagaaggtgtggtctcaatatgtgtatgtcataaagaggccaaggttgga
gctggctacacctgcccaaggtgtaaggcacgtgtttgtgagcttcctatggaatgtcgt
atatgtgggctgacactcgtttcttcaccccatctggcaaggtcatatcatcatcttttc
ccaataacaccgtttgatgaggtctctttctcacgcctcactatctcaggaaagagatta
ccagaaacgtgttttggatgcatgcaaaatcttcgtaatcctggta--------------
-------------------------agcatccctta------------------------
------------------------------------------------------------
---------
>PAFTOL004665
------------------------------------------------------------
------------------------------------------------------------
------------------------------------------------------------
------------------------------------------caggcagcaggtgagact
gattttaagccaagcaggatggctgttgttgccaaacatgtggaggcttttattagggag
ttctttgatcagaatcctcttagtcaaattggtcttgtaataattaaagatggtgttgct
cactgcttgacagaaattggtggaagtcctgaggctcatattaaggccctgatgagtaag
ttggagtgttcaggagatgcgtctttgcagaatgccctagagcttgttcatgaatatctg
aatgaagttccatcctatggtcaccgtgaagctttaattttatattcagctctaagtact
tgtgatcccggggacattatggagaccattaaaaaatgcaggaactctaaaattaggtgt
tctatagtgggtctatctgcagagatgttcatttgcaaacatatatgtcaggaaactggc
ggatcgtactctgttgctctggatgagtcccatctgaaagagctgttgctagagcatgcg
cctcctcctccagcaattgctgaatatgcaaccgctaacttgatcaagatgggttttcct
caaagagctgcagaaggtgtggtctcaatatgtgtatgtcataaagaggccaaggttgga
gctggctacacctgtccaaggtgtaaggcacgtgtttgtgagctgcctatggaatgtcgt
atatgtgggctgacactcgtttcttctccccatctagcaaggtcatatcatcatcttttc
ccaataacaccatttgatgaggtctctttctcacgcctcactatctcaggaaagagatta
cctgaaatgtgttttggatgcatgcaaaatcttcgtaatcctggt---------------
------------------------------------------------------------
------------------------------------------------------------
---------
>PAFTOL004666
------------------------------------------------------------
------------------------------------------------------------
------------------------------------------------------------
------------------------------------------caggcagcaggtgagact
gattttaagccaagcaggatggctgtcgtcgccaaacatgtggaggcttttataagggag
ttctttgatcagaatcctcttagtcaaattggtcttgtaattattaaagatggtgttgcc
tactgtttgacagaaattggtggaagtcccgaggctcatattaaggccctgatgagtaaa
ttggagtgttcaggagatgcgtctttgcagaatgccctggaacttgttcatgaatatctg
aatcaaattccatcctatggtcaccgtgaagctataattttgtattcggctctaagtact
tgtgaccctggggacattatggagaccattaaaaaatgcaagaactctaaaattaggtgt
tctatagtgggtctatctgcagagatgttcatttgcaaacatatatgtcaggaaactggc
ggatcgtactctgttgctctggatgagtcccatctaaaagagttgttactagagcatgca
cctcctcctccagcaattgctgaatatgcaaccgctaacttgatcaagatgggttttcct
caaagagctgcagaaggtgtggtctcaatttgtgtatgtcataaagaggccaaggttgga
gctggctacacctgcccaaggtgtaaggcacgtgtttgtgagctgcctattgagtgtcgt
atatgtgggcttacactcgtttcttcgccccatcttgcaaggtcatatcatcatcttttc
ccaataacaccgtttgatgaggtctctttctcacgcctcactatctcaggaaagagatta
cctgaaacgtgttttggatgcatgcaaaatcttcgtaatcctgggactggatcggggttt
tgtttgacttgcccaaaatgcaagaagtatttctgcctcgattgcgacatatatattcat
gaaagtttgcataactgccccgggtgtgagagtttaagacatgccaatccagttaatgtt
ggcaacgag
>PAFTOL004667
------------------------------------------------------------
------------------------------------------------------------
------------------------------------------------------------
------------------------------------------caggcagcaggtgagact
gattttaagccaagcaggatggctgtcgtcgccaaacatgtggaggcttttataagggag
ttctttgatcagaatcctcttagtcaaattggtcttgtaataattaaagatggtgttgcc
tactgtttgacagaaattggtggaagtcccgaggctcatattaaggccctgatgagtaaa
ttggagtgttcaggagatgcgtctttgcagaatgccctggaacttgttcatgaatatctg
aatcaaattccatcctatggtcaccgtgaagctataattttgtattcggctctaagtact
tgtgaccctggggacattatggagatcattaaaaaatgcaagaactctaaaattaggtgt
tctatagtgggtctatctgcagagatgttcatttgcaaacatatatgtcaggaaactggc
ggatcgtactctgttgctctggatgagtcccatctaaaagagttgttactagagcatgca
cctcctcctccagcaattgccgaatatgcaaccgctaacttgatcaagatgggttttcct
caaagagctgcagaaggtgtggtctcaatttgtgtatgtcataaagaggccaaggttgga
gctggctacacctgcccaaggtgtaaggcacgtgtttgtgagctgcctattgagtgtcgt
mtatgtgggcttacactcgtttcttcgccccatcttgcaaggtcatatcatcatcttttc
ccaataacaccgtttgatgaggtctctttctcacgcctcactatctcaggaaagagatta
cctgaaacgtgttttggatgcatgcaaaatcttcgtaatcctggta--------------
-------------------------agcatccctta------------------------
------------------------------------------------------------
---------
>PAFTOL004668
------------------------------------------------------------
------------------------------------------------------------
------------------------------------------------------------
------------------------------------------caggcagcaggtgagact
gattttaagccaagcaggatggctgtcggcgccaaacatgtggaggcttttataagggag
ttctttgatcagaatcctcttagtcaaattggtcttgtaataattaaagatggtgttgcc
tactgtttgacagaaattggtggaagtcccgaggctcatattaaggccctgatgagtaaa
ttggagtgttcaggagatgcgtctttgcagaatgccctrgaacttgttcatgaatatctg
aatcaaattccatcstatggkcaccgtgaagctttaattttgtattcggctctaagtact
tgtgaccctggggacattatggagaccattaaraaatgcaagaactctaaaattaggtgt
tctrtmgtgggtctatctgcagagatgttcatttgcaaacatatatgtcaggaaactggc
ggatcgtactctgttgctctggatgagtcccatctraaagagttgytactagagcatgca
cctcctcctccagcaattgctgaatatgcaacygctaacttgatcaagatgggttttcct
caaagagctgcagaaggtgtggtctcaatatgtgtatgtcataaagaggcyaaggttgga
gctggctacacctgcccaaggtgtaaggcacgtgtttgtgagctgcctatkgagtgtcgt
atatgtgggctkacactcgtttcytcgccycatcttgcaaggtcatatcatcatcttttc
ccaataacaccrtttgaygaggtctctttctcacgcctcactatctcaggaaagagatta
cctgaaacgtgttttggatgcatgcaaaatcttcgtaatcctggta--------------
-------------------------agcatccctta------------------------
------------------------------------------------------------
---------
>PAFTOL005025
------------------------------------------------------------
------------------------------------------------------------
------------------------------------------------------------
------------------------------------------cagtcagcaggtgagact
gattttaagccaagcaggatggctgttgttgccaaacatgtggaggcttttataagggag
ttctttgatcagaatcctcttagtcaaattggtcttgtaataattaaagatggtgttgct
cactgtttgacagaaattggtggaagtcctgaggctcatattaaggccctgatgagtaaa
ttggagtgttcaggagatgcgtctttgcagaatgccctagaacttgttcatgaatatctg
aatgaagttccatcatatggtcaccgtgaagctttaattttgtattcagctctaagtact
tgtgaccccggggacattatggagaccattaaaaaatgcaagaactctaaaattaggtgt
tctatagtgggtctctctgcagagatgttcatttgcaaacatatatgtcaggaaactggc
ggatcgtactctgttgctctggatgagtcccatttgaaagagttgttactagagcatgcg
cctcctcctccagcaattgctgaatatgcaaccgctaacttgatcaagatgggttttcct
caaagagcagcagaaggtgtggtctcaatatgtgtatgtcataaagaggccaaggttgga
gctggctacacctgtccaaggtgtaaggcacgtgtttgtgagctgcctatggaatgtcgt
atatgtgggctgacactcgtttcttctccccatctagcaaggtcatatcatcatcttttc
ccaataacgccgtttgatgaggtctctttctcacgcctcactatctcaggaaagagatta
cctgaaatgtgttttggatgcatgcacaatcttcataatcctggt---------------
------------------------------------------------------------
------------------------------------------------------------
---------
>PAFTOL005035
------------------------------------------------------------
------------------------------------------------------------
------------------------------------------------------------
------------------------------------------caggcagcaggtgagact
gattttaagccaagcaggatggctgtcgtcgccaaacctgtggaggcttttataagggag
ttctttgatcagaatcctcttagtcaaattggtcttgtaataattaaggatggtgttgcc
tactgtttgacagaaattggtggaagtcccgaggctcatattgaggccctgatgagtaaa
ttggagtgttcaggagatgcgtctttgcagaatgccctggaacttgttcatgaatatctg
aatcaaattccatcctatggtcaccgtgaagctttaattttgtattcggctctaagtact
tgtgaccctggggacattatggagaccattaaaaaatgcaagaactctaaaattaggtgt
tctrtwgtgggtctatctgcagagatgttcatttgcaaacatatatgtcaggaaactggc
ggatcgtactctgttgctctggatgagtcccatctgaaagagttgttrctagagcatgca
cctcctcctccagcaattgytgaataygcaayygctaacttgatcaagatgggttttcct
caaagagctgcagaagktgtkgtctcaatatgtgtatgtcataaagaggcyaaggttrga
gctggctacacctgyccaaggtgtragrcacgtgyttgtgagctgccyatwgartgtcgt
atatgygggctkayrctcgtttcytckccycatcttgcaaggtcatatcatcatcttttc
ccaataacaccrtttgatgaggtctctttctcacgcctcactatctcaggaaagagatta
cctgaaatgtgttttggatgcatgcaaaatcttcgtattcctggta--------------
-------------------------agcatccctta------------------------
------------------------------------------------------------
---------
>PAFTOL005042
------------------------------------------------------------
------------------------------------------------------------
------------------------------------------------------------
------------------------------------------caggcagcaggtgagact
gattttaagccaagcaggatggctgttgttggcaaacatgtggaggcttttataagggag
ttctttgatcagaatcctcttagtcaaattggtcttgtaataattaaagatggtgttgcy
cactstttgacagaaattggtggaagtcccgaggctcatattaaggccctgatgagtaaa
ttggagtgttcaggagatgcgtctttgcagaatgccctagaacttgttcatgaatatctg
aatsaarttccatcrtatggtcaccgtgaagctttaattttgtattcrgctctaagtact
tgtgaycctggggacattatggagaccattaaaaaatgcaagaactctaaaattaggtgt
tctrtwgtgggtytatctgcagagatgttcatttgcaaacatatatgtcaggaaactggc
ggatsgtactctgttgctytggatgagtcccatytgaaagagttgttactagagcaygcr
cckcctcctccagcaattgctgaatatgcaaycgctaacttgatcaagatgggttttcct
caaagagckgcagawgktgtsgtctcaatatgtgtatgtcataaagaggcyaaggttrga
gctggctacacctgyccaaggtgtaagrcacgtgyttgtgagctgccyatggartgtcgt
atatgtgggctgacactygtttcytckccycatctwgcaaggtcatatcatcatcttttc
ccaataacacygtttgaygaggtctckttctcaygsctcactatctcaggaaagagatta
cctgaaaygtgttttggatgcatgcaaaatcttcgtaatcctgggactggatcgggtttt
tgtttgacttgcccaaaatgcaagaagtatttctgcctcgattgcgacatatatattcat
gaaagtttgcataactgtcctgggtgtgagagtttaagacataccaatccagttaatgtt
---------
>PAFTOL005047
------------------------------------------------------------
------------------------------------------------------------
------------------------------------------------------------
------------------------------------------caggcagcaggtgagact
gattttaagccaagcaggatggctgttgttgccaaacatgtggaggcttttataagggag
ttctttgatcagaatcctcttagtcaaattggtcttgtaataattaaagatggtgttgct
cactgtttgacagaaattggtggaagtcctgaggctcatattaaggccctgatgagtaaa
ttggagtgttcaggagatgcgtctttgcagaatgccctagaacttgttcatgaatatctg
aatgaagttccatcctatggtcaccgtgaagctttaattttatattcagctctaagtact
tgtgatcccggggacattatggagaccattaaaaaatgcaagaactctaaaattaggtgt
tctatagtgggtctatctgcagagatgttcatttgcaaacatatatgtcaggaaactggc
ggatcgtactctgttgctctggatgagtcccatctgaaagagttgttgctagagcatgcg
cctcctcctccagcaattgctgaatatgcaaccgctaacttgatcaagatgggttttcct
caaagagctgcagaaggtgtggtctcaatatgtgtatgtcataaagaggccaaggttgga
gctggctacacctgtccaaggtgtaaggcacgtgtttgtgagctgcctatggaatgtcgt
atatgtgggctgacactcgtttcttctccccatctagcaaggtcatatcatcatcttttc
ccaataacaccatttgatgaggtctctttctcacgcctcactatctcaggaaagagatta
cctgaaatgtgttttggatgtatgcaaaatcttcgtaatccaggt---------------
------------------------------------------------------------
------------------------------------------------------------
---------
>PAFTOL008063
------------------------------------------------------------
------------------------------------------------------------
------------------------------------------------------------
------------------------------------------caggcagcaggtgagact
gattttaagccaagcaggatggctgttgtcgccaaacatgtggaggcttttataagggag
ttctttgatcagaatcctcttagtcaaattggtcttgtaataattaaagatggtgttgcc
tactgtttgacagaaattggtggaagtcccgaggctcatattaaggccctgatgagtaaa
ttggaatgttcaggagatgcgtctttgcagaatgccctggaacttgttcatgaatatctg
aatcaaattccatcctatggtcaccgtgaagctttaattttgtattcggctctaagtact
tgtgaccctggggacattatggagaccattaaaaaatgcaagaactctaaaattaggtgt
tctatagtgggtctatctgcagagatgttcatttgcaaacatatatgtcaggaaactggc
ggatcgtactctgttgctctggatgagtcccatctaaaagagttgttactagagcatgca
cctcctcctccagcaattgctgaatatgcaaccgctaacttgatcaagatgggttttcct
caaagagctgcagaaggtgtggtctcaatatgtgtatgtcataaagaggccaaggttgga
gctggctacacctgcccaaggtgtaaggcacgtgtttgtgagctgcctattgagtgtcgt
atatgtgggcttacactcgtttcttcgccccatcttgcaaggtcatatcatcatcttttc
ccaataacaccgtttgatgaggtctctttctcacgcctcactatctcaggaaagagatta
cctgaaacgtgttttggatgcatgcaaaatcttcgtaatcctgggactggatcgcggttt
tgtttgacttgcccaaaatgcaagaagtatttctgcctcgattgcgacatatatattcat
gaaagtttgcataactgtcctgggtgtgagagtttaagacatgccaatccggttaatgtt
ggcaacgag
>PAFTOL008084
------------------------------------------------------------
------------------------------------------------------------
------------------------------------------------------------
tata-----tgtgcatttgaactcctc-------tt---ttccaggcagcaggtgagact
gattttaagccaagcaggatggctgttrttgccaaacatgtggargcttttataagggag
ttctttgatcagaatcctcttagtcaaattagccttgtaataattaaagatggcgttgcc
cactctttgacagaaattggtgggagtcctgaggctcacattaaggccctgatgagtaaa
ttggagtgttcaggagatgcgtctttgcagaatgccctagaacttgttcatgaatatctg
aatcaaattccatcctatggtcaccgcgaagctttacttttgtattcagctctaagtacc
tgtgaccctggggacattatggagaccattaaaaaatgcaagaactctaaaattaggtgt
tctatagtgggtctatctgcagagatgttcatttgcaaacacatatgtcaggaaactggt
ggatcgtactctgtcgctctggatgagtcccatctgaaagagttgttattagagcatgca
cctcctcctccagcaattgctgaatatgcaattgccaacttgatcaagatgggttttcct
caaagagctgcagaaggcgtggtctcgatatgtgtatgtcataaagaggccaaggttgga
gctggctacacctgtccaagatgtaaggcacgcgtttgtgagctgccttcggaatgtcgt
atatgtgggctgacacttgtttcttctccccatctggcaaggtcatatcatcatcttttc
ccaataactccatttgatgaggtctctttctcacgcctaactatctcaggaaagagatta
cctgaaacatgctttggatgcatgcaaaatctccgtaatcctgggactggatcaggtttt
tgtttgacttgccccaaatgcaaaaagtatttctgccttgattgtgacatatatattcat
gaaagtttgcataactgtccggggtgtgagagtttaaggcatgccaacccagttaatgtt
---------
>PAFTOL008421
------------------------------------------------------------
------------------------------------------------------------
------------------------------------------------------------
------------------------------------------caggcagcaggtgagact
gattttaagccaagcaggatggctgttgttgccaaacatgtggaggcttttataagggag
ttctttgatcagaatcctcttagtcaaattggtcttgtaataattaaagatggtgttgcc
cactgtttgacagaaattggcggaagtcccgaggctcatattaaggccctgatgagtaaa
ttggagtgttcaggagatgcatctttgcagaatgccctagaacttgttcatgagtatctg
aatcaaattccatcgtatggtcaccgtgaagctttaattttgatttcagctctaagtagt
tgtgaccctggggacattatggacaccattaaaaaatgcaagaactctaaaattaggtgt
tctatagtgggtctatctgcagagatgttcatttgcaaacatatatgtcaggaaactggt
ggatcatactctgttgctctggatgagtcccatctgaaagagttgttactagagcatgca
cctcctcctccagcaattgctgaatatgcaaccgctaacttgatcaagatgggttttcct
caaagagctgcagaaggtgtggtctcaatatgtgtatgtcataaagaggccaaggttgga
gctggctacacctgcccaaggtgtaaggcacgtgtttgtgagcttcctatggaatgtcgt
atatgtgggctgacactygtttcgtccccccatctggcaaggtcatatcatcatcttttc
ccaataacaccgtttgatgaggtctctttctcacgcctcactatctcaggaaagagattg
ccggaaatgtgttttggatgcatgcaaaatcttcrtaatcctggta--------------
-------------------------aaaatccctta------------------------
------------------------------------------------------------
---------
>PAFTOL008422
------------------------------------------------------------
------------------------------------------------------------
------------------------------------------------------------
------------------------------------------------------------
---------------------------gttgccaaacatgtggaggcttttataagggag
ttctttgatcagaatcctcttagtcaaattggtcttgtaataattaaagatggtgttgcc
cactgtttgacagaaattggtggaagtcccgaggctcatattaaggccctgatgagtaaa
ttggagtgttcaggagatgcatctttgcagaatgccctagaacttgttcatgaatatctg
aatcaaattccatcgtatggtcaccgcgaagctttaattttgtattcagctctaagtact
tgtgaccccggggacattatggagaccattaaaaaatgcaagaactctaaaattaggtgt
tctatagtgggtctatctgcggagatgttcatttgcaaacatatatgtcaggaaactggt
ggatcgtactctgttgctctggatgagtcccatctgaaagagttgttactagagcatgca
cctcctcctccagcaattgctgaatatgcaaccgctaacttgatcaagatgggttttcca
caaagagctgcagaaggtgtggtctcaatatgtgtatgtcataaagaggccaaggttgga
gctggctacacctgcccaaggtgtaaggcacgtgtttgtgagcttcctatggaatgtcgt
atatgtgggctgacactcgtttcttcgccccatctggcaaggtcatatcatcatcttttc
ccaattacaccatttgatgaggtctcgttctcacgcctcactatctcaggaaagagatta
ccggaaatgtgttttggatgcatgcaaaatcttcgtactcctggta--------------
-------------------------agcatccctta------------------------
------------------------------------------------------------
---------
>PAFTOL008423
------------------------------------------------------------
------------------------------------------------------------
------------------------------------------------------------
------------------------------------------caggcagcaggtgagact
gattttaagccaagcaggatggctgttgttgccaaacatgtggaggcttttataagggag
ttctttgatcagaatcctcttagtcaaattggtcttgtaataattaaagatggtgttgct
cactgtttgacagaaattggtggaagtcctgaggctcatattaaggccctgatgagtaaa
ttggagtgttcaggagatgcgtctttgcagaatgccctagaacttgttcatgaatatctg
aatgaagttccatcctatggtcaccgtgaagctttaattttatattcagctctaagtact
tgtgatcccggggacattatggagaccattaaaaaatgcaagaactctaaaattaggtgt
tctatagtgggtctatctgcagagatgttcatttgcaaacatatatgtcaggaaactggc
ggatcgtactctgttgctctggatgagkcccatctgaaagagttgttgctagagcatgcg
cctcctcctccagcaattgctgaatatgcaaccgctaacttgatcaagatgggttttcct
caaagagctgcagaaggtgtggtctcaatatgtgtatgtcataaagaggccaaggttgga
gctggctacacctgtccaaggtgtaaggcacgtgtttgtgagctgcctatggaatgtcgt
atatgtgggctgacactcgtttcttctccccatctagcaaggtcatatcatcatcttttc
ccaataacaccatttgatgaggtctctttctcacgcctcactatctcaggaaagagatta
cctgaaatgtgttttggatgcatgcaaaatcttcgtaatcctgggactgggtcgggtttt
tgtttgacttgcccaaaatgcaaaaagtatttctgcctcgattgtgacatatatattcat
gaaagtttgcataactgtcctggatgtgagagtttaagacataccaatccagttaatgtt
---------
>PAFTOL008436
------------------------------------------------------------
------------------------------------------------------------
------------------------------------------------------------
------------------------------------------caggcagcaggtgagact
gattttaagccaagcaggatggctgttgttgccaaacatgtggaggcttttataagggag
ttctttgatcagaatcctcttagtcaaattggtcttgtaataattaaagatggtrttgct
cactgtttgacagaaattggtggaagtcccgaggctcatattaaggccctgatgagtaaa
ttggagtgttcrggagatgcrtctttgcagaatgccctagaacttgttcatgaatatctg
aatgaagttccatcgtatggtcaccgtgaagctttaattttgtattcagctctaagtact
tgtgaccccggggacattatggagaccattaaaaaatgcaagaactctaaaattaggtgt
tctatagtgggtctatstgcagagatgttcatttgcaaacatatatgtcaggaaactggc
ggatcgtactctgttgctctggatgagtcccatttgaaagagttgttactagagcatgcg
cctcctcctccagcaattgctgaatatgcaaccgctaacttgatcaagatgggttttcct
caaagagctgcagaaggtgtggtctcaatatgtgtatgtcataaagaggccaaggttgga
gctggctacacctgtccaaggtgtaaggcacgtgtttgtgagctgcctatggaatgtcgt
atatgtrggctgacactcgtttcttctccccatctagcaaggtcatatcatcatcttttc
ccaataacaccgtttgatgaggtctctttctcacgcctcactatctyaggaaagagattr
cctgaaatrtgttttggatgcatgcaaaatcttcgtaatcctgggactggatcgggtttt
tgtttgacttgcccaaaatgcaaaaagtatttctgcctcgattgtgacatatatattcat
gaaagtttgcataactgtcctgggtgtgagagtttaagacataccaatccagttaatgtt
---------
>PAFTOL008439
------------------------------------------------------------
------------------------------------------------------------
------------------------------------------------------------
------------------------------------------caggctgcaggcgagact
gattttaagccaagcaggatggctgttgttgccaaacatgtggaggcttttataagggag
ttctttgatyagaatcctcttagtcaaattggtcttgtaataattaaagatggtgttgcc
cactstttgacrgaaattggtggaagtcccgaggctcatatyaaggccctgatgagtaaa
ytggagtgttcaggagatgcgtctttgcagaatgccctagaacttgttcatgaatatctg
aatcaaattccatcgtatggtcaccgtgaagctttaattttgtattcagccctaagtact
tgtgaccccggggacattatggagaccattaaaaaatgcaagaactctaaaattaggtgt
tctatagtgggtctatctgcggagatgttcatttgcaaacatatatgtcaggaaatgggc
ggattgtactctgttgctctggatgagtcccatctgaaagagttgttrctagagcatgca
cctcctcctcctgcaattgctgaayatgcaaccgctaacttgatcaagatgggttttcct
caaagagctgcagaaggtgtggtctcaatatgtgtatgtcataaagaggccaaggttgga
gctggctacacctgtccaaggtgtaaggcacgggtttgtgagctgcctatggaatgtcgt
atatgtggactgacactcgtttcttctccccatctggcaaggtcatatcatcatcttttc
ccaataacaccgtttgatgaggtctctttctcacgcctcactatcttaggaaagagatta
cctgaaacatgttttggatgcatgcaaaatcttcgtaatcctgggactggatcgggtttt
tgtttgacttgcccaaaatgcaaaaagtatttctgcctcgattgtgacatatatattcat
gaaagtttgcataactgtcctgggtgtgagagtttaagacataccaatccagttaatgtt
gccgacaag
>PAFTOL008881
------------------------------------------------------------
------------------------------------------------------------
------------------------------------------------------------
------------------------------------------caggcagcaggtgagact
gattttaagccaagcaggatggctgttgttgccaaacatgtggaggcttttataagggag
ttctttgatcagaatcctcttagtcaaattggtcttgtaataattaaagatggtgttgcc
cactgtttgacagaaattggtggaagtcccgaggctcatattaaggccctgatgagtaaa
ttggagtgttcaggagatgcgtctttgcagaatgccctagaacttgttcatgaatatctg
aatcaaattccatcttatggtcaccgtgaagctttaattttgtattcagctctaagtact
tgtgaccctggggacattatggagaccattaaaaaatgcaagaactctaaaattaggtgt
tctatagtgggtctatctgcagagatgttcatttgcaaacatatatgtcaggaaactggc
ggatcgtactctgttgctctggatgagtcccatctgaaagagttgttactagagcatgca
cctcctcctccagcaattgctgaatatgcaactgctaacttgatcaagatgggctttcct
caaagagctgcagaaggtgtggtctcaatatgtgtatgtcataatgaggccaaggttgga
gctggctacacctgcccaaggtgtaaggcacgtgtttgtgagctgcctatggagtgtcgt
atatgtgggctgacactygtttcttcgccccatcttgcaaggtcatatcatcatcttttc
ccaataacgccgtttgatgaagtatctttctcacgcctcactatctcaggaaagagatta
cctgaaacgtgttttggatgcatgcaaaatcttcgtaatcctgggactggatcgggtttt
tgtttgacttgcccaaaatgcaaaaagtatttctgcctcgattgcgacatatatattcat
gaaagtttgcataactgtcctgggtgtgagagtttaagacataccaatccagttaatgtt
---------
>PAFTOL009175
------------------------------------------------------------
------------------------------------------------------------
------------------------------------------------------------
------------------------------------------caggcagcaggtgagact
gattttaagccaagcaggatggctgttgttgccaaacatgtggaggcttttataagggtg
ttctttgatcagaatcctcttagtcaaattgttcttgtaataattaaagatggtgttgct
yactrtttgacagaaattggtggaagtcccgaggctcatattaaggmcctgatgagtaaa
ttggagtgttcaggagatgcgtctttgcaraatgccctagaacttgttcatgaatatctg
aatgaagttccatcgtatggtcaccgtgaagctttaattttgtattcagctctaagtact
tgtgaccccggtgacattatggagaccattaaaaaatgcaagaactctaaaattaggtgt
tctatagtgggtctatctgcggagatgttcatttgcaaacatatatgtcaggaaactggt
ggatcgtactctgttgctctggatgagtcccatttgaaagagttgttaacagagcatgca
cctcctcctccagcaattgctgaatatgcaaccgctaacttgatcaagatgggttttcct
caaagagctgcagaaggtgtggtctcaatatgtgtatgtcataaagaggacaaggttgga
gctggctacacctgtccaagstgtaaggcacgtgtttgtgagctgcctatggaatg----
------------------------------------------------------------
------------------------------------------------------------
--------------------------------------tgcagggactggatcgggtttt
tgtttgacttgcccaaaatgcaaaaagtatttctgcctcgattgtgacatatatattcat
gaaagtttgcataactgtcctgggtgtgagagtttaagacataccaatccagttaatgtt
---------
>PAFTOL009185
------------------------------------------------------------
------------------------------------------------------------
------------------------------------------------------------
------------------------------------------caggcagcaggtgagact
gattttaagccaagcaggatggctgttgttgccaaacatgtggaggcttttacaagggag
ttctttgatcagaatcctcttagtcaaattggtcttgtaataattaaagatggtgttgct
cactgtttgacagaaattggtggaagtcctgaggctcatattaaggccctgatgagtaaa
ttggagtgttcaggagatgcgtctttgcagaatgccctagaacttgttcatgaatatctg
aatgaagttccatcgtatggtcaccgtgaagttttaattttgtattcagctctaagtact
tgtgaccccggggacattatggagaccattaaaaaatgcaagaactctaaaattaggttt
tctatagtaggtctatctgcagagatgttcatttgcaaacatatatgtcaggaaactggc
ggattgtactctgttgctctggatgagtcccatctgaaagagttgttactagagcacgca
cctcctcctccagcaattgctgaatatgcaaccgctaacttgatcaagatgggttttcct
caaagagctgcagaaggtgtggtctcaatatgtgtatgtcataaagaggccaaggttgga
gctggctacacctgtccaaggtgtaaggcacgtgtttgtgagctgcctatggaatgtcgt
atatgtgggctgacactcgtttcttctccccatctagcaaggtcatatcatcatcttttc
ccaataacaccgtttgatgaggtctctttctcacgcctcactatctcaggaaagagatta
cctgaaatgtgttttggatgcatgcaaaatcttcgtaatcctggt---------------
------------------------------------------------------------
------------------------------------------------------------
---------
>PAFTOL009187
------------------------------------------------------------
------------------------------------------------------------
------------------------------------------------------------
------------------------------------------caggcagaaggtgagact
gattttaagccaagcaggatggctgttgttgccaaacatgtggaggcttttataagggag
ttctttgatcagaatcctcttagtcaaattggtcttgtaataattaaagatggtgtcgct
cactgtttgacggaaattggtggaagtcccgaggctcatattraggccctgatgagtaaa
ttggagtgttcaggagatgcgtctttgcagaatgccctagaacttgttcatgaatatctg
aatgaagttccatcatatggtcaccgtgaagctttaattttgtattcagctctaagtact
tgtgatccccgggacattatggagaccattaaaaaatgcaagaactctaaaattaggtgt
tctatagtgggtttatctgcagagatgttcatttgcaaacatatatgtcaggaaactggc
ggatcgtactctgttgctctggatgagtcccatttgaaagagttgttactagagcatgcg
ccgcctcctccagcaattgctgaatatgcaaccgctaacttgatcaagatgggttttcct
caaagagcggcagatggtgtggtctcaatatgtgtatgtcataaagaggccaaggttgga
gctggctacacctgtccaaggtgtaaggcacgtgtttgtgagctgcctatggaatgtcgt
atatgtgggctgacactcgtttcttctccccatctggcaaggtcatatcatcatcttttc
ccaataacaccgtttgatgaggtctctttctcacggctcactatctcaggaaagagatta
cctgaaatgtgttttggatgcatgcaaaatcttcgtaatcctggkactggatcgggtttt
tgtttgacttgcccaaaatgcaaaaagtatttctgcctcgactgcgacatatatattcat
gaaagtttgcataactgtcctgggtgtgagagtttaagacataccaatccagttaatgtc
---------
>PAFTOL009193
------------------------------------------------------------
------------------------------------------------------------
------------------------------------------------------------
------------------------------------------caggcagcaggtgagact
gattttaagccaagcaggatggctattgttgccaaacatgtggaggcttttataagggag
ttctttgatcagaatcctcttagtcaaattggtcttgtaataattaaagatggtgttgcc
cactgtttgacagacattggcggaagtcctgaggctcatattaaggccctgatgagtaaa
ttggagtgttcaggagatgcatctttgcagaatgccctagaacttgttcatgaatatctg
aatcaaattccatcgtatgggcaccgtgaagctttaattttgtattcagctctaagtact
tgtgaccccggggacattatggagaccattaaaaaatgcaagaactctaaaattaggtgt
tctatagtgggtctatctgcagagatgttcatttgcaaacatatatgtcaggaaactggc
ggatcgtactctgttgctctggatgagtcccatctgaaagaattgttactagagcatgca
cctcctcctccagcaattgctgaatatgcaaccgctaacttgatcaagatgggttttcct
caaagagctgcagaaggtgcggtctccatatgtgtatgtcataaagaggccaaggttgga
gctggctacacctgcccaaggtgtaaggcacgtgtttgtgagcttcctatggaatgtcgt
atatgtgggctgacgctagtttcttcgccccatctggcaaggtcatatcatcatcttttc
ccaataacaccatttgatgaggtctctttttcacgcctcactatctcaggaaagagatta
ccggaaacgtgttttggatgcatgcaaaatcttcgtaatcctggta--------------
-------------------------agcatccctta------------------------
------------------------------------------------------------
---------
>PAFTOL009203
------------------------------------------------------------
------------------------------------------------------------
------------------------------------------------------------
------------------------------------------caggcagcaggtgagact
gattttaagccaagcaggatggctgttgttgccaaacatgtggaggcttttataagggag
ttctttgatcagaatcctcttagtcaaattggtcttgtaataattaaagatggtgttgcc
cactgtttgacagaaatcggtggaagtcccgaggctcatattaaggccctgatgagtaaa
ttggagtgttcaggagatgcgtctttgcagaatgccctagaacttgttcatgaatatctg
aatcaaattccatcgtatggtcaccgtgaagctttaattttgtattcggctctaagtact
tgtgaccctggggacattatggagaccattaaaaaatgcaagaactctaaaattaggtgt
tctgttgtgggtctatctgcagagatgttcatttgcaaacatatatgtcaggaaactggt
ggatcgtactctgttgctctggatgagtcccatctgaaagagttgttactagagcatgca
cctcctcctccagcaattgctgaatatgcaaccgctaacttgatcaagatgggttttcct
caaagagctgcagaaggtgtggtctcaatatgtgtatgtcataaagaggctaaggttgga
gctggctacacctgcccaaggtgtaaggcacgtgtttgtgagctgcctatggagtgtcgt
atatgtggtctgacactcgtttcctcgcctcatcttgcaaggtcatatcatcatcttttc
ccaataacaccgtttgacgaggtctcgttctcacgcctcactatctcaggaaagagatta
cctgaaacgtgttttggatgcatgcaaaatcttcgtaatcctggta--------------
-------------------------agcatccctta------------------------
------------------------------------------------------------
---------
>PAFTOL009207
------------------------------------------------------------
------------------------------------------------------------
------------------------------------------------------------
------------------------------------------------------------
gattttaagccaagcaggatggctgttgttgccaaacatgtggaggcttttataagggag
ttctttgatcagaatcctcttagtcaaattggccttgtaataattaaagatggcgttgcc
cactctttgacagaaattggtgggagtcctgaggctcacattaaggccctgatgagtaaa
ttggagtgttcaggagatgcgtctttgcagaatgccctagaacttgttcatgaatatctg
aatcaaattccatcctatggtcaccgcgaagctttacttttgtattcagctctaagtacc
tgtgacccwggggacattatggagaccattaaaaaatgcaagaactctaaaattaggtgt
tctatagtgggtctatctgcagagatgttcatttgcaaacacatatgtcaggaaactggt
ggattgtactctgtcgctctggatgagtcccatctgaaagagttgttattagagcatgca
cctcctcctccagcaattgctgaatatgcaattgccaacttgatcaagatgggttttcct
caaagagctgcagaaggcgtggtctcgatatgtgtatgtcataaagaggccaaggttgga
gctggctacacctgtccaagatgtaaggcacgcgtttgtgagctgcctatggaatgtcgt
atatgtgggctgacacttgtttcttctccccatctggcaaggtcatatcatcatcttttc
ccaataactccatttgaygaggtctctttctcacgcctaactatctcaggaaagagatta
cctgaaacatgctttggatgcatgcaaaatctccgtaatcctggt---------------
------------------------------------------------------------
------------------------------------------------------------
---------
>PAFTOL009209
------------------------------------------------------------
------------------------------------------------------------
------------------------------------------------------------
------------------------------------------caggcagcaggtgagact
gattttaagccaagcaggatggctgttgttgccaaacatgtggaggcttttataagggag
ttctttgatcagaatcctcttagtcaaattggtcttgtaataattaaagatggtgttgct
cactgtttgacagaaattggtggaagtcctgaggctcatattaaggccctgatgagtaaa
ttggagtgttcaggagatgcgtctttgcagaattccctagaacttgttcatgaatatctg
aatgaagttccatcctatggtcaccgtgaagctttaattttatattcagctctaagtact
tgtgatcccggggacattatggagaccattaaaaaatgcaagaactctaaaattaggtgt
tctatagtgggtctatctgcagagatgttcatttgcaaacatatatgtcaggaaactggc
ggatcgtactctgttgctctggatgagtcccatctgaaagagttgttgctagagcatgcg
cctcctcctccagcaattgctgaatatgcaaccgctaacttgatcaagatgggttttcct
caaagagctgcagaaggtgtggtctcaatatgtgtatgtcataaagaggccaaggttgga
gctggctacacctgtccaaggtgtaaggcacgtgtttgtgagctgcctatggaatgtcgt
atatgtgggctgacactcgtttcttctccccatctagcaaggtcatatcatcatcttttc
ccaataacaccatttgacgaggtctctttctcacgcctcactatctcaggaaagagatta
cctgaaatgtgttttggatgcatgcaaaatcttcgtaatcctgggactgggtcgggtttt
tgtttgacttgcccaaaatgcaaaaagtatttctgcctcgattgcgacatatatattcat
gaaagtttgcataactgtcctggatgtgagagtttaagacataccaatccagttaatgtt
---------
>PAFTOL009215
------------------------------------------------------------
------------------------------------------------------------
------------------------------------------------------------
------------------------------------------caggcagcaggtgagact
gattttaagccaagcaggatggctgtcgtcgccaaacatgtggaggcttttataagggag
ttcttygatcagaaycctcttagtcamattgrtcttgtaataattaaagatggtgttgcc
yactgtttgamagaaattggtggaagtccsgaggctcatattaaggccctgatgagtaaa
ttggagtgttcaggagatgcgtctttgcagaatgccctggaacttgttcatgagtatctg
aatcaaattccatcctatggtcaccgtgaagctttaattttgtattcggctctaagtact
tgtgaccctggggacattatggagaccattaaaaaatgcaagaactctaaaattaggtgt
tctatagtgggtctatctgcagagatgttcatttgcaaacatatatgtcaggaaactggc
ggatcgtactctgttgctctggatgagttccatctraaagagttgttactagagcatgca
cctcctcctccarcaattgctgaatatgcaaycgctaacttgatcaagatgggttttcct
caaagagctgcagaaggtgtggtctcaatatrtgtatgtcataaagaggccaaggttgga
gctggctacacctgyccaaggtgtaagrcacgtgtttgtgagctrcctrtggartgtcgt
atatgtgggcttacactcgtttcttcgccccatcttgcaaggtcatatcatcatcttttc
ccaataacaccgtttgatgaggtctctttctcacgcctcactatctcaggaaagagatta
cctgaaatgtgttttggatgcatgcaaaatcttcgtaatcctggta--------------
-------------------------agcatccctta------------------------
------------------------------------------------------------
---------
>PAFTOL009217
------------------------------------------------------------
------------------------------------------------------------
------------------------------------------------------------
------------------------------------------caggcagcaggtgagact
gattttaagccaagcaggatggctgttgtcgccaaacatgtggaggcttttataagggag
ttctttgatcagaatcctcttagtcaagttggtcttgtaataattaaagatggtgttgcc
tactgtttgacagaaattggtggaagtcccgaggctcatattaaggccctgatgagtaaa
ttggartgttcaggagatgcgtctttgcagaatgccctrgaacttgttcatgartatctg
aatcaaattccatcctatggccaccgtgaagctttaattttgtattctgctctaagtact
tgtgaccctggggacattatggagaccattaaaaaatgcaagaactctaaaattaggtgt
tctatagtgggtctatctgcagagatgttcatttgcaaacatatatgtcaggaaactggc
ggatcgtactctgttgctctggatgagtcccatctraamgagttgttrctaswgcaygca
cctcctccwccagyaattgytgwatatgcaaycgctaacttgatcaaratgggttttcct
caaagrgctgcagaaggtgtggtctcaatwtgtgtatrtcataaagaggccaaggttgga
gytggctacacctryccaagktgtaagrcacgtgtttgtgagctacctattgagtgtcgt
atatgtgggcttacactcgtttcttcgccccatcttgcaaggtcatatcatcatcttttc
ccaataacaccgtttgatgaggtctctttctcacgcctcactatctcaggaaagagatta
cctgaaacgtgttttggatgcatgcaaaatcttcgtaatcctggtaagcatcccttaaag
aacttccgatttctcaaatgcaagaagtatttctgcctcgattgcgacatatatattcat
gaaagtttgcataactgtcctgggtgtgagagtttaagacatgccaatccagttaatgtt
ggcaacgag
>PAFTOL009223
------------------------------------------------------------
------------------------------------------------------------
------------------------------------------------------------
------------------------------------------caggcagcaggtgagact
gattttaagccaagcaggatggctgtcgtcgccaaacatgtggaggcttttataagggag
ttctttgatcagaatcctcttagtcaacttggtcttgtaataattaaagatggtgttgcc
tactgtttgacagaaattggtggaagtcccgaggctcatattaaggccctgatgagtaaa
ttggagtgttcaggagatgcgtctttgcagaatgccctggaacttgttcatgaatatctg
aatcaaattccatcctatggtcaccgtgaagctttaattttgtattcggctctaagtact
tgtgaccctggrgacattatggagaccattaaaaaatgcaagaactctaaaattaggtgt
tctatagtgggtctatctgcagagatgttcatttgcaaacatatatgtcaggaaactggc
ggatcgtactctgttgctctggatgagtcccatctaaaagagttgttactagagcatgca
cctcctcctccagcaattgctgaatatgcaaccgctaacttgatcaagatgggttttcct
caaagagctgcagaaggtgtggtctcaatatgtgtatgtcataaagaggccaaggttgga
gctggctacacctgcccaaggtgtaaggcacgtgtttgtgagctgcctattgagtgtcgt
atatgtggrcttacactcgtttcttcgccccatcttgcaaggtcatatcatcatcttttc
ccaataacaccgtttgatgaggtctctttctcacgcctcactatctcaggaaagagatta
cctgaaacgtgttttggatgcatgcaaaatcttcgtaatcctggta--------------
-------------------------agcatccctta------------------------
------------------------------------------------------------
---------
>PAFTOL009227
------------------------------------------------------------
------------------------------------------------------------
------------------------------------------------------------
------------------------------------------caggcagcaggtgagact
gattttaagccaagcaggatggctgttgttgccaaacatgtggaggcttttataagggag
ttctttgatcagaatcctcttagtcaaattggtcttgtaataattaaagatggtgttgcc
cactgtttgacagaaattggtggaagtcccgaggctcatattaaggccctgatgagtaaa
ttggagtgttcaggagatgcrtctttgcagaatgccctagaacttgttcatgaatatctg
aatcaaattccatcgtatggtcaccgtgaagctttaattttgtattcggctytaagtact
tgtgaccctggggacattatggagaccattaaaaaatgcaagaactctaaaattaggtgt
tctgttgtgggtctatctgcagagatgttcatttgcaaacatatatgtcaggaaactggc
ggatcgtactctgttgctytggatgagtcccatctgaaagagttgttactagagcatgca
cctcctcctccagcaattgctgaatatgcaaccgctaacttgatcaagatgggttttcct
caaagagctgcagaaggtgtggtctcaatatgtgtatgtcataaagaggctaaggttgga
gctggctacacctgcccaaggtgtaaggcacgtgtttgtgagctgcctatggagtgtcgt
atatgtgggctgacactcgtttcctcrcctcatcttgcaaggtcatatcatcatcttttc
ccaataacaccgtttgacgaggtctcgttctcrcgcctcactatctcaggaaagagattr
cctgaaacstgttttggatgcatgcaaaatcttcgtaatcctggta--------------
-------------------------agcatccctta------------------------
------------------------------------------------------------
---------
>PAFTOL009229
------------------------------------------------------------
------------------------------------------------------------
------------------------------------------------------------
------------------------------------------caggcagcaggtgagact
gattttaagccaagcaggatggctgttgttgccaaacatgtggaggcttttataagggag
ttctttgatcagaatcctcttagtcaaattggtcttgtaataattaaagatggtgttgcc
cactgtttgacagaaattggcggaagtcccgaggctcatattaaggccctgatgagtaaa
ttggagtgttcaggagatgcatctttgcagaatgccctagaacttgttcatgaatatctg
aatcaaattccatcgtatggtcaccgtgaagctttaattttgtattcagctctaagtact
tgtgaccccggggacattatggagaccattaaaaaatgcaagaactctaaaattaggtgt
tctatagtgggtctatctgcagagatgttcatttgcaaacatatatgtcaggaaactggy
ggatcgtactctgttgctctggatgagtcccatctgaaagagttgttactagagcatgcg
cctcctcctccagcaattgctgaatatgcaaccgctaacttgatcaagatgggttttcct
caaagagctgcagaaggtgtggtctcaatatgtgtatgtcataaagaggccaaggttgga
gctggctacacctgcccaaggtgtaaggcacgtrtttgtgagcttcctatggaatgtcgt
atatgtgggctgacactcgtttcttcgccccatctggcaaggtcatatcatcatcttttc
ccaataactccgtttgatgaggtctctttctcacgcctcactatctcaggaaagagatta
ccggaaacgtgttttggatgcatgcaaaatcttcgtaatcctggta--------------
-------------------------agcatccctta------------------------
------------------------------------------------------------
---------
>PAFTOL009231
------------------------------------------------------------
------------------------------------------------------------
------------------------------------------------------------
------------------------------------------------------------
------------------------------------------------------------
------------------------------------------------------------
------------------------------------catattaaggccctgatgagtaaa
ttggagtgttcaggagatgcatctttgcagaatgccctagaacttgttcatgaatatctg
aatcaaattccatcgtatggtcaccgtgaagctttaattttgtattcagctctaagtact
tgtgaccccggggacattatggagaccattaaaaaatgcaagaactctaaaattaggtgc
tctatagtgggtctagctgcagagatgttcatttgcaaacatatatgtcaggaaactggc
ggatcgtactctgttgctctggatgagtcccatctgaaagagttgttactagagcatgca
cctcctcctccagcaattgctgaatatgcaaccgctaacttgatcaagatgggttttcct
caaagagctgcagaaggtgtggtctcaatatgtgtatgtcataaagaggccaaggttgga
gctggctacacctgcccaaggtgtaaggcacgtgtttgtgagcttcctatggaatgtcgt
atatgtgggctgacactcgtttcttcgccccatctggcaaggtcatatcatcatcttttc
ccaataactccgtttgatgaggtctctttctcacgcctcactatctcaggaaagagatta
ccggaaacgtgttttggatgcatgcaaaatcttcgtaatcctggta--------------
-------------------------agcatccctta------------------------
------------------------------------------------------------
---------
>PAFTOL009233
------------------------------------------------------------
------------------------------------------------------------
------------------------------------------------------------
------aaatatagttattcataaactc---ctgtt---ttccaggcagcaggtgagact
gattttaagccaagcaggatggctgttgttgccaaacatgtggaggcttttataagggag
ttctttgatcagaatcctcttagtmaaatcggtcttataataattaaagatggtgtcgcc
cactgtttgrccgaaattggtggwagtcctgaggctcatattaaggccctgatgagtaaa
ttagagtgttcaggagatgcgtctttgcagaatgccctagaacttgttcatgaatatctg
aatcagattccatcgtatggtcatcgtgaagctttaattttgtattcggctctaagtact
tgtgaccctggggacattatggaaaccattaaaaaatgcaagaactccaaaattaggtgt
tctatagtgggtctatctgcagagatgttcatttgcaaacatatatgtcaggaaactggc
ggatcgtactctgttgctctggatgagtcccatctgaaagagttgttactagaacatgca
cctcctcctccggcaattgctgartaygcaactgctaacttgatcaagatgggttttcct
caaagagctgcagaaggtgtggtctcaatatgtgtatgtcataaagaggccaaggttgga
gctggctacacctgcccgaggtgtaaggcacgtgtttgtgagctgcctatggagtgtcgt
atatgtggkctgacactygtctcttcgccccatcttgcaaggtcatatcatcatcttttc
ccaataacaccgtttgatgaggtctctttctcacgcctcactatctcaggaaagagatta
cctgaaacrtgttttggatgcatgcaaaatcttcgtaatcctgggactggatcgggtttt
tgtttgacttgcccaaaatgcaagaagtatttctgcctcgattgcgacatatatattcat
gaaagtttgcataactgtcctgggtgtgagagtttaagacataccaatccagttaatgtt
---------
>PAFTOL009235
------------------------------------------------------------
------------------------------------------------------------
------------------------------------------------------------
tata-----tgtgaatttgaactcctc-------tt---ttccaggcagcaggtgagact
gattttaagccaagcaggatggctgttgttgcgaaacatgtggaggcttttataagggag
ttctttgatcagaatcctcttagtcaaattggccttgtagtaattaaagatggygttgcc
castctttgacagaaattggtgggagtcctgaggctcacattaaggctctgatgagtaaa
ttggagtgttcaggagatgcgtctttgcagaatgccctagaacttgttcatgaatctctg
aatcaaattccatcctatggtcaccgcgaagctttayttttgtattcagctctaagtact
tgtgaccctggggacattatggagaccattaaaaaatgcaagaactctaaaattaggtgt
tctatagtgggtctatctgcagagatgttcatttgcaaacacatatgtcaggaaactggt
ggatcgtactctgtcgctctagatgagtcccatctgaaagagttgttattagagcacgca
cctcctcctccagcaattgctgaatatgcaattgccaacttgatcaagatgggttttcct
caaagggctgcagaaggcgtggtctcgatatgtgtatgtcataaagaggccaaggttgga
gctggctacacctgtccaagatgtaaggcacgcgtttgtgagctgcctacggaatgtcgt
atatgtgggctgacacttgtttcttctccccatctggcaaggtcatatcatcatcttttc
ccaataactccatttgatgaggtctctttctcacgcctaactatctcaggaaagagatta
cctgaaacrtgctttggatgcatgcaaaatctccgtaatcctgggactggatcaggtttc
tgtttgacttgcccaaaatgcaaaaagtatttctgccttgattgtgacatatatattcat
gaaagtttgcataactgtccggggtgtgagagtttaaggcatgccaacccagttaatgtt
---------
>PAFTOL009237
------------------------------------------------------------
------------------------------------------------------------
------------------------------------------------------------
------------------------------------------------------------
------------------------------------------------------------
---------cagaatcctcttagtcaaattggccttgtagtaattaaagatggcgttgcc
cactctttgacagaaattggtgggagtcctgaggctcacattaaggctctgatgagtaaa
ttggagtgttcaggagatgcgtctttgcagaatgccctagaacttgttcatgaatatctg
aatcaaattccatcctatggtcaccgcgaagctttacttttgtattcagctctaagtact
tgtgaccccggggacattatggagaccattaaaaaatgcaagaactctaaaattaggtgt
tctatagtgggtctatctgcagagatgttcatttgcaagcacatatgtcaggaaactggt
ggatcgtactctgtcgctctagatgagtcccatctgaaagagttgttattagagcaygca
cctcctcctccagcaattgctgaatatgcaattgccaacttgatcaagatgggttttcct
caaagggctgcagaaggcgtggtctcgatatgtgtatgtcataaagaggccaaggttgga
gctggctacacctgtccaagatgtaaggcacgcgtttgtgagctgcctacggaatgtcgt
atatgtgggctgacacttgtttcttctccccatytggcaaggtcatatcatcatcttttc
ccaataactccatttgatgaggtctctttctcacgcctaactatctcaggaaagagatta
cctgaaacatgctttggatgcatgcaaaatctccgtaatactggt---------------
------------------------------------------------------------
------------------------------------------------------------
---------
>PAFTOL009239
------------------------------------------------------------
------------------------------------------------------------
------------------------------------------------------------
------------------------------------------caggcagcaggtgagact
gattttaagccaagcaggatggctgttgttgccaaacatgtggaggcttttataagggag
ttctttgatcagaatcctcttagtcaaattggtcttgtaataattaaagctggtgttgcc
cactgtttgacagaaattggcggaagtcccgaggctcatattaaggccctgatgagtaaa
ttggagtgttcaggagatgcatctttgcagaatgccctagaacttgttcatgaatatctg
aatgaaattccatcgtatggtcaccgtgaagctgtaattttgtattcagctctaagtact
tgtgaccccggggacattatggagaccattaaaaaatgcaagaactctaaaattaggtgt
tctatagtgggtctatctgcagagatgttcatttgcaaacatatatgtcaggaaactggc
ggatcgtacactgttgctctggatgagtcccatctgaaagagttgttactagagcatgca
cctcctcctccagcaattgctgaatatgcaaccgctaacttgatcaagatgggttttcct
caaagagctgcagaaggtgtgatctcaatatgcgtatgtcataaagaggccaaggttgga
gctggctacacctgcccaaggtgtaaggcacgtgtttgtgagctgcctatggagtgtcrt
atatgtgggctgacactcgtttcttcgccccatcttgcaaggtcatatcatcatcttttc
ccaataacaccgtttgatgaggtctctttctcacgcctcactatctcaggaaagagatta
cctgagacatgttttggatgcatgcaaaatcttcgtaatcctggta--------------
-------------------------aggatccctta------------------------
------------------------------------------------------------
---------
>PAFTOL009241
------------------------------------------------------------
------------------------------------------------------------
------------------------------------------------------------
------------------------------------------caggcagcaggtgagact
gattttaagccaagcaggatggctgtcgtcgccaaacatgtggaggcttttataagggag
ttctttgatcagaatcctcttagtcaacttggtcttgtaataattaaagatggtgttgcc
tactgtttgacagaaattggtggaagtcccgaggctcatattagggccctgatgagtaaa
ttggagtgttcaggagatgcgtctttgcagaatgccctggaacttgttcatgaatatctg
aatcaaattccatcctatggtcaccgtgaagctttaattttgtattcggctctaagtact
tgtgaccctggggacattatggagaccattaaaaaatgcaagaactctaaaattaggtgt
tctatagtgggtctatctgcagagatgttcatttgcaaacatatatgtcaggaaactggc
ggatcgtactctgttgctctggatgagtcccatctaaaagagttgttactagagcatgca
cctcctcctccagcaattgctgaatatgcaaccgctaacttgatcaagatgggttttcct
caaagagctgcagaaggtgtggtctcaatatgtgtatgtcataaagaggccaaggttgga
gctggctacacctgcccaaggtgtaaggcacgtgtttgtgagctgcctattgagtgtcgt
atatgtggacttacactcgtttcttcgccccatcttgcaaggtcatatcatcatcttttc
ccaataacaccgtttgatgaggtctctttctcacgcctcactatctcaggaaagagatta
cctgaaacgtgttttggatgcatgcaaaatcttcgtaatcctgggactggatcggggttt
tgtttgacttgcccaaaatgcaagaagtatttctgcctcgattgcgacatatatattcat
gaaagtttgcataactgtcctgggtgtgagagtttaagacatgccaatccagttaatgtt
ggcaacgag
>PAFTOL009243
------------------------------------------------------------
------------------------------------------------------------
------------------------------------------------------------
------------------------------------------caggcagcaggtgagact
gattttaagccaagcaggatggctgttgttgccaaacatgtggaggcttttataagggag
ttctttgatcagaatcctcttagtcaaattggtcttgtaataattaaagatggtgttgct
cactgtttgacagaaattggtggaagtcccgaggctcatattaaggccctgatgagtaaa
ttggagtgttcaggagatgcatctttgcagaatgccctggaacttgttcatgaatatctg
aatgaagttccatcgtatggtcaccgtgaagctttaattttgtattcagctctaagtact
tgtgatcccgggaacattatggagaccattaaaaaatgcaagaagtctaaaattaggtgt
tctatagtgggtctatctgcagagatgttcatttgcaaacatgtatgtcaggaaactggc
ggatcgtactctgttgctctggatgagtcccatttgaaagagttgttcctagagcatgcg
cctcctcctccagcgattgctgaatatgcgactgctaacttgatcaagatgggttttcct
caaagagctgcagaaggtgtggtctcaatatgtgtatgtcataaagaggccaaggttgga
gctggctacacctgtccaaggtgtaaggcacgtgtttgtgagctgcctatggaatgtcgt
atatgtgggctaacacttgtttcttctccccatctagcaaggtcatatcatcatcttttc
ccaataacaccatttgatgaggtctctttctcacgcctcactatctcaggaaagagatta
cctgaaatgtgttttggatgcatgcaaaatcttcgtaatcctggt---------------
------------------------------------------------------------
------------------------------------------------------------
---------
>PAFTOL009245
atggcggcctgggagagagcatatgttgatgagagatcctgggaatctctgcaagaggat
gaatctggccttcttcgcccagttgataacaagacactctaccatgctcaatatcgtcga
cgtattc------------------ctgttgttgc-------------------------
------------------------------------------------------------
--------------ccgtattcctgttgttgccaaacatgcggaggcttttataagggag
ttctttgatcagaatcctcttagtcaaattggtcttgtaataattaaagatggtgttgct
cactgtttgacagaaattggtggaagtcccgaggctcatattaaggccctgatgagtaaa
ttggagtgttcaggagatgcgtctttgcagaatgccctagaacttgttcatgaatatctg
aatgaagttccatcatatggtcaccgtgaagctttaattttgtattcagctctaagtact
tgtgatcctggggacattatggagaccattaaaaaatgcaagaactctaaaattaggtgt
tctatagtgggtttatctgcagagatgttcatttgcaaacatatatgtcaggaaactggt
ggatcgtactctgttgctctggatgagtcccatttgaaagagttgttactagagcatgcg
ccgcctcctccagcaattgctgaatatgcaaccgctaacttgatcaagatgggttttcct
caaagagcggcagatggtgtggtctcaatatgtgtatgtcataaagaggccaaggttgga
gctggctacacctgtccaaggtgtaaggcacgtgtttgtgagctgcctatggaatgtcgt
atatgtgggctgacactcgtttcttctccccatctagcaaggtcatatcatcatcttttc
ccaataacaccatttgatgaggtctctttctcacggctcactatctcaggaaagagatta
cctgaaatgtgttttggatgcatgcaaaatcttcgtaatcctgggactggatcgggtttt
tgtttgacttgcccaaaatgcaaaaagtatttctgcctcgattgcgacatatatattcat
gaaagtttgcataactgtcctgggtgtgagagtttaagacataccaatccagttaatgtt
---------
>PAFTOL009247
------------------------------------------------------------
------------------------------------------------------------
------------------------------------------------------------
------------------------------------------------------------
------------------------------------------------------------
------------------------------------------------------------
------------------------------------------------------------
------------------------------------------------------------
------------------------------------------------------------
------------------------------------------------aaaattaggtgt
tctatagtgggtttatctgcagagatgttcatttgcaaacatatatgtcaggaaactggc
ggatcatactctgtagctctggatgag---------------------------------
------------------------------------------------------------
------------------------------------------------------------
------------------------------------------------------------
------------------------------------------------------------
------------------------------------------------------------
------------------------------------------------------------
------------------------------------------------------------
------------------------------------------------------------
---------
>PAFTOL009249
------------------------------------------------------------
------------------------------------------------------------
------------------------------------------------------------
------------------------------------------------------------
------------------------------------------------------------
------------------------------------------------------------
------------------------------------------------------------
------------------------------------------------------------
------------------------------------------------------------
------------------------------------------------------------
------------------------------------------------------------
------------------------cagtcccatttgaaagaggtgttactagagcatgca
cctcctcctccagcaattgctgaatatgcaaccgctaacttgatcaagatgggttttcct
caaagagctgccgaaggtgtggtctcaatatgtgtatgtcataaagaggccaaggttgga
gctggctacacctgtccaaggtgtaaggcacgtgtttgtgagctgcctatggaatgtcgt
atatgtgggctgacactcgtttcttctccccacctagcaaggtcatatcatcatcttttc
ccaataacaccgtttgatgaggtctctttctcacgcctcactatctcaggaaagagatta
ccggaaatgtgttttggatgcatgcaaaatcttcgtaatcctggt---------------
------------------------------------------------------------
------------------------------------------------------------
---------
>PAFTOL009251
------------------------------------------------------------
------------------------------------------------------------
------------------------------------------------------------
------------------------------------------------------------
------------------------------------------------------------
------------------------------------------------------------
---------------------------------gctaatatacaggccctgatgagtaac
ttcgactgctcaggagatgcgtctttgcagaatgccctagaacttgttcatgaatatctg
aatgaagttccatcatatggtcaccgtgaagctttaattttgtattcagctctaagtact
tgtgatcctggggacattatggagaccattaaaaaatgcaagaactctaaaattaggtgt
tctatagtgggtttatctgcagagatgttcatttgcaaacatatatgtcaggaaactggc
ggatygtactctgttgctctggatgagtcccatttgaaagagttgttactagagcatgcg
ccgcctcctccagcaattgctgaatatgcaaccgctaacttgatcaagatgggttttcct
caaagagcggcagatggtgtggtctcaatatgtgtatgtcataaagaggccaaggttgga
gctggctacacctgtccaaggtgtaaggcacgtgtttgtgagctgcctatggaatgtcgt
atatgtgggctgacactcgtttcttctccccatctagcaaggtcatatcatcatcttttc
ccaataacaccgtttgatgaggtctctttctcacggctcactatcgcaggaaagagatta
cctgaaatgtgttttggatgcatgcaaaatcttcgtaatcctggt---------------
------------------------------------------------------------
------------------------------------------------------------
---------
>PAFTOL009253
------------------------------------------------------------
------------------------------------------------------------
------------------------------------------------------------
tata-----tgtgaatttgaactcctc-------tt---ttccaggcagcaggtgagact
gactttaagcaaagcaggatggctgttgttgccaaacatgtggaggcttttataagggag
ttctttgatcagaatcctcttagtcaaattggccttgtagtaattaaagatggcgttgcc
cactctttgacagaaattggtgggagtcctgaggctcacattaaggctctgatgagtaaa
ttggagtgytcaggagatgcgtctttgcagaatgccctagaacttgttcatgaatatctg
aatcaaattccatcctatggtcaccgcgaagctttacttttgtattcrgctctaagtact
tgtgaccccggggacattatggagaccattaaaaaatgcaagaactctaaaattaggtgy
tctatagtgggtctatctgcagagatgttcatttgcaaacacatatgtcaggaaactggt
ggatcrtactctgtygctctggatgagtcccatctgaaasagttgttattagagcacgca
cctccwcctccagcaattgytgaatatgcaattgcyaacttgatcaagatgggttttcct
caaagggctgcagaaggcgtggtctcgatatgtgtatgtcataaagaggccaaggttgga
gctggctacacctgtccaagatgtaaggcacgcgtttgtgagctgcctacgraatgtcgt
atatgtgggctgacacttgtttcttctccccatytrgcaaggtcatatcatyatcttttc
ccaataactccatttgatgaggtctctttctcacgcctaactatctcaggaaagagatta
cctgaaacatgctttggatgcatgcaaartctccgtaatcctggt---------------
------------------------------------------------------------
------------------------------------------------------------
---------
>PAFTOL009255
------------------------------------------------------------
------------------------------------------------------------
------------------------------------------------------------
------------------------------------------------------------
------------------------------------------------------------
---------------cctcttagtcaaattggtcttgtaataattaaagatggtgttgct
cactgtttgacagaaattggtggaagtcccgaggctcatattaaggccctgatgagtaaa
ttggagtgttcaggagatgcgtctttgcagaatgccctagaacttgttcatgaatatctg
aatgaagttccatcgtatggtcaccgtgaagctataattttgtattcagctctaagtact
tgtgaccccggggacatcatggagaccattaaaaaatgcaagaactctaaaattaggtgt
tctatagtgggtctatctgcagagatgttcatttgcaaacatatatgtcaggaaactggc
ggatcgtactctgttgctctggatgagtcccatctgaaagagttgttactagagcatgct
cctcctcctccagcaattgctgaatatgcaaccgctaacttgatcaagatgggttttcct
caaagagctgcagaaggtgtggtctcaatatgtgtatgtcataaagaggccaaggttgga
gtgggctacacctgtccaaggtgtaaggcacgtgtttgtgagctgcctatggaatgtcgt
atatgtgggctgacactcgtttcttctccccatctagcaaggtcatatcatcatcttttc
ccaataacaccgtttgatgaggtctctttctcacgcctcactatctcaggaaagagatta
cctgaaatgtgttttggatgcatgcaaaatcttcgtaatcctggt---------------
------------------------------------------------------------
------------------------------------------------------------
---------
>PAFTOL009257
------------------------------------------------------------
------------------------------------------------------------
------------------------------------------------------------
------------------------------------------caggcagcaggtgagact
gattttaagccaagcaggatggctgttgttgccaaacatgtggaggcttttataagggag
ttctttgatcagaatcctcttagtcaaattggtcttgtaataattaaagatggtgttgct
cactgtttgacagaaattggtggaagtcccgaggctcatattaaggccctgatgagtaaa
ttggagtgttcaggagatgcgtctttgcagaatgccctagaacttgttcatgaatatctg
aatgaagttccatcgtatggtcaccgtgaagctataattttgtattcagctctaagtact
tgtgaccccggggacatcatggagaccattaaaaaatgcaagaactctaaaattaggtgt
tctatagtgggtctatctgcagagatgttcatttgcaaacatatatgtcaggaaactggc
ggatcgtactctgttgctctggatgagtcccatctgaaagagttgttactagagcatgct
cctcctcctccagcagttgctgaatatgcaaccgctaacttgatcaagatgggttttcct
caaagagctgcagaaggtgtggtctcaatatgtgtatgtcataaagaggccaaggttgga
gtgggctacacctgtccaaggtgtaaggcacgtgtttgtgagctgcctatggaatgtcgt
atatgtgggctgacactcgtttcttctccccatctagcaaggtcatatcatcatcttttc
ccaataacaccgtttgatgaggtctctttctcacgcctcactatctcgggaaagagatta
cctgaaatgtgttttggatgcatgcaaaatcttcgtgatcctggt---------------
------------------------------------------------------------
------------------------------------------------------------
---------
>PAFTOL009259
atggcggcctgggagagagcatatgttgatgagagatcctgggaatctctgcaagaggat
gaatctggccttcttcgcccaattgataacaagacactctaccatgcacaatatcgtcga
cgtattcgttccatctcttctgcttcaactgctgctcgaattcagaaaggtctcatccgc
tatt-----tgtatgtagtcatggatt-------tc---tccagggcagcaggtgagact
gattttaagccaagcaggatggctgttgttgccaaacatgtggaggcttttataagggag
ttmtttgatcagaatcctcttmgtcaaattggycttgtaataattaaagatggtgtwgcc
cactgtttgacagaaattggyggaagtcccgaggctcatattaaggmcctgatgagtaaa
ttggagtgttcwggagatgcrtctttgcagaatgccstakaacttgttcatgaatatctg
aatcaaattccatcgtatggtcaccgygaagctktaattttgtattcrgctctaagtact
tgtgaccctggggacaytatggagaccattaaaaaatgcaagaactctaaaattaggtgt
tctrtrgtgggtctatctgcagagatgttcatttgcaaacatatatgtcaggaaactggc
ggatcgtacwctgttgctctggaggagtcccatctgaaagagttgttactagagcatgca
cctcctcctccagcaattgctgaatatgcaaccgctaacttgatcaagatgggttttccg
caaagagctgcagaaggtgtggtgtcaatatgygtatgycataaagaggccaaggttgga
gctggctacacctgcccaaggtgtaaggcacgtgtttgtgagctgcctatkgagtgtcgt
atatgtgggctgacactygtttcttcgccccatcttgcaaggtcatatcatcatcttttc
ccaataacaccgtttgatgaggtctctttctcacgcctcactatctcaggaaagagatta
cctgagacgtgttttggatgcatgcaaaatcttcgtaatcctgggactggatcgggtttt
tgtttgacttgcccaaaatgcaaaaagtatttctgcctcgattgcgacatatatattcat
gaaagtttgcataactgtcctgggtgtgagagttta------------------------
---------
>PAFTOL009261
------------------------------------------------------------
------------------------------------------------------------
------------------------------------------------------------
------------------------------------------caggcagcaggtgagact
gattttaagccaagcaggatggctgttgttgccaaacatgtggaggcttttataagggag
ttctttgatcagaatcctcttagtcaaattggtcttgtaataattaaagatggtgttgcc
cactgtttgacagaaattggcggaagtcctgaggctcatattaaggccctgatgagtaaa
ttggagagttcaggagatgcatccttgcagaacgccctagaacttgttcatgaatatctg
aatcaaattccatcgtatggtcaccgtgaagctataattttgtattccgctctaagtact
tgtgaccccggggacattatggagaccattaaaaaatgcaagaactctaaaattaggtgt
tctatagtgggtctatctgcagagatgttcatttgcaaacatatatgccaggaaactggc
ggatcatactctgttgctctggatgagtcccatctgaaagagttgttattagagcatgca
cctcctcctccagcaattgctgaatatgcaaccgctaacttgatcaagatgggttttcct
caaagagctgcagaaggtgtggtctcaatatgtgtatgccataaagaggccaaggttgga
ggtggctacacctgcccaaggtgtaaggcacgtgtttgtgagcttcctatggaatgtcgt
atatgtgggctgacacttgtttcttcgccccatctagcaaggtcatatcatcatcttttc
ccaataacaccttttgatgaagtctctttctcacgccttactatatcaggaaagagatta
ccggaaatgtgttttggatgcctgcaaaatcttcgtaatcctggta--------------
-------------------------agcatccctta------------------------
------------------------------------------------------------
---------
>PAFTOL009263
------------------------------------------------------------
------------------------------------------------------------
------------------------------------------------------------
------------------------------------------caggcagcaggtgagact
gattttaagccaagcaggatggctgttgttgccaaacatgtggaggcttttataagggag
ttctttgatcagaatcctctaagtcaaattggtcttgtaataattaaagatggtgttgct
cactgtttgacagaaattggtggaagtcccgaggctcatattaaggccttgatgagtaaa
ttggagtgttcaggagatgcgtctttgcagaatgccctagaacttgttcatgaatacctg
aatgaagttccatcgtatggtcaccgtgaagctttaattttgtattcagctctaagtact
tgtgatcccggggacattatggagaccattaaaaaatgcaagaactctaaaattaggtgt
tctatagtgggtttatctgcagagatgttcatttgcaaacatatatgtcaggaaactggc
ggatcgtactctgttgctctggatgagtcccatttgaaagagttgttactagagcatgca
cctcctcctccagcaattgctgaatatgcaaccgctaacttgatcaagatgggttttcct
caaagagctgcagaaggtgtggtctcaatatgygtatgtcataaagaggccaaggttgga
gctggctacacctgtccaaggtgtaaggcacgtgtttgtgagctgcctatggaatgtcgt
atatgtgggctgacactcgtttcttctccccatctagcaaggtcatatcatcatcttttc
ccaataacaccatttgatcaggtctctttctcacgcctcactatctcaggaaagagatta
cccgaaatgtgttttggatgcatgcaaaatcttcgtaatcctggt---------------
------------------------------------------------------------
------------------------------------------------------------
---------
>PAFTOL009265
------------------------------------------------------------
------------------------------------------------------------
------------------------------------------------------------
------------------------------------------------------------
gattttaagccaagcaggatggctgttgttgccaaacatgtggaggcttttataagggag
ttctttgatcagaatcctcttagtcatattggtcttgtcataattaaagatggtgttgct
caccgtttgacagaaattggtggaagtcccgaggctcatattaaggccctgatgagtaaa
ttggagtgttcaggagatgcgtccttgcagaattccctagaacttgttcatgaatgtctg
aatgaagttccatcatatggtcaccgtgaagctttaattttgtattcagctctaagtact
tgtgatcccggggacattatggagaccattaaaaaatgcaagaactctaaaattaggtgt
tctatagtgggtttatctgcagagatgttcatttgcaaacatatatgtcaggaaactggc
ggatcatactctgtagctctggatgagtcccatttgaaagagttattactagagcatgcg
cctcctcctccagcaattgctgaatatgcaaccgctaacttgatcaagatgggttttcct
caaagagcrgcagaaggtgtggtctcaatatgtgtatgtcataaagaggccaaggttgga
gctggctacacctgtccaaggtgtaaggcacgtgtttgtgagctgcctatggaatgtcgt
atatgtgggctgacactcgtttcttctccccatctagcaaggtcatatcatcatcttttc
ccaataacaccgtttgatgaggtttctttctcacgtctcacwatctcaggaaagagatta
cccgaaatgtgttttggatgcatgcaaaatcttcgtaatcctggt---------------
------------------------------------------------------------
------------------------------------------------------------
---------
>PAFTOL009267
------------------------------------------------------------
------------------------------------------------------------
------------------------------------------------------------
tata-----tgtgaatttgaactcctc-------tt---ttccaggcagcaggtgagact
gattttaagccaagcaggatggctgttgttgccaaacatgtggaggcttttataagggag
ttctttgatcagaatcctcttagtcaaatcggccttgtaataattaaagatggcrttgcc
cactctttgacagaaattggtgggagtcctgaggctcacattaaggccctgatgagtaaa
ttggagtgttcaggagatgcgtctttgcagaatgccctagaacttgttcatgaatatctg
aatcaaattccatcctatggtcaccgcgaagctttacttttgtattcagctctaagtact
tgtgaccctggggacattatggagaccattaaaaaatgcaagaactctaaaattaggtgt
tctatagtgggtctatctgcagagatgttcatttgcaaacacatatgtcaggaaactggt
ggattgtactcggtcgctctggatgagtcccatctgaaagagttgttattagagcacgca
cctcctcctccagcaattgctgaatatgcaattgccaacttgatcaagatgggttttcct
caaagagctgcagaaggcgtggtctcgatatgtgtatgtcatagagaggctaaggttgga
gctggctacacctgtccaagatgtaaggcacgtgtttgtgagctgcctacagaatgtcrt
atatgtgggctgacacttgtttcttctccccatctggcaaggtcatatcatcatcttttc
ccaataactccatttgatgaggtctctttctcacgcctaactatatcaggaaagagatta
cctgaaacatgctttggatgcatgcaaaatctccgtaatcctgggactggatcaggtttt
tgtttgacttgcccaaaatgccgaaagtatttctgccttgattgtgacatatatattcat
gaaagtttgcataactgtccggggtgtgagagtttaaggcatgccaacccagttaatgtt
---------
>PAFTOL009269
------------------------------------------------------------
------------------------------------------------------------
------------------------------------------------------------
tata-----tgcgaatttgaactcctc-------tt---ttccaggcagcaggtgagact
gattttaagccaagcaggatggctgttgttgccaaacatgtggaggcttttataagggag
ttctttgatcagaatcctcttagccaaatcagccttgtaataattaaagatggcgttgcc
cactctttgacagaaattggtgggagtcctgaggctcacattaaggccctgatgagtaaa
ttggagtgttcaggagatgcgtctttgcagaatgccctagaacttgttcatgaatatctg
aatcaaattccatcctatggtcaccgcgaagctttacttttgtattcagctctaagtact
tgtgaccctggggacattatggagaccattaaaaaatgcaagaactctaaaattaggtgt
tctatagtgggtctatctgcagagatgttcatttgcaaacacatatgtcaggaaactggt
ggatcgtactctgttgctctggatgagtcccatctgaaagagttgttattagagcacgca
cctcctcctccagcaattgctgaatatgcaattgccaacttgatcaagatgggttttcct
caaagagctgcagaaggcgtggtctcgatatgtgtatgtcataaagaggctaaggttgga
gctggctacacctgtccaagatgtaaggcacgcgtttgtgagctgcctacagaatgtcgt
atatgtgggctgacacttgtttcttctccccatttggcaaggtcatatcatcatcttttc
ccaataactccatttgatgaggtctctttctcacgcctaactatctcaggaaagagatta
cctgaaacgtgctttggatgcatgcaaaatctccgtaatcctggt---------------
------------------------------------------------------------
------------------------------------------------------------
---------
>PAFTOL009271
------------------------------------------------------------
------------------------------------------------------------
------------------------------------------------------------
------------------------------------------caggcagcaggtgagact
gattttaagccaagcaggatggctgttgttgccaaacatgtggaggcttttataagggag
ttctttgatcagaatcctcttagtcaaattggtcttgtaataattagagatggtgttgcc
cactgtttgacagaaattggcggaagtcccgaggctcatattaaggccctgatgagtaaa
ttggagtgttcaggagatgcatctttgcagaatgcccttgaacttgttcatgactatctg
aatcaaattccatcgtatggtcaccgtgaagctttgattttgtattcagctttaagtact
tgtgacccsggggacattatggagaccattaaaaaatgcaagaactctaaaattaggtgt
tctatagtgggtctatctgcagagatgttcatttgcaaacatatatctcaggaaactggc
ggatcgtactctgttgctctggatgagtcccatctgaaagagttgttactagagcatgca
cctcctcctccagcaattgctgaatatgcaaccgctaacttgatcaagatgggttttcct
caaagagctgcagaaggtgtggtctcaatatgtgtatgtcataaagaggccaaggttgga
gctggctacacctgcccaaggtgtaaggcacgtgtttgtgagcttcctatggaatgtcgt
atatgtgggctgacactcgtttcttcaccccatctggcaaggtcatatcatcatcttttc
ccaataacaccgtttgatgaggtctctttctcacgcctcactatctcaggaaagagatta
ccggaaacgtgttttggatgcatgcaaaatcttcgtaatcctggta--------------
-------------------------agcatccctta------------------------
------------------------------------------------------------
---------
>PAFTOL009279
------------------------------------------------------------
------------------------------------------------------------
------------------------------------------------------------
------------------------------------------caggcagcaggtgagact
gattttaagccaagcaggatggctgtcgtcgccaaacatgtggaggcttttataagggag
ttctttgatcagaatcctcttagtcaaattggtcttgtaataattaaagatggtgttgcc
tactgtttgacagaaattggtggaagtcccgaggctcatattaaggccctgatgagtaaa
ttggagtgttcaggagatgcgtctttgcagaatgccctggaacttgttcatgaatatctg
aatcaaattccwtcctatggtcaccgtgaagctwtaattttgtattcggctctwagtact
tgtgaccctggggacattatggagaccattaaaaaatgcaagaactctaaaattaggtgt
tctatagtgggtctatctgcagagatgttcatttgcaaacatatatgtcaggaaacyggy
ggatcgtactctgttgctctggatgagtcccatctaaaagagttgttactagagcatgca
cctcctcctccagcaattgctgaatatgcaaccgctaacttgatcaakatgggttttcct
caaagagctgcagaaggtgtggtctcratwtgtgtatgtcataaagaggccaaggttgga
gctggctacacctgcccaaggtgtaaggcacgtgtttgtgagctgcctattgagtgtcgt
atatgtgggcttacactcgtttcttcgccccatcttgcaaggtcatatcatcatcttttc
ccaataacaccgtttgatgaggtctctttctcacgcctcactatctcaggaaagagatta
cctgaaacgtgttttggatgcatgcaaaatcttcgtaatcctggta--------------
-------------------------agcatccctta------------------------
------------------------------------------------------------
---------
>PAFTOL009285
------------------------------------------------------------
------------------------------------------------------------
------------------------------------------------------------
tata-----tgtgcatttgaactcctc-------tt---ttccaggcagcaggtgagact
gattttaagccaagcaggatggctgttgttgccaaacatgtggaggcttttataagggag
ttctttgatcagaatcctcttagtcaaattggccttgtaataattaaagatggcgttgcc
cactctttgacagaaattggtgggagtcctgaggctcacattaaggccctgatgagtaaa
ttggagtgttcaggagatgcgtctttgcagaatgccctagaacttgtttatgaatgtctg
aatcaaattccatcctatggtcaccgcgaagctttacttttgtattcagctctaagtacc
tgtgaccctggggacattatggagaccattaaaaaatgcaagaactctaaaattaggtgt
tctatagtgggtttgtctgcagagatgttcatttgcaaacacatatgtcaggaaactggt
ggatcgtactctgtcgctctggatgagtcccatctgaaagagttgttattagagcatgca
cctcctcctccagcaattgctgaatatgcaattgccaacttgatcaagatgggttttcct
caaagagctgcagaaggcgtggtctcgatatgtgtatgtcataaagaggccaaggttgga
gctggctacacctgtccaagatgtaaggcacgcgtttgtgagctgcctatggaatgtcgt
atatgtgggctgacacttgtttcttctccccatctggcaaggtcatatcatcatcttttc
cctataactccatttgatgaggtctctttctcacgtctaactatctcaggaaagagatta
cctgaaacatgctttggatgcatgcaaaatctccgtaatcctgggactggatcaggtttt
tgtttgacttgccccaaatgcaaaaagtatttctgccttgattgtgacatatatattcat
gaaagtttgcataactgtccggggtgtgagagtttaaggcatgccaacccagttaatgtt
---------
>PAFTOL009289
------------------------------------------------------------
------------------------------------------------------------
------------------------------------------------------------
------------------------------------------caggcagcaggtgagact
gattttaagccaagcaggatggctgttgttgccaaacatgtggaggcttttataagggag
ttctttgatcagaatcctcttagtcaaattggtcttgtaataattaaagatggtgttgct
cactgtttgacagaaattggtggaagtcctgaggctcatattaaggccctgatgagtaaa
ttggagtgttcaggagatgcgtctttgcagaatgccctagaacttgttcatgaatatctg
aatgaagttccatcctatggtcaccgtgaagctttaattttatattcagctctaagtact
tgtgatcccggggacattatggagaccattaaaaaatgcaagaactctaaaattaggtct
tctatagtgggtctatctgcagagatgttcatttgcaaacatatatgtcaggaaactggy
ggatygtactctgttgctctggatgagtcccatctgaaagagttgttgctagagcatgcg
cctcctcctccagcaattgctgaatatgcaaccgctaacttgatcaagatgggttttcct
caaagagctgcagaaggtgtggtctcaatatgtgtatgtcataaagaggccaaggttkga
gctggctacacctgtccaaggtgtaaggcacgtgtttgtgagctgcctatggaatgtcgt
atatgtgggctgacactcgtttcttctccccatctagcaaggtcatatcatcatcttttc
ccaataacaccatttgatgaggtctctttctcacgcctcactatctcaggaaagagatta
cctgaaatgtgttttggatgtatgcaaaatcttcgtaatcctggt---------------
------------------------------------------------------------
------------------------------------------------------------
---------
>PAFTOL009295
------------------------------------------------------------
------------------------------------------------------------
------------------------------------------------------------
------------------------------------------------------------
------------------------------------------------------------
------------------------------------------------------------
tactgtttgacagaaattggtggaagtcccgaggctcatattaaggccctgatgagtaaa
ttggagtgttcaggagatgcgtctttgcagaatgccctggaacttgttcatgaatatctg
aatcaaattccatcctatggtcaccgtgaagctttaattttgtattcggctctaagtact
tgtgaccctggggacattatggagaccattaaaaaatgcaagaactctaaaattaggtgt
tctatagtgggtctrtctgcagagatgttcatttgcaaacatatatgtcaggaaactggc
ggatcgtactctgttgctctggatgagtcccatctaaaagagttgttactagagcatgca
cctcctcctccagcaattgctgaatatgcaaccgctaacttgatcaagatgggttttcct
caaagagctgcagaaggtgtggtctcagtatgtgtatgtcataaagaggccaaggttgga
gctggctacacctgcccaaggtgtaaggcacgtgtttgtgagctgcctattgagtgtcgt
atatgtgggcttacactcgtttcttcgccccatcttgcaaggtcatatcat---------
------------------------------------------------------------
------------------------------------------------------------
------------------------------------------------------------
------------------------------------------------------------
---------
>PAFTOL009299
------------------------------------------------------------
------------------------------------------------------------
------------------------------------------------------------
------------------------------------------------------------
---------------aggctggctgttgttgccaaacatgtggaggctttcataagggag
ttctttgatcagaatcctcttagtcaaattggtcttgtaataattaaagatggtgttgct
cactgtttgacagaaattggtggaagtcccgaggctcatattaaggccctgatgagtaaa
ttggagtgttcaggagatgcgtctttgcagaatgccctagaacttgttcatgaatatctg
aatgaagttccatcatatggtcaccgtgaagctttaattttgtattcagctctaagtact
tgtgatcctggggacattatggagaccattaaaaaatgcaagaactctaaaattaggtgt
tctatagtgggtttatctgcagagatgttcatttgcaaacatatatgtcaggaaactggc
ggatcgtactctgttgctctggatgagtcccatttgaaagagttgttactagagcatgcg
ccgcctcctccagcaattgctgaatatgcaaccgctaacttgatcaagatgggttttcct
caaagagcggcagatggtgtggtctcaatatgtgtatgtcataaagaggccaaggttgga
gctggctacacctgtccaaggtgtaaggcacgtgtttgtgagctgcctatggaatgtcgt
atatgtgggctgacactcgtttcttctccccatctagcaaggtcatatcatcatcttttc
ccaataacaccgtttgatgaggtctcttactcacggctcactatctcaggaaagagatta
cctgaaatgtgttttggatgcatgcaaaatcttcgtaatcctggt---------------
------------------------------------------------------------
------------------------------------------------------------
---------
>PAFTOL009301
------------------------------------------------------------
------------------------------------------------------------
------------------------------------------------------------
------------------------------------------------------------
------------------------------------------------------------
------------------------------------------------------------
---------------------------------------------gccctgatgagtaaa
ttggagtgttcaggagatgggtckttgcagaatgctctagaacttgttcatgaatatctg
aatgaagttccatcgtatggtcaccgtgaagctttaattttgtattcagctctaagtact
tgtgatcccggggacattatggagaccattaaaaaatgcaagaactctaaaattaggtgt
tctatagtgggtttatctgcagagatgttcatttgcaaacatatatgtcaggaaactggc
ggatcgtactctgttgctctggatgagtcccatttgaaagagttgttactagagcatgca
cctcctcctccagyaattgctgaatatgcaaccgctaacttgatcaagatgggttttcct
caaagagctgcagaaggtgtggtctcaatatgtgtatgtcataaagaggccaaggttgga
gctggctacacctgtccaaggtgtaaggcacgtgtttgtgagctgcctatggaatgtcgt
atatgtgggctgacactcgtttcttctccccatctagcaaggtcatatcatcatcttttc
ccaataacaccatttgatgaggtctctttctcacgcctcactatctcaggaaagagatta
ccggaaatgtgttttggatgcatgcaaaatcttcgtaatcctggt---------------
------------------------------------------------------------
------------------------------------------------------------
---------
>PAFTOL009303
------------------------------------------------------------
------------------------------------------------------------
------------------------------------------------------------
------------------------------------------------------------
------------------------------------------------------------
------------------------------------------------------------
------------------------------------------------ctgatgagtaaa
ttggagtgttcaggagatgcgtctttgcagaatgccctagaacttgttcatgaatatctc
aatgaagttccatcgtatggtcaccgtgaagctttaattttgtattcagctctaagtact
tgtgatcccggggacattatggagaccattaaaaaatgcaagaactctaaaattaggtgt
tctatagtgggtttatctgcagagatgttcatttgcaaacatatatgtcaggaaactggc
ggatcgtactctgttgctctggatgagtcccatttgaaagagttgttactagagcatgcg
cctcctcctccagcaattgctgaatatgyaaccgctaacttgatcaagatgggttttcct
caaagagcggcagaaggtgtggtctcaatatgtgtatgtcataaagaggctaaggttgga
gctggctacacctgtccaaggtgtaaggcacgtgtttgtgagctgcctatggaatgtcgt
atttgtgggctgacactcgtttcttctccccatctagcaaggtcatatcatcatcttttc
ccaataacaccatttgatgaggtctctttctcacgcctcactatctcaggaaagagatta
cccgaaatgtgttttggatgcatgcaaaatcttcgtaatcctggt---------------
------------------------------------------------------------
------------------------------------------------------------
---------
>PAFTOL009311
------------------------------------------------------------
------------------------------------------------------------
------------------------------------------------------------
------------------------------------------------------gagaat
gattttaagccaagcaggatggctgttgttgccaaacatgtggaggcttttacaagggag
ttctttgaccagaatcctcttagtcaaatcggtcttgtgataattaaagatggtattgcc
cactgtttgacagatattggtggaagtcctgaggctcatattaaggccctgatgaataag
ttagagtgttcaggagatgcatctttgcagaatgctttagaacttgttcatggatatctg
aatcaaattccatcatatggtcaccgtgaagttataattctgtattcggctctaagtact
tgcgaccctggtgacattatggagaccattcaaaaatgcaaggactccaaaattaggtgt
tcaatagtgggtctatctgcagagatgttcatttgcaaacatatatgtcaggaaactgga
ggatcatactccgttgctctagatgagtctcatctgaaagaattgttactagaacatgca
cctcctcctccagccattgctgaatatgcaattgctaacttgatcaagatgggttttcct
caaagagctgcagaaggtgtagtctcaatatgtgtatgtcataaagaggccaaggttgga
gctggttacacatgtccaagatgtaaggcacgagtttgtgagctgcccaccgaatgtcgt
atatgtgggctgacacttgtttcttctccgcatctagcgaggtcatatcatcatcttttc
ccaataacaccatttgatgaggtgtctttttcacgcctaaccatctcaggaaagagatta
cctgatacatgttttggatgcatgcaaagtctgcgtaatcctgggtctagctcgggtttt
tgtttaacatgcccgaaatgcaagaagtatttctgcctggattgtgacatatatattcat
gaaagtttgcacaattgtccgggctgtgagagcttaaggcattccaattcaatt------
---------
>PAFTOL009313
------------------------------------------------------------
------------------------------------------------------------
------------------------------------------------------------
--------------------------t-------tt---ttccaggcagcatctgagatg
gattttcggccgagcagaatkgcygttgttgccaaacatgtagaggcttttattagggag
ttctttgaccagaatcctcttagtcaagttggtcttgtartgattaaagatggtgttgct
cagtgtttaacagawatcggtggaagtccmgaggctcatattaaggccctaatgagtaaa
ttggagtgttcaggggatgcatctttgcagaatgccctagaacttgttcatgggtatcyg
aatcaaattccatyatatggtcaccgtgaagttctaattctrtattcagctttgagcact
tgtgaccctggagacattatggagacmattcaaaaatgcaaaaagtctaaaattaggtgc
tcaatagtgggtctatctgcagagatgttcatttgcaaacatatatgtctggaaactgga
ggatcatactctgttgctcttgatgagtcccatctgaaagagttgttgctagagcatgca
cctccgcctccrgccattgctgaatatgcgattgctaacttgatcaagatgggttttcca
caacgagcagcagaaggtgtggtstcaatatgtgtktgtcataaagaggccaaggttggg
gctggttacacctgtcckagatgtaaggcacgggtttgtgagctgcccactgaatgtcgt
atatgtgggctgacacttgtttcttctccacatttagcaaggtcatatcatcatcttttc
ccaataacaccattysatgaagtgtctttctcacgcctaactatctcaggaaagagattg
cctgaaacatgttttggttgcttgcaaaayttgcgaaatcctggggctggatcgagtttt
tgtgtgacttgcccaaaatgcaaaaagtatttctgccttgattgtgacatatacattcat
gaaagtttgcataattgtccgggctgtgagagtttaaggcattcaaattcaattaatgtt
ggt------
>PAFTOL009315
------------------------------------------------------------
------------------------------------------------------------
------------------------------------------------------------
------------------------------------------------------------
------------------------------------------------------------
------------------------------------------------------------
------------------------------------------------------------
------------------gtgctcctgc--------------------------------
------------------------------------------------------------
------------------------------------------------------------
------------------------------------------------------------
-------------------------agtcacatttgaaagagctgttgctgsagcatgca
cctcctcctccagccattgctgaatatgcaattgctaacttgatcaagatgggttttcct
caaagagctgctgaaggtgtggtctcaatatgtgtatgtcatagagaggccaaggttgga
gctggttatacctgtccaagatgtaaggcacgcgtttgtgagctgcccacagaatgtcgt
atttgtgggctgacacttgtttcttccccccatctagcaaggtcatatcatcatcttttc
ccaataacaccatttgatgaggtgtctttctctcgcctaactatctctggaaagagatta
cctgaaacatgttttggatgcatgcaaaatcttcgcaatcctgggactggaccaggtttt
tgtttgacatgcccaaaatgcaaaaagtatttctgcctcgattgcgacatatatattcat
gagagtttgcataactgtccaggatgtgagagtttaaggcatactaattcggttaat---
---------
>PAFTOL009319
------------------------------------------------------------
------------------------------------------------------------
------------------------------------------------------------
------------------------------------------caggcagcatctgagact
gattttaagccaagcaggatggctgttgttgccaaacatgtagaggcttttataagggag
ttctttgatcagaatcctctgagccaaattggtcttgtaataataaaagatggtgttgca
agctgtttgacagatattggtggaagtccggaggctcatattaaggccttgatgagtaaa
ttggagtgttctggagatgcatctttgcaaaatgccctagaacttgttcgtggatatctg
aatcaaattccatcgtatggtcaccgggaagctctaattttgtattctgcactaagtact
tgtgatccaggggacatcatggagactattaaaaaatgcaagaactctaaaattaggtgt
tcaatagtgggtctatctgcagagatgttcatttgcaaacatatatgccaggaaactgga
ggaatatactctgttgctctagatgagkcacatctgaaagagttgttgctggagcatgca
cctcctcctccatccattgctgaatatgcaattgctaacttgatcaagatgggttttcct
caaagagctgcagaaggtgtggtctcaatatgtgtgtgtcataaagaggccaaggttgga
gctggttacacgtgtccgagatgtaaggcacgcgtttgtgagctgcccacagaatgtcgt
atatgtgggctgacacttgtttcttccccccatctagcaaggtcatatcatcatcttttc
ccaataacaccatttgatgaggtgtctttctctcgcctaactatctctggaaagagatta
cctgaaacatgttttggatgcatgcaaaatcttcgcagtcctgggactggatcaggtttc
tgtttgaagtgcccaaaatgcaaaaagtatttctgcctcgattgcgacatatatattcat
gagagtttgcataactgtccgggatgtgagagtttaaggcataccaattcggttaat---
---------
>SRR5036296
atggcggcctgggagagagcatatgttgatgagagatcctgggaatctctgcaagaggat
gaatctggcctccttcgcccagttgataacaagacactctaccatgctcaatatcgtcga
cgtattcgttccatctcttctacttcaactgctgctcgaattcagaaaggtcttatccgc
tatt-----tgtatgtagtcatggatt-------tc---tccagggcagcaggtgagact
gattttaagccaagcaggatggctgttgttgccaaacatgtggaggcttttataagggag
ttctttgatcagaatcctcttagtcaaattggtcttgtaataattaaagatggtgttgct
tactgtttgacagaaattggtggaagtccggaggctcatattaaggccctgatgagtaaa
ttggagtgttcaggagatgcgtctttgcagaatgccctagaacttgttcatgaatatctg
aatgaagttccatcatatggtcaccgtgaagctttaattttgtattcagctctaagtact
tgtgatcccggggacattatggagaccattaaaaaatgcaagaactctaaaattaggtgt
tctatagtgggtttatctgcagagatgttcatttgcaaacatatatgtcaggaaactggc
ggatcgtactctgttgctctggatgagtcccatttgaaagagttgttactagagcatgcg
ccgcctcctccagcaattgctgaatatgcaaccgctaacttgatcaagatgggttttcct
caaagagcggcagatggtgtggtctcaatatgtgtatgtcataaagaggcaaaggttgga
gctggctacacctgtccaaggtgtaaggcacgtgtttgtgagctgcctatggaatgtcgt
atttgtgggctgacactcgtttcttctccccatctagcaaggtcatatcatcatcttttc
ccaataacaccgtttgatgaggtctctttcgcacggctcactatctcaggaaagagatta
cctgaaatgtgttttggatgcatgcaaaatcttcgtaatcctgggactggatcgggtttt
tgtttgacttgcccaaaatgcaaaaagcatttctgcctcgattgcgacatatatattcat
gaaagtttgcataactgtcctgggtgtgagagtttaagacatggcaat------------
---------
>SRR5137211
atggcggcctgggagagagcatatgttgatgagagatcctgggaatctctgcaagaggat
gaatctggccttcttcgcccagttgataacaagacactctaccatgctcaatatcgtcga
cgtattcgttccatctcttctacttcaactgctgctcgaattcagaaaggtcttatccgc
tatt-----tgtatgtagtcatggatt-------tc---tccagggcagcaggtgagact
gattttaagccaagcaggatggctgttgttgccaaacatgtggaggcttttataagggag
ttctttgatcagaatcctcttagtcaaattggtcttgtaataaytaaagatggtgttgct
cactgtttgacagaaattggtggaagtcccgaggctcatattawggccctgatgagtaaa
ttggagtgttcaggagatgcgtctttgcagaatgccctagaacttgttcatgaatatctg
aatgaarttccatcatatggtcaccgwgaagctttaattttgtattcagctctaagtact
tgtgatcctggggacattatggagaccattaaaaaatgcaagaactctaaaattaggtgt
tctatagtgggtttatctgcagagatgttcatttgcaaacatatatgtcaggaaactggc
ggatcgtactctgttgctctggatgagtcccatttgaaagagttgttactagagcatgcg
ccgcctcctccagcaattgctgaatatgcaaccgctaacttgatcaagatgggttttcct
caaagagcggcagatggtgtggtctcaatatgtgtatgtcataaagaggccaaggttgga
gctggctacacctgtccaaggtgtaaggcacgtgtttgtgagctgcctrtggaatgtcgt
atatgtgggctgacactcgtttcttctccccatctrgcaaggtcatatcatcatcttttc
ccaataacaccatttgatgaggtctctttctcacggctcactatctcaggaaagagatta
cctgaaatgtgttttggatgcatgcaaaatcttcgtaatcctggtaac------------
------------------------------------------------------------
------------------------------------------------------------
---------
>SRR5137212
atggcggcctgggagagggcatatgttgatgagagatcctgggaatctctgcaagaggat
gaatctggccttcttcgcccaattgataacaagacactctaccatgcacaatatcgtcga
cgtattcgttccatctcttctacttcaactgctgctcgaattcagaaaggtctcatccgc
tatt-----tgtatgttgtcatggatt-------tc---tccagggcagcaggcgagact
gattttaagccaagcaggatggctgttgttgccaaacatgtggaggcttttataagggag
ttctttgatcagaatcctcttagtcaaattggtcttgtaataattaaagatggtgttgcc
cactgtttgacagaaattggtggaagtcccgaggctcatattaaggccctgatgagtaaa
ttggagtgttcaggagatgcatctttgcagaatgccctagaacttgttcatgaatatctg
aatcaaattccatcgtatggtcaccgtgaagctttaattttgtattcagctctaagtact
tgtgaccctggggacattatggagaccattaaaaaatgcaagaactctaaaattaggtgt
tctatagtgggtctatctgcagagatgttcatttgcaaacatatatgtcaggaaactggc
ggatcgtactctgttgctctagatgagtaccatctgaaagagttgttactagagcatgca
cctcctcctccagcaattgctgaatatgcaatcgctaacttgatcaagatgggttttcct
caaagagctgcagaaggtgcggtctcaatatgtgtatgtcataaagaggccaaggttgga
gctggctacacctgtccaagatgtaaggcacgcgtttgtgagctgcctacggaatgtcgt
atatgtgggctgacactcgtttcttctccccatctggcaaggtcatatcatcatcttttc
ccaataacaccgtttgatgaggtctctttctcacgcctaactatctcaggaaagagattg
cctgaaacatgttttggatgtatgcaaaatcttcgtaatcctggt---------------
------------------------------------------------------------
------------------------------------------------------------
---------
>SRR5137213
atggcggcctgggagagagcatatgttgatgagagatcctgggaatctctgcaagaggat
gaatctggccttcttcgcccagttgataacaagacactctaccatgcacaatatcgtcga
cgtattcgttccatctcttctactttaactgctgctcgaattcagaaaggtctcatccgc
tatt-----tgtatgtagtcatggatt-------tc---tccagggcagcaggtgagact
gattttaagccaagcaggatggctgttgttgccaaacatgtggaggcttttataagggag
ttctttgatcagaatcctctaagtcaaattggtcttgtaacaattaaagatggtgttgct
cactgtttgacagaaattggtggaagtcccgaggctcatattaaggccctgatgagtaaa
ttggagtgttcaggagatgggtctttgcagaatgctctagaacttgttcatgaatatctg
aatgaagttccatcgtatggtcaccgtgaagctttaattttgtattcagctctaagtact
tgtgatcccggggacattatggagaccattaaaaaatgcaagaactctaaaattaggtgt
tctatagtgggtttatctgcagagatgttcatttgcaagcatatatgtcaggaaactggc
ggatcgtactctgttgctctggatgagtcccatttgaaagagttgttactagagcatgca
cctcctcctccagcaattgctgaatatgcaaccgctaacttgatcaagatgggttttcct
caaagagctgcagaaggtgtggtctcaatatgtgtatgtcataaagaggccaaggttgga
gctggctacacctgtccaaggtgtaaggcacgtgtttgtgagctgcctatggaatgtcgt
atatgtgggctgacactcgtttcttctccccatctagcaaggtcatatcatcatcttttc
ccaataacaccatttgatgaggtctctttctcacgcctcactatctcaggaaagagatta
ccggaaatgtgttttggatgcatgcaaaatcttcgtaatcctggt---------------
------------------------------------------------------------
------------------------------------------------------------
---------
>SRR7905849
atggcggcctgggagagagcatatgttgatgagagatcctgggaatctctgcaagaggat
gaatctggccttcttcgcccaattgataacaagtcactctaccatgcacaatatcgtcga
cgtattcgttccatctcttctacttcaactgccgctcgaattcagaaaggtctcatccgc
tatt-----tgtatgttgtcatggatt-------tc---tccagggcagcaggcgagact
gattttaagccaagcaggatggctgttgttgccaaacatgtggaggcttttataagggag
ttctttgatcagaatcctcttagtcaaattggtcttgtaatgattaaagatggtgttgcc
cactgtttgacagaaattggtggaagtcccgaggctcacattaaggccctgatgagtaaa
ttggagtgttcaggagatgcatctttgcagaatgccctagaacttgttcatgaatatctg
aatcaaattccatcatatggtcaccgtgaagctttaattttgtattcagctctaagtact
tgtgaccctggggacattatggagacaattaaaaaatgcaagaactctaaaattaggtgt
tctatagtgggtctatctgcagagatgttcatttgcaaacacatatgtcaggaaactggc
ggatcgtactctgttgctctggatgagtaccatctgaaagagttgttactagagcatgca
cctcctcctccagcaattgctgaatatgcaatcgctaacttgatcaagatgggttttcct
caaagggctgcagaaggtgtggtctcaatatgcgtatgtcataaagaggccaagggtgga
gctggctacacctgtccaagatgtaaggcacgcgtttgtgagctgcctacggaatgtcgt
atatgtgggttgacactcgtttcttctccccatctggcaaggtcatatcatcatcttttc
ccaataacaccgtttgatgaggtctctttctcacgcctaactatctcaggaaagagatta
cctgaaacatgttttggatgcatgcaaaatcttcgtaatcctgggactggatcgggtttt
tgtttgacttgcccaaaatgcaaaaagtatttctgcctcgattgcgacatatatattcat
gatagtttgcataactgtccggggtgtgagagtttaaggcataccaatccagttaat---
---------
>SRR7905861
atggcggcctgggagagagcatatgttgatgagagatcctgggaatctctgcaagaggat
gaatctggccttcttcgcccagttgataacaagacactctaccgtgctcaatatcgtcga
cgtattcgttccatctcttctacttcaactgctgctcgaattcagaaaggtctwatccgc
tatt-----tgtatgtagtcatggatt-------tc---tccagggcagcaggtgagact
gattttaagccaagcaggatggctgttgttgccaaacatgtggaggcttttataagggag
ttctttgatcagaatcctcttagtcaaattggtcttgtaataatyaaagatggtgttgct
cacwgtttgacagaaattggtggaagtcccgaggctcatattaaggccctgatgagcaaa
ttggagtgttcaggagatgcgtctttgcagaatgccctagaacttgttcatgaatatctg
aatgaagttccatcgtatggtcaccgtgaagctttaattttgtattcagctctaagtact
tgtgaccccggggacattatggagaccattaaaaaatgcaagaactctaaaattaggtgt
tctatagtgggtttatctgcagagatgttcatttgcaaacatatatgtcaggaaactggc
ggatcgtactctgttgctctggatgagtcccatktgaaagagttgttactagaacatgcg
cctcctcctccagcaattgctgaatatgcaaccgctaacttgatcaagatgggttttcct
caaagagcggcagaaggtgtggtctcaatatgtgtatgtcataaagaggccaaggttgga
gctggctacacctgtccaaggtgtaaggcacgtgtttgtgagctrcctatggaatgycgt
atatgtgggctgacactcgtttcttctccccatctagcaaggtcatatcatcatcttttc
ccaataacaccgtttgacgaggtctctttctcacgcctcactatctcaggaaagagatta
cctgaaatgtgttttggatgcatgcaaaatcttcgtaatcctgggactggatcgggtttt
tgtttgacttgcccaaaatgcaaaaagtatttctgcctcgattgcgacgtatatattcat
gaaagtttgcataactgtcctgggtgtgagagtttaagacatgccaatccagttaatgtt
---------
>SRR7905862
atggctgcctgggagagagcatatgttgatgagagatcctgggaatctctgcaagaggat
gaatctggccttcttcgcccaattgataacaagacactctaccatgcacaatatcgtcga
cgtattcgttccatctcttctacatcaactgctgctcgaattcagaaaggtctcatacgc
tatt-----tgtatgttgtcatggatt-------tc---tccagggcagcaggtgagact
gattttaagccaagcaggatggctgttgttgccaaacatgcggaggcttttataagggag
ttctttgatcagaatcctcttagtcaaattggccttgtaataattaaagatggygttgcc
cactgtttgacagaaattggtgggagtcccgaggctcacattaaggccctgatgagtaaa
ttggagtgttcaggagatgcgtctttgcagaatgccctagaacttgttcatgaatatctg
aatcaaattccatcctatggtcaccgtgaagctttacttttgtattcagctctaagtact
tgtgacccyggggacattatggagaccattaaaaaatgcaagaactctaaaattaggtgc
tctatagtgggtctatcygcagagatgttcatttgcaaacacatatgtcaggaaactggy
ggatcgtactctgttgctctkgatgagtcccatctgaaagagttgttattagagcacgca
cctcctcctccagcaattgctgaatatgcaattgccaacttgatcaagatgggttttcct
caaagagctgcagaaggagtgrtctcgatatgtgtatgtcataaagargccaaggttgga
gctggctacacctgtccgcgatgtaaggcacgcgtttgtgagctgcctacggaatgtcgt
atatgtgggctgacacttgtttcttctccccatctggcaaggtcatatcatcatcttttc
ccaataactccatttgacgaggtctctttctcacgcctaactatctcaggaaagagatta
cctgaaacatgctttggatgcatgcaaaatctccgtaatcctgggacgggatcgggtttt
tgtttgacttgcccaaaatgcaaaaagtatttctgccttgattgcgacatatatattcat
gaaagtttgcataactgtccggggtgtgagagtttaaggcgtgccaaccccgttaatgtt
ggc------
>SRR8327214
atggcggcctgggagagagcatatgttgatgagagatcctgggaatctctgcaagaggat
gaatctggccttcttcgcccagttgataacaagacactctaccatgctcaatatcgtcga
cgtattcgttccatctcttctacttcaactgctgctcgaattcagaaaggtcttatccgc
tatt-----tgtatgtagtcatggatt-------tc---tccagggcagcaggtgagact
gattttaagccaagcaggatggctgttgttgccaarcatgtggaggcttttataagggag
ttctttgatcagaatcctcttagtcaaattggtcttgtaataattaaagatggtgttgct
cactgtttgacagaaattggtggaagtcctgaggctcatattaaggccctgatgagtaaa
ttggagtgttcaggagatgcgtctttgcagaatgccctagaacttgttcatgaatatctg
aatgaagttccatcctatggtcaccgtgaagctttaattttatattcagctctaagtact
tgtgatcccggggacattatggagaccattaaaaaatgcaagaactctaaaattaggtct
tctatagtgggtctatctgcagagatgttcatttgcaaacatatatgtcaggamactggy
ggatcgtactctgttgctctggatgagtcccatctgaaagagttgttgctagagcatgcg
cctcctcctccagcaattgctgaatatgcaaccgctaacttgatcaagatgggttttcct
caaagagctgcagaaggkktggtctcaatatgtgtatgtcataaagaggccaaggttgga
gctggctacacctgtccaaggtgtaaggcacgtgtttgtgagctgcctatggaatgtcgt
atatgtgggctgacactcgtttcttctccccatctagcaaggtcatatcatcatcttttc
ccaataacaccatttgatgaggtctctttctcacgcctcactatctcaggaaagagatta
cctgaaatgtgttttggatgtatgcaaaatcttcgtaatcctgggactgggtcgggtttt
tgtttgacttgcccaaaatgcaraaagtatttctgcctcgattgcgacatatatattcat
gaaagtttgcataactgtcctggatgtgagagtttaagacataccaatccagttaatgtt
---------
