# Supplementary material for: Phylogenomics and classification of Cactaceae based on hundreds of nuclear genes
Source: Plant Syst Evol. 2025 Aug 11;311(5):28. doi: 10.1007/s00606-025-01948-z (PMC12339657; doi:10.1007/s00606-025-01948-z)
Supplement: Supplementary file 4 — Online Resource 4: Containing alignments and RAxML gene trees for all included loci and all phylogenetic datasets (ZIP 10372 KB) [file 606_2025_1948_MOESM4_ESM.zip › de Vos et al_ESM_4/ESM_data_alignments/QCP/6713_consensus.mafft.fasta]

>PAFTOL004553
------------------------------------------------------------
------------------------------------------------------------
------------------------------------------------------------
------------------------------------------------------------
------------------------------------------------------------
------------------------------------------------------------
------------------------------------------------------------
------------------------------------------------------------
------------------------------------------------------------
------------ttgcaggtttttgtcatgggtttcataccatatgttgggcaagcactc
aatttcttgcttctttcctggatgtatgcttattattgttttgagtacaaatggaatctt
tctggagtgcctctggacatgaggctggatttttttgaatccaattgggcattttttgct
ggctttggtactg----tttgtccattgtttg---acactgtgctgcctctttttctttt
gtttcttctcattaatgtctgttttaaagagtttgttttggcagcaacaggatcacatgc
tgataaccttgtaagttctccaaggaagcagtggttaggtgcaggattgggaaggcttcc
tgtattttgcgttgctgatgctctttcg--------------------------------
-------------
>PAFTOL004554
------------------------------------------------------------
------------------------------------------------------------
------------------------------------------------------------
------------------------------------------------------------
------------------------------------------------------------
------------------------------------------------------------
------------------------------------------------------------
------------------------------------------------------------
------------------------------------------------------------
------------ttgcaggtttttgtcacgggcttcatgccatatgttgggcaagcactc
aatttcttgcttctttcctggatgtatgcttattattgttttgagtacaaatggaatctt
tctggagtgcctctggacaggagactgratttttttgaatccaattgggcattttttgct
gggtttggtact------------------------------------------------
------------------------------------------------------------
------------------------------------------------------------
------------------------------------------------------------
-------------
>PAFTOL004556
------------------------------------------------------------
------------------------------------------------------------
------------------------------------------------------------
------------------------------------------------------------
------------------------------------------------------------
------------------------------------------------------------
------------------------------------------------------------
------------------------------------------------------------
------------------------------------------------------------
------------ttgcaggtttttgtcacaggtttcataccatatgttgggcaagcactc
aatttcttgcttctttcctggatgtatgcttattattgttttgagtacaaatggaatctt
tctggagtgcctctggacaggaggctggatttttttgaatccaattgggcattttttgct
ggctttggtaca------------------------------------------------
-------------------------------tttgttttgacagcaacaggatcacatgc
tgataaccttgtaagttctccaaggaagcagtggttaggtgcaggattgggaaggcttcc
tatattttgtgttgctgatactctttcg--------------------------------
-------------
>PAFTOL004560
------------------------------------------------------------
------------------------------------------------------------
------------------------------------------------------------
------------------------------------------------------------
------------------------------------------------------------
------------------------------------------------------------
------------------------------------------------------------
------------------------------------------------------------
------------------------------------------------------------
------------ttgcaggtttttgtcacgggcttcataccatatgttgggcaagcactc
aatttcttgcttctttcctggatgtatgcttattattgttttgagtacaaatggaatctt
tctggagtgcctctggacaggagactggatttttttgaatccaattgggcattttttgct
gggtttggtact------------------------------------------------
------------------------------------------------------------
------------------------------------------------------------
------------------------------------------------------------
-------------
>PAFTOL004561
------------------------------------------------------------
------------------------------------------------------------
------------------------------------------------------------
------------------------------------------------------------
------------------------------------------------------------
------------------------------------------------------------
------------------------------------------------------------
------------------------------------------------------------
------------------------------------------------------------
------------ttgcagatttttgtcactggtttcataccatatgtcgggcaagcactt
aatttcctgcttctttcctggatgtatgcttactattgttttgagtacaaatggaatctc
tctggagtgcctctggacaggaggctggacttctttgaatccaattgggcgttttttgct
ggctttggtac-------------------------------------------------
------------------------------ttttgttttgacagcaactggatcacatgc
tgataaccttgtaagtttcccaaggaagcaatggttaggtgcaggattgggaaggcttcc
tatattttgttcagctgatactctttcg--------------------------------
-------------
>PAFTOL004562
------------------------------------------------------------
------------------------------------------------------------
------------------------------------------------------------
------------------------------------------------------------
------------------------------------------------------------
------------------------------------------------------------
------------------------------------------------------------
------------------------------------------------------------
------------------------------------------------------------
------------ttgcaggtttttgtcacgggcttcataccatattttgggcaagcactc
aatttcttgcttctttcctggatgtatgcttattattgttttgagtacaaatggaatctt
tctggagtgcctctggacaggagactggatttttttgaatccaattgggcattttttgct
gggtttggtact------------------------------------------------
------------------------------------------------------------
------------------------------------------------------------
------------------------------------------------------------
-------------
>PAFTOL004564
------------------------------------------------------------
------------------------------------------------------------
------------------------------------------------------------
------------------------------------------------------------
------------------------------------------------------------
------------------------------------------------------------
------------------------------------------------------------
------------------------------------------------------------
------------------------------------------------------------
------------ttgcaggtttttgtcactggtttcataccatatgtcgggcaagcactc
aatttcctgcttctttcctggatgtatgcttactattgttttgagtacaaatggaatctc
tctggagtgcctctggacaggaggctggacttctttgaatccaattggccattttttgct
ggctttggtact------------------------------------------------
------------------------------------------------------------
------------------------------------------------------------
------------------------------------------------------------
-------------
>PAFTOL004566
------------------------------------------------------------
------------------------------------------------------------
------------------------------------------------------------
------------------------------------------------------------
------------------------------------------------------------
------------------------------------------------------------
------------------------------------------------------------
------------------------------------------------------------
------------------------------------------------------------
------------------------------------------------------------
------------------------------------------------------------
------------------------------------------------------------
------------------------------------------------------------
----------------------------------------acagcaactggatcacacgc
tgataaccttgtaaattccccaaggaagcaatggttaggtgcagggttgggaaggcttcc
tatattttgttctgctgatactctttcg--------------------------------
-------------
>PAFTOL004567
------------------------------------------------------------
---------------------------tacaggtctaaacgacttctaaggcggactggt
cagtgttttctgttcaatgggttcatctttctg---------------------------
------------------------------------------------------------
------------------------------------------------------------
------------------------------------------------------------
------------------------------------------------------------
------------------------------------------------------------
---------ggcagtgtcatgattggaataggggagcaagtctactcagccttccttttg
agcttcttcttcctasaggtttttgtcacgggtttcatgccatatgttgggcaagcactg
aatttcttgcttctttcctggatgtatgcttattattgttttgagtacaaatggaatctt
tctggagtgcctctggacaggaggctggatttttttgaatccaattgggcattttttgct
ggctttggwagcccatgtgtcttggctatttt---ctttttccctcctttgaagagctat
gctgttatggccacactttttcctct----gtttgttttgacagcaacaggatcacatgc
tgatagccttgtaaattctccaaggaagctgtggttaggtgcaggattgggaaggcttcc
tatattttgtgttgctgatactctttcg--------------------------------
-------------
>PAFTOL004568
------------------------------------------------aaggaagcatgc
tgccttcacaaggttgtcttcttgtgttgcaggtctaaacgacttctaaggcggactggt
cagtgttttctgttcaatgggttcatctttctg---------------------------
------------------------------------------------------------
------------------------------------------------------------
------------------------------------------------------------
------------------------------------------------------------
------------------------------------------------------------
---------kgcagtgtcatgattggaataggggagcaagtctactcagctctccttttg
agcttcttcttcctagaggtttttgtcacgggtttcatgccatatgttgggcaagcactg
aatttcttgcttctttcctggatgtatgcttattattgttttgagtacaaatggaatctt
tctggagtgcctctggacaggaggctgggtttttttgaatccaattgggcattttttgct
ggctttggwagcccatgtgtcttggctatttt---ctttttccctcctttgaagagctat
gctgttatggccacactttttcccct----gtttgttttgacagcaacaggatcacatgc
tgatgaccttgtaaattctccaagaaagcagtggttaggtgcagatttgggaaggcttcc
tatattttgtgttgctgatactctttcg--------------------------------
-------------
>PAFTOL004571
------------------------------------------------------------
---------------------------tacaggtccagaagacttctaaggcggactggt
cagtgttttctgttcaatgggttcatctttctgggc------------------------
------------------------------------------------------------
------------------------------------------------------------
------------------------------------------------------------
------------------------------------------------------------
------------------------------------------------------------
---------ggcagtatcatgattgtaataggggagcaagtctactcagccctcctgttg
agcttcttcttcctagaggtttttgtcactggtttcataccatatgtcgggcaagcactc
aatttcctgcttctttcctggatgtatgcttactattgttttgagtacaaatggaatctc
tctggagtgcctctggacaggaggctggacttctttgaatccaattgggcgttttttgct
ggctttggaagcccatgtgtcttggctatttt---ctttttgtctcctttgaagagctat
gctgttatggccacactttttcctct----gtttgttttgacagcaactggatcacacgc
tgataaccttgtaagttccccaaggaagcaatggttaggtgcaggattgggaaggcttcc
tatattttgttctgctgatactctttcg--------------------------------
-------------
>PAFTOL004572
------------------------------------------------------------
------------------------------------------------------------
------------------------------------------------------------
------------------------------------------------------------
------------------------------------------------------------
------------------------------------------------------------
------------------------------------------------------------
------------------------------------------------------------
---------ggcagtgtcatgattggaataggggagcaagtctactcagccctccttttg
agcttcttcttcctagaggtttttgtcacgggtttcataccatatgttgggcaagcactc
aatttcttgcttctttcctggatgtatgcttattattgttttgagtacaaatggaatctt
tctggagtgcctctggacaggaggctggatttttttgaatccaattgggcattttttgct
ggctttggaagcccatgtgtcttggctatttt---ctttttccctcctttgaagagctat
gctgttatggccacactttttcctct----gtttgttttgacagcaacaggatcacatgc
tgataaccttgtaagttctccgaggaagcagtggttaggtgcaggattgggaaggcttcc
tatattttgcgttgctgatactctttcg--------------------------------
-------------
>PAFTOL004573
------------------------------------------------------------
------------------------------------------------------------
------------------------------------------------------------
------------------------------------------------------------
------------------------------------------------------------
------------------------------------------------------------
------------------------------------------------------------
------------------------------------------------------------
---------ggcagtgtcatgattggaataggggagcaagtctactcagccctccttttg
agcttcttcttcctagaggtttttgtcacgggtttcataccatatgttgggcaagcactc
aatttcttgcttctttcctggatgtatgcttactattgttttgagtacaaatggaatctt
tctggagtgcctctggacaggaggctggacttttttgaatccaattgggcattttttgct
ggctttggtaca------------------------------------------------
-------------------------------tttgttttgacagcaacaggatcacatgc
tgatgaccttgtaagttctccaaggaagcagtggttaggcgcaggattgggaaggcttcc
tatattttgtgttgctgataatctttcg--------------------------------
-------------
>PAFTOL004574
------------------------------------------------------------
------------------------------------------------------------
------------------------------------------------------------
------------------------------------------------------------
------------------------------------------------------------
------------------------------------------------------------
------------------------------------------------------------
------------------------------------------------------------
---------ggcagtgtcatgattggaataggggagcaggtctactcagccctccttttg
agcttcttcttcctagaggtttttgtcacgggtttcataccatatgttgggcaagcactc
aatttcttgcttctttcctggatgtatgcttattattgttttgagtacaaatggaatctt
tctggagtgcctctggacaggaggctggatttttttgaatccaattgggcattttttgct
ggctttggaagcccatgtgtcttggctatttt---ctttttccctcctttgaagagctat
gctgttatggccacactttttcctct----gtttgttttgacagcaacaggatcacatgc
tgataaccttgtaagttctccaaggaagcagtggttaggtgcaggattgggaaggcttcc
tatattttgtgttgctgatgctctttcg--------------------------------
-------------
>PAFTOL004577
------------------------------------------------------------
------------------------------------------------------------
------------------------------------------------------------
------------------------------------------------------------
------------------------------------------------------------
------------------------------------------------------------
------------------------------------------------------------
------------------------------------------------------------
---------ggcagtgtcatgattggaattggggagcaagtctactcagccctccttttg
agcatcttcttcctagaggtttttgtcacgggcttcataccatatgttgggcaagcactc
aatttcttgcttctttcctggatgtatgcttattattgttttgagtacaaatggaatctt
tctggagtgcctctggacaggagactggatttttttgaatccaattgggcattttttgct
gggtttggaagcccatgtgtcttggctatttt---ctttttccctcctttgaagagctat
gctgttatggccacgctttttcctct----gttcgttttgacagcaacaggatcacatgc
tgataamgttgtaacttctccaargaagcagtggttgggtgcaggattgggaaggcttcc
catattttgggttgctgatactctttcg--------------------------------
-------------
>PAFTOL004578
ctgagacagatgcttatacaaggatggcttctctggttaattggtttcaaggaagcatgc
tgccttcacagggttgtcatcttgtgttgcaggtctagacgacttctaaggcggactggt
cagtgttttctgttcaatgggttcatctttctgggc------------------------
------------------------------------------------------------
------------------------------------------------------------
------------------------------------------------------------
------------------------------------------------------------
------------------------------------------------------------
---------ggcagtgtcatgattggaataggggagcaagtctactcagccctccttttg
agcttcttcttcctagaggtttttgtcacaggtttcataccatatgttgggcaagcactc
aatttcttgcttctttcctggatgtatgcttattattgttttgagtacaaatggaatctt
tctggagtgcctctggacaggaggctggatttttttgaatccaattggtcattttttgct
ggctttggaagcccatgtgtcttggctatttt---ctttttccctcctttgaagagctat
gctgttatggccacactttttcctct----gtttgttttgacagcaacaggatcacatgc
tgatacccttgtaagttctccgaggaagcagtggttaggtgcaggattgggaaggcttcc
tatattttgtgttgcggatactctttcg--------------------------------
-------------
>PAFTOL004582
------------------------------------------------------------
------------------------------------------------------------
------------------------------------------------------------
------------------------------------------------------------
------------------------------------------------------------
------------------------------------------------------------
------------------------------------------------------------
------------------------------------------------------------
---------ggcagtgtcatgattggaataggggagcaagtctactcagccctccttttg
agcttcttcttcctagaggtttttgtcacgggtttcataccatatgttgggcaagcactc
aatttcttgcttctttcctggatgtatgcttattattgttttgagtacaaatggaatctt
tctggagtgcctctggacaggaggctggatttttttgaatccaattgggcattttttgct
ggctttggwagcccatgtgtcttggctatttt---ctttttccctcctttgaagagctat
gctgttatggccacactttttcctct----gtttgttttgacagcaacaggatcacatgc
tgataaccttgtaagtgctccaaggaagcagtggttaggtgcaggattgggaaggcttcc
tatattttgtgttgctgatactctttcg--------------------------------
-------------
>PAFTOL004583
------------------------------------------------------------
tgccttcacagggttgtcatcttgtgttgcaggtctaaacgacttctaaggcggactggt
cagtgttttctgttcaatgggttcatctttctgggc------------------------
------------------------------------------------------------
------------------------------------------------------------
------------------------------------------------------------
------------------------------------------------------------
------------------------------------------------------------
---------ggcagtgtcatgattggaattggggagcaggtctactcagccctccttttg
agcttcttcttcctagaggtttttgtcatgggtttcataccatatgttgggcaarcactc
aatttcttgcttctttcctggatgtatgcttattattgttttgagtacaaatggaatctt
tctggagtgcctctggacaggaggctggatttttttgaatccaattgggcattttttgct
ggctttggaagcccatgtgtcttggctatttt---ctttttccctcctttgaagagctat
gctgttatggccacgctttttcctct----gtttgttttggcagcgacaggatcacatgc
tgataaccttgtaagttctccaaggaagcagtggttaggtgcaggattggaaaggcttcc
tatattttgtrttgctgatgctctttcg--------------------------------
-------------
>PAFTOL004584
------------------------------------------------------------
------------------------------------------------------------
------------------------------------------------------------
------------------------------------------------------------
------------------------------------------------------------
------------------------------------------------------------
------------------------------------------------------------
------------------------------------------------------------
------------------------------------------------------------
------------ttgcaggtttttgtcacgggcttcataccatatgttgggcaagcactc
aatttcttgcttctttcctggatgtatgcttattattgttttgagtacaaatggaatctt
tctggagtgcctctggacaggagactggatttttttgaatccaattgggcattttttgct
gggtttggaagcccatgtgtcttggctatttt---ctttttccctcctttgaagagctat
gctgttatggccacactttttcctct----gttcgttttgacagcaacaggatcacatgc
tgataacgttgtaagttctccaaggaagcagtggttgggtgcaggattgggaaggcttcc
tatattttgggttgctgatactctttcg--------------------------------
-------------
>PAFTOL004585
ctgagacagatgcttaaacaaggatccctgctctggttaattggtttcagggaagcatgc
tgccttcacagggtcgtcatcctgtgttacaggtccagaaggcttctaaggcggactggt
cagtgttttctgttcaacgggttcatctttctgggc------------------------
------------------------------------------------------------
------------------------------------------------------------
------------------------------------------------------------
------------------------------------------------------------
------------------------------------------------------------
---------rgcagtgtcatgattgtaataggggagcaagtctactcagccctcctgttg
agcttcttcttcctagaggtttttgtcactggtttcataccatatgtcgggcaagcactc
aatttcctgcttctttcctggatgtatgcttactattgttttgagtacaaatggaatctc
tctggagtgcctctggacaggaggctggacttctttgaatccaattgggcgttttttgct
ggctttggaagcccatgtgtcttggctatttt---ctttttctctcctttgaagagctat
gctgttatggccacactttttcctct----gtttgttttgacagcaactggatcacacgc
tgataaccttgtaagttccccaaggaagcaatggttaggtgcaggattgggaaggcttcc
tatattttgttctgctgatactctttcg--------------------------------
-------------
>PAFTOL004587
---------------------------------------attggtttcaaggaagcatgc
tgccttcacagggttgtcatcttgtgttgcaggtctaaacgacttctaaggcggactggt
cagtgttttctgttcaatgggttcatctttctgggy------------------------
------------------------------------------------------------
------------------------------------------------------------
------------------------------------------------------------
------------------------------------------------------------
------------------------------------------------------------
---------ggcagtgtcatgattggaataggggagcaggtctactcagccctccttttg
agcttcttcttcctagaggtttttgtcacgggtttcataccatatgttgggcaagcactc
aatttcttgcttctttcctggatgtatgcttattattgttttgagtacaaatggaatctt
tctggagtgcctctggacaggaggctggatttttttgaatccaattgggcattttttgct
ggctttggaagcccatgtgtcttggctatttt---ctttttccctcctttgaagagctat
gctgttatggccacactttttcctct----gtttgttttgacagcaacaggatcacatgc
tgataaccttgtaagttctccaaggaagcagtggttaggtgcaggattgggaaggcttcc
tatattttgtgttgctgatgctctttcg--------------------------------
-------------
>PAFTOL004590
------------------------------------------------------------
------------------------------------------------------------
------------------------------------------------------------
------------------------------------------------------------
------------------------------------------------------------
------------------------------------------------------------
------------------------------------------------------------
------------------------------------------------------------
---------ggcagtgtcatgattggaattggggagcaagtctactcagccctccttttg
agcatcttcttcctagaggtttttgtcacgggcttcatgccatatgttgggcaagcactc
aatttcttgcttctttcctggatgtatgcttattattgttttgagtacaaatggaatctt
tctggagtgcctctggacaggagactggatttttttgaatccaattgggcattttttgct
gggtttggwagcccatgtgtcttggctatttt---ctttttccctcctttgaagagctat
gctgttatggccacactttttcctct----gttcgttttgacagcaacaggatcacatgc
tgataaccttgtaagttctccaaggaagcagtggttgggtgcaggattgggaaggctccc
tatattttggattgctgatactctttcg--------------------------------
-------------
>PAFTOL004591
------------------------------------------------------------
------------------------------------------------------------
------------------------------------------------------------
------------------------------------------------------------
------------------------------------------------------------
------------------------------------------------------------
------------------------------------------------------------
------------------------------------------------------------
---------ggcagtgtcatgattggaattggggagcaagtctactcagccctccttttg
agcatcttcttcctagaggtttttgtcacgggcttcatgccatatgttgggcaagcactc
aatttcttgcttctttcctggatgtatgcttattattgttttgagtacaaatggaatctt
tctggagtgcctctggacaggagactgratttttttgaatccaattgggcattttttgct
gggtttggaagcccatgtgtcttggctatttt---ctttttccctcctttgaagagctat
gctgttatggccacactttttcctct----gttcgttttgacagcaacaggatcacatgc
tgataaccttgtaagttctccaaggaagcagtggttgggtgcaggattgggaaggcttcc
tatattttggattgctgatactctttcg--------------------------------
-------------
>PAFTOL004594
------------------------------------------------------------
------------------------------------------------------------
------------------------------------------------------------
------------------------------------------------------------
------------------------------------------------------------
------------------------------------------------------------
---tacaatgacatagcacagcaagggttcattgcaatgggagaacatcagccttctagt
gcacataacacaactgaagaaaaggcatcaactgggcaaaatgctattccagataaagct
gctggccttggaggtgtcatgattggaattggggagcaagtctactcagccctccttttg
agcatcttcttcctagaggtttttgtcacgggcttcatgccatatgttgggcaagcactc
aatttcttgcttctttcctggatgtatgcttattattgttttgagtacaaatggaatctt
tctggagtgcctctggacaggagactggatttttttgaatccaattgggcattttttgct
gggtttggaagcccatgtgtcttggctatttt---ctttttccctcctttgaagagctat
gctgttatggccacactttttcctct----ggt---------------------------
----------------------------------------------------atgcctc-
------------------------------------------------------------
-------------
>PAFTOL004596
------------------------------------------------------------
---------------------------tacaggtctagacgacttctaaggcggactggt
cagtgttttctgttcaatgggttcatctttctgggc------------------------
------------------------------------------------------------
------------------------------------------------------------
------------------------------------------------------------
------------------------------------------------------------
------------------------------------------------------------
---------ggcagtgtcatgattggaataggggagcaagtctactcagccctccttttg
agcttcttcttcctagaggtttttgtcacgggtttcataccgtatgttgggcaagcactc
aatttcttgcttctttcctggatgtatgcctattattgttttgagtacaaatggaatctt
tctggagtgcctctggacaggaggctggatttttttgaatccaattgggcattttttgct
ggctttggaagcccatgtgtcttggctatttt---ctttttccctcctttgaagagctat
gctgttatggccacactttttcctcw----gtttgttttgacagcaacaggatcacatgc
tgataaccttgtaagttctccgaggaagcagtggttaggtgcaggattgggaaggcttcc
tatattttgtgttgctgattctctttcg--------------------------------
-------------
>PAFTOL004597
------------------------------------------------------------
------------------------------------------------------------
------------------------------------------------------------
------------------------------------------------------------
------------------------------------------------------------
------------------------------------------------------------
------------------------------------------------------------
------------------------------------------------------------
---------ggcagtgtcatgattggaataggggagcaggtctactcagccctccttttg
agcttcttcttcctagaggtttttgtcatgggtttcataccatatgttgggcaagcactc
aatttcttgcttctttcctggatgtatgcttattattgttttgagtacaaatggaatctt
tctggagtscctctggacaggaggctggatttttttgaatccaattgggctttttttgct
ggctttggaagcccatgtgtcttggctatttt---ctttttccctcctttgatgagctat
gctgttatggccacgctttttcctct----gtttgttttggcagcaacaggatcacatgc
tgataaccctgtaagttctccaaggargcagtggttaggtgcaggattgggaaggcttcc
tatattttgtgttgctgatgctctttcg--------------------------------
-------------
>PAFTOL004598
------------------------------------------------------------
------------------------------------------------------------
------------------------------------------------------------
------------------------------------------------------------
------------------------------------------------------------
------------------------------------------------------------
------------------------------------------------------------
------------------------------------------------------------
---------ggcagtgtcatgattggaattggggagcaagtctactcagccctccttttg
agcatcttcttcctagaggtttttgtcacgggcttcatgccatatgttgggcaagcactc
aatttcttgcttctttcctggatgtatgcttattattgttttgagtacaaatggaatctt
tctggagtgcctctggacaggagactggatttttttgaatccaattgggcattttttgct
gggtttggtactt-----------------------------------------------
--------------------------------tcgttttgacagcaacaggatcacatgc
tgataaccttgtaagttctccaaggaagcagkggttgggtgtaggattgggaaggcttcc
tatattttggattgctgatactctttcg--------------------------------
-------------
>PAFTOL004599
------------------------------------------------------------
------------------------------------------------------------
------------------------------------------------------------
------------------------------------------------------------
------------------------------------------------------------
------------------------------------------------------------
------------------------------------------------------------
------------------------------------------------------------
---------ggcagtgtcatgattggaattggggagcaagtctactcagccctccttttg
agcatcttcttcctagaggtttttgtcacrggcttcatgccatatgttgggcaagcactc
aatttcttrcttctttcctggatgtatgcttattattgttttgagtacaaatggaatctt
tctggagtgcctctggacargagactggatttttttgaatccaattgggcattttttgct
gggtttggaagcccatgtgtcttggctatttt---ctttttccctcctttgaagagctat
gctgttatggccacactttttcctct----gttcgttttgacagcaacaggatcacatgc
tgataaccttgtaagttctccaaggaagcagtggttgggtgtaggattgggaaggcttcc
tatattttggattgctgatactctttcg--------------------------------
-------------
>PAFTOL004600
------------------------------------------------------------
------------------------------------------------------------
------------------------------------------------------------
------------------------------------------------------------
------------------------------------------------------------
------------------------------------------------------------
------------------------------------------------------------
------------------------------------------------------------
---------ggcagtgtcatgattggaattggggagcaagtctactcagccctccttttg
agcatcttcttcctasaggtttttgtcacgggcttcatgccatatgttgggcaagcactc
aatttcttgcttctttcctggatgtatgcttattattgttttgagtacaaatggaatctt
tctggagtgcctctggacaggagactggatttttttgaatccaattgggcattttttgct
gggtttggaagcccatgtgtcttggctatttt---ctttttccctcctttgaagagctat
gctgttatggccacactttttcctct----gttcgttttgacagcaacaggatcacatgc
tgataaccttgtaagttctccaaggaagcagtggttgggtgtaggattgggaaggcttcc
tatattttggattgctgatactctttcg--------------------------------
-------------
>PAFTOL004601
------------------------------------------------------------
---------------------------tacaggtctaaacgacttctaaggcggactggt
cagtgttttctgttcaatgggttcatctttctggg-------------------------
------------------------------------------------------------
------------------------------------------------------------
------------------------------------------------------------
------------------------------------------------------------
------------------------------------------------------------
------------------------------------------------------------
-----------cttgcaggtttttgtcatgggtttcataccatatgttgggcaagcactc
aatttcttgcttctttcctggatgtatgcttattattgttttgagtacaaatggaatctt
tctggrgtgcctctggacaggaggctggatttttttgaatccaattgggcattttttgct
ggctttggaagcccatgtgtcttggctatttt---ctttttccctcctttgaagagctat
gctgttatggccacgctttttcctct----gtttgttttggcagcaacaggatcacatgc
tgataaccttgtaagttctccaaggaagcagtggttaggtgcaggattgggaaggcttcc
tatattttgtgttgctgatgctctttcg--------------------------------
-------------
>PAFTOL004603
------------------------------------------------------------
------------------------------------------------------------
------------------------------------------------------------
------------------------------------------------------------
------------------------------------------------------------
------------------------------------------------------------
------------------------------------------------------------
------------------------------------------------------------
------------------------------------------------------------
------------ttgcaggtttttgtsacgggtttcataccatatgttgggcaagcactc
aatttcttgcttctttcctggatgtatgcttattattgttttgagtacaaatggaatctt
tctggagtgcctctggacaggaggctggatttttttgaatccaattgggcattttttgct
ggctttggaagcccatgtgtcttggctatttt---ctttttccctcctttgaagagctat
gctgttatggccacactttttcctct----gtttgttttgacagcaacaggatcacatgc
tgataaccttgtaagttctccaaggaaacagtggttaggtgcaggattgggaaggcttcc
tatattttgtgttgctgatactctttcg--------------------------------
-------------
>PAFTOL004604
------------------------------------------------------------
------------------------------------------------------------
------------------------------------------------------------
------------------------------------------------------------
------------------------------------------------------------
------------------------------------------------------------
------------------------------------------------------------
------------------------------------------------------------
---------ggcagtgtcatgattggaataggcgagcaagtctactcagccctccttttg
agctgcttcttcctagaggtttttgtcacgggtttcataccatatgttgggcaagcactc
aatttcttgcttctttcctggatgtatgcttattattgttttgagtacaaatggaatctt
tctggagtgcctctggacaggaggctggatttttttgaatccaattgggcattttttgct
ggctttggtattgt---tgctttgtccattgc---ctattctttcacaatgatagattac
gtgatgataactagtgtttgctgtttcca-gtttgttttgacagcaacaggatcacatgc
tgataaccttgtaagttctccaag------atggttaggtgcaggattgggaaggcttcc
tatattttgtgttgctgatactctttcg--------------------------------
-------------
>PAFTOL004605
ctgagacagatgcttagacaaggatggcttctctggttaattggtttcaaggaagcatgc
tgccttcacagggttgtcatcttgtgttggaggtctaaacgacttctaaggcggactggt
cagtgttttctgttcaatgggttcatctttctgggc------------------------
------------------------------------------------------------
------------------------------------------------------------
------------------------------------------------------------
------------------------------------------------------------
------------------------------------------------------------
---------ggcagtgtcatgattggaataggggagcaggtctactcagccctccttttg
agcttcttcttcctagaggtttttgtcatgggtttcataccatatgttgggcaagcactc
aatttcttgcttctttcctggatgtatgcttattattgttttgagtacaaatggaatctt
tctggagtgcctcttgacaggaggctggatttttttgaatccaattgggcattttttgct
ggctttggaagcccatgtgtcttggctatttt---ctttttccctcctttgaagagctat
gctgttatggccacgctttttccgct----gtttgttttggcagcaacaggatcacatgc
tgataaccttgtgagttctccaaggaagcagtggttaggtgcagggttgggaaggcttcc
tatattttgtgttgctgatgctctttcg--------------------------------
-------------
>PAFTOL004608
------------------------------------------------------------
---------------------------tacaggtctagacgacttctaaggcggactggt
cagtgttttctgttcaatgggttcatctttctgggc------------------------
------------------------------------------------------------
------------------------------------------------------------
------------------------------------------------------------
------------------------------------------------------------
------------------------------------------------------------
---------ggcagtgtcatgattggaataggggagcaagtctactcagccctccttttg
agcttcttcttcttagaggtttttgtcacgggtttcataccatatgttgggcaagcactc
aatttcttgcttctttcctggatgtatgcttattattgttttgagtacaaatggaatctt
tctggagtgcctctggacaggaggctggatttttttgaatccaattgggcattttttgct
ggctttggwagcccatgtgtcttggctatttt---ctttttccctcctttgaagagctat
gctgttatggccacactttttcctct----gtttgttttgacagcaaccggatcacatgc
tgataaccttgtaagtgctccaaggaagcagtggttaggtgaaggattgggaaggcttcc
tatattttgtgttgctgatactctttcg--------------------------------
-------------
>PAFTOL004609
---------------------------cttctctggttaattggtttcaaggaagcgtgc
tgccttcacagggttgtcatcttgtgttgcaggtctagacgacttctaaggcggactggt
cagtgttttctgttcaatgggttcatctttctgggc------------------------
------------------------------------------------------------
------------------------------------------------------------
------------------------------------------------------------
------------------------------------------------------------
------------------------------------------------------------
---------ggcagtgtcatgattggaataggggagcaagtctactcagccctccttttg
agcttcttcttcctagaggtttttgtcacgggtttcataccatatgttgggcaagcactc
aatttcttgcttctttcctggatgtatgcttactattgttttgrgtacaaatggaatctt
tctggagtgcctctggacaggaggctggatttttttgaatccaattgggcattttttgct
ggctttggaagcccatgtgtcttggctatttt---ctttttccctcctttgaagagctat
gctgttatggccacactttttcctct----gtttgttytgacagcaacaggatcacatgc
tgataaccttgtaagttctccaaggaagcagtggttaggtgcaggattgggaaggcttcc
tatattttgtgttgctgatactctttcg--------------------------------
-------------
>PAFTOL004610
---------atgcttaaacaaggatccctgctctggttaattggtttcagggaagcatgc
tgccttcacagggttgtcatcctgtgttacaggtccagaagacttctaaggcggactggt
cagtgttttctgttcaatgggttcatctttctgggc------------------------
------------------------------------------------------------
------------------------------------------------------------
------------------------------------------------------------
------------------------------------------------------------
------------------------------------------------------------
---------ggcagtgtcatgattgtaataggggagcaagtctactcagctctcctgttg
agcttcttcttcctagaggtttttgtcactggtttcataccatatgtcgggcaagcactc
aatttcctgcttctttcctggatgtatgcttactattgttttgagtacaaatggaatctc
tctggagtgcctctggacaggaggctggacttctttgaatccaattgggcgttttttgct
ggctttggtac-------------------------------------------------
------------------------------ttttgttttgacagcaactggatcacatgc
tgataaccttgtaagttccccaaggaagcaatggttaggtgcaggattgggaaggcttcc
tatattttgttcagctgatactctttcg--------------------------------
-------------
>PAFTOL004611
------------------------------------------------------------
---------------------------tacaggtccagaagacttctaaggcggactggt
cagtgttttctgttcaatgggttcatctttctgggc------------------------
------------------------------------------------------------
------------------------------------------------------------
------------------------------------------------------------
------------------------------------------------------------
------------------------------------------------------------
---------ggcagcgtcatgattgtaataggggagcaagtctactcagctctcctgttg
agcttcttcttcctagaggtttttgtcactggtttcataccatatgtcgggcaagcactc
aatttcctgcttctttcctggatgtatgcttactattgttttgagtacaaatggaatctc
tctggagtgcctctggacaggaggctggacttctttgaatccaattgggcgttttttgct
ggctttggaagcccatgtgtcttggctatttt---ctttttctctcctttgaagagctat
gctgttatggccacactttttcctcw----gkttgttttgacagcaactggatcacatgc
tgataaccttgyaagttccccaaggaagcaatggttaggtgcaggattgggaaggcttcc
tatattttgttcagctgatactctttcg--------------------------------
-------------
>PAFTOL004613
------------------------------------------------------------
------------------------------------------------------------
------------------------------------------------------------
------------------------------------------------------------
------------------------------------------------------------
------------------------------------------------------------
------------------------------------------------------------
------------------------------------------------------------
------------------------------------------------------------
------------ttgcaggtttttgtcacgggcttcataccatatgttgggcaagcactc
aatttcttgcttctttcctggatgtatgcttattattgttttgagtacaaatggaatctt
tctggagtgcctctggacaggagactggatttttttgaatccaattgggcattttttgct
gggtttggaagcccatgtgtcttggctatttt---ctttttccctcctttgaagagctat
gctgttatggccacactttttcctct----gttcgttttgacagcaacaggatcacatgc
tgataaccttgtaagttctccaaggaagcagtggttgggtgcaggattgggaaggcttcc
tatattttgggttgctgatactctttcg--------------------------------
-------------
>PAFTOL004617
------------------------------------------------------------
------------------------------------------------------------
------------------------------------------------------------
------------------------------------------------------------
------------------------------------------------------------
------------------------------------------------------------
------------------------------------------------------------
------------------------------------------------------------
---------ggcagtgtcatgattggaattggggagcaagtctactcagccctcctttta
agcatcttcttcctagaggtttttgtcacgggcttcataccatatgttgggcaagcactc
aatttcttacttctttcctggatgtacgcttattattgttttgagtacaaatggaatctt
tctggagtgcctctggacaggagactggatttttttgaatccaattgggcattttttgct
gggtttggtactgttgctttgtccatcgtttt---gacactatgcttcctctttttctct
ggtttcttctcattaatttctcttttaaa-gttcgttttgacagcaacaggatcacatgc
tgataaccttgtaagttctcgaaggaagcagtggttgggtgcaggattgggaaggcttcc
tatattttgggttgctgatactctttcg--------------------------------
-------------
>PAFTOL004618
ctgagacagatgcttatacaaggatggcttctctggttaattggtttcaaggaagcatgc
tgccttcacagggttgtcatcttgtgttgcaggtctagacgacttctaaggcggactggt
cagtgttttctgttcaatgggttcatctttctgggc------------------------
------------------------------------------------------------
------------------------------------------------------------
------------------------------------------------------------
------------------------------------------------------------
------------------------------------------------------------
---------ggcagtgtcatgatcggaataggggagcaagtctactcagccctccttttg
agcttcttcttcctasaggtttttgtcacgggtttcataccatatgttgggcaagcactc
aatttcttgcttctttcctggatgtatgcttactattgttttgagtacaaatggaatctt
tctggagtgcctctggacaggaggctggatttctttgaatccaattgggcattttttgct
ggttttggtatwtcctctgtg------attgc---ctattcttttgcaatgatagattac
gtgatgataactagtgtttcctctttcta-gtttgttttgacagcaacaggatcacatgc
tgacaaccttgtaagttctccaaggaagcagtggttaggtgcaggattgggaaggcttcc
tatattttgtgttgctgatactctttcg--------------------------------
-------------
>PAFTOL004619
------------------------------------------------------------
------------------------------------------------------------
------------------------------------------------------------
------------------------------------------------------------
------------------------------------------------------------
------------------------------------------------------------
------------------------------------------------------------
------------------------------------------------------------
---------ggcagtgtcatgattggaataggggagcaagtctactcagccctcctcttg
agcttcttcttcctagaggtttttgtcactggtttcataccatatgttgggcaagcactc
aatttcttgcttctttcctggatgtatgcttattattgttttgagtacaaatggaatctt
tctggagtgcctctggacaggaggctggacttctttgaatccaattgggcattttttgct
ggctttggtactatgtgtccattgtttgacac---tatgcttcctccttttctcttgttt
cttctcat---taattgytgttttaaaga-gtttgttttgacagcaacaggatcacatgc
tgataaccttgtaagttctccaaggaagcagtggttaggtgcaggattgggaaggcttcc
tatattttgtgctgctgatactctttcg--------------------------------
-------------
>PAFTOL004620
------------------------------------------------------------
------------------------------------------------------------
------------------------------------------------------------
------------------------------------------------------------
------------------------------------------------------------
------------------------------------------------------------
------------------------------------------------------------
------------------------------------------------------------
---------ggcagtgtcrtgattggaataggggagcaagtctactcagccctccttttg
agcttcttcttcctagaggtttttgtcacgggtttcataccatatgttgggcaagcactc
aatttcttgcttctttcctggatgtatgcttattattgttttgrgtacaaatggaatctt
tctggagtgcctctggacaggaggctggatttttttgaatctaattgggcattttttgct
ggctttggwagcccatgtgtcttggctatttt---ctttttccctcctttgaagagctat
gctgttatggccacactttttcctct----gtttgttttgacagcaacaggatcacatgc
tgataaccttgtaagttctccgaggaagcagtggttaggtgcaggattgggaaggcttcc
tatattttgtgttgctgatactctttcg--------------------------------
-------------
>PAFTOL004623
------------------------------------------------------------
------------------------------------------------------------
------------------------------------------------------------
------------------------------------------------------------
------------------------------------------------------------
------------------------------------------------------------
------------------------------------------------------------
------------------------------------------------------------
---------ggcagtgtcatgattggaataggggagcaagtctactcagccctccttttg
agcttcttcttcctagaggtttttgtcacrggtttcataccatatgttgggcaagcactc
aatttcttgcttctttcctggatgtatgcttattattgttttgrgtacaaatggaatctt
tctggagtgcctctggacaggaggctggatttttttgaatccaatkkggcattttttgct
ggctttggtatttcctctgtg------attgc---ctattcttttgcaatgatrgattat
gtgatgataactagygtgtgctstttcta-gtttgttttgacagcaacaggatcgcatgc
tgatgaccttgtaagttctccaaggaagcagtggttaggcgcaggattgggaaggcttcc
trtattttgtgttgctgatactctttcg--------------------------------
-------------
>PAFTOL004624
------------------------------------------------------------
------------------------------------------------------------
------------------------------------------------------------
------------------------------------------------------------
------------------------------------------------------------
------------------------------------------------------------
------------------------------------------------------------
------------------------------------------------------------
---------ggcagtgtcatgattggaattggggagcaagtctactcagccctccttttg
agcatcttcttcctagaggtttttgtcacgggcttcatgccatatgttgggcaagcactc
aatttcttgcttctttcctggatgtatgcttattattgttttgagtacaaatggaatctt
tctggagtgcctctggacaggagactggatttttttgaatccaattgggcattttttgct
gggtttggaagcccatgtgtcttggctatttt---ctttttccctcctttgaagagctat
gctgttatggccacactttttcctct----gttcgttttgacagcaacaggatcacatgc
tgataaccttgtaagttctccaaggaagcagtggttgggtgcaggattgggaaggcttcc
tatattttggattgctgatactctttcg--------------------------------
-------------
>PAFTOL004625
------------------------------------------------------------
------------------------------------------------------------
------------------------------------------------------------
------------------------------------------------------------
------------------------------------------------------------
------------------------------------------------------------
------------------------------------------------------------
------------------------------------------------------------
---------ggcagtgtcatgattggaattggggagcaagtctactcagccctccttttg
agcatcttcttcctagaggtttttgtcacgggcttcataccatatgttgggcaagcactc
aatttcttgcttctttcctggatgtatgcttattattgttttgagtacaaatggaatctt
tctggagtgcctctggacaggagactggatttttttgaatccaattgggcattttttgct
gggtttggtactgttgctttgtccatcatttg---acactatgcttccttgatagattat
gtgatgataactagtgtttgctgcttcta-gttcgttttgacagcaacaggatcacatgc
tgataacgttgtaagttctccaaggaagcagtggttgggtgcaggattgggaaggcttcc
tatattttgggttgctgatactctttcg--------------------------------
-------------
>PAFTOL004626
ctgagacagatgcttagacaaggatggcttctctggttaattggtttcaaggaagcatgc
tgccttcacagggttgtcatcttgtgttggaggtctaaacgacttctaaggcggactggt
cagtgttttctgttcaatgggttcatctttctgggc------------------------
------------------------------------------------------------
------------------------------------------------------------
------------------------------------------------------------
------------------------------------------------------------
------------------------------------------------------------
---------ggcagtgtcatgattggaataggggagcaggtctactcagccctccttttg
agcttcttcttcctagaggtttttgtcatgggtttcataccgtatgttgggcaagcactc
aatttcttgcttctttcctggatgtatgcttattattgttttgagtacaaatggaatctt
tctggagtgccactggacaggaggctggatttttttgaatccaattgggcattttttgct
ggctttggwagcccatgtgtcttggctatttt---ctttttccctcctttgaagagctat
gctgttatggccacgctttttccgcw----gtttgttttggcagcaacaggatcacatgc
tgataaccttgtgagttcttcaaggaagcagtggttaggtgcagggttgggaaggcttcc
tatattttgtgttgctgatgctctttcg--------------------------------
-------------
>PAFTOL004627
---------------------ggatggyatctctggttaattggtttcaaggaagcatgc
tgccttcacagggttgtcatcttgtgttgcaggtctagacgacttctaaggcggactggt
cagtgttttctgttcaatgggttcatctttctgggc------------------------
------------------------------------------------------------
------------------------------------------------------------
------------------------------------------------------------
------------------------------------------------------------
------------------------------------------------------------
---------ggcagcgtcatgattggaataggggaacaagtctactcagccctccttttg
agcttcttcttcctagaggtttttgtcacgggtttcataccgtatgttgggcaagcactc
aatttcktgcttctttcctggatgtatgcttattattgttttgagtacaaatggaatctt
tctggagtgcctctggacaggaggctggatttttttgaatccaattgggcattttttgct
ggctttggtatttcctctgtg------attgc---ctattcttttgcaatgatrgattat
gtgatgataactagtgtttgctmtttcta-gtttgttttgacagcaacaggatcgcatgc
tgataagcttgtaagttctccaaggaagcagtggttaggcgcaggattgggaaggcttcc
tatattttgtgttgctgatactctttcgtaagcatttcaactattcttc-----------
-------------
>PAFTOL004629
------------------------------------------------------------
------------------------------------------------------------
------------------------------------------------------------
------------------------------------------------------------
------------------------------------------------------------
------------------------------------------------------------
------------------------------------------------------------
------------------------------------------------------------
---------ggcagtgtcatgattggaataggggagcaagtctactcggccctacttttg
agctgcttcttcctagaggtttttgtcacgggtttcataccatatgttgggcaagcactc
aatttcttgcttctttcctggatgtatagttattattgttttgagtacaaatggaatctt
tctggagtgcctctggacaggaggctggatttttttgaatccaactgggcattttttgct
ggctttggtact------------------------------------------------
-------------------------------tttgttttgacagcaacaggatcacatgc
tgataaccttgtaagttctccaaggaagcagtggttaggtgcaggattgggaaggcttcc
tatattttgtgttgctgatactctttcg--------------------------------
-------------
>PAFTOL004631
------------------------------------------------------------
------------------------------------------------------------
------------------------------------------------------------
------------------------------------------------------------
------------------------------------------------------------
------------------------------------------------------------
------------------------------------------------------------
------------------------------------------------------------
------------------------------------------------------------
------------ttgcaggtttttgtcacgggcttcatgccatatgttgggsaagcactc
aatttcttgcttctttcctggatgtatgcttattattgttttgagtacaaatggaatctt
tctggagtgcctctggacaggagactggatttttttgaatccaattgggcattttttgct
gggtttggtactt-----------------------------------------------
--------------------------------tcgttttgacagcaacaggatcacatgc
tgataaccttgtaagttctccaaggaagcagtggttgggtgcaggattgggaaggcttcc
tatattttggattgctgatactctttcg--------------------------------
-------------
>PAFTOL004632
ctgagacagatgcttagacaaggatggcttctctggttaattggtttcaaggaagcatgc
tgccttcacagggttgtcatcttgtgtttcaggtctaaacgacttctaaggcggactggt
cagtgttttctgttcaatgggttcatctttctgggc------------------------
------------------------------------------------------------
------------------------------------------------------------
------------------------------------------------------------
------------------------------------------------------------
------------------------------------------------------------
---------ggcagtgtcatgattggaataggggagcaggtctactcagccctccttttg
agcttcttcttcctagaggtttttgtcatgggtttcataccatatgttgggcaagcactc
aatttcttgcttctttcctggatgtatgcttattattgttttgagtacaaatggaatctt
tctggagtgcctctggatcggaggctggatttttttgaatccaattgggcattttttgct
ggctttggaagcccatgtgtcttggctatttt---ctttttccctcctttgaagagctat
gctgttatggccacgctttttcctct----gtttgttttggcagcaacaggatcacatgc
tgataaccttgtaagttctccaaggaagcagtggttaggtgcaggattgggaaggcttcc
tatattttgtgttgctgatgctctttcg--------------------------------
-------------
>PAFTOL004633
------------------------------------------------------------
---------------------------tacaggtctaaacgacttctaaggcggactggt
cagtgttttctgttcaatgggttcatctttctg---------------------------
------------------------------------------------------------
------------------------------------------------------------
------------------------------------------------------------
------------------------------------------------------------
------------------------------------------------------------
---------ggcagtgtcatgattggaataggggagcaagtctactcagccctccttttg
agcttcttcttcctagaggtttttgtcacgggtttcatgccatatgttgggcaagcrctg
aatttcttgcttctttcctggatgtatgcttattattgttttgagtacaaatggaatctt
tctggagtgcctctggacaggaggctggatttttttgaatcsaattgggcattttttgct
ggctttggaagcccatgtgtcttggctatttt---ctttttccctcctttgaagagctat
gctgttatggccacactttttcctct----gtttgttttgacagcaacaggatcacatgc
tgataaccttgkaaaatctccaaggaagcagtggttaggtgcaggattgggaaggcttcc
tatattttgtgttgctgatactctttcg--------------------------------
-------------
>PAFTOL004634
------------------------------------------------------------
------------------------------------------------------------
------------------------------------------------------------
------------------------------------------------------------
------------------------------------------------------------
------------------------------------------------------------
------------------------------------------------------------
------------------------------------------------------------
------------------------------------------------------------
------------ttgcaggtttttgtcatgggtttcatgccatatgttgggcaagcactg
aatttcttgcttctttcctggatgtatgcttattattgttttgagtacaaatggaatctt
tctggagtgcctctggacaggaggctggatttttttgaatccaattgggcattttttgct
ggctttggtactgttgcttkgtcaatcgtttg---acactatgcttcctctttttctctt
gtttcttctcattaatttctgttttaaag-gtttgttttgacagcaacaggatcacatgc
tgataaccttgtaaattctccaagaaagcagtggttaggtgcaggattgggaaggcttcc
tatattttgtgttgctgataytctttcg--------------------------------
-------------
>PAFTOL004636
---------------------------------------------ttcaaggaagcatgc
tgccttcacagggttgtcatcttgtgttgcaggtctagacgacttctaaggcggactggt
cagtgttttctgttcaatgggttcatctttctgggc------------------------
------------------------------------------------------------
------------------------------------------------------------
------------------------------------------------------------
---tacaatgatatagcacaacaagggttcattgcaatgggagaacatcagccttctagt
gcacataacacaactgaagaaaaggcatcaactgggcaaaatgctgttccagataaacct
gctggccttggaggtgtcatgattggaataggggagcaagtctactcagccctccttttg
agcttcttcttcctggaggttttcgtcacgggtttcataccatatgttgggcaagcactc
aatttcttgcttctttcctggatgtatgcttattattgttttgagtacaaatggaatctt
tctggagtgcctctggacaggaggctggatttttttgaatccaattgggcgttttttgct
ggctttggaagcccatgtgtcttggctatttt---ctttttccctcctttgaagagctat
gctgttatggccacactttttcctct----gtttgttttgacagcaacaggatcgcatgc
tgataaccttgtaagttctccaaagaaacagtggttaggcacaggattgggaaggcttcc
tatattttgtgttgctgatactctttcg--------------------------------
-------------
>PAFTOL004637
ttgagacagatgcttaaacaaggatcgcttctctggttaattggcttcaaggaagcatgc
tgccttcacagggttgtcatcttgtgttacaggtctagaagacttctaaggcggactggt
cagtgttttctgttcaatgggttcatctttctgggc------------------------
------------------------------------------------------------
------------------------------------------------------------
------------------------------------------------------------
------------------------------------------------------------
------------------------------------------------------------
---------ggcagtgtcatgattggaataggggagcaagtctactcagccctcctcttg
agcttcttcttcctagaggtttttgtcactggtttcataccatatgttgggcaagcactc
aatttcttgcttctttcctggatgtatgcttattattgttttgagtacaaatggaatctt
tctggagtgcctttggacaggaggctggacttctttgaatccaattgggcattttttgct
ggctttggaagcccatgtgtcttggctatttt---ctttttccctcctttgaagagctat
gctgttatggccacactttttcctcw----gtttgttttgacagcaacaggatcacatgc
tgataaccttgtaagttctccaaggaagcagtggttaggtgcaggattgggaaggcttcc
tatattttgtgctgctgatactctttcg--------------------------------
-------------
>PAFTOL004638
------------------------------------------------------------
------------------------------------------------------------
------------------------------------------------------------
------------------------------------------------------------
------------------------------------------------------------
------------------------------------------------------------
------------------------------------------------------------
------------------------------------------------------------
------------------------------------------------------------
------------ttgcaggtttttgtcacgggcttcataccatatgttgggcaagcactc
aatttcttgcttctttcctggatgtatgcttattattgttttgagtacaaatggaatctt
tctggagtgcctctggacaggagactggatttttttgaatccaattgggcattktttgct
gggtttggtactgttgctttgtccatcgtttg---acactatgcttccttgatagattat
gtgatgataactagtgtttgctgcttcta-gttcgttttgacagcaacaggatcacatgc
tgataacgttgtaacttctccaaggaagcagtggttgggtgcaggattgggaaggcttcc
tatattttsggttgctgatactctttcg--------------------------------
-------------
>PAFTOL004639
ctgagacagatgcttagacaaggatggcttctctggttaattggtttcaaggaagcatgc
tgccttcacagggttgtcatcttgtgttggaggtctaagcgacttctaaggcggactggt
cagtgttttctgttcaatgggttcatctttctgggc------------------------
------------------------------------------------------------
------------------------------------------------------------
------------------------------------------------------------
------------------------------------------------------------
------------------------------------------------------------
---------ggcagtgtcatgattggaataggggagcaggtctactcagccctccttttg
agcttcttcttcctagaggttttgttcatgggtttcataccatatgttgggcaagcactc
aatttcttgcttctttcctggatgtatgcttattattgttttgagtacaaatggaatctt
tctggagtgcctctggacaggaggctggatttttttgaatccaattgggcattttttgct
ggctttggaagcccatgtgtcttggctatttt---ctttttccctcctttgaagagctat
gctgttatggccacgctttttcctct----gtttgttttggcagcaacagtatcacatgc
tgataaccttgtgagttctccaaggaagcagtggttaggtgcaggattgggaaggcttcc
tatattttgtgttgctgatgctctttcg--------------------------------
-------------
>PAFTOL004640
------------------------------------------------------------
---------------------------cacaggtctaaacgacttctaaggcggactggt
cagtgttttctgttcaatgggttcatctttctgggc------------------------
------------------------------------------------------------
------------------------------------------------------------
------------------------------------------------------------
------------------------------------------------------------
------------------------------------------------------------
---------ggcagtgtcatgattggaattggggagcaggtctactcagccctccttttg
agcttcttcttcctagaggtttttgtcacgggtttcatgccatacgttgggcaagcactc
aatttcttgcttctttcctggatgtatgcttattattgttttgagtacaaatggaatctt
tctggagtgcctctggacaggaggctggatttttttgaatctaattgggcattttttgct
ggctttggaagcccatgtgtcttggctgtttt---ctttttccctcctttgaagagctat
gctgttatggccacactttttcctct----gtttgttttgacagcaacaggatcacatgc
tgataaccttgtaagttctccaaggaagcagtggttaggtgcaggattgggaagggttcc
tatattttgtgttgctgatactctttcg--------------------------------
-------------
>PAFTOL004642
------------------------------------------------------------
------------------------------------------------------------
------------------------------------------------------------
------------------------------------------------------------
------------------------------------------------------------
------------------------------------------------------------
------------------------------------------------------------
------------------------------------------------------------
---------ggcagtgtcatgattggaattggggagcaagtctactcagccctccttttg
agcatcttcttcctagaggtttttgtcacgggcttcatgccatatgttgggcaagcactc
aatttcttgcttctttcctggatgtatgcttattattgttttgagtacaaatggaatctt
tctggagtgcctctggacaggagactggatttttttgaatccaattgggcattttttgct
gggtttggaagcccatgtgtcttggctatttt---ctttttccctcctttgaagagctat
gctgttatggccacactttttcctct----gttcgttttgacagcaacaggatcacatgc
tgataaccttgtaagttctccaaggaagcagtggttgggtgcaggattgggaaggcttcc
tatattttgggttgctgatactctttcg--------------------------------
-------------
>PAFTOL004644
ctgagacagatgcttagacaaggatggcttctctggttaattggtttcaaggaagcatgc
tgccttcacagggttgtcatcttgtgttgcaggtctagacgacttctaaggcggactggt
cagtgttttctgttcaatgggttcatctttctgggc------------------------
------------------------------------------------------------
------------------------------------------------------------
------------------------------------------------------------
------------------------------------------------------------
------------------------------------------------------------
---------ggcagtgtcatgattggaataggggagcaagtctactcagccctccttttg
agcttcttcttcctagaggtttttgtcacgggtttcataccatatgttgggcaagcactc
aatttcttgcttctttcctggatgtatgcttattattgttttgagtacaaatggaatctt
tctggagtgcctctggacaggaggctggatttttttgaatccaattgggcattttttgct
ggctttggaagcccatgtgtcttggctatttt---ctttttccctcctttgaagagctat
gctgttatggccacactttttcccct----gtttgttttgactgcaacaggatcacatgc
tgataaccttgtaagttctccaaggaagcagtggttaggtgcaggattgggaaggcttcc
tatattttttgttgctgatactctttcg--------------------------------
-------------
>PAFTOL004646
------------------------------------------------------------
------------------------------------------------------------
------------------------------------------------------------
------------------------------------------------------------
------------------------------------------------------------
------------------------------------------------------------
------------------------------------------------------------
------------------------------------------------------------
---------ggcagtgtcatgattggaattggggagcaagtctactcagccctccttttg
agcatcttcttcctagaggtttttgtcacgggcttcatgccatatgttgggcaagcactc
aatttcttgcttctttcctggatgtatgcttattattgttttgagtacaaatggaatctt
tctggagtgcctctggacaggagactggatttttttgaatccaattgggcattttttgct
gggtttggwagcccatgtgtcttggctatttt---ctttttccctcctctgaagagctat
gctgttatggccacactttttcctct----gttcgttttgacagcaacaggatcacatgc
tgattaccttgtaagttctccaaggaagcagtggttgggtgcaggattgggaaggcttcc
tatattttggattgctgatactctttcg--------------------------------
-------------
>PAFTOL004647
------------------------------------------------------------
------------------------------------------------------------
------------------------------------------------------------
------------------------------------------------------------
------------------------------------------------------------
------------------------------------------------------------
------------------------------------------------------------
------------------------------------------------------------
---------ggcagtgtgatgattggaataggggagcaagtctactcagccctccttttg
agcttcttcttcctagaggtttttgtcacaggtttcataccatatgttgggcaagcactc
aatttcttgcttctttcctggatgtatgcttattattgttttgagtacaaatggaatcat
tctggagtgcctctggacaggaggctggatttttttgaatccaattgggcattttttgct
ggctttggaagcccatgtgtcttggctatttt---ctttttccctcctttgaagagctat
gctgttatggccacactttttcctct----gtttgttttgacagcaacaggatcacatgc
tgataaccttgtaagttctccaaggaagcagtggttaggtgcaggattgggaaggcttcc
tatattttgtgttgctgatactctttcg--------------------------------
-------------
>PAFTOL004648
ctgagacagatgcttagacaaggatggcttctctggttaattggtttcaaggaagcatgc
tgccttcacagggttgtcatcttgtgttgcaggtctaaacgacttctaaggcggactggt
cagtgttttctgttcaatgggttcatctttctgggc------------------------
------------------------------------------------------------
------------------------------------------------------------
------------------------------------------------------------
------------------------------------------------------------
------------------------------------------------------------
---------ggcagtgtcatgattggaataggggagcaggtctactcagccctccttttg
agcttcttcttcctagaggtttttgtcatgggtttcataccgtatgttgggcaagcactc
aatttcttgcttctttcctggatgtatgcttattattgttttgagtacaaatggaatctt
tctggagtgcctctggacaggaggctggatttttttgaatccaattgggcatttttcgct
ggctttggaagcccatgtgtcttggctatttt---ctttttccctcctttgaagagctat
gctgttatggccacgctttttcctct----gtttgttttggcagcaacaggatcacatgc
tgataaccttgtaagttctccaaggaagcagtggttaggtgcaggattgggaaggcttcc
tatattttgtgttgctgatgctctttcg--------------------------------
-------------
>PAFTOL004649
------------------------------------------------------------
------------------------------------------------------------
------------------------------------------------------------
------------------------------------------------------------
------------------------------------------------------------
------------------------------------------------------------
------------------------------------------------------------
------------------------------------------------------------
---------ggcagtgtcatgattggaataggggagcaagtctactcagccctccttttg
agcttcttcttcctagaggtttttgtcacgggtttcataccatatgttgggcaagcactc
aatttcttgcttctttcctggatgtatgcttactattgttttgagtacaaatggaatctt
tctggagtgcctctggacaggaggctggatttctttgaatccaattgggcattttttgct
ggctttggaagcccatgtgtcttggctatttt---ctttttccctcctttgaagagctat
gctgttatggccacactttttcctct----gtttgttttgacagcaacaggatcacatgc
tgataaccttgtaagttctccaaggaagcagtggttaggtgcaggattgggaaggcttcc
tatattttgtgttgctgatactctttcg--------------------------------
-------------
>PAFTOL004652
------------------------------------------------------------
------------------------------------------------------------
------------------------------------------------------------
------------------------------------------------------------
------------------------------------------------------------
------------------------------------------------------------
------------------------------------------------------------
------------------------------------------------------------
---------ggcagtgtcatgattggaattggggagcaagtctactcagccctccttttg
agcatcttcttcctagaggtttttgtcacgggcttcataccatatgttgggcaagcactc
aatttcttgcttctttcctggatgtatgcttattattgttttgagtacaaatggaatctt
tctggagtgcctctggacaggagactggatttttttgaatccaattgggcattttttgct
gggtttggaagcccatgtgtcttggctatttt---ctttttccctcctttgaagagctat
gctgttatggccacactttttcctct----gttcgttttgacagcaacaggatcacatgc
tgataacgttgtaacttctccaaggaagcagtggttgggtgcaggattgggaaggcttcc
catattttgggttgctgatactctttcg--------------------------------
-------------
>PAFTOL004653
------------------------------------------------------------
------------------------------------------------------------
------------------------------------------------------------
------------------------------------------------------------
------------------------------------------------------------
------------------------------------------------------------
------------------------------------------------------------
------------------------------------------------------------
------------------------------------------------------------
------------ttgcaggtttttgtcacgggcttcataccatatgttgggcaagcactc
aatttcttacttctttcctggatgtatgcttattattgttttgagtacaaatggaatctt
tctggagtgcctctggacaggagactggatttttttgaatccaattgggcattttttgct
gggtttggaagcccatgtgtcttggctatttt---ctttttccctcctttgaagagctat
gctgttatggccacactttttcctct----gttcgttttgacagcaacaggatctcacgc
tgataaccttgtaagttctccaaggaagcagtggttgggtgcaggattgggaaggcttcc
tatattttgggttgctgatactctttcg--------------------------------
-------------
>PAFTOL004654
ctgagacagatgcttattcaaggatggcttctctggttaattggtttcaaggaagcatgc
tgccttcacagggttgtcatcttgtgttgcaggtctagacgacttctaaggcggactggt
cagtgttttctgttcaatgggttcatctttctgggc------------------------
------------------------------------------------------------
------------------------------------------------------------
------------------------------------------------------------
------------------------------------------------------------
------------------------------------------------------------
---------ggcagtgtcatgattggaataggggagcaagtctactcagccctccttttg
agcttcttcttcctagaggtttttgtcacgggtttcataccatatgttgggcaagcactc
aatttcttgcttctttcctggatgtatgcttactattgttttgagtacaaatggaatctt
tctggagtgcctctcgacaggaggctggatttttttgaatccaattgggcattttttgct
ggctttggtaca------------------------------------------------
-------------------------------tttgttttgacagcaacaggatcacatgc
tgatgaccttgtaagttctccaaggaagcagtggttaggtgcaggattgggaaggcttcc
tatattttgtgttgctgataatctttcg--------------------------------
-------------
>PAFTOL004657
ctgagacagatgcttaaacaaggatccctgctctggttaattggtttcagggaagcatgc
tgccttcacagggttgtcatactgtgttacaggtccagaaggcttctaaggcggactggt
cagtgttttctgttcaacgggttcatctttctgggc------------------------
------------------------------------------------------------
------------------------------------------------------------
------------------------------------------------------------
------------------------------------------------------------
------------------------------------------------------------
---------rgcagtgtcatgattgtaataggggagcaagtctactcagccctcctgttg
agcttcttcttcctasaggtttttgtcactggtttcataccatatgtcgggcaagcactc
aatttcctgcttctttcctggatgtatgcttactattgttttgagtacaaatggaatctc
tctggagtgcctctggacaggaggctggacttctttgaatccaattgggcgttttttgct
ggctttgkttccctgtgtatatcctctgtgtttgcctattcttccacagtgataaattac
gtgatgataactagtgtctgctcttgcta-gtttgttttgacagcaactggatcccacgc
tgataaccttgtaagttccccaaggaagcaatggttaggtgaaggattgggaaggcttcc
tatattttgttctgctgatactctttcg--------------------------------
-------------
>PAFTOL004658
------------------------------------------------------------
------------------------------------------------------------
------------------------------------------------------------
------------------------------------------------------------
------------------------------------------------------------
------------------------------------------------------------
------------------------------------------------------------
------------------------------------------------------------
------------------------------------------------------------
------------------------------------------------------------
------------------------------------------------------------
------------------------------------------------------------
------------------------------------------------------------
-------------------------------tttgttttgacagcaacaggatcacatgc
tgataaccttgtaagttctccagggaagcagtggttaggtgcaggattgggaaggcttcc
tatattttgtgttgctgatactctttcg--------------------------------
-------------
>PAFTOL004660
------------------------------------------------------------
------------------------------------------------------------
------------------------------------------------------------
------------------------------------------------------------
------------------------------------------------------------
------------------------------------------------------------
------------------------------------------------------------
------------------------------------------------------------
------------------------------------------------------------
------------------------------------------------------------
---------------------------------------tttaggtacaaatggaatctc
tctggagtgcctctggacaggaggctggatttctttgaatccaattgggcattttttgct
ggctttggtaca------------------------------------------------
------------------------------------------------------------
------------------------------------------------------------
------------------------------------------------------------
-------------
>PAFTOL004661
ctgagacagatgcttaaacaaggatccctgctctggttaattggtttcagggaagcatgc
tgccttcacagggtcgtcatccygtgttacaggtccagaaggcttctaaggcggactggt
cagtgttttctgttcaacgggttcatctttctgggc------------------------
------------------------------------------------------------
------------------------------------------------------------
------------------------------------------------------------
------------------------------------------------------------
------------------------------------------------------------
---------ggcagtgtcatgattgtaataggggagcaagtctactcagccctcctgttg
agcttcttcttcctagaggtttttgtcactggtttcattccatatgtcgggcaagcactc
aatttcctgcttctttcctggatgtatgcttactattgttttgagtacaaatggaatctc
tctggagtgcctctggacaggaggctggacttctttgaatccaattgggcgttttttgct
ggctttggtac-------------------------------------------------
------------------------------ttttgttttgacagcaactggatcacatgc
tgatgaccttgtaagttccccaaggaagcaatggttatgtgcaggattgggaaggcttcc
tatattttgttctgctgatactatttcg--------------------------------
-------------
>PAFTOL004662
------------------------------------------------------------
------------------------------------------------------------
------------------------------------------------------------
------------------------------------------------------------
------------------------------------------------------------
------------------------------------------------------------
------------------------------------------------------------
------------------------------------------------------------
---------ggcagtgtcatgattggaataggggagcaagtctactcagcccttcttttg
agcttcttcttcctagaggtttttgtcacgggtttcataccatatgttgggcaagcactc
aatttcttgcttctttcctggatgtatgcttactattgttttgagtacaaatggaatctt
tctggagtgcctctggacagaaggctggacttttttgaatccaattgggcattttttgct
ggctttggtacatt---tgctttgttcatgct---tcgtctttttccaatgatagattac
gtgatgataactagtgtttgctctttcta-gtttgttttgacagcaacaggatcaaatgc
tgataaccttgtgagttctccaaggaagcagtggttaggtgcaggattgggaaggcttcc
tatattttgtgttgctgatactctttcg--------------------------------
-------------
>PAFTOL004664
------------------------------------------------------------
------------------------------------------------------------
------------------------------------------------------------
------------------------------------------------------------
------------------------------------------------------------
------------------------------------------------------------
------------------------------------------------------------
------------------------------------------------------------
------------------------------------------------------------
------------ttgcaggtttttgtcacgggcttcatgccatatgttgggcaagcactc
aatttcttgcttctttcctggatgtatgcttattattgttttgagtacaaatggaatctt
tctggagtgcctctggacaggagactggatttttttgaatccaattgggcattttttgct
gggtttggtact------------------------------------------------
------------------------------------------------------------
------------------------------------------------------------
------------------------------------------------------------
-------------
>PAFTOL004665
------------------------------------------------------------
------------------------------------------------------------
------------------------------------------------------------
------------------------------------------------------------
------------------------------------------------------------
------------------------------------------------------------
------------------------------------------------------------
------------------------------------------------------------
---------ggcagtgtcatgattggaataggggagcaggtctactcagccctccttttg
agcttcttcttcctagaggtttttgtcatgggtttcataccatatgttgggcaagcactc
aatttcttgcttctttcctggatgtatgcttattattgttttgagtacaaatggaatctt
tctggagtgcctctggacaggaggctggatttttttgaatccaattgggcattttttgct
ggctttggaagcccatgtgtcttggctatttt---ctttttccctcctttgaagagctat
gctgttatggccacgctttttcctct----gtttgttttggcagcaacaggatcacatgc
tgataaccttgtaagttctccaaggaagcagtggttcggtgcaggattgggaaggcttcc
tatattttgtgttgctgatgctctttcg--------------------------------
-------------
>PAFTOL004666
------------------------------------------------------------
------------------------------------------------------------
------------------------------------------------------------
------------------------------------------------------------
------------------------------------------------------------
------------------------------------------------------------
------------------------------------------------------------
------------------------------------------------------------
------------------------------------------------------------
------------ttgcaggtttttgtcacgggcttcataccatatgttgggcaagcactc
aatttcttgcttctttcctggatgtatgcttattattgttttgagtacaaatggaatctt
tctggagtgcctctggacaggagactggatttttttgaatccaattgggcattttttgct
gggtttggtactt-----------------------------------------------
--------------------------------tcgttttgacagcaacaggatcacacgc
tgataaccttgtaagttctccaaggaagcagtggttgggtgcaggattgggaaggcttcc
tatattttgggttgctgatactctttcg--------------------------------
-------------
>PAFTOL004667
------------------------------------------------------------
------------------------------------------------------------
------------------------------------------------------------
------------------------------------------------------------
------------------------------------------------------------
------------------------------------------------------------
------------------------------------------------------------
------------------------------------------------------------
------------------------------------------------------------
------------ttgcaggtttttgtcacgggcttcataccatatgttgggcaagcactc
aatttcttgcttctttcctggatgtatgcttattattgttttgagtacaaatggaatctt
tctggagtgcctctggacaggagactggatttttttgaatccaattgggcattttttgct
gggtttggtact------------------------------------------------
------------------------------------------------------------
------------------------------------------------------------
------------------------------------------------------------
-------------
>PAFTOL004668
------------------------------------------------------------
------------------------------------------------------------
------------------------------------------------------------
------------------------------------------------------------
------------------------------------------------------------
------------------------------------------------------------
------------------------------------------------------------
------------------------------------------------------------
------------------------------------------------------------
------------ttgcaggtttttgtcacgggcttcataccatatgttgggcaagcactc
aatttcttgcttctttcctggatgtatgcttattattgttttgagtacaaatggaatctt
tctggagtgcctctggacaggagactggatttttttgaatccaattgggcattttttgct
gggtttggtactt-----------------------------------------------
--------------------------------tcgttttgacagcaacaggatcacacgc
tgataaccttgtaagttctccaaggaagcagtggttgggtgcaggattgggaaggcttcc
tatattttgggttgctgatactctttcg--------------------------------
-------------
>PAFTOL005024
------------------------------------------------------------
------------------------------------------------------------
------------------------------------------------------------
------------------------------------------------------------
------------------------------------------------------------
------------------------------------------------------------
------------------------------------------------------------
------------------------------------------------------------
---------ggcagtgtcatgattggaattggggagcaagtctactcagccctccttttg
agcatcttcttcctagaggtttttgtcacgggcttcataccatatgttgggcaagcactc
aatttcttgcttctttcctggatgtatgcttattattgttttgagtacaaatggaatctt
tctggagtgcctctggacaggagactggatttttttgaatccaattgggcattttttgct
gggtttggtactgttgctttgtccatcgtttg---acactatgcttccttgatagattat
gtgatgataactagtgtttgctgcttcta-gttcgttttgacagcaacaggatcacatgc
tgataacgttgtaagttctccaaggaagcagtggttgggtgcaggattgggaaggcttcc
tatattttgggttgctgatactctttcg--------------------------------
-------------
>PAFTOL005025
------------------------------------------------------------
------------------------------------------------------------
------------------------------------------------------------
------------------------------------------------------------
------------------------------------------------------------
------------------------------------------------------------
------------------------------------------------------------
------------------------------------------------------------
---------ggcagtgtcatgattggaataggggagcaagtctactcagcccttcttttg
agcttcttcttcctagaggtttttgtcacgggtttcataccatatgttgggcaagcactc
aatttcttgcttctttcctggatgtatgcttattattgttttgagtacaaatggaatctt
tctggagtgcctctggacaggaggctggatttttttgaatccaattgggcattttttgct
ggctttggtact------------------------------------------------
-------------------------------tttgttttgacagcaacaggatcacatgc
tgataaccttgtaagttctccaaggaagcagtggttaggtgcaggattgggaaggcttcc
tatattttgtgttgctgatactctttcg--------------------------------
-------------
>PAFTOL005026
------------------------------------------------------------
------------------------------------------------------------
------------------------------------------------------------
------------------------------------------------------------
------------------------------------------------------------
------------------------------------------------------------
------------------------------------------------------------
------------------------------------------------------------
---------ggcagtgtcatgattggaataggggagcaagtctactcagccctccttttg
agcttcttcttcctasaggtttttgtcacgggyttcatrccatatgttgggcaagcactc
aatttcttrcttctttcctggatgtatgcttattattgytttgagtacaaatggaatctt
tctggagtgcctctggacaggagrctggatttttttgaatccaattgggcattttttgct
ggstttggtact------------------------------------------------
-------------------------------tttgtattgacagcagcaggatcacatgc
tgataaccttgtaagttctccaaggaagcagtggttaggtgcaggattgggaaggcttcc
tatattttgtgttgctgatactctttcg--------------------------------
-------------
>PAFTOL005035
------------------------------------------------------------
------------------------------------------------------------
------------------------------------------------------------
------------------------------------------------------------
------------------------------------------------------------
------------------------------------------------------------
------------------------------------------------------------
------------------------------------------------------------
------------------------------------------------------------
------------ttgcaggtttttgtcacaggcttcatgccatatgttgggcaagcactc
aatttcttrcttctttcctggatgtatgcttattattgttttgagtacaaatggaatctt
tctggagtgcctctggacaggagactggatttttttgaatccaattgggcattttytgct
gggtttggtact------------------------------------------------
------------------------------------------------------------
------------------------------------------------------------
------------------------------------------------------------
-------------
>PAFTOL005042
------------------------------------------------------------
------------------------------------------------------------
------------------------------------------------------------
------------------------------------------------------------
------------------------------------------------------------
------------------------------------------------------------
------------------------------------------------------------
------------------------------------------------------------
------------------------------------------------------------
------------ttgcaggtttttgtcaygggyttcataccatatgttgggcaagcactc
aatttcttgcttctttcctggatgtatgcttattattgttttgagtacaaatggaatctt
tctggagtgcctctggacaggagrctggatttttttgaatccaattgggcattttttgct
ggstttggtactgttgctttgtccatcrtttg---ayactat------------------
------------------------------------------------------------
------------------------------------------------------------
------------------------------------------------------------
-------------
>PAFTOL005043
------------------------------------------------------------
------------------------------------------------------------
------------------------------------------------------------
------------------------------------------------------------
------------------------------------------------------------
------------------------------------------------------------
------------------------------------------------------------
------------------------------------------------------------
------------------------------------------------------------
------------ttgcaggtttttgtcacgggcttcataccatatgttgggcaagcactc
aatttcttgcttctttcctggatgtatgcttattattgttttgagtacaaatggaatctt
tctggagtgcctctggacaggagactggatttttttgaatccaattgggcattttttgct
gggtttggtatttcctttgtg------attgc---ctattctttcacagtgatagattat
gtgatgataactagtgtttgctgcttcta-gttcgttttgacagcaacaggatcacatgc
tgataacgttgtaacttctccaaggaagcagtggttgggtgcaggattgggaaggcttcc
tatattttgggttgctgatactctttcg--------------------------------
-------------
>PAFTOL005047
------------------------------------------------------------
------------------------------------------------------------
------------------------------------------------------------
------------------------------------------------------------
------------------------------------------------------------
------------------------------------------------------------
------------------------------------------------------------
------------------------------------------------------------
---------ggcagtgtcatgattggaataggggagcaggtctactcagccctccttttg
agcttcttcttcctagaggtttttgtcatgggtttcataccgtatgttgggcaagcactc
aatttcttgcttctttcctggatgtatgcttattattgttttgagtacaaatggaatctt
tctggagtgcctctggacaggaggctggatttttttgaatccaattgggcattttttgct
ggctttggtactgttgctttgtccatcgtttg---acactttgcttcctctttttctttt
gtttcttctcattaatttctgttttaaag-gtttgttttggcagcaacaggatcacatgc
tgataaccttgtaagttctccaaggaagcagtggttaggtgcaggattgggaaggcttcc
tatattttgtgttgctgatgctctttcg--------------------------------
-------------
>PAFTOL005169
------------------------------------------------------------
------------------------------------------------------------
------------------------------------------------------------
------------------------------------------------------------
------------------------------------------------------------
------------------------------------------------------------
------------------------------------------------------------
------------------------------------------------------------
------------------------------------------------------------
------------------------------------------------------------
---------------------------------------tttaggtacaaatggaatctt
tctggagtgcctctggacaggaggctggatttttttgaatccaattgggcattttttgct
ggctttggtact------------------------------------------------
------------------------------------------------------------
------------------------------------------------------------
------------------------------------------------------------
-------------
>PAFTOL007498
------------------------------------------------------------
---------------------------tacaggtctagacgacttctaaggcggactggt
cagtgttttctgttcaatgggttcatctttctgggc------------------------
------------------------------------------------------------
------------------------------------------------------------
------------------------------------------------------------
------------------------------------------------------------
------------------------------------------------------------
---------ggcagtgtcatgattggaataggggagcaagtatactcagccctccttttg
agcttcttcttcctagaggtttttgtcacgggtttcataccatatgttgggcaagcactc
aatttcttgcttctttcctggatgtatgcttattattgttttgagtacaaatggaatctt
tctggagtgcctctggacaggaggctggatttttttgaatccaattgggcattttttgct
ggctttggaagcccatgtgtcttggctatttt---ctttttccctcctttgaagagctat
gctgttatggccacacttttccctct----gtttgttttgactgcaacaggatcacatgc
tgataaccttgtaagttctccaaggaagcagtggttaggtgcaggattgggaaggcttcc
tatattttgtgttgctgatactctttcg--------------------------------
-------------
>PAFTOL008060
------------------------------------------------------------
------------------------------------------------------------
------------------------------------------------------------
------------------------------------------------------------
------------------------------------------------------------
------------------------------------------------------------
------------------------------------------------------------
------------------------------------------------------------
------------------------------------------------------------
------------------gtttttgtcacgggcttcatgccatatgttgggcaagcactc
aatttcttgcttctttcctggatgtatgcttattattgttttgagtacaaatggaatctt
tctggagtgcctctggacaggagactggatttttttgaatccaattgggcattttttgct
gggtttggtactt-----------------------------------------------
--------------------------------tcgttttgacagcaacaggatcacatgc
tgataaccttgtaagttctccaaggaagcagtggttgggtgcaggattgggaaggcttcc
tatattttggattgctgatactctttcg--------------------------------
-------------
>PAFTOL008062
------------------------------------------------------------
------------------------------------------------------------
------------------------------------------------------------
------------------------------------------------------------
------------------------------------------------------------
------------------------------------------------------------
------------------------------------------------------------
------------------------------------------------------------
---------ggcagtgtcatgattggaattggggagcaagtctactcagccctccttttg
agcatcttcttcctagaggtttttgtcacgggcttcatgccatatgttgggcaagcactc
aatttcttgcttctttcctggatgtatgcttattattgttttgagtacaaatggaatctt
tctggagtgcctctggacaggagactggatttytttgaatccaattgggcattttttgct
gggtttggaagcccatgtgtcttggctatttt---ctttttccctcctttgaagagctat
gctgttatggccacactttttcctct----gttcgttttgacagcaacaggatcacatgc
tgataaccttgtaagttctccaaggaagcagtggttgggtgtaggattgggaaggcttcc
tatattttggattgctgatactctttcg--------------------------------
-------------
>PAFTOL008063
------------------------------------------------------------
------------------------------------------------------------
------------------------------------------------------------
------------------------------------------------------------
------------------------------------------------------------
------------------------------------------------------------
------------------------------------------------------------
------------------------------------------------------------
---------ggcagtgtcatgattggaattggggagcaagtctactcagccctccttttg
agcatcttcttcctasaggtttttgtcacaggcttcatgccatatgttgggcaagcactc
aatttcttgcttctttcctggatgtatgcttattattgttttgagtacaaatggaatctt
tctggagtgcctctggacaggagactggatttttttgaatccaattgggcattttttgct
gggtttggaagcccatgtgtcttggctatttt---ctttttccctcctttgaagagctat
gctgttatggccacgctttttcctct----gttcgttttgacagcaacaggatcacatgc
tgataaccttgtaagttctccaaggaagcagtggttgggtgtaggattgggaaggcttcc
tatattttggattgctgatactctttcg--------------------------------
-------------
>PAFTOL008417
------------------------------------------------------------
------------------------------------------------------------
------------------------------------------------------------
------------------------------------------------------------
------------------------------------------------------------
------------------------------------------------------------
------------------------------------------------------------
------------------------------------------------------------
------------------------------------------------------------
------------ttgcaggtttttgtcacgggcttcatgccatatgttgggcaagcactc
aatttcttgcttctttcctggatgtatgcttattattgttttgagtacaaatggaatctt
tctggagtgcctctggacaggagactggatttttttgaatccaattgggcattttttgct
gggtttggtactt-----------------------------------------------
--------------------------------tcgttttgacagcaacaggatcacatgc
tgataaccttgtaagttctccaaggaagcagtggttgggtgcaggattgggaaggcttcc
tatattttggattgctgatactctttcg--------------------------------
-------------
>PAFTOL008419
------------------------------------------------------------
------------------------------------------------------------
------------------------------------------------------------
------------------------------------------------------------
------------------------------------------------------------
------------------------------------------------------------
------------------------------------------------------------
------------------------------------------------------------
------------------------------------------------------------
------------ttgcaggtttttgtcacgggcttcatgccatatgttgggcaagcactc
aatttcttgcttctttcctggatgtatgcttattattgttttgagtacaaatggaatctt
tctggagtgcctctggacaggagactggatttttttgaatccaattgggcattttttgct
gggtttggtactk-----------------------------------------------
--------------------------------tcgttttgacagcaacaggatcacatgc
tgataaccttgtaagttttccaaggaagcagtggttgggtgcaggattgggaaggcttcc
tatattttgggttgctgatactctttcg--------------------------------
-------------
>PAFTOL008421
ctgagacagatgcttatacaaggatggcttctctggttaattgggttcaaggaagcatgc
tgccttcacagggttgtcatcttgtgttgcaggtctagacgacttctaaggcggactggt
cagtgttttctgttcaatgggttcatctttctgggc------------------------
------------------------------------------------------------
------------------------------------------------------------
------------------------------------------------------------
------------------------------------------------------------
------------------------------------------------------------
---------ggcagtgtcatgattggaataggggagcaagtctattcagccctccttttg
agcttcttcttcctagaggtttttgtcacgggtttcataccatatgttgggcaagcactc
aatttcttgcttctttcctggatgtatgcttattattgttttgagtacaaatggaatctt
tctggagtgcctctggacaggaggctggatttttttgaatccaattgggcattttttgct
ggctttggtacatttgctttgtcc---attgc---ctattcttttgcaatgatagattat
gtgatgataactagtgtgtgccctttcta-gtttgttttgacagcaacaggatcacatgc
tgataaccttgtaagttcaccaaggaagcagtggttaggcgcaggattgggaaggcttcc
tatattttgtgttgctgatactctttcg--------------------------------
-------------
>PAFTOL008422
------------------------------------------------------------
------------------------------------------------------------
------------------------------------------------------------
------------------------------------------------------------
------------------------------------------------------------
------------------------------------------------------------
------------------------------------------------------------
------------------------------------------------------------
------------------------------------------------------------
------------------------------------------------------------
------------------------------------------------------------
------------------------------------------------------------
------------------------------------------------------------
-------------------------------tttgttttgacagcaacaggatcgcatgc
tgataaccttgtaagttctccaaggaagcagtggttaggcgcaggattgggaaggcttcc
tatattttgtgttgctgatactctttcg--------------------------------
-------------
>PAFTOL008423
ctgagacagatgcttagacaaggatggcttctctggttaattggtttcaaggaagcatgc
tgccttcacagggttgtcatcttgtgttgcaggtctaagcgacttctaaggcggactggt
cagtgttttctgttcaatgggttcatctttctgggc------------------------
------------------------------------------------------------
------------------------------------------------------------
------------------------------------------------------------
------------------------------------------------------------
------------------------------------------------------------
---------ggcagtgtcatgattggaataggggagcaggtctactcagccctccttttg
agcttcttcttcctagaggtttttgtcatgggtttcataccatatgttgggcaagcactc
aatttcttgcttctttcctggatgtatgcttattattgttttgagtacaaatggaatctt
tctggagtccctctggacaggaggctggatttttttgaatccaattgggcattttttgct
ggctttggwagcccatgtgtcttggctatttt---ctttttccctcctttgaagagctat
gctgttatggccacgctttttcctct----gtttgttttggcagcaacaggatcacatgc
tgataaccttgtaagttctccagggaagcagtggttaggtgcaggattgggaaggcttcc
tatattttgtgttgctgatgctctttcg--------------------------------
-------------
>PAFTOL008436
------------------------------------------------------------
---------------------------tataggtctagacgacttctaaggcggactggt
cagtgttttctgttcaatgggttcatctttctgggc------------------------
------------------------------------------------------------
------------------------------------------------------------
------------------------------------------------------------
------------------------------------------------------------
------------------------------------------------------------
---------ggcagtgtcatgattggaataggggagcaaatctactcagccctcctgttg
agcttcttcttcctagaggtttttgtcacgggtttcataccatatgttgggcaagcactc
aatttcttgcttctttcctggatgtatgcttattattgttttgagtacaaatggaatctt
tctggagtgcctctggacaggaggctggatttttttgaatccaattgggcattttttgct
ggctttggaagcccatgtgtcttggctatttt---ctttttccctcctttgaagagctat
gctgttatggccacactttttcctct----gtttgttttgacagcaacaggatcacatgc
tgataaccttgtaaattctccaaggaagcagtggttaggtgcaggattgggaaggcttcc
tatattttgtgttgctgatactctttcg--------------------------------
-------------
>PAFTOL008439
------------------------------------------------------------
------------------------------------------------------------
------------------------------------------------------------
------------------------------------------------------------
------------------------------------------------------------
------------------------------------------------------------
------------------------------------------------------------
------------------------------------------------------------
---------ggcagtgtcatgattggaataggggagcaagtctactcagccctccttttg
agcttcttcttcctagaggtttttgtcacaggtttcataccatatgttgggcaagcactc
aatttcttgcttctttcctggatgtatgcttattattgttttgagtacaaatggaatctt
tctggagtgcctctggacaggaggctggatttttttgaatccaattgggcattttttgct
ggctttggwagcccatgtgtcttggctatttt---ctttttccctcctttgaagagctat
gctgttatggccacactttttcctct----gttcgtcttgacagcaacaggatcacatgc
tgataaccttgtragttctccaaggaagcagtggttaggtgcaggattgggaaggcttac
tatattttrtgttgctgatagtctttcg--------------------------------
-------------
>PAFTOL008881
ctgagacagatgcttggacaaggatggcttctctggttaattggtttcaaggaagcatgc
tgccttcacagggttgtcatcttgtgttgcaggtctagacgacttctaagscggactggt
cagtgttttctgttcaatgggttcatctttctgggc------------------------
------------------------------------------------------------
------------------------------------------------------------
------------------------------------------------------------
------------------------------------------------------------
------------------------------------------------------------
---------ggcagtgtcatgattggaataggggagcaagtctactcagccctccttttg
agcttcttcttcctagaggtttttgtcacgggtttcataccatatgttgggcaagcactc
aatttcttgcttctttcctggatgtatgcttattattgttttgagtacaaatggaatctt
tctggagtgcctctggacaggaggctggatttttttgaatccaattgggcattttttgct
ggctttggtact------------------------------------------------
-------------------------------kttgytttgacagcaacaggatcacatgc
tgataacgttgtaagttctccaagggagcagtggttaggtgcaggattgggaaggcttcc
tatattttgtgttgctgatactctttcg--------------------------------
-------------
>PAFTOL009175
------------------------------------------------------------
------------------------------------------------------------
------------------------------------------------------------
------------------------------------------------------------
------------------------------------------------------------
------------------------------------------------------------
------------------------------------------------------------
------------------------------------------------------------
---------ggcagtgtcatgattggaataggggagcaagtctactcagtcctcctgttg
agcttcttcttcctagaggtg---------------------------------------
------------------------------------------------------------
------------------------------------------------------------
------------------------------------------------------------
------------------------------------------------------------
------------------------------------------------------------
------------------------------------------------------------
-------------
>PAFTOL009179
------------------------------------------------------------
------------------------------------------------------------
------------------------------------------------------------
------------------------------------------------------------
------------------------------------------------------------
------------------------------------------------------------
------------------------------------------------------------
------------------------------------------------------------
------------------------------------------------------------
------------------------------------------------------------
------------------------------------------------------------
------------------------------------------------------------
------------------------------------------------------------
-------------------------------ttcgttttgacagcaacaggatcacacgc
tgataaccttgtaagttctccaaggaagcagtggttgggtgcaggattgggaaggcttcc
tatattttgggttgctgatactctttcg--------------------------------
-------------
>PAFTOL009185
------------------------------------------------------------
------------------------------------------------------------
------------------------------------------------------------
------------------------------------------------------------
------------------------------------------------------------
------------------------------------------------------------
------------------------------------------------------------
------------------------------------------------------------
---------ggcagtgtcatgattggaataggggagcaagtctactcagccctccttttg
agcttcttcttcctagaggtttttgtcacgggtttcataccatatgttgggcaagcactc
aatttcttgcttctttcctggatgtatgcttattattgttttgagtacaaatggaatctt
tctggagtgcctctggacaggaggctggatttttttgaatccaattgggcattttttgct
ggctttggtaatgttgctttgtccatcgtttg---acactatgcttcctctttttctctt
gtttcttctcattaatttctgttttaaag-gtttgttttgacagcaacaggatcacatgc
tgataaccttgtaagttctccaaggaagcagtggttaggtgcaggattgggaaggcttcc
tatattttatgttgctgatactctttcg--------------------------------
-------------
>PAFTOL009187
------------------------------------------------------------
------------------------------------------------------------
------------------------------------------------------------
------------------------------------------------------------
------------------------------------------------------------
------------------------------------------------------------
------------------------------------------------------------
------------------------------------------------------------
---------ggcagtgtcatgattggaataggggagcaggtctactcagccctccttttg
agcttcttcttcctagaggtttttgtcatgggtttcataccatatgttgggcragcactc
aatttcttgcttctttcctggatgtatgcttattattgttttgagtacaaatggaatctt
tctggagtgcctctggacaggaggctggakttttttgaatccaattgggcattttttgct
ggctttggtaytgttrctttgtccattgtttg---acactatgctgcctctttttctttt
gtttcttctcattaatgtctgttttaaag-gtttgttttrgcagcaacaggatcacatgc
tgataaccttgtaagttctccaaggaagcagtggttaggtgcaggattgggaaggcttcc
tgtattttktgttgctgatgctctttcg--------------------------------
-------------
>PAFTOL009189
------------------------------------------------------------
------------------------------------------------------------
------------------------------------------------------------
------------------------------------------------------------
------------------------------------------------------------
------------------------------------------------------------
------------------------------------------------------------
------------------------------------------------------------
------------------------------------------------------------
---------------------------------------ccatatgttgggcaagcactc
aatttcttgcttctttcctggatgtatgcttattattgttttgagtacaaatggaatctt
tctggagtgcctctggacaggagactggatttttttgaatccaattgggcattttttgct
gggtttggtactgttgctttgtccatcgtttg---acactatgcttccttgatagattat
gtgatgataactagtgtttgctgcttcta-gttcgttttgacagcaacaggatcacatgc
tgataacgttgtaagttctccaaggaagcagtggttgggtgcaggattgggaaggcttcc
tatattttgggttgctgatactctttcg--------------------------------
-------------
>PAFTOL009191
------------------------------------------------------------
------------------------------------------------------------
------------------------------------------------------------
------------------------------------------------------------
------------------------------------------------------------
------------------------------------------------------------
------------------------------------------------------------
------------------------------------------------------------
---------ggcagtgtcatgattggaattggggagcaagtctactcagccctccttttg
agcatcttcttcctagaggtttttgtcacgggcttcataccatatgttgggcaagcactc
aatttcttgcttctttcctggatgtatgcttattattgttttgagtacaaatggaatctt
tctggagtgcctctggacaggagactggatttttttgaatccaattgggcattttttgct
gggtttggaagcccatgtgtcttggctatttt---ctttttccctcctttgaagagctat
gctgttatggccacactttttcctct----gttcgttttgacagcaacaggatcacatgc
tgataacgttgtaagttctccaaggaagcagtggytgggtgcaggattgggaaggcttcc
tatattttgggttgctgatactctttcg--------------------------------
-------------
>PAFTOL009193
------------------------------------------------------------
---cttcacagggttgtcatcttgtgttacaggtctaaacgacttctaaggcggactggt
cagtgttttctattcaatgggttcatctttctgggc------------------------
------------------------------------------------------------
------------------------------------------------------------
------------------------------------------------------------
------------------------------------------------------------
------------------------------------------------------------
---------ggcagtgtcatgattggaataggggagcaagtctactcagccctccttttg
agcttcttcttcctagaggtttttgtcacgggtttcataccatatgttgggcaagcactc
aatttcttgcttctttcctggatgtatgcttattattgttttgagtacaaatggaatctt
tctggagtgcctctggacaggaggctggatttttttgaatccaattgggcattttttgct
ggctttggaagcccatgtgtcttggctatttt---ctttttccctcctttgaagagctat
gctgttatggccacactttttcctct----gtttgttttgacagcaacaggatcacatgc
tgataaccttgtaagttctccgaggaagcagtggttaggtgcaggattgggaaggcttcc
tatattttgtgttgctgatactctttcg--------------------------------
-------------
>PAFTOL009195
------------------------------------------------------------
------------------------------------------------------------
------------------------------------------------------------
------------------------------------------------------------
------------------------------------------------------------
------------------------------------------------------------
------------------------------------------------------------
------------------------------------------------------------
---------ggcagtgtcatgattggaattggggagcaagtctactcagccctccttttg
agcatcttcttcctagaggtttttgtcacgggcttcataccatatgttgggcaagcactc
aatttcttgcttctttcctggatgtatgcttattattgttttgagtacaaatggaatctt
tctggagtgcctctggacaggagactggatttttttgaatccaattgggcattttttgct
gggtttggtact------------------------------------------------
------------------------------------------------------------
------------------------------------------------------------
------------------------------------------------------------
-------------
>PAFTOL009199
------------------------------------------------------------
------------------------------------------------------------
------------------------------------------------------------
------------------------------------------------------------
------------------------------------------------------------
------------------------------------------------------------
------------------------------------------------------------
------------------------------------------------------------
---------ggcagtgtcatgattggaattggggagcaagtctactcagccctccttttg
agcatcttcttcctagaggtttttgtcacgggcttcatgccatatgttgggcaagcactc
aatttcttgcttctttcctggatgtatgcttattattgttttgagtacaaatggaatctt
tctggagtgcctctggacaggagactggatttttttgaatccaattgggcattttttgct
gggtttggaagcccatgtgtcttggctatttt---ctttttccctcctttgaagagctat
gctgttatggccacactttttcctct----gttcgttttgacagcaacagggtcacatgc
tgataaccttgtaagttctccaaggaagcagtggttgggtgcaggattgggaaggctccc
tatattttggattgctgatactctttcg--------------------------------
-------------
>PAFTOL009203
------------------------------------------------------------
------------------------------------------------------------
------------------------------------------------------------
------------------------------------------------------------
------------------------------------------------------------
------------------------------------------------------------
------------------------------------------------------------
------------------------------------------------------------
------------------------------------------------------------
------------ttgcaggtttttgtcacgggcttcataccatatgttgggcaagcactc
aatttcttgcttctttcctggatgtatgcttattattgttttgagtacaaatggaatctt
tctggagtgcctctggacaggagactggatttttttgaatccaattgggcattttttgct
gggtttggtact------------------------------------------------
------------------------------------------------------------
------------------------------------------------------------
------------------------------------------------------------
-------------
>PAFTOL009205
------------------------------------------------------------
------------------------------------------------------------
------------------------------------------------------------
------------------------------------------------------------
------------------------------------------------------------
------------------------------------------------------------
------------------------------------------------------------
------------------------------------------------------------
---------ggcagtgtcatgattggaataggggagcaagtctactcagccctccttttg
agcttcttcttcctagaggtttttgtcacgggtttcataccatatgttgggcaagcactc
aatttcttgcttctttcctggatgtatgcttattattgttttgagtacaaatggaatctt
tctggagtgcctctggacaggaggctggatttttttgaatccaattgggcattttttgct
ggctttggtact------------------------------------------------
-------------------------------tttgtattgacagcagcagcatcacatgc
tgataaccttgtaagttctccaaggaagcagtggttaggtgcaggattgggaaggcttcc
tatattttgtgttgctgatactctttcg--------------------------------
-------------
>PAFTOL009209
ctgagacagatgcttagacaaggatggcttctctggttaattggtttcaaggaagcatgc
tgccttcacagggttgtcatcttgtgttgcaggtctaaacgacttctaaggcggactggt
cagtgttttctgttcaatgggttcatctttctgggc------------------------
------------------------------------------------------------
------------------------------------------------------------
------------------------------------------------------------
------------------------------------------------------------
------------------------------------------------------------
---------ggcagtgtcatgattggaataggggagcaggtctactcagccctccttttg
agcttcttcttcctagaggtttttgtcatgggtttcatgccayatgttgggcaagcactc
aatttcttgcttctttcctggatgtatgcttattattgttttgagtacaaatggaatctt
tctggagtgcctctggacaggaggctggatttttttgaatccaattgggcattttttgct
ggctttggaagcccatgtgtcttggctatttt---ctttttccctcctttgaagagctat
gctgttatggccacgctttttcctct----gtttgttttggcagcaacaggatcacatgc
tgataaccttgcaagttctccagggaagcagtggttaggtgcaggattgggaaggcttcc
tatattttgtgttgctgatgctctttcg--------------------------------
-------------
>PAFTOL009215
------------------------------------------------------------
------------------------------------------------------------
------------------------------------------------------------
------------------------------------------------------------
------------------------------------------------------------
------------------------------------------------------------
------------------------------------------------------------
------------------------------------------------------------
------------------------------------------------------------
------------ttgcaggtttttgtcacgggcttcatgccatatgttgggcaagcactc
aatttcttgcttctttcctggatgtatgcctattattgttttgagtacaaatggaatctt
tctggagtgcccctggacaggagactggatttttttgaatccaattgggcattttttgct
gggtttggtactk-----------------------------------------------
--------------------------------ttgytttgacagcaacaggatcacatgc
tgataaccttgtaagttctccaaggaagcagtggttgggtgcaggattgggaaggcttcc
tatattttggattgctgatactctttcg--------------------------------
-------------
>PAFTOL009219
------------------------------------------------------------
------------------------------------------------------------
------------------------------------------------------------
------------------------------------------------------------
------------------------------------------------------------
------------------------------------------------------------
------------------------------------------------------------
------------------------------------------------------------
---------ggcagtgtcatgattggaattggggagcaagtctactcagccctccttttg
agcatcttcttcctagagg-----------------------------------------
-------------tgtcctggatgtatgcttattattgttttgagtacaaatggaatctt
tctggagtgcctctggacaggagactggatttttttgaatccaattgggcattttttgct
gggtttggtact------------------------------------------------
-------------------------------ttcgttttgacagcaacaggatcacatgc
tgataaccttgtaagttctccaaggaagcagtggttgggtgtaggattgggaaggcttcc
tatattttggattgctgataatctttcg--------------------------------
-------------
>PAFTOL009221
---------------------------------------attggtttcaaggaagcatgc
tgccttcacagggttgtcatcttgtgttgcaggtctagacgacttctaaggcggactggt
cagtgttttctgttcaatgggttcatctttctgggc------------------------
------------------------------------------------------------
------------------------------------------------------------
------------------------------------------------------------
------------------------------------------------------------
------------------------------------------------------------
---------ggcagtgtcatgattggaataggggagcaagtctactcagccctccttttg
agctgcttcttcctagaggtttttgtcacaggtttcataccatatgttgggcaagcactc
aatttcttgcttctttcctggatgtatgcttattattgtttygagtacaaatggaatctt
tctggagtgcctctggacaggaggctggatttttttgaatccaattgggcattttttgct
ggctttggtactgt---tgctttgtccattgc---ctattctttcacaatgatagattac
gtgatgataactagtgtttgctgtttcta-gtttgttttgacagcaacaggatcacatgc
tgataaccttgtgagttctccaaggaaacagtgggtaggtgcaggattgggaaggcttcc
tatattttgtgttgctgatactctttcg--------------------------------
-------------
>PAFTOL009223
------------------------------------------------------------
------------------------------------------------------------
------------------------------------------------------------
------------------------------------------------------------
------------------------------------------------------------
------------------------------------------------------------
------------------------------------------------------------
------------------------------------------------------------
---------ggcagtgtcatgattggaattggggagcaagtctactcagccctccttttg
agcatcttcttcctagaggtttttgtcacgggcttcatgccatatgttgggcaagcactc
aatttcttgcttctttcctggatgtatgcttattattgttttgagtacaaatggaatctt
tctggagtgcctctggacaggagactggatttttttgaatccaattgggcattttttgct
gggtttggtactt-----------------------------------------------
--------------------------------tcgttttgacagcaacaggatcacatgc
tgataacattgtaagttctccaaggaagcagtggttgggtgcaggattgggaaggcttcc
tatattttggattgctgatactctttcg--------------------------------
-------------
>PAFTOL009225
------------------------------------------------------------
------------------------------------------------------------
------------------------------------------------------------
------------------------------------------------------------
------------------------------------------------------------
------------------------------------------------------------
------------------------------------------------------------
------------------------------------------------------------
------------------------------------------------------------
------------ttgcaggtttttgtcacgggcttcatgccatacgttgggcaagcactc
aatttcttgcttctttcctggatgtatgcttattattgttttgagtacaaatggaatctt
tctggagtgcctcwggacaggagactggatttttttgaatccaattgggcattttttgct
gggtttggtactt-----------------------------------------------
--------------------------------tcgttttgacagcaacaggatcacatgc
tgataaccttgtaagttctccaaggaagcagtggttgggtgcaggattgggaagacttcc
tatattttggattgctgatactctttcg--------------------------------
-------------
>PAFTOL009227
------------------------------------------------------------
------------------------------------------------------------
------------------------------------------------------------
------------------------------------------------------------
------------------------------------------------------------
------------------------------------------------------------
------------------------------------------------------------
------------------------------------------------------------
------------------------------------------------------------
------------ttgcaggtttttgtcacgggcttcataccatatgttgggcaagcactc
aatttcttgcttctttcctggatgtatgcttattattgttttgagtacaaatggaatctt
tctggagtgcctctggacaggagactggatttttttgaatccaattgggcattttttgct
gggtttggaagcccatgtgtcttggctatttt---ctttttccctcctttgaagagctat
gctgttatggccacactttttcctct----gttcgttttgacagcaacaggatcacatgc
tgataacgttgtaacttctccaaggaagcagtggttgggtgcaggattgggaaggcttcc
tatattttgggttgctgatactctttcg--------------------------------
-------------
>PAFTOL009229
------------------------------------------------------------
------------------------------------------------------------
------------------------------------------------------------
------------------------------------------------------------
------------------------------------------------------------
------------------------------------------------------------
------------------------------------------------------------
------------------------------------------------------------
---------ggcagtgtcatgattggaataggggagcaagtctactcagccctccttttg
agcttcttcttcctagaggtttttgtcacgggtttcataccatatgttgggcaagcactc
aacttcttgcttctttcctggatgtatgcttactattgttttgagtacaaatggaatctt
tctggagtgcctctggacaggaggctggatttttttgaatccaattgggcattttttgct
ggctttggtatttcttctgtg------attgc---ctattcttttgcactgatagattac
gtgatgataactagtgtttgctctttcta-gtttgttttgacagcaacaggatcacatgc
tgatcaccttgtaagttctccaaggaagcagtggttaggtgcaggattgggaaggcttcc
tatattttgtgttgctgatactctttcg--------------------------------
-------------
>PAFTOL009231
------------------------------------------------------------
------------------------------------------------------------
------------------------------------------------------------
------------------------------------------------------------
------------------------------------------------------------
------------------------------------------------------------
------------------------------------------------------------
------------------------------------------------------------
---------ggcagtgtcatgattggaataggggagcaagtctactcagccctccttttg
agcttcttcttcctagaggtttttgtcacgggtttcataccatatgttgggcaagcactc
aatttcttgcttctttcctggatgtatgcttactattgttttgagtacaaatggaatctt
tctggagtgcctctggacaggaggctggatttttttgaatccaattgggcattttttgct
ggctttggaagcccatgtgtcttggctatttt---ctttttccctcctttgaagagctat
gctgttatggccacactttttcctct----gtttgttttgacagcaacaggatcacatgc
tgataaccttgtaagttctccaaggaagcagtggttaggtgcaggattgggaagg-----
------------------------------------------------------------
-------------
>PAFTOL009233
---------------------------------------------------------tgc
tgcctccacagggttgtcatcttgtgttgcaggtctagacgacttctaaggcggactggt
cagtgttttctgttcaatggg---------------------------------------
------------------------------------------------------------
------------------------------------------------------------
------------------------------------------------------------
------------------------------------------------------------
------------------------------------------------------------
---------------------------------------------------------ttc
atctttctgggyttgcaggtttttgtcacgggtttcataccatacgtcgggcaagcactc
aatttcttgcttctttcctggatgtatgcttattactgctttgagtacaaatggaatctt
tctggagtgcctctggacargaggctggatttttttgaatccaattgggcattttttgct
ggctttggtact------------------------------------------------
------------------------------------------------------------
------------------------------------------------------------
------------------------------------------------------------
-------------
>PAFTOL009235
------------------------------------------------------------
------------------------------------------------------------
------------------------------------------------------------
------------------------------------------------------------
------------------------------------------------------------
------------------------------------------------------------
------------------------------------------------------------
------------------------------------------------------------
---------ggcagtgtcatgattgtaataggggagcaagtctactcagctctcctgttg
agcttcttcttcctagaggt----------------------------------------
--------------------------------------gtttaggtacaaatggaatctc
tctggagtgcctytggacaggaggctggacttctttgaatccaattgggcgttttttgct
ggctttggtact------------------------------------------------
-------------------------------tttgttttgacagcaactggatcacatgc
tgataaccttgtaagttccccaaggaagcaatggttaggtgcaggattgggaaggcttcc
tatattttgttcagctgatactctttcg--------------------------------
-------------
>PAFTOL009237
------------------------------------------------------------
------------------------------------------------------------
------------------------------------------------------------
------------------------------------------------------------
------------------------------------------------------------
------------------------------------------------------------
------------------------------------------------------------
------------------------------------------------------------
------------------------------------------------------------
------------------------------------------------------------
------------------------------------------------------------
------------------------------------------------------------
------------------------------------------------------------
-------------------------------tttgttttgacagcaactggatcacacgc
tgataaccttgtaagttccccaaggaagcaatggttaggcgcaggattgggaaggcttcc
tatattttgttcagctgatactctttcg--------------------------------
-------------
>PAFTOL009239
------------------------------------------------------------
------------------------------------------------------------
------------------------------------------------------------
------------------------------------------------------------
------------------------------------------------------------
------------------------------------------------------------
------------------------------------------------------------
------------------------------------------------------------
---------ggcagtgtcatgattggaataggggagcaagtctactcagccctccttttg
agcttcttcttcctagaggtttttgtcacgggtttcataccatatgttgggcaagcactc
aatttcttgcttctttcctggatgtatgcttattattgttttgagtacaaatggaatctt
tctggagtgcctctggacaggaggctggatttttttgaatccaattgggcattttttgct
ggctttggtactgttgctttgtccatcattgc---ctattctttcgcaatgatagattac
gcgatgataacgagtgtttgctctttcta-gtttgttttgactgcaacaggatcacatgc
tgataaccttgtaagttctccaaggaagcagtggttaggtgcaggattgggaaggcttcc
tatattttgtgttgctgatactctttcg--------------------------------
-------------
>PAFTOL009241
------------------------------------------------------------
------------------------------------------------------------
------------------------------------------------------------
------------------------------------------------------------
------------------------------------------------------------
------------------------------------------------------------
------------------------------------------------------------
------------------------------------------------------------
------------------------------------------------------------
------------------------------------------------------------
------------------------------------------------------------
------------------------------------------------------------
------------------------------------------------------------
-------------------------------ttcgttttgacagcaacaggatcacatgc
tgataaccttgtaagttctccaaggaagcagtggttgggtgcaggattgggaaggcttcc
tatattttggattgctgatactctttcg--------------------------------
-------------
>PAFTOL009243
------------------------------------------------------------
------------------------------------------------------------
------------------------------------------------------------
------------------------------------------------------------
------------------------------------------------------------
------------------------------------------------------------
------------------------------------------------------------
------------------------------------------------------------
------------------------------------------------------------
------------ttgcaggtttttgtcatgggtttcataccatatgttgggcaagcactc
aatttcttgcttctttcctggatgtatgcttattattgttttgagtacaaatggaatctt
tctggagtgcctctggacaggaggctggatttttttgaatccaattgggcattttttgct
ggctttggtactgttgctttgtccatcgtttg---acactacgcttcctctttttctttt
gtttcttctcattaatttctgttttagag-gtttgttttgacagcaacaggatcacatgc
tgataaccttgtaagttctccaaggaagcagtggttaggtgcaggattgggaaggcttcc
tatattttgtgttgctgatgctttttcg--------------------------------
-------------
>PAFTOL009255
------------------------------------------------------------
---------------------------tacaggtctaaacgacttctaaggcggactggt
cagtgttttctgttcaatgggttcatctttctgggc------------------------
------------------------------------------------------------
------------------------------------------------------------
------------------------------------------------------------
------------------------------------------------------------
------------------------------------------------------------
---------ggcagtgtcctgattggaataggggagcaggtctactcagccctccttttg
agcttcttcttcctagaggtttttgtcacgggtttcataccatatgttgggcaagcactc
aatttcttgcttctttcctggatgtatgcttattattgttttgagtacaaatggaatctt
tctggagtgcctctggacaggaggctggatttttttgaatccaattgggcattttttgct
ggctttggtactgttgttttgtccatcgtttg---acactatgcttcctc---tttttct
cttgtttcttctcattaattctgttt----taaagttttgacagcaacaggatcacatgc
tgataaccttgtaagttctccaaggaagcagtggttaggtgcaggattgggaaggcttcc
tatattttctgttgctgatactctttcg--------------------------------
-------------
>PAFTOL009257
------------------------------------------------------------
------------------------------------------------------------
------------------------------------------------------------
------------------------------------------------------------
------------------------------------------------------------
------------------------------------------------------------
------------------------------------------------------------
------------------------------------------------------------
---------ggcagtgtcctgattggaataggggagcaggtctactcagccctccttttg
agcttcttcttcctagaggtttttgtcacgggtttcataccatatgttgggcaagcactc
aatttcttgcttctttcctggatgtatgcttattattgttttgagtacaaatggaatctt
tctggagtgcctctggacaggaggctggatttttttgaatccaattgggcattttttgct
ggctttggtactgttgttttgtccatcgtttg---acactatgcttcctc---tttttct
cttgtttcttctcattaattctgttt----taaagttttgacagcaacaggatcacatgc
tgataaccttgtaagttctccaaggaagcagtggttaggtgcaggattgggaaggcttcc
tatattttgtgttgctgatactctttcg--------------------------------
-------------
>PAFTOL009259
------------------------------------------------------------
------------------------------------------------------------
------------------------------------------------------------
------------------------------------------------------------
------------------------------------------------------------
------------------------------------------------------------
------------------------------------------------------------
------------------------------------------------------------
---------ggcagtgtcatgattggaataggggagcaagtatactcagccctccttttg
agcttcttcttcctagaggtttttgtcacgggtttcataccatatgttgggcaagcactc
aatttcttgcttctttcctggatgtatgcttattattgttttgrgtacaaatggaatctt
tctggagtgcctctggacaggaggctggatttttttgaatccaattgggcattttttgct
ggctttggtactgttgctttgtccattattgc---ctattcttttgcaatgatagattac
gtgatgataacgactgtttgctctttcta-gtttgttttgacygcaacaggatcacatgc
tgataaccytgtaagttctccaaggaagcagtggttaggtgcaggattgggaaggcttcc
tatattttgtgttgctgatactctttcg--------------------------------
-------------
>PAFTOL009263
------------------------------------------------------------
---------------------------tacaggtctaaacgacttctaaggcggactggt
cagtgttttctgttcaatgggttcatctttctgggc------------------------
------------------------------------------------------------
------------------------------------------------------------
------------------------------------------------------------
------------------------------------------------------------
------------------------------------------------------------
---------ggcagtgtcatgattggaataggggagcaggtctactcagccctccttttg
agcttcttcttcctagaggtttttgtcatgggtttcataccatatgttgggcaagcactc
aatttcttgcttctttcctggatgtatgcttattattgttttgagtacaaatggaatctt
tctggagtgcctctggacaggaggctggatttttttgaatccaattgggcattttttgct
ggctttggtactgttgctttgtccatcatttg---acactatgctgcctctttttctttt
gtttcttctcattaatgtctgttttaaag-gtttgttttggcagcaacaggatcacatgc
tgataaccttgtgagttctccaaggaagcagtggttaggtgcaggattgggaaggcttcc
tatattttgtgttgctgatgctctttcg--------------------------------
-------------
>PAFTOL009267
------------------------------------------------------------
------------------------------------------------------------
------------------------------------------------------------
------------------------------------------------------------
------------------------------------------------------------
------------------------------------------------------------
------------------------------------------------------------
------------------------------------------------------------
------------------------------------------------------------
------------ttgcaggtttttgtcactggtttcataccatatgttgggcaagcactc
aatttcctacttctttcmtggatgtatgcttactattgttttgagtacaaatgraatctm
tctggartgcctctggacaggaggctggacttctttgaatccaattgggcattttttgct
ggctttggaagcccatgtgtcttggctatttt---ctttttctctcctttgaagagctat
gctgttatggccacactttttcctct----gtttgttttgacagcaastggatcacacgc
tgagaaccttgtaagttccccaaggaagcaatggtttggtgcaggattgggaaggcttcs
tatattttgttcagctgatactctttcg--------------------------------
-------------
>PAFTOL009269
---------------------------tttcccc--------------------------
-------------ctttctttttctgttgcagtgt-------------------------
-----atctatattgaattcattcgtcattccg---------------------------
---------acactgcaatggatcttgcctgatcgttgccctcatattatttatgaagag
atatgcagatatggagctatatctaacatctatttggcaatgcgcaaattcmtgatacaa
ctcttttatgtg------------------------------------------------
------------------------------------------------------------
---------------------------------------------------------agt
acttattttggcagtgtcatgattgtaataggggagcaagtctactcagccctcctgttg
agcttcttcttcctagaggtttttgtcactggtttcataccatatgttgggcaagcactc
aatttcctgcttctttcctggatgtatgcttactattgttttgagtacaaatggaatctc
tctggagtgcctctggacaggaggctggacttctttgaatccaattgggcgttttttgct
ggctttggtacc------------------------------------------------
-------------------------------tttgytttggcagcaactggatcacacgc
tgataaccttttaagttgcccaaggaagcaatggttaggtgcaggattgggaaggcttcc
tatattttcttcagctgatactctttcg--------------------------------
-------------
>PAFTOL009271
------------------------------------------------------------
------------------------------------------------------------
------------------------------------------------------------
------------------------------------------------------------
------------------------------------------------------------
------------------------------------------------------------
------------------------------------------------------------
------------------------------------------------------------
---------ggcagtgtcatgattggaataggggagcaagtttactcagcccttcttttg
agcttcttcttcctagaggtttttgtcacgggtttcataccatatgttgggcaagcactc
aatttcttgcttctttcctggatgtatgcttactattgttttgagtacaaatggaatctt
gctggagtgcctctggacaggaggctggatttttttgaatccaattgggcattttttgct
ggctttggtaca------------------------------------------------
-------------------------------tttgttttgacagcaacaggatcacatgc
tgataaccttgtaagttctccaaggaagcagtgkttaggtgcaggattgggaaggcttcc
tatattttgtgttgctgatactctttcg--------------------------------
-------------
>PAFTOL009279
------------------------------------------------------------
------------------------------------------------------------
------------------------------------------------------------
------------------------------------------------------------
------------------------------------------------------------
------------------------------------------------------------
------------------------------------------------------------
------------------------------------------------------------
---------ggcagtgtcatgattggaattggggagcaagtctactcagccctccttttg
agcatcttcttcctagaggtgagccgaccaagatgactaccatatgttgggcaagcactc
aatttcttgcttctttcctggatgtatgcttattattgttttgagtacaaatggaatctt
tctggagtgcctctggacaggagactggatttttttgaatccaattgggcattttttgct
gggtttggtact------------------------------------------------
-------------------------------ttcgttttgacagcaacaggatcacacgc
tgataaccttgtaagttctccaaggaagcagtggttgggtgcaggattgggaaggcttcc
tatattttgggttgctgatactctttcg--------------------------------
-------------
>PAFTOL009281
------------------------------------------------------------
------------------------------------------------------------
------------------------------------------------------------
------------------------------------------------------------
------------------------------------------------------------
------------------------------------------------------------
------------------------------------------------------------
------------------------------------------------------------
------------------------------------------------------------
------------ttgcaggtttttgtcacgggtttcataccatatgttgggcaagcactc
aatttcttgcttctttgctggatgtatgcttattattgttttgagtacaaatggaatctt
tctggagtgcctctggacaggaggctggatttttttgaatccaattgggcattttttgct
ggctttggtact------------------------------------------------
------------------------------------------------------------
------------------------------------------------------------
------------------------------------------------------------
-------------
>PAFTOL009283
------------------------------------------------------------
------------------------------------------------------------
------------------------------------------------------------
------------------------------------------------------------
------------------------------------------------------------
------------------------------------------------------------
------------------------------------------------------------
------------------------------------------------------------
------------------------------------------------------------
------------ttgcaggtttttgtcacgggcttcatgccatatgttgggcaagcactc
aatttcttgcttctttcctggatgtatgcttattattgttttgagtacaaatggaatctt
tctggagtgcctctggacaggagactggatttttttgaatccaattgggcattttttgct
gggtttggtactt-----------------------------------------------
--------------------------------tcgttttgacagcaacaggatcacatgc
tgataaccttgtaagttctccaaggaagcagtggttgggtgcaggattgggaaggcttcc
tatattttggattgctgatactctttcg--------------------------------
-------------
>PAFTOL009285
------------------------------------------------------------
------------------------------------------------------------
------------------------------------------------------------
------------------------------------------------------------
------------------------------------------------------------
------------------------------------------------------------
------------------------------------------------------------
------------------------------------------------------------
---------ggcagtgtcatgattgtaataggggagcaagtctactcagccctcctgttg
agcttcttcttcctagaggtgtttgtcactggtttcataccatatgtcgggcaagcactc
aatttcctgcttctttcctggatgtatgcttactattgttttgagtacaaatggaatctc
tgtggagtgcctctggacaggaggctggacttctttgaatccaattgggcgttttttgct
ggctttggtact------------------------------------------------
-------------------------------tttgttttgacagcaactggatcacayrc
tgata---ttgtaagttccccaaggaagcaatgg---ggtgcakgattgggaaggcttcc
tatattttgttcagctgatactctttca--------------------------------
-------------
>PAFTOL009287
------------------------------------------------------------
------------------------------------------------------------
------------------------------------------------------------
------------------------------------------------------------
------------------------------------------------------------
------------------------------------------------------------
------------------------------------------------------------
------------------------------------------------------------
---------ggcagtgtcatgattggaattggggagcaagtctactcagccctccttttg
agcatcttcttcctagaggtttttgtcacgggcttcataccatatgttgggcaagcactc
aatttcttgcttctttcctggatgtatgcttattattgttttgagtacaaatggaatctt
gctggagtccctctggacaggagactggatttttttgaatccaattgggcattttttgct
gggtttggaagcccatgtgtcttggctatttt---ctttttccctcctttgaagagctat
gctgttatggccacactttttcctct----gttcgttttgacagcaacaggatmacatgc
tgataatgttgtaacttctccaaggaagcagtggttgggtgcaggattgggaaggcttcc
tatattttgggttgctgatactctttcg--------------------------------
-------------
>PAFTOL009289
------------------------------------------------------------
------------------------------------------------------------
------------------------------------------------------------
------------------------------------------------------------
------------------------------------------------------------
------------------------------------------------------------
------------------------------------------------------------
------------------------------------------------------------
------------------------------------------------------------
------------ttgcaggtttttgtcatgggtttcataccatatgttgggcaagcactc
aatttcttgcttctttcctggatgtatgcttattattgttttgagtacaaatggaatctt
tctggagtgcctctggacaggaggctggatttttttgaatccaattgggcattttttgct
ggctttggtact------------------------------------------------
------------------------------------------------------------
------------------------------------------------------------
------------------------------------------------------------
-------------
>PAFTOL009291
------------------------------------------------------------
------------------------------------------------------------
------------------------------------------------------------
------------------------------------------------------------
------------------------------------------------------------
------------------------------------------------------------
------------------------------------------------------------
------------------------------------------------------------
------------------------------------------------------------
------------ttgcaggtttttgtcacgggcttcataccatatgttgggcaagcactc
aatttcttgcttctttcctggatgtatgcttattattgttttgagtacaaatggaatctt
tctggagtgcctctggacaggagactggatttttttgaatccaattgggcattttttgct
gggtttggaagcccatgtgtcttggctatttt---ctttttccctcctttgaagagctat
gctgttatggccacactttttcctct----gttcgttttgacagcaacaggatcrcatgc
tgataatgttgtaacttctccaaggaagcagtggttgggtgcaggattgggaaggcttcc
tatattttgggttgctgatactctttcg--------------------------------
-------------
>PAFTOL009293
------------------------------------------------------------
------------------------------------------------------------
------------------------------------------------------------
------------------------------------------------------------
------------------------------------------------------------
------------------------------------------------------------
------------------------------------------------------------
------------------------------------------------------------
------------------------------------------------------------
------------ttgcaggtttttgtcacgggcttcatgccatatgttgggcaagcactc
aatttcttgcttctttcctggatgtatgcttattattgttttgagtacaaatggaatctt
tctggagtgcctctggacaggagactggatttttttgaatccaattgggcattttttgct
gggtttggwagcccatgtgtcttggctatttt---ctttttccctcctttgragagctat
gctgttatggccacactttttcctct----gttcgttttgacagcaacaggatcacatgc
tgatawccttgtaagttctccaaggaagcagtggttgggtgcaggattgggaaggctccc
tatattttggattgctgatactctttcg--------------------------------
-------------
>PAFTOL009295
------------------------------------------------------------
---------------------------tacaggtctaaacgacttctaaggcggactggt
cagtgttttctattcaatgggttcatctttctgggc------------------------
------------------------------------------------------------
------------------------------------------------------------
------------------------------------------------------------
------------------------------------------------------------
------------------------------------------------------------
------------------------------------------------------------
------------------------------------------------------------
------------------------------------------------------------
------------------------------------------------------------
------------------------------------------------------------
------------------------------------------------------------
------------------------------------------------------------
------------------------------------------------------------
-------------
>PAFTOL009297
------------------------------------------------------------
------------------------------------------------------------
------------------------------------------------------------
------------------------------------------------------------
------------------------------------------------------------
------------------------------------------------------------
------------------------------------------------------------
------------------------------------------------------------
---------ggcagtgtcatgattggaataggggagcaagtctactcagccctccttttg
agcttcttcttcctagagaatggactaagaccaaaggtgtcactaggttgcctttactta
tgtggaccattggtagtctggatgtatgcttattattgttttgagtacaaatggaatctt
tctggagtgcctctggacaggaggctggatttttttgaatcmaattgggcattttttgct
ggctttggtactgttgctttgtccatcattgc---ctattctttcgcaatgatagattac
gcgatgataacgagtgtttgctctttcta-gtttgttttgactgcaacaggatcacatgc
tgataaccttgtaagttctccaaggaagcagtggttaggtgcaggattgggaaggcttcc
tatattttgtgttgctgatactctttcg--------------------------------
-------------
>PAFTOL009299
------------------------------------------------------------
------------------------------------------------------------
------------------------------------------------------------
------------------------------------------------------------
------------------------------------------------------------
------------------------------------------------------------
------------------------------------------------------------
------------------------------------------------------------
---------ggcagtgtcatgattggaattggggagcaggtctactcagccctccttttg
agcttcttcttcctagaggtttttgtcatgggtttcataccatatgttgggcaagcactc
aatttcttgcttctttcctggatgtatgcttattattgttttgagtacaaatggaatctt
tctggagtgcctctggacaggaggctggatttttttgaatccaattgggcattttttgct
ggctttggaagcccatgtgtcttggctatttt---ctttttccctcctttgaagagctat
gctgttatggccacgctttttcctcw----gtttgttttggcagcaacaggatcacatac
tgataaccttgtaagttctccaaggaagcagtggttaggtgcaggattggaaaggcttcc
tatattttgtgttgctgatgctctttcg--------------------------------
-------------
>PAFTOL009301
------------------------------------------------------------
------------------------------------------------------------
------------------------------------------------------------
------------------------------------------------------------
------------------------------------------------------------
------------------------------------------------------------
------------------------------------------------------------
------------------------------------------------------------
---------ggcagtgtcatgattggaataggggagcaggtctactcagccctccttttg
agcttcttcttcctagaggt----------------------------------------
--------------------------------------gtttaggtacaaatggaatctt
tctggagtgcctctggacaggaggctggatttttttgaatccaattgggcattttttgct
ggctttggtact------------------------------------------------
-------------------------------kttgttttggcagcaacaggatcacatgc
tgataaccttgtgagttctccaaggaagcagtggttaggtgcaggattgggaaggcttcc
tatattttgtgttgctgatgctctttcg--------------------------------
-------------
>PAFTOL009303
------------------------------------------------------------
------------------------------------------------------------
------------------------------------------------------------
------------------------------------------------------------
------------------------------------------------------------
------------------------------------------------------------
------------------------------------------------------------
------------------------------------------------------------
------------------------------------------------------------
------------ttgcaggtttttgtcatgggtttcataccatatgttgggcaagcactc
aatttcttgcttctttcctggatgtatgcttattattgttttgagtacaaatggaatctt
tctggagtgcctctggatcggaggctggatttttttgaatccaattgggcattttttgct
ggctttggtactgttgctttgtccatcgtttg---gcactat------------------
------------------------------------------------------------
------------------------------------------------------------
------------------------------------------------------------
-------------
>PAFTOL009311
------------------------------------------------------------
------------------------------------------------------------
------------------------------------------------------------
------------------------------------------------------------
------------------------------------------------------------
------------------------------------------------------------
------------------------------------------------------------
------------------------------------------------------------
------------------------------------------------------------
------------gtgcaggtttttgccactggtttcataccktatgttgggaaagsactc
aatttcttgcttctttcctggatgtatgcttattactgttttgagtacaaatggaatctt
tctggagtgcctctggacaggaggctggatttctttgaatccaattgggcattttttgct
ggctttggaagcccatgtgtcttggctatttt---ctttttcccccctttgaagagctat
gctgtcatggccacactttttcctct----gtttgttttgacagcaacaggatcacatgc
tgataaccttgtaggttctccgaggaagcagtggttaggtgcgggattgggaaggcttcc
tatattttgtgctgctgatactctttcg--------------------------------
-------------
>PAFTOL009313
------------------------------------------------------------
---cttcaycgggtagtcatcttgtgttacaggtccagaagactgctaatccgaacaggt
caatgttttctgttcaatgggttcatctttttgggc------------------------
------------------------------------------------------------
------------------------------------------------------------
------------------------------------------------------------
------------------------------------------------------------
------------------------------------------------------------
---------rgcagtatcatgattggaataggggagcagatctactcagtcctcctctta
agcttcttcgttctagaggttgttgccactggtttyataccatatgttgggaaagcactc
aatttcttgctccactcctggatgtatgcttattactgttttgagtacaaatggaatctt
tctggagtgcctttggacaggaggctggacttctttgaatccaactgggcattttttgct
ggatttggaagcccttgtgtcttggctatttt---ctttttcccccctttgaagagctat
gctatcatggccacactttttcccct----gtttgttttgacagcarcaggatcaaatgc
tgataacctcataagttstccaaggaagcagtggttaggtgcaggattgagaaggattcc
tatattctatgctgctgatactctctcg--------------------------------
-------------
>PAFTOL009315
------------------------------------------------------------
------------------------------------------------------------
------------------------------------------------------------
------------------------------------------------------------
------------------------------------------------------------
------------------------------------------------------------
------------------------------------------------------------
------------------------------------------------------------
------------------------------------------------------------
---------------------------------------------gttgggaaggcactc
aatttcttacttctttcctggatgtatgcttattactcttttgagtacaaatggaatctt
tccggagtgcctctagacaggaggctggacttttttgaatccaattgggcattttttgct
ggctttggtact------------------------------------------------
------------------------------------------------------------
------------------------------------------------------------
------------------------------------------------------------
-------------
>PAFTOL009319
---------------------------cttctctggttaattggtttcaaggaagcatgt
tgtcttcacagggttgtcatcctatgttacaggtgcagaagacttctacttcgaactggt
caatgttttctgttcaatggg---------------------------------------
------------------------------------------------------------
------------------------------------------------------------
------------------------------------------------------------
------------------------------------------------------------
------------------------------------------------------------
---------------------------------------------------------ttc
atctttctgggcgtgcaggtttttgccactggtttcataccatatgttgggaaagcactc
aatttcttgcttctttcctggatgtatgcttattactcttttgagtacaaatggaatctt
tctggagtgcctctggacaggaggctggacttttttgaatccaattgggcattttttgct
ggctttggtactgtctctttgtccgtcrttgc---ctatcctttggctatgatagattac
atgatgatgactggcatttggtctttcta-gtttgttttggcagcgactggatcacatgc
tgataaccttgtaagttcttcaaggaagcagtggttaggtgtgggattgggaaggcttcc
tatattttgtgctgctgatacgctttcg--------------------------------
-------------
>PAFTOL009321
------------------------------------------------------------
------------------------------------------------------------
------------------------------------------------------------
------------------------------------------------------------
------------------------------------------------------------
------------------------------------------------------------
------------------------------------------------------------
------------------------------------------------------------
---------ggcagtgtcatgattggaattggggagcaagtctactcagctctcctcttg
agcttcttcttcctagaggtttttgccactggtttcataccatatgttgggaaagcactc
aatttcttacttctttcctggatgtatgcttattactcttttgagtacaaatggaatctt
tctggagtgcctctgggcaggaggctggacttttttgaatccaattgggcattttttgct
ggctttggtactgtttctttgtccattgtttg---gaattgtccttcctccttatgtctt
tttattttttcccccattaatctaag----ctttgttttggcagcaactggttcacatgt
tgataaccttgtaagttccccaaggaagcagtggttacgtgtgggattgggaaggcttcc
tatattttgtgctgctgatacactttcg--------------------------------
-------------
>PAFTOL013501
------------------------------------------------------------
------------------------------------------------------------
------------------------------------------------------------
------------------------------------------------------------
------------------------------------------------------------
------------------------------------------------------------
------------------------------------------------------------
------------------------------------------------------------
------------------------------------------------------------
------------------------------------------------------------
------------------------------------------------------------
------------------------------------------------------------
------------------------------------------------------------
-------------------------------ttcgttttgacagcaacaggatcacatgc
tgataacgttgtaagttctccaaggaagcagtggttgggtgcaggattgggaaggcttcc
tatattttgggttgctgatactctttcg--------------------------------
-------------
>SRR5036296
------------------------------------------------------------
------------------------------------------------------------
------------------------------------------------------------
------------------------------------------------------------
------------------------------------------------------------
------------------------------------------------------------
------------------------------------------------------------
------------------------------------------------------------
------------------------------------------------------------
------------------------------------------------------------
---------------------------------------tttaggtacaagtggaatctt
tctggagtgcctctggacaggaggctggatttttttgaatccaattgggcattttttgct
ggctttggtactgt---tgctttgtccatcat---cttctctttcgccatgatagattac
gtgatgataactagtgtttgctctttcta-gtttgttttggcagcaacaggatcacatac
tgataaccttgtaagttctccaaggaagcagtggttaggtgcaggattggaaaggcttcc
tatattttgtgttgctgatgctctttcg--------------------------------
-------------
>SRR5137211
ctgagacagatgcttagacaaggatggyttctctggttaattggtttcaaggaagcatgc
tgccttcacagggttgtcatcttgtgttgcaggtctaaacgacttctaaggcggactggt
cagtgttttctgttcaatgggttcatctttctgggcagtgtatatatattgaattcatta
gtcattccgacactacaatggattttgcctgatcattgccctcatattgtttatgaagag
atatgcagacatggagctctatctaacctctatttggcaatgcgcaaagttctgatacaa
ctcttctatgtgttttggttctatcccttatacatattcagcatcatactgagcactatt
tggtacaatgacatagcacaacaagggttcattgcaatgggagaacatcagccttctagt
gcccataagacaactgaagaaaaggcatcaagtgggcaaaatgctgttccagataaacct
gctggccttggaggtgtcatgattggaattggggagcaggtctactcagccctccttttg
agcttcttcttcctagaggtttttgtcatgggtttcataccatatgttgggcaagcactc
aatttcttgcttctttcctggatgtatgcttattattgtattgggtacaaatggaatctt
tctggagtgcctctggacaggaggctggatttttttgaatccaattgggcattttttgct
ggctttggaagcccatgtgtcttggctatttt---ctttttccctcctttgaagagctat
gctgttatggccacgctttttcctct----gtttgttttggcagcaacaggatcacatac
tgatgaccttgtaagttctccaaggaagcactggttaggtgcaggattggaaaggcttcc
tatattttgtgttgctgatgctctttcg--------------------------------
-------------
>SRR5137212
t-----------------------------------------------------------
------------------------tgatgcaggt--------------------------
-----gttttggttctatccctt-------------------------------------
------------------------------------------------------------
------------------------------------------------------------
------------------------------------------------------------
------------------------------------------------------------
------------------------------------------------------------
-----------------------------------atatgtattcagcatcatactgagc
actatttggtggttgcaggtttttgtcactggtttcataccatatgttgggcaagcactc
aatttcttgcttctttcctggatgtatgcttattattgttttgagtacaaatggaatctt
tctggagtgcctttggataggaggctggacttctttgaatccaattgggcattttttgct
ggctttggtact------------------------------------------------
------------------------------------------------------------
------------------------------------------------------------
------------------------------------------------------------
-------------
>SRR5137213
------------------------------------------------------------
------------------------------------------------------------
------------------------------------------------------------
------------------------------------------------------------
------------------------------------------------------------
------------------------------------------------------------
------------------------------------------------------------
------------------------------------------------------------
------------------------------------------------------------
------------------------------------------------------------
------------------------------------------------------------
------------------------------------------------------------
------------------------------------------------------------
-------------------------------tttgttttggcagcaacaggatcacatgc
tgataaccttgtgagttctccaaggaagcagtggttaggtgcaggattgggaaggcttcc
tatattttgtgttgctgatgctctttcg--------------------------------
-------------
>SRR7905849
ctgagacagatgcttagacaagggtcacttctctggttaatgggtttcaaggaagcatgc
tgccttcacagggttgtcatcttgtgttacaggtccagacgacttctaaggcggactggt
cagtgttttctgttcaatgggttcatctttctgggcagtgtgtctatattgaattcattt
gtcattccgacactgcaatggattttgcctgatcattgccctcatattgtttatgaagag
agatgcagacatggagctatatctaacctctatttggcaatgcgtagagttctgatacaa
ctcttctatgtgttttggttctatcccttatatgtattcagcatcatactgagcactatt
tggtacaatgacatagcacaacaagggttcattgcaatgggggaacataagccttgtagt
gcacagaacacaacggaagaaaaggcatcaactgggcaaaatactttttcagataaacct
gctggccttggaggtgtcatgattggaataggggagcaagtctactcagccctccttttg
agcttcttcttcctagaggtttttgtcactggtttcataccatatgttggtcaggcaatc
aatttcttgcttctttcctggatgtatgcttattattgttttgagtacaaatggaatctt
tctggagtgcctctggacaggaggctggatttttttgaatccaattgggcattttttgct
ggctttgggagcccatgtgtcttggctatttt---ctttttccctcctttgaagagctat
gctgttatggcctcactttttcctct----gtttgttttgacagcaacaggatcacatgc
tgataaccttgtaaattctccaaggaagcagtggttaggtgcaggattgggaaggcttcc
tatattttgtgctgctgatactctttcgacgaaggtgttgtcttcccttccctggaaacc
acatgagcactga
>SRR7905861
ctgagacagatgcttagacaaggatggcttctctggttaattggtttcaaggaagcatgc
tgccttcacagggttgtcatcttgtgttgccggtctaaacgacttctaaggcggactggt
cagtgttttctgttcaatgggttcatctttctgggcagtgtatatatattgaattcattt
gtcattccgacactacaatggagtttrcctgatcattgccctcgtattgtttatgaagag
atatgcagacatggagctctatctaacctctatytggctatgcgcgaagttctgatacaa
ctcttctatgtgttttggttctatcccttatacgtattcagcatcatactcagcactatt
tggtacaatgacatagcacaacaagggttcattgcaatgggagaacatcagccttctaat
gcgcataacrcaactgaagaaaaggcatcaagtgggcaaaatgctgttccagataaacct
gctggccttggaggtgtcatgattggaataggggagcaggtctactcagcmctccttttg
agcttcttcttcctagaggtttttgtcatgggtttcataccatatgttgggcaagcactc
aatttcttgcttctttcctggatgtatgcttattattgttttgagtacaaatggaatctt
tctggagtgcctctggacaggaggctggatttttttgaatccaattgggcattttttgct
ggctttggaagcccatgtgtcttggctatttt---ctttttccctcctttgaagagctat
gctgttatggccacgctttttcctct----gtttgttttggcagcaacaggatcacatgc
tgataaccttgtaagttctccaaggaagcagtggttaggtgcaggattgggaaggcttcc
tatattttgtgttgctgatgctctttcgatgaaggtgttggctttccttccctggaaacc
acatgagcaatga
>SRR7905862
ctgagacagatgcttaaacaaggrtccctgctctggttaattggtttcagggaagcatgy
tgccttcacagggtcgtcatcctgtgttacaggtccagaaggcttctaaggcggactggt
cagtgttttctgttcaacgggttcatctttctgggcagygtatctatattgaattcattt
gttattccgacactgcaatggatcttgcctgatcattgccctcatattgtttatgaagag
atwtgcagacatggagctatatctaayatctatttggcratgcgcaaattcctgatacaa
ctcttttatgttttttggttctatccgttrtatgtattcagcatcatactgagcactatt
tggtayaatgacatmgcacaccragggttcattgcaatgggtgaacataagccttctagt
gcacagaacgcaactgaagaacaggcatcaackgggcagaatgctgtttctgataaaccy
gctggccttggaggtgtcatgattgtaataggggagcaagtctactcagccctcctgttg
agcttcttcttcctagaggtttttgtcactggtttcataccatatgtcgggcaagcactc
aatttcctrcttctttcctggatgtatgcttactattgttttgagtacaaatggaatctc
tctggagtgcctctggacaggaggctggacttctttgaatccaattgggcgttttttgct
ggytttggaagcccatgtgtcttggctatttt---ctttttctctcctttgaagagctat
gctgttatggccacactttttcctct----gtttgttttgacagcaactggatcacacgc
tgataaccttktaarttccccaaggaagcaatggttaggtgcaggattgggaaggcttcc
tatattttgttctgctgatactctttcgatgaaggtgttgtcgttccttycctggaaacc
acatgagcactga
>SRR8327214
ctgagacagatgcttagacaaggatggcttctctggttaattggtttcaaggaagcatgc
tgccttcacagggttgtcatcttgtgttgcaggtctaaacgacttctaaggcggactggt
cagtgttttctgttcaatgggttcatctttctgggcagtgtatatatattgaattcattt
gtcattccgacactacaatggattttgcctgatcattgccctcatattgtttatgaagag
atatgcagacatggagctctatctaacctctatttggctatgcgcaaagttctgatacaa
ctcttctatgcgttttggttctatcccttatacgtattcagcatcatactgagcaccatt
tggtacaatgacatagcacaacaagggttcattgcaatgggagaacatcagccttctagt
gcacataacacaactgaagaaaaggcatcaagtgggcaaaatgctgttccagataaacct
gctggccttggaggtgtcatgattggaataggggagcaggtctactcggccctccttttg
agcttcttcttcctagaggtttttgtcatgggtttcataccatatgttgggcaagcactc
aatttcttgcttctttcctggatgtatgcttattattgttttgagtacaaatggaatctt
tctggagtgcctctggacaggaggctggatttttttgaatccaattgggcattttttgct
ggctttggaagcccatgtgtcttggctatttt---ctttttccctcctttgaagagctat
gctgttatggccacgctttttcctct----gtttgttttggcagcaacaggatcacatgc
tgataaccttgtaagttctccaaggaagcagttgttaggtgcaggattgggaaggcttcc
tatattttgtgttgctgatgctctttcgatgaaggtgttggctttccttccctggaaacc
acatgagcaatga
