# Supplementary material for: Phylogenomics and classification of Cactaceae based on hundreds of nuclear genes
Source: Plant Syst Evol. 2025 Aug 11;311(5):28. doi: 10.1007/s00606-025-01948-z (PMC12339657; doi:10.1007/s00606-025-01948-z)
Supplement: Supplementary file 4 — Online Resource 4: Containing alignments and RAxML gene trees for all included loci and all phylogenetic datasets (ZIP 10372 KB) [file 606_2025_1948_MOESM4_ESM.zip › de Vos et al_ESM_4/ESM_data_alignments/QCP/7371_consensus.mafft.fasta]

>PAFTOL004551
------------------------------------------------------------
------------------------------------aggtattggcaaactgcgggagaa
agggaaggagaaaaccccatgtcaaccccgcttccttacatacttatatttgggatgtcc
acgcccttcataattttggccattgcctttgcaaatggttggataaaagttcctgttcga
>PAFTOL004562
------------------------------------------------------------
------------------------------------aggtattggcaaacagcgggagaa
agggaaggagcaaaccccatgtcaacccctcttccttacatacttatatttgggttgtca
acgcccttcataattttagccattgcatacgcaaatggttggataaaagtccctgttaga
>PAFTOL004567
------------------------------------------------------------
------------------------------------aggtattggcagacagcaggagaa
agggaaggagtaaaccccatgtcaacccctcttccttacatacttatttttgggatgtcg
acgcccttcataattttagccattgccttcgcaaatggttggataaaagtccctgttcga
>PAFTOL004568
catgtcagaattaatgcaaaattaggaggaagcgatgccgagccgaagaaaggaggaggg
aagaggaaattcatcaccaaagaggaagaaccagaacagtattggcaaacagcaggagaa
agggaaggagtaaaccccatgtcaacccctcttccttatatactcatatttgggatgtca
acgccctttataattttagccattgccttygcaaatggttggataaaagtmcctgttaga
>PAFTOL004571
------------------------------------------------------------
------------------------------------aggtattggcaaactgcgggagaa
agggaaggagaaaaccccatgtcaaccccgcttccttacatacttatatttgggatgtcg
acgcccttcataattttggccattgcctttgcaaatggttggataaaagttcctgttaga
>PAFTOL004572
------------------------------------------------------------
------------------------------------aggtattggcaaacagcaggagaa
agggaaggagtaaaccccatgtcaacccctattccttacatacttttatttgggatgtca
acgcccttcataattttagccattgcctttgcaaatggttggataaaagtccct------
>PAFTOL004573
------------------------------------------------------------
------------------------------------aggtattggcaaacagcaggagaa
agggaaggagtaaaccccatgtcaacccctcttccttatatacttatatttgggatgtca
acacccttcataattttagccattgcctttgcaaatggttggataaaagtccctgttaga
>PAFTOL004574
------------------------ggaggaagcgatgctgagccaaagaa---aggaggg
aagaggaaattcatcaccaaagaggaagaaccagaacagtattggcaaactgcaggagaa
agggaaggagtaaaccccatgtcaacccctcttccttatatacttatatttgggatgtca
acgcccttcataattttagccattgccttcgcaaatggttggataaaagtccctgctaga
>PAFTOL004577
------------------------------------------------------------
------------------------------------aggtactggcaaacagcaggagaa
agggaaggagtaaaccccatgtcaactcctcttccttacatacttatatttgggatgtca
acgcccttcataattttagccattgcgttcgcgaatggttggataaaagtccttgttaga
>PAFTOL004582
------------------------------------------------------------
------------------------------------aggtattggcaaacagcaggagaa
agggaaggagtaaaccccatgtcaacccctcttccttatgtacttatatttgggatgtca
acgcccttcataattttagccattgcctttgcaaatggttggataaaagtccctgttaga
>PAFTOL004583
------------------------------------------------------------
------------------------------------aggtattggcaaacagcaggagaa
agggaaggagcaaaccccatgtcaacccctcttccttatatacttatayttgggatgtca
acgcccttcataattttagccattgccttcgcaaatggttggataaaagtccctgctaga
>PAFTOL004584
------------------------------------------------------------
------------------------------------aggtactggcaaacagcaggagaa
agggaaggagtaaaccccatgtcaacccctcttccttacatactaatatttgggatgtca
acgcccttcataattttagccattgcgttcgcaaatggttggataaaagtccctgttaga
>PAFTOL004585
------------------------------------------------------------
------------------------------------aggtattggcaaactgccggagaa
agggaaggagaaaaccccatgtcaaccccgcttccttacatacttatatttgggatgtcg
acgcccttcataattttggccattgcctttgcaaatggttggataaaagttcctgttaga
>PAFTOL004587
------------------------ggaggaagcgatgctgagccaaagaa---aggaggg
aagaggaaattcatcaccaaagaggaagaaccagaacagtattggcaaacagcaggagaa
agggaaggagtaaaccccatgtcaacccctcttccttatatacttatatttgggatgtca
acgcccttcataattttagccattgccttcgcaaatggttggataaaagtccctgttaga
>PAFTOL004590
------------------------------------------------------------
------------------------------------aggtattggcaaacagcaggagaa
agggaaggagtaaaccccatgtcaacccctcttccytacatacttatatttgggatgtca
acgcccttcataattttagccattgcrttcgcaaatggttggataaaagtccctgttaga
>PAFTOL004591
------------------------------------------------------------
------------------------------------aggtattggcaaacagcaggagaa
agggaaggagtaaaccccatgtcaacccctcttccttacatacttatatttgggatgtca
acgcccttcataattttagccattgcgttcgcaaatggttggataaaagtccctgttaga
>PAFTOL004593
------------------------------------------------------------
------------------------------------aggtattggcaaacagcaggagaa
agggaaggagtaaaccctatgtcaacccctcttccttatatacttatatttgggatgtca
acgcccttcataattttagccattgccttcgcaaatggttggataaaagtccctgctaga
>PAFTOL004594
---------------------------------------------aagaa---aggaggg
aagagaaaattcatcaccaaagaggaagaaccagaacagtattggcaaacagcaggagaa
agggaaggagtaaaccccatgtcaacccctcttccttacatatttatatttgggatgtca
acgcccttcataattttagccattgcgttcgcaaatggttggataaaagtccctgttaga
>PAFTOL004596
------------------------------------------------------------
------------------------------------aggtattggcagacagcaggagaa
agggaaggagtaaaccccatgtccacccctcttccttatatacttatatttgggatgtca
acgcccttcataattttagccattgcctttgcaaacggttggataaaagtccctgttaga
>PAFTOL004600
------------------------------------------------------------
------------------------------------aggtattggcaaacagcaggagaa
agggaaggagtaaaccccatgtcaacccctcttccttacatacttatatttgggatgtca
acgcccttcataattttagccattgcgttcgcaaatggttggataaaagtccctgttaga
>PAFTOL004601
------------------------------------------------------------
-----------------------------------------ttggcaaacagcaggagaa
agggaaggagtaaaccccatgtcaacccctcttccttatatacttatatttgggatgtca
acgcccttcataattttagccattgccttcgcaaatggttggataaaagt----------
>PAFTOL004603
------------------------------------------------------------
------------------------------------aggtattggcaaacagcaggagaa
agggaaggagtaaaccccatgtcaacccctcttccttacatacttatttttgggatgtca
acgcccttcataattttagccattgcctttgcaaatggttggataaaagtccctgttaga
>PAFTOL004604
------------------------------------------------------------
------------------------------------aggtattggcaaacagcaggagaa
agggatggagtaaaccccatgtcaacccctcttccttacatacttatttttgggatgtca
acgcccttcataattttagccattgcctttgcaaatggttggataaaagtccctgttaga
>PAFTOL004605
------------------------------------------------------------
------------------------------------aggtattggcaaacagcaggagaa
agggaaggagtaaaccccatggcaacccctcttccttatatacttatatttgggatgtca
acgcccttcataattttagccattgccttcgcaaatggttggataaaagtccctgctaga
>PAFTOL004608
------------------------------------------------------------
------------------------------------aggtattggcaaacagcaggagaa
agacaaggagtaaaccccatgtcaacccctcttccttacatacttatatttgggatgtca
acgcccttcataattttagccattgcctttgcaaatggttggataaaagtccctgttaga
>PAFTOL004609
------------------------------------------------------------
------------------------------------aggtattggcaaacagcaggagaa
agggaaggagtaaaccccatgtcaacccctcttccttacatacttatatttgggatgtca
acgcccttcataattctagccattgcctttgcaaatgggtggataaaagtccctgttaga
>PAFTOL004610
------------------------------------------------------------
------------------------------------aggtattggcaaactgctggagaa
agggaaggagaaaaccccatgtcaacccctcttccttacatacttatatttgggatgtcg
acgcccttcataattttagccattgcctttgcaaatggttggataaaagttcctgttaga
>PAFTOL004611
------------------------------------------------------------
------------------------------------aggtattggcaaactgcgggagaa
agggaaggagaaaaccccatgtcaacccctcttccttacatacttatatttgggatgtcg
acgcccttcataattttagccattgcctttgcaaatggttggataaaagttcccgttaga
>PAFTOL004617
------------------------------------------------------------
------------------------------------aggtactggcaaacagcaggagaa
agggaaggagtaaaccccatgtcgacccctcttccttacatacttatatttgggatgtca
acgcccttcataattttagccattgcatacgcaaatggttggataaaagtccctgttaga
>PAFTOL004618
------------------------------------------------------------
------------------------------------aggtattggcaaacagcaggagaa
agggaaggagtaaaccccatgtcaacccctcttccttacatacttttatttgggatgtca
acgcccttcataattctagccatygcctttgcaaatggttggataaaagtccctgttaga
>PAFTOL004619
------------------------------------------------------------
aagcatgcatacatatgtacttgtgaatgaaattgtaggtattggcaaacagcaggagaa
aaggaaggagaaaaccccatgtcaacccctcttccttacattctcatatttgggatgtca
acgcccttcataattttagccatcgccttcgcaaatggctggataaaagtccctgtcaga
>PAFTOL004623
------------------------------------------------------------
------------------------------------aggtattggcaaacagcaggagaa
agggaaggagtaaaccccatgtcaacccctattccttatatacttctatttgggatgtca
acgcccttcataattttaggcattgcctttgcwaacggttggataaaagtccct------
>PAFTOL004624
------------------cgatcaggaggaagcgatgctgagccaaagaa---aggaggg
aagaggaaattcatcaccaaagaggaagaaccagaacagtattggcaaacagcaggagaa
agggaaggagtaaaccccatgtcaacccctcttccttacatacttatatttgggatgtca
acgcccttcataattttagccattgcgttcgcaaatggttggataaaagtccctgttaga
>PAFTOL004625
------------------cgatcaggaggaagcgatgctgagccaaagaa---aggaggg
aagaggaaattcatcaccaaagaggaagaaccagaacagtactggcaaacagcaggagaa
agggaaggagtaaaccccatgtcaactcctcttccttacatacttatatttgggatgtca
acgcccttcataattttagccattgcgttcgcaaatggttggataaaagtccctgttaga
>PAFTOL004626
------------------------------------------------------------
------------------------------------aggtattggcaaacagcaggagaa
agggakggagtaaaccccatgtcaacccctcttccttatatacttatatttgggatgtca
acgcctttcataattttagccattgccttcgcaaatggttggataaaagtccctgctaga
>PAFTOL004627
------------------------------------------------------------
------------------------------------aggtattggcaaacagcaggcgaa
agagaaggagtaaaccccatggcaacccctattccttatatacttctatttgggttgtca
acgcccttcataattttaggcattgcctttgcaaacggttggataaaagtcccc------
>PAFTOL004629
------------------------------------------------------------
------------------------------------aggtattggcaaacagcaggagaa
agggaaggagtaaaccccatgtcaacccctcttccttacatacttatttttgggatgtca
acgcccttcataattttagccattgccttcgcaaatggttggataaaagtcccggttaga
>PAFTOL004631
------------------------------------------------aa---aggaggg
aagaggaaattcatcaccaaagaggaagaaccagaacagtattggcaaacagcaggagaa
agggaaggagtaaaccccatgtcaacccctcttccttacatacttatatttgggatgtca
acgccmttcataattttagccattgcgttcgcaaatggttggataaaagtccctgttaga
>PAFTOL004633
------------------------------------------------------------
------------------------------------aggtattggcaaacagcaggagaa
agggacggagtaaaccccatgtcaacccctcttccttacatacttatttttgggatgtca
acgcccttcataatcttagccattgccttcgcaaatggttggataaaagtccctgttaga
>PAFTOL004636
------------------------------------------------------------
-----------------------------------------ttggcaaacagcaggagaa
agggaaggagtaaaccccatgtcaacccctattccttacatacttttatttgggttgtca
acgcccttcataattttgggcattgcctttgcaaacggttggataaaagt----------
>PAFTOL004637
------------------------------------------------------------
------------------------------------aggtattggcaaacagcaggagaa
aaggaaggagaaaaccccatgtcaacccctcttccttacatactcatatttgggatgtca
acgcccttcataattttagccattgccttcgcaaatggctggataaaagttcctrttaga
>PAFTOL004638
------------------------ggaggaagcgatgctgagccaaagaa---gggaggg
aagaggaaattcatcaccaaagaggaagaaccagaacagtactggcaaacagcaggagaa
agggaaggagtaaaccccatgtcaacccctcttccttacatacttatatttgggatgtca
acgcccttcataattttagccattgcgttcgcgaatggttggataaaagtccctgttaga
>PAFTOL004639
------------------------------------------------------------
------------------------------------aggtattggcaaacagcaggagaa
agggaaggagtaaaccccatgtcaacccctcttccttatatacttatatttgggatgtca
acgcccttcataattttagccattgccttcgcaaatggttggataaaagtccctgctaga
>PAFTOL004642
---------------------tcaggaggaagcgatgctgagccaaagaa---aggaggg
aagaggaaattcatcaccaaagaggaagaaccagaacagtattggcaaacagcaggagaa
agggaaggagtaaaccccatgtcaacccctcttccttacatacttatatttgggatgtca
acgcccttcataattttagccattgcgttcgcaaatggttggataaaagtccctgctaga
>PAFTOL004644
------------------------------------------------------------
------------------------------------aggtattggcaaacagcaggagaa
agggaaggagtaaaccccatgtcaacccctcttccgtatatacttatactggggatgtcg
acgcccttcataattttagccattgccttcgcaaatggttggataaaagtccctgttaga
>PAFTOL004646
------------------------------------------------------------
-----------------------------------------ttggcaaacagcaggagaa
agggaaggagtaaaccccatgtcaacccctcttccttacatacttatatttgggatgtca
acgcccttcataattttagccattgcgttcgcaaatggttggataaaagt----------
>PAFTOL004647
------------------------------------------------------------
------------------------------------aggtattggcaaacagcgggagaa
agggaaggagtaaaccccatgtcaacccctcttccttacatacttatatttgggatgtcg
acgcccttcataattttagccattgcctttgcaaatggctggataaaagtccctgttaga
>PAFTOL004648
------------------------------------------------------------
------------------------------------aggtaytggcaaacagcaggagaa
agggaaggagtaaaccccatgtcaacccctcttccttatatacttatatttgggatgtca
acgcccttcataattttagccattgccttcgcaaatggttggataaaagtccctgctaga
>PAFTOL004652
------------------cgatcaggaggaagcgatgctgagccaaagaa---aggaggg
aagaggaaattcatcacaaaagaggaagaaccagaacagtattggcaaacagcaggagaa
agggaaggagtaaaccccatgtcaactcctcttccttacatacttatatttgggatgtca
acgcccttcataattttagccattgcgttcgcaaatggttggatwaaagtccctgttaga
>PAFTOL004653
catttcagaattaatgcaaaattaggaggaagcgatgctgagccaaagaa---aggaggg
aagaggaaattcatcaccaaagaagaagaaccagaacagtattggcaaacagcaggagaa
agggaaggagtaaaccccatgtcaactcctcttccttacatacttatatttgggatgtca
acgcccttcataattttagccattgccttcgcaaatggttggataaaagtccccgttaga
>PAFTOL004654
------------------------------------------------------------
------------------------------------aggtattggcaaacagcaggagaa
agggaaggagtaaaccccatgtcaacccctcttccttatatacttatattcggaatgtta
acgcccttcataattttagccattgcctttgcaaacggttggata---------------
>PAFTOL004657
------------------------------------------------------------
------------------------------------aggtattggcaaactgcgggagaa
agggaaggagaaaaccccatgtcaaccccgcttccttacatacttatatttgggatgtcg
acgcccttcataattttggccattgcctttgcaaatggttggataaaagttcctgttaga
>PAFTOL004661
------------------------------------------------------------
------------------------------------aggtattggcaaactgcgggagaa
agggaaggagaaaaccccatgtcaaccccgcttccttacatacttatatttgggatgtcg
acgcccttcataattttggccattgcctttgcaaatggttggataaaggttcctgttaga
>PAFTOL004662
------------------------------------------------------------
------------------------------------aggtattggcaaacagcaggagaa
agggaaggagtaaaccccatgagaacccctcttccttacatacttatatttggtatgtca
acgcccttcataattttagccattgcctttgcaaatggttggataaaagtccctgttaga
>PAFTOL004665
------------------------------------------------------------
------------------------------------aggtattggcaaacagcaggagaa
agggaaggagtaaaccccatgtcaacccctcttccttatatacttatatttgggatgtca
acgcccttcataattttagccattgccttcgcaaatggttggataaaagtccctgctaga
>PAFTOL004668
------------------------------------------------------------
------------------------------------aggtattggcaaacagcaggagaa
agggaaggagtaaaccccatgtcaacccctcttccttacatacttatatttgggatgtca
acgcccttcataattttagccattgcsttcgcaaatggttggataaargtccctgttaga
>PAFTOL005024
------------------------------------------------------------
------------------------------------aggtattggcaaacagcaggagaa
agggaaggagtaaaccccatgtcaacccctcttccttacatacttatatttgggctgtca
acgcccttcataattttagccattgcgttcgcaaatggttggataaaagtccctgttaga
>PAFTOL005025
------------------------------------------------------------
-----------------------------------------ttggcaaacagcaggagaa
agggaaggagtaaaccccatgtcaacccctcttccttatatacttatatttgggatgtca
acgcccttcataattttagccattgccttcgcaaatggttggataaaagt----------
>PAFTOL005026
------------------------------------------------------------
------------------------------------aggtattggcaaacagcaggagaa
agggaaggagtraaccccatgtcaacccctcttccttacatacttatatttgggatgtca
acgcccttcataattttagccattgccttcgcaaatggttggataaaagtccctgttaga
>PAFTOL005042
------------------------------------------------------------
------------------------------------aggtattggcaaacagcaggagaa
agggaaggagtaaaccccatgtcaacycctcttccttayatacttatatttgggatgtca
acgcccttcataattttagccattgcsttcgcaaatggttggataaaagtccctgctaaa
>PAFTOL005043
------------------------------------------------------------
------------------------------------aggtattggcaaacagcaggagaa
agggaaggagtaaaccccatgtcaactcctcttccttacatacttatatttgggatgtca
acgcccttcataattttagccattgcgttcgcaaatggttggataaaagtccctgttaga
>PAFTOL005047
------------------------------------------------------------
------------------------------------aggtactggcaaacagcaggagaa
agggaaggagtaaaccccatgtcaacccctcttccttatatacttatatttgggatgtca
acgcccttcataattttagccattgccttcgcaaatggttggataaaagtccctgctaga
>PAFTOL008062
------------------------------------------------------------
------------------------------------aggtattggcaaacagcaggagaa
agggaaggagtaaaccccatgtcaacccctcttccttacatacttatatttgggatgtca
acgcccttcataattttagccattgcgttcgcaaatggttggataaaagtccctgttaga
>PAFTOL008063
------------------------------------------------------------
------------------------------------aggtattggcaaacagcaggagaa
agggaaggagtaaaccccatgtcaacccctcttccttacatacttatatttgggatgtca
acgcccttcataattttagccattgcgttcgcaaatggttggataaaagtccctgttaga
>PAFTOL008084
------------------------------------------------------------
------------------------------------aggtattggcaaactgcgggagaa
agggaaggagaaaaccccatgtcaaccccgcttccttacatacttatatttgggatstcc
acgcccttcataattttggcaattgcctttgcaaatggttggataaaagttcctgttcga
>PAFTOL008421
------------------------------------------------------------
-----------------------------------------ttggcaaacagcaggagaa
agggaaggagtaaaccccatgtcaacccctattccttacatacttttatttgggatgtca
acgcccttcataattttaggcattgcctttgcaaacggttggataaaagt----------
>PAFTOL008423
------------------------------------------------------------
------------------------------------aggtattggcaaacagcaggagaa
agggaaggagtaaaccccatgtcaacccctcttccttatatacttatatttgggatgtca
acgcccttcataattttagccattgccttcgcaaatggttggata---------------
>PAFTOL008436
------------------------------------------------------------
------------------------------------aggtattggcaaacagcaggagaa
agggaaggagtaaaccccatgtcaacccctcttccttatattcttatatttgggatgtca
acgcccttcataattttagccattgccttcgcaaatggttggataaaagtccccgttaga
>PAFTOL008439
------------------------------------------------------------
------------------------------------aggtattggcaaacagcaggagaa
agggaaggagaaaaccccatgtcracccctcttccttrtatactyatatttgggatstca
acrcccttcataattttagccattgccttcgcaaatggttggataaaagtccctgttaga
>PAFTOL008881
------------------------------------------------------------
------------------------------------aggtattggcaaacagcaggagaa
agggaaggaataaaccccatgtcaacccctcttccttacatactymtatttggaatgtca
acgcccttcataattttagccattgcctttgcaaatggttggataaaagtccctgttaga
>PAFTOL009183
------------------------------------------------------------
------------------------------------aggtattggcaaacagcaggagaa
agggaaggagtaaaccccatgtcaactcctcttccgtacatacttatatttgggatgtca
acgcccttcataattttagccattgccttcgcaaatggttggataaaagtccctgttaga
>PAFTOL009185
------------------------------------------------------------
------------------------------------aggtattggcaaacagcaggagaa
agggaaggagtaaaccccatgtcaacccctcttccttatatacttatatttgggatgtca
acgcccttcataattttagccattgccttcgcaaatggttggataaaagtccctgttaga
>PAFTOL009187
------------------------gggggaagcgatgctgagcgaaagaa---aggaggg
aagaggaaattcatcaccaaagaggaagaaccagaacagtattggcaaacagcaggagaa
agggaaggagtaaaccccatgtcaacccctcttccctatatacttatatttgggatgtca
acgcccttcataattttagccattgccttcgcaaatggttggataaaagtccctgctaga
>PAFTOL009189
------------------------------------------------------------
------------------------------------aggtattggcaaacagcaggagaa
agggaaggagtaaaccccatgtcaacccctcttccttacatacttatatttgggctgtca
acgcccttcataattttagccattgcgttcgcaaatggttggataaaagtccctgttaga
>PAFTOL009191
------------------------ggaggaagcgacgctgagccaaagaa---aggaggg
aagaggaaattcatcaccaaagaggaagaaccagaacagtattggcaaacagcaggagaa
agggaaggagtaaaccccatgtcaacccctcttccttacatacttatatttggcatgtca
acgcccttcataattttagccattgcgttcgcaaatggttggataaaagtccctgttaga
>PAFTOL009195
------------------------------------------------------------
------------------------------------aggtattggcaaacagcaggagaa
agggaaggagtaaaccccatgtcaactcctcttccttacatacttatatttgggatgtca
acgcccttcataattttaaccattgcgttcgcaaatggttggataaaaatccctgttaga
>PAFTOL009197
------------------------------------------------------------
------------------------------------aggtattggcaaacagcaggagaa
agggaaggagtaaaccccatgtcaacccctcttccttacatacttatatttgggatgtca
acgccctttataattttagccattgcgttcgcaaat------------------------
>PAFTOL009199
catttcagaattaatgcaaaattaggaggaagcgatgctgagccaaagaa---agcaggg
aagaggaaattcatcaccaaagaggaagaaccagaacagtattggcaaacagcaggagaa
agggaaggagtaaaccccatgtcaacccctcttccttacatacttatatttgggatgtca
acgcccttcataattttagccattgcgttcgcaaatggttggataaaagtccctgttaga
>PAFTOL009203
------------------------------------------------------------
------------------------------------aggtactggcaaacagcaggagaa
agggaaggagtaaaccccatgtcaactcctcttccttacatacttatatttgggatgtca
acgcccttcataattttagccattgcgttcgcaaatggttggataaaagtccctgttaga
>PAFTOL009205
------------------------ggaggaagcgatgctgagccaaagaa---aggaggg
aagaggaaattcatcaccaaacaggaagaaccagaacagtattggcaaacagcaggagaa
agggaaggagtaaaccccatgtcaacccctcttccttatatacttatatttggkatgtca
acgcccttcataattttagccattgccttcgcaaatggttggataaaagtccctgttaga
>PAFTOL009207
------------------------------------------------------------
------------------------------------aggtattggcaaactgcgggagaa
agggaaggagaaaaccccatgtcaaccccgcttccttacatacttatatttgggatgtcc
acgcccttcataattttggccattgcctttgcaaatggttggataaaagttcctgttcga
>PAFTOL009209
------------------------------------------------------------
------------------------------------aggtattggcaaacagcaggagaa
agggaaggagtaaaccccatgtcaacccctctgccttatatacttatatttgggatgtca
acgcccttcataattttagccattgccttcgcaaatggttggataaaagtccctgctaga
>PAFTOL009215
------------------------ggaggaagcgatgctgagccaaagaa---agggggg
aaaaggaaattcatcaccaaagaggaagaaccaaaacagtattggcaaacagcaggagaa
agggaaggagtaaaccccatgtcaacccctcttccttacatacttatatttgggatgtca
acgcccttcataattttagccattgcgttcgcaaatggttggataaaagtccctgttaga
>PAFTOL009219
------------------------------------------------------------
------------------------------------aggtattggcaaacagcaggagaa
agggaaggagtaaaccccatgtcaacccctcttccttacatacttatatttgggatgtca
acgcccttcataattttagccattgcgttcgcaaatggttggataaaagtccctgttaga
>PAFTOL009221
------------------------------------------------------------
------------------------------------aggtattggcaaacagcaggcgaa
agggaaggagtaaaccccatgtcaacccctcttccttacatacttatttttgggatgtca
acgcccttcataattttagccattgcctttgcaaatggttggataaaagtccctgttaga
>PAFTOL009223
catttcagaattaatgcaaaattaggaggaagcgatgctgagccaaagaa---aggaggg
aagaggaaattcatcaccaaagaggaagaaccagaacagtattggcaaacagcaggagaa
agggaaggagtaaaccccatgtcaacccctcttccttacatacttatatttgggatgtca
acgcccttcataattttagccattgcgttcgcaaatggttggataaaagtccctgttaga
>PAFTOL009227
------------------------------------------------------------
------------------------------------aggtattggcaaacagcaggcgaa
agggaaggagtaaaccccatgtcaactccacttccttacatacttatatttgggatgtca
acgcccttcataattttagccattgcgttcgcaaatggttggataaaagtccctgttaga
>PAFTOL009229
------------------------------------------------------------
------------------------------------aggtattggcaaacagcaggagaa
agggaaggagtaaaycccatgtcaacccctcttccttacatacttatatttgggatgtca
acgcccttcataattctagccatygcctttgcaaatggttggataaaagtccctgttaga
>PAFTOL009231
------------------------------------------------------------
-----------------------------------------ttggcaaacagcaggagaa
agggaaggtgtaaaccccatgtcaacccctcttccttacatacttatatttgggatgtca
acgcccttcataattctagccattgcctttgcaaatggttggataaaagt----------
>PAFTOL009233
------------------------------------------------------------
-----------------------------------------ctggcaaacagcaggagaa
agggaaggagtgaaccccatgaaaacccctcttccttatatatttatatttgggatgtct
acacccttcataattttagccattgccttcgcaaatggttggataaaagt----------
>PAFTOL009239
------------------------ggaggaagcgaggctgagccaaagaa---aggaggg
aagaggaaattcatcaccaaagaggaagaaccagaacagtattggcaaacagcaggagaa
agggaaggagtaaaccccatgtcaacccctcttccttatatactcatatttgggatgtcg
acgcccttcataattttagccattgccttcgcaaatggwtggataaaagtccctgttaga
>PAFTOL009241
------------------cgatcaggaggaagcgatgctgagccaaagaa---aggaggg
aagaggaaattcatcaccaaagaggaagaaccagaacagtattggcaaacagcaggagaa
agggaaggagtaaaccccatgtcaacccctcttccttacatacttatatttggratgtca
acgcccttcataattttagccattgcgttcgcaaatggttggataaaagtccccgttaga
>PAFTOL009243
------------------------------------------------------------
------------------------------------aggtattggcaaacagcaggagaa
agggaaggagtaaaccctatgtcaacctctcttccttatatacttatatttgggatgtca
acgcccttcataattttagccattgccttcgcaaatggttggataaaagtccctgctaga
>PAFTOL009245
catgtcagaattaatgcaaaattaggaggaagcgatgctgagccaaagaa---aggaggg
cagaggaaattcatcaccaaagaggaagaaccagaacagtattggcaaacagcaggagaa
agggaaggagtaaaccccatgtcaacccctcttccttatatacttatatttgggatgtca
acgcccttcataattttagccatcgccttcgcaaatggttggataaaagtccctgctaga
>PAFTOL009255
------------------------ggaggaagcgatgctgagccaaagaa---aggaggg
aagaggaaattcatcaccaaagaggaagaaccagaacagtattggcaaacagcaggagaa
agggaaggagtaaaccccatgtcaacccctcttccttacatacttatatttgggatgtca
acgcccttcataattttagccattgccttcgcaaatggttggataaaagtccctgttaga
>PAFTOL009257
catttcagaattaatgcaaaattaggaggaagcgatgctgagccaaagaa---aggaggg
aagaggaaattcatcaccaaagaggaagaaccagaacagtattggcaaacagcaggagaa
agggaaggagtaaaccccatgtcaacccctcttccttacatacttatatttgggatgtca
acgcccttcataattttagccattgccttcgcaaatggttggataaaagtccctgttaga
>PAFTOL009259
------------------------------------------------------------
------------------------------------aggtattggcaaacagcaggagaa
agggaaggagtaaaccccatgtcaacccctcttccttatatacttatatttgggatgtca
acacccttcataattttagccattgccttcgcaaatggttggataaaagtccctgttaga
>PAFTOL009263
------------------------------------------------------------
------------------------------------aggtattggcaaacagcaggagaa
agggaaggagtaaaccccatgtcaacccctcttccttatatacttatatttgggatgtca
acgcccttcataattttagccattgccttcgcaaatggttggataaaagtccctgctaga
>PAFTOL009267
------------------------------------------------------------
------------------------------------aggtattggcaaactgcgggagaa
agggaaggagaaaaccccatgtcaaccccrcttccttacatacttatttttgggatgtca
acgcccttcataattttggccattgcctttgcaaatggttggataaaagttcctgttcga
>PAFTOL009269
------------------------------------------------------------
------------------------------------aggtattggcaaactgcgggagaa
agggaaggagaaaaccccatgtcaaccccgcttccttacatacttatatttgggatgtcc
acgcccttcataattttggccattgcctttgcaaatggttggataaaagttcctgttcga
>PAFTOL009271
------------------------------------------------------------
-----------------------------------------ttggcaaacagcaggagaa
agggaaggagtaaaccccatgagaacccctcttccttacatacttatatttggaatgtca
acgcccttcataattttagccattgcctttgcaaatggttggataaaagt----------
>PAFTOL009279
------------------------------------------------------------
------------------------------------aggtattggcaaacagcaggagaa
agggaaggcgtaaaccccatgtcaacccctcttccttacatacttatatttgggatgtca
acgcccttcataattttagccattgcgttcgcaaatggttggataaaagtccctgctaga
>PAFTOL009283
------------------cgatcaggaggaagcgatgctgagccaaagaa---aggaggg
aagaggaaattcatcaccaaagaggaagaaccagaacagtattggcaaacagcaggagaa
agggaaggagtaaaccccatgtcaacccctcttccttacatacttatatttgggatgtca
acgcccttcataattttagccattgcgttcgcaaatggttggataaaagtccctgttaga
>PAFTOL009285
------------------------------------------------------------
------------------------------------aggtattggcaaactgcgggagaa
agggaaggagaaaaccccatgtcaaccccgcttccttacatacttatatttgggatgtcc
acgcccttcataattttggccattgcctttgcaaatggttggataaaagttcctgctcga
>PAFTOL009287
---------------------------ggaagtgatgctgagccaaagaa---aggaggg
aagaggaaattcatcaccaagcaggaagaaccagtacagtattggcaaacagcaggagaa
agggaaggagtaaaccccatgtcaactcctcttccttacgtacttatatttgggatgtca
acgcccttcataattttagcyattgcgttcgcaaatggttggataaaagtccctgttaga
>PAFTOL009291
---------------------------ggaagcgatgctgagccaaagaa---aggaggg
aagaggaaattcatcaccaaacaggaagaaccagaacagtattggcaaacagcaggggaa
agggaaggagtaaaccccatgtcaactcctcttccttacatacttatatttgggatgtca
acgcccttcataattttagccattgcgttcgcaaatggttggataaaagtccctgtcaga
>PAFTOL009293
------------------------------------------------------------
------------------------------------aggtattggcaaacagcaggagaa
agggaaggagtaaaccccatgtcaacccctcttccytacatacttatatttgggatgtca
acgcccttcatwattttagccattgcgttcgcaaatggttggataaaagtccctgttaga
>PAFTOL009295
------------------------------------------------------------
------------------------------------aggtattggcaaacagcaggagaa
agggaaggagtaaaccccatgtcaacccctcttccttacatacttatatttgggatgtca
acgcccttcataatttta------------------------------------------
>PAFTOL009297
------------------------------------------------------------
------------------------------------aggtattggcaaacagcaggagaa
agggaaggagtaaaccccatgtcaacccctcttccttatatactcatatttgggatgtcg
acccccttcataattttagccattgccttcgcaaatggttggataaaagtcccggctaga
>PAFTOL009299
------------------------------------------------------------
------------------------------------aggtattggcaaacagcaggagaa
agggaaggagtaaaccccatgtcaacccctcttccttatatacttatatttgggatgtca
acgcccttcataattttagccattgccttcgcaaatggttggataaaagtccctgctaga
>PAFTOL009301
------------------------------------------------------------
------------------------------------aggtattggcaaacagcaggagaa
agggagggagtaaaccccatgtcaacccctcttccttacatacttatatttgggatgtca
acgcccttcataattttagccattgccttcgcaaatggttggataaaagtccctgctaga
>PAFTOL009311
------------------------------------------------ca---aggacta
aagtatgcatacatatgcacttgtgaatgaaattgtaggtattggcaaactgcaggagaa
agagaaggagaaaaccccatgtcaacccctcttccttacatactcatatttgggatgtca
actcccttcataattttagctattgctttcgcgaatggctggataaaagttcccgttaga
>PAFTOL009313
------------------------------------------------------------
-----------------------------------------ttggcaaacagcaggagaa
agggaaggagaaaatccgatgtcaactcctctgccttacatactcatatttgggatgtcg
acaccctttataattttagccattgccttygcaaatggatggataaaagttcc-------
>PAFTOL009321
------------------------------------------------------------
------------------------------------aggtattggcaaactgctggagaa
agggaaggagaaaacccgatgtcaactcctcttccttacatactcatctttgggatgtca
acacccttcataattttagccatcgccttcgcaaatggttggataaaggttcctgttaga
>SRR5036296
------------------------------------------------------------
------------------------------------aggtactggcaaacagcaggagaa
agggaaggagtaaaccccatgtcaacccctcttccttatatacttatatttgggatgtca
acgcccttcataattttagccattgccttcgcaaatggttggataaaagtccctgctaga
>SRR5137211
------------------------ggaggaagcgatgctgagccaaagaa---aggaggg
cagaggaaattcatcaccaaagaggaagaaccagaacagtattggcaaacagcaggagaa
agggaaggagtaaaccccatgtcaacccctcttccttatatacttatatttgggatgtca
acgcccttcataattttagccattgccttcgcaaatggttggataaaagtccctgctaga
>SRR5137213
catgtcagaattaatgcaaaattaggaggaagcgatgctgagccaaagaa---aggaggg
aagaggaaattcatcaccaaagaggaagaaccagaacagtattggcaaacagcaggagaa
agggagggagtaaaccccatgtcaacccctcttccttacatacttatatttgggatgtca
acgcccttcataattttagccattgccttcgcaaatggttggataaaagtccctgctaga
>SRR7905849
catttcagaattaatgcaaaattaggaggaagcgatgctgagccaaagaa---aggaggg
aagaggaaattcatcagcaaagaggaagaaccagaacagtattggcaaacagcaggagaa
agggaaggagaaaatcccatgtcaacccctcttccttatatacttatatttgggatgtca
acgcccttcataattttagccattgccttygcaaatggttggataaaagttcctgttaga
>SRR7905861
catgtcagaattaatgcaaaattaggaggaagcgatgctgagccaaggaa---aggaggg
aagcggaaattcatcaccaaagaggaagaaccagaacagtattggcaaacagcaggagaa
agggaaggagtaaaccccatgtcaacccctcttccttacatacttatatttgggatgtca
acgcccttcataattttagccattgccttcgcaaatggttggataaaagtccctgctaga
>SRR7905862
catttcagaattartgcaaaactaggaggaagcgatgctgagccaaagaa---aggaggg
aagaggaaattcatcaccaaagaggaagaaccagarcagtaytggcaaactgcgggagaa
agggaaggagaaaaccccatgtcaaccccgcttccttacatacttatatttgggatgtcg
acgcccttcataattttggccattgcctttgcaaatggttggataaaagttcctgttaga
