# Supplementary material for: Phylogenomics and classification of Cactaceae based on hundreds of nuclear genes
Source: Plant Syst Evol. 2025 Aug 11;311(5):28. doi: 10.1007/s00606-025-01948-z (PMC12339657; doi:10.1007/s00606-025-01948-z)
Supplement: Supplementary file 4 — Online Resource 4: Containing alignments and RAxML gene trees for all included loci and all phylogenetic datasets (ZIP 10372 KB) [file 606_2025_1948_MOESM4_ESM.zip › de Vos et al_ESM_4/ESM_data_alignments/QCP/7367_consensus.mafft.fasta]

>PAFTOL004551
------------------------------------------------------------
------------------------------------------------------------
------------------------------------------------------------
-------------------------------------gacaggaacaagcaagaaatatt
agacaaatactgcataagaggagcagagtggggggtgggggattgctccactgaaggcat
gacagccgaagagaaagagagtttcatagcgatgttgaagcagaaa--------------
------------------------------------------------------------
----------------------------------------
>PAFTOL004553
------------------------------------------------------------
------------------------------------------------------------
------------------------------------------------------------
-------------------------------------gacaggaacaagcaagaaatatt
agacaaatattgtatcagaggagcrgaatggggggtgggggattgctccactgaaggcat
gacagccgaagagagagagaatttcatagcaatgttgaagcagaaa--------------
------------------------------------------------------------
----------------------------------------
>PAFTOL004556
------------------------------------------------------------
------------------------------------------------------------
------------------------------------------------------------
-------------------------------------gacaggaacaagcaagaaatatt
agacaaatactgtatcagaggagcagaatggggggtgggggattgctccactgaaggcat
gacagccgaagagaaagagagtttcatagcaatgttgaagcagaaa--------------
------------------------------------------------------------
----------------------------------------
>PAFTOL004560
------------------------------------------------------------
------------------------------------------------------------
------------------------gaaaatgatgagagaattaggtcatctcctctcatt
caagagttt---cttgagcgttccaaacggaataaa-gagaagaacaagcaagaaatatt
ggacaaatattgtatcagaggagcagaatggggggtgggggattgctccactgaaggcat
gacagccgaagagaaagaaagtttcatagcaatgttgaagcagaaa--------------
------------------------------------------------------------
----------------------------------------
>PAFTOL004561
------------------------------------------------------------
------------------------------------------------------------
------------------------------------------------------------
-------------------------------------gacaggaacaagcaagaaatayt
agacaaatactgcataagaggagcagagtggggggtgggggattgctccacggaaggcat
gacagccgaagagaaagagagtttcatagcgatgttgaagcagaaa--------------
------------------------------------------------------------
----------------------------------------
>PAFTOL004566
------------------------------------------------------------
------------------------------------------------------------
------------------------------------------------------------
-------------------------------------gacaggaacaagcaagaaatatt
agacaaatactgcmtaagaggagcagagtggggggtgggggattgctccactgaaggcat
gacagccgaagagaaggagagtttcatagcgatgttgaagcagaaa--------------
------------------------------------------------------------
----------------------------------------
>PAFTOL004567
------------------------------------------------------------
------------------------------------------------------------
------------------------------gatgagagaattaggtcatctcctctcatt
caagagttt---cttgagcgttccaaacggaataaa-gagaagaacaagcaagaaatatt
ggacaaatattgtatcagaggagcagaatggggggtaggggattgctccactgaaggcat
gacagccgaagagaaagagagtttcatagcaatgttgaagcagaaa--------------
------------------------------------------------------------
----------------------------------------
>PAFTOL004568
------------------------------------------------------------
------------------------------------------------------------
gaagcgaaccagaaaaagtatgctgaaaatgatgagagaattaggtcatctcctctcatt
caagagttt---cttgagcgttccaaacggaataaa-gagaagaacaagcaagaaatatt
ggacaaatattgtatcagaggagcagaatggggggtaggggattgctccactgaaggcat
gacagccgaagagaaagagaayttcatakcaatgttgaagcagaaa--------------
------------------------------------------------------------
----------------------------------------
>PAFTOL004571
------------------------------------------------------------
------------------------------------------------------------
------------------------------------------------------------
-------------------------------------gacaggaacaagcaagaaatatt
agacaaatactgcataagaggagcagagtggggggtgggggattgctccactgaaggcat
gacagccgaagagaaagagagtttcatagcgatgttgaagcagaaa--------------
------------------------------------------------------------
----------------------------------------
>PAFTOL004572
------------------------------------------------------------
------------------------------------------------------------
gaagcgaaccagaaaaggtatgctgaaaatgatgagagaattaggtcatctcctctcatg
caagagttt---cttgagcgttccaaacggaataag-gagaagaacaagcaagaaatatt
agacaaatattgtatcagaggagcagaatggggggtgggggattgctccgctgaaggcat
gacasccgaagagaaagagagtttcatagcaatgttgaagcagaaa--------------
------------------------------------------------------------
----------------------------------------
>PAFTOL004573
------------------------------------------------------------
------------------------------------------------------------
gaagagaaccagaaaaagtatkctgaaaatgatgagagaattaggtcatctcctctcatg
caagagttt---cttgagcgttccaaacggaataag-gagargaacaagcaagaaatatt
agacaaatactgtatcagaggagcagaatggggggtgggggattgctccactgaaggcat
gacagccgaagagaaagagagtttcatagcaatgttgaagcagaaa--------------
------------------------------------------------------------
----------------------------------------
>PAFTOL004574
------------------------------------------------------------
------------------------------------------------------------
gaagagaaccagaaaaagtatgctgaaaatgatgagagaattaggtcatctcctctcatt
caagagttt---cttgagcgctccaaacggaataaa-gagaagaacaagcaagaaatatt
agacaaatattgtatcagaggagcagaatggggggtaggggattgctccactgaaggcat
gacagctgaagagaaagagagtttcatagcaatgttgaagcagaaa--------------
------------------------------------------------------------
----------------------------------------
>PAFTOL004577
------------------------------------------------------------
------------------------------------------------------------
gaagagaaccagaaaaagtatgctgaaaatgatgagagaattaggtcgtctcctctcatt
caagagttt---cttgagcgttccaaacggaataaa-gagaagaacaagcaagaaatatt
ggacaaatattgcatcagaggagcagaatggggggtgggggattgctccactgaaggcat
gacagccgaagagaaagagagtttcatagcaatgctgaagcagaaa--------------
------------------------------------------------------------
----------------------------------------
>PAFTOL004578
------------------------------------------------------------
------------------------------------------------------------
gaagagaaccagaaaaagtatgctgaaaatgatgagagaattagrtcatctcctctcatt
caagagttt---cttgagcgttccaaacggaataag-gagaagaacaagcaagaaatatt
agacaaatactgtatcagaggagcagaatggggggtgggggattgctccactgaaggcat
gacagccgaagagaaagagagtttcatagcaatgttgaagcagaaa--------------
------------------------------------------------------------
----------------------------------------
>PAFTOL004582
gtttcattggtactcctctggtcgaacccagctcaagctgggttcttgtctgggattaag
gggatagagtcagttcctggtcctgagctgcctaagattgagttccttgatcgcttgaat
gaagagaaccagaaaaagtatgctgaaaatgatgagagaattaggtcatctcctctcata
caagagttt---cttgagcgttccaaacggaataag-gagargaacaagcaagaaatatt
agacaaatattgtctcagaggagcagaatggggggtgggggattgctccgctgaaggcat
gacagccgaagagaaagagaacttcatagcaatgttgaagcagaaa--------------
------------------------------------------------------------
----------------------------------------
>PAFTOL004583
------------------------------------------------------------
------------------------------------------------------------
------------------------------------------------------------
-------------------------------------gacaggaacaagcaagaaatatt
agacaaatattgtatcagaggagcggaatggggggtgggggattgctccactgaaggcat
gacagccgaagagaaagagaatttcatagcaatgttgaagcagaaa--------------
------------------------------------------------------------
----------------------------------------
>PAFTOL004584
------------------------------------------------------------
---------------cctggtcctgagctgcctaagattgagttccttgagcgctttaat
gaagagaaccagaaaaagtatgctgaaaatgatgagagaattaggtcatctcctctcatt
caagagttt---cttgagcgttccaaacggaataaa-gagaagaacaagcaagaaatatt
ggacaaatattgtatcagaggagcagaatggggggtgggggattgctccactgaaggcat
gacagccgaagagaaagagagtttcatagcaatgttgaagcagaaa--------------
------------------------------------------------------------
----------------------------------------
>PAFTOL004585
gtttcattggtaatcctctggtcaaacccagctcaagctgggttcttgtctgggtataag
ggaatagagtcagttcctggtcctgagctgcccaagattgagttccttgagcgctttaac
gaagagaaccagaaaaagtatgctgaaaatgatgagagaatcaggtcatctcctctcatt
caagagttt---cttgagcgttccaaacgcaacaag-gagaagaacaagcaagaaatatt
agacaaatactgcataagaggagcagagtggggggtgggggattgctccactgaaggcat
gacagccgaagagaaagagagtttcatagcgatgttgaagcagaaa--------------
------------------------------------------------------------
----------------------------------------
>PAFTOL004587
------------------------------------------------------------
------------------------------------------------------------
------------------------------------------------------------
-------------------------------------gacaggaacaagcaagaaatatt
agacaaatactgtatcagaggagcagaatggggggtaggggattgctccactgaaggcat
gacagctgaagagaaagagagtttcatagcaatgttgaagcagaaa--------------
------------------------------------------------------------
----------------------------------------
>PAFTOL004590
------------------------------------------------------------
------------------------------------------------------------
------------------------------------------------------------
-------------------------------------gacaggaacaagcaagaaatatt
ggacaaatattgyatcagaggagcagaatggggkgtgggggattgctccactgcaggcat
gacagccgaagagaaagagagtttcatagcaatgttgaagcagaaa--------------
------------------------------------------------------------
----------------------------------------
>PAFTOL004591
------------------------------------------------------------
------------------------------------------------------------
gaagagaaccagaaaaagtatgctgaaaatgatgagagaattaggtcatctcctctcatt
caagagttt---cttgagcgttccaaacggaataaa-gagaagaacaagcaagaaatatt
ggacaaatattgcatcagaggagcagaatggggggtgggggattgctccactgcaggcat
gacagccgaagagaaagagagtttcatagcaatgttgaagcagaaa--------------
------------------------------------------------------------
----------------------------------------
>PAFTOL004593
------------------------------------------------------------
------------------------------------------------------------
------------------------------------------------------------
-------------------------------------gacaggaacaagcaagaaatatt
agacaaatattgtatccgaggagcagaatggggggtgggggattgctccactgaaggcat
gacagctgaagagaragagagtttcatagcaatgttgaagcagaaa--------------
------------------------------------------------------------
----------------------------------------
>PAFTOL004594
------------------------------------------------------------
------------------------------------------------------------
------------------------------------------------------------
---------------------tccaaacggaataaa-gagaagaacaagcaagaaatatt
ggacaaatattgtatcagaggagcagaatggggggtgggggattgctccactgcaggcat
gacagccgaagagaaagagagtttcatagcaatgttgaagcagaaa--------------
------------------------------------------------------------
----------------------------------------
>PAFTOL004596
------------------------------------------------------------
------------------------------------------------------------
gaagagaaccagaaaaagtatgctgaaaatgatgagagaattaggtcatctcctctcatg
caagagttt---cttgagcgttccaaacggaataag-gagargaataagcaagaaatatt
agacaaatattgtatcagaggagcagaatggggagtgggggattgctccactgaaggcat
gacagccgaagagaaagagagtttcatagcaatgttgaagcagaaa--------------
------------------------------------------------------------
----------------------------------------
>PAFTOL004597
------------------------------------------------------------
------------------------------------------------------------
------------------------------------------------------------
-------------------------------------gacaggaacaagcaagaaatatt
agacaaatactgtatcagaggagcagaatggggggtgggggattgctccactgaaggcat
gacagccgaagagaaagagaatttcatagcaatgttgaagcagaaa--------------
------------------------------------------------------------
----------------------------------------
>PAFTOL004598
------------------------------------------------------------
------------------------------------------------------------
------------------------------------------------------------
-------------------------------------gacaggaacaagcaagaaatatt
ggacaaatattgtatcagaggagcagaatggggtgtgggggattgctccactgcaggcat
gacagccgaagagaaagagagtttcatagcaatgttgaagcagaaa--------------
------------------------------------------------------------
----------------------------------------
>PAFTOL004599
------------------------------------------------------------
------------------------------------------------------------
gaagagaaccagaaaaagtatgctgaaaatgatgagagaattaggtcatctcctctcatt
caagagttt---cttgagcgttccaaacggaataaa-gagaagaacaagcaagaaatatt
ggacaaatattgtatcagaggagcagagtggggtgtgggggattgctccactgcaggcat
gacagccgaagagaaagagagtttcatagcaatgttgaagcagaaa--------------
------------------------------------------------------------
----------------------------------------
>PAFTOL004600
------------------------------------------------------------
------------------------------------------------------------
---------------------------------------------------------att
caagagttt---cttgagcgttccaaacggaataaa-gagaagaacaagcaagaaatatt
ggacaaatattgtatcagaggagcagaatggggkgtgggggattgctccactgcaggcat
gacagccgaagagaaagagagtttcatagcgatgttgaagcagaaa--------------
------------------------------------------------------------
----------------------------------------
>PAFTOL004601
------------------------------------------------------------
------------------------------------------------------------
gacgagaaccagctacggtatgctgaacacgatgagcgaattaggtcatctcctctcctt
caagagttt---cttgagcgttccaaacggaatcaa-gagaagaacaagcaagaaatatt
agacaaatattgcatcagaggagcagagwggggggtaggggattgctccactgaaggcat
gacagctgaagagaaagagagtttcatagcaatgttgaagcagaaa--------------
------------------------------------------------------------
----------------------------------------
>PAFTOL004603
------------------------------------------------------------
------------------------------------------------------------
------------------------------------------aggtcatctcctctcatt
caagagttt---cttgagcgttccaaacggaataaa-gagaagaacaagcaagaaatatt
ggacaaatattgtatcagaggagcagaatggggggtaggggattgctccactgaaggcat
gacagccgaagagaaagagagtttcatggcaatgttgaagcagaaa--------------
------------------------------------------------------------
----------------------------------------
>PAFTOL004604
------------------------------------------------------------
------------------------------------------------------------
gaagagaaccagaaaaagtatgctgaaaatgatgagagaattaggtcatctcctctcatt
caagagttt---cttgagcgttccaaacggagtaaa-gagaagaacaagcaagaaatatt
ggacaaatattgtatcagaggagcagaatggggggtaggggattgctccactgaaggcat
gacagccgaagagaaagagagtttcatagcaatgttgaagcagaaa--------------
------------------------------------------------------------
----------------------------------------
>PAFTOL004605
------------------------------------------------------------
------------------------------------------------------------
------------------------------------------------------------
-------------------------------------gacaggaacaagcaagaaatatt
agacaaatattgtatcagaggagcagaatggggggtgggggattgctccactgaaggcat
gacagccgaagagaaagagaatttcatagcaatgttgaagcagaaa--------------
------------------------------------------------------------
----------------------------------------
>PAFTOL004608
------------------------------------------------------------
------------------------------------------------------------
gaagagaaccagaaaaagtatgctgaaaatgatgagagaattaggtcatctcctctcata
caagagttt---cttgagcgttccaaacggaataag-gagaagaacaagcaagaaatatt
agacaaatattgtctcagaggagcagaatggggggtgggggattgctccacagaaggcat
gacagccgaagagaaagagagtttcatagcaatgttgaagcagaaa--------------
------------------------------------------------------------
----------------------------------------
>PAFTOL004610
------------------------------gctcaagctgggttcctgtcggggtataag
ggaatagagtcaatccctggtcctgagctgcccaagattgagttccttgagcgctttaac
gaagagaaccagaaaaagtatgctgaaaatgatgagagaatcaggtcgtctcctctcatt
caagagttt---cttgagcgttccaaacgcaataag-gagaagaacaagcaagaaatatt
agacaaatactgcataagaggagcagagtggggggtgggggattgctccactgaaggcat
gacagccgaagagaaagagagtttcatagcgatgttgaagcagaaa--------------
------------------------------------------------------------
----------------------------------------
>PAFTOL004611
------------------------------------------------------------
------------------------------------------------------------
------------------------------------------------------------
-------------------------------------gacaggaacaagcaagaaatatt
agacaaatactgcataagaggagcagagtggggggtgggggattgctccactgaaggcat
gacagccgaagagaaagagagtttcatagcgatgytgaagcagaaa--------------
------------------------------------------------------------
----------------------------------------
>PAFTOL004613
------------------------------------------------------------
------------------------------------------------------------
------------------------------------------------------------
-------------------------------------gacaggaacaagcaagaaatact
ggacaaatattgtctcagaggagcagaatggggtgtgggggattgctccactgaaggcat
gacagccgaagagaaagagagtttcatagcaatgttgaagcagaaa--------------
------------------------------------------------------------
----------------------------------------
>PAFTOL004617
------------------------------------------------------------
------------------------------------------------------------
gaagagaaccagaaaaagtatgctgaaaatgatgagagaattaggtcatctcctctcatt
caagagttt---cttgagcgttccaaacggaataaa-gaaaagaacaagcaagaaatact
ggacaaatattgcatcagaggagcagagtggggggtgggggattgctccactgaaggcat
gacagccgacgagaaagagagtttcatagcaatgttgaagcagaaa--------------
------------------------------------------------------------
----------------------------------------
>PAFTOL004618
------------------------------------------------------------
------------------------------------------------------------
gaagagaaccagaaaaartatgctgaaaatgatgagagaattaggtcatctcctctcatg
caagagttt---ctygagcgttccaaacggaataag-gagaagaacaagcaagaaatatt
agacaaatattgtctcagaggagcagaatggggggtgggggattgctccactgaaggcat
gacagccgaagagaaagagagtttcatagcaatgttgaagcagaaa--------------
------------------------------------------------------------
----------------------------------------
>PAFTOL004619
------------------------------gctcaagctgggttcttgtctgggtttaag
gggatagagtcggttcctggtcctgagctgcctaagattgagttccttgatcgctttaat
gaagagaaccagaaaaagtatgctgaaaatgatgagagaattaggtcatctcccctcatt
caagagttt---cttgagcgttccaaacggaataag-gagaagaacaagcaagcaatatt
agacaaatactgcataagaggtgcagagtggggggtgggggattgctccacggaaggcat
gacagccgaagagagagagagtttcatagcgatgttgaagcagaaa--------------
------------------------------------------------------------
----------------------------------------
>PAFTOL004620
------------------------------------------------------------
------------------------------------------------------------
gaagagaaccagagaaagtatgctgaaaatgatgagagaattaggtcatctcctctcatt
caagagttt---cttgagcgttccaaacggaataag-gagaagaacaagcaagaaatatt
agacaagtattgtatcagaggagcagaatggggggtgggagattgctccgctgaaggcat
gacagccgaagagaaagagaatttcatagcaatgttgaagcagaaa--------------
------------------------------------------------------------
----------------------------------------
>PAFTOL004623
------------------------------------------------------------
------------------------------------------------------------
gaagagaaccagaaaaagtatgctgaaaatgatgagagaattaggtcatctcctctcatg
caagagttt---cttgagcgttccaaacggaataag-gagaagaacaagcaagaaatatt
agacaaatactgtatcagaggagcagaatggggggtgggggattgctccactgaaggcat
gacagccgaagagaaagagagtttcatagcaatgctgaagcagaaa--------------
------------------------------------------------------------
----------------------------------------
>PAFTOL004624
------------------------------------------------------------
------------------------------------------------------------
------------------------------------------------------------
-------------------------------------gacaggaacaagcaagaaatatt
ggacaaatattgcatcagaggagcagaatggggggtgggggattgctccactgcaggcat
gacagccgaagagaaagagaatttcatagcaatgttgaagcagaaa--------------
------------------------------------------------------------
----------------------------------------
>PAFTOL004625
------------------------------------------------------------
------------------------------------------------------------
gaagagaaccagaaaaagtatgctgaaaatgatgagagaattaggtcatctcctctcatt
caagagttt---cttgagcgttccaaacggaataaa-gagaagaacaagcaagaaatatt
ggacaaatattgcatcagaggagcagaatggggggtgggggattgctccactgaaggcat
gacagccgaagagaaagagagtttcatagcaatgttgaagcagaaa--------------
------------------------------------------------------------
----------------------------------------
>PAFTOL004626
------------------------------------------------------------
------------------------------------------------------------
------------------------------------------------------------
-------------------------------------gacaggaacaagcaagaaatatt
agacaaatattgtatcagaggagcggaatggggggtgggggattgctccactgaaggcat
gacagccgaagagaaagagaatttcatagcaatgttgaagcagaaa--------------
------------------------------------------------------------
----------------------------------------
>PAFTOL004627
------------------------------------------------------------
------------------------------------------------------------
---------------aagtatgctgaaaatgatgagaggattaggtcatctcctctcatg
caagagttt---cttgagcgttccaaacggaataag-gagaagaacaagcaagaaatatt
agacaaatactgtatcagaggagcagaatggggggtgggsgattgctccactgcaggcat
gacagccgargagaaagagagtttcatagcaatgttgaagcagaaa--------------
------------------------------------------------------------
----------------------------------------
>PAFTOL004629
------------------------------------------------------------
------------------------------------------------------------
gaagagaaccagaaaaagtatgctgaaaatgatgagagaattaggtcatctcctctcatt
caagagttt---cttgagcgttccaaacggaataaa-gagaagaacaagcaagaaatatt
ggacaaatactgtatcagaggagcagaatggggggtgggagattgctccactgaaggcat
gacagccgaagagaaagagagtttcatagcaatgttgaagcagaaa--------------
------------------------------------------------------------
----------------------------------------
>PAFTOL004631
------------------------------------------------------------
------------------------------------------------------------
gaagagaaccagaaaaagtatgctgaaaatgatgagagaattaggtcatctcctctcatt
caagagttt---cttgagcgttccaaacggaataaa-gagaagaacaagcaagaaatatt
ggacaaatattgcatcagaggagcagaatggggggtgggggattgctccactgcaggcat
gacagccgaagagaaagagagtttcatagcaatgttgaagcagaaa--------------
------------------------------------------------------------
----------------------------------------
>PAFTOL004632
------------------------------------------------------------
------------------------------------------------------------
------------------------------------------------------------
-------------------------------------gacaggaacaagcaagaaatatt
agacaaatattgtatcagaggagcagaatggggggtgggggattgctccactgaaggcat
gacagccgaagagaaagagaatttcatagcaatgttgaagcagaaa--------------
------------------------------------------------------------
----------------------------------------
>PAFTOL004633
------------------------------------------------------------
------------------------------------------------------------
---------------------------aatgatgagagaattaggtcatctcctctcatg
caagagtat---cttgagcgttccaaacggaataaa-gagaggaacaagcaagaaatatt
ggacaaatattgtatcagaggagcagaatggggggtgggggattgctccactgaaggcat
gacagccgaagagaaagaaagtttcatagcaatgttgaagcagaaa--------------
------------------------------------------------------------
----------------------------------------
>PAFTOL004634
------------------------------------------------------------
------------------------------------------------------------
gaagagaaccagaaaaagtatgctgaaaatgatgagagaattaggtcatctcctctcatt
caagagttt---cttgagcgttccaaacggaacaaa-gagaagaacaagcaagaratact
ggacaaatattgtatcagaggagcagaatggggggtaggggattgctccactgaaggcat
gacagccgaagagaaagagaatttcatagcaatgttgaagcagaaa--------------
------------------------------------------------------------
----------------------------------------
>PAFTOL004636
------------------------------------------------------------
------------------------------------------------------------
------------------------------------agaattaggtcatctcctctcatg
caagagttt---cttgagcgttccaaacggaataag-gagaagaacaagcaagaaatact
agacaaatactgtctcagaggagcagaatggggggtgggggattgctccactgaaggcat
gacagccgaagagaaagagagtttcatagcawtgttgaagcagaaa--------------
------------------------------------------------------------
----------------------------------------
>PAFTOL004637
------------------------------------------------------------
------------------------------------------------------------
------------------------------------------------------------
-------------------------------------gacaggaacaagcaagaaatatt
agacaaatactgcataagaggagcagagtggggggtgggggattgctccactgaaggcat
gacagccgaagagaaagagagtttcatagcaatgttgaagcagaaa--------------
------------------------------------------------------------
----------------------------------------
>PAFTOL004638
------------------------------------------------------------
------------------------------------------------------------
------aaccagaaaaagtatgctgaaaatgatgagagaattaggtcgtctcctctcatt
caagagttt---cttgagcgttccaaacggaataaa-gagaagaacaagcaagaaatatt
ggacaaatattgtatcagaggagcagaatggggggtgggggattgctccaccgaaggcat
gacagccgaagagaaagagagtttcatagcaatgttgaagcagaaa--------------
------------------------------------------------------------
----------------------------------------
>PAFTOL004639
------------------------------------------------------------
------------------------------------------------------------
------------------------------------------------------------
-------------------------------------gacaggaacaagcaagaaatatt
agacaaatattgtatcagaggagcggaatggggggtgggggattgctccactgaaggcat
gacagccgaagagaaggagaatttcatagcaatgttgaagcagaaa--------------
------------------------------------------------------------
----------------------------------------
>PAFTOL004640
------------------------------------------------------------
------------------------------------------------------------
------------------------------------------------------------
-------------------------------------gacaggaacaagcaagaaatatt
agacaagtattgtatcagaggggcagaatggggggtgggggattgctccactgaaggcat
gacagccgaagagaaagagaatttcatagcaatgttgaagcagaaa--------------
------------------------------------------------------------
----------------------------------------
>PAFTOL004642
------------------------------------------------------------
------------------------------------------------------------
gaagagaaccagaaaaagtatgctgaaaatgatgagagaattaggtcatctcctctcatt
caagagttt---cttgagcgttccaaacggaataaa-gagaagaacaagcaagaaatatt
ggacaaatattgcatcagaggagcagaatggggggtgggggattgctccactgaaggcat
gacagccgaagagaaagagagtttcatagcaatgttgaagcagaaa--------------
------------------------------------------------------------
----------------------------------------
>PAFTOL004644
------------------------------------------------------------
------------------------------------------------------------
gaagagaaccagaaaaagtatgctgaaaatgatgagagaattaggtcatctcctctcatt
caagagttt---cttgagcgctccaaacggaataga-gagaagaacaagcaagaaatatt
agacaaatattgtatcagaggagctgagtggggggtgggggattgctccaccgaaggcat
gacagccgaagagaaagagagtttcatagcaacgttgaagcagaaa--------------
------------------------------------------------------------
----------------------------------------
>PAFTOL004646
------------------------------------------------------------
------------------------------------------------------------
------------------------------------------aggtcatctcctctcatt
caagagttt---cttgagcgttccaaacggaataaa-gagaagaacaagcaagaaatatt
ggacaaatattgcatcagaggagcagaatggggggtgggggattgctccactgcaggcat
gacagccgaagagaaagagagtttcatagcaatgttgaagcagaaa--------------
------------------------------------------------------------
----------------------------------------
>PAFTOL004647
------------------------------gctcaagctgggttcttatctgggcttaag
gggatagagtcagttcctggtcctgagctgcctaagtttgagttccttgatcgctttaat
gaagagaaccagaaaaagtacgctgaaaatgatgagaggattaggtcatctcctctcatg
caagagttt---cttgagcgttccaaacggaataag-gagaagaacaagcaagaaatatt
agacaaatattgtatcagaggagcagaatggggggtgggggattgctccactgaaggcat
gacagccgaagagaaagagagtttcatagcaatgttgaagcagaaa--------------
------------------------------------------------------------
----------------------------------------
>PAFTOL004648
------------------------------------------------------------
------------------------------------------------------------
gaagagaaccagaaaaagtatgctgaaaacgatgagagaattaggtcatctcctctcatt
caagagttt---cttgagcgttccaaacggaataaa-gagaagaacaagcaagaaatatt
agacaaatattgcatcagaggagcagagtggggggtaggggattgctccactgaaggcat
gacagctgaagagaaagagagtttcatagcaatgttgaagcagaaa--------------
------------------------------------------------------------
----------------------------------------
>PAFTOL004649
------------------------------------------ttcttgtctgggcttaag
gggatagaatcagttcctggtcctgagctgcctaagattgagttccttgatcgcttcaat
gaagagaaccagaaaaagtatgctgaaaatgatgagagaattaggtcatctcctctcatg
caagagttt---cttgagcgttccaaacggaataag-gagaagaacaagcaagaaatatt
agacaaatattgtctcagaggagcagaatggggggtgggggattgctccactgaaggcat
gacagccgaggagaaagagagtttcatagcaatgttgaagcagaaa--------------
------------------------------------------------------------
----------------------------------------
>PAFTOL004652
------------------------------------------------------------
------------------------------------------------------------
gaagagaaccagaaaaagtatgcggaaaatgatgagagaattaggtcatctcctctcatt
caagagttt---cttgagcgttccaaacggaataaa-gaaaagaacaagcaagaaatatt
ggacaaatattgtatcagaggagcagartggggggtgggggattgctccactgaaggcat
gacagccgaagagaaagagagtttcatagcaatgttgaagcagaaa--------------
------------------------------------------------------------
----------------------------------------
>PAFTOL004654
------------------------------------------------------------
------------------------------------------------------------
gaagagaaccagaaaaagtatgctgaaaatgatgagagaattaggtcatctccactcatg
caagagttt---cttgagcgttccaagcggaataag-gagaagaacaagcaagaaatatt
agacaaatactgtatcagaggagcagaatggggggtgggggattgctccactgaaggcat
gacagcccaagagaaagagmgtttcatagcaatgttgaagcagaaa--------------
------------------------------------------------------------
----------------------------------------
>PAFTOL004657
------------------------------gctcaagctgggttcttgtctgggt-----
------------------------------------------------------------
-------------------------------ataagggaatagagtcagttcctggtcct
gagctgcccaagattgagttccttgagcgctttaac-gacaggaacaagcaagaaatatt
agacaaatactgcataagaggagcagagtggggggtgggggattgctccactgaaggcat
gacagccgaagagaaagagagtttcatagcgatgttgaagcacaaa--------------
------------------------------------------------------------
----------------------------------------
>PAFTOL004658
------------------------------------------------------------
------------------------------------------------------------
------------------------------------------------------------
-------------------------------------gacaggaacaagcaagaaatatt
agacaaatattgtatcagaggagcagaatggggggtgggggattgctccgctgaaggcat
gacagccgaggagaaagagagtttcatcgcaatgttgaagcagaaa--------------
------------------------------------------------------------
----------------------------------------
>PAFTOL004661
------------------------------------------------------------
------------------------------------------------------------
------------------------------------------------------------
-------------------------------------gacaggaacaagcaagaaatatt
agacaaatactgcataagaggagcagagtggggggtgggggattgctccactgaaggcat
gacagccgaagagaaagagagtttcatagcgatgttgaagcagaaa--------------
------------------------------------------------------------
----------------------------------------
>PAFTOL004664
------------------------------------------------------------
------------------------------------------------------------
gaagagaaccagaaaaagtatgctgaaaatgatgagagaattaggtcatctcctctcatt
caagagttt---cttgagcgttccaaacggaataaa-gagaagaacaagcaagaaatatt
ggacaaatattgyatcagaggagcrgaatggggggtgggggattgctccactgcaggcat
gacagccgaagagaaagagagtttcatagcaatgttgaagcagaaa--------------
------------------------------------------------------------
----------------------------------------
>PAFTOL004666
------------------------------------------------------------
------------------------------------------------------------
gaagagaaccagaaaaagtatgctgaaaatgatgagagaattaggtcatctcctctcatt
caagagttt---cttgagcgttccaaacggaataaa-gagaagaacaagcaagaaatatt
ggacaaatattgtatcagaggagcagaatggggtgtgggggattgctccactgaaggcat
gacagccgaagagaaagagagtttcatagcaatgttgaagcagaaa--------------
------------------------------------------------------------
----------------------------------------
>PAFTOL004668
------------------------------------------------------------
------------------------------------------------------------
------------------------------------------------------------
------------------cgttccaaacggaataaa-gagaagaacaagcaagaaatatt
ggacaaatattgtatcagaggagcagaatggggtgtgggggattgctccactgaaggcat
gacagccgaagagaaagagagtttcatagcaatgttgaagcagaaa--------------
------------------------------------------------------------
----------------------------------------
>PAFTOL005024
------------------------------------------------------------
------------------------------------------------------------
------------------------------------------aggtcatctcctctcatt
caagagctt---ctatagcgttccagacggaataaa-gagaagaacaagcaagaaatatt
ggacaaatattgyatcagaggagcagartggggggtgggggattgctccactgaaggcat
gacagccgaagagaaagagagtttcatagcaatgttgaagcagaaa--------------
------------------------------------------------------------
----------------------------------------
>PAFTOL005025
------------------------------------------------------------
------------------------------------------------------------
---------------------------------------------tcatctcctctcatt
caagagttt---cttgagcggtccaaacggaataaa-gagaagaacaagcaagaaatatt
agacaaatattgcatcagaggagcagaatggggggtgggggattgctccactgaaggcat
gacagccgaagagaaagagagtttcatagcaatgttgaagcagaag--------------
------------------------------------------------------------
----------------------------------------
>PAFTOL005026
------------------------------------------------------------
------------------------------------------------------------
------------aaaaggtatgctgaaaatgatgagagaattaggtcatctcctctcatt
caagagttt---cttgagcggtccaaacggaataaa-gagaagaacaagcaagaaatatt
agacaaatattgcatcagaggagcagaatggggggtgggggattgctccactgaaggcat
gacagccgaagagaaagagagtttcatagcaatgttgaagcagaag--------------
------------------------------------------------------------
----------------------------------------
>PAFTOL005035
------------------------------------------------------------
------------------------------------------------------------
------------------------------------------------------------
------------------cgttccaaacggaataaa-gagaagaacargcaagaaatatt
ggacaaatattgtatcagaggagcagaatggggtgtgggggattgctccactgcaggcat
gacagccgaagagaaagagagtttcatagcaatgttgaagcagaga--------------
------------------------------------------------------------
----------------------------------------
>PAFTOL005042
------------------------------------------------------------
------------------------------------------------------------
------------------------------------------------------------
-------------------------------------gacaggaacaagcaagaaatatt
agacaaatattgtatcagaggagcagaatggggggtgggggattgctccactgaaggcat
gacagccgaagagaaagagaatttcatagcaatgttgaagcagaaa--------------
------------------------------------------------------------
----------------------------------------
>PAFTOL005043
------------------------------------------------------------
------------------------------------------------------------
gaagagaaccagaaaaagtatgctgaaaatgatgagagaattaggtcatctcctctcatt
caagagttt---cttgagcgttccaaacggaataaa-gagaagaacaagcaagaaatatt
ggacaaatattgcatcagaggagcagagtggggggtgggggattgctccactgaaggcat
gacagccgaagagaaagaaagtttcatagcaatgttgaagcagaaa--------------
------------------------------------------------------------
----------------------------------------
>PAFTOL005047
------------------------------------------------------------
------------------------------------------------------------
------------------------------------------------------------
-------------------------------------gacaggaacaagcaagaaatatt
agacaaatattgcatcagaggagcagagtggggggtaggggattgctccactgaaggcat
gacagctgaagagaaagagagtttcatagcaatgttgaagcagaaa--------------
------------------------------------------------------------
----------------------------------------
>PAFTOL007498
------------------------------------------------------------
------------------------------------------------------------
------------------------------------------------------------
-------------------------------------gacaggaacaagcaagaaatatt
ggacaaatattgtatcagaggagcagagtggggggtgggggattgctccrctgaaggcat
gacggccgaagagaaagagagtttcatagcaacgttgaagcagaaa--------------
------------------------------------------------------------
----------------------------------------
>PAFTOL008060
------------------------------------------------------------
------------------------------------------------------------
------------------------------------------------------------
-------------------------------------gacaggaacaagcaagaaatatt
ggacaaatattgcatcagaggagcagaatggggggtgggggattgctccactgcaggcat
gacagccgaagagaaagagartttcatagcaatgttgaagcagaaa--------------
------------------------------------------------------------
----------------------------------------
>PAFTOL008062
------------------------------------------------------------
------------------------------------------------------------
gaagagaaccagaaaaagtatgctgaaaatgatgagagaattaggtcatctcctctcatt
caagagttt---cttgagcgttccaaacggaataaa-gagaagaacaagcaagaaatatt
ggacaaatattgtatcagaggagcagaatggggtgtgggggattgctccactgcaggcat
gacagccgaagagaaagagagtttcatagcaatgttgaagcagaaa--------------
------------------------------------------------------------
----------------------------------------
>PAFTOL008063
------------------------------------------------------------
------------------------------------------------------------
gaagagaaccagaaaaggtatgctgaaagtgatgagagaattaggtcatctcctctcatt
caagagttt---cttgagcgttccaaacggaataaa-gagaagaacaagcaggaaatatt
ggacaaatattgcatcagaggagcagaatggggtgtgggggattgctccactgcaggcat
gacagccgaagagaaagagagtttcatagcaatgttgaagcagaaa--------------
------------------------------------------------------------
----------------------------------------
>PAFTOL008084
------------------------------------------------------------
------------------------------------------------------------
------------------------------------------------------------
-------------------------------------gacaggaacaagcaagaaatatt
agacaaatactgcataagaggagcagagtggggggtgggggattgctccactgaaggcat
gacagccgaagagaaagagagtttcatagcgatgttgaagcagaaa--------------
------------------------------------------------------------
----------------------------------------
>PAFTOL008419
------------------------------------------------------------
------------------------------------------------------------
gaagagaaccagaaaaagtatgctgaaaatgatgagagaattaggtcatctcctctcatt
caagagttt---cttgagcgttccaaacggaataaa-gagaagaacaagcaagaaatatt
ggacaaatattgtatcagaggagcagaatggggggtgggggattgctccactgaaggcat
gacagccgaagagaaagagagtttcatagcaatgttgaagcagaaa--------------
------------------------------------------------------------
----------------------------------------
>PAFTOL008421
------------------------------------------------------------
------------------------------------------------------------
------------------------------------------------------------
-------------------------------------gacaggaacaagcaagaaatatt
agacaaatattgtatcagaggagcagaatggggggtgggggattgctccactgaaggcat
gacagccgaagagaaagagagtttcatagcaatgttgaagcagaaa--------------
------------------------------------------------------------
----------------------------------------
>PAFTOL008422
------------------------------------------------------------
------------------------------------------------------------
------------------------------------------------------------
-------------------------------------gacaggaacaagcaagaaatact
agacaaatactgtatcagaggagcagaatggggggtgggggattgctcgactcaaggcat
gacagcagaagagaaagagagtttcatagcaatgttgaagcagaaa--------------
------------------------------------------------------------
----------------------------------------
>PAFTOL008423
gtttcattggtactcctctggtcgaacccagctcaagctgggttcttatctgggcttaag
gggatagagtcagttcctggtcctgagctgcctaagattgagttccttgatctctttgca
gaagagaaccggaaaaggtatgctgaaaacgatgagagaattaggtcatctcctctcatt
caagagttt---cttgagcgttccaaacggaataaa-gagaagaacaagcaagaaatatt
agacaaatattgcatcagaggagcagagtggggggtaggggattgctccactgaaggcat
gacagctgaagagaaagagagtttcatagcaatgttgaagcagaaa--------------
------------------------------------------------------------
----------------------------------------
>PAFTOL008436
------------------------------------------------------------
------------------------------------------------------------
gaagagaaccagaaaaagtatgctgaaaatgatgagagaattaggtcatctcctctcatt
caagagttt---cttgagcgttccaaacggaataaa-gagaagaacaagcaagaaatatt
agacaaatactgcatcagaggagcagaatggggggtgggggattgctcmactgaaggcat
gacagccgaagagaaagagagtttcatagcaatgttgaagcagaaa--------------
------------------------------------------------------------
----------------------------------------
>PAFTOL008439
------------------------------------------------------------
------------------------------------------------------------
------------------------------------------------------------
-------------------------------------gacaggaacaagcaagaaatatt
agacaaatactgyataagaggagcagagtggggagtcggggtttgctccactgaaggcat
gacagccgaagagaaagagagtttcatagcaatgttgaagcagaaa--------------
------------------------------------------------------------
----------------------------------------
>PAFTOL008881
------------------------------------------------------------
------------------------------------------------------------
------------------------------------------------------------
-------------------------------------gacaggarcaagcaagaaatatt
agacaaatattgtatcagaggagcagaatggggggtgggggattgctccacygaaggcat
gacagcsgaagagaaagagagtttcatagcaatgttgaagcagaaa--------------
------------------------------------------------------------
----------------------------------------
>PAFTOL009175
------------------------------------------------------------
------------------------------------------------------------
---gagaaccagaaaaagtatgctgaaaatgatgagagaattaggtcatctcctctcatt
caagagttt---cttgagcgttccaaacggaataaa-gagaag-----------------
------------------------------------------------------------
------------------------------------------------------------
------------------------------------------------------------
----------------------------------------
>PAFTOL009181
------------------------------------------------------------
------------------------------------------------------------
---------------------------------------------tcatctcctctcatt
caagagttt---cttgagcgttccaaacggaataaa-gagaagaacaagcaagaaatatt
ggacaaatattgtatcagaggagcagaatggggggtgggggattgctccactgaaggcat
gacagccgaagagaaagagagtttcatagcaatgttgaagcagaaa--------------
------------------------------------------------------------
----------------------------------------
>PAFTOL009183
------------------------------------------------------------
------------------------------------------------------------
------------------------------------------------------------
-------------------------------------gacaggaacaagcaagaaatatt
ggacaaatactgtatcagaggagcagaatggggggtgggggattgctccactgaaggcat
gacagccgaagagaaagagagtttcatagcaatgttgaagcagaaa--------------
------------------------------------------------------------
----------------------------------------
>PAFTOL009185
------------------------------------------------------------
------------------------------------------------------------
------------------------------------------------------------
-------------------------------------gacaggaacaagcaagaaatatt
agacaaatattgtatcagaggagcagagtggggggtgggggattgctccactgaaggcat
gacagccgaagagaaagagagtttcatagcaatgttgaagcagaaa--------------
------------------------------------------------------------
----------------------------------------
>PAFTOL009187
------------------------------------------------------------
------------------------------------------------------------
------------------------------------------------------------
-------------------------------------gacaggaacaagcaagaaatatt
agacaaatattgtatcagaggagcagaatggggggtgggggattgctccactgaaggcat
gacagccgaagagaragagaatttcatagcaatgttgaagcagaaa--------------
------------------------------------------------------------
----------------------------------------
>PAFTOL009189
------------------------------------------------------------
------------------------------------------------------------
---------------------------------gagagaattaggtcatctcctctcatt
caagagttt---cttgagcgttccagacggaataaa-gagaagaacaagcaagaaatatt
ggacaaatattgcatcagaggagcagagtggggggtgggggattgctccactgaaggcat
gacacccgaagagaaagagagtttcatagcaatgttgaagcagaaa--------------
------------------------------------------------------------
----------------------------------------
>PAFTOL009191
------------------------------------------------------------
------------------------------------------------------------
---gagaaccagaaaaagtatgctgaaaatgatgagagaattaggtcatctcctctcatt
caagagttt---cttgagcgttccaaacggaataaa-gagaagaacaagcaagaaatatt
ggacaaatattgtatcagaggagcggaatggggggtgggggattgctccactgaaggcat
gacacccgaagagaaagagagtttcatcgcaatgttgaagcagaaa--------------
------------------------------------------------------------
----------------------------------------
>PAFTOL009193
------------------------------------------------------------
------------------------------------------------------------
gaagcgaaccagaaaaggtatgctgaaaatgatgagagaattaggtcatctcctctcatg
caagagttt---cttgagcgttccaaacggaataag-gagaagaacaagcaagaaatatt
agacaaatattgtatcagaggagcagaatggggggtgggggattgctccgctgaaggcat
gacagccgaagagaaagagagtttcatagcaatgttgaagcagaaa--------------
------------------------------------------------------------
----------------------------------------
>PAFTOL009195
------------------------------------------------------------
------------------------------------------------------------
gaagagaaccagaaaaagtatgctgaaaatgatgagagaattagatcgtctcctctcatt
caagagttt---cttgagcgttccaaacggaataaa-gagaagaacaagcaagaaatatt
ggacaaatattgcatcagaggagcagagtggggggtgggggattgctccactgaaggcat
gacagccgaagagaaagagagtttcatagcaatgttgaagcagaaa--------------
------------------------------------------------------------
----------------------------------------
>PAFTOL009197
------------------------------------------------------------
------------------------------------------------------------
------------------------------------------------------------
-agaagcat---gttgatcatgtatatcttgacacttgacaggaacaagcaagaaatatt
ggacaaatattgcatcagaggagcggaatggggtgtgggggattgctccactgcaggcat
gacagccgaagagaaagagagtttcatagcaatgttgaagcagaaa--------------
------------------------------------------------------------
----------------------------------------
>PAFTOL009199
------------------------------------------------------------
------------------------------------------------------------
gaagagaaccagaaaaagtatgctgaaaatgatgagagaattaggtcatctcctctcatt
caagagttt---cttgagcgttccaaacggaataaa-gagaagaacaagcaagaaatatt
ggacaaatattgcatcagaggagcagaatggggtgtgggggattgctccactgcaggcat
gacagccgaagagaaagagagtttcatagcaatgttgaagcagaaa--------------
------------------------------------------------------------
----------------------------------------
>PAFTOL009203
------------------------------------------------------------
------------------------------------------------------------
gaagagaaccagaaaaagtatgctgaaaatgatgagagaattaggtcatctcctctcatt
caagagttt---cttgagcgttccaaacggaataaa-gagaagaacaagcaagaaatatt
ggacaaatattgtatcagaggagcagaatggggggtgggggattgctccactgaaggcat
gacagccgaagagaaagaaagtttcatagcaatgttgaagcagaaa--------------
------------------------------------------------------------
----------------------------------------
>PAFTOL009205
------------------------------------------------------------
------------------------------------------------------------
gaagagaaccaaaaaaggtatgctgaaaatgatgagagaatyaggtcatctcctctcatt
caagagttt---cttgagcggtccaaacggaataaa-gagargaacaagcaagaaatatt
agacaaatattgcatcagaggagcagaatggggggtgggggattgctccactgaaggcat
gacagccgaagagaaagagagtttcatagcaatgttgaagcagaag--------------
------------------------------------------------------------
----------------------------------------
>PAFTOL009207
------------------------------------------------------------
------------------------------------------------------------
------------------------------------------------------------
-------------------------------------gacaggaacaagcaagaaatatt
agacaaatactgcataagaggagcagagtggggggtgggggattgctccactgaaggcat
gacagccgaagagaaagagagtttcatagcgatgttgaagcagaaa--------------
------------------------------------------------------------
----------------------------------------
>PAFTOL009209
------------------------------------------------------------
------------------------------------------------------------
gaggagaaccggaaaaagtatgctgaaaacgatgagagaattaggtcatctcctctcatt
caagagttt---cttgagcgttccaaacggaataaa-gagaagaacaagcaagaaatatt
agacaaatattgcatcagaggagcagagtggggggtaggggattgctccactgaaggcat
gacagctgaagagaaagagagtttcatagcaatgttgaagcagaaa--------------
------------------------------------------------------------
----------------------------------------
>PAFTOL009215
------------------------------------------------------------
------------------------------------------------------------
------------------------------------------------------------
-------------------------------------gacaggaacaagcaagaaatatt
ggacaaatattgtatcagaggagcagaatggggtgtgggggattgctccactgcaggcat
gacagccgaagagaaagagagtttcatagcaatgttgaagcagaaa--------------
------------------------------------------------------------
----------------------------------------
>PAFTOL009217
------------------------------------------------------------
------------------------------------------------------------
------------------------------------------------------------
------------------cgttccaaacggaataaa-gagaagaacaagcaagaaatatt
ggacaaatattgcatcagaggagcagaatggggtgtgggggattgctccactgcaggcat
gacagccgaagagaaagagagtttcatagcaatgttgaagcagaaa--------------
------------------------------------------------------------
----------------------------------------
>PAFTOL009219
------------------------------------------------------------
------------------------------------------------------------
---------------------------------------------tcatctcctctcatt
caagagttt---cttgagcgttccaaacggaataaa-gagaagaacaagcaagaaatatt
ggacaaatattgtatcagaggagcagaatggggtgtgggggattgctccactacaggcat
gacagccgaagagaaagagagtttcatagcaatgttgaagcagaaa--------------
------------------------------------------------------------
----------------------------------------
>PAFTOL009221
------------------------------------------------------------
------------------------------------------------------------
------------------------------------------------------------
-------------------------------------gacaggaacaagcaagaaatatt
ggacaaatattgtatcagaggagcagaatggggggtgggggattgctccactgaagggat
gacagccgaagagaaggagaatttcatagcaatgttgaagcagaaa--------------
------------------------------------------------------------
----------------------------------------
>PAFTOL009223
------------------------------------------------------------
------------------------------------------------------------
gaagagaaccagaaaaagtatgctgaaaatgatgagagaattaggtcatctcctctcatt
caagagttt---cttgagcgttccaaacggaataaa-gagaagaacaagcaagaaatatt
ggacaaatattgcatcagaggagcagaatggggggtgggggattgctccactgcaggcat
gacagccgaagagaaagagagtttcatagcaatgttgaagcagaaa--------------
------------------------------------------------------------
----------------------------------------
>PAFTOL009225
------------------------------------------------------------
------------------------------------------------------------
gaagagaaccagaaaaagtatgctgaaaatgatgagagaattaggtcatctcctctcatt
caagagttt---cttgagcgttccaaacggaataaa-gagaagaacaagcaagaaatatt
ggacaaatattgcatcagaggagcagaatggggggtgggggattgctccactgcaggcat
gacagccgaagagaaagagaatttcatagcaatgttgaagcagaaa--------------
------------------------------------------------------------
----------------------------------------
>PAFTOL009227
------------------------------------------------------------
------------------------------------------------------------
gaagagaaccagaaaaagtatgctgaaaatgatgagagaattaggtcgtctcctctcatt
caagagttt---cttgagcgttccaaacggaataaa-gagaagaacargcaagaaatatt
ggacaaatattgcatcagaggagcagaatggggggtgggggattgctccactgaaggcat
gacagccgaagagaaagaaagtttcatagcaatgttgaagcagaaa--------------
------------------------------------------------------------
----------------------------------------
>PAFTOL009229
------------------------------------------------------------
------------------------------------------------------------
gaagagaaccagaaaaagtatgctgaaaatgatgagagaattaggtcatctcctctcatg
caagagttt---cttgagcgttccaaacggaataag-gagaagaacaagcaagaaatatt
agacaaatattgtctcagaggagcagaatggggggtgggggattgctccactgaaggcat
gacagccgaagagaaagagagtttcatagcaatgttgaagcagaaa--------------
------------------------------------------------------------
----------------------------------------
>PAFTOL009233
------------------------------------------------------------
------------------------------------------------------------
gaagagaaccggaaaagatatgctgaaaatgatgagagaatcagatcatctcctctcatt
caagagttt---cttgagcgttccaaacggaataaa-gagaagaacaagcaggaaatttt
agacaaatattgtatcagaggagcagaatggggggtgggggattgctccactcaaggcat
gacagccgaagagaaggagagtttcatagcaacgttgaagcagaaa--------------
------------------------------------------------------------
----------------------------------------
>PAFTOL009235
------------------------------------------------------------
------------------------------------------------------------
------------------------------------------------------------
-------------------------------------gacaggaacaagcaagaaatatt
agacaaatactgcataagaggagcagagtggggggtgggggattgctccactgaaggcat
gacagccgaagagaaagagagtttcatagcgatgttgaagcagaaa--------------
------------------------------------------------------------
----------------------------------------
>PAFTOL009237
------------------------------------------------------------
------------------------------------------------------------
------------------------------------------------------------
-------------------------------------gacaggaacaagcaagaaatatt
agacaaatactgcataagaggagcagagtggggggtgggggattgctccactgaaggcat
gacagccgaagagaaagagagtttcatagcgatgttgaagcagaaa--------------
------------------------------------------------------------
----------------------------------------
>PAFTOL009239
------------------------------------------------------------
------------------------------------------------------------
gaagagaaccagaaaaagtatgctgaaaatgatgagagaattaggtcatctcctctcatt
caagagttt---cttgagcgctccaaacggaataaa-gagaagaacaagcaagaaatatt
ggacaaatattgtatcagaggagcagaatggggggtgggggattgctccactgaaggcat
gacagccgaagagaaagagagtttcatagcaacgttgaagcagaaa--------------
------------------------------------------------------------
----------------------------------------
>PAFTOL009241
------------------------------------------------------------
------------------------------------------------------------
------------------------------------------------------------
caagagttt---cttgagcgttccaaacggaataaa-gagaagaacargcaagaaatatt
ggacaaatattgcatcagaggagcagaatggggggtgggggattgctccactgcaggcat
gacagccgaagagaaagagartttcatagcaatgttgaagcagaaa--------------
------------------------------------------------------------
----------------------------------------
>PAFTOL009243
------------------------------------------------------------
------------------------------------------------------------
------------------------------------------------------------
-------------------------------------gacaggaacaagcaagaaatatt
agacaaatattgtatcagaggagcagaatggggggtgggggattgctccactgaaggcat
gacagctgaagagaaagagagtttcatagcaatgttgaagcagaaa--------------
------------------------------------------------------------
----------------------------------------
>PAFTOL009245
------------------------------------------------------------
------------------------------------------------------------
------------------------------------------------------------
-------------------------------------gacaggaacaggcaagaaatatt
agacaaatattgtatcagaggagcagaatggggggtgggggattgctccactgaaggcat
gacagccgaagagagagcgaatttcatagctatgttgaagcagaaa--------------
------------------------------------------------------------
----------------------------------------
>PAFTOL009247
------------------------------------------------------------
------------------------------------------------------------
------------------------------------------------------------
-------------------------------------gacaggaacaagcaagaaatatt
agacaaatactgcataagaggagcagagtggggggtgggggattgctccactgaaggcat
gacagccgaagagaaa--------------------------------------------
------------------------------------------------------------
----------------------------------------
>PAFTOL009249
------------------------------------------------------------
------------------------------------------------------------
------------------------------------------------------------
-------------------------------------gacaggaacaagcaagaaatatt
agacaaatattgtatcagaggagcggaatggggggtgggkgattgctccactgaaggcat
gacagccgaagagagagagaatttcatagcaatgttgaagcagaaa--------------
------------------------------------------------------------
----------------------------------------
>PAFTOL009251
------------------------------------------------------------
------------------------------------------------------------
------------------------------------------------------------
-------------------------------------gacaggaacaagcaagaaatatt
agacaaatattgtatcagaggagcagaatggggggtgggggattgctccactgaaggcat
gacagccgaagagaaagagaatttcatagcaatgttgaagcagaaa--------------
------------------------------------------------------------
----------------------------------------
>PAFTOL009253
------------------------------------------------------------
------------------------------------------------------------
------------------------------------------------------------
-------------------------------------gacaggaacaagcaagaaatatt
agacaaatactgcataagaggagcagagtggggggtgggggattgctccactgaaggcat
gacagccgaagagaaagagagtttcatagcgatgttgaagcagaaa--------------
------------------------------------------------------------
----------------------------------------
>PAFTOL009255
------------------------------------------------------------
------------------------------------------------------------
gaagagaaccagaaaaagtatgctgaaaatgatgagcgaatcaggtcatctcctctcatt
caagagttt---cttgagcgttccaaacggaataaa-gagargaacaagcaagaaatatt
agacaaatattgcatcagaggagcagaatggggggtaggggattgctccactgaaggcat
gacagccgaagagaaagagagtttcatagcaatgttgaagcagaaa--------------
------------------------------------------------------------
----------------------------------------
>PAFTOL009257
------------------------------------------------------------
------------------------------------------------------------
gaagagaaccagaaaaagtatgctgaaaatgatgagcgaatcaggtcatctcctctcatt
caagagttt---cttgagcgttccaaacggaataaa-gagaagaacaagcaagaaatatt
agacaaatattgcatcagaggagcagaatggggggtaggggattgctccactgaaggcat
gacagccgaagagaaagagagtttcatagcaatgttgaagcagaaa--------------
------------------------------------------------------------
----------------------------------------
>PAFTOL009259
------------------------------------------------------------
------------------------------------------------------------
------------------------------------------------------------
-------------------------------------gacaggaacaagcaagaaatatt
agacaaatattgtatcagaggagcagagtggggggtgggggattgctccactgaaggcat
gacagctgaagagaaagagagtttcatagcaacgttgaagcagaaa--------------
------------------------------------------------------------
----------------------------------------
>PAFTOL009263
------------------------------------------------------------
------------------------------------------------------------
------------------------------------------------------------
-------------------------------------gacaggaacaagcaagaaatatt
agacaaatattgtatcagaggagcagaatggggsgtgggggattgctccactgaaggcat
gacagccgaagagaaagagaatttcatagcaatgttgaagcagaaa--------------
------------------------------------------------------------
----------------------------------------
>PAFTOL009267
------------------------------------------------------------
------------------------------------------------------------
gaagagaaccagaaaaagtatgccgaaaatgatgagagaatcaggtcatctcctctcatt
caagagttt---cttgagcgttccaaacgcaataag-gagaagaacaagcaagaaatatt
agacaartactgcataagaggagcagagtggggggtgggcgattgctccactgaaggcat
gacrgccgaagagaaagagagtttcatagcgatgttgaagcagaaa--------------
------------------------------------------------------------
----------------------------------------
>PAFTOL009269
------------------------------------------------------------
------------------------------------------------------------
------------------------------------------------------------
-------------------------------------gacaggaacaagcaagaaatatt
agacaaatactgcataagaggagcagagtggggggtgggggattgctccactgaaggcat
gacagccgaagagaaagagagtttcatagcgatgttgaagcagaaa--------------
------------------------------------------------------------
----------------------------------------
>PAFTOL009271
------------------------------------------------------------
------------------------------------------------------------
gaagcgaaccagaaaaggtatgctgaaaacgatgagagaattaggtcatctcctctcatg
caagagttt---cttgagcgttccaaacggaataag-gagaagaacaagcaagaaatatt
agacaaataytgtatcagaggagcagaatggggggtgggggattgctccactraaggcat
gacagccgaagagaaagagagtttcatagcaatrttgaagcagaaa--------------
------------------------------------------------------------
----------------------------------------
>PAFTOL009279
------------------------------------------------------------
------------------------------------------------------------
------aaccagaaaaagtatgctgaaaatgatgagagaattaggtcatctcctctcatt
caagagttt---cttgagcgttccaaacggaataaa-gagaagaacaagcaagaaatatt
ggacaaatattgtatcagaggagcagaatggggtgtgggggattgctccactgaaggcat
gacagccgaagagaaagagagtttcatagcaatgttgaagcagaaa--------------
------------------------------------------------------------
----------------------------------------
>PAFTOL009283
------------------------------------------------------------
------------------------------------------------------------
------------------------------------------------------------
-------------------------------------gacaggaacaagcaagaaatatt
ggacaaatattgtatyagaggagcagaatggggtgtgggggattgctccactgcaggcat
gacagccgaagagaaagagagtttcatagcaatgttgaagcagaaa--------------
------------------------------------------------------------
----------------------------------------
>PAFTOL009285
------------------------------------------------------------
------------------------------------------------------------
------------------------------------------------------------
-------------------------------------gacaggaacaagcaagaaatatt
agacaaatactgcataagaggagcagagtggggggtgggggattgctccactgaaggcat
gacagccgaagagaaagagagtttcatagcgatgttgaagcagaaa--------------
------------------------------------------------------------
----------------------------------------
>PAFTOL009287
------------------------------------------------------------
------------------------------------------------------------
gaagagaaccagaaaaagtatgctgaaaatgatgagagaattaggtcatctcctctcatt
caggagttt---cttgagcgttccaaacggaataaa-gagaagaacaagcaagaaatatt
ggacaaatattgtatcagaggagcagaatggggggtgggggattgctccactgaaggcat
gacagccgaagagaaagagagtttcatagcaatgttgaagcagaaa--------------
------------------------------------------------------------
----------------------------------------
>PAFTOL009289
------------------------------------------------------------
------------------------------------------------------------
------------------------------------------------------------
-------------------------------------gacaggaacaagcaagaaatatt
agacaaatattgcatcagaggagcagagtggggggtaggggattgctccactgaaggcat
gacagctgaagagaaagagagtttcatagcaatgttgaagctgaaa--------------
------------------------------------------------------------
----------------------------------------
>PAFTOL009291
------------------------------------------------------------
------------------------------------------------------------
gaagagaaccagaaaargtatgctgaaaatgatgagagaattaggtcatctcctctcatt
caagagttt---cttgagcgttccaracggaataaa-gagaagaacaagcaagaaatatt
ggacaaatattgtatcagaggagcagaatggggggtgggggattgctccactgaaggcat
gacagccgaagagaragagagtttcatagcaatgttgaagcagaaa--------------
------------------------------------------------------------
----------------------------------------
>PAFTOL009293
------------------------------------------------------------
------------------------------------------------------------
---gagaaccagaaaaagtatgctgaaaatgatgagagaattaggtcatctcctctcatt
caagagttt---cttgagcgttccaaacggaataaa-gagaagaacaagcaagaaatatt
ggacaaatattgcatcagaggagcagaatggggggtgggggattgctccactgcakgcat
gacagccgaagagamagakagtttcatagcaatgttgaagcagaaa--------------
------------------------------------------------------------
----------------------------------------
>PAFTOL009297
------------------------------------------------------------
------------------------------------------------------------
------------------------------------------------------------
-------------------------------------gacaggaacaagcaagaaatatt
ggacaaatattgtatcagaggagcagaatggggggtcggggattgctccactgaaggcat
gacagccgaagagaaagagagtttcatagcaatgttgaagcagaaa--------------
------------------------------------------------------------
----------------------------------------
>PAFTOL009299
------------------------------------------------------------
------------------------------------------------------------
------------------------------------------------------------
-------------------------------------gacaggaacaagcaagaaatatt
agacaaatattgtatcagaggagcagaatggggggtgggcgattgctccactgaaggcat
gacagccgaagagagagagaatttcatagcaatgttgaagcagaagcagttattagacaa
atattgtatcagaggagcagaatggggggtgggggattgctccactgaaggcatgacagc
cgaagagagagagaatttcatagcaatgttgaagcagaaa
>PAFTOL009301
------------------------------------------------------------
------------------------------------------------------------
------------------------------------------------------------
-------------------------------------gacaggaacaagcaagaaatatt
agacaaatattgtatcagaggagcagaatggggggtgggggattgctccacggaaggcat
gacagccgaagagaaagagaatttcatagcaatgttgaagcagaaa--------------
------------------------------------------------------------
----------------------------------------
>PAFTOL009303
------------------------------------------------------------
------------------------------------------------------------
------------------------------------------------------------
-------------------------------------gacaggaacaagcaagaaatatt
agacaaatattgtatcagaggagcagaatggggggtgggggattgctccactgaaggcat
gacagccgaagagaaagagaatttcatagcaatgttgaagcagaaa--------------
------------------------------------------------------------
----------------------------------------
>PAFTOL009311
------------------------------gctcaagctgggtttttgtctggatttcct
gggatcgagtcagttcctggtcctgagctgcctaagattgagttcctcgatcgctataat
gaagagaaccagaagaagtatgctgaaaatgatgagagaatcaagtcatctcctatcatc
aaagagttt---cttgagcgctccaaacgtaataag-gagaagaataagcaagaaatatt
agacaaatattgcataagaggggcagaatggggagtgggagattgctccaccgaaggtat
gacacccgaagaaaaagagagtttcatagcaatgttgaagcagaag--------------
------------------------------------------------------------
----------------------------------------
>PAFTOL009313
------------------------------------------------------------
------------------------------------------------------------
------------------------------------------------------------
------------------------------aacgtg-tacaggaacaagcaagaaatatt
agacaagtactgcataagaggggcagagtggggggtgggggattgctccacgcaaggcat
gacagccgaggagagagataatttcatagctatgctcaagcagaag--------------
------------------------------------------------------------
----------------------------------------
>PAFTOL009315
------------------------------------------------------------
------------------------------------------------------------
------------------------------------------------------------
-------------------------------------gacaggaacaagcaagaaatatt
ggacaaatactgcataagaggagcagagtggggggtgggggattgctccactgaaggtat
gacagctgaagagaaagagaatttcattgctatgttgaagcagaaa--------------
------------------------------------------------------------
----------------------------------------
>PAFTOL009319
------------------------------------------------------------
------------------------------------------------------tatgca
gaagagaatcaaaaaaggtatgctgaaaatgatgagagaataaggtcatctccgctgatg
aaagagtat---cttgaacgttcgaagcggaataag-gagaagaacaagcaagaaatatt
ggacaaatactgcataagaggagcagaatggggggtgggggattgctccgctgaaggtat
gacagctgaagagaaagagagtttcattgctatgttgaagcagaaa--------------
------------------------------------------------------------
----------------------------------------
>PAFTOL009321
------------------------------------------------------------
------------------------------------------------------------
gaagagaatcggaaaaagtatgctgaaaatgatgagagaatcaggtcatctcctctgatg
aaagagtat---cttgaacgttcaaagcggaataag-gataagaacaagcaagaaatatt
ggacaaatactgcataagaggagcagagtggggggtgggagattgctccactgaaggtat
gacagctgaggagagagagagtttcattgctaagttgaagcagaaa--------------
------------------------------------------------------------
----------------------------------------
>PAFTOL013501
------------------------------------------------------------
------------------------------------------------------------
gaagagaaccagaaaaagtatgctgaaaatgatgagagaattaggtcatctcctctcatt
caagagttt---cttgagcgctccaaacggaataaa-gagaagaacaagcaagaaatatt
ggacaaatattgtatcagaggagcagaatggggggtgggggattgctccactgaaggcat
gacagccgaagagaaagagagtttcatagcaatgttgaagcagaaa--------------
------------------------------------------------------------
----------------------------------------
>SRR5036296
gtttcattggtactcctctggtcaaacccagctgaagctgggttcttatctgggcttaag
gggatagagtcagttcctggtcctgagctgcctaagattgagttccttgatcgctttaat
gaagagaaccagaaaaagtatgctgaaaatgatgagagaattaggtcatctcctctcatt
caagagttt---cttgagcgctccaaacggaataaa-gagaagaacaagcaagaaatatt
agacaaatattgcatcagaggagcagaatggggggtgggggattgctccactgaaggcat
gacagccgaagagaaagagaatttcatagcaatgttgaagcagaaa--------------
------------------------------------------------------------
----------------------------------------
>SRR5137211
gtttcattggtactcctctggtcaaacccagctgaagctgggttcttatctgggcttaag
gggatagagtcagttcctggtcctgagctgcctaggattgagttccttgatcgctttaat
gaagagaaccagaaaaagtatgctgaaaatgatgagagaattaggtcatctcctctcatt
caagagttt---cttgagcgctccaaacggaataaa-gagaagaacaagcaagaaatatt
agacaaatattgtatcagaggagcagaatggggggtgggggattgctccactgaaggcat
gacagccgaagagagagagaatttcatagcaatgttgaagcagaaa--------------
------------------------------------------------------------
----------------------------------------
>SRR7905849
gtttcattcgtaatcctctggtcaaacccagctcaagctgggttcttgtctggcatcaag
ggaatagagtcagttcctggtcctgagctgcctaagattgagttccttgatcgctttaat
gaagagaaccacaaaaagtatgctgaaaatgatgagagaattaggtcatctcctctcatt
caagagttt---cttgagcgttccaaacggaataag-gagaagaacaagcaagaaatatt
agacaaatactgcataagaggagcagagtggggggtgggggattgctccactgaaggcat
gacagccgaagagaaagagagtttcatagcaatgttgaagcagaaa--------------
------------------------------------------------------------
----------------------------------------
>SRR7905861
gtttcattggtactcctctggtcgaacccagctcaagccgggttcttatctgggcttaag
gggatagagtcagttcctggtcctgagctgcctaagattgagttccttgatcggtttaat
gaagagaaccagaaaaagtatgctgaaaacgatgagagaattaggtcatctcctctcatt
caagagttt---cttgagcgttccaaacggaataaa-gagaagaacaagcaagaaatatt
agacaaatattgcatcagrggagcagagtggggggtaggggattgctccactgaaggcat
gacagctgaagagaargagagtttcatagcaatgttgaagcagaaa--------------
------------------------------------------------------------
----------------------------------------
>SRR7905862
gtttcattggtaatcctctggtcaaacccagctcaagctgggttcttgtctgggtataag
ggaatagagtcagttcctggtcctgagctgcccaagattgagttccttgagcgctttaac
gaagagaaccagaaaargtatgctgmaaatgatgagagaatcaggtcatctcctctcatt
caagagttt---cttgagcgttccaaacgcaataag-gagaagaacaagcaagaaatatt
agacarrtactgcataagaggagcagagtggggsgtgggggattgctccactgaaggcat
gacagccgaagagaaagagagtttcatagcgatgttgaagcagaaa--------------
------------------------------------------------------------
----------------------------------------
>SRR8327214
---------gtactcctctggtcgaacccagctcaagctgggttcttatctgggcttaag
gggatagagtccgttcctggtcctgagctgcctaagattgaattccttgatcgctttaat
gaagagaaccggaaaaagtatgctgaaaac------------------------------
---gagttt---cttgagcgttccaaacggaataaa-gagaagaacaagcaagaaatatt
agacaaatattgcatcagaggagcagagtggggggtaggggattgctccactgaaggcat
gacagctgaagagaaagagagtttcatagcaatgttgaagctgaaa--------------
------------------------------------------------------------
----------------------------------------
