# Supplementary material for: Phylogenomics and classification of Cactaceae based on hundreds of nuclear genes
Source: Plant Syst Evol. 2025 Aug 11;311(5):28. doi: 10.1007/s00606-025-01948-z (PMC12339657; doi:10.1007/s00606-025-01948-z)
Supplement: Supplementary file 4 — Online Resource 4: Containing alignments and RAxML gene trees for all included loci and all phylogenetic datasets (ZIP 10372 KB) [file 606_2025_1948_MOESM4_ESM.zip › de Vos et al_ESM_4/ESM_data_alignments/QCP/6457_consensus.mafft.fasta]

>PAFTOL004551
------------------------------------------------------------
------------------------------------------------------------
------------------------------------------------------------
------------------------------------------------------------
------------------------------------------------------------
------------------------------------------------------------
------------------------------------------------------------
------------------------------------------------------------
------------------------------------------------------------
---agatatctccagaagaataaaataaatggcccagaaggaaatacagttgtctatgag
ctggctgaaagagctttagatggtgaagttagccagaagattaaagaatacatatcacag
gt----------g---------------------------------
>PAFTOL004553
------------------------------------------------------------
------------------------------------------------------------
------------------------------------------------------------
------------------------------------------------------------
------------------------------------------------gctgatcaaaaa
tcatatattatcataagtcaattgcccgctgatgtgtatcgtaaatacgttgaggatata
aataccgcacacctgactggatttacctttgttattgtcagtatcgtgcaccttgctgga
ggcaaaatctcaga---agaaaacctgtggcatcacctgaggcgaatggggttgcaggaa
actgatgaaagccatcccatacttggaaatgtcaaacattccctggatgcgcttgtacag
cagaggtwtctccaaaaggataaagttagtggcccagaaggaaatacagttgtgtatgag
ctggctgagagagctttagatggtgaagttagccagaagattaaagaatacatatcacag
gt----------g----------ctc--------------------
>PAFTOL004554
------------------------------------------------------------
------------------------------------------------------------
------------------------------------------------------------
------------------------------------------------------------
------------------------------------------------------------
------------------------------------------------------------
------------------------------------------------------------
------------------------------------------------------------
---------------------------aatgtcaaacattccctggatgcgcttgtacag
cagcggtatctccaaaaggataaagttaatggcccagaaggaaatacagttgtgtatgag
ctggctgaaagagctttagatggtgaagttagccagaagattaaagaatacatatcacag
gt----------g----------ctctca-----------------
>PAFTOL004555
------------------------------------------------------------
------------------------------------------------------------
------------------------------------------------------------
------------------------------------------------------------
------------------------------------------------------------
------------------------------------------------------------
---------------------------------atcttccccatgatttaccattttgct
atcaaaacttaaaaaacagaaaacctgtggcatcacctgaggcgaatggggttgcaagaa
actgatgaaagccatcccatacttggaaatgtcaaacattccctggatgcgcttgtacag
cagaggtatctccaaaaggataaagttagtggcccagaaggaaatgcagttgtgtatgag
ctggctgagagagctttagatggtgaagttagccagaagattaaagaatacatatcacag
gt----------g----------ctctcc-----------------
>PAFTOL004560
------------------------------------------------------------
------------------------------------------------------------
------------------------------------------------------------
------------------------------------------------------------
------------------------------------------------------------
------------------------------------------------------------
------------------------------------------------------------
------------------------------------------------------------
---------------------------------aaacatttcctggatgcgcttgtacag
cagaggtatctccaaaaggatagagtcaatggcccagaaggaaatgcagttgtgtatgag
ctggctgaaagagctttagatggtgaagttagccagaagattaaagaatacatatcacag
gt----------g----------ctctcc-----------------
>PAFTOL004561
------------------------------------------------------------
------------------------------------------------------------
------------------------------------------------------------
------------------------------------------------------------
------------------------------------------------gctgaacaaaaa
tcatatattatcataagtcagttgcctgctgatgtgtatcgaaaatatgttgaggatatg
agcactgcacacctgactggatttacctttgttattgtcagtattgtgcaccttgctgga
ggcaaaatctccga---agaaaacctgtggcatcaccttggacgaatggggttgcaagag
actgatgaaagccatcccatacttggaaatgtcaaacattccctggatgcgcttgtacaa
cagagatatctccagaaggataaaataaatggcccggaaggaaatacaattgtctatgag
ctggctgaaagagctttagatggtgaagttagccagaagattaaagaatacatatcacag
gt----------g---------------------------------
>PAFTOL004562
------------------------------------------------------------
------------------------------------------------------------
------------------------------------------------------------
------------------------------------------------------------
------------------------------------------------------------
------------------------------------------------------------
------------------ggatttacctttgtcattgtcagtatcgtgcaccttgctgga
ggcaaaatctcaga---agaaaacctgtggcatcacctgaggcgaatggggttgcaagaa
actgacgaaagccatcctgtacttggaaatgtcaaacattccctggatgcgcttgtacag
cagaggtatctccaaaaggataaagctaatggccgagaaggaaatacagttgtgtatgag
ctggctgaaagagctttagatggtgaagttagccagaagattaaagaatacatatcacag
gt----------g----------ctctca-----------------
>PAFTOL004564
------------------------------------------------------------
------------------------------------------------------------
------------------------------------------------------------
------------------------------------------------------------
------------------------------------------------------------
------------ataagtcagttgccccctgatgtgtatcgaaaatatgttgaggatatg
aacactgcacacctgactggatttacctttgttattgtcagtattgtgcaccttgctgga
ggcaaaatctctga---agaaaacctgtggcatcaccttagacgaatggggttgcaagag
actgatgaaagccatcctgtacttggaaatgtcaaacattccctggatgcgcttgtacaa
cagagatatctccagaaggataaaataaatggcccagaaggaaatacagttgtctatgag
ctggctgaaagagctttagatggtgaagttagcctgaagattaaagaatacatatcacag
gt----------g---------------------------------
>PAFTOL004566
------------------------------------------------------------
------------------------------------------------------------
------------------------------------------------------------
------------------------------------------------------------
------------------------------------------------------------
------------------------------------------------------------
------------------------------------------------------------
------------------------------------------------------------
------------------------------------------------------------
---agatatctccagaaggataaaataaatggcccagaaggaaatacagttgtctatgag
cttgctgaaagagctttagatggtgaagttagccagaagattaaagaatacatatcacag
gt----------g---------------------------------
>PAFTOL004567
------------------------------------------------------------
------------------------------------------------------------
------------------------------------------------------------
------------------------------------------------------------
------------------------------------------------gctgatcaaaaa
tcatatattatcataagtcaattgcccgctgatgtctatcgtaaatatgttgaggatata
aatacctcacacctgactggattcacttttgttattgtcagtatcgtgcaccttgctgga
ggcaaaatctcaga---agaaaacctgtggcatcacctgaggcgaatggggttgcaagaa
actgatgaaagccatcccatacttggaaatgtcaaacattccctggatgcgcttgtacag
cagaggtatctccaaaaggataaggtaaatggcccagaaggaaatacagttgtgtatgag
ctggctgaaagagctttagatggtgaagttagccagaagattaaagaatacatatcgcag
gt----------g----------ctctca-----------------
>PAFTOL004568
------------------------------------------------------------
------------------------------------------------------------
------------------------------------------------------------
------------------------------------------------------------
------------------------------------------------gccgaccaaaaa
tcatatwttatcataagtcagttgcctgctgatgtgtatcgtaaatatgtkgaggatata
aatacctcacacctgactggatttacctttgttattgtcagtattgtgcaccttgctgga
ggcaaaatctcaga---agaaaacctgtggcatyacctgaggcgaatggggttgcaagaa
actgatgaaagccatcccatacttggaaatgtcaaacattccctggatgcgcttgtacag
cagagatatctccaaaaggataaagtaaatggcccwgaaggaaatacagttgtgtatgag
ctggctgaaagagctttagatggtgaagttagccagaagattaaagaatacatatcacag
gt----------g----------ctctcg-----------------
>PAFTOL004571
------------------------------------------------------------
------------------------------------------------------------
------------------------------------------------------------
------------------------------------------------------------
------------------------------------------------gctgatcaaaaa
tcatatatyatcatragtcagttgccccctgatgtgtatcgaaaatatgttgaggatatg
aacactgcacacctgactggatttacctttgttattgtcagtattgtgcaccttgctgga
ggcaaaatctctga---agaaaacctgtggcatcaccttagacgaatggggttgcaagag
actgacgaaagccatcctgtacttggaaatgtcaarcattccctggatgcgcttgtacaa
cagagatatctccagaaggataaaataaatggcccagarggaaatacagttgtctatgag
ctggctgaaagagctttagatggtgaagttrgccagaagattaaagaatacatatcacag
gt----------g---------------------------------
>PAFTOL004572
------------------------------------------------------------
------------------------------------------------------------
------------------------------------------------------------
------------------------------------------------------------
---------------------------------------------------------aaa
tcatatattatcataagtcaattgcccgctgatgtgtatcgtaaatatgttgaggatata
aataccgcacacctgactggattcacctttgttattgtcagtatcgtgcaccttgctgga
ggcaaaatctcaga---agraaacctttggcatcacttgaggcgaatggggttgcaagaa
actgacgaaagccatcccatacttggaaatgtcaaacattccctggatgcgcttgtgcag
cagaggtatctccaaaaggataaagctaatggcccagaaggaaatacagttgtgtatgag
ctggctgagagagctttagatgctgaagttaggcagaagattaaagaatacatatcacag
gt----------g----------ctc--------------------
>PAFTOL004573
------------------------------------------------------------
------------------------------------------------------------
------------------------------------------------------------
------------------------------------------------------------
------------------------------------------------gctgatcaaaaa
tcatatattatcataagtcaattgccrgctgatgtgtatcgtaaatatgttgaggatata
aataccrcacacctractggatttacctttgttattgtcagtatcgtgcaccttgccgga
ggcaaaatctcaga---agaaaacctgtggcatcacttgaggcgaatggggttgcaagaa
actgatgaaagccatcccatacttggaaatgtcaaacattccctggatgcgcttgtacag
cagaggtatctccaaaaggataaagttaatggcccagaaggaaatacagttgtgtatgag
ctggctgagagagctttagatggtgtagttagccagaagattaaagaatacatatcacag
gt----------g----------ctc--------------------
>PAFTOL004574
------------------------------------------------------------
------------------------------------------------------------
------------------------------------------------------------
------------------------------------------------------------
------------------------------------------------gctgatcaaaaa
tcatatattatcataagtcaattgcccgctgatgtgtatcgtaaatatgttgaggatata
aataccgcacacctgactggatttacctttgttattgtcagtatcgtgcaccttgctgga
ggcaaaatctcaga---agaaaacctgtggcatcacctgaggcgaatggggttgcaagaa
actgatgaaagccatcccatacttggaaatgtcaaacattccctggaggcgcttgtacag
cagaggtatctccaaaaggataaagttaatggcccagaaggaaatacagttgtgtatgag
ctggctgaaagaggtttagatggtgaagttagccagaagattaaagaatacatatcacag
gt----------g----------ctctca-----------------
>PAFTOL004577
------------------------------------------------------------
------------------------------------------------------------
------------------------------------------------------------
------------------------------------------------------------
------------------------------------------------gccgatcaaaaa
tcatatattatcataagtcaattgcctgctgatgtgtatcgtaaatatgttgaggatata
aggacctcacacctgactggatttacctttgtcattgtcagtgtcgtgcaccttgctggr
ggcaaaatctcaga---agaaaacctgtggcatcayctgaggcgaatggggttgcaagaa
actgacgaaagccatcctatacttggaaatgtcaaacattccctggatgcgcttgtacag
cagaggtatctccaaaaggataaagtcaatggcccagaaggaaatgcagttgtgtatgag
ctggctgaaagagctttagatggtgaagttagccagaagattaaagaatacatatcacag
gt----------g----------ctctcc-----------------
>PAFTOL004578
------------------------------------------------------------
------------------------------------------------------------
------------------------------------------------------------
------------------------------------------------------------
------------------------------------------------gctgatcaaaaa
tcatatattatcataagtcaattgcccgctgatgtgtatcgtaaatatgtygaggaygta
aataccgcacacctgactggatttacctttgttattgtcagtatcgtgcaccttgcwgga
ggcaaaatctcaga---agaaaacctgtggcatcacctgaggcgaatggggttgcaagaa
actgacgaaagccatcccatacttggaaatgtcaaacattccctggatgcgcttgtacag
cagaggtatctccaaaaggataaagttcatggcccagaaggaaatkcagttgtgtatgag
ctsgctgagagagctttagatggtgaagttagccagaagattaaagaatacatatcacag
gt----------g----------ctctcc-----------------
>PAFTOL004582
------------------------------------------------------------
------------------------------------------------------------
------------------------------------------------------------
------------------------------------------------------------
------------------------------------------------gctgatcaaaaa
tcatatattatcataagtcaattgcctgctgatgtatatcgtagatatgttgaggatata
aataccgcacaactgactggatttacctttgttattgtcagtatcgtgcaccttgctggg
ggcaaaatctcaga---agaaaacctgtggcatcayctgaggcgaatggggttgcaagaa
actgacgaaagccatcccatacttggaaatgtcaaacattccctggatgcgcttgtacag
cagaggtatctccaaaaggataaagttaatggcccagaaggaaatgcagttgtgtatgag
ctggctgagagagctktagatggtgaagttagccagaagattaaggaatacatatcacag
gt----------g----------ctc--------------------
>PAFTOL004583
------------------------------------------------------------
------------------------------------------------------------
------------------------------------------------------------
------------------------------------------------------------
------------------------------------------------gctgatcaaaaa
tcatatattatcataagtcaattgcccgctgatgtgtatcgtaaatatgttgaggatata
aatactgcacacctgactggatttacctttgttattgtcagtatcgtgcaccttgctgga
ggcaaaatctcaga---agaaaacctgtggcatcacctgaggcgaatggggttgcaagaa
actgatgaaagccatcccattcttggaaacgtcaaacattccctggatgcgcttgtacag
cagaggtatctccaaaaggatraagttagtggcccagaaggaaatacasttgtgtatgag
ctggctgagagagctttagatggtgaagttagccagaagattaaagaatacatatcacag
gt----------g----------ctc--------------------
>PAFTOL004584
------------------------------------------------------------
------------------------------------------------------------
------------------------------------------------------------
------------------------------------------------------------
------------------------------------------------gccgatcaaaaa
tcatatattatcataagtcaattgcctgctgatgtgtatcgtaaatatgttgaggatata
aggacctcacatctgactggatttacctttgtcattgtcagtgtcgtgcaccttgctgga
ggcaaaatctcaga---agaaaacctgtggcatcacctgaggcgaatggggttgcaagaa
actgacgaaagccatcctatacttggaaatgtcaaacattccctggatgcgcttgtacag
cagaggtatctccaaaaggayaaagtcaatggccmagaaggaaatgcagttgtgtatgag
ctggctgaaagagctttagatggtgaagttagccagaagattaaagaatacatatcacag
gt----------r----------ctctca-----------------
>PAFTOL004585
------------------------------------------------------------
------------------------------------------------------------
------------------------------------------------------------
------------------------------------------------------------
------------------------------------------------gctgatcaaaaa
tcatatatcatcataagtcagttgccccctgatgtgtatcgaaaatatgttgaggatatg
aacactgcacacctgactggatttacctttgttattgtcagtattgtgcaccttgccgga
ggcaaaatctctga---agaaaacctgtggcatcaccttagacgaatggggttgcaagag
actgacgaaagccatcctgtacttggaaatgtcaaacattcgctggatgcgcttgtacaa
cagagatatctccagaaggataaaataaatggcccagaaggaaatacagttgtctatgag
ctggctgaaagagctttagatggtgaagttagccagaagattaaagaatacatatcacag
gt----------g---------------------------------
>PAFTOL004587
------------------------------------------------------------
------------------------------------------------------------
------------------------------------------------------------
------------------------------------------------------------
------------------------------------------------gctgatcaaaaa
tcatatattatcataagtcaattgcccgctgatgtgtatcgtaaatatgttgaggatata
aataccgcacacctgactggatttacctttgttattgtcagtatcgtgcaccttgctgga
ggcaaaatctcaga---agaaaacctgtggcatcacctgaggcgactggggttccaagaa
actgatgaaagccatcccatacttggaaatgtcaaacattccctggatgcacttgtacag
cagaggtatctccaaaaggacaaagttaatggcccagagggaaatacagttgtgtatgag
ctggctgaaagagctttagatggtgaagttagccagaagattaaagattacatatcacag
gt----------g----------ctctca-----------------
>PAFTOL004590
------------------------------------------------------------
------------------------------------------------------------
------------------------------------------------------------
------------------------------------------------------------
------------------------------------------------gctgatcaaaaa
tcatatattrtcataagtcaattgcctgctgatgtgtaycgtaaatatgttgaggatata
aagacctcacacctgacyggatttacctttgtcattgtcagtatygtgcaccttgctgga
ggcaaaatctcaga---agaaaacctgtggcatcacctgaggcgaatggggttgcaagaa
rctgacgaaagccatcctatacttggaaatgtcaaacattccctggatgcgcttgtacag
cagaggtatctccaaaaggataaagttaatggcccagaaggaaat---gttgtgtatgag
ctggccgaaagagctttagatggtgaagttagccagaagattaaagaatacatatcacag
gt----------g----------ctctca-----------------
>PAFTOL004591
------------------------------------------------------------
------------------------------------------------------------
------------------------------------------------------------
------------------------------------------------------------
------------------------------------------------gtcgatcaaaaa
tcatatattatcataagtcaattgcctgctgatgtgtatcgtaaatatgttgaggatata
aagacctcacacctgactggatttacctttgtcattgtcagtattgtgcaccttgctgga
ggcaaaatctcaga---agaaaacctgtggcatcacctgaggcgaatggggttgcaagaa
actgacgaaagccatcctatacttggaaatgtcaaacattccctggatgcgcttgtacag
cagaggtwtctccaaaaggataaagttaatggcccagaaggaaatacagttgtgtatgag
ctggctgaaagagctttagatggtgaagttagccagaagattaaagaatacatatcacag
gt----------g----------ctctca-----------------
>PAFTOL004593
------------------------------------------------------------
------------------------------------------------------------
------------------------------------------------------------
------------------------------------------------------------
------------------------------------------------gctgatcaaaaa
tcatatattatcataagtcaattgcccgctgatgtatatcgtaaatatgtagaggatata
aataccgcacaccggactggatttacctttgttattgtcagtattgtgcaccttgctgga
ggaaaaatctcaga---agaaaacctgtggcatcacctcaggcgaatggggttgcaagaa
actgatgaaagccatcccatacttggaaatgtcaaacattccctggatgcgcttgtacag
cagaggtatctccaaaaggataaagttaatggcccrgaaggaaatacagttgtgtatgag
ctggctgaaagagctttaaatggtgaagttagccagaagattaaagaatacgtatcacag
gt----------g----------ctctca-----------------
>PAFTOL004594
------------------------------------------------------------
------------------------------------------------------------
------------------------------------------------------------
------------------------------------------------------------
------------------------------------------------gccgatcaaaaa
tcatatattatcataagtcaattgcctgctgatgtgtatcgtaaatatgttgaggatata
aagacctcacacctgactggatttacctttgtcattgtcagtattgtgcaccttgctgga
ggcaaaatctcaga---agaaaacctgtggcatcacctgaggcgaatggggttgcaagaa
actgacgaaagccatcctatacttggaaatgtcaaacattccctggatgcgcttgtacag
cagaggtatctccaaaaggataaagttaatggccctgaaggaaacacagttgtgtatgag
ctggctgaaagagccttagatggtgaagttagccagaagattaaagaatacatatcacag
gt----------g----------ctctcg-----------------
>PAFTOL004596
------------------------------------------------------------
------------------------------------------------------------
------------------------------------------------------------
------------------------------------------------------------
------------------------------------------------gctgatcaaaaa
tcatatattatcataagtcaattgcccgctgatgtgtatcgtaaatatgttgaggatgta
aataccgcrcacctgactggatttacctttgttattgtcagtctcgtgcaccttgctgga
ggcaaaatctcaga---agaaaacctgtggcatcacctgaggcgaatggggttgcaagaa
actgacgaragccatcccatacttggaaatrtcaaacattccctggatgcgcttgtacag
casaggtatctccaaaaggataaagttcatggcccagaaggaaattcagttgtgtatgag
ctggctgagagagctttagatggtgaagttagccagaagattaaagaatacatatcacag
gt----------g----------ctctca-----------------
>PAFTOL004598
------------------------------------------------------------
------------------------------------------------------------
------------------------------------------------------------
------------------------------------------------------------
------------------------------------------------gccgatcaaaaa
tcatatattatcataagtcaattgcctgctgatgtgtatcgtaaatatgttgaggatata
aagacctcacacctgactggatttacctttgtcattgtcagtattgtgcaccttgctgga
ggcaaaatctcaga---agaaaacctgtggcatcacctgaggcgaatggggttgcaagaa
actgacgaaagccatcctatacttggaaatgtcaaacattccctggatgcgcttgtacag
cagaggtatctccaaaaggataaggttaatggcccagaaggaaatacagttgtgtatgag
ctggctgaaagagctttagatggtgaagttagccagaagattaaagaatacatatcacag
gt----------g----------ctctca-----------------
>PAFTOL004599
------------------------------------------------------------
------------------------------------------------------------
------------------------------------------------------------
------------------------------------------------------------
---------------------------------------------------------aaa
tcatatattatcataagtcaattgcctgctgatgtgtatcgtaaatatgttgaggatata
aagacctcacacctgactggatttacctttgtcattgtcagtatcgtgcaccttgctgga
ggcaaaatctcaga---agaaaacctgtggcatcacctgaggcgaatggggttgcaagaa
actgacgaaagccatcctatacttggaaatgtcaaacattccctggatgcgcttgtacag
cagaggtatctccaaaaggataaagttaatggcccagaaggaaatgcagttgtgtatgag
ctggctgaaagagctttagatggtgaasttagccagaagattaaagaatacatatcacag
gt----------g----------ctctca-----------------
>PAFTOL004600
------------------------------------------------------------
------------------------------------------------------------
------------------------------------------------------------
------------------------------------------------------------
------------------------------------------------gccgatcaaaaa
tcatatattrtcataagtcaattgcctgctgatgtgtatcgtaaatatgttgaggatata
aagacctcacacctgactggatttacctttgtcattgtcagtattgtgcaccttgctgga
ggcaaaatctcaga---agaaaacctgtggcatcacctgaggcgaatggggttgcaagaa
actgacgaaagccatcctatacttggaaatgtcaaacattyyctggatgcgcttgtacag
cagaggtatctccaaaaggayaaagttaatggcccagaaggaaatacagttgtgtatgag
ctggctgaaagagctttagatggtgaagttagccagaagattaaagaatacatatcacag
gt----------g----------ctctca-----------------
>PAFTOL004601
------------------------------------------------------------
------------------------------------------------------------
------------------------------------------------------------
------------------------------------------------------------
------------------------------------------------gctgatcaaaaa
tcatatattatcataagtcaattgcccgctgatgtctatcgtaaatatgttgaggatata
aatagcgcacacctgactggatttacctttgttattgtcagtatcgtgcaccttgctgga
ggcaaaatctcaga---agaaaacctgtggcatcacctgaggcgaatggggttgcaagaa
actgatgaaagccatcccatacttggaaatgtcaagcattccctggatgcgcttgtacag
cagaggtatctccaaaaggataaagttagtggcccagaaggaaatacagttgtgtatgag
ctggctgagagagctttagatggtgaagttagccagaagattaaagaatacatatcacag
gt----------g----------ctc--------------------
>PAFTOL004603
------------------------------------------------------------
------------------------------------------------------------
------------------------------------------------------------
------------------------------------------------------------
------------------------------------------------gctgatcaaaaa
tcatatattatcataagtcaattgcctgctgatgtgtatcgtaaatatgttgaggatata
aatacytcacacctgactggatttacctttgtcattgtcagtatcgtgcaccttgctgga
ggcaaaatgtcaga---agaaaacctgtggcatcacctgaggcgaatggggttgcaagaa
actgacgaaagccatcctatacttggaaatgtcaaacattccctggatgcgcttgtacag
cagaggtatctccaaaaggataaagttaatggcccagaaggaaatacagttgtgtatgag
ctggctgaaagagctttagatggtgaagttagccagaagattaaagaatacatatcacag
gt----------g----------ctc--------------------
>PAFTOL004604
------------------------------------------------------------
------------------------------------------------------------
------------------------------------------------------------
------------------------------------------------------------
------------------------------------------------gctgatcaaaaa
tcatatattatcataagtcaattgcctgctgatgtgtatcgtaaatatgttgaggatata
aataactcacacctgactggatttacctttgttattgtcagtatcgtgcaccttgctgga
ggcaaaatctcaga---agaaaacctgtggcatcacctgaggcgaatggggttgcaagaa
actgacgaaagccatcctgtacttggaaatgtcaaacattccctggatgcgcttgtacag
cagaggtatctccaaaaggataaagttaatggcccagaaggaaatacagttktgtatgag
ctggctgaaagagctttagatggtgaagttagccagaagwttaaagaatacatatcacag
gt----------g----------ctctca-----------------
>PAFTOL004605
------------------------------------------------------------
------------------------------------------------------------
------------------------------------------------------------
------------------------------------------------------------
------------------------------------------------gctgatcaaaaa
tcttatattatcataagtcaattgcccgctgatgtgtatcgtaaatatgttgaggatata
aataccgcacatctgactggatttacctttgttattgtcagtatcgtgcaccttgctgga
ggcaaaatatcaga---agaaaacctgtggcatcacctgaggcgaatggggttgcaagaa
acggatgaaagccatcccatacttggaaatgtcaaacattccctggatgcgcttgtacag
cagaggtatctccaaaaggataaagttagtggcccagaaggaaatacagttgtgtatgag
ctggccgagagagctttagatggtgaagttagccagaagattaaagaatacatatcacag
gt----------g----------ctc--------------------
>PAFTOL004608
------------------------------------------------------------
------------------------------------------------------------
------------------------------------------------------------
------------------------------------------------------------
------------------------------------------------gctgatcaaaaa
tcatatattatcataagtcaattgcccgctgatgtatatcgtagatatgttgaggatata
aataccgctcacctgactggatttacctttgttattgtcagtatcgtgcaccttgctgga
ggcaaaatctcaga---agaaaacctgtggcatcacctgaggcgaatggggttgcaagaa
actgacggaagccatcccatacttggaaatgtcaaacattccctggatgcgcttgtacag
cagaggtatctccaaaaggataaagttaatggcccagaaggaaatacagttgtgtatgag
ctggctgagagagctttagatggtgaagttagccagaagattaaagaatacatattacag
gt----------g----------ctctca-----------------
>PAFTOL004609
------------------------------------------------------------
------------------------------------------------------------
------------------------------------------------------------
------------------------------------------------------------
---------------------------------------------------------aaa
tcatatattatcataagtcaattgcccgccgatgtatatcgtagatatgttgaggatata
aataccgctcacctgactggatttacctttgttattgtcagtatcgtgcaccttgctgga
ggcaaaatctcaga---agaaaacctgtggcatcacctgaggcgaatggggytgcaagaa
actgacgaaagccatcccatacttggaaatgtcaaacattccctggatgcgcttgtacag
cagaggtatctccaaaaggataaagttaatggcccagaaggaaatacagttgtgtatgag
ctggctgagagagctttagatggtgaagttarccwgaagatyaaagaatacatatcacag
gt----------g----------ctctca-----------------
>PAFTOL004610
------------------------------------------------------------
------------------------------------------------------------
------------------------------------------------------------
------------------------------------------------------------
------------------------------------------------gctgaacaaaaa
tcatatattatcataagtcagttgcccgctgatgtgtatcgaaaatatgttgaggatatg
agcactgcacacctgactggatttacctttgttattgtcagtattgtgcaccttgctgga
ggcaaaatctccga---agaaaacctgtggcatcaccttagacgaatggggttgcaagag
actgatgaaagccatcccatacttggaaatgtcaaacattccctggatgcgcttgtacaa
cagagatatctccagaaggataaaataaatggcccagaaggaaatacaattgtctatgag
ctggctgaaagagctttagatggtgaagttagccagaagattaaagaatacatatcacag
at----------tgtgaataaggatcttggaacggtggagattgat
>PAFTOL004611
------------------------------------------------------------
------------------------------------------------------------
------------------------------------------------------------
------------------------------------------------------------
------------------------------------------------gctgaacaaaaa
tcatatattatcataagtcagttgcccgctgatgtgtatcgaaaatatgttgaggatatg
agcactgcacacctgactggatttacctttgttattgtcagtattgtgcaccttgctgga
ggcaaaatctccga---agaaaacctgtggcatcaccttagacgaatsgggttgcaagag
actgatgaaagccatcccatrcttggaaatgtcaaacattccctggatgcgcttgtacaa
cagagatatctccagaaggataaaataaatggcccagaaggaaatacaattgtctatgag
ctggctgaaagagctttagatggtgaagytagccagaagattaaagaatacatatcacag
gt----------g---------------------------------
>PAFTOL004613
------------------------------------------------------------
------------------------------------------------------------
------------------------------------------------------------
------------------------------------------------------------
------------------------------------------------gccgatcaaaaa
tcatatattatcataagtcaattgcckgctgatgtgtatcgtaaatatgttgaggatata
aggacctcacacctgactggatttacctttgtcattgtcagtgtcgtgcaccttgctgga
ggcaaaatctcaga---agaaaacctgtggcatcacctgaggcgaatggggttgcaagaa
actgacgaaagccatcctatacttggaaatgtcaaacattccctggatgcgcttgtacag
cagaggtatctccaaaaggataaagtcaatggcccagaaggaaatrcagttgtgtaygag
ctggctgaaagagctttagatggtgaagttagccagaagattaaagaatacatatcacag
attgtgaataagg----------atcttggaacggtggagattgat
>PAFTOL004617
------------------------------------------------------------
------------------------------------------------------------
------------------------------------------------------------
------------------------------------------------------------
------------------------------------------------gccgatcaaaaa
tcatatattatcataagtcaattgcctgctgatgtgtatcgtaaatatgttgaggatata
aagacctcacacctgactggatttacctttgtcattgtcagtatcgtgcaccttgctgga
ggcaaaatctcaga---agaaaacctgtggcatcacctgaggcgaatggggttgcaagaa
actgacgaaagccatcctatacttggaaatgtcaaacattccctggatgcgcttgtgcag
cagaggtatctccaaaaggataaagttaatggcccagaaggaaatactgttgtgtatgag
ctggctgaaagagctttagatggtgaagttagccagaagattaaagaatacatatcacag
gt----------g----------ctctca-----------------
>PAFTOL004618
------------------------------------------------------------
------------------------------------------------------------
------------------------------------------------------------
------------------------------------------------------------
------------------------------------------------gctgatcamaaa
tcatatattatcataagtcaattgcccgccgatgtatatcgtagatatgttgaggatata
aataccgctcacctgactggatttacctttgttattgtcagtatcgtgcaccttgctgga
ggcaaaatctcaga---agaaaacctgtggcatcacctgaggcgaatggggttgcaagaa
actgacgaaagccatcycatacttggaaatgtcaaacattccctggatgcgcttgtacag
cagaggtatctccaaaaggataaagttaatggcccagaaggaaatacagttgtgtatgag
ctggctgagagagctttagatggtgaagttagccagaagattaaagaatacatatcacag
gt----------g----------ctctca-----------------
>PAFTOL004619
------------------------------------------------------------
------------------------------------------------------------
------------------------------------------------------------
------------------------------------------------------------
------------------------------------------------gctgatcaaaaa
tcatatgttataataagtcaattgcccgctgatgtgtatcgtaaatatgttgaggacata
aataccgcacacctgactggatttacctttgttattgtcagtattgtgcaccttgccgga
ggcaaaatctccga---agaaaatctgtggcatcaccttaggcgaatggggctgcaagaa
actgacgaaagccatcccatacttggaaatgtcaaaatttccctggatgcacttgtacag
cagagatatctccagaaggataaaattaatggcccagaaggaaatacagctgtgtatgag
ctggctgaaagagctttagatggtgaagttagccagaagattaaagaatacatatcacag
gt----------a---------------------------------
>PAFTOL004620
------------------------------------------------------------
------------------------------------------------------------
------------------------------------------------------------
------------------------------------------------------------
------------------------------------------gctttggcygatcaaaaa
tcatatattatcataagtcaattgcccactgatgtgtatcgtaaatatgttgaggatata
aatacsgcacacgtgactggatttacctttgttattgtcagtattgtgcaccttgctgga
ggcaaaatctcaga---agaaaacctgtggcatcacttgaggcgaatggggttgcaagaa
actgacgaaarccatcccatacttggaaatgtcaaacattccctggatgcgcttgtacag
cagaggtatctccaaaaggataaagttaatggcccagaaggaaatacagttgtgtatgag
ctggcygagagagctttagatgstgaagttagccagaagattaaagaatacatatcacag
gt----------g----------ctc--------------------
>PAFTOL004623
------------------------------------------------------------
------------------------------------------------------------
------------------------------------------------------------
------------------------------------------------------------
------------------------------------------------gctgatcaaaaa
tcatatattatcataagtcaattgccygctgatgtgtatygtaaatatgttgaggatata
agtaccgcacacctgactggatttacctttgttattgtcagtatygtgcaccttgctgga
ggcaaaatctcaga---agaaaacctgtggcatcacttgaggcgaatggggttgcaagaa
actgacgaaagccatcccatacttggaaatgtcaaacattccctggatgcgcttgtacag
cagaggtatctccaaaaggataaagttaatggcccagaaggaaatacagttgtgtatgag
ctggctgagagagctktagatggtgaagttagccagaagattaaagaatacatatcrcag
gt----------g----------ctctca-----------------
>PAFTOL004624
------------------------------------------------------------
------------------------------------------------------------
------------------------------------------------------------
------------------------------------------------------------
---------------------------------------------------------aaa
tcatatattatcataagtcaattgcctgctgatgtgtatcgtaaatatgttgaggatata
aagacctcacacctgactggatttacctttgtcattgtcagtattgtgcaccttgctgga
ggcaaaatctcaga---agaaaacctgtggcatcacctgaggcgaatggggttgcaagaa
actgacgaaagccatcctatacttggaaatgtcaaacattccctggatgcgcttgtacag
cagaggtatctccaaaaggataaagttaatggcccagaaggaaatacagttgtgtatgag
ctggccgaaagagctttagatggtgaagttagccagaagattaaagaatacatatcacag
gt----------g----------ctctca-----------------
>PAFTOL004625
------------------------------------------------------------
------------------------------------------------------------
------------------------------------------------------------
------------------------------------------------------------
------------------------------------------------gccgatcaaaaa
tcatatattatcataagtcaattgcctgctgatgtgtatcgtaaatatgttgaggatata
aggacctcacacctgactggatttacctttgtcattgtcagtgtcgtgcaccttgctgga
ggcaaaatctcaga---agaaaacctgtggcatcacctgaggcgaatggggttgcaagaa
actgacgaaagccatcctatacttggaaatgtcaaacattccctggatgtgcttgtacag
cagaggtatctccaaaaggataaagttaatggcccagaaggaaatacagttgtgtatgag
ctggctgaaagagctttagatggtgaagttagccagaagattaaagaatacatatcacag
attgtgaataagg----------atcttggaacggtggagattgat
>PAFTOL004626
------------------------------------------------------------
------------------------------------------------------------
------------------------------------------------------------
------------------------------------------------------------
------------------------------------------------gctgatcaaaaa
tcttatattatcataagtcaattgcccgctgatgtgtatcgtaaatatgttgaggatata
aataccgcacacctgactggatttacctttgttattgtcagtatcrtgcaccttgctgga
ggcaaaatatcaga---agaaaacctgtggcatcacctgaggcgaatggggttgcaagaa
accgatgaaagccatcccatacttggaaatgtcaaacattccctggatgcgcttgtacag
cagaggtatctccaaaaggataaggttagtggcccagaaggaaatacagttgtgtatgag
ctggccgagagagctttagatggtgaagttagccagaagattaaagaatacatatcacag
gt----------g----------ctc--------------------
>PAFTOL004627
------------------------------------------------------------
--------------------------ccctggactttcactgaacaga------------
------------------------------------------------------------
------------------------------------------------------------
-------------------------gtcttgcatttgcaggtgctttggctgatcaaaaa
tcatatataatcayaagtcaattgcccgctgatgtgtatcgtaaatatgttgaggatata
aataccgcacacctgactggatttacctttgttattgtcagcatcgtgcaccttgctgga
ggcaaaatctcaga---agaaaacctgtggcatcacttgaggcgaatggggttgcaagaa
actgacgaaagccatcccatacttggaaatgtcaaacattccctggatgtgcttgtacag
cagaggtatcttcagaaggataaagttaatggcccagaaggaaatacagttgtgtatgag
ctggctgagagagctttagatggtgaagttagccagaagattaaagaatacatatcacag
gt----------g----------ctc--------------------
>PAFTOL004629
------------------------------------------------------------
------------------------------------------------------------
------------------------------------------------------------
------------------------------------------------------------
------------------------------------------------gttgatcaaaaa
tcatatattatcataagtcaattgcccgctgatgtctatcgtaaatatgtygaggatata
aatacctcacacctgactggattcacctttgttgttgtcagtatcgtgcaccttgctgga
ggcaaaatctctga---agaaaacctgtggcatcacctgaggcgaatggggttgcaagaa
actgacgaaagccatcctatacttggaaatgtcaaacattccctggatgcgcttgtacag
cagaggtatctccaaaaggataaagttaatggcccagaaggaaatacagttgtgtatgag
ctggctgaaagagctttagatggtgaagttagccagaagattaaagaatacatatcacag
gt----------g----------ctctca-----------------
>PAFTOL004631
------------------------------------------------------------
------------------------------------------------------------
------------------------------------------------------------
------------------------------------------------------------
------------------------------------------------gccgatcaaaaa
tcatatattatcataagtcaattgcctgctgatgtgtatcgtaaatatgttgaggatata
argacctcacacctgactggatttacctttgtcattgtcagtattgtgcaccttgctgga
ggcaaaatctcaga---agaaaacctgtggcatcacctgaggcgaatggggttgcaagaa
actgacgaaagccatcctatacttggaaatgtcaarcattccctggatgcgcttgtacag
casaggtatctccaaaaggataaagttaatggcccagaaggaaatacagttgtgtatgag
ctggccgaaagagctttagatggtgaagttagccagaagattaaagaatacatatcacag
gt----------g----------ctctca-----------------
>PAFTOL004632
------------------------------------------------------------
------------------------------------------------------------
------------------------------------------------------------
------------------------------------------------------------
------------------------------------------------gctgatcaaaaa
tcatatattatcacaagtcaattgcccgctgatgtgtatcgtaaatatgttgaggatata
aataccgcacacctgactggatttacctttgttattgtcagtatcgtgcaccttgctgga
ggcaaaatctcaga---agaaaacctgtggcatcacctgaggcgaatggggttgcaggaa
actgatgaaagccatcccatacttggaaatgtcaatcattccctggatgcacttgtacag
cagaggtatctccaaaaggataaagttagtggcccagaaggaaatacagttgtgtatgag
ctggctgagagagctttagatggtgaagttagccagaagattaaagaatacatatcacag
gt----------g----------ctc--------------------
>PAFTOL004633
------------------------------------------------------------
------------------------------------------------------------
------------------------------------------------------------
------------------------------------------------------------
------------------------------------------------gctgatcaaaaa
tcatatattatcataagtcaattgcccgctgatgtgtatcgtaaatatgttgaggatata
aatacctcacatctgactggatttacctttgttattgtcagtatcgtgcaccttgctgga
ggcaaaatctcaga---agraaacctgtggcatcacctgaggcgaatggggttgcaagaa
actgatgaaagccatcccatacttggaaatgtcaaacattccctggatgcgcttgtacag
cagaggtatctccaaaaggataaagttaatggcccagaaggaaatacggttgtgtatgag
ctggctgaaagagctttagatggtgaagttagccagaagattaaagaatacatatcacag
gt----------g----------ctctca-----------------
>PAFTOL004634
------------------------------------------------------------
------------------------------------------------------------
------------------------------------------------------------
------------------------------------------------------------
------------------------------------------------gctgatcaaaaa
tcatatattatcataagtcagttgccygctgatgtgtatcgtaaatatgttgaggatata
aatacctcacacctgactggatttacctttgttattgtcagtattgtgcaccttgctgga
ggcaaaatctcaga---agaaaacctgtggcatcacctgagrcgaatggggttgcaagaa
actgatgaaagccatcccatacttggraatgtcaaacaktcactggatgcgcttgtacag
cagaggtatctccaaaaggataaagtaaatggcccagaaggaaatacagttgtgtatgag
ctggctgaaagagctttagacggtgaagttagccagaagattaaagaatacatatcacag
gt----------g----------ctctcg-----------------
>PAFTOL004635
------------------------------------------------------------
------------------------------------------------------------
------------------------------------------------------------
------------------------------------------------------------
------------------------------------------------------------
---------------------------------------------------------aag
cgggacccacaccgggagttgttgatatttatcttctccatgattttccattttgctgtc
aaaacttgaaaaac---agaaaacctgtggcatcacatgaggcgaatggggttgcaagaa
actgatgaaagccatcccatacttggaaatgtcaaacattccctggatgcgcttgtacag
cagagg------------------------------------------------------
------------------------------------------------------------
----------------------------------------------
>PAFTOL004636
------------------------------------------------------------
------------------------------------------------------------
------------------------------------------------------------
------------------------------------------------------------
------------------------------------------------gctgatcaaaaa
tcatatataatcataagtcaattgcccgctgatgtgtatcgtaaatatgttgaggatata
aataccgcacacctgactggatttacctttgttgttgtcagtatcgtgcaccttgctgga
ggcaaaatctcaga---agaaaacctgtggcatcacttgaggcgaatrgggttgcaagaa
actgaygaaagccatcccrtacttggaaatgtcaaacattccctggatgcgcttstacag
cagaggtatcttcaaaaggataaagttaatggcccagaaggaaatacagttrtgtatgag
ctggctgagagagctttagatggtgaagttagccagaagattaaagaatacatatcacag
gt----------g----------ctc--------------------
>PAFTOL004637
------------------------caggagaaggatcgactggttgctgaagttgttcgt
tatgttctattcaaaacttttcaaagctctggatgcccaatcaaaagagatgagttgtct
caaattgtgaccaagaattatcggcaacgggctctccctgctgctgttgtaaatgaggcc
agacggaagctggcaagcatctttggttatgacttgaaggagcttcagcgttctcgaagg
ggactttcgctaaacag--aatcctgtgtcttgc----aggtgctttggctgatcaaaaa
tcatatattatcataagtcaattgcccgctgatgtgtatcgtaaatatgttgaggacata
aataccgcacacctgactggatttacctttgttattgtcagtattgtgcaccttgccgga
ggcaaaatctccga---agaaaacctatggcatcaccttaggcgaatggggttgcaagaa
actgacgaaagccatcccatacttggaaatgtcaaactttccctggatgcacttgtacag
cagagatacctccagaaggataaaattaatggccctgaaggaaatacagttgtgtatgag
ctggctgaaagagctttagatggtgaagttagccagaagattaaagaatacatatcacag
gt----------g---------------------------------
>PAFTOL004638
------------------------------------------------------------
------------------------------------------------------------
------------------------------------------------------------
------------------------------------------------------------
------------------------------------------------gccgatcaaaaa
tcatatattatcataagtcaattgcctgctgatgtgtatcgtaaatatgttgaggatata
aagacctcacacctgactggatttacctttgtcattgtcagtgtcgtgcaccttgctgga
ggcaaaatctcagm---agaaaacctgtggcatcacctgaggcgaatggggttgcaagaa
actgacgaaagccatcctatacttggaaatgtcaaacattccctggatgcccttgtacag
cagaggtatctccaaaaggataaagtcaatggcccagaaggaaatgcagttgtgtatgag
ctggctgaaagagctttagatggtgaagttagccagaagattaaagaatacatatcacag
gt----------g----------ctctcc-----------------
>PAFTOL004639
------------------------------------------------------------
------------------------------------------------------------
------------------------------------------------------------
------------------------------------------------------------
------------------------------------------------gctgatcaaaaa
tcttatattatcataagtcaattgcccgctgatgtgtatcgtaaatatgttgaggatata
aataccgcacacctgactggatttacctttgttattgtcagtatcgtgcaccttgctgga
ggcaaaatatcaga---agaaaacctgtggcatcacctgaggcgaatggggttgcaagaa
actgatgaaagccatcccatacttggaaatgtcaaacattccctggatgcgcttgtacag
cagaggtwtctccaaaaggataaagttagtggcccagaaggaaatgcagttgtgtatgag
ctggccgagagagctttagatggtgaagttggccagaagattaaagaatacatatcacag
gt----------g----------ctc--------------------
>PAFTOL004640
------------------------------------------------------------
------------------------------------------------------------
------------------------------------------------------------
------------------------------------------------------------
------------------------------------------------gctgatcaaaaa
tcatatattatcatgagtcaattgcccgctgatgtgtatcgtaaatatgttgaggatata
aataccgcacacctgactggatttacctttgttgttgtcagtatcgtgcaccttgctgga
ggcaaaatctcaga---agaaaacctgtggcatcacctgaggcgaatggggttgcaagaa
actgatgaaagccatcccatacttggaaatgtcaaacattccctggatgcgcttgtacag
cagaggtatctccaaaaggataaagttaatggcccagaaggaaatacagtcgtgtatgag
ctggctgagagagctttagatggtgaagttagccagaagattaaagaatacatatcacag
gt----------g----------ctctca-----------------
>PAFTOL004642
------------------------------------------------------------
------------------------------------------------------------
------------------------------------------------------------
------------------------------------------------------------
------------------------------------------------gctgatcaaaaa
tcatatattatcataagtcaattgccggctgatgtgtatcgtaaatatgttgaggatata
aatacctcacacctgactggatttacctttgttattgtcagtatcgtgcaccttgctgga
ggcaaaatctcaga---agaaaacctgtggcatcacctgaggcgaatggggttgcaagaa
actgacgaaagccatcctatacttggaaatgtcaaacattccctggatgcgcttgtacag
cagaggtatctccaaaaggataaagtcaatggcccagaaggaaatacagttgtgtatgag
ctggctgaaagagctttagatggcgaagttagccagaagattaaagaatacatatcacag
gt----------g----------ctctca-----------------
>PAFTOL004644
------------------------------------------------------------
------------------------------------------------------------
------------------------------------------------------------
------------------------------------------------------------
------------------------------------------------gctgatcaaaaa
tcatatattatcataagtcaattgcccgctgatgtgtatcgtaaatatgttgaggatata
aatactgcacacctgactggatttacctttgttattgtcagtatcgtgcaccttgctgga
ggcaaaatctcaga---agaaaacctgtggcatcacctgaggcgaatggggttgcargaa
actgacgaaagccatcccatacttggtaatgtcaaacattccctggatgcgcttgtacag
cagaggtatctccagaaggataaagttaatggcccagaaggaaatacagttgtgtatgag
ctggctgaaagagctttagatggtgaagttagccagaagattaaagaatacatatcacag
attgtgaataagg----------atcttggaacggtggagattgat
>PAFTOL004646
------------------------------------------------------------
------------------------------------------------------------
------------------------------------------------------------
------------------------------------------------------------
------------------------------------------------gccgatcaaaaa
tcatatattgtcataagtcaattgcctgctgatgtgtatcgtaaatatgttgaggatata
aagacctcacacctgactggatttacctttgtcattgtcagtattgtgcaccttgctgga
ggcaaaatctcaga---agaaaacctgtggcatcacctgaggcgaatggggttgcaagaa
actgacgaaagccatcctatacttggaaatgtcaaacattccctggatgcgcttgtacag
cagaggtatctccaaaaggataaagttaatggcccagaaggaaatacagttgtgtatgag
ctggctgaaagagctttagatggtgaagttagccagaagattaaagaatacatatcacag
gt----------g----------ctctct-----------------
>PAFTOL004647
------------------------------------------------------------
------------------------------------------------------------
------------------------------------------------------------
------------------------------------------------------------
------------------------------------------------gctgatcaaaaa
tcatatattatcataagtcaattgcccgctgatgtgtatcgtaaatatgttgaggatata
aatactgcacacctgactggatttaccttygttattgtcagtatcgtgcaccttgctgga
ggcaaaatatcaga---agaaaacctgtggcatcacttgaggcgaatggggttgcaagaa
actgacgaaagccatcccatacttggaaacgtcaaacattccctggatgygcttgtacag
cagaggtatctccaaaaggataaagttaatggcccagaaggaaatacagttgtgtatgag
ctggctgagagagctttagatggtgaagttagccagaagattaaagaatacatatcacag
gt----------g----------ctctca-----------------
>PAFTOL004648
------------------------------------------------------------
------------------------------------------------------------
------------------------------------------------------------
------------------------------------------------------------
------------------------------------------------gctgatcaaaaa
tcatayattatcataagtcaattgcccgctgatgtgtatcgtaaatatgtygaggatata
aataccgcacacytgactggatttacctttgttattgtcagtatcgtgcaccttgctgga
ggcaaaatctcaga---agaaaacctgtggcatcacctgaggcgaatggggttgcaagaa
actgatgaaagccatcccatacttggaaatgtcaaacattccctggatgcgcttgtacag
cagaggtatctccaaaaggataaagttagtggcccagaaggaaatacagtcgtgtatgag
ctggctgagagagctttagatggtgaagttagccagaagattaaagaatacatatcacag
gt----------g----------ctctcc-----------------
>PAFTOL004649
------------------------------------------------------------
------------------------------------------------------------
------------------------------------------------------------
------------------------------------------------------------
------------------------------------------gctttggctgatcaaaaa
tcatatattatcataagtcaattgcccgccgatgtatatcgtagatatgttgaggatata
aataccgctcacctgactggatttacctttgttattgtcagtatcgtgcaccttgctgga
ggcaaaatctcaga---agaaaacctgtggcatcacctgaggcgaatggggttgcaagaa
actgacgaaagccatcccatacttggaaatgtcaaacattccctggatgcgcttgtacag
cagaggtatctccaaaaggataaagttaatggcccagaaggaaatacagttgtgtatgag
ctggctgagagagctttagatggtgaagttarccagaagattaaagaatacatatcacag
gt----------g----------ctctca-----------------
>PAFTOL004652
------------------------------------------------------------
------------------------------------------------------------
------------------------------------------------------------
------------------------------------------------------------
------------------------------------------------gccgatcaaaaa
tcatatattatcataagtcaattgcctgctgatgtgtatcgtaaatatgttgaggatata
aggacctcacacctgactggatttacctttgtcattgtcagtgtcgtgcaccttgctgga
ggcaaaatctcaga---agaaaacctgtggcatcacctgaggcgaatggggttgcaagaa
actgacgaaagccatcctatacttggaaatgtcaaacattcccttgatgcgctcgtacag
cagaggtatctccaaaaggataaagtgaatggcccagaaggaaatgcagttgtgtatgag
ctggctgaaagagctttagatggtgaagttagccagaagattaaagaatacatatcacag
gt----------g----------ctctcc-----------------
>PAFTOL004653
------------------------------------------------------------
------------------------------------------------------------
------------------------------------------------------------
------------------------------------------------------------
------------------------------------------------gccgatcaaaaa
tcatatattatcataagtcaattgcctgctgatgtgtatcgtaaacatgttgaggatata
aagacctcacacctgactggatttacctttgtcattgtcagtatcgtgcaccttgctgga
ggcaaaatctcaga---agaaaacctgtggcatcacctgaggcgaatggggttgcaagaa
actgacgaaagtcatcctatacttggaaatgtcaaacattccctggatgcgcttgtacag
cagaggtatctccaaaaggataaagtcaatggcccagaaggaaatgcagttgtgtatgag
ctggctgaaagagctttagatggtgaagttagccagaagattaaagaatacatatcacag
gt----------g----------ctctcc-----------------
>PAFTOL004654
------------------------------------------------------------
------------------------------------------------------------
------------------------------------------------------------
------------------------------------------------------------
------------------------------------------------gctgatcaaaag
tcatatattatcataagtcaattgccagctgatgtgtatcgtaaatatgttgaggatata
aatactgcacacctgactggatttacctttgttattgtcagtatcgtgcaccttgccgga
ggcaaaatctcaga---agaaaacctgtggcatcacttgaggcgaatggggttgcaagaa
actgaygaaarycatcccatacttggaaatgtcaarcattccctggatgcgcttgtacag
cagaggtatctccaaaaggataaagttaatggcccwgaaggaartacagttgtrtatgag
ctggctgagagagctttagatggtgaagttagccagaagattaaagaatacatatcacag
gt----------g----------ctc--------------------
>PAFTOL004657
------------------------------------------------------------
------------------------------------------------------------
------------------------------------------------------------
------------------------------------------------------------
------------------------------------------------gctgatcaaaaa
tcatatatcatcataagtcagttgccccctgatgtgtatcgaaaatatgttgaggatatg
aacactgcacacctgactggatttacctttgttattgtcagtattgtgcaccttgccgga
ggcaaaatctctga---agaaaacctgtggcatcaccttagacgaatggggttgcaagag
actgacgaaagccatcctgtacttggaaatgtcaaacattccctggatgcgcttgtacaa
cagagatatctccagaaggataaaataaatggcccagaaggaaatacagttgtctatgag
cttgctgaaagagctttagatggtgaagttagccagaagattaaagaatacatatcacag
gt----------g---------------------------------
>PAFTOL004658
------------------------------------------------------------
------------------------------------------------------------
------------------------------------------------------------
------------------------------------------------------------
------------------------------------------------------------
------------------------------------------------------------
---------------------------------------------atttgtcattttgct
gtcaaaacttaaaaaacagaaaacctgtggcatcacctgaggcgaatggggttgcaagaa
actgacgaaagccatcccatacttggaaatgtcaaatattccctggaggcgcttgtacag
cagaggtatctccaaaaggataaagttaatggcccagaaggaaatacagttgtgtatgag
ctggctgagagagctttagatggtgaagttagccagaagattaaagaatacatatcacag
gt----------g----------ctctca-----------------
>PAFTOL004661
------------------------------------------------------------
------------------------------------------------------------
------------------------------------------------------------
------------------------------------------------------------
------------------------------------------------gctgatcaaaaa
tcatatatcatcatgagtcagttgccccctgatgtgtatcgaaagtatgttgaggatatg
aacactgcacacctgactggatttacctttgttattgtcagtattgtgcaccttgccgga
ggcaaaatctctga---agaaaacctgtggcatcaccttagacgaatggggttgcaagag
actgatgaaagccatcctgtacttggaaatgtcaaacattccctggatgcgcttgtacaa
cagagatatctccagaaggataaaataaatggcccagaaggaaatacagttgtctatgag
ctggctgaaagagctttagatggtgaagttagccagaagattaaagaatacatatcgcag
at----------tgtgaataaggatcttggaacggtggagtttgat
>PAFTOL004662
------------------------------------------------------------
------------------------------------------------------------
------------------------------------------------------------
------------------------------------------------------------
------------------------------------------------------------
------------------------------------------------------------
------------------------------tttatcttccccgtgatttcccattttgct
gtcaaaacttaaaaaacagaaaacctgtggcatcacttgaggcgaatgggkttgcaagaa
actgacgaaagccatcccatacttggaaatgtcaaacattccctggatgcrcttgtacag
cagaggtatctccaaaaggataaarytaatggcccagaaggaaatacagttgtgtatgag
ctggctgagagagctttagatggtgaagttagccagaagattaaagaatacatatcacag
gt----------g----------ctctca-----------------
>PAFTOL004664
------------------------------------------------------------
------------------------------------------------------------
------------------------------------------------------------
------------------------------------------------------------
------------------------------------------------gctgatcaaaaa
tcatatattgtcataagtcaattgcctgctgatgtgtatcgtaaatatgttgaggatata
aagacctcacacctgactggatttacctttgtcattgtcagtattgtgcaccttgctgga
ggcaaaatctcaga---agaaaacctgtggcatcacctgaggcgaatggggttgcaagaa
actracgaaagccatcctatrcttggaaatgtcaaacattccctggatgcgcttgtrcag
cagaggtatctccaaaaggataaagttaatggcccagaaggaaatrcagttgtgtatgag
ctggcygaaagagctttagatggtgaagttagccagaagattaaagaatacatatcacag
gt----------g----------ctctca-----------------
>PAFTOL004665
------------------------------------------------------------
------------------------------------------------------------
------------------------------------------------------------
------------------------------------------------------------
------------------------------------------------gctgatcaaaaa
tcatatattatcataagtcaattgcccgctgatgtgtatcgtaaatatgttgaggatata
aatactgcacacctgactggatttacctttgttattgtcagtatcgtgcaccttgctgga
ggcaaaatctcaga---agaaaacctgtggcatcacctgaggcgaacggggttgcaagaa
actgatgaaagccatcctatacttggaaatgtcaaacattccctggatgcgcttgtacag
cagaggtatctccaaaaggataaagttagtggcccagaaggaaatacagttgtgtatgag
ctggctgagagagctttagatggtgaagttagccagaagattaaagaatacatatcacag
gt----------g----------ctctcc-----------------
>PAFTOL004666
------------------------------------------------------------
------------------------------------------------------------
------------------------------------------------------------
------------------------------------------------------------
------------------------------------------------gctgatcaaaaa
tcatatattatcataagtcaattgccggctgatgtgtatcgtaaatatgttgaggatata
aatacctcacacctgactggatttacctttgttattgtcagtatcgtgcaccttgctgga
ggcaaaatctcaga---agaaaacctgtggcatcacctgaggcgaatggggttgcaagaa
gctgacgaaagccatcctatacttggaaatgtcaaatattccctggatgcgcttgtacag
cagaggtatctccaaaaggataaagtcaatggcccagaaggaaatacagttgtgtatgag
ctggctgaaagagctttagatggtgaagttagccagaagattaaagaatacatatcacag
gt----------g----------ctctcc-----------------
>PAFTOL004667
------------------------------------------------------------
------------------------------------------------------------
------------------------------------------------------------
------------------------------------------------------------
------------------------------------------------gctgatcaaaaa
tcatatattatcataagtcaattgccggctgatgtgtatcgtaaatatgttgaggatata
aatacctcacacctgactggatttacctttgttattgtcagtatcgtgcaccttgctgga
ggcaaaatctcaga---agaaaacctgtggcatcacctgaggcgaatggggttgcaagaa
gctgacgaaagccatcctatacttggaaatgtcaaacattccctggatgcgcttgtacag
cagaggtatctccaaaaggataaagtcaatggcccagaaggaaatacagttgtgtatgag
ctggctgaaagagctttagatggtgaagttagccagaagattaaagaatacatatcacag
gt----------g----------ctctcc-----------------
>PAFTOL005024
------------------------------------------------------------
------------------------------------------------------------
------------------------------------------------------------
------------------------------------------------------------
---------------------------------------------------------aaa
tcatatattatcataagtcaattgcctgctgatgtgtatcgtaaatatgttgaggatata
aagacctcacacctgactggatttacctttgtcattgtcagtatcgtgcaccttgctgga
ggcaaaatctcaga---agaaaacctgtggcatcacctgaggcgaatggggttgcaagaa
actgacgaaagccatcctatacttggaaatgtcaaacattccctggatgcgcttgtacag
cagaggtatctccaaaaggataaagttaatggcccagaaggaaatgcagttgtgtatgag
ctggctgaaagagctttagatggtgaagttagccagaaaattaaagaatacatatcacag
gt----------g----------ctctca-----------------
>PAFTOL005025
------------------------------------------------------------
------------------------------------------------------------
------------------------------------------------------------
------------------------------------------------------------
------------------------------------------------gctgatcaaaaa
tcatatattatcataagtcaattgcccgctgatgtgtatcgtaaatatgttgaggatata
aataccgcacacctgactggatttacctttgttattgtcagcatcgtgcaccttgctgga
ggcaaaatctcaga---agaaaacctgtggcatcacctgaggcgaatggggttgcaagaa
actgatgaaagccatcccatacttggaaatgtcaaacattccctggatgcgcttgtacag
cagaggtatctccaaaaggataaagttaatggcccagaaggaaatacagttgtgtatgag
ctggctgaaagagctttagatggtgaagttagccagaagattaaagaatacatatcacag
gt----------g----------ctctca-----------------
>PAFTOL005026
------------------------------------------------------------
------------------------------------------------------------
------------------------------------------------------------
------------------------------------------------------------
------------------------------------------------gctgatcaaaaa
tcatatattatcataagtcaattgcccgctgatgtgtatcgtaaatatgttgaggatata
aataccgcacacctgactggatttacctttgttattgtcagtatcgtgcaccttgctgga
ggcaaaatctcaga---agaaaacctgtggcatcacctgaggcgaatggggttgcaagaa
actgatgaaagccatcccatacttggaaatgtcaaacattccctggatgcacttgtacag
cagaggtatctccaaaaggataaagttaatggcccagaaggaaatacagttgtgtatgag
ctggctgaaagagctttagatggtgaagttagccagaagattaaagaatacatatcacag
gt----------g----------ctctca-----------------
>PAFTOL005042
------------------------------------------------------------
------------------------------------------------------------
------------------------------------------------------------
------------------------------------------------------------
------------------------------------------------gctgatcaaaaa
tcatatgttatcataagtcaattgcccgctgatgtgtatcgtaaatatgttgaggacata
aataccgcacacctgactggatttacctttgttattgtcagtattgtgcaccttgctgga
ggcaaaatctcaga---agaaaacctgtggcatcacctgaggcgaatggggttscaagaa
actgatgaaagccatcycattcttggaaacgtcaaacattccctggatgcgcttgtacag
cagaggtatctccaaaaggataaagtyartggcccagaaggaaatrcagttgtgtatgag
ctggctgaragagctttagatggtgaagttagccagaagattaaagaatacatatcacag
gt----------g----------ctc--------------------
>PAFTOL005043
------------------------------------------------------------
------------------------------------------------------------
------------------------------------------------------------
------------------------------------------------------------
------------------------------------------------gccgatcaaaaa
tcatatattatcataagtcaattgcctgctgatgtgtatcgtaaatatgttgaggatata
argacctcacacctgactggatttacctttgtcattgtcagtgtcgtgcaccttgctgga
ggcaaaatctcaga---agaaaacctgtggcatcacctgaggcgaatggggttgcaagaa
actgacgaaagccatcctatacttggaaatgtcaaacattccctggatgcccttgtacag
cagaggtatctccaaaaggataaagtcaatggcccagaaggaaatgcagttgtgtatgag
ctggctgaaagagctttagatggtgaagttagccagaagattaaagaatacatatcacag
gt----------g----------ctctcc-----------------
>PAFTOL005047
------------------------------------------------------------
------------------------------------------------------------
------------------------------------------------------------
------------------------------------------------------------
------------------------------------------------gctgatcaaaaa
tcatatattatcataagtcaattgcccgctgatgtgtatcgtaaatatgttgaggatata
aataccgcacacctgactggatttacctttgttattgtcagtatcgtgcaccttgctgga
ggcaaaatctcaga---agaaaacctgtggcatcacctgaggcgaatggggttgcaagaa
actgatgaaagccatcccatacttggaaatgtcaaacattccctggatgcgcttgtacag
cagaggtatctccaaaaggataaagttagtggcccagaaggaaatacagtcgtgtatgag
ctggctgagagagctttagatggtgaagttagccagaagattaaagaatacatatcacag
gt----------g----------ctctcc-----------------
>PAFTOL005169
------------------------------------------------------------
------------------------------------------------------------
------------------------------------------------------------
------------------------------------------------------------
------------------------------------------------------------
------------------------------------------------------------
------------------------------------------------------------
------------------------------------------------------------
------------------------------------------------------------
---aggtatctccaaaaggataaagttaatggcccagaaggaaatacagttgtgtatgag
ctggctgaaagagctttagatggtgaagttagccagaagattaaagaatacatatcacag
gt----------g----------ctctca-----------------
>PAFTOL007498
------------------------------------------------------------
------------------------------------------------------------
------------------------------------------------------------
------------------------------------------------------------
---------------------------------------------------------aaa
tcatatattatcataagtcaattgcccgctgatgtgtatcgtaaatatgttgaggatata
aatactgcacacctgactggatttacctttgttattgtcagtatcgtgcaccttgctgga
ggcaaaatctcaga---agaaaacctgtggcatcacctgaggcgaatggggttgcaagaa
actgacgaaagccatcccatacttggaaatgtcaaacattccctggatgcgcttgtacag
cagaggtatctccagaaggataargttawtggcccagaaggaaatacagttgtgtatgag
ctggccgaaagagctttagatggtgaagttagccagaagattaaagaatacatatcacag
gt----------c----------ctctca-----------------
>PAFTOL008060
------------------------------------------------------------
------------------------------------------------------------
------------------------------------------------------------
------------------------------------------------------------
---------------------------------------------------------aaa
tcatatattatcataagtcaattgcctgctgatgtgtatcgtaaatatgttgaggatata
aatacctcacacctgactggatttacctttgtcattgtcagtattgtgcaccttgctgga
ggcaaaatctcaga----------------------------------------------
------------------------------------------------------------
--aaggtatctccaaaaggataaagttaatggcccagaaggaaatacagttgtgtatgag
ctggctgaaagagctttagatggtgaagttagccagaagattaaagaatacatatcacag
gt----------g----------ctctca-----------------
>PAFTOL008062
------------------------------------------------------------
------------------------------------------------------------
------------------------------------------------------------
------------------------------------------------------------
------------------------------------------------gctgatcaaaaa
tcatatattatcataagtcaattgcctgctgatgtgtatcgtaaatatgttgaggatata
aatayctcacacctgactggatttacctttgttattgtcagtatcgtgcaccttgctgga
ggcaaaatctcaga---agaaaacctgtggcatcacctgaggcgaatggggttgcaagaa
actgatgaaagccatcctatacttggaaatgtcaaacattccctggatgcgcttgtacag
cagaggtatctccaaaaggataaggttaatggccyagaaggaaatacggttgtgtatgag
ctggctgaaagagctttagatggtgaagttagccagaagattaaagaatacatatcacag
gt----------g----------ctctca-----------------
>PAFTOL008063
------------------------------------------------------------
------------------------------------------------------------
------------------------------------------------------------
------------------------------------------------------------
------------------------------------------------gccgatcaaaaa
tcatrtattatcataagtcaattgcctgctgatgtgtatcgtaaatatgttgaggatata
aagacctcacacctgactggatttacytttgtcattgtcagtattgtgcaccttgctgga
ggcaaaatctcaga---agaaaacctgtggcatcacctgaggcgaatggggttgcaagaa
actgacgaaagccatcctatacttggaaatgtcaaacattccctggatgcrcttgtacag
cagaggtatctccaaaaggataaagttaatggcccagaaggaaatacagttgtgtatgag
ctggctgaaagagctttagatggtgaagttagccagaagattaaagaatacatatcacag
attgtgaataagg----------atcttggaacggtggagattgat
>PAFTOL008084
------------------------------------------------------------
------------------------------------------------------------
------------------------------------------------------------
------------------------------------------------------------
------------------------------------------------gctgatcaaaaa
tcatatattatcataagtcagttgccccctgatgtgtatcgaaaatatgttgaggatatg
aacactgcacacctgactggatttacctttgttattgtcagtattgtgcaccttgctgga
ggcaaaatctctga---agaaaacctgtggcatcaccttagacgagtggggttgcaagag
actgatgaaagccatcctgtacttggaaatgtcaaacattccctggatgtgcttgtacaa
cagagatatctccagaaggataaaataaatggcccagaaggaaatacagttgtttatgag
ctggctgaaagagctttagatggtgaagttagccagaagattaaagaatacatatcacag
gt----------g---------------------------------
>PAFTOL008417
------------------------------------------------------------
------------------------------------------------------------
------------------------------------------------------------
------------------------------------------------------------
------------------------------------------------gccgatcaaaaa
tcatacattatcataagtcaattgcctgctgatgtgtatcgtaaatatgttgaggatata
argacctcacacctgactggatttacctttgtcattgtcagtattgtgcaccttgctgga
ggcaaaatctcaga---agaaaacctgtggcatcacctgaggcgaatggggttgcaagaa
actgacgaaagccatcctatacttggaaatgtcaaacattccctggatgcgcttgtacag
cagaggtatctccaaaaggataaagttaatggcccagaaggaaatacagttgtgtatgag
ctggctgaaagagctttagatggtgaagttagccagaagattaaagaatacatatcacag
gt----------g----------ctctca-----------------
>PAFTOL008419
------------------------------------------------------------
------------------------------------------------------------
------------------------------------------------------------
------------------------------------------------------------
------------------------------------------------------------
------------------------------------------------------------
------------------------------------------------------------
------------------gaaaacctgtggcatcacctgaggcgaatggggttgcaagaa
actgacgaaagccatcctatacttggaaatgtcaaacattccctggatgcgcttgtacag
cagaggtatctccaaaaggataaagttaatggcccagaaggaaatacagttgtgtatgag
ctggctgaaagagcttcagatggtgaagttagccagaagattaaagaatacatatcacag
gt----------g----------ctgtca-----------------
>PAFTOL008421
------------------------------------------------------------
------------------------------------------------------------
------------------------------------------------------------
------------------------------------------------------------
---------------------------------------------------------aaa
tcatatattatcataagtcaattgccygctgatgtgtatcgtaaatatgttgaggatata
agtaccgcacacctgactggatttacctttgttattgtcagtatcgtrcaccttgctgga
ggcaaaatctcaga---agaaaacctrtggcatcacttgaggcgaatggggttgcaagaa
actgacgaaagccatcccatacttggaaatgtcaaacattccctggatgcgcttgtacag
cagaggtatctccaaaaggataaagttaatggcccagaaggaaatacagttgtgtatgag
ctggctgagagagctttggatggtgaagttraccagaagattaaagaatacatatcacag
gt----------g----------ctctca-----------------
>PAFTOL008422
------------------------------------------------------------
------------------------------------------------------------
------------------------------------------------------------
------------------------------------------------------------
------------------------------------------gctttggctgatcaaaaa
tcatatattatcataagtcaattgcccgctgatgtgtatcgtaaatatgttgaggatata
aataccgcacacctgactggatttacctttgttattgtcagtatcgtgcaccttgctgga
ggcaaaatctcaga---agaaaacctgtggcatcacttgaggcgaatggggttgcaagaa
actgacgaaagccatcccatacttggaaatgtcaaacattccctggatgcgcttgtacag
cagaggtatctccaaaaggataaagttaatggcccagaaggaaatacagttgtgtatgag
ctggccgagagagctttagatgctgaagttagccagaag---------------------
----------------------------------------------
>PAFTOL008423
------------------------------------------------------------
------------------------------------------------------------
------------------------------------------------------------
------------------------------------------------------------
------------------------------------------------gctgatcaaaaa
tcatacattatcataagtcaattgcccgctgatatgtatcgtaaatatgttgaggatata
aataccgcacacctgactggatttacctttgttattgtcagtatcgtgcaccttgctgga
ggcaaaatctcaga---agaaaacctgtggcatcacctgagacgaatggggttgcaagaa
actgatgaaagccatcccatacttggaaatgtcaaacattccctggatgcgcttgtacag
cagaggtwtctccaaaaggataaagttagtggcccagaaggaaatgcagttgtgtatgag
ctggctgagagagctttagatggtgaagttagccagaagattaaagaatacatatcacag
gt----------g----------ctctcc-----------------
>PAFTOL008436
------------------------------------------------------------
------------------------------------------------------------
------------------------------------------------------------
------------------------------------------------------------
---------------------------------------------------------aaa
tcatacattatcacaagtcaattgcccgctgatgtgtatcgtaaatatgttgaggatata
gataccgcacacctgactggatttacctttgttattgtcagtatcgtgcaccttgcggga
ggcaaaatctcaga---agaaaacctgtggcatcacctgaggcgaatggggttgcaagaa
actgacgaaagccatcccatacttggaaatgtcaagcattccctggatgcgcttgtacag
cagaggtatctccaaaaggataaagttaatggcccagaaggaaatacagttgtctatgag
ctggctgaaagagctttggatggtgaagttagccagaagattaaagaatacgtatcacag
gt----------g----------ctctca-----------------
>PAFTOL008439
------------------------------------------------------------
------------------------------------------------------------
------------------------------------------------------------
------------------------------------------------------------
------------------------------------------------gctgatcaaaaa
tcatatattatcataagtcaattgcccgctgatgtgtatcgtaaatatgttgaggatrta
aataccgyrcacctgactggatttacctttgttattgtcagtatcgtgcaccttgctgga
ggcaaaatctcaga---agaaaacctgtggcatcacytgaggcgaatggggttgcaagaa
actgaygaaagccatcccatacttggaaatgtcaaacattccctggatgcgcttgtacag
cagaggtatctccaaaaggataaagttaatggcccagaaggaaatacagttgtgtatgag
ctggctgaaagagctttagatggtgaagttagccagaagattaaagaatacatatcacag
gt----------g---------------------------------
>PAFTOL008881
------------------------------------------------------------
------------------------------------------------------------
------------------------------------------------------------
------------------------------------------------------------
------------------------------------------------gctgatcaaaaa
tcatatattrtcatargtcaattgcccgctgatgtgtatcgtaaatatgttgagaatata
aacaccgcacacctgactggatttacctttgttattgtcagtatcgtgcaccttgctgga
ggcaaaatctcaga---agaaaacctgtggcatcacctgaggcgaatggggttgcaagaa
actgacgaaagccatcccatacttggaaatgtcaaacattccctggaygcgcttgtacag
cagaggtatctccaaaaggataaagttaatggcccagaaggaaatacagttgtgtatgaa
ctggctgaaagagctttagatggtgaagttagccagaagattaaagaatacatatcacag
gt----------g----------ctctca-----------------
>PAFTOL009179
------------------------------------------------------------
------------------------------------------------------------
------------------------------------------------------------
------------------------------------------------------------
---------------------------------------------------------aaa
tcatatattatcataagtcaattgcctgctgatgtgtatcgtaaatatgttgaggatata
aagacctcacacctgactggatttacctttgtcattgtcagtatcgtgcaccttgctgga
ggcaaaatctcaga---a------------------------------------------
------------------------------------------------------------
------------------------------------------------------------
------------------------------------------------------------
----------------------------------------------
>PAFTOL009181
------------------------------------------------------------
------------------------------------------------------------
------------------------------------------------------------
------------------------------------------------------------
------------------------------------------------------------
------------------------------------------------------------
------------------------------------------------------------
------------------------------------------------------------
------------------------------------------------------------
---aggtatctccaaaaggataaagttaatggcccagaaggaaatacagttgtgtatgag
ctggctgaaagagctttagatggtgaagttagccagaagattaaagaatacatatcacag
gt----------g---------------------------------
>PAFTOL009183
------------------------------------------------------------
------------------------------------------------------------
------------------------------------------------------------
------------------------------------------------------------
------------------------------------------------------------
------------------------------------------------------------
------------------------------------------------------------
------------------------------------------------------------
------------------------------gtcaaacattccctggatgcgcttgtacag
cagaggtatctccaaaaggataaagttaatggcccagaaggaaatacagttgtgtatgag
cttgctgaaagagctttagatggtgaagttagccagaagattaaagaatacatatcacag
gt----------g----------ctctca-----------------
>PAFTOL009185
------------------------------------------------------------
------------------------------------------------------------
------------------------------------------------------------
------------------------------------------------------------
------------------------------------------------gctgatcaaaaa
tcatatattatcataagtcaattgcctgctgatgtgtatcgtaaatatgttgaggatata
aataccgcacacctgactggatttacctttgttattgtcagtattgtgcaccttgctgga
ggcaaaatctcaga---agaaaacctgtggcatcacctgaggcgaatggggttgcaagaa
actgacgaaagccatcccatacttggaaatgtcaaacattccgtggatgcgcttgtacag
cagaggtatctccaaaaggataaagttaatggcccagaaggaaatacagttgtgtatgag
ctggctgaaagagctttagatggtgaagttagccagaagattaaagaatacatatcacag
gt----------g----------ctc--------------------
>PAFTOL009187
------------------------------------------------------------
------------------------------------------------------------
------------------------------------------------------------
------------------------------------------------------------
------------------------------------------------gctgatcaaaaa
tcatatattatcataagtcaattgcccgctgatgtgtatcgtaaatacgttgaggatata
aataccgcacacctgactggatttacctttgttattgtcagtatcgtgcaccttgccgga
ggcaaagtctcaga---agaaaacctgtggcatcacctgaggcgaatggggttgcaggaa
actgatgaaagccatcccatacttggaaatgtcaaacattccctggatgcgcttgtacag
cagaggtatctccaaaaggatmaagttagtggcccagaaggaaatacagttgtgtatgag
ctggctgagagagctttagatggtgaagttagccagaagattaaagaatacatatcacag
gt----------g----------ctc--------------------
>PAFTOL009191
------------------------------------------------------------
------------------------------------------------------------
------------------------------------------------------------
------------------------------------------------------------
------------------------------------------------gccgatcaaaaa
tcatatattatcataagtcaattgcctgctgatgtgtatcgtaaatatgttgaggatata
aggacctcacatctgactggatttacctttgtcattgtcagtgtcgtgcaccttgctgga
ggcaaaatatcaga---agaaaacctgtggcatcacctgaggcgaatggggttgcaagaa
actgacgaaagccatcctatacttggaaatgtcaaacattccctggatgcgcttgtacag
cagaggtatctccaaaaggataaagtcaatggcccagaaggaaatgcagtcgtgtatgag
ctggctgaaagagctttagatggtgaagttagccagaagattaaagaatacatatcacag
gt----------g----------ctctca-----------------
>PAFTOL009193
------------------------------------------------------------
------------------------------------------------------------
------------------------------------------------------------
------------------------------------------------------------
------------------------------------------------gctgatcaaaaa
tcatatattatcataagtcaattgccsgctgatgtgtatcgtaaatatgttgaggatata
aataccgcacacctgactggatttacctttgttattgtcagtatcgtgcaccttgctgga
ggcaaaatctcaga---agaaaacttgtggcatcacttgaggcgaatggggttgcaagaa
actgatgaaagccatcccatacttggaaatgtcaaacattccctggatgcgcttgtacag
cagaggtatctccaaaaggataaagttaatggcccagaaggaaatacagttgtgtatgag
ctggctgagagagctttagatgctgaagttagccmgaagattaaagartacatatcacag
gt----------g----------ctc--------------------
>PAFTOL009195
------------------------------------------------------------
------------------------------------------------------------
------------------------------------------------------------
------------------------------------------------------------
------------------------------------------------gccgatcaaaaa
tcatatattatcataagtcaattgcctgctgatgtgtatcgtaaatatgttgaggatata
aggacctcacacctgactggatttacctttgtcattgtcagtgtcgtgcaccttgctgga
ggcaaaatctcaga---agaaaacctgtggcatcacctgaggcgaatggggttgcaagaa
actgacgaaagccatcctatacttggaaatgtcaaacattcccttgatgcgcttgtacag
cagaggtatctccaaaaggataaagtcaatggcgcagaaggaaacgcagttgtgtatgag
ctggctgaaagagctttagatggtgaagttagccagaagattaaagaatacatatcacag
gt----------g----------ctctcc-----------------
>PAFTOL009199
------------------------------------------------------------
------------------------------------------------------------
------------------------------------------------------------
------------------------------------------------------------
------------------------------------------------gccgatcaaaaa
tcatatattatcataagtcaattgcctgctgatgtgtatcgtaaatatgttgaggatata
aagacctcacacctgactggatttacctttgtcattgtcagtattgtgcaccttgctgga
ggcaaaatctcaga---agaaaacctgtggcatcacctgaggcgaatggggttgcaagaa
actgacgaaagccatcctatacttggaaatgtcaaacattccctggatgcacttgtacag
cagaggtatctccaaaaggataaagttaatggcccagaaggaaatrcagttgtgtatgag
ctggctgaaagagctttagatggtgaagttagccagaagattaaagaatacatatcacag
gt----------g----------ctctca-----------------
>PAFTOL009205
------------------------------------------------------------
------------------------------------------------------------
------------------------------------------------------------
------------------------------------------------------------
------------------------------------------------gctgatcaaaaa
tcatatattatcataagtcaattgccygctgatgtgtatcgtaaatatgttgaggatata
aayaccgcacacctgactggatttacctttgttattgtcagtatcgtgcaccttgctgga
ggcaaaatctcaga---agaaaacctgtggcatcacytgaggcgaatggggttgcaagaa
actgatgaaagccatcccatacttggaaatgtcaaacattccctggatgcgcttgtacag
cagaggtatctccaaaaggataaagtyaatggcccagaaggaaatacagttgtgtatgag
ctggctgaaagagctttagatggtgaagttagccagaagattaaagaatacatatcacag
gt----------g----------ctctca-----------------
>PAFTOL009207
------------------------------------------------------------
------------------------------------------------------------
------------------------------------------------------------
------------------------------------------------------------
------------------------------------------------------------
------------------------------------------------------------
aacac-------------------------------------------------------
-----------------agaaaacctgtggcatcaccttagacgagtggggttgcaagag
actgatgaaagccatcctgtacttggaaatgtcaaacattccctggatgtgcttgtacaa
cagagatatctccagaagaataaaataaatggcccagaaggaaatacagttgtctatgag
ctggctgaaagagctttagatggtgaagttagccagaagattaaagaatacatatcacag
gt----------g---------------------------------
>PAFTOL009209
------------------------------------------------------------
------------------------------------------------------------
------------------------------------------------------------
------------------------------------------------------------
------------------------------------------------gctgatcaaaaa
tcatacattatcataagtcaattgcccgctgatgtgtatcgtaaatatgttgaggatata
aataccgcacacctgactggatttacctttgttattgtcagtatcgtgcaccttgctgga
ggcaaaatctcaga---agaaaacctgtggcatcacctgagacgaatggggttgcaagaa
actgatgaaagccatcccatacttggaaatgtcaaacattccctggatgcgcttgtacag
cagaggtatctccaaaaggataaagttagtggcccagaaggaaatacagttgtgtatgag
ctggctgagagagctttagatggtgaagttagccagaagattaaagaatacatatcacag
gt----------g----------ctctcc-----------------
>PAFTOL009215
------------------------------------------------------------
------------------------------------------------------------
------------------------------------------------------------
------------------------------------------------------------
------------------------------------------------gctgatcaaaaa
tcatatattatcataagtcaattgcctgctgatgtgtatcgtaaatatgttgaggatata
aatacctcacacctgactggatttacctttgttattgtcagtatcgtccaccttgctgga
ggcaaaatctcaga---agaaaacctgtggcatcacctgaggcgaatggggttgcaagaa
actgacgaaagccatcctatacttggaaatgtcaaacattccctggatgcgcttgtacag
cagaggtatctccaaaaggacaaagttaatggcccagaaggaaatacagttgtgtatgag
ctggctgaaagagctttagatggtgaagttagccagaagattaaagaatacatatcacag
gt----------g----------ctc--------------------
>PAFTOL009219
------------------------------------------------------------
------------------------------------------------------------
------------------------------------------------------------
------------------------------------------------------------
------------------------------------------------gctgatcaaaaa
tcatatattatcataagtcaattgcctgctgatgtgtatcgtaaatatgttgaggatata
aatacctcacacctgactggatttacctttgttattgtcagtatcgtgcaccttgctgga
ggcaaaatctcaga----------------------------------------------
------------------------------------------------------------
--aaggtatctccaaaaggataaagttaatggcccagaaggaaatacagttgtgtatgag
ctggctgaaagagctttagatggtgaagttagccagaagattaaagaatacatatcacag
gt----------g----------ctctca-----------------
>PAFTOL009221
------------------------------------------------------------
------------------------------------------------------------
------------------------------------------------------------
------------------------------------------------------------
------------------------------------------------gctgatcaaaaa
tcatatattatcataagtcaattgcctgctgatgtgtatcgtaaatatgttgaggatata
aatacctcacamctgactggatttacctttgtcattgtcagtatcgtgcaccttgctgga
ggcaaaatgtcaga---agaaaacctgtggcatcacctgaggcgaatggggttgcaagaa
actgacgraagccatcctatacttggaaatgtcaaacattccctggatgcgcttgtacag
cagaggtatctccaaaaggataaagttaatggcccagaaggaaatacagttgtgtatgag
ctggctgaaagagctttagatggtgaagttagccagaagattaargaatacatatcacag
gt----------g----------ctgtca-----------------
>PAFTOL009223
------------------------------------------------------------
------------------------------------------------------------
------------------------------------------------------------
------------------------------------------------------------
------------------------------------------------gccgatcaaaaa
tcatatattrtcatwagtcaattgcctgctgatgtgtatcgtaaatatgttgaggatata
aagacctcacacctgactggatttacctttgtcattgtcagtattgtgcaccttgctgga
ggcaaaatctcaga---agaaaacctgtggcatcacctgaggcgaatggggttgcaagaa
actgacgaaagccatcctatacttggaaatgtcaagcattccctggatgcgcttgtacag
cagaggtatctccaaaaggataaagttaatggcccagaaggaaatacagttgtgtatgag
ctggccgaaagagctttagatggtgaagttagccagaagattaaagaatacatatcacag
gt----------g----------ctctca-----------------
>PAFTOL009225
------------------------------------------------------------
------------------------------------------------------------
------------------------------------------------------------
------------------------------------------------------------
------------------------------------------------gtcgatcaaaaa
tcatatattatcataagtcaattgcctgctgatgtgtatcgtaaatatgttgaggatata
aagacctcacacctgactggatttacctttgtcattgtcagtattgtgcaccttgctgga
ggcaaaatctcaga---agaaaacctgtggcatcacctgaggcgaatggggttgcaagaa
actgacgaaagccatcctatacttggaaatgtcaaacattccctggatgcgcttgtacag
cagaggtatctccaaaaggataaagttaatggcccagaaggaaatacagttgtgtatgag
ctggccgaaagagctttagatggtgaagttagccagaagatkaaagaatacatatcacag
gt----------g----------ctctca-----------------
>PAFTOL009227
------------------------------------------------------------
------------------------------------------------------------
------------------------------------------------------------
------------------------------------------------------------
------------------------------------------------------------
------------------------cctgctgatgtgtatcgtaaatatgttgaggatata
aggacctcacacctgactggatttacctttgtcattgtcagtgtcgtgcaccttgctgga
ggcaaaatctcaga---agaaaacctgtggcatcacctgaggcgaatggggttgcaagaa
actgacgaaagccatcctatacttggaaatgtcaaacattccctggatgcgcttgtacag
cagaggtwtctccaaaaggataaagtcaatggcccagaaggaaatgcagttgtgtatgag
ctggctgaaagagctttagatggtgaagttagcgagaagattaaagaatacatatcacag
gt----------g----------ctctca-----------------
>PAFTOL009231
------------------------------------------------------------
------------------------------------------------------------
------------------------------------------------------------
------------------------------------------------------------
------------------------------------------------------------
------------------------------------------------------------
------------------------------tttatcttccccttgatttgtcattttgct
gtcaaaacttaaaaaacagaaaacctgtggcatcacctgaggcgaatggggttgcaagaa
actgacgaaagccatcccatacttggaaatgtcaaacattccctggatgcgcttgtacag
cagaggtatctccaaaaggataaagttaatggcccagaaggaaatayagttgtgtatgag
ctggctgagagagctttagatggtgaagttagccagaagattaaagaatacatatcacag
gt----------g----------ctctca-----------------
>PAFTOL009233
------------------------------------------------------------
------------------------------------------------------------
------------------------------------------------------------
------------------------------------------------------------
------------------------------------------------------------
------------------------------------------------------------
------------------------------------------------------------
------------------------------------------------------------
------------------------------------------------------------
---aggtatctccagaaggataaagttaatggcccggaaggaaatgcagttgtgtatgag
ctggctgaaagagctttagatggtgaagttagccagaagattaaagaa------------
----------------------------------------------
>PAFTOL009235
------------------------------------------------------------
------------------------------------------------------------
------------------------------------------------------------
------------------------------------------------------------
------------------------------------------------gctgaacaaaaa
tcatatattatcataagtcagttgcccgctgatgtgtatcgaaaatatgttgaggatatg
agcactgcacacctgactggatttacctttgttattgtcagtattgtgcaccttgctgga
ggcaaaatctccga---agaaaacctgtggcatcaccttagacgaatggggttgcaagat
actgatgaaagccatcccatacttggaaatgtcaaacattccctggatgcgcttgtacaa
cagagatatctccagaaggataaaataaatggcccagaaggaaatacaattgtctatgag
ctggctgaaagagctttagatggtgaagttagccagaagattaaagaatacatatcacag
gt----------g---------------------------------
>PAFTOL009239
------------------------------------------------------------
------------------------------------------------------------
------------------------------------------------------------
------------------------------------------------------------
------------------------------------------------------------
------------------------------------------------------------
------------------------------tttatgttccccatgatttaccattttgct
gtcaaaacttaaaaaacagaaaacctgtggcatcacctgaggcgaatggggttgcaagaa
actgacgaaagccatcccatacttggaaatgtcaaacattccctggatgcgcttgtacag
cagaggtatctccaaaaggataaagttaatggcccagaaggaaatacagttgtgtatgag
ctggctgaaagagctttagatggwgaagttagccagaagattaaagaatacatatmacag
gt----------g----------ctg--------------------
>PAFTOL009241
------------------------------------------------------------
------------------------------------------------------------
------------------------------------------------------------
------------------------------------------------------------
------------------------------------------------------------
------------------------------------------------------------
---------------------tttacctttgtcattgttagtattgtgcaccttgctgga
ggcaaaatctcaga---agaaaacctgtggcatcacctgaggcgaatggggttgcaagaa
actgacgaaagccatcctatacttggaaatgtcaarcattccctggatgcgcttgtacag
cagaggtatctccaaaaggataaagttaatggcccagaaggaaatacagttgtgtatgag
ctggcygaaagagctttagatggtgaagttagccagaagattaaagaatacatatcacag
gt----------g----------ctctca-----------------
>PAFTOL009243
------------------------------------------------------------
------------------------------------------------------------
------------------------------------------------------------
------------------------------------------------------------
------------------------------------------------gctgatcacaaa
tcatatattatcagaagtcaattgcccgctgatgtgtatcgtaaatatgtagaggatata
aataccgcacacctgactggatttacctttgttattgtcagtatcgtgcaccttgctgga
ggaaaaatctcaga---agaaaacctgtggcatcacctcaggcgaatggggttgcaagaa
actgatgaaagccatcccatacttggaaatgtcaaacattccctggatgcgcttgtacag
cagaggtatctccaaaaggataaagttaatggcccagaaggaaatacagttgtgtatgag
ctggctgaaagagctttagatggtgaagttagccagaagattaaagaatacgtatcacag
gt----------g----------ctctca-----------------
>PAFTOL009245
------------------------------------------------------------
------------------------------------------------------------
------------------------------------------------------------
------------------------------------------------------------
------------------------------------------------gctgatcaaaaa
tcatatattatcataagtcaattgcccgctgatgtgtatcgtaaatatgttgaggacata
aatacygcacacctgactggatttacctttgttattgtcagtatcgtgcaccttgctgga
ggcaaaatctcaga---agaaaacctgtggcatcacctgaggcgaatggggttgcaagaa
actgatgaaagccatcccattcttggaaacgtcaaacattccctggatgcgcttgtacag
casaggtatctccaaaaggataaagttagtggcccagaaggaaatgcasttgtstatgag
ctggctgagagagctttagatggtgaagttagccagaagattaaagaatacatatcacag
gt----------g----------ctc--------------------
>PAFTOL009255
------------------------------------------------------------
------------------------------------------------------------
------------------------------------------------------------
------------------------------------------------------------
------------------------------------------------------------
------attatcataagtcaattgcccgctgatgtgtatcgtaaatatgttgaggatata
aataccgcacacctgactggatttacctttgttattgtcagtatcgtgcaccttgctgga
ggcaaaatctcaga---agaaaacctgtggcatcacctgaggcgaatggggttgcaagaa
actgacgaaagccatcccatacttggaaatgtcaagcattccctggatgcgcttgtacag
cagaggtatctccaaaaggataaagtcaatggcccagaaggaaatacagttgtgtatgag
ctggctgaaagagcttcagatggtgaagttagccagaagattaaagaatacatatcacag
gt----------g----------ctctca-----------------
>PAFTOL009257
------------------------------------------------------------
------------------------------------------------------------
------------------------------------------------------------
------------------------------------------------------------
------------------------------------------------------------
------------------------------------------------------------
------------------------------tttatcttcctcatgatttaccattttgct
gtcaaaacttaaaaaacagaaaacctgtggcatcacctgaggcgaatggggttgcaagaa
actgacgaaagccatcccatacttggaaatgtcaagcattccctggatgcgcttgtacag
cagaggtatctccaraaggataaartmaatggcccagaaggaaatacagttgtstatgag
ctggctgaaagagctttagatggtgaagttagccagaagattaaagaatacatatcacag
gt----------g----------ctctca-----------------
>PAFTOL009259
------------------------------------------------------------
------------------------------------------------------------
------------------------------------------------------------
------------------------------------------------------------
------------------------------------------------gctgatcaaaaa
tcatatattatcataagtcaattgcccgctgatgtgtatcgtaaatatgttgaggatata
aatactgcacacctgactggatttacctttgttattgtcagtatcgtgcaccttgctgga
ggcaaaatctcaga---agaaaacctgtggcatcacctgaggcgaatggggttgcaagaa
actgacgaaagccatcccatacttggaaatgtcaaacattccctggatgcgcttgtacag
cagaggtatctccagaaggataaagttaatggcccagaaggaaatacagttgtgtatgag
ctggccgaaagagctttagatggtgaagttagccagaagattaaagaatacatatcacag
gt----------g----------ctctca-----------------
>PAFTOL009261
------------------------------------------------------------
------------------------------------------------------------
------------------------------------------------------------
------------------------------------------------------------
------------------------------------------------------------
------------------------------------------------------------
------------------------------------------------------------
------------------------------------------------------------
------------------------------ttaaaggccatattgcaactgattcttttg
ttcaggtatctccaaaaggataaagttaatggcccagaaggaaatacggttgtgtatgag
ctggctgagagagctttagatggtgaagttaaccagaagattaaagaatacatatcacag
gt----------g----------ctctca-----------------
>PAFTOL009263
------------------------------------------------------------
------------------------------------------------------------
------------------------------------------------------------
------------------------------------------------------------
------------------------------------------------gctgatcaaaaa
tcatatattatcataagtcaattgcccactgatgtgtatcgtaaatatgttgaggacata
aataccgcacacctgactggatttacctttgttattgtcagtatcgtgcaccttgctgga
ggcaaaatctcaga---agaaaacctgtggcatcacctgaggcgaatggggttgcaagaa
actgatgaaagccatcccattcttggaaacatcaaacattccctggatgcgcttgtacag
cagaggtwtctccaaaaggataaagttagtggcccagaaggaaatacagttgtgtatgag
ctggctgagagagctttagatggtgaagttacccagaagattaaagaatacatatcacag
gt----------g----------ctc--------------------
>PAFTOL009267
------------------------------------------------------------
------------------------------------------------------------
------------------------------------------------------------
------------------------------------------------------------
------------------------------------------------gctgatcaaaaa
tcatatatcatcataagtcagttgccccctgatgtgtatcgaaaatatgttgaggatatg
aacactgcacacctgactggatttacctttgttattgtcagtattgtgcaccttgctgga
ggcaaaatctctga---agraaacctgtggcatcaccttagacgaatggggttgcaagag
actgacgaaagccatcctgtacttggaaatgtcaaacattccctggatgcggttgtacaa
cagagatatctccagaaggataaaataaatggcccagaaggaaatacagttgtctatgag
ctggctgaaagagctttagatggtgaagttagccagaagattaaagaatacatatcacag
gt----------g---------------------------------
>PAFTOL009269
------------------------------------------------------------
------------------------------------------------------------
------------------------------------------------------------
------------------------------------------------------------
------------------------------------------------------------
------------------------------------------------------------
aacac-------------------------------------------------------
-----------------agaaaacctgtggcatcaccttagacgaatggggttgcaagag
actgacgaaagccatcctgtacttggaaatgtcaaacattccctggatgcgcttgtacaa
cagagatatctccagaaggataaaataaatggcccagaaggaaatacagttgtctatgag
ctggctgaaagagctttagatggtgaagttagccagaagattaaagaatacatatcacag
gt----------g---------------------------------
>PAFTOL009271
------------------------------------------------------------
------------------------------------------------------------
------------------------------------------------------------
------------------------------------------------------------
------------------------------------------------gctgatcaaaaa
tcatatattatcataagtcaattgcccgctgatgtgtatcgcaaatatgttgaggatata
aataccgcacacctgactggatttgcctttgttattgtcagtatcgtgcaccttgctgga
ggcaaaatctcaga---agaaaacctgtggcatcacttgaggcgaatggggttgcaagaa
actgacgaaagccatcccatacttggaaatgtcaaacattccstggatgcacttgtacag
cagaggtatctccaaaaggataaagttaatggcccagaaggaaatacagttgtgtatgag
ctggctgagagagctttagatggtgaagttagccagaggattaaagaatacatatcacag
gt----------g----------ctctca-----------------
>PAFTOL009279
------------------------------------------------------------
------------------------------------------------------------
------------------------------------------------------------
------------------------------------------------------------
------------------------------------------------gctgatcaaaaa
tcatatattatcataagtcaattgccggctgatgtgtatcgtaaatatgttgaggatata
aatacctcacacctgactggatttacctttgttattgtcagtatcgtgcaccttgctgga
ggcaaaatctcaga---agaatatcctcaaatttg---gaaccgaatggggttgcaagaa
gctgacgaaagccatcctatacttggaaatgtcaaacattccctggatgcgcttgtacag
cagaggtatctccaaaaggataaagtcaatggcccagaaggaaatacagttgtgtatgag
ctggctgaaagagctttagatggtgaagttagccagaagattaaagaatacatatcacag
gt----------g----------ctctca-----------------
>PAFTOL009283
------------------------------------------------------------
------------------------------------------------------------
------------------------------------------------------------
------------------------------------------------------------
------------------------------------------------gctgatcaaaaa
tcatatattatcataagtcaattgcckgcygatgtgtatcgtaaatatgttgaggatata
aakacctcacacctgactggatttacctttgtyattgtcagtatygtgcaccttgctgga
ggcaaaatctcaga---agaaaacctgtggcatcacctgaggcgaatggggttgcaagaa
actgacgaaagccatcctatacttggaaatgtcaaacattccctggatgcgcttgtacag
cagaggtatctccaaaaggataaagttaatggcccagaaggraatacagttgtgtatgag
ctggctgaaagagctttagatggtgaagttagccagaagattaaagaatacatatcacag
gt----------g----------ctctca-----------------
>PAFTOL009285
------------------------------------------------------------
------------------------------------------------------------
------------------------------------------------------------
------------------------------------------------------------
------------------------------------------------gctgatcagaaa
tcatatattatcataagtcagttgccccctgatgtgtatcgaaaatatgttgaggatatg
aacactgcacacctgactggatttacctttgttattgtcagtattgtgcaccttgctgga
ggcaaaatctctga---agaaaacctgtggcatcaccttaggcgagtggggttgcaagag
actgatgaaagccatcctgtacttggaaatgtcaaacattccctggatgtgcttgtacaa
cagagatatctccagaaggataaaataaatggcccagaaggaaatacagttgtctatgag
ctggctgaaagagctttagatggtgaagttagccagaagattaaagaatacatatcacag
gt----------g---------------------------------
>PAFTOL009287
------------------------------------------------------------
------------------------------------------------------------
------------------------------------------------------------
------------------------------------------------------------
------------------------------------------------gccgatcaaaaa
tcatatattatcataagtcaattgccwgctgatgtgtatcgkaaatatgttgaggatata
aagacctcacacctgactggatttacctttgtcattgtcagtatcgtgcaccttgctgga
ggcaaaatctcaga---agaaaacctgtggcatcacctgaggcgaatggggttgcaggaa
actgacgaaagccatcctatacttggaaatgtcaaacattccctggatgcgcttgtacag
cagaggtatctccaaaaggataaagtyaatggcccagaaggaaatacagttgtgtatgag
ctggctgaaagagctttagatggtgaagttagccagaagattaaagaatacatatcacag
gt----------g----------ctctca-----------------
>PAFTOL009289
------------------------------------------------------------
------------------------------------------------------------
------------------------------------------------------------
------------------------------------------------------------
------------------------------------------------------------
------------------------------------------------------------
---------------------------------------------gtttaccattttgct
gtcaaaacttaaaaaacagaaaacccgtggcatcacctgaggcgaatggggttgcaagaa
actgatgaaagccatcccatacttggaaatgtcaaacattccctggatgcgcttgtacag
cagaggtatctccaaaaggataaagttagtggtccagaaggaaatacagtcgtgtatgag
ctggctgagagagctttagatggtgaagttagccagaagattaaagaatacatatcacag
gt----------a----------ctctcc-----------------
>PAFTOL009291
------------------------------------------------------------
------------------------------------------------------------
------------------------------------------------------------
------------------------------------------------------------
------------------------------------------------gccgatcaaaaa
tcatatattatcataagtcaattgcctgctgatgtgtatcgtaaatatgttgaggatata
aagacctcacacctgactggatttacctttgtcattgtcagtatcgtgcaccttgctgga
ggcaaaatctcaga---agaaaacctgtggcatcacctgaggcgaatggggctgcaagaa
actgacgaaagccatcctatacttggaaatgtcaaacattccctggatgcccttgtacag
cagaggtatctccaaaaggataaagtcaatggcccagaaggaaatgcagttgtgtatgag
ctggctgaaagagctttagatggtgaagttagccagaagattaaagaatacatatcacag
gt----------g----------ctctcc-----------------
>PAFTOL009293
------------------------------------------------------------
------------------------------------------------------------
------------------------------------------------------------
------------------------------------------------------------
------------------------------------------------------------
------------------------------------------------------------
---------------------------------------------atttaccattttgct
gtcaaaacttaaaaaacagaaaacctgtggcatcacctgaggcgaatggggttgcaagaa
actaacgaaagccatcctatgcttggaaatgtcaaacattccctggatgcgcttgtacag
cagaggtatctccaaaaggataaagttaatggcccagaaggaaatrcagttgtgtatgag
ctggctgaaagagctttagatggtgaagttagccagaagattaaagaatacatatcacag
gt----------g----------ctctca-----------------
>PAFTOL009295
------------------------------------------------------------
------------------------------------------------------------
------------------------------------------------------------
------------------------------------------------------------
------------------------------------------------------------
------------------------------------------------------------
------------------------------------------------------------
------------------------------------------------------------
------------------------------------------------------------
---aggtatctccaaaaggataaagttaatggcccagaaggaaatacagttgtgtatgag
ctggccgaaagagctttagatggtgaagttagccagaagattaaagaatacatatcacag
gt----------g----------ctctca-----------------
>PAFTOL009297
------------------------------------------------------------
------------------------------------------------------------
------------------------------------------------------------
------------------------------------------------------------
------------------------------------------------gctgatcaaaaa
tcatatattatcataagtcaattgcccgctgatgtgtatcgtaaatatgttgaggatgta
aataccgcacacctgactggatttacctttgttattgtcagtatcgtgcaccttgctgga
ggcaaaatctcaga---agaaaacctgtggcatcacctgaggcgaatggggctgcaagaa
actgatgaaagccatcccatacttggaaatgtcaaacattccctggatgcgcttgtacag
cagaggtatctccagaaggataaagttaatggcccagaaggaaatacagttgtgtatgag
ctggctgaaagagctttagatggtgaagttagccagaagattaaagaatacatatcacag
gt----------c----------ctctca-----------------
>PAFTOL009299
------------------------------------------------------------
------------------------------------------------------------
------------------------------------------------------------
------------------------------------------------------------
------------------------------------------------gctgatcaaaaa
tcatacattatcataagtcaattgcccgctgatgtgtatcgtaaatatgttgaggacata
aataccgcacacctgactggatttacctttgttattgtcagtatcgtgcaccttgctgga
ggcaaaatctcaga---agaaaacctgtggcatcacctgaggcgaatggggttgcaagaa
actgatgaaagccatcccattcttggaaacgtcaaacattccctggatgcgcttgtacag
cagaggtatctccaaaaggataaagttagtggcccagaaggaaatacagttgtgtatgag
ctggctgagagagctttagatggtgaagttagccagaagattaaagaatacatatcacag
gt----------g----------ctc--------------------
>PAFTOL009301
------------------------------------------------------------
------------------------------------------------------------
------------------------------------------------------------
------------------------------------------------------------
------------------------------------------------------------
------------------------------------------------------------
------------------------------tttatcttccccatgatttaccattttgct
gtcaaaacttaaaaaacagaaaacctgtggcatcacctgaggcgaatggggttgcaagaa
actgatgaaagccatcccatacttggaaatgtcaaacattccctggatgcgcttgtacag
cagaggttt---------------------------------------------------
------------------------------------------------------------
----------------------------------------------
>PAFTOL009303
------------------------------------------------------------
------------------------------------------------------------
------------------------------------------------------------
------------------------------------------------------------
------------------------------------------------------------
------------------------------------------------------------
------------------------------------------------------------
------------------------------------------------------------
------------------------------------------------------------
---aggtatctccaaaaggataaagttagtggcccagaaggaaatacagttgtgtatgag
ctggctgagagagctttagatggtgaagttagccagaagattaaagaatacatatcacag
gt----------g----------ctc--------------------
>PAFTOL009311
------------------------------------------------------------
------------------------------------------------------------
------------------------------------------------------------
------------------------------------------------------------
---------------------------------------gatgcttcggctgatcaaaaa
tcatacattatcataagtcaactgcctgctgatgtatattgcaagtatgttgaggatata
agtaccacgcacctaactggatttacctttgttattgtcagtattgtacaccttgctgga
ggcaaaatctcaga---agaaaatttgtggcatcaccttagacggatggggttgcaagaa
agtgatgaaagccatccagtacttggaaatgtcaaagtttccgtggatacacttgtacag
cagagatatctccagaaggataaaattaatggcccagaaggaaacacagttatgtatgaa
ctggctgaaagagcattagatggtgaagttagccggaagattaaagactacatatcacag
gt----------a---------------------------------
>PAFTOL009313
------------------------------------------------------------
------------------------------------------------------------
------------------------------------------------------------
------------------------------------------------------------
------------------------------------------------actgatcaaaaa
gcgtatattatcataagtcaattgcctgctgatgtstaccggaaatatgttgaggatata
agtactgcacacctgactggatttacctttgttattgtcagcattgtgcaccttgccgga
ggcaaaatctcaga----------------------------------------------
------------------------------------------------------------
--aagatatctccagaaagataagattaatggcccagaaggaaatacagttatgtatgag
ctggctgagagagcattagasagtgaagtcgcacagaagatcaaagactacatatcaaat
gt----------a---------------------------------
>PAFTOL009315
------------------------------------------------------------
------------------------------------------------------------
------------------------------------------------------------
------------------------------------------------------------
---------------------------------------------------------aaa
tcatatattatcataagtcaattgccttctgaagtgtatcgcaagtatgtcgaggatata
aatactgcacacctgactggatttacctttgttatagtcagtattgtccaccttgccgga
ggaaaaatctcaga---agaaaacctgtggcatcatcttagacggatggggttgcaagga
actgatgaacgccatcccgttcttgggaatgtcaaactttccttggatgcacttgtacag
caacgg------------------------------------------------------
------------------------------------------------------------
----------------------------------------------
>PAFTOL009319
------------------------------------------------------------
------------------------------------------------------------
------------------------------------------------------------
------------------------------------------------------------
---------------------------------------ggtgcttcagctgatcaaaaa
tcatatattatcataagtcaattgccttctgaagtgtattgccagtatgtcgaggatata
aatactgcacacctgactggatttacctttgttatagtcagtattgtacaccttgctgga
ggcaaaatctcaga---agaaaacctgtggcatcaccttagacggatggggttgcaagaa
actgatgaacgccatcccgaacttgggaatgtcaaactttcgttggatgcacttgtacag
caacgatatctccagaaggacaaggttaatgacccagaaggaaatacagttatgtatgag
ctggctgaaagagcattagatgctgaagtaagtcagaagattaaagactacgtattgcag
gt----------a---------------------------------
>PAFTOL009321
------------------------------------------------------------
------------------------------------------------------------
------------------------------------------------------------
------------------------------------------------------------
------------------------------------------------------------
------------------------------------------------------------
------------------------------------------------------------
------------------gaaaacctgtggcatcaccttagacggatggggttgcaagat
actgatgaatgccatcccgtacttggagatgtcaaactttcgttggatgcacttgtacag
aaamgatatctccagaaggacaaggttaatggcccagaaggaaatacagttatgtatgag
ctggctgaaagagcattagatggtgaagtaagccagaagatgaaagactacatatcgcag
gt----------a---------------------------------
>PAFTOL013501
------------------------------------------------------------
------------------------------------------------------------
------------------------------------------------------------
------------------------------------------------------------
------------------------------------------------------------
------------------------------------------------------------
------------------------------------------------------------
------------------------------------------------------------
------------------------------gtcaaacattccctggatgcacttgtacag
cagaggtatctccaaaaggataaagtcaatggcccagaaggaaatgcagttgtgtatgag
ctggctgaaagagctttagatggtgaagttagccagaagattaaagaatacatatcacag
gt----------g----------ctctcc-----------------
>SRR5036296
ttttctcagtttgacttgtccagagaggagagggatcgactggttgctgaagttgttcgt
tatgttctattcaaaacttttcaaagctctggatgcccaatcaaaagagatgagttgtct
caaatcgtgaccaagaattatcggcaacgggctctccctgctgctgttataaatgaggcc
aaacgaaagctggcaagcatctttggttatgatttgaaggagcttcagcgttctc-----
-gtccttcaacaaaaaatcagatccgctcttcacaacaaagtgctttggctgatcaaaaa
tcatatattatcataagtcaattgcccgctgatgtgtatcgtaaatatgttgaggacata
aaaaccgcacatctgactggattcacctttgttattgtcagtatcgtgcaccttgctgga
ggcaaaatctcaga---agaaaacctgtggcatcacctgaggcgaatggggttgcaagaa
actgatgaaagccatcccattcttggaaacgtcaaacattccctggatgcgcttgtacag
cagaggtatctccaaaaggataaagttagtggcccagaaggaaatgcagttgtgtatgag
ctggctgagagagctttagaaggtgaagttagctaggagattaaagaatacatatcacag
gt----------g----------ctc--------------------
>SRR5137211
ttttctcagtttgacttgtccagagaggagagggatcgactggttgctgaagttgttcgt
tatgttctattcaaaacttttcaaagctctggatgcccaatcaaaagagatgagttgtct
caaatcgtgaccaagaattatcggcaaygggctctccctgctgctgttataaatgaggcc
aaacgaaagctggcaagcayctttggttatgatttgaaggagcttcagcgttctc-----
-gtccttcaacaaaaaatcagattcgctcttcacaacaaagtgctttggctgatcaaaaa
tcatatattatcataagtcaattgccygctgatgtgtatcgtaaatatgttgaggacata
aataccgcacacctgactggatttacctttgttattgtcagtatcgtgcaccttgctgga
ggcaaaatctcaga---agaaaacctgtggcatcacctgaggcgaatggggttgcaagaa
actgatgaaagccatcccattcttggaaacgtcaaacattccctggatgcgcttgtacag
cagaggtatctccaaaaggataaaggtagtggcccagaaggaaatacacttgtgtatgag
ctggctgagagagctttagatggtgaagttagccagaagattaaagaatacatatcacag
gt----------g----------ctc--------------------
>SRR5137212
ttttctcagtttgacttgtccagagaggagaaggatcgactggttgctgaagttgttcga
tatgttctattcaaaacttatcaaagctctggatgcccaatcaaaagagatgagttgtcc
caaattgtgactaagaattatcggcaacgggctctccctgctgctgttatcaatgaggcc
aaacggaagctggcaagcatctttggttatgacttgaaggagcttcagcgttctc-----
-gtccttcaataaaaaatcagatccgctcttcgcaacagagtgctttggctgatcaaaaa
tcatatattatcataagtcaattaccccctgatgtgtatcgtaaatatgttgaggatata
agcactgcacacctgactggatttacatttgttattgtcagcattgtgcaccttgccgga
ggcaaaatctctga---agaaaacctgtggcatcaccttagacgaatggggttgcaagaa
actgacgaaagccatcccttacttggaaatgtcaaacattccctggatgcgcttgtacaa
cagagatatctccagaaggataaaattaatggcccagaaggaaatacagttgtgtatgag
ctggctgaaagagctttagatggtgaagttagccagaagattaaagaatacatatcacag
gt----------g---------------------------------
>SRR5137213
ttttctcagtttgacttgttgagagaggagagggatcgactgattgctgaagttgttcgt
tatgttctattcaaaacttttcaaagctctggatgcccaatcaaaagagatgagttgtct
caaatcgtgaccaagaattatcggcaaagggctctccctgctgctgttataaatgaggcc
aaacggaagctggcaagcatctttggttatgatttgaaggagcttcagcgttctc-----
-gtccttcaacaaaaaatcagatccgctcttcccaacaaagtgctttggctgatcaaaaa
tcatatattatcatgagtcaattgccggctgatgtgtatcgtaaatatgttgaggatata
aatactgcacacctgactggatttacctttgttattgtcagtatcgtgcaccttgctgga
ggcaaaatctcaga---agaaaacctgtggcatcacctgaggcgaatggggttgcaagaa
actgatgaaagccatcccatacttggaaatgtcaaacattccctggatgcgcttgtacag
cagaggtatctccaaaaggataaagttagtggcccagaaggaaatacagttgtgtatgag
ctggctgagagagctttagatggtgaagttagccagcagattaaagaatacatatcacag
gt----------a----------ctc--------------------
>SRR7905849
ttttctcagtttgacttgtccagagaggaaaaggatcgactggttgctgaagttrttcgt
tatgttctattcaaaacttttcaaagctctggatgcccaatcaaaagagatgagttgtct
caaatcgtgaccaagaattatcggcaacgggctctccctgctgctkttataaatgaggcc
aaacggaagctggcaagcatctttggttatgatttgaaggagcttcagcgttctc-----
-gtccttcaacaaaaaatcagatccgctcgtcacwgcagagtgctttggctgatcaaaaa
tcatatattrtcataagtcaattgcctgctgatgtgtatcgtaaatatgttgaggatata
aataccgcacacctgactggatttacctttgttattrtcagtattgtgcaccttgctgga
ggcaaaatctcaga---agaaaacctgtggcatcacctgaggcgaatggggttgcaagaa
actgacgaaagccatcccatgcttggaaatatcaaacattccctggatgcgcttgtacag
cagagatatctccagaaggataaagttaatggcccagaaggaaatacagttgtgtatgag
ctggctgaaagagctttagatggtgaagttagccagaagattaaagaatacatatcacag
attgtgaataagg----------atcttggaacggtggagattgat
>SRR7905861
ttttctcagtttgacttgtccagagaggagagggatcgactggttgctgaagttgttcgt
tatgttctattcaaaacttttcaaagctctggatgcccaatcaaaagagatgagttgtct
caaattgtgaccaagaattatcggcaacgggctctccctgctgctgttataaatgaggcc
aaacggaagctggcaagtatctttggttatgatttgaaggggcttcagcgttctc-----
-gtccttcaaygaaaaatcagatccgctcttcacaacaaagtgctttggctgatcaaaaa
tcatatattatcataagtcaattgcccgctgatgtgtatcgtaaatatgttgaggatata
aatactgcacacctgactggatttacctttgttattgtcagtatcgtgcaccttgctgga
ggcaaaatctcaga---agaaaacctgtggcatcacctgaggcgaatggggttgcaagaa
actgatgaaagccatcccatacttggaaatgtcaaacattccctggatscgcttgtacag
cagaggtatctccaaaaggataaagttagtggcccagaaggaaatacagttgtgtatgag
ctggctgagagagctttagatggtgaagttagccagaagataaaagaatacatatcacag
attgtgaataagg----------atcttggaacggtggagattgat
>SRR7905862
ttttcgcagtttgacttgtccagagaggagaaggatcgactggttgctgaagttgttcgk
tatgttctattcaaaacttttcaaagctccggatgcccratcaaaagagatgagttgtct
caaattgtgtccaagaattaccggcaacgggctctccctgctgytgttataaatgaggcc
aaacggaaactggcaagcatctttggttatgacttgaaggagcttcagcgttctc-----
-gtccttcaacaaaaaatcagatccgctcttcgcaacagagtgttttggctgatcaaaaa
tcatatatcatcataagtcagttgcccsctgatgtgtatcgaaaatatgttgasgatatg
aacactgcacacctgactggatttacstttgttattgtcagtattgtgcaccttgccgga
ggcaaratctctga---agaaaacctgtggcatcaccttagacgmatggggttgcaagag
actgacgaaagccatcctgtacttggaaatgtcaaacattccctggatgcgcttgtacaa
cagagatatctccagaaggataaaataaatggcccagaaggaaatacagttgtctatgag
ctggctgaaagagctttagayggtgaagttagccagaagattaaagaatacatatcacag
at----------tgtgaataaggatcttggaacggtggagattgat
>SRR8327214
ttttctcagtttgacttgtccagagaggagagggatcgactggttgctgaagttgttcgt
tatgttctattcaaaacttttcaaagctctggatgcccaatcaaaagagacgagttgtct
caaatcgtgaccaagaattatcggcaacgggctctccctgctgctgttataaatgaggcc
aaacggaagctggcaagcatctttggctatgatttgaaggagcttcagcgttctc-----
-gtccttcaatgaaaaatcagatccgctcttcacaacaaagtgctttggctgatcaaaaa
tcatatattatcataagtcaattgcccgctgatgtgtatcgtaaatatgttgaggatata
aatactgcacacctgactggatttacctttgttattgtcagtatcgtgcaccttgctgga
ggcaaaatctcaga---agaaaacctgtggcatcacctgaggcgaatggggttgcaagaa
actgatgaaagccatcccatacttggaaatgtcaaacattccctggatgcgcttgtacag
cagaggtatctccaaaaggataaagttagtggcccagaaggaaatacagtcgtgtatgag
ctggctgagagagctttagatggtgaagttagccagaagattaaagaatacatatcacag
attgtgaataagg----------atcttggaacggtggagattgat
