# Supplementary material for: Phylogenomics and classification of Cactaceae based on hundreds of nuclear genes
Source: Plant Syst Evol. 2025 Aug 11;311(5):28. doi: 10.1007/s00606-025-01948-z (PMC12339657; doi:10.1007/s00606-025-01948-z)
Supplement: Supplementary file 4 — Online Resource 4: Containing alignments and RAxML gene trees for all included loci and all phylogenetic datasets (ZIP 10372 KB) [file 606_2025_1948_MOESM4_ESM.zip › de Vos et al_ESM_4/ESM_data_alignments/QCP/4691_consensus.mafft.fasta]

>PAFTOL004547
------------------------------------------------------------
---------------------agactgccaccattgtcaaatgagccgaaccgctgtgaa
cgtgcatatgttggtaatacgattggccaagcaaatggtgtctatgacaagcctttagat
ctccgttattgtgactacagaaatgacaagtctaacctcaaagggaagtctctggcagct
gctctcatggcagatgccaagtttgatggygcagacatgtcggaagtgatcatgtccaag
gcttatgctgttggagccagcttcaagggt------------------------------
------------------------------------------------------------
------------------------------------------------------------
------------------------------------------------------------
---------
>PAFTOL004551
gaacttaagactctggcaattggtttcctggctacatgggccgtctctactgcctcacct
gtagtagctgctaatcagatcagactgccaccattgtctaatgagcccaaccgttgtgaa
cgtgcatatgttggtaatacgattggccaagcaaatggtgtctatgacaagcctttagat
ctccgctattgtgactatacaaatgacaagtctaacctcaaagggaagtctctggcagct
gctctcatgtcagatgccaagttcgatggtgcagacatgtcggaagtaatcatgtccaag
gcttatgctgttggagccagcttcaagggt------------------------------
------------------------------------------------------------
------------------------------------------------------------
------------------------------------------------------------
---------
>PAFTOL004552
------------------------------------------------------------
---------------------agactgccaccattgtcaaatgagcccaaccgctgtgaa
cgtgcatatgttggtaatacgattggccaagcaaatggtgtctatgacaagcctttagat
ctccgttattgtgactacacaaaygacaagtctaacctcaaagggaagtctctggcagct
gctctcatgtcagatgccaagtttgatggtgcagacatgtcggaagtgatcatgtccaag
gcttatgctgttggagccagcttcaagggagcgaactttacaaatgctgttctggatcgc
gtgaactttgcgaaggccaatctacagggagcactgtttaagaacaccgtgttatcaggc
tccacctttgatgacgcccagctgcaagatgctgtatttgaggacaccattattggctac
gttgatcttcagaagctgtgcactaataaaaccatcagtgaagaagccagagctgagcta
ggatgccga
>PAFTOL004553
------------------------------------------------------------
---------------------agactgccaccattgtcaaatgagccgaaccgctgtgaa
cgtgcatatgttggtaatacgattggccaagcaaatggtgtctatgacaagcctttagat
ctccgttattgtgactacacaaatgacaagtctaacctcaaagggaagtctctggcagct
gctctcatgtctgatgccaagtttgatggtgcagacatgtcggaagtgatcatgtccaag
gcttatgctgttggagccagcttcaagggt------------------------------
------------------------------------------------------------
------------------------------------------------------------
------------------------------------------------------------
---------
>PAFTOL004554
------------------------------------------------------------
---------------------agactgccaccattgtcaaatgagcccaaccgctgtgaa
cgtgcatatgttggtaatacgattggscaagcaaatggtgtctatgacaagcckttagat
ctccgttattgygactacacaaatgacaagtctaacctcaaagggaagtctctggcagcy
gctctcatgtcagatgccaagtttgatggygcagacatgtcggaagtgatcatgtccaag
gcttatgctgttggagccagcttcaagggt------------------------------
------------------------------------------------------------
------------------------------------------------------------
------------------------------------------------------------
---------
>PAFTOL004555
------------------------------------------------------------
---------------------agactgccaccattgtcaaatgagccgaaccgctgtgaa
cgtgcatatgttggtaatacgattggccaagcaaatggtgtctatgacaagcctttagat
ctccgttattgtgactacagaaatgacaagtctaacctcaaagggaagtctctggcagct
gctctcatgtcagatgccaagtttgatggtgcagacatgtcggaagtgatcatgtccaag
gcttatgctgttggagccagcttcaagggt------------------------------
------------------------------------------------------------
------------------------------------------------------------
------------------------------------------------------------
---------
>PAFTOL004556
------------------------------------------------------------
---------------------agactgccaccattgtcagatgagcccaaccgctgtcaa
cgtgcatatgttggtaatacgattggccaagcaaatggtgtctatgacaagcctttagat
ctccgttattgtgactacacaaatgacaagtcyaacctcaaagggaagtctctggcagct
gctctcatgtcagatgccaagtttgatggtgcagacatgtcggaagtgatcatgtccaag
gcttatgccgttggagccagcttcaagggt------------------------------
------------------------------------------------------------
------------------------------------------------------------
------------------------------------------------------------
---------
>PAFTOL004560
------------------------------------------------------------
---------------------agactgccaccattgtcaaatgagcccaaccgctgtgaa
cgtgcatatgttggtaatacgattggccaagcaaatggtgtctatgacaagcctttagat
ctccgttattgtgactacacaaatgacaagtctaacctcaaagggaagtctctggcagct
gctctcatgtcagatgccaagtttgatggtgcagacatgtcggaagtgatcatgtccaag
gcttatgctgttggagccagcttcaagggt------------------------------
------------------------------------------------------------
------------------------------------------------------------
------------------------------------------------------------
---------
>PAFTOL004561
------------------------------------------------------------
---------------------agactgccaccattgtctaaygagcccaaccgttgcgaa
cgtgcatatgttggtaatacgattggccaagcaaatggtgtctacgacaagccgttagat
ctccgttattgtgactatacaaatgacaagtctaacctcaaagggaagtctctggcagct
gctctcatgtcagatgccaagtttgatggtgcagacatgtcggaagtgatcatgtccaag
gcttatgctgttggagccagcttcaagggagtgaactttacaaatgcagttctggatcgt
gtgaacttcgagaaggccaatctacagggagcagtgtttaagaacaccgtgttgtcaggc
tccaccttcaatgaggcccagctgcaagatgctgtatttgaggataccattattggctac
attgatcttcagaagctgtgcactaataaaaccatcagtgaagaaggcagacttgagctg
ggatgcaga
>PAFTOL004562
------------------------------------------------------------
---------------------agactgccaccattgtcaaatgagcccaaccgctgtgaa
cgtgcatatgttggtaatacgattggccaagcaaatggtgtctatgacaagcctttagat
ctccgttattgtgactacacaaatgacaagtccaacctcaaagggaagtctctggcagct
gctctcatgtcagatgccaagtttgatggtgcagacatgtcggaagtgatcatgtccaag
gcttatgctgttggagccagcttcaagggt------------------------------
------------------------------------------------------------
------------------------------------------------------------
------------------------------------------------------------
---------
>PAFTOL004563
------------------------------------------------------------
---------------------agactgccaccattgtcaaatgagcccaaccgttgtgaa
cgtgcatatgttggtaatacgattggccaagcaaatggtgtctatgacaagcctttagat
ctccgttattgtgactacacaaatgacaagtctaacctcaaagggaagtctctggcggct
gctctcatgtcggatgccaagtttgatggtgcagacttgtcggaagtgatcatgtccaag
ggttatgctgttggagccagcttcaagggt------------------------------
------------------------------------------------------------
------------------------------------------------------------
------------------------------------------------------------
---------
>PAFTOL004565
------------------------------------------------------------
---------------------agactgccacccttgtcagatgagcccaaccgctgtgaa
cgtgcatatgttggtaatacgattggccaagcaaatggtgtctatgacaagcctttagat
ctccgttattgtgactacacaaatgacaagtctmacctcaaagggaagtctctggcagct
gctctcatgtcagatgccaagtttgatggtgcagacatgtcggargtgatcatgtccaag
gcttatgctgttggagccagcttcaagggt------------------------------
------------------------------------------------------------
------------------------------------------------------------
------------------------------------------------------------
---------
>PAFTOL004566
gaacttaagactctggcaattggtctcctggctacatgggccatcactactgcctcacct
gtagtagctgctaatcagatcagactgccaccattgtctaatgagcccaaccgttgtgaa
cgtgcatatgttggtaatacgattggccaagcaaatggtgtctatgacaaacctttagat
ctccgttattgtgactatacaaatgacaagtctmacctcaaagggaagtctctggcggct
gctctyatgtcagatgccaagttcgatggtgcagacatgtcagaagtgatcatgtccaag
gcttatgctgttggagccagcttcaagggagtgaactttacgaatgcagttctggatcgc
gtgaactttgggaaggccaatctacagggagcactgtttaagaacaccgtgttatcaggc
tccaccttcgatgaggcccagctgcaagatgctgtatttgaggataccattattggctat
attgatcttcagaagctgtgcactaataaaaccatcagtgaagaaggcagacttgagcta
ggatgcaga
>PAFTOL004567
gaacttaagaatgtggcatttggcctcctggccacatgggccatcactactgcctcacct
gtagtagctgctaakcaggtcagactgccaccattgtcaaatgagccgaaccgctgtgag
cgtgcatatgttggtaatacgattggccaagcaaatggtgtctatgacaagcctttagat
ctccgtttttgtgactacacaaatgacacgtctaacctcaaagggaagtctctggcagct
gctctcatgtcagatgccaagtttgatggtgcagacatgtcggaagtgatcatgtccaag
gcttatgctgttggagccagcttcaagggagtgaacttcacaaatgctgttctggatcgc
gtgaactttatgaaggccaatctacagggagcactgttcaagaacaccgtgttatcaggc
tccacctttgatgacgcccagctgcaagatgctgtattcgaggacaccattattggctac
gttgatcttcagaagctgtgcactaataaaaccatcagtgaagaaggcagagttgagctg
ggatgccga
>PAFTOL004568
gaacttaagaatgtggcgtttggccttttggccacatgggccatcactactgcctcacct
gtagtagctgctaatcaggtcagactgccaccattgtcaaatgagcccgaccgctgtgaa
cgtgcatatgttggtaatacgattggccaagcaaatggtgtctatgacaagcctttagat
ctccgttattgtgactacacaaatgacaagtctaacctcaaagggaagtctctggcagct
gctctcatgtcagatgccaagtttgatggtgcagacatgtcggaagtgatcatgtccaag
gcttatgctgttggagccagcttcaagggagtaaactttacaaatgctgttctagatcgc
gtgaactttacgaaggccaatctacagggagcagtgtttaagaacaccgtgttatcaggc
tccacctttgatgacgcccagctgcaggacgctgtatttgaggacgccattattggctac
gttgatcttcagaaactgtgcactaataaaaccatcagtgaagaaggcagagttgagcta
ggatgccga
>PAFTOL004571
gaacttaagactctggcgattggcctcctggctacatgggccatcacttctgcctcacct
gtaatagctgctaakcagataagactgccrccattgtctaatgagcccaaccgttgtgaa
cgtgcatatgttggtaatacgattggccaagcaaatggtgtctatgacaagcctttagat
ctccgttattgtgactatacaaatgacaagtctaacctcaaagggaagtctctggcrgct
gctctcatgtcagatgccaagttygatggtgcagacatgtcagaagtgatcatgtccaag
gcttatgctgttggagccagcttcaagggagtgaactttacgaatgcagttctggatcgc
gtgaactttgggaaggccaatctacagggagcagtgtttaagaacaccgtkttatcaggc
tccaccttcgatgaggcccagctgcaagatgctgtatttgaggataccattattggctac
attgatcttcagaagctgtgcactaataaaaccatcagtgaagaaggcagacttgagcta
ggatgcaga
>PAFTOL004572
---------------------------------acatgggccatcactactgccgcacct
gtagtagcttctaatcagatcagactgccaccattgtcagatgagcccaaccgctgtgaa
cgtgcatatgttggtaatacgattggccaagcaaatggtgtctatgacaagcctttagat
ctccgttattgtgactacacaaatgacaagtctcacctcaaagggaagtctctggcagct
gctctcatgtcagatgccaagtttgatggtgctgacatgtcggaagtgatcatgtccaag
gcttatgccrttggagccagcttcaagggt---------------------ctggatcgc
gtgaactttgcaaaggcgaatatgcagggagcactgtttaagaacgctgtgttatcaggc
tccacctttgatgacgcccagctgcaggatgctgtatttgaggacaccattattggctac
gttgatcttcagaagctgtgcactaataaaaccatcagtgaagaaggcagacttgagcta
ggatgccga
>PAFTOL004573
------------------------------------------------------------
---------------------agactgccaccattatcagatgagcccaaccgctgtgaa
cgtgcatatgttggtaatacrattggccaagcaaatggygtctatgacaagcctttagat
ctccgttattgtgactacacaaatgacaagtctaacctcaaaggraagtctctggcagct
gctctcatgtcagatgccaartttgatggtgcagacatgtcggaagtgatcatgtccaag
gcttatgccgttggagccagcttcaagggagtgaactttacaaatgctgttctggatcgc
gtgaactttgggaaggccaatctacagggggcaatgtttaagaacgctgtgttatcaggc
tctacctttgatgatgcccagctgcaagatgctgtgtttgaggacaccattattggctac
gttgatcttcagaagctgtgcgctaataaaaccatcagtgaagaaggcagacgtgagcta
ggatgccga
>PAFTOL004574
gaacttaagaatgtggcatttggcctcctggccacatgggccatcaccactgccgcacct
gtagtagctgctaakcaggtcagactgccaccattgtcaaatgagccgaaccgctgtgaa
cgtgcatatgttggtaatacgattggccaagcaaatggtgtctatgacaagcctttagat
ctccgttattgtgactacacaaatgacaagtctcacctcaaagggaagtctctggcagct
gctctcatgtcagatgccaagtttgatggtgcagacatgtcggaagcgatcatgtccaag
gcttatgctgttggagccagcttcaagggagtgaactttacaaatgctgtcctggatcgc
gtgaactttacaaacgccaatctacagggagcgctgtttaagaacactgtgttatcaggc
tccacctttgatgacgctcagctgcaagatgctgtatttgaggacgctattattggctac
gtcgatcttcagaagctgtgcactaataaaaccatcagtgaaggaggcagacttgagcta
ggatgccga
>PAFTOL004577
------------------------------------------gtcactactgctgcacct
gtagtagctgctaatcagatcagaytgccaccattgtcaaatgagcccaaccgctgtgaa
cgtgcatatgttggtaatacgattggccaagcaaatggtgtctatgacaagcctttagat
ctccgttattgtgactacacaaatgacaagtctaacctcaaagggaagtctctggcagct
gctctcatgtcagatgccaagtttgatggtgcagacatgtcrgaagtgatcatgtccaag
gcttatgctgttggagccagcttcaagggagtgaactttacaaatgctgttctagatcgc
gtgaactttgcaaaggccaatctacagggagcactgtttaagaacaccgttttatcaggc
tccacctttgatgactcccagctgcaagatgctgtatttgaggacgccatcattggctac
gtagatcttcagaagctgtgcactaataaaaccatcagtgaagaaggcggagctgagctg
---------
>PAFTOL004578
gaactcaagaatgtggcatttggcctcctggccacatgggccatcactactgccacacct
gtagtagctkctaatcagatcagactgccgccattgtcagatgagcccaaccgctgtgaa
cgygcrtacgttggtaatacgattggccaagcwaatggtgtctatgacaagcctttagat
ctccgttattgtgactacacaaatgacaagtctaacctcaaagggaagtctctggcagct
gctctcatgtcagatgccaagtttgatggtgcagacatgtcggaagtgatcatgtccaag
gcttatgccgttggagccagcttcaagggagtgaactttacaaatgctgttctggatcgc
gtgaactttgcgaaggccaatctacagggagcacggtttaagaacgctgtgttatcaggc
tccacctttgatgacgcccagctgcaggacgctgtatttgaggacaccattatyggctac
gttgatcttcagaagctgtgcgctaataaaaccatcagtgaagaaggcagacttgagctg
ggatgccga
>PAFTOL004582
---------------------------------acatgggccaccactactgccgcacct
gtagtagctgctaakcagatcagactgccaccattgtcagatgagcccaaccgctgtgaa
cgtgcatatgttggtaatacgattggccaagcaaatggtgtctatgacaagcctttagat
ctccgttattgtgactacacaaatgacaagtctaacctcaaagggaagtctctggcagct
gctctcatgtcagatgccaagtttgatggtgctgacatgtcagaagtgatcatgtccaag
gcttatgccgctggagccagcttcaagggagtgaactttacaaatgctgttctggatcgc
gtgaactttgcgaaggccaatctacagggagcactgtttaacaacgctctgttatcaggc
tccacctttgatgacgcccagctgcaagatgctgtatttgaggacaccattattggctac
gttgatcttcagaagctgtgcgctaataaaaccatcagtgaagaaggcagacttgagcta
ggatgccga
>PAFTOL004583
---------------------------------acgtgggccatcactactgccgcacct
gtagtagctgctaakcaggtcagactgccaccattgtcaaatgagccgarccgctgtgaa
cgtgcatatgttggtaatacgattggccaagcaaatggtgtctatgacaagcctttagat
ctccgttattgtgactacagaaatgacaagtctaacctcaaagggaagtctctggcagct
gctctyatgtcagatgccaagtttgatggtgcagacatgtcggaagtgatcatgtccaag
gcttatgctgttggagccagcttcaagggt------------------------------
------------------------------------------------------------
------------------------------------------------------------
------------------------------------------------------------
---------
>PAFTOL004584
---------------------------------------------actactgctgcacct
gtagtagctgctaatcagatcagactgccaccattgtcaaatgagcccaaccgctgtgaa
cgtgcatatgttggtaatacgattggccaagcaaatggtgtctatgacaagcctttagat
ctccgttattgtgactacacaaatgacaagtctaacctcaaagggaagtctctggcagct
gctctcatgtcagatgccaagtttgatggtgcagacatgtcggaagtgatcatgtccaag
gcttatgctgttggagccagcttcaagggt------------------------------
------------------------------------------------------------
------------------------------------------------------------
------------------------------------------------------------
---------
>PAFTOL004585
---------------gcaattggtctcctggctacatgggccgtcactactgcctcacct
gtagtagctgctaatcagatcagactgccaccattgtctaatgagcccaaccgttgtgaa
cgtgcatatgttggtaatacgattggccaagcaaatggtgtctatgacaagcctttagat
ctccgttattgtgactatacaaatgacaagtctaacctcaaagggaagtctctggcggct
gctctcatgtcagatgccaagttcgatggtgcagacatgtcggaagtgatcatgtccaag
gcttatgctgttggagccagcttcaagggagtgaactttacgaatgcagttctggatcgc
gtgaactttgggaaggccaatctacagggagcactgtttaagaacaccgtgttatcaggc
tccaccttcgatgaggcccagctgcaagatgctgtatttgaggataccattattggctat
attgatcttcagaagctgtgcactaataaaaccatcagtgaagaaggcagacttgagcta
ggatgcaga
>PAFTOL004587
------------------------------------tgggccatcactactaccgcacct
gtagtagctgctaattaggtcagactgccaccattgtcaaatgagccgaaccgctgtgaa
cgtgcatatgttggtaatacgattggccaagcaaatggtgtctatgacaagcctttagat
ctccgttattgtaactacacaaatgacaagtctaacctcaaagggaagtctctggcagct
gctctcatgtcagatgccaggtttgatggtgcagacatgtcggaagtgatcatgtccaag
gcttatgctgttggagccagcttcaagggt------------------------------
------------------------------------------------------------
------------------------------------------------------------
------------------------------------------------------------
---------
>PAFTOL004590
gaacttaagaatgtggcatttggcctcctggccacatgggccgtcactactgctgcacct
gtagtagctgctaatcagatcagactgccaccattgtcaaatgagcccaaccgctgtgaa
cgtgcatatgttggtaatacgattggccaagcaaatggtgtctatgacaagcctttagat
ctccgttattgtgactacacaaatgacaagtctaacctcaaagggaagtctctggcagct
gctctcatgtcagatgccaagtttgatggtgcagacatgtcggaagtgatcatgtccaag
gcttatgctgttggagccagcttcaagggagcgaactttacaaatgctgttctggatcgc
gtgaactttgcgaaggccaatctacagggagcactgtttaagaacaccgtgttatcaggc
tccacctttgatgacgcccagctgcaagatgctgtatttgaggacaccattattggctac
gttgatcttcagaagctgtgcactaataaaaccatcagtgaagaagccagagctgagcta
ggatgccga
>PAFTOL004591
gaacttaagaatgtggcatttggcctcctggccacatgggccgtcactactgctgcacct
gtagtagctgctaatcagatcagactgccaccattgtcaaatgagcccaaccgctgtgaa
cgtgcatatgttggtaatacgattggccaagcaaatggtgtctatgacaagcctttagat
ctccgttattgtgactacacaaatgacaagtctaacctcaaagggaagtctctggcagct
gctctcatgtcagatgccaagtttgatggtgcagacatgtcggaagtgatcatgtccaag
gcttatgctgttggagccagcttcaagggwgcgaactttacaaatgctgttctggatcgc
gtgaactttgcaaaggccaatctacagggagcactgtttaagaacaccgtgttgtcaggc
tccacctttgatgacgcccagctgcaagatgctgtatttgaggacaccattattggctac
gttgatcttcagaagctgtgcactaataaaaccatcagtgaagaagccagagctgagcta
ggatgccga
>PAFTOL004593
gaacttaagaatgtggcatttggcctcctggccacatgggccatcactactgctgcacct
gtagtaggtgctaatcaggtcagactgccaccattgtcaaatgagccgaaccgctgtgaa
cgtgcatatgttggtaatacgattggccaagcaaatggtgtctatgacaagcctttagat
ctccgttattgtgactacacaaatgacaagtctaacctcaaagggaagtctctggcagct
gctctcatgtcagatgccaagtttgatggtgcagacatgtcggaagtgatcatgtccaag
gcttatgctgttggagccagcttcaagggagtgaactttacaaatgctgttctggatcgc
gtgaactttacaaacgccaatctacaaggagcgctgtttaagaacactgtgttatcaggc
tctacctttgatgacgcccatctgcaagatgctgtatttgaggacaccattattggctac
gttgatcttcagaagctgtgcactaataaaaccatcagtgaagaaggcagagttgagcta
ggatgccga
>PAFTOL004594
gaacttaagaatgtggcatttggcctcctggccacatgggctgtcaccactgctgaacct
gtagtagctgctaatcagatcagactgccaccattgtcaaatgagcccaaccgctgtgaa
cgtgcatatgttggtaatacgattggscaagcaaatggtgtctatgacaagcctttagat
ctccgttattgtgactacacaaatgacaagtctaacctcaaagggaagtctctggcagct
gctctcatgtcagatgccaagtttgatggygcagacatgtcggaagtgatcatgtccaag
gcttatgctgttggagccagcttcaagggwgtgaactttacaaatgctgttctrgatcgy
gtgaacttygcraaggccaatctacagggagcactgtttaagaacaccgtgttatcaggc
tccacctttgatgacgcccagctgcaagatgctgtattggaggacgccattattggctac
gttgatcttcagaagctgtgcactaataaaaccatcagtgaagaagccagagctgagcta
ggatgccga
>PAFTOL004596
gaactcaagaatgtggcatttggcctcctggccacgtgggccatcactgctgctgcacct
gtagtagctgctaatcagatcagactgccaccattgtcagatgagcccaaccgctgtgaa
cgtgcatatgttggtaatacgattggccaagcaaatggtgtgtatgacaagcctttagat
ctccgttattgtgactacacaaatgacaagtctaacctcaaagggaagtctctggcagct
gctctcatgtcagatgccaagtttgatggtgcagacatgtcggaagtgatcatgtccaag
gcttatgccgttggagccagcttcaagggagtgaactttacaagtgctgttctggatcgg
gtgaactttgcgaaggccaatctacagggagcactgtttaagaacgctgtgttatcaggc
tccacctttgatgacgcccagctgcaagatgctgtatttgaggacaccattattggctac
gttgatcttcagaagctgtgcactaataaaaccatcagtgaagaaggcagaactgagcta
ggatgtcga
>PAFTOL004597
atgtcag-------------tagtagcaataccttsttggtatt--ycatgttcctgact
atatattttgcctagcaggtcagactgccaccattgtcaaatgagccgaaccgctgtgaa
cgtgcatatgttggtaatacgattggccaagcaaatggtgtctatgacaagcctttagat
ctccgttattgtgactacacaaatgacaagtctaacctcaaagggaaatctctggcagct
gctctcatgtcagatgccaagtttgayggtgcagacatgtcggaagtgatcatgtccaag
gcttatgctgttggagccagcttcaagggt------------------------------
------------------------------------------------------------
------------------------------------------------------------
------------------------------------------------------------
---------
>PAFTOL004598
gaacttaagaatgtggcatttggcctcctggccacatgggctgtcaccgctgctgaacct
gtagtagctgctaatcagatcagactgccaccattgtcaaatgagcccaaccgctgtgaa
cgtgcatatgttggtaatacgattggccaagcaaatggtgtctatgacaagcctttagat
ctccgttattgtgactacacaaatgacaagtctaacctcaaagggaagtctctggcagct
gctctcatgtcagatgccaagtttgatggtgcagacatgtcggaagtgatcatgtccaag
gcttatgctgttggagccagcttcaagggt------------------------------
------------------------------------------------------------
------------------------------------------------------------
------------------------------------------------------------
---------
>PAFTOL004599
---------------------------------acatgggccgtcactactgctgcacct
gtagtagctgctaatcagatcagactgccaccattgtcaaatgagcccaaccgctgtgaa
cgtgcatatgttggtaatacgattggccaagcaaatggtgtctatgacaagcctttagat
ctccgttattgtgactacacaaatgacaagtctaacctcaaagggaagtctctggcagct
gctctcatgtcagatgccaagtttgatggtgcagacatgtcggaagcgatcatgtccaag
gcttatgctgttggagccagcttcaagggagtgaactttacaaatgctgttctagatcgc
gtgaactttgcaaaggccaatctacagggagcwctgtttaagaacaccgtgttatcaggc
tccacctttgatgacgcccagctgcaagatgctgtatttgaggacaccattattggctac
gttgatcttcagaagctgtgcactaataaaaccatcagtgaagaagccagagctgagcta
ggatgccga
>PAFTOL004600
gaacttaagaatgtggcatttggcctcctggccacatgggctgtcaccactgctgcacct
gtagtagctgctaatcagatcagactgccaccattgtcaaatgagcccaaccgctgtgaa
cgtgcatatgttggkaatacgattggccaagcaaatggtgtctatgacaagcctttagat
ctccgttattgtgactacacaaatgacaagtctaacctcaaagggaagtctctggcagct
gctctcatgtcagatgccaagtttgatggtgcagacatgtcggaagtgatcatgtccaag
gcttatgctgttggagccagcttcaagggagcgaactttacaaatgctgttctggatcgc
gtgaactttgcgaaggccaatctacagggagcactgtttaagaacaccgtgttatcaggc
tccacctttgatgacgcccagctgcaagatgctgtatttgaggacaccattattggctac
gttgatcttcagaagctgtgcactaataaaaccrtcagtgaagaagccagagctgagcta
ggatgccga
>PAFTOL004601
------------------------------------------------------------
---------------------agactgccaccattgtcaaatgagccgaaccgctgtgaa
cgtgcatatgttggtaatacgattggccaagcaaatggtgtctatgacaagcctttagat
ctccgttattgtgactacagaaatgacaagtctaacctcaaagggaagtctctggcagct
gctctyatgtcagatgccaagtttgatggtgcagacatgtcggaagtgatcatgtccaag
gcttatgctgttggagccagcttcaagggt------------------------------
------------------------------------------------------------
------------------------------------------------------------
------------------------------------------------------------
---------
>PAFTOL004603
------------------------------------------------------------
---------------------agattgccaccattgtcaaatgagccgaaccgctgtgaa
cgtgcatatgttggtaatacgattggccaagcaaatggtgtctaygacaagcctttagat
ctccgttattgtgactacacaaatgacaagtctaacctcaaagggaagtctctkkcagct
gctctcatgtcagatgccaagtttgatggtgcagacatgtcggaagtgatcatgtccaag
gcttatgctgctggagccagcttcgagggagttaactttacaaatgctgttctggatcgc
gtgaactttgcgaaggccaatctacagggagcactgtttaagaacaccgtgttatcaggc
tccacgtttgatgatgcccagctgcaagatgctgtatttgaggacaccattattggctac
gttgatcttcagaagctgtgcactaataaaaccatcagtgaagaaggcagacttgagcta
ggatgccga
>PAFTOL004604
---------aatgtggcatttggcctccttgccacatgggccatcactgctgccgcacct
gtagtagctgctaatcagatcagactgcctccmttgtcaaatgagcccaaccgctgtgaa
cgtgcatatgttggtaatacgattggccaagcaaatggtgtctatgacaagcctttagat
ctccgttattgtgactacacaaatgacaagtctaacctcaaagggaagtctctttcagct
gctctcatgtcagatgccaagtttgatggtgcagacatgtcggaagtgatcatgtccaag
gcttatgctgctggagccagcttcaagggwgtgaactttacaaatgctgttctggatcgc
gtgaactttgcgaaggccaatctacagggagcactgtttaagaacaccgtgttatcaggc
tccacgtttgatgatgcccagctgcaagatgctgtatttgaggacaccattattggctac
gttgatcttcagaagctgtgcactaataaaaccatcagtgaagaaggcagacttgagcta
ggatgccga
>PAFTOL004605
------------------------------------------------------------
---------------------agactgccaccattgtcaaatgagccgaaccgctgtgaa
cgtgcctatgttggtaatacgattggccaagcaaatggtgtctatgacaagcctttagat
ctccgttattgtgactacagaaatgacaagtctaacctcagagggaagtctctggcagct
gctctcatggcagatgccaagtttgatggtgcagacatgtcggaagtgatcatgtccaag
gcttatgctgttggagccagtttcaagggt------------------------------
------------------------------------------------------------
------------------------------------------------------------
------------------------------------------------------------
---------
>PAFTOL004608
---------------------------ctggccacatgggccatcactactgccgcacct
gtagtagctgctaatcagatcagactgccacccttgtcagatgagcccaaccgctgtgaa
cgtgcatatgttggtaatacgattggccaagcaaatggtgtctatgacaagcctttagat
ctccgttattgtgactacacaaatgacaagtctaacctcaaagggaagtctctggcagct
gctctcatgtcagatgccaagtttgatggtgctgacatgtcagaagtgatcatgtccaag
gcttatgctgctggagccagcttcaagggagtgaactttacaaatgctgttctggatcgc
gtgaactttgcgaaggccaatctacagggagcagtgtttaagaacgctgtgttatcaggc
tccacctttgatgacgcccagctgcaagatgctgtatttgaggacgccattattgggtac
gttgatcttcagaagctgtgcgctaataaaaccatcagtgaagaaggcagacttgagcta
ggatgccga
>PAFTOL004609
gaacttaagaatgtggcatttggcctcctggccacatgggccatcactactgccgcacct
gtagtagcagctaatcagatcagactgccaccattgtcagatgagcccaaccgctgtgaa
cgtgcatatgttggtaatacgattggccargcaaatggtgtctatgacaagcctttagat
ctccgttattgtgactacacaaatgacaagtctaacctcaaagggaagtctctggcagct
gctctcatgtcagatgccaagtttgatggtgcagacatgtcggaagtgatcatgtccaag
gcttatgctgttggagccagcttcaagggagtgaactttacaaatgctgttctggatcgc
gtgaactttgcgaaggccaatctacagggagcactatttaagaacgccgtgttatcaggc
tccacctttgatgacgccgagctgcaagatgctgtatttgaggacaccattatyggctac
gttgatcttcagaagctgtgtgctaataaaaccatcagtgaagaaggcagacttgagcta
ggatgccga
>PAFTOL004610
gaacttaagactctggcaattggtttcctagctacatgggctgtcgctactgcctcacct
gtaatagctgctaakcagatcagactgccaccattgtctaatgagcccaaccgttgtgaa
cgtgcatatgttggtaatacgattggccaagcaaatggtgtstacgacaagccgttagat
ctccgttattgtgactatacamatgacaagtctaacctcaaaggaaagtctctggcagct
gctctcatgtcagatgccaagtttgatggtgcagacatgtcggaagtgatcatgtccaag
gcttatgctgttggagccagcttcaagggwgtgaactttacaaatgcagttctggatcgc
gtgaacttcgagaaggccaatctacagggagcagtgtttaagaacacygtgttgtcaggc
tccaccttcgatgaggcccagctgcaagatgctgtatttgaggataccattattggctac
attgatcttcagaagctgtgcactaataaaaccatcagtgaagaaggcagacttgagctg
ggatgcaga
>PAFTOL004611
gaacttaagactctggcaattggtttcctagctacatgggctgtagctactgcctcacct
gtaatagctgctaakcagatcagactgccaccattgtctaatgagcccaaccgttgtgaa
cgtgcatatgttggtaatacgattggccaagcaaatggtgtstacgacaagccgttagat
ctccgttattgtgactatacamatgacaagtctaacctcaaaggaaagtctctggcagct
gctctcatgtcagatgccaagtttgatggtgcagacatgtcggaagtgatcatgtccaar
gcttatgctgttggagccagcttcaagggagtgaactttacaaatgcagttctggatcgc
gtgaacttcgagaaggccaatctacagggagcagtgtttaagaacaccgtgttgtcaggc
tccaccttcgatgaggcccagctgcaagatgctgtatttgaggataccattattggctac
attgatcttcagaagctgtgcactaataaaaccatcagtgaagaaggcagacttgagctg
ggatgcaga
>PAFTOL004617
gaacttaagaatgtggcatttggcctcctggctacatgggccgtcactactgctgcacct
gtagtagctgctaatcagatcagactgccaccattgtcaaatgagcccaaccgctgtgaa
cgtgcatatgttggtaatacaattggccaagcaaatggtgtctatgacaagcctttagat
ctccgttattgtgactacacaaatgacaagtctaacctcaaagggaagtctctggcagct
gctctcatgtcagatgccaagtttgatggtgcagacatgtcggaagtgatcatgtccaag
gcttatgctgttggagccagcttcaagggagtgaactttacaaatgctgttctggatcgc
gtgaactttgcaaaggccaatctacaaggagcactgtttaagaacaccgtgttatcaggc
tccacctttgatgacgcccagctgcaagatgctgtatttgaggacaccattattggctac
gttgatcttcagaagctgtgcactaataaaaccatcagtgaagaaggcagagctgagcta
ggatgcaga
>PAFTOL004618
gaacttaagaatgtggcatttggcctcctggccacatgggccatcactactgccgcacct
gtagtagcagctaatcagatcagactgccaccattgtcagatgagcccaaccgctgtgaa
cgtgcatatgttggtaatacgattggccaagcaaatggtgtctatgacaagcctttagat
ctccgttattgtgactacacaaatgacaagtctaacctcaaagggaagtctctggcagct
gctctcatgtcagatgccaagtttgatggtgcagacatgtcggaagtgatcatgtccaag
gcttatgctgttggagccagcttcaagggagtgaactttacaaatgctgttctggatcgc
gtgaactttgcgaaggccaatctacaagcagcactgtttaagaacgctgtgttatcaggc
tccacctttgatgacgcccagctgcaggatgctgtatttgaggacaccattattggctac
gttgatcttcagaagctgtgcgctaataaaaccatcagtgaagaaggcagacttgagcta
ggatgccga
>PAFTOL004619
------------------------ctcctggccacttgggccatctccactgcctcacct
gtagtagctgctaatcagatcagactgccgccattgtctaatgagcccaaccgttgtgaa
cgtgcatatgtcggtaatacgattggccaagcaaatggtgtctatgacaagcctttagat
cttcgttattgtgactataccaatgacaagtctaacctcaaagggaagtctctggcagct
gctctcatgtcagatgccaagtttgatggtgcagacatgtcggaagtgataatgtccaag
gcttatgctgttggagccagcttmaagggagtgaactttacaaatgcagttcttgatcgc
gtgaactttgggaaggccgatctacagggagcactgtttaagaacaccgtgttatcaggc
tccacctttgatgaggcccagctacaagatgctgtatttgaggacaccattattggctac
attgatcttcagaagctgtgcactaataaaaccatcagtgaagaaggcagacttgaacta
ggatgccga
>PAFTOL004620
------------------------------------------------------------
---------------------agactgccaccmttgtcagatgagcccaaccgctgtgaa
cgtgcatatgttggtaatacgattggccaagcaaatggtgtctatgacaagcctttagat
ctccgttattgtgactacacaaatgacaagtctcacctcaaagggaagtctctggcagct
gctctcatgtcagatgccaagtttgatggtgctgacatgtcggaagtgatcatgtccaag
gcytatgccgttggagccagcttcaaggktattgactttacaaatgctgttctggatcgc
gtgaactttgcgaaggccaatctgcagggagcactgtttaagaacgctgtgttatcaggc
tccacctttgatgacgcccagctgcaagatgctgtatttgaggacaccattattggctac
gttgatcttcagaagctgtgcactaataaaaccatcagtgaagaaggcagaattgagcta
ggatgccga
>PAFTOL004623
------------------------------------------------------------
---------------------agactgccaccattgtcagatgagcccaaccgctgtgaa
cgtgcatatgttggtaatacgattgggcaagcaaatggtgtctatgacaagcctttagat
ctccgttattgtgactacacaaatgacaagtctaacctcaaagggaagtctctggcagct
gctctcatgtcagatgccaagtttgatggtgcagacatgtcggaagtgatcatgtccaag
gcttatgctgttggagccagcttcaagggagtgaactttacaaatgctgttctggatcgc
gtgaactttgggaaggccaatctacagggagcactgtttaagaacgctgtgttatcaggc
tccacctttgttgacgcccagctgcaagatgctgtatttgaggacaccattattggctac
gttgatcttcagaagctgtgcgccaataaaaccatcagtgaggaaggcagacttgagcta
ggatgccga
>PAFTOL004624
gaacttaagaatgtggcatttggcctcctggccacatgggccgtcactactgctgcacct
gtagtagctgctaatcagatcagactgccaccattgtcaaatgagcccaaccgctgtgaa
cgtgcatatgttggtaatacgattggccaagcaaacggtgtctatgacaagcctttagat
ctccgttattgtgactacacaaacgacaagtctaatctcaaagggaagtctctggcagct
gctctcatgtcagatgccaagtttgatggtgcagacatgtcggaagtgatcatgtccaag
gcttatgctgttggagccagcttcaagggagcgaactttacaaatgctgttctggatcgc
gtgaactttgcgaaggccaatctacagggagcactgtttaagaacaccgtgttatcaggc
tccacctttgatgacgcccagctgcaagatgctgtatttgaggacgccattattggctac
gttgatcttcagaagctgtgcactaataaaaccatcagtgaagaagccagagctgagcta
ggatgccga
>PAFTOL004625
gaacttaagaatgtggcatttggcctcctggccacctgggccgtcactgctgctgcacct
gtagtagctgctaatcagattagactgccaccattgtcaaatgagcccaaccgctgtgaa
cgtrcatatgttggtaatacgattggccaagcaaatggtgtctatgacaagcctttagat
ctccgctattgtgactacacaaatgacaagtctaacctcaaagggaagtctctggcagct
gctctcatgtcagatgccaagtttgatggtgcagacatgtcggaagtgatcatgtccaag
gcttatgctgttggagccagcttcaagggt------------------------------
------------------------------------------------------------
------------------------------------------------------------
------------------------------------------------------------
---------
>PAFTOL004626
------------------------------gccacatgggccatcaccactgcctcacct
gtagtagctgctaatcaggtcagactgccaccattgtcaaatgagccgaaccgctgtgaa
cgtgcctatgttggtaatacgattggccaagcaaatggtgtctatgacaagcctttagat
ctccgttattgtgactacagaaatgacaagtctaacctcagagggaagtctctggcagct
gctctcatggcagatgccaagtttgatggtgcagacatgtcggaagtgatcatgtccaag
gcttatgctgttggagccagcttcaagggt------------------------------
------------------------------------------------------------
------------------------------------------------------------
------------------------------------------------------------
---------
>PAFTOL004627
gaacttaagaatgtggcatttggcctcctggccacatgggccatcactgctgccgcacct
gcagtagcttctaatcagatcagactgccaccattgtcagatgagcccaaccgctgtgaa
cgtgcatatgttggtaatacgattggccaagcaaatggtgtctatgacaagcctttagat
ctccgttattgtgactacacaaatgacaagtctaacctcaaagggaartctctggcagct
gctctcatgtcagatgccaagtttgatggtgcagacatgtcggaagtgatcatgtccaag
gcttatgctgttggagccagcttcaagggt------------------------------
------------------------------------------------------------
------------------------------------------------------------
------------------------------------------------------------
---------
>PAFTOL004629
gaacttaagaatgtggcatttggcctcctggccacatgggccatcactactgccgcacct
gtagtagctgctaatcaggtcagactgccaccattgtcaaatgagccgaaccgctgtgaa
cgtgcatatgttggtaatacgattggccaagcaaatggtgtctatgacaagcctttagat
ctccgttattgtgactacacaaatgacaagtctaacctcaaagggaagtctctggcagct
gctctcatgtcagatgccaagtttgatggtgcagacctgtcggaagtgatmatgtccaag
gcttatgctgttggagccagcttcaagggt------------------------------
------------------------------------------------------------
------------------------------------------------------------
------------------------------------------------------------
---------
>PAFTOL004631
gaacttaagaatgtggcatttggcctcctggccacatgggccgtcactactgctgcacct
gtagtagctgctaatcagatcagactgccaccattgtcaaatgagcccaaccgctgtgaa
cgtgcatatgttggtaatacgattggscaagcaaatggtgtctatgacaagcctttagat
ctccgttattgtgactacacaaatgacaagtctaacctcaaagggaagtctctggcagct
gctctcatgtcagatgccaagtttgatggtgcagacatgtcggaagtgatcatgtccaag
gcttatgctgttggwgccagcttcaagggt------------------------------
------------------------------------------------------------
------------------------------------------------------------
------------------------------------------------------------
---------
>PAFTOL004632
gaacttaagaatgtggcatttggcctcctggccacatgggccatcaccactgccgcacct
gtagtagctgctaatcaggtcagactgccaccattgtcaaatgagccgaaccgctgtgaa
cgtgcctatgttggtaatacgattggccaagcaaatggtgtctatgacaagcctttagat
ctccgttattgtgactacagaaatgacaagtctaacctcagagggaagtctctggcagct
gctctcatggcagatgccaagtttgatggtgcagacatgtcggaagtgatcatgtccaag
gcttatgctgttggagccagcttcaagggt------------------------------
------------------------------------------------------------
------------------------------------------------------------
------------------------------------------------------------
---------
>PAFTOL004633
gaacttaagaatgtggcatttggcctcctggccacatgggccatcactactgccgcacct
gtagtggctgctaatcaggtcagactgccaccattatcaaatgagccgaaccgmtgtgaa
cgtgcatatgttggtaatacgattggccaagcaaatggtgtctatgacaagcctttagat
ctccgttattgtgastacacaaatgacaagtctaacctcaaagggaagtctctggcagct
gctctcatgtcagatgccaagtttgatggtgcagacmtgtcggaagtgatcatgtccaag
gcttatgctgttggagccagcttcaagggt------------------------------
------------------------------------------------------------
------------------------------------------------------------
------------------------------------------------------------
---------
>PAFTOL004634
------------------------------------------------------------
---------------------agactgccaccattgtcaaatgagcccgaccgctgtgaa
cgtgcatatgttggtaatacgattggccargcaaatggtgtctatgacaagcctttagat
ctccgttattgtgactacacmaatgacaagtctaacctcaaagggaagtctctggcagct
gctctcatgkcagatgccaagtttgatggtgcagacatgtcggaagtgatcatgtccaag
gcttatgcygttggagccagcttcaagggt------------------------------
------------------------------------------------------------
------------------------------------------------------------
------------------------------------------------------------
---------
>PAFTOL004636
----------------------------atactttcttggtatttcatattcctg--act
atatattttctctcgcagatcagactgccaccmytgtcagatgagcccaaccgctgtgaa
cgtgcatatgttggtaatacgattggccaagcaaatggygtctatgacaagcctttagat
ctccgttattgtgactacasaaatgacaagtctaacctcaaagggaagtctctggcagcy
gctctcatgtcagatgccaagtttgatggtgcagacatgtcggaagtgatcatgtccaag
gcttatgcygttggagccagcttcaagggagtgaactttacaaatgctgttctggatcgc
gtgaactttgggaaggccaatctacagggagcactgtttaagaacgctgtgttatcaggc
tccacctttgatgacgcccagctgcaagatgctgtatttgaggacaccattattggctac
gtggatcttcagaagctgtgcgctaataaaaccatcagtgaagaaggcaggcttgagcta
ggatgccga
>PAFTOL004637
gaacttaagaatgtggcatttggcctcctggccacatgggccatcactactgcctcacct
gtagtagctgctaakcagatcagactgccaccattgtcgaatgagcccaaccgctgtgaa
cgtgcatatgttggtaatacgattggccaagcaaatggtgtctatgacaagcctttagat
ctccgttattgtgactatacaaatgacaagtctaacctgaaagggaagtctctggcmgcy
gctctcatgtcagatgccaagtttgatggtgcagacatgtcggaagtgataatgtccaag
gcttatgctgttggagccagcttcaagggagtgaactttacaaatgcagttctagatcgc
gtgatctttgggaaggccaatctacagggagcwctgtttaagaacgccgtgttgtcaggc
tccaccttcgatgaggcccagctacaagatgctgtmtttgaggacaccattattggctac
attgatctgcagaagctgtgcactaataaaaccatcagtgaagaaggaagacttgaacta
ggatgccga
>PAFTOL004638
gaacttaagaatgtggcatttggcctcctggccacatgggccgtcactactgctgcacct
gtaatagctgctaatcagatcagactgccaccattgtcaaatgagcccaaccgctgtgaa
cgtgcatatgttggtaatacgattggccaagcaaatggtgtctatgacaagcctttagat
ctccgttattgtgactacacaaatgacaagtctaacctcaaagggaagtctctggcagct
gctctcatgtcagatgccaagtttgatggtgcagacatgtcggaagtgatcatgtccaag
gcttatgctgttggagccagcttcaagggagtgaactttacaaatgctgttctggatcgt
gtgaactttgcaaaggccaatctacagggagcactgtttaagaacaccgtgttatcaggc
tccacctttgatgacgcccagctgcaagatgctgtatttgaggacgccattattggctac
gttgatcttcagaagctgtgcactaataaaaccatcagtgaagaaggcagagctgagcta
ggatgcaga
>PAFTOL004639
------------------------ctcctggccacatgggccatcaccactgccgcacct
gtcgtagctgctaat---gtcagactgccaccattgtcaaatgagccgaaccgctgtgaa
cgtgcctatgttggtaatacgattggccaagcaaatggtgtctatgacaagcctttagat
ctccgttattgtgactacagaaatgacaagtctaacctcagagggaagtctctggcagct
gctctcatggcagatgccaagtttgatggtgcagacatgtcggaagtgatcatgtccaag
gcttatgctgttggagccagcttcaagggwgtgaactttacaaatgctgttctggatcgc
gtgaactttacaaatgccaatctacagggagcgctgtttaagaacaccgtgttatcaggc
tccacctttgatgacgcccagctgcaagatgctgtatttgaggacacaattattggctat
gttgatcttcagaagctgtgcactaataaaaccatcagtgaagaaggcagacttgagcta
gga------
>PAFTOL004640
------------------------------------------------------------
---------------------agactgccaccattgtcaaatgagccgaaccgctgtgaa
cgtgcatatgttggtaatacrattggccaagcaaatggtgtctatgacaagcctttagat
ctccgtyattgtgactacwcaaatgacaagtctaacctcaaagggaagtctctggcagct
gctctcaygtcagatgccaagtttgatggtgcagacatgtcggaagtgatcatgtccaag
gcttatgctgytggagccagcttcaagggagtgaactttacaaatgctgttctggatcgc
gtgaactttgcaaaggccaatctacagggagcactgtttaagaacaccgtgttatcaggc
tccacctttgatgacgcccagctgcaagatgctgkatttgaggacaccattattggctac
gttgatcttcagaagctgtgcactaataaaaccatcagtgaagaaggcagagttgagcta
ggatgccga
>PAFTOL004642
gagcttaagagtgtggcgtttggcctcttggccacatgggcggtcactactgctgcacct
gtaggagctgcaaatcagatcagactgccaccattgtcaaatgagcccaaccgctgtgaa
cgtgcgtatgttggtaatacgattggccaagcaaatggtgtctatgacaagcctttagat
ctccgttattgtgactacacaaatgacaagtctaacctcaaagggaagtctctggcagct
gctctcatgtcagatgccaagttcgatggtgcagacctgtcggaagtgatcatgtccaag
gcttatgctgttggagccagcttcaagggagcgaactttacaaatgctgttgtagatcgc
gtgaactttgcaaaggccaatctacagggagcacggtttaagaacaccgtgttatcgggc
tccacctttgatgacgcccagctgcaagatgctgtatttgaggacgccattattggctac
gttgatcttcagaagctgtgcactaataaaaccatcagtgaagaaggcagagctgagcta
ggatgccga
>PAFTOL004644
------------------------------------------------------------
---------------------agactgccaccattgtcaaatgagcccaaccgctgtgaa
cgtgcatatgttggtaatackattggccaagcaaatggtgtctatgacaagcctttagat
ctccgttattgtgactacacaaatgacaagtctaacmtcaaagggaagtctctggcagct
gctctcatgtcagatgccaagtttgatggtgcagacctgtcggaagtgatcatgtccaag
gsttatgctkttggagccagcttcaagggagcgaactttacaaatgctgttctggatcgc
gtgaactttgcgaaggccaatctacagggakcactgtttaagaacaccttgttatcaggc
tccacctttgatgacgcccagctgcaagatgctgtatttgaggacaccattattggctac
gttgatcttcagaagctgtgcactaataaaaccatcagtgaagaaggcagacttgagcta
ggatgccga
>PAFTOL004646
gaacttaagaatgtggcatttggcctcctggccacatgggccgtcactactgctgcacct
gtagtagctgctaakcagatcagactgccaccattgtcaaatgagcccaaccgctgtgaa
cgtgcatatgttggtaatacgattggccaagcaaatggtgtctatgacaagcctttagat
ctccgttattgtgactacacaaatgacaagtctaacctcaaagggaagtctctggcagct
gctctcatgtcagatgccaagtttgatggtgcagacatgtcggaagtgatcatgtccaag
gcttatgctgttggagccagcttcaagggagcgaactttacaaatgctgttctggatcgc
gtgaactttgcgaaggccaatctacagggagcactgtttaagaacaccgtgttatcaggc
tccacctttgatgacgcccagctgcaagatgctgtatttgaggacaccattattggctac
gttgatcttcagaagctgtgcactaataaaaccatcagtgaagaagccagagctgagcta
ggatgccga
>PAFTOL004647
gaacttaagaatgtggcatttggcctcctggccacatgggcgatcactactgccgcacct
gtagtagctgctaatcaggtcagactgccaccattgtcagatgagcccaaccgctgtgaa
cgtgcatatgttggtaatacgattggccaagcaaatggtgtctatgacaagcctttagat
ctccgttattgtgactacacaaatgacaagtctaatctcaaagggaagtctctggcagct
gctctcatgtcagatgccaagtttgatggtgcagacatgtcggaagtgatcatgtccaag
gcttatgccgttggagccagcttcaagggtataatacttcatctagcgcaagttattcaa
gtgaactttgcgaaggccaatctacagggagcactgcttaagaacgctgtgttatcaggc
tccacctttgatgacgcccagctgcaagatgctgtatttgaggacaccattattggctac
gttgatcttcagaagctgtgcgcgaataaaaccatcagtgaagaaggcagacttgagcta
ggatgccga
>PAFTOL004648
------------------------------------------------------------
---------------------agactgccaccgttgtcaaatgagccgaaccgctgtgaa
cgagcatatgttggtaatacgattggccaagcaaatggtgtctatgacaagcctttagat
ctccgttattgtgactacagaaatgacaagtctaacctcaaagggaagtctctggcggct
gctctcatgtcagatgccaagtttgacggtgcrgacatgtcggaagtgatcatgtccaag
gcttatgctgttggagccagcttcaagggt------------------------------
------------------------------------------------------------
------------------------------------------------------------
------------------------------------------------------------
---------
>PAFTOL004649
atgtcag-------------taacagcaatactttcttggtatttcatgttyctg--act
atatatattccctagcagatcagactgccaccattgtcagatgagcccaaccgctgtgaa
cgtgcataygttggtaatacgattggccaagcaaatggtgtctatgacaagcctttagat
ctccgttattgtgactacacaaatgacaagtctaacctcaaagggaagtctctggcagct
gctctcatgtcagatgccaagtttgatggtgcagacatgtcggaagtgatcatgtccaag
gcttatgcygttggagccagcttcaagggagtgaactttacaaatgctgttctggatcgc
gtgaactttgagaaggccaatctacaaggagcactgtttaagaacgctgtgttgtcaggc
tccacctttgatgacgcccagctgcaagatgctgtatttgaggacaccattattggctac
gttgatcttcagaagctgtgcgctaataaaaccatcagtgaagaaggcagaattgagcta
ggatgccga
>PAFTOL004652
gaacttaagaatgtggcatttggcctcctggccacatgggccatcagtactgctgcacct
gtagtagctgctaakcagatcagactgccaccattgtcaaatgagcccaaccgctgtgaa
cgtgcatatgttggtaatacgattggccaagcaaatggtgtctatgacaagcctttagat
ctccgttattgtgactacacaaatgacaagtctaacctcaaagggaagtctctggcagct
gctctcatgtcagatgccaagtttgatggtgcagacatgtcggaagtgatcatgtccaag
gcttatgctgttggagccagcttcaagggagcgaactttacaaatgctgttctagatcgc
gtgaactttgcaaaggccaatctacagggagcactgtttaagaacaccgtgttatcaggc
tccacctttgatgacgcccagctgcaagatgctgtatttgaggacgccattattggctac
gttgatcttcagaagctgtgcactaataaaaccatcagtgaagaaggcagagctgagcta
ggatgcaga
>PAFTOL004653
------------------------------------------------------------
---------------------agactgccaccattgtcaaatgagcccaaccgctgtgaa
cgtgcatatgttggtaatacgattggccaagcaaatggtgtctatgacaagcctttagat
ctccgttattgtgactacacaaatgacamgtctaacctcaaagggaagtctctggcagct
gctctcatgtcagatgccaagtttgatggtgcagacatgtcggaagtgatcatgtccaag
gcttatgctgttggagccagcttcaagggagtgaactttacaaatgctgttctggatcgc
gtgaactttgcgaaggccaacctacagggagcactgtttaagaacaccgtgttatcaggc
tccacctttgatgacgcccagctgcaagatgctgtatttgaggacgccattattggctac
gtagatcttcagaagctgtgcactaataaaaccatcagtgaagaaggcagagctgagcta
ggatgccga
>PAFTOL004654
gaacttaagaatgtggcatttggcctcctggccgcatgggccatcactactgccgcacct
gtagtagcttctaatcagatcagactgccaccattgtcagatgagcccaaccgctgtgaa
cgtgcatatgttggtaatacgattggccargcaaatggtgtctatgacaagcctttagat
ctccgttattgtgactacacaaaygacaagtctaacctcaaagggaagtctctggcagct
gctctcatgtcagatgccaagtttgatggtgcagacatgtcggaagtgatcatgtccaag
gcttatgcmgttggagccagcttcaagggagtgaactttacaaatgctgttctggatcgc
gtgaactttgcaaaggccactctgcagggagcactgtttaagaacgctgtgttatcaggc
tccaccttygatgaygcccagctgcaagatgctgtrtttgaggacaccattattggctac
gttgatcttcagaagctgtgcgctaataraaccatmagygaagaaggcagacttgagcta
ggatgccga
>PAFTOL004657
gaacttaagactctggcaattggtctcctggctacatgggccgttactactgcctcacct
gtagtagctgctaatcagatcagactgccaccattgtctaatgagcccaaccgttgtgaa
cgtgcatatgttggtaatacaattggccaagcaaatggtgtctatgacaagcctttagat
ctccgttattgtgactatacaaatgacaagtctaacctcaaagggaagtctctggcggct
gctctcatgkcagatgccaagttcgatggtgcagacatgtcggaagtgatcatgtccaag
gcttatgctgttggagccagcttcaagggt------------------------------
------------------------------------------------------------
------------------------------------------------------------
------------------------------------------------------------
---------
>PAFTOL004658
gaacttaagaatgtggcttttggcctcctggccacgtgggccgtcactactgccgcacct
gtagtagccactaatcagatcagactgccaccattgtcagatgagcccaaccgctgtgaa
cgtgcatatgttggtaatacaattggccaagcaaatggtgtctatgacaagcctttggat
ctccgttattgtgactacacaaatgacaagtctaacctcaaagggaagtctctggcagct
gctctcatgtcagatgccaagtttgatggtgcagacatgtcggaagtgatcatgtccaag
gcttatgctgttggagccagcttcaagggagtgaacttcacaaatgctgttctggatcgc
gtgaactttgcgaaggccattctacaaggagcactgtttaagaacgctgtgttatcaggc
tccacctttgatgacgcccagctgcaagatgctgtatttgaggacaccattattggctac
gttgatcttcagaagctgtgcactaataaaaccatcagtgaagaaggcagagttgagcta
ggatgccga
>PAFTOL004660
gaacttaagaatgtggcttttggcctcctggccacgtgggccatcactactgccgcacct
gtagtagccaataatcagatcagactgccaccattgtcagatgagcccaaccgctgtgaa
cgtgcatatgttggtaatacrattggccaagcaaatggtgtctatgacaagcctttrgat
ctccgttattgtgactacacaaatgacaagtctaacctcaaagggaagtctctggcagct
gctctcatgtcagatgccaagtttgatggtgcagacatgtcggaagtgatcatgtccaag
gcttatgctgttggagccagcttcaagggt------------------------------
------------------------------------------------------------
------------------------------------------------------------
------------------------------------------------------------
---------
>PAFTOL004661
------------------------------------------atcactactgcctcacct
gtagtagctgctaatcagatcagactgccaccattgtctaatgagcccaaccgttgtgaa
cgtgcatatgttggtaatacgattggccaagcaaatggtgtctatgacaagcctttagat
ctccgttattgtgactatacaaatgacaagtctaacctcaaagggaagtctctggcggct
gctctcatgtcagatgccaagtttgatggtgcagacatgtcggaagtgatcatgtccaag
gcttatgctgttggagccagcttcaagggagtgaactttacgaatgcagttctggatcgc
gtgaactttgggaaggccaatctacagggagcattgtttaagaacaccgtgttatcaggc
tccaccttcgatgaggcccagctgcaagatgctgtatttgaggataccattattggctat
attgatcttcagaagctgtgcactaataaaaccatcagcgaagaaggcagacttgagcta
ggatgcaga
>PAFTOL004662
------------------------------------tgggccatcactactgccgcacct
gtggtagcttctaatcagatcagactgccaccattgtcagatgagcccaaccgctgtgaa
cgtgcatatgttggtaatacgattggccaggcaaatggtgtctatgayaagcctttrgat
ctccgttattgtgactacacaaatgacaagtctaacctcaaagggaagtctctggcagct
gcwctcatgtcagatgccaagtttgatggtgcagacatgtcggaagtgatcatgtccaag
gcktatgcsgttggagccagcttcaagggagtgaactttacaaatgctgttctggaccgc
gtgaactttgcgaaggccaatctacagggagcactgtttaagaacgctgtgttatcaggc
tccaccttygatgaygcccagctgcaagatgctgtatttgaggacaccatyattggctac
gttgatcttcagaagctgtgcactaataaaaccatcagtgaagaaggcagacttgagcta
ggatgccga
>PAFTOL004664
---------------gcatttggcctcctggccacatgggccttcactactgctgcacct
gtagtagctgctaatcagatcagactgccaccattgtcaaatgagcccaaccgctgtgaa
cgtgcatatgttggtaatacgattggccaagcaaatggtgtctatgacaagcctttagat
ctccgttattgtgactacacaaatgacaagtctaacctcaaagggaagtctctggcagct
gctctcatgtcagatgccaagtttgatggtgcagacatgtcggaagtgatcatgtccaag
gcttatgctgttggagccagcttcaagggagcgaactttacaaatgctgttctggatcgc
gtgaactttgcaaaggccaayctacagggagcmctgtttaagaacacygtgttatcaggc
tccacctttgatgacgcccagctgcaagatgctgtatttgaggacaccattattggctac
gttgatcttcagaagctgtgcactaataaaaccatcagtgaagaagccagagctgagcta
ggatgccga
>PAFTOL004665
------------------------------------------------------------
---------------------agactgccaccattgtcaaatgagccgaaccgctgtgaa
cgtgcatatgttggtaatacgattggccaagcaaatggtgtctatgataagcctttagat
ctccgttattgtgactacgcaaatgacaagtctaacctcaaagggaagtctctggcagct
gctcttatgtcagatgccaagtttgatggtgcagacatgtcggaagtgatcatgtccaag
gcttatgctgttggggccagcttcaagggt------------------------------
------------------------------------------------------------
------------------------------------------------------------
------------------------------------------------------------
---------
>PAFTOL004667
gaacctaagaatgtggcatttggcctcctggccacatgggccgtcactactgctgcacct
gtagtagctgcaaatcagatcagactgccaccattgtcaaatgagccsaaccgctgtgaa
cgtgcatatgttggtaatacgatyggccaagcaaatggtgtctatgacaagcctttagat
ctccgttattgtgactacacaaatgacaagtctaacctcaaagggaagtctctggcagct
gctctcatgtcagatgccaagtttgatggtgcagacatgtcggaagtgatcatgtccaag
gyttatgctgttggagccagcttcaagggt------------------------------
------------------------------------------------------------
------------------------------------------------------------
------------------------------------------------------------
---------
>PAFTOL004668
---------------------ggcctcctggccacatgggccgtcactactgctgcacct
gtagtagctgcaaatcagatcagactgccaccattgtcaaatgagcccaaccgctgtgaa
cgtgcatatgttggtaatacgattggccaagcaaatggtgtctatgacaagcctttagat
ctccgttattgtgactacacaaatgacaagtcyaacctcaaagggaagtctctggcagct
gctctcatgtcagatgccaagtttgatggtgcagacatgtcggaagtgatcatgtccaag
gcttatgctgttggwgccagcttcaagggt------------------------------
------------------------------------------------------------
------------------------------------------------------------
------------------------------------------------------------
---------
>PAFTOL005024
------------------------------------------------------------
---------------------agactgccaccattgtcaaatgagcccaaccgctgtgaa
cgtgcatatgttggtaatacgattggccaagcaaatggtgtctatgacaagcctttagat
ctccgttattgtgactacacaaatgacaagtctaacctcaaagggaagtctctggcagct
gctctcatgtcagatgccaagtttgatggtgcagacatgtcggaagtgatcatgtccaag
gcttatgctgttggtgccagcttcaagggt------------------------------
------------------------------------------------------------
------------------------------------------------------------
------------------------------------------------------------
---------
>PAFTOL005025
------------gtggcatttggcctcctggccacatgggccatcactactgccgcacct
gtagtagctgctaatcaggtcagactgccaccattgtcaaatgagccgaaccgctgtgaa
cgtgcatatgttggtaatacgattggccaagcaaatggtgtctatgacaagcctttagat
ctccgttattgtgactacacaaatgacaagtctaacctcaaagggaagtctctggcagct
gctctcatgtcagatgccaagtttgatggtgcagacatgtcggaagtgatcatgtccaag
gcttatgctgttggagccagcttcaagggagtgaactttacaaatgctgttctggatcgc
gtgaactttgcaaaggccaatctacagggagcactatttaagaacactgtggtatcaggc
tccacctttgatgacgcccagctgcaagatgctgtatttgaggacaccattattggctac
gttgatcttcagaagctgtgcactaataaaaccatcagtgaagaaggcagacttgagcta
ggatgccgg
>PAFTOL005026
------------gtggcatttggcctcctggccacatgggccatcactactgccgcacct
gtagtagctgctaatcaggtcagactgccaccrttgtcaaatgagccsraccgctgtgaa
cgtgcatatgttggtaatacrattggccaagcaaatggtgtctatgacaagcctttagat
ctccgttattgtgactacacaaatgacaagtctaacctcaaagggaagtctctggcagct
gctctcatgtcagatgccaagtttgatggtgcagacctgtcggaagtgatcatgtccaag
ggttatgctgttggagccagcttcaagggagtgaactttacaaatgctgttctggatcgc
gtgaactttgcaaaggccaatctacaaggagcactgtttaagaacaccgtgttatcaggc
tccacctttgatgacgcccagctgcaagatgctgtatttgaggacaccattattggctac
gttgatcttcagaagctgtgcactaataaaaccatcagtgaagaaggcagacttgagcta
ggatgccga
>PAFTOL005035
------------------------------------------------------------
---------------------agactgccaccgttgtcaaatgagcccgaccgctgtgaa
cgtgcatatgttggtaatacgattggccaagcaaatggtgtctatgacaagcctttagat
ctccgttattgtgactacacaaatgacaagtctaacctcaaagggaagtctctggcagct
gctctcatgtcagatgccaagtttgatggygcagacatgtcggaagtgatcatgtccaag
gcttatgctgttggagccagcttcaagggt------------------------------
------------------------------------------------------------
------------------------------------------------------------
------------------------------------------------------------
---------
>PAFTOL005042
gaacttaagaatatggcatttggcctcctggccacatgggccgtcactactgctgcacct
gtagtagctgctaatcaggtcagactgccaccattgtcaaatgagycsaaccgctgtgaa
cgtgcatatgttggtaatacgattggccaagcaaatggtgtctatgayaagcctttagat
ctccgttattgtgactacacaaatgacaagtctaacctcaaagggaagtctctggcagct
gctctcatgtcagatgccaagtttgatggtgcagacatgtcggaagtgatcatgtccaag
gcttatgctgttggagccagcttcaagggt------------------------------
------------------------------------------------------------
------------------------------------------------------------
------------------------------------------------------------
---------
>PAFTOL005043
------------------------------gccacatgggccgtcactactgctgcacct
gtagtagctgctaakcagatcagactgccaccattgtcaaatgagcccaaccgctgtgaa
cgtgcatatgttggtaatacgattggccaagcaaatggtgtctatgacaagcctttagat
ctccgttattgtgactacacaaatgacaagtctaacctcaaagggaagtctctggcagct
gctctcatgtcagatgccaagtttgatggtgcagacatgtcggaagtgatcatgtccaag
gcttatgctgttggagccagcttcaagggt------------------------------
------------------------------------------------------------
------------------------------------------------------------
------------------------------------------------------------
---------
>PAFTOL005047
gaacttaagaatgtggcatttggcctcctggctacatgggccatcactactgccgcacct
gtagtagctgctaatcaggtcagactgccaccattgtcaaatgagccgaaccgctgtgaa
cgtgcatatgttggtaatacgattggscaagcaaatggtgtctatgacaagcctttagat
ctccgttattgtgactacagaaatgacaagtctaacctcaaagggaagtctctggcagct
gctctcatgtcagatgccargtttgatggtgcagacatgtcggaagtgatcatgtccaag
gcttatgctgttggagccagcttcaagggt------------------------------
------------------------------------------------------------
------------------------------------------------------------
------------------------------------------------------------
---------
>PAFTOL005169
------------------------------------------------------------
---------------------agactgcctccattgtcaaatgagcccaaccgctgtgaa
cgtgcatatgttggtaatacgattggccaagcaaatggtgtctatgacaagcctttagat
ctccgttattgtgactacacaaatgacaagtctaacctcaaagggaagtctctggcagct
gctctcatgtcagatgccaagtttgatggtgcagacatgtcggaagtgatcatgtccaaa
gcttatgctgctggagccagcttcaagggtataatattt---------------------
------------------------------------------------------------
------------------------------------------------------------
------------------------------------------------------------
---------
>PAFTOL007498
------------------------------------------------------------
---------------------agactgccaccattgtcaaatgagcccaaccgctgtgaa
cgtgcatatgttggtaatacgattggccaagcaaatggtgtctatgacaagcctttagat
ctccgttattgtgactacacaaatgacaagtctaacctcaaagggaagtctctggcagct
gctctcatgtcggatgccaagtttgatggtgcagacatgtcggaagtgatcatgtccaag
ggttatgctgttggagccagcttcaagggagcgaactttacaaatgctgttctrgatcgc
gtgaactttgcgaaggccaatctacagggagcactgtttaagaacaccgtgttatcaggc
tccacctttgatgaygcccagctgcaagatgctgtatttgaggacaccattattggctac
gttgatcttcagaagctgtgcactaataaaaccatcagtgaagarrgcagacttgagcta
ggatgccga
>PAFTOL008060
------------------------------------------------------------
---------------------agactgccaccattgtcaaatgagcccaaccgctgtgaa
cgtgcatatgttggtaatacgattggccaagcaaatggtgtctatgacaagcctttagat
ctccggtattgtgactacacaaatgacaagtctaacctcaaagggaagtctctggcagct
gctctcatgtcagatgccaagtttgatggtgcagacatgtcggaagtgatcatgtccaag
gcttatgctgttggagccagcttcaagggagcgaactttacaaatgctgttctggatcgc
gtgaactttgcgaaggccaatctacagggagcactgtttaagaacaccgtgttatcaggc
tccacctttgatgacgcccagctgcaagatgctgtatttgaggacaccattatcggctac
gttgatcttcagaagctgtgcactaataaaaccatcagtgaagaagccagagctgagcta
ggatgccga
>PAFTOL008062
---------------------------------------------------------cct
gtagtagctgctaatcagatcagactgccaccattgtcaaatgagcccaaycgctgtgaa
cgtgcatatgttggtaatacgattggccaagcaaatggtgtctatgacaagcctttagat
ctccgttattgtgactacacaaatgacaagtctaacctcaaagggaagtctctggcagct
gctctcatgkcagatgccaagtttgatggtgcagacatgtcggaagtgatcatgtcyaag
gcttatgctgttggagccagcttcaagggwgcgaactttacaaatgctgttctggatcgy
gtgaactttgcgaaggccaatctacagggagcactgtttaagaacaccgtgttatcaggc
tccacctttgatgacgcccagctgcaagatgctgtatttgaggacaccattattggctac
gttgatcttcagaagctgtgcactaataaaaccatcagtgaagaagccagagctgagcta
ggatgccga
>PAFTOL008063
gaacttaagaatgtagcatttggcctcctggccacatgggccgtcactactgctgcacct
gtagtagctgctaatcagatcagactgccaccattgtcaaatgagcccaaccgctgtgaa
cgtgcatatgttggtaatacgattgggcaagcaaatggtgtctatgacaagcccttagat
ctccgttattgtgactacacaaatgacaagtctaacctcaaagggaagtctctggcagcy
gctctcatgtcagatgccaagtttgatggtgcagacatgtcggaagtgatcatgtccaag
gcttatgctgttggagccagcttcaagggagcgaactttacaaatgctgttctggatcgc
gtgaactttgcgaaggccaatctacagggagcactgtttaagaacaccgtgttatcaggc
tccacctttgatgacgcccagctgcaagatgctgtatttgaggacaccattattggctac
rttgatcttcagaagctgtgcactaataaaaccatcagtgaagaagccagagctgagcta
ggatgccga
>PAFTOL008084
---------------------------------------gccgtctctactgcctcacct
gtagtagctgctaakcagatcagactkccaccattgtctaatgagcccaaccgttgtgaa
cgtgcctatgttggtaatacgattggccaagcaaatggtgtctatgacaarcctttagat
ctccgctattgtgactatacaaatgacaagtctaacctcaaagggaagtctctggcagct
gctctcatgtcagatgccaagttcgatggtgcagacatgtcggaagtaatcatgtccaag
gcttatgctgttggagccagcttcaagggagtgaactttacaaatgcagttctggatcgc
gtgaacttcgagaaggccaatctacagggagcagtgtttaagaacaccgtgttgtcaggc
tccaccttcgatgaggcccagctgcaagatgctgtatttgaggataccattattggctac
attgatcttcagaagctgtgtactaataaaaccatcagtgaagaaggcagacttgagcta
ggatgcaga
>PAFTOL008417
------------------------------------------------actgctgcacct
gtagtagctgctaatcagatcagactgccaccattgtcaaatgagcccaaccgctgtgaa
cgtgcatatgttggtaatacgattggccaagcaaatggtgtctatgacaagcctttagat
ctccgttattgtgactacacaaatgacaagtctaacctcaaagggaagtctctggcagct
gctctcatgtcagatgccaagtttgatggtgcagacatgtcggaagtgatcatgtccaag
gcttatgctgttggagccagcttcaagggt------------------------------
------------------------------------------------------------
------------------------------------------------------------
------------------------------------------------------------
---------
>PAFTOL008419
gaacttaagaatgtggcatttggcctcctggccacatgggccgtcactactgctgcacct
gtagtagctgcaaatcagatcagactgccaccattgtcaaatgagcccaaccgctgtgaa
cgtgcatatgttggtaatacgattggccaagcaaatggtgtctatgacaagcctttagat
ctccgttattgtgactacacaaatgacaagtctaacctcaaagggaagtctctggcagct
gctctcatgtcagatgccaagtttgatggtgcagacatgtcggaagtgatcatgtccaag
gcttatgctgttggagccagcttcaagggt------------------------------
------------------------------------------------------------
------------------------------------------------------------
------------------------------------------------------------
---------
>PAFTOL008421
------------------------------------tgggccatcactgctgccgcacct
gtagtagcttctaatcagatcagactgccaccattgtcagatgagcccaaccgctgtgaa
cgtgcatatgttggtaatacgattggccaagcaaatggtgtctatgacaagcctttagat
ctccgttattgtgactacacaaatgacaagtctcacctcaaagggaagtctctggcagct
gctctcatgtcagatgccaagtttgatggtgcagacatgtcggaagtgatcatgtccaag
gcttatgctgtgggagccagcttcaagggt------------------------------
------------------------------------------------------------
------------------------------------------------------------
------------------------------------------------------------
---------
>PAFTOL008422
------------------------------------------------------------
---------------------aggctgccacccttgtcagatgagcccaaccgctgtgaa
cgtgcatatgttggtaatacgattggccaagcaaatggtgtctatgacaagcctttagat
ctccgttattgtgactacacaaatgacaagtctaacctcaaagggaagtctctggcagct
gctctcatgtcagatgccaagtttgatggcgcagacatgtcggaagtgatcatgtccaag
gcttacgccgttggagccagcttcaagggt------------------------------
------------------------------------------------------------
------------------------------------------------------------
------------------------------------------------------------
---------
>PAFTOL008423
gaacttaagaatgtggcatttggcctcctggccacatgggccatcactactgccgcacct
gtagtagctgctaatcaggtcagattgccaccattgtcaaatgagccgaaccgctgtgaa
cgtgcatatgttggtaatacgattggccaagcaaatggtgtctatgacaagcctttagat
ctccgttattgtgactacagaaatgacaagtctaacctcaaagggaagtctctggcagct
gctctcatgtcagatgccaagtttgatggtgcagacatgtcggaagtgatcatgtccaag
gcttatgctgttggagccagcttcaagggt------------------------------
------------------------------------------------------------
------------------------------------------------------------
------------------------------------------------------------
---------
>PAFTOL008436
---------------------------------------------actactgccgcacct
gtagtagctgctaatcaggtcagactgccaccattgtcaaatgagccgaaccgctgtgaw
cgtgcatatgttggtaatacgattggccaagcaaatggtgtctatgacaagcctttagat
ctccgttattgtgactacgcaaatgacaagtctaacctcaaagggaagtctctggcagct
gctctcatgtcagatgccaagtttgatggtgcagacatgtcggaagtgatcatgtccaag
gcttatgctgttggagccagcttcaagggagtgaacttyacaaatgctgttctggatcgc
gtgaactttgcgaaggccaatctacagggagcactgtttaagaacaccgtgttatcaggc
tccacctttgatgacgcccagctgcaagatgctgtatttgaggacaccattattggctac
gttgatcttcagaagctgtgcactaataaaaccatcagtgaagaaggcagacttgagcta
ggatgccga
>PAFTOL008439
gaacttaagaatgtggcatttggcctcctggccacttgggccatcactactgcctcacct
atagtcgctgctaatcagatcagactgccrccattgtcwratgagcccaaccgttgtgaa
cktgcatatgttggtaatacgattggccaagcaaatggtgtctatgacaagcctttagat
ctycgttattgtgactayasaaatgacaagtctaacctcaaagggaagtctctggcagct
gctctcatgtcagatgccaagtttgatggtgcagacatgtcggaagtgatcatgtccaag
gcttatgctgttggagccagcttcaagggwgtgaactttacraatgcwgttctggatcgc
gtgaactttgcgaaggccaatctacagggagcactgtttaagaacaccstgttatcaggc
tccacctttgatgaggcccagctgcragatgctggatttgaggacaccattattggctac
attgatcttcagaagctgtgcactaataaaaccatcagygaagaaggcagacttgagcta
ggatgccga
>PAFTOL008881
gaacttaagaatgtggcatttggcctcctggccacatgggccatcactactgccgcacct
gtagtagctgctaatcagatcagactgccaccattgtcaaacgagcccaaccgctgtgaa
cgtgcatatgttggtaatacsattggccaagcaaatggtgtctatgacaagcctttagat
ctccgttattgtgactacacaaatgacaggtctaacctcaaagggaagtctctggcagct
gctctcatgtcagatgccaartttgatggtgcrgacatgtcggaagtgatcatgtcyaag
gcttatgctrytggagccagcttcaagggagtgaactttacaaatgctgttctggatcgc
gtgaactttgcgaaggccaatctacagggagcactgtttaagaacascgtgttrtcaggc
tccacctttgatgacgcccarctgcaagatgctgtatttgaggacaccattattggctac
gttgatcttcagaagctgtgcactaataaaaccatcagtgaagaaggcagacttgagcta
ggatgccga
>PAFTOL009175
------------------------------------------------------------
---------------------agactgccaccattgtcaaatgagccgaaccgctgtgaa
cgtgcatatgttggtaatacgattggccaagcaaatggtgtctatgacaagcctttagat
ctccgttattgtgactacacaaatgacaagtctaac------------------------
------------------------------------------------------------
------------------------------------------------------------
------------------------------------------------------------
------------------------------------------------------------
------------------------------------------------------------
---------
>PAFTOL009179
------------------------------------------------------------
---------------------agactgccaccattgtcaaatgagcccaaccgctgtgaa
cgtgcatatgttggtaatacgattggccaagcaaatggtgtctatgacaagcctttagat
ctccgttattgtgactacacaaatgacaagtctaacctcaaagggaagtctctggcagct
gctctcatgtcagatgccaagtttgatggtgcagacatgtcggaagtgatcatg------
---------------------------kgagtgaactttacaaatgctattctggatcgc
gtgaactttgcaaaggccaatctacagggagcactgtttaagaacaccgtgttatcaggc
tccacctttgatgacgcccagctgcaagatgctgtatttgaggacaccattattggctac
gttgatcttcagaagctgtgcacaaataaaaccatcagtgaagaagccagagttgagcta
ggatgccga
>PAFTOL009185
gaacttaagaatgtggcatttggcctcctggccacatgtgccatcactactggcgcacct
gtagtagctgctaatcagatcagactgccaccattgtcaaatgagcccaaccgctgtgaa
cgtgcatatgttggtaatacgattggccaagcaaatggtgtctatgacaagcctttagat
ctccgttattgtgactatacaaatgacaagtctaacctcaaagggaagtctctggccgct
gctctcatgtcagatgccaagtttgatggtgcagacatgtcggaagtgatcatgtccaag
gcttatgctgttggagccagcttcaagggt------------------------------
------------------------------------------------------------
------------------------------------------------------------
------------------------------------------------------------
---------
>PAFTOL009187
------------------------------------------------------------
---------------------agactgccaccattgtcaaatgagccgaaccgctgtgaa
cgtgcatatgttggtaatacgattggccaagcaaatggtgtctatgacaagcctttagat
ctccgttattgtgactacacaaatgacaagtctaacctcaaagggaagtctctggcagct
gctctcatgtcagatgccaagtttgatggtgcagacatgtcggaagtgatcatgtccaag
gcttatgctgttggagccagcttcaag---------------------------------
------------------------------------------------------------
------------------------------------------------------------
------------------------------------------------------------
---------
>PAFTOL009189
------------------------------------------------------------
---------------------agactgccaccattgtcaaatgagcccaaccgctgtgaa
cgtgcatatgttggtaatacgattggccaagcaaatggtgtctatgacaagcctttagat
ctccgttattgtgactacacaaatgacaagtctaacctcaaagggaagtctctggcagct
gctctcatgtcagatgccaagtttgatggtgcagacatgtcggaagtgatcatgtccaag
gcttatgctgttggagccagcttcaagggt------------------------------
------------------------------------------------------------
------------------------------------------------------------
------------------------------------------------------------
---------
>PAFTOL009191
gaacttaagaatgtggcatttggcctcctggccacatgggccgtcactactgctgcacct
gtagtagctgctaakcagatcagactgccaccattgtcaaatgagcccaaccgctgtgaa
cgtgcatatgttggtaatacgattggccaagcaaatggtgtctatgacaagcctttagat
ctccgttattgtgactacacaaatgacaattctaacctcaaagggaagtctctggcagct
gctctcatgtcagatgccaagtttgatggtgcagacatgtcggaagtgatcatgtccaag
gcttatgctgttggagccagcttcaagggagtgaactttacaaatgctgttctggatcgc
gtgaactttgcaaaggccaatctacagggagcactgtttaagaacaccttgttatcaggc
tccacctttgatgacgcccagctgcaagatgctgtatttgaggacgccattattggctac
gttgatcttcagaaactgtgc---------------------------------------
---------
>PAFTOL009193
------------------------------------------------------------
---------------------agactgccaccattgtcagatgagcccaaccgctgtgaa
cgtgcatatgtyggtaatacrattggccaagcaaatggtgtctatgacaagcctttrgat
ctccgttattgtgactayacaaatgacaagtctcacctcaaagggaagtctctggcagct
gctctcatgtcagatgccaagtttgatggtgctgacatgtcggaagtgatcatgtccaag
gcttatgccgttggagccagcttcaagggt------------------------------
------------------------------------------------------------
------------------------------------------------------------
------------------------------------------------------------
---------
>PAFTOL009195
------------------------------------------------------------
---------------------agactgccaccattgtcaaatgagccyaaccgctgtgaa
cgtgcatatgttggtaatacgattggccaagcaaatggtgtctatgacaagcctttagat
ctccgttattgtgactacacaaatgacaagtctaacctcaaagggaagtctctggcagct
gctctcatgtcagatgccaagtttgatggtgcagacatgtcggaagtgatcatgtccaag
gcttatgctgttggagccagcttcaagggtaca---------------------------
------------------------------------------------------------
------------------------------------------------------------
------------------------------------------------------------
---------
>PAFTOL009197
------------------------------------------------------------
---------------------agactgccaccattgtcaaatgagcccaaccgctgtgaa
cgtgcatatgttggtaatacgattggccaagcaaatggtgtctatgacaagcctttagat
ctccgttattgtgactacacaaatgacaagtctaacctcaaagggaagtctctggcagct
gctctcatgtcagatgccaagtttgatggtgcagacatgtcggaagtgatcatgtccaag
gcttatgctgttggagccagcttcaagggt------------------------------
------------------------------------------------------------
------------------------------------------------------------
------------------------------------------------------------
---------
>PAFTOL009199
---------------------------------------------------gctgcacct
gtagtagctgctaakcagatcagactgccaccattgtcaaatgagcccaaccgctgtgaa
cgtgcatatgttggtaatacgattggccaagcaaatggtgtctatgacaagcctttagat
ctccgttattgtgactacacaaatgacaagtctaacctcaaagggaagtctctggcagct
gctctcatgtcagatgccaagtttgatggtgcagacatgtcggaagtgatcatgtccaag
gcttatgctgttggagccagcttcaagggt---tattccatagccaatgagctggatcgc
gtgaactttgcgaaggccaatctacagggagcactgtttaagaacaccgtgttatcaggc
tccacctttgatgacgcccagctgcaagatgctgtatttgaggacaccattattggctac
gttgatcttcagaagctgtgcactaataaaaccatcagtgaagaagccagagctgagcta
ggatgccga
>PAFTOL009203
gaacttaagaatgtggcatttggcctcctggccacatgggccgtcactactgctgcacct
gtggtagctgctaatcagatcagactgccaccattgtcaaatgagcccaaccgctgtgaa
cgtgcatatgttggtaatacrattggccaagcaaatggtgtctatgacaagcctttagat
cttcgttattgtgactacacaaatgacaagtctaacctcaaagggaagtctctggcagct
gccctcatgtcagatgccaagtttgatggtgcagacatgtcggaagtgatcatgtccaag
gcttatgctgttggagccagcttcaagggt------------------------------
------------------------------------------------------------
------------------------------------------------------------
------------------------------------------------------------
---------
>PAFTOL009205
------------gtggcatttggcctcctggccacatgggccatcactactgccgctcct
gtagtagctgctaatcaggtcagactgccaccattgtcaaatgagccgaaccgctgtgaa
cgtgcatatgttggtaatacgattggccaagcaaatggtgtctatgacaagcctttagat
ctccgttattgtgactacacaaatgacaagtctaacctcaaagggaagtctctggcagct
gctctcatgtcagatgccaagtttgatggtgcagacctgtcggaagtgatcatgtccaag
ggttatgctgttggagccagcttcaagggagtgaactttacaaatgctgttctggatcgc
gtgaactttgcaaaggccaatctacaaggagcactgtttaagaacaccgtgttatcaggc
tccacctttgatgacgcccagctgcaagatgctgtatttgaggacaccattattggctac
gttgatcttcagaagctgtgcactaataaaaccatcagtgaagaaggcagacttgagcta
ggatgccga
>PAFTOL009207
------------------------------------------------------------
---------------------agactgccaccattgtctaatgagcccaaccgttgtgaa
cgtgcatatgttggtaatacgattggccaagcaaatggtgtctatgacaagcctttagat
ctccgctattgtgactatacaaatgacaagtctaacctcaaagggaagtctctggcagct
gctctcatgtcagatgccaagttcgatggtgcagacatgtcggaagtaatcatgtccaag
gcttatgctgttggagccagcttcaagggagtgaactttacaaatgcagttctggatcgc
gtgaacttcgagaaggccaatctacagggagcagtgtttaagaacaccgtgttatcaggc
tccaccttcgatgaggcccagctgcaagatgctgtrtttgaggataccattattggctac
attgatcttcagaagctgtgtactaataaaaccatcagtgaagaaggcagacttgagcta
ggatgcaga
>PAFTOL009209
---------------------------------------------------------cct
gtagtagctgctaatcaggtcagattgccaccattgtcaaatgagccgaaccgctgtgaa
cgtgcatatgttggtaatacgattggccaagcaaatggtgtctatgacaagcctttagat
ctccgttattgtgactacagaaatgacaagtctaacctcaaagggaagtctctggcagct
gctctcatgtcagatgccaagtttgatggtgcagacatgtcggaagtgatcatgtccaag
gcttatgctgttggagccagcttcaagggt------------------------------
------------------------------------------------------------
------------------------------------------------------------
------------------------------------------------------------
---------
>PAFTOL009215
------------------------------------------------------------
---------------------agactgccaccattgtcaaatgagcccaaccactgtgaa
cgtgcatatgttggtaatacgattggccaagcaaatggtgtctatgacaagcctttagat
ctccgttattgtgactacacaaatgacaagtctaacctcaaagggaagtctctggcagct
gctctcatggcagatgccaagtttgatggtgcagacatgtcggaagtgatcatgtccaag
gcttatgctgttggagccagcttcaagggt------------------------------
------------------------------------------------------------
------------------------------------------------------------
------------------------------------------------------------
---------
>PAFTOL009217
------------------------------------------------------------
---------------------agactgccaccattgtcaaatgagcccaaccgctgtgaa
cgtgcatatgttggtaatacgattggccaagcaaatggtgtctatgacaagcctttagat
ctccgttattgtgactacacaaatgacaagtccaacctcaaagggaagtctctggcagct
gctctcatgtcagatgccaagtttgatggtgcagacatgtcggaagtgatcatgtccaag
gcttatgctgttggagccagcttcaagggt------------------------------
------------------------------------------------------------
------------------------------------------------------------
------------------------------------------------------------
---------
>PAFTOL009219
---------------------------------------------actactgctgcacct
gtagtagctgctaatcagatcagactgccaccattgtcaaatgagcccaaccgctgtgaa
cgtgcatatgttggtaatacgattggccaagcaaatggtgtctatgacaagcctttagat
ctccgttattgtgactacacaaatgacaagtctaacctcaaagggaagtctctggcagct
gcwctcatgtcagatgccaagtttgatggtgcagacatgtcggaagtgatcatgtccaag
gcttatgctgttggagccagcttcaagggagcgaactttacaaatgctgttctggatcgc
gtgaactttgcgaaggccaacctacagggagcactgtttaagaacaccgtgttatcaggc
tccacctttgatgacgcccagctgcaagatgctgtatttgaggacaccattattggctac
gttgatcttcagaagctgtgcactaataaaaccatcagtgaagaagccagagctgagcta
ggatgccga
>PAFTOL009221
------------------------------------------------------------
---------------------agactgcctccattgtcaaatgagcccaaccgctgtgaa
cgtgcatatgttggtaatacgattggccaagcaaatggtgtctatgacaagcctttagat
ctccgttattgtgactacacaaatgacaagtctaacctcaaagggaagtctctggcagct
gctctcatgtcagatgccaagtttgatggtgcagacatgtcggaagtgatcatgtccaaa
gcttatgctgctggagccagcttcaagggagtgaactttacaaatgctgttctggatcgc
gtgaactttgcgaaggccaatctacagggagcactgtttaagaacaccgtgttatcaggc
tccacgtttgatgatgcccagctgcaagatgctgtatttgaggacaccattattggctac
gttgatcttcagaagctgtgcactaataaaaccatcagtgaagaaggcagacttgagcta
ggatgccga
>PAFTOL009223
gaacttaagaatgtagcatttggcctcctggccacatgggccgtcactactgctgcacct
gtagtagctgctaatcagatcagactgccaccattgtcaaatgagcccaaccgctgtgaa
cgtgcatatgttggtaatacgattgggcaagcaaatggtgtctatgacaagcctttagat
ctccgttattgtgactacacaaatgacaagtctaacctcaaagggaagtctctggcagct
gctctcatgtcagatgccaagtttgatggcgcagacatgtcrgaagtgatcatgtccaag
gcttatgctgttggagccagcttcaagggt------------------------------
------------------------------------------------------------
------------------------------------------------------------
------------------------------------------------------------
---------
>PAFTOL009225
gaacttaagaatgtagcatttggcctcctggccacatgggccgtcactactgctgcacct
gtagtagctgctaatcagatcagactgccaccattgtcaaatgagcccaaccgctgtgaa
cgtgcatatgttggtaatacgattgggcaagcaaatggtgtctatgacaagcctttagat
ctccgttattgtgactacacaaatgacaagtctaacctcaaagggaagtctctggcagct
gctctcatgtcagatgccaagtttgatggcgcagacatgtcggaagtgatcatgtccaag
gcttatgctgttggagccagcttcaagggagcgaactttacaaatgctgttctggatcgc
gtgaactttgcgaaggccaatctacagggagcactgtttaagaacaccgtgttatcaggc
tccacctttgatgacgcccagctgcaagatgctgtatttgaggacgccattattggctac
gttgatcttcagaagctgtgcactaataagaccatcagtgaagaagccagagctgagcta
ggatgccga
>PAFTOL009227
gaacttaagaatgtggcatttggcctcctggccacatgggccgtcactactgctgcacct
gtagtagctgctaatcagattagactgccaccattgtcaaatgagcccaaccgctgtgaa
cgtgcatattttggtaatacgattggccaagcaaatggtgtctatgacaagcctttagat
ctccgttattgtgactacacaaatgacaagtctaacctcaaagggaagtctctggcagct
gctctcatgtcagatgccaagtttgatggtgcagacttgtcggaagtgatcatgtccaag
gcttatgctgtcggagccagcttcaagggagcgaactttacaaatgctgttctcgatcgt
gtgaactttgcgaaggccaatctacagggagcactgtttaagaacaccgtgttatcaggc
tccacctttgatgacgcccagctgcaagatgctgtatttgaggacgccattattggctac
gttgatcttcagaagctgtgcactaataaaaccatcagtgaagaaggcagagctgagcta
ggatgcaga
>PAFTOL009229
gaacttaagaatgtggcatttggcctcctggccacatgggccatcactactgccgcacct
gtagtagcagctaatcagatcagactgccaccattgtcagatgagcccaaccgctgtgaa
cgtgcatatgttggtaatacgattggccaagcaaatggtgtctatgacaagcctttagat
ctccgttattgtgactacacaaatgacaggtctaacctcaaagggaagtctctggcagct
gctctcatgtcagatgccaagtttgatggtgcagacatgtcggaagtgatcatgtccaag
gcttatgctgttggagccagcttcaagggagtgaactttacaaatgctgttctggatcgc
gtgaactttgcgaaggccaatctacaaggagcactgtttaagaacgctgtgttatcaggc
tccacctttgaggacgcccaactgcaagatgctgtatttgaggacaccattattggctac
gttgatcttcagaagctgtgcrckaataaaaccatcagtgaagaaggcagacttgagcta
ggatgccga
>PAFTOL009231
------------------------------------------------------------
------------------------------------------------------------
---gcatatgttggtaatacgattggccaagcaaatggtgtctatgacaagcctttagat
ctccgttattgtgactacacaaatgacaggtctaacctcaaagggaagtctctggcagct
gctctcatgtcagatgccaagtttgatggtgcagacatgtcggaagtgatcatgtccaag
gcttatgctgttggagccagcttcaagggt------------------------------
------------------------------------------------------------
------------------------------------------------------------
------------------------------------------------------------
---------
>PAFTOL009233
------------------------------------------------------------
---------------------agactgccaccattgtcaaatgagcccgaccgctgtgag
cgtgcctatattggtaatacgattggccaagcaaatggtgtctatgacaagcctttagat
ctccgttattgtgactacacaaatgacaagtctaacctcaaagggaagtctctggcagct
gctctcatggcggatgccaagtttgatggtgcagacatgtcggaagtgatcatgtccaag
gcttacgctgttggagccagcttcaagggt------------------------------
------------------------------------------------------------
------------------------------------------------------------
------------------------------------------------------------
---------
>PAFTOL009235
---cttaagactctggcaattggtttcctagctacatgggctgtcgctactgcctcacct
gtaatagctgctaatcagatcagactgccaccattgtctaatgagcccaaccgttgtgaa
cgtgcatatgttggtaatacgattggccaagcaaatggtgtctacgacaagccgttagat
ctccgttattgtgactatacaaatgacaagtctaacctcaaaggaaagtctctggcagct
gctctcatgtcagatgccaagtttgatggtgcagacatgtcggaagtgatcatgtccaaa
gcttatgctgttggagccagcttcaagggagtgaactttacaaatgcagttctggatcgc
gtgaacttcgagaaggccaatctacagggagcagtgtttaagaacaccgtgctgtcaggc
tccacctttgatgaggcccagctgcaagatgctgtatttgaggataccattattggctac
attgatcttcagaagctgtgcactaataaaaccatcagtgaagaaggcagacttgagctg
ggatgcaga
>PAFTOL009237
-------------------atatcattaatactttcttggtattccctgt--cccttact
atatatttttcctagcagatcagactgccaccattgtctaatgagcccaaccgttgtgaa
cgtgcatatgttggtaatacaattggccaagcgaatggtgtctatgacaagcctttagat
ctccgttattgtgactatacaaatgacaagtctaacctcaaagggaagtctctggcagct
gctctcatgtcagatgccaggtttgatggtgcagacatgtcggaagtgatcatgtccaag
gcttatgctgttggagccagcttcaagggt------------------------------
------------------------------------------------------------
------------------------------------------------------------
------------------------------------------------------------
---------
>PAFTOL009241
---------------------------------acatgggctgtcactactgctgcacct
gtagtagctgctaatcagatcagactgccaccattgtcaaatgagcccaaccgctgtgaa
cgtgcatatgttggtaatacgattgggcaagcaaatggtgtctatgacaagcctttagat
ctccgttattgtgactacacaaatgacaagtctaacctcaaagggaagtctctggcagct
gctctcatgtcagatgccaagtttgatggygcagacatgtcggaagtgatcatgtccaag
gcttatgctgttggagccagcttcaagggt------------------------------
------------------------------------------------------------
------------------------------------------------------------
------------------------------------------------------------
---------
>PAFTOL009243
gaacttaagaatgtggcatttggcctcctggccacatgggccatcactactgctgcacct
gtagtaggtgctaatcaggtcagactgccaccattgtcaaatgagccgaaccgctgtgaa
cgtgcatatgttggtaatacgattggccaagcaaatggtgtctatgacaagcctttagat
ctccgttattgtgactacaaaaatgacaagtctaacctcaaagggaagtctctggcagct
gctctcatgtcagatgccaagtttgatggtgcagacatgtcggaagtgatcatgtccaag
gcttatgctgttggagccagcttcaagggt------------------------------
------------------------------------------------------------
------------------------------------------------------------
------------------------------------------------------------
---------
>PAFTOL009245
------------------------------------------------------------
---------------------agactgccaccattgtcaaatgagccgaaccgctgtgaa
cgtgcatatgttggtaatacgattggccaagcaaatggtgtctatgataagcctttagat
ctccgttattgtgactacacaaatgacaagtctaacctcaaagggaagtctctggcagct
gctctcatgtcagatgccaagtttgatggtgcagacatgtcggaagtgatcatgtccaag
gcttatgctgttggagccagcttcaagggt------------------------------
------------------------------------------------------------
------------------------------------------------------------
------------------------------------------------------------
---------
>PAFTOL009247
------------------------------------------------------------
---------------------agactgccgccattgtctaatgagcccaaccgttgtgaa
cgtgcatttgttggtaatacgattggccaagcaaatggtgtctatgacaagcctttagat
cttcgttattgtgactatacaaatgacaagtctaacctcaaagggaaatctctgtcagct
gccctcatgtcagatgccaag---------------------------------------
------------------------------------------------------------
------------------------------------------------------------
------------------------------------------------------------
------------------------------------------------------------
---------
>PAFTOL009249
------------------------------------------------------------
---------------------agactgccaccattgtcaaatgagccgaaccgctgtgaa
cgtgcctatgttggtaatacgattggccaagcaaatggtgtctatgacaagcctttagat
ctccgttattgtgactacagaaatgacaagtctaacctcagagggaagtctctggcagct
gctctcatggcagatgccaagtttgatggtgcagacatgtcggaagtgatcatgtccaag
gcttatgctgttggagccagcttcaagggtatartattt---------------------
------------------------------------------------------------
------------------------------------------------------------
------------------------------------------------------------
---------
>PAFTOL009251
------------------------------------------------------------
---------------------agactgccaccattgtcaaatgagccgaaccgctgtgaa
cgcgcatatgttggtaatacgattggccaagcaaatggtgtgtatgataagcctttggat
ctccgttattgtgactacacaaatgacaagtctaacctcaaagggaagtctctggcagct
gctctcatgtcagatgccaagtttgatggtgcagacatgtcggaagtgatcatgtccaag
gcttatgctgttggagccagcttcaagggt------------------------------
------------------------------------------------------------
------------------------------------------------------------
------------------------------------------------------------
---------
>PAFTOL009253
------------------------------------------------------------
---------------------agactgccaccattgtctaatgagcccaaccgttgtgaa
cgtgcatatgttggtaatacgattggccaagcaaatggtgtctatgacaagcctttagat
ctccgttattgtgactatacaaatgacaagtctaacctcaaagggaagtctctggcagct
gctctcatgtcagatgccaagtttgatggtgcagacatgtcggaagtgatcatgtccaag
gcttatgctgttggagccagcttcaagggt------------------------------
------------------------------------------------------------
------------------------------------------------------------
------------------------------------------------------------
---------
>PAFTOL009255
------------------------------------------------------------
---------------------agactgccaccattgtcaaatgagccgaaccgctgtgaa
cgtgcatatgttggtaatacgattggccaagcaaatggtgtctatgacaagcctttagat
ctccgttattgtgactacgcaaatgacaagtctaacctcaaagggaagtctctggcagct
gctctcatgtcagatgccaagtttgatggtgcagacatgtcggaagtgatcatgtccaaa
gcttatgctgttggagctagcttcaagggagcgaactttacaaatgctgttctggatcgc
gtgaactttgcgaaggccaatctacagggagcactgtttaagaacaccgtgttatcaggc
tccacctttgatgacgcccagctgcaagatgctgtattcgaggacaccattattggctac
gttgatcttcagaagctgtgcactaataaaaccatcagtgaagaaggcagacttgagcta
ggatgccga
>PAFTOL009257
------------------------------------------------actgccgcacct
gtagtagctgctaatcaggtcagactgccaccattgtcaaatgagccgaaccgctgtgaa
cgtgcatatgttggtaatacgattggccaagcaaatggtgtctatgacaagcctttagat
ctccgttattgtgactatgcaaatgacaagtctaacctcaaagggaagtctctggcagct
gctctaatgtcagatgccaagtttgatggtgcagacatgtcggaagtgatcatgtccaag
gcttatgcggttggagctagcttcaagggt------------------------------
------------------------------------------------------------
------------------------------------------------------------
------------------------------------------------------------
---------
>PAFTOL009259
------------------------------------------------------------
---------------------agactgccaccattgtcaaatgagcccaaccgctgtgaa
cgtgcatatgttggtaatacgattggccaagcaaatggtgtctatgacaagcctttagat
ctccgttattgtgactacacaaatgacaagtctaacctcaaagggaagtctctggcagct
gctctcatgtcggatgccaagtttgatggtgcagacatgtcggaagtgatcatgtccaag
ggttatgctgttggagccagcttcaagggwgcgaactttacaaatgctgttctggatcgc
gtgaactttgcgaaggccaatctacagggagcactgtttaagaacaccgtgttatcaggc
tccacctttgatgacgcccagctgcaagatgctgtatttgaggacaccattattggctac
gttgatcttcagaagctgtgcactaataaaaccatcagtgaagaaggcagacttgagcta
ggatgccga
>PAFTOL009261
------------------------------------------------------------
---------------------agactgccaccattgtcagatgagcccaaccgctgtcaa
cgtgcatatgttggtaatacgattggccaagcaaatggtgtctatgacaagcctttagat
ctccgttattgtgactacacaaatgacaagtctcacctyaaagggaagtctctggcagct
gctctcatgtcagatgccaagtttgatggtgcagacatgtcggaagtgatcatgtccaag
gcttatgccgttggagccagcttcaagggt------------------------------
------------------------------------------------------------
------------------------------------------------------------
------------------------------------------------------------
---------
>PAFTOL009263
------------------------------------------------------------
---------------------agactgccaccattgtcaaatgagccgaaccgctgtgaa
cgtgcctatgttggtaatacgattggccaagcaaatggtgtctatgacaagcctttagat
ctccgttattgtgactacagaaatgacaagtctaacctcagagggaagtctctggcagct
gctctcatggcagatgccaagtttgatggtgcagacatgtcggaagtgatcatgtccaag
gcttatgctgttggagccagcttcaagggt------------------------------
------------------------------------------------------------
------------------------------------------------------------
------------------------------------------------------------
---------
>PAFTOL009265
------------------------------------------------------------
---------------------agactgccaccattgtcaaatgagccgaaccgctgtgaa
cgtgcatatgttggtaatacgatcggccaagcaaatggtgtctatgacaagccgttagat
ctccgttattgtgactacacaaatgacaattctaacctcaaagggaagtctctggcagct
gctctcatgtcagatgccaagtttgatggtgcagacatggcagaagtgatcatgtccaag
gcttatgctgttggagccagcttcaagggt------------------------------
------------------------------------------------------------
------------------------------------------------------------
------------------------------------------------------------
---------
>PAFTOL009267
----ttaaaactatataagatatcattaatactttcttggtattccttgttccttactat
atatt--tttcctagcagatcagactgccaccattgtctaatgagcccaaccgttgtgaa
cgtgcatatgttggtaatacgattggccaagcaaatggtgtctatgacaagcctttagat
ctccgttattgtgactatacaaatgacaagtctaacctcaaagggaagtctctggcagct
gctctcatgtcagatgccaagttygatggtgcagacatgtcggaagtaatcatgtccaag
gcttatgctgttggagccagcttcaagggagtgaactttacgaatgcagttctggatcgt
gtgaatttcgagaaggccaatctacagggagcagtgtttaagaacaccgtgttatcaggc
tccgccttcgatgaggcccagctgcaagatgctgtatttgaggataccattattggctac
attgatcttcagaagctgtgtactaataaaaccatcagtgaagaaggcagacttgagcta
ggatgcaga
>PAFTOL009269
gaacttaagactctggcaattggtttcctggctacatgggccgtctctactgcctcacct
gtagtagctgctaatcagatcagactgccaccattgtctaatgagcccaaccgttgtgaa
cgtgcatatgttggtaatacgattggccaagcaaatggtgtctatgacaagcctttagat
ctccgttattgcgactatacaaatgacaagtctaacctcaaagggaagtctctggcagct
gctctcatgtcagatgccaagttcgatggtgcagacatgtcggaagtaatcatgtccaag
gcttatgctgttggagccagcttcaagggwgtgaactttacaaatgcaattctggatcgt
gtgaatttcgagaaggccaatctacagggagcagtgtttaagaacaccgtgttatcaggc
tccaccttcaatgaggcccagctgcaagatgctgtatttgaggataccattattggctac
attgatcttcagaagctgtgtactaataaaaccatcagtgaagaaggcagacttgagcta
ggatgcaga
>PAFTOL009271
------------------------------------------------------------
---------------------agactgccacmattgtcagatgascccaaccgctgtgaa
cgtgcatatgttggtaatacgattggccaggcaaatggtgtctatgacaagcctttggat
ctccgttattgtgactacacaaatgacaagtctaacctcaaagggaagtctctggcagct
gcactcatgtcagatgccaagtttgatggtgcagacatgtcrgaagtratcatgtccaag
gcttatgcygttggagccagcttcaagggwgtgaacttcacaaatgctgttctggatcgc
gtgaactttgcraaggccaatctacagggagcactgtttaagaacgctgtgttatcaggc
tccacctttgatgacgcccagctgcaagatgctgtatttgaggacaccattattggctac
gttgatcttcagaagctgtgcgccaataaaaccatcagtgaagaaggcagacttgagcta
ggatgccga
>PAFTOL009279
------------------------------------------------------------
---------------------agactgccaccattgtcaaatgagcccaaccgctgtgaa
cgtgcatatgttggtaatacgattggccaagcaaatggtgtctatgacaagcctttagat
ctccgttattgtgactacacaaacgacaagtctaacctcaaagggaagtctctggcagct
gctctcatgtcagatgccaagtttgatggtgcagacatgtcggaagtcatcatgtccaag
gcttatgctgttggagccagcttcaaggagacgaactttacaaatgctgttctggatcgc
gtgaactttgcaaaggccaatctacagggagcactgtttaagaacaccgtgttatcaggc
tccacctttgatgacgcccagctgcaagatgctgtatttgaggacrccattattggctac
gttgatcttcagaagctrtgyacwaataaaaccatcagtgaagaaggcagggctgagcta
ggatgccga
>PAFTOL009283
gaacttaagaatgtggcatttggcctcctggccacatgggccgtcactactgctgcacct
gtagtagctgctaatcagatcagactgccaccattgtcaaatgagcccaaccgctgtgaa
cgtgcatatgttggtaatacgattggccaagcaaatggtgtctatgacaagcctttagat
ctccgttattgtgactacacaaatgacaagtctaacctcaaagggaagtctctggcagct
gctctcatgtcagatgccaagtttgatggtgcagacatgtcggaagtgatcatgtccaag
gcttatgctgttggagccagcttcaagggagcaaactttacaaatgctgttctggatcgc
gtgaactttgcaaaggccaatctacagggagcactgtttaagaacaccgtgttatcaggc
tccacctttgatgacgcccagctgcaagatgctgtatttgaggacaccattattggctac
gttgatcttcagaagctgtgcactaataaaaccatcagtgaagaagccagagctgagcta
ggatgccga
>PAFTOL009285
------------------------------------------------------tcacct
gtagtagctgctaatcagatcagactgccaccattgtctaatgagcccaaccgttgtgaa
cgtgcatatgttggtaatacgattggccaagcaaatggtgtctatgacaagcctttagat
ctccgctattgtgactatacaaatgacaagtctaacctcaaagggaagtctctggcagct
gctctcatgtcagatgccaagttcgatggtgcagacatgtcggaagtaatcatgtccaag
gcttatgctgttggagccagcttcaagggagtgaactttacaaatgcagttctggatcgc
gtgaatttcgagaaggccaatctacagggagcagtgtttaagaacaccgtgttatcaggc
tccaccttcgatgaggcccagctgcaagatgctgtatttgaggataccattattggctac
attgatcttcagaagctgtgtactaataaaaccatcagtgaagaaggcagacttgagcta
ggatgcaga
>PAFTOL009287
gaacttaagaatgttgcatttggcctcctggccacatgggccgtcactactgctgcacct
gtagtatctgctaakcagatcagactgccaccattgtcaaatgagcccaaccgctgtgaa
cgtgcatatgttggtaatacgattggccaagcaaatggtgtctatgacaagcctttagat
ctccgttattgtgactacagaaatgacaagtctaacctcagagggaagtctctggcggct
gctctcatgtcagatgccaagtttgatggtgcagacatgtcggaagtgatcatgtccaag
gcttatgctgttggagccagcttcaagggt------------------------------
------------------------------------------------------------
------------------------------------------------------------
------------------------------------------------------------
---------
>PAFTOL009291
gaacttaagaatgtggcatttggcctcctggccacatgggccgtcactactgctgcacct
atagtagctgctaatcagatcagactgccaccattgtcaaatgagcccaaccgctgtgaa
cgtgcatatgttggtaatacgattggccaagcaaatggtgtctatgacaagcctttagat
ctccgttattgtgactacwcaaatgacaagtctaacctcaaagggaagtctctggcrgct
gctctcatgtcagatgccaagtttgatggtgcagacatgtcggaagtgatcatgtccaag
gcttatgctgttggagccagcttcaagggagtgaactttacaaatgctgttctggatcgt
gtgaactttgcgaaggccaatctacagggagcactgtttaagaacaccgtgttatcaggc
tccacctttgatgacgcccagctgcaagatgctgtatttgatgacgccattattggctac
gtagatcttcagaagctgtgcactaataagaccatcagtgaacaaggcagagctgagcta
ggatgcaga
>PAFTOL009293
------------------------------------------------------------
------------------------------ccattgtcaaatgagmccaaccgctgtgaa
cgtgcatatgttggtaatacgattggccaagcaaatggtgtctatgacaagcctttagat
ctccgttattgtgactacacaaatgacaagtctaacctcaaagggaagtctctggcagct
gctctcatgtcagatgccaagtttgatggtgcagacatgtcggaagtgatcatgtccaag
gcttatgctgttggagccagcttcaagggagcgaactttacaaatgctgttctggatcgc
gtgaactttgcraaggccaayctacagggagcmctgtttaagaacaccgtgttatcaggc
tccacctttgatgacgcccagctgcaagatgctgtatttgaggacaccattattggctac
gttgatcttcagaagctgtgcactaataaaaccatcagtgaagaagccagagctgagcta
ggatgccga
>PAFTOL009295
------------------------------------------------------------
---------------------------------ttgtcaaatgagcccaaccgctgtgaa
crtgcgtatgttggtaatacgattggccaagcaaatggtgtctatgacaagcctttagat
ctccgttattgtgactacacaaatgacaagtctaacctcaaagggaagtctctggcagct
gctctcatgtcagatgccaagtttgatggtgcagacatgtcagaagtgatcatgtccaag
gcttatgctgttggagccagcttcaagggt------------------------------
------------------------------------------------------------
------------------------------------------------------------
------------------------------------------------------------
---------
>PAFTOL009299
------------------------------------------------------------
---------------------agactgccaccattgtcaaatgagccgaaccgctgtgaa
cgtgcatatgttggtaatacgatwggccaagcaaatggtgtctatgataagcctttagat
ctccgttattgtgactacacaaatgacaagtctaacctcaaagggaagtctctggcagct
gctctcatgtcagatgccaagtttgatggtgcagacatgtcggaagtgatcatgtccaag
gcttatgctgttggagccagcttcaagggt------------------------------
------------------------------------------------------------
------------------------------------------------------------
------------------------------------------------------------
---------
>PAFTOL009301
------------------------------------------------------------
---------------------agactgccaccattgtcaaatgagccgaaccgctgtgaa
cgtgcctatgttggtaatacgatyggccaagcaaatggtgtctatgacaagcctttagat
ctccgttattgtgactacagaaatgacaagtctaacctcagagggaagtctctggcagct
gctctcatggcagatgccaagtttgatggtgcagacatgtcggaagtgatcatgtccaag
gcttatgctgttggagccagcttcaagggt------------------------------
------------------------------------------------------------
------------------------------------------------------------
------------------------------------------------------------
---------
>PAFTOL009303
------------------------------------------------------------
------------------------------------------------------------
---------------------------caagcaaatggtgtctatgacaagcctttagat
ctccgttattgtgactacagaaatgacaagtctaacctcagagggaagtctctggcagct
gctctcatggcagatgccaagtttgatggtgcagacatgtcggaagtgatcatgtccaag
gcttatgctgttggagccagcttcaagggtata---------------------------
------------------------------------------------------------
------------------------------------------------------------
------------------------------------------------------------
---------
>PAFTOL009311
------------------------------------------------------------
ccatatatctcctagcagatcagactgccgccattgtcgacagagcccaaccgttgtgaa
cgtgcatttattggtaacacaattggccaagcaaatggtgtctatgacaagcctttagat
ctccgtttctgtgactacacaaatgacaagtctaacctcaaagggaagtctcttgcagct
gctctcatgtcagatgccaagtttgatggtgcggacatgtcggaagtgatcatgtccaag
gcttatgctgttggagccagcttcaaaggagtggacttctcaaatgcagttttagatcgc
gtgaactttgggaaggccaatctacaaggagcattgtttaagaatgcggtgttatcaggc
tccacgttcgatgaggccctgctacaagatgctgtatttgaggacaccattattggctac
attgatcttcagaagctatgtacgaataaaaccatcagcgaagaaggcagacttgaactt
ggatgccga
>PAFTOL009313
gaatttaggaacttggcgtttggcctcctggccacatgggctatcactaccgtctctcct
gtagttgctgctaatcag---aggctrccgccattgtcaacggaccccaaccgttgtgag
cgtgcrtttgttggtaacacaatcggtcaggccaatggtgtctatgacaaacctctggat
ctccgcttttgtgactatacaaatgacaagtctaacctcaaaggcaagtctctggctgct
gctctcatgtccgatgccaagtttgatggtgctgatctgactgaagtcatcatgtccaag
gcttatgctgttggagctagyttcaagggaacggacttcacaaatgcagttgtagatcgt
gtgaactttcagaaggcaaatctacagggagcagtgtttaagaacaccgtgctatcagga
tccacmttcgatgaggcacagctacaagatgctgtatttgaggacaccattattggctac
attgatcttcagaggctttgcactaataacactatcagtgaagaaggcagacttgtacta
ggatgccga
>PAFTOL009315
---cttaagaatgtggcatttggcctcctggccacatggrccatcactgctgcctcacct
gtagtagctgcaaatcagatcagactgcctcccttatcaaatgagcccaaccgttgtgaa
cgtgcatttgtcggaaacacaattggtcaagcaaatggtgtctatgacaagcctttagat
ctccgtttctgtgactattcaaatgacaagaccaacctcaaagggaagtctctggctgct
gcacttatgtcagatgccaagtttgatggtgcagacatgtcagaagtgataatgtccaag
gcttatgctgttggaggcagcttcaaggcaa------ccacaaatgcggatatagatcgc
gtgaactttgcgaaggccaatctacagggagcaatattcaagaacaccgtgttatcaggc
tccaccttcgatgaggccgagctacaagatgctgtgtttgaggacaccattattggctac
attgatcttcagaagctgtgtactaacaaaaccatcagcgaagagggcagacttgagcta
ggatgcaga
>PAFTOL009319
------------------------------------------------------------
---------gccaagcagatcagactgcctccattgtcaaatgagcccaatcgttgtgaa
cgtgcatttgttggtaacacaattggtcaagcaaatggtgtttatgacaagcctttagat
ctccgtttttgtgactattcaaatgacaagagtaacctcaaagggaagtctctggcagct
gcacttatgtcagatgccaagtttgatggtgcagacatgtcagaagtgataatgtccaag
gcttatgctgttggagctagcttcaagggagtcaatttcacaaatgcagtactagatcgt
gtgaactttgggaaggccaatctacagggagcaatatttaagaacaccgtggtatcaggc
tccaccttcgatgaggccgagctacaagatgctgtgtttgaggacaccattattggctac
attgatcttcagaagctgtgtactaacaaaaccatcagtgaagaaggcagacttgagcta
ggatgcaga
>PAFTOL009321
gaacttaggagtgtggcatttggcctcctggccacatgggctatcactgctgcctcacct
gtagtagccgcyaakcagatcagactgcctccattgtcaaacgagcccaaccgttgtgaa
cgtgcatatgttggtaacacaatcggtcaagcaaatggtgtctatgacaagcctttagat
ctccgtttttgtgattattcaaatgacaagactaacctcaaagggaagtctctggcagct
gcacttatgtcagatgccaagtttgatggtgcagacatgtcagaagtgataatgtccaag
gcttatgctgtcggagccagcttcaagggwgttaatttctcaaatgcagttctagatcgc
gtgaactttgggaaggccaatctacagggagcactatttaagaacaccttgttatcaggc
tccacctttgttgatgcccagctacaagatgctgtgtttgaggacaccattattggttac
atcgatcttcagaagctgtgcactaaccaaaccatcagcgaagaaggcagacttgagcta
ggatgcaga
>PAFTOL013501
------------------------------------------------------------
---------------------agactgccaccattgtcaaatgagcccaaccgctgtgaa
cgtgcatatgttggtaatacgattggccaagcaaatggtgtctatgacaagcctttagat
ctccgttattgtgactacacaaatgacaagtctaacctcaaagggaagtctctggcagct
gctctcatgtcagatgccaagtttgatggtgcagacctgtcggaagtgatcatgtccaag
gcttatgctgttggagccagcttcaagggt------------------------------
------------------------------------------------------------
------------------------------------------------------------
------------------------------------------------------------
---------
>SRR5036296
gaacttaagaatgtggcatttggcctcctggccacatgggccatcactactgccgcacct
atagtagctgctaatcaggtcagactgccaccattgtcaaatgagccgaaccgctgtgaa
cgtgcatatgttggtaatacgattggccaagcaaatggtgtctatgataagcctttagat
ctccgtttttgtgactacacaaatgacaagtctaacctcaaagggaagtctctggcagct
gctctcatgtcagatgccaagtttgatggtgcggacatgtcggaagtgatcatgtccaag
gcttatgctgttggagccagcttcaagggtgcgaactttacaaac---------------
---------------gccaatctacagggagcgctgcttaagaacaccgtgttatcaggc
tccacctttgatgacgcccagctgcaagatgctgtatttgaggacgccattattggctac
gttgatcttcagaagctgtgcactaataaaaccatcagtgaagaaggcagacttgagcta
ggatgccga
>SRR5137211
gaacttaagaatgtggcatttggcctcctggccacatgggccatcactactgscrcacct
gtagtagctgctaatcaggtcagactgccaccattgtcaaatgagccgaaccgctgtgaa
cgtgcatatgttggtaatacgattggccaagcaaatggtgtctatgataagcctttagat
ctccgttattgtgaytacacaaatgacaagtctaacctcaaagggaagtctctggcagct
gctctcatgtcagatgccaagtttgatggtgcagacatgtcggaagtgatcatgtccaag
gcttatgctgttggagccagcttcaagggagtgaactttacaaatgctgttctggatcgc
gtgaactttacaaacgccaatctacagggagcgctgcttaagaacaccgtgttatcaggc
tccacctttgatgacgcccagctgcaagatgctgtatttgaggacgccattattggctac
gttgatcttcagaagctgtgcactaataaaaccatcagtgaagaaggcagacttgagcta
ggatgcaga
>SRR5137212
gaacttaagaatgtggcatttggcctcctggccacatgggccatcactactgcttcacct
gtagtagctgctaatcagatcagactgccaccgttgtcaaatgagcccaaccgttgtgaa
cgtgcatacgttggtaatacgattggacaagcaaatggtgtctatgacaagcctttagat
ctccgttattgtgactatgcaaatgacaagtctaacctgaaagggaagtctctcgcagct
gctcttatgtcagatgccaagtttgatggtgcagacatgtcagaagtgataatgtccaag
gcttatgctgttggagccagcttcaagggtatataacactttatttccctgcttatgaga
tcaaaattt---------------------------------------------------
------------------------------------------------------------
------------------------------------------------------------
---------
>SRR5137213
gaacttaagaatgtggcatttggcctcctggccacatgggccatcaccactgccgcacct
gtagtagctgctaatcaggtcagactgccaccattgtcaaatgagccgaaccgctgtgaa
cgtgcctatgttggtaatacgattggccaagcaaatggtgtctatgacaagcctttagat
ctccgttattgtgactacagaaatgacaagtctaacctcagagggaagtctctggcagct
gctctcatggcagatgccaagtttgatggtgcagacatgtcggaagtgatcatgtccaag
gcttatgctgttggagccagcttcaagggt------------------------------
------------------------------------------------------------
------------------------------------------------------------
------------------------------------------------------------
---------
>SRR7905849
---cttaagaatgtggcatttggcctcctgaccacttgggccatcactactgcctcacct
gtagtagctgctaatcagatcagactgccgccattgtctaatgagcccaaccgttgtgaa
cgtgcatttgttggtaatacgattggccaagcaaatggtgtctatgacaagcctttagat
cttcgttattgtgactatacaaatgacaagtctaacctcaaagggaaatctctgtcagct
gccctcatgtcagatgccaagtttgatggtgcagacatgtcggaagtgatcatgtccaag
gcttatgctgttggagccagcttcaagggagtgaactttacaaatgcagttctggatcgc
gtgaactttgggaaggccaatctacagggagcagtgtttaggaacaccgtgttatcaggc
tctacctttgatgaagcccagctgcaagatgctgtatttgaggacaccattattggctat
attgatcttcagaagctgtgcactaataaaaccatcagtgaagatggcagacttgaacta
ggatgccga
>SRR7905861
gaacttaagaatgtggcatttggcctcctggccacatgggccatcactactgccgcacct
gtagtagctgctaatcaggtcagactgccaccattgtcaaatgagccgaaccgctgtgaa
cgtgcatatgttggtaatacgattggccaagcaaatggtgtctatgacaagcctttagat
ctccgttattgtgactacagaaatgacaagtctaacctcaaagcgaagtctctggcagct
gctcttatgtcagatgccaagtttgatggtgcagacatgtcggaagtgatcatgtccaag
gcttatgctgttggagccagcttcaagggagtgaactttacaaatgctgttctggatcgy
gtgaactttacaaatgccaatctacagggagcgctgtttaagaacaccgtgttatcrggc
tccacctttgatgacgcccagctgcaagatgctgtatttgaggacrccattattggctac
gttgatcttcagaagctgtgcactaataaaaccatcagtgaacaaggcagagttgagcta
ggatgccga
>SRR7905862
------------ctggcaattggtctcctggctacatgggccatcactactgcctcacct
gtagtagctgctaatcagatcagactgccaccattgtctaatgagcccaaccgttgtgaa
cgtgcatatgttggtaatacgattggccaagcaaatggtgtctatgacaagcckttagat
ctccgttattgtgactatacaaatgacaagtctaacctcaaagggaagtctctggcggct
gctctcatgtcagatgccaagttcgatggtgcagacatgtcrgaagtgatcatgtccaag
gcttatgctgttggagccagcttcaagggagtgaactttacgaatgcagttctggatcgc
gtgaactttgggaaggccaatctacagggagcactgtttaagaacaccgtgttatcaggc
tccaccttcgatgaggcccagctgcaagatgctgtatttgaggataccattattggctat
attgatcttcagaagctgtgcactaataaaacsatcagtgaagaaggcagacttgagcta
ggatgcaga
>SRR8327214
gaacttaagaatgtggcatttggcctcctggccacatgggccatcactactgccgcacct
gtagtagctgctaatcaggtcagactgccaccattgtcaaatgagccgaaccgctgtgaa
cgtgcatatgttggtaatacgattggccaagcaaatggtgtctatgacaagcctttagat
ctccgttattgtgactacagaaatgacaagtctaacctcaaagggaagtctctggcagct
gctctcatgtcagatgccaagtttgatggtgcagacttgtcagaagtgatcatgtccaag
gcttatgctgttggagccagcttcaagggagtgaactttacaaatgctgttctggatcgc
gtgaactttacaaacaccaatctacagggagcgctgcttaagaacaccgtgttatcaggc
tccacctttgatgacgcccagctgcaagatgctgtatttgaggacgcgattattggctac
gttgatcttcagaagctgtgcactaataaaaccatcagtgaagaaggcagacttgagcta
ggatgccga
