# Supplementary material for: Phylogenomics and classification of Cactaceae based on hundreds of nuclear genes
Source: Plant Syst Evol. 2025 Aug 11;311(5):28. doi: 10.1007/s00606-025-01948-z (PMC12339657; doi:10.1007/s00606-025-01948-z)
Supplement: Supplementary file 4 — Online Resource 4: Containing alignments and RAxML gene trees for all included loci and all phylogenetic datasets (ZIP 10372 KB) [file 606_2025_1948_MOESM4_ESM.zip › de Vos et al_ESM_4/ESM_data_alignments/QCP/6439_consensus.mafft.fasta]

>PAFTOL004547
------------------------------------------------------------
------------------------------------------------------------
------------------------------------------------------------
---cagg-----------------------------------------------------
------------------------------------------------ttgtgatgccta
cggtggaagctgatgtcgcatttggacttggtaaatttgatcttacctatgaagaggtta
aatctagggttgtaaaggctttagatgcggtgggcatgtctgaatatttg----------
-----------------------------------------------------------c
agagaccagttcaaactctcagtggtggtcagaaacagagggttgcaattgcgggagcat
tagctgaagcatgcaaagtactcttgttggatgagctaacaacatttctggatgaaaatg
atcaggtactatttatttaggaactgaagaactttct---tagag---aaaagygagaca
tca---------------------------------------------------------
------------------------------------------------------------
------------gc
>PAFTOL004553
------------------------------------------------------------
------------------------------------------------------------
------------------------------------------------------------
---cagg-----------------------------------------------------
------------------------------------------------ttgtgatgccta
cggtggaagctgatgttgcatttggacttggtaaatttgatcttacctatgaagaggtta
aatctagtgttgtaaaggctttagatgcagtgggcatgtctgaatatttg----------
-----------------------------------------------------------c
agaggccagttcaaactctcagtggtggtcagaaacagagggttgcaattgcgggagcaa
tagctgaagcatgcaaagtactcttgttggatgagctaacaacatttctggatgaaaatg
atcagattggagtgataaaagcagtgaagaattcact---agcga---gctctagggatg
tgacagcattatgggtt---acccataggctggaagaactcgaatatgcagatggggcgg
tctacatggaagatggaagagtggtgatggatggcgatcctacaaccatcttggatttca
ttaacagtcaacag
>PAFTOL004554
------------------------------------------------------------
------------------------------------------------------------
------------------------------------------------------------
---cagg-----------------------------------------------------
------------------------------------------------ttgtgatgccta
ctgtggaagctsatgttgcatttggacttggtaaatttgatcttacctatgaagaggtta
aatctagggttgtmaaagcytyrgatgcggtgggcatgtctgaatatttg----------
-----------------------------------------------------------c
agaggccagttcaaactctmagtggtggtcagaaacagagggttgcaattgcrggagcat
tagytgaagcatrcaragtactgtygttggatgagctaacaacatttctggatgaaaatg
atcagattggagtgataaaagcagtgaagaattcact---agcaa---gctctagggatg
taacggcattatgggtt---acccataggctcgaagaactcaaatatgcagatggtgcag
tctacatggaagatgggagagtggtgatggatggtgatcctgcaaccatcttggatttca
ttaacagtcaacag
>PAFTOL004555
------------------------------------------------------------
------------------------------------------------------------
------------------------------------------------------------
---cagg-----------------------------------------------------
------------------------------------------------ttgtgatgccta
cggtggaagctgatgttgcatttggacttggtaaatttgatcttacctatgaagaggtta
aatctagggttgtaaaggctttagatgcggtgggcatgtctgaatatttg----------
-----------------------------------------------------------c
agaggccagttcaaactctcagtggtggtcagaaacagagggttgcaattgcgggagcat
tagctgaagcatgcaaagtactcttgttggatgagctaacaacatttctggatgaaaatg
atcagattggagtgataaaagcagtgaagaattcact---agcaa---gctctagggatg
tgacggcattatgggtt---acccataggctggaagaactcgaatatgcagatggggcgg
tctacatggaagatggaagrgtggtgatggatggcgatcctgcaaccatcttggatttca
ttaacagtcaacag
>PAFTOL004556
------------------------------------------------------------
------------------------------------------------------------
------------------------------------------------------------
---cagg-----------------------------------------------------
------------------------------------------------ttgtgatgccta
ctgtggaagctgatgttgcctttggacttggtaaatttgatcttacctatgaagaggtta
agtctagggttgtaaaagctttagatgcggtggacatgtctgaatatttg----------
-----------------------------------------------------------c
agaggccagttcaaactctcagtggcggtcagaaacagagagttgcaattgcgggagcat
tagctgaagcatgcgaagtactgttgttggatgagctaacaacatttctggatgaaaatg
atcagattggagtgataaaagcagtgaagaattcact---agcaa---gctccggggatg
tgacggcattatgggtt---acccacagactggaagaactcgaatatgcagatggtgcag
tttacatggaagatggaagagtggtgatgaatggtgatccttcaaccatcttggatttca
tttacagtcaacag
>PAFTOL004560
------------------------------------------------------------
------------------------------------------------------------
------------------------------------------------------------
---cagg-----------------------------------------------------
------------------------------------------------ttgtgatgccta
ctgtggaagctgatgttgcatttggacttggtaaatttgatcttacctatgaagaggtta
aatctagggttgtaaaagccttagatgcggtgggcatgtctgaacatttg----------
-----------------------------------------------------------c
agaggccagttcaaactctcagtggtggtcagaaacagagggttgcaattgcgggagcat
tggctgaagcatgcagagtcctgttgttggatgagctaacaacatttctggatgaaaatg
atcagattggagtgataaaagcagtgaagaattcact---agcaa---gctctagggatg
taacggcattatgggtt---acccataggctcgaagaactcaaatatgcagatggtgcaa
tctacatggaagatgggagagtggtgatggatggtgatcctgcaaccatcttggatttca
ttaactgtcaacag
>PAFTOL004561
------------------------------------------------------------
------------------------------------------------------------
------------------------------------------------------------
---cagg-----------------------------------------------------
------------------------------------------------ttgtgatgccta
ctgtggaagctgatgttgcattcggacttggtaaatttgatcttacctttgaagaggtta
aatctagagttgtcaaagctttagatgcagtgggcatgtctgaatatttg----------
-----------------------------------------------------------c
agaggccagttcaaactctcagtggtggtcagaaacaaagggttgcaattgcgggagcat
tggctgaagcatgccaagtactgttgctggatgagctaacaacatttctggatgaaaatg
atcagattggagtgataaaagcagtgaaraattcact---agcaa---gctctagggatg
tgacagsattatgggtt---acccatagactggaagaactcgaatatgcagatggtgcag
tctacatggaagatgraagartggtgatggatggtgatccttcaaccatcttggatttca
ttarcagtcaacag
>PAFTOL004562
------------------------------------------------------------
------------------------------------------------------------
------------------------------------------------------------
---cagg-----------------------------------------------------
------------------------------------------------ttgtgatgccta
ctgtggaagctgatgttgcatttggacttggtaaatttgatcttacctatcaagaggtta
aatctagggttgtaaaagccttagatgcggtgggcatgtctgaacatttg----------
-----------------------------------------------------------c
agaggccagttcaaactctcagtggtggtcagaaacagagggttgcaattgcaggagcat
tagctgaagcatgcagagtactgttgttggatgagctaacaacatttctcgatgaaaatg
atcagattggagtgataaaagcagtgaagarttcact---agcaa---gctctagggatg
taacggcattatgggtt---acccataggctcgaagaactcaaatatgcagatggtgcag
tctacatggaagatgggagagtggtgatggatggtgatcctgcaaccatcttggatttca
ttaacagtcaacag
>PAFTOL004563
------------------------------------------------------------
------------------------------------------------------------
------------------------------------------------------------
------g-----------------------------------------------------
------------------------------------------------ttgtgatgccta
ctgtggaagctgatgttgcatttggacttggtaaattcgatcttacatatgaagaggtta
aatctagggttgtaaaagctttggatgcagtgggcatgtctgaatatttg----------
-----------------------------------------------------------c
agaggccagttcaaactctgagtggtggtcagaaacagagggttgcaattgcgggagcat
tagctgaagcatgcaaagtacttttgttggatgagctaacaacatttctggatgacaatg
atcagattggagtgataaaagcagtgaagaattcact---agcaa---gctctagggatg
tgacggcattatgggtt---actcataggctggaagaactcgaatatgcagatggtgcag
tctacatggaagatggaagagtggtgatggatggygatcctgcaacaatcttggatttca
ttaacagtcaacag
>PAFTOL004564
------------------------------------------------------------
------------------------------------------------------------
------------------------------------------------------------
------------------------------------------------------------
------------------------------------------------------------
------------------------------------------------------------
------------------------------------------------------------
------------------------------------------------------------
------------------------------------------------------------
------------------------------------------------------------
-----attggagtgataaaagcagtgaagaattcact---agcaa---gctctagggatg
tgacagcattatgggtt---acccatagactggaagaactcgaatatgcagatggtacag
tctacatggaagatggaagagtggtgatggatggtgatcctttaaccaccttggatttca
ttaacagtcaacag
>PAFTOL004565
------------------------------------------------------------
------------------------------------------------------------
------------------------------------------------------------
---cagg-----------------------------------------------------
------------------------------------------------ttgtgatgccta
ctgtggaagctgatgttgcctttggacttggtaaatttgatcttacctatgaagaggtta
aatctagggttgtaaaagctttagatgcggttaacatgtctgaatatttg----------
-----------------------------------------------------------c
agaggccagttcaaactctcagtggcggccagaaacagagagttgcaattgctggagctt
tagctgaagcatgcaaagtactgttgttggatgagctgacracatttctggatgaaaatg
atcaggtactatttatttaagaactgaagaactttct---tagag---gaaagtgagac-
------------------------------------------------------------
------------------------------------------------------------
--------------
>PAFTOL004566
------------------------------------------------------------
------------------------------------------------------------
------------------------------------------------------------
---cagg-----------------------------------------------------
------------------------------------------------ttgtgatgccta
ctgtggaagctgatgttgcatttggacttggtaaatttgatcttacctttgaagaggtta
aatctagwgttgtaaaagctttagatgcagtgggcatgtctgaatatttg----------
-----------------------------------------------------------c
agaggccagttcaaactctcagtggtggtcagaaacaaagggttgcaattgcgggagcat
tagctgaagcwtgccaagtactgttgttggatgagctaacaacatttctggatgaaaatg
atcagattggggtgataaaagcagtgaagaattcact---agcaa---gctctagggatg
tgacagcattatgggtt---acccatagactggaagaactcgaatatgcagatggtgcag
tctacatggaagatggmagagtggtgatggttggtgatcctttaaccatcttggatttca
ttaacagtcaacag
>PAFTOL004567
------------------------------------------------------------
------------------------------------------------------------
------------------------------------------------------------
---cagg-----------------------------------------------------
------------------------------------------------ttgtgatgccca
ytgtggaggctgatgttgcatttggacttggtaaatttgatcttacctatgacaaggtta
aatctacagttgtaaaggctttagatgcggtgggcatgtctgtatatttg----------
-----------------------------------------------------------c
agaggccagttcaaactctcagtggtggtcagaaacagagggttgcaattgcaggagcat
tagctgaagcatgcaaagtactgttgttggatgagctaacaacatttctggatgaaaatg
atcagattggagtgataaaagcagtgaagaattcact---agcaa---gctctagggatg
tgacggcattatgggtt---acccataggctggaagaactcgaatatgcagatggtgcag
tctacatggaagatggaagagtggtgatggatggtgatcctgcaaccatcttggatttca
ttaacaatcaacag
>PAFTOL004568
------------------------------------------------------------
------------------------------------------------------------
------------------------------------------------------------
---cagg-----------------------------------------------------
------------------------------------------------ttgtgatgccca
ctgtggaagctgatgttgcatttggacttggtaaatttgatcttacctttgacgaggtta
aatctagggttgtaaaggctttagatgcggtgggcatgtctgaatattgg----------
-----------------------------------------------------------c
agaggccagttcaaactctcagtggtggtcagaaacagagggttgcaattgcgggagcat
tagctgaagcatgccaagtactgttgttggatgagctaacaacatttctggatgaaaatg
atcagattggagtgataaaagcagtgaagaattcact---agcaa---gctctagggatg
tgacggcattatgggtt---acccataggctggaagaactcgaatatgcagatggcgcag
tctayatggaagatggaagagtgttgatggatggtgatcctgcaaccattttggatttca
ttaacagtcaacag
>PAFTOL004572
------------------------------------------------------------
------------------------------------------------------------
------------------------------------------------------------
---cagg-----------------------------------------------------
------------------------------------------------ttgtgatgccta
ctgtggaagctgatgttgcctttggacttggtaaatttgatcttacctatgaagaggtta
aatctagggttgtaaaagctttagatgcggtgggcatgtctgaatatttg----------
-----------------------------------------------------------c
agaggccagttcaaactctcagtggcggtcagaaacagagagttgcaattgcgggagcat
tagctgaagcatgcaaagtactgttgttggatgagctaacaacatttctggatgaaaatg
atcagattggagtgataaaagcagtgaaaaattcact---agcaa---gctccagggatg
tgacggcattatgggtt---acccacagactggaagaactcgaatatgcagatggtgcag
tttacatggaagatggaagagtggtgatgaatggtgatccttcaaccatcttggatttca
ttaamagtcaacag
>PAFTOL004573
------------------------------------------------------------
------------------------------------------------------------
------------------------------------------------------------
---cagg-----------------------------------------------------
------------------------------------------------ttgtgatgccta
ctgtggaagctgatgttgcctttggacttggtaaatttgatcttacctatgaagaggtta
aatctagggttgtaaaagctctagatgcggtgaacatgtctgaatattts----------
-----------------------------------------------------------c
agaggccagttcaaactctcagtggcggtcagaaacagagagttgcaattgcgggagcat
tagctgaagcatgcaaagtactgttgttggatgagctgacaacatttctggatgaaaatg
atcagattggagtgataaaagcagtgaagaattcact---agcaa---gctctagggatg
tgacggcattatgggtt---acccacagactggaagaactggaatatgcagatggtgcag
tttacatggaagatggaagagtggtgatgaatggtgatccttcaaccatcttggatttca
ttaacagtcaacag
>PAFTOL004574
------------------------------------------------------------
------------------------------------------------------------
------------------------------------------------------------
---cagg-----------------------------------------------------
------------------------------------------------ttgtgatgccta
ctgtggaagctgatgttgcatttggacttggtaaatttgatcttacctatgaagaggtta
aatctagggttgtaaaggctttagatgcggtgggcatgtctgaatatttg----------
-----------------------------------------------------------c
agaggccagttcaaactctcagtggtggtcagaaacagagggttgcaattgcgggggcat
tagctgaagcatgcaaagtactcttgttggatgagctaacaacatttctggatgaaaatg
atcagattggagtgataaaagcagtgaagaattcact---tgcaa---gctctagggatg
tgacggcattatgggtt---acccataggctggaagaactcgaatatgcagatggtgcgg
tctacatggaagatggaagagtggtgatgaatggtgatcctgcaaccatcttggatttca
ttaacagtcaacag
>PAFTOL004577
------------------------------------------------------------
------------------------------------------------------------
------------------------------------------------------------
---cagg-----------------------------------------------------
------------------------------------------------ttgtgatgccta
ctgtggaagctgatgttgcatttggacttggtaaatttgatcttacctatgaagaggtta
aatctcgggttgtaaaagccttagatgcagtgggcatgtctgaacatttg----------
-----------------------------------------------------------c
agaggccagttcaaaatctcagtggtggtcagaaacagagggttgcaattgcgggagcat
tggctgaagcatgcagagtcctgttgttggatgagctaacaacatttctggatgaaaatg
atcagattggagtgataaaagcagtgaagaattcact---agcaa---gctctagggatg
taacggcattatgggtt---acccataggctcgaagaactcaaatatgcagatggtgcag
tctacatggaagatgggagagtggtgatggatggtgatcctgcaaccatcttggatttca
ttaacggtcaacag
>PAFTOL004578
------------------------------------------------------------
------------------------------------------------------------
------------------------------------------------------------
---cagg-----------------------------------------------------
------------------------------------------------ttgtgatgccta
ctgtggragctgatgttgcctttggacttggtaaatttgatcttrcctatkaagaggtta
aatctagggttgtaaaagctttagaygyggtgggcatgtctgaatattts----------
-----------------------------------------------------------c
agaggccagttcaaactctcagtggcggycagaaacagagagttgcaattgcgggagcat
tagctgaagcatgcaaagtactgttrttggatgagctaacaacatttctggatgaaaatg
atcagattggagtgataaaagcagtgaagaattcact---agcaa---gctctagggatg
tgacggcattatgggtt---acccacagactggaggaactcgaatatgcagatggtgcag
tttacatggaagatggaagagtggtgatgaatggtgatcattcaaccatcttggatttca
ttaacagtcaacag
>PAFTOL004582
------------------------------------------------------------
------------------------------------------------------------
------------------------------------------------------------
---cagg-----------------------------------------------------
------------------------------------------------tcgtgatgccta
ctgtggaagctgatgttgcctttggacttggtaaatttgatcttacctatgaagaggtta
aatctagggttgtaaaagctttagatgcggtgggcatgtctgaatatttg----------
-----------------------------------------------------------c
agaggccagtccaaaccctcagtggcggtcagaaacaaagggttgcaattgcgggagctt
tagctgaagcatgcaaagtactgttgttggatgagctaacaacatttctggatgaaaatg
atcagattggagtcattaaagcagtgaagaattcact---agcaa---cctctagggatg
tgacggcattatgggtt---acccacaggctggaagaactcaaatatgcagatggtgcag
tttacatggaagatggaagagtggtgatgaatggtgatccttcaaccatcttggacttca
ttaacagtcaacag
>PAFTOL004583
------------------------------------------------------------
------------------------------------------------------------
------------------------------------------------------------
---cagg-----------------------------------------------------
------------------------------------------------ttgtgatgccta
cggtggaagctgatgttgcatttggacttggtaaatttgatcttacctatgaagaggtta
aatctagggttgtaaaggctttagatgcggtgggcatgtctgaatatttg----------
-----------------------------------------------------------c
agaggccagttcaaactctcagtggtggtcagaaacwgagggttgcaattgcgggagcat
tagctgaagcatgcaaggtactcttgttggatgagctaacaacatttctggatgaaaatg
atcagattggagtgataaaagcagtgaagaattcact---agcaa---gctctagggatg
tgacggcattatgggtt---acccataggctggaagaactcgaatatgcagatggggcgg
tctacatggaagatggaagagtggtgatggatggcgatcctgcaaccatcttggatttca
ttaacrgtcaacag
>PAFTOL004584
------------------------------------------------------------
------------------------------------------------------------
------------------------------------------------------------
---cagg-----------------------------------------------------
------------------------------------------------ttgtgatgccta
ctgtggaagctgatgttgcatttggacttggtaaatttgatcttacatatgaagaggtta
aatctagggttggcaaagccttagatgtggtgggcatgtctgaacatttg----------
-----------------------------------------------------------c
agaggccagttcaaactctcagtggtggtcagaaacagagggttgcaattgcgggagcat
tagctgaagcatgcagagtactgttgttggatgagctaacaacatttctggatgaaaatg
atcagattggagtgataaaagcagtgaagaattcact---agcaa---gctctagggatg
taacggcattatgggtt---acccataggctcgaagaactcaaatatgcagatggtgcag
tctacatggaagatgggagagtggtgatggatggtgatcctgcaaccatcttggatttca
ttaacagtcaacaa
>PAFTOL004585
------------------------------------------------------------
------------------------------------------------------------
------------------------------------------------------------
---cagg-----------------------------------------------------
------------------------------------------------ttgtgatgccta
ctgtggaagctgatgttgcatttggacttggtaaatttgatcttacctttgaagaggtta
aatctagagttgtaaaagctttagatgcagtcrgcatgtctgaatatttg----------
-----------------------------------------------------------c
agaggccagttcaaactctcagtggtggtcagaaacaaagggtwgcaattgcaggagcat
tagctgaagcatgccaagtactgttgttggatgagctaacaacatttctggatgaaaatg
atcagattggggtgataaaagcagtgaagaattcact---agcaa---gctctagggatg
tgacagcattatgggtt---acccatagactggaagaactcgaacatgcagatggtgcag
tctacatggaagatggaagagtggtgatggttggtgatcctttaaccatcttggatttca
ttaacagtcaacag
>PAFTOL004587
------------------------------------------------------------
------------------------------------------------------------
------------------------------------------------------------
---cagg-----------------------------------------------------
------------------------------------------------ttgtgatgccta
ctgtggaagctgatgttgcatttggmcttggtaaatttgatcttacctatgaagaggtta
aatctagggttgtaaaggctttggatgcggtgggcatgtctgaatatttg----------
-----------------------------------------------------------c
agrggccagttcaaactctcagtggtggtcagaaacagagggttgcaattgcgggagcat
tagctgaagcatgcaaagtactcttgttggatgagctaacaacatttctggatgaaaatg
atcagattggagtgataaaagcagtgaagaattcact---tgcaa---gctctagggatg
tgacggcattatgggtt---acccataggctggcagaactcraatatgcagatggtgcgg
tctacatggaggatggaagagtsgtgatggatggtgatcctgcaaccatcktggatttca
ttgacagtcaacag
>PAFTOL004590
------------------------------------------------------------
------------------------------------------------------------
------------------------------------------------------------
---cagg-----------------------------------------------------
------------------------------------------------ttgtgatgccta
ctgtggaagctgatgttgcatttggacttgrtaaatttgatcttacctatgaagakgtta
aatctagggttgtaaaagcttcagatgcggtgggyatgtctgaatattts----------
-----------------------------------------------------------c
agaggcyagttcaaactctmagtggtggtcagaaacagagggttgcaattgcrggagcat
tagctgaagcatgcaragtaytgttgttggatgagctaacaacatttctggatgaaatgg
atyagattggagtgataaaagcagtgaagaattcact---agcaa---gctctagggatg
taacggcattatgggtt---acccataggctcgaagaactcaaatatgcagatggtgcag
tctacatggaagatgggagagtggtgatggatggtgatcctgcaaccatcttggatttca
ttaacagtcaacag
>PAFTOL004593
------------------------------------------------------------
------------------------------------------------------------
------------------------------------------------------------
---cagg-----------------------------------------------------
------------------------------------------------ttgtgatgccta
cggtggaagctgatgttgcatttggacttggtaaatttgatcttacctatgaagaggtta
aatctagggttgtaaaggctttagatgcagtgggcatgtctgaatatttg----------
-----------------------------------------------------------c
agaggccagttcaaactctcagtggtggtcagaaacagagggttgcaattgcgggagcat
tagctgaagcatgcaaagtactcttgttggatgagctaacaacatttctggatgaaaatg
atcagattggagtgataaaagcagtgaagaattcact---agcaa---gctctggggatg
tgacggcattatgggtt---acccataggctggaagaactcaaatatgcagatggggcgg
tctacatggaagatggaagagtggtgatggatggcgatcctgcaaccatcttgcatttca
ttaatagtcaacag
>PAFTOL004596
------------------------------------------------------------
------------------------------------------------------------
------------------------------------------------------------
---cagg-----------------------------------------------------
------------------------------------------------ttgtgatgccta
ctgtggragctgatgttgcctttggacttggtaaatttgatcttacctatgaagaggtta
aatctagggttgtaaaagctttagaygc---gggcatgtctgaatatttg----------
-----------------------------------------------------------c
agaggccagttcaaactctcagtggcggycagaaacagagagttgcaattgcgggagcat
tagctgaagcatgcaaagtactgttgttggatgagctaacaacatttctggatgaaaatg
atcagattggagtgataaaagcagtgaagaattcact---agcaa---gctctagggatg
tgacggcattatgggtt---acccacagactggaagaactcgaatatgcagatggtgcag
tttacatggaagatggaagagtggtgatgaatggtgatcattcaaccatcgtggatttca
ttaacagtcaacag
>PAFTOL004597
------------------------------------------------------------
------------------------------------------------------------
------------------------------------------------------------
---cagg-----------------------------------------------------
------------------------------------------------ttgtgatgccta
cggtggaagctgatgttgcatttggacttggtaaatttgatcttacctatgaagaggtta
aatctagggttgtaaaggctttagatgcggtgggcatgtctgaatatttg----------
-----------------------------------------------------------c
agaggccagttcaaactctcagtggtggtcagaaacagagggttgcaattgcaggagcat
tagctgaagcatgcaaagtactcttgttggatgagctaacaacatttctggatgaaaatg
atcagattggagtgataaaagcagtgaagaattcact---agcaa---gctctgaggatg
tgacggcattatgggtt---acccataggctggaagaactcgaatatgcagatggggcgg
tctacatggaagatggaagagtggtgatggatggcgatcctgcaaccatcttggatttca
ttaacagtcaacag
>PAFTOL004601
------------------------------------------------------------
------------------------------------------------------------
------------------------------------------------------------
---cagg-----------------------------------------------------
------------------------------------------------ttgtgatgccta
cggtgggagctgatgttgcatttggacttggtaaatttgatcttacctatgaagaggtta
aatctagggttgtaaaggctttagatgcggtgggcatgtctgaatatttg----------
-----------------------------------------------------------c
agaggccagttcaaactctcagtggtggtcagaaacagagggttgcaattgcaggagcat
tagctgaagcmtgcaaagtactcttgttggatgagctaacaacatttctggatgaaaatg
atcagattggagtgataaaagcagtgaagaattcact---agcaa---gctctagggatg
tgacggcwttatgggtt---acccataggctggaagaactcgaatatgcagatggggcgg
tctacatggaagatggaagagtggtgatggatggcgatcctgcaaccatcttggatttca
ttaacagtcaacag
>PAFTOL004603
------------------------------------------------------------
------------------------------------------------------------
------------------------------------------------------------
---cagg-----------------------------------------------------
------------------------------------------------ttgtgatgccta
ctgtggaagctgatgttgcatttggacttggtaaatttgatcttacctatgaagaggtta
aatctagggttgtaaaagctttagatgcggtgggcatgtctgaatatttg----------
-----------------------------------------------------------c
agaggccagttcaaactctcagtggtggtcagaaacagagggttgcaattgcgggagcat
tagctgaagcatgcaaagtgctgttgttggatgagctaacaacatttctggatgaaaatg
atcagattggagtgataaaagcagtgaagaattcact---agcaa---gctctagggatg
tgacggcattatgggtt---acccataggctggaagaactcgaatatgcagatggtgcgg
tctacatggaagatggaagaatggtgatggatggtgatcctgcaaccatcwtggatttca
ttaacagtcaacag
>PAFTOL004604
------------------------------------------------------------
------------------------------------------------------------
------------------------------------------------------------
---cagg-----------------------------------------------------
------------------------------------------------ttgtgatgccta
ctgtggaagctgatgttgcatttggacttggtaaatttgatcttacctatgaagaggtta
aatctagggttgtaaaagctttagatgcggtgggcatgtctgaatatttg----------
-----------------------------------------------------------c
agaggccagttcaaactctcagtggcggtcagaaacagagggttgcaattgcgggagcat
tagctgaagcatgcaaagtactgttgttggatgagctaacaacatttctggatgaaaatg
atcagattggagtgataaaagcagtgaagarttcact---agcaa---gctctagggatg
tgacagcattatgggtt---acccataggctggaagaactcgaatatgcagatggtgcgg
tctacatggaagatggaagagtggtgatggatggtgatcctgcaaccatcttggatttca
ttaacagtcaacag
>PAFTOL004605
------------------------------------------------------------
------------------------------------------------------------
------------------------------------------------------------
---cagg-----------------------------------------------------
------------------------------------------------ttgtgatgccta
cagtggaagctgatgttgcctttggccttggtaaatttgatcttacctatgaagaggtta
aatctagggttgtaaaggctttagatgcggtgggcatgtctgaatatttg----------
-----------------------------------------------------------c
agaggcaagttcaaactctcagtggtggtcagaaacagagggttgcaattgcgggagcat
tagctgaagcatgcaaagtactcttgttggatgagctaacaacatttctggatgaaaatg
atcagattggagtgataaaagctgtgaagaattcact---agcaa---gctctagggatg
tgacagcattatgggtt---acccatagactggaagaactcgaatatgcagatggggcgg
tctacatggaagatggaagagtggtgatggatggcgatcctgcagccatcttggatttca
ttaacagtcaacag
>PAFTOL004608
------------------------------------------------------------
------------------------------------------------------------
------------------------------------------------------------
---cagg-----------------------------------------------------
------------------------------------------------ttgtgatgccta
ctgtggaagctgatgttgcctttggacttggtaaatttgatcttacctatgaagaggtta
aatctagggttgtsaaagctttagatgcggtgggcatgtctgaatatttg----------
-----------------------------------------------------------c
agaggccagttcaaaccctcagtggcggwcagaaacaaagggttgcaattgcgggagctt
tagctgaagcatgcaaagtactgttgttggatgagctaacaacatttctggatgaaaatg
atcagattggagtcattaaagcagtgaagaattcact---agcaa---cctctagggatg
tgacggcattatgggtt---acccacagactggaagaactcgaatatgcagatggtgcag
tttacatggaagatggaagagyggtgatgaatggtgatccttcaaccatcttggatttca
ttaacagtcaacag
>PAFTOL004609
------------------------------------------------------------
------------------------------------------------------------
------------------------------------------------------------
---cagg-----------------------------------------------------
------------------------------------------------ttgtgatgccta
ctgtggaagctgatgttgcctttggacttggtaaatttgatcttacctatgaagaggtta
aatctagggttgtaaaagctttggatgcggtgggcatgtctgaatatttg----------
-----------------------------------------------------------a
agaggccagttcaaactctcagtggcggtcagaaacagagagttgcaattgcgggagcat
tagctgaagcatgcaaagtactgttgttggatgagctaacaacatttctggatgaaaatg
atcagattggagtgataaaagcagtgaaaaattcact---agcaa---gctctagggatg
tgacggcgttatgggtt---acccacagactkgaagaactcgaatatgcagatggtgcag
tttacatggaagatggaagagtggtgatgaatggtgatccttcaaccatcttggatttca
ttaacagtcaacag
>PAFTOL004610
------------------------------------------------------------
------------------------------------------------------------
------------------------------------------------------------
---cagg-----------------------------------------------------
------------------------------------------------ttgtgatgccta
ctgtggaagctgatrttgcattcggacttggtaaatttgatcttacctttgaagaggtta
aatctagagttgtaaaagctttagatgcagtgggcatgtctgaatatttg----------
-----------------------------------------------------------c
agaggccagttcaaactctcagtggtggtcagaaacaaagggttgcaattgcgggagcat
tggctgaagcatgccaagtactgttgttggatgagctaacaacatttctggatgaaaatg
atcagattggagtgataaaagcagtgaagaattcack---agcaa---gctcyagrgatg
tgacagcattatgggtt---acccatagactggaagaactcgaatatgcagatggtgcag
tctacatggaagatggaagagtggtgatggatggtgatccttcaaccatcttggatttca
ttaacagtcaacag
>PAFTOL004611
------------------------------------------------------------
------------------------------------------------------------
------------------------------------------------------------
---cagg-----------------------------------------------------
------------------------------------------------ttgtgatgccta
ctgtggaagctgatgttgcattyggacttggtaaatttgatcttacctttgaagaggtta
aatctagagttgtaaaagctttagatgcagtgggcatgtctgaatatttgcagaggccag
ttcaaactctcagtggtggtcagaaacaaagggttgcaattgcgggagcattggctgaac
agaggccagttcaaactctcagtggtggtcagaaacaaagggttgcaattgcgggagcat
tggctgaagcatgccaagtactgttgttggatgagctaacaacatttctggatgaaaatg
atcagattggagtgataaaagcagtgaagaattyrck---agcaa---gctcyagrgatg
tgacagcattatgggttaccacccatagactggaagaactcgaatatgcagatggtgcag
tctacatggaagatggaagagtggtgatggatggtgatccttcaaccatcttggatttca
ttaacagtcaacag
>PAFTOL004618
------------------------------------------------------------
------------------------------------------------------------
------------------------------------------------------------
---cagg-----------------------------------------------------
------------------------------------------------ttgtgatgccta
ctgtggaagctgatgttgcctttggacttggtaaatttgatcttacctatgaagaggttr
aatctagggttgtaaaagctttagatgcggtgggcatgtctgaatatttg----------
-----------------------------------------------------------c
agaggccagttcaaactctcagtggcggtcagaaacagagagttgcaatwgcgggagcat
tagctgaagcatgcaaagtactgttgttggatgagctaacaacatttctggatgaaaatg
atcagattggagtgataaaagcagtgaaaaattcact---agcaa---gctctagggatg
tgacggcgttatgggtt---acccacagactggaagaactcgaatatgcagatggtgcag
tttacatggaagatggaagagtggtgatgaatggtgatccttcaaccatcttggatttca
ttaacagtcaacag
>PAFTOL004619
------------------------------------------------------------
------------------------------------------------------------
------------------------------------------------------------
---cagg-----------------------------------------------------
------------------------------------------------ttgtgatgccta
ctgtggaagctgatgttgcatttggacttggtaaatttgatcttacctatgaagaggtta
aatcaacggttgtaaaagctttagatgcggtgggcatgtctgaatatttg----------
-----------------------------------------------------------c
agaggccagttcaaactctcagtggtggtcagaaacagagggttgcaattgcgggagcat
tagctgaatcatgcaaagtactgctgttggatgaactaacaacatttctggatgaaaatg
atcagattggagtgataaaagcagtgaagaagtcgct---agcaa---gctctagggatg
tgacggcattatgggtt---acccatagactggaagaacttgaatatgctgatggtgcgg
tgtacatggaagacggaagagtggtgatggatggtgatccttcaaccatattggatttca
ttgacagtcaacag
>PAFTOL004620
------------------------------------------------------------
------------------------------------------------------------
------------------------------------------------------------
---cagg-----------------------------------------------------
------------------------------------------------ttgtgatgccta
ckgtggaagctgatgttgcctttggacttggtaaatttgatcttacatrtgaagaggtta
aatctagggttgtaaaagctttagaygcggtgaacatgtctgaatatttg----------
-----------------------------------------------------------c
aggggccagttcaaactctcagtggcggtcagaaacagagagttgcaattgcgggagcat
tagctgaagcatgcmaagtactgttgttggatgagctgacaacatttctggatgaaaatg
atcagattggagtgatmaaagcagtgaagaattcact---agcaa---gctctagggatg
tgacggcattatgggtt---acccacagactggaagaactsgaatatgcagatggtgcag
tttacatggaagatggaagagtggtgatgaatggtsatccttcaaccatcttggatttca
ttaacagtcaacag
>PAFTOL004623
------------------------------------------------------------
------------------------------------------------------------
------------------------------------------------------------
---cagg-----------------------------------------------------
------------------------------------------------ttgtgatgccta
ctgtggaagctgatgttgcctttggacttggtaaatttgatcttacctatgaagaggtta
aatctagggttgtaaaagctttagatgcggtgaacatgtctgaatatttg----------
-----------------------------------------------------------c
agaggccwgttcaaactctcagtggcggtcagaaacagagagttgcaattgcgggggcat
tagctgaagcatgcmaagtactgttgttggatgagctgacaacatttctggatgaaaatg
atcagattggagtgataaaagcagtgaaraattcact---agcaa---actctagggatg
tgacggcattatgggtt---acccacagactggaagaactcgaatatgcagatggtgcag
tttacatggaacaaggaagagtggtgatgaatggtgatccttcaaccatcttggatttca
ttracagtcaacag
>PAFTOL004624
-------gttgtgatgcctac-tgyggaagctgatgttgcatttggacttggtaaatttg
atcttacctatgaagaggttaaatctagggttgtaaaagcttcagatgcggtgggcatgt
ytgaatatttgcagagkccagttcaaactctcagtggtggtcagaaacagagggttgcaa
ttgcaggagcattagctraagcatgcaaagtagtactgttgttggatgagstaacaacat
ttctggatgaaaatgatcaggtactatttatttaagaaatgaagaacc------tgccta
ctgtggaagctgatgttgcatttggacttggtaaatttgatcttacctatgaagaggtta
aatctagggttgtcaaagccttagatgcggtgggcatgtctgaatatttg----------
-----------------------------------------------------------c
agaggccagttcaaactctaagtggtggtcagaaacagagggttgcaattgcgggagcat
tagctgaagcatgcagagtactgttgttggatgagctaacaacatttcttgatgaaaatg
atcagatcggagtgataaaagcagtgaagaattcact---agcaa---gctctagggatg
taacggcattatgggtt---acccataggctcgaagaactcaaatatgcagatggtgcag
tctacatggaagatgggagagtggtgatggatggtgatcctgcaaccatcttggatttca
ttaacagtcaacag
>PAFTOL004625
------------------------------------------------------------
------------------------------------------------------------
------------------------------------------------------------
---cagg-----------------------------------------------------
------------------------------------------------ttgtgatgccta
ctgtggaagctgatgttgcatttggacttggtaaatttgatcttacctatgaagaggtta
aatctagggttgtaaaagccttagatgcggtggacatgtctgaacatttg----------
-----------------------------------------------------------c
agaggccagttcaaactctcagtggtggtcagaaacagagggttgcaattgcgggagcat
tggctgaagcatgcagagtcctgttgttggatgagctaacaacatttctggatgaaaatg
atcagattggagtgataaaagcagtgaagaattcact---agcaa---gctctagggatg
taacggcattatgggtt---acccataggctcgaagaactcaaatatgcagatggtgcag
tctacatggaagatgggagagtggtgatggatggtgatcctgcaaccatcttggatttca
ttaacagtcaacag
>PAFTOL004626
------------------------------------------------------------
------------------------------------------------------------
------------------------------------------------------------
---cagg-----------------------------------------------------
------------------------------------------------ttgtgatgccta
cggtggaagctgatgttgcctttggccttggtaaatttgatcttacctatgaagaggtta
aatctagggttgtaaaggctttagatgcggtgggcatgtctgaatatttg----------
-----------------------------------------------------------c
agaggcaagttcaaactctcagtggtggtcagaaacagagggttgcaattgcgggagcat
tagctgaagcatgcaaagtactcttgttggatgagctaacaacatttctggatgaaaatg
atcagattggagtgataaaagcagtgaagaattcact---agcaa---gctctagggatg
tgacagcattatgggtt---acccatagactggaagaactcgaatatgcagatggggcgg
tctacatggaagatggaagagtggtgatggatggcgatcctgcagccatcttggatttca
ttaacagtcaacag
>PAFTOL004627
------------------------------------------------------------
------------------------------------------------------------
------------------------------------------------------------
---cagg-----------------------------------------------------
------------------------------------------------ttgtgatgccta
ctgtggaagctgatgttgcctttggacttggtaaatttgatcttacttatgaagaggtta
aatctagggttgtaaaagctttagatgcggtgaacatgtctgaatatttg----------
-----------------------------------------------------------c
agaggccagttcaaactctcagtggcggtcagaaacagagagttgcaattgcgggagcat
tagctgaagcatgcaaagtactgttgttggatgagctgacaacatttctggatgaaaatg
atcagrttggagtgataaaagcagtgaagaattcact---agcaa---gctctagggatg
tgacggcattatgggtt---acccacagacttgaagaactcgaatatgcagatggtgcag
tttacatggaaggtggaagagtggtgatgagtggtgatccttcaaccatcttggatttca
ttaacagtcaacag
>PAFTOL004629
------------------------------------------------------------
------------------------------------------------------------
------------------------------------------------------------
---cagg-----------------------------------------------------
------------------------------------------------ttgtgatgccta
ctgtggaagctgatgttgcatttggtcttggtaaatttgatcttacctatgaagaggtta
aatctaggattgtcaaagctttagatgcggtgggcatgtctgaatatttg----------
-----------------------------------------------------------c
agaggccagttcaaactctcagtggtggtcagaaacagagggttgcaattgcgggagcat
tagctgaagcatgcaaagtactgttgttggatgagctaacaacatttctggatgaaaatg
atcagattggagtgataaaagcagtgaagaattcact---agcaa---gctctagggatg
tgacggcattatgggtt---acccataggctggaagaactcgaatatgcagatggtgcag
tctacatggaagatggaagagtggtgatggatggtgatcctgcaaccatcttggatttca
ttaacagtcaacag
>PAFTOL004632
------------------------------------------------------------
------------------------------------------------------------
------------------------------------------------------------
---cagg-----------------------------------------------------
------------------------------------------------ttgtgatgccta
cggtggaagctgatgttgcatttggacttggtaaatttgatcttacctatgaagaggtta
aatccagggttgtaaaggctttagatgcggtgggcatgtctgaatatttg----------
-----------------------------------------------------------c
agaggccagttcaaactctcagtggtggtcagaaacagagggttgcaattgcgggagcat
tagctgaagcatgcaaagtactcttgttggatgagctaacaacatttctggatgaaaatg
atcagattggagtgataaaagcagtgaagaattcact---agcaa---gctctagggatg
tgacggcattatgggtt---acccataggctggaagaactcgaatatgcagatggggcgg
tctacatggaagatggaagagtggtgatggatggcgatcctgcaaccattttggatttca
ttaacagtcaacag
>PAFTOL004633
------------------------------------------------------------
------------------------------------------------------------
------------------------------------------------------------
---cagg-----------------------------------------------------
------------------------------------------------ttgtgatgccca
ctgtggaagctgatgttgcatttggacttggtaaatttgatcttacctatgatgaggtta
aatctagggttgtaaaggctttagatgcggtgggcatgtctgaatatttg----------
-----------------------------------------------------------c
agaggccagttcaaactctcagtggtggtcagaaacagagggttgcaattgcgggagcat
tagctgaagcatgcagagtactgttgttggaygagctaacaacatttctggatgaaaatg
atcagattggagtgataaaagcagtgaagaattcact---agcaa---gctctagggatg
tgacggcattatgggtt---acccataggctggaagaactcgaatatgcagatggtgcag
tctacatggaagrtggaagagtggtgatggatggtgatcctgcaaccatcttggatttca
ttaacagtcaacag
>PAFTOL004634
------------------------------------------------------------
------------------------------------------------------------
------------------------------------------------------------
---cagg-----------------------------------------------------
------------------------------------------------ttgtgatgccca
ctgtggaagctgatgttgcatttggacttggtaaatttgatcttacctatgacgaggtta
aatctagggttgtaaaggctttagatgcggtgggcatgtctgaatatttg----------
-----------------------------------------------------------c
agaggccagttcaaactctcagtggtggtcagaaacagagggttgcaattgcgggagcat
tagctgargcatgcaaagtactrttgttggatgagctaacaacatttctgsatgaaaatg
atcagattggagtgataaaagcagtgaagaattcact---agcra---gctctagggatg
tgacggcattatgggtt---acccataggctggaagaactcgaatatgcagatggtgcag
tctayatggaagatggragagtggtgatggatggtgatcctgcagccatcttggatttca
ttaacagtcaacag
>PAFTOL004635
------------------------------------------------------------
------------------------------------------------------------
------------------------------------------------------------
---cagg-----------------------------------------------------
------------------------------------------------ttgtgatgccca
ctgtggaagctgatgttgcatttggacttggtaaatttgatcttacctatgacgaggtta
aatctagggttgtaaaggctttagatgcggtgggcatgtctgaatatttg----------
-----------------------------------------------------------c
agaggccagttcaaactctcagtggtggtcagaaacagagggttgcaattgcgggaacat
tagctgaagcatgcaaagtactgttgttggatgagctaacaacatttctggatgaaaatg
atcaggttggagtgataaaagcagtgaagaattcact---agcaa---gctctagggatg
tgacggcattrtgggtt---acccataggctggaagaactyraatatgcagatggtgcag
tctrcatggaagatggaagastggtgatggatggtgatcctgcaaccatcttgaatttca
ttaacagtcaacag
>PAFTOL004636
------------------------------------------------------------
------------------------------------------------------------
------------------------------------------------------------
---cagg-----------------------------------------------------
------------------------------------------------ttgtgatgccta
ctgtggaagctgatgttgcctttggacttggtaaatttgatcttacatatgaagaggtta
aatctagggttgtaaaagctttagatgcggtgaacatgtctgaatatttg----------
-----------------------------------------------------------c
aggggcccgttcaaactctcagtggcggtcagaaacagagagttgcaattgcgggagcat
tagctgaagcatgcaaagtactgttgttggatgagctgacaacatttctggatgaaaatg
atcagattggagtgataaaagcagtgaagaattcact---agcaa---gctctggggatg
tgacggcattatgggtt---acccacagactggaagaactcgaatatgcagatggtgcag
tttacatggaagatggaagagtggtgatgagtggtgatccttcaaacatcttggatttca
ttaacagtcaacag
>PAFTOL004637
------------------------------------------------------------
------------------------------------------------------------
------------------------------------------------------------
---cagg-----------------------------------------------------
------------------------------------------------ttgtgatgccta
ctgtggaagctgatgttgcatttggacttggtaaatttgatcttgcctatgaagaggtta
aatctagggttgtaaaagctttagatgcggtgggcatgtctgaatatttg----------
-----------------------------------------------------------c
agaggccagttcaaactctcagtggtggtcagaaacagagggttgcaattgcgggagcat
tagctgaagcatgcaaagtactgttgttggatgagctaacaacatttctggatgaaaatg
atcagattggagtgataaaagcagtgaagaattcact---agcaa---gctctagggatg
tgacggcattgtgggtt---acccatagactggaagaactcgaatatgcagatggtgcag
tctacatggaagatggaagagtggtgatggatggtgatccttcaaccatcttggattaca
ttaacagtcaacag
>PAFTOL004638
------------------------------------------------------------
------------------------------------------------------------
------------------------------------------------------------
---cagg-----------------------------------------------------
------------------------------------------------ttgtgatgccta
ctgtggaagctgatgttgcatttggacttggtaaatttgatcttacctatgaagaggtta
aatctagggttgtaaaagccttagatgcggtgggcatgtctgaacatttg----------
-----------------------------------------------------------c
agaggccagttcawactctcagtggtggtcagaaacagagggttgcaattgcaggagcat
tggctgaagcatgcagagtcctgttgttggatgagctaacaacatttctggatgaaaatg
atcagattggagtggtaaaagcagtgaagaattcact---agcaa---gctctagggatg
taacggcattatgggtt---acccataggctcgaagaactcaaatatgcagatggtgcag
tctacatggaagatgggagagtggtgatggatggtgatcctgcaaccatcttggatttca
ttaacagtcaacag
>PAFTOL004639
------------------------------------------------------------
------------------------------------------------------------
------------------------------------------------------------
---cagg-----------------------------------------------------
------------------------------------------------ttgtgatgccta
cggtggaagctgatgttgcctttggccttggtaaatttgatcttacctatgaagaggtta
aatctagggttgtraaggctttagatgcggtgggcatgtctgaatattts----------
-----------------------------------------------------------c
agaggcaagttcaaactctcagtggtggtcagaaacagagggttgcaattgcgggagcat
tagctgaagcatgcaaagtactcttgttggatgagctaacaacatttctggatgaaaatg
atcagattggtgtgataaaagcagtgaagaattcact---agcaa---gctctagggatg
tgacagctttatgggtt---acccatagactggaagaactcgaatatgcagatggggcag
tctacatggaagatggaagagtggtgatggatggcgatcctgcagccatcttggatttca
ttaacagtcaacag
>PAFTOL004644
------------------------------------------------------------
------------------------------------------------------------
------------------------------------------------------------
---cagg-----------------------------------------------------
------------------------------------------------ttgtgatgccta
ctgtggaagctgatgttgcatttggacttggtaaatttgatcttacctatgaagaggtta
aatctakggttgtaaaagctttagatgcagtgggcatgtctgaatattts----------
-----------------------------------------------------------c
agaggccagttcaaactctcagtggtggtcagaaacagagggttgcaattgcrggagcat
tagctgaagcatgcaaagtactgttgttggatgarctaacaacatttctggatgaaaatg
atcagattggagtgataaaagcagtgaagaattcact---agcaa---gctctagggatg
tcackgcattatgggtk---acccataggctggaagaactcgaatatgcagatggtgcag
tctacatggaagatggaagagtggtgatggatggtgatcctgcaaccatcttggagttca
ttaacagtcaacag
>PAFTOL004647
------------------------------------------------------------
------------------------------------------------------------
------------------------------------------------------------
---cagg-----------------------------------------------------
------------------------------------------------ttgtgatgccta
ctgtggaagctgatgttgcctttggacttggtaaatttgatcttacctatgaagaggtta
agtctagggttgtaaaagctttagatgcggtggacatgtctgaatatttg----------
-----------------------------------------------------------c
agaggccagttcaaactctcagtggcggtcagaaacagagagttgcaattgcgggagcat
tagctgaagcatgcgaagtactgttgttggatgagctaacaacatttctggatgaaaatg
atcagattggagtgataaaagcagtgaagaattcact---agcaa---gctccggggatg
tgacggcattatgggtt---acccacagactggaagaactcgaatatgcagatggtgcag
tttacatggaagatggaagagtggtgatgaatggtgatccttcaaccatcttggatttca
tttacagtcaacag
>PAFTOL004648
------------------------------------------------------------
------------------------------------------------------------
------------------------------------------------------------
---cagg-----------------------------------------------------
------------------------------------------------ttgtgatgccta
cggtggaagctgatgttgcatttggacttggtaaatttgatcttacctatgaagaggtta
aatctagggttgtaaaggctttagatgcggtgggcatgtctgaatatttg----------
-----------------------------------------------------------c
agaggccagttcaaactctcagtggtggtcagaaacagagggttgcaattgcgggagcat
tagctgaagcatgcaaagtactcttgttggatgagctaacaacatttctggatgaaaatg
atcagrttggagtgataaaagcagtgaagaattcact---agcaa---gctctaggggtg
tgacggcattatgggtt---acccataggctggaagaactcgaatatgcagatggggcgg
tctacatggaagatggaagagtggtgatggatggcgatcctgcaaccatcttggatttca
ttaacagtcaacag
>PAFTOL004649
------------------------------------------------------------
------------------------------------------------------------
------------------------------------------------------------
---cagg-----------------------------------------------------
------------------------------------------------ttgtgatgccta
ctgtggaagctgatgttgcctttggacttggtaaatttgatcttgcctatgaagaggtta
aatctagggttgtaaaagctttagatgcggtgggcatgtctgaatatttg----------
-----------------------------------------------------------c
agaggccagttcaaactctcagtggcggtcagaaacagagagttgcaattgccggagcat
tggctgaagcatgcaaagtactgttgttggatgagctaacaacatttctggatgaaaatg
atcagattggagtgataaaagcagtgaaaaattcact---agcaa---gctctagggatg
tgacggcgttatgggtt---acccacagactggaagaactcgaatatgcagatggtgcag
tttacatggaagatggaagggtggtgatgaatggtgatccttcaaccatcttggatttca
ttaacagtcaacag
>PAFTOL004652
------------------------------------------------------------
------------------------------------------------------------
------------------------------------------------------------
---cagg-----------------------------------------------------
------------------------------------------------ttgtgatgccta
ctgtggaagctgatgttgcatttggacttggtaaatttgatcttacctatgaagaggtta
aatctagggttgtaaaagccttagatgcagtgggcatgtctgaacatttg----------
-----------------------------------------------------------c
agaggccagttcaaactctcagtggtggtcagaaacagagggttgcaattgcgggagcat
tggctgaagcatgcagagtcctgttgttggatgagctaacaacatttctggatgaaaatg
atcagattggagtgataaaagcagtgaagaattcact---agcaa---gctctagggatg
taacggcattatgggtt---acccataggctcgaagaactcaaatatgcagatggtgcag
tctacatggaagatgggagagtggtgatggatggtgatcctgcaaccatctcggatttya
ttwacggtcaacag
>PAFTOL004653
------------------------------------------------------------
------------------------------------------------------------
------------------------------------------------------------
---cagg-----------------------------------------------------
------------------------------------------------ttgtgatgccta
ctgtggaagctgatgttgcatttggacttggtaaatttgatcttacctatgaagaggtta
aatctagggttgtaaaagccttagatgcggtgggcatgtctgaacatttg----------
-----------------------------------------------------------c
agaggccagttcaaactctcagtggtggtcagaaacagagggttgcaattgcgggagcat
tagccgaagcatgcagagtactgttgttggatgagctaacaacatttctggatgaaaatg
atcagattggagtgataaaagcagtgaagaattcact---agcaa---gctctagggatg
taacggcattatgggtt---acccataggctcgaagaactcaaatatgcagatggtgcag
tctacatggaagatgggagagtggtgatggatggtgatcctgcaaccatcttggatttca
ttaacagtcaacag
>PAFTOL004654
------------------------------------------------------------
------------------------------------------------------------
------------------------------------------------------------
---cagg-----------------------------------------------------
------------------------------------------------ttgtgatgccta
ctgtggaagctgatgttgcctttggacttggtaaatttgatcttacctatgaagaggtta
aatctagtgttgtaaaagttttagatgcggtgaacatggctgaatatttg----------
-----------------------------------------------------------c
agaggccagttcaaacactcagtggcggtcagaaacagagagttgcaattgcgggagcat
tagctgaagcatgcaaagtactgttgttggatgagctgacaacatttctggatgaaaatg
atcagattggagtgataaaagcagtgaagaattcact---agcaa---gctctagggatg
tgacggcattatgggtt---acccacagattggaagaactcgaatatgcagatggtgcag
tttacatggaagatggaagagtggtgacgaatggtgatccttcaaccatcttggatttca
ttaacagtcaacag
>PAFTOL004657
------------------------------------------------------------
------------------------------------------------------------
------------------------------------------------------------
---cagg-----------------------------------------------------
------------------------------------------------ttgtgatgccta
ctgtggaagctgatgttgcatttggacttggtaaatgtgatcttacctttgaagaggtta
aatctagagttgtaaacgctttagatgcagtgggcatgtctgaatatttg----------
-----------------------------------------------------------c
agaggccagttcaaactctcagtggtggtcagaaacaaagggttgcaattgcgggagcat
tagctgaagcatgccaagtactgttgttggatgagctaacaacttttctggatgaaaatg
atcagattggggtgataaaagcagtgaagaattcact---agcaa---gctctagggatg
tgacagcattatgggtt---acccatagactggaagaactcgaacatgcagatggtgcag
tctacatggaagatggaagagtggtgatggttggtgatcctttaaccatcttggatttca
ttaacagtcaacag
>PAFTOL004658
------------------------------------------------------------
------------------------------------------------------------
------------------------------------------------------------
---cagg-----------------------------------------------------
------------------------------------------------ttgtgatgccta
ctgtggaagctgatgttgcctttggacttggtaaatttgatcttacctatgaagaggtta
aatctagggttgtaaaagctttagatgcggtgggcatgtctgaatatttg----------
-----------------------------------------------------------c
agaggccagttcaaactctcagtggcggtcagaaacagagagttgcaattgcgggagcat
tagctgaagcatgcaaagtactgttgttggatgagctaacaacatttctggatgaaaatg
atcagattggagtgataaaagcagtgaaaaattcact---agcaa---gctctagggatg
tgacggcgttgtgggtt---acccacagactcgaagaactcgaatatgcagatggtgcag
tttacatggaagatggaagagtggtgatgaatggtgatccttcaaccatcttggatttca
ttaacagtcaacag
>PAFTOL004660
------------------------------------------------------------
------------------------------------------------------------
------------------------------------------------------------
---cagg-----------------------------------------------------
------------------------------------------------ttgtgatgccca
ctgtggaagctgatgttgcctttggacttggtaaatttgatcttacctatgaagaggtta
aatctagggttgtaaaagctttagatgcggtgggcatgtctgaatatttg----------
-----------------------------------------------------------c
agaggccagttcaaactctcagtggcggtcagaaacagagagttgcaattgcgggagcat
tagctgaagcatgcaaagtactgttgttggatgagctaacaacatttctggatgaaaatg
atcagattggagtgataaaagcagtgaaaaattcact---agcaa---gctctagggatg
tgacggcgttatgggtt---acccacagactggaagaactcgaatatgcagatggtgcag
tttacatggaagatggaagagtggtgatgaatggtgatccttcaaccatcttggatttca
ttaacagtcaacag
>PAFTOL004661
------------------------------------------------------------
------------------------------------------------------------
------------------------------------------------------------
---cagg-----------------------------------------------------
------------------------------------------------ttgtgatgccta
ctgtggaagcygatgttgcatttggacttggtaaatttgatcttacctttgaagaggtta
aatctagagttgtaaaagctttagatgcagtgggcatgtctgaatatttg----------
-----------------------------------------------------------c
agaggccagttcaaactctcagtggtggtcagaaacaaagggttgcaattgcgggagcat
tagctgaagcatgccaagtactgttgttggatgagctaacaacatttctggatgaaaatg
atcagattggggtgataaaagcagtgaagaattcact---agcaa---gctctagggatg
tgacagyattatgggtt---acccatagactggaagaactcgaayatgcagatggtgcag
tctacatggaagatggaasagtggtgatggttggtgatcctttaaccatcttggatttca
ttaacagtcaacag
>PAFTOL004662
------------------------------------------------------------
------------------------------------------------------------
------------------------------------------------------------
---cagg-----------------------------------------------------
------------------------------------------------ttgtgatgccta
ctgtggaagctgatgttgcctttggacttggtaaatttgatcttacctatgaagaggtta
aatctagggttgtaaaagctgtagatgcggtgggcatgtctgaatatttg----------
-----------------------------------------------------------c
agaggcctgttcaaactctcagtggcggtcagaaacagagagttgcaattgcsggagcat
tagctgaagcatgcaaagtactgttgttggatgagctaacaacatttctggatgaaaatg
atcagattggagtgatamaagcagtgaaaaattcact---agcaa---gctctagggatg
tgacggcgttatgggtt---acccacagactggaagaactcgaatatgcagatggtgcag
tttacatggaagatggaagagtggtgatgaatggtgatccttcaaccatcttggatttca
ttaacagtcaacag
>PAFTOL004664
------------------------------------------------------------
------------------------------------------------------------
------------------------------------------------------------
---cagg-----------------------------------------------------
------------------------------------------------ttgtgatgccta
ctrtggaagctgatgttgcatttggacttggtaaatttgatcttacctatgaagaggtta
aatctagggttgtmaaagcytyrgatgcggtgggcatgtctgaatatttg----------
-----------------------------------------------------------c
agaggccagttcaaactctmagtggtggtcagaaacagagggttgcaattgcrggagcat
tagctgaagcatgcaragtactgttgttggatgagctaacaacatttctggatgaaaatg
atcagrttggagtgataaaagcagtgaagaattcact---agcaa---gctctagggatg
taacggcattatgggtt---acccataggctcgaagaactcaaatatgcagatggtgcag
tctacatggaagatgggagagtggtgatggatggtgatcctgcaaccatcttggatttca
ttaacagtcaacag
>PAFTOL004665
------------------------------------------------------------
------------------------------------------------------------
------------------------------------------------------------
---cagg-----------------------------------------------------
------------------------------------------------ttgtgatgccta
cggtggaagctgatgttgcatttggacttggtaaatttgatcttacctatgaagaggtta
aatctagggttgtaaaggctttagatgcggtgggcatgtctgaatatttg----------
-----------------------------------------------------------c
agaggccagttcaaactctcagtggtggtcagaaacagagggttgcaattgcgggagcat
tagctgaagcatgcaaagtactcttgttggatgagctaacaacatttctggatgaaaatg
atcagattggagtgataaaagcagtgaagaattcact---agcaa---gctctagggatg
tgacagctttatgggtt---acccataggctggaagaactcgaatatgcagatggggcgg
tctacatggaagatggaagagtggtgatggatggcgatcctgcaaccatcttggatttca
tgaacagtcaacag
>PAFTOL004666
------------------------------------------------------------
------------------------------------------------------------
------------------------------------------------------------
---cagg-----------------------------------------------------
------------------------------------------------ttgtgatgccta
ctgtggaagctgatgttgcatttggacttggtaaatttgatcttacctatgaagaggtta
aatctagggttgtaaaagccttagatgcggtgggcatgtctgaatatttg----------
-----------------------------------------------------------c
agaggccagttcaaacactcagtggtggtcagaaacagagggttgcaattgcgggagcat
tagctgaagcatgcagagtactgttgttggatgagctaacaacatttctggatgaaaatg
atcagattggagtgataaaagcagtgaagaattcact---agcaa---gctctagggatg
taacggcattatgggtt---acccataggctcgaagaactcaaatatgcagatggtgcag
tctacatggaagacgggagagtggtgatggatggtgatcctgcaaccatcttggatttca
ttaacagtcaacag
>PAFTOL004667
------------------------------------------------------------
------------------------------------------------------------
------------------------------------------------------------
---cagg-----------------------------------------------------
------------------------------------------------ttgtgatgccta
ctgtggaagctgatgttgcatttggacttggtaaatttgatcttacctatgaagaggtta
aatctagggttgtaaaagccttagatgcggtgggcatgtctgaatatttg----------
-----------------------------------------------------------c
agaggccagttcaaactctcagcggtggtcagaaacagagggttgcaattgcgggagcat
tagctgaagcatgcagagtactgttgttggatgagctaacaacatttctggatgaaaatg
atcagattggagtgataaaagcagtgaagaattcact---agcaa---gctctagggatg
taacggcattatgggtt---acccataggctcgaagaactcaaatatgcagatggtgcag
tctacatggaagacgggagagtggtgatggatggtgatcctgcaaccatcttggatttca
ttaacagtcaacag
>PAFTOL004668
------------------------------------------------------------
------------------------------------------------------------
------------------------------------------------------------
---cagg-----------------------------------------------------
------------------------------------------------ttgtgatgccta
ctgtggaagctgatgttgcatttggacttggtaaatttgatcttacctatgaagaggtta
aatytagggttgtaaaagccttagatgyggtgggcatgtctgaatatttg----------
-----------------------------------------------------------c
agaggccagttcaaactctcagtggtggtcagaaacagagggttgcaattgcgggagcat
tagctgaagcatgcagagtactgttgttggatgagctaacaacatttctggatgaaaatg
atcagattggmgtgataaaagcagtgaagaattcact---agcaa---gctctagggatg
taacggcattatgggtt---acccataggctcgaagaactcaaatatgcagatggtgcag
tctacatggaagatgggagagtggtgatggatggtgatcctgcaaccatcttggatttca
tyaacagtcaacag
>PAFTOL005024
------------------------------------------------------------
------------------------------------------------------------
------------------------------------------------------------
---cagg-----------------------------------------------------
------------------------------------------------ttgtgatgccta
ctgtggaagctgatgttgcatttggacttggtaaatttgatcttacctatgaagaggtta
aatttagggttgtaaaagccttagatgcggtgggcatgtctgaacatttk----------
-----------------------------------------------------------c
agaggccagttcaaactctcagtggtggtcagaaacagagggttgcaattgcgggagcat
tagctgaagcatgcagagtactgttgttggatgagctaacaacatttctggatgaaaatg
atcagattggagtgataaaagcagtgaagaattcact---agcaa---gctctagggatg
taacggcattatgggtt---acccataggctcgaagaactcaaatatgcagatggtgcag
tctacatggaagatgggagagtggtgatggatggtgatcctgcaaccatcttggatttca
tcaacagtcaacag
>PAFTOL005025
------------------------------------------------------------
------------------------------------------------------------
------------------------------------------------------------
---cagg-----------------------------------------------------
------------------------------------------------ttgtgatgccta
cggtggaagctgatgttgcatttggacttggtaaatttgatcttacctatgaagaggtta
aatctagggttgtaaaggctttagatgcggtgggcatgtctgaatattts----------
-----------------------------------------------------------c
agaggccagttcaaactctcagtggtggtcagaaacagagggttgcaattgcgggagcat
tagctgaagcatgcaaagtactcttgttggatgagctaacaacatttctggatgaaaatg
atcagrttggagtgataaaagcagtgaagaattctct---agcaa---gctctagggatg
tgacggcattatgggtt---acccataggctggaagaactcgaatatgcagatggggcgg
tctacatggaagatggaagagtggtgatggatggcgatcctgcaaccatcttggatttca
ttaacagtcaacag
>PAFTOL005042
------------------------------------------------------------
------------------------------------------------------------
------------------------------------------------------------
---cagg-----------------------------------------------------
------------------------------------------------ttgtgatgccta
crgtggaagctgatgttgcatttggacttggtaaatttgatcttacctatgamgaggtta
aatctagggttgtaaargcyttagatgcggtgggcatgtctgaayatttg----------
-----------------------------------------------------------c
agaggccagttcaaactctcagtggtggtcagaaacagagggttgcaattgcgggagcat
trgctgaagcatgcaragtmctsttgttggatgagctaacaacatttctggatgaaaatg
atcagattggagtgrtaaaagcagygaagaattcact---agcaa---gctctagggatg
tracggcattatgggtt---acccataggctsgaagaactcraatatgcagatggkgcrr
tctacatggaagatggragagtggtgatggatggygatcctgcaaccatcttggatttca
ttaacagtcaacag
>PAFTOL005043
------------------------------------------------------------
------------------------------------------------------------
------------------------------------------------------------
---cagg-----------------------------------------------------
------------------------------------------------ttgtgatgccta
ctgtggaagctgatgttgcatttggacttggtaaatttgatcttacctatgaagaggyta
aatctagggttgtaaaagccttasatgcggtgggcatgtctgaacatttg----------
-----------------------------------------------------------c
agaggccagttcaaactctcagtggtggtcagaaacagagggttgcaattgcgggagcat
tggctgaagcatgcagagtcctgttgttggatgagctaacaacatttctggatgaaaatg
atcagattggagtggtaaaagcagtgaagaattcact---agcaa---gctctaggkatg
taacggcattatgggtt---acccataggctcgaagaactcaaatatgcrgatggtgcaa
tctacatggaagatgggagagtggtgatggatggtgatcctgcaaccatcttggatttca
ttaacagtcaacag
>PAFTOL005047
------------------------------------------------------------
------------------------------------------------------------
------------------------------------------------------------
---cagg-----------------------------------------------------
------------------------------------------------ttgtgatgccta
cggtggaagctgatgttgcatttggacttggtaaatttgatcttacctatgaagaggtta
aatctagggttgtaaaggctttagatgcggtgggcatgtctgaatatttg----------
-----------------------------------------------------------c
agaggccagttcaaactctcagtggtggtcagaaacagagggttgcaattgcgggagcat
tagctgaagcatgcaaagtactcttgttggatgagctaacaacatttctggatgaaaatg
atcagattggagtgataaaagcagtgaagaattcact---agcaa---gctctaggggtg
tgacggcattatgggtt---acccataggctggaagaacttgaatatgcagatggggcgg
tctacatggaagatggaagagtggtgatggatggcgatcctgcaaccatcttggatttca
ttaacagtcaacag
>PAFTOL005169
------------------------------------------------------------
------------------------------------------------------------
------------------------------------------------------------
---cagg-----------------------------------------------------
------------------------------------------------ttgtgatgccta
ctgtggaagctgatgttgcatttggacttggtaaatttgatcttacctatgaagaggtta
aatctagggttgtaaaagctttagatgcggtgggcatgtctgaatatttg----------
-----------------------------------------------------------c
agaggccagttcaaactctcagtggtggtcagaaacagagggttgcaattgcgggagcat
tagctgaagcatgcaaagtactgttgttggatgagctaacaacatttctggatgaaaatg
atcagattggagtgataaaagcagtgaagaattcact---agcaa---gctctagggatg
tgacggcattatgggtt---acccataggctggaagaactcgaatatgcagatggtgcat
tctacatggaagatggaagagtggtgatggatggtgatcctgcaaccatcttggatttca
ttaacagtcaacag
>PAFTOL007498
------------------------------------------------------------
------------------------------------------------------------
------------------------------------------------------------
---cagg-----------------------------------------------------
------------------------------------------------ttgtgatgccta
ctgtggaagctgatgttgcatttggacttggtaaatttgaccttacctatgaagaggtta
aatctagggttgtaaaagctttagatgcagtgggcatgtctgaatattts----------
-----------------------------------------------------------c
agaggccagttcaaactcttagtggtggtcagaaacagagggttgcaattgcgggagcat
tagctgaagcatgcaaagtactgttgttggatgagctaacaacatttctggatgaaaatg
atcagattggagtgataaaagcagtgaagaattcact---agcaa---gctctaaggatg
tgacggcattatgggtt---acccataggctggaagaactcgaatatgcagatggtgcag
tctacatggaagatggaagagtggtgatggatggtgatcctgcaaccatcttggatttca
ttaacagtcaacaa
>PAFTOL008084
------------------------------------------------------------
------------------------------------------------------------
------------------------------------------------------------
---cagg-----------------------------------------------------
------------------------------------------------ttgtgatgccta
ctgtggaagctgatgttgcattcggacttggtaaatttgatcttacctttgaagaggtta
aatctagagttgtraaagctttagatgcagtgggcatgtctgaatatttg----------
-----------------------------------------------------------c
agaggccagttcaaactctcagtggtggtcagaaacaacgggttgcaattgcaggagcat
tagctgaggcatgccaagtactgttgttggatgagctaacaacatttctggatgaaaatg
atcagattggagtgataaaagcagtgaagaattcacy---agcaa---gctctagggatg
tgacagcattatgggtt---acccatagrctggaagaactcsaatwtgcagatggtgcag
tctacatggaagatggaagagtggtgatggatggtgatccttyarccatcttggatttca
ttaacagtcaacag
>PAFTOL008419
------------------------------------------------------------
------------------------------------------------------------
------------------------------------------------------------
---cagg-----------------------------------------------------
------------------------------------------------ttgtgatgccta
ctgtggaagctgatgttgcatttggacttggtaaatttgatcttacctatgaagaggtta
aatctagggttgtaaaagccttagatgcggtgggcatgtctgaatatttg----------
-----------------------------------------------------------c
agaggccagttcaaactctcagtggtggtcagaaacagagggttgcaattgcgggagcat
tagctgaagcatgcagwgtactgttgttggatgagctaacaacatttctggaygaaaatg
atcagattggagtgataaaagcagtgaagaattcact---agcaa---gctctagggatg
taacggcattatgggtt---acccataggctcgaagaactcaaatatgcagatggtgcag
tctacatggaagatgggagagtggtgatggatggtgatcctgcaaccatcttggatttca
ttaacagtcaacag
>PAFTOL008421
------------------------------------------------------------
------------------------------------------------------------
------------------------------------------------------------
---cagg-----------------------------------------------------
------------------------------------------------ttgtgatgccta
ctgtggaagctgatgttgcctttgggcttggtaaatttgatcttacctatgaagaggtta
aatctagggttgtaaaagctttagatgcggtgggcatgtctgaatatttg----------
-----------------------------------------------------------c
agaggccagttcaaactctcagtggcggtcagaaacagagagttgcaattgcgggagcat
tagctgaagcatgcaaagtactgttgttggatgagctaacaacatttctggatgaaaatg
atcagattggagtgataaaagcagtgaaaaawtcact---agcaa---gctctagggatg
tgacggcattatgggtt---acccacagactggaagaactcgaatatgcagatggtgcag
tttacatggaggatggaagagtggtaatgaatggcgatcmttcaaccatcttggatttca
ttaacagtcaacag
>PAFTOL008422
------------------------------------------------------------
------------------------------------------------------------
------------------------------------------------------------
---cagg-----------------------------------------------------
------------------------------------------------ttgtgatgccca
ctgtggaagctgatgttgcctttggacttggtaaatttgatcttacctatgaagaggtta
aatctagggttataaaagctttagatgcggtgaacatggctgaatatttg----------
-----------------------------------------------------------c
agaggccagttcaaactctcagtggcggtcagaaacagagagttgcaattgcgggagcat
tagctgaagcatgcaaagtactgttgttggatgagctgacaacatttctggatgaaaatg
atcagrttggagtgataaaagcagtgaagaattcact---agcaa---gctctcgggatg
tgacggcattatgggtt---acccacagactggaagaactcgaatacgcagatggtgcgg
tttacatggaagatggaagagtgatgatgaatggtgatccttcaaccatcttggatttca
ttaacagtcaacag
>PAFTOL008423
------------------------------------------------------------
------------------------------------------------------------
------------------------------------------------------------
---cagg-----------------------------------------------------
------------------------------------------------ttgtgatgccta
cggtggaagctgatgttgcatttggacttggtaaatttaatcttacctatgaagaggtta
aatctagggttgtaaaggctttagatgcggtgggcatgtctgaatatttg----------
-----------------------------------------------------------c
agaggccagttcaaactctcagtggtggtcagaaacagagggttgcaattgcgggagcat
tagctgaagcatgcaaagtactcttgttggatgagctaacaacatttctggatgaaaatg
atcagattggagtgataaaagcagtgaagaattcact---agcaa---gctctagggatg
tgacggcattatgggtt---acccataggctggaagaactcgaatatgcagatggggcgg
tctacatggaagatggaagagtggtgatggatggcgatcctgcaaccatcttggatttca
ttaacagtcaacag
>PAFTOL008436
------------------------------------------------------------
------------------------------------------------------------
------------------------------------------------------------
---cagg-----------------------------------------------------
------------------------------------------------ttgtgatgccta
ctgtggaagctgatgttgcatttggacttggtaaatttgatcttacctatgaagaggtta
aatctagggttgtaaaagctttagatgcggtgggcatgtctgaatattts----------
-----------------------------------------------------------c
agaggccagttcaaactctgagtggtggtcagaaacagagggttgcaattgctggagcat
tagctgaagcatgcaaagtactgttgttggatgagctaacgacatttctggatgaaaatg
atcagattggagtgataaaagcagtgamraattcact---agcaa---gctctacggatg
tgacggcattatgggtt---acccataggctggaagaactcgaatatgcagatggtgcgg
tctacatggaagatggaagagtggtgatggatggtgatcctgcaaccatcttggatttca
ttaacagtcaacag
>PAFTOL008439
------------------------------------------------------------
------------------------------------------------------------
------------------------------------------------------------
---cagg-----------------------------------------------------
------------------------------------------------ttgtgatgccta
ctgtggaagccgatgttgcatttggacttggkaaatttgatcttacmyatgaagaggtta
aatctagggttgtaaaagctttagatgcggtgggcatgtctgaatatttg----------
-----------------------------------------------------------c
agaggccagttcaaactctcagtggtggtcagaaacagagggttgcaattgcgggagcat
tagctgaagcatgcaaagtactgttgttggatgagctaacaacatttctrgatgaaaatg
atcagattggagtgataaaagcggtgaagaattcact---agcaa---gctctagggatg
tgacggcattatgggtt---acccataggctggaagaactcgaatatgcagatggtgcag
tctacatggaagatggaagagtggtgatggatggtgatcctgcgaccatcttggatttca
ttaacagtcaacag
>PAFTOL008881
------------------------------------------------------------
------------------------------------------------------------
------------------------------------------------------------
---cagg-----------------------------------------------------
------------------------------------------------ttgtgatgccta
ctgtggaagctgatgttgcatttggacttggtaaatttgatcttacctatgaagaggtta
aatgtagggttgtaaaagctttagatgcggtgggcatgtctgaatatttg----------
-----------------------------------------------------------c
agaggccagttcaaactctcagtggtggtcagaaacagagggttgcaattgcrggagcct
tagctgaagcatgcaaagtactgttgttggatgagctaacaacatttctggatgaaaatg
atcagattggartgataaaagcagtgaagaattcactagcagcaa---gctctagggatg
tgacggcattatgggtt---acccataggctggaagaactcgaatatgcagatggtgcag
tctacatggaagatgggagagtggtgatggatggtgatcctgcaaccatcttggatttca
ttaacagtcaacag
>PAFTOL009175
------------------------------------------------------------
------------------------------------------------------------
------------------------------------------------------------
---cagg-----------------------------------------------------
------------------------------------------------ttgtgatgccta
ctgtggaagctgatgttgcatttggacttggtaaatttgatcttacctatgaagaggtta
aatctagggttgtaaaagctttagatgcggtgggcatgtctgaatatttg----------
-----------------------------------------------------------c
agaggccagttcaaactctcagtggyggtcagaaacagagrgttgcaattgckggagcat
tagctgaagcatgcaaagtactgttgttggatgagctaacracatttctggatgaaartg
atcagrttggagtgataaaagcagtgaagaattcact---agcaa---gctctacggatg
tgacggcattatgggtt---acccataggctggaagaactcgaatatgcagatggtgcgg
tctacatggaagatggaagagtggtgatggatggtgatcctgcaaccatcttggatttca
ttaacagtcaacag
>PAFTOL009179
------------------------------------------------------------
------------------------------------------------------------
------------------------------------------------------------
---cagg-----------------------------------------------------
------------------------------------------------ttgtgatgccta
ctgtggaagmtgatgttgcatttggacttggtaaatttgatcttacctgtgaagaggtta
aakctagggttgtaaaagcytyagatgcggtgggcatgtytgaatatttg----------
-----------------------------------------------------------c
aaaggccagttcaaactctcagtggtggtcagaaacagagggttgcaattgcaggagcat
tagctraagcawgyaaagtactgttgttggatgagctaacaacatttctggatgaaaatg
atcagattggagtgataaaagcagtgaagaattcact---agcaa---gctcgagggatg
taacggcattatgggtt---acccataggctcgaagaactcaaatatgcagatggtgcag
tctacatggaagatgggagagtggtgatggatggtgatcctgcaaccatcttggatttca
ttaacagtcaacag
>PAFTOL009181
------------------------------------------------------------
------------------------------------------------------------
------------------------------------------------------------
---cagg-----------------------------------------------------
------------------------------------------------ttgtgatgccta
ctgtggaagctgatgttgcatttggacttggtaaatttgatctyacctrtgaagaggtta
aakctagggttgtaaaagcytyagatgcggtgggcatgtytgaatattts----------
-----------------------------------------------------------c
agaggccagttcaaactctcagtggtggtcagaaacagagggttgcaattgcrggagcat
tagctgaagcatgcaaagtackgttgttggatgagctaacaacatttctggatgaaaatg
atcagrttggagtgataaaagcagtgaagaattcact---agcaa---gctctagggatg
taacggcattatgggtt---acccataggctcgaagaactcaaatatgcagatggtgcag
tctacatggaagatgggagagtggtgatggatggtgatcctgcaaccatcttggatttca
ttaacagtcaacag
>PAFTOL009183
------------------------------------------------------------
------------------------------------------------------------
------------------------------------------------------------
---cagg-----------------------------------------------------
------------------------------------------------ttgtgatgccta
ctgtggaagctgatgttgcatttggacttggtaaatttgatcttacctatgaagaggtta
aagctagggttgtaaaagccttagatgcggtgggcatgtctgaatatttg----------
-----------------------------------------------------------c
agaggccagttcaaactctcagtggtggtcagaaacagagggttgcaattgcaggagcat
tagctgaagcatgcaaagtactgttgttggatgagctaacarcatttytggatgaaawtg
attagattggagtgataaaagcagtgaagaattcact---agcaa---gctctagggatg
taacggcattatgggtt---acccataggctcgaagaactcaaatatgcagatggtgcag
tctacatggaagatgggagagtggtgatggatggtgatcctgcaaccatcttggatttca
tgaacagtcaacag
>PAFTOL009185
------------------------------------------------------------
------------------------------------------------------------
------------------------------------------------------------
---cagg-----------------------------------------------------
------------------------------------------------ttgtgatgccta
ctgtggaagctgatgttgcatttggacttggtaaatttgatcttacctatgaagaggtta
aatctagggttgcaaaagctttagatgcagtgggcatgtctgaatatttg----------
-----------------------------------------------------------c
agaggccagttcaaactctcagtggtggtcagaaacagagggttgcaattgcgggagcat
tagctgaagcttgcaaagtcctgttgttggatgaactaacaacatttctggatgaaaatg
atcagattggagtgataaaagcagtgaagaattcact---agcaagctgctctaaggatg
tgacggcattatgggtt---acccataggctggaagaacttgaatatgcagatggtgcag
tctacatggaagatggaagagtggtgatggatggtgatcctgcaaccatcttggatttca
ttaacagtcaacag
>PAFTOL009187
------------------------------------------------------------
------------------------------------------------------------
------------------------------------------------------------
---cagg-----------------------------------------------------
------------------------------------------------ttgtgatgccta
cggtggaagctgatgttgcatttggacttggtaaatttgatcttacctatgaagaggtta
aakctagggttgtaaargcyttagatgcrgtgkgcatgtctgaatatttg----------
-----------------------------------------------------------c
agaggccagttcaaactctcagtggtggtcagaaacagagggttgcaattgcgggagcat
tagctgaagcatgcaaagtactcttgttggatgagctaacaacatttctggatgaaaatg
atcagattggagtgataaaagcagtgaagaattcact---agcga---gctctagggatg
tgacggcattatgggtt---acccatwggctggaagaactcgaatatgcagatggggcgg
tctacatggaagatggaagagtggtgatggatggcgatcctgcaaccatcttggatttca
ttaacagtcaacag
>PAFTOL009189
------------------------------------------------------------
------------------------------------------------------------
------------------------------------------------------------
---cagg-----------------------------------------------------
------------------------------------------------ttgtgatgccta
ctgtggaagctgatgttgcatttggacttggtaaatttgatcttacctatgaagaggtta
aatttagggttgtaaaagccttagatgcggtgggcatgtctgaacatttg----------
-----------------------------------------------------------c
agaggccagttcaaactctcagtggtggtcagaaacagagggttgcaattgcgggagcat
tagctgaagcatgcagagtactgttgttggatgagctaacaacatttctggatgaaaatg
atcagattggagtgataaaagcagtgaagaattcact---agcaa---gctctagggatg
taacggcattatgggtt---acccataggctcgaagaactcaaatatgcagatggtgcag
tctacatggaagatgggagagtggtgatggatggtgatcctgcaaccatcttggatttca
tcaacagtcaacag
>PAFTOL009191
------------------------------------------------------------
------------------------------------------------------------
------------------------------------------------------------
---cagg-----------------------------------------------------
------------------------------------------------ttgtgatgccta
ctgtggaagctgatgttgcatttggacttggtaaatttgatcttacctatgaagaggtta
aatctagggttgtaaaagccttagatgcggtgggcatgtctgaacatttg----------
-----------------------------------------------------------c
agaggccagttcaaacyctcagtggtggtcagaaacagagggttgcaattgcrggagcat
tagctgaagcatgcaragtactgttgttggatgagctaacaacatttctggatgaaaatg
atcagattggagtgataaaagcagtgaagaattcact---agcaa---gctctagggatg
taacggcattatgggtt---acccataggctcgaagaactcaaatatgcagatggtgcag
tctacatggaagatgggagagtggtgatggatggtgatcctgcaaccatcttggatttca
ttaacagtcaacag
>PAFTOL009193
------------------------------------------------------------
------------------------------------------------------------
------------------------------------------------------------
---cagg-----------------------------------------------------
------------------------------------------------ttgtgatgccta
ctgtggaagctgatgttgcctttggacttggtaaatttgatcttacctatgaagaggtta
aatctagggttgtaaaagctttagatgcagtgggcatgtctgaatattts----------
-----------------------------------------------------------c
agaggccagttcaaactctcagtggcggtcagaaacagagagttgcaattgcgggagcat
tagctgaagcatgcaaagtactgttgttggatgagctaacaacatttctggatgaaagtg
atcagattggagtggtaaaagcagtgaaaaattcact---agcaa---gctctagggatg
tgacggcgttatgggtt---acccacagactggaagaactcgaatatgcagatggtgcag
tttacatggaagatggaagagtggtgatgagtggtgatccttcaaccatcttggatttca
ttaacagtcaacag
>PAFTOL009195
------------------------------------------------------------
------------------------------------------------------------
------------------------------------------------------------
---cagg-----------------------------------------------------
------------------------------------------------ttgtgatgccta
ctgtggaagccgatgttgcatttggacttggtaaatttgatcttacctatgaagaggtta
aatctagggttgtaaaagccttagatgcggtgggcatgtctgaacatttg----------
-----------------------------------------------------------c
agaggccagttcaaactctcagtggtggtcagaaacagagggttgcaattgcgggagcat
tggctgaagcatgcagagtcctgttgttggatgagctaacaacatttctggatgaaaatg
atcagattggagtgataaaagcagtgaagaattcact---agcaa---gctctagggatg
taacggcattatgggtt---acccataggctcgaagaactcaaatatgcagatggtgcag
tctacatggaagatgggagagtggtgatggatggtgatcctgcaaccatcttggatttca
ttaacagtcaacag
>PAFTOL009203
------------------------------------------------------------
------------------------------------------------------------
------------------------------------------------------------
---cagg-----------------------------------------------------
------------------------------------------------ttgtgatgccta
ctgtggaagctgatgttgcatttggacttggtaaatttgatcttacctatgaagaggtta
aatctagggttgtaaaagccttagatgcggtgggcatgtctgaacatttg----------
-----------------------------------------------------------c
agaggccagttcaaactctcagtggtggtcagaaacagagggttgcaattgcgggagcat
tggctgaagcatgtagagtcctgttgttggatgagctaacaacattcctggatgaaaatg
atcagattggagtgataaaagcagtgaagaattcact---agcaa---gctctagggatg
taacggcattatgggtt---acccataggctcgaagaactcaaatatgcagatggtgcag
tctacatggaagatgggagagtggtgatggatggtgatcctgcaaccatcttggatttca
ttaacagtcaacag
>PAFTOL009205
------------------------------------------------------------
------------------------------------------------------------
------------------------------------------------------------
---cagg-----------------------------------------------------
------------------------------------------------ttgtgatgccta
cggtggaagctgatgttgcatttggacttggtaaatttgatcttacctatgaagaggtta
aatctagggttgtaaaggctttagatgcggtgggcatgtctgaatattts----------
-----------------------------------------------------------c
agaggccagttcaaactctcagtggtggtcagaaacagagggttgcaattgcgggagcat
tagctgaagcatgcaaagtactcttgttggatgagctaacaacatttctggatgaaaatg
atcagrttggagtgataaaagcagtgaagaattcact---agcaa---gctctagggatg
tgacggcattatgggtt---acccataggctggaagaactcgaatatgcagatggggcgg
tctacatggaagatggaagagtggtgatggatggcgatcctgcaaccatcttggatttca
ttaacagtcaacag
>PAFTOL009209
------------------------------------------------------------
------------------------------------------------------------
------------------------------------------------------------
---cagg-----------------------------------------------------
------------------------------------------------ttgtgatgccta
cggtggaagctgatgttgcatttggacttggtaaatttgatcttacctatgaagaggtta
aatctagggttgtaaaggctttagatgcggtgggcatgtctgaatatttg----------
-----------------------------------------------------------c
agrggccagttcaaactctcagtggtggtcagaaacagagggttgcaattgcgggagcat
tagctgaagcatgcaaagtactcttgttggatgagctaacaacatttctggatgaaaatg
atcagattggagtgataaaagcagtgaagaattcact---agcaa---gctctagggatg
tgacggcattatgggtt---acccataggctggaagaactcgaatatgcagatggggcgg
tctacatggaagatggaagggtggtgatggatggcgatcctgcaaccatcttggatttca
ttaacagtcaacag
>PAFTOL009215
------------------------------------------------------------
------------------------------------------------------------
------------------------------------------------------------
---cagg-----------------------------------------------------
------------------------------------------------ttgtgatgccta
ctgtggaagctgatgttgcatttggacttggtaaatttgatcttacctatgaagaggtta
aayctagggttgtaaaagcttyagatgckgtgggcatgtctgaatatttg----------
-----------------------------------------------------------c
agaggccarttcaaactctcagtggtggtcagaaacagagggttgcaattgyaggagcat
tagctgaagcatgcraagtactgttgttggatgagctaacaacatttctggatgaaaatg
atcagattggagtgataaaagcagtgaagaattcact---agcaa---gctctagggatg
tgacggcattatgggtt---acccataggctagaagaactcgaatatgcagatggtgcag
tgtacatggaagatgggagagtggtaatggatggtgatcctgcaaccatcttggatttca
taaacagtcaacag
>PAFTOL009217
------------------------------------------------------------
------------------------------------------------------------
------------------------------------------------------------
---cagg-----------------------------------------------------
------------------------------------------------ttgtgatgccta
ctrtrgatgctgatgttgsatttggacttggtaaatttgrtcttacctatgaagaggtta
aatctagggytgtaaaagcttcagatgcggtgggcatgtctgaatattts----------
-----------------------------------------------------------c
agaggccagttcaaactctcagyggtggtcagaaacagagggttgcaattrcaggagcat
tagctsaagcatgcaaagtactgttrttggatgarctaacaacatttmtggatgaaaatg
atcagrtcggagtgataaaagcagtgaagaattcact---agcaa---gctctagggatg
tgacggcattatgggtt---acccataggctagaagaactcgaatatgcagatggtgcag
tctacatggaagatgggagagtggtaatggatggtgatcctgcaaccatcttggatttca
ttaacagtcaacag
>PAFTOL009221
------------------------------------------------------------
------------------------------------------------------------
------------------------------------------------------------
---cagg-----------------------------------------------------
------------------------------------------------ttgtgatgccta
ctgtggaagctgatgttgcatttggacttggtaaatttgatcttacctatgaagaggtta
aatctagggttgtaaaagctttagatgcggtgggcatgtctgaatattts----------
-----------------------------------------------------------c
agaggccagttcaaactctcagtggtggtcagaaacagagggttgcaattgcgggagcat
tagctgaagcatgcaaagtactgttgttggatgagctaacaacatttctggatgaaaatg
atcagattggagtgataaaagcagtgaagaattcact---agcaa---gctctagggatg
tgacggcattatgggtt---acccataggctggaagaactcgaatatgcagatggtgcag
tctacatggaagatggaagagtggtgayggatggtgatcctgcaaccatcttggatttca
ttaacwgtcaacag
>PAFTOL009223
----caggttgtgatrcctac-tgtggaagctgatgttgcatttgracttggtaaatttg
atcttacctatgaagaggttaaatctagggttgtaaaagcttyagatgcggtgggcatgt
ctgaatatttgyagaggccagttcaaactctcagtggtggtyagaaacagagggttgcaa
ttgcaggagcwttagctgaagcatgcaa---agtactrttgttggatgagctaacaacat
ttctggatgaaaatgrtyaggtactatttatttaagaaatgaagaacttkatacatccta
ctgtggaagctgatgttgcatttggacttggtaaatttgatcttacctatgaagaggtta
aatctagggttgtcaaagccttagatgcggtgggcatgtctgaatatttg----------
-----------------------------------------------------------c
agaggccagttcaaactctaagtggtggtcagaaacagagggttgcaattgcgggagcat
tagctgaagcatgcagagtactgttgttggatgagctaacaacatttctggatgaaaatg
atcagattggagtgataaaagcagtgaagaattcact---agcaa---gctctagggatg
taacggcattatgggtt---acccataggctcgaagaactcaaatatgcagatggtgcag
tctacatggaagatgggagagtggtgatggatggtgatcctgcaaccatcttggatttca
ttaacagtcaacag
>PAFTOL009227
------------------------------------------------------------
------------------------------------------------------------
------------------------------------------------------------
---cagg-----------------------------------------------------
------------------------------------------------ttgtgatgccta
ctgtggaagctgatgttgcatttggacttggtaaatttgatcttacctatgaagaggtta
aatctagggttggcaaagccttagatgcggtgggcatgtctgaacatttg----------
-----------------------------------------------------------c
agagrccagttcaaactctcagtggtggtcagaaacagagggttgcaattgcgggagcat
tagctgaagcatgcagagtactgttgttggatgagctaacaacatttctggatgaaaatg
atcagrttggagtgataaaagcagtgaagaattcact---agcaa---gctctagggatg
taacggcattatgggtt---acccataggctcgaagaactcaaatatgcagatggtgcag
tctacatggaagatgggagagtggtgatggatggtgagcctgcaaccatcttggatttca
ttracagtcaacag
>PAFTOL009229
------------------------------------------------------------
------------------------------------------------------------
------------------------------------------------------------
---cagg-----------------------------------------------------
------------------------------------------------ttgtgatgccta
ctgtggaagctgatgttgcctttggacttggtaaatttgatcttacctatgaagaggtta
aatctagggttgtaaaagctttagatgcggtgggcatgtctgaatatttg----------
-----------------------------------------------------------c
agaggccagttcaaactctcagtggcggtcagaaacagagagttgcaattgcgggagcat
tagctgaagcatgcaaagtactgttgttggatgagctaacaacatttctggatgaaaatg
atcagattggagtgataaaagcagtgaaaaattcact---agcaa---gctctagggatg
tgacggcgttatgggtt---acccacagactggaagaactcgaatatgcagatggtgcag
tttacatggaagatggaagagtggtgatgaatrgtgatccttcaaccatcttggatttca
ttaacagtcaacag
>PAFTOL009231
------------------------------------------------------------
------------------------------------------------------------
------------------------------------------------------------
---cagg-----------------------------------------------------
------------------------------------------------ttgtgatgccga
ctgtggaagctgatgttgcctttggacttggtaaatctgatcttacctatgaagaggtta
aatctagggttgtaaaagctttagatgcggtgggcatgtctgaatatttg----------
-----------------------------------------------------------c
agaggccagttcaaactctcagtggcggtcagaaacagagagttgcaattgcgggagcat
tagctgaagcatgcaaagtactgttgttggatgagcttacaacatttctggatgaaaatg
atcagattggagtgataaaagcagtgaaaaattcact---agcaa---gctctagggatg
tgacggcgttatgggtt---acccacagactggaagaactcgaatatgcagatggtgcag
tttacatggaagatggaagagtggtratgaatggtgatccttcaaccatcttggatttca
ttaacagtcaacag
>PAFTOL009233
------------------------------------------------------------
------------------------------------------------------------
------------------------------------------------------------
---cagg-----------------------------------------------------
------------------------------------------------ttgtgatgccta
ctgtggaagctgatrttgcatttggacttggtaaatttgayyttacctatgaagaggtca
aatcyagggttgtaaaagctttagatgcggtgggcatgtctgaatatttg----------
-----------------------------------------------------------c
agaggccagttcaaaccctcagtggtggtcagaaacagagggttgcaattgcgggagcat
tagctgaagcatgcaaagtacygttgttggatgagctaacgacatttctggatgaaaatg
atcagattggagtgataaaagcagtgaagaattcact---agcaa---gctctagggatg
tgacagcattatgggtt---acccataggctggaagaactcgaatatgcagatggtgcag
tctacatggaagatggacgagtggtgatggatggtgatcctgcaaccatcttggatttcr
ttaacagtcaacag
>PAFTOL009235
------------------------------------------------------------
------------------------------------------------------------
------------------------------------------------------------
---cagg-----------------------------------------------------
------------------------------------------------ttgtgatgccta
ctgtggaagctgatgttgcattcggacttggtaaatttgatcttacctttgaagaggtta
aatctagagttgtaaaagctttagatgcagtgggcatgtctgaatatttg----------
-----------------------------------------------------------c
agaggccagttcaaactctcagtggtggtcagaaacaaagggttgcaattgcgggagcat
tggctgaagcatgccaagtactgttgttggatgagctaacaacatttctggatgaaaatg
atcagattggagtgataaaagcagtgaagaattcact---agcaa---gctctagggatg
tgacagcattatgggtt---acccatagactggaagaactcgaatatgcagatggtgcag
tctacatggaagayggaagagtggtgatggatggtgatccttcaaccatcttggatttca
ttaacagtcaacag
>PAFTOL009237
------------------------------------------------------------
------------------------------------------------------------
------------------------------------------------------------
---cagg-----------------------------------------------------
------------------------------------------------ttgtgatgccta
ctgtggaagctgatgytgcattcggacttggtaaatttgatcttacctttgaagaggtta
aatctagagttgtaaaagctttagatgcagtgggcatgtctgaatatttg----------
-----------------------------------------------------------c
agaggccagttcaaacwctcagtggtggtcagaaacaaagggttgcaattgcgggagcat
tggctgaagcatgcyaagtacttttgttggatgagctaacaacatttctggatgaaaatg
accagattggagtgakaaaagcagtgaagaattcact---agcaa---gctctagggatg
tgacagcattatgggtt---acccatagactggaagaactcgaatatgcagatggtgcag
tctacatggaagatggaagagtggtgatggatggtgatccttcaaccatyttggatttca
ttaacagtcaacag
>PAFTOL009239
------------------------------------------------------------
------------------------------------------------------------
------------------------------------------------------------
---cagg-----------------------------------------------------
------------------------------------------------ttgtgatgccta
ctgtggaagctgatgttgcatttggacttggtaaatttgatcttacctatgaagaggtta
aatctagggttgtaaaagctttagatgcagtgggcatgtctgaatatttg----------
-----------------------------------------------------------c
agaggccagttcaaactcttagtggtggtcagaaacagagggttgcgattgcgggagcat
tagctgaagcatgcgaagtactgttgttggatgagctaacaacatttctggatgaaaatg
atcagattggagtgataaaagcagtgaagaattcact---agcaa---gctctaaggatg
tgacggcattatgggtt---acccataggctggaagaactcgaatatgcagatggagcag
tctacatggaagatggaagagtggtgatggatggtgatcctgcaaccatcttggatttca
ttaacagccaacaa
>PAFTOL009243
------------------------------------------------------------
------------------------------------------------------------
------------------------------------------------------------
---cagg-----------------------------------------------------
------------------------------------------------ttgtgatgccta
yggtggaagctgatgttgcatttggacttggtaaatttgatcttacctatgaagaggtta
aatctagggttgtaaaggctttagaggcggtgggcatgtctgaatatktg----------
-----------------------------------------------------------c
agaggccagttcaaactctcagtggtggtcagaaacagagggttgcaattgcgggagcat
tagctgaagcatgcaaagtactcttgttggatgagctaacaacatttctggatgaaaatg
atcagattggagtgataaaagcagtgaagaattcact---agcaa---gctctggggatg
tgacggcattatgggtt---acccataggctggaagaactcgaatatgcagatggggcgg
tctacatggaagatggaagagtggtgatggatggygatcctgcaaccatcttgcatttca
ttaatagtcaacag
>PAFTOL009245
------------------------------------------------------------
------------------------------------------------------------
------------------------------------------------------------
---cagg-----------------------------------------------------
------------------------------------------------ttgtgatgccta
crgtggaagctgatgttgcatttggacttggtaaatttgatcttacctatgaagaggtta
aatctagggttgtaaaggctttagatgcggtgggcatgtctgaatattts----------
-----------------------------------------------------------c
agaggccagttcaaactctcagtggtggtcagaaacagagggttgcaattgcgggagcat
tagctgaagcatgcaaagtactcttgttggatgagctaacaacatttctggatgaaaatg
atcaggttggagtgataaaagcagtgaagaattcact---agcaa---gctctaagaatg
tgacggcattatgggtt---acccataggctggaagaactcgaatatgcagatggggcgg
tctacatggaagatggaagagtggtgatggatggcgatcctgcaaccatcttggatttca
ttaacagtcaacag
>PAFTOL009249
------------------------------------------------------------
------------------------------------------------------------
------------------------------------------------------------
---cagg-----------------------------------------------------
------------------------------------------------ttgtgatgccta
cggtggaagctgatgttgcctttggccttggtaaatttgatcttacctatgaagaggtta
aatctagggttgtaaaggctttacatgcggtgggcatgtctgaatatttg----------
-----------------------------------------------------------c
agaggcaagttcaaactctcagtggtggtcagaaacagagggttgcaattgcgggagcat
tagctgaagcatgcaaagtactcttgttggatgagctaacaacatttctggatgaaaatg
atcagattggagtgataaaagcagtgaagaattcact---agcaa---gctctagggatg
tgacagcattatgggtt---acccatagactggaagaactcgaatatgcagatggggcgg
tctacatggaagatggaagagtggtgatggatggcgatcctgcagccatcttggatttca
ttaacagtcaacag
>PAFTOL009251
------------------------------------------------------------
------------------------------------------------------------
------------------------------------------------------------
---cagg-----------------------------------------------------
------------------------------------------------ttgtgatgccta
cggtggaagctgatgttgcatttggacttggtaaatttgatcttacctatgaagaggtta
aatctagggttgtaaaggctttagatgcggtgggcatgtctgaatatttg----------
-----------------------------------------------------------c
agaggccagttcaaactctcagtggtggtcagaaacagagggttgcaattgcgggagcat
tagctgaggcatgcaaagtactcttgttggatgagctaacaacatttctggatgaaaatg
atcagattggagtgataaaagcagtgaagaattcact---agcaa---gctctagggatg
ttacggcattatgggtt---acccataggctggaagaactcgaatatgcagatggggcgg
tctacatggaagatggaagagtggtgatggatggcgatcctgcaaccatcttggatttca
ttaacagtcaacag
>PAFTOL009253
------------------------------------------------------------
------------------------------------------------------------
------------------------------------------------------------
---cagg-----------------------------------------------------
------------------------------------------------ttgtgatgccta
ctgtggaagctgatgttgcattcggacttggtaaatttgatcttacctttgaagaggtta
aatctagagttgtraaagctttagatgcagtgggcatgtctgaatatttg----------
-----------------------------------------------------------c
agagrccagttcaaactctcagtggtggtcagaaacaaagggttgcaattgyrggagcat
tggctgaagcatgccaagtactgttgttggatgagctaacaacatttctggatgaaaatg
atcagrttggagtgataaaagcagtgaagaattcact---agcaa---gctctrgggatg
tgacagcattatgggtt---acccatagastggaagaactcgaatatgcagatggkgcag
tctacatggaagatggaagagtggtgatggatggtgatccttcaaccatcttggatttca
ttaacagtcaacag
>PAFTOL009255
------------------------------------------------------------
------------------------------------------------------------
------------------------------------------------------------
---cagg-----------------------------------------------------
------------------------------------------------ttgtgatgccta
ctgtggaagctgatgttgcatttggacttggtaaatttgatcttacctatgaagaggtta
aatctagggttgtaaaagctttagatgcggtgggcatgtctgaatattts----------
-----------------------------------------------------------c
agaggccagttcaaactctcagtggtggtcagaaacagagggttgcaattgctggagcat
tagctgaagcatgcaaagtactgttgttggatgagctaacgacatttctggatgaaaatg
atcagrttggagtgataaaagcagtgaagaattcatt---aggaa---gctctacggatg
tgacagcattatgggtt---acccataggctggaagaactcgaatatgcagatggtgcgg
tctacatggaagatggaagagtggtgatggatggtgatcctgcaaccatcttggatttca
ttaacagtcgacag
>PAFTOL009257
------------------------------------------------------------
------------------------------------------------------------
-----------------------cg-----------------------------------
--acagg-----------------------------------------------------
------------------------------------------------ttgtgatgccta
ctgtggaagctgatgttgcatttggacttggtaaatttgatcttacctatgaagaggtta
aatctagggttgtaaaagctttagatgcggtgggcatgtctgaatattts----------
-----------------------------------------------------------c
agaggccagttcaaactctcagtggtggtcagaaacagagggttgcaattgctggagcat
tagctgaagcatgcaaagtactgttgttggatgagctaacgacatttctggatgaaaatg
atcagattggagtgataaaagcagtgaagaattcatt---aggaa---gctctacggatg
tgacagcattatgggtt---acccataggctggaagaactcgaatatgcagatggtgcgg
tctacatggaagatggaagagtggtgatggatggtgatcctgcaaccatcttggatttca
ttaacagtcgacag
>PAFTOL009259
------------------------------------------------------------
------------------------------------------------------------
------------------------------------------------------------
---cagg-----------------------------------------------------
------------------------------------------------ttgtgatgccta
ctgtggaagctgatgttgcatttggactyggtaaatttgaccttamctatgaagaggtta
aatctagggttgtaaaagctttagatgcagtgggcatgtctgaatattts----------
-----------------------------------------------------------c
agaggccagttcaaactcttagtggtggtcagaaacagagggttgcaattgcgggagcat
tagctgaagcatgcaaagtactgttgttggatgagctaacaacatttctggatgaaaatg
atcagrttggagtgataraagcagtgaagaattcact---agcaa---gctckaaggatg
tgacggcattatgggtt---acccataggctggaagaactcgaatatgcagatggtgcag
tctacatggaagatggaagagtggtgatggatggtgatcctgcaaccatcttggatttca
ttaacagtcaacaa
>PAFTOL009261
------------------------------------------------------------
------------------------------------------------------------
------------------------------------------------------------
------------------------------------------------------------
------------------------------------------------------------
------------------------------------------------------------
------------------------------------------------------------
------------------------------------------------------------
------------------------------------------------------------
------------------------------------------------------------
-----attggagtgataaaagcagtgaagaattcact---agcaa---gctctggggatg
tgacggcattatgggtt---acccacagactggaagaactcgaatatgcagatggtgcag
tttacatggaagatggaagagtggtgatgaatggtgatccttcaacaatcttggatttca
ttaacagtcaacag
>PAFTOL009263
------------------------------------------------------------
------------------------------------------------------------
------------------------------------------------------------
---cagg-----------------------------------------------------
------------------------------------------------ttgtgatgccta
cggtggaagctgatgttgcctttggccttggtaaatttgatcttacctatgaagaggtta
aatctagggttgtaaaggctttagatgcggtgggcatgtctgaatatttg----------
-----------------------------------------------------------c
agaggcaagttcaaactctcagtggtggtcagaaacagagggttgcaattgcgggagcat
tagctgaagcatgcaaagtactcttgttggatgagctaacaacatttctggatgaaaatg
atcagattggagtgataaaagcagtgaagaattcact---agcaa---gctctagggatg
tgacagcattatgggtt---acccatagactggaagaactcgaatatgcagatggggcgg
tctacatggaagatggaagagtggtgatggatggcgatcctgcagccatcttggatttca
ttaacagtcaacag
>PAFTOL009265
------------------------------------------------------------
------------------------------------------------------------
------------------------------------------------------------
---cagg-----------------------------------------------------
------------------------------------------------ttgtgatgccta
cggtggacgctgatgttgcatttggacttggtaaatttgatcttacctatgaagaggtta
aatctagggttgtaaaggctttagatgcggtgggcatgtctgaatatttg----------
-----------------------------------------------------------c
agaggcaagttcaaactctcagtggtggtcagaaacagagggttgcaattgcgggagcat
tagctgaagcatgcaaagtactcttgttggatgagctaacaacatttctggatgaaaatg
atcagattggagtgataaaagcagtgaagaattcact---agcaa---gctctagggatg
tgacggcattatgggtt---acccatagactggaagaactcgaatatgcagatggggcgg
tctacatggaagatggaagagtggtgatggatggcgatcctgcaaccatcttggattaca
ttaacagtcaacag
>PAFTOL009267
------------------------------------------------------------
------------------------------------------------------------
------------------------------------------------------------
---cagg-----------------------------------------------------
------------------------------------------------ttgtgatgccta
ctgtggaagctgatgttgcattcggacttggtaaatttgatcttwcctttgaagaggtta
aatctagagttgtaaaagmttcagatgcggtgggcatgtctgaatattts----------
-----------------------------------------------------------c
agaggccagttcaaactctcagtggtggtcagaaacaaagggttgcaattgcgggagcat
tagctgaagcatgccaagtgctgttgttggatgagctaacaacatttctggatgaaaatg
atcagattggagtgataaaagcagtgaagaattcact---agcaa---gctctagggatg
tgacagcattatgggtt---acccatagactggaagaactccratttgcagatggtgcag
tctacatggaagatggaagagtggtgatggatggtgatcctttaaccatcttggatttca
ttaacagtcaacag
>PAFTOL009269
------------------------------------------------------------
------------------------------------------------------------
------------------------------------------------------------
---cagg-----------------------------------------------------
------------------------------------------------ttgtgatgccta
ctgtggaagctgatgttgcatttggacttggtaaatttgatcttacctttgaagasgtta
aatctagagttgtaaaagctctagatgcagtgggcatgtctgaatattts----------
-----------------------------------------------------------c
agaggccagttcaaactctcagtggtggtcagaaacaaagggttgcaattgcgggagcat
tagctgaagcatgccaagtactgttgttggatgagctgacaacatttctggatgaaaatg
atcagrttggagtgataaaagcagtgaagaattcact---agcaa---gctctagggatg
tgacagcattatgggtt---acccataggctggaagaacttgaatatgcagatggtgcag
tctacatggaagatggaagagtggtgatggatggtgatccttcaaccatcttggatttca
ttaacagtcaacag
>PAFTOL009271
------------------------------------------------------------
------------------------------------------------------------
------------------------------------------------------------
---cagg-----------------------------------------------------
------------------------------------------------ttgtgatgccta
ctgtggaagctgatgttgcctttggacttggtaaatttgatcttacctatgaagaggtta
aatctagggttgtaaaagctktagatgcggtgggcatgtctgaatatttg----------
-----------------------------------------------------------c
agaggcctgttcaaactctcagtggyggtcagaaacagagagttgcaattgcgggagcat
tagctgaagcatgcaaagtactgttgttggatgagctaacaacatttctggatgaaaatg
atcagattggagtgataaaagcagtgaaaaattcact---agcaa---gctctrgggatg
tgacggcrttatgggtt---acccacagactggaagaactcgaatatgcagatggygcag
tttacatggaagatggaagagtggtgatgaatggtgatccttcaaccatcttggatttca
ttaacagtcaacag
>PAFTOL009279
------------------------------------------------------------
------------------------------------------------------------
------------------------------------------------------------
---cagg-----------------------------------------------------
------------------------------------------------ttgtgatgccta
ctgtggaagctgatgttgcatttggacttggtaaatttgatcttacctatgaagaggtta
aatctagggttgtaaaagccttagatgtggtgggcatgtctgaatattts----------
-----------------------------------------------------------c
agaggccagttcaaactctcagtggtggtcagaaacagagggttgcaattgcgggagcat
tagctgaagcatgcagagtactgttgttggatgagctaacaacatttctggatgaaaatg
atcagattggagtgataaaagcagtgaagaattcact---agcaa---gctctagggatg
taacggcattatgggtt---acccataggctcgaagaactcaaatatgcagatggtgcag
tctacatggaagacgggagagtggtgatggatggtgatcctgcaaccatcttggatttca
ttaacagtcaacag
>PAFTOL009281
------------------------------------------------------------
------------------------------------------------------------
------------------------------------------------------------
---cagg-----------------------------------------------------
------------------------------------------------ttgtgatgccta
ctgtggaggctgatgttgcatttggtcttggtaaatttgctcttacctatgaagaggtta
aatctaggattgtcaaagctttagatgcggtgggcatgtctgaatatttg----------
-----------------------------------------------------------c
agaggccagttcaaactctcagtggtggtcagaaacagagggttgcaattgcgggagcat
tagctgaagcatgcaaagtactgttgttrgatgagctaacaacatttctggatgaaaatg
atcagattggagtgataaaagcagtgaagaattcgct---agcaa---gttctagggatg
tgacggcattatgggtt---acccataggctggaagaactcgaatatgcagatggtgcag
tctacatggaagatggaagagtggtgatggatggtgatcctgcaaccatcttggatttca
ttaacagtcaacag
>PAFTOL009285
------------------------------------------------------------
------------------------------------------------------------
------------------------------------------------------------
---cagg-----------------------------------------------------
------------------------------------------------ttgtgatgccta
ctgtggaagctgatgttgcattcggacttggtaaatttgatcttacctttgaagaggtta
aatctagagttgtaaaagctttagatgcagtgggcatgtctgaatattts----------
-----------------------------------------------------------c
agaggccagttcaaactctcagtggtggtcagaaacaaagggttgcaattgcaggagcat
tagctgaggcrtgccaagtactgttgttggatgagctaacaacatttctggatgaaaatg
atcagattggagtgataaaagcagtgaagaattcact---agcaa---gctctagggatg
tgacagcattatgggtt---acmcataggctggaagaactcgaatatgcagatggtgcag
tctacatggaagctggaagagtggtgatggatggtgatccttcaaccatcttggatttca
ttaacagtcaacag
>PAFTOL009287
------------------------------------------------------------
------------------------------------------------------------
------------------------------------------------------------
---cagg-----------------------------------------------------
------------------------------------------------ttgtgatgccta
ctgtggaagctgatgttgcatttggacttggtaaatttgatcttacctatgaagaggtta
aatctagggttgtaaaagccttagatgcggtgggcatgtctgaacatttg----------
-----------------------------------------------------------c
agaggccagttcaaactctcagtggtggtcrgaaacagagggttgcaattgcgggagcat
tggctgaagcatgcagagtcctgttgttggatgagctaacaacatttctggatgaaaatg
atcagrttggagtgataaaagctgtgaagaattcact---agcaa---gctctagggatg
taacggcattatgggtt---acccataggctcgaagaactcaaatatgcagatggtgcag
tctacatggaagatgggagagtggtgatggatggtgatcctgcaaccatcttggatttca
ttaacagtcaacag
>PAFTOL009289
------------------------------------------------------------
------------------------------------------------------------
------------------------------------------------------------
---cagg-----------------------------------------------------
------------------------------------------------ttgtgatgccta
cggtggaagctgatgttgcatttggacttggtaaatttgatcttacctatgaagagrtta
aatctagggttgtaaaggctttagatgcggtgggcatgtctgaatatttg----------
-----------------------------------------------------------c
agaggccagttcaaactctcagtggtggtcagaaacagagggttgcaattgcgggagcat
tagctgaagcatgcaaagtactcttgttggatgagctaacaacatttctggatgaaaatg
atcagattggagtgataaaagcagtgaagaattcact---agcaa---gctctaggggtg
tgacggcattatgggtt---acccataggctggaagaactcaaatatgcagatggggcgg
tctacatggaagatggaagagtggtgatggatggcgatcctgcaaccatcttggatttca
ttaacagtcaacag
>PAFTOL009291
------------------------------------------------------------
------------------------------------------------------------
------------------------------------------------------------
---cagg-----------------------------------------------------
------------------------------------------------ttgtgatgccta
ctgtggaagctgatgttgcatttggacttggtaaatttgatcttacctatgaagaggtta
aatctagggttgtaaaagccttagatgckgtgggcatgtctgaacatttg----------
-----------------------------------------------------------c
agaggccagttcaaactctcagtggtggtcagaaacagagggttgcaattgcgggagcat
tggctgaagaatgcaragtcctgttgttggatgagctaacaacatttctggatgaaaatg
atcagattggagtgataaaagctgtgaagaattcact---agcaa---gctctagggatg
taacggcattatgggtt---acccataggctcgaagaactcaaatatgcagatggtgcag
tctatatggaagatgggagagtggtgatggatggtgatcctgcaaccatcttggatttca
ttaacagtcaacag
>PAFTOL009293
------------------------------------------------------------
------------------------------------------------------------
------------------------------------------------------------
---cagg-----------------------------------------------------
------------------------------------------------ttgtgatgccta
ctrtggaagctgatgttgcatttggacttggtaaatttgatcttacctatgaagaggtta
aatctagggttgtmaaagcytyrgatgcggtgggcatgtctgaatatttg----------
-----------------------------------------------------------c
agaggccagttcaaactctmagtggtggtcagaaacagagggttgcaattgcrggagcat
tagctgaagcatgcaragtactgttgttggatgagctaacaacatttctggatgaaaatg
atcagattggagtgataaaagcagtgaagaattcact---agcaa---gctctagggatg
taacggcattatgggtt---acccataggctcgaagaactcaaatatgcagatggtgcag
tctacatggaagatgggagagtggtgatggatggtgatcctgcaaccatcttggatttca
ttaacagtcaacag
>PAFTOL009297
------------------------------------------------------------
------------------------------------------------------------
------------------------------------------------------------
---cagg-----------------------------------------------------
------------------------------------------------ttgtgatgccta
ctgtggaagctgatgttgcatttggacttggtaaatttgatcttacctatgaagaggtta
aatctagggttgtaaaagctttagatgcagtgggcatgtctgaatattts----------
-----------------------------------------------------------c
agaggccagttcaaactcttagtggtggtcagaaacagagggttgcaattgcgggagcat
tagctgaagcatgcaaagtactgttgttggatgagctaacaacatttctggatgaaaatg
atcagrttggagtgataaaagcagtgaagaattcact---agcaa---gctctaaggatg
tgacggcattatgggtt---acccataggctggaagaactcgaatatgcagatggtgcag
tctacatggaagatggaagagtggtgatggayggtgatcstgcaaccatcttggatttca
ttaacagtcaacaa
>PAFTOL009299
------------------------------------------------------------
------------------------------------------------------------
------------------------------------------------------------
---cagg-----------------------------------------------------
------------------------------------------------ttgtgatgccta
cggtggaagctgatgttgcatttgggcttggtaaatttgatcttacctatgaagaggtta
aatctagggttgtaaaggctttagatgcggtgggggtgtctgaatatttg----------
-----------------------------------------------------------c
agaggccagttcaaactctcagtggtggtcagaaacagagggttgcaattgcgggagcat
tagctgaagcatgcaaagtactcttgttggatgagctaacaacatttctggatgaaaatg
atcagattggagttataaaagcagtgaagaattcact---agcaa---gctctagggatg
tgacggcattatgggtt---acccataggctggaagaactcgaatatgcagatggggcgg
tctacatggaagatggaagagtggtgatggatggcgatcctgcaaccatcttggatttca
wcaacagtcaacag
>PAFTOL009303
------------------------------------------------------------
------------------------------------------------------------
------------------------------------------------------------
---cagg-----------------------------------------------------
------------------------------------------------ttgtgatgccta
cggtggaagctgatgttgcatttggacttggtaaatttgatcttacctatgaagaggtta
aatccagggttgtaaaggctttagatgcggtgggcatgtctgaatattts----------
-----------------------------------------------------------c
agaggccagttcaaactctcagtggtggtcagaaacagagggttgcaattgcgggagcat
tagctgaagcatgcaaagtactcttgttggatgagctaacaacatttctggatgaaaatg
atcagattggagtgataaaagcagtgaagaattcact---agcaa---gctctagggatg
tgacggcattatgggtt---acccataggctggaagaactcgaatatgcagatggggcgg
tctacatggaagatggaagagtggtgatggatggcgatcctgcaaccattttggatttca
ttaacagtcaacag
>PAFTOL009311
------------------------------------------------------------
------------------------------------------------------------
------------------------------------------------------------
---cagg-----------------------------------------------------
------------------------------------------------tagtgatgccca
ctgtggaagctgatgttgcatttggccttggcaaattcaaccttacatatgaagaggtta
aaacaagggttctgaaagctttagatgctgtgggcatgtctgaatataga----------
-----------------------------------------------------------c
aaaggccagttcaaactctcagtggtggtcagaaacaaagggttgcaatcgcgggtgcat
tagctgaagcatgcaaagtactgttgctggacgagctcacaacatttttggatgaaagtg
atcaggttggagtgataaaagcagtgaagaattcact---tgcaa---gctcaggtgatg
tgaccgcgttatgggtt---actcatcgactggaagaactcgaatatgcagatggtgcag
tctacatggaagatgggagagtggtgatggatggtgatccttcagccatcttggatttta
ttaacaaccaacag
>PAFTOL009313
------------------------------------------------------------
------------------------------------------------------------
------------------------------------------------------------
------g-----------------------------------------------------
------------------------------------------------tggtgatgccca
cygtggaagccgatgttgcatttggtcttggtaaatttgatcttacatatgaggaggtta
aatcaagggttctgaaagctttagatgcygtgggcatgtytgaatattca----------
-----------------------------------------------------------c
agaggccrgtgcagagtctcagtgggggtcagaaacagagggttgcaattgcaggygcat
tagctgaagcatgcaaagtcctgttgttggatgaactcacaacatttctsgatgaaagtg
atcaggttggagtgataacggcagtgaagaattcgtt---agcaa---gctcyggagatg
tgacagcattgtgggtt---acccatagactagatgaactcaaatacgcagatggcgcag
tctacatggaagatgggagagtggtgatggatggtgatccttcttctatcttggacttca
ttaacaatcaacaa
>PAFTOL009315
------------------------------------------------------------
------------------------------------------------------------
------------------------------------------------------------
------------------------------------------------------------
------------------------------------------------------------
------------------------------------------------------------
------------------------------------------------------------
-----------------------------------------------------------c
agaggccagtccaaactctcagtggtggtcagaaacagagggttgctattgctggtgcat
tagctgaagcttgcaaagtactgttgttggacgagctcacaacatttctggatgaaagtg
atcaggt-----------------------------------------------------
------------------------------------------------------------
------------------------------------------------------------
-------------a
>PAFTOL009319
------------------------------------------------------------
------------------------------------------------------------
------------------------------------------------------------
---cagg-----------------------------------------------------
------------------------------------------------ttgtgatgccta
ctgtggaagctgatgttgcattcggacttggtaaatttgatctgacctatgaagaggtca
aaacaagggttgtgaaagctttagatgctgtgggcatgtctgaatatttg----------
-----------------------------------------------------------c
araggcctgttcaaactctcagtggtggtcagaaacagagggttgctattgccggtgcgt
tagctgaagcttgcaaagtactgttgttggatgagctcacaacatttctggatgaaagtg
atcagatcggagtcataaaagcagtgaagaagtcgct---agcaa---gctctagagatg
tgactgcattatgggta---acccatcgactggaagaactcagatatgcagacggtgcag
tctacatggaagatggaaaagtagtcatggatggagatccttcaaccgtcttggatttta
ttaacagtcaacag
>PAFTOL013501
------------------------------------------------------------
------------------------------------------------------------
------------------------------------------------------------
---cagg-----------------------------------------------------
------------------------------------------------ttgtgatgccta
ctgtggaagctgatgttgcatttggacttggtaaatttgatcttgcctatgaagaggtta
aatctagggttgtaaaagccttagatgcggtgggcatgtctgaacatttg----------
-----------------------------------------------------------c
agaggcctgttcaaactctcagtggtggtcagaaacagagggttgcaattgcgggagcat
tagctgaagcatgccgagtactgttgttggatgagctaacaacatttctggatgaaaatg
atcagattggagtcataaaagcagtgaagaattcact---agcaa---gctctagggatg
taacggcattatgggtt---acccataggctcgaagaactcaaatatgcagatggtgcgg
tctacatggaagatgggagagtggtgatggatggtgatcctgcaaccgtcttggatttca
ttaacagtcaacag
>SRR5036296
------------------------------------------------------------
------------------------------------------------------------
------------------------------------------------------------
---cagg-----------------------------------------------------
------------------------------------------------ttgtgatgccta
cggtggaagctgatgttgcatttggacttggtaaatttgatcttacctatgaagaggtta
aatctagggttgtaaaggctttagatgcggtggacatgtctgaatatttg----------
-----------------------------------------------------------c
agaggccagttcaaactctcagtggtggtcagaaacagagggttgcaattgcgggagcat
tagctgaagcatgcaaagtactcttgttggatgagctaacaacatttctggatgaaaatg
atcagattggagtgataaaagcagtgaagaattcact---agcaa---gctctagggatg
tgacggcattttgggtt---acccataggctggaagaactcgaatatgcagatggggcga
tctacatggaagatggaagagtggtgatggatggcgatcctgcaaccatcttggatttta
ttaacagtcaacag
>SRR5137211
------------------------------------------------------------
------------------------------------------------------------
------------------------------------------------------------
---cagg-----------------------------------------------------
------------------------------------------------ttgtgatgccta
cggtggaagctgatgttgcatttggacttggtaaatttgatcttacctatgaagaggtta
aatctagggttgtaaaggctttagatgcggtgggcatgtctgaatatttg----------
-----------------------------------------------------------c
agaggccagttcaaactctcagtggtggtcagaaacagagggttgcrattgcgggagcat
tagctgaagcatgcaaagtmctcttgttggatgagctaacaacatttctggatgaaaatg
atcaggttggagtgataaaagcagtgaagaattcact---agcaa---gctctaggaatg
tgacggcattatgggtt---acccataggctggaagaactcgaatatgcagatggggcgg
tttacatggaagatggaagagtggtgatggatggcgatcctgcaaccatcttggatttca
ttaacagtcaacag
>SRR5137212
------------------------------------------------------------
------------------------------------------------------------
------------------------------------------------------------
---cagg-----------------------------------------------------
------------------------------------------------ttgtgatgccta
ctgtggaagctgatgttgcatttggacttggtaaatttgatcttacctatgaagaggtca
aatctagggttgtaaaagctttagatgcggtggacatgtctgaatatttg----------
-----------------------------------------------------------c
agaggccagttcaaactctcagtggtggtcagaaacagagggttgcaattgcgggagcat
tagctgaagcatgcaaagtactgttgttggatgagctaacaacatttctggatgaaaatg
atcagattggagtgataaaagcagtgaagaattcact---agcaa---gctctagggatg
tgacagcattatgggtt---acccatagactggaagaacttgaatatgcagatggtgcag
tctacatggaagatggaagagtggtgatggatggtgatccttcaacgatcttggatttta
ttaacagtcaacag
>SRR7905849
ccaactgatggcagtgtctatgttaggaagccg---------------------------
----------------------------------aaaagcttcg----------------
------tcttccagaacccagacca-----------------------------------
--tcagg-----------------------------------------------------
------------------------------------------------ttgtgatgccta
ctgtggaagctgatgttgcatttggacttggtaaatttgatcttacctatgaagaggtta
aatctagggttgtaaaagctttagatgcggtgggcatgtctgaatatttg----------
-----------------------------------------------------------c
agaggccagttcaaactctcagtggwggtcagaaacagagggttgcaattgcgggagcat
tagctgaagcatgcaaagtactgttgttggatgagctaacaacatttctggatgaaaatg
atcagattggagtgataaaagcagtgaagaattcact---aacaa---gctctagggatg
tgacggcattatgggtt---acccatagactggaagaactccaatatgcagatggtgcag
tctacatggaagatggaagagtggtgatggatggtgatccttcaaccatcttggatttca
ttaacagtcaacag
>SRR7905861
ccaactgatggcagtctctgtgttaggaagccg---------------------------
----------------------------------aaaagcttcg----------------
------tcttccagaacccggacca-----------------------------------
--tcagg-----------------------------------------------------
------------------------------------------------ttgtgatgccta
cggtggaagctgatgttgcatttggacttggtaaatttgatcttacctatgaagaggtta
aatctagggttgtaaaggctttagatgcggtgggcatgtctgaatatttg----------
-----------------------------------------------------------c
agaggccagttcaaactctcagtggtggtcagaaacagagggttgcaattgcgggagcat
tagctgaagcatgcaaagtactcttgttggatgagctaacaacatttctggatgaaaatg
atcagattggagtgataaaagcagtraagaattcact---agcaa---gctctagggatg
tgacggcattatgggtt---acccataggctggaagaactcgaatatgcagatggggcgg
tctacatggaagatggaagagtggtgatggatggcgatcctgcaaccatcttggatttca
ttaacagtcaacag
>SRR7905862
------------------------------------------------------------
------------------------------------------------------------
------------------------------------------------------------
---aagg-----------------------------------------------------
------------------------------------------------ttgtgatgccta
ctgtggaagctgatgttgcatttggacttggtaaatttgatcttacctttgaagaggtta
aatctagagttgtaraagctttagatgcagtgggcatgtctgaatatttg----------
-----------------------------------------------------------c
agaggccagttcaaactctcagtggtggtcagaaacaaagggttgcaattgcrggagcat
tagctgaagcatgccaagtactgttgttggatgagctaacaacatttctggatgaaaatg
atcagattggggtgataaaagcagtgaagaattcact---agcaa---gctctagggatg
tgacarcrttatgggtt---acccatagactggaagaactcgaayatgcagatggtgcag
tctacatggaagatggaagagtggtgatggttggtgatcctttaaccatcttggatttca
ttaacagtcaacag
>SRR8327214
ccaactgatggcagtctctgtgttaggaagccg---------------------------
----------------------------------aaaagcttcg----------------
------tcttccagaacccggacca-----------------------------------
--tcagg-----------------------------------------------------
------------------------------------------------ttgtgatgccta
cggtggaagctgatgttgcatttggacttggtaaatttgatcttacctatgaagagatta
aatctagggttgtaaaggctttagatgcggtgggcatgtctgaatatttg----------
-----------------------------------------------------------c
agaggccagttcaaactctcagtggtggtcagaaacagagggttgcaattgcgggagcat
tagctgaagcatgcaaagtactcttgttggatgagctaacaacatttctggatgaaaatg
atcagattggagtgataaaagcagtgaagaattcact---agcaa---gctctaggggtg
tgacggcattatgggtt---acccataggctggaagaactcgaatatgcagatggggcgg
tctacatggaagatggaagagtggtgatggatggcgatcctgcaaccatcttggatttca
ttaacagtcaacag
