# Supplementary material for: Phylogenomics and classification of Cactaceae based on hundreds of nuclear genes
Source: Plant Syst Evol. 2025 Aug 11;311(5):28. doi: 10.1007/s00606-025-01948-z (PMC12339657; doi:10.1007/s00606-025-01948-z)
Supplement: Supplementary file 4 — Online Resource 4: Containing alignments and RAxML gene trees for all included loci and all phylogenetic datasets (ZIP 10372 KB) [file 606_2025_1948_MOESM4_ESM.zip › de Vos et al_ESM_4/ESM_data_alignments/QCP/5744_consensus.mafft.fasta]

>PAFTOL004547
------------------------------------------------------------
---------------------------------------cagtacttcaactacatgggg
atgcttgctgtagagggttcatatgacaagatggaagcacttttgagccagaacatccac
ccagttgacatcctcctcctgatggctgcctcagagggcgacaaacccaagatcgaagag
ctcttgagagccggggctcaatatgatgtcaaggacgcagatggaaggactgctctcgat
agagctgatgacgagatcagagatttcatcctcaacttccgagcg---------
>PAFTOL004551
---atcaagtgttggttcaacctcaataayagaagtgctgaaggtgctggcatttatggc
wgccaatctcgtgatgattttgatagagacgatgttgaacagtacttcaactatatgggg
atgcttgctgtagagggatcatatgacaagatggaagcacttttgagccagaacatccac
ccagtcgacatccttctcctcatggctgcctcagagggcgacagacccaagatcgaagag
cttttgagagccggtgctaaatatgatgtcaaggacgccgatggaaggactgctcttgat
agagctgatgacgagatcagagatttcatcctcaacttccgtgcg---------
>PAFTOL004552
agaatcaagtgttggttcaacctcaacaacagaagtgctgagggtgctggcatttatggc
agccaaactcgggatgattttgatagagacgatgttgaacagtacttcaactatatgggg
atgcttgctgtagagggttcatatgacaagatggaagcacttttgggccagaacatccac
ccagtcgacatccttctcctgatggctgcctcagaaggcgacaaacccaagatcgaagag
ctyttgagagccggggctcaatatgatgtcaaggacgccgatggaaggactgctctcgat
agagctgatgacgagatcagagatttcatcctcaacttccgagcg---------
>PAFTOL004553
agaatcaagtgttggttcaacctcaacaacagaagtgctgaaggtgctggcatttatgga
agccaatctcgtgatgattttgatagagacgatgttgaacagtacttcaactatatgggg
atgcttgctgtagagggttcatatgacaagatggaagcacttttgagccagaacatccac
ccagttgacatcctcctcctgatggctgcctcagagggcgacaaacccaagatcgaagag
ctcttgagagccggggctcaatatgatgtcaaggacgcagatggaaggactgctctcgat
agagctgatgacgagatcagagatttcatcctcaacttccaatcg---------
>PAFTOL004554
agaatcaagtgttggttcaacctcaacaacagaagtgctgaaggtgctggcatttatggc
agccaaactcgggatgattttgatagagacgatgttgaacagtacttcaactatatgggg
atgctygctgtagagggttcatatgacaagatggaagcacttttgggccagaacatccac
ccagtcgacatccttctcctgatggctgcctcagarggcgacaaacccaagatcgaagag
ctcttgagagccggggctcaatatgatgtcaaggacgccgatggaaggactgctctcgat
agagctgatgacgagatcagagatttcatcctcaacttccgagcg---------
>PAFTOL004555
agaatcaagtgttggttcaacctcaacaacagaagtgctgaaggtgctggcatttatggc
agccaatctcgtgatgattttgatagagacgatgttgaacagtacttcaactacatgggg
atgcttgctgtagagggttcatatgacaagatggaagcacttttgagccagaacatccac
ccagttgacatcctcctcctgatggctgcctcagagggcgacaaacccaagatcgaagag
ctcttgagagcyggggctcaatatgatgtcaaggacgcagatggaaggactgctctygat
agagctgatgacgagatcagagatttcatcctcaacttccgagca---------
>PAFTOL004556
agaatcaagtgttggttcaacctcaacaacagaagtgytgaagktgytggcatttatggc
asccaatctcgtgatgattttgatagagacgatgttgaacagtacttcaactatatgggg
atgcttgctgtagagggttcatatgacaagatggaagcacttttgagccagaacatccac
ccrgttgacatcctcctcctgatggctgcctcagagggygacaaacccaagatcgaagag
ctcttgagagccggggctcaatatgatgtmaaggacgccgatggaaggactgctctcgat
agagctgatgacgagatcagagatttcatcctcaacttccgagctcaaacggct
>PAFTOL004560
agaatcaagtgttggttcaacctcaacaacagaagtgcggaaggtgctggcatttatggc
agccaaactcgggatgattttgatagagacgatgttgaacagtacttcaactatatgggg
atgcttgctgtagagggttcatatgacaagatggaagcacttttgggccagaacatccac
ccagtcgacatcctyctcctgatggctgcctcagagggcgacaaacccaagatcgaagag
ctcttgagagccggggctcaatatgatgtcaaggacgctgatggaaggactgctctcgat
agagctgatgacgagatcagagatttcatcctcaacttccgagcg---------
>PAFTOL004561
---atcaagtgttggttcaacctcaataacagaagtgctgaaggtgctggcatttatggc
agccaatctcgtgatgattttgatagagacgatgttgaacagtatttcaactatatgggg
atgcttgctgtagagggttcatatgacaagatggaagcwcttttgagccagaacatccac
ccagttgacatcctcctcctgatggctgcctcagagggcgayagacccaagatcgaagag
cttttgagagccggggctaaatatgatgtcaaggacgccgatggaaggactgctcttgat
agagctgacgacgagatcagagatttcatcctcaatttccgagcg---------
>PAFTOL004562
agaatcaagtgttggttcaacctcaacaatagaagtgctgaaggtgctggcatttatggc
agccaaactcgggatgattttgacagagacgatgttgaacagtacttcaactatatgggg
atgcttgctgtagagggttcatatgacaagatggaagcacttttgggccagaacatcyac
ccagtcgacatcctcctcctgatggctgcctcagagggcgacaaacccaagatcgaagag
ctcttgagagccggggctcaatatgatgtcaaggacgctgatggaaggactgctctcgat
agagctgatgacgagattagagatttcatcctcaacttccga------------
>PAFTOL004563
agaatcaagtgttggttcaacctcaacaacagaagtgctgaaggtgctggcatttatggc
agccaatctcgtgatgattttgatagagacgatgttgaacagtacttcaactatatgggg
atgcttgcggtagagggttcatatgacaagatggaagcacttttgagccagaacatcgac
ccagttgacatcctcctcctgatggctgcctcagagggcgacaaacccaagattgaagag
ctcttgagagccggggctcaatatgatgtgaaggatgccaatggaaggactgctctcgat
agggctgatgacgagatcagagatttcatgctcaacttccgagcg---------
>PAFTOL004564
------aagtgttggttcaacctcaataacagaagtgctgaaggtgctggcatttatggc
agccaatctcgtgatgattttgatagagacgatgttgaacag------------------
------------------------------------------------------------
------------------------------------------------------------
------------------------------------------------------------
------------------------------------------------------
>PAFTOL004565
agaatcaagtgttggttcaacctcaacaacagaagtgctgaaggtgctggcatttatggc
agccaatctcgtgatgattttgayagagacgatgttgaacagtacttcaactatatgggg
atgcttgctgtagagggttcttatgacaagatggaagcgcttttgagccagaacatycac
ccagttgacatcctcctcctgatggctgcctcagagggcgacaaacccaagatygaagag
cttttragagccggggctcaatatgatgtcaaggatgccgatggaaggactgctctcgat
agagctgatgacgagatcagagatttcatcctcaacttcmgagcgtaaatggct
>PAFTOL004566
---atcaagtgttggttcaacctcaataacagaagtgctgaaggtgctggcatttatggc
agccaatctcgtgatgattttgatagagacgatgttgaacagtacttcaactatatgggg
atgcttgctgtggagggttcatatgacaagatggaagcacttttgagccagaacatccac
ccagtcgacatccwcctcctcatggctgcctcagagggggacagacccaagattgaagag
cttttgagagccggtgctaagtatgatgtcaaggacgccgatggaaggactgctctagat
agagctgatgacgagatcagagatttcatcctcaacttccgtgca---------
>PAFTOL004567
agaatcaagtgctggttcaacctcaacaacagaagtgctgaaggcgctggcatttatggc
agccaaactcgtgatgattttgatagagacgatgttgaacagtacttcaactatatgggg
atgcttgctgtagagggttcatatgacaagatggaagcacttttgagccagaacatccac
ccagttgacatcctcctcctgatggctgcctcagagggcgacaaacccaagatcgaagag
ctcttgagagccggggctcaatatgatgtcaaggacgccgatggaaggactgctctcgat
agagctgatgatgagatcagagatttcatcctcaacttccgagcg---------
>PAFTOL004568
agaatcaagtgttggttcaacctcaacaacaaaagtgctgaaggcgctggcatttatggc
agccaaactcgtgatgattttgatagagacgatgttgaacagtacttcaactacatgggg
atgcttgctgtagagggttcatatgacaagatggaagcacttttgagccagaacatccac
ccagttgacatcctcctcctgatggctgcctcagagggcgacaaacccaagatcgaagag
ctcttgagagccggggctcaatatgatgtcaaggacgccgaaggaaggactgctctcgat
agagctgatgatgagatsagagawttcatcctcaacttccgagcg---------
>PAFTOL004572
agaatcaagtgttggttcaacctcaacaacagaagtgctgaaggtgctggcatttatggt
agccaatctcgtgatgattttgatagagacgatgttgaacagtacttcaactatatgggg
atgcttgctgtagagggttcatatgacaagatggaagcgctattgagccagaacatccac
ccagttgacatcctcctcctgatggctgcctcagagggcgacaaacccaagatcgaagag
ctcttgagagccggggctcaatatgatgtcaaggatgccgatggaagkactgctcttgat
agagctgatgacgagatcagagatttcatcctcaacttccaagcg---------
>PAFTOL004573
agaatcaagtgttggttcaacctcaacaacagaagtgctgaaggtgctggcatttatggc
agccaatctcgtgatgattttgatagagacgatgttgaacagtacttcaactatatgggg
atgcttgctgtagagggttcatatgacaagatggaagcacttttgagccrgaacatccac
ccagttgacatcctcctcctgatggctgcctcagagggcgacaaacccaagatcgaagag
cttttaagagccggggctcaatatgatgtcaaggatgcygatggaaggactgctctcgat
agagctgaygacgakatcagagatttcatcctcaacttccgmgcgtaaatggct
>PAFTOL004574
agaatcaagtgttggttcaacctcaacaacagaagtgctgaaggtgctggcatttatggc
agccaatctcgtgatgattttgatagagacgatgttgaacagtacttcaactatatgggg
atgcttgctgtagagggttcatatgacaagatggaagcacttttgagccagaacatccac
ccagttgacatcctcctcctgatggctgcctcagagggcgacaaacccaagatcgaagag
ctcttgagagctggggctcaatatgatgtcaaggacgcagatggaaggactgctctcgat
agagctgatgacgagatcagagatttcatcctcaacttccaagcg---------
>PAFTOL004577
---atcaagtgttggttcaacctcaacaacaaaagtgctgaaggtgctggcatttatggc
agccaaactcgggatgattttgatagagacgatgttgaacagtacttcaactatatgggg
atgcttgctgtagagggctcatatgacaagatggaagcacttttgggccagaacatccac
ccagtcgacatcctcctcctgatggctgcctcagagggcgacagacccaagatcgaagag
ctcttgagagccggggctcattatgatgtcaaggacgctgatggaaggactgctctcgat
agagctgatgacgagatcagagatttcatcctcaacttccaagcgtaaatggct
>PAFTOL004578
agaatcaagtgttggttcaacctcaacaacagaagtgctgaaggtgctggcatttatggc
agccaatctcgtgatgattttgatagagacgatgttgaacagtacttcaactatatgggg
atgcttgctgtagagggttcatatgacaagatggaagcacttttgagccagaacatccac
ccagttgacatcctcctcctgatggctgcctcagagggcgacaaacccaagatcgaagag
ctcttgagagccggggctcaatatgatgtcaaggatgcagatggaaggactgctcttgat
agagctgatgacgagatcagagatttcatcctcaacttccaagca---------
>PAFTOL004582
agaatcaagtgttggttcaacctcaacaacagaagtgctgaaggtgctggcatttatggc
agccaatctcgtgatgattttgatagagacgatgttgaacagtacttcaactatatgggg
atgcttgctgtagagggttcatatgacaagatggaagcacttttgggccagaacatccac
ccagttgacatcctcctactgatggctgcctcagagggcgacaaacccaagatcgaagag
ctcttgagagccggggctcaatatgatgtcaaggacgccgatggaaggactgctctcgat
agagctgatggcgagatcagagatttcatcctcaacttccaagcg---------
>PAFTOL004583
agaatcaagtgttggttcaacctcaacaacagaagtgctgaaggtgctggcatttatgga
ggccaatctcgtgatgattttgatagagacgatgttgaacagtacttcaactatatgggg
atgcttgctgtagagggttcatatgacaagatggaagcacttttgagccagaacatccac
ccagttgacatcctcctcctgatggctgcctcagagggcgacaaacccaagatcgaagag
ctcttgagagcyggggctcaatatgatgtcaaggacgcagatggaaggactgctctcgat
agagctgatgacgagatcagagatttcatcctcaacttccaatcg---------
>PAFTOL004585
---atcaagtgttggttcaacctcaacaacagaagtgctgaaggtgctggcatttatggc
agccaatctcgtgatgattttgatagagacgatgttgaacagtacttcaactatatgggg
atgcttgctgtagagggttcatatgacaagatggaagcacttttgagccagaacatccac
ccagtcgacatcctcctcctcatggcygcctcagagggcgacagacccaagattgaagag
cttttgagagccggtgctaratatgatgtcaaggacgcygatggaaggactgctctygat
agagctgatgacgagatcagagatttcatcctcaacttccgtgca---------
>PAFTOL004587
agaatcaagtgttggttcaacctcaacaacagaagtgctgaaggtgctggcatttatggc
agccaatctcgtgatgattttgatagagacgatgttgaacagtacttcaactatatgggg
atgcttgctgtagagggttcatatgacaagatggaagcacttttgagccagaacatccac
ccagttgacatcctcctcctgatggctgcctcagagggcgacaaacccaagatcgaagag
ctcttgagagccggggctcaatatgatgtcaaggacgcagatggaaggactgctctcgat
agagctgatgacgagatcagagatttcatcctcaacttccgagcgtaaatggct
>PAFTOL004590
agaatcaagtgttggttcaacctcaacaacagaagtgctgaaggtgctggcatttatggc
agtcaaactcgggatgattttgatagagacgatgttgaacagtacttcaactatatgggg
atgcttgctgtagagggttcatatgacaagatggaagcacttttgggccagaacatccac
ccagtcgacatccttctcctgatggctgcctcagagggcgacaaacccaagatcgaagag
ctcttgagagccggggctcaatatgatgtcaaggacgccgatggaaggactgctctcgat
agagctgatgacgagatcagagatttcatcctcaacttccgggcg---------
>PAFTOL004591
agaatcaagtgttggttcaacctcaacaacagaagtgctgaaggtgctggcatttatggc
agccaaactcgggatgattttgatagagatgatgttgaacagtacttcaactatatgggg
atgcttgctgtagagggttcatatgacaagatggaagcrcttttgggccagaacatccac
ccagtcgacatccttctcctgatggctgcctcagagggcgacaaacccaagatcgaagag
ctcttgagagccggggctcaatatgatgtcaaggacgccgatggaaggactgctctcgat
agagctgatgacgagatcagagatttcatcctcaacttccgagcg---------
>PAFTOL004593
agaatcaagtgttggttcaacctcaacaacagaagcgctgaaggtgctggcatttatggc
agccaatctcgtgatgattttgatagagacgatgttgaacagtacttcaactatatgggg
atgcttgctgtagagggttcatatgacaagatggaagcacttttgagccagaatatccac
ccagttgacatcctgctcctgatggctgcctcagagggcgacaaacccaagatcgaagag
ctcttgagagctggggctcaatatgatgtcaaggacgcagatggaaggactgctctggat
agagctgatgacgagatcagagatttcatcctcaacttccgagcg---------
>PAFTOL004594
agaatcaagtgttggttcaacctcaacaacagaagtgctgaaggtgctggcatttatggc
agccaaactcgggatgattttgatagagacgatgttgaacagtacttcaactatatgggg
atgcttgctgtagagggttcatatgacaagatggaagcacttttgggccagaacatccac
ccagtcgacatcctyctcctgatggctgcctcagagggcgacaaacccaagatcgaagag
ctcttgagagccggggctcaatatgatgtcaaggacgcygatggaaggactgctctcgat
agagctgakgacgagatcagagatttcatcctcaacttccgagca---------
>PAFTOL004596
agaatcaagtgttggttcaacctcaacaacagaagtgctgaaggtgctggcatttatggc
agccaatctcgtgatgattttgatagagacgatgttgaacagtacttcaactatatgggg
atgcttgctgtagagggttcatatgacaagatggaagcacttttgagccagaacatccac
ccagttgacatcctcctcctgatggctgcctcagagggcgacaaacccaagatcgaagag
ctcttgagagccggggctcaatatgatgtcaaggacgcagatggaaggactgctcttgat
agagctgatgacgagatcagaaatttcatcctcaactttcgagcg---------
>PAFTOL004597
agaatcaagtgttggttcaacctcaacaacagaagtgctgaaggtgctggcatttatgga
agccaatctcgtgatgattttgatagagacgatgttgaacagtacttcaactatatgggg
atgcttgctgtagagggttcatrtgacaakatggargcacttttgagccagaacatccac
ccagttgacatcctcctcctgatggctgcctcagagggcgacargcccaagatcgaagag
ctmttgagagccggggctcaatatgatgtcaaggacgcagatggaaggactgctctcrat
agagctgatgacgagatcagagatttcatcctcaacttccaatcg---------
>PAFTOL004598
agaatcaagtgttggttcaacctcaacaacagaagtgctgaaggtgctggcatttatggc
agccaaactcgggatgattttgatagagacgatgttgaacagtacttcaactatatgggg
atgcttgctgtagagggttcatatgacaagatggaagcacttttgggccagaacatccac
ccagtcgacatcctyctcctgatggctgcctcagagggcgacaaacccaagatcgaagag
ctcttgagrgccggkgctcaatatgatgtcaaggacgcygatggaaggactgcyctcgat
agagctgatgacgagatcagagatttcatcctcaacttccgagca---------
>PAFTOL004599
agaatcaagtgttggttcaacctcaacaacagaagtgctgaaggtgctggcatttatggc
agccaaactcgggatgattttgayagagacgatgttgaacagtacttcaactatatgggg
atgcttgctgtagagggttcatatgacaagatggaagcacttttgggccagaacatccac
ccagtcgacatcctcctcctgatggctgcctcagagggcgacaaacccaagattgaagag
ctcttgagagccggggctcaatatgatgtcaaggacgctgatggaagtactgctctcgat
agagctgatgacgagatcagagatttcatcctcaacttccgagcg---------
>PAFTOL004600
agaatcaagtgttggttcaacctcaacaacagaagtgctgaaggtgcyggcatttatggc
agccaaactcgggatgattttgatagagacgatgttgaacagtacttcaactayatgggg
atgcttgctgtagagggttcatatgacaagatggaagcacttttgggccagaacatccac
ccrgtcgacatccttctcctgatggctgcctcagagggcgacaaacccaagatcgaagag
ctcttgagagccggggctcaatatgatgtcaaggaygccgatggaaggactgctctcgat
agagctgatgacgagatcagagatttcatcctcaacttccgagca---------
>PAFTOL004601
agaatcaagtgttggttcaacctcaacaacagaagtgctgaaggtgctggcatttatggc
agccaatctcgtgatgattttgatagagacgatgttgaacagtacttcaactacatgggg
atgcttgctgtagagggttcatatgacaagatggaagcacttttgagccagaacatccac
ccagttgacatcctcctcctgatggctgcctcagagggcgacaaacccaagatcgaagag
ctcttgagagccggggctcaatatgatgtcaaggacgcagatggaaggactgctctcgat
agagctgatgacgagatcagagatttcatcctcaacttccgagcg---------
>PAFTOL004603
agaatcaagtgttggttcaacctcaacaacagaagtgctgaaggtgctggcatttatggc
agccaatctcgtgatgattttgatagagacgatgttgaacagtacttcaactatatgggg
atgcttgctgtagaaggttcatatgacaagatggaagcacttttgagccagaacatccac
ccagttgacatcctcctcctgatggctgcctcagagggcgacaaacccaagatcgaagag
ctcttgagggccggggctcaatatgatgtcaaggacgccgatggaaggactgctctcgat
agagctgatgacgagatcagagatttcatcctcaacttccaagcg---------
>PAFTOL004604
agaatcaagtgttggttcaacctcaacaacagaagtgctgaaggtgctggcatttatggc
agycaaactcgtgatgattttgatagagacgatgttgaacagtacttcaactatatgggg
atccttgctgtagaaggttcatataacaagatggaagcacttttgagccagaacatccac
ccagttgacatcctcctcctgatggctgcctcagagggcgacaaacccaagatcgaagag
ctcttgagggccggggctcaatatgatgtcaaggaygctgatggaaggactgctctcgat
agagctgatgacgagatcagagatttcatcctcaacttccaagca---------
>PAFTOL004605
agaatcaagtgttggttcaacctcaacaacagaagtgctgaaggtgctggcatttatgga
agccaatctcgtgatgattttgatagagacgatgttgaacagtacttcaactatatgggg
atgcttgctgtagagggttcatatgacaagatggaagcacttttgagccagaacatccac
ccagttgacatcctcctcctgatggctgcctcagagggcgacaaacccaagatcgaagag
ctcttgagagccggggctcaatatgatgtcaaggacgcagatggaaggactgccctcgat
agagctgatgacgagatcagagatttcatcctcaacttccaatcg---------
>PAFTOL004608
agaatcaartgttggttcaacctcaacaacagaagtgctgaaggtgctggcatttatggc
agccaatctcgtgatgattttgatagagacgatgttgaacagtacttcaactatatgggg
atgcttgctgtagagggttcatatgacaagatggaagcacttttgggccagaacatccay
ccagttgacatcctcctactgatggctgcctcagagggcgacaaacccaagatcgaagag
ctcttgagagccggggctcaatatgatgtcaaggacgcygatggaaggactgctctggat
agagctgatgacgagatcagagatttcatcctcaacttccaagcg---------
>PAFTOL004609
agaatcaagtgttggttcaacctcaacaacagaagtgctgaaggtgctggcatttatgga
agccaatctcgtgatgattttgatagagacgatgttgaacagtacttcaactatatgggg
atgcttgctgtagagggttcatatgacaagatggaagcacttttgagccacaacatccac
ccagttgacatcctcctcctgatggctgcctcagaaggcgacaaacccaagatcgaagag
ctcttgagagccggkgctcaatatgaygtcaaggatgccgatggaaggactgctctcgat
agagctgatgacgagatcagagatttcatcctcaacttccaagcg---------
>PAFTOL004610
---atcaagtgttggttcaacctcaataacagaagtgctgaaggtgctggcatttatggc
agccaatctcgtgatgattttgatagagacgatgttgaacagtatttcaactatatgggg
atgcttgctgtagagggttcatatgacaagatggaagcacttttgagccagaacatccac
ccagttgacatcctcctcctgatggctgcctcagagggcgacagacccaaratcgaagag
cttttgagagccggggctaaatatgatgtyaaggacgccgatggaaggactgctcttgat
agagctgatgacgagatcagagatttcatcctcaatttccgagcgtaaatg---
>PAFTOL004611
---atcaagtgttggttcaacctcaataacagaagtgctgaaggtgctggcatttatggc
agccaatctcgtgatgattttgatagagacgatgttgaacagtatttcaactatatgggg
atgcttgctgtagagggttcatatgacaagatggaagcacttttgagccagaacatccac
ccagttgacatcctcctcctgatggctgcctcagagggcgacagacccaagatcgaagag
cttttgagagccggggctaaatatgatgtyaaggacgcygatggaaggactgctcttgat
agagctgatgacgagatcagagatttcatcctcaatttccgagcg---------
>PAFTOL004613
agaatcaagtgttggttcaacctcaacaacagaagtgctgaaggtgctggcatctatggc
agccaaactcgtgatgattttgatagagacgatgttgaacagtacttcaactatatgggg
atgcttgctgtagagggttcatatgacaagatggaagcacttttgggccagaacatccac
ccagtcgacatcctcctyctgatggcygcctcagagggtgacaaacccaagatcgaagag
ctcttgagagccggggctcaatatgatgtcaaggacgccgatggaaggactgctctcgat
agagctgatgatgagatcagagatttcatcctcaacttccgagca---------
>PAFTOL004617
agaatcaagtgttggttcaacctcaacaacagaagtgctgaaggtgctggcatttatggc
agccaaactcgggatgattttgatagagacgatgttgaacagtacttcaactatatgggg
atgcttgctgtagagggttcatatgacaagatggaagcacttttgggccagaacatccac
ccagtcgacatcctcctcctgatggctgcctcagagggcgacaaacccaagatcgaagag
ctcttgagagccggggctcaatatgatgtcaaggacgctgatggaagaactgctctcgat
agagctgatgacgagatcagaggtttcatcctcaacttccga------------
>PAFTOL004618
agaatcaagtgttggttcaacctcaacaacagaagtgctgaaggtgctggcatttatggc
agccaatctcgtgatgattttgatagagacgatgttgaacagtacttcaactatatgggg
atgcttgctgtagagggttcatatgacaagatggaagcacttttgagccagaacatccac
ccagttgacatcctcctcctgatggctgcctcagagggcgacaaacccaagatcgaagag
ctcttgagagccggggctcaatatgatgtcaaggatgccgatggaaggactgctctcgat
agagctgatgaygagatcagagatttcatcctcaacttccaagcgtaaatggct
>PAFTOL004619
agaatcaagtgttggttcaarctcaataacagaagtgctgaaggtgctggcatttatggc
agccaatctcgtgacgattttgacagggacgatgttgaacagtacttcaactacatgggg
atgcttgctgtagagggttcatatgacaagatggaagcacttttgaggcagaacatccac
ccaatagacatcctcctcctgatggctgcctctgagggcgacaaacccaagatcgaagag
ctcttgagagccggggctaaatatgatgtcaaggatgcmgatggaaggactgctctagat
agagctgatgacgagatcagagatttcatcctcaacttccaagcg---------
>PAFTOL004623
agaatcaagtgttggttcaacctcaacaacagaagtgctgaaggtgctggcatttatggc
agccaatctcgtgatgattttgatagagacgatgttgaacagtacttcaactatatgggg
atgcttgctgtagagggttcatatgacaagatggaagcacttttgagccagaacatccac
ccagttgacatcctcctcctgatggccgcctcagagggcgacaaacccaagattgaagag
ctcttgagagccggggctcaatatgatgtcaaggacgctgatggaaggactgctctcgat
agagctgatgacgagatcagagatttcatcctcaacttccgatcg---------
>PAFTOL004624
agaatcaagtgttggttcaacctcaacaacagaagtgctgagggtgctggcatttatggc
agccaaactcgggatgattttgatagagacgatgttgaacagtacttcaactatatgggg
atgcttgctgtagagggttcatatgacaagatggaagcacttttgggccagaacatccac
ccagtcgacatccttctcctgatggctgcctcagaaggcgacaaacccaagatcgaagag
ctcttgagagccggggctcaatatgatgtcaaggacgccgatggaaggactgctcttgat
agagctgatgacgagatcagagatttcatcctcaacttccgagcg---------
>PAFTOL004625
agaatcaagtgttggttcaacctcaacaacagaagtgctgaaggtgctggcatttatggc
agccaaactcgggatgattttgatagagacgatgttgaacagtacttcaactatatgggg
atgcttgctgtagagggttcatatgacaagatggaagcacttttgggtcagaacatccac
ccagtcgacatcctcctcctaatggctgcctcagagggcgacaaacccaagatcgaagaa
ctcttgagagccggggctcaatatgatgtcaaggacgctgatggaaggactgctctcgat
agagctgatgacgagatcagagatttcatcctcaacttc---------------
>PAFTOL004626
agaatcaagtgttggttcaacctcaacaacagaagtgctgaaggtgctggcatttatgga
agccaatctcgtgatgattttgatagagacgatgttgaacagkacttcaactatatgggg
atgcttgctgtagagggttcatatgacaagatggaagcacttttgagccagaacatccac
ccagttgacatcctcctcctgatggctgcctcagagggcgacaaacccaagatcgaagag
ctcttgagagccggggctcaatatgatgtcaaggacgcagatggaaggactgctctcgat
agagctgatgacgagatcagagatttcatcctcaacttccaatcg---------
>PAFTOL004627
agaatcaagtgttggttcaacctcaacaacagaagtgctgaaggtgctggcatttatggs
agccaatctcgtgatgattttgatagagacgatgttgaacagtacttcaactayatgggg
atgcttgctgtagagggttcatatgacaagatggaagcgcttttgagccagaacatccac
ccagttgacatcctactcctgatggctgcctcagagggcgacaaacccaagattgaagag
ctcttgagagccggggctcaatatgatgtcaaagatgccgatggaaggactgctctcgat
agagctgatgacgagatcagggatttcatcctcaacttccgagcg---------
>PAFTOL004629
agaatcaagtgttggttcaacctcaacaacagaagtgctgaaggtgctggcatttatggc
agccaatctcgtgatgattttgatagagacgatgttgaacagtacttcaactatatgggg
atgcttgctgtagagggttcatatgacaagatggaagcacttttgagccagaacatccac
ccagttgacatcctcctcctgatggcagcctcagagggcgacaaacccaagattgaagaa
ctcttgagagctggggctcaatatgatgtcaaggacgccgatggaaggactgctctcgat
agagctgatgacgagatcagagatttcatcctcaacttccgagcg---------
>PAFTOL004631
agaatcaagtgttggttcaacctcmacaacagaagtgctgaaggtgctggcatttatggc
agccaaactcgggatgattttgatagagacgatgttgaacagtacttcaactatatgggg
atgcttgctgtagagggttcatatgacaagatggaagcacttttgggccagaacatccac
ccagtcgacatccttctcctgatggctgcctcagaaggcgacaaacccaagatcgaagag
ctyttgagagccggggctcaatatgatgtcaaggacgccgatggaaggactgctctcgat
agagctgatgacgagatcagagatttcatcctcaacttccgagcg---------
>PAFTOL004632
agaatcaagtgttggttcaacctcaacaacagaagtgctgaaggtgctggcatttatgga
agccaatctcgtgacgattttgatagagacgatgttgaacagtacttcaactatatgggg
atgcttgctgtagagggttcatatgacaagatggaagcacttttgagccataacatccac
ccagttgacatcctcctcctgatggctgcctcagagggcgacaaacccaagatcgaagag
ctcttgagagccggggctcaatatgatgtcaaggacgcagatggaaggactgctctcgat
agagctgatgacgagatcagagatttcatcctcaacttccaatcg---------
>PAFTOL004633
agaatcaagtgttggttcaacctcaacaacagaagtgctgaaggtgctggaatttatggc
agccaaactcgtgatgattttgatagagacgatgttgaacagtacttcaactatatgggg
atgcttgctgtagagggttcatatgacaagatggaagcacttttgagccagaacatccac
ccagttgacatcctcctcctgatggctgcctcagagggcgacaaacccaagatcgaagag
ctcttgagagcyggggctcaatatgatgtcaaggatgckgatggaaggactgccctcgat
agagctgatgatgaaatcagagatttcatcctcaacttccaagcg---------
>PAFTOL004634
agaatcaagtgttggttcaacctcaacaatagaagtgctgaaggcgctggcatttatggc
agccaaactcgtgatgattttgatagagacgatgttgaacagtayttcaactatatgggg
atgcttgctgtrgagggttcatatgagaagatggaagcrcttttgagccagaacatccac
ccagttgacatcctsctcctgatggctgcctcaragggygacaaacccaagatcgaarag
ctcttgagagccggkgctcaatatgatrtcaaggacgccgatgggagractgctctcgat
agagctgatgatgagatcagagatttcatcctcaacttccgaggg------gct
>PAFTOL004635
------------------------------------------------------------
---------------------------------------cagtacttcaactatatgggg
atgcttgctgtagagggttcatatgacaagatggaagcacttctgagccagaacatccac
ccagttgacatcctcctcctgatggctgcctcagagggcgacaaacccaagattgaagag
ctcttgagagctggggctaattatgatgtcraggatgctgatggaaggactgctctcgat
agagctgatgatgagrtcagagatttcatcctcaacttccaagcg---------
>PAFTOL004636
agaatyaagtgttggttcaacctcaacaacagragtgctgaaggtgctggcatttatggc
agccaatctcgtgatgattttgatagagacgatgttgaacagtacttcaactatatgggg
atgcttgctgtagagggttcatatgmcaagatggaagcgcttttgagccagaacatccac
ccagttgacatcctyctcctgatggctgcctcagagggcgacaaacccaagatcgaagag
ctcttgagagccggggctcaatatgatgtcaaagatgccgatggaaggactgctctcgat
agagctgatgatgagatcagagatttcatcctcaacttccgagcg---------
>PAFTOL004637
agaatcaagtgttggttcaacctcaataacagaagtgctgaaggtgctggcatttatggc
agccaaactcgtgatgattttgatagagacgatgttgaacagtacttcaactacatgggg
atgcttgctgtagagggttcatatgacaagatggaagcacttttgagccagaacatccac
ccagtcgacatcctcctcctgatggctgcctcagagggagacaaacccaagatcgaagag
cttttgagagccggggctaagtatgatgtcaaggacgccgatggaaggactgctctcgat
agagctgatgacgagatcagagatgtcatcctcaacttccgagcg---------
>PAFTOL004638
agaatcaagtgttggttcaacctcaacaacagaagtgctgaaggtgctggcatttatggc
rgccaaactcgggatgattttgatagagacgatgttgaacagtacttcaactatatgggg
atgcttgctgtagagggttcatatgacaagatggaagcacttttgggccagaacatccac
ccagtygacatcctcctcctgatggctgcctcagagggcgacaaacccaagatygaagag
ctcttgagagccggggctcaatatgatgtcaaggacgctgatggaaggactgctctcgat
agagctgatgacgagatcagakatttcatcctcaacttccgagcg---------
>PAFTOL004639
agaatcaagtgttggttcaacctcaacaacagaagtgctgaaggtgctggcatttatgga
agccaatctcgtgatgattttgatagagacgatgttgaacagkacttcaactatatgggg
atgcttgccgtagagggttcatatgacaagatggaagcacttttgagccagaacatccac
ccagttgacatcctcctcctgatggctgcctcagagggcgacaaacccaagatcgaagag
ctcttgagagccggggctcaatatgatgtcaaggacgcagatggaaggactgctcttgat
agagctgatgacgagatcagagatttcatcctcaacttccaatcg---------
>PAFTOL004640
agaatcaagtgttggttcaacctcaacaacagaagtgctgaaggtgctggcatttatggc
agccaatctcgtgatgattttgatagagacgatgttgaacagtacttcaactatatgggg
atgcttgctgtagagggttcatatgacaagatggaagcacttttgagccggaacatccac
ccagttgacatcctcctcctgatggctgcttcagagggcgacaaacccaagatcgaagag
ctcttgagagccggggctcaatatgatgtcaaggacgcagatggacggacggctcttgat
agagctgatgacgagatcagagaattcatcctcaacttccaagcg---------
>PAFTOL004642
agaatcaagtgttggttcaacctcaacaacagaagtgctgaaggtgctggcatttatggc
agccaaactcgtgatgattttgatagagacgatgttgaacagtacttcaactatatgggg
atgcttgctgtagagggttcatatgacaagatggaagcacttttgggccagaacatccac
ccagttgacatcctcctcctgatggctgcctcagagggcgacaaacccaagatcgaagag
ctcttgagagccggggctcaatatgatgtcaaggacgctgatggaaggactgctctcgat
agagctgatgacgagatcagagatttcatcctcaacttccgagcg---------
>PAFTOL004644
agaatcaagtgttggtttaacctcaacaacagaagtgctgaaggtgctggcatttatggc
agccaaactcgtgatgattttgatagagatgatgttgaacagtacttcaattatatgggg
atgcttgctgtagagggttcatatgacaagatggaagcacttttgagccagaacatccac
ccagttgacatcctcctcctgatggctgcctcagagggcgacaaacccaagatcgaagag
ctcttgagagccggggctcaatatgatgtcaaggatgcagatggaaggactgctctcgat
agagctgaygacgagawcagagatttcatcctcaacttccgagcc---------
>PAFTOL004646
agaatcaagtgttggttcaacctcaacaacagaagtgctgaaggtgctggcatttatggc
agccaaactcgggatgattttgatagagacgatgttgaacagtacttcaactatatgggg
atgcttgctgtagagggttcatatgacaagatggaagcacttttgggccagaacatccac
ccagtcgacatccttctcctgatggctgcctcagagggcgacaaacccaagatcgaagag
ctcttgagagccggggctcaatatgatgtcaaggacgccgatggaaggactgctctcgat
agagctgatgacgagatcagagatttcatcctcaacttccgagcg---------
>PAFTOL004647
agaatcaagtgttggttcaacctcaacaacagaagtgctgaaggtgttggcatttatggc
acccaatctcgtgatgattttgatagagacgatgttgaacagtacttcaactatatgggg
atgcttgctgtggagggttcatatgacaagatggaagcacttttgagccagaacatccac
ccaattgacatcctcctcctgatggctgcctcagagggcgacaaacccaagatcgaagag
ctcttgagagccggggctcaatatgatgtcaaggacgccgatggaaggactgctctcgat
agagctgaygacgagatcagagatttcatcctcaacttccgagcgcagacggct
>PAFTOL004648
agaatcaagtgttggttcaacctcaacaacagaagtgctgaaggtgctggcatttatggt
agccaatctcgtgatgattttgatagagacgatgttgaacagtacttcaactacatgggg
atgcttgccgtggagggttcatatgtcaagatggaagcacttttgagccagaacatccac
ccagttgacatcctcctcctgatggctgcctcagagggcgacaaacccaagatcgaagag
ctcttgagagcyggggctcaatatgatgtcaaggacgcagatggaaggactgctctcgac
agagctgatgacgagatcagagatttcatcctcaacttccaagcg---------
>PAFTOL004649
agaatcaagtgttggttcaacctcaacaacagaagtgctgaaggtgctggcatttatggc
agccaatctcgtgatgattttgatagagacgatgttgaacagtacttcaactatatgggg
atgcttgctgtagagggttcatatgacaagatggaagcacttttgagccagaacatccac
ccagttgacatcctcctcctgatggctgcctcagagggcgacaaacccaagatcgaagag
ctcttgagagccggggctcaatatgatgtcaaggatgccgatggaaggactgctctcgat
agagctgatgacgagatcagagatttcatcctcaacttccaagcg---------
>PAFTOL004652
agaatcaagtgttggttcaacctcaacaacagaagtgctgaaggtgctggcatttatggc
agccaaactcgggatgattttgatagagacgatgttgaacagtacttcaactatatgggg
atgcttgctgtagagggttcatatgacaagatggaagcacttttgggccagaacatccac
ccagtcgacatcctcctcctgatggctgcctcagagggcgacaaacccaagatcgaagag
ctcttgagagcyggggctcaatatgatgtcaaggacgctgatggaaggactgctctcgat
agagctgatgacgagatcagagatttcatcctcaacttaacagct---------
>PAFTOL004653
agaatcaagtgttggttcaacctcaacaacagaagtgctgaaggtgctggcatttatggc
agccaaactcgtgatgattttgatagagacgatgttgaacagtacttcaactatatgggg
atgcttgctgtagagggttcatatgacaagatggaagcacttttgggccagaacatccac
ccagtcgacatcctcctcctgatggctgcctcagagggcgacaaacccaagatcgaagag
ctcttgagagccggggctcaatatgatgtcaaggacgctgatggaaggactgctctcgat
agagctgatgacgagatcagagatttcatcctcaacttccgagcg---------
>PAFTOL004654
agaatcaagtgttggttcaacctcaacaacagaagtgctgaaggtgctggcatttatggc
agccaatctcgtgatgattttgatagagacgatgttgaacagtacttcaactatatgggg
atgcttgctgtagaggggtcatatgacaagatggaagcrcttttgagccagaacatccac
ccagttgacatcctcctcctgatggctgcctcagagggcgacaaacccaagatcgaagag
ctcttgagagcwggggctcaatatgatgtcaaggaygcygatggaaggactgctctcgat
agagctgatgacgagatcagagatttcatcctcaacttccgg------------
>PAFTOL004658
agaatcaagtgttggttcaacctcaacaacagaagtgctgaaggtgctggcatttatggc
agccaatctcgtgatgattttgatagagacgatgttgaacagtacttcaactatatgggr
atgcttgctgtagagggttcatatgacaagatggaagcacttttgagccakrayatccac
ccagttgacatcctcctcctgatggctgcctcagagggcgacaaacccaagatcgaagag
ctcttgagagccggggctcaatatgatgtcaaggatgccgatggaaggactgctctcgat
agagctgatgacgagatcagagatttcatcctcaacttccgagcg---------
>PAFTOL004660
agaatcaagtgttggttcaacctcaacaacagaagtgctgaaggtgcwggcatttatggc
agccaatctcgtgatgattttgatagagacgatgttgaacagkacttcaactatatgggg
atgcttgctgtagagggttcatatgacaagatggaagcacttttgagccagaayatccac
ccagttgacatcctcctcctgatggctgcctcagagggcgacaaacccaagatcgaagag
ctcttgagagccggggctcaatatgatgtyaaggacgccgatggaaggactgctctcgat
agagctgatgacgagatcagagatttcatcctcaacttccgagcg---------
>PAFTOL004661
---atcaagtgttggttcaacctcaataacagaagtgctgaaggtgctggcatttatggc
agccaatctcgtgatgattttgatagagacgatgttgaacagtacttcaactatatgggg
atgcttgctgtagagggttcatatgacaagatggaagcacttttgagccagaacatccac
ccagtcgacatcctcctcctcatggctgcctcagagggcgacagacccaagatcgaagag
cttttgagagccggtgctaaatatgatgtcaaggacgccgatggaaggactgctctcgat
agagctgatgacgagatcagagatttcatcctcaacttccgtgcg---------
>PAFTOL004662
agaatcaagtgttggttcaacctcaacaacagaagtgctgaaggtgctggcatttatggc
agccaatctcgtgatgattttgatagagacgatgttgaacagtacttcaactatatgggg
atgcttgctgtagagggttcatatgacaagatggaagcgcttttgagccagaacatccac
ccagtagacatcctcctcctgatggctgcctcagagggcgacaaacccaagattgaagag
ctcttgagagccggggctcaatatgatgtcaaagatgccgatggaaggactgctcttgat
agagctgatgacgagatcagagatttcatcctcaacttccgagcg---------
>PAFTOL004664
agaatcaagtgttggttcaacctcaacaacagaagtgctgaaggtgctggcatttatggc
agccaaactcgggatgattttgatagagaygatgttgaacagtacttcaactatatgggg
atgcttgctgtagagggttcatatgacaagatggaagcacttttgggccagaacatccac
ccagtcgacatccttctcctgatggctgcctcagagggcgacaaacccaagatcgaagag
ctcttgagagccggggctcaatatgatgtcaaggacgcygatggaaggactgctctcsat
agagctgakgacgagatcagagatttcatcctcaacttccga------------
>PAFTOL004665
agaatcaagtgttggttcaacctcaacaacagaagtgctgaaggtgctggcatttatgga
agccaatctcgtgatgattttgatagagacgatgttgaacagtacttcaactatatgggg
atgcttgctgtagagggttcatatgacaagatggaagcacttttgagccagaacatccac
ccagttgacatcctcctcctgatggctgcctcagagggcgacaaacccaagattgaagag
ctcttgagagccggggctcaatatgatgtcaaggacgcagatggaaggactgctctcgat
agagctgatgacgagatcagagatttcatcctcaacttccaagcgtaaatggct
>PAFTOL004666
agaatcaagtgttggttcaacctcaacaacagaagtgctgaaggtgctggcatttatggc
agccaaactcgtgatgattttgatagagacgatgttgaacagtacttcaactatatgggg
atgcttgctgtagagggttcatatgacaagatggaagcacttttgggccagaacatccac
ccagtcgacatcctcctcctgatggctgcctcagagggcgacaaacccaagatcgaagag
ctcttgagagccggggctcaatatgatgtcaaggatgctgatggaaggactgctctcgat
agagctgatgacgagatcagagatttcatcctcaacttccgagca---------
>PAFTOL004667
agaatcaagtgttggttcaacctcaacaacagaagtgctgaaggtgctggcatttatggc
agccaaactcgtgatgattttgatagagacgatgttgaacagtacttcaactatatgggg
atgcttgctgtagagggttcatatgacaagatggaagcacttttgggccagaacatccac
ccagtygacatcctcctcctgatggctgcctcagagggcgacaaacccaagatcgaagag
ctcttgagagccggggctcaatatgatgtcaaggatgccgatggaaggactgctctcgat
agagctgatgacgagatcagagatttcatcctcaacttccgagca---------
>PAFTOL004668
agaatcaagtgttggttcaacctcaacaacagaagtgctgaaggtgctggcatttatggc
agccaaactcgkgatgattttgatagagacgatgttgaacagtacttcaactatatgggg
atgcttgctgtagagggttcatatgacaagatggaagcacttttgggccagaacatccac
ccagtcgacatcctcctcctgatggctgcctcagagggcgacaaacccaagatcgaagag
ctcttgagagctggggctcaatatgaygtcaaggacgctgatggaaggactgctctcgat
agagctgatgacgagatcagagatttcatcctcaacttcagagcg---------
>PAFTOL005024
agaatcaagtgttggttcaacctcaacaacagaagtgctgaaggtgctggcatttatggc
agccaaactcgggatgattttgatagagacgatgttgaacagtacttcaactatatgggg
atgcttgctgtagagggttcatatgacaagatggaagcacttttgggccagaacatccac
ccagtcgacatcctcctcctgatggctgcctcagagggcgacaaacccaagatcgaagag
ctcttragagcyggrgctcaatatgatgtcaaggacgctgatggaaggactgctctcgat
agagctgatgacgagatcagagatttcatcctcaacttccgagcg---------
>PAFTOL005025
agaatcaagtgttggttcaacctcaacaacagaagtgctgaaggtgctggcatttatggc
agccaatctcgtgatgattttgatagagacgatgttgaacagtacttcaactatatgggg
atgcttgctgtagagggttcatacgacaagatggaagcacttttgagccaggacatccac
ccagttgacatcctcctcctgatggctgcctcagagggcgacaaacccaagatcgaagag
ctcttgagagccggggctcaatatgatgtcaaggacgcagatggaaggactgctctcgat
agagctgatgatgagatcagagatttcatcctcaacttccaagcg---------
>PAFTOL005026
agaatcaagtgttggttcaacctcaacaacagaagtgctgaaggtgctggcatttatggc
agccaatctcgtgatgattttgatagagacgatgttgaacagtacttcaactatatgggg
atgcttgctgtagagggttcatatgacaagatggaagcacttttgagccagracatccac
ccagttgacatcctyctcctgatggctgcctcagagggcgacaaacccaagatcgaagag
ctcttgagagccggggctcaatatgatgtcaaggacgcagatggaaggactgctctcgat
agagctgatgatgagatcagagatttcatcctcaacttccaagcg---------
>PAFTOL005035
------------------------------------------------------------
---------------------------------------cagtacttcaactatatgggg
atgcttgctgtagagggttcatatgacaagatggaagcacttttgggccagaacatccac
ccagtcgacatcctyctcctgatggctgcctcagarggcgacaaacccaagatcgaagag
ctcttgagagccggggctcaatatgatgtcaaggacgcygatggaaggactgctctcgat
agagctgatgacgaratcagagatttcatcctcaacttccgagcg---------
>PAFTOL005042
agaatcaagtgttggttcaacctcaacaacagaagtgctgaaggtgctggcatttatgga
agccaatctcgtgatgattttgatagagacgatgttgaacagtacttcaactatatgggg
atgcttgctgtagagggttcatatgacaagatggaagcacttttgrgccagaacatccac
ccagtygacatcctcctcctgatggctgcctcagagggcgacaaacccaagatygaagag
ctcttgagagccggggctcaatatgatgtcaaggacgcwgatggaaggactgctctcgat
agagctgatgamgagatcagagatttcatcctcaacttccragcg---------
>PAFTOL005043
agaatcaagtgttggttcaacctcaacaacagaagtgctgaaggtgctggcatttatggc
rgccaaactcgggatgattttgatagagacgatgttgarcagtacttcaactatatgggg
atgcttgctgtagagggttcatatgacaagatggaagcacttttgggccagaacatccac
ccagtcgacatcctcctcctgatggctgcctcagagggcgacaaacccaagattgaagag
ctcttgagagccggggctcaatatgatgtcaaggacgctgatggaaggactgctctcgat
agagctgatgamgagatcagagatttcatcctcaacttccgagcg---------
>PAFTOL005047
agaatcaagtgttggttcaacctcaacaacagaagtgctgaaggtgctggcatttatgga
agccaatctcgtgatgattttgatagagacgatgttgaacagtacttcaactacatgggg
atgcttgctgtagagggttcatatgacaagatggaagcacttttgagccagaacatccac
ccagttgacatcctcctcctgatggctgcctcagagggcgacaaacccaagatcgaagag
ctcttgagagccggggctcaatatgatgtcaaggacgcagatggaaggactgctctcgat
agagctgatgacgagatcagagatttcatcctcaacttccgagcg---------
>PAFTOL005169
agaatcaagtgttggttcaacctcaacaacagaagtgctgaaggtgctggcatttatggc
agccaaactcgtgatgattttgatagagacgatgttgaacagtacttcaactatatgggg
atgcttgctgtagagggttcatatgacaagatggaagcacttttgagccagaacatccac
ccagttgacatcctcctcctgatggctgcctcagagggcgacaaacccaagatcgaagag
ctcttgarggccggggctcaatatgatgtcaaggacgccgatggaaggactgctctcgat
agagctgatgacgagatcagagatttcatcctcaacttccgagca---------
>PAFTOL007498
agaatcaagtgttggtttaacctcaacgacagaagtgctgaaggtgctggcatttatggc
agccaaactcgtgatgattttgatagagatgatgttgaacagtacttcaactatatgggg
atgcttgctgtagagggttcatatgacaagatggaagcacttttgagccagaacatccac
ccagttgacatcctcctcctgctggctgcctcagagggcgacaaacccaagatcgaagag
ctcttgagagcyggggctcaatatgatgtcaaggacgcagatggaaggactgctcttgat
agagctgatgtcgagatcagagatttcatcctcaacttccgagcc---------
>PAFTOL008060
agaatcaagtgttggttcaacctcaacaacagaagtgctgaaggtgctggcatttatggc
agccaaactcgggatgattttgatagagacgatgttgaacagtacttcaactatatgggg
atgcttgctgtagagggttcatatgacaagatggaagcacttttgggccagaacatccac
ccagtcgacatccttctcctgatggctgcctcagarggcgacaaacccaagatcgaagag
ctyttgagagccggggctcaatatgatgtcaaggacgccgatggaaggactgctctcgat
agagctgatgacgagatcagagatktcatcctcaacttccgagcg---------
>PAFTOL008062
agaatcaagtgttggttcaacctcaacaacagaagtgctgaaggtgcyggcatttatggc
agycaaactcgggatgattttgatagagacgatgttgaacagtacttcaactatatgggg
atgcttgctgtagagggttcatatgacaagatggaagcacttttgggccagaacatccac
ccagtcgacatccttctcctgatggctgcytcagagggcgacaaacccaagatcgaagag
ctcttgagagccggggctcaatatgatgtcaaggacgccgatggaaggactgctctcgat
agagctgatgacgagatcakagatttcatcctcaacttccgagcg---------
>PAFTOL008063
agaatcaagtgttggttcaacctcaacaacagaagtgctgaaggtgctggcatttatggc
agtcaaactcgggatgattttgatagagacgatgttgaacagtacttcaactatatgggg
atgcttgctgtagagggttcatatgacaagatggaagcacttttgggccagaacatccac
ccagtcgacatccttctcctgatggctgcttcagagggcgacaaacccaagatcgaagag
ctcttgagagccggggctcaatatgatgtcaaggacgccgatggaaggactgctctcgat
agagctgatgacgagatcagagatttcatcctcaacttccgagcg---------
>PAFTOL008084
---atcaagtgttggttcaacctcaataacagaagtgctgaaggtkctggcatttatggc
agccaatstcgtgatgattttgatagagacgatgttgaacagtacttcaactatatgggg
atgcttgctgtagagggatcmtatgacaagatggaagcacttttgagccagaacatccac
ccagtcgacatccttctcctcatggctgcctcagagggcgacagacccaagatcgaagag
sttttgagagcaggtgctaaatatgatgtcaaggaygccgatggaaggactgctctcgat
agagctgatgacgagatcagagatttcatcctcaacttccgtgcg---------
>PAFTOL008417
agaatcaagtgttggttcaacctcaacaacagaagtgctgagggtgctggcatttatggc
agccaaactcgggatgattttgatagagacgatgttgaacagtacttcaactatatgggg
atgcttgctgtagagggttcatatgacaagatggaagcacttttgggccagaacatccac
ccagtcgacatccttctcctgatggctgcctcagaaggcgacaaacccaagatcgaagag
cttttgagagccggggctcaatatgatgtcaaggacgccgatggaaggactgctctcgat
agagctgatgacgagatcagagatttcatcctcaacttccgagcg---------
>PAFTOL008419
agaatcaagtgttggttcaacctcaacaacagaagtgctgaaggtgctggcatttatggc
agccaaactcgggatgattttgatagagacgatgttgaacagtacttcaactatatgggg
atgcttgctgtagagggttcatatgacaagatggaagcacttttgggccagaacatccac
ccagtcgacatcctcctcctgatggctgcctcagagggcgacaaacccaagatcgaagag
ctcttgagagccggggctcaatatgatgtcaaggacgccgatggaaggactgctctcgat
agagctgatgacgagatcagagatttcatcctcaacttccgagcg---------
>PAFTOL008421
agaatcaagtgttggttcaacctcaacaacagaagtgctgaaggtgctggcatttatggc
agccaatctcgtgatgattttgatagagacgatgttgaacagtacttcaactatatgggg
atgcttgctgtagagggttcatatgacaagatggaagcgcttttgagccaraacatccac
ccagttgacatcctcctyytgatggctgcctcagagggcgacaaacccaagatcgaagar
ctcttgagagcyggggctcaatatgatgtcaaggaygccgatggaaggactgctctcgat
agagctgatgacgagattagagatttcatcctcaacttccgagcg---------
>PAFTOL008422
agaatcaagtgttggttcaacctcaacaacagargtgctgaaggtgctggcatttatggc
agccaatctcgtgatgattttgatagagacgatgttgaacagtacttcaactatatgggg
atgctcgctgtagagggttcatatgacaagatggaagcgcttttgagccagaacatccac
ccagttgacatcctcctcctgatggctgcctcagagggcgayaaacccaagatcgaagag
ctcttgagagccggggctcaatatgatgtcaaggatgccgatggaaggactgctctcgat
agagctgatgacgagatcagagatttcatcctcaacttccgagca---------
>PAFTOL008423
agaatcaagtgttggttcaacctcaacaacagaagtgctgaaggtgctggcatttatggc
agccaatctcgtgatgattttgatagagacgatgttgaacagtacttcaactacatgggg
atgcttgctgtagagggttcatatgacaagatggaagcacttttgggccagaacatccac
ccagttgacatcctcctcctgatggctgcctcagagggcgacaaacccaagatcgaagag
ctcttgagagccggggctcaatatgatgtcaaggacgcagatggaaggactgctcttgat
agagctgatgacgagatcagagatttcatcctcaacttccgagcg---------
>PAFTOL008436
agaatcaagtgttggttcaacctcaacaacagaagtgctgaaggtgctggcatttatggc
agccaatctcgtgatgattttgatagagacgatgttgaacagtacttcaactatatgggg
atgcttgctgtagagggttcatatgacaagatggaagcacttttgagccagaacatccac
ccagttgacatcctcctcctgatggctacctcagagggcgacaaacccaagatcgaagag
ctcttgagagccggggctcaatatgatgtcaaggacgccgatggaaggactgctctcgat
agagctgatgacgagatcagagrtttcatcctcaacttccaagcg---------
>PAFTOL008439
agaatmaagtgttggttcaacctcaataacagaagtgctgaaggtgctggcatttatggc
agccartctcgtgatgattttgatagagacgatgttgaacagtacttcaactacatgggg
atgcttgctgtagagggttcatatgacaagatggaagcacttttgagccaggacatccac
ccagtcgacatcctccttctgatggctgcctcagagggcgacraacccaagatcgaagag
ctcttgagagccggggctcaatatgatgtcaaggacgccgatggaaggactgctcttgat
agagctgatgatgagatcagagatttcatcgtcaactttcga------------
>PAFTOL008881
agaatcaagtgttggttcaacctcaacaacagaagtgctgaaggtgctggcatttatggc
agccaatctcgtgatgattttgatagagacgatgttgaacagtacttcaactatatgggg
atgcttgctgtagagggttcatatgacaagatggaagcacttttgagccagaacatccac
ccagttgacatcctcctcctgatggctgcctccgagggcgacaaacccaagatcgaagag
ctcttgagagccggagctcaatatgatgtcaaggatgcggatggaaggactgctctcgat
agagctgacgacgagatcagagatttcatcctcaacttccgagcgtaaatggct
>PAFTOL009175
agaatcaagtgttggttcaacctcaacaacagaagtgctgaaggtgctggcatttatggc
agccaatctcgtgatgattttgatagagacgatgttgaacag------------------
------------------------------------------------------------
------------------------------------------------------------
------------------------------------------------------------
------------------------------------------------------
>PAFTOL009179
------------------------------------------------------------
------------------------------------------------------------
---------------ggttcatatgacaagatggaagcacttttgggccagaacatccac
ccagtcgacatcctcctcctgatggctgcctcagagggcgacaaacccaagatcgaagag
ctcttgagagccggggctcaatatgatgtcaaggacgctgatggaaggactgctctcgat
agagctgatgatgagatcagagatttcatcctcaacttccgagca---------
>PAFTOL009181
------------------------------------------------------------
---------------------------------------cagtacttcaactatatgggg
atgcttgckgtagagggttcatatgacaagatggaagcacttttgggccagaacatccac
ccagtcgacatcctcctcctgatggctgcctcagagggcgacaaacccaagatcgaagag
ctcttgagagccggggctcaatatgatgtcaaggaygccgatggaaggactgctctcgat
agagctgatgacgagatcagagatttcatyctcaacttccgagcg---------
>PAFTOL009183
------------------------------------------------------------
---------------------------------------cagtacttcaactatatgggg
atgcttgcggtagagggttcatatgacaagatggaagcacttttgggccagaacatccac
ccagtcgacatcctcctcctgatggctgcctcagagggcgacaaaccyaagatcgaagag
ctcttgagagccggggctcaatatgatgtcaaggacgctgatggaaggactgctctcgat
agagctgatgacgagatcaaagatttcatyctcaacttccgagcg---------
>PAFTOL009185
agaatcaagtgttggttcaacctcaacaacagaagtgctgaaggtgctggcatttatggc
agccaatctcgtgatgattttgatagagacgatgttgaacagtacttcaattatatgggg
atgcttgctgtagagggttcatatgacaagatggaagcacttttgagccagaacatccac
ccagttgacatcctcctcctgatggctgcctcagagggcgacaaacccaagatcgaagag
ctcttgagagccggggctcaatatgatgtcaaggacgccgatggaaggactgctctcgat
agagctgatgacgagatcagagatttcatccgcaacttccgagcg---------
>PAFTOL009187
agaatcaagtgttggttcaacctcaacaacagaagtgctgaaggtgctggcatttatgga
agccaatctcgtgatgattttgatagagacgatgttgaacagtacttcaactatatgggg
atgcttgctgtagagggttcatatgacaagatggaagcacttttgagccagaacatccac
ccagttgacatcctcctcctgatggctgcctcagagggcgacaaacccaagatcgaagag
ctcttgagagccggggctcaatatgatgtcaaggaygcagatggaaggactgctctcgat
agagctgatgacgagatcagagatttcatcctcaacttccaatcg---------
>PAFTOL009189
agaatcaagtgttggttcaacctcaacaacagaagtgctgaaggtgctggcatttatggc
agccaaactcgggatgattttgatagagacgatgttgaacagtacttcaactatatgggg
atgcttgctgtagagggttcatatgacaagatggaagcacttttgggccagaacatccac
ccagtcgacatcctcctcctgatggctgcctcagagggcgacaaacccaagatcgaagag
ctcttragagcwggmgctcaatatgatgtcaaggacgctgatggaaggactgctctcgat
agagctgatgacgagatcagagatttcatcctcaacttccgagcg---------
>PAFTOL009191
agaatcaagtgttggttcaacctcaacaacagaagtgctgaaggtgctggcatttatggc
agccaaactcgtgatgattttgacagagacgatgttgaacagtacttcaactatatgggg
atgcttgctgtagagggttcatatgacaagatggaagcwcttttgggccaggacatccac
ccagtcgacatcctcctcctgatggctgcctcagagggcgacaaacccaagatcgaagag
ctcttgagagccggggctcaatatgatgtcaaggacgctgatggaaggactgctctcgat
agagctgatgacgagatcagagatttcatccttaacttccgagcg---------
>PAFTOL009193
agaatcaagtgttggttcaacctcaacaacagaagtgctgaaggtgctggcatttatggy
agccaatcycgtgatgattttgatagagacgatgttgaacagtacttcaactatatgggg
atgcttgctgtagagggttcatatgacaagatggaagcgcttttgagccagaacatccac
ccagttgacatcctcctcctgatggctgcctcagagggcgacaaacccaagatcgaagag
ctcttgagagctggggctcaatatgatgtcaaggacgccgatggaaggactgctctcgat
agagctgatgacgagattagagatttcatcctcaacttccgagcg---------
>PAFTOL009195
agaatcaagtgttggttcaacctcaacaacagaagtgctgaaggtgctggcatttatggc
agccaaactcgggatgattttgatagagacgatgttgaacagtacttcaactatatgggg
atgcttgctgtagagggttcatatgacaagatggaagcacttttgggccagaacatccac
ccagtcgacatcctcctcctgatggctgcctcagagggcgacaaacccaagatcgaagag
ctcttgagagccggggctcawtatgatgtcaaggacgctgatggaaggactgctctcgat
agagctgatgacgagatcagagatttcatcctcaacttccgagcg---------
>PAFTOL009197
------------------------------------------------------------
---------------------------------------cagtacttcaactatatgggg
atgcttgctgtagagggttcatatgacaagatggaagcacttttgggccagaacatccac
ccagtcgacatccttctcctgatggctgcctcagaaggcgacaaacccaagatcgaagag
ctcttgagagccggggctcaatatgatgtcaaggacgccgatggaaggactgctctcgat
agagctgatgacgagatcagagatttcatcctcaacttccgagcg---------
>PAFTOL009199
agaatcaagtgttggttcaacctcaacaacagaagtgctgaaggtgctggcatttatggc
agccaaactcgggatgattttgatagagacgatgttgaacagtacttcaactatatgggg
atgcttgctgtagagggttcatatgacaagatggaagcacttttgagccagaacatccac
ccagtcgacatccttctcctgatggctgcctcagagggcgacaaacccaagatcgaagag
ctcttgagagccggggctcaatatgatgtcaaggacgctgatggaaggactgctctcgat
agagctgaggacgagatcagagatttcatcctcaactttcgagcataaatggct
>PAFTOL009203
agaatcaagtgttggttcaacctcaacaacagaagtgctgaaggtgctggcatttatggc
agccaaactcgggatgattttgatagagacgatgttgarcagtacttcaactatatgggg
atgcttgctgtagagggttcatatgacaagatggaagcacttttgggccagaacatccac
ccagtcgacatcctcctcctaatggctgcctcagagggtgacaaacccaagatcgaagag
ctcttgagagctggggctcaatatgatgtcaaggacgctgatggcaggactgctctcgat
agagctgatgacgagataagagatttcatcctcaacttccgagcg---------
>PAFTOL009205
agaatcaagtgttggttcaacctcaacaacagaagtgctgaaggtgctggcatttatggc
agccaatctcgtgatgattttgatagagacgatgttgarcagtacttcaactatatgggg
atgcttgctgtagagggttcatatgacaagatggaagcacttttgagccaggacatccac
ccagttgacatcctcctcctgatggctgcctcagagggcgacaaacccaagatcgaagag
ctcttgagagccggggctcaatatgatgtcaaggacgcagatggaaggactgctctcgat
agagctgatgatgagatcagagatttcatcctcaacttccaagcg---------
>PAFTOL009207
---atcaagtgttggttcaacctcaataacagaagtgctgaaggtgctggcatttatggc
agccaatctcgtgatgattttgatagagacgatgttgaacagtacttcaactatatgggg
atgcttgctgtagagggatcatatgmcaagatggaagcacttttgagccagaacatccac
ccagtcgacatccttctcctcatggctgcctcagagggcgacagacccaagatcgaagag
cttttgagagccggtgctaaatatgatgtcaaggacgcsgatggaaggactgctcttgat
agagctgatgacgagatcagagatttcatcctcaacttccgtgcg---------
>PAFTOL009209
agaatcaagtgttggttcaacctcaacaacagaagtgctgaaggtgctggcatttatggc
agccaatctcgtgatgattttgatagagacgatgttgaacagtacttcaactacatgggg
atgcttgctgtagagggttcatatgacaagatggaagcacttttgagccagaacatccac
ccagttgacatcctcctcctgatggctgcctcagagggcgacaaacccaagatcgaagag
ctcttgagagccggggctcaatatgatgtcaaggacgcagatggaaggactgctctygat
agagctgatgacgagatcagagatttcatcctcaacttccgagcg---------
>PAFTOL009215
agaatcaagtgttggttcaacctcaacaacagaagtgctgaaggtgctggcatttatggc
agccaaactcgggatgattttgatagagacgatgttgaacagtacttcaactatatgggg
atgcttgctgtagagggttcatatgacaagatggaagcacttttgggccagaacatccac
ccagtcgacatccttctcctgatggctgcctcagagggcgacaaacccaagatcgaagag
ctcttgagagccggggctcaatatgatgtcaaggacgccgatggaaggactgctctcgat
agagctgatgacgagatcagagatttcatcctcaacttccaagcg---------
>PAFTOL009217
agaatcaagtgttggttcaacctcaacaacagaagtgctgaaggtgctggcatttatggc
agccaaactcgggatgattttgatagagacgatgttgaacagtacttcaactatatgggg
atgcttgctgtagagggttcatatgacaagatggaagcacttttgggccagaacatccac
ccagtcgacatccttctcctgatggctgcctcagagggcgacaaacccaagatcgaagag
ctcttgagagccggggctcaatatgatgtcaaggacgccgatggaaggactgccctcgat
agagctgatgacgacatcagagatttcatcctcaacttccgagca---------
>PAFTOL009219
agaatcaagtgttggttcaacctcaacaacagaagtgctgaaggtgcyggcatttatggc
agccaaactcgggatgattttgatagagacgatgttgaacagtacttcaactatatgggg
atgcttgctgtagagggttcatatgacaagatggaagcacttttgggccagaacatccac
ccagtcgacatcctyctcctgatggctgcctcagagggcgacaaacccaagatcgaagag
ctcttgagagccggggctcaatatgatgtcaaggacgcygatggaaggactgctctcgat
agagctgatgacgagatcagagatttcatcctcaacttccgagcg---------
>PAFTOL009221
agaatcaagtgttggttcaacctcaacaacagaagtgctgaaggtgctggcatttatggc
agccaaactcgtgatgattttgatagagacgatgttgaacagtacttcaactatatgggg
atgcttgctgtagagggttcatatgacaagatggaagcacttttgagccagaacatccac
ccagttgacatcctcctcctgatggctgcctcagagggcgacaaacccaagatcgaagag
ctcttgaaggccrgggctcaatatgatgtcaaggacgccgatggaaggactgctctcgat
agagctgatgacgagatcagagatttcatcctcaacttcsgagca---------
>PAFTOL009223
agaatcaagtgttggttcaacctcaacaacagaagtgctgaaggtgctggcatttatggc
agccaaactcgggatgattttgatagagacgatgttgaacagtacttcaactatatgggg
atgcttgctgtagagggttcatatgacaagatggaagcacttttgggccagaacatccac
ccagtcgacatccttctcctgatggctgcctcagaaggcgacaaacccaagatcgaagag
ctcttgagagccggggctcaatatgatgtcaaggacgccgatggaaggactgctctcgat
agagctgatgacgagatcagagatttcatcctcaacttccgagcg---------
>PAFTOL009225
agaatcaagtgttggttcaacctcaacaacagaagtgctgaaggtgctggcatttatggc
agccaaactcgggatgattttgatagagacgatgttgaacagtacttcaactatatgggg
atgctygctgtagagggttcatatgacaagatggaagcacttttgggccagaacatccac
ccagtcgacatccttctcctgatggctgcctcagaaggcgacaaacccaagatcgaagag
ctcttgagagccggggctcaatatgatgtcaaggacgccgatggaaggactgctctcgat
agagctgatgacgagataagagatttcatcctcaacttccgagcg---------
>PAFTOL009227
---atcaagtgttggttcaacctcaacaacagaagtgctgaaggtgctggcatttatggc
agccaaactcgggatgattttgatagagacgatgttgaacagtacttcaactatatgggg
atgcttgctgtagagggttcatatgacaagatggaagcacttttgggccagaacatccac
ccagtcgacatcctcctcctgatggctgcctcagagggcgacaaacccaagatcgaagag
ctyttgagagccggggctcaatatgatgtcaaggacgctgatggaaggactgctctcgat
agagctgatgacgagatcagagatttcatcctcaacttccaagcrtaaatggct
>PAFTOL009229
agaatcaagtgttggttcaacctcaacaacagaagtgctgaaggtgctggcatttatggc
agccaatctcgtgatgattttgatagagacgatgttgaacagtacttcaactatatgggg
atgcttgctgtagagggttcatatgacaagatggaagcacttttgagccagaacatccac
ccagttgacatcctcctcctgatggctgcctcagagggcgacaaacccaaaatcgaagag
ctcttgagagccggggctcaatatgatgtcaaggatgccgatggaaggactgctctcgat
agagctgatgaagagatcagagatttcatcctcaacttccaagcg---------
>PAFTOL009231
agaatcaagtgttggttcaacctcaacaacagaagtgctgaaggtgctggcatttatggc
agccaatctcgtgatgattttgatagagacgatgttgaacagtacttcaactatatgggg
atgcttgctgtagagggttcatatgacaagatggaagcacttttgagccagaacatccac
ccagttgacatcctcctcctgatggctgcctcagagggcgacaaacccaagatcgaagag
ctcttgagagctggggctcaatatgatgtcaaggatgccgatggaaggactgctctcgat
agagctgatgccgagatcagagatttcatcctcaacttmcaagcg---------
>PAFTOL009233
agaatcaagtgytggttcaacctcaacaacagaagtgctgaaggcgctggcatttatggc
agccaatctcgggatgattttgatagagacgatgttgaacagtacttcaactacatgggg
atgcttgctgtagagggttcatatgayaagatggaagctcttttgagccagaamatccac
ccagtcgacatcctcctcctgatggctgcctcagagggcgataaacccaagattgaagag
ctcttgagagcgggggctcaatatgatgtgaaggacgcggatggaaggactgccctagat
agagctgatgacgagatcagagatttcatgctcaacttccgcgcgtaaatggcg
>PAFTOL009235
---atcaagtgttggttcaacctcaataamagaagtgctgaaggtgctggcatttatggc
agccaatctcgtgatgattttgatagagacgatgttgaacagtatttcaactatatgggg
atgcttgctgtagagggttcatatgacaagatggaagcacttttgagccagaacatccat
ccagttgacatcctcctcctgatggctgcctcagagggcgacagacccaagatcgaagag
cttttgagagccggggctaaatatgatgtcaaagacgccgatggaaggactgctcttgat
agagctgatgacgagatcagagatttcatcctcaatttccgagcg---------
>PAFTOL009237
---atcaagtgttggttcaacctcaataacagaagtgctgaaggtgctggcatttatggc
agccaatctcgtgatgattttgatagagacgatgttgaacagtatttcaactatatggga
atgcttgctgtagagggttcatatgacaagatggaagcacttttgagccagaacatccac
ccagttgacatcctcctcctgatggctgcctcagagggcgacagacccaagatcgaagag
cttttgagagccggggctaaatatgatgtcaaggacgccgatggaaggactgctcttgac
agagctgatgacgagatcagagatttcatcctcaatttccgagcg---------
>PAFTOL009239
agaatcaagtgttggtttaacctcaacaacagaagtgctgaaggtgctggcatttatggc
agccaaactcgtgatgattttgatagagatgatgttgaacagtacttcaactatatgggg
atgcttgctgtagagggttcatatgacaagatggaagcacttttgagccagaacatccac
ccagttgacatcctcctcctgatggctgcctcagagggcgacaaacccaagatcgaagag
ctcttgagagccggtgctcaatatgatgtcaaggacgccgatggaaggactgctctcgat
agagctgatgacgagatcagagatttcatcctcaacttccaagcg---------
>PAFTOL009241
agaatcaagtgttggttcaacctcaacaacagaagtgctgaaggtgctggcatttatggc
agccaaactcgggatgattttgatagagacgatgttgaacagtacttcaactacatgggg
atgcttgctgtagagggttcatatgacaagatggaagcacttttgggccagaacatccac
ccagtcgacatccttctcctgatggctgcctcagaaggcgacaaacccaagatcgaagag
ctcttgagagccggggctcartatgatgtcaaggacgccgatggaaggactgctctcgat
agagctgatgacgagataagagatttcatcctcaacttccgagcg---------
>PAFTOL009243
agaatcaagtgttggttcaacctcaacaacagaagcgctgaaggtgctggcatttatggc
agccaatctcgtgatgattttgatagagacgatgttgaacagtacttcaactatatgggg
atgcttgctgtagagggttcatatgacaagatggaagcacttttgagccagaacatccac
ccagttgacatcctcctcctgatggctgcctcagagggcgacaaacccaagatcgaagag
ctcttgagagccggggctcaatatgatgtcaaggacgcagatggaaggactgctctcgat
agagccgatgacgagatcagagatttcatcctcaacttccgagcg---------
>PAFTOL009245
agaatcaagtgttggttsaacctcaacaacagaagtgctgaaggtgctggcatttatgga
agccaatctcgtgatgattttgatagagacgatgttgaacagtacttcaactatatgggg
atgcttgctgtagagggttcataygacaagatggaagcgcttttgagccagaacatccac
ccagttgacatcctcctcctgatggctgcctcagagggcgacaaacccaagatcgaagag
ctcttgagagccggggctcaatatgatgtcaaggactcagatggaaggactgctctcgat
agagctgatgacgagatcagagatttcatcctcaacttccaatcg---------
>PAFTOL009249
agaatcaagtgttggttcaacctcaacaacagaagtgctgaaggtgctggcatttatgga
agccaatctcgtgatgattttgatagagacgatgttgaacagtacttcaactatatgggg
atgcttgctgtggagggttcatatgacaagatggaagcacttttgagccagaacatccac
ccagttgacatcctcctcctgatggctgcctcagagggcgacaaacccaagatcgaagag
ctcttgagagccggggctcaatatgatgtcaaggacgcagatggaaggactgccctcgat
agagctgatgacragatcagagatttcatcctcaacttccaatcg---------
>PAFTOL009251
agaatcaagtgttggttcaacctcaacaacagaagtgctgaaggtgctggcatttatgga
agccaatctcgtgatgattttgatagagacgatgttgaacagtacttcaactatatgggg
atgcttgctgtagagggttcatatgacaagatgraagcacttttgagccagaacatccac
ccagttgacatcctcctcctgatggctgcctcagagggcgacaaacccaagatcgaagag
ctcttgagagccggggctcaatatgatgtcaaggacgcagatggaaggactgctctygat
agagctgatgacgagatcagagatttcatcctcaacttccaatcgtaaatggct
>PAFTOL009253
---atcaagtgttggttcaayctcaataacagaagtgctgaaggtgctggcatttatggc
agccaatctcgtgatgattttgatagagacgatgttgaacagtatttcaactatatgggg
atgcttgctgtagagggttcatatgacaagatggaagcacttttgagccagaacatccac
ccagttgacatcctcctcctgatggctgcctcagagggcgacagacccaagatcgaagag
cttttgagagccggggctaaatatgatgtcaaggacgccgatggaaggactgctcttgat
agagctgatgacgagatcagagatttcatcctcaatttccgagcg---------
>PAFTOL009255
agaatcaagtgttggttcaacctcaacaacagaagtgctgaaggtgctggcatttatggc
agccaatctcgtgatgattttgatagagacgatgttgaacagtacttcaactatatgggg
atgcttgctgtagagggttcatatgacaagatggaagcacttttgagccagaacatccac
ccagttgacatcctcctcctgatggctgcctcagagggcgacaaacccaagattgaagag
ctcttgagagctggggctcaatatgatgtcaaggacgcagatggaaggactgctctcgat
agagctgatgatgagatcagagatttcatcctcaacttccgagcgtaaatggct
>PAFTOL009257
agaatcaagtgttggttcaacctcaacaacagaagtgctgaaggtgctggcatttatggc
agccaatctcgtgatgattttgatagagacgatgttgaacagtacttcaactatatgggg
atgcttgctgtagagggttcatatgacaagatggaagcacttttgagccagaacatccac
ccagttgacatcctcctcctgatggctgcctcagagggcgacaagcccaagattgaagag
ctcttgagagctggggctcaatatgatgtcaaggacgcagatggaaggactgctctcgat
agagctgatgatgagatcagagatttcatcctcaacttccgagcgtaaatggct
>PAFTOL009259
agaatcaagtgttggtttaacctcaacracagaagtgctgaaggtgctggcatttatggc
agccaaactcgtgmtgattttgatagaratgatgttgaacagtacttcaactatatgggg
atgcttgctgtagagggttcatatgacaagatggaagcacttttgagccagaacatccac
ccagttgacatcctcctcctgctggctgcctcagagggcgacaaacccaagrtcgaagag
ctcttgagagccggggctcaatatgatgtcaaggacgcagatggaaggactgctcttgat
agagctgmtgtcgagatcagagatttcatcctcaacttccgagcc---------
>PAFTOL009261
agaatcaagtgttggttcaacctcaacaacagaagtgctgaaggtgctggcatttatggc
agccaatctcgtgatgattttgatagagacgatgttgaacagtacttcaactatatgggg
atgcttgctgtagagggttcatatgacaagatggaagcacttttgagccagaacatccac
ccagttgacatcctcctcctgatggctgcctcagagggcgacaaacccaagatcgaagag
ctcttgagagccggggctcaatatgatgtcaaggacgccgatggaaggactgctctcgat
agagctgatgacgagatcagagatttcatcctcaacttccgagctcaaacggct
>PAFTOL009263
agaatcaagtgttggttcaacctcaacaacagaagtgctgaaggtgctggcatttatgga
agccaatctcgtgatgattttgatagagacgatgttgaacagtacttcaactatatgggg
atgcttgctgtggagggttcatatgacaagatggaagcacttttgagccagaacatccac
ccagttgacatcctcctcctgatggctgcctcagagggcgacaagcccaagatcgaagag
ctcttgagagccggggctcaatatgatgtcaaggacgcagatggaaggactgccctcgat
agagctgatgatgagatcagagatttcatcctcaacttccaatcg---------
>PAFTOL009265
agaatcaagtgttggttcaacctcaacaacagaagtgctgaaggtgctggcgtttatgga
agccaatctcgtgatgattttgatagagacgatgttgaacagtacttcaactatatgggg
atgcttgctgtagagggttcatatgacaagatggaagcacttttgagccagaacatccac
ccagttgacatcctcctcttgatggctgcstcagagggcgacaaacccaagatcgaagag
ctcttgagagccggggctcaatatgatgtcaaggaygcagatggaaggactgctctcgat
agagctgatgacgagatcagagatttcatcctcaacttccaatcg---------
>PAFTOL009267
---atcaagtgttggttcaacctcaataacagaagtgcggaaggtgctggcatttatggc
agccaatctcgtgatgattttgatagagacgatgttgaacagtacttcaactatatgggg
atgcttgctgtagagggatcatatgacaagatggaagcacttttgagccagaacatccac
ccagtcgacatccttctcctcatggctgcctcagagggcgacagacccaagatcgaagag
cttttgagagccggtgctaaatatgatgtcaaggacgccgatggaaggactgctctcgat
agagctgatgacgagatcagagatttcatcctcaacttccgtgcg---------
>PAFTOL009269
---atcaagtgttggttcaacctcaataacagaagtgcggaaggtgctggaatttatggy
agccaatctcgtgatgattttgatagagacgatgttgagcagtacttcaactatatgggg
atgcttgctgtagagggatcatatgacaagatggaagcacttttgagccagaacatccac
cccgtcgacatccttctyctcatggctgcctcagagggcgacagacccaagatygaagag
cttttgagagccggtgctaaatatgatgtcaaggatgccgatggaaggactgctctcgat
agagctgatgacgagatcagagatttcatcctcaacttccgtgcg---------
>PAFTOL009271
agaatcaagtgttggttcaacctcaacaacagaagtgctgaaggtgctggcatttatggc
agccaatctcgtgatgattttgatagagacgatgttgaacagtacttcaactacatgggg
atgcttgctgtagagggttcatatgacaagatggaagcgcttttgagccagaacatccac
ccagttgacatcctcctcctgatggctgcctcagagggcgacaaacccaagatcgaagag
ctcttgagagccggggctcaatatgatgtcaargatgccgatggaaggactgctctcgat
agagctgatgacgasatcagagatttcatcctcaacttccgagca---------
>PAFTOL009279
agaatcaagtgttggttcaacctcaacaacagaagtgctgaaggtgctggcatttatggc
agccaaactcgtgatgattttgatagagacgatgttgarcagtacttcaactatatgggg
atgcttgctgtagagggttcatatgacaagatggaagcacttttgggccagaacatccac
ccagtcgacatcctcctcctgatggctgcctcagagggcgacaaacccaagatcgaagag
ctcttgagagccggggctcaatatgatgtcaaggatgccgatggaaggactgctctcgat
agagctgatgacgagatcagagatttcatcctcaacttccgagca---------
>PAFTOL009281
------------------------------------------------------------
---------------------------------------cagtacttcaactatatgggg
atgcttgctgtagagggttcatatgacaagatggaagcacttttgggccagaacatccac
ccagttgacatcctcctcctgatggctrcctcagagggcgacaaacccaagatcgaagag
ctcctgagagccggggctyaatatgatgtcaaggacgcrgatggaaggactgctctcgat
agagctgatgacgagatcagagatttcatcctcaacttccaagcg---------
>PAFTOL009283
agaatcaagtgttggttcaacctcaacaacagaagtgctgaaggtgctggcatttatggc
agccaaactcgggatgattttgatagagacgatgttgaacagtacttcaactatatgggg
atgcttgctgtagagggttcatatgacaagatggaagcacttttgggccagaacatccac
ccagtcgacatccttctcctgatggctgcctcagagggcgacaaacccaagatcgaagag
cttttgagagccggggctcaatatgatgtcaaggacgccgatggaaggactgctctcgat
agagctgatgacgagatcagagatttcatcctcaacttccgagct---------
>PAFTOL009285
---atcaagtgttggttcaacctcaataacagaagtgctgaaggtgctggcatttatggc
agccaatctcgtgatgattttgatagagacgatgttgaacagtacttcaactatatgggg
atgcttgctgtagagggatcatatgacaagatggaagcacttttgagccagaacatccac
ccagtcgacatccttctcctcatggctgcctcagagggcgacagacccaagatcgaagag
cttttgagagcaggtgctaaatatgatgtcaaggacgccgatggaaggactgctctcgat
agagctgatgacgagatcagagatttcatcctcaacttccgtgcg---------
>PAFTOL009287
agaatcaagtgttggttcaacctcaacaacagaagtgctgaaggtgctggcatttatggc
agccaaactcgggatgattttgatagagacgatgttgaacagtacttcaactatatgggg
atgcttgccgtagagggttcatatgacaagatggaagcacttttgggtcaggacatccac
ccagtcgacatcctcctcctgatggctgcctcagagggcgacaaacccaagattgaagag
ctcttgagagccggggctcattatgatgtcaaggacgctgatggaaggactgctctcgat
agagctgatgacgagatcagagatttcatcctcaacttccgagcg---------
>PAFTOL009289
agaatcaagtgttggttcaacctcaacaacagaagtgctgaaggtgctggcatttatgga
agccaatctcgtgatgattttgatagagacgatgttgaacagtacttcaactacatgggg
atgcttgctgtagagggttcatatgacaagatgraagcacttttgagccagaacatccac
ccagttgacatcctcctcctgatggctgcctcagagggcgacaaacccaagatcgaagag
ctcttgagagccggggctcaatatgatgtcaaggacgcagatggaaggactgctctygat
agagctgatgacgagatmagagatttcatcctcaacttccgagcg---------
>PAFTOL009291
agaatcaagtgttggttcaacctcaacaacagaagtgctgaaggtgctggcatttatggc
agccaaactcgggatgattttgatagagacgatgttgaacagtacttcaactatatgggg
atgcttgctgtagagggttcatatgacaagatggaagcccttttgggtcagaatatccac
ccagtcgacatcctcctcctgatggctgcctctgagggcgacaaacccaagatcgaagag
ctcttgagagccggggctcaatatgatgtcaaggacgctgatggaaggactgctctcgat
agagctgatgaggagatcagagatttcatcctcaacttccgagcg---------
>PAFTOL009293
agaatcaagtgttggttcaacctcaacaacagaagtgctgaaggtgctggcatttatggc
agccaaactcgggatgattttgatagagaygatgttgaacagtacttcaactatatgggg
atgcttgctgtagagggttcatatgacaagatggaagcacttttgggccagaacatccac
ccagtcgacatccttctcctgatggctgcctcagagggcgacaaacccaagatcgaagag
ctcttgagagccggggctcaatatgatgtcaaggacgcygatggaaggactgctctcsat
agagctgatgacgagatcagagatttcatcctcaacttccga------------
>PAFTOL009295
agaatcaagtgttggttcaacctcaacaacagaagtgctgaaggtgctggcatttatggc
agccaaactcgggatgattttgatagagacgatgttgaacagtacttcaactatatgggg
atgcttgctgtagagggttcatatgacaagatggaagcacttttgggccagaacatccac
ccagtcgacatccttctcctgatggctgcctcagaaggcgacaaacccaagatcgaagag
ctcttgagagccggggctcaatatgatgtcaaggacgccgatggaaggactgctctcgat
agagctgatgacgagatcagagatttcatcctcaacttccgagcg---------
>PAFTOL009297
agaatcaagtgttggttcaacctcaacaacagaagtgctgaaggtgctggcatttatggc
agccaatctcgtgatgattttgatagagacgatgttgaacagtacttcaactatatgggg
atgcttgctgtagagggttcatatgacaagatggaagcacttctgagccagaacatccac
ccagttgacatcctcctcctgatggctgcctcagagggcgacaaacccaagatcgaagag
ctcttgagagccggggctcaatatgatgtcaaggacgccgatggaaggactggtctcgat
agagctgatgacgagatcagagatttcatgctcaacttccgagcg---------
>PAFTOL009299
agaatcaagtgttggttcaacctcaacaacagaagtgctgaaggtgctggcatttatgga
agccaatctcgtgatgattttgacagagacgatgttgaacagtacttcaactatatgggg
atgcttgctgtagagggttcatatgacaagatggaagcacttttgacccagaacatccac
ccagttgacatcctcctcctgatggctgcctcagagggcgacaaacccaagatcgaagag
ctcttgagagccggggctcaatttgatgtcaaggacgcagatggaaggactgctctcgat
agagctgatgacgagatcagagatttcatcctcaacttccaatcgtaaatggct
>PAFTOL009301
agaatcaagtgttggttcaacytcaacaatagaagtgctgaaggtgctggcatttatgga
agccaatctcgtgatgattttgatagagacgatgttgaacagtacttcaactatatgggg
atgcttgctgtagagggttcatatgacaagatggaagcacttttgagccagaacatccac
ccagttgacatcctcctcctgatggctgcctcagagggtgacaaacccaagatcgaagag
ctcttgagagccggggctcaatatgatgtcaaggacgcagatggaaggaccgctctcgat
agagctgatgacgagatcagagatttgatcctcaacttccaatcg---------
>PAFTOL009303
------------------------------------------------------------
---------------------------------------cagtacttcaactatatgggg
atgcttgctgtagagggttcatatgacaagatggaagcacttttgagccataacatccac
ccagttgacatcctcctcctgatggctgcctcagagggcgacaaacccaagatcgaagag
ctcttgagagccggggctcaatatgatgtcaaggacgcagatggaaggactgctctcgat
agagctgatgacgagatcagagatttcatc------------------------
>PAFTOL009311
cgagccaagtgctggttcaaattcaacaacaccagcgctgaaagtgctggcatttatggc
agccaatctcgagatgattttgacagagacgatgttgaacagtactttaactacatgggg
atgcttgctgtggagggtacatatgacaagatggaagcacttttgagccagaacatccac
ccagtagacatcctcttactgatggctgcctcagagggtgacaaacccaagattgaagaa
ctcttgagagctggggctaaatacgacgtcaaggatgctgatggaaggactgctcttgac
agagctgatgatgaaatcagagatttcatcctcaatttccaaccacaaaggtct
>PAFTOL009313
------------------------------------------------------------
---------------------------------------cagtactttaactacatgggg
atgcttgctgtggagggtacatacgacaagatggaagcacttttgagccagaacatccac
ccrgtagacatcctcctgctmatggctgcctcagagggcgacaaacccaagatcgaagaa
ctcttgagagctggggctaagtatgacgtcaaggatgccgatggaaggactgctctcgat
agggcggatgatgagataagagatttcatcctyaatttccgc------------
>PAFTOL009315
agaatcaagtgttggttcaacctcaacaacagaagtgctgaaggtgctggcatttatggt
agtcaatctcgtgatgattttgacagggatgatgttgaacagtacttcaactatatggga
atgcttgctgtggagggtacatatgacaagatggaagcacttttgagcaagaacatccac
ccagttgacatcctcctgctgatggcttcctctgagggcgacaaacccaagatcgaagag
ctcttgagagctggggctaagtatgatgtcaaggatgctgatggaaggaccgcgctggac
agagctgat---------------------------------------------
>PAFTOL009319
------------tggttcaacctcaacaacaaaagtgctgaaggtgctggcatttatggc
agtcaatctcgtgatgattttgaaagagatgatgttgaacagkacttcaactacatggga
atgcttgctgtggagggtacgtacgacaagatggaagcacttttgagccagaacatccac
ccagttgacatcctcctgctgatggctgcctctgagggtgacaaacccaagatcgaagaa
ctcttgagagctggggctaactatgatgtcaaggatgctgatggaaggaccgcgctggac
agagctgatgatgatattagagatttcatcctcaacttccga------------
>PAFTOL009321
agaatcaagtgttggttcaacctcaacaacaaaagtgctgaaggtgctggcatttatggt
agtcagtctcgtgatgattttgacagagatgatgttgarcagtacttcaactacatggga
atgcttgctgtggagggtacatataacaagatggaagcacttttgagccagaacatccac
ccagtagacatcctcttgctgatggctacctctgagggtgacaaacccaagattgaagag
ctcttgagagctggagctaagtatgatgtcaaggatgctgacggaaggaccgctcttgac
agagctgatgatgagatcagagatttcatcctcaatttccgt------------
>PAFTOL013501
agaatcaagtgttggttcaacctcaacaacagaagtgctgaaggtgctggcatttatggc
agccaaactcgggatgattttgatagagacgatgttgaacagtacttcaactatatgggg
atgcttgctgtagagggttcatatgacaagatggaagcacttttgggccagaacatccac
ccagtcgacatcctcctcctgatggctgcctcagagggcgacaaacccaagatcgaagag
ctcttgagagccggggctcaatatgatgtcaaggacgctgatggaaggactgctctcgat
agagctgatgacgagatcagagatttcatcctcaacttccgagcg---------
>SRR5036296
------------------------------------------------------------
---------------------------------------cagtacttcaactatatgggg
atgcttgccatagagggttcatatgacaagatggaagcacttttgagccagaacatccac
ccagttgacatcctcctcctgatggctgcctcagagggcgacaaacccaagatcgaagag
ctcttgagagccggggctcaatatgatgtcaaggacgcagatggaaggactgctctcgat
agagctgatgacgagatcagagatttcatcctcaacttccaatcg---------
>SRR5137211
agaatcaagtgttggttcaacctcaacaacagaagtgctgaaggtgctggcatttatgga
agccaatctcgtgatgattttgatagagacgatgttgaacagtacttcaactatatgggg
atgcttgctgtagagggttcatatgacaagatggaagcgcttttgagccagaacatccac
ccagttgacatcctcctcctgatggctgcctcagagggcgacaaacccaagatcgaagag
ctcttgagagccggggctcaatatgatgtcaaggactcagatggaaggactgctctcgat
agagctgatgacgagatcagagatttcatcctcaacttccaatcg---------
>SRR5137212
------------------------------------------------------------
---------------------------------------cagtatttcaactacatgggg
atgcttgctgtagagggttcatatgacaagatggaagcacttttgagccagaacatccac
ccagtagacatcctcctcctgatggctgcctctgagggcgacaaacccaagatcgaagag
ctcttgagagctggggctaaatatgatgtcaaggatgcggatggaaggactgctcttgat
agagctgatgacgagatcagagattttatccttaacttccgtgcgtcaacggct
>SRR5137213
agaatcaagtgttggttcaacctcaacaacagaagtgctgaaggtgctggcatttatgga
agccaatctcgtgatgattttgatagagacgatgttgaacaggtgttatcccgacttcca
attgtctttgtt------------------------------------------------
------------------------------------------------------------
------------------------------------------------------------
------------------------------------------------------
>SRR7905849
agaatcaagtgttggttcaacctcaacaacaaaagtgctgaaggtgctggcatctatggc
agccaatctcgtgatgattttgatagagacgatgttgaacagtacttcaactacatgggg
atgcttgctgtagagggttcatatgacaagatggaagcccttttgagccagaacatccac
ccagtcgacatcctcctcctgatggctgcctcagagggtgacaaacccaagatcgaagag
ctcttgagagccggggctaaatatgatgtcaaggatgccgatggaaggactgctcttgat
agagctgatgatgagatcagagatttcatcctcaacttccgagcgtagatg---
>SRR7905861
agaatcaagtgttggttcaacctcaacaacagaagtgctgaaggtgctggcatttatgga
agccaatctcgtgatgattttgatagagacgatgttgagcagtacttcaactacatgggg
atgcttgctgtagagggttcatatgacaagatggaagcacttttgagccagaacatccac
ccagttgacatcctcctcctgatggctgcctcagagggcgacaarcccaagatcgaagag
ctcttgagagccggggctcaatatgatgtcaaggacgcagatggaaggactgctctcgat
agagctgatgacgagatcagagatttcatsctcaacttccgagcg---------
>SRR7905862
---atcaartgttggttcaacctcaataacagaagtgctgaaggtgctggcatttatggc
agccaatctcgtgatgattttgatagagacgatgttgaacagtacttcaactatatgggg
atgcttgctgtggagggttcatatgacaagatggaagcacttttgagccagaacatccac
ccrgtcgacatcctcctcctcatggctgcctcagagggcgacagacccaarattgaagag
cttttgagagccggtgctaaatatgatgtcaaggacgccgayggarggactgctctcgat
agagctgatgacgagatyagagatttmatcctcaacttccgtgca---------
>SRR8327214
------aagtgttggttcaacctcaacaacagaagtgctgaaggtgctggcatttatgga
agccaatctcgtgatgattttgatagagacgatgttgaacagtacttcaactacatgggg
atgcttgctgtagagggttcatatgacaagatggaagcacttttgagccagaacatccac
ccagttgacatcctcctcctgatggctgcctcagagggcgacaaacccaagatcgaagag
ctcttgagagccggggctcaatatgatgtcaaggacgcagatggaaggactgctcttgat
agagctgatgacgagatcagagatttcatcctcaacttccgagcg---------
