# Supplementary material for: Phylogenomics and classification of Cactaceae based on hundreds of nuclear genes
Source: Plant Syst Evol. 2025 Aug 11;311(5):28. doi: 10.1007/s00606-025-01948-z (PMC12339657; doi:10.1007/s00606-025-01948-z)
Supplement: Supplementary file 4 — Online Resource 4: Containing alignments and RAxML gene trees for all included loci and all phylogenetic datasets (ZIP 10372 KB) [file 606_2025_1948_MOESM4_ESM.zip › de Vos et al_ESM_4/ESM_data_alignments/QCP/6705_consensus.mafft.fasta]

>PAFTOL004553
---gaggtgctgagagcgtacagagatgtgttgaaagccactcgaaaatcatttgcaggt
gacacccagatgctcaaagcttcagccatggaggttcgtagcaaattcgaagagaaccgc
agcgtcacttccgattccgacattcagaagcttattgaagacgctcgtgaagcatccaat
ttcatctccaccatgatcgtccaagctcgccttaacgaccgtggtggctatgg-------
-----------------------taacttgcttctttcatctcacgaaaacgct------
---------
>PAFTOL004555
---gaggtgctgagagcgtacagagaggtgttgaaagccactcggaagtcatttgcaggt
gatacccagatgctcaaagcttcagccatggaggttcgtagcaaattcgaagagaacctc
agcgtcacttccgattccgacattcagaagcttattgaagacgctcgtgaagcttccaat
ttcatctccaccatgatcgtccaagctcgcctcaacgaccgtggtggctat---------
------------------------------------------------------------
---------
>PAFTOL004561
---gaggtgctgagagcgtacagagaggtgttgaaagctacacggaaatcattcrcaggt
gatacccagatgctcaaagcttcagccatggaggttcgtagcaaattcgaagagaaccgc
agcgtcaattcggattccgacattcagaagcttcttgaagacgctcgtgaagcttccaac
ttcatctccaccatgatcgtccaagctcgcctcaatgaccgtggtggctatgg-------
-----------------------taacttgcttctttcatcccat---------------
---------
>PAFTOL004564
---gaggtgctgagagcgtacagagaggtgttgaaagctacacggaagtcattcgcaggt
gatacccagatgctcaaagcttcagccatggaggttcgtagcaaattcgaagagaactgc
agcgtcaattccgattccgacattcagaagcttcttgaagacgctcgtgaagcttccaac
ttcatctccaccatgatcgtccaagctcgcctcaatgaccgtggt---------------
------------------------------------------------------------
---------
>PAFTOL004567
acagagctgctgagagcctacagagaggtgttgaaggccactcggaaatcatttgcaggt
gatactcagatgctcaaggcttcagccatggaggttcgtagcaaattcgaagagaaccgc
agcgtcacttccgattccgacattcagaagcttattgaagacgctcgtgaagcttccaat
ttcatctccaccatggtcgtccaagctcgcctcaacgaccgtggtggctat---------
------------------------------------------------------------
---------
>PAFTOL004568
---gaggtgttgagagcktacaaagaggtgttgaaagccactcggaaatcgtttgcaggt
gatacccagatgctcaaagcttcagccatggaggttcgtagcaaattcgaagagaaccgc
agcgtcacttccgattccgacattgagaagcttattgaagacgctcgtgaagcttccaat
ttcatctccaccatgatcgtccaagctcgcctcaacgaccgtggtggctatgg-------
-----------------------taatttgcttctttcatctcacgaaaacgct------
---------
>PAFTOL004571
---gaggtgctgagagcgtacagagaggtgttgaaagctacacggaaatcattcgcaggt
gatacccagatgctcaaagcttcagccatggaggttcgtagcaaattcgaggagaaccgc
agcgtcaattccgattccgacattcagaagcttcttgaggacgctcgtgaagcttccaac
ttcatctccaccatgatcgtccaagctcgcctcaatgaccgtggtggctatgg-------
-----------------------taacttgcttctttcatcccat---------------
---------
>PAFTOL004572
---gaggtgctgagagcgtacagagaggtgttgaaagccactcggaaatcatttgcaggc
gatacccagatgctcaaagcatcggccatggaggttcgtagcaaattcgaagagaaccgc
ggcgtcacttccgattccgacattcagaagcttattgaagacgctcgtgaagcttccaat
ttcatctccaccatgatcgtccaagctcgcctcaacgaccgtggtggctatgg-------
-----------------------taacttgcttctttcatcgcac---------------
---------
>PAFTOL004573
---gaggtgctgagagcgtacagagaggtgttgaaagccactcggaaatcatttgcagat
gatacccagatgctcaaagcatcagccatggaggttcgtagcaaattcgaagagaaccgc
agcgtcacttccgattccgacattcagaagcttattgaagacgctcgtgaagcttccaat
ttcatctccaccatgatcgtccaagctcgcctcaacgaccgtggtggctatgg-------
-----------------------taacttgcttctttcatcgcac---------------
---------
>PAFTOL004574
acagaggtgctgagagcgtacagagaggtgttgaaagccactcggaaatcatttgcaggt
gatactcagatgctcaaagcttcagccatggaggttcgtagcaaattcgaagagaaccgc
agcgtcacttccgattccgacattctgaagcttattgaagacgctcgtgaagcttccaat
ttcatctccaccatgatcgtccaagctcgcctcaacgaccgtggtggctat---------
------------------------------------------------------------
---------
>PAFTOL004577
---gaggtkctgagggcgtacagagaggtgttgaaagccactcggaaatcatttgcaggt
gatacccagatgctcaaagcttcagccatggagrttcgtagcaaattcgaagaaaaccgc
agcgtcacttccgattccgacattcagaagcttattgaagrcgcgcgtgaagcttccaat
ttcatctccaccatgatcgtccaagctcgcctcaacgaccgtggtggctatgg-------
-----------------------taacttgcttctttcgtctcacgaaaacgct------
---------
>PAFTOL004578
---gaggtgctgagagcgtacagagaggtgttgaaagccactcggaaatcatttgcaggt
gatacccagatgctcaaagcatcagccatggaggttcgtagcaaattcgaagagaaccgc
agcgtcacttccgattccgacattcagaagcttattgaagacgctcgtgaagcttccaat
ttcatctccaccatgatcgtccaagctcgcctcaacgaccgtggtggctat---------
------------------------------------------------------------
---------
>PAFTOL004582
---gaggtgctgagagcatacagagaggtgttgaaagctactcggaaatcatttacaggt
gataaccagatgctcaaagcatcagccatggaggttcgtagcaaattcgaagagaaccgc
agcgtcacttccgattccgacattcagaagcttattgaagaagctcgtgaagcttccaat
ttcatctccaccatgatcgtccaagctcgcctcaacgaccgtggtggctat---------
------------------------------------------------------------
---------
>PAFTOL004583
acagaggtgctgagagcgtacagagatgtgttgaaagccactcgaaaatcatttgcaggt
gacacccagatgctcaaagcttcagccatggaggttcgtagcaaattcgaagagaatcgc
agcgtcacttccgattccgacattcagaagcttattgaagacgctcgtgaagcatccaat
ttcatctccaccatgatcgtccaagctcgcctcaacgaccgtggtggctat---------
------------------------------------------------------------
---------
>PAFTOL004584
---caggtgctgagagcgtacagagaggtgttgaaagccactcggaaatcatttgcaggt
gatacccagatgctcaaagcttcagccatggaggttcgtagcaaattcgaagaaaaccgc
agcgtcacttccgattccgacattcagaagcttattgaagacgcgcgtgaagcttccaat
ttcatctccaccatgatcgtccaagctcgcctcaacgaccgtggaggctatgragtgaag
ctagataaagaccatgctggagcaacattggagattccatctgaagagattcta------
---------
>PAFTOL004585
gcagaggtgctgagagcgtacagagaggtgttgaaagctacacggaagtcattcgcaggt
gataccctgatgctcaaagcttcagccatggaggttcgtagcaaattcgaagagaactgc
agcgtcaatgccgattccgacattcagaagcttcttgaagacgctcgtgaagcttccaac
ttcatctccaccatgatcgtccaagctcgcctcaatgaccgtggtggctat---------
------------------------------------------------------------
---------
>PAFTOL004587
---gaggtgctgagagcgtacagagaggtattgaaagccactcggaaatcatttgcaggt
gatacccagatgctcaaagcttcagccatggaggttcgtagcaaattcgaagagaaccgc
agcgtcacttccrattccgacattcagaagcttattgaagacgctcgtgaagcttccaat
ttcatctccaccatgatcgtccaagctcgcctcaacgaccgtggtggctatgg-------
-----------------------taacttgcttcttttatctcacgaaaacgct------
---------
>PAFTOL004590
---gaggtgctgagagcgtacagagaggtgttgaaagccactcggaaatcatttgcaggt
gatacccagatgctcaaagcttcagccatggaggttcgtagcaaattcgaagaaaaccgc
agcgtcacttccgattccgacattcagaagcttattgaagacgctcgtgaagcttccaat
ttcatctccaccatgatcgtccaagctcgcctcaacgaccgtggtggctatgaagtgaag
ctagataaagagcatgctggagcaacattggagattccatctgaagagattcta------
---------
>PAFTOL004591
acggaggtgctgagagcgtacagagaggtgttgaaagccactcggaaatcatttgcaggt
gatacccagatgctcaaagcttcagccatggaggttcgtagcaaattcgaagaaaaccgc
agcgtcacttccgattctgacattcagaagcttattgaagacgctcgtgaagcttccaat
ttcatctccaccatgatcgtccaagctcgcctcaacgaccgtggtggctatgg-------
-----------------------taacttgcttctttcgtctcacgaaaacgct------
---------
>PAFTOL004593
---gaggtgctgagagcgtacagagaggtgttgaaagccactcggaaatcatttgcaggt
gatacccagatgctcaaagcgtcggccatggaggttcgtagcaaattcgaagagaaccgc
agcgtcacttccgattctgacattcagaagcttattgaagacgctcgtgaagcttccaat
ttcatctccaccatgatcgtccaagctcgcctcaacgaccgtggtggctatgaagtgaag
ctagataaagagcatgctggagcaacactggagattccgtctgaagagattcta------
---------
>PAFTOL004594
---gaggtgctgagagcgtacagagaggtgttgaaagccactcggaaatcatttgcaggt
gatacccagatgctcaaagcttcagccatggaggttcgtagcaaattcgaagaaaaccgc
agcgtcacttccgattccgacgttcagaagcttattgaagacgctcgtgaagcttccaat
ttcatctccaccatgatcgtccaagctcgcctcaacgaccgtggtggctatgg-------
-----------------------taacttgcttctttcgtctcacgaaaacgct------
---------
>PAFTOL004597
---gaggtgctgagagcgtacagagaggtgttgaaagccactcggaaatcctttgcaggt
gacacccagatgctcaaagcttcagccatggaggttcgtagcaaattcgaagagaaccgc
agcgtcacttccgattccgacattcagaagcttattgaagacgctcgtgaagcatccaat
ttcatctccaccatgatcgtccaagctcgcctcaacgaccgtggtgcctatgg-------
-----------------------taacttgcttctttcatctcacgaaaacgct------
---------
>PAFTOL004598
---gaggtgctgagagcgtacagagaggtgttgaaagccaytcggaaatcatttgcaggt
gatacccagatgctcaaagcttcagccatggaggttcgtagcaaattcgaagaaaaccgc
agcgtcacttccgattccgacattcagaagcttattgaagacgctcgtgaagcttccaat
ttcatctccaccatgatcgtccaagctcgcctcaatgaccgtggtggctatgg-------
-----------------------taacttgcttctttcgtctcacgaaaacgct------
---------
>PAFTOL004599
---gaagtgttgagagcgtacagagaggtgttgaaagccactcggaaatcatttgcaggt
gatacccagatgctcaaagcttcagccatggaggttcgtagcaaattcgaagaaaaccgc
accgtcacttccgattccgacattcagaagctyattgaagacgctcgtgaagcttccaat
ttcatctccaccatgatcgtccaagctcgcctcaacgaccgtggtggctacgg-------
-----------------------taacttgcttctttcgtctcacgaaaacgct------
---------
>PAFTOL004600
---gaggtgctgagagcgtacagagaggtgttgaaagccactcggaaatcatttgcaggt
gatacccagatgctcaaagcttcagccatggaggttcgtagcaaattcgaagaaaaccgc
agcgtcacttccgattccgacattcagaagcttattgaagacgctcgtgaagcttccaat
ttcatctccaccatgatcgtccaagctcgcctcaacgaccgtggtggctatgg-------
-----------------------taacttgcttctttcgtctcacgaaaacgct------
---------
>PAFTOL004601
acagaggtgctgagagcgtacagagaggtgttgaaagccactcggaagtcatttgcaggt
gatacccacatgctcaaagcttcggccatggaggttcgtagcaaattcgaagagaaccgc
agcgtcacttccgattccgacattcagaagcttattgaagacgcttgtgaagcttccaat
ttcatctccaccatgatcgtccaagctcgcctcaacgaccgtggtggctat---------
------------------------------------------------------------
---------
>PAFTOL004603
---gaggtgctgagagcgtacagagaggtgttgaaagccacycggaaatcatttgcaggt
gatacccagatgctcaaagcttcagccatggaggttcgtagcaaattcgaagagaaccgc
agcgtcacttccgattccgacattcagaagcttattgaagacgctcgtgaagcttccaat
ttcatctccaccatgatcgtccaagctcgcctcaacgaccgtggtggctat---------
------------------------------------------------------------
---------
>PAFTOL004604
---gaggtgctgagagcgtacagagaggtgttgaaagccactcggaaatcatttgcaggt
gatacccagatgctcaaagcttcagccatggaggttcgtagcaaattcgaagagaaccgc
agcgtcacttccgattccgacattcagaagcttattgaagacgctcgtgaagcttccaat
ttcatctccaccatgatcgtccaagctcgcctcaacgaccgtggtggctat---------
------------------------------------------------------------
---------
>PAFTOL004605
---gaggtgctgagagcgtacagagatgtgttgaaagccactcggaaatcatttgcaggt
gacacccagatgctcaaagcttcagccatggaggttcgtagcaaattcgaagagaaccgc
agcgtcacttccgattccgacattcagaagcttattgaagacgctcgtgaagcatccaat
ttcatctccaccatgatcgtccaagctcgcctcaacgaccgtggtggctatgaagtgaag
ctagataaagagcatgctggagcaacattggagattccgtctgaagagattctg------
---------
>PAFTOL004609
---gaggtgctgagagcgtacagagaggtgttgaaagccactcggaaatcatttgcaggt
gatacccagatgctcaaagcatcagccatggaggttcgtagcaaattcgaagagaaccgc
agcgtcacttccgattccgacattcagaagcttattgaacacgctcgtgaagcttccaat
ttcatctccaccatgatcgtccaagctcgcctcaacgatcgtggtggctatgg-------
-----------------------taacttgctgctttcatcgcac---------------
---------
>PAFTOL004610
gcagaggtgctgagagcgtacagagaggtgttgaaagctacacggaaatcattcgcaggt
gatacgcagatgctcaaagcttcagccatggaggttcgtagcaaattcgaagagaaccgc
agcgtcaattcggattccgacattcagaagcttcttgaagacgctcgtgaagcttccaac
ttcatctccaccatgatcgtccaagctcgcctcaatgaccgtggtggctat---------
------------------------------------------------------------
---------
>PAFTOL004611
---gaggtgctgagagcgtacagagaggtgttgaaagctacacggaaatcattcgcaggt
gatacccagatgstcaaagcttcagccatggaggttcgtagcaaattcgaagagaaccgc
agcgtcaattcggattccgacattcagaagcttcttgaagacgctcgtgaagcttccaac
ttcatctccaccatgatcgtccaagctcgcctcaatgaccgtggtggctatgg-------
-----------------------taacttgcttctttcatcccat---------------
---------
>PAFTOL004613
------------------------------------------------------------
------------------------------------cgtagcaaattcgaagaaaaccgc
agcgtcacttccgattccgacattcagaagcttattgaagacgctcgtgaagcttccaat
ttcatctcgaccatgatcgtccaagctcgcctcaacgaccgtggtggctatgg-------
-----------------------taacttgcttctttcgtctcacgaaaacgct------
---------
>PAFTOL004617
---gaggtgctgagagcgtacagagaggtgttgaaagccactcggaaatcatttgcaggt
gatacccagatgctcaaagcttcagccatggaggttcgtagcaaattcgaagaaaaccgc
agcgtcacttctgattccgacattcagaagcttattgaagacgcgcgtgaagcttccaat
ttcatctccaccatgatcgtccaagctcgcctcaacgaccgtggtggctat---------
------------------------------------------------------------
---------
>PAFTOL004619
---gaggtgctgagagcgtacagagaggtgttgaaagccacccggaaaacatttgcaggt
gatacccagatgctcaaagcttcagccatggaaattcgtagcaaatttgaagagaaccgt
aacgtcacttccgattccgacattcagaagctccttgaagacgctcgtgaggcctccaat
ttcatctccaccatgatcgtccaagctcgcctcaacgaccgtggtggctatgg-------
-----------------------taaactgcttctttcatcccat---------------
---------
>PAFTOL004624
---gaggtgctgagagcgtacagagaggtgttgaaagccactcggaaatcatttgcaggt
gatacccagatgctcaaagcttcaaccatggaggttcgtagcaaattcgaagaaaaccgc
agcgtcacttccgattccgacattcagaagcttattgaagacgctcgtgaagcttccaat
ttcatctccaccatgatcgtccaagctcgcctcaacgaccgtggtggctatgg-------
-----------------------taacttgcttctttcgtctcac---------------
---------
>PAFTOL004625
acggaggtgctgagagcgtacagagaggtgttgaaagccactcggaaatcatttgcaggt
gatacccagatgctcaaagcttcagccatggaggttcgtagcaaattcgaagaaaaccgc
agcgtcacttccgattccgacattcagaagcttattgaagacgcgcgtgaagcttccaat
ttcatctccaccatgatcgtccaagctcgcctcaacgaccgtggtggctat---------
------------------------------------------------------------
---------
>PAFTOL004626
---gaggtgctgagagcgtacagagatgtgttgaaagccactcggaaatcatttgcaggt
gacacccagatgctcaaagcttcagccatggaggttcgtagcaaattcgaagagaaccgc
agcgtcacttccgattccgacattcagaagcttattgaagacgctcgtgaagcatccaat
ttcatctccaccatgatcgtccaagctcgcctcaacgaccgtggtggctat---------
------------------------------------------------------------
---------
>PAFTOL004627
---gaggtgctgagagcatacagagaggtgttgaaagccaytcggaaatcatttgcaggt
gatacccagatgctcaaagcatcagccatggaggttcgtagcaaattcgaagagaaccgc
agcgtcacttccgattccgacattcagaagcttattgaagatgctcgtgaagcttccaat
ttcatctccaccatgatcgtccaagctcgcctcaacgaccgtggtggctatgg-------
-----------------------taacctgcttctttcatcgcac---------------
---------
>PAFTOL004629
acagaggtgctgagagcgtacagagaggtgttgaaagccactcggaaatcatttgcaggt
gatacgcagatgctcaaagcttcagccatggaggttcgtagcaaattcgaagagaaccgc
agcgtcacttccgattccgacattcagaagcttattgaagacgctcgtgaagcttccaat
ttcatctccaccatgatcgtccaagctcgcctcaacgaccatggtggctat---------
------------------------------------------------------------
---------
>PAFTOL004631
---gaggtgctgagagcgtacagagaggtgttgaaagccactcggaaatcatttgcaggt
gatacccagatgctcaaagcttcaaccatggaggttcgtagcaaattcgaagaaaaccgc
agcgtcacttccgattccgacattcagaagcttattgaagacgctcgtgaagcttccaat
ttcatctccaccatgatcgtccaagctcgcctcaacgaccgtggtggctatgg-------
-----------------------taacttgcttctttcgtctcacgaaaacgct------
---------
>PAFTOL004632
---gaggtgctgagagcgtacagagatgtgttgaaagccactcgaaaatcatttgcaggt
gacacccagatgctcaaagcttcagccatggaggttcgtagcaaattcgaagagaaccgc
agcgtcacttccgattccgacattcagaagcttattgaagacgctcgtgaagcatccaat
ttcatctccaccatgatcgtccaagctcgcctcaacgaccgtggtggctat---------
------------------------------------------------------------
---------
>PAFTOL004633
---gaggtgctgagagcgtacagagaggtgttgaaagccactcggaagtcatttgcgggt
gatacccagatgctcaaagcttcagccatggaggttcgtagcaaattcgaagagaaccgc
agcgttacttctgattccgacattcagaagcttattgaagacgctcgtgaagcttccaat
ttcatctccaccatgatcgtccaagctcgcctcaacgaccgtggtggctat---------
------------------------------------------------------------
---------
>PAFTOL004634
---gaagtgctgagagcgtacaaagaggtgttgaaagccactcggaaatcgtttgcaggg
gatacccagatgctcaaagcttcagccatggaggttcgtagcaaattcgaagagaaccgc
agcgtcacttccgattccgacattcagaagcttattgaagacgctcgtgaagcttccaat
ttcatctccaccatgatcgtccaagctcgcctcaacgaccgtggtggctatgg-------
-----------------------taatatgcttctttcatctcataaaaacgct------
---------
>PAFTOL004636
---gaggtgctgagagcgtacagagacgtgttgaaagccactcggaaatcatttgcaggt
gatacccagatgctcaaagcatcagccatggaggttcgtagcaaattcgaagagaaccgc
agcgtcacttccgattccgacattcagaagcttattgaagacgctcgtgaagcttccaat
ttcatctccaccatgatcgtccaagctcgcctcaacgaccgtggtggctat---------
------------------------------------------------------------
---------
>PAFTOL004637
---gaggtgctgagagcgtacagagatgtgttgaaagccactcggaaatcattcgcaggt
gatacccagatgctcaaagcttcagccatggaggttcgtagcaaattcgaagagaaccgc
agcgtcacttccgattccgacattcagaagcttcttgaagacgctcgtgaagcttccaat
atcatctccaccatgatcgtccaagctcgcctcaacgaccgtggtggctatgaagtgaag
ctagataaagagcatgctggagcaacattggagattccgtctgaagagattcta------
---------
>PAFTOL004638
acggaggtgctgagagcgtacagagaggtgttgaaagccactcggaaatcatttgcaggt
gatacccagatgctcaaagcttcagccatggaggttcgtagcaaattcgaagaaaaccgc
agcgtcacttccgattccgacattcagaagcttattgaagacgcgcgtgaagcttccaat
ttcatctccaacatgatcgtccaagctcgcctcaacgaccgtggtggctat---------
------------------------------------------------------------
---------
>PAFTOL004639
actgaagtgctgagagcgtacagagatgtgttgaaagccactcggaaatcatttgcaggt
gacaccgagatgctcaaagcttcagccatggaggttcgtagcaaattcgaagagaaccgc
agcgtcacttccgattccgacattcagaagcttattgaagacgctcgtgaagcatccaat
ttcatctctaccatgatcgtccaagctcgcctcaacgaccgtggtggctatgg-------
-----------------------taacttgcctctttcatctcacgaaaacgct------
---------
>PAFTOL004640
---gaggtgctgagagcgtacagagaggtgttgaaagccactcggaaatcatttgcaggt
gatgcccagatgctcaaagcttcagccatggaggtccgtagcaaattcgaagagaaccgc
accgtcacttccgattccgacattcagaagcttattgaagacgctcgtgaagcatccaat
ttcatctccactatgatcgtccaagctcgcctcaacgaccgtggtggctatgg-------
-----------------------taacttgcttctttcatctcacgaaaacgct------
---------
>PAFTOL004642
---gaggtgctgagagcgtacagagaggtgttgaaagccactcggaaatcatttgcaggt
gatacccagatgctcaaagcttcagccatggaggttcgtagcaaattcgaagaaaaccgc
agcgtcacttccgattccgacattcagaagcttattgaagacgcgcgtgaagcttccaat
ttcatctccgccatgatcgtccaagctcgcctcaacgaccgtggtggctatgg-------
-----------------------taacttgcttctttcgtctcacgaaaacgct------
---------
>PAFTOL004644
---gaggtgctgagagcgtacagagaggtgttgaaagccactaggaaatcatttgctggt
gatacccagatgctcagagcttcagccatggargttcgtggcaaattcgaagagaaccgg
agcgtcacttccgattccgacattcagaagcttattgaagacgctcktgaagcttcgaat
ttcatctccaccatgatcgtccaagctcgcctcaacgaccgtggtgsctatgg-------
-----------------------taacttgcttctttcatcgcacgaaaacgctttatct
tgcatgcct
>PAFTOL004646
---gaggtgctgagagcgtacagagaggtgttgaaagccactcggaaatcatttgcaggt
gatacccagatgctcaaagcttcagccatggaggttcgtagcaaattcgaagaaaaccgc
ggcgtcacttccgattccgacattcagaagcttattgaagacgctcgagaagcttcaaat
ttcatctccaccataatcgtccaagctcgcctcaacgaccgtggtggctatgg-------
-----------------------taacttgcttctttcgtctcacgaaaacgct------
---------
>PAFTOL004647
---gaggtgctgagagcgtatagagaggtgttgaaagccactcggaaatcatttgcaggt
gatacccagatgctcaaagcatcagccatggaggttcgtagcaaattcgaagagaaccgc
agcgtcacttccgattccgacattcagaagcttattgaagacgctcgtgaagcttccaat
ttcatctccaccatgatcatccaagctcgcctcaacgaccgtggtggctatgg-------
-----------------------taacttgcttctttcatcgcatggaaaggcg------
---------
>PAFTOL004648
---gaggtactgagagcgtacagagaggtgttgaaagccactcggaagtcatttgcaggt
gatacccagatgctcaaagcttcagccatggaggttcgtagcaaattcgaagagaaccgc
agcgtcacttccgattccgacattcagaagcttattgaagacgctcgtgaagcttccaat
ttcatctccaccatgatcgtccaagctcgcctcaacgaccgtggtggctat---------
------------------------------------------------------------
---------
>PAFTOL004652
---gaggtgctgagggcgtacagagaggtgttgaaagccactcggaaatcatttgcaggt
gatacccagatgctcaaagcttcatccatggaggttcgtagcaaattcgaagaaaaccgc
agcgtcacttccgattccgacattcagaagcttattgaagacgcgcgtgaagcttccaat
ttcatctccaccatgatcgtccaagctcgcctcaacgaccgtggtggctatgaagtgaag
ctagataaagagcatgctggagcaacattggagattccatctgaagagattcta------
---------
>PAFTOL004653
---gaggtgctgagagcgtatagagaggtgttgaaagccactcggaaatcatttgcaggt
gatacccagatgctcaaagcttcagccatggaggttcgtagcaaattcgaagaaaaccgc
agcgtcacttccgattcagacattcagagccttattgaagacgcgcgtgaagcttccaat
ttcatctccaccatgatcgtccaagctcgcctcaacgaccgtggtggctatgg-------
-----------------------taacttgcttctttcgtctcacgaaaacgct------
---------
>PAFTOL004654
---gaggtgctgagagcgtacagagaggtgttgaaagccacccggaaatcatttgcaggt
gatacccagatgctcaaagcatcagccatggaggttcgtggcaaattcgaagagaaccgc
agcgtcacttccgattccgacattcagaagcttattgaagacgctcgtgaagcttccaat
ttcatctccaccatgatcgtccaagctcgtctcaacgaccgtggtggctacgg-------
-----------------------taacttgcttctttcatcgcac---------------
---------
>PAFTOL004657
---gaggtgctgagagcgtacagagaggtgttgaaagctacacggaaatcattcgcaggt
gatacccagatgctcaaagcttcagccatggaggttcgtagcaaattcgaagagaaccgc
agcgtcaattccgattccgacattcagaagcttcttgaagacgctcgtgaagcttccaac
ttcatctccaccatgatcgtccaagctcgcctcaatgaccgtggtggctat---------
------------------------------------------------------------
---------
>PAFTOL004661
---gaggtgctgagagcgtacagaggggtgttgaaagctacacggaagtcattcgcaggt
gatacccagatgctcaaagcttcagccatggaggttcgtagcaaattcgaagagaaccgc
agcgtcaattccgattccgacattcagaagcttcttgaagacgctcgtgaagcttccaac
ttcatctccaccatgatcgtccaagctcgcctcaatgaccgtggtggctat---------
------------------------------------------------------------
---------
>PAFTOL004662
---gaggtgctgagagcgtacagagaggtgttgaaagccactcggaaatcattcgcaggt
gatacccagatgctcaaagcatcagccatggaggttcgtagcaaattcgaagagaaccgc
agcgtgacttccgattccgacattcagaagcttattgaagacgctcgtgaagcttccaat
ttcatctccaccatgatcgtccaagctcgcctcaacgaccgtggtggctatgg-------
-----------------------taacttgcttctttcatcgcacgaaaacgct------
---------
>PAFTOL004664
---gaggtgctgagagcgtacagagaggtgttgaaagccactcggaaatcatttgcaggt
gatacccagatgctcaaagcttcagccatggaggttcgtagcaaattcgaagaaaaccgc
agcgtcacttccgattcygacattcagaagcttattgaagacgctcgtgaagcttccaat
ttcatctccaccatgatcgtccaagctcgcctcaacgaccgtggtggctatgg-------
-----------------------taacttgcttctttcgtctcacgaaaacgct------
---------
>PAFTOL004665
---gaggtgctgggagcgtacagagaggtgttgaaagccactcggaaatcatttgcaggt
gatgcccagatgctcaaagcttcagccatggaggttcgtagcaaattcgaagagaaccgc
agcgtcacttccgattccgacattcagaagcttattgaagacgctcgtgaagcttccaat
ttcatctccaccatgatcgtccaagctcgcctcaacgaccgtggtggctat---------
------------------------------------------------------------
---------
>PAFTOL004666
---gaggtgctgagagcgtacagagargtgttgaaagccactcggaaatcatttgcaggt
gatacccagatgctcaaagcttcagccgtggaggttcgtagcaaattcgaagaaaaccgc
agcgtcacttccgattccgacattcagaagcttattgaagacgcgcgtgaagcttccaat
ttcatctccaccatgatcgtccaagctcgcctcaacgaccgtggtggctatgg-------
-----------------------taacttgcttctttcgtctcacgaaaacgct------
---------
>PAFTOL005024
---gaggtgctgagagcgtatagagaggtgttgaaagccactcggaaatcatttgcaggt
gatacccagatgctcaaagcttcagccatggaggttcgtagcaaattcgaagaaaaccgc
agcgtcacttccgattccgacattcagaagcttattgaagacgcgcgtgaagcttccaat
ttcatctccaccatgatcgtccaagctcgcctcaacgaccgtggtggctatgg-------
-----------------------taacttgcttctttcgtctcacgaaaacgct------
---------
>PAFTOL005025
---gaggtgctgagagcgtacagagaggtgttgaaagccactcggaaatcatttgcaggt
gatacccagatgctcaaagcttcagccatggaggttcgtagcaaattcgaagagaaccgc
agtgtcacttccgattccgacattcagaagcttattgaagacgctcgtgaagcttccaat
ttcatctccaccatgatcgtccaagctcgcctcaacgaccgtggtggctatgg-------
-----------------------taacttgcttctttcatctcacgaaaacgct------
---------
>PAFTOL005026
---gaggtgctgagagcgtacagagaggtgttgaaagccactcggaaatcatttgcaggt
gatacccagatgctcaaagcttcagccatggaggttcgtagcaaattcgaagagaaccgc
cgtgtcacttccgattccgacattcagaagcttattgaggacgctcgtgaagcttccaat
ttcatctccaccatgatcgtccaagctcgcctcaacgaccgcggtggctatgg-------
-----------------------taacttgcttctttcatctcacgaaaacgct------
---------
>PAFTOL005042
acagaggtgctgagagcgtacagagakgtgttgaaagccactcgraaatcatttgcaggt
gayacccagatgctcaaagcttcagccatggaggttcgtagsaaattcgaagaraaccgc
agcgtcacttccgattccramattcagaagcttattgaagackckcgtgaagswtccaat
ttcatctccaccatgatcgtycaagctcgcctcaacgaccgtggtggctat---------
------------------------------------------------------------
---------
>PAFTOL005043
acggaggtgctgagagcgtacagagaggtgttgaaagccactcggaaatcatttgcaggt
gatacccagatgctcaaagcttcagccatggaggttcgtaggaaattcgaagaaaaccgc
agcgtcacttccgattccgacattcagaagcttattgaagactcgcgtgaaggttccaat
ttcatctccaccatgatcgtccaagctcgcctcaacgaccgtggtggctat---------
------------------------------------------------------------
---------
>PAFTOL005047
---gaggtgctgagagcgtacagagaggtgttgaaagccactcggaagtcatttgcaggt
gatatccagatgctcaaagcttcagccatggaggttcgtagcaaattcgaagagaaccgc
agcgtcacttccgattccgacattcagaagcttattgaagacgctcgtgaagcttccaat
ttcatctccaccatgatcgtccaagctcgcctcaacgaccgcggtggctat---------
------------------------------------------------------------
---------
>PAFTOL007498
---gaggtgctgagagcatacagagaggtgttgaaagccactcggaaatcatttgcaggt
gatacccagatgctcaatgcttcagccatggaggttcgtagcaaattcgaagagaaccgc
agcgtcacttccgattccgacattcagaagcttattgaagacgctcgtgaagcttccaat
ttcatctccaccatgatcgtccaagctcgcctcaacgaccgtggtggctatgg-------
-----------------------taacttgcttctttcatcgcacgaaaacgct------
---------
>PAFTOL008060
---gaggtgctgagagcctacagagaggtgttgaaagccactcggaaatcatttgcaggt
gatacccagatgctcaaagcttcagccatggaggttcgtagcaaattcgaagaaaaccgc
agcgtcacttccgattccgacattcagaagcttattgaagacgctcgtgaagcttcaaat
ttcatctccaccatgatcgtccaagctcgcctcaacgaccgtggtggctatgg-------
-----------------------taacttgcttctttcgtctyacgaaaacgct------
---------
>PAFTOL008062
---gaggtgctgagagcttacagagaggtgttgaaagccactcggaaatcatttgcaggt
gatacccagatgctcaaagcttcagccatggaggttcgtagcaaattcgaagaaaaccgc
agcgtcacttccgattccgacattcagaagcttattgaagacgctcgtgaagcttccaat
ttcatctccaccatgatcgtccaagctcgcctcaacgaccgtggtggctatgg-------
-----------------------taacttgcttctttcgtctcacgaaaacgct------
---------
>PAFTOL008063
---gaggtgctgagagcgtacagagaggtgttgaaagccactcggaaatcatttgcaggt
gatacccagatgctcaaagcttcagccatggaggttcgtagcaaattcgaagaaaaccgc
agcgtcacttccgattccgacattcagaagcttattgaagacgctcgtgaagcttccaat
ttcatctccaccatgatcgtccaagctcgcctcaacgaccgtggtggctatgaagtgaag
ctagataaagagcatgctggagcaacattggagattccatctgaagagattcta------
---------
>PAFTOL008084
---gaggtgctgagagcgtacagagaggtgttgaaagctacgcggaagtcattcgcaggt
gatgcccagatgctcaaagcttcagccatggaggttcgtagcaaattcgaagagaaycgc
agcgtcaattccgattccgacattcagaagcttcttgaagacgctcgtgaagcttccaac
ttcatctccaccatgatcgtccaagctcgcctcaatgaccgtggtggctat---------
------------------------------------------------------------
---------
>PAFTOL008417
---gaggtgctgagggcgtacagagaggtgttgaaagccactcggaaatcatttgcaggt
gatacccagatgctcaaagcttcaaccatggaggttcgtagcaaattcgaagaaaaccgc
agcgtcacttccgattccgacattcwgaagcttattgaagacgctcgtgaagcttccaat
ttcatctccaccatgatcgtccaagctcgcctcaacgaccgtggtggctatgg-------
-----------------------taacttgcttctttcgtctcacgaaaacgct------
---------
>PAFTOL008419
---gaggtgctgagagcgtacagagaggtgttgaaagccactcggaaatcatttgcaggt
gatacccagatgctcaaagcttcagccatggaggttcgtagcaaattcgaagaaaaccgc
agcgtcacttccgattccgacattcagaagcttattgaagacgcgcgtgaagcttccaat
ttcatctccaccatgatcgtccaagctcgcctcaacgaccgtggtggctat---------
------------------------------------------------------------
---------
>PAFTOL008422
---gaggtgctgagagcgtacagagaggtgttgaaagccactcggaaatcatttgcaggt
gatacccagatgctcaaagcatcaggcatggaggttcgtagcaaattcgaagagaaccgc
ggcgtcacttccgattccgacattcagaagcttattgaagacgctcgtgaagcttccaat
ttcatttccaccatgattgtccaagctcgcctcaacgaccgtggtggctat---------
------------------------------------------------------------
---------
>PAFTOL008423
---gaggtgctgagagcgtacagagaggtgttgaaagccactcggaagtcatttgcaggt
gatacccagatgctcaaagcttcagccatggaggttcgtagcaaattcgaagagaacctc
agcgtcacttccgattccgacattcagaagcttattgaagacgctcgtgaagcttccaat
ttcatctccaccatgatcgtccaagctcgcctcaacgaccgtggtggctat---------
------------------------------------------------------------
---------
>PAFTOL008436
---gaggtgctgagagcgtacagagaggtgttgaaagccactcggaaatcatttgcaggt
gatacccagatgctcaaagcttcagccatggaggttcgtagcaaattcgaagagaaccgc
agcgtcacttccgattccgacattcagaagcttattgaagacgctcgtgaagcttccrat
ttcatctccaccatgatcgtccaagctcgcctcaacgaccgtggtggctatgg-------
-----------------------taacttgcttctttcatctcacgaaaacgct------
---------
>PAFTOL008439
---gaggtgctgagagcgtacagagargtgttgaaagccactcggaaatcatttgcaggc
gatacccagatgctcaaagcttcagccatggaggttcgtagcaaattcgaagagaaccgc
agcgtaacttccgattccgacattmagaagcttattgaagacgctcgtgaagcttccaat
ttcatctccaccatgatcgtccaagctcgcctcaacgaccgtggtggctatgg-------
-----------------------taacttgcttctttcatcgcac---------------
---------
>PAFTOL008881
---gaggtactgagagcgtacagagaggtgttgaaagccactaggaaatcatttgcaggy
gatacgcagatgctcaaagcttcagccatggaggttcgtagcaaattcgaagagaaccgc
agcgtcacttccgattccgacattcasaagcttattgaagacgctcgtgaagcttccaat
ttcatctccaccatgatcgttcaagctcgcctcaacgaccgtggtggctat---------
------------------------------------------------------------
---------
>PAFTOL009179
------------------------------------------------------------
---------------------------------------------------gaaaactgc
agcgtcacttccgattccgacattcagaagcttattgaagacgctcgtgaagcttccaat
ttcatctccaccatgatcgtccaagctcgcctcaacgaccgtggtggctat---------
------------------------------------------------------------
---------
>PAFTOL009185
---gaggtgctgagagcgtacagagaggtgttgaaagccactcggaaatcatttgcaggt
gatacccagatgctcaaagcttcagccaaggaggttcgtagcaaattcgaagagaaccgc
agcgtcacttccgattccgacattcagaagcttattgaagacgctcgtgaagcttccaat
ttcatctccaccatgatcgtccaagctcgcctcaacgaccgtggtggctatgg-------
-----------------------taacttgcttctttcatctcacgaaaacgct------
---------
>PAFTOL009187
---gaggtgctgagagcgtacagagatgtgttgaaagccactcgaaaatcatttgcaggt
gacacccagatgctcaaagcttcagccatggaggttcgtagcaaattcgaagagaaccgc
rgcgtcacttccgattccgacattcagaagcttattgaagacgctcgtgaagcatccaat
ttcatctccaccatgatcgtccaagctcgccttaacgaccgtggtggctatgg-------
-----------------------taacttgcttctttcatctcacgaaaacgct------
---------
>PAFTOL009191
---gaggtgctgagagcgtacagagaggtgttgaaagccactcggaaatcatttgcaggt
gatacccagatgctcaaagcttcagccatggaggttcgtagcaaattcgaagaaaaccgc
agcgtcacttccgatcccgacattcagaagcttattgaagatgcgcgtgaagcttccaat
ttcatctccaccatgatcgtccaagctcgcctcaacgaccgtggtggctatgg-------
-----------------------taacttgcttctttcgtctcacaaaaacgct------
---------
>PAFTOL009195
-----ggtggtgcagaagtgaag-------------------------------------
----------------------------------------ctagataaagagcatgctgg
agcaacattggagattccatc------------------------tgaagagattcta--
------------------------------------------------------------
------------------------------------------------------------
---------
>PAFTOL009199
---gaggtgctgagagcgtacagagaggtgttgaaagccactcggaaatcatttgcaggt
gatacccagatgctcaaagcttcagccatggaggttcgtagcaaattcgaagaaaaccgc
agcgtcacttccgattccgacattcagaagcttattgaagacgctcgtgaagcttccaat
ttcatctccaccatgatcgtccaagctcgcctcaacgaccgtggtggctatgg-------
-----------------------taacttgcttctttcgtctcacgaaaacgct------
---------
>PAFTOL009203
---gaggtgctgagggcgtacagagaggtgttgaaagccactcggaaatcatttgcaggt
gatacccagatgctcaaagcttcagccatggaggttcgtagcaaattcgaagaaaaccgc
agcgtcacttccgattccgacattcagaagcttattgaagacgcgcgtgaagcttccaat
ttcatctccaccatgatcgtccaagctcgcctcaacgaccgtggtggctatgg-------
-----------------------taacttgcttttttcgtctcacgaaaacgct------
---------
>PAFTOL009205
---gaggtgctgagagcgtacagagaggtgttgaaagccactcggaaatcatttgcaggt
gatacccagatgctcaaagcttcagccatggaggttcgtagcaaattcgaagagaaccgc
cgtgtcacttccgattccgacattcagaagcttattgaagacgctcgtgaagcttccaat
ttcatctccaccatgatcgtccaagctcgcctcaacgaccgcggtggctatgaagtgaag
ctagataaagagcatgctggagcaacattggagattccgtctgaagagattcta------
---------
>PAFTOL009207
gcagaggtgctgagagcgtacagagaggtgttgaaagccacgmggaagtcattcgcaggt
gatacccagatgctcaaagcttcagccatggaggttcgtagcaaattcgaagagaaccgc
agcgtcaattccgattccgacattcagaagcttcttgaagacgctcgtgaagcttccaac
ttcatctccaccatgatcgtccaagctcgcctcaatgatcgtggtggctatgg-------
-----------------------taacttgcttctttcatcccatattatcttgcctatt
gattgccca
>PAFTOL009209
---gaggtgctgagagcgtacagagaggtgttgaaagccactcggaagtcatttgcaggt
gatacccagatgctcaaagcttcagccatggaggttcgtagcaaattcgaagagaaccgc
agcgtcacttccgattccaacattcagaagcttattgaagacgctcgtgaagcttccaat
ttcatctccaccatgatcgtccaagctcgcctcaacgaccgtggtggctat---------
------------------------------------------------------------
---------
>PAFTOL009215
---gaggtgctgagagcgtacagagaggtgttgaaagccactcggaaatcatttgcaggt
gatacccagatgctcaaagcttcagccatggaggttcgtagcaaattcgaagaaaaccgc
agcgtcacttccgattccgacattcagaagcttattgaagacgctcgtgaagcttccaat
ttcatctccaccatgatcgtccaagctcgcctcaacgaccgtggtggctatgg-------
-----------------------taacttgcttctttcgtctcacgaaaacgct------
---------
>PAFTOL009219
---gaggtgctgagagcgtacagagrggtgttgaaagccactcggaaatcatttgcaggt
gatacccagatgctcaaagcttcagccatggaggttcgtagcaaattcgaagaaaaccgc
agcgtcacttccgattccgacattcagaagcttattgaagacgctcgtgaagcttccaat
ttcatctccaccatgatcgtccaagctcgcctcaacgaccgtggtggctatgg-------
-----------------------taacttgcttctttcgtctcacgaaaacgct------
---------
>PAFTOL009221
acagaggtgctgagagcgtacagagaggtgttgaaagccactcggaaatcatttgcaggt
gatacccagatgctcaaagcttcagccatggaggttcgtagcaaattcgaagagaaccgc
agcgtcacttccgattccgacattcagaagcttattgaagacgctcgtgaagcttccaat
ttcatctccaccatgatcgtccaagctcgcctcaacgaccgtggtggctat---------
------------------------------------------------------------
---------
>PAFTOL009223
acggaggtgctgagagcgtacagagaggtgttgaaagccactcggaaatcatttgcaggt
gatacccagatgctcaaagcttcagccatggaggttcgtagcaaattcgaagaaaaccgc
agcgtcacttccgattccgacattcagaaacttattgaagacgctcgtgaagcttccaat
ttcatctccaccatgatcgtccaagctcgcctcaacgaccgtggtggctat---------
------------------------------------------------------------
---------
>PAFTOL009225
---gaagtgctgagagcgtacagagaggtgttgaaagccactcggaaatcatttgcaggt
gatacccagatgctcaaagcttcagccatggaggttcgtagcaaattcgaagaaaaccgc
agcgtcacttccgattccgacattgagaagcttattgaagacgctcgtgaagcttccaat
ttcatctccaccatgatcgtccaagctcgcctcaacgaccgtggtggctatgg-------
-----------------------taacttgcttctttcgtctcacaaaaacgct------
---------
>PAFTOL009227
---gaggtgctgagagcgtacagagaggtgttgaaagccactcggaaatcatttgcaggt
gatacccagatgctcaaagcttcagccatggaggttcgtagcaaattcgaagaaaaccgc
agcgtcacttccgattccgacattcagaagcttattgaagacgcgcgtgaagcttccaat
ttcatctccaccatgatcgtccaagctcgcctcaacgaccgtggtggctgtgg-------
-----------------------taacttgcttctttcgtctcacgaaaacgct------
---------
>PAFTOL009229
---gaggtgctgagagcgtacagagaggtgttgaaagccactcggaaatcatttgcaggt
gatacccakatgctcaaagcatcagccatggaggttcgtagcaaattcgaagagaaccgc
agcgtcacttccgattccgatattcagaagcttattgaagacgctcgtgaagcttccaat
ttcatctccaccatgatcgtccaagctcgcctcaacgaccgtggtggctatgg-------
-----------------------taacttgcttctttcatcgcac---------------
---------
>PAFTOL009231
---gaggtgctgagagcgtacagagaggtgttgaaagccactcggaaatcatttgcaggt
gatacccagatgctcaaagcatcagccatggaggttcgtagcaaattcgaagagaaccgc
agcgtcacttccgattccgacattcagaagcttattgaacacgcacgtgaagcttccaat
ttcatctccaccatgatcgtccaagctcgcctcaacgaccgtggtggctatgg-------
-----------------------taacttgcttctttcatcgcac---------------
---------
>PAFTOL009233
---gaggtgctgagagcgtacagagaggtgttgaaagccactcggaaatcatttgctggt
gatacccagatgctcaatgcttcagccatggaggttcgtagcaaattcgaagagaaccgc
agcgtcacttccgattccgacattcagaaacttattgacgacgctcgtgaagcttccaat
ttcatctccaccatgatcgtccaagctcgcctcaacgaccgcggtggctat---------
------------------------------------------------------------
---------
>PAFTOL009235
---gaggtgctgagagcgtacagagaggtgttgaaagctacacggaaatcattcgcaggt
gatacccagatgctcaaagcttcagccatggaggttcgtagcaaattcgaagagaaccgc
agcgtcaattcggattccgacattcagaagcttcttgaagacgctcgtgaagcttccaac
ttcatctccaccatgatcgtccaagctcgccttaatgaccgtggtggctat---------
------------------------------------------------------------
---------
>PAFTOL009239
---gaggtgctgagagcatacagagaggttttgaaagccactcggaaatcatttgcaggt
gatacccagatgctcaaagcttcagccatggaggttcgtagcaaattcgaagagaaccgc
agcgtcacttccgattccgacattcagaagcttattgaagacgctcgtgaagcttccaat
ttcatctccaccatgatcgtccaagctcgcctcaacgaccgtggtggctatgaagtgaag
ctagataaagagcatgctggagcaacattggagattccatctgaagagattcta------
---------
>PAFTOL009241
---gaggtgctgagagcgtacagagaggtgttgaaagccactcggaaatcatttgcaggt
gatacccagatgctcaaagcttcagccatggaggttcgtagcaaattcgaagaaaaccgc
agcgtcacttccgattccgacattcagaagcttattgaagacgctcgtgaagcttccaat
ttcatctccaccatgatcgtccaagctcgcctcaacgaccgtggtggctatgg-------
-----------------------taacttgcttctttcgtctcacgaaaacgct------
---------
>PAFTOL009243
acagaggtgctgagagcgtacagagaggtgttgaaagccactcggaaatcatttgcaggt
gatacccagatgctcaaagcgtcggccatggaggttcgtagcaaattcgaggagaaccgc
agtgtcacttccgattccgacattcagaagcttattgaagacgctcgtgaagcttccaat
ttcatctccaccatgatcgtccaagctcgcctcaacgaccgtggtggctat---------
------------------------------------------------------------
---------
>PAFTOL009245
---gaggtgctgagagcgtacagagatgtgttgaaagccactcgaaaatcatttgcaggt
gacacccagatgctcaaagcttcagccatggaggttcgtagcaaattcgaagagaaccgc
agcgtcacttccgattccgacattcagaagcttattgaagacgctcgtgaagcatccaat
ttcatctccaccatgattgttcaagctcgcctcaacgaccgtggtggctatgg-------
-----------------------taacttgcttctttcatctcacgaaaacgct------
---------
>PAFTOL009255
---gaggtgctgagagcgtacagagaggtgttgaaagccacccggaaatcatttgcaggt
gatacccagatgctcaaagcttcagccatggaggttcgtagcaaattcgaagagaaccgc
agcgtcacttccgattccgacattcagaagcttattgaagacgctcgtgaagcttccaat
ttcatctccaccatgatcgtccaagctcgcctcaacgaccgtggtggttat---------
------------------------------------------------------------
---------
>PAFTOL009257
acagaggtgctgagagcgtacagagaggtgttgaaagccactcggaaatcatttgcaggt
gatacccagacgctcaaagcttcagccatggaggttcgtagcaaattcgaagagaaccgc
agcgtcacttccgattccgacattcagaagcttattgaagacgctcgtgaagcttccaat
ttcatctccaccatgatcgtccaagctcgcctcaacgaccgtggtggttat---------
------------------------------------------------------------
---------
>PAFTOL009259
acagaggtgctgagagcatacagagaggtgttgaaagccactcggaaatcatttgcaggt
gatacccagatgctcaatgcttcagccatggaggttcgtagcaaattcgaagagaaccgc
agcgtcacttccgattccgacattcagaagcttattgaagacgctcgtgaagcttccaat
ttcatctccaccatgatcgtccaagctcgcctcaacgaccgtggtggctat---------
------------------------------------------------------------
---------
>PAFTOL009263
---gaggtgctgagagcgtacagagatgtgttgaaagccactcggaaatcatttgcaggt
gacacccagatgctcaaagcttcagccatggaggttcgtagcaaattcgaagagaaccgc
agtgtcacttccgattccgacattcagaagcttattgaagacgctcgtgaagcatccaat
ttcatctccaccatgatcgtccaagctcgcctcaacgaccgtggtggctatgg-------
-----------------------taacttgcttctttcatctcacgaaaacgct------
---------
>PAFTOL009267
---gaggtgctgagagcgtacagagaggtgttgaaagctacgcggaagtcattcgcaggt
gatacccagatgctcaaagcttcagccatggaggttcgtagcaaattcgaagagaaccgc
agcgtcaattccgattccgacattcagaagcttcttgaagacgctcgtgargcttccaac
ttcatctccaccatgatcgtccargctcgcctcaatgaccgtggtggctatgg-------
-----------------------taacttgcttctttcatcccat---------------
---------
>PAFTOL009269
---gaggtgctgagagcgtacagagaggtgttgaaagctacacggaaatcattcgcaggt
gatacccagatgctcaaagcttcagccatggaggttcgtagcaaattcgaagagaaccgc
agcgtcgattccgattccgacattcagaagcttcttgaagacgctcgtgaagcttccaac
ttcatctccaccatgatcgtccaagctcgcctcaatgaccgtggtggctttgg-------
-----------------------taacttgcttctttcatcccat---------------
---------
>PAFTOL009271
---gaggtgctgagagcgtacagagaggtgttgaaagccactcggaaatcattcgcaggt
gatacccagatgctcaaagcatcagccatggaggttcgtagcaaattcgaagagaaccgc
agcgtgacttccgattccgacgttcagaagcttattgaagacgctcgtgaagcttccaat
ttcatctccaccatgatcgtccaagctcgcctcaacgaccgtggtggctatgg-------
-----------------------taacttgcttctttcatcgcac---------------
---------
>PAFTOL009279
acggaggtgctgagagcgtacagagaggtgttgaaagccactcggaaatcatttgcaggt
gatacccagatgctcaaagcttcagccgtggaggttcgtagcaaattcgaagaaaaccgc
agcgtcacttccgattccgacattcagaagcttattgaagacgcgcgtgaagcttccaat
ttcatctccaccatgatcgtccaagctcgcctcaacgaccgtggtggctatgg-------
-----------------------taacttgcttctttcgtctcacgaaaacgct------
---------
>PAFTOL009283
---gaggtgctgagagcgtacagagaggtgttgaaagccactcggaaatcatttgcaggt
gatacccagatgctcaaagcttcagccatggaggttcgtagcaaattcgaagaaaaccgc
agcgtcacttccgattccgacattcagaagcttattgaagacgctcgtgaagcttccaat
ttcatctccaccatgatcgtccaagctcgcctcaacgaccgtggtggctatgaagtgaag
ctagataaagagcatgctggagcaacattggagattccatctgaagagattcta------
---------
>PAFTOL009285
---gaggtgctgagagcgtacagagaggtgttgaaagctacgcggaagtcattcgcaggt
gatacccagatgctcaaagcttcagccatggaggttcgtagcaaattcgaagagaaccgc
agcgtcaattccgattccgacattcagaagcttcttgaagacgctcgtgaagcttccaac
ttcatctccaccatgatcgtccaagctcgcctcaatgaccgtggtggctatgg-------
-----------------------taacttgcttctttcatcccat---------------
---------
>PAFTOL009287
---gaggtgctgagggcgtacagagaggtgttgaaagccactcggaaatcatttgcaggt
gatacccagatgctcaaagcttcagccatggaggttcgtagcaaattcgaagaaaaccgc
agcgtcacttccgattccgacattcagaagcttattgaagacgcacgtgaagcttccaat
ttcatctccaccatgatagtccaagctcgcctcaacgaccgcggtggctatgg-------
-----------------------taacttgcttctttcgtctcacgaaaacgct------
---------
>PAFTOL009291
---gaggtgctgagggcgtacagagaggtgttgaaagccactcggaaatcatttgcaggt
gatacccagatgctcaaagcttcagccacggaggttcgtagcaaattcgaagaaaaccgc
agcgtcacttccgattccgacattcagaagcttattgaagacgcacgtgaagcttccaat
ttcatctccaccatgattgtccaagctcgcctcaacgaccgtggtggctatgg-------
-----------------------taacttgcttctttcgtctcacraaaacgct------
---------
>PAFTOL009293
---gaggtgctgagagcgtacagagaggtgttgaaagccactcggaaatcatttgcaggt
gatacccagatgctcaaagcttcagccatggaggttcgtagcaaattcgaagaaaaccgc
agcgtcacttccgattccgacattcagaagcttattgaagacgctcgtgaagcttccaat
ttcatctccaccatgatcgtccaagctcgcctcaacgaccgtggtggctatgg-------
-----------------------taacttgcttcttccgtctcacgaaaacgct------
---------
>PAFTOL009295
acggaggtgctgagagcgtacagagaggtgttgaaagccactcggaaatcatttgcaggt
gatacccagatgctcaaagcttcagccatggaggttcgtagcaaattcgaagaaaaccgc
agcgtcacttccgattccgacattcagaagcttattgaagacgctcgtgaagcttcc---
------------------------------------------------------------
------------------------------------------------------------
---------
>PAFTOL009297
---gaggtgctgagagcatacagagaggtgttgaaagccactcggaaatcatttgcaggt
gatacccagatgctcaaagcttcagccatggaggttcgtagcaaattcgaagagaaccgc
agcgccacttccgattccgacattcagaagcttattgaagacgctcgtgaagcttccaat
ttcatctccwccatgatcgtccaagctcgcctcaacgaccgtggtggctatgaagtgaag
ctagataaagagcatgctggagcaacattggagattccatctgaagagattcta------
---------
>PAFTOL009299
---gaggtgctgagagcgtacagagatgtgttgaaagccactcgaaaatcatttgcaggt
gacacccagatgctcaaagcttcagccatggaggttcgtagcaaattcgaagagaaccgc
agcgtcacttccgattccgacattcagaagcttattgaagacgctcgtgaagcatccaat
ttcatctccaccatgatcgttcaagctcgcctcaacgaccgtggtggctat---------
------------------------------------------------------------
---------
>PAFTOL009301
------------------------------------------------------------
------cagatgctcaaagcttcagccatggaggttcgtagcaaattcgaagagaaccgc
agcgtcacttccgattccgacattcagaagcttattgaagacgctcgtgaagcatccagt
ttcatctccaccatgatcgtccaagctcgcctcaacgaccgtggtggctatgg-------
-----------------------taacttgcttctttcatctcacgaaaacgct------
---------
>PAFTOL009303
acagaggtgctgagagcgtacagagatgtgttgaaagccactcgaaaatcatttgcaggt
gacacccagatgctcaaagcttcagccatggaggttcgtagcaaattcgaagagaaccgc
agcgtcacttccgattccgacattcagaagcttattgaagacgctcgtgaagcatccaat
ttcatctccaccatgatcgtccaagctcgcctcaacgaccgtggtggctat---------
------------------------------------------------------------
---------
>PAFTOL009313
---gaagtgctgagagcatacagagaggtactgaaagcaactcggaaatcattcgcgggt
gattcccagatgctcaaagcttcagccatggaagtccgtaccaaattcgaagaaaaccga
aacgttkcttctgatcccgacattcagaagcttcttgatgacgcccgtgaggcttccagt
ttcatctccaccatgatcgtccaagctcgcctcaacaaccrtggcggctat---------
------------------------------------------------------------
---------
>PAFTOL009315
---gaggtgttgagagcgtacagagaggtattgaaagccacccgcaaagcatttgcaggt
gatacccacatgctcaaagcttctgccttggaagttcgtagcaaattcgaagagaaccgc
aacgtcacttctgattctgaaatccagaagcttctcgaagatgcccgcgaagcttctagt
ttcatctccaccatgatcgtccaagctcgcctcaatgaccgcggtggctat---------
------------------------------------------------------------
---------
>PAFTOL009319
---gaggtgttgagagcgtacagagaggtattgaaagccactcgtaaatcatttgcaggt
gatacccccatgctcaaagcttccgccttggaagttcgtaccaagttcgaagagaaccgc
aacgtcacttctgattctgaaatccagaagcttctcgaagatgctcgcgaagcttccagt
ttcatttccaccatgatcgtccaagctcgcctcaatgaccgcggtggctat---------
------------------------------------------------------------
---------
>PAFTOL009321
acagaggtgttgagagcttacagagaggtactgaaagccactcgtaaatcatttgcaggt
gataccccaatgatcaaagcttctgccttggaagttcgtaccaagttcgaagagaaccgc
aacgtcacttctgattctgaaatccagaagcttctcgaagacgcccgcgaagcttctagc
ttcatctccaccatgattgtccaagcacgcctcaatgaccgcggtggctatgg-------
-----------------------taaacccccttct------------------------
---------
>SRR5137211
---gaggtgctcagagcgtacagagatgtgttgaaagccactcgaaaatcatttgcaggt
gacacccagatgctcaaagcttcagccatggaggttcgtagcaaattcgaagagaaccgc
agcgtcacttccgattccgacattcagaagcttattgaagacgctcgtgaagcatccaat
ttcatctccaccatgatcgttcaagctcgcctcaacgaccgtggtggctatgg-------
-----------------------taacttgcttctttcatctcacgaaaacgct------
---------
>SRR5137212
---gaggtgctgagagcttacagagaggtgttgaaagccactcggaaatcatttgcaggt
gatacccagatgctcaaagcttcagccatggaggttcgtagcaaattcgaagagaaccgc
agcgtcacttccgattccgacattcggaagcttcttgaagacgctcgtgaagcttccaat
ttcatctccaccatgatcgtccaagcccgcctcaacgaccgtgggggctat---------
------------------------------------------------------------
---------
>SRR7905849
---gaggtgctgagagcgtacagagaggtgttgaaagccactcggaaatcatttgcasgt
gatacccagatgctgaaagcttcagccrtggaggttcgtagcaaattcgaagagaaccgc
agcgtcacttccgattccgacattcagaagcttcttgaagacgctcgtgaagcttccaat
ttcatctccaccatgatcgtccaagctcgcctcaacgaccgtggtggctatgaagtgaag
ctagataaagagcatgctggagcaacattggagattccgtctgaagagattcta------
---------
>SRR7905861
acagatgtgctgagagcgtacagagaggtgttgaaagccactcggaaatcatttgcaggt
gatacccagatgctcaaagcttcagccatggaggttcgtagcaaattcgaagagaaccgc
agcgtcacttccgattccgacattcagaagcttattgaagacgctcgtgaagcttccaat
ttcatctccaccatgatcgtccaagctcgcctcaacgaccgtggtggctatgaagtgaag
ctaaataaagagcatgccggagcaacattggagattccatctgaagagmttctg------
---------
>SRR7905862
gcagaggtgckgagagcgtacagagaggtgttgaaagctacacggaagtcattcgcaggt
gatacmcagatgctcaaagcttcagccrtggaggytcgtagcaaattcgaagagaaccgc
rgcgtcaattccgattccgacgttcagaagcttcttgaagacgctcgtgaagcttccaac
ttyatctccaccatgatcgtccaagctcgcctcaatgaccgtggtggctatgaagtgaag
gtagataaagagcatgctggagcaacattggagataccgtctgaagagatcctg------
---------
>SRR8327214
acagaggtgctaagagcgtacagagaggtgttgaaagccactcggaagtcatttgcaggt
gatacccagatgctcaaagcttcagccatggaggttcgtagcaaattcgaagagaaccgc
agcgtcacttccgattccgacattcagaagcttattgaagacgctcgtgaagcttccaat
ttcatctccaccatgatcgtccaagctcgcctcaacgaccgtggtggctatgaagtgaag
ctaaataaagagcatgccggagcaacattggagattccgtctgaagagattcta------
---------
