# Supplementary material for: Phylogenomics and classification of Cactaceae based on hundreds of nuclear genes
Source: Plant Syst Evol. 2025 Aug 11;311(5):28. doi: 10.1007/s00606-025-01948-z (PMC12339657; doi:10.1007/s00606-025-01948-z)
Supplement: Supplementary file 4 — Online Resource 4: Containing alignments and RAxML gene trees for all included loci and all phylogenetic datasets (ZIP 10372 KB) [file 606_2025_1948_MOESM4_ESM.zip › de Vos et al_ESM_4/ESM_data_alignments/QCP/4724_consensus.mafft.fasta]

>PAFTOL004547
---------gttgagaygttgctagccagtgtcaagtgggatgataaaggtttagcagtg
gctatwgctcaaaatgttgatacaggagccatcttaatgcaaggctttgttaacagggat
gcactggcaactacygtttcttctcgcaaggcaaccttttatagcaggtcgaggtcacaa
ttgtggacaaaaggagagacctcgatgaattttattaatgtacatgatatttttgtggat
tgtgaccgtgattcgataatttacctggggaagcctgatgggccaacttgccatactgga
gctgaaacgtgttatttctcctcagtctccaaatttttggaacatcctgaggacgaaaaa
gataccctggtgatgactacattgtattcgctggaaacaacaatctgtgag---------
------------------------------------------------------------
------------------------------------------------------------
------------------------------------------------------------
------------------------------------------------------------
-------------------------------------------
>PAFTOL004551
---------gttgagacgttgctagacagtgtcaagtgggatgataaaggtttagcagtg
gctatagctcaaaatgttgatacaggagccattttaatgcaaggctttgttaacagggat
gcgctggccactactgtttcttcccgcaaggcaactttttacagcaggtcccggtcaaaa
ttgtggacaaaaggagagagctcgatgaattttattaatgtacatgacatttttgtggat
tgtgaccgtgattcgataatttacctggggaaacctgatgggccaacttgccacactgga
gctgaaacatgctatttctcatcggtctgcaaaattttggaacatcctgaggtggaaaaa
gacacggtggcgatgactacgttgtactcgctggaaacaacaatttgtgagcggaaggat
gaaatatcaaga----cagacagaaggaaaaccttcatggacgaagaagttattacttga
tg------aaaaattgctatgctctaaaatcagagaagaggcagatgaattgtgccggac
attggaacataacgaggataagtctcgagctgcttcagagatggcagatgtgctttatca
ttccatggttctgcttgcacttaaagatgttaagatggaggacgttcttgaagtccttcg
gcataggttctccaaatctggaattgaagaaaagagtcgtcgc
>PAFTOL004552
---------gttgagacgttgctagacagtgtcaagtgggatgataaaggcttagcagtg
gctatagctcaaaatgttgatacaggagccattttaatgcaaggctttgttaacagggat
gcattggtgactactgtttcttctcgcaaggcaaccttttatagcaggtcgaggtcacaa
ttgtggacaaaaggagagacctcaatgaattttattaatgtacatgacatttttgtggat
tgtgaccgtgattcgataatttacctggggaagcctgatgggccaacttgccatactgga
gctgaaacatgttatttctcctcagtctccaaatttttggaacattgtgaggacaaaaaa
gataccctggcgatgactacgttgtattcgctggaaacaacaatttgtgagcggaaggat
gaaatatcacga----cagacacaaagaaagccttcatagacaaagaagttattacttaa
tg------aaaaattgttgtgctctaaaatcagagaagaggcagatgaattgtgccggac
attggaagataatgaggataagtctcgagctgcttcagagatggcagatgtgctttatca
ttccatggttctgcttgcacttaaggatgttaagatggaggacgttcttgaagtccttcg
gcataggttcaccaaatctggaattgaagaaaagaagagtcgc
>PAFTOL004553
---------gttgagacgttgctagccagtgtcaagtgggatgataaaggtttagcagtg
gctatagctcaaaatgttgatacaggagccatcttaatgcaaggctttgttaacagggat
gcactggcaactaccgtttcttctcgcaaggcaaccttttatagcaggtcgaggtcacaa
ttgtggacaaaaggagagacctctatgaattttattaatgtacatgatatttttgtggat
tgtgaccgtgattcgataatttacctggggaagcctgatgggccaacttgccatactgga
gctgaaacatgttatttctcctcagtctccaaatttttggaacatcctgaggacgaaaag
gataccctggcgatgactacattgtattcgctggaaacaacaatttgtgagcggaaggat
gaaatatcaaga----cagacagaaggaaagccttcatggacaaagaagttattacttaa
tg------aaaaattgttgtgctctaaaatcagagaagaggcggatgaattgtgccggac
attggaagataatgaggataagtctcgagctgcttcagagatggcagatgtgctttatca
ttccatggttctgcttgcacttaaggatgttaagatggaggatgttcttgaagtccttcg
gcataggttctccaagtctggaattgaagaaaagaagagtcgc
>PAFTOL004554
---------gttgagacgttgctagacagtgtcaagtgggatgataaaggcttagcagtg
gctatagctcaaaatgttgatacaggagccattttaatgcaaggctttgttaacagggat
gcattggtgactactgtttcttctcgcaaggcaaccttttatarcaggtcgaggtcacaa
ttgtggacaaaaggagagacctcgatgaattttattaatgtacatgacatttttgtggat
tgtgaccgtgattcgataatttacctggggaagcctgatgggccaacttgccatactgga
gctgaaacatgttatttctcctcagtctccaaatttttggaacatcgtgaggacaaaaaa
gataccctggcgatgactacgttgtattcgctggaaacaacaatttgtgagcggaaggat
gaaatatcaaga----cagacagaaggaaagccttcatggacaaagaag---------gc
tt------gtgatttctttcattygtgtygtagagaagaggcagatgaattgtgccggac
attggaagataatgakgataagtctcgagctgcttcagagatggcagatgtgctttatca
ttccatggttctgctygcacttaaggatgttaagatggaggacgttcttgaagtccttcg
gcataggttcaccaaatctggaattgaagaaaagaagagtcgc
>PAFTOL004555
---------gttgagacgttgctagccagtgtcaagtgggatgataaaggtttagcagtg
gctatagctcaaaatgttgatacaggggccattttaatgcaaggctttgttaacagggat
gcactggcaactaccgtttcttctcgcaaggcaaccttttatagcaggtcgaggtcacaa
ttgtggacaaaaggagagacctcgatgaattttattaatgtacatgatatttttgtggat
tgtgaycgtgattcgataatttacctggggaagcctgatggaccaacttgccatactgga
gctgaaacatgttatttctcctcagtctccaaatttttggaacatcctgaggacgaaaaa
gataccctggcgatgactacattgtattcgctggaaacaacaatttgtgagcggaaggat
gaaatatcaaga----cag-----------------------------------------
-------------ttcttttgttcttgtcgtagagaagaggcagatgaattgtgccggac
attggaagataatgaggataagtctcgagctgcttcagagatggcagatgtgctttatca
ttccatggttytgcttgcacttaaggatgttaagatggaggatgttcttgaagtccttcg
gcataggttctccaaatccggaattgaagaaaagaagagtcgc
>PAFTOL004556
---------gttgagacgttgctagacattgtcaagtgggatgataaaggtttagccgtg
gctatagctcaaaatgttgatacaggagccattttaatgcaaggctttgttaacagggat
gcactggcgactactgtttcttctcgcaaggcaaccttttatagcaggtcaaggtcacaa
ttgtggacaaaaggagagacctcgatgaattttattaatgtacatgacatttttgtggat
tgtgaccgtgattcgataatttacctggggaagcctgatgggccaacttgccatactgga
gttgaaacatgttatttctcctcagtctccaaatttttggaacatcctgaggacgaaaaa
gataccctcgcgatgactacattgtattcactggaa------------------------
------------------------------------------------------------
----------------------tcttgttgtagggaagaggcagatgaattgtgccggac
attggaagataatgaggataagtctcgagctgcttcagagatggcagatgtgctttatca
ttccatggttctgcttgcacttaaggatgttaagatagaggatgttcttgaagtccttcg
acataggttctccaaatctggaattgaagaaaagaagagtcgc
>PAFTOL004560
---------gttgagacgttgctagacagtgtcaagtgggatgataaaggtttagcagtg
gctatagctcaaaatgttgatacaggagccattttaatgcaaggctttgtcaacagggat
gcattggtgactaccgtttcttctcgcaaggcaaccttttatagcaggtcaaggtcacaa
ttgtggacgaaaggagagacctcgatgaattttattaatgtgcatgacatttttgtggat
tgtgaccgtgattcgataatttacctggggaagcctgatgggccaacttgccatactgga
gccgaaacatgttatttctcctcagtctccaaatttttggagcatcctgaggacaaaaaa
gataccctggcgatgactacattgtattcgctggaaacaacaatttgtgagcggaaggat
gaaatatcaaga----cagacagaaggaaagccttcatggacaaagaagttattacttga
tg------aaaaattattgtgctctaaaatcagagaagaggcagatgaattgtgccggac
attggaagataatgaggataagtctcgagctgcttcagagatggcagatgtgctttatca
ttccatggttctgcttgcacttaaggatgttaagatggaggatgttcttgaagtccttcg
gcataggttctccaaatctggaatcgaagaaaagaagagtcgc
>PAFTOL004561
---------gttgagacgttgctagacagtgtcaagtgggatgataaaggtttagcagtg
gctatagctcaaaatgttgatacaggagccgttttratgcaaggctttgttaacagggat
gcgctggccactactgtttcttcccgcaaggcaactttttacagcaggtccaggtcaaaa
ttgtggacaaaaggagagagctcgatgaattttattaatgtacatgacatttttgtggat
tgtgaccgtgattcgataatttacctggggaagcctgatgggccaacttgccacactgga
gctgaaacrtgctatttctcatcggtctccaaaattttggaacatcctgaggtcgaaaaa
gacacagtggcgatgactacattgtactcgctggaaaaaacaatttttgagcggaaggat
gaaatatcaaga----cagacagaaggaaaacccacatggacaaagcagatgctacttga
ta------gaaagttgtcatgctctaaattctgagaagaggcagatgaattgtgccggac
attggaggataacgaggataagtctcgagctgcttcagagatggcagatgtgctttatca
ttccatggttctgcttgcacttaaagatgttaagatggaggacgttcttgaagtccttcg
ktataggttctccaaatccggaattgaagaaaagaagagtcgc
>PAFTOL004563
---------gttgagacgttgctagacagtgtcaagtgggatgataaaggtttagcagtg
gctatagctcaaaatgttgatacaggagccattttaatgcaagggtttgttaacagggat
gcactggcgaataccgtttcttctcgcaaggcaaccttttatagcaggtcgaggtcacaa
ttgtggactaaaggagagacctcgatgaattttattaatgtacatgamatttttgtggat
tgtgaccgtgattcgatagtctacctggggaagcctgatgggccaacttgccatactgga
gctgaaacatgttatttctcctcagtctccraawttttggaacatcctgaggacgataaa
gataccttggcgatgactacattgtattcgctggaaacaacaatttgtgagcggaaggat
gaaatatcaaga----ccaacagaaggaaagccttcatggacaaagaagttattacttaa
tg------aaaaattgttgtgctctaaaatcagg--------------------------
------------------------------------------------------------
------------------------------------------------------------
-------------------------------------------
>PAFTOL004564
---------gttgagacgttgctagacagtgtcaagtgggatgataaaggtttagcagtg
gctatagctcaaaatgttgatacaggagccattttaatgcaaggctttgttaacagggat
gcgctggccactactgtttcttctcgcaaggcaactttttacagcaggtccaggtcaaaa
ttgtggacaaaaggagagagctcgatgaattttattaatgtacatgacatttttgtggat
tgtgaccgtgattcgataatttacctggggaagcctgatgggccaacttgccacactgga
gctgaaacatgctatttctcatcggtctccaaaattttggaacatcctgag---------
------------------------------------------------------------
------------------------------------------------------------
------------------------------------------------------------
------------------------------------------------------------
------------------------------------------------------------
-------------------------------------------
>PAFTOL004565
---------gttgagacgttgctagacagtgtcaagtgggatgataaaggtttagcagtg
gctatagctcaaaatgttgatacaggagccattttaatgcaaggctttgttaacagggat
gcactggcgactaccgtttcttctcgcaaggcaaccttttatagcaggtcgaggtcacaa
ttgtggacaaaaggagagacctcgatgaattttattaatgtacatgacatttttgtggat
tgtgaccgtgattcgataatttacctggggaagcctgatgggccaacttgccatactgga
gctgaaacatgttatttctcctcmgtctccaaattgttggaacatcctgaggacaaaaaa
gataccctggcgatgactacattgtattcgctggaaacaacaatttgtgagcggaaggat
gaaatatcaaga----cagacagaaggaaagccttcttggacaaagaagttattacttaa
tg------aaaaattgttgtgctctaaaatcagagaagaggcagatgaattgtgccggac
attggaagataatgaggataagtctcgagctgcttcagagatggcagatgtgctttatca
ttccatggttttgcttgcacttaaggatgttaagatggaggatgttcttgaagtccttcg
gcataggttctcgaaatctggaattgaagaaaagaagggtcgc
>PAFTOL004566
---------gttgagacgttgctagacagtgtcaagtgggatgataaaggtttagcagtg
gctatagctcaaaatgttgatacaggagccattttaatgcaaggctttgttaacagggat
gcgctggccactactgtttcttcccgcaaggcaactttttacagcaggtccaggtcaaaa
ttgtggacaaaaggagagagctcratgaattttattaatgtacatgacatatttgtggat
tgtgaccgtgattcgataatttacctggggaaacctgatgggccaacttgccacactgga
gctgaaacatgctatttctcatcrgtctccaaatttttggaacatcctcaggtcgaaaaa
gacacggtggcgatgactacgttrtactcgctggaaacaacaatttgtgagcggaaggat
gaaatatcaaga----cagacagaaggaaaaccttcgtggacaaagaagttattacttga
tg------aaaaattgctatgctctaaaatcagagaagaggcagatgaattgtgccggac
attggaagataatgaggataagtctcgagctgcttcagagatggcagatgtgctttatca
ttccatggttctgcttgcacttaaggatgttaagatggaggacgttcttgaagtccttag
gcataggttctccaaatccggaattgaagaaaagaagagtcgc
>PAFTOL004567
---------gttgagacgttgctagacagtgtcaagtgggatgataaaggtttagcagtg
gctatagctcaaaatgttgatacaggagccattttaatgcaaggctttgttaacagggag
gcattggcgactactgtttcttctcgcaaggcaaccttttatagcaggtcgaggtcacaa
ttgtggacaaaaggagagacctcgatgaattttattaatgtgcatgacatttttgtggat
tgtgactgtgattcgataatttacctggggaagcctgatgggccaacttgccatactgga
gctgaaacatgttatttctcctcagtctccaaatttttggaacatcctgaggacaaaaaa
cataccctggcgatgactacattgtattcgctggaatcaacaatttgtgagcggaaggat
gaaatatcaaga----aagacggaaggaaagccttcatggacaaagaagttattacttaa
tg------aaaaattgttgtgctctaaaatcagagaagagacagatgaattgtgccggac
attggaagataatgaggataagtctcgagctgcttcagagatggcagacgtgctttatca
ttctatggttctgcttgcacttaaggatgttaagatggaggatgttcttgaagtccttcg
gcataggttctccaaatctggaattgaagaaaagaagagtcgc
>PAFTOL004571
---------gttgagacgttgctagacagtgtcaagtgggatgataaaggtttagcagtg
gctatagctcaaaatgttgatacaggagccattttaatgcaaggctttgttaacagggat
gcgctggccactactgtttcttcccgcaaggcaactttttacagcaggtccaggtcaaaa
ttgtggacaaaaggagagagctcgatgaattttattaatgtacatgacatttttgtggat
tgtgaccgtgattcgataatttacctggggaaacctgatgggccaacttgccacactgga
gctgaaacatgctatttctcatcggtctccaaaattttggaacatcctgaggtcgaaaaa
gacacggtggcgatgactacgttgtactcgctggaaacaacaatttgtgagcggaaggat
gaaatatcraga----cagacagaaggaaaaccttcatggacaaagaagttattactaga
tg------aaaaattgctatgctctaaaatcagagaagaggcagatgaattgtgccggac
attggaagataacgaggataagtctcgagctgcttcagagatggcagatgtgctttatca
ttccatggttctgctggcacttaaagatgttaagatggaggacgttcttgaagtccttcg
gcataggttctccaaatctggaattgaagaaaagaagagtcgc
>PAFTOL004572
---------gttgagacgttgctagacagtgtcaagtgggatgataaaggtttagcagtg
gctatagctcaaaatgtagatacaggagccattttaatgcaaggctttgttaacagggat
gcactggcgactaccgtttcttctcgcaaggcaacsttttatagcaggtcgaggtcacaa
ttgtggacaaaaggrgagagctcgatgaattttattaatatacatgacatttttctggat
tgtgaccgtgattcgataatttacctgggaaagcctgatgggccaacttgccatactgga
gctgcaacatgttatttctcctcagtctcccaawttttggaacgtcctgaggacaaaaar
gataccctggcaatgactacattgtattcgctggaaacaacgatttgtgagcggaaggat
gaaatatcaaga----cagacagaaggaagggcttcatggacaaagaagttgttacttaa
tg------aaaaattgttgtgctctaaaatcagagaagaggcagatgaattgtgccggac
attggaagataatgaggataagtctcgagctgcttcagagatggcggatgtgctttatca
ttccatggttctgcttgcacttaaggatgttaagatggaggatgttcttgaagtccttcg
gcgtaggttctccaaatctggaattgaagaaaagaagagtcgc
>PAFTOL004573
---------gttgagacgttgctagasagtgtcaagtgggatgataacggtttagcagtg
gctatagctcaaaatgttgatacaggagccattttaatgcaaggctttgttaacagggat
gcactggcgactaccgtttcttctcgcaaggcaaccttttatagcaggtcgaggtcacaa
ttgtggacaaaaggagagacctcgatgaattttattaatgtacatgacatctttgtggat
tgtgaccgtgattcgataatttacctggggaagcctgatgggccaacttgccatactgga
gctgaaacatgttatttctcctcagtctccaaatttttggaacatcctgaggacgaaaaa
gataccctggcgatgactacattgtattcgctggaaacgacaatttgtgagcggaaggat
gaaatatcaaga----ccgacagaaggaaagcgttcatggacaaagaagttattacttaa
tg------aaaaattgttgtgctctaaaatyagagaagaggcagatgaattgtgccggac
attggaagrtaatgaggataagtgtcgagctgcttcagagatggcagatgtgctttatca
ttccatggttctgcttgcacttaaggatgttaagatggaggatgttcttgaagtccttcg
gcataggttctccaaatctggaattgaagaaaagaagagtcgc
>PAFTOL004574
---------gttgagccgttgctagagagtgtcaagtgggatgataaaggtttagcagtg
gctatagctcaaaatgttgatacaggagccattttaatgcaaggctttgttaacagggat
gcactggcgactaccgtttcttctcgcaaggcaaccttttatagcaggtcgaggtcacaa
ttgtggacaaaaggagagacctcgatgaattttattcatgtacatgacatttttgtggat
tgtgaccgtgattcgataatttacctggggaagcctgatgggccaacttgccatactgga
gctgaaacatgttatttctcctcagtctccaaatttttggaacatcctgagaacggaaaa
gataccctggcgatgactacattatattctctggaaacaacaatttgtgagcggaaggat
gaaatatcaaga----cagacagaaggaaagccttcatggacaaagaagttattacttaa
tg------aaaaattgttgtgctctaaaatyagagaagaggcagatgaattgtgccggac
attggaagataatgaggataagtctcgagctgcttcagagatggcagatgtgctttatca
ttccatggttctgcttgcaattaaggatgttaagatggaggatgttcttgaagtccttcg
gcataggttctccaaatctggaattgaagaaaagaagagtcgc
>PAFTOL004578
---------gttgagacgttgctagacagygtcaagtgggaygacaaaggtttagcagtg
gctatagctcaaaatgttgatacaggagccattttaatgcaaggstttgttaacagggat
gcactggcgactaccgtttcttctcgcaaggcaaccttttatagcagrtcgaggtcacaa
ttgtggacaaaaggagagacctcgatgaattttattaatgtacatgacatttttgtggat
tgtgaccatgattcgataatttacctggggaagcctgatgggccaacttgccatactgga
gctgaaacatgttatttctcctcagtctccaaatttttggaacatcctcaggatgaaaaa
gataccctggcgatgactacattgtattcgctggaaacaacaatttgtgagcggaaggat
gaaatatcaaga----cagacagaaggaaagccttcatggacaaagaatttattacttaa
tg------aaaaattgttgtgctctaagatcagagaagaggcagatgaattgtgccggac
attggaagataatgaggataagtctcgagctgcttcagagatggcagatgtgctttatca
ctctatggttctgcttgcacttaaggatgtyaaratggaggatgttcttgaagtccttcg
gcataggttctcgaaatctggaattgaagaaaagaagagtcgc
>PAFTOL004582
---------gttgagacgttgctagacagtgtcaaatgggatgataaaggtttagcagtg
gctatagctcaaaatgttgatacaggagccattttaatgcaaggctttgttaacagggat
gcactggcgactaccgtttcttctcgcaaggcaaccttttatagcaggtcgaggtcacaa
ttgtggacaaaaggagagacctcgatgaattttattaatgtacatgacatttttgtggat
tgtgaccgtgattcgataatttacctggggaagcctgatgggccaacttgccatactgga
gctgaaacatgttatttctccccagtctccaaatttttggaacatcctgaggacgaaaaa
gataccgtggcaatgactacattgtattcgctggaaacaacaatttgtgagcggaaggat
gaaatatcaaga----cagacagaaggaaagccttcatggacaaagaagttattacttaa
tg------aaaaattgttgtgctctaaaatyagagaagaggcagatgaattgtgccggac
attggaagataatgaggataagtctcgagctgtttcagagatggcagatgtgctttatca
ttccatggttctgcttgcacttaaggatgttaagatggaggatgttcttgaagtccttcg
gcataggttctccaaatctggaattgaagaaaagaagagtcgc
>PAFTOL004583
---------gttgagatgttgctagccagtgtsaagtgggatgataaaggtttagcagtg
gctatagctcaaaatgttgatacaggagccatcttaatgcaaggctttgttaacagggat
gcactggcaactaccgtttcttctcgcagggcaaccttttatagcaggtcaaggtcacaa
ttgtggacaaaaggagagacctcgatgaattttattaatgtacatgatatttttgtggat
tgtgaccgtgattcgataatttacctggggaagcctgatgggccaacttgccatactgga
gctgaaacatgttatttctcctcagtctccaaatttttggaacatcctgaggacraaaaa
gataccctggcgatgactacattgtattcgctggarrcaacaatttgkgagcggaaggat
gaaatatcaaga----cagacagaaggaaagccttcatggactawgaagttattactcaa
tg------agaaattgttgtgctctaaaatcagagaagaggcagatgaattgtgccggac
attggaagatratgaggataagtctcgagctgcttcagagatggcagatgtgctttatca
ttccatggttctgcttgcacttaaggatgttaagatggaggatgttcttgaagtcctkcg
gcataggttctccaaatctggaattgaagaaaagaagagtcgc
>PAFTOL004585
---------gttgagacgttgctagacagtgtcaagtgggatgataaaggtttagcagtg
gctatagctcaaaatgttgatacaggagccattttaatgcaaggctttgttaacagggat
gcgctggccactactgtttcttcccgcaaggcaactttttacagcaggtccaggtcaaaa
ttgtggacaaaaggagagagctcgatgaattttattaatgtacatgacatatttgtggat
tgtgaccgtgattcgataatttacctgggtaaacctgatgggccaacttgccacactgga
gctgaaacatgctatttctcatcggtcttcaaatttttggaacatcctgaggtcgaaaaa
gacatggtggcgatgactacgttgtactcgctggaaacaacaatttgtgagcggaaggat
gaaatatcaaga----cagacagaaggaaaaccttcgtggacaaagaagttattacttga
tg------aaaaattgctatgctctaaaatcagagaagaggcagatgaattgtgccggrc
attggaagataatgaggataagtctcgagctgcttcagagatggcagatgtgctttatca
ttccatggttctgcttgcacttaaggatattaagatggaggacgttcttgaagtccttag
gcataggttctccaaatcyggaattgaagaaaagaagagtcgc
>PAFTOL004587
---------gttgagacgttgctagacagtgtcaagtgggatgataaaggtttagcagtg
gctatagctcaaaatgttgatacaggagccattttaatgcaaggctttgttaacagggat
gcactggcgactaccgtttcttctcgcaaggcaaccttttatagcaggtcgaggtcacaa
ttgtggacaaaaggagagacctcgatgaattttattaatgtacatgacatttttgtggat
tgtgaccatgattcgataatttacctggggaagcctgatgggccaacttgccatactgga
gctgaaacatgttatttctcctcagtctccaaaattttggaacatcctgagaacgaaaaa
gataccctggcgatgactacattgtattcgctggaaacaacaatttgtgagcggaaggat
gaaatatcgaaa----cagacagaaggaaagccttcatggacaaagaagttattacttaa
tg------aaaaattgttgtgctctaaaatcagagaagaggcagatgaattgtgccgaac
attggaagataatgaggataagtctcgagctgcttcagagatggcagatgtgctttatca
ttccatggtkctgctcgcacttaaggatgttaagatggaggatgttcttgaagtccttcg
gcataggttctccaaatctggaattgaagaaaagaagagtcgc
>PAFTOL004590
---------gttgagacgttgctagacagtgtcaagtgggatgataaaggtttagcagtg
gctatagctcaaaatgttgatacaggagccattttaatgcaaggctttgttaacagggat
gcattggtgactaccgtttcttctcgcaaggcaaccttttatagcaggtcaaggtcacaa
ttgtggacgaaaggagagacctcgatgaattttattaatgtacatgacatttttgtggat
tgtgaccgtgattcgataatttacctggggaagcctgatgggccaacttgccatactgga
gctgaaacatgttatttctcctcagtctccaaatttttggagcaccctgaggacaaaaaa
gatacgctggcgatgactacattgtattcgctggaaacaacaatttktgascggaaggat
gaaatatcaaga----cagacagaaggaaagccttcatggacaaagaagttattacttga
tg------aaaaattgttgtgctctaaaatcagagaagaggcagaagaattgtgccggac
attggaagataatgaggataagtctcgagctgcttcagagatggcagatgtgctttatca
ttccatggttctgcttgcacttaaggatgttaagatggaggacgttcttgaagtccttcg
gcatagattctccaaatctggaattgaagaaaagaagagtcgc
>PAFTOL004591
---------gttgagacgttgctagacagtgtcaagtgggatgataaaggtttagcagtg
gctatagctcaaaatgttgatacaggagccattttaatgcaaggctttgttaacagggat
gcattggtgactaccgtttcttctcgcaaggcmaccttttatagcaggtcaaggtcacaa
ttgtggacgaaaggagagacctcgatgaattttattaatgtacatgacatttttgtggat
tgtgaccgtgattcgataatttacctggggaagcctgatgggccaacttgccatactgga
gctgaaacatgttatttctcctcagtctccaaatttttggagcaccctgaggacaaaaaa
gataysctggcgatgactacattgtattcgctggaaacaacaatttgtgagcggaaggat
gaaatatcaaga----cagacagaaggaaagccttcatggacaaagaagttattacttga
tg------aaaaattgttgtgctctaaaatcagagaagaggcagaagaattgtgccggac
attggaagataatgaggataagtctcgagctgcttcagagatggcagatgtgctttatca
ttccatggttctgcttgcacttaaggatgttaagatggaggacgttcttgaagtccttcg
gcatagattctccaaatctggaattgaagaaaagaagagtcgc
>PAFTOL004593
---------gttgagacgttgctagacagtgtcaagtgggatgataaaggtttagcagtg
gctatagctcaaaatgttgatacaggagccattttaatgcaaggctttgttaacagggat
gcactggcgactaccgtttcttctcgcaaggcaaccttttatagcaggtcgaggtcacaa
ttgtggacaaaaggagagagctcgatgaattttattaatgtacatgacatttttgtggat
tgtgaccatgattcgataatttacctggggaagcctgatgggccaacatgccatactgga
gctgaaacatgttatttctcctcagtctccaaatttttggaacatcctgagaacgaaaaa
gataccctggcgatgactacattgtattcgctggaaacaacaatttgtgagcggaaggat
gaaatatcgaga----cagacagaaggcaagccttcatggacaaagaagttattacttaa
tg------aaaaattgttgtgctctaaaatcagagaagaggcagatgaattgtgccggac
attggaagataatgaggataagtctcgagctgcttcagagatggcagatgtgctttatca
ttccatggttctgcttgcacttaaggatgttaagatggaggatgttcttgaagtccttcg
gcataggttctccaaatctggaattgaagaaaagaagagtcgc
>PAFTOL004594
---------gttgagacgttgctagacagtgtcaagtgggatgataaaggcttagcagtg
gctatagctcaaaatgttgatacaggagccattttaatgcaaggctttgttaacagggat
gcattggtgactagcgtttcttctcgcaaggcaacyttttatagcaggtcgaggtcacaa
ttgtggacaaaaggagagacctcgatgaattttattaatgtacatgacatttttgtggat
tgtgaccgtgattcgataatttacctggggaagcctgatgggccaacttgccatactgga
gctgaaacatgttatttctcctcagtctccaaatttttggaacatcctgaggacaaaaaa
gataccctggcgatgactacattgtattcgctggaaaccacaatttgtgagcggaaggat
gaaatatcaaga----cagacagaaggaargccttcatggacaaagaagttattacttaa
tg------aaaaattgctgtgctctaaaatcagagaagaggcagatgaattgtgccggac
attggaagataatgaggataagtctcgagctgcttcggagatggcagatgtgctttatca
ttctatggttctgctcgcacttaaggatgttaagatggaggacgttcttgaagtccttcg
gcataggttcaccaaatctggaattgaagaaaagaagagtcgc
>PAFTOL004596
---------gttgagacgttgctagacagtgtcaagtgggatgataaaggtttagcagtg
gctatagctcaaaatcttgatacaggagccattttaatgcaaggctttgttaacagggat
gcactggcgactaccgtttcttctcgcaaggcaaccttttatagcaggtcgaggtcacaa
ttgtggacaaaaggagagacctcgatgaattttattaatgtacatgacatttttgtggat
tgtgaccatgattcgataatttacctggggaagcctgatgggccaacttgccatactgga
gctgaaacatgttatttctcctcagtctccaaatttttggaacatcctgaggacgaaaaa
gatactctggcgatgactacattgtattcgctggaaacaacaatttgtgagcggaaggat
gaaatatcaaga----cagacagaaggaaagccttcatggacaaagaag---------gc
tt------gtgatttctttcattcttgtcatagagaagaggcagatgaattgtgccggac
attggaagataatgaggataagtctcgagctgcttcagagatggctgatgtgctttatca
ttccatggttctgcttgcacttaaggatgttaagatggaggatgttcttgaagtccttcg
gcataggttctcgaaatctggaattgaagaaaagaagagtcgc
>PAFTOL004597
---------gttgagacgttgctagccagtgtcaagtgggatgataaaggtttagcagtg
gctatagctcaaaatgttgatacaggagccatcttaatgcaaggctttgttaacagggat
gcgctggcaactaccgtttcttctcgcaaggcaaccttttatagcaggtcgaggtcacaa
ttgtggacaaaaggagagacctcgatgaattttatcaatgtacatgatatttttgtggat
tgtgaccgtgattcgrtaatttacctggggaagcctgatgggccaacttgccatactgga
gctgaaacatgttatttctcctcagtctccaaatttttggaacatcctgaggacgaaaaa
gataccctggcgaagactacattgtattcgctggagacaacaatttgtgagcggaaggat
gaaatatcaaga----cagacagaaggaaagccttcatggacaaagaagttattacttaa
tg------aaaaattgttgtgctctaaaatcagagaagaggcagatgaattgtgccggac
attggaagacaatgaggataagtctcgagctgcttcagagatggcagatgtgctctatca
ttccatggttctgcttgcacttaaggacgttaagatggaggatgttcttgaagtccttcg
gcataggttctccaaatctggaattgaagaaaagaagagtcgc
>PAFTOL004598
---------gttgagacgttgctagacagtgtcaagtgggatgataaaggcttagcagtg
gctatagctcaaaatgttgatacaggagccattttaatgcaaggctttgttaacagggat
gcattggtgactagcgtttcttctcgcaaggcaaccttttatagcaggtcgaggtcacaa
ttgtggacaaaaggagagacctcgatgaattttattaatgtacatgacatttttgtggat
tgtgaccgtgattcgataatttacctggggaagcctgatgggccaacttgccatactgga
gctgaaacatgttatttctcctcagtctccaaatttttggaacatcctgag---------
------------------------------------------------------------
------------------------------------------------------------
-------------------------------agagaagaggcagatgaattgtgccggac
attggaagataatgaggataagtctcgagctgcttcggagatggcagatgtgctttatca
ttctatggttctgctcgcacttaaggatgttaagatggaggacgttcttgaagtccttcg
gcataggttcaccaaatctggaattgaagaaaagaagagtcgc
>PAFTOL004599
---------gttgagacgttgctagacagtgtcaagtgggatgataaaggtttagcagtg
gctatagctcaaaatgttgatacaggagccattttaatgcaaggctttgttaacagggat
gcattggtgactacygtttcttctcgcaaggcaaccttttatagcaggtcaaggtcacaa
ttgtggacgaaaggagagacctcgatgaattttattaatgtacatgacatttttgtggat
tgtgaccgtgattcgataatttacctggggaagcctgatgggccaacttgccatactgga
gctgaaacatgttatttctcctcagtctccaaatttttggagcaccctgaggacaaaaaa
gataccctggcgatgactacattgtattcgctggaaacaacaatttgtgagcggaaggat
gaaatatcaaga----cagacagaaggaaagccttcatggacaaagaagttattacttga
tg------aaaaattgttgtgctctaaaattagagaagaggcagaagaattgtgccggac
attggaagataatgaggataagtctcgagctgcttcagagatggcagatgtgctttatca
ttccatggttctgcttgcacttaaggatgttaagatggaggacgttcttgaagtccttcg
gcatagattctccaaatctggaattgaagaaaagaagagtcgc
>PAFTOL004600
---------gttgagacgttgctagacagtgtcaagtgggatgataaaggcttagcagtg
gctatagctcaaaatgttgatacaggagccattttaatgcaaggctttgttaacagggat
gcattggtgactactgtttcttctcgcaaggcaaccttttatagcaggtcgaggtcacaa
ttgtggacaaaaggagagacctcgatgaattttattaatgtacatgacatttttgtggat
tgtgaccgtgattcgataatttacctgggraagcctgatgggccaacttgccatactgga
gctgaaacatgttatttctcctcagtctccaaatttttggaacatcctgaggacaaaaaa
gataccctggcgatgactacattgtattcgctggaaacaacaatttgtgagcggaaggat
gaaatatcaaga----cagacacaaggaaagccttcatggacaaagaagttattacttaa
tg------aaaaattgttgtgctctaaaatyagagaagaggcagatgaattgtgccggac
attggaagataatgaggataagtctcgagctgcttcrgagatggcagatgtgctttatca
ttccatggttctgcttgcacttaaggatgttaagatggaggacgttcttgaagtccttcg
gcataggttcaccaaatctggaattgaagaaaagaagagtcgc
>PAFTOL004601
---------gttgagacgttgctagccagtgtcaagtgggatgataaaggtttagcagtg
gctatagctcaaaatgttgatacaggggccattttaatgcaaggctttgttaacagggat
gcactggcaactaccgtttcttctcgcaaggcaaccttttatagcaggtcgaggtcacaa
ttgtggacaaaaggagagacctcgatgaattttattaatgtacatgatatttttgtggat
tgtgaccgtgattcgataatttacctggggaagcctgatggaccaacttgccatactgga
gctgaaacatgttatttctcctcagtctccaaatttttggaacatcctgaggacgaaaaa
gataccctggcgatgactacattgtattctctggaaacaacaatttgtgagcggaaggat
gaaatatcaaga----cagacagaaggaaagccttcatggacaaagaagttattacttaa
tg------aaaaattgttgtgctctaaaatcagagaagaggcggatgaattgtgccggac
attggaagataaygaggataagtctcgagctgcttcagagatggcagatgtgctttatca
ttccatggttctgcttgcacttaaggatgttaagatggaggatgttcttgaagtccttcg
gcataggttctccaaatctggaattgaagaaaagaagagtcgc
>PAFTOL004603
---------gttgagacgttgctagacagtgtcaagtgggatgataaaggtttagcagtg
gctatagctcaaaatgttgatacaggagccattttaatgcaaggctttgttaacagggat
gcactggcgactaccgtttcttctcgcaaggcaaccttttatagcaggtcgaggtcacaa
ttgtggacaaaaggagagacctcgatgaattttattaatgtacatgacatttttgtggat
tgtgaycgtgattcgataatttacctggggaagcctgacgggccaacttgccatactgga
gctgaaacatgttatttctcttcagtctcsaartttttggaacatcctgaggacaaaaaa
gataccstggcgatgactacattgtattcgctggaaacaacaatttgtgagcggaaggat
gaaatatcaaga----cagacagaaggaaagccttcatggacaaagaaattattacttaa
tg------aaaaattgttgtgctctaagatcagagaagaggcagatgaattgtgccggac
attggaagataatgaggataagtctcgagctgcttcagagatggcagatgtgctttatca
ttccatggttctgcttgcacttaaggatgttaagatggaggatgttcttgaagtccttcg
gcataggttctcyaaatctggaattgaagaaaagaagagtcgc
>PAFTOL004604
---------gttgagacgttgctagacagtgtcaagtgggatgataaaggtttagcagtg
gctatagctcaaaatgttgatacaggagccattttaatgcaaggctttgttaacagggat
gcactggcgactaccgtttcttctcgcaaggcaaccttttatagcaggtcgaggtcacaa
ttgtggacaaaaggagagacctcgatgaattttattaatgtacatgacattttggtggat
tgtgaccgtgattcgataatttacctggggaagcctgacgggccaacttgccatactgga
gctgaaacatgttatttctcctcagtctccaaatttttggaacatcctgaggacaaaaaa
gataccctggcgatgactacattgtattcgctggaaacaacaatttgtgagcggaaggat
gaaatatcaaga----cagacagaaggaaagccttcatggacaaagaagttattacttaa
tg------aaaaattgttgtgctctaaaattagagaagaggcagatgaactgtgccggac
attggaagataatgaggataagtctcgagctgcttcagagatggcagatgtcctttatca
ttccatggttctgcttgcacttaaggatgttaagatggaggatgttcttgaagtccttcg
gcataggttctccaaatctggaattgaagaaaagaagagtcgc
>PAFTOL004605
---------gttgagatgttgctagccagtgtcaagtgggatgataaaggtttagcagtg
gctatagctcaaaatgttgatacaggagccatcttaatgcaaggctttgttaacagggat
gcactggcaactaccgtttcttctcgcaaggcaaccttttatagtaggtcgaggtcacaa
ttgtggacaaaaggagagacctcgatgaattttattaatgtacatgatatttttgtggat
tgtgaccgtgattcgataatctacctggggaagcctgatgggccaacttgccatactgga
gctgaaacatgttatttctcctcagtatccaaatttttggaacatcctgaggacgaaaaa
aataccctggcgatgactacattgtattcgctggaaacaacaatttgtgagcggaagaat
gaaatatcaaga----cagacagaaggaaagccttcatggacaaagaagttattacttaa
tg------aaaaattgttgtgctctaaaatcagagaagaggcagatgaattgtgccggac
attggaagataatgaggataagtctcgagctgcttcagagatggcagatgtgctttatca
ttccatggttctgcttgcacttaaggatgttaagatggaggatgttcttgaagtccttcg
gcataggttctccaagtctggaattgaagaaaagaagagtcgc
>PAFTOL004608
---------gttgagacgttgctagacagtgtcaagtgggatgataaaggtttagcagtg
gctatagctcaaaatgttgatacaggagccattttaatgcaaggctttgttaacagggat
gcactggcgactaccgtttcttctcgcaaggcaaccttttatagtaggtcgaggtcacaa
ttgtggacaaaaggagagacctcgatgaattttattaatgtacatgacatttttgtggat
tgtgaccgtgattcgataatttacctggggaagcctratgggccaacttgccatactgga
gctgaaacatgttatttctycccagtctccaaatttttggaacatcctgaggacgaaaaa
gataycatggcaatgactacattgtattcgctggaaacaacaatttgtgagcggaaggat
gaaatatcaaga----cagacagaaggaargccttcatggacaaagaagtccccccgaaa
aa------aggaa---------aacaacggcagagaagaggcagatgaattgtgccggac
attggaagayaatgaggataagtctcgagctgcttcagagatggcagatgtgctttatca
ttccatggttctgcttgcacttaaggatgttaagatggaggatgttcttgaagtycttcg
gcataggttcttcaaatctggaattgaagaaaagaagagtcgc
>PAFTOL004609
---------gttgagacgttgctagacagtgtcaagtgggatgataaaggtttagcagtg
gctatagctcaaaatgttgatacaggagccattttaatgcaaggctttgttaacagggat
gcactggcgactaccgtttcttctcgcaaggcaaccttttatagcaggtcgaggtcacaa
ttgtggacaaaaggagagacctcgatgaattttattaatgtacatgacatttttgtggat
tgtgaccatgattcgataatttacctggggaagcctgatgggccaacttgccatactgga
gctgaaacatgttatttctcctcagtctccaaattcttggaagatcctgaagacgaaaaa
gataccctggcgatgactacattgtattcgctggaaacaacaatttgtgagcggaaggat
gaaatatcaaga----cagacagaaggaaagccttcatggacaaagaagttattacttaa
tg------aaaaattgttgtgctctaagatcagagaagaggcagatgaattgtgccggac
attggaagataatgaggataagtcccgagctgcttcagagatggcagatgtgctttatca
ttccatggttctgcttgcactgaaggatgttaagatggaggatgttcttgaagtccttcg
gcataggttctccaaatctggaattgaagaaaagaagagtcgc
>PAFTOL004610
---------gttgagacgttgctagacagtgtcaagtgggatgataaaggtttagcagtg
gctatagctcaaaatgttgatacaggagccgttttaatgcaaggctttgttaacagggat
gcgctggccactactgtttcttcccgcaaggcaactttttacagcaggtccaggtcaaaa
ttgtggacaaaaggagagagctcaatgaattttattaatgtacatgacatttttgtggat
tgtgaccgtgattcgataatttacctggggaagcctgatgggccaacttgccacacggga
gctgaaacatgctatttctcatcggtctccaaaattttggaacatcctgaggtcgaaaaa
gacacagtggcgatgactacattgtactcgctggaaaaaacaatttttgagcggaaggat
gaaatatcaaga----cagacagaaggaaaaccttcatggacaaagaagttattacttga
tg------aaaaattgctatgctctaaaatcagagaagaggcagatgaattgtgccggac
attggaggataacgaggataagtctcgagctgtttcagagatggcagatgtgctttatca
ttccatggttctgcttgcacttaaagatgttaagatggaggacgttcttgaagtccttcg
gcataggttctccaaatccggaattgaagaaaagaagagtcgc
>PAFTOL004611
---------gttgagacgttgctagacagtgtcaagtgggatgataaaggtttagcagtg
gctatagctcaaaatgttgatacaggagccgttttaatgcaaggctttgttaacagggat
gcgctggccactactgtttcttcccgcaaggcaactttttacagcaggtccaggtcaaaa
ttgtggacaaaaggagagagctcaatgaattttattaatgtacatgacatttttgtggat
tgtgaccgtgattcgataatttacctggggaagcctgatgggccaayttgccacacggga
gctgaaacatgctatttctcatcggtctccaaaattttggaacatcctgaggtcgaaaaa
gacacagtggcgatgactacattgtactcgctggaaaaaacaatttttgagcggaaggat
gaaatatcaaga----cagacagaaggaaaaccttcatggacaaagaagttattacttga
tg------aaaaattgctatgctctaaamttagagaagaggcagatgaattgtgccggac
attggaggataacgaggataagtctcgagctgtttcagagatggcagatgtgctttayca
ttccatggttctgcttgcacttaaagatgttaagatggaggacgttcttgaagtccttcg
gcataggttctccaaatccggaattgaagaaaagaagagtcgc
>PAFTOL004613
---------gttgagacgttgctagacagtgtcaagtgggatgataaaggtttagcagtg
gctatagctcaaaatgttgatacaggagccattttaatgcaaggctttgttaacagggat
gcattggtsactacygtttcttctcgcaaggcaaccttttatagcaggtcaaggtcacaa
ttgtggacraaaggagagacctcgakgaattttattaatrtacatgacatttttstggat
tgtgaccgtgattcgataatttacctggggaagcctgatgggccaacttgccayactgga
gctgaaacatgttatttctcctcagtctccaaatttttggagcaccctgaggacaaaaaa
gataccctggcratgactacattgtattcgctggaaacaacaatttgtgagcggaaggat
gaaatwtcaagr----cagacagaaggaaagccttcatggacaaagaagttattacttga
tg------aaaaattgttgtgctctaaaatcagagaagaggcagatgaattgtgccggac
attggaagataatgaggataagtcccgagctgcttcagagatggcagatgtgctttatca
ttccatggttttgcttgcacttaaggatgttaagatggaggacgttcttgaagtccttcg
gcataggttctccaaatctggaattgaagaaaagaagagtcgc
>PAFTOL004617
---------gttgagacgttgctagacagtgtcaagtgggatgataaaggtttagcagtg
gctatagctcaaaatgttgatacaggagccattttaatgcaaggctttgttaacagggat
gcattggtgactaccgtttcttctcgcaaggcaaccttttatagcaggtcaaggtcacaa
ttgtggacgaaaggagagacctcgatgaattttattaatgtacatgacatttttgtggat
tgtgaccgygattcgataatttacctggggaagcctgatgggccaacttgccatactgga
gctgaaacatgttatttctcctyagtctccaaatttttggagcaccctgaggacaaaaaa
gataccctggcgatgactacattgtattcactggaaacaasaatttgtgagcggaaggat
gaaatatcaaga----cagacagaaggaaagccttcatggacaaagaagttattactyga
tg------aaaaattgttgtgctccaaaatcagagaagaggcagatgaattgtgccggac
attggaagataatgaggataagtctcgagcygcttcagagatggcagatgtgctttatca
ttccatggttctgcttgcacttaaggatgttaagatggaggacgttcttgaagtccttcg
gcataggttctccagatctggaattgaagaaaagaagagtcgc
>PAFTOL004618
---------gttgagacgttgctcgacagtgtcaagtgggatgataaaggtttagcagtg
gctatcgctcaaaatgttgatacaggagccattttaatgcaaggctttgttaacagggat
gcactggcgactaccgtttcttctcgcaaggcaaccttttatagcaggtcgaggtcacag
ttgtggacaaaaggagcgacctcgatgaattttattaatgtacatgacatttttgtggat
tgtgaccatgattcgataatttacctggggaagcctgatgggccaacttgccatactgga
gctgaaacatgttatttctcctcagtctccaaatttttggaacatcctgaggacgaaaaa
gataccctggcgatgactacattgtattcgctggaaacaacaatttgtgagcggaaggat
gaaatatcagga----cagacagaaggaaagccttcatggacaaagaagttattacttaa
tg------aaaaattgttgtgctctaagatcagagaagaggcagatgaattgtgccggac
attggaagataatgaggataagtctcgagctgcttcagagatggcagatgtgctttatca
ttccatggttctgcttgcacttaaggatgttaagatggaggatgttcttgaagtccttcg
gcataggttctccaaatctggaattgaagaaaagaagagtcgc
>PAFTOL004619
---------gttgagacgttgctagacagtgtcaagtgggatgataaaggtttagcagtg
gctatagctcaaaatgttgatacaggagccattttaatgcaaggctttgttaacagggat
gcactggccactaccatttcttcccgcaaggcaactttttacagtaggtcgaggtcaaaa
ttgtggacaaaaggagagacctcaatgaattttattaatgtacatgacatttttgtggat
tgtgaccgtgattcgataatttacctggggaagcctgatgggccaacttgccatactgga
gctgaaacatgttatttcgcctcagtctccaaatttttggaatatcctgaggtcgaaaaa
gataccctggcgatgactacattgtactygctggaaacaacaatttgtgagcggaaggat
gaaatatccaga----cagatagaaggaaaaccttcatggacaaagaagttattacttaa
tg------aacaattgctatgctctaaaatcagagaagaggcagatgaattgtgccggac
attggaagataacgaggacaagtctcgagctgcttcagagatggcagatgtgctttatca
ttccatggttctgcttgcacttaaggatgttaagatggaggatgttcttgaagtccttcg
gtgtaggttctccgaatctggaattgaagaaaaaaagagtcgc
>PAFTOL004620
---------gttgagacgttgctagacagtgtcaagtgggatgataaaggtttagcagtg
gctatagctcaaaatgtagatacaggagccattttaatgcaaggctttgttaacagggat
gcactggcgactaccgtttcttctcgcaaggcaaccttttatagcaggtcgaggtcacaa
ttgtggacaaaaggagagagctcgatgaattttattaatgtacatgacatttttctggat
tgtgaccgtgattmgataatttacctgggaaagcctgatgggccaacttgccatactgga
gctgcaayatgttatttctcctcagtctccaaatttttggaacatcctgaggacaaaaaa
gataccctggcaatgactacattgtattcgctggaaacaacaatttgtgagcggaaggat
gaaatatcaaga----cagacagaaggaaagccttcatggacaaagaag---------gc
tt------gtgatttctttcattcttgtcatagagaagaggcagatgaattgtgccggac
attggaagataatgaggataagkctcgagctgcttcagagatggcagatgtgctttatca
ttccttggttctgcttgcacttaaggatgttaagatggaggaygttcttgaagtccttcg
gcataggttctccaaatctggaattgaagaaaagaagagtcgc
>PAFTOL004623
---------gttgagacgttgctagacagtgtcaagtgggatgayaaaggtttagcagtg
gctatagctcaaaatgttgatacaggagccattttaatgcaaggstttgttaacagggat
gcactggcgactaccgtttcttctcgcaaggcaaccttttatagcaggtcgaggtcacar
ttgtggacaaaaggagagacctcgatgaattttattaatgtacatgacatttttgtggat
tgtgaccgtgattcgataatttacctggggaagcctgatgggccaacttgccatactgga
gctgaaacatgttatttctcctcagtctccaawwtgttggaacatcatgaggacgaaaaa
gataccctggcgatgactacattgtattcgctggaaacaacaatttgtgagcggaaggat
gaaatatcaaga----cagacagaaggaaagccttcatggacaaagaagttattacttaa
tg------acaaattgttgtgctctaaaatcagagaagaggcagatgaattgtgccggac
attggaggataatgaggataagtctcgagctgcttcagagatggcagatgtgctttatca
ttccatggttctgcttgcacttaaggatgttaagatggaggatgttcttgaastccttcg
gcataggttctcgaaatctggaattgaagaaaagaagagtcgc
>PAFTOL004624
---------gttgagacgttgctagacagtgtcaagtgggatgataaaggcttagcagtg
gctatagctcaaaatgttgatacaggagccattttaatgcaaggctttgttaacagggat
gcattggtgactactgtttcttctcgcaaggcaaccttttatagtaggtcgaggtcgcaa
ttgtggacaaaaggagagacctcgatgaattttattaatgtacatgacatttttgtggat
tgtgaccgtgattcgataatttacctggggaagcctgatgggccaacttgccatactgga
gctgaaacatgttatttctcctcrgtctccaaatttttggaacatcctgaggacaaaaaa
gataccctggcgatgactacattgtattcgctggaaacaacaatttgtgagcggaaggat
gaaatatcaaga----cagacacaaggaaagccttcatggacaaagaagttattacttaa
tg------aaaaattgttgtgctctaaaatcagagaagaggcagatgaattgtgccggac
attggaagataatgaggataagtctcgagctgcttcagagatggcagatgtgctttatca
ttccatggttctgcttgcacttaaggatgttaagatggaggacgttcttgaagtccttcg
gcataggttcaccaaatctggaattgaagaaaagaagagtcgc
>PAFTOL004626
---------gttgagacgttgctagccagtgtcaagtgggatgataaaggtttagcagtg
gctatagctcaaaatgttgatacaggagccatcttaatgcaaggctttgttaacagggat
gcactggcaactaccgtttcttctcgcaaggcaaccttttatagcaggtcgaggtcacaa
ttgtggacaaaaggagagacctcgatgaattttattaatgtacatgatatttttgtggat
tgtgaccgtgattcgataatctacctggggaagcctgatgggccaacttgccatactgga
gctgaaacatgttatttctcctcagtatccacatttttggaacatcctgaggatgaaaaa
gataccctggcgatgactacattgtattcgctggaaacaacaatttgtgagcggaagaat
gaaatatcaaaa----cagacagaagaaaagccttcatggacaaagaagttattacttaa
tg------aaaaattgttgtgctctaaaatcagagaagaggcagatgaattgtgccggac
attggaagataatgaggacaagtctcgagctgcttcagagatggcagatgtgctttatca
ttccatggttctgcttgcacttaaggatgttaagatggaggatgttcttgaagtccttcg
gcataggttctccaagtctggaattgaagaaaagaagagtcgc
>PAFTOL004627
---------gttgagacgttgctagacagtgtcaagtgggatgataaaggtttagcagtg
gctrtagctcaaaatgttgatacaggagccattttaatgcaaggctttgttaacagggat
gcactggcgactactgtttcttctcgyaaggcaaccttttatagcaggtcgaggtcacaa
ttgtggacaaaaggagagacctcgatgaattttattaatgtacatgacatttttgtggat
tgtgaccgtgattcgatcatttacctggggaagcctgatgggccaacttgccatactgga
gctgaaacatgttatttctcctcagtctccaaattgttrgaacatcctgaggwtgaaaaa
gataccctggcgatgactacattgtattcgctggaaacaacaatttgtgagcggaaggat
gaaatatcaaga----cagacagaaggaaagccttcatggacaaagaag---------gc
tt------gtgatttctttcattcttgtcgtagggaagaggcagatgaattgtgccggac
attggaagataacgaggataagtctcgagctgcttcagagatggcagatgtgctttatca
ttccatggttctgcttgcacttaaggatgttaagatggaggatgttcttgaagtccttcg
gcataggttctcgaaatctggaattgaagaaaagaagagtcgc
>PAFTOL004629
---------gttgagacgttgctagacagtgtcaagtgggatgataaaggtttagcagtg
gctatagctcaaaatgttgatacaggagccattttaatgcaaggctttgttaacagggat
gcactggcgactactgtttcttctcgcaaggcaaccttttacagcaggtcgaggtcacaa
ttgtggacaaaaggagagacctcgatgaattttattaacgtacatgacatttttgtggat
tgtgaccgtgattcgataatttacctggggaagcctgatgggccaacttgccatactgga
gctgaaacatgttatttctcttcagtctccaaatttttggaacatcctgagaataaaaaa
gataccctggcgatgactacattgtattcgctggaaacaacaatttgtgagcggaaggat
gaaatatcaaga----cagacagaaggaaagccttcatggacacagaagttattacttaa
tg------aaaaattgttgtgctctaaaatyagagaagaggcagatgaattgtgccggac
attggaagataacgaggataagtctcgagctgcttcagagatggcagatgtgctttatca
ttccatggttctgcttgcacttaaggatgttaagatggaggatgttcttgaagtccttcg
gcataggttctccaaatctggaattgaagaaaagaagattcgc
>PAFTOL004631
---------gttgagacgttgctagacagtgtcaagtgggatgataaaggcttagcagtg
gctatagctcaaaatgttgatacaggagccattttaatgcaaggctttgttaacagggat
gcattggtgactactgtttcttctcgcaaggcaaccttttatagcaggtcgaggtcacaa
ttgtggacaaaaggagagacctcaatgaattttattaatgtacatgacatttttgtggat
tgtgaccgtgattcgataatttacctggggaagcctgatgggccaacttgccatactgga
gctgaaacatgttatttctcctcagtctccaaatttttggaacatcgtgaggacaaaaaa
gataccctggcgatgactacgttgtattcgctggaaacaacaatttgtgagcggaaggat
gaaatatcaaga----cagacacaaggaaagccttcatggacaaagaag---------gc
tt------gtgatttctttcattcgtgtcgtagagaagaggcagatgaattgtgccggac
attggaagataatgaggataagtctcgagctgcttcagagatggcagatgtgctttatca
ttccatggttctgcttgcacttaaggatgttaagatggaggacgttcttgaagtccttcg
gcrtaggttcaccaaatctggaattgaagaaaagaagagtcgc
>PAFTOL004632
---------gttgagacgttgctagccagtgtcaagtgggatgataaaggtttagcagtg
gctatagctcaaaatgttgatacaggagccatcttaatgcaaggctttgttaacagggat
gcactggcaactaccgtttcttctcgcaaggcaaccttttatagcaggtcgaggtcacaa
ttgtggacaaaaggagagacctctatgaattttattaatgtacatgatatttttgtggat
tgtgaccgtgattcgataatttacctggggaagcctgatgggccaacttgccatactgga
tctgaaacatgttatttctcctcagtctccaaatttttggaacatcctgaggacgaaaaa
gataccctggcgatgactacattgtattcgctggaaacaacaatttgtgagcggaaggat
gaaatatcaaga----cagacagaaggaaagccttcatggacaaagaagttattacttaa
cg------aaaaattgttgtgctctaaaatcagagaagaggcagatgaattgtgccggac
attggaagataatgaggataagtctcgagctgcttcagagatggcagatgtgctttatca
ttccatggttctgcttgcacttaaggatgttaagatggaggatgttcttgaagtccttcg
gcataggttcttcaaatctggaattgaagaaaagaagagtcgc
>PAFTOL004633
---------gttgagacgttgctagacagtgtcaagtgggatgataaaggtttagcagtg
gctatagctcaaaatgttgatacaggagccattttaatgcaaggctttgttaacagggat
gcactggcgactaccgtttcttctcgcaaggcaaccttttatagcaggtcgaggtcacaa
ttgtggacaaaaggagagacctcgatgaattttattaatgtacatgacatttttgtggat
tgtgaccgtgattcggtaatttacctggggaagcctgacgggccaacttgccatactgga
gctgaaacatgttatttctcctcagtctccaaatttttggaayatcctgaggacaaaaaa
gataccctggcgatgactacattgtattcgctggaaaaaacaatttgtgagcggaaggat
gaaatatcaagg----cagacagaaggaaagacttcatggacaaagaagttattacttaa
tg------aaaaattgttgtgctctaaaatcagagaagaggcagatgaattgtgccggac
attggaagataatgaggataagtcccgagctgcttcagagatggcagatgtgctttatca
ttccatggttctgcttgcacttaaggatgttaagatggaggatgttcttgaagtccttcg
gcataggttttccaaatctggaattgaagaaaaaaagagtcgc
>PAFTOL004635
---------gttgagacgttgctagacagtgtcaagtgggatgacaaaggttttgcagtg
gctatagctcaaaatgtygatacaggagccattttaatgcaaggctttgttaacagggag
gcattggcgactactgtttcttctcgcaaggcaaccttttatagcaggtcgaggtcacaa
ttgtggacaaaaggagagacctcgatgaattttattaatgtgcatgacgtttttgtggat
tgtgaccgtgattcgataatttacctggggaagcctgatggaccaacttgccatactgga
gctgaaacatgttatttctcctcagtctccaartttttggaacatcctgaggacaaaaag
cataccctggcgatgactacattgtattcgctggaagcaacaatttgtgagcggaaggat
gaaatatcaaga----cag-----------------------------------------
------------------------------------------------------------
------------------------------------------------------------
------------------------------------------------------------
-------------------------------------------
>PAFTOL004636
---------gttgagacgttgctagacagtgtcaagtgggatgataaaggtttagcagtg
gctatagctcaaaatgttgatacaggagccattttaatgcaaggctttgttaacagggat
gcactggcgactaccgtttcttctcgcaaggcaaccttttatagcaggtcgaggtcacaa
ttgtggacaaaaggagagacctcratgaattttattaatgtacatgacatttttgtggat
tgtgaccgtgattcgataatttacctggggaagcctgatgggccaacttgccatactgga
gctgaaacatgttatttctcctcagtctycaaattrttggaacatcctgaggacgwaaag
gataccctggcgatgactacattgtattcgctggaaacaacaatttgtgagcggaaggat
gaaatatcaaga----cagacagaaggaaagccttcatggacaaagaag---------gc
tt------gtgatctctttcattcttgtcgtagggaagaggcagatgaattatgccggac
attggaagataacgaggataagtctcgagctgcttcagagatggcagatgtgctttatca
ttccatggttctgcttgcacttaaggatgttaagatggaggatgttcttgaagtccttcg
gcataggttctccaaatctggaattgaagaaaagaagagtcgc
>PAFTOL004637
---------gttgagacgttgctagacagtgtcaagtgggatgataaaggtttagcagtg
gctatagctcaaaatgttgatacaggagccattttaatgcaaggctttgttaacagggat
gcactggccaccaccatttcttcccgcaaggcaactttttacagtaggtcgaggtcaaaa
ttgtggacaaaaggagagacctcgatgaattttattaatgtacatgacatttttgtggat
tgtgaccgtgattcgataatttacctggggaagcctgatgggccaacttgccatactgga
gctgaaacatgttatttctcctcagtctccaaatttttggaamatcctgaggtcgaaaaa
gatactctggcgatgactacattgtactcactggaaacaacaatttgtgagcggaaggat
gaaatatcaaga----cagatagaaggaaaaccttcatggacaaagaagttattacttaa
tg------aaamattgctatgctctaaaatcagagaagaggcagatgaattgtgccggac
attggaagataatgaggataagtctcgagctgcttcagagatggcagatgtgctttatca
ttccttggttctgcttgcacttaaagacgttaagatggaggatgttcttgaagtccttcg
gcataggttctccaaatccggaattgaagaaaagaagagtcgc
>PAFTOL004639
---------gttgagacgttgctagccagtatcaaatgggatgataaaggtttagcagtg
gctatagctcaaaatgttgatacaggagccatcttaatgcaaggctttgttaacagggat
gcactggcaactaccgtttcttctcgcaaggcaaccttttatagcaggtcgaggtcacaa
ttgtggacaaaaggagagacctcgatgaattttattaatgtacatgatatttttgtggat
tgtgaccatgattcgataatttacctggggaagcctgatgggccaacttgccatactgga
gctgaaacatgttatttctcctcagtctccaaatttttggaacatcctgaggacgaaaaa
gataccctggcgatgactacattgtattcgctggaaacaacaatttgtgagcggaaggat
gaaatatcaaga----cag-----------------------------------------
-------------------------------agagaagaggcagatgaattgtgccggac
attggaagataatgaggataagtctcgagctgcttcagagatggcagatgtgctttatca
ttccatggttctgcttgcacttaaggatgttaagatggaggatgttcttgaagtccttcg
gcataggttctccaaatctggaattgaagaaaagaagagtcgc
>PAFTOL004642
---------gttgagacgttgctagacagtgtcaagtgggatgataaaggtttagcagtg
gctatagctcaaaatgttgatacaggagccattttaatgcaaggctttgttaacagggat
gcattggtgactaccgtttcttctcgcaaggcaaccttttatagcaggtcaaggtcacaa
ttgtggacgaaaggagagacctcgatgaattttattaatgtacatgacatttttgtggat
tgtgaccgtgattcgataatctacctggggaagcctgatgggccaacttgccatactgga
gctgaaacatgttatttctcctcagtctccaaatttttggagcatcctgaggacaaaaaa
gataccctggcgatgactacattgtattcgctggaaacaacaatttgtgagcggaaggat
gaaatatcaaga----cagacagaaggaaagccttcatggacaaagaagttattacttga
tg------aaaaattgttgtgctctaaaatcagagaagaggcagatgaattgtgccggac
attggaagataatgaggataagtctcgagctgcttcagagatggcagatgtgctttatca
ttccatggttctgcttgcacttaaggatgttaagatggaggaggttcttgaagtccttcg
gcataggttctccaaatctggaattgaagaaaagaagagtcgc
>PAFTOL004644
---------gttgagacgttgctagacagtgtcaagtgggatgataaaggtttagcagtg
gctatagctcaaaatgttgatacaggagccattttaatgcaagggtttgttaacagggat
gcactggcgactaccgtttcttcccgcaaggcraccttttatagcaggtcgaggtcacaa
ttgtggacaaaaggagagacctcgatgaattttattaatgtacatgacatttttgtggat
tgtgaccgtgattcgrtaatctacctggggaagcctgatgggccaacttgccatactgga
tctgaaacatgttatttctcctcagtctccraatktttggaacatcctgaggatggaaaa
gataccctggcgatgactacattgtattcgctggaaacaacaatttgtgagcggaaggat
gaaatatcaaga----cagacagaaggaaagccttcatggacaaagaagttattacttaa
tg------aaaaattgttgtgctctaaaatcagagaagaggcagatgaattgtgccggac
attggaagayaatgaggataagtctcgcgctgcttcagagatggcagatgtgctttatca
ttccatggttctgcttgcacttaaggatgttaagatggaggatgttctcgaagtccttcg
gcataggttcttcaaatctggaattgaagaaaagaagagtcgc
>PAFTOL004647
---------gttgagacgttgctagacattgtcaagtgggatgataaaggtttagccgtg
gctatagctcaaaatgttgatacaggagccattttaatgcaaggctttgttaacagggat
gcactggcgactactgtttcttctcgcaaggcaaccttttatagcaggtcaaggtcacaa
ttgtggacaaaaggagagacctcgatgaattttattaatgtacatgacatttttgtggat
tgtgaccgtgattcgataatttacctggggaagcctgatgggccaacttgccatactgga
gctgaaacatgttatttctcctcagtctccaaatttttggaacatcctgaggacgaaaaa
gataccctcgcgatgactacattgtattcactggaaacaacaatttgtgagcggaaggat
gaaatatcaaga----cagacagaaggaaagccttcatggacaaagaagttattacttaa
tg------aaaaattgttgtgttctaaaatcagggaagaggcagatgaattgtgccggac
attggaagataatgaggataagtctcgagctgcttcagagatggcagatgtgctttatca
ttccatggttctgcttgcacttaaggatgttaggatagaggatgttcttgaagtccttcg
amataggttctccaaatctggaattgaagaaaagaagagtcgc
>PAFTOL004648
---------gttgagacgttgctagccagtgtcaagtgggatgataaaggtttagcagtg
gctatagctcaaaatgttgatacaggagccattttaatgcaaggctttgttaacagggat
gcactggcaactaccgtttcttctcgcaaggcaaccttttatagcaggtcgaggtcacaa
ttgtggacaaaaggagagacctcratgaattttattaatgtacatgatatttttgtggat
tgtgaccgtgattcgataatttacctggggaagcctgatggaccaacttgccatactgga
gctgaaayrtgttatttctcctcagtctccaaatttttggaacatcctgaggacraaaaa
gataccctggcgatkactacattgtattcgctggaaacaacaatttgtgagcggaaggat
gaaatatcaaga----cagacagaaggaaagccttcatggacaaagaagttattacttaa
tg------aaaaattgttgtgctctaaaatyagagaggaggcagatgaattgtgccggac
attggaagatratgaggataagtctcgagctgcttcagagatggcagatgtgctttatca
ttccatggttctgcttgcacttaaggatgttaagatggaggatgttcttgaagtccttcg
gcataggttctccaaatctggaattgaagaaaagaagagtcgc
>PAFTOL004649
---------gttgagacgttgctagacagtgtcaagtgggatgataaaggtttggcagtg
gctatagctcaaaatgttgatacaggagccattttaatgcaaggctttgttaacagggat
gcactggcgactaccatttcttctcgcaaggcaaccttttatagcaggtcgaggtcacaa
ttgtggacaaaaggagagacytctatgaattttattaatgtacatgacatttttgtggat
tgtgaccatgattcgataatttacctggggaagcctgatgggccaacttgccatactgga
gctgaaacatgttatttctcctcagtctccaaawttttggaacatcctgaggacgraaaa
gataccctggcgatgactacattgtattcgctggaaacaacaatttgtgagcggaaggat
gaaatatyaaga----sagacagaaggaaagscttcatggacaaagaagttattacttaa
tg------aaaaattgttgtgctctaagatcagagaagaggcagatgaattgtgccggac
attggaagataatgaggataagtctcgagctgcttcagagatggcagaygtgctttatca
ttccatggttctgcttgyacttaaggatgttaagatggaggatgttcttgaagtccttcg
gcataggttctcgaaatctggaattgaagaaaagaagagtcgc
>PAFTOL004653
---------gttgagacgttgctagacagtgtcaagtgggatgataaaggtttagcagtg
gctatagctcaaaatgttgatacaggagccattttaatgcaaggctttgttaacagggat
gcattggtgactaccgtttcttctcgcaaggcaaccttttatagcaggtcaaggtcacaa
ttgtggacgaaaggagagacctcgatgaattttattaatgtacatgacatttatgtggat
tgtgaccgtgattcgataatttacctggggaagcctgatgggccaacttgccatactgga
gctgaaacatgttatttctcctcagtctccaaatttttygagcaccctgaggacaaaaaa
gataccctggygatgactacattgtattcgctggaaacaacaatttgtgagcggaaggat
gaaatatcaaga----cagacagaaggaaagccttcatggacaaagaagttattacttga
tg------aaaaattgttgtgctctaaaatcagagaagaggcagatgaattgtgccggac
attggaagataatgaggataagtctcgagctgcttcagagatggcagatgtgctttatca
ttccatggttctgcttgcacttaaggatgttaagatggaggacgttcttgaagtccttcg
gcataggttctccaaatctggaattgaagaaaagaagagtcgc
>PAFTOL004654
---------gttgagacgttgctagacagtgtcaagtgggatgataaaggtttagcagtg
gctatagctcaaaatgttgatacaggagccattttaatgcaaggctttgttaacagggat
gcactggcgactaccgtttcttctcgcaaggcaaccttttatagcaggtcgaggtcacaa
ttgtggacaaaaggagagacctcgatgaattttattaatgtacatgacatttttgtggat
tgtgaccgtgattcgataatttacctggggaagcctgatgggccaacttgccatactgga
gctgaaacatgttatttctcctcagtctccaaattgttggaacatcctgaggatgaaaaa
gataccttggcgatgactacrttgtactcgctggaaacaacaatttgtgagcggaaggat
gaaatatcaaga----cagacagaaggaaagccttcatggacaaagaagttattacttaa
tg------aaaaattgttgtgctctaaaatcagggaagaggcagatgaattgtgccggac
attggaagatraygaggataagtctcgagctgcttcagagatggcagatgtgctttatca
ttccatggttctgcttgcacttaaggatgttaagatggaggatgttcttgaagtccttcg
gcacaggttctccaaatctggaattgaagaaaagaagagtcgc
>PAFTOL004657
---------gttgagacgttgctagacagtgtcaagtgggatgataaaggtttagcagtg
gctatagctcaaaatgttgatacaggagccattttaatgcaaggctttgttaacagggat
gckctggccactactgtttcttcccgcaaggcaactttttacagcaggtccaggtcaaaa
ttgtggacaaaaggagagagctcgatgaattttattaatgtacatgacatatttgtggat
tgtgaccgtgattcgataatttacctgggtaaacctgatgggccaacttgtcacactgga
gctgaaacatgctatttctcatcggtcttcaaatttttggaacatcctgaggtcgaaaaa
gacatggtggcratgactacgttgtactcgctggaaacaacaatttgtgagcggaaggat
gaaatatcaaga----cagacaaaaggaaaaccttcgtggacaaagaagttattacttga
tg------aaaaattgctatgctctaaaatyagagaagaggcagatgaattgtgccggac
attggaagataatgaggataagtctcgagctgcttcagagatggcagatgtgctttatca
ttccatggttctgcttgcacttaaggatattaagatggaggacgttcttgaagtccttag
gcataggttctccaaatccggaattgaagaaaagaagagtcgc
>PAFTOL004658
---------gttgagacgttgctagacagtgtcaagtgggatgataaaggtttagcagtg
gctatagctcaaaatgttgatacaggagccattttaatgcaaggctttgttaacagggat
gcactggcgactaccgtttcttctcgcaaggcaaccttttatagcaggtcgaggtcacaa
ctgtggacaaaaggagagacctcgatgaattttattaatgtacatgacatttttgtggat
tgtgaccatgattcgatcatttacctggggaagcctgatgggccaacttgccatactgga
gctgaaacgtgttatttctcctcggtctccaaatttttggaacatcctgaggacgaaaaa
gataccctggcgatgactacattgtattcgctggaaacaacaatttgtgagcggaaggat
gaaatatcaaga----cag-----------------------------------------
-------------------------------agagaagaggcagatgaattgtgccggac
attggaagataatgaggataagtctcgagctgcttcagagatggcagacgtgctttatca
ttccatggttctgcttgcacttaaggatgttaagatggaggatgttcttgaagtccttcg
gcataggttctccaaatctggaattgaagaaaagaacagtcgc
>PAFTOL004660
---------gttgagacgttgctagacagtgtcaagtgggatgataaaggtttagcagtg
gctatagctcaaaatgttgatacaggagccattttaatgcaaggctttgttaacagggat
gcactggcgactaccgtttcttctcgcaaggcaaccttttatagcaggtcgaggtcacaa
ttgtggacaaaaggagagacctcgatgaattttattaatgtacatgacatttttgtggat
tgtgaccatgattcgataatttacctggggaagcctgatgggccaacttgccatactgga
gctgmaacatgttatttctcctcrgtctccaaatttttggaacatcctgaggacgaaaaa
gataccctggcgatgactacattgtattcgctggaaacaacaatttgtgagcggaaggat
gaaatatcaaga----cag-----------------------------------------
------------------------------------------------------------
------------------------------------------------------------
------------------------------------------------------------
-------------------------------------------
>PAFTOL004661
---------gttgagacgttgctagacagtgtcaagtgggatgataaaggtttagcagtg
gctatagctcaaaatgttgatacaggagccattttaatgcaaggctttgttaacagggat
gcgctggccactactgtttcttcccgcaaggcaactttttacagcaggtccaggtcaaaa
ttgtggacaaaaggagagagctcgatgaattttattaatgtacatgacatatttgtggat
tgtgaccgtgattcgataatttacctggggaaacctgatgggccaacttgccacactgga
gctgaaacatgctatttctcatcggtctccaaatttttggaacatcctcaggtcgaaaaa
gacacggtggcgatgactacgttgtactcgctggaaacaacaakttgtkagcggagggat
gagagatcaaga----cagagaggaggaaaaccttcggggacaaggaagttgtgacgtgg
tg------gaaaattgctatggtctagaatgagagaagaggcagatgaattgtgccggac
attggaagataatgaggataagtctcgagctgcttcagagatggcagatgtgctttatca
ttccatggttctgcttgcacttaaggatgtgaagatggaggacgttcttgaagtccttag
gcataggttctccaaatccggaattgaagaaaagaagagtcgc
>PAFTOL004662
---------gttgagacgttgctagacagtgtcaagtgggatgataaaggtttagcagtg
gctatagctcaaaatgttgatacaggagccattttaatgcaaggctttgttaacagggat
gcactggygactaccrtttcttctcgcaaggcaaccttttatagcaggtcgaggtcacaa
ttgtggacaaaaggagagacctcgatgaattttattaatgtacatgacatttttctggat
tgtgaccgggattcgataatttacctggggaagcctgatgggccaacttgccatactgga
gctgaaacatgttatttctcctcagtctccaaaattttggaacatcctgaggacgcaaaa
gataccctggcgatgactacattgtattcgctggaaacaacaatttgtgagcggaaggat
gaaatatcaagg----gagacagaaggaaagccttcatggacaaagaagttattacttaa
tg------aaaaattgttgtgctctaaaatcagagaagaggcagatgaattgtgccggac
cttggaagataatgaggataagtgtcgagctgcttcagagatggcagatgtgctttatca
ttccatggttctgcttgcacttaaggatgttaagatggaggatgttcttraagtccttcg
gcataggttctccaaatctgggattgaagaaaagaagagtcgc
>PAFTOL004664
---------gttgagacgttsctagacagtgtcaagtgggatgataaaggtttagcagtg
gctatagctcaaaatgttgatacaggagccattttaatgcaaggctttgttaacagggat
gcattggtgactaccgtttcttctcgcaaggcaaccttttatagcaggtcaaggtcacaa
ttgtggacraaaggagagacctcgatgaattttattaatgtacatgacatttttgtggat
tgtgaccgtgattcgrtaatttacctggggaagcctgatgggccaacttgccatactgga
gctgaaacatgttatttctcctcagtctccaaatttttggagcaccctgaggacaaaaaa
gataccctggcgatgactacrttgtattcgctggaaacaacaatttgtgagcggaaggat
gaaatatcaaga----sa---------atacttttgagagcyagacatttatttataggc
tt------gtgatttctttcattcgtgtcgtagagaagaggcagaagaattgtgccggac
attggargataatgaggakaagtctcgagctgcttcagagatggcagatgtgctttatca
ttccatggttctgcttgcacttaaggatgttaagatggaggacgttcttgaagtccttcg
gcatagattctccaaatctggaattgaagaaaagaagagtcgc
>PAFTOL004665
---------gttgagacgttgctagctagtgtcaagtgggatgataaaggtttagcagtg
gctatagctcaaaatgttgatacaggagccattttaatgcaaggctttgttaacagggat
gcactggcaactaccgtttcttctcgcaaggcaaccttttatagcaggtcgaggtcacaa
ttgtggacaaaaggagagacctcgatgaattttattaatgtacatgatatttttgtggat
tgtgaccgtgattcgataatttacctggggaagcctgatggaccaacttgccatactgga
gctgaaacatgttatttctcctcagtctccaaatttttggaacatcctgaggacgaaaaa
gataccctggcgatgactacattgtattcgctggaaacaacaatttgtgagcggaaggat
gaaatatcagga----cagacagaaggaaagccttcatggacaaagaagttattacttaa
tg------aaaaattgttgtgctctaaaatcagagaagaggcagatgaattgtgccggac
attggaagataatgaggataagtctcgagctgcttcagagatggcagatgtgctttatca
ttccatggttctgcttgcacttaaggatgttaagatggaggatgttcttgaagtccttcg
gcataggttctccaaatctggaattgaagaaaagaagagtcgc
>PAFTOL004668
---------gttgagacgttgctagacagtgtcaagtgggatgataaaggtttagcagtg
gctatagctcaaartgttgatacaggagccattttaatgcaaggctttgttaacagggat
gcattggtgactaccgtktcttctcgcaaggcaaccttttatagcaggtcaaggtcacaa
ttgtggacgaaaggagagacctcgatgaattttattaatgtacatgacatttttgtggat
tgtgaccgcgattcgataatttayctggggaagcctgatgggccaacttgccatactgga
gctgaaacatgttatttctccycagtctccaaatttttsgagcaycctgaggacaaaaaa
rataccctggcgatgactacatta------------------------------------
------------------------------------------------------------
-------------------------------agagaagaggcagatgaattgtgccggac
attggaagataatgaggataagwctcgagcygcttcagagatggcagatgtgctttatca
ttccatggttctgcttgcacttaaggaygttaagatggaggacgttcttgaagtccttcg
gcataggttctccaaatctggaattgaagaaaagaagmgtcgc
>PAFTOL005024
---------gttgagacgttgctagrcagtgtcaagtgggatgataaaggtttagcagtg
gctatagctcaaaatgttgatacaggagccattttaatgcaaggctttgttaacagggat
gcattggtgactaccgtttcttctcgcaaggcaaccttttatagcaggtcaaggtcacaa
ttgtggacgaaaggagagacctcgatgaattttattaatgtacatgacatttttgtggat
tgtgaccgtgattmgataatttacctggggaagcctgatgggccaacttgccatactgga
gctgaaacatgttatttctcctcagtctccaaatttttggagcaccctgaggacaaaaaa
gataccctggcaatgactacattgtattcgctggaaacaacaatttgtgagcggaaggat
gaaatattaaga----cagacagaaggaaagccttcatggacaaagaagttattacttga
tg------aaaaattgttgtgctctaaaatcagagaagaggcagatgaattgtgccggac
attggaagataatgaggataagtctcgagctgcttcagagatggcagatgtgctttatca
ttccatggttctgcttgcacttaaggatgttaagatggaggacgttcttgaagtccttcg
gcataggttctccaaatctggaattgaagaaaagaagaatcgc
>PAFTOL005025
---------gttgagacgttgctagacagtgtcaagtgggatgataaaggtttagcagtg
gctatggctcaaaatgttgatacaggagccattttaatgcaaggctttgttaacagggat
gcactggcgactaccgtttcttctcgcaaggcaaccttttatagcaggtcgaggtcacaa
ttgtggacaaaaggagagacctcaatgaattttattaatgtacatgacatttttgtggat
tgtgaccgtgattcgataatttacctggggaagcctgatgggccaacttgccatactgga
gctgaaacatgttatttctcctcagtctccagatttttggaacatcctgagaacgaaaaa
gacaccctggcgatgactacattgtattcgctggaaacaacaatttgtgag---------
------------------------------------------------------------
----------------------tcttgttgtagagaagaggcagatgaattgtgccggac
attggaagataatgaggataagtctcgagctgcttcagagatggcagatgtgctttatca
ttccatggttctacttgcacttaaggatgttaagatggaggatgttcttgaagtccttcg
gcataggttctccaaatctggaattgaagaaaagaagagtcgc
>PAFTOL005026
---------gttgagacgttgctagacagtgtcaagtgggatgataaaggtttagcagtg
gctatagctcaaaatgttgatacaggagccatwttaatgcaaggctttgttaacagggat
gcactggcgactrccgtttcttctcgcaaggcaaccttttatagcaggtcgaggtcacaa
ttgtggacaaaaggagagacctcgatgaattttattaatgtacatgacatttttgtggat
tgtgaccgtgattcgataatttacctggggaagcctgatgggccaacttgccayactgga
gctgaaacatgttatttctcctcagtctccaaatttttggaacatcctgagaatgaaaaa
gataccctggcgatgactacattgtattcgctggaaacaacaatttgtgagcggaaggat
gaaatatcgaaacccccaaaaaaaagaaaacactggcaggaaaaaaaagcttgtgmt---
-------------ttctktcattcktgtygtagagaagaggcagatgaattgtgccggac
attggaagataatgaggataagtctcgagctgcttcagagatggcagatgtgctwtatca
ttccatggttctgcttgcacttaaggatgttaagatggaggaygttcttgaagtccttcg
gcataggttcwccaaatctggaattgaagaaaagaagagtcgc
>PAFTOL005035
---------gttgagacgttgctagacagtgtcaagtgggatgataaaggyttagcagtg
gctatagctcaaaatgttgatacaggagccattttaatgcaaggctttgtwaacagggat
gcattggtgactacygtttcttctcgcaaggcaaccttttatagcaggtcraggtcacaa
ttgtggacraaaggagagacctcgatgaattttattaatgtacatgacatttttgtggat
tgtgaccgtgattcgataatttacctggggaagcctgatgggccaacttgccayactgga
gctgaaacatgttatttctcctcagtctccaaatttttsgarcaycctgaggacaaaaaa
gataccctg---------------------------------------------------
------------------------------------------------------------
-------------------------------agagaagaggcagatgaattgtgccggac
attggaagataatgaggataagtctcgagcygcttcagagatggcagatgtgctttatca
ttccatggttctgcttgcacttaaggatgtkaagatggaggaygttcttgaagtccttcg
gcataggttcwccaaatctggaattgaagaaaagaagagtcgc
>PAFTOL005042
---------gttgagacgttgctagmcagtgtcaartgggatgataaaggtttagcagtg
gctatagctcaaaatgttgatacaggagccatyttaatgcaaggctttgttaacagggat
gcaytggyractaccgtttcttctcgcaaggcaaccttttatagcaggtcraggtcacaa
ttgtggacraaaggagagacctcgatgaattttattaatgtacatgayatttttgtggat
tgtgaccgtgattcgataatttacctggggaagcctgatgggccaacttgccatactgga
gctgaaacatgttatttctccycagtctccaaatttttggarcaycctgaggatgaaaaa
gataccctggcgatgactacmttgtattcrctggaaacaacaatttgtgagcggaaggat
gaaatatcaaga----cagacagaaggaaagccttcatggacaaagaagctattacttaa
tg------aaaaattgttgtgctctaaaatcagagaagaggcagatgaattgtgccggac
attggaagataaygaggataagtctcgagctgcttcagagatggcagatgtgctttatca
ttccatggttctgcttgcacttaaggaygttaagatggaggaygttcttgaagtccttcg
gcataggttctccaaatctggaatygaagaaaagaagagtcgc
>PAFTOL005043
---------gttgagacgttgctagacagygtcaagtgggatgataaaggtttagcagtg
gctatagctcaaaatgttgatacaggagccattttaatgcaaggctttgttaacagggat
gcattggtgactaccgtttcttctcgcaaggcaaccttttatagcaggtcaaggtcacaa
ttgtggacgaaaggagrgacctcgatgaattttattaatgtacatgacatttttgtggat
tgtgaccgygattcgataatttacctggggaagcctgatgggcmaacttkccatactgga
gctgaaacatgttatttctcctsagtctccaaatttttggagcaycctgaggacaaaaaa
gatacccyggcgatgactacattgtattcgctggaaacaacaatttgtgagcggaaggat
gaaatatcaaga----cagrcagaaggaaagccttcatggacaaagaagttattacttga
tg------aaaaattgttgtgctctaaaatcagagaagaggcagatgaattgtgccggac
attggaagataaygaggataagtctcgagcygcttcagagatggcagatgtgctttatca
ttccatggttctgcttgcacttaaggaygttaagatggaggaygttcttgaagtccttcg
gcataggttctccaaatctggaatygaagaaaagaagagtcgc
>PAFTOL005047
---------gttgagacgttgctagccagtgtcaagtgggatgataaaggtttagcagtg
gctatagctcaaaatgttgatacaggagccattttaatgcaaggctttgttaacagggat
gcactggcaactaccgtttcttctcgcaaggcaaccttttatagcaggtcgaggtcacaa
ttgtggacaaaaggagagacctcgatgaattttattaatgtacatgatatttttgtggat
tgtgaccgtgattcgataatttacctggggaagcctgatggaccaacttgccatactgga
gctgaaacatgttatttctcctcagtctccaaatttttggaacatcctgaggacgaaaaa
gataccctggcgatgactacattgtattcgctggaaacaacaatttgtgagcggaaggat
gaaatatcaaga----cagacagaaggaaagccttcatggacaaagaagttattacttaa
tg------aaaaattgttgtgctctaaaatcagagaagaggcagatgaattgtgccggac
attggaagataatgaggataagtctcgagctgcttcagagatggcagatgtgctttatca
ttccatggttctgcttgcacttaaggatgttaagatggaggatgttcttgaagtccttcg
gcataggttctccaaatctggaattgaagaaaagaagagtcgc
>PAFTOL005169
---------gttgagacgttgctagacagtgtcaagtgggatgataaaggtttagcagtg
gctatagctcaaaatgttgatacaggagccattttaatgcaaggctttgttaacagggaa
gctctggcgactaccgtttcttctcgcaaggcaaccttttatagcaggtcgaggtctcaa
ttgtggmcaaaaggagagacctcgatgaattttattaatgtacatgacatttttgtggat
tgtgaccgtgattcgataatttacctggggaagcctgacgggccaacttgccatactgga
gctgaaacatgttatttctcctcagtctctaaatttttggaacatcctgag---------
------------------------------------------------------------
------------------------------------------------------------
-------------------------------agagaagaggcagatgaattgtgccggac
attggaagataatgaggataagtctcgagctgcttcagagatggcagacgtgctttatca
ttccatggttctgcttgcacttaaggatgttaagatggaggatgttcttgaagtccttcg
tcataggtgctccaaagctggaattgaagaaaagaagaggcgc
>PAFTOL007498
---------gttgagacgttgctagacagtgtcaagtgggatgataaaggtttagcagtg
gctatagctcaaaatgttgatacaggagccattttaatgcaagggtttgttaacagggat
gcactggcgactaccgtttcttctcgcaaggcaaccttttatagcaggtcgaggtcacaa
ttgtggacaaaaggagagacctcgatgaattttattaatgtacatgacatttttgtggat
tgtgaccgtgattmgataatctacctggggaagcctgatgggccaacttgccatactgga
gctgaaacatgttatttctcctcagtctccaaatttttggaacatcctgaggacgaaaaa
gataccctggcgatgactacattgcattcgctggaaacaacaatttgtgagcggaaggat
gaaatatcaaga----cagacagaaggaaagccttcatggacaaagaagttattactgaa
tg------aaaaattgttgtgctctaaaatyagagaagaggcagatgaattgtgccggac
attggaagataatgaggataagtctcgagctgcttcagagatggcagatgtgctttatca
ttccatggttctgcttgcactcaaggatgttaagatggaggatgttcttgaagtccttcg
gcataggttctccaaatctggaattgaagaaaagaagagtcgt
>PAFTOL008060
---------gttgagacgttgctagacagtgtcaagtgggatgataaaggcttagcagtg
gctatagctcaaaatgttgatacaggagccattttaatgcaaggctttgttaacagggat
gcattggtgactactgtttcttctcgcaaggcaaccttttatagcaggtcgaggtcacaa
ttgtggacaaaaggagagacctcaatgaattttattaatgtacwtgacatttttgtggat
tgtgaccgtgattcgataatttacctggggaagcctgatgggccaacttgccatactgga
gcygaaacatgttatttctcctcagtctccaaatttttggaacatcktgaggacaaaaaa
gataccctggcgatgactacgttgtattcgctggaaacaacaatttgtgag---------
------------------------------------------------------------
-------------------------------agagaagaggcagatgaattgtgccggac
attggaagataatgaggataagtctcgagctgcttcagagatggcagatgtgctttatca
ttccatggttctgcttgcacttaaggatgttaagatggaggacgttcttgaagtccttcg
gcataggttcaccaaatctggaattgaagaaaagaagagtcgc
>PAFTOL008062
---------gttgagacgttgctagacagtgtcaagtgggatgataaaggcttagcagtg
gctatagctcaaaatgttgatacaggagccattttaatgcaaggctttgttaacagggat
gcattggtgactactgtttcttctcgcaaggcaaccttttatagcaggtcgaggtcacaa
ttgtggacaaaaggagagacctcgatgaattttattaatgtacatgacrtttttgtggat
tgtgaccgtgattcgataatttacctggggaagcctgatgggccaacttgccatactgga
gctgaaacatgttatttctcctcagtctccaaatttttggaacatcctgaggacaaaaaa
gataccctggcgatgactacattgtattcgctggaaacaacaatttgtgagcggaaggat
gaaatatcgaaa----cagacacaaggaaagccttcatggacaaagaagttattacttaa
tg------aaaaattgttgtgctctaaaatcagagaagaggcagatgaattgtgccggac
attggaagataatgaggataagtctcgagctgcttcagagatggcagatgtgctttatca
ttccatggttctgctygcacttaaggatgttaagatggaggacgttsttgaagtcsttcg
gcataggttcaccaaatctggaattgargaaaagaagagtcgc
>PAFTOL008063
---------gttgagacgttgctagacagtgtcaagtgggatgataaaggcttagcagtg
gctatagctcaaaatgttgatacaggagccattttaatgcaaggctttgttaacagggat
gcattggtgactactgtttcttctcgcaaggcaaccttttatagcaggtcgaggtcacaa
ttgtggacaaaaggagagacctcgatgaattttattaatgtgcatgacatttttgtggat
tgtgaccgtgattcgataatttatctggggaagcctgatgggccaacttgccatactgga
gctgaaacatgttatttctcctcagtctccaaatttttggaacatcctgaggttaaaaaa
gataccctggcgatgactacattgtattcgctggaaacaacaatttgtgagcggaaggat
gaaatatcgaaa----caggcacaaggaaagccttcatggacaaagaagttattacttaa
tg------aaaaattgttgtgctctaaaatcagagaagaggcagatgaattgtgccggac
attggaagataatgaggataagtctcgagctgcttcagagatggcagatgtgctttatca
ttccatggttctgctygcacttaaggatgttaagatggaggacgttcttgaagtccttcg
gcataggttcaccaaatctggaattgargaaaagaagagtcgc
>PAFTOL008084
---------gttgagacgttgctagacagtgtcaagtgggatgataaaggtttagcagtg
gctatagctcaaaatgttgatacaggagccattttaatgcaaggctttgttaacagggat
gcgctggccactactgtttcttcccgcaaggcaactttttacagcaggtccaggtcaaaa
ttgtggacaaaaggagagagctcgatgaattttattaatgtacatgacatttttgtggat
tgtgaycgtgattcgataatttacctggggaaacctgatgggccaacttgccacactgga
gctgaaacatgctatttctcatcggtctccaaaattttggaacatcctgaggtggaaaaa
gacacggtggcgatgactacgttgtactcgctggaaacaacaatttgtgagcggaaggat
gaaatatcaaga----cagacagaaggaaaaccttcatggacgaagaagttattacttga
tg------aaaaattgctatgctctaaaatyagagaagaggcagatgaattgtgccggac
mttggaacataacgaggataagtctcgagctgcttcagagatggcagatgtgctttatca
ttccatggttctkcttgcacttaaagatgttaagatggaggacgttcttgaagtccttcg
gcataggttctccaagtctggaattgaagaaaagagtcgtcgc
>PAFTOL008417
---------gttgagacgttgctagacagtgtcaagtgggatgataaaggyttagcagtg
gctatagctcaaaatgttgatacaggagccattttaatgcaaggctttgttaacagggat
gcattggtgactacygtttcttctcgcaaggcaaccttttatagcaggtcraggtcrcaa
ttgtggacraaaggagagacctcgatgaattttattaatgtacatgacatttttgtggat
tgtgaccgtgattcgataatttacctggggaagcctgatgggccaacttgccatactgga
gctgaaacatgttatttctcctcagtctccaaatttttggarcatcctgaggacaaaaaa
gataccctggcgatgactacattgtattcgc-----------------------------
-aattgttaact----ctc-----------------------------------------
-------------------------------agagaagaggcagaagaattgtgccggac
attggaagataatgaggataagtctcgagctgcttcagagatggcagatgtgctttatca
ttccatggttctgcttgcacttaaggatgttaagatggaggacgttcttgaagtccttcg
gcataggttcaccaaatctggaattgaagaaaagaagagtcgc
>PAFTOL008419
---------gttgagacgttrctagacagtgtcaagtgggatrataaagrtttagcagtg
gctatagctcaaaatgttgatacaggagccattttaatgcaaggctttgttaacagggat
gcattrgtgactrccgtttcttctcgcaaggcaaccttttatagcaggtcaaggtcacaa
ttgtrgacgaaaggagagacctcgatgaattttattaatgtacatgacattyttgtggat
tgtgaccgygattcgataatytacctggggaagcctgatgggccaacttgccatactgga
gctgaaacatgttatttctcctcagtctccaaatttttcgagcaccctgaggacaaaaaa
gataccctggcgatgactacattgtattcgctggaaacaacaatttgtgagcggaaggat
gaaatatcaaga----cagacagaaggaaagccttcatggacaaagaagttattacttga
tg------aaaaattgttgtgctctaaaatcagagaagaggcagatgaattgtgccggac
attggaagataatgaggataagtctcgagcygcttcagagatggcagatgtgctttatca
ttccatggttctgcttgcacttaaggatgttaagatggasgacgttcttgaagtccttcg
gcataggttctccaaatctggaattgaagaaaagaagagtcgc
>PAFTOL008421
---------gttgagacgttgctagacagtgtcaagtgggatgataaaggtttagcagtg
gctatagctcaaaatgttgatacaggagccattttaatgcaaggctttgttaacagggat
gcactggcgactactgtttcttctcgcaaggcaaccttctatagcaggtcgaggtcacaa
ttgtggacaaaaggagagacctcgatgaattttattaatgtacatgacatttttgtggat
tgtgaccgtgattcgataatttacctggggaagcctgatgggccaacttgccatactgga
gctgaaacatgttatttctcctcagtctccaaattgttggaacatcctgaggatgaaaaa
gataccctggcgatgactacgttgtcttcgctggaaacaacaatttgtgagcggaaggat
gaaatatcaaga----cagacagaaggaaagccttcatggacaaagaagttattacttaa
tg------agaaattgttgtgctctaaaatcagggaagaggcagatgaattgtgccggac
attggaagataacgaggataagtctcgagctgcttcagagatggcrgatgtgctttatca
ttccatggttctgctcgcacttaaggatgttaagatggaggatgttcttgaagtccttcg
gcataggttctccaaatctggaattgaagaaaagaagagtcgc
>PAFTOL008422
---------gttgagacgttgctagacagtgtcaagtgggatgataaaggtttagcmgtg
gctatagctcaaaatgttgatacaggagccattktaatgcaaggctttgttaacagggat
gcactggcgactaccgtttcttctcgcaaggcaaccttttatagcaggtcgaggtcacaa
ttgtggacaaaaggagagacctcaatgaattttattaatgtacatgacatttttrtggat
tgtgaccgtgattcgrtaatttacctggggaagcctgatgggccaacttgccatactgga
gctgaaacatgttatttctcctcagtctccaaattgttggaacatcctgaggacgaaaaa
gataccctggcgatgactacattgtattcgctggaaacaacaatttgtgagcggaaggat
gaaatatcaaga----cagacagaaggaaagccttcatggacaaagaagttattacttaa
tg------aaaaattgttgtgctctaaaatyagggaagaggcagatgaattgtgccggac
attggaagataacgaggataagtctcgagctgcttcagagatggcagatgtgctttatca
ttccatggttctgcttgcacttaaggatgttaagatggaggatgttcttgaagtccttcg
gcataggttctccaaatctggaattgaagaaaagaagagtcgc
>PAFTOL008423
---------gttgagacgttgctagccagtgtcaagtgggatgataaaggtttagcagtg
gctatagctcaaaatgttgatacaggggccattttaatgcaaggctttgttaacagggat
gcactggcaactaccgtttcttctcgcaaggcaaccttttatagcaggtcgaggtcacaa
ttgtggacaaaaggagagacctcgatgaattttattaatgtacatgatatttttgtggat
tgtgatcgtgattcgataatttacctggggaagcctgatggaccaacttgccatactgga
gctgaaacatgttatttctcctcagtctccaaatttttggaacatcctgaggacgaaaaa
gataccctggcgatgactacattgtattcgctggaaacaacaatttgtgagcggaaggat
gaaatatcaaga----cagacagaaggaaagccttcatggacaaagaagttattacttaa
tg------aaaaattgttgtgctctaaaatcagagaagaggcagatgaattgtgccggac
attggaagataatgaggataagtctcgagctgcttcagagatggcagatgtgctttatca
ttccatggttctgcttgcacttaaggatgttaagatggaggatgttcttgaagtccttcg
gcataggttctccaaatccggaattgaagaaaagaagagtcgc
>PAFTOL008436
---------gttgagacgttgctagacagtgtcaagtgggatgataaaggtttagcagtg
gctatagctcaaaatgttgatacaggagccattttaatgcaaggctttgttaacagggat
gcactggcgactaccgtttcttctcgcaaggcaaccttttatagcaggtcgaggtcacaa
ttgtggacaaaaggagagacctcgatgaattttrttaatgtacatgacwtttttgtggat
tgtgaccstgattcgataatttacctggggaagcctgatgggccaacttgccatactgga
gctgaaacatgttatttctcctcagtctccaaatttttggaacatcctgagaacaaaaaa
gataccctggcgatgactacattgtattcgctggaaacaacaatttgtgagcggaaggat
gaaatatcaaga----cagacagaaggcaagccttcatggacaaacaagttattacttaa
tg------aaaaattgttgtgctctaaaatyagagaagaggcagatgaattgtgccggac
attggaagataatgaggataagtctcgagctgcttcagagatggcagatgtgctttatca
ttccatggttttgcttgcactcaaggatgttaagatggaggacgttcttgaagtccttcg
gcataggttctccaaatccggaattgaagaaaagaagagtcgc
>PAFTOL008439
---------gttgagacgttgctagacagtgtcaagtgggatgataaaggtttagcagtg
gctatagctcaaaatgttgatacaggagccattttaatgcaaggctttgttaacagggat
gcactggcgactaccgtttcttcccgcaaggcaactttttayagcaggtcsaggtcaaaw
wtgtggacaaaaggagagacctcgatgaattktattaatgtacatgacatttttatggat
tgtgaccgtgattcgataatttacctggggaagcctgaygggccaacttgccatactgga
gctgaaacwtgttatttctcctcrgtctccaaatttttagaacatcctgaggacgaaaaa
gwtaccgtggcratgactacattgtattygctggaaacaacaattggtgagcggaaggat
gaaatatcaaga----sagacagaaggaaaaccttcatggacaaagaagttattacttaa
tg------aaarattgttgtgctckaaaatcagagaagaggcagatgaattgtgccgaac
attggaagataatgaggataagtctcgagctgcttcagagatggcagatgtgctttatca
ttccatggttctgcttgcacttaaagacgttaaaatggaggacgttcttgaagtccttcg
gcatagrttctccaaatcyggaattgaagaaaagaagagtcgc
>PAFTOL008881
---------gttgagacrttgctagacagtgtcaagtgggatgataaaggtttagcagtg
gctatagctcaaaatgttgatacaggagccattttaatgcaaggctttgttaacagggat
gcactggcgactaccgtttcttctcgaaaggcaaccttttatagcaggtcgaggtcacaa
ttgtggacaaaaggagagacctcgatgaattttattaatgyacatgacatttttgtggat
tgtgaccgtgattcgataatttacctggggaagcctgatgggccaacttgccatactgga
gcagaaacatgttatttcaactcagtctccaaatttttggaacatcctgaggacgaaaaa
gataccctggcgatgactacattgtattcactggaaagaacaatttgtgagcggaaggat
gaaatatcaaga----cagacagaaggaaagccttcatggacaaagaagttattacttaa
tg------aaaaattgttgtgctctaaaatcagagaagaggcagatgaattgtgccggac
attggaagataatgaggataagtctcgagctgcttcagagatggcagatgtgctttatca
ttccatggttctgcttgcacttaaggatgttaagatggaggatgttcttgaagtccttcg
gcataggttctccaaatctggaattgaagaaaagaagagtcgc
>PAFTOL009175
---------gttgagacgttgctagacagtgtcaagtgggatgataaaggtttagcagtg
gctatagctcaaaatgttgatacaggagccattttaatgcaaggctttgttaacagggat
gcactggagactaccgtttcttctcgcaaggcaaccttttatagcaggtcgaggtcacaa
ttgtg-------------------------------------------------------
--------------gataatttacctggggaagcctgatgggccaacttgccatactgga
gctgaaacatgttatttctcctcagtctccaaatttttggaacatcctgag---------
------------------------------------------------------------
------------------------------------------------------------
----------------------tcttgtcttagagaagaggcagatgaattgtgccggac
attggaagataatgaggataagtctcgagctgcttcagagatggcagatgtgctttatca
ttccatggttctgcttgcacttaaggatgttaagatggaggacgttcttgaagtccttcg
gcataggttctccaaatctggcattgaagaaaagaagagtcgc
>PAFTOL009179
---------gttgagacgttgctagacagtgtcaagtgggatgataaaggyttagcagtg
gctatagctcaaaatgttgatacaggagccattttaatgcaaggctttgttaacagggat
gcattggtgactaccgtttcttctcgcaaggcaaccttttatagcaggtcraggtyacaa
ttgtggacraaaggagagacctcratgaattttattaatgtacatgacattttygtggat
tgtgaccgtgattcgataatttacctggggaagcctgatgggccaacttgccatactgga
gctgaaacatgttatttctcctcagtctccaaatttttgggacatcctgag---------
------------------------------------------------------------
------------------------------------------------------------
------------------------------------------------------------
------------------------------------------------------------
------------------------------------------------------------
-------------------------------------------
>PAFTOL009181
---------gttgagacgttgctagacagtgtcaagtgggatgataaaggtttagcrgtg
gctatagctcaaaatgttgatacaggagccrttttaatgcaaggctttattaacagrgat
gcattggtgactaccgtttcttctcgcaargcaaccttttatagcaggtcaaggtcacaa
ttgtggacgaaaggagagacctcgatgaattttattaatgtacwtgacatttttgtggat
tgtgaccgtgattcgataatctacctggggaagcctgatgggccaacttgccatactgga
gctgaaacatgttatttctcctcagtctccaaatttttggagcatcctgaggacaaaaga
gataccctggcgatgactacattgtattcgctggaaacaacaatttgtgagcggaaggat
gaaatatca---------------------------------------------------
------------------------------------------------------------
------------------------------------------------------------
------------------------------------------------------------
-------------------------------------------
>PAFTOL009183
---------gttgagacgttgctagacagtgtcaagtgggatgataaaggtttagcagtg
gctatagctcaaaatgttgatacaggagccattttaatgcaaggctttgttaacagagat
gcattggtgactaccgtttcttctcgcaaagcaaccttttatagcaggtcaaggtygcaa
ttgtggacraaaggagagacctcgatgaattttattaatgtacatgacattttkktggat
tgtgaccgtgattcgataatctacctggggaagcctgatgggccaacttgccatactgga
gctgaaacatgttatttctcctcagtctccaaatttttggagcatcctgaggacaaaaga
gataccctggcgatgactacattgtattcgctggaaacaacaatttgtgagcggaaggat
gaaatatcaaga----cagacagaaggaaagccttcatggacaaagaagttattacttga
tg------aaaaattgttgtgctctaaaatcagg--------------------------
------------------------------------------------------------
------------------------------------------------------------
-------------------------------------------
>PAFTOL009185
---------gttgagacgttgctagacagtgtcaagtgggatgataaaggtttagcagtg
gctatagctcaaaatgttgatacaggagccattttaatgcaaggctttgtcaacagggat
gcattggcgactaccgtttcttctcgcaaggcaaccttttatagcaggtcgaggtcacaa
ttgtggacgaaaggagagacctcgatgaattttattaatgtacatgacatttttgtggat
tgtgaccgtgattcgataatttacctggggaagcctgatgggccaacttgccatactgga
gctgaaacatgttatttctcctcagtttccaaattttcggaacatcctgaggacgaaaaa
gacaccctggcaatgactacgttgtattcgctggaaacaacaatttgtgagcggaaggat
gaaatatcaaga----cagacagaaggaaggaaaaaacaaagaaaaagcattcttcctag
---------------gctatgccctattcttagagaagaggcagatgaattgtgccggac
attggaagataatgaggataagtctcgagctgcttcagagatggcggatgtgctttatca
ttccatggttctgcttgcactcaaggatgttaagatggaggacgttcttgaagtccttcg
gcataggttctccaaatccggaattgaagaaaagaagagtcgc
>PAFTOL009187
---------gttgagacgttgctagccagtgtcaagtgggatgataaaggtttagcagtg
gctatagctcaaaatgttgatacaggagccatcttaatgcaaggctttgttaacagggat
gcactggcaactaccatttcttctcgcaaggcaaccttttatagcaggtcgaggtcacaa
ttgtggacaaaaggagagacctctatgaattttattaatgtacatgatatttttgtggat
tgtgacygtgattcgataatttacctggggaagcctgatgggccaacttgccatactgga
gctraaacatgttatttctcckcagtctccaawtttttggaacatcctgaggacgaaaag
gataccctggcgatgactacattgtattcrctggaaacaacaatttgtgagcggaaggat
gaaatatcaaga----cagacagaaggaaagccttcatggacaaagaagttattacttaa
tg------aaaaattgttgtgctctaaaatcagagaagaggcagatgaattgtgccggac
attggargataatgaggataagtctcgagctgcttcagagatggcagatgtgctttatca
ttccatggtyctgcttgcacttaaggatgttaagatggaggatgttcttgaagtccttcg
gcataggttctccaagtctggaattgaagaaaagaagagtcgc
>PAFTOL009189
---------gttgagacgttgctagacagtgtcaagtgggatgataaaggtttagcagtg
gctatagctcaaaatgttgatacaggagccattttaatgcaaggctttgttaacagggat
gcattggtgactaccgtttcttctcgcaaggcaaccttttatagcaggtcaaggtcacaa
ttgtggacgaaaggagagacctcgatgaattttattaatgtwcatgacatttttgtggat
tgtgaccgtgattcgataatttacctggggaagcctgatgggccaacttgccatactgga
gctgaaacatgttatttctcctcagtctccaaatttttggagcaccctgaggacaaaaaa
gataccctggcgataactacattgtattcgctggaa------------------------
------------------------------------------------------------
-------------------------------agagaagaggcagatgaattgtgccggac
attggaagataatgaggataagtctcgagctgcttcagagatggcagatgtgctttatca
ttccatggttctgcttgcacttaaggatgttaagatggaggacgttcttgaagtc-----
-------------------------------------------
>PAFTOL009193
---------gttgagacgttgctagacagtgtcaagtgggatgataaaggtttagctgtg
gctatagctcaaaatgttgatacaggagccattttaatgcaaggctttgttaacagggat
gcactggcgactaccgtttcttctcgcaaggcaaccttttatagcaggtcgaggtcacaa
ttgtggacaaaaggagagacctcgrtgaattttattaatgtacatgacatttttgtggat
tgtgaccgtgattcgataatttacctggggaagcctgatgggccaacttgccatactgga
gctgaaacatgttatttctcctcagtctccaaattkttggaacatcctgag---------
------------------------------------------------------------
------------------------------------------------------------
-------------------------------agagaagaggcagatgaattgtgccggac
attggaagataatgaggataagtctcgagctgcttcagagatggcggatgtgctttatca
ttccatggttctgcttgcacttaaggatgttaagatggaggatgttcttgaagtccttcg
gcgtaggttctccaaatctggaattgaagaaaagaagagtcgc
>PAFTOL009195
---------gttgagrcrttgctasacagtgtcaagtgggatgataaaggtttagcagtg
gctatagctcaaaatgttgatacaggagccattttaatgcaaggctttgttaacagggat
gcattggtgactaccgtttcttctcgcaaggcaaccttttatagcaggtcaaggtcacaa
ttgtggacgaaaggagrgacctcgatgaattttattaatgtacatgacatttttgtggat
tgtgaccgtgattcgataatttacctggggaagcctgatgggccaacttgccatactgga
gctgaaacatgttatttctcctcagtctccaaatttttggagcaycctgaggacaaaaaa
gatacccyggcgatgactacattgtattcgctggaaacarcaatttgtgagcggaaggat
gaaatatcaaga----cagacagaaggaaagccttcatggacaaagaagttattacttga
tg------aaaaattgttgtgctctaaaatcagagaagaggcagatgaattgtgccggac
attggaagataatgaggataagtctcgagcygcttcagagatggcagatgtgctttatca
ttccatggttctgcttgcacttaaggatgttaagatggaggacgttcttgaagtccttcg
gcataggttctccaaatctggaatwgaagaaaagaagagtcgc
>PAFTOL009197
---------gttgagacgttgctagacagtgtcaagtgggatgataaaggtttagcagtg
gctatagctcaaaatgttgatacaggagccattttaatgcaaggctttgttaacagggat
gcattggtgactaccgtttcttctcgcaaggcaaccttttatagcaggtcaaggtcacaa
ttgtggacgaaaggagagacctcgatgaattttattaatgtacatgacatttttgtggat
tgtgaccgtgattcgataatttacctggggaagcctgatgggccaacttgccatactgga
gctgaaacatgttatttctcctcagtctccaaatttttggagcaccctgaggacaaaaaa
gatacgctggcgatgactacattgtattcgctggaaacaacaatttgtgagcggaaggat
gaaatatcaaga----cagacagaaggaaagccttcatggacaaagaagttattacttga
tg------aaaaattgttgtgctctaaaatcagg--------------------------
------------------------------------------------------------
------------------------------------------------------------
-------------------------------------------
>PAFTOL009199
---------gttgagacgttgctagacagtgtcaagtgggatgataaaggtttagcagtg
gctatagctcaaaatgttgatacaggagccattttaatgcaaggctttgttaacagggat
gcattggtgactaccgtttcttctcgcaaggcaaccttttatagcaggtcaaggtcacaa
ttgtggacgaaaggagagacctcgatgaattttattaatgtacatgacatttttgtggat
tgtgaccgtgattcgataatttacmtggggaagcctgatgggccaacttgccatactgga
gctgaaacatgttatttctcctcagtctccaaayttttggagcaccctgaggacamaaaa
gatacgctggcgatgactacattgtattcgctggaaacaacaatttgtgagcggaaggat
gaaatatcaaga----cagacagaaggaaagccttcatggacaaagaagttattacttaa
tg------aaaaattgctgtgctctaaaatcagagaagaggcagawgaattgtgccggac
attggaagataatgaggataagtctcgagctgcttcagagatggcagatgtgctttatca
ttccatggttctgctygcacttaaggatgttaagatggaggacgttcttgaagtccttcg
gcatagrttcwccaaatctggaattgaagaaaagaagagtcgc
>PAFTOL009205
---------gttgagacgttgctagacagtgtcaagtgggatgataaaggtttagcagtg
gctatagctcaaaatgttgatacaggagccattttaatgcaaggctttgttaacagggat
gcactggcgactaccgtttcttctcgcaaggcaaccttttatagcaggtcgaggtcacaa
ttgtggacaaaaggagagacctcgatgaattttattaatgtacatgacatttttgtggat
tgtgaccgtgattcgataatttacctggggaagcctgatgggccaacttgccatactgga
gctgaaacatgttatttctcctcagtctccaaatttttggaacatcctgagaatgaaaaa
gataccctggcgatgactacattgtattcgctggaaacaacaatttgtgagcggaaggat
gaaatatcaaga----cagacagaaggaaagccttcatggacaaagaagttattacttaa
tg------aaaaattgttgtgctctaaaatyagagaagaggcagatgaattgtgccggac
attggaagataatgaggataagtctcgagctgcttcagagatggcagatgtgctttatca
ttccatggttctgcttgcactaaaggatgttaagatggaggatgttcttgaagtccttcg
gcataggttctccaaatctggaattgaagaaaagaagagtcgc
>PAFTOL009207
---------gttgagacgttgctagacagtgtcaagtgggatgataaaggtttagcagtg
gctatagctcaaaatgttgatacaggagccattttaatgcaaggctttgttaacagggat
gcgctggccactactgtttcttcccgcaaggcaactttttacagcaggtccmggtcaaaa
ttgtggacaaaaggagagagctcgatgaattttattaatgtacatgacatttttgtggat
tgtgaccgtgattcgataatttacctggggaaacctgatgggccaacttgccacactgga
gctgaaacatgctatttctcatcggtctccaaaattttggaacatcctgaggtggaaaaa
gacacggtgacgatgactacattgtactcgctggaaacaacaatttgtgagcggaaggat
gaaatatcaaga----cagacagaaggaaaaccttcatggacgaagaagttattgcttga
tg------aaaaattgctatgctctaaaatcagagaagaggcagatgaattgtgccggac
attggaasataaygaggataagtctcgagcygcttcagagatggcagatgtgctttatca
ttccatggttctgcttgcacttaargatgttaagatggaggacgttcttgaagtccttcg
gcataggttctccaaatctggaattgaagaaaagagtcgtcgc
>PAFTOL009209
---------gttgagacgttgctagccagtgtcaagtgggatgataaaggtttagcagtg
gctatagctcaaaatgttgatacaggggccattttaatgcaaggctttgttaacagggat
gcactggcaactaccgtttcttctcgcaaggcaaccttttatagcaggtcgaggtcacaa
ttgtggacaaaaggagagacctcratgaattttattaatgtacatgatatttttgtggat
tgtgatcgtgattcgataatttacctggggaagcctgatggaccaacttgccatactgga
gctgaaacatgttatttctcctcagtctccaaatttttggaacatcctgaggacgaaaaa
gataccctggcgatgactacattgtattcgctggaaacaacaatttgtgagcggaaggat
gaaatatcaaga----cagacagaaggaaagccttcatggacaaagaagttattacttaa
tg------aaaaattgttgtgctctaaaatcagagaagaggcagatgaattgtgccggac
attggaagataatgaggataagtctcgagctgcttcagagatggcagatgtgctttatca
ttccatggttctgcttgcacttaaggatgttaagatggaggatgttcttgaagtccttcg
gcataggttctccaaatccggaattgaagaaaagaagagtcgc
>PAFTOL009215
---------gttgagacgttgctagacagtgtcaagtgggatgataaaggcttagcagtg
gctatagctcaaaatgttgatacaggagccattttaatgcaaggctttgttaacagggat
gcattggtgactactgtttcttctcgcaaggcaaccttttatagcaggtcgaggtcacaa
ttgtggacaaaaggagagacctcgatgaattttataaatgtacatgacatttttgtggat
tgtgaccgtgattcgataatttacctggggaagcctgatgggccaacttgccatactgga
gctgaaacatgttatttctcctcagtctccaaatttttggaacatcctgaggacaaaaaa
gataccctggcgatgactacattgtgttcgctggaagcaacaatttgtgagcggaaggat
gaaatatcgaaa----cagacacaaggaaagccttcatggacaaagaagttattacttaa
tg------aaaaattgttgtgctctaaaatcagagaagaggcagawgaattgtrccggac
attggaagataatgaggataagtctcgagctgcttcagagatggcagatgtgctttatca
ttccatggttctgctcgcacttaaggatgttaagatggaggacgttcttgaartccttcg
gcataggttcaccaaatctggaattgaagaaaagaagagtcgc
>PAFTOL009217
---------gttgagacgttgctagacagtgtcaagtgggatgataaaggcttagcagtg
gctatagctcaaaatgttgatacaggagccattttaatgcaaggctttgttaacagggag
gcattggtgactagcgtttcttctcgcaaggcaaccttttatagcaggtcgaggtcacaa
ttgtggacaaaaggagagacctcgatgaattttattaatgtacatgacatttttgtggat
tgtgaccgtgattcaataatttacctggggaagcctgatgggccaacttgccatactgga
gctgaaacatgttatttctcctcagtctccaaatttttggaacatcctgaggacaaaaaa
gataccctggcgatgactacattgtattcactggaaaccacaatttgtgagcggaaggat
gaaatatcaaga----cagacagaaggaaagccttcatggacaaagaagttattacttga
tg------aaaaattgctgtgctctaaaatcagagaagaggcagatgaattgtgccggac
attggaagataatgaggataagtctcgagctgcttccgagatggcagatgtgctttatca
ttctatggttctgctcgcacttaaggatgttaagatggaggacgttcttgaagtccttcg
gcataggttcaccaaatctggaattgaagaaaagaggagtcgc
>PAFTOL009219
---------gttgagacgttgctagacagtgtcaagtgggatgataaaggcttagcagtg
gctatagctcaaaatgttgatacaggagccattttaatgcaaggctttgttaacagggat
gcattggtgactactgtttcttctcgcaaggcaaccttttatagcaggtcgaggtcacaa
ttgtggacaaaaggagagacctcgatgaattttattaatgtacatgacatttttgtggat
tgtgaccgtgattcgataatttacctggggaagcctgatgggccaacttgccatactgga
gctgaaacatgttatttctcctcagtctccaaatttttggaacatcctgaggacaaaaaa
gataccctggcgatgactacattgtattcgctggaaacaacaatttgtgagcggaaggat
gaaatatcgaaa----cag-----------------------------------------
-------------------------------agagaagaggcagatgaattgtgccggac
attggaagataatgaggataagtctcgagctgcttcagagatggcagatgtgctttatca
ttccatggttctgctygcacttaaggatgttaagatggaggacgttcttgaagtccttcg
gcataggttcaccaaatctggaattgaagaaaagaagagtcgc
>PAFTOL009221
---------gttgagacgttgctagacagtgtcaagtgggatgataaaggtttagcagtg
gctatagctcaaaatgttgatacaggagccattttaatgcaaggctttgttaacagggaa
gctctggcgactaccgtttcttctcgcaaggcaaccttttatagcaggtcgaggtctcaa
ttgtggacaaaaggagagacctcgatgaattttattaatgtacatgacatttttgtggat
tgtgaccgtgattcgatcatttacctggggaagcctgacgggccaacttgccatacygga
gctgaaacatgttatttctcctcagtctctaaatttttggaacatcctgaggwcaaaaaa
gataccctggcgatgactacattatcttcgctggaaacaacaatttgtgagcggaaggat
gaaatatcaaga----cagacagaaggaaagccttcatggacaaagaagttattacttaa
tg------aaaaattgttgtgctctaaaatcagagaagaggcagatgaattgtgccggac
attggaagataatgaggataagtctcgagctgcttcagagatggcagacgtgctttatca
ttccatggttctgcttgcacttaaggatgttaagatggaggatgttcttgaagtccttcg
gcataggttctccaaatctggaattgaagaaaagaagagtcgt
>PAFTOL009223
---------gttgagacgttgctagacagtgtcaagtgggatgataaaggtttagcagtg
gctatagctcaaaatgttgatacaggagccattttaatgcaaggctttgttaacagggat
gcattggtgrctaccgtttcttctcgcaaggcaaccttttatagcaggtcaagktcacaa
ttgtggacgaaaggagakacctcgatgaattttattaatgtacatgacatttttgtggat
tgtgaccgtgattcgataatttacctggggaagcctgatgggccaacttgccatactgga
gctgaaacatgttatttctcctcagtctccaaatttttcgagcaccctgaggacaaaaaa
gataccctggcgatgactacattgtattcgctggaaacaacaatttgtgagcggaaggat
gaaatatcaaga----cagacagaaggaaagccttcatggacaaagaagttattacttga
tg------aaaaattgttgtgctctaaaatcagagaagaggcwgawgaattgtgccggac
attggaagataatgaggataagtctcgagcykcttcagagatggcagatgtkctttatca
ttccatggttctgcttgcacttaaggatgttaagatggaggacgttctt-----------
-------------------------------------------
>PAFTOL009229
---------gttgagacgttgctagacagtgtcaagtgggatgataaaggtttagcagtg
gctatagctcaaaatgttgatacaggagccattttaatgcaaggctttgttaacagggat
gcactggcgactaccgtttcttctcgcaaggcaaccttttatagcaggtcgaggtcacaa
ttgtggacaaaaggagagacctcgatgaattttattaatgtacwtgacatttttgtggat
tgtgaccatgattcgataatttacctggggaagcctgatgggccaacttgccatactgga
gctgaaacgtgttatttctcctcggtctccaaatttttggaaaatcctgaggacgaaaaa
gataccctggcgatgactacattgtattcgctggaaacaacaatttgtgagcggaaggat
gaaatatcaaga----cagacagaaggaaagccttcatggacaaagaagttattacttaa
tg------aaaaattgttgtgctctaagatcagagaagaggcagatgaattgtgccggac
attggaagataatgaggataagtctcgagctgcttcagagatggcagacgtgctttatca
ttccatggttctgcttgcacttaaggatgttaagatggaggatgttcttgaagtccttcg
gcataggttctccaaatctggaattgaagaaaaaaagagtcgc
>PAFTOL009231
---------gttgagacgttgctagacagtgtcaagtgggatgataaaggtttagcagtg
gctatagctcaaaatgttgatacaggagccattttaatgcaaggctttgttaacagggat
gcactggcgactaccgtttcttctcgcaaggcaaccttttatagcaggtcgaggtcacaa
ttgtggacaaaaggagagacctcgatgaattttattaatgtacatgacatttttgtggat
tgtgaccatgattcgataatttacctggggaagcctgatgggccaacttgccatactgga
gctgaaacgtgttatttctcctcggtctccaaatttttggaacatcctgag---------
------------------------------------------------------------
------------------------------------------------------------
-------------------------------agagaagaggcagatgaattgtgccggac
attggaagataatgaggataagtctcgagctgcttcggagatggcagacgtgctttatca
ttccatggttctgcttgcacttaaggatgttaagatggaggatgttctggaagtccttcg
gcataggttctccaaatctggaatcgaagaaaagaagagtcgc
>PAFTOL009233
---------gttgagacgttgctagaaagggtcaagtgggatgataaaggtttagyagtg
gctatagctcaaaatgttgmyayaggagccattttaatgcaargstttrttaacagggat
gcactggcaactacygtttcttctcgcarggcaaccttttatagcaggtcgaggtcacaa
ttgtggacaaaaggagagacctcgatgaattttattaatgtacatgacatttttgttgat
tgtgaccgtgattcgataatttacctggggaagcctgatgggccaacttgccatactgga
gctgaaacatgttatttctcctcagtctccaaaattttggaacatcctgaggacgaaaaa
gataccctggckatgactacattgtattcacttgagagaacaatttgtgagcggaaggat
gaaatatcaaga----cagacagaaggaaagccttcatggacaaagaagttattrcttaa
tg------aaaaattgttgtgctctaaaatcagagaagaggcagaygaattgtgccggac
attggaagatratgaggataaatcwcgarctgcttcagagatggcagatgtgctttatca
ttcaatggttctgcttgcacttaaggatgttaagatggaggatgtccttgaagtccttcg
gcataggttctcaaaatctggaattgaagaaaagaagagtcgt
>PAFTOL009235
---------gttgagacgttgctagacagtgtcaagtgggatgataaaggtttagcagtg
gctatagctcaaaatgttgatacaggagccgttttaatgcaaggctttgttaacagggat
gcgctggccactactgtttcttcccgcaaggcaactttttacagcaggtccagggcaaaa
ttgtggacaaaaggagagagctcgatgaattttattaatgtacatgacatttttgtggat
tgtgaccgtgattcgataatttacctggggaagcctgatgggccaacttgccacactgga
gctgaaacatgctatttctcatcggtctccaaaattttggaacatcctgaggtcgaaaaa
gacacagtggcgatgactacattgtactcgctggaaaaaacaatttttgagcggaaggat
gaaatatcaaga----cagacagaaggaaaaccttcatggacaaagaagttattacttga
tg------aaaaattgctatgctctaaaataagagaagaggcagatgaattgtgccggac
attggaggacaacgaggataagtctcgagctgcttcagagatggcagatgtgctttatca
ttccatggttctgcttgcacttaaagatgttaagatggaggatgttcttgaagtccttcg
gcataggttctccaaatccggaattgaagaaaagaggagtcgc
>PAFTOL009237
---------gttgagacgttgctagacagtgtcaagtgggatgataaaggtttagcagtg
gctatagctcaaaatgttgatacaggagccgttttaatgcaaggctttgttaacagggat
gcgctggccactactgtttcttcccgcaaggcaactttttacagcaggtccaggtcaaaa
ttgtggacaaagggagagagctcgatgaattttattaatgtacacgacatttttgtggat
tgtgaccgtgattcgataatttacctggggaagcctgatgggccaacttgccacactgga
gctgaaacatgctatttctcatcggtctccaaaattttggaacatcctgaggtcgaaaaa
gacacagtggcgatgactacattgtactcgctggaaaaaacaatttgtgagcggaaggat
gaaatatcaaga----cagacggaaggaaaaccttcatggacaaagaagttactacttgc
tt------gtgaattgtttcattcttgtcttagagaagaggcagatgaattgtgccggac
attggaagataacgaggataagtttcgagctgcttcagagatggcagatgtgctttatca
ttccatggttctgcttgcactgaaagatgttaagatggaggaggttcttgaagtccttcg
gcataggttctccaaatccggaattgaagaaaagaagagtcgc
>PAFTOL009239
---------gttgagacgttgctagacagtgtcaagtgggatgataaaggtttagcagtg
gctatagctcaaaatgttgatacaggagccattttaatgcaagggtttgttaacagggat
gcactggcgactaccgtttcttctcgcaaggcaaccttttatagcaggtcgaggtcacaa
ttgtggacaaaaggagagacctcgatgaattttattaatgtacatgacattttcgtggat
tgtgaccgtgattcgataatctaccttgggaagcctgatgggccaacttgccatactgga
gctgaaacatgttatttctcctcagtctccaaatttttggaacatcctgaggacgaaaaa
gataccctggcgatgactacattgtattcactggaaacaacaatttgtgagcggaaggat
gaaatatcaaga----cagacagaaggaaagccttcatggacaaagaagttattacttaa
tg------aaaaattgttgtgctctaaaatcagagaagaggcagatgaattgtgccggac
attggaagataatgaggataagtctcgagctgcttcagagatggcagatgtgctttatca
ttccatggttctgcttgcactcaaggatgttaagatggaggatgttcttgaagtccttcg
gcataggttctccaaatctggaattgacgaaaagaagwgtcgc
>PAFTOL009241
---------gttgagacgttgctagacagtgtcaagtgggatgataaaggtttagcagtg
gctatagctcaaaatgttgatacaggagccattttaatgcaaggctttgttaacagggat
gcattggtgactaccgtttcttctcgcaaggcaaccttttatagcagrtcaaggtcacaa
ttgtggacgaaaggagagacctcgatgaattttattaatgtacatgacatttttgtggat
tgtgaccgygattcgataatttacctgggraagcctgatggrccaacttgccayactgga
gctgaaacatgttatttctcctcagtctccaaatttttsgagcaccctgaggacaaaaaa
gataccctggcgatgactacattgtattcgctggaaacarcaatttgtgagcggaaggat
gaaatatcaaga----cagacagaaggaaagccttcatggacaaagaagttattacttga
tg------aaaaattgttgtgctctaaaatcagagaagaggcwgatgaattgtgccggac
attggaagataatgaggataagtctcgagccgcttcagagatggcagatgtkctttatca
ttccatggttctgcttgcacttaaggatgttaagatggaggacgttcttgaagtccttcg
gcataggttctccaaatctggaattgaagaaaagaagagtcgc
>PAFTOL009243
---------gttgagacgttgctagacagtgtcaagtgggatgataaaggtttagcagtg
gctatagctcaaaatgttgatacaggagccattttaatgcaaggctttgttaacagggat
gcactggcgactaccgtttcttctcgcaaggcaaccttttatagcaggtcgaggtcacaa
ttgtggacaaaaggagagacctcgatgaatttcattaatgtacatgacatttttgtggat
tgtgaccatgattcgataatttacctggggaagcctgatgggccaacttgccatactgga
gctgaaacatgttatttctcctcagtctccaaatttttggaacatcctgagaatgaaaaa
gataccctggcgatgactacattgtattcgctggaaacaacaatttgtgagcggaaggat
gaaatatcgaga----cagacagaaggaaagctttcatggacaaagaagttattacttaa
tg------aaaaattgttatgctctaaaatcagagaagaggcagatgaattgtgccggac
attggaagataatgaggataagtctcgggctgcttcagagatggcagatgtgctttatca
ttccatggttctgcttgcacttcaggatgttaagatggaggatgttcttgaagtccttcg
gcataggttctccaaatctggaattgaagaaaagaagagtcgc
>PAFTOL009247
---------gttgagacgttgctagacagtttcaagtgggatgataaaggtttagcagtg
gctatagctcaaaatgttgatacaggagccattttaatgcaaggctttgttaacagggat
gcattggcggctaccgtttcttcccgcaaggcaact------------------------
------------------------------------------------------------
------------------------------------------------------------
------------------------------------------------------------
------------------------------------------------------------
------------------------------------------------------------
------------------------------------------------------------
------------------------------------------------------------
------------------------------------------------------------
-------------------------------------------
>PAFTOL009249
---------gttgagacgttgctagccagtgtcaagtgggatgataaaggtttagcagtg
gctatagctcaaaatgttgacacaggagccatcttaatgcaaggctttgttaacagggat
gcactggcaactaccgtttcttctcgcaaggcaaccttttatagcaggtcgaggtcacag
ttgtggacaaaaggagagacctcgatgaattttattaatgtacatgatatttttgtggat
tgtgaccgtgattcgataatctacctggggaagcctgatgggccaacttgccatactgga
gctgaaacatgttatttctcctcagtatccaaatttttggaacatcctgaggacgaaaaa
gataccgtggccatgactacattgtattcgctggaaacaacaatttgtgagcggaagaat
gaaatatcaaga----cag-----------------------------------------
------------------------------------------------------------
------------------------------------------------------------
------------------------------------------------------------
-------------------------------------------
>PAFTOL009251
---------gttgagacgttgctagccagtgtcaagtgggatgataaaggtttagcagtg
gctatagctcaaaatgttgatacaggagccattttaatgcaaggctttgttaacagggat
gcactggcaactacagtttcttctcgcaaggcaaccttttatagcaggtcgagatcacaa
ttgtggacaaaaggagagacctcgatgaattttattaatgtacatgatatttttgtggat
tgtgaccgtgattcgataatttacctggggaagcctgatgggccaacttgccatactgga
gctgaaacatgttatttctcctcggtctccaaatttttggaacatcctgaggacgaaaaa
gataccctggcaatgactacattgtatttgctggaaacaacaatttgtgagcggaaggat
gaaatatcaaga----cgg-----------------------------------------
------------------------------------------------------------
------------------------------------------------------------
------------------------------------------------------------
-------------------------------------------
>PAFTOL009253
---------gttgagacgttgctagacagtgtcaagtgggatgataaaggtttagcagtg
gctatagctcaaaatgttgatacaggagccrttttaatgcaaggctttgttaacagggat
gcgctggccactactgtttcttcccgcaaggcaactttttacagcaggtccakgtcaaaa
ttgtggacaaaaggagagagctcgatgaattttattaatgtacatgacatttttgtggat
tgtgaccgtgattcgrtaatttacctggggaagcctgatgggccaacttgccacactgga
gctgaaacatgctatttctcatcggtctccaaaattttggaacatcctgaggtt------
------------------------------------------------------------
------------------------------------------------------------
----------------------------cttagagaagaggcagatgaattgtgccgkac
attrgaagataacgaggataagtctcgagctrcttcagagatggcagatgtgctttatca
ttccatggttctgcttgcacttaaagatgttaagatggaggacgttcttgaagtccttcg
gcataggttctccaaatccggaattgaagaaaagaagagtcgc
>PAFTOL009255
---------gttgagacgttgctagacagtgtcaagtgggatgataaaggtttagcagtg
gctatagctcaaaatgttgatacaggagccattttaatgcaaggctttgttaacagggat
gcactggcgactaccgtttcttctcacaaggcaaccttttatagcaggtcgaggtcacaa
ttgtggacaaaaggcgagacctcgatgaattttattaatgtacatgacatttttgtggat
tgtgaccgtgattcgrtaatttacctggggaagcctgatgggccaacttgccatactgga
gctgaaacatgttatttctcctcagtctccaaatttttggaacatcctgaggacgaaaaa
gataccctgactatgactacattgtattcgctggaaacaacaatttgtgagcggaaggat
gaaatatcagga----cagacagaaggaaagccttcatggacaaagaagttattacttaa
tg------aaaaattgttgtgctctaaaatyagagaagaggcagatgaattgtgccggac
rttggaagataaygaggataagtctcgagctgcttcagagatggcagatgtgctttatca
ttccatggttctgcttgcacttaaggatgttaagatggaggacgttcttgaagtccttcg
gcataggttctccaaatctggaattgaagaaaagaagagtcgc
>PAFTOL009257
---------gttgagacgttgctagacagtgtcaagtgggatgataaaggtttagcagtg
gctatagctcaaaatgttgatacaggagccattttaatgcaaggctttgttaacagggat
gcactggcgactaccgtttcttctcgcaaggctaccttttatagcaggtcgaggtcacaa
ttgtggacaaaaggcgagacctcgatgaattttattaatgtacatgacatttttgtggat
tgtgaccgtgattcgataatttacctggggaagcctgatgggccaacttgccatactgga
gctgaaacatgttatttctcctcagtctccaaatttttggaacatcctgaggacgaaaaa
gataccctggcgatgactacattgtattcgctggaaacaacaatttgtgagcggaaggat
gaaatatcagga----cagacagaaggaaagccttcatggacaaagaagttattacttaa
tg------aaaaattgttgtgctctaaaatcagagaagaggcagatgaattgtgccggac
attggaagataatgaggataagtctcgagcagcttcagagatggcagatgtgctttatca
ttccatggttctgcttgcacttaaggatgttaagatggaggacgttcttgaagtccttcg
gcataggttctccaaatctggaattgaagaaaagamgagtcgc
>PAFTOL009259
---------gttgagacgttgctagacagtgtcaagtgggatgataaaggtttagcagtg
gctatagctcaaaatgttgatacaggagccattttaatgcaagggtttgttaacagggat
gcactggcgactaccgtttcttctcgcaaggcaaccttttatagcaggtcgaggtcacaa
ttgtggacaaaaggagagacctcgatgaattttattaatgtacatgacatttttgtggat
tgtgaccgtgattcgataatctacctggggaagcctgatgggccaacttgccatactgga
gctgaaacatgttatttctcctcagtctccaaatttttggaacatcctgaggacgaaaaa
gataccctggcgatgactacattgtattcgctggaaacaacaatttgtgagcggaaggat
gaaatatcaaga----cagacagaaggaaaattcctcctattctatgccctat-------
--------ccaagtattaactgtctcagcttagagaagaggcagatgaattgtgccggac
attggaagataatgaggataagtctcgagctgcttcagagatggcagatgtgctttatca
ttccatggttctgcttgcactcaaggatgttaagatggaggatgttcttgaagtccttcg
gcataggttctccaaatctggaattgaagaaaagaagagtcgt
>PAFTOL009261
---------gttgagacgttgctagacagtgtcaagtgggatgataaaggtttagccgtg
gctatagctcaaaatgttgatacaggagccattttaatgcaaggctttgttaacagggat
gcrctggcgactacggtttcttctcgcaaggcaaccttttatagcaggtcgaggtcacaa
ttgtggacaaaaggagagacctcaatgaattttattaatgtacatgacatttttgtggat
tgtgaccgtgattcgrtaatttacttggggaagcctgatgggccaacttgccayactgga
gctgaaacatgttatttctcctcagtctccaaatttttggaacatyctgaggacgaaaaa
gatacccttgcgatgactacattg------------------------------------
------------------------------------------------------------
-------------------------------agggaagaggcagatgaattgtgccggac
attggaagataatgaggataagtctcgagctgcttcagagatggcagatgtgctttatca
ttccatggttctgcttgcacttaaggatgttaagatggaggatgttcttgaagtccttcg
acataggttctccaaatctggaattgaagaaaagaagagtcgc
>PAFTOL009263
---------gttgagacgttgctagccagtgtcaagtgggatgataaaggtttagcagtg
gctatagctcaaaatgttgatacaggagcyatcttaatgcaaggctttgttracagggat
gcactggcaactaccgtttcttctcgcaaggcaaccttttatagcaggtcgaggtcacaa
ttgtggacaaaaggagagacctcgatgaattttattaatgtacatgatatttttgtggat
tgtgaccgtgattcgrtaatctacctggggatgcctgatgggccaacttgccatactgga
gctgaaacatgttatttctcctcagtatccaaatttttggaacatcctgaggwcgaaaaa
gataccctggcgatgactacattgtattcgctggaaacaacaatttgtgagcggaagaat
gaaatatcaaga----cagacagaaggaaagccttcatggacaaagaagttattacttaa
tg------aaaaattgttgtgctctaaaatcagagaagaggcagatgaattgtgccggac
attggaagataatgaggataagtctcgagctgcttcagagatggcagatgtgctttatca
ttccatggttctgcttgcacttaaggatgttaagatggaggatgttcttgaagtccttcg
gcataggttctccaagtctggaattgaagaaaagaagagtcgc
>PAFTOL009265
---------gttgagacgttgctagccagtgtcaagtgggatgataaaggtttagcagta
gctatagctcaaaatgttgatacaggagccatcttaatgcaaggctttgttaacagggat
gcactggcaactactgtttcttctcgcaaggcaaccttttatagcaggtcgaggtcacaa
ttgtggacaaaaggagagacctcgatgaattttattaatgtacatgatatttttgtggat
tgtgaccgtgattcgataatttacctggggaagcctgatgggccaacttgccatactgga
gctgaaacatgttatttctcctcagtctccaaatttttggaacatcctgaggacgaaaaa
gatacccaggcgatgacaacattgtattcgctggaaacaacaatttgtgagcggaaggat
gaaatatcaaga----cagacagaaggaaagccttcgtggacaaagaag---------gc
tt------gtgatatctttcgttcttatcgtagagaagaggcagatgaattgtgccggac
attggaagataatgaggataagtctcgagctgcttcagagatggcagatgtgctttatca
ttccatggttctgcttgcacttaaggatgttaagatggaggatgttcttgaagtccttcg
gcataggttctccaaatctggaattgaagaaaagaagagtcgc
>PAFTOL009269
---------gttgaggcgttgctagacagtgtcaagtgggatgataaaggtttagcagtg
gctatagcccaaaatgttgatacaggagccattttaatgcaaggctttgttaacagggat
gcactggccactactgtttcttcccgcaaggcaactttttacagcaggtccaggtcaaaa
ttgtggacaaaaggagagagctcgatgaattttattcatatacatgacatttttgtggat
tgtgaccgtgattcgataatttacctggggaaacctgatgggccaacttgccacactgga
gctgaaacatgctatttctcatcggtctccaaaattttggaacatcctgaggtcgaaaaa
gacacggtggcgatgactacgttgtactcgctggaaacaacaatttgtgagcggaaggat
gaaataccaaga----cagacggaaggaaaaccttcatggacaaagaagttattacttga
tg------aaaaattgctatgctctaaaatcagagaagaggcagatgaattgtgccggac
attggaacataacgaggataagtctcgagctgcttcagagatggcagacgtgctttatca
ttccatggttctrcttgcactcaaagatgttaagatggaggacgttcttgaagtccttcg
gcataggttctccaaatctggaattgaagaaaagaagagtcgc
>PAFTOL009271
---------gttgagacgttgctagacagtgtcaagtgggatgataaaggtttagcagtg
gctatagctcaaaatgttgatacaggagccattttaatgcaaggctttgttaacagggat
gcactggcgactaccgtttcttctcgcaaggcaaccttttatagcaggtcgaggtcacaa
ttgtggacaaaaggagagacctcgatgaattttattaatgtacatgacatttttctggat
tgtgaccgtgattcgataatttacctggggaaacctgatgggccaacttgccatactgga
gctgaaacatgttatttctcctcagtctccaaatttttggaacatcctgaggacgaaaaa
gataccttggcgatgactacattgtattcgctggaaacaacaatttgtgagcggaaggat
gaagtatcaaga----cagacagaaggaaagccttcatggacaaagaagttattacttaa
tgaaaaataaaaattgttgtgctctaaactcagagaagaggcagatgaattgtgccggac
attggaagataatgaggataagtgtcgagctgcttcagagatggcagatgtgctttatca
ttccatggttctgcttgcacttaaggatgttaagatggaggatgtccttgaagtcgttcg
gcataggttctccacwtctggaattgaagaaaagaagagtcgc
>PAFTOL009279
---------gttgagacgttgctagacagtgtcaagtgggatrataaaggtttrgcagtg
gctatagctcaaaatgttgatacaggagccattttaatgcaaggctttgttaacagggat
gcattggtgactacygtttcttctcgcaaggcaaccttttatagcaggtcaaggtcacaa
ttgtggacraaaggagagacctcgatgaattttattaatgtacatgacatttttgtggat
tgtgaccgygattcgataatttacctggggaagcctgatgggccaacttgccatactgga
gctgaawcatgttatttctcctcagtctccaaatttttsgagcaccctgaggacaaaaaa
gataccctggcgatgactacattgtattcac-----------------------------
--------------------------------------------------tattacttga
tg------aaaaattgttgtgctctaaaatcagagaagaggcaratgaattgtgcyggac
attggaagataatgaggataagtctcgagctgcttcagagatggcagatgtgctttatca
ttccatggttctgcttgcacttaaggrtgttaagatggaggacgttcttgaagtccttcg
gcataggttctccaaatctggaaytgaagaaaagaagagtcgc
>PAFTOL009281
---------gttgagacgttgctagacagtgtcaagtgggatgataaaggtctagcagtg
gctatagctcaaaatgttgatacaggagccattttaatgcaaggctttgttaacagggat
gcactggcgactactgtttcttctcgcaaggcaaccttttacagcaggtcgaggtcacaa
ttgtggacaaaaggagagacctcgatgaattttattaatgtacatgacatttttgtggat
tgtgaccgtgattcgataatttacctggggaagcctgatgggccaacttgccatactgga
gctgaaacatgttatttctcttcagtctccaaatttttggaacatcctgagaacaaaaaa
gataccctggcgatgactacattgtattcgctggaaacaacaatttgtgagcggaaggat
gaaatatcaaga----cagacagaaggaaagccttcatggactaagaagttattacttaa
tg------aaaaattgttgtgctctaaaatcagg--------------------------
------------------------------------------------------------
------------------------------------------------------------
-------------------------------------------
>PAFTOL009283
---------gttgagacgttgctagacagtgtcaagtgggatgataaaggtttagcagtg
gctatagctcaaaatgttgatacaggagccattttaatgcaaggctttgttaacagggat
gcattggtgactaccgtttcttctcgcaaggcaaccttttatagcaggtcaaggtcacaa
ttgtggacgaaaggagagacctcgatgaattttattaatgtgcatgacatttttgtggat
tgtgaccgtgattcgataatttacctggggaagcctgatgggccaacttgccatactgga
gctgaaacatgttatttctcctcagtctccaaatttttggagcaccctgaggacaaaaaa
gataccctggcgatgactacattgtattcgctggaaacaacaatttgtgagcggaaggat
gaaatatcaaga----cagacagaaggaaagccttcatggacaaagaagttattacttga
tg------aaaaattgttgtgctctaaaatcagagaagaggcagaagaattgtgccggac
attggaagataaygaggataagtctcgagctgcttcagagatggcagatgtgctttatca
tkccatggttctgcttgcacttaaggatgttaagatggaggacgttcttgaagtccttcg
gcatagattctccaaatctggaattgaagaaaagaagagtcgc
>PAFTOL009285
---------gttgagacgttgctagacagtgtcaagtgggatgataaaggtttagcagtg
gctatagctcaaaatgttgatacaggagccattttaatgcaaggctttgttaacagggat
gcgctggccactactgtttcttcccgcaaggcaactttttacagcaggtccaggtcaaaa
ttgtggacaaaaggagagagctcgatgaattttattaatgtacatgacatttttgtggat
tgtgaccgtgattcgataatttacctggggaaacctgatgggccaacttgccacactgga
gctgaaacatgctatttctcatcggtctccaaaattttggarcatcccgaggtcgaaaaa
gacatggtggcgatgactacgttgtcctcgctggaaagaacaatttgtgagcggaaggat
gaaatatcaaga----cagacagaaggaaaaccttcatggacaatgaagttattacttga
tg------aaaaattgctatgctctaaaatcagagaagaggcagatgaattgtgccggac
attggaacataacgaggataagtctcgagctgcttcagagatggcagatgtgctttatca
ttccatggttctgcttgcacttaaagatgttaagatggaggacgttcttgaagtccttcg
gcktaggttctccaaatctggaattgaagaaaagaagagtcgc
>PAFTOL009287
---------gttgagacgttgctagacagtgtcaagtgggatgacaaaggtttagcagtg
gctatagctcaaaatgttgatacaggagccattttaatgcaaggctttgttaacagggat
gcattggtgactaccgtttcttctcgcaaggcaaccttttatagcaggtcaaggtcacaa
ttgtggacgaaaggagagacctcgatgaattttattaatgtacatgacatttttgtggat
tgtgaccgtgattcgataatttacctggggaagcctgatgggccaacttgccatactgga
gctgaaacatgttatttctcttcagtctccaaatttttggagcatcctgaggacaaaaaa
gataccccggcgatcactacattgtattcgctggaaacaacaatttgtgagcggaaggat
gaaatatcaaga----cagacakaaggaaagccttcatggacaaagaagttattacttca
tg------aaaaattgttgtgctctaaaatcagagaagaggcagatgaattgtgccggac
attggaagataatgaggataagtctcgagctgcttcagagatggcagatgtgctttatca
ttccatggttctgcttgcacttaaggatgttaagatggaggatgttcttgaagtccttcg
gcataggttctccaaatctggagtcgaagaaaagaagagtcgc
>PAFTOL009289
---------gttgagacgttgctagccagtgtcaagtgggatgataaaggtttagcagtg
gctatagctcaaaatgttgatacaggagccattttaatgcaaggctttgttaacagggat
gcrctggcaactaccgtttcttctcgcaaggcaaccttttatagcaggtcgaggtcacaa
ttgtggacaaaaggagagacctcgatgaatttyattaatgtacatgatatttttgtggat
tgtgaccgtgattcgataatttacctggggaagcctgatggaccaacttgccatactgga
gctgaaacatgttatttctcctcagtctccaawwttttggaacatcctgaggacgaaaaa
gataccctggcgatgactacattgtattcgctggaaacaacaatttgtgagcggaaggat
gaaatatcaaaa----cagacagaaggaaagccttcatggacaaagaagttattacttaa
tg------aaaaattgttgtgctctaaaatcagagaagaggcagatgaattgtgccggac
attggaagataatgaggataagtctcgagctgcttcagagatggcagatgtgctttatca
ttccatggttctgctggcacttaaggatgttaagatggaggatgttcttgaagtccttcg
gcataggttctccaaatctggaattgaagaaaagaagagtcgc
>PAFTOL009291
---------gttgagacgttgctagacagtgtcaagtgggatgataaaggtttagcagtg
gctatagctcaaaatgttgatacaggagccattttaatgcaaggctttgttaacagggat
gcattggtgactaccgtttcttctcgcaaggcaaccttttatagcaggtcgaggtcacaa
ttgtggacgaaaggagagacctcaatgaattttattaatgtacatgacatttttgtggat
tgtgaccgtgattcgataatttacctggggaagcctgatgggccaacttgccatactgga
gctgaaacatgttatttctcctcagtctccaaatttttggagcatcctgaggaacaaaaa
gataccccggcgatcactacattgtattcgctggaaacaacaatttgtgagcggaaggat
gaaatatcaagg----cagacagaaggaaagccttcatggacaaagaagttattacttga
tg------aaaaattgttgtgctctaaaatcagagaagaggcagatgaattgtgccggac
attggaagasaatgaggataagtctcgagctgcttcagagatggcagatgtgctttatca
ttccatggttytgcttgcacttaaggatgttaagatggaggatgttcttgaagtccttcg
gcataggttctccaaatctggagtcgaagaaaagaagagtcgc
>PAFTOL009293
---------gttgagacgttgctagacagtgtcaagtgggatgataaaggtttagcagtg
gctatagctcaaaatgttgatacaggagccattttaatgcaaggctttgttaacagggat
gcattggtgactaccgtttcttctcgcaaggcaaccttttatagcaggtcaaggtcacaa
ttgtggacgaaaggrgagacctcgatgaattttattaatgtacatgacatttttgtggat
tgtgaccgtgattcgataatttacctggggaagcctgatgggccaacttgccatactgga
gctgaaacatgttatttctcctcagtctccaaatttttggagcaccctgaggacaaaaaa
gataccctggcgatgactacattgtattcgctggaaacaacaatttgtgagcggaaggat
gaaatatcaaga----cag-----------------------------------------
-------------------------------asrgaagaggcagaagaattgtgccggac
attggaagataatgaggakaagtctcgagctgcttcagagatggcagatgtgctttatca
ttccatggttctgcttgcacttaaggatgttaagatggaggacgttcttgaagtccttcg
gcatagattctccaaatctggaattgaagaaaagaagagtcgc
>PAFTOL009295
---------gttgagacgttgctagacagtgtcaagtgggatgataaaggcttagcagtg
gctatagctcaaaatgttgatacaggagccattttaatgcaaggctttgttaacagggat
gcattggtgactactgtttcttctcgcaaggcaaccttttatagcaggtcgaggtcacaa
ttgtggacaaaaggagagacctcgatgaattttataaatgtacatgacatttttgtggat
tgtgaccgtgattcgataatttacctggggaagcctgatgggccaacttgccatactgga
gctgaaacatgttatttctcctcagtctccaaatttttggaacatcctgag---------
------------------------------------------------------------
------------------------------------------------------------
-------------------------------agagaagaggcagatgaattgtgccggac
attggaagataatgaggataagtctcgagctgcttcagagatggcagatgtgctttatca
ttccatggttctgcttgcacttaaggatgttaagatggaggacgttcttgaagtccttcg
gcataggttcaccaaatctggaattgaagaaaagaagagtcgc
>PAFTOL009297
---------gttgagacgttgctagacagtgtcaagtgggatgataaaggtttagcagtg
gctatagctcaaaatgttgatacaggagccattttaatgcaagggtttgttaacagggat
gcactggcgaataccgtttcttctcgcaaggcaaccttttatagcaggtcgaggtcacaa
ttgtggacaaaaggagagacctcgatgaattttattaatgtacatgacatttttgtggat
tgtgaccgtgattcgatagtctacctggggaagcctgatgggccaacttgccatactgga
gctgaaacatgttatttctcytcagtctccaaatttttggaacatcctgaggacgaaaaa
gataccctggcgatgactacattgtattcgctggaaacaacaatttgtgagcggaaggat
gaaatatcaaga----ccaacagaaggaaagccttcatggacaaagaagttattacttaa
tg------aaaaattgttgtgctctaaaatcagagaagaggcagatgaattgtgccggac
attggaagataatgaggataagtctcgagcyrcttcagagatggcagatgtgctttatca
ttccatggttctgctygcactyaaggatgttaagatggaggaygttcttgaagtccttcg
gcataggttctccaaatctggaattgaagaaaagaagagtcgc
>PAFTOL009299
---------gttgagacgttgctagccagtgtcaagtgggatgataaaggtttagcagtg
gctatagctcaaaatgttgatacaggagccattttaatgcaaggctttgttaacagggat
gcactggcaactaccgtttcttctcgcaaggcaaccttttatagcaggtcgaggtcacaa
ttgtggacaaaaggagagacctcgatgaattttattaatgtacatgatatttttgtggat
tgtgaccgtgattcgataatttacctggggaagcctgatgggccaacttgccataccgga
gctgaaacatgttatttctcctcggtctccaaatttttggaacatcctgaggacgaaaaa
gataccctggcgatgactacattgtatttgctggaaacaacaatttgtgagcggaaggat
gaaatatcaaga----cagacagaaggaaaggcttcatggacaaagactttattacttaa
tg------aaaaattgttgtgctctaaaatcagagaagaggcagatgaattgtgccggac
attggaagataatgaggataagtctcgagctgcttcagagatggcagatgtgctttatca
ttccatggttctgcttgcgcttaaggatgttaagatggaggatgttcttgaagtccttcg
gcgtaggttctccaaatctggaattgaagaaaagaagagccgc
>PAFTOL009301
---------gttgagacgttgctagccagtgtcaagtgggatgataaaggtttagcagtg
gctayagctcaaaatgttgatacaggagccatcttaatgcaaggctttgttaacagggat
gcactggcaactaccrtttcttctcgcaaggcaaccttttatagcaggtcgaggtcacaa
ttgtggacaaaaggagagacctcgatgaattttattaatgtacatgatatttttgtggay
tgtgaccgtgattcgataatmtacctggggaagcctgatgggccaacttgccatactgga
gctgaaacatgttatttctcctcagtatccaaaattttggaacatcctgag---------
------------------------------------------------------------
------------------------------------------------------------
-------------------------------agagaagaggcagatgaattgtgccggac
attggaagataatgaggataagtctcgagctgcttcagagatggcagatgtgctttatca
ttccatggttctgcttgcacttaaggatgttaagatggaggatgttcttgaagtccttcg
gcataggttctccaagtctggaattgaagaaaagaagagtcgc
>PAFTOL009303
---------gttgagacgttgctagccagtgtcaagtgggatgataaaggtttagcagtg
gctatagctcaaaatgttgatacaggagccatcttaatgcaaggctttgttaacagggat
gcactggcaactaccgtttcttctcgcaaggcaaccttttatagcaggtcgaggtcacaa
ttgtggacaaaaggagagacctctatgaattttattaatgtacatgatatttttgtggat
tgtgaccgtgattcggta------------------------------------------
------------------------------------------------------------
------------------------------------------------------------
------------------------------------------------------------
-------------------------------wgagaagaggcagatgaattgtgccggac
attggaagataatgaggataagtctcgagctgcttcagagatggcagatgtgctttatca
ttccatggttctgcttgcacttaaggatgttaagatggaggatgttcttgaagtccttcg
gcataggttcttcaaatctggaattgaagaaaagaagagtcgc
>PAFTOL009311
---------gttgakacgttgctagacagtgtcaagtgggatgataaaggtttagcagtg
gctatagctcaaaatgttgatacaggagacattttaatgcaaggctttgttaacagggat
gcactggccactaccatttcttcccgcaaggcwactttttacagcaggtcgaggtcacaa
ttgtggacaaaaggagagacctctatgaattttattaatgtacacgacatttttgtggat
tgtgaccgygactcgataatttacctggggaagcctgatggtccaacttgccatactgga
gcrgaaacatgttatttcwcctcagtctccaactttttggaacatccrcaggtcraaaaa
gatactctggcgatgactacwttgtactcgctggaaacaacaatttgtgagcggaaggct
gaaatatcagga----cagatagaagcaaaaccttcatggacaaagaagttattacttga
tg------aaaaattgctatgctctaaaatcagggaagaggcagatgaattgtgccggac
attggargataaygaggataagtctcgagctgcttcwgagatggcagatgtgctttatca
ttccatggttctgcttgcgcttaaagatgttaagatggaggacgttcttgaagtccttcg
gcataggttctccaaatcgggaattgaagaaaagaagagtcgc
>PAFTOL009313
---------gttgagacattgctagatggtatcaagtgggatgataaaggtttagcagtg
gctatagctcaaaatgtagatactggagccattttaatgcaaggctttgctaacagggat
gcattggccactaccatttcttcccgcaaggcaacattttacagcaggtcgaggtcaaaa
ttgtggacaaaaggagagagctctatgaattttattaatgtacacgacatttatgtggat
tgtgatcgtgactmgattatttacctggggaagcctgatggtccaacttgccacactgga
gctaaaacatgttayttctcgtcagtctcaaaccttttgaarcatcctgaggttgaaaag
gatamtctggcagtgactacattgtrttcactggaatcaacaattktagagcggaaggat
gaaatatymaga----catacagaaggaaaaccttcatggacaaagaagctgttgcttga
tg------aaaaattgctctgctctaaaatyagggaagaggcagatgagttgtgccggac
gttggaagacaaggaggacaagwctcgagctgcttcagagatggcagatgtgctttatca
ttcaatggttctgcttgcactgaaagatgtgaagatggaggatgttcttgaagtccttcg
ccttaggttctccaaatcaggaatagaagaaaagaagagtcgc
>PAFTOL009315
---------gttgagacgttgctagacagtgtcaagtgggatgataaaggtttagcagtg
gctatagctcaaaatgttgatacaggagacattttaatgcaaggctttgttaacagggat
gcactggccactaccatttcgtcacgcaaggcaactttttacagcagatcgaggtctaaa
ttgtggacaaagggagagacctctatgaattttattaatgtacatgacatttttgtggat
tgtggactcgattagataatatacctggggaagcctgatggaccaacttgccatactgga
gctgaaacatgttatttctcatcagtctccagctttttggaacaacccaaggtt------
------------------------------------------------------------
------------------------------------------------------------
-------------ttgtttcattcgtttgttagggaagaggcagatgaattgtgccggac
attggaagataatgakgataagtctcgagctgcttcagagatggcagatgtgctttatca
ttccatggttctgctcgcacttaaagatgtcaagatggaggacgttcttgaagtccttcg
gcataggttctccaaatcaggaattgaagaaaagaagagtcgc
>PAFTOL009319
---------gttgagacgttgctagacagtgtcaagtgggatgataaaggtttagcagtg
gctatagctcaaaatgttgatacaggagacattttaatgcaaggctttgttaacagggat
gcactggccgctaccatttcttcccgcaaggcaactttctacagcagatcgaggtcaaaa
ttgtggacaaaaggagagacctctatgaattttattaatgtacatgacatttttgttgat
tgtgaccgtgactcgataatttatctggggaaacctgatgggcctacttgccatactgga
gctgaaacatgttatttctcgtcagtctccggctttttggaacaatctgaggtaaaaaag
gatactctggcaatgactacattgtactcgttggaatcaacaattggtgaacgtaaggct
gaaatatcaagc----cagatagaaacaaaaccttcgtggacaaagaagttgttactcaa
tg------agaaattgctatgctctaaaatcagggaagaggcagatgagttgtgccggac
actagaagataatgaggataagtctcgagctgcttcagagatggcagatgtgctttatca
ttccatggttctgctagcacttaaagatgtcaagatggaggacgttcttgaagtccttcg
gcataggttttccaaatcaggaattgacgaaaaggagagtcgc
>PAFTOL009321
---------gttgacgcgttgctagacagtgtcaagtgggatgataaaggtttaacagtg
gctatagctcaaaatgttgatacaggagacattttaatgcaaggctttgttaacagggat
gcactggccactaccatttcttcccgcaaggcaacattttacagcagatcaaggtcaaaa
ttgtggacaaaaggagagacatctatgaattttattaatgtacatgacatttttgtggat
tgtgaccgtgactcgrtaatttacctggggaagcctgatgggccgacttgtcatactgga
gctgaaacatgttatttctcatcagtctccagctttttggaagaacctgaggtt------
------------------------------------------------------------
------------------------------------------------------------
-------------ttgtttcattcgtttgttagggaagaggcagatgaattgtgccggac
attggaggataatgaggataagtctcgagctgcttcagagatggcagatgtgctttatca
ttccatggttctgcttgcactcaaagatgtcaagatggaggaggttcttgaagtccttcg
gcataggttctccaaatcggggattgaagaaaagaatagtcgc
>PAFTOL013501
---------gttgagacgttgctagacagtgtcaagtgggatgataaaggcttagcagtg
gctatagctcaaaatgttgatacaggagccattttaatgcaaggctttgttaacagggat
gcattggtgactactgtttcttctcgcaaggcaaccttttatagcaggtcgaggtcacaa
ttgtggacaaaaggagagacctcgatgaattttattaatgtacaygacatttttgtggat
tgtgaccgtgattcgataatttacctggggaagcctgatgggccaacttgccatactgga
gctgaaacatgytatttctcctcagtctccaaawttttggaacatcctgaggacaaaaaa
gataccctggcgatgactacattgtattcgctggaaacaacaatttgtgagcggaaggat
gaaatatcaaga----caggcagaaggaaagccttcatggacaaagaag---------gc
tt------gtgatttctttcattcatgtcgtagagaagaggcagatgaattgtgccggac
attggaagataatgaggacaagtctcgagctgcttcagagatggcagatgtgctttatca
ttccatggttctgcttgcacttaaggatgttaagatggaggacgttcttgaagtccttcg
gcataggttctccaaatctggaattgaagaaaagaagagtcgc
>SRR5036296
---------gttgagacgttgctagccagtgtcaagtgggatgataaaggtttggcagtg
gctatagctcaaaatgttgatacaggagccatcttaatgcaaggctttgttaacagggat
gcactggcaactaccgtttcttctcgcaaggcaaccttttatagcaggtcgaggtcgcaa
ttgtggacaaaaggagagacctcgatgaactttattaatgtacacgatatttttgtggat
tgtgaccgtgattcgataatttacctggggaagcctgatgggccaacttgccatactgga
gctgaaacatgttatttctcctcagtatccaaacttttggaacatcctgaggacaaaaaa
gataccctggcgatgactacattgtattcgctggaaacaacaatttgtgagcggaaggat
gaaatatcaaga----cagacagaaggaaagccttcatggacaaagaagttattacttaa
tg------aaaaattgttgtgctctaaaatcagagaagaggcagatgaattgtgccggac
attggaagataatgaggataagtctcgagctgcttcagagatggcagatgtgctttatca
ttccatggttctgcttgcacttaaggatgttaagatggaggatgttcttgaagtccttcg
gcataggttctccaaatctggaattgaagaaaagaagagtcgc
>SRR5137211
---------gttgagacgttgctagccagtgtcaagtgggatgataaaggtttggcagtg
gctatagctcaaaatgttgatacaggagccatcttaatgcaaggctttgttaacagggat
gcactggcaactacsgtttcttcttgcaaggcaaccttttatagcaggtcgaggtcacaa
ttgtggacaaaaggagagacctcgatgaattttattaatgtacatgatatttttgtggat
tgtgaccgtgattcgataatttacctggggaagcctgatgggccaacttgccatactgga
gctgaaacatgttatttctcctcrgtatccaaacttttggaacatcctgaggacgaaaaa
gataccctggcgatgactacattgtattcgctggaaacaacaatttgtgagcggaaggat
gaaatatcaaga----cagacasaaggaaagccttcatggacaaagaagttattacttaa
tg------aaaaattgttgtgctctaaaatcagagaagaggcwgatgaattgtgccggac
attggaagataatgaggataagtctcgagctgcttcagagatggcwgatgtgctttatca
ttccatggttctgcttgcacttaaggatgttaagatggaggatgttcttgaagtccttcg
gcataggttctccaaatctggaattgaagaaaagaagagtcgc
>SRR5137213
---------gttgagacgttgctagccagtgtcaagtgggatgataaaggtttagcagtg
gctatagctcaaaatgttgatacaggagccatcttaatgcaaggctttgttaacagggat
gcactggcaactaccgtttcttctcgcaaggcaaccttttatagcaggtcgaggtcacaa
ttgtggacaaaaggagagacctcgatgaattttattaatgtacatgatatttttgtggat
tgtgaccgtgattcgataatctacctggggaagcctgatgggccaacttgccataccgga
gctgaaacatgttatttctcctcagtatccaaatttttggaacatcctgaggacaaaaaa
gatatcctggcgatgactacattgtattcgctggaaacaacaatttctgagcggaagaat
gaaatgtcaaga----cagacagaaggaaagccttcatggacaaagaagttattacttaa
tg------aaaaattgttgtgctctaaaatcagagaagaggcagatgaattgtgccggac
attggaagataatgaggataagtctcgagctgcttcagagatggcagatgtgctttatca
ttccatggttctgcttgcacttaaggatgttaagatggaggatgttcttgaagtccttcg
gcataggttctccaagtctggaattgaagaaaagaagagtcgc
>SRR7905849
gaaaagaaggttgagacgttgctagacagtttcaagtgggatgataaaggtttagcagtg
gctatagctcaaaatgttgatacaggagccattttaatgcaaggctttgttaacagggat
gcattggcggctaccgtttcttcccgcaaggcaactttttatagcaggtcgaggtcaaaa
ttgtggacaaaaggagagacctcgatgaattttattaatgtacatgacatttttgtggat
tgtgaccgtgattcaataatttacctggggaagcctgatgggccaacttgccatactgga
gctgaaacatgttatttctcctcagtctccaaatttttggaacatcctgaggtcgaaaaa
gataccctggcgatgactacattgtattcgctrgaaacaacaatttctgagcggaaggat
gaaatatcaaga----cagatagaaggaaaaccttcatggacaaagaagttattacttaa
tg------aaaaattgctgtgctctaaaatcagagaagaggcagatgaattgtgccggac
attggaagataatgaggataagtctcgagctgcttcrgagatggcagatgtgctttatca
ttccatggttctgcttgcacttaaggatgttaagatggaggacgttcttgaagtccttcg
gcataggttctccaaatccggagttgaggaaaagaagagtcgc
>SRR7905861
gaaaagaaggttgagacgttgctagccagtgtcaagtgggatgataaaggtttagcagtg
gctatagctcaaaatgttgatacaggagcagtcttaatgcaaggctttgttaacagggat
gcactggcaactaccgtttcttctcgcaaggcaaccttttatagcaggtcgaggtcacaa
ttgtggacaaaaggagagacctcgatgaattttattaatgtacatgatatttttgtggat
tgtgaccgtgattcgataatttacctggggaagcctgatgggccaacttgccatactgga
gctgaaacatgttatttctcctcagtctccaaatttttggaacatcctgaggacraaaaa
gataccctggcgatgactacattgtattcgctggaaacaacaatttgtgagcggaaggat
gaaatatcaaga----cagacagaaggaaagccttcwtggacaaagaagttattacttaa
tg------aaaaattgttgtgctctaaaatcagagaagaggcagatgaattgtgccggac
gttggaagataatgaggataagtctcgagctgcttcagagatggcggatgtgctttatca
ttccatggttctgcttgcacttaaggatgttaagatggaggatgttcttgaagtccttcg
gcataggttctccaaatctggaattgaagaaaagaagagtcgc
>SRR7905862
gaaaagaaggttgagacgttgctagacagtgtcaagtgggatgataaaggtttagcagtg
gctatagctcaaaatgttgatacaggagccattttaatgcaaggctttgttaacagggat
gcgctggccactactgtttcttcccgcaaggcaactttttacagcaggtccaggtcaaaa
ttgtggacaaaaggagagagctcgatgaattttattaatgtacatgacatatttgtggat
tgtgaccgtgattcgataatttacctggggaaacctgatgggccaacttgccacactgga
gctgaaacatgctatttctcatcggtctccaaatttttggaacatcctcaggtcgaaaaa
gacacggtggcratgactacgttgtactcgctggaaacaacaatttgtgagcggaaggat
gaaatatcaaga----cagacagaaggaaaaccttcgtggacaaagaagttattacttga
tg------aaaaattgctatgctctaaaatcagagaagaggcagatgaattgtgccggac
attggaagataatgaggataagtctcgagctgcttcagagatggcagatgtgctttayca
ttccatggttctgcttgcacttaaggatgttaagatggaggacgttcttgaagtccttag
gcataggttctccaaatccggaattgaagaaaagaagagtcgc
>SRR8327214
gaacagaaggttgagacgttgctagccagtgtcaagtgggatgataaaggtttagcagtg
gctatagctcaaaatgttgatacaggagccattttaatgcaaggctttgttaacagggat
gcsctggcaactaccgtttcttctcgcaaggcaaccttttatagcaggtcgaggtcacaa
ttgtggacaaaaggagagacstcgatgaattttattaatgtacatgatatttttgtggat
tgtgaccgtgattcgataatttacctggggaagcctgatggaccaacttgccatactgga
gctgaaacatgttatttctcstcagtctccaaawttttggaacatcctgaggacgaaaaa
gataccctggcgatgactacattgtattcgctggaaacaacaatttgtgagcggaaggat
gaaatatcaarr----cagacagaaggaaagccttcatggacaaagaagttattacttaa
tg------aaaaattgttgtgctctaaaatcagrgaagaggcagatgaattgtgccggac
attggaagataatgaggataagtctcgagctgcttcagagatggcagatgtgctttatca
ttccatggttctgctggcacttaaggatgttaagatggaggatgttcttgaagtccttcg
gcataggttctccaaatctggaattgaagaaaagaagagtcgc
