# Supplementary material for: Phylogenomics and classification of Cactaceae based on hundreds of nuclear genes
Source: Plant Syst Evol. 2025 Aug 11;311(5):28. doi: 10.1007/s00606-025-01948-z (PMC12339657; doi:10.1007/s00606-025-01948-z)
Supplement: Supplementary file 4 — Online Resource 4: Containing alignments and RAxML gene trees for all included loci and all phylogenetic datasets (ZIP 10372 KB) [file 606_2025_1948_MOESM4_ESM.zip › de Vos et al_ESM_4/ESM_data_alignments/QCP/7136_consensus.mafft.fasta]

>PAFTOL004551
------------------------------------------------------------
--------------------ttattgattattgatgaatatcaacaggttgaactgtggt
ttc-cagttaatcttatttcyggtgggacaacagcaaagatcatggtagctgcaaaagat
aattttctgggtaaatacatttacaaggatacgctcaatagaaatcttgcggcagtcatt
tatcga------------------------------------------------------
---------------------------------------------------
>PAFTOL004554
cctgctcctcctccattgcccaagattgaa------------------------------
--gatgatggcaaccctcactttgtcatcttcatccgtctggccaacgttgaattgtggt
atc-cagttaatcttgttactggtgggacaacagcaaagatcatggtcgctgcgaaagat
aactttctggggaaatacatttacaaggatacacttaataaaaatctcgcggcagtgatt
tatcga------------------------------------------------------
---------------------------------------------------
>PAFTOL004561
------------------------------------------------------------
--------------------------------------------caggttgaactgtggt
ttc-cagttaatcttatttctggtgggacaacagcaaagatcatggtagctgcaaaagat
aattttctgggtaaatacatttacaaggatacgcttaatagaaatctcgcagcagtcatt
tatcga------------------------------------------------------
---------------------------------------------------
>PAFTOL004562
------------------------------------------------------------
-----------------------ttgattattgatgaacctggacaggttgaattgtggt
atc-cagttaatcttgttactggtgggacaacagcaaagatcatggttgctgcgaaagat
aactttctggggaaatacatttacaaggatacacttaataaaaatctcgcggcagtgatt
tatcga------------------------------------------------------
---------------------------------------------------
>PAFTOL004563
------------------------------------------------------------
-----------------------ttgattattgatgaacctggacaggttgaattgtggt
atc-cagttaatcttgttagtggtgggacaacagcaaagatcatggttgctgcaaaagat
aactttctggggaaatacatttacaaggatacactcaataaaaatctcgcggcagtgatt
tatcga------------------------------------------------------
---------------------------------------------------
>PAFTOL004564
cctgctcctcctccattgcctcagattgaa------------------------------
--gatgatggcaaccctcactttgtcatcttcgtccgtctggccaacgttgaactgtggt
ttc-cagttaatcttatttctggtgggacaacagcaaagatcatggtagctgcaaaagat
aattttctgggtaaatacatttacaaggatacgcttaagagaaatcttgcggcagtcatt
tatcga------------------------------------------------------
---------------------------------------------------
>PAFTOL004566
------------------------------------------------------------
--------------------------------------------caggttgaactgtggt
ttc-cagttaatcttatttctggygggacaacagcaaagatcatggtagctgcaaaagat
aattttctgggtaaatacatttacaaggatacgcttaatagaaatctcgcggcagtcatt
taccga------------------------------------------------------
---------------------------------------------------
>PAFTOL004567
cctgctcctcctccattgccccagattgaa------------------------------
--gatgatggcaaccctcactttgtcatcttcatccgtctggccaacgttgaattgtggt
atc-cagttaatcttgttactggtgggacaacagcaaagatcatggttgcggcaaaagat
aactttctggggaaatacatttacaaggatacacttaataaaaatctcgcagcagtgatt
tatcga------------------------------------------------------
---------------------------------------------------
>PAFTOL004568
cctgctcctcctccattgccccagattgaa------------------------------
--gatgatggcaaccctcactttgtcatcttcatccgtctggccaacgttgaattatggt
atc-cagttactcttgttactggtgggacaacagcaaagatcatggttgctgcaaaagac
aactttctggggaaatacatttacaaggatacactcaataaaaatctcgcggcagtgatt
tatcga------------------------------------------------------
---------------------------------------------------
>PAFTOL004571
cctgctcctcctccattgcctcagattgaa------------------------------
--gatgatggcaaccctcactttgtcatcttcgtccgtctggccaacgttgaactgtggt
ttc-cagttaatcttatttctggtgggacaacagcaaagatcatggtagctgcaaaagat
acttttgtgggtaaatacatttacaaggatacgcttaatagaaatctcgcggcagtcatt
tatcga------------------------------------------------------
---------------------------------------------------
>PAFTOL004572
cctgctcctcctccattgccccagattgaa------------------------------
--gatgatggcaaccctcactttgtcatcttcgtccgtatggccaacgttgaattgtggt
atc-caattaacattgttagtggtgggacaacagcaaagatcatggttgctgcaaaarat
aactttctggggaaatacatttacaaggatacacttaatagaaatctcgcrgcagtgatt
tatcga------------------------------------------------------
---------------------------------------------------
>PAFTOL004573
------------------------------------------------------------
-----------------------ttgattattgatgaacctggacaggttgaattgtggt
ttc-cagttaaccttgttagtggtgggacaacagcaaagatcatggttgctgcaaaagat
aactttctgggraaatacatttacaaggatacacttaatagaaatctygcggcagtgatc
tatcga------------------------------------------------------
---------------------------------------------------
>PAFTOL004574
cctgctcctcctccattgccccagattgaa------------------------------
--gatgatggcaaccctcgctttgtcatcttcatccgtctggccaacgttgaattgtggt
atc-cagttaatcttgttagtggcgggacaacagcaaagatcatggttgctgcaaaagat
aactttctggggaaatacatttacaaggatacacttgatagaaatctcgcggcagtgatt
tatcga------------------------------------------------------
---------------------------------------------------
>PAFTOL004577
cctgctcctcctccattgccccagattgaa------------------------------
--gacgatggcaacccccactttgtcatcttcatccgtctggccaacgttgaattgtggt
atc-cagttaatcttgttactggtgggacaacagcaaagatcatggttgctgcgaaagat
aactttctggggaaatacatttacaaggatacacttaataaaaatctcgcggcagtgatt
tatcga------------------------------------------------------
---------------------------------------------------
>PAFTOL004578
cctgctcctcctccattgccccagattgaa------------------------------
--gatgatggcaaccctcgctttgtcatcttcgtccgtatggccaacgttgaattgtggt
atc-cagttaaccttgttagtggtgggacaacagcaaagatcatggttgctgcaaaagat
aactttctggggaaatacatttacaaggatacacttaatagaaatcttgcggcagtgatt
tatcga------------------------------------------------------
---------------------------------------------------
>PAFTOL004582
cctgctcctcctccattgccccagattgaa------------------------------
--gatgatggcaaccctcgctttgtcatcttcgtccgtatggccaacgttgaattgtggt
atc-cagttaaccttgttagtggtgggacaacagcaaagatcatggttgctgcaaaagat
aactttctggggaaatacatttacaaggatacacttaatagaaatctcgcggcagtgatt
tatcga------------------------------------------------------
---------------------------------------------------
>PAFTOL004583
cctgctcctcctccattgccccagattgaa------------------------------
--gatgatggcaaccctcgctttgtcatcttcatccgtctggccaacgttgaattgtggt
atc-cagttaatcttgtyagtggtgggacaacagcaaagatcatggttgctgcaaaagat
aactttytggggaaatacatttacaaggatacacttgatagaaatctcgcggcagtgatt
tatcga------------------------------------------------------
---------------------------------------------------
>PAFTOL004584
cctgctcctcctccattgccccagattaaa------------------------------
--gatgatggcaaccctcactttgtcatcttcatccgtctggccaacgttgaattgtggt
atc-cagttaatcttgttactggtggcacaacagcaaagatcatggttkctgcgaaagat
aactttctggggaaatacatttataaggatacacttaataaaaatctcgcggcagtgatt
tatcga------------------------------------------------------
---------------------------------------------------
>PAFTOL004585
cctgctcctcctccattgcctcagattgaa------------------------------
--gatgatggcaaccctcactttgtcatcttcgtccgtctggccaacgttgaactgtggt
ttc-cagttaatcttatttctggtgggacaacagcaaagatcatggtagctgcaaaagat
aattttctgggtaaatacatttacaaggatacgcttaatagaaatcttgcggcagtcatt
tatcga------------------------------------------------------
---------------------------------------------------
>PAFTOL004587
cctgctcctcctccattgccccagattgaa------------------------------
--gatgatggcaaccctcgctttgtcatcttcatccgtctggccaacgttgaattgtggt
atc-cagttaatcttgttagtggtgggacaacagcaaagatcatagttgctgcaaaagat
aactttctggggaaatacatttacaaggatacacttgatagaaatctcgckgcagtgatt
tatcga------------------------------------------------------
---------------------------------------------------
>PAFTOL004590
cctgctcctcctccattgcccaagattgaa------------------------------
--gatgatggcaaccctcactttgtcatcttcatccgtctggccaacgttgaattgtggt
atc-cagttaatcttgttactggtgggacaacagcaaagatcatggttgctgcgaaagat
aactttctggggaaatacatttacaaggatacacttaataaaaatctcgcggcagtgatt
tatcga------------------------------------------------------
---------------------------------------------------
>PAFTOL004591
cctgctcctcctccattgcccaagcttgaa------------------------------
--gatgatggcaaccctcactttgtcatcttcatccgtctggccaacgttgaattgtggt
atc-cagttaatcttgttactggtgggacaactgcaaagatcatggttgctgcgaaagat
aactttctggggaaatacatttacaaggatacacttaataaaaatctcgcggcagtgatt
tatcga------------------------------------------------------
---------------------------------------------------
>PAFTOL004593
cctgctcctcctccattgccgcagattgaa------------------------------
--gatgatggcaaccctcgctttgtcatcttcatccgtctggccaacgttgaattgtggt
atc-cagttaatcttgttagtggtgggacaacagcaaagatcatggttgctgcaaaagat
aactttctggggaaatacatttacaaggatacactygatagaaatctcgcggcagtgatt
tatcga------------------------------------------------------
---------------------------------------------------
>PAFTOL004594
cctgctcctcctccattgcccaagattgaa------------------------------
--gatgatggcaaccctcactttgtcatcttcatccgtctggccaacgttgaattgtggt
atc-cagttaatcttgttactggtgggacaacagcaaagatcatggtcgctgcgaaagat
aactttctggggaaatacatttacaaggatacactgaataaaaatctcgcggcagtgatt
tatcga------------------------------------------------------
---------------------------------------------------
>PAFTOL004596
cctgctcctcctccattgccccagattgaa------------------------------
--gatgatggcaaccctcgctttgtcatcttcgtccgtatggccaasgttgaattgtggt
atc-cagttaaccttgttagtggtgggacaacagcaaagatcatggttgctgcaaaagat
aactttctggggaaatacatttacaaggatacacttaatagaaatctcgcggcagtgatt
tatcga------------------------------------------------------
---------------------------------------------------
>PAFTOL004597
cctgctcctcctccattgccccagattgar------------------------------
--gatgatggcaaccctcgctttgtcatcttcatccgcctggccaacgttgaattgtggt
atc-cagttaatcttgttagtggtgggacaacagcaaagatcatggttgctgcaaaggat
aactttctggggaaatacatttacaaggatacacttgacagaaatctcgcggcagtgatt
tatcga------------------------------------------------------
---------------------------------------------------
>PAFTOL004598
cctgctcctcctccattgcccaagattgaa------------------------------
--gatgatggcaaccctcactttgtcatcttcatccgtctggccaacgttgaattgtggt
atc-cagttaatcttgttactggtgggacaacagcaaagatcatggttgctgcgaaagat
aactttctggggaaatacatttacaaggatacacttaataaaaatctcgcggcagtgatt
tatcga------------------------------------------------------
---------------------------------------------------
>PAFTOL004599
cctgctcctcctccattgccccagattgaa------------------------------
--gatgatggcaaccctcactttgtcatcttcatccgtctggccaasgttgaattgtggt
atc-cagttaatcttgttactggtgggacaacagcaaagatcatggttgctgcaaaagat
aactttctggggaaatacatttacaaggatacacttaataaaaatctcgcggcagtgatt
tatcga------------------------------------------------------
---------------------------------------------------
>PAFTOL004600
cctgctcctcctccattgccccagattgaa------------------------------
--gatgatggcaaccctcactttgtcatcttcatccgtctggccaacgttgaattgtggt
atc-cagttaatcttgttactggtgggacaacagcaaagatcatggtcgctgcgaaagat
aactttctggggaaatacatttacaaggatacacttaataaaaatctcgcagcagtgatt
tatcga------------------------------------------------------
---------------------------------------------------
>PAFTOL004601
cctgctcctcctccattgccccagattgaa------------------------------
--gatgatggcaaccctcgctttgtcatcttcatccgtctggccaacgttgaattgtggt
ttc-cagttaatcttgttagtggtgggacaacagcaaagatcatggttgctgcaaaagat
agctttctggggaaatacatttacaaggatacacttgatagaaatctcgcggcagtgatt
tatcga------------------------------------------------------
---------------------------------------------------
>PAFTOL004603
ccttctcctcctccattgccccagattaaa------------------------------
--gatgatggcaaccctcactttgtcatcttcatccgtctggccaacgttgaattgtggt
atc-cagttaatcttgttagtggtgggacaacagcaaagatcatggttgctgcaaaagat
aactttctggggaaatacatttacaaggatacacttaataaaaatctygcggcagtgatt
tatcga------------------------------------------------------
---------------------------------------------------
>PAFTOL004604
cctgctcctcctccattgccccagattgaa------------------------------
--gatgatggcaaccctcactttgtcatcttcatccgtctggccaacgttgaattgtggt
atc-cagttaatcttgttastggtgggacaacagcaaagatcatggttgctgcaaaagat
aactttctggggaaatacatttacaaggatacacttaataaaaatctcgcggcagtgatt
tatcga------------------------------------------------------
---------------------------------------------------
>PAFTOL004605
cctgctcctcctccattgccccagattgaa------------------------------
--gatgatggcaaccctcgctttgtcatcttcatccgtctggccaacgttggattgtggt
atc-cagttaatcttgttagtggtgggacaacagcaaagatcatggttgctgcaaaggat
aactttctggggaaatacatttacaaggatacacttgatagaaatctcgcggcagtgatt
tatcga------------------------------------------------------
---------------------------------------------------
>PAFTOL004608
cctgctcctcctccattgccccagattgaa------------------------------
--gatgatggcaaccctcgctttgtcatcttcgtccgtatggccaacgttgarttgtggt
atc-cagttaaccttgttagtggkgggacaacagcraagatcatggttgctgcaaaagat
aactttctggggaaatacatttacaaggatacacttaatagaaatctcgcggcagtgatt
tatcga------------------------------------------------------
---------------------------------------------------
>PAFTOL004609
cctgctcctcctccattgccccagattgaa------------------------------
--gatgatggcaaccctcgctttgtcatcttcatccgtatggccaacgttgaattgtggt
atc-caattaaccttgttagtggtgggacaacagcaaagatcatggttgctgcaaaagat
aactttctggggaaatacatttacaaggatacacttaatagaaatctcgcggcagtgatt
tatcga------------------------------------------------------
---------------------------------------------------
>PAFTOL004610
------------------------------------------------------------
--------------------------------------------caggttgaactgtggt
ttc-cagttaatcttatttctggtgggacaacagcaaagatcatggtagctgcaaaagat
aattttctgggtaaatacatttacaaggatacgcttaatagaaatctcgcagcagtcatt
tatcga------------------------------------------------------
---------------------------------------------------
>PAFTOL004611
------------------------------------------------------------
--------------------------------------------caggttgaactgtggt
ttc-cagttaatcttatttctggtgggacaacagcaaagatcatggtagctgcaaaagat
aattttctgggtaaatacatttacaaggatacgcttaatagaaatctcgcagcagtcatt
tatcga------------------------------------------------------
---------------------------------------------------
>PAFTOL004613
------------------------------------------------------------
-----------------------ttgattattgatgaacctggacaggttgaattgtggt
atc-cagttaatcttgttactggtgggacaacagcaaagatcatggttgctgcraaagat
aactttctggggaaatacatttacaaggatacacttaataaaaatctcgcggcagtgatt
tatcga------------------------------------------------------
---------------------------------------------------
>PAFTOL004617
------------------------------------------------------------
-----------------------ttgattattgatgaacctggacaggttgaattgtggt
atc-cagttaatcttgttactggtgggacaacagcaaagatcatggttgctgcgaaagat
aactttctggggaaatacatttacaaggatacacttaataaaaatcttgcagcagtgatt
tatcga------------------------------------------------------
---------------------------------------------------
>PAFTOL004618
cctgctcctcctccattgccccagattgaa------------------------------
--gatgatggcaaccctcgctttgtcatcttcgtccgtatggccaacgttgaattgtggt
atc-caattaaccttgttagtggtgggacaacagcaaagatcatggttgctgcaaaagat
aactttctggggaaatacatttacaaggatacacttaatagaaatctcgcggcagtgatt
tatcga------------------------------------------------------
---------------------------------------------------
>PAFTOL004619
cctgctccccctccattgccccagattgaa------------------------------
--gatgatggcaaccctcgctttgttatcttcgtccgtatggcgaacgttgaattgtggt
atc-cagttaatcttattagtggtgggacaacagcaaagatcatggtygctgcaaaagat
aattttctgggtaaatacatttacaaggatacacttaatagaaatctcgcggcagtgatt
tatcga------------------------------------------------------
---------------------------------------------------
>PAFTOL004620
cctgctcctcctccattgccccagattgaa------------------------------
--gatgatggcaaccctcgctttgtcatcttcrtccgtatggccaacgttgaattgtggt
wtc-caattaacattgttagtggtgggacracagcaaagatcatggttgctgcaaaagat
aactttctggggaaatacatttacaaggatacacttaatagaaatctcgcggcagtgatt
tatcga------------------------------------------------------
---------------------------------------------------
>PAFTOL004623
cctgctcctcctccattgccccagattgaa------------------------------
--gatgatggcaaccctcgctttgtcatcttcgtccgtttggccaacgttgaattgtggt
gtc-cagttaacattgttagtggtgggacaacagcaaagatcatggtcgctgcaaaagat
aactttctggggaaatacatttacaaggatacacttaatagaaatctcgcggcagtgatt
tatcga------------------------------------------------------
---------------------------------------------------
>PAFTOL004624
---------cctccattgcccaagattgaa------------------------------
--gatgatggcaaccctcactttgtcatcttcatccgtctggccaacgttgaattgtggt
atc-cagttaatcttgttactggtgggacaacagcraagatcatggttgctgcgaaagat
aactttctggggaaatacatttacaaggatacacttaataaaaatctcgcggcagtgatt
tatcga------------------------------------------------------
---------------------------------------------------
>PAFTOL004625
------------------------------------------------------------
-----------------------ttgattattgatgaatgtggacaggttgaattgtggt
atc-cagttaatcttgttactggtgggacaacagcaaagatcatggttgctgcgaaagat
aactttctggggaaatacatttacaaggatacacttaataaaaatctcgcggcagtgatt
tatcga------------------------------------------------------
---------------------------------------------------
>PAFTOL004626
---gctcctcctccattgccccagattgaa------------------------------
--gatgatggcaaccctcgctttgtcatcttcatccgtctggccaacgttgaattgtggt
atc-cagttaatcttgttagtggtgggacaacagcaaagatcatggttgctgcaaaggat
aactttctggggaaatacatttacaaggatacacttgatagaaatcttgcggccgtgatt
tatcga------------------------------------------------------
---------------------------------------------------
>PAFTOL004627
cctgctcctcctccattgccccagattgaa------------------------------
--gatgatggcaaccctcgctttgtcatcttcgtccgtatggccaacgttggattgtggt
ttc-caattaacattgttactggtgggacaacagcaaagatcatggttgctgcaaaagat
aactttctggggaaatacatttacaaggatacacttaatagaaatctcgcggcagtgatt
tatcga------------------------------------------------------
---------------------------------------------------
>PAFTOL004629
cctgctcctcctccattgccccagattgaa------------------------------
--gatgatggcaaccctcactttgtcatcttcatgcgtctggccaacgttgaattgtggt
atc-cagttaatcttgttactggtgggacaacagcaaagatcatggttgctgcaaaagat
aactttctggggaaatacatttacaaggatacacttaataaaaatctcgcggcagtgatt
tatcga------------------------------------------------------
---------------------------------------------------
>PAFTOL004631
cctgctcctcctccattgcccaagattgaa------------------------------
--gatgatggcaaccctcactttgtcatcttcatccgtctggccaacgttgaattgtggt
atc-cagttaatcttgttactggtgggacaacagcaaagatcatggttgctgcgaaagat
aactttctggggaaatacatttacaaggatacacttaataaaaatctcgcggcwgtgatt
tatcga------------------------------------------------------
---------------------------------------------------
>PAFTOL004632
cctgctcctcctccattgccccagattgaa------------------------------
--gatgatgscaaccctcgctttgtcatcttcatccgtctggccaacgttgaattgtggt
atc-cagttaatcttgttagtggtgggacaacagcaaagatcatggttgctgcaaaagat
aactttctggggaaatrcatttmcaaggatacacttgatagaaatctcgcggcagtgatt
tatcga------------------------------------------------------
---------------------------------------------------
>PAFTOL004633
cctgctcctcctccattgccccagattgaa------------------------------
--gatgatggcaaccctcactttgtcatcttcatccgtctagccaacgttgaattgtggt
atc-cagttaatcttgttactggtgggacaacagcaaagatcatggttgctgcaaaagat
aactttctggggaaatacatttacaaggatacacttaataaaaatctcgcagcagtgatt
tatcga------------------------------------------------------
---------------------------------------------------
>PAFTOL004634
cctgctcctcctccattgccccagatggaa------------------------------
--gatgatggcaaccctcactttgtcatcttcatccgtctggccaacgttgaattgtggt
atc-cagttactcttgtyactggtgggacaacagcaaagatcatggttgctgcaaaagat
aactttctgggaaaatacatttacaaggatacacttaataaaaatctcgcggcagtgatt
tatcga------------------------------------------------------
---------------------------------------------------
>PAFTOL004636
cctgctcctcctccattgccccagattgaa------------------------------
--gatgatggcaacccycgctttgtcatcttcrtccgtttggccaasgttgaattgtggt
atc-caattaacattgttactggtgggacaacagcaaagatcatggttgctgcaaaagat
aactttctggggaaatacatttacaaggatacacttaatagaaatctcgcggcagtgatt
tatcga------------------------------------------------------
---------------------------------------------------
>PAFTOL004637
cctgctccccctccattgccccagattgaa------------------------------
--gatgatggcaaccctcgctttgttatcttcgtccgtatggccaatgttgaattgtggt
atc-cagttaatcttattgctggtgggacaacagcaaagatcatggttgctgcaaaagat
aattttctgggtaaatacatttacaaggatacgcttaatagaaatctcgcggcagtgatt
tatcga------------------------------------------------------
---------------------------------------------------
>PAFTOL004638
------------------------------------------------------------
-----------------------ttgattattgatgaacctggacaggttgaattgtggt
atc-cagttaatcttgttactggtgggacaacagcaaagatcatggttgctgcgaaagat
aactttctggggaaatacatttacaaggatacgcttaataaaaatctcgcggcagtgatt
tatcgt------------------------------------------------------
---------------------------------------------------
>PAFTOL004639
cctgctcctcctccattgccccagattgaa------------------------------
--gatgatggcaaccctcgctttgtcatcttcatccgtctggccaacgttgaattgtggt
atc-cagttaatcttgttagtggtgggacaacagcaaagatcatggttgctgcaaaagat
aactttctggggaaatacatttacaaggatacacttgatagaaatctcgcggccgtgatt
tatcga------------------------------------------------------
---------------------------------------------------
>PAFTOL004640
------------------------------------------------------------
---------------------------ctattgatgaacctggacaggttgaattgtggt
tttssagttaatcttgttagtggtgggacaacagcaaagatcatggttgctgcaaaagat
aactttctcgggaaatacatttacaaggatacacttaatagaaatctcgcggcagtgatt
tatcga------------------------------------------------------
---------------------------------------------------
>PAFTOL004642
------------------------------------------------------------
-----------------------ttgattattgatgaacctggacaggttgaattgtggt
atc-cagttaatcttgttactggtgggacaacagcaaagatcatggttgctgcgaaagat
aactttctggggaaatacatttacaaggatacacttaataaaaatctcgcggcagtgatt
tatcga------------------------------------------------------
---------------------------------------------------
>PAFTOL004644
---gctcctcctccattgccccagattgaa------------------------------
--gatgatggcaaccctcactttgtcatcttcatccgtctggccaacgttgaattgtggt
atc-crgttaatcttgttagtggtgggacaacagcaaagatcatggttgctgcaaaagat
aactttctggggaaatacatttacaaggatacacttaataaaaatctcgcggcagtgatt
tatcga------------------------------------------------------
---------------------------------------------------
>PAFTOL004646
cctgctcctcctccattgcccaagattgaa------------------------------
--gatgatggcaaccctcactttgtcatcttcatccgtctggccaacgttgaattgtggt
atc-cagttaatcttgttactggtgggacaacagcaaagatcatggtcgctgcgaaagat
aactttctggggaaatacatttacaaggatacacttaataaaaatctcgcggcagtgatt
tatcga------------------------------------------------------
---------------------------------------------------
>PAFTOL004647
cctgctcctcctccattgccccagattgaa------------------------------
--gatgatggcaaccctcgctttgtcatcttcgtccgtttggccaacgttgaattgtggt
atc-caattaaccttgttagtggtgggacaacagcaaagatcatggttgctgcaaaaaat
aactttctggggaaatacatttacaaggatacacttaatagaaatctcgcggcagtgatt
tatcga------------------------------------------cagctaccaact
caggatcagcttaagacagtggtggataaagtaaaagatttctttgggagc
>PAFTOL004648
cctgctcctcctccgttgccccagattgaa------------------------------
--gatgatggcaaccctcactttgtcatcttcatccgtctggccaaagttgaattgtggt
ttc-cagttaatcttgttagtggtgggacaacagcaaagatcatggttgctgcaaaagat
aactttctggggaaatacatttacaaggatacacttgatagaaatctcgcrgcagtgatt
tatcga------------------------------------------------------
---------------------------------------------------
>PAFTOL004649
cctgctcctcctccattgccccagattgaa------------------------------
--gatgatggcaaccctcgctttgtcatmttcatycgtatggccaacgttgaattgtggt
atc-caattaaccttgttagtggtgggacaacagcaaagatcatggttgctgcaaaagat
aactttctggggaaatacatttacaaggatacacttaatagaaatctygcggcagtgatt
tatcga------------------------------------------------------
---------------------------------------------------
>PAFTOL004652
------------------------------------------------------------
-----------------------ttgattattgatgaacctggacaggttgaattgtggt
atc-cagttaatcttgttactggtgggacaacagcaaagatcatggttgctgcgaaagat
aactttctggggaaatacatttacaaggatacacttaataaaaatctcgcggcagtgatt
tatcgt------------------------------------------------------
---------------------------------------------------
>PAFTOL004653
cctgctcctcctccattgccccagattgaa------------------------------
--gatgatggcaaccctcactttgtcatcttcatccgtctggccaasgttgaattgtggt
atc-cagttaatcttgttactggtgggacaacagcaaagatcatggttgctgcgaaagat
aattttctggggaaatacatttacaaggatacacttaataaaaatctcgcggcagtgatt
tatcga------------------------------------------------------
---------------------------------------------------
>PAFTOL004654
cctgctcctcctccattgccccagattgaa------------------------------
--gatgatggcaaccctcgctttgtcatcttcgtccgtttggccaacgttgaattgtggt
atc-caattaacattgttagtggtgggacaacagcaaagatcatggttgctgcgaaagat
aactttctggggaaatacatttacaaggatacacttaatagaaatctcgcggcagtgatt
tatcga------------------------------------------------------
---------------------------------------------------
>PAFTOL004657
cctgctcctcctccattgcctcagattgaa------------------------------
--gatgatggcaaccctcactttgtcatcttcgtccgtctggccaacgttgaactgtggt
ttc-cagttaatcttatttctggtgggacaacagcaaagatcatggtagctgcaaaagat
aattttctgggtaaatacatttacaaggatacacttaatagraatctcgcggcagtcatt
taccga------------------------------------------------------
---------------------------------------------------
>PAFTOL004658
------------------------------------------------------------
--------------------------------------------caggttgaattgtggt
atc-caattaaccttgttagtggtgggacaacagcaaagatcatggttgctgcaaaagat
aactttctggggaaatacatttacaaggatacacttaatagaaatctcgcggcagtgatt
tatcga------------------------------------------------------
---------------------------------------------------
>PAFTOL004660
------------------------------------------------------------
-----------------------ttgattattgatgaacctggacaggttgaattgtggt
atc-caattaaccttgttagtggtgggacaacagcaaagatcatggttgctgcaaaagat
aactttcttgggaagtacatttacaaggatacacttaatagaaatctcgcggcagtgatt
tatcga------------------------------------------------------
---------------------------------------------------
>PAFTOL004661
------------------------------------------------------------
--------------------------------------------caggttgaactgtggt
ttc-cagttaatcttatttctggtgggacaacagcaaagatcatggtagctgcaaaagat
aattttctgggtaaatacatttacaaggatacgcttaatagaaatctcgcggcagtcatt
taccga------------------------------------------------------
---------------------------------------------------
>PAFTOL004662
------------------------------------------------------------
-----------------------------------------ggacaggttgaattgtggt
atc-caattaacattgttactggtgggacaacagcaaagatcatggttgctgcaaaagat
aactttctggggaaatacatttacaaggatacacttaatagaaatctcgcggcagtgatt
tatcga------------------------------------------------------
---------------------------------------------------
>PAFTOL004664
------------------------------------------------------------
-----------------------ttgattattgakgaacctggacaggttgaattgtggt
atc-cagttaatcttgttactggtgggacaacagcaaagatcatggttgctgcgaaagat
aactttctggggaaatacatttacaargatacacttaataaaaatctcgcggcagtgatt
tatcga------------------------------------------------------
---------------------------------------------------
>PAFTOL004665
------------------------------------------------------------
-----------------------------------aaacctggacaggttgaattgtggt
ttc-cagttaatcttgttagtggtgggacaacagcaaagatcatggttgctgcaaaagat
aactttgtggggaaatacatttacaaggatacacttgatagaaatctcgcggcagtgatt
tatcga------------------------------------------------------
---------------------------------------------------
>PAFTOL004666
------------------------------------------------------------
-----------------------ttgattattgatgaacctggacaggttgaattgtggt
atc-cagttaatcttgttactggtgggacaacagcaaagatcatggttgctgcgaaagat
aactttctggggaaatacatttacaaggatacacttaataaaaatctcgcggcagtgatt
tatcga------------------------------------------------------
---------------------------------------------------
>PAFTOL004667
------------------------------------------------------------
-----------------------ttgattattgatgaacctggacaggttgaattgtggt
atc-cagttaatcttgttactggtgggacaacagcaaagatcatggttgctgcgaaagat
aactttctggggaaatacatttacaaggatacacttaataaaaatctcgcggcagtgatt
tatcga------------------------------------------------------
---------------------------------------------------
>PAFTOL004668
ttgattattgatgaacctggacaggttgaattgtggtatccagttaatcttgttactggt
gggacaacagcaa-----agatcatggttgctgcgaaagataactttctggggaagtggt
atc-cagttaatcttgttactggtgggacaacagcaaagatcatggttgctgcgaaagat
aactttctggggaaatacatttacaaggatacacttaataaaaatctcgcggcagtgatt
tatcga------------------------------------------------------
---------------------------------------------------
>PAFTOL005024
cctgctcctcctccattgccccagattgaa------------------------------
--gatgatggcaaccctcactttgtcatcttcatccgtctggccaacgttgaattgtggt
atc-cagttaatcttgttactggtgggacaacagcaaagatcatggttgctgcgaaagat
aactttctggggaaatacatttacaaggatacacttaataaaaatctcgcggcagtgatt
tatcga------------------------------------------------------
---------------------------------------------------
>PAFTOL005025
cctgctcctcctccattgccccagattgaa------------------------------
--gatgatggcaaccctcgctttgtcatcttcatccgtctggccaacgttgaattgtggt
atc-cagttaatcttgttagtggtgggacaacagcaaagatcatggttgctgcaaaagat
aactttctggggaaatacatttacaaggatacacttaataaaaatctcgcggcagtgatt
tatcga------------------------------------------------------
---------------------------------------------------
>PAFTOL005042
------------------------------------------------------------
-----------------------------------------ggacaggttgaattgtggt
atc-cagttaatcttgttagtggtgggacaacagcaaagatcatggttgctgcaaaagat
aactttctggggaaatacatttacaaggatacacttgataraaatctcgcggcagtgatt
tatcga------------------------------------------------------
---------------------------------------------------
>PAFTOL005043
------------------------------------------------------------
-----------------------ttgattattgatgaacctggacaggttgaattgtggt
atc-cagttaatcttgttactggtgggacaacagcaaagatcatggttgctgcgaaagat
aactttctggggaaatacatttacaaggatacacttaataaaaatctcgcggcagtgatt
tatcga------------------------------------------------------
---------------------------------------------------
>PAFTOL005047
cctgctcctcctccattgccccagattgaa------------------------------
--gatgatggcaaccctcgctttgtcatcttcatccgtctggccaaagttgaattgtggt
ttc-cagttaatcttgttagtggtgggacaacagcaaagatcatggttgctgcaaaagat
aactttctggggaaatacatttacaaggatacacttgatagaaatctcgcggcagtgatt
tatcga------------------------------------------------------
---------------------------------------------------
>PAFTOL005169
------------------------------------------------------------
-----------------------ttgattattgatgaacctggacaggttgaattgtggt
atc-cagttaatcttgttactggtgggacaacagcaaagatcatggttgctgcaaaagat
aactttctggggaaatacatttacaaggatacacttaataaaaatctygcggcggtgatt
tatcga------------------------------------------------------
---------------------------------------------------
>PAFTOL007498
cctgctcctcctccattgccccagattgaa------------------------------
--gatgatggcaaccctcactttgtcatcttcatccgtctggccaacgttgaattgtggt
atc-cagttaatcttgttagtggtgggacaacagcaaagatcatggttgctgcaaaagat
aactttctggggaaatacatttacaaggatacacttaataaaaatctcgcggcagtgatt
tatcga------------------------------------------------------
---------------------------------------------------
>PAFTOL008060
---------cctccattgcccaagattgaa------------------------------
--gatgatggcaaccctcactttgtcatcttcatccgtctggccaacgttgaattgtggt
atc-cagttaatcttgttactggtgggacaacagcaaagatcatggttgctgcgaaagat
aactttctggggaaatacatttacaaggatacacttaataaaaatctcgcggcagtgatt
tatcga------------------------------------------------------
---------------------------------------------------
>PAFTOL008062
cctgctcctcctccattgcccaagcttgaa------------------------------
--gatgatggcaaccctcactttgtcatcttcatccgtctggccaacgttgaattgtggt
atc-cagttaatcttgttactggtgggacaacagcaaagatcatggttgctgcaaaagat
aactttctggggaaatacatttacaaggatacacttaataaaaatctcgcggcagtgatt
tatcga------------------------------------------------------
---------------------------------------------------
>PAFTOL008063
cctgctcctcctccattacccaagctcgaa------------------------------
--gatgatggcaaccctcactttgtcatcttcatccgtctggccaacgttgaattgtggt
atc-cagttaatcttgttactggtgggacaacagcaaagatcatggttgctgcgaaagat
aactttctggggaaatacatttacaaggatacacttaataaaaatctcgcagcagtgatt
tatcga------------------------------------------------------
---------------------------------------------------
>PAFTOL008084
cctgctcctcctccattgcctcagattgaa------------------------------
--gatgatggcaaccctcactttgtcatcttcgtccgtctggccaacgttgaactgtggt
ttc-crgttaatcttatttctggtgggacaacagcaaagatcatggtagctgcaaaagat
aattttctgggtaaatacatttacaaggatacgcttaatagaaatcttgcggcagtcatt
tatcga------------------------------------------------------
---------------------------------------------------
>PAFTOL008417
------------------------------------------------------------
-----------------------ttgattattgatgaacctggacaggttgaattgtggt
atc-cagttaatcttgttactggtgggacaacagcaaagatcatggttgctgcgaaagat
aactttctggggaaatacatttacaaggatacacttaataaaaatctcgcggcagtgatt
tatcga------------------------------------------------------
---------------------------------------------------
>PAFTOL008419
------------------------------------------------------------
-----------------------ttgattattgatgaacctggacaggttgaattgtggt
atc-cagttaatcttgttactggtgggacaacagcaaagatcatggttgctgcgaaagat
aactttctggggaaatacatttacaaggatacacttaataaaaatctcgcggcagtgatt
tatcga------------------------------------------------------
---------------------------------------------------
>PAFTOL008421
cctgctcctcctccattgccccagattgaa------------------------------
--gatgatggcaaccctcgctttgtcatcttcgtccgtttggccaacgttgaattgtggt
atc-caattaacattgttactggtgggacaacagcaaagatcatggttgctgcaaaagac
aactttctggggaaatacatttacaaggatacacttaatagaaatctcgcrgcagtgatt
tatcga------------------------------------------------------
---------------------------------------------------
>PAFTOL008422
------------------------------------------------------------
-----------------------------------------gggcaggttgaattgtggt
ttc-caattaacattgttactggtgggacaacagcaaagatcatggttgctgcaaaagat
aactttctggggaaatacatttacaaggatacacttaatagaaatctcgcggcagtcatt
tatcga------------------------------------------------------
---------------------------------------------------
>PAFTOL008423
cctgctcctcctccattgccccagattgaa------------------------------
--gatgatggcaaccctcactttgtcatcttcatccgtctggccaaagttgaattgtggt
ttc-cagttaatcttgttagtggtgggacaacagcaaagatcatggttgctgcaaaagat
agctttctggggaaatacatttacaaggatacacttgatagaaatctcgcggcagtgatt
tatcgc------------------------------------------------------
---------------------------------------------------
>PAFTOL008436
cctgctcctcctccattgccccagattgaa------------------------------
--gatgatggcaaccctcactttgtcatcttcatccgtatggccaacgttgaattgtggt
atc-cagttaatcttgttagtggtgggacaacagcaaagatcatggttgctgcaaaaggt
aactttctggggaaatacatttacaaggatacactgaataaaaatctcgcggcagtgatt
tatcga------------------------------------------------------
---------------------------------------------------
>PAFTOL008881
cctgctcctccyccattgccccagattgaa------------------------------
--gatgatggcaaccctcgctttgtcatcttcgtccgtatggccaacgttgaattgtggt
atc-cagttaatcttgttagtggtgggacaacagcaaagatcatggttgctgcmaaagat
aactttctggggaaatacatttacaaggatacacttaataaaaatctygcggcagtgatt
tatcga------------------------------------------------------
---------------------------------------------------
>PAFTOL009179
cctgctcctcctccattgccccagattgaa------------------------------
--gatgatggcaaccctcactttgtcatcttcatccgtctggccaacgtt----------
------------------------------------------------------------
------------------------------------------------------------
------------------------------------------------------------
---------------------------------------------------
>PAFTOL009185
cctgctcctcctccattgccccagattgaa------------------------------
--gatgatggcaaccctcgctttgtcatcttcgtccgtatggccaacgttgaattgtggt
atc-cagttaatcttgttagtggtgggacaacagcaaagatcatggttgctgcaaaagat
aactttctggggaaatacatttacaaggatacacttaataaaaatctcgcagcagtgatt
tatcga------------------------------------------------------
---------------------------------------------------
>PAFTOL009187
------------------------------------------------------------
-----------------------------------------ggacaggttgaattgtggt
atc-cagttaatcttgttagtggtgggacaacagcaaagatcatggttgctgcaaaagat
aactttctggggaaatacatttacaaggatacacttgatagaaatctcgcggcwgtgatt
tatcga------------------------------------------------------
---------------------------------------------------
>PAFTOL009189
------------------------------------------------------------
-----------------------ttgattattgatgaacctggacaggttgaattgtggt
atc-cagttaatcttgttactggtgggacaacagcaaagatcatggttgctgcraaagat
aactttctggggaaatacatttacaaggatacacttaataaaaatctcgcggcagtgatt
tatcga------------------------------------------------------
---------------------------------------------------
>PAFTOL009191
cctgctcctcctccattgccccagattgaa------------------------------
--gatgatggcaaccctcactttgtcatcttcatccgtctggccaacgttgaattgtggt
atc-cagttaatcttgttactggtgggacaacagcaaagatcatggttgctgcgaaagat
aactttctggggaaatacatttacaaggatacacttaataaaaatctcgcggcagtgatt
tatcga------------------------------------------------------
---------------------------------------------------
>PAFTOL009193
cctgctcctcctccattgccccagattgaa------------------------------
--gatgatggcaaccctcgctttgtcatcttcatccgtatggccaasgttgaattgtggt
atc-caattaacattgttactggtgggacaacagcaaagatcatggttgctgcaaaagat
aactttctggggaaatacatttacaakgatacacttaatagaaatctcgcggcagtgatt
tatcga------------------------------------------------------
---------------------------------------------------
>PAFTOL009195
------------------------------------------------------------
-----------------------ttgattattgatgaacctggacaggttgaattgtggt
atc-cagttaatcttgttactggtgggacaacagcaaagatcatggttgctgcgaaagat
aactttctggggaaatacatttacaaggatacacttaataaaaatmtcgcggcagtgatt
tatcga------------------------------------------------------
---------------------------------------------------
>PAFTOL009199
cctgctcctcctccattgcccaagattgaa------------------------------
--gatgatggcaaccctcactttgtcatcttcatccgtctggccaacgttgaattgtggt
atc-cagttaatcttgttactggtgggacaacagcaaagatcatggttgctgcgaaagat
aactttctggggaaatacatttacaaggatacacttaataaaaatctcgcggcagtgatt
tatcga------------------------------------------------------
---------------------------------------------------
>PAFTOL009205
------------------------------------------------------------
-----------------------------------------ggacaggttgaattgtggt
atc-cagttaatcttgttagtggtgggacaacarcaaagatcatggttgctgcaaaagat
aactttctggggaaatacatttacaaggatacacttaataaaaatctcgcggcagtgatt
tatcga------------------------------------------------------
---------------------------------------------------
>PAFTOL009207
------------------------------------------------------------
--------------------ttattgattattgatgaatatcaacaggttgaactgtggt
ttc-cagttaatcttatttctggtgggacaacagcaaagatcatggtagctgcaaaagat
aattttctgggtaaatacatttacaaggatacgctcaatagaaatcttgcggcagtcatt
tatcga------------------------------------------------------
---------------------------------------------------
>PAFTOL009209
cctgctcctcctccattgccccagattgaa------------------------------
--gatgatggcaaccctcactttgtcatcttcatccgtctggccaaagttgaattgtggt
ttc-cagttaatcttgttagtggtgggacaacagcaaagatcatggttgctgcaaaagat
agctttctggggaaatacatttacaaggatacacttgatagaaatctcgcggcagtgatt
tatcga------------------------------------------------------
---------------------------------------------------
>PAFTOL009215
------------------------------------------------------------
-----------------------------------------ggacaggttgaattgtggt
atc-cagttaatcttgttactggtgggacaacagcaaagatcatggttgctgcgaaagat
aactttctggggaaatacatttacaaggatacacttaataaaaatctcgcggcagtgatt
tatcga------------------------------------------------------
---------------------------------------------------
>PAFTOL009219
cctgctcctcctccattgcccaagcttgaa------------------------------
--gatgatggcaaccctcactttgtcatcttcatccgtctggccaacgttgaattgtggt
atc-cagttaatcttgttactggtgggacaacagcaaagatcatggttgctgcraaagat
aactttctggggaaatacatttacaaggatacacttaataaaaatctcgcggcagtgatt
tatcga------------------------------------------------------
---------------------------------------------------
>PAFTOL009221
cctgctcctcctccattgccccagattgaa------------------------------
--gatgatggcaaccctcactttgtcatcttcatccgtctggccaacgttgaattgtggt
atc-cagttaatcttgttactggtgggacaacagcaaagatcatggttgctgcaaaagat
aactttctggggaaatacatttacaaggatacacttaataaaaatctcgcggcggtgatt
tatcga------------------------------------------------------
---------------------------------------------------
>PAFTOL009223
cctgctcctcctccattgccccagattgaa------------------------------
--gatgatggcaaccctcactttgtcatcttcatccgtctggccaaagttgaattgtggt
atc-cagttaatcttgttactggtgggacaacagcaaagatcatggttgctgcgaaagat
aactttctggggaaatacatttacaaggatacacttaataaaaatctcgcggcagtgatt
tatcga------------------------------------------------------
---------------------------------------------------
>PAFTOL009225
cctgctcctcctccattgccccagattgaa------------------------------
--gatgatggcaaccctcactttgtcatcttcatccgtctggccaaagttgaattgtggt
atc-cagttaatcttgttactggtgggacaacagcaaagatcatggttgctgcgaaagat
aactttctggggaaatacatttacaaggatacacttaataaaaatctygcggcagtgatt
tatcga------------------------------------------------------
---------------------------------------------------
>PAFTOL009227
------------------------------------------------------------
-----------------------ttgattatcgatgaacctggacaggttgaattgtggt
atc-cagttaatcttgttactggtgggacaacagcaaagatcatggttgctgcgaaagat
aactttctggggaaatacatttacaaggatacacttaataaaaatctcgcggcagtgatt
tatcga------------------------------------------------------
---------------------------------------------------
>PAFTOL009229
cctgctcctcctccattgccccagattgaa------------------------------
--gatgatggcaaccctcgctttgtcatattcgtccgtatggccaasgttgaattgtggt
atc-caattaaccttgttagtggtgggacaacagcaaagatcatggttgctgcaaaagat
aactttctgggraaatacatttacaaggatacacttaatagaaatctcgcggcagtgatt
tatcga------------------------------------------------------
---------------------------------------------------
>PAFTOL009231
------------------------------------------------------------
-----------------------ttgattatggatgaacctgggcaggttgaattgtggt
atc-caattaaccttgttagtggtgggacaacagcaaagatcatggttgctgcaaaagat
aactttctggggaaatacatttacaaggatacacttaatagaaatctcgcggcagtgatt
tatcga------------------------------------------------------
---------------------------------------------------
>PAFTOL009233
------------------------------------------------------------
-----------------------------------------ggacaggttgrattgtggt
atc-cagttagtcttgttagcggtgggacaacagcaaagatcatggttgctgcaaaagat
aactttctggggaaatacatttacaaggatacacttaataaaaatctcgcggcagtgatt
tatcga------------------------------------------------------
---------------------------------------------------
>PAFTOL009235
cctgctcctcctccattgcctcagattgaa------------------------------
--gatgatggcaaccctaattttgtcatcttcgtccgtctggccaacgttgaactgtggt
ttc-cagttaatcttatttctggtgggacaacagcaaagatcatggtagctgcaaaagat
aattttctgggtaaatacatttacaaggatacgcttaatagaaatctcgcagcagtcatt
tatcga------------------------------------------------------
---------------------------------------------------
>PAFTOL009239
------------------------------------------------------------
-----------------------ttgattattgatgaacctggacaggttgaattgtggt
atc-cagttaatcttgttagcggtgggacaacagcaaagatcatggttgctgcaaaagat
aactttctggggaaatacatttacaaggatacactcaataaaaatctcgcggcagtgatt
tatcga------------------------------------------------------
---------------------------------------------------
>PAFTOL009241
------------------------------------------------------------
-----------------------ttgattattgatgaacctggacaggttgaattgtggt
atc-cagttaatcttgttactggtgggacaacagcaaagatcatggttgctgcgaaagat
aactttctggggaaatacatttacaaggatacacttaataaaaatctcgcggcagtgatt
tatcga------------------------------------------------------
---------------------------------------------------
>PAFTOL009243
------------------------------------------------------------
-----------------------------------------ggacaggttgaattgtggt
atc-cagttaatcttgttagtggtgggacaacagcaaagatcatggttgctgcaaaagat
aactttctggggaaatacatttacaaggatacacttgatagaaatctcgcggcagtgatt
tatcga------------------------------------------------------
---------------------------------------------------
>PAFTOL009245
cctgctcctcctccattgccccagattgaa------------------------------
--gatgatggcaaccctcgctttgtcatcttcatccgtctggccaacgttgaattgtggt
atc-cagttaatcttgttagtggtgggacaacagcaaagatcatggttgctgcaaaagat
aactttctggggaaatacatttacaaggatacacttgatagaaatctcgcggcagtgatt
tatcga------------------------------------------------------
---------------------------------------------------
>PAFTOL009251
------------------------------------------------------------
-----------------------------------------ggacaggttgaattgtggt
atc-cagttaatcttgttagtggtgggacaacagcaaagatcatggttgctgcaaaagat
aactttctggggaaatacatttacaaggatacacttgatagaaatctcgcagcagtgatt
tatcga------------------------------------------------------
---------------------------------------------------
>PAFTOL009255
cctgctcctcctccattgccccagattgaa------------------------------
--gatgatggcaaccctcactttgtcatcttcatccgtctggccaacgttgaattgtggt
atc-cagttaatcttgttagtggtgggacaacagcaaagattatggttgctgcaaaagat
aactttctagggaaatacatttacaaggatacacttgatagaaatctcgcggccgtgatt
tatcga------------------------------------------------------
---------------------------------------------------
>PAFTOL009257
cctgctcctcctccattgccccagattgaa------------------------------
--gatgatggcaaccctcactttgtcatcttcatccgtctggccaacgttgaattgtggt
atc-cagttaatcttgttagtggtgggacaacagcaaagattatggttgctgcaaaagat
aactttctggggaaatacatttacaaggatacacttgatagaaatctcgcggcagtgatt
tatcga------------------------------------------------------
---------------------------------------------------
>PAFTOL009259
cctgctcctcctccattgccccagattgaa------------------------------
--gatgatggcaaccctcactttgtcatcttcatccgtctggccaacgttgaattgtggt
atc-cagttaatcttgttagtggtgggacaacagcaaagatcatggttgctgcaaaagat
aactttctggggaaatacatttacaaggatacacttaataaaaatctcgcggcagtgatt
tatcga------------------------------------------------------
---------------------------------------------------
>PAFTOL009263
---gctcctcctccattgccccagattgaa------------------------------
--gatgatggcaaccctcgctttgtcatcttcatccgtctggccaacgttgaattgtggt
atc-cagttaatcttgttagtggtgggacaacagcaaagatcatggttgctgcaaaggat
aactttctggggaaatacatttacaaggatacacttgatagaaatctcgcggcagtgatt
tatcga------------------------------------------------------
---------------------------------------------------
>PAFTOL009265
------------------------------------------------------------
-----------------------------------------ggacaggttgaattgtggt
atc-cagttaatcttgttagtggtgggacaacagcaaagatcatggttgctgcaaaagat
aactttctggggaaatacatttacaaggatacacttgatagaaatctcgcagcagtgatt
tatcga------------------------------------------------------
---------------------------------------------------
>PAFTOL009267
cctgctcctcctccattgcctcagattgaa------------------------------
--gatgatggcaaccctcactttgtcatcttcgtccgtctggccaacgttgaactgtggt
ttc-cagttaatcttatttctggtgggacaacagcaaagatcatggtrgctgcaaaagat
aattttctgggtaaatacatttacaaggatacgcttagtagaaatcttgcggcagtcatt
tatcga------------------------------------------------------
---------------------------------------------------
>PAFTOL009269
------------------------------------------------------------
--------------------------------------------caggttgaactgtggt
ttc-cagttaatcttatttctggtgggacaacagcaaagatcatggtagctgcaaaagat
aattttctgggtaaatacatttacaaggatacgcttaatagaaatcttgcggcagtcatt
tatcga------------------------------------------------------
---------------------------------------------------
>PAFTOL009271
cctgctcctcctccattgccccagattgaa------------------------------
--gatgatggcaaccctcgctttgtcatcttcgtccgtctggccaasgttgaattgtggt
atc-caattaacattgttactggtgggacaacagcaaagatcatggttgctgcaaaagat
aactttctggggaaatacatttacaaggatacacttaatagaaatctcgcggcagtgatt
tatcga------------------------------------------------------
---------------------------------------------------
>PAFTOL009279
cctgctcctcctccattgccccagattgaa------------------------------
--gatgatggcaaccctcactttgtcatcttcatccgtctggccaacgttgaattgtggt
atc-cagttaatcttgttactggtgggacaacagcaaagatcatggttgctgcgaaagat
aactttctggggaaatacatttacaaggatacacttaataaaaatctcgcggcagtgatt
tatcga------------------------------------------------------
---------------------------------------------------
>PAFTOL009281
------------------------------------------------------------
-----------------------ttgattattgatgaacctggacaggttgaattgtggt
atc-cagttaatcttgttactggtgggacaacagcaaagatcatggttgctgcaaaagat
aactttctggggaaatacatttacaaggatacacttaataaaaatctcgcggcagtgatt
tatcga------------------------------------------------------
---------------------------------------------------
>PAFTOL009283
cctgctcctcctccattgcccaagattgaa------------------------------
--gatgatggcaaccctcactttgtcatcttcatccgtctggccaacgttgaattgtggt
atc-cagttaatcttgttactggtgggacaacagcaaagatcatggttgctgcgaaagat
aactttatggggaaatacatttacaaggatacacttaataaaaatctcgcggcagtgatt
tatcga------------------------------------------------------
---------------------------------------------------
>PAFTOL009287
cctgctcctcctccattgccccagattgaa------------------------------
--gatgatggcaaccctcactttgtcatcttcatccgtctggccaacgttgarttgtggt
atc-cagttaatcttgttactggtgggacaacagcaaagatcatggttgctgcgaaagat
aactttctggggaaatacatttacaaggatacrcttaataaaaatctcgcggcagtgatt
tatcga------------------------------------------------------
---------------------------------------------------
>PAFTOL009289
------------------------------------------------------------
-----------------------------------------ggacaggttgaattgtggt
ttc-cagttaatcttgttagtggtgggacaacagcaaagatcatggttgctgcaaaagat
aactttctggggaaatacatttacaaggatacacttgatagaaatctcgcggcagtgatt
tatcga------------------------------------------------------
---------------------------------------------------
>PAFTOL009291
cctgctcctcctccattgccccagattgaa------------------------------
--gatgatggcaaccctcactttgtcatcttcatccgtctggccaacgttgaattgtggt
atc-cagttaatcttgttactggtgggacaacagcaaagatcatggttgctgcgaaagat
aactttctggggaaatacatttacaaggatacacttaataaaaatctcgcggcagtgatt
tatcga------------------------------------------------------
---------------------------------------------------
>PAFTOL009293
cctgctcctcctccattgcccaagattgaa------------------------------
--gatgatggcaaccctcactttgtcatcttcatccgtctggccaacgttgaattgtggt
atc-cagttaatcttgttactggtgggacaacagcaaagatcatggttgctgcgaaagat
aactttctggggaaatacatttacaaggatacacttaataaaaatctcgcggcagtgatt
tatcga------------------------------------------------------
---------------------------------------------------
>PAFTOL009297
cctgctcctcctccattgccccagattgaa------------------------------
--gatgatggcaaccctcactttgtcatcttcatccgtctggccaacgttgaattgtggt
atc-cagttaatcttgttagtggtgggacaacagcaaagatcatggttgcggcaaaagat
aactttctggggaaatacatttacaaggatacactcgataaaaatctcgcggcagtgatt
tatcga------------------------------------------------------
---------------------------------------------------
>PAFTOL009299
cctgctcctcctccattgccccagattgaa------------------------------
--gatgatggcaaccctcgctttgtcatcttcatccgtctggccaacgttgaattgtggt
atc-cagttaatcttgttagtggtgggacaacagcaaagatcatggttgctgcaaaagat
aactttctggggaaatacatttacaaggatacacttgatagaaatctcgcggcagtgatt
tatcga------------------------------------------------------
---------------------------------------------------
>PAFTOL009301
cctgctcctcctccattgccccagattgaa------------------------------
--gatgatggcaaccctcgctttgtcatcttcatccgtctggccaacgttgaattgtggt
atc-cagttaatcttgttagtggtgggacaacagcaaagatcatggttgctgcaaaggat
aactttctggggaaatacatttacaaggatacacttgatagaaatctcgcggcagtgatt
tatcga------------------------------------------------------
---------------------------------------------------
>PAFTOL009303
------------------------------------------------------------
-----------------------------------------ggacaggttgaattgtggt
atc-cagttaatcttgttagtggtgggacaacagcaaagatcatggttgctgcaaaagat
aactttctggggaaatgcatttacaaggatacacttgatagaaatctcgcggcagtgatt
tatcga------------------------------------------------------
---------------------------------------------------
>PAFTOL009311
------------------------------------------------------------
--------------------ttattgatttttgatgaacgtgaacaggtttacttgtggt
atc-cacttaatcttattactggtggaacaactgcaaagatcatggtggctgcaaaggat
aattttctgggtaaatacatttacaaggatacacttgctagaaatctcgcagcagttgtt
tatcga------------------------------------------------------
---------------------------------------------------
>PAFTOL009313
cctactccccctccattgcccaagattgaa------------------------------
--gatgatggtaaccctcgctttgtcatcttcatccgcatggccaacgtttacttgtggt
acc-cagttaatcttatcacgggtggcacaactgcaaagatcatggttgcagcaaaagac
aatttcctgggaaaatacatttacaaggatacacttgctagaaatcttgcggcagtgatc
tatcga------------------------------------------------------
---------------------------------------------------
>PAFTOL009319
------------------------------------------------------------
-----------------------ttgattattgaggaacatggacaggtttacttgtggt
atc-cactgaatcttgtttctggcggcacaactgcaaagatcatggttgctgcgaaagat
aattttctgggtaaatatatttacaaggatacacttgccagaaatctcgcttctgtggtt
tatcga------------------------------------------------------
---------------------------------------------------
>PAFTOL009321
cctactccccctccaatccccaagattgaa------------------------------
--gatgatggcaaccctcgctttgtcatcttcattcgcatggtcaakgtttacttgtggt
atc-cacttaatcttgttactggtggcacaactgcaaagatcatggttgctgcaaaagat
aattttctgggtaaatatatttacaaggatacacttgctagaaatctcgcagcagtggtt
tatcga------------------------------------------------------
---------------------------------------------------
>SRR5137211
cctgctcctcctccattgccccagattgaa------------------------------
--gatgatggcaaccctcgctttgtcatcttcatccgtctggccaacgttgaattgtggt
atc-cagttaatcttgttagtggtgggacaacagcaaagatcatggttgctgcaaaagat
aactttctggggaaatacatttacaaggatacacttgatagaaatctcgcggcagtgatt
tatcga------------------------------------------cagctcccaact
caggatcagctcaagacagtggttgataaagtgaaggatttctttgggagc
>SRR5137212
------------------------------------------------------------
--------------------ttattgattattgatgaatatggacaggttgaattgtggt
atc-cagttaatcttattagtggtgggacaacagcaaagatcatggttgctgcaaaagat
aattttctgggtaaatacatttacaaggatacacttaatagaaatcttgcggcagtgatt
tatcga------------------------------------------------------
---------------------------------------------------
>SRR5137213
ca---------------gctcccaactcag------------------------------
--gat-------------------------------------------------------
----cagctc--------------------------aagacagtggttgataaagtgaag
gatttctttgggag----------------------------------------------
------------------------------------------------------------
--------------------------------------------------c
>SRR7905849
cctgctcctcctccattgccccagattgaa------------------------------
--gatgatggcaaccctcgctttgtcatcttcgtccgtatggccaacgttgaattgtggt
atc-cagttaatcttattagtggtgggacaacagcaaagatcatggttgctgcaaaagat
aattttctgggtaaatacatttacaaggatacacttaatagaaatcttgcggcagtgatt
tatcgagatgagaaggagataataaagatagcaaagaaaggtgtcacccagctcccaact
ccggatcagctcaagacagtggtcgataaagtgaaggatttctttggg---
>SRR7905861
cctgctcctcctccattgccccagattgaa------------------------------
--gatgatggcaaccctcgctttgtcatcttcatccgtctggccaacgttgaattgtggt
atc-cagttaatcttgttagtggtgggacaacagcaaagatcatggttgctgcaaaagat
aactttctggggaaatacatttacaaggatacacttgatagaaatctcgcggcagtgatt
tatcgagaaaataatgatct---------------taaaggtgtcattcagctcccaact
caggatcagctcaagacagtggttgataaagtgaaggatttctttgggagc
>SRR7905862
cctgctcctcctccattgcctcagattgaa------------------------------
--gatgatggcaaccctcactttgtcatyttcgtccgtctggccaacgttgaactgtggt
ttc-cagttaatcttatttctggtgggacaacagcaaagatcatggtagctgcaaaagat
aattttctgggtaaatacatttacaaggatacgcttaatagaaatctygcrgcagtcatt
taccgagatgaaaaggagataataaagatggcaaagaaaggtgtcactcagctcccaact
caggatcagctcaagacagtggttgataaagtgaaggatttctttggg---
>SRR8327214
cctgctcctcctccattgccccagattgaa------------------------------
--gatgatggcaaccctcactttgtcatcttcatccgtctggccaaagttgaattgtggt
ttc-cagttartcttgttagtggtgggacaacagcaaagatcatggttgctgcaaaagat
aactttctggggaaatacatttacaaggatacacttgatagaaatctcgcggcagtgatt
tatcgagatgagaaagatataataaagatggcaaagaaaggtgtcactcagctyccaact
caggatcagctcaagacagtggttgacaaagtgaaggatttctttgggagc
