# Supplementary material for: Phylogenomics and classification of Cactaceae based on hundreds of nuclear genes
Source: Plant Syst Evol. 2025 Aug 11;311(5):28. doi: 10.1007/s00606-025-01948-z (PMC12339657; doi:10.1007/s00606-025-01948-z)
Supplement: Supplementary file 4 — Online Resource 4: Containing alignments and RAxML gene trees for all included loci and all phylogenetic datasets (ZIP 10372 KB) [file 606_2025_1948_MOESM4_ESM.zip › de Vos et al_ESM_4/ESM_data_alignments/QCP/5328_consensus.mafft.fasta]

>PAFTOL004547
------------------------------------------------------------
------------------------------------------gttatcaatgtagaacgc
tacggcccacaattgacgcctgaagagcttcaagagtttgatgtcctaaaagatgactat
gaaattgattggcacttgaagcatcttagaagcttgcttagtccaacatcagagcaacta
cggtctcggtcagtgacaataaagaacaggcgaagagcatatatggataagctcataagt
gaaggccgctacttttctgaggattccatgagagagagg---------------------
------------------------------------------------------gaacca
tatttgcaccatgagtatctgggtaagtttcaggacccttacggaaggagcatggcgagg
cctggggagcgctggtcagagacattaatgagacgagcggaagaggccatcctactcgca
aagatcagaggtgagcagcagagattaggtgttgatgagagtgaatgggttggtaatgag
agagggagggaggaagaagaggaagaa---
>PAFTOL004551
------------------------------------------------------------
------------------------------------------------------gaacgm
tatggctcacaattgacatctgaagagcttcaagagtttgatgtcctaaaagakgactat
gaaattgattggcacttgaagcatataagaagcttgcttagtccaacctcagagcaacta
cggtstcggtcggtgacaataaagaacaggcgaagagcatatatggataagctaataagt
gaaggccgatacttttctgaggatgccatgagagagagg---------------------
------------------------------------------------------gaaccg
tatttgcaccatgagtatctaggtaagtttcaggacccttatggaaggagcatggctagg
cctggggagcggtggtcggaaacgttaatgagacgagcagaagaggccatcctgctcgca
aagatcagaggtgagcagcagagattaggtgttgatgagagcgaatgggttggtaatgag
agagggagggaggaagaagaggag------
>PAFTOL004552
------------------------------------------------------------
------------------------------------------------------gaacgc
tatggcccacaattgacacctgaagagcttcaagagtttgaygtcctaaaagatgactay
gaaattgattggcacttgaagcatctaagaagcttgcttagtccaacatcagagcaayta
cggtctcggtcagtgacaataaagaacaggcgaagagcatatatggataagctcataagt
gaaggccgctacttttctgaggattccatgagagagagg---------------------
------------------------------------------------------gaacca
tatttgcaccatgagtatctgggtaagtttcaggacccttatggaaggagcatggctagg
ccaggggaacggtggtcggaaacgttaatgagacgagcagaagaggccatcctacttgca
aagatcagaggtgagcagcagagattaggtgttgatgagagtgaatgggttggaaatgag
agagggagggaggaagaagaggaagaggag
>PAFTOL004553
------------------------------------------------------------
---------------------------------------attgttatcaatgcagaacgc
tatggcccacaattgatgcctgaagagcttcaagagtttgatgtcctaaaagatgactat
gaaattgattggcacgtgaagcatctaagaagcttgcttagtccaacatcagagcaacta
cggtctcggtcagtgacaataaagaacaggcgaagagcatatatggataagctcataagt
gaaggccgctacttttctgaggattccatgagagagagg---------------------
------------------------------------------------------gaacca
tatttgcaccatgagtatctgggtaagtttcaggacccttacggaaggagcatggcgagg
cctggggagcgctggtcagagacattaatgagacgagcggaagaggccatcctactcgca
aagatcagaggtgagcagcagagattaggtgtcgatgagagtgagtgggttggtaatgag
agagggagggaggaagaagaggaagaggaa
>PAFTOL004554
------------------------------------------------------------
------------------------------------------------------gaacgc
tatggcccacaattgacacctgaagagcttcaagagtttgaygtcctaaaagatgactay
gaaattgattggcacttgaagcatctaagaagcttgcttagtccaacatcagagcaacta
cggtctcggtcagtgacaataaagaacaggcgaagagcatatatggataagctcataagt
gaaggccgctacttttctgaggattccatgagagagagg---------------------
------------------------------------------------------gaacca
tatttgcaccatgagtatctgggtaagtttcaggacccttatggaaggagcatggctagg
ccaggggaacggtggtcggaaacgttaatgagacgagcagaagaggccatyctactygca
aagatcagaggtgagcagcagagattaggtgttgatgagagtgaatgggttggaaatgag
agaggragggaggaagaagaggaagaggag
>PAFTOL004555
------------------------------------------------------------
---------------------------------------attgttatcaatgcagaacgc
tacggcccacaattgacgcctgaagagcttcaagagtttgatgtcctaaaagatgamtat
gaaattgattggcacttgaagcatctaagaagcttgcttagtccaacatcagagcaacta
cggtctcggtcagtgacaataaagaacaggcgaagagcatatatggataagctcataagt
gaaggccgctacttttctgaggattccatgagagagagg---------------------
------------------------------------------------------gaacca
tatttacaccatgagtatctgggtaagtttcaggacccttatggaaggagcatggcgagg
cctggggagcgctggtcagagacattaatgagacgagcggaagaggccatcctactcaca
aagatcagaggtgagcagcagagattaggtgttgatgagagtgaatgggttggtaatgag
agagggagggaggaagaagaggaagaagag
>PAFTOL004556
------------------------------------------------------------
------------------------------------------------------gaacgc
tatggcccacaattgacrcctgaagagcttcaagagtttgatgtcctaaaagatgactay
gaaattgattggcacttgaagcatctgagaagcttgcttagtccaacrtcagagcaacta
cggtctcggtcrgtgacaataaagaacaggcgaagagcatatatggataagctcataagt
gaaggccgctacttttctgaggattccatgagagagagg---------------------
------------------------------------------------------gaacca
tayttgcaccatgaatatctgggtaagtttcaggacccttatggaaggagcatggctagg
ccgggggagcggtggtcggaaacgttaatgagacgagcagaagaggccatcctacttgca
aagatcagaggtgagcagcagagattaggcgttgatgagagtgaatgggttggtaatgag
agagggagggaggaagaagaggaagaa---
>PAFTOL004560
------------------------------------------------------------
---------------------------------------attgttatcgatgcagaacgc
tatggcccacgattgacacctgaagagcttcaagagtttgatgtcctaaaagatgactat
gaaattgattggcacttgaagcatctacgaagcttgcttagtccaacatcagagcaacta
cggtctcggtcagtgacaataaagaacaggcgaagagcatatatggataaactcataagt
gaaggccgctacttttctgaggattccatgagagagagg---------------------
------------------------------------------------------gaacca
tatttgcaccatgagtatctgggtaagtttcaggacccttatggaaggagtatggctagg
ccaggggaayggtggtcggagacgttaatgagacgagcagaagaggccatcctacttgca
aagatcagaggtgagcagcagagattaggtgttgatgagagtgaatgggttggaaatgag
agagggagggaggaagaagaggaagaggag
>PAFTOL004561
------------------------------------------------------------
------------------------------------------------------gaacgc
tatggctcacaattgacatctgaagagcttcaagagtttgatatcctaaaagatgactat
gaaattgattggcacttgaagcatctaagaagcttgcttagtccaacctcagagcaagta
cggtctcggtcggtgacaataaagaacaggcgaagagcatatatggataagctagtaaat
gaaggccgttacttttctgaggacgccatgagagagagg---------------------
------------------------------------------------------gaaccg
tatttgcaccatgagtatctaggtaagtttcaggacccttatggaaggagcatggctagg
cctggggagcggtggtcggaaacgttaatgagacgagcagaagaggccatcctgcttgca
aagatcagaggtgagcagcagagattaggtgttgatgagagcgaatgggttggtaatgag
agagggagagaggaagaggaggaggaggaa
>PAFTOL004562
------------------------------------------------------------
---------------------------------------attgttatcgatgcagaacgc
tatggcccacaattgacacctgaagagcttcaagagtttgatgtcctaaaagatgactat
gaaattgattggcacttgaagcatctaagaagcttgcttagtccaacatcagagcaacta
cggtctcggtcagtgacaataaagaacaggcgaagagcgtatatggataagctcataagt
gaaggccgctacttttctgaggattccatgagagagagg---------------------
------------------------------------------------------gagcca
tatttgcaccatgagtatctgggtaagtttcaggacccttatggaaggagcatggctagg
ccgggggaacggtggtcggagacgttaatgagacgagcagaagaggccatcctacttgca
aagatcagaggtgagcagcagagattaggtgttgatgagagtgaatgggttggaaatgag
agagggagggaggaagaagaggaagaggaa
>PAFTOL004563
------------------------------------------------------------
---------------------------------------attgttatcaatgcagaacgc
tatggcccacaattgacacctgaagagcttcacgagtttgatgtcctaaaagatgactat
gaaattgattggcacttgaagcatctaagaagcttgctgagtccaacatcagagcaacta
cggtctcggtcagtgacaataaagaacaggagaagagcatatatggataagctcataact
gaaggccgctacttttctgaggattccatgagagagagg---------------------
------------------------------------------------------gaaccg
tatttgcaccatgagtatctgggtaagtttcaggacccttatggaaggagcatggctagg
cctggggagcggtggtcagagacattaatgagacgagcagaagaggccatcctacttgca
aagatcagaggtgagcagcagagattaggtgttgacgagagtgaatgggttggaaatgag
agaggtagggaggaagaggaagaagaagag
>PAFTOL004564
------------------------------------------------------------
------------------------------------------------------------
------------------------------------------------------------
------------------------------------------------------------
------------------------------------------------------------
------------------------------------------------------------
------------------------------------------------------------
------------------------------------------------------------
------------------------------------------------agcctgctcgca
aagatcagaggtgagcagcagagattaggtgttgatgagagcgaatgggttggtaatgag
agagagagggaggaagaggaggag------
>PAFTOL004566
------------------------------------------------------------
------------------------------------------------------gaacgc
tatggctcacaattgacatctgaagagcttcaagagtttgatgtcctaamagatgactat
gaaattgattggcatttgaagcgtctaagaagcttgcttagtccaacctcagagcaacta
cggtctcggtcagtgacaataaagaacaggcgaagagcatatatggataagctamtaagt
gaaggccaatacttttctgaggatgccatgagagagagg---------------------
------------------------------------------------------gaaccg
tatttgcaccatgagtatctaggtaagtttcaggacccttatggaaggagcatggctagg
cctggggagcggtggtcggaaacrttaatgagacgagcagaagaggccatcctgctcgca
aagatcagagstgagcagcagagattaggtgttgatgagagygaatgggttggtaatgag
agagggagggaggaagaggargakgaggaa
>PAFTOL004567
------------------------------------------------------------
------------------------------------------gttatcaacgcagaacgc
tatggcccacaattgacacctgaagagcttcaagagtttgatgtcctaaaagatgactat
gaaattgattggcacttgaagcatctaagaagcttgcttagtccaacatcagagcaacta
cggtttcggtctgtgacaataaagaacaggcgaagagcatatatggataagctcataagt
gaaggccgctacttttctgaggattccatgagagagagg---------------------
------------------------------------------------------gaacca
tatttgcaccatgagtatctgggtaagtttcaggacccttatggaaggagcatggctagg
ccaggggaacggtggtcggagacgttaatgagacgagcagaagaggccatcctacttgca
aagatcagaggtgagcagcagagattaggtgttgatgagagtgaatgggttggaaatgag
agagggagggaggaagaagaggaagag---
>PAFTOL004568
------------------------------------------------------------
---------------------------------------attgctatcaatgcagaacgc
tatggtccacaattgacacctgaagagcttcgagagtttgatgtcctaaaagatgactat
gaaattgattggcacttgaagcatctaagaagcttgctyagtccaacatcagagcaacta
cggtctcggtctgtsacaataaagaacagacgaagagcatatatggataagctcataagt
gaaggccgctacttttctgaggattccatgagagagagg---------------------
------------------------------------------------------gaacca
tatttgcaccatgagtatctgggtaagtttcaggacccttatggaaggagcatggctagg
ccgggggagcggtggtcagagacgttaatgagacgagcagaagaggtcatcctgcttaca
aagatcagagttgagcagcagagattaggtgtcgatgagagtgaatgggttggtaatgag
agagggagggaggaagaagaggaagaagag
>PAFTOL004571
------------------------------------------------------------
------------------------------------------attttcattgcagaacgc
tatggctcacaattgacatctgaagagcttcaagagtttgatgtcctaaaagatgactat
gaaattgattggcacttgaagcatctaagaagcttgcttagtccaacctcagagcaacta
cggtctcggtcggtgacaataaagaacaggcgaagagcatatatggataagctagtaagt
gaaggccggtacttttctgaggatgccatgagagagagg---------------------
------------------------------------------------------gaaccg
tatttgcaccatgagtatctaggtaagtttcaggacccttatggaaggagcatggctagg
cctggggagcggtggtcggaaacgttaatgagacgagcagaagaggccatcctgctcgca
aagatcagaggtgagcagcagagattaggtgttgatgagagcgaatgggttggtaatgag
agagggagggaggaagaagaggaggaggag
>PAFTOL004572
------------------------------------------------------------
---------------------------------------attgttatcaatgcagaacgc
tatggcccacgattgacgcctgaagagcttcgagagtttgatgtcctaaaagatgactat
gaaattgattggcacttgaagcatctgagaagcttgcttagtccaacatcagagcaacta
cggtctcggtcagtcacaataaagaacaggcgaagagcatatatggataagctcataagt
gaaggccgctacttttctgaggattccatgagagagagg---------------------
------------------------------------------------------garcca
tatttgcatcatgagtatctgggtaagtttcaggacccttatggaaggagaatggctagg
ccgggggagcggtggtcagagacgttaatgagacgagcagaagaggccatcctacttgca
aagatcagaggtgagcagcagagattaggtgttgatgagagtgaatgggttggtaatgag
agagggagggaggaagaagaggaagaagag
>PAFTOL004573
------------------------------------------------------------
------------------------------------------gttatcaatgcagaacgc
tatggcccacaattgayrcctgaagagcttcaagagtttgaggtcctaaaagatgactat
gaaattgattggcacttgaagcatctgagaagcttgcttagtccaacatcagagcaacta
cggtctcggtcagtgacaataaagaacaggcgaagagcatatatggataagctcataagt
gaaggccgctacttttctgaggattccatgagagagagg---------------------
------------------------------------------------------gaaccr
tatttgcaccatgagtatctgggtaagtttcaggacccttatggaaggagcatggctagg
ccrggggagcggtggtcagagacgttaatgagacgagcagaagaggccatcctacttgca
aagatcagaggtgagcagcagagattaggtgttgatgagagtgaatgggttggtaatgag
agagggagggaggawgaagaggaagaa---
>PAFTOL004574
------------------------------------------------------------
---------------------------------------attgttatcaatgcagaacgc
tacggcccacaattgactcctgaagagcttcaagagtttgatgtcctaaaagatgactat
gaaattgattggcacttgaagcatctaagaagcttgcttagtccaacatcagagcaacta
cggtctcggtcagtgacaataaagaacaggcgaagagcatatatggataagctcataagt
gaaggccgctacttttctgaggattccatgagagagagg---------------------
------------------------------------------------------gaacca
tatttgcaccatgaatatctgggtaagtttcaggacccttatggaaggagcatggcgagg
cctggggagcgctggtcagagacattaatgagacgagcggaagaggccatcctacttgca
aagatcagaggtgagcagcagagattaggtgttgatgagagtgaatgggttggtaatgag
agagggagggaggaagaagaggaggaggag
>PAFTOL004577
------------------------------------------------------------
---------------------------------------attgttatcgatgcagaacgc
tatggcccacgattgacacctgaagagcttcaagagtttgatgtcctaaaagatgactat
gaaattgattggcacttgaagcatctacgaagcttgcttagtccaacatcagagcaacta
cggtctcggtcagtgacaataaagaacaggcgaagagcatatatggataaactcataagt
gaaggccgctacttttctgaggattccatgagagagagg---------------------
------------------------------------------------------gaacca
tatttgcaccatgagtatctgggtaagtttcaggacccttatggaaggagcatggctagg
ccaggggaacggtggtcggagacgttaatgagacgagcagaagaggccatcctacttgca
aagatcagaggtgagcagcagagattaggtgttgatgagagtgaatgggttggaaatgag
agagggagggaggaagaagaggaagaggag
>PAFTOL004578
------------------------------------------------------------
---------------------------------------attgttatcaatgcagaacgc
tatggcccacaattgacgcctgaagagcttcaagagtttgatgtcctaaaagatgactat
gaaattgattggcacttgaagcatctgagaagcttgcttagtccaacatcagagcaacta
cggtctcggtcagtsacaataaagaacaggcgaagagcwtatatggataagctcataagt
gaaggccgctacttttctgaggattccatgagagagagg---------------------
------------------------------------------------------gaacca
tatttgcatcatgagtatctgggtaagtttcaggacccttatggaaggagcatggctagg
ccgggggagcggtggtcrgagacgttaatgagacgagcagaagaggccatcctacttgca
aagatcagrggtgagcagcagmgattaggtgttgatgagagtgaatgggttggtaatgag
agaggragggaggaagaagaggaaaaagag
>PAFTOL004582
------------------------------------------------------------
---------------------------------------attgttatcaatgcagaacgc
tatggcccacaattgacgcctgaagagcttcaagagtttgatgtcctaaaagatgactat
gaaattgattggcacttgaagcatctgagaagcttgcttagtccaacatcagagcaacta
cggtctcggtcagtgacaataaagaacaggcgaagagcatatatggataagctcataagt
gaaggccgctacttttctgaggattccatgagagagagg---------------------
------------------------------------------------------gaacca
tatttgcaccatgagtatctgggtaagtttcaggacccttatggaaggagcatggctagg
ccgggggagcggtggtcggagacgttaatgagacgagcagaagaggccatcctacttgca
aagatcagaggtgagcagcagagattaggtgttgatgagagtgaatgggttggtaatgag
agagagagggaggaagaagaggaggaggag
>PAFTOL004583
------------------------------------------------------------
------------------------------------------gttatcaatgcagaacgc
tacggctcacaattgatgcctgaagagcttcaagagtttgatgtcctaaaagatgactat
gaaattgattggcacttgaagcatctaagaagcttgcttagtccaacatcagagcaacta
cggtctcggtcagtgacaataaagaacaggcgaagagcatatatggataagctcgtaagt
gaaggccgctacttttctgaggattccatgagagagagg---------------------
------------------------------------------------------gaacca
tatttgcaccatgagtatctgggtaagtttcaggacccttacggaaggagcatggcgagg
cctggggagcgctggtcagagacattaatgagacgagcggaagaggccatcctactcgca
aagatcagaggtgagcagcagagattaggtgttgatgagagtgaatgggttggyaatgag
agarggagggaggaagaagaggargag---
>PAFTOL004584
------------------------------------------------------------
------------------------------------------gttattgacgcagaacgc
tatggcccacaattgacacctgaagagcttcaagagtttgatgtcctaaaagatgactat
gaaattgattggcacttgaagcatctaagaagcttgcttagtccaacatcagagcaacta
cggtctcggtcagtgacaataaagaacaggcgaagagcatatatggataagctcataagt
gaaggccgctacttttctgaggattccatgagagagagg---------------------
------------------------------------------------------gaacca
tatttgcaccatgagtatctgggtaagtttcaggacccttatggaaggagcatggctagg
ccaggggaacggtggtcggagacgttaatgagacgagcagaagaggccatcctacttgca
aagatcagaggtgagcagcagagattaggtgttgatgagagtgaatgggttggaaatgag
agagggagggaggaagaggaggaagag---
>PAFTOL004585
------------------------------------------------------------
------------------------------------------------------gaacgc
tayggctcacarttgacatctgaagagcttcaagagtttgatgtcctaaaagatgactat
gaaattgattggcatttgaagcgtctaagaagcttgcttagtccaacctcagagcaacta
cggtctcggtcagtgacaataaagaacmggcgaagagcatatatggataagctactaagt
gaaggccaatacttttctgaggatgccatgagagagagg---------------------
------------------------------------------------------gaaccg
tatttgcaccatgagtatctaggtaagtttcaggacccttatggaaggagcatggctagg
cctggggagcggtggtcggaaacgttaatgagacgagcagaagaggccatcctgctcgca
aagatcagaggtgagcagcagagattaggtgttgatgagagcgaatgggttggtaatgag
agagggagggaggaagaggaggaggaggag
>PAFTOL004587
------------------------------------------------------------
---------------------------------------attgttgtcaatgcagaacgc
tayggcccacaattgacgcctgaagagcttcaagagtttgatgtcctaaaagatgactat
gaaattgattggcacttgaagcatctaagaagcttgcttagtccaacatcagagcaacta
cggtctcggtcagtgacaataaagaacaggcgaagagcatatatggataagctcataagt
gaaggccgctacttttctgaggattccatgagagagagg---------------------
------------------------------------------------------gaacca
tatttgcaccatgagtatctgggtaagtttcaggacccttatggaaggagcatggcgagg
cctggggagcgctggtcggagacattaatgagacgagcggaagaggccatcctacttgca
aagatcagaggtgagcagcagagattaggtgttgatgagagtgaatgggttggtaatgag
agagggagggaggaagaagaggaagaagag
>PAFTOL004590
------------------------------------------------------------
---------------------------------------attgtcatcgacgcagaacgc
tatggcccacaattgamaccggaagagcttcaagagtttgatgtyctaaaagatgactat
gaaattgattggcacttgaagcatctacgaagcttgcttagtccaacatcagagcaacta
cggtctcggtcagtgacaataaagaacaggcgaagagcgtatatggataagctcataagt
gaaggccgctacttttctgaggattccatgagagagagg---------------------
------------------------------------------------------gaacca
tatttgcaccatgagtatctgggtaagtttcaggacccttatggaaggagcatggctagg
ccaggggaacggtggtcrgaaacgttaatgagacgagcagaagaggccatcctacttgca
aagatcagaggtgagcagcagagattaggtgttgatgagagtgaatgggttggaaatgag
agagggagggaggaagaagaggaagaggag
>PAFTOL004591
------------------------------------------------------------
---------------------------------------attgtcatcgacgcagaacgs
tatggcccacaattgacacckgaagagcttcaagagtttgaygtcctaaaagatgactay
gaaattgattggcacttgaagcatctamgaagcttgcttagtccaacatcagagcaacta
cggtstcggtcagtgacaataaagaacaggcgaagagcrtatatggataagctcataagt
gaaggccgctacttttctgaggattccatgagagagagg---------------------
------------------------------------------------------gaacca
tatttgcaccatgagtatctgggtaagtttcaggacccttatggaaggagcatggctagg
ccaggggaacggtggtcggaaacgttaatgagacgagcagaagaggccatcctacttgca
aagatcagaggtgagcagcagagattaggtgttgatgagagtgaatgggttggaaatgag
agagggagggaggaagaagaggaagaggag
>PAFTOL004593
------------------------------------------------------------
---------------------------------------attgttatcaatgcagaacgc
tacggcccacaattgacgcctgaagagcttcaagagtttgatgtcctaaaagatgactat
gaaattgattggcacttgaagcatctaagaagcttgcttagtccaacatcagagcaacta
cggtctcggtcagtgacaataaagaacaggcgaagagcatatatggataagctcataagt
gaaggccgctacttttctgaggattccatgagagagagg---------------------
------------------------------------------------------gaacca
tatttgcaccatgagtatctgggtaagtttcaggacccttatggaaggagcatggcgagg
cctggggagcgctggtcagagacattaatgagacgagcggaagaggccatcctactcgca
aagatcagaggtgagcagcagagattaggtgttgatgagagtgaatgggttggtaatgag
agagggagggaggaagaagaggaggaggaa
>PAFTOL004594
------------------------------------------------------------
---------------------------------------attgttatcgatgcagaacgc
tatggcccacaattgacacctgaagagcttcaagagtttgatgtcctaaaagatgactat
gaaattgattggcacttgaagcatctaagaagcttgcttagtccaacatcagagcaacta
cggtctcggtcagtgacaataaagaacaggcgaagagcatatatggataagctcataagt
gaaggccgctacttttctgaggattccatgagagagagg---------------------
------------------------------------------------------gaacca
tatttgcaccatgagtatctgggtaagtttcaggacccttatggaaggagcatggctagg
ccaggggaacggtggtcggaaacgttaatgagacgagcagaagaggccatcctacttgca
aagatcagaggtgagcagcagagattaggtgttgatgagagtgaatgggttggaaatgag
agagggagggaggaagaagaggaagaggag
>PAFTOL004596
------------------------------------------------------------
------------------------------------------gttatcaatgcagaacgc
tatggcccacaattgacgcctgaagagcttcaagagtttgatgtcctaaaagatgactat
gaaattgattggcacttgaagcatctgagaagcttgcttagtccaacatcagagcaacta
cggtctcggtcagtgacaataaagaacaggcgaagagcatatatggataagctcataagt
gaaggccgctacttttctgaggattccatgagagagagg---------------------
------------------------------------------------------gaacca
tatttgcatcatgagtatctgggtaagtttcaggacccttatggaaggagcatggctagg
ccgggggagcggtggtcagagacgttaatgagacgagcagaagaggccatcctacttgca
aagatcagaggtgagcagcagagattaggtgttgatgagagtgaatgggttggtaatgag
agaggaagggaggaagaagaggaagag---
>PAFTOL004597
------------------------------------------------------------
---------------------------------------attgttctctatgcagaacgc
tacggcccacaattgacacctgaagagcttcaagagtttgatgtcctaaaagatgactat
gaaattgattggcacttgaagcatctaagaagcttgcttagtccaacatcagagcaacta
cggtctcggtcagtgacaataaagaacaggcgaagagcatatatggataagctcataact
gaaggccgctacttttctgaggattccatgagagagagg---------------------
------------------------------------------------------gaacca
tatttgcaccatgagtatctgggtaagtttcaggacccttacggaaggagcatggcgagg
cctggggagcgctggtcagagacattaatgagacgagcggaagaggccatcctactcgca
aagatcagaggtgagcagcagagattaggtgttgatgagagtgaatgggttggtaacgag
agagggagggaggaagaagaggaagaggag
>PAFTOL004598
------------------------------------------------------------
---------------------------------------attgttatcgatgcagaacgc
tatggcccacaattgacacctgaagagcttcaagagtttgatgtcttaaaagatgactat
gaaattgattggcacttgaagcatctgagaagcttgcttagtccaacatcagagcaacta
cggtctcggtcagtgacaataaagaacaggcgaagagcatatatggataagctcataagt
gaaggccgctacttttctgaggattccatgagagagagg---------------------
------------------------------------------------------gaacca
tatttgcaccatgagtatctgggtaagtttcaggacccttatggaaggagcatggctagg
ccaggggaacggtggtcggaaacgttaatgagacgagcagaagaggccatcctacttgca
aagatcagaggtgagcagcagagattaggtgttgatgagagtgaatgggttggaaatgag
agagggagggaggaagaagaggaagaggag
>PAFTOL004599
------------------------------------------------------------
------------------------------------------------------gaacgc
tatggcccacaattgacacctgaagagcttcaagagtttgacgtcctaaaagatgactac
gaaattgattggcacttgaagcatctaagaagcttgcttagtccaacatcagagcaacta
cggtctcggtcagtgacaataaagaacaggcgaagagcatatatggataagctcataagt
gaaggccgctacttttctgaggattccatgagagagagg---------------------
------------------------------------------------------gaacca
tatttgcaccatgagtatctgggtaagtttcaggacccttatggaaggagcatggctagg
ccaggggaacggtggtcggaaacgttaatgagacgagcagaagaggccatcctacttgca
aagatcagaggtgagcagcagagattaggtgttgatgagagtgaatgggttggaaatgag
agagggagggaggaagaagaggaagaggag
>PAFTOL004600
------------------------------------------------------------
---------------------------------------attgtcatcgacgcagaacgc
tatggcccacaattgacacckgaagagcttcaagagtttgaygtcctaaaagatgactay
gaaattgattggcacttgaagcatctamgaagcttgcttagtccaacatcagagcaacta
cggtctcggtcagtgacaataaagaacaggcgaagagcrtatatggataagctcmtaagt
gaaggccgctacttttctgaggattccatgagagagagg---------------------
------------------------------------------------------gaacca
tatttgcaccatgagtatctgggtaagtttcaggacccttatggaaggagcatggctagg
ccaggggaacggtggtcggaracgttaatgagacgagcagaagaggccatcctacttgca
aagatcagaggtgagcagcagagattaggtgttgatgagagtgaatgggttggaaatgag
agagggagggaggaagaagaggaagag---
>PAFTOL004601
------------------------------------------------------------
---------------------------------------attgttatcaatgcagaacgc
tacggcccacaattgacgcctgaagagcttcaagagtttgatgtcctaaaagatgactat
gaaattgattggcacttgaagcatctaagaagcttgcttagtccaacatcagagcaacta
cggtctcgatcagtgacaataaagaacaggcgaagagcatatatggataagctcataagt
gaaggccgctacttttctgaggattccatgagagagagg---------------------
------------------------------------------------------gaacca
tatttacaccatgagtatctgggtaagtttcaggacccttatggaaggagtatggcgagg
cctggggagcgctggtcagagacattaatgagacgagcggaagagaccatcctactcaca
aagatcagaggtgagcagcagagattaggtgttgatgagagtgaatgggttggtaatgag
agagggagtgaggaagaagaggaagaagag
>PAFTOL004603
------------------------------------------------------------
------------------------------------------gttatcwatgcagaacgc
tatggcccacaattgacacctgaagagcttcaagaatttgatgtcctaaaagatgaatat
gaaattgattggcatttgaagcatctaagaagcttgcttagtccaacatcagagcaacta
cggtctcggtcagtgacaataaagaacaggcgaagagcatatatggataagctcataagt
gaaggccgctacttttctgaggattccatgagagagagggaaccatatttgcaccatgag
tatctgggtaaatttcaggacccttatggaaggagcatggctaggccgggggaagaacca
tatttgcaccatgagtatctgggtaaatttcaggacccttatggaaggagcatggctagg
ccgggggaacggtggtcggagacgttaatgagacgagcagaagaggccatcctacttgca
aagatcagaggtgagcagcagagattaggtgttgatgagagtgaatgggttggaaatgag
agagggagggaggaagaagaggaagaa---
>PAFTOL004604
------------------------------------------------------------
---------------------------------------attgttatcaatgcagaacgc
tatggcccacaattgacacctgaagagcttcaagaatttgatgtcctaaaagatgactat
gaaattgattggcatttgaagcatctaagaagcttgcttagtccaacatcagagcaacta
cggtctcggtcagtgacaataaagaacaggcgaagagcatatatggataagctcataagt
gaaggccgctacttttctgaggattccatgagagagagg---------------------
------------------------------------------------------gaacca
tatttgcaccatgagtatctgggtaaatttcaggacccttatggaaggagcatggctagg
ccgggggaacggtggtcggagacattaatgagacgagcagaagaggccatcctacttgca
aagatcagaggtgagcagcagagattaggtgttgatgagagtgaatgggttggaaatgag
agagggagggaggaagaagaggaagaagag
>PAFTOL004605
------------------------------------------------------------
-------------------------------------ccattgttat-----cagaacgc
tacggcccacaattgacgcctgaagagcttcaagattttgatgtcctaaaagatgactat
gaaattgattggcacttgaagcatctgagaagcttgcttagtccaacattggagcaacta
cggtctcggtcagtgacaataaagaacaggcgaagagcatatatggataagctcataagt
gaaggccgctacttttctgaggattccatgagagagagg---------------------
------------------------------------------------------gaacca
tatttgcaccatgagtatctgggtaagtttcaggacccttatggaaggagcatggcgagg
cctggggagcgctggtcagagacattaatgagacgagcggaagaggccatcctagtcgca
aagatcagaggtgagcagcagagattaggtgttgatgagagtgaatgggttggtaatgag
agagggagggaggaggaagaggagaaggag
>PAFTOL004608
------------------------------------------------------------
---------------------------------------attgttatcaatgcagagcgc
tatggcccacaattgaggcctgaagagcttcaagagtttgatgtcctaaaagatgactat
gaaattggttggcacttgaagcatctgagaagcttgcttagtccaacatcagagcaacta
cggtctcggtcagtgacaataaagaacaggcgaagagcatatatggataagctcataagt
gaaggscgctacttttctgaggattccatgagagagagg---------------------
------------------------------------------------------gaacca
tatttgcaccatgagtatctgggtaagtttcaggacccttatggaaggagcatggctagg
ccrggggagcgctggtcggagacgttaatgagacgagcagaagaggccatcctacttgca
aagatcagaggtgagcagcagagattaggtgttgatgagagtgaatgggttggtaatgag
agagggagggaggaagaagaggaagaagag
>PAFTOL004609
------------------------------------------------------------
---------------------------------------attgttatcaatgcagaacgc
tatggcccgcagttgacgcctgaagagcttcaagagtttgatgtcctaaaagatgactat
gaaattgattggcacttgaagcatctgagaagcttgcttagtccaacatcagagcaacta
cggtctcggtcagtgacaataaagaacaggcgaagagcatatatggataagctcataagt
gaaggccgctatttttctgaggattccatgagagagagg---------------------
------------------------------------------------------gaacca
tatttgcaccatgagtatctgggtaagtttcaggacccttatggaaggagcatggcgagg
ccrggggagcggtggtcagagacgttaatgagacgagcagaagaagccatcctacttgca
aagatcagaggtgagcagcagagattaggtgttgatgagagtgaatgggttggtaatgag
agagggagggaggaagaagaggaagaagag
>PAFTOL004610
------------------------------------------------------------
------------------------------------------------------gaacgc
tatggctcacaattgacatctgaagagcttcaagartttgatatcctaaaagatgactat
gaaattgattggcacttgaagcatctaagaagcttgcttagtccaacctcagagcaagta
cggtctcggtcggtgacaataaagaacaggcgaagagcatatatggataagctagtaaat
gaaggccgatacttttctgaggatgccatgagagagagg---------------------
------------------------------------------------------gaaccg
tatttgcaccatgagtatctaggtaagtttcaggacccttatggaaggagcatggccagg
cctggggagcggtggtcggaaacgttaatgagacgagcagaagaggccatcctgcttgca
aagatcagaggtgagcagcagagattaggtrttgatgagagcgaatgggttggtaatgag
agagggrgggaggaagaggaggaggaggaa
>PAFTOL004611
------------------------------------------------------------
------------------------------------------------------gaacgc
tatggctcacaattgacatctgaagagcttcaagagtttgatatcctaaaagatgactat
gaaattgattggcacttgaagcatctaagaagcttgcttagtccaacctcagagcaagta
cggtctcggtcggtgacaataaagaacaggcgaagagcatatatggataagctagtaaat
gaaggccgatacttttctgaggatgccatgagagagagr---------------------
------------------------------------------------------gaaccg
tatttgcaccatgagtatctaggtaagtttcaggacccttatggaaggagcatggcyagg
cctggggagcggtggtcggaaacgttaatgagacgagcagaagaggccatcctgcttgca
aagatcagaggtgagcagcagagattaggtgttgatgagagcgaatgggttggtaatgag
agagggrgggaggaagaggaggaggaggaa
>PAFTOL004613
------------------------------------------------------------
------------------------------------------------------gaacgc
tatggcccacaattgacacctgaagagcttcaagagtttgacrtcctaaaagatgactac
gaaattgattggcacttgaagcatctaagaagcttgcttagtccaacatcagagcaacta
cggtctcggtcartgacaataaagaacaggcgaagagcatatatggataagctyataagt
gaaggccgctacttytctgaggattccatgagagagagg---------------------
------------------------------------------------------gaacca
tatttgcaccatgaatatctgggtaagttycaggacccttatggaaggagcatggctagg
ccgggggaacggtggtcrgagacgttaatgagacgagcagaagaggccatcctacttgca
aagatcagaggtgagcagcagagattaggtgttgatgagagtgaatgggttggaaatgag
agagggagggaggaagargaggaggaggag
>PAFTOL004617
------------------------------------------------------------
---------------------------------------attgttatcgatgcagaacgc
tatggcccacaattgacacctgaagarcttcaagagtttgatgtcctaaaagatgactac
gaaattgrttggcacttgaagcatctaagaagcttgcttagcccaacatcagagcaacta
cggtctcggtcagtgacaataaagaacaggcgaagagcrtatatggataagctcataagt
gaaggccgctacttttctgaggattccatgagagagagg---------------------
------------------------------------------------------gaacca
tatttgcaccatgaatatctgggtaagttycaggacccttatggaaggagcatggctagg
ccrggggaacggtggtcggagacgttaatgagacgagcagaagaggccatcctacttgca
aagatcagaggtgagcagcagagattaggtgttgatgagagtgaatgggttggaaatgag
agagggagggaggaagargaggaagaggag
>PAFTOL004618
------------------------------------------------------------
---------------------------------------attgttatcaatgcagaacgc
tatggcccacaattgacgcctgaagagcttcaagagtttgatgtcctaaaagatgactat
gaaattgattggcacttgaagcatctgagaagcttgcttagtccaacatcagagcaacta
cggtctcggtcagtgacaataaagaacaggcgaagagcatatatggataagctcataagt
gaaggccgctatttttctgaggattccatgagagagagg---------------------
------------------------------------------------------gaacca
tatttgcaccatgagtatctgggtaagtttcaggacccttatggaaggagcatggctagg
ccgggggagcggtggtcagagacgttaatgagacgagcagaagaagccatcctacttgca
aagatcagaggtgagcagcagagattaggtgttgatgagagtgaatgggttggtaatgag
agagggagggaggaagaagaggaagaagag
>PAFTOL004619
------------------------------------------------------------
------------------------------------------------------gaacgc
tatggcccacaattgacacctgaagagcttcaagagtttgatgtcctaaaagatgattat
gagattgattggcacctgaagcatctaagaagcctgcttagtccgacctcagagcaacta
cggtctcggtcagtgacaataaagaacaggcgaagagcttatatggataagctaatatgc
gaaggccgctacttttccgaggatgccatgagagagagg---------------------
------------------------------------------------------gaaccc
tatttgcaccatgaatatctgggtaagtttcaggacccttatggaaggagcatggcaagg
cctggggagcggtggtcggagacgttaatgaggcgagcagaagaggccatcctacttgca
aagatcagaggtgagcagcagagattgggtgttgatgagagtgaatgggttggtaatgag
agaggaagggaggaagaagaggaagaagag
>PAFTOL004620
------------------------------------------------------------
---------------------------------------attgttatcaatgcagaacgc
tatggtccacaattggcgcctgaagagcttcaagagtttgatgtcctaaaagatgactat
gaaattgattggcacttgaagcatctgagaagcttgcttagtccaacatcagagcaacta
mggtctcggtcagtgacaataaagaacaggcgaagagcatatatggataagctcataagt
gaaggccgctacttttctgaggattccatgagagagagg---------------------
------------------------------------------------------gaacca
tatttgcaccatgagtatctgggtaagtttcaggacccttatggaaggagcatggctagg
ccgggggagcggtggtcagagacgttaatgagacgagcagaagaggccatcctacttgca
aagatcagaggtgagcagcagagattaggtgttgatgagagtgaatgggttggtaatgag
agagggagggaggaagaagaggaggaggag
>PAFTOL004623
------------------------------------------------------------
---------------------------------------attgttatcaatgtagaacgc
tatgggccacaattgacgcctgaagagcttcaagagtttgatgtcctaaaagatgactat
gaaattgattggcacttgaagcatctgagaagcttgcttagtccaacatcagagcaacta
cggtctcggtcagtgacaataaagaacaggcgaagagcatatatggataagctcataagt
gaaggccgctacttttctgaggattccatgagagagagg---------------------
------------------------------------------------------gaacca
tatttgcaccatgagtatctgggtaagtttcaggacccttatggaaggagcatggctagg
cctggggagcggtggtcagagacgttaatgagacaagcagaagaggccatcctacttgca
aagatcagaggtgagcagcagagattaggtgttgatgagagtgaatgggttggtaatgag
agagggagggaggaagaagaggaagaagag
>PAFTOL004624
------------------------------------------------------------
------------------------------------------------------gaacgc
tatggcccacaattgacacctgaagagcttcaagagtttgacgtcctaaaagatgactac
gaaattgattggcacttgaagcatataagaagcttgcttagtccaacatcagagcaacta
cggtctcggtcagtgacaataaagaacaggcgaagagcatatatggataagctcataagt
gaaggccgctacttttctgaggattccatgagagagagg---------------------
------------------------------------------------------gaacca
tatttgcaccatgagtatctgggtaagtttcaggacccttatggaaggagcatggctagg
ccaggggaacggtggtcggaaacgttaatgagacgagcagaagaggcgatcctacttgca
aagatcagaggtgagcagcagagattaggtgttgatgagagtgaatgggttggaaatgag
agagggagggaggaagaagaggaggaggag
>PAFTOL004625
------------------------------------------------------------
------------------------------------------gtaatcgaygcagaacgc
tatggcccacaattgacacctgaagagcttcaagagtttgatgtcctaaaagatgactat
gaaattgaytggcacttgaagcatctacgaagcttgcttagtccaacrtcagagcaacta
cggtctcggtcagtgacaataaagaacaggcgaagagcatatatggataaactcataagt
gaaggccgctacttttctgaggattccatgagagagagg---------------------
------------------------------------------------------gaacca
tatttgcaccatgagtatctgggtaagtttcaggacccttatggaaggagcatggctagg
ccaggggaacggtggtcggagacgttaatgagacgagcagaagaggycatcctacttgca
aagatcagaggtgagcagcagagattaggtgttgatgagagtgaatgggttggaaatgag
agagggagggaggaagaagaggaagag---
>PAFTOL004626
------------------------------------------------------------
----------------------------------------ttgttat-----cagaacgc
tacggcccacaattgacgcctgaagagcttcaagattttgatgtcctaaaagatgactat
gaaattgattggcacttgaagcatctaagaagcttgcttagtccaacattggagcaacta
cggtctcggtcagtgacaataaagaacaggcgaagagcatatatggataagctcataagt
gaaggccgctacttttctgaggattccatgagagagagg---------------------
------------------------------------------------------gaacca
tatttgcaccatgagtatctgggtaagtttcaggacccttatggaaggagcatggcgagg
cctggggagcgctggtcagagacattaatgagacgagcggaagaggccatcctagtcgca
aagatcagaggtgagcagcagagattaggtgttgatgagagtgaatgggttggtaatgag
agagggagggaggaagaagaggaagag---
>PAFTOL004627
------------------------------------------------------------
------------------------------------------gttatcaatgcagaacgc
tatgggccacaattgatgcctgaagagcttcaagagtttgatgtcctaaaagatgactat
gaaattgattggcacctgaagcatctgagaagcttgcttagtccaacatcagagcaacta
cggtctcggtcagtgacaataaagaataggcgaagagcatatatggataagctcataagt
gaaggccgctacttttctgaggattccatgagagagagg---------------------
------------------------------------------------------gaacca
tatttgcaccatgagtatctgggtaagtttcaggacccttatggaaggagcatggctagg
ccgggggagcggtggtcagagacgttaatgagacgagcagaagaggccatcctacttgca
aagatcagagttgagcagcagagattaggtgttgatgagagtgaatgggttggtaatgag
agagggagggaggaagaagaggaggag---
>PAFTOL004629
------------------------------------------------------------
------------------------------------------------------gaacgc
tatggcccacaattgacacctgaagagcttcaagagtttgatgtcctaaaggatgactat
gaaattgattggcacttgaagcatctaagaagcttgcttagtccaacatcagagcaacta
cggtctcggtctgtgacaataaagaacaggcgaagagcatatatggataagctcataagt
gaaggccgctacttttctgaggattccatgagagagagg---------------------
------------------------------------------------------gaacca
tatttgcaccatgagtatcttggtaaatttcaggacccttatggaagaagcatggctagg
ccgggggaacggtggtcggagacgttaatgagacgagcagaagaggccatcctacttgca
aagatcagaggtgagcagcagagattaggtgttgatgagagtgaatgggttggaaatgag
agagggagggaggaagaagaggaagaa---
>PAFTOL004631
------------------------------------------------------------
------------------------------------------------------gaacgc
tatggcccacaattgacacctgaagagcttcaagagtttgaygtcctaaaagatgactay
gaaattgattggcacttgaagcatctaagaagcttgcttagtccaacatcagagcaayta
cggtctcggtcagtgacaataaagaacaggcgaagagcatatatggataagctcataagt
gaaggccgctacttttctgaggattccatgagagagagg---------------------
------------------------------------------------------gaacca
tatttgcaccatgagtatctgggtaagtttcaggacccttatggaaggagcatggctagg
ccaggggaacggtggtcggaaacgttaatgagacgagcagaagaggccatcctacttgca
aagatcagaggtgagcagcagagattaggtgttgatgagagtgaatgggttggaaatgag
agagggagggaggaagaagaggargaggag
>PAFTOL004632
------------------------------------------------------------
------------------------------------------gttatcaatgcagaacgc
tacggcacacaattgacgcctgacgagcttcaagagtttgatgtcctaaaagatgactat
gaaattgattggcacttgaagcatctaagaagcttgcttagtccaacatcagagcaacta
cggtctcggtcagtgacaataaagaacaggcgaagagcatatatggataagctcataagt
gaaggccgctacttttctgaggattccatgagagagagg---------------------
------------------------------------------------------gaacca
tatttgcaccatgagtatctgggtaagtttcaggacccttatggaaggagcatggcgagg
cctggggagcgctggtcagagacattaatgagacgagcggaagaggccatcctactcgca
aagatcagaggtgagcagcagagattaggtgttgatgagagtgaatgggttggtaatgag
agagggaaggaggaagaagaggaagag---
>PAFTOL004633
------------------------------------------------------------
---------------------------------------attgtgatcaatgcagaacgc
tatggcccacaattgacacctgaagagcttcaagagtttgatgtcctaaaagatgactat
gaaattgattggcacttgaagcatctaagaagcttgcttagtccaacatcagagcaactg
cggtctcggtctgtgacaataaagaacaggcgragagcatatatggataagctcattagt
gaagggcgctacttttctgaggattccatgagagagagg---------------------
------------------------------------------------------gaacca
tatttgcaccatgagtatctgggtaagtttcaggacccttatggaaggagcatggctagg
ccgggcgaacggtggtcggaaacrttaatgagacgagcagaagaggccatcttacttgca
aagatcagaggggagcagcagaggttaggtgttgatgagagtgaatgggttggaaatgag
agagggagggaggaagaagaggaagaagag
>PAFTOL004634
------------------------------------------------------------
---------------------------------------attgttatcaatgcagagcgc
tatggcccacaattgacacctgaagagcttcaagagtttgatgtcctaaaagatgactat
gaaattgattggcacttgaagcatctaagaagcctgcttagtccaacatcagagcaacta
cggtctcggtctgtgacaataaagaacaggcgaagagcatatatggataagctcrtaagt
gaaggyygctacttttctgaggattccatgagagagagg---------------------
------------------------------------------------------gaacca
tatttgcaccatgagtatctrggtaagtttcaggacccttatggaaggagcatggctagg
ccgggggagcgrtggtcrgagacgttaatgagacgagcagaagaggccatcctactcgca
aagatcagaggtgagcagcagagattaggtgttgatgagagtgaatgggttsgtaatgag
agagggagggaggaagaagaggaagaagag
>PAFTOL004635
------------------------------------------------------------
------------------------------------------gttatcaatgcagaacgc
tatggcccacaattgacayctgaagagcttcaagagtttgatgtcttaaaagatgactat
gaaattgattggcacttgaagcatctwagaagcttgcttagtccaacatcagmgcaacta
mggtctcggtctgtgacaataaagaacaggagaagagcrtatatggataagctcataagt
gaaggccgctacttttctgaggattcyatgagagagagg---------------------
------------------------------------------------------gaacca
tatttgcaccatgagtatctgggtaagtttcaggacccttatggaaggagcatggctagg
ccgggggagcggtggtcggagacgttaatgagacgagcagaagaggccatcctaatcgcr
aagatcagaggtgagcagcagagattaggtgttgatgagagtgaatgggttggtaatgag
agagggagggaggaagaagaggaggag---
>PAFTOL004636
------------------------------------------------------------
---------------------------------------attgttatcaatgcagaacgc
tatgggccacaattgacgcctgaagagcttcaagagtttgatgtcctaaaagatgactat
gaaattgattggcacttgaagcatctgagaagcttgcttagtccaacatcagagcaacta
cggtctcggtcagtgacaataaagaacaggcgaagagcatatatggataagctcataagt
gaaggccgctacttttctgaggattccatgagagagagg---------------------
------------------------------------------------------gaacca
tatttgcaccatgagtatctgggtaagtttcaggacccttatggaaggagcatggctagg
ccaggggagcggtggtcagagacgttaatgagacgagcagaagaggccatcctacttgca
aagatcagaggtgagcagcagagattaggtgttgatgagagtgaatgggttggtaatgag
agagggagggaggaagaagaggaagaggaa
>PAFTOL004637
------------------------------------------------------------
------------------------------------------------------gaacgc
tatgggccacaattgacatctgaagagcttcaagagtttgatgtcctaaaagatgactat
gagattgattggcacttgaagcatctaagaagcttgcttagtccaacctcggagcaacta
cggtctcggtcagtgacaataaagaacaggcgaagagcgtatatggataagctcataagt
gaaggccgctacttttctgaggatgccatgagagagagg---------------------
------------------------------------------------------gagccg
tatttgcaccatgagtatctgggtaagtttcaggacccttatggaaggagcatggctagg
cctggggagcggtggtcggagacgttaatgagacgagctgaagaggccatcctacttgca
aagatcagaggtgagcagcagagattaggtgttgatgagagtgaatgggttggtaatgag
agagggagggatgaagaagaggaagaggaa
>PAFTOL004638
------------------------------------------------------------
---------------------------------------attgttatcgatgcagaacgc
tatggcccacgattgacacctgaagagcttcaagagtttgatgtcctaaaagatgactat
gaaattgattggcacttgaagcatctacgaagcttgcttagtccaacatcagagcaacta
cggtctcggtcagtgacaataaagaacaggcgaagagcatatatggataaactcataagt
gaaggccgctacttttctgaggattccatgagagagagg---------------------
------------------------------------------------------gaacca
tatttgcaccatgagtatctgggtaagtttcaggacccttatggaaggagcatggctagg
ccaggggaacggtggtcggagacgttaatgagacgagcagaagaggccatcctacttgca
aagatcagaggtgagcagcagagattaggtgttgatgagagtgaatgggttggaaatgag
agagggagggaggaagaagaggaagaggag
>PAFTOL004639
------------------------------------------------------------
----------------------------------------ttgttat-----cagaacgc
tatggcccacaattgacgcctgaagagcttcaagagtttgatgtcctaaaagatgactat
gaaattgattggcacttgaagcatctaagaagcttgcttagtccaacattggagcaacta
cggtctcggtcagtgacaataaagaacaggcgaagagcatatatggataagctcataagt
gaaggccgctacttttctgaggattccatgagagagagg---------------------
------------------------------------------------------gaacca
tatttgcaccatgagtatctgggtaagtttcaggacccttatggaaggagcatggcgagg
cctggggagcgctggtcagagacattaatgcgacgagcggaagaggccatcctagtcgca
aagatcagaggtgagcagcagagattaggtgttgatgagagtgaatgggttggtaatgag
agagggagggaggaagaagaggaagag---
>PAFTOL004640
------------------------------------------------------------
---------------------------------------attgatatcaatgcagaacgc
tacggcccacaattgacgcctgaagagcttcaagagtttgatgtcctaaaagatgactat
gaaattgattggcacttgaagcatctaagaagcttgcttagtccaacatcagagcaacta
cggtctcggtcagtgacaataaagaacaggcgaagagcatatatggataagctcataagt
gaaggccgctacttttctgaggattccatgagagagagg---------------------
------------------------------------------------------gaacca
tatttgcaccatgagtatctgggtaagtttcaggacccttatggaaggagcatggcgagg
cctggggagcgctggtcagagacattaatgagacgagcagaagaggccatcctactcgca
aagatcagaggtgagcagcagagattaggtgttgatgagagtgaatgggtgggtaatgag
agagggagggaggaagaagaggaggaggag
>PAFTOL004642
------------------------------------------------------------
---------------------------------------attgttatcgatgcagaacgc
tatggcccacaattgacacctgaagagcttcaagagtttgatgtcctaaaagatgactat
gaaattgattggcacttgaagcatctacgaagcttgcttagtccaacatcagagcaacta
cggtctcggtcagtgacaataaagaacaggcgaagagcatatatggataagctcatcggt
gaaggccgctacttttctgaggattccatgagagagagg---------------------
------------------------------------------------------gaacca
tatttgcaccatgagtatctgggtaagtttcaggacccttatggaaggagcatggctagg
ccaggggaacggtggtcggagacgttaatgagacgagcagaagaggccatcctacttgca
aagatcagaggtgagcagcagagattaggtgttgatgagagtgaatgggttggaaatgag
agagggagggaggaagaagaggaagaggag
>PAFTOL004644
------------------------------------------------------------
---------------------------------------attgttatcaatgcagaacgc
tatggcccacaattgacccctgaagagcttcaagagtttgatgtcctaaaagatgactat
gaaattgattggcacttgaagcatctaagaagcttgcttagtccaacatcagagcaacta
cggtctcggtcagtgacaataaagaacaggcgaagagcatatatggataagctcataagt
gaaggccgctacttttctgaggattccatgagagagagg---------------------
------------------------------------------------------gaacca
tatttgcaccatgagtatctgggtaagtttcaggacccttatggaaggaggatggctagg
ccgggggagcggtggtcagagacattaatgagacgagcagaagaggccatcctacttgca
aagatcagaggtgagcagcagagattaggtgttgatgagagtgaatgggttggaaatgag
agagggagggaggaagaagatgaagaagag
>PAFTOL004646
------------------------------------------------------------
------------------------------------------------------gaacgc
tatggcccacaattgacacctgaagagcttcaagagtttgatgtcctaaaagatgactat
gaaattgattggcacttgaagcatctaagaagcttgcttagtccaacatcagagcaacta
cggtctcggtcagtgacaataaagaacaggcgaagagcatatatggataagctcataagt
gaaggccgctacttttctgaggattccatgagagagagg---------------------
------------------------------------------------------gaacca
tatttgcaccatgagtatctgggtaagtttcaggacccttatggaaggagcatggctagg
ccaggggaacggtggtcggaaacgttaatgagacgagcagaagaggccatcctacttgca
aagatcagaggtgagcagcagagattaggtgttgatgagagtgaatgggttggaaatgag
agagggagggaggaagaagaggaagaggag
>PAFTOL004647
------------------------------------------------------------
---------------------------------------attgttatcaatgcagaacgc
tatggcccacaattgacgcctgaagagcttcaagagtttgatgtcctaaaagatgactat
gaaattgattggcacttgaagcatctgagaagcttgcttagtccaacatcagagcaacta
cgatctcggtcagtgacaataaagaacaggcgaagagcatatatggataagctcataagt
gaaggccgctacttttctgaggattccatgagagagagg---------------------
------------------------------------------------------gaacca
tatttgcaccatgaatatctgggtaagtttcaggacccttatggaaggagcatggctagg
ccgggggagcggtggtcggaaacgttaatgagacgagcagaagaggccatcctacttgca
aagatcagaggtgagcagcagagattaggcgttgatgagagtgaatgggttggtaatgag
agagggagggaggaagaagaggaagaagag
>PAFTOL004648
------------------------------------------------------------
---------------------------------------attgttatcaatgcagaacgc
tacggcccacaattgamgcctgaagagcttcaagagtttgatgtcctaaaagatgactat
gaaattgattggcacttgaagcatctaaggagcctgcttagtccaacatcagagcaacta
cggtctcggtcagtgacaataaagaacaggcgaagagcatatatggataagctcataagt
gaaggccgctacttttctgaggattccatgagagagagg---------------------
------------------------------------------------------gaacca
tatttacaccatgagtatctgggtaagtttcaggatccttatggaaggagcatggcgagg
cctggggagcgctggtcagagacattaatgagacgagcggaagaggccatcatactcaca
aagatcagaggtgagcagcagagaytaggtgttgatgagagtgaatgggttggtaatgag
agagggagggaggacgaagaggaggaggaa
>PAFTOL004649
------------------------------------------------------------
---------------------------------------attgttatcaatgcagaacgc
tatgggccacaattgacgcctgaagagcttcaagaatttgatgtcctaaaagatgactat
gaaattgattggcacttgaagcatctgagaagcttgcttagtccaacatcagagcaacta
cggtctcggtcagtgacaataaagaacaggcgaagagcatatatggataagctcataagt
gaaggccgctatttttctgaggattccatgagagagagg---------------------
------------------------------------------------------gaacca
tacttgcaccatgagtatctgggtaagtttcaggacccttatgggaggagcatggctagg
ccgggggagcggtggtcagagacgttaatgagacgagcagaagaagccatcctacttgca
aagatcagagttgagcagcagagattaggtgttgatgagagtgaatgggttggtaatgag
agagggagggaggaagaagaggaagaagag
>PAFTOL004652
------------------------------------------------------------
---------------------------------------attgttatcgatgcagaacgc
tatggcccacaattgacacctgaagagcttcaagagtttgatgtcctaaaagatgactat
gaaattgattggcacttgaagcatctaagaagcttgcttagtccaacatcagagcaacta
cggtctcgttcagtgacaataaagaacaggcgaagagcgtatatggataagctyataagt
gaaggccgctacttttctgaggattccatgagagagagg---------------------
------------------------------------------------------gaacca
tatttacaccatgagtatctgggtaagtttcaggacccttatggaaggagcatggctagg
ccgggggaacggtggtcggagacgttaatgagacgagcagaagaagccatcctacttgca
aagatcagaggtgagcagcagagattaggtgttgatgagagtgaatgggttggaaatgag
agagagagggaggaagaagaggaagaggag
>PAFTOL004653
------------------------------------------------------------
---------------------------------------attgttattgatgcagaacgc
tatggcccacaattgacacctgaagagcttcargagtttgatgtcctaaaagatgactat
gaaattgattggcacttgaagcatctacgaagcttgcttagtccaacatcagagcaacta
cggtctcggtcagtgacaataaagaacaggcgaagagcatatatggataagctcataagt
gaaggccgctacttttctgaggattccatgagagagagg---------------------
------------------------------------------------------gaacca
tatttgcaccatgagtatytgggtaagtttcaggacccttatggaaggagcatggctagg
ccaggggaacgrtggtcggagacgttaatgagacgagcagaagaggccatcctacttgca
aagatcagaggtgagcagcagagattaggtgttgatgagagtgaatgggttggaaatgag
agagggagggaggaagaagaggaagaggag
>PAFTOL004654
------------------------------------------------------------
------------------------------------------gttatcaatgcagaacgc
tatggsccrcaattgacgcctgamgagcttcaagagtttgatgtcctaaaagatgactat
gaaattgattggcacttgaagcatctgagaagcttgcttagtccaacatcagagcaactw
cggtctcggtcagtgacaataaagaacaggcgaagagcatatatggataagctcataagt
gaaggccgctacttttctgaggattccatgagagagagg---------------------
------------------------------------------------------gaacca
tatttgcaycatgagtatctgggtaagtttcaggacccttatggaagragcatggctagg
ccgggggagcggtggtcagagacgttaatgagacgagcagaagaggccatmctacttgca
aagatcagaggtgagcagcagagattaggtgttgatgagagtgaatgggttggtaatgag
agaggaagggaggaagaagaggaagaa---
>PAFTOL004657
------------------------------------------------------------
------------------------------------------------------gaacgc
tatggctcacaattgacatctgaagagcttcaagagtttgatgtcctaaaagatgactat
gaaattgattggcatttgaagcgtctaagaagcttgcttagtccaacctcagagcaacta
cggtctcggtcagtgacaataaagaacaggcgaagagcatatatggataagctgctaagt
gaaggccaatacttttctgaggatgccatgagagagagg---------------------
------------------------------------------------------gaaccg
tatttgcaccatgagtatctaggtaagtttcaggacccttatggaaggagcatggctagg
cctggggagcggtggtcggaaacgttaatgagacgagcagaagaggccatcctkctcgca
aagatcagaggtgagcagcagagattaggtgttgatgagagcgaatgggttggtaatgag
agagggagggaggaagaggaggaggaggag
>PAFTOL004658
------------------------------------------------------------
---------------------------------------attgttatcaatgcagaacgc
tatgggccacaattgacgcctgaagagcttcaagagtttgatgtcctaaaagatgactat
gaaattgattggcacttgaagcatctgagaagcttgcttagtccaacatcagagcaacta
cggtctcggtcagtgacaataaagaacaggcgaagagcatatatggataagctcataagt
gaaggccgctatttttctgaggattctatgagagagagg---------------------
------------------------------------------------------gaacca
tatttgcaccatgagtatctgggtaagtttcaggacccttatggaaggagcatggctagg
ccgggggagcggtggtcagagacgttaatgagacgagcagaagaagccatcctacttgca
aagatcagaggtgagcagcagagattaggtgttgatgagagtgaatgggttggtaatgag
agagggagggaggaagaagaggaagaagag
>PAFTOL004660
------------------------------------------------------------
------------------------------------------gttatcaatgcagaacgc
tatgggccacaattgacgcctgaagagcttcaagagttcgatgtcctaaaagatgactat
gaaattgattggcacttgaagcatctgagaagcttgcttagtccaacatcagagcaacta
cggtctcggtcagtgacaataaagaacaggcgaagagcatatatggataagctcataagt
gaaggccgctatttttctgaggattccatgagagagagg---------------------
------------------------------------------------------gaacca
tatttgcaccatgagtatctgggtaagtttcaggacccttatggaaggagcatggctagg
ccgggggagcggtggtcagagacgttaatgagacgagcagaagaagccatcctacttgcr
aagatcagaggtgagcagcagagattaggtgttgatgagagtgaatgggttggtaatgag
agagggagggaggaagaagaggaagaa---
>PAFTOL004661
------------------------------------------------------------
---------------------------------------attattgtcattgcagaacgc
tatggctcacaattgacatctgaagagcttcaagagtttgatgtcctaaaagatgactat
gaaattgattggcatttgaagcgtctaagaagcttgcttagtccaacctcagagcaacta
cggtctcggtcagtgacrataaagaacaggcgaagagcatatttggataagctagtaagt
gaaggccaatacttttctgaggatgccatgagagagagg---------------------
------------------------------------------------------gaaccg
tatttgcaccatgagtatctaggtaagtttcaggacccttatggaaggagcatggctagg
cctggggagcggtggtcrgaaacgttaatgagacrggcagaagaggccattctgctygca
aagatcagaggtgagcagcagagattaggtgttgatgagagcgaatgggttggtaatgak
agagggagggaggaaraggaggaggaggag
>PAFTOL004664
------------------------------------------------------------
------------------------------------------------------gaacgc
tatggcccacaattgacacctgaagagcttcaagagtttgacgtcctaaaagatgactac
gaaattgattggcacttraagcatctaagaagcttgcttagtccaacatcagagcaacta
cggtctcggtcagtgacaataaagaacaggcgaagagcatatatggataagctcataagt
gaaggccgctacttttctgaggattccatgagagagagg---------------------
------------------------------------------------------gaacca
tatttgcaccatgagtatctgggtaagtttcaggacccttatggaaggagcatggctagg
ccagggraacggtggtcggaaacgttaatgagacgagcagaagaggccatcctacttgca
aagatcagaggtgagcagcagagattaggtgttgatgagagtgaatgggttggaaatgag
agagggagggaggaagaagaggaagaggag
>PAFTOL004665
------------------------------------------------------------
------------------------------------------gttatcaatgcagaacgc
tacggcccacaattgacgcctgaagagcttcaagagtttgatwtcctaaaagatgactat
gaaattgattggcacttgaagcatctaagaagcttgcttagtccaacatcagagcaacta
cggtctcggtcagtgacaataaagaacaggcgaagagcatatatggataagctcataagt
gaaggccgctacttttctgaggattccatgagagagagg---------------------
------------------------------------------------------gaacca
tatttacaccatgagtatctgggtaagtttcaggacccttatggaaggagcatggcgagg
cctggggagcgctggtcagagacattaatgagacgagcggaagaggccatcctactcaca
aagatcagaggtgagcagcagagattaggtgttgatgagagtgaatgggttggtaatgag
agagggagggaggaagaagaggaagaa---
>PAFTOL004666
------------------------------------------------------------
---------------------------------------attgttatcgatgcagaacgc
tatggcccacaattgacacctgaagagcttcaagagtttgatgtcctaaaagatgactat
gaaattgattggcacttgaagcatctacgaagcttgcttagtccaacatcagagcaacta
cggtctcggtcagtgacaataaagaacaggcgaagagcgtatatggataagctcataagt
gaaggccgctacttttctgaggattccatgagagagagg---------------------
------------------------------------------------------gaacca
tatttgcaccatgagtatctgggcaagtttcaggacccttatggaaggagcatggctagg
ccgggggaacggtggtcggagacgttaatgagacgagcagaagaggccatcctacttgca
aagatcagaggtgagcagcagagattaggtgttgatgagagtgaatgggttggaaatgag
agagggagggaggaagaagaggaagaggag
>PAFTOL004667
------------------------------------------------------------
---------------------------------------attgttatcgatgcagaacgc
tatggcccacaattgacacctgaagagcttcwagartttgatgtcctaaaagatgactat
gaaattgattggcacttgaagcatctamgaagcttgcttagtccaacatcagagcaacta
cggtctcggtcagtgacaataaagaacaggcgaagagcgtatatggataagctcrtaagt
gaaggccgctacttttctgaggaytccatgagagagagg---------------------
------------------------------------------------------gaacca
tatttgcaccatgagtatctgggtaagtttcaggacccttatggaaggagcatggctagg
ccgggggaacggtggtcggagacgttaatgagacgagcagaagaggccatcctamttgca
aagatcagaggtgagcagcagagattaggtgttgatgagagtgaatgggttggaaatgag
agagggagggaggaagaagaggaagaggaa
>PAFTOL004668
------------------------------------------------------------
---------------------------------------attgttatcgatgcagaacgc
tatggcccacaattgacacctgaagagcttcwagagtttgatgtcctaaaaratgaytay
gaaattgattggcacttgaagcatctragaagcttgcttagyccaacatcagagcaacta
cggtctcggtcagtgacaataaagaacaggcgaagagcrtatatggataagctcataagt
gaaggccgctacttttctgaggattccatgagagagagg---------------------
------------------------------------------------------gaacca
tatttgcaccatgartatctgggtaagtttcaggacccttatggaaggagcatggctagg
ccrggggaacgrtggtcggagacgttaatgagacgagcagaagaggccatcctacttgca
aagatcagaggtgagcagcagagattaggtgttgatgagagtgaatgggttggaaatgag
agagggagggaggaagaagaggaagaggag
>PAFTOL005024
------------------------------------------------------------
---------------------------------------attgttatcgatgcagaacgc
tatggcccacaattgacacctgaagagcttcaagagtttgatgtcctaaaagatgactac
gaaattgattggcacttgaagcatctragaagcttgcttagcccaacatcagagcaacta
cggtctcggtcagtgacaataaagaacaggcgaagagcatatatggataagctcataagt
gaaggccgctacttttctgaggattccatgagagagagg---------------------
------------------------------------------------------gaacca
tatttgcaccatgaatatctgggtaagtttcaggacccttatggaaggagcatggctagg
ccgggggaacggtggtcggagacgttaatgagacgagcagaagaggccatcctacttgca
aagatcagaggtgagcagcagagattaggtgttgatgagagtgaatgggttggaaatgag
agagggagggaggaagaagaggargaggag
>PAFTOL005025
------------------------------------------------------------
------------------------------------------gttatcaatgcagaacgc
tacggcccacaattgacacctgaagagcttcaagagtttgatgtcctaaaagatgactat
gaaattgattggcacttgaagcatctaagaagcttgcttagtccaacatcagagcaacta
cggtctcggtcagtgacaataaagaacaggcgaagagcatatatggataagctcataagt
gaaggccgctacttttctgaggattccatgagagagagg---------------------
------------------------------------------------------gaacca
tatttgcaccatgagtatctgggtaagtttcaggacccttatggaaggagcatggcgagg
cctggggagcgctggtcagagacattaatgagacgagcggaagaggccatcctrctcgca
aagatcagaggtgagcagcagagattaggtgttgatgagagtgaatgggttggtaatgag
agagggagggaggaagaagaggaagaa---
>PAFTOL005026
------------------------------------------------------------
------------------------------------------gttatcaatgcagaacgc
tacggcccacaattracgcctgaagagcttcaagagtttgatgtcctaaaagatgactat
gaaattgattggcacttgaagcatctaagaagcttgctcagtccaacatcagagcaacta
cggtctcggtcagtgacaataaagaacaggcgaagagcatatatggataagctcataagt
gaaggccgctacttttctgaggattccatgagagagagg---------------------
------------------------------------------------------gaacca
tatttgcaccatgagtatctgggtaagtttcaggacccttatggaaggagcatggcgagg
cctggggagcgctggtcagagacattaatgagacgagcggaagaggccatcctactcgca
aagatcagaggtgagcagcagagattaggtgttgatgagagtgaatgggttggtaatgag
agagggagggaggaagaagaggaagaa---
>PAFTOL005035
------------------------------------------------------------
---------------------------------------attgttatcgaygcagaacgc
tatggcccacaattgacacctgaagagcttcaagagtttgatgtcctaaaagatgactat
gaaattgattggcacttgaagcatctamgaagcttgcttagtccaacrtcagagcaacta
cggtctcggtcagtgacaataaagaacaggcgaagagcatayatggataarctcataagt
gaaggccgctacttttctgaggattccatgagagagagg---------------------
------------------------------------------------------gaacca
tatttgcaccatgagtatctgggtaagtttcaggacccttatggaagragcatggctagg
ccaggggaacggtggtcggaracgttaatgagacgagcagaagaggycatcctacttgca
aagatcagaggtgagcagcagagattaggtgttgatgagagtgaatgggttggaaatgmg
agagggagggaggaagaagasgaagaggag
>PAFTOL005042
------------------------------------------------------------
----------------------------------------ttgttat-----cagaacgc
tayggcccacrattgacrcctgaagagcttcaagagtttgatgtcctaaaagatgactat
gaaattgattggcacttgaagcatctamgaagcttgcttagtccaacatcagagcaacta
cggtctcggtcagtgacaataaagaacaggcgaagagcatatatggataarctcataagt
gaaggccgctacttytctgaggattccatgagagagagg---------------------
------------------------------------------------------gaacca
tatttgcaccatgagtatctgggtaagtttcaggacccttatggaaggagcatggckagg
ccwggggarcgstggtcrgagacrttaatgagacgagcrgaagaggccatcctactygca
aagatcagaggtgagcagcagagattaggtgttgatgagagtgaatgggttggwaatgag
agagggagggaggaagaagaggaagag---
>PAFTOL005043
------------------------------------------------------------
---------------------------------------attgttatcgatgcagaacgc
tatggcccacgattgacacctgaagagcttcaagagtttgatgtcctaaaagatgactat
gaaattgattggcacttgaagcatctacgaagcttgcttagtccaacatcagagcaacta
cggtctcggtcagtgacaataaagaacaggcgaagagcatatatggataaactcataagt
gaaggccgctacttttctgaggattccatgagagagagg---------------------
------------------------------------------------------gaacca
tatttgcaccatgagtatctgggtaagtttcaggacccttatggaaggagcatggctagg
ccaggggaacggtggtcggagacgttaatgagacgagcagaagaggccatcctacttgca
aagatcagaggtgagcagcagagattaggtgttgatgagagtgaatgggttggaaatgag
agagggagggaggaagaagaggaagaggag
>PAFTOL005047
------------------------------------------------------------
---------------------------------------attgttatcaatgcagaacgc
tacggcccacaattgacgcctgaagagcttcaagagtttgatgtcctaaaagatgactat
gaaattgattggcacttgaagcatctaaggagcttgcttagtccaacatcagagcaacta
cggtctcggtcagtgacaataaagaacaggcgaagagcatatatggataagctcataagt
gaaggccgctacttttctgaggattccatgagagagagg---------------------
------------------------------------------------------gaacca
tatttacaccatgagtatctgggtaagtttcaggacccttatggaaggagcatggcgagg
cctggggagcgctggtcagagacattaatgagacgagcggaagaggccatcctactcaca
aagatcagaggtgagcagcagagattaggtgttgatgagagtgaatgggttggtaatgag
agagggagggaggaagaagaggaagaagag
>PAFTOL005169
------------------------------------------------------------
------------------------------------------gttatcaatgcagaacgm
tatggcccacaattgacacctgaagagcttcaagaatttgatgtcctaaaagatgactat
gaaattgattggcatttgaagcatctaagaagcttgcttagtccaacatcagagcaacta
cggtctcggtcagtgacaataaagaacaggcgaagagcatatatggataagctcataagt
gaaggccgctacttttctgaggattccatgagagagagg---------------------
------------------------------------------------------gaacca
tatttgcaccatragtatctgggtaaatttcaggacccttatggaaggagcatggctagg
ccgggggaacggtggtcggagacgttaatgagacgagcagaagaggccatcctacttgca
aagatcagaggtgagcagcagagattaggtgttgatgagagtgaatgggttggaaacgag
agagggagggaggaagaagaggaagaa---
>PAFTOL007498
------------------------------------------------------------
------------------------------------------gttatcaatgcagaacgc
tatggcccacaattgacgcctgaagagcttcaagagtttgatgtcctaaaagatgactat
gaaattgattggcacttgaagcatctaagaagcttgcttagtccaacatcagagcaacta
cggtctcggtcagtgacaaraaagaacaggcgaagagcatatatggataagctcataagt
gaaggccgctacttttctgaggattccatgagagagagg---------------------
------------------------------------------------------gaacca
tatttgcaccatgagtatctaggtaagtttcaagacccttatggaaggagcatggctagg
ccaggsgagcggtggtcggagacgttaatgagacgagcagaagaggccatcctacttgcr
aagatcagaggtgagcagcagagattaggtgttgatgagagtgaatgggttggtaatgag
agagggagggaggaagaggargaggag---
>PAFTOL008060
------------------------------------------------------------
------------------------------------------------------gaacgc
tatggcccacaattgacacctgaagagcttcragagtttgaygtcctaaaagatgactay
gaaattgattggcacttgaagcatctaagaagcttgcttagtccaacatcagagcaayta
cggtctcggtcagtgacaataaagaacaggcgaagagcatatatggataagctcataagt
gaaggccgctacttttctgaggattccatgagagagagg---------------------
------------------------------------------------------gaacca
tatttgcaccatgagtatctgggtaagtttcaggacccttatggaaggagcatggctagg
ccaggggaacggtggtcggaaacgttaatgagacgagcagaagaggccatcctacttgca
aagatcagaggtgagcagcagagattaggtgttgatgagagtgaatgggttggaaatgag
agagggagggaggaagaagaggargaggag
>PAFTOL008062
------------------------------------------------------------
------------------------------------------------------gaacgc
tatggcccacaattgacacctgaagagcttcaagagtttgaygtcctaaaagatgactay
gaaattgattggcacttgaagcatctaagaagcttgcttagtccaacatcagagcaacta
cggtctcggtcagtgacaataaagaacaggcgaagagcatatatggataagctcataagt
gaaggccgctacttttctgaggattccatgagagagagg---------------------
------------------------------------------------------gaacca
tatttgcaccatgagtatctgggtaagtttcaggacccttatggaaggagcatggctagg
ccaggggaacggtggtcggaaacgttaatgagacgagcagaagaggccatcctacttgca
aagatcagaggtgagcagcagagattaggtgttgatgagagtgaatgggttggaaatgag
agagggagggaggaagaagrggaagaggag
>PAFTOL008063
------------------------------------------------------------
---------------------------------------attgtcatcgacgcagaacgc
tatggcccacaattgacaccagaagagcttcaagagtttgatgtcctaaaagatgactat
gaaattgattggcacttgaagcatctacgaagcttgcttagtccaacatcagagcaacta
cggtctcggtcagtgacaataaagaacaggcgaagagcgtatatggataagctcataagt
gaaggccgctacttttctgaggattccatgagagagagg---------------------
------------------------------------------------------gaacca
tatttgcaccatgagtatctgggtaagtttcaggacccttatggaaggagcatggctagg
ccaggggaacggtggtcggagacgttaatgagacgagcagaagaggccatcctacttgca
aagatcagaggtgagcagcagagattaggtgttgatgagagtgaatgggttggaaatgag
agagggagggaggaagaagaggaagaagag
>PAFTOL008084
------------------------------------------------------------
------------------------------------------------------gaacgc
tatggctcacaattgacatctgaagagcttcaagagtttgatgtcctgaaagatgactat
gaaattgattggcacttgaagcatataagaagcttgcttagtccaacctcagagcaacta
cggtctcggtcggtgacaataaagaacaggcgaagagcatatatggataagctaataagy
gaaggccgatacttttctgaggatgccatgagagagagg---------------------
------------------------------------------------------gaaccg
tatttgcaccatgagtatctaggtaagtttcaggacccttatggaaggagcatggctagg
cctggggagcggtggtcggaaacgttaatgagacgagcagaagaggccatcctgctcgya
aagatcagaggtgagcagcaaagattaggtgttgatgagagcgaatgggttggtaatgag
agagggagggaggaagaagaggag------
>PAFTOL008417
------------------------------------------------------------
------------------------------------------------------gaacgc
tatggcccacaattgacacctgaagagcttcaagattttgacgtcctaaaagatgactac
gaaattgattggcacttgaagcatataagaagcttgcttagtccaacatcagagcaacta
cgstctcggtcagtgacaataaagaacaggcgaagagcatatatggataagctcataagt
gaaggccgctacttttctgaggattccatgagagagagg---------------------
------------------------------------------------------gaacca
tatttgcaccatgagtatctgggtaagtttcaggacccttatggaaggagcatggctagg
ccaggggaacggtggtcggaaacrttaatgagacgagcagaagaggcgatcctacttgca
aagatcagaggtgagcagcagagattaggtgttgatgagagtgaatgggttggaaatgag
agagggagggaggaagaagaggaggaggag
>PAFTOL008419
------------------------------------------------------------
---------------------------------------attgttatcgatgcagaacgc
tatggcccacaattgacacctgaagagcttcaagagtttgatgtcctaaaagatgactat
gaaattgattggcacttgaagcatctacgaagcttgcttagtccaacatcagagcaacta
cggtctcggtcagtgacaaaaaagaacaggcgaagagcatatatggataagctcataagt
gaaggccgctacttttctgaggattccatgagagagagg---------------------
------------------------------------------------------gaacca
tatttgcaccatgagtatctgggtaagtttcaggacccttatggaaggagcatggctagg
ccaggggaacggtggtcggagacgttaatgagacgagcagaagaggccatcctacttgca
aagatcagasgtgagcagcagagattaggtgttgatgagagtgaatgggttggaaatgag
agagggagggaggaagaagaggaagaggag
>PAFTOL008421
------------------------------------------------------------
------------------------------------------gttatcaatgcagaacgc
tatggcccacaattgacgcctgaagagcttcaagagtttgatgtcctaaaagatgactat
gaaattgattggcacttgaagcatctgagaagcttgcttagtccaacatcagagcaacta
cggtctcggtcagtgacaataaagaacaggcgaagagcatatatggataagctcataagt
gaaggccgctacttttctgaggattccatgagagagagg---------------------
------------------------------------------------------gaacca
tatttgcaccatgagtatctgggtaagtttcaggasccttatggaaggagcatggctagg
ccgggagagcggtggtcagagacgttaatgagacgagcagaagaggccatcctacttgca
aagatcagaggtgagcagcagagattaggtgtcgatgagagtgaatgggttggtaatgag
agagggagggaggaagaagaggaagaa---
>PAFTOL008422
------------------------------------------------------------
------------------------------------------gttatcaatgcagaacgc
tatgggccacaattgacgcctgaagagcttcaagagtttgatgtcctaaaagatgactat
gaaattgattggcacctgaagcatctgagaagcttgcttagtccaacatcagagcaacta
cggtctcggtcagtgacaataaagaataggcgaagagcatatatggataagctcataagt
gaaggccgctacttttctgaggattccatgagagagagg---------------------
------------------------------------------------------gaacca
tatttgcaccatgagtatctgggtaagtttcaggacccttatggaaggagcatggctagg
ccrggggagcggtggtcagagacgttaatgagacgagcagaagaggccatcctacttgca
aagatcagaggtgagcagcagagattaggtgttgatgagagtgaatgggttggtaatgag
agagggagggaggaagaagaggaa------
>PAFTOL008423
------------------------------------------------------------
---------------------------------------attgttatcaatgcagaacgc
tacggcccacaattgacgcctgaagagcttcaagagtttgatgtcctaaaagatgactat
gaaattgattggcacttgaagcatctaagaagcttgcttagtccaacatcagagcaacta
cggtctcggtcagtgacaataaagaacaggcgaagagcatatatggataagctcataagt
gaaggccgctacttttctgaggattccatgagagagagg---------------------
------------------------------------------------------gaacca
tatttacaccatgagtatctgggtaagtttcaggacccttatggaaggagcatggcgagg
cctggggagcgctggtcagagacattaatgagacgagcggaagaggccatcctactcaca
aagatcagaggtgagcagcagagattaggtgttgatgagagtgaatgggttggtaatgag
agagggagggaggaagaagaggaagaagag
>PAFTOL008436
------------------------------------------------------------
---------------------------------------attgttatcaatgcagaacgc
tacggcccacaattgatgcctgaagagcttcaagagtttgatgtcctaaaagatgactat
gaaattgattggcacttgaagcatctaagaagcttgcttagtccaacatcagagcaacta
cggtctcggtcagtgacaataaagaacaggcgaagagcatatatggataagctcataagt
gaaggccgctacttttctgaggattccatgagagagagg---------------------
------------------------------------------------------gaacca
tatttgcaccatgagtatctgggtaagtttcaggacccttatggaaggagcatggcgagg
cctggggagcgctggtcagagacattaatgagacgagcrgaagaggccatcctactcgca
aagatcagaggtgagcagcagagattaggtgttgatgagagtgaatgggttggtaatgag
agagggagggaggaagaagaagaagaagaa
>PAFTOL008439
atcgttatsaatgcagaacgctatggcccacaattracacctgaagagcttcaagagttt
gatgtcctaaaagatgactatgaaattgattggcacttgaagcatctaagaagwgaacgc
tatggcccacaattracacctgaagagcttcaagagtttgatgtcctaaaagatgactat
gaaattgattggcacttgaagcatctaagaagcttgctyagtccaacatcagagcaactr
cggtctcggtcggtgrcaataaagaacaggcgaagagcatatatggataagctcataagt
gaaggccgctacttttctgaggattccatgagagagagg---------------------
------------------------------------------------------gaacca
tatttgcaccatgagtatctgggtaagtttcaggacccttatggaaggagcatggctagg
ccgggcgagcggtggtcagagacgttaatgagacragcagaagaggccatcctacttgca
aagatcagaggtgagcagcagagattaggtgttgatgagagcgaatgggttggtaatgag
agagggaggaaggaagargaggaggaggag
>PAFTOL008881
------------------------------------------------------------
---------------------------------------attgttatcaatgcagaacgc
tatggcccacaattgacacctgaagagcttcaagaatttgatgtcctaaaagatgactat
gaaattgattggcacttgaagcatctaagaagcttgcttagtccaacatcagagcaacta
cggtctcggtcagtgacaataaagaacaggcgaagggcatatatggataagctcataagt
gaaggccgctacttttccgaggattccatgagagagagg---------------------
------------------------------------------------------gaacca
tatttgcaccatgagtatttgggtaagtttcaggacccttatggaaggagcatggctagg
cctggggagcggtggtcagagacattaatgagacgagctgaagaggccatcctactygca
aagatcagaggtgagcagcagagattaggtgttgatgagagtgaatgggttggtaatgag
agagggagggaggaagaagaggaagaagag
>PAFTOL009175
------------------------------------------------------------
------------------------------------------------------------
------------------------------------------------------------
---attgattggcacttgaagcatctaagaagcatgcttagtccaacatcagagcaacta
cggtctcggtcagtgacaataaagaacaggcgaagagcatatatggataagctcataagt
gaaggccgctacttttctgaggattccatgagagagagg---------------------
------------------------------------------------------gaacca
tatttgcaccatgagtatctgggtaagtttcaggacccttatggaaggcgcatggctagg
ccgggggaacggtggtcggagacgttaatgagacgagcagaagaggccatcttacttgca
aagatcagaggtgagcagcagagattaggtgttgatgagagtgaatgggttggtaatgag
agagggagggaggaagaagaggaagaa---
>PAFTOL009179
------------------------------------------------------------
------------------------------------------------------------
------------------------------------------------------------
---------------ttgaagcatctaagaagcttgcttagtccaacatcagagcaacta
cggtctcggtcagtgacaataaagaacaggcgaagagcatatatggataagctcataagt
gaaggccgctacttttctgaggattccatgagagagagg---------------------
------------------------------------------------------gaacca
tatttgcaccatgagtatctgggtaagtttcaggacccttatggaaggagcatggctagg
ccaggggaacggtggtcggaaacgttaatgagacgagcagaagaggccatcttacttgca
aagatcagaggtgagcagcagagattaggtgttgatgagagtgaatgggttggaaatgag
agatggagggaggaagaagaggaagaggag
>PAFTOL009181
------------------------------------------------------------
---------------------------------------attgttatcgatgcagaacgm
tatggcccacaattgacacctgaagagcttcaagagttygatgtcctaaaagatgactac
gaaattgattggcacttgaagcatctaagaagcttgcttagcccmacatcagagcaacta
cggtctcggtcagtgacaataaagaacaggcgaagagcatatatggataagctcataagt
gaaggccgctacttttctgaggattccatgagagagagg---------------------
------------------------------------------------------gaacca
tatttgcaccatgaatatctgggtaagtttcaggacccttatggaaggarcatggctagg
ccrggggaacggtggtcggagacgttaatgagacgagcagaagaggccatcctacttgca
aagatcagaggtgagcagcagagattaggtgttgatgagagtgaatgggttggaaatgag
agagggagggaggaagaagaggargaggag
>PAFTOL009183
------------------------------------------------------------
---------------------------------------attgttatcgatgcagaacgc
tatggcccacaattgacacctgaagagcttcaagagtttgaygtcctaaaagatgactay
gaaattgattggcacttgaagcatctamgaagcttgctyagyccaacatcagagcaactr
cggtctcgrtcagtgacaataaagaacaggcgaagagcatatatggataagctcataagt
gaaggccgctacttttctgaggattscatgagagagagg---------------------
------------------------------------------------------gaacca
tattygcaccatgartatctgggtaagtttcaggacccttatggaaggagsatggctagg
ccrggggaacggtggtcggagacgttaatgagacgagcagaagaggccatcctacttgca
aagatcagaggtgagcagcagagattaggtgttgatgagagtgaatgggttggaaatgag
agatggagggaggaagaagaggaagaagag
>PAFTOL009185
------------------------------------------------------------
---------------------------------------attgttatcgatgcagaacgc
tatggcccacaattgacacctgaagagcttcaagagtttgatgtcctaaaagatgactat
gaaattgattggcacttgaagcatctaagaagcttgcttagtccaacatcagagcaacta
cggtctcggtcagtgacaataaagaacaggcgaagagcatatatggctaagctcataagt
gaaggccgctacttttctgaggattccatgagagagagg---------------------
------------------------------------------------------gaacca
tatttgcaccatgagtatctgggtaaatttcaggacccttatggaaggagcatggctagg
ccgggggaacggtggtcggagacgttaatgagacgagcagaagaggccatcctacttgca
aagatcagaggtgagcagcagagattaggtgttgatgagagtgaatgggttggaaatgag
agagggagggaggaagaagaggaagaagag
>PAFTOL009187
------------------------------------------------------------
---------------------------------------attgttatcaatgcagaacgc
tatggcccacaattgatgcctgaagagcttcaagagtttgatgtcctaaaagatgactat
gaaattgattggcacttgaagcatctaagaagcttgcttagtccaacrtcagagcaacta
cggtctcggtcrgtgacaataaagaacaggcgaagagcatatatggataagctcataagt
gaaggccgctacttttctgaggattccatgagagagagg---------------------
------------------------------------------------------gaaccg
tatttgcaccatgagtatctgggtaagtttcaggacccttacggaaggagcatggcgagg
cctggggagcgctggtcagagacattaatgagacgagcggaagaggccatcctactcgca
aagatcagaggtgagcagcagagattaggtgttgatgagagtgaatgggttggtaatgag
agagggagggaggaagaagaggaagaggag
>PAFTOL009189
------------------------------------------------------------
---------------------------------------attgttatcgatgcagaacgc
tatggcccacaattgacacctgaagagcttcaagagtttgatgtcctaaaagatgactac
gaaattgattggcacttgaagcatctaagaagcttgcttagcccaacatcagagcaacta
cggtctcggtcagtgacaataaagaacaggcgaagagcatatatggataagctcataagt
gaaggccgctacttttctgaggattccatgagagagagg---------------------
------------------------------------------------------gaacca
tatttgcaccatgaatatctgggtaagtttcaggacccttatggaaggagcatggctagg
ccgggggaacggtggtcggagacgttaatgagacgagcagaagaggccatcctacttgca
aagatcagaggtgagcagcagagattaggtgttgatgagagtgaatgggttggaaatgag
agagggagggaggaagaagaggargaggag
>PAFTOL009191
------------------------------------------------------------
---------------------------------------attgttattgacgcagaacgc
tatggcccacaattgacacctgaagagcttcaagagtttgatgtcctaaaagatgactat
gaaattgattggcacttgaagcatctaagaagcttgcttagtccaacatcagagcaacta
cggtctcggtcagtgacaataaagaacaggcgaagagcatatatggataagctcataagt
gaaggccgctacttttctgaggattccatgagagagagg---------------------
------------------------------------------------------gaacca
tatttgcaccatgagtatctgggtaagtttcaggacccttatggaaggagcatggctagg
ccgggggaacggtggtcggagacgttaatgagacgagcagaagaggccatcctacttgca
aagatcagaggtgagcagcagagattaggtgttgatgagagtgaatgggttggaaatgag
agagggagggaggaagaagaggaagaggag
>PAFTOL009193
------------------------------------------------------------
------------------------------------------gttatcaatgcagaacgc
tatggcccacaattgacgcctgaagagcttcaagagtttgatgtcctaaaaratgactat
gaaattgattggcacttgaagcatctgagaagcttgcttagtccaacatcagagcaacta
cggtctcggtcagtgacaataaagaacaggcgaagagcatatatggataagctcataagt
gaaggccgctacttttctgaggattccatgagagagagg---------------------
------------------------------------------------------gaacca
tatttgcatcatgagtatctgggtaagtttcaggacccttatggaaggagaatggctagg
ccgggggagcggtggtcagagacgttaatgagacgagcagaagaggccatcctacttgca
aagatcagaggtgagcagcagagattaggtgttgatgagagtgaatgggttggtaatgag
agagggarggaggaagaagaggaagaa---
>PAFTOL009197
------------------------------------------------------------
---------------------------------------attgtcatcgacgcagaacgc
tatggcccacaattgacaccggaagagcttcaagagtttgatgtcctaaaagatgactat
gaaattgattggcacttgaagcatctacgaagcttgcttagtccaacatcagagcaacta
cggtctcggtcagtgacgataaagaacaggcgaagagcgtatatggataagctcataagt
gaaggccgctacttttctgaggattccatgagagagagg---------------------
------------------------------------------------------gaacca
tatttgcaccatgagtatctgggtaagtttcaggacccttatggaaggagcatggctagg
ccaggggaacggtggtcggaaacgttaatgagacgagcagaagaggccatcctacttrca
aagatcagaggtgagcagcagagattaggtgttgatgagagtgaatgggttggaaatgag
agagggagggaggaagaagaggaagaggag
>PAFTOL009199
------------------------------------------------------------
------------------------------------------------------gaacgc
tatggcccacaattgacacctgaagagcttcaagagtttgacgtcctaaaagatgactac
gaaattgattggcacttgaagcatctaagaagcttgcttagtccaacatcagagcaacta
cggtctcggtcagtgacaataaagaacaggcgaagagcatatatggataagctcataagt
gaaggccgctacttttctgaggattccatgagagagagg---------------------
------------------------------------------------------gaacca
tatttgcaccatgagtatctgggtaagtttcaggacccttatggaaggagcatggctagg
ccaggggaacggtggtcggaaacgttaatgagacgagcagaagaggccatcctacttgca
aagatcagaggtgagcagcagagattaggtgttgatgagagtgaatgggttggaaatgag
agagggagggaggaagaacaggaagaggag
>PAFTOL009203
------------------------------------------------------------
---------------------------------------attgttatcgatgcagaacgc
tatggcccacaattgacatcggaagagcttcaagagtttgatgtcctaaaagatgactat
gaaattgattggcacttgaagcatctacgaagcttgcttagtccaacatcagagcaacta
cggtctcggtcagtgacaataaagaacaggcgaagagcatatatggataaactcataagt
gaaggccgctacttttctgaggattccatgagagagagg---------------------
------------------------------------------------------gaacca
tatttgcaccatgagtatctgggtaagtttcaggacccttatggaaggagcatggctagg
ccaggggaacggtggtcggagacgttaatgagacgagcagaagaggccatcctacttgca
aagatcagaggtgagcagcagagattaggtgttgatgagagtgaatgggttggaaatgag
agagggagggaggaagaagaggaagaggag
>PAFTOL009205
------------------------------------------------------------
---------------------------------------attgttatcaatgcagaacgc
tacggcccacaattgacgcctgaagagcttcaagagtttgatgtcctaaaagatgactat
gaaattgattggcacttgaagcatctaagaagcttgctcagtccaacatcagagcaacta
cggtctcggtcagtgacaataaagaacaggcgaagagcatatatggataagctcataagt
gaaggccgctacttttctgaggattccatgagagagagg---------------------
------------------------------------------------------gaacca
tatttgcaccatgagtatctgggtaagtttcaggacccttatggaaggagcatggcgagg
cctggggagcgctggtcagagacattaatgagacgagcggaagaggccatcctactcgca
aagatcagaggtgagcagcagagattaggtgttgatgagagtgaatgggttggtaatgag
agagggagggaggaagaagaggaagaagag
>PAFTOL009207
------------------------------------------------------------
------------------------------------------------------gaacgc
tatggctcrcaattgacatckgaagagcttcaagagtttgatgtcctaaaagatgactat
gaaattgattggcacttgaagcatataagaagcttgcttartccaacctcagagcaacta
cggtctcggtcggtgacaataaagaacaggcgaagagcatatatggataagctaataagt
gaaggccgatacttttctgaggatgccatgagagagagg---------------------
------------------------------------------------------gaaccg
tatttgcaccatgagtatctaggtaagtttcaggacccttatggaaggagcatggctagg
cctggggagcggtggtcggaaacgttaatgagacgagcagaagaggccatcctgctcgca
aagatcagaggtgagcagcagagattaggtgttgatgaragcgaatgggttggtaatgag
agagggagggaggaagaagaggaggaggag
>PAFTOL009209
------------------------------------------------------------
---------------------------------------attgttatcaatgcagaacgc
tacggcccacaattgacgcctgaagagcttcaagagtttgatgtcctaaaagatgactat
gaaattgattggcacttgaagcatctaagaagcttgcttagtccaacatcagagcaacta
cggtctcggtcagtgacaataaagaacaggcgaagagcatatatggataagctcataagt
gaaggccgctacttttctgaggattccatgagagagagg---------------------
------------------------------------------------------gaacca
tatttacaccatgagtatctgggtaagtttcaggacccttatggaaggagcatggcgagg
cctggggagcgctggtcagagacattaatgagacgagcggaagaggccatcctactcaca
aagatcagaggtgagcagcagagattaggtgttgatgagagtgaatgggttggtaatgag
agagggagggaggaagaagaggaagaagag
>PAFTOL009215
------------------------------------------------------------
------------------------------------------------------gaacgc
tatggcccacaattgacacctgaagagcttcaagagtttgacgtcctaaaagatgactac
gaaattgattggcacttgaagcatctaagaagcttgcttagtccaacatcagagcaacta
cggtctcggtcagtgacaataaagaacaggcgaagagcatatatggataagctcataagt
gaaggccgctacttttctgaggattccatgagagagagg---------------------
------------------------------------------------------gaacca
tatttgcaccatgagtatctgggtaagtttcaggacccttatggaaggagcatggctagg
ccaggggaacggtggtcggaaacgttaatgagacgagcagaagaggccatcctacttgca
aagataagaggtgagcagcagagattaggtgttgatgagagtgaatgggttggaaatgag
agagggagggaggaagaagaggaagaggag
>PAFTOL009217
------------------------------------------------------------
---------------------------------------attgttatcaatgcagaacgc
tatggcccacaattgacaccggaagagcttcaagagtttgatgtcctaaaagatgactat
gaaattgattggcacttgaagcatctaagaagcttgcttagtccaacatcagagcaactg
cggtctcggtcagtgacaataaagaacaggcgaagagcatatatggataagctcataagt
gaaggccgctacttttctgaggattccatgagagagagg---------------------
------------------------------------------------------gaacca
tatttgcaccatgagtatctgggtaagtttcaggacccttatggaaggagcatggctagg
ccaggggaacggtggtcggaaacgttaatgagacgagcagaagaggccatcctacttgca
aagatcagaggtgagcagcagagattaggtgttgatgagagtgaatgggttggaaatgag
agagggagggaggaagaagaggaagaggag
>PAFTOL009219
------------------------------------------------------------
------------------------------------------------------gaacgc
tatggcccacaattgacacctgaagagcttcaagagtttgacgtcctaaaagatgactac
gaaattgattggcacttgaagcatctaagaagcttgcttagtccaacatcagagcaacta
cggtctcggtcagtgacaataaagaacaggcgaagagcatatatggataagctcataagt
gaaggccgctacttttctgaggattccatgagagagagg---------------------
------------------------------------------------------gaacca
tatttgcaccatgagtatctgggtaagtttcaggacccttatggaaggagcatggctagg
ccaggggarcggtggtcggaaacgttaatgagacgagcagaagaggccatcctacttgca
aagatcagaggtgagcagcagagattaggtgttgatgagagtgaatgggttggaaatgag
agagggagggaggaagargaggargaggag
>PAFTOL009221
------------------------------------------------------------
------------------------------------------gttatcaatgcagaacgc
tatggcccacaattgacacctgaagagcttcaagaatttgatgtcctaaaagatgactat
gaaattgattggcatttgaagcatctaagaagcttgcttagtccaacatcagagcaacta
cggtctcggtcagtgacaataaagaacaggcgaagagcatatatggataagctcataagt
gaaggccgctacttttctgaggattccatgagagagagg---------------------
------------------------------------------------------gaacca
tatttgcaccatgagtatctgggtaaatttcaggacccttatggaaggagcatggctagg
ccgggggaacggtggtcggagacgttaatgagacgagcagaagaggccatcctacttgca
aagatcagaggtgagcagcagagattaggtgttgatgagagtgaatgggttggaaatgag
agagggagggaggaagaagaggcagaa---
>PAFTOL009223
------------------------------------------------------------
------------------------------------------------------gaacgc
tatggcccacaattgacacctgaagagcttcaagagtttgacgtcctaaaagatgactac
gaaattgattggcacttgaagcatataagaagcttgcttagtccaacatcagagcaacta
cggtctcggtcagtgacaataaagaacaggcgaagagcatatatggataagctcataagt
gaaggccgctacttttctgaggattccatgagagagagg---------------------
------------------------------------------------------gaacca
tatttgcaccatgagtatctgggtaagtttcaggacccttatggaaggagcatggctagg
ccaggggaacggtggtcggaaacgttaatgagacgagcagaagaggccatcctacttgca
aagatcagaggtgagcagcagmgattaggtgttgatgagagtgaatgggttggaaatgag
agagggagggaggaagaagaggaggaggag
>PAFTOL009225
------------------------------------------------------------
------------------------------------------------------gaacgc
tatggcccacaattgacacctgaagagcttcaagagtttgacgtcctaaaagatgactac
gaaattgattggcacttgaagcatataagaagcttgcttagtccaacatcagagcaacta
cggtctcggtcagtgacaataaagaacaggcgaagagcatatatggataagctcataagt
gaaggccgctacttttctgaggattccatgagagagagg---------------------
------------------------------------------------------gaacca
tatttgcaccatgagtatctgggtaagtttcaggacccttatggaaggagcatggctagg
ccaggggaacggtggtcggaaacgttaatgagacgagcagaagaggccatcctacttgca
aagatcagaggtgagcagcagagattaggtgttgatgagagtgaatgggttggaaatgag
agagggagggaggaagaagaggagraggag
>PAFTOL009227
------------------------------------------------------------
---------------------------------------attgttgtcgatgcagaacgc
tatggcccacaattgacacctgaagagcttcaagagtttgatgtcctaaaagatgactat
gaaattgattggcacttgaagcatctacgaagcttgcttagtccaacgtcagagcaacta
cggtctcggtcagtgacaataaagaacaggcgaagagcatatatggataaactcataagt
gaaggccgctacttttctgaggattccatgagagagagg---------------------
------------------------------------------------------gaacca
tatttgcaccatgagtatctgggtaagtttcaggacccttatggaaggagcatggctagg
ccaggggaacggtggtcggagacgttaatgagacgagcagaagaggccatcctacttgca
aagatcagaggtgagcagcagagattaggtgttgatgagagtgaatgggttggaaatgag
agagggagggaggaagaagaggargaggag
>PAFTOL009229
------------------------------------------------------------
---------------------------------------attgttatcaatgcagaacgc
tatggcccacaattgacgcctgaagagcttcaagagtttgatgtcctaaaagatgactat
gaaattgattggcacttaaagcatctgagaagcttgcttagtccaacatcagagcaacta
cggtctcggtyggtgacaataaagaacaggcgaagrgcatatatggataagctcataagt
gaaggccgctacttttctgaggattccatgagagagagg---------------------
------------------------------------------------------gaacca
tatttgcaccatgagtatctgggtaagtttcaggacccttatggaaggagcatggctagg
ccgggggagcggtggtcggagacgttaatgagacgagcagaagaggccatcctacttgca
aagatcagaggtgagcagcagagattaggtgttgatgagagtgaatgggttggtaatgag
agagggagggaggaagaagaggaggaggag
>PAFTOL009231
------------------------------------------------------------
------------------------------------------------------------
---------------acgcctgaagagcttcaagagtttgatgtcctaaaagatgactat
gaaattgattggcacttaaagcatctgagaagcttgcttagtccaacatcagagcaactg
cggtctcggtcggtgacaataaagaacaggcgaagagcatatatggataagctcataagt
gaaggccgctacttttctgaggattccatgagagagagg---------------------
------------------------------------------------------gaacca
tatttgcaccatgagtatctgggtaagtttcaggacccttatggaaggagcatggctagg
ccgggggagcggtggtcggagacgttaatgagacgagcagaagaggccatcctrcttgca
aagatcagaggtgagcagcagmgattaggtgttgatgagagtgaatgggttggtaatgaa
agagggagggaggaagaagaggaagag---
>PAFTOL009235
------------------------------------------------------------
------------------------------------------------------gaacgc
tatggctcacaattgacatctgaagagcttcaagagtttgatatcctaaaagatgactat
gaaattgattggcacttgaagcatctaagaagcttgcttagtccaacctcagagcaagta
cggtctcggtcggtgacaataaagaacaggcgaagagcatatatggataagctagtaaat
gaaggccgatacttttctgaggatgccatgagagagagg---------------------
------------------------------------------------------gaaccg
tatttgcaccatgagtatctaggtaagtttcaggacccttatggaaggagcatggccagg
cctggggagcggtggtcggaaacgttaatgagacgagcagaagaggccatcctgcttgca
aagatcagaggtgagcagcagagattaggtgttgatgagagcgaatgggttggtaatgag
agagggagggaggaagaggaggaggaagag
>PAFTOL009237
------------------------------------------------------------
------------------------------------------------------gaacgc
tatggctcacaattgacatctgaagagcttcaagagtttgatatcctaaaagatgactat
gaaattgattggcacttgaagcatctaagaagcttgcttagtccaacctcagagcaagta
cggtctcggtcggtgacaataaagaacaggcgaagagcatatatggataagctagtaaat
gaaggccgatacttttctgaggatgccatgagagagagg---------------------
------------------------------------------------------gaaccg
tatttgcaccatgagtatctaggtaagtttcaggacccttatggaaggagcatggctagg
cctggggagcggtggtcggaaacgttaatgagacgagcagaagaggccatcctgcttgca
aagatcagaggtgagcagcagagattaggtgttgatgagagcgaatgggttggtaatgag
agagggagggaggaagaggaggaggaggag
>PAFTOL009239
------------------------------------------------------------
---------------------------------------attgttatcaatgcagaacgc
tatggcccacaattgacgcctgaagagcttcaagagtttgatgtcctaaaagatgactat
gaaattgattggcacttgaagcatctaagaagcttgcttagtccaacatcagagcaacta
cggtctcggtcagtgacaataaagaacaggcgaagagcatatatggataagctcattagt
gaaggccgctacttttctgaggattccatgagagagagg---------------------
------------------------------------------------------gaacca
tatttgcaccatgagtatctaggtaagtttcaggacccttatggaaggagcatggctagg
ccaggggagcggtggtcggagacattaatgagacgagcagaagaggccatcctacttgca
aagatcagaggtgagcagcagagattaggtgttgatgagagtgaatgggttggtaatgag
agagggagggaggaagaagaggaagaagag
>PAFTOL009241
------------------------------------------------------------
------------------------------------------------------gaacgc
tatggcccacaattgacacctgaagagcttcaagagtttgacgtcctaaaagatgactac
gaaattgattggcacttgaagcatataagaagcttgcttagtccaacatcagagcaacta
cggtctcggtcagtgacaataaagaacaggcgaagagcatatatggataagctcataagt
gaaggccgctacttttctgaggattccatgagagagagg---------------------
------------------------------------------------------gaacca
tatttgcaccatgagtatctgggtaagttycaggacccttatggaaggagcatggctagg
ccaggggaacggtggtcggaaacgttaatgagacgagcagaagaggccatcctacttgca
aagatcagaggtgagcagcagagattaggtgttgatgagagtgaatgggttggaaatgag
agagggagggaggaagaagaggaggaggag
>PAFTOL009243
------------------------------------------------------------
---------------------------------------attgttatcaatgcagaacgc
tacggcccacaattgacgcctgaagagcttcaagagtttgatgtcctaaaggatgactat
gaaattgattggcacttgaagcatctaagaagcttgcttagtccaacatcagagcaactm
cggtctcggtcagtgacaataaagaacaggcgaagagcatatatggataagctcataagt
gaaggccgctacttttctgaggattccatgagagagagg---------------------
------------------------------------------------------gaacca
tatttgcaccatgartatctgggtaagtttcaggacccttatggaaggagcatggcgagg
cctggggagcgctggtcagagacattaatgagacgagcggaagaggccatcctactcgca
aagatcagaggtgagcagcagagattaggtgttgatgagagtgaatgggttggtaatgag
ggagggagggaggaagaagaggaggaggag
>PAFTOL009245
------------------------------------------------------------
------------------------------------------gttatcaatgcagaacgc
tatggcccacaattaatgcctgaagagcttcaagagtttgatgtcctaaaagatgactat
gaaattgattggtacttgaagcatctaagaagcttgcttagtccaacatcagagcaacta
cggtctcggtcagtgacaataaagaacaggcgaagagcatatatggataagctcataagt
gaaggccgctacttttctgaggattccatgagagagagg---------------------
------------------------------------------------------gaacca
tatttgcaccatgagtatctgggtaagtttcaggacccttacggaaggagcatggcgagg
cctggggagcgctggtcagagacattaatgagacgagcggaagaggccatcctactcgca
aagatcagaggtgagcagcagagattaggtgttgatgagagtgaatgggttggtaatgag
agagggagggaggaagaagaggaagag---
>PAFTOL009249
------------------------------------------------------------
---------------------------------------attgttatcaatgcagaacgc
tatggcccacaattgacgcctgcagagcttcaagagtttgatgtcctaawagatgactat
gaaattgattggcacttgaagcatctaagaagcttgcttagtccaacatcagagcaacta
cggtctcggtcagtgacaataaagaacaggcgaagagcatatatggataaactcataagt
gaaggccgctacttttctgaggattccatgagagagagg---------------------
------------------------------------------------------gaacca
tatttgcaccatgagtatctgggtaagtttcaggacccttatggaaggagcatggcgagg
cctggggagcgctggtcagagacattaatgagacgagcggaagaggccatcctactcgca
aagatcagaggtgagcagcagagattaggtgttgatgagagtgaatgggttggtaatgag
agagggagggaggargaagaggaagaggag
>PAFTOL009251
------------------------------------------------------------
-------------------------------------ccattgttat-----cagaacgc
tatggcccacaattgacgcctgaagagcttcaagagtttgatgtcctaaaagatgactat
gaaattgattggcacttgaagcatctaagaagcttgcttagtccaacatcagagcaacta
cggtctcggtcagtgacaataaagaacaggcgaagagcatatatggataagctcataagt
gaaggccgctacttctctgaggattccatgagagagagg---------------------
------------------------------------------------------gaacca
tatttgcaccatgagtatctgggtaagtttcaggacccttatggaaggagcatggcgagg
cctggggagcgctggtcagagacattaatgagacgagcggaagaggccatcctactcgca
aaaatcagaggtgagcagcagagattaggtgttgatgagagtgaatgggttggtaatgag
agagggagggagggagaagaggaagaggag
>PAFTOL009253
------------------------------------------------------------
------------------------------------------------------gaacgc
tayggctcacaattgacatctgaagagcttcaagagtttgatatcctaaaagatgactat
gaaattgattggcacttgaagcatctaagaagcttgctwagtccaacctcagagcaagta
cgrtctcggtcggtgacaataaagaacaggcgaagwgcatatatggataagctagtaagt
gaaggccgatacttttctgaggatgccatgagagagagg---------------------
------------------------------------------------------gaaccg
tatttgcaccatgagtatctaggtaagtttcaggacccttatggaaggagcatggctagg
cctggggagcggtggtcggaaacgttaatgagacgagcagaagaggccatcctgcttgca
aagatcagagktgagcagcagagattaggtgtcgatgagagcgaatgggttggtaatgag
agagggagggaggaagaggaggaggaggag
>PAFTOL009261
------------------------------------------------------------
---------------------------------------attgttataaatgcagaacgc
tatggcccacaattgacgcctgaagagcttcaagagtttgatgtcctaaaagatgactat
gaaattgattggcacttgaagcatctgagaagcttgcttagtccaacatcagagcaacta
aggtctcgatcggtgacaataaagaacaggcgaagagcatatatggataagctcataagt
gaaggccgctacttttctgaggattccatgagagagagg---------------------
------------------------------------------------------gaacca
tatttgcaccatgaatatctgggtaagtttcaggacccttatggaaggagtatggctagg
ccgggggagcggtggtcggaaacgttaatgagacgagcagaagaggccatcctacttgca
aagatcagaggtgagcagcagagattaggtgttgatgagagtgaatgggttggtaatgag
agagggagggaggaagaggaggaagaagag
>PAFTOL009263
------------------------------------------------------------
-------------------------------------ccattgttat-----cagaacgc
tacggcccacaattgacgcctgaagagcttcaagagtttgatgtcctaaaagatgactat
gaaattgattggcacttgaagcatctaagaagcttgcttagtccaacattggagcaacta
cggtctcggtcagtgacaataaagaacaggcgaagagcatatatggataagctcataagt
gaaggccgctacttttctgaggattccatgagagagagg---------------------
------------------------------------------------------gaacca
tatttgcaccatgagtatctgggtaagtttcaggacccttatggaaggagcatggcgagg
cctggggagcgctggtcagagacattaatgagacgagcggaagaggccatcctagtcgca
aagatcagaggtgagcagcagagattaggtgttgatgagagtgaatgggttggtaatgag
agagggagggaggaagaagaggaagaggag
>PAFTOL009265
------------------------------------------------------------
---------------------------------------attgttatcaatgcagaacgc
tacggcccacaattgacgcctgaagagcttcaagagtttgatgtcctaaaagatgactat
gaaattgattggcacttgaagcatctaagaagcttgcttagtccaacatcagagcaactt
cggtctcggtcagtgacaataaagaacaggcgaagagcatatatggataagctcataggt
gaaggccgctacttttctgaggattccatgagagagagg---------------------
------------------------------------------------------garcca
tatttgcaccatgagtatctkggtaagtttcaggacccttayggaaggagcatggcgagg
cctggggagcgctggtcagagacattaatgagacgagcrgaagaggccatcctactykca
aagatcagaggtgagcagcagagattaggtgttgatgagagtgaatgggttggtaatgag
agagggagggaggaagaagaggaagaggag
>PAFTOL009267
------------------------------------------------------------
------------------------------------------------------gaacgc
tatggctcacaattgacatytgaagagcttcaagagtttgatgtcctaaaagatgactat
gaaattgattggcacttgaagcrtctaagaagcttgcttagtccaacctcagagcaacta
cggtttcggtcggtgacaataaagaacaggcgaagagcatatatggataagctaataagt
gaaggccgatacttttctgaggatgccatgagagagagg---------------------
------------------------------------------------------gaaccg
tatttgcaccatgagtatctaggtaagtttcaggacccttatggaaggagcatggctagg
cctggggagaggtggtcggaaacgttaatgagacgagcagaagargccatcctgctcgca
aagatcagaggtgagcagcagagattaggtgttgatgagagcgaatgggttggtaatgag
agagggagggaggaagargwggaggaggag
>PAFTOL009269
------------------------------------------------------------
------------------------------------------------------gaacgc
tatggctcacaattgacatctgaagagcttcaagagtttgatgtcctaaaagatgactat
gaaattgattggcacttgaagcatctgagaagcttgcttagtccaacctcagagcaacta
cggtctcggtcggtgacaataaagaacaggcgaagagcatatatggataagctaataagt
gaaggccgatacttttctgaggatgccatgagagagagg---------------------
------------------------------------------------------gaaccg
tatttgcaccatgagtatctgggtaagtttcaggacccttatggaaggagcatggctagg
cctggggagcggtggtcggaaacattaatgagacgagcagaagaggccatcctgctcgca
aagatcagaggcgagcagcagagattaggtgttgatgaaagcgaatgggttggtaatgag
agagggagggaggaagargaggaggaggag
>PAFTOL009271
------------------------------------------------------------
---------------------------------------attgttatcaatgcagaacgc
tatggcccacaattgacgcctgaagagcttcaagagtttgatgtcctaaaagacgactat
gaaattgattggcacttgaagcatctgagaagcttgcttagtccaacatcagagcaacta
cggtcacggtcagtgacaataaagaacaggcgaagggcatatatggacaagctcataagt
gaaggccgctacttttctgaggattccatgagagagagg---------------------
------------------------------------------------------gaacca
tatttgcaccatgagtatctgggtaagtttcaggacccttatggaaggagcatggctagg
ccgggggagaggtggtcagagacgttaatgaggcgagcagaagaggccatcctacttgca
aagatcagaggtgagcagcagagattaggtgttgatgagagtgaatgggttggtaatgag
agagggagggaggaggaagaggaagaagag
>PAFTOL009279
------------------------------------------------------------
---------------------------------------attgttatcgatgcagaacgc
tatggcccacaattgacacctgaagagcttcaagagtttgatgtcctaaaagatgactat
gaaattgattggcacttgaagcatctacgaagcttgcttagtccaacatcagagcaacta
cggtctcggtcagtgacaataaagaacaggcgaagagcgtatatggataagctcataagt
gaaggccgctacttttctgaggattccatgagagagagg---------------------
------------------------------------------------------gaacca
tatttgcaccatgagtatctgggtaagtttcaggacccttatggaaggagcatggctagg
ccgggggaacgrtggtcggagacgttaatgagacgagcagaagaggccatcctacttgca
aagatcagaggtgagcagcagagattaggtgttgatgagagtgaatgggttggaaatgag
agagggagggaggaagaagaggaagaggag
>PAFTOL009281
------------------------------------------------------------
------------------------------------------gtaatcaatgcagaacgc
tatggcccacaattgacgcctgaagarcttcaagagtttgatgktctaaaggatgactat
gaaattgattggcacttgaagcatctaagaagcttgcttagtccaacatcagagcaacta
cggtctcggtcagtgacaataaagaacaggcgaagagcatatatggataagctcataagt
gaaggccgctacttttctgaggattccatgagagagagg---------------------
------------------------------------------------------gaacca
tatttgcaccatgagtatcttggtaaatttcaggacccttatggaaggagcatggctagg
ccgggggaacggtggtcggagacgttaatgagacgagcagaagaggccatcctacttgca
aagatcagaggtgagcagcagagattaggtgttgatgagagtgaatgggttggaaatgag
agagggagggaggaagaagaggaagaa---
>PAFTOL009283
------------------------------------------------------------
------------------------------------------------------gaacgc
tatggcccacaattgacacctgaagagcttcaagagtttgacgtcctaaaagatgactac
gaaattgattggcacttgaagcatctaagaagcttgcttagtccaacatcagagcaacta
cggtctcggtcagtgacaataaagaacaggcgaagagcatatatggmtaagctcataagt
gaaggccgctacttttctgaggattccatgagagagagg---------------------
------------------------------------------------------gaacca
tatttgcaccatgagtatctgggtaagtttcaggacccttatggaaggagcatggctagg
ccaggggaacggtggtcggaaacgttaatgagacgagcagaagaggccatcctacttgca
aagatcagaggtgagcagcagagattaggtgttgatgagagtgaatgggttggaaatgag
agagggagggaggaagaagaggaagaggag
>PAFTOL009285
------------------------------------------------------------
------------------------------------------------------gaacgc
tatggctcacaattgacatctgaagagcttcaagagtttgatgtcctgaaagatgactat
gaaattgattggcacttgaagcatataagaagcttgcttagtccaacctcagagcaacta
cggtctcggtcggtgacaataaagaacaggcgaagagcatatatggataagctaataagt
gaaggccgatacttttctgaggatgccatgagagagagg---------------------
------------------------------------------------------gaaccg
tatttgcaccatgagtatctaggtaagtttcaggacccttatggaaggaacatggctagg
cctggggagcggtggtcggaaacgttaatgagacgagcagaagaggccatcctgctcgca
aagatcagaggtgagcagcaaagattaggtgttgatgagagcgaatgggttggtaatgag
agagggagggaggaagaagaggaggaggag
>PAFTOL009287
------------------------------------------------------------
------------------------------------------------------gaacgc
tatggcccacaattgacacctgaagagcttcaagagtttgatgtcctaaaagatgactat
gaaattgattggcacttgaagcatctacggagcttgcttagtccaacgtcagagcaacta
aggactcggtcagtgacaataaagaacaggcgaagagcatatatggataaactcataagt
gaaggccgctacttttctgaggattccatgagagagagg---------------------
------------------------------------------------------gaacca
tatttgcaccatgagtatctgggcaagtttcaggacccttatggaaggagcatggctagg
ccaggggaacggtggtcggagaccttaatgagacgagcagaagaggccatcctacttgca
aagatcagaggtgagcagcagagattaggtgttcatgagagtgaatgggttggaaatgag
agagggagggaggaagaagaggaagaggag
>PAFTOL009289
------------------------------------------------------------
---------------------------------------attgttatcgatgcagaacgc
tacggcccacaattgacgcctgaagagcttgaagagtttgatgtcctaaaagatgactat
gaaattgattggcacttgaagcatctaagaagcttgcttagtccaacatcagarcaacta
cggtctcggtcagtgacaataaagaacaggcgaagagcatatatggataagctcatcagt
gaaggccgctacttttctgaggattccatgagagagagg---------------------
------------------------------------------------------gaacca
tatttacaccatgagtatctgggtaagtttcaggacccttatggaaggagcatggcgagg
ccaggggagcgctggtcagagacattaatgagacgagcagaagaggccatcctactcaca
aagatcagaggtgagcagcagagattaggtgttgatgagagtgaatgggttggtaatgag
agagggagggaggaagaagaggaagaggag
>PAFTOL009291
------------------------------------------------------------
------------------------------------------------------gaacgc
tatggcccacaattgacacctgaagagcttcaagagtttgatgtcctaaaagatgactat
gaaattgattggcacttgaagcatctacgaagcttgcttagtccaacgtcagagcaacta
cggtctcgttcagtgacaataaagaacaggcgaagagcatatatggataaactcataagt
gaaggccgctacttttctgaggattccatgagagagagg---------------------
------------------------------------------------------gaacca
tatttgcaccatgagtatctgggtaagtttcaggacccttatggaaggagcatggctagg
ccaggggaacggtggtcggagacgttaatgagacgagcagaagaggccatcctacttgca
aagatcagaggtgagcagcagagattaggtgttgatgagagtgaatgggttggaaatgag
agagggagggaggaagacgaggaagaggag
>PAFTOL009293
------------------------------------------------------------
------------------------------------------------------gaacgc
tatggcccacaattgacacckgaagagcttcaagagtttgayrtcctaaaagatgactay
gaaattgattggcacttraagcatctamgaagcttgcttagtccaacatcagagcaacta
cggtctcggtcagtgacaataaagaacaggcgaagagcrtatatggataagctcataagt
gaaggccgctacttttctgaggattccatgagagagagg---------------------
------------------------------------------------------gaacca
tatttgcaccatgagtatctgggtaagtttcaggacccttatggaaggagcatggctagg
ccaggggaacggtggtyggaaacgttaatgagacgagcagaagaggccatcctacttgca
aagatcagaggtgagcagcagagattaggtgttgatgagagtgaatgggttggaaatgag
agagggagggagsaagaagaggaagaggag
>PAFTOL009297
------------------------------------------------------------
------------------------------------------gttatcaatgcagaacgc
tatggcccacaattgacgcctgaagagcttcaagagtttgatgtcctaaaagatgactat
gaagttgattggcacttgaagcatctaagaagcttgcttagtccaacatcagagcaacta
cggtctcggtcagtgacaacaaagaaccggcgaagagcatatatggataagctcataagt
gaaggccgctacttttctgaggattccatgagagagagg---------------------
------------------------------------------------------gaaccc
tatttgcaccatgagtatctaggtaagtttcaggacccttatggaaggagcatggctagg
ccgggggagcggtggtcggagacgttaatgagacgagcagaagaggccatcctacttgca
aagatcagaggtgagcagcagagattaggtgttgatgagagtgaatgggttggtaatgag
agagggagggaggaagaagaggaggag---
>PAFTOL009299
------------------------------------------------------------
------------------------------------------gttatcaatgcagaacgc
tacggcccacaattgacscctsaagagcttcaagagtttgatgtcctaaaagatgactat
gaaattgattggcacttgaagcatctaagaagcttgcttagtccaacatcagagcaacta
cggtctcggtcagtgacaataaagaacaggcgaagagcatatatggataagctcataagt
gaaggccgctacttttctgaggattccatgagagagagg---------------------
------------------------------------------------------gaacca
tatttgcaccatgagtatctgggtaagtttcaggacccttatggaaggagcatggcgagg
cctggggagcgctggtcagagacattaatgagacgagcggaagaggccatcctactcgca
aagatcagaggtgagcagcagagattaggtgttgatgagagtgartgggttggtaatgag
agagggagggaggaagaagaggaagag---
>PAFTOL009301
------------------------------------------------------------
---------------------------------------attgttatcaatgcagaacgc
tatggcccacaattgacgcctgaagagcttcaagagtttgatgtcctaaaagatgactat
gaaattgattggcacttgaagcatctaagaagcttgcttagtccaacatcggagcaacta
cggtctcggtcagtgacaataaagaacaggcgaagagcatatatggataaactcataagt
gaaggccgctacttttctgaggattccatgagagagagg---------------------
------------------------------------------------------gaacca
tatttgcaccatgagtatctgggtaagtttcaggacccttatggaaggagcatggcgcgg
cctggggagcgctggtcggagacattaatgagacgagcggaagaggccatcctactcgca
aagatcagaggtgagcagcagagattaggtgttgatgagagtgaatgggttggtaatgag
agagggagggaggaagaagaggaagaggag
>PAFTOL009303
------------------------------------------------------------
------------------------------------------------------------
------------------------------------------------------------
------------------------------------------------------------
------cggtcagtgacaataaagaacaggcgaagagcatatatggataagctcataagt
gaaggccgctacttttctgaggattccatgagagagagg---------------------
------------------------------------------------------gaacca
tatttgcaccatgagtatctgggtaagtttcaggacccttatggaaggagcatggcgagg
cctggggagcgctggtcagagacattaatgagacgagcggaagaggccatcctactcgca
aagatcagaggtgagcagcagagattaggtgttgatgagagtgaatgggttggtaatgag
agagggaaggaggaagaagaggaagag---
>PAFTOL009311
------------------------------------------------------------
------------------------------------------------------gaacga
tatggcccacaattgacatctgaagagcttcgtgagtttgatgttctaaaagatgactat
gaaattgattggcacttgaagcatctaagaagcttgcttactccaacctcagagcaacta
cggtctcggtcagtgacaataaagaacaggcgaagagcgtatatggataagctcataagt
gaagggcgctacttttctgaggatgccatgagagagagg---------------------
------------------------------------------------------gagccg
tatttgcatcatgagtatctgggtaagtttcaggacccttatggaagaagcatggctagg
cccggggagcggtggtcggagacattaatgagacgagcagaagaggccatcataattgca
aagatcagaggtgagcagcagagattaggcgttgatgagagtgaatgggttggcaatgag
agagggaaggaggaagaggaggaagaggag
>PAFTOL009313
------------------------------------------------------------
------------------------------------------------------gagcrt
tatgggccacaattaacccctcaagagcttcaagagtttgatgttctgaaggacgactat
gagattgattggcacttaaagcatctaagaagcttgcttagtccaacttcagagcaactg
cggtctcgatcagtaattaaaaagaataggcgaagggcgtacatggataagctgataagt
gaaggacaatacttttctgaggatgccatgagagagagg---------------------
------------------------------------------------------gagccg
tatttgcaccatgagtatctgggaaagtttcaggatccttatggaaggagcatggccagg
cctggggagcggtggtcrgagactttaatgagacgagcagaagaggccatcatagttgca
aagatccgaggtgagcagcagagattaggtgttcatgagagtgaatgggttggtaatgag
agagggagaaatgaagatgaggaagaa---
>PAFTOL009315
------------------------------------------------------------
------------------------------------------gtttttgatgcagaacgt
tatggatcacttttgacagctgaagagcttcaggagtttgatgttctaaaggataactat
gaaattgattggcacttgaagcatctaagaagcttgctgagtccaacctcagagcaa---
------------------------------------------------------------
------------------------------------------------------------
------------------------------------------------------------
------------------------------------------------------------
------------------------------------------------------------
------------------------------------------------------------
------------------------------
>PAFTOL009319
------------------------------------------------------------
------------------------------------------gtttttgatgcagaacgc
tatggctcacaattgatggctgaagagcttcaggagtttgatgttctaaaggataattat
gaaattgattggcacttgaagcgtctacgaagcttgcttagtccaacctcagagcaacta
cggtctcggtcagtgactgtaaagaacaggcgaagagcttatatggataagctcattagt
gaagggcaatacttttctgaggatgccatgagagagagg---------------------
------------------------------------------------------gagcca
tatttgcatcacgagtatctgggtaagtttcaagacccttatggaaggagcatggctagg
cctggggaacggtggtcagatacattaatgagacgtgcagaagaagctatcttaattgca
aagatcagaggtgagcagcagaggttaggggttgatgagagtgaatgggttggtaatggg
agagggagggaggaggaggaggaagag---
>PAFTOL009321
------------------------------------------------------------
------------------------------------------------------gaacgc
tatggctcacagttgacagctgaagagcttcatgagtttgatgttctaatggataactat
gaaattgattggcatgtgaagcatctgagaagcttgcttagtccaacctcggagcaacta
cggtctcggtcagtgactgtaaagaacaggcgaagagcttatatggataagctcataagt
gaagggcaatacttttctgaggatgccatgagagagagg---------------------
------------------------------------------------------gagcca
tatttgcatcatgagtatctgggtaagtttcaggacccttatggaagaaggatggctagg
cctggagaacggtggtcggatacgttaatgagacgtgcagaagaggctatcttacttgca
aagataagaggtgagcagcagaggctaggtgttgatgagagtgaatgggttggtaatgag
agagggagggaggaggaggaagag------
>PAFTOL013501
------------------------------------------------------------
---------------------------------------attgttatcgatgcagaacgc
tatggcccacaattgatacctgaagarcttcaagagtttgatgtcctaaaagatgactat
gaaattgattggcacttgaagcatctacgaagcttgcttagtccaacatcagagcaacta
cggtctcggtcagtgacaataaagaacaggcgaagagcatatatggataagctcataagt
gaaggccgctacttttctgaggattccatgagagagagg---------------------
------------------------------------------------------gaacca
tatttgcaccatgagtatctgggtaagtttcaggacccttatggaaggagcatggctagg
cccggggaacggtggtcggagacgttaatgagacgagcagaagaggccatcctacttgca
aagatcagaggtgagcagcagagattaggtgttgatgagagtgaatgggttggaaatgag
agagggagggaggaagaagaggaagaggag
>SRR5036296
------------------------------------------------------------
-------------------------------------ccattgttat-----cagaacgc
tacggcccacaattgacgcctgaagagctgcaagagtttgatgtcctaaaagatgactat
gaaattgattggcacttgaagcatctaagaagcttgcttagtccaacatcggagcaacta
cggtctcggtcagtgacaataaagaacaggcgaagagcatatatggataagctcataagt
gaaggccgctacttttctgaggattccatgagagagagg---------------------
------------------------------------------------------gaacca
tatttgcaccatgagtatctgggtaagtttcaggacccttatggaaggagcatggcgagg
cctggggagcgctggtcagagacattaatgagacgagcggaagaggccatcctactcgca
aagatcagaggtgagcagcagagattaggtgttgatgagagtgaatgggttggtaatgag
agagggagggaggaagaagaggaagaggag
>SRR5137211
------------------------------------------------------------
---------------------------------------attgttatcaatgcagaacgc
tatggcccacaattaatgcctgaagagcttcaagagtttgatgtcctaaaagatgactat
gaaattgattggcacttgaagcatctaaggagcttgcttagtccaacatcagagcaacta
cggtctcggtcagtgacaataaagaacaggcgaagagcatatatggataagcttataagt
gaaggccgctacttttctgaggattccatgagagagagg---------------------
------------------------------------------------------gaacca
tatttgcaccatgagtatctgggtaagtttcaggacccttacggaaggagcatggcgagg
cctggggagcgctggtcagagacattaatgagacgagcggaagaggccatcctactcgca
aagatcagaggtgagcagcagagattaggtgttgatgagagtgaatgggttggtaatgag
agagggagggaggaagaagaggaagaggag
>SRR7905849
-----tctcagcgcaaatccct-------------------------ccttcaagacctc
ctcct---------------------------ccgcgacgtccccgtcttcctagaacgc
tatggcccacgattgacacctgaagagcttcaagagtttgatgtcctaaaagatgactat
gaaattgattggcacttgaagcatctaagaagcttgcttagtccaacatcagagcaacta
cggtctcggtcagtgacaataaagaacaggcgaagagcatatatggataagctcataagt
gaaggctgctacttttctgaggatgccatgagagagagg---------------------
------------------------------------------------------gaacca
tatttgcaccatgaatatctgggtaagtttcaggacccttatggaaggcgcatggctagg
cctggggagcggtggtcagagactttaatgagacgagcagaagaggccatccttcttgca
aagatcagatgtgagcagcagagattaggtgttgatgagagtgaatgggttggtaatgag
agagggagggaggaagaagaggaa------
>SRR7905861
-----tctcagcgcaagtccct-------------------------ccttcaagacctc
ctcct---------------------------acgcgacgtccccgtctycctggaacgc
tacggcccacaattgacgcctgaagagcttcaagagttygatgtcctaaaagatgactat
gaaattgattggcacttgaagcatctaagaagcttgcttagtccaacatcagagcaacta
cggtctcggtcagtgacaataaagaacaggcgaagagcatatatggataagctcataagt
gagggccgctacttttctgaggattccatgagagagagg---------------------
------------------------------------------------------gaacca
tatttgcaccatgagtatctgggtaagtttcaggacccttatggaaggagaatggcgagg
cctggggagcgctggtcagagacattaatgagacgagcggaagaggccatcctgctcgcg
aagatcagaggtgagcagcagagattaggtgttgatgagagtgaatgggttggtaatgag
agagggagggaggaagaagaggaagaggag
>SRR7905862
-----------cgcaagtccct-------------------------tctccgagamctc
ctcgt---------------------------tcgcgacgtccctgtcttcctggaacgc
yatggctcacaaytgacatctgaagagcttcaagartttgatgtcctaaaagatgactat
gaaattgattggcatttgaagcgtctaagaagcttgcttagtccracctcagagcaacta
cgrtctcggtcagtgacaataaagaacaggcgaagagcatatatgrataagctactaagt
gaaggccaatacttttctgaggatgccatgagagagagg---------------------
------------------------------------------------------gaaccg
tatttgcaccatgagtatctaggtaagtttcaggacccttatggaaggagcatggctagg
cctggggagcggtggtcrgaaacrttaatgagacgagcagaagaggccatcctgctcgca
aagatcagaggtgagcagcagagattaggtgttgatgagagcgaatgggttggtaatgag
agagggagggaggaagaggaggaggag---
>SRR8327214
-----tctcagcgcaagtccct-------------------------ccttcaagacctc
ctcct---------------------------acgtgacgtccctgtcttcctggaacgc
tacggcccacaattgacgcctgaagagcttgaagagtttgatgtcctaaaagatgactat
gaaattgattggcacttgaagcatctaagaagcttgcttagtccaacatcagarcaacta
cggtctcggtcagtgacaataaagaacaggcgaagagcatatatggataagctcatcagt
gaaggccgctacttttctgaggattccatgagagagagg---------------------
------------------------------------------------------gaacca
tatttacaccatgagtatctgggtaagtttcaggacccttatggaaggagcatggcgagg
ccaggggagcgctggtcagagacattaatgagacgagcrgaagaggccatcctactcaca
aagatcagaggtgagcagcagagattaggtgttgatgagagtgaatgggttggtaatgag
agagggagggaggaagargaggaagaggag
