# Supplementary material for: Phylogenomics and classification of Cactaceae based on hundreds of nuclear genes
Source: Plant Syst Evol. 2025 Aug 11;311(5):28. doi: 10.1007/s00606-025-01948-z (PMC12339657; doi:10.1007/s00606-025-01948-z)
Supplement: Supplementary file 4 — Online Resource 4: Containing alignments and RAxML gene trees for all included loci and all phylogenetic datasets (ZIP 10372 KB) [file 606_2025_1948_MOESM4_ESM.zip › de Vos et al_ESM_4/ESM_data_alignments/QCP/7174_consensus.mafft.fasta]

>PAFTOL004547
------------------------------------------------------------
------------------------------------------------------------
------------------------------------------------------------
------------------------------------------------------------
------------------------------------------------------------
------------------------------------------------------------
------------------------------------------------------------
------------------------------------------------------------
------------------------------------------------------------
------------------------------------------------------------
------------------------------------------------------------
------------------------------------------------------------
------------------------------------------------------------
------------------------------------------------------------
------------------------------------------------------------
------------------------------------------------------------
---------------------------------------ttggagcagagatggatagaa
gtctcagtagatactcaggtcgatgctctcatagatgctgtaaaccatggcatgaaacgt
aacccatatggttctgatgcttgtgtaagtmgaacaatggtgtttgccaatactgttgaa
gcagtggaatcagtggct------------------------------------------
---aatagttctttggaggagtctacaaagaacttagttgacttcagagagagaggtggt
gtactagtgtgcaccgatgctgctgctcgaggcctggacattcctaatatatcacatgtt
attcaggcagaatttgcctcttcagctgtagattttttgcatagagttggccgaacagcc
agagccggtcaacctggtcttgtcacaagcttatatggtaatcagaatcgtgaacttgtt
gctgcggttcgtgaagcagaaaaactaggaaacccagtggtaacttcct-----------
----actct------------------------------
>PAFTOL004551
------------------------------------------------------------
------------------------------------------------------------
------------------------------------------------------------
------------------------------------------------------------
------------------------------------------------------------
------------------------------------------------------------
--------------------------------------------tacttgtatgctgcag
atcgtgaaagaaatcgtcaattcaattttgtgcatgctgtgcaatacttggtttttgatg
aagcagatctgttactttgtggaagttttcaaaatcaagtcatacgtctcataaatatgc
ttcgtttcgacgagaagttactgtcacaaacaaagacta---gtcatcctgaggaaacaa
ctgrgttttactctggctccctattgacatgtgaatctgaagatgaagacaatgatcaya
gtgatt---tataccya-------------------------------------------
---------gaaaatgaagaa------------cata------------atgacgatgat
gacgcaacggggagcaatttgggggaagagacacctagatctgacaagggaaaagactgg
aaaagggtccgtaaacattatgaacgaagtaagcagtatattttcrtagctgcaacactt
ccaatgaatggtaagaaaacagcaggtggtgtcttgaaaaggatgtttccagaagctaga
tgggttactggaaattatctgcaccgccacaacccaaggttggagcagagatggatagaa
gtctcaatagatactcaggttgatgctctcatagatgcartraaccaaggcgtgaaacat
agcccatatggttctgatrctkgtrtaagtagaacaatggtgtttgctaatactgtagaa
gcagtggaatcagtggcggcgatactgcagactgctgggattcaatgcttctgctatcat
aggaatagttctttrgaagagtcaacaaagaacttagktwacytcagagagasaggtggt
gtactagtgtgcaccgatgytgctgctcgaggtctggacattcctaatatatcacatrtt
attcaggcagaatttgcatcttcagctgtagattttttgcatagagttggccgaacagcc
agagcaggtcaacctggtctcgttacaagcttatatactagccagaatcgtgaccttgtt
gccacagttcgtgaagcagaaaaactaggaaacccagtggtaatttcct-----------
----actct------------------------------
>PAFTOL004552
------------------------------------------------------------
------------------------------------------------------------
------------------------------------------------------------
------------------------------------------------------------
------------------------------------------------------------
------------------------------------------------------------
------------------------------------------------------------
------------------------------------------------------------
--------------------------------------------cgtctcataaacatgc
ttcgtttcgacgagaagttactgtcacgagcaaagacta---gtcatactgaggaaacaa
ctgagttttactctgactccctattrtcatgtgtatccgaagatgaaggcagtgatcata
gggatc---tatacccg-------------------------------------------
---------gaagaggaagaa------------cata---------------gtgatgat
gatgcaacagtaaaagatttgggggaagagacaccaagatctgacaagggaaaagactgg
aaaagggttcgtgaacattatgagcgaagtaagcagtatatttttgtagctgcaactctt
ccagtgaatggtaagaaaacagcaggtggtgtcttgaaaaggatgtttccagaagctaga
tgggttactggaaattatctacaccgccacaacccaagattggagcagagatggatagaa
gtctcagtygatactcaggtcgatgctctcatagatgctgtaaaccatggcatgaaacrt
aacccatatggttctgatgcttctgtaagtagaacaatggtgtttgctaatactgttgaa
gcagtggaatcagtggctaagatactgctgactgctgggattcaatgcttctgctaccat
aggaatagttctttggaggagtctacaaagaacttagttgacttcagagagagaggtggt
gtactggtgtgcacygatgccgctgctcgaggtctggaygttcctaatatatcgcatgtt
attcaggcagaatttgcctcgtcagctgtagattttttgcatagagttggccgaacagcc
agagcaggtcaacctggtctcgtcacaagcttatatagtaatcagaattgtgaacttgtt
gctgcagttcgtgaagcagaaaaactaggaaacccagtggtaacttcct-----------
----actct------------------------------
>PAFTOL004553
------------------------------------------------------------
------------------------------------------------------------
------------------------------------------------------------
------------------------------------------------------------
------------------------------------------------------------
------------------------------------------------------------
------------------------------------------------------------
--------------------------------------------tttcaggtatttgatg
aagcagatctcttactttgtggaagttttcaaaatcaagttgtccgtctcataaacatgc
ttcgtttcgaagagaagttactgtcacgagcaaagacta---gtcatgctgagaaaacaa
ctgacttatactctgactccctattgtcatgtgtatctgaagacgaaggcaatgatcata
gggatctattataccag-------------------------------------------
---------gaagaggaagaa------------cata---------------gtgatgat
gatgcaacagtgaaagatttgggggaagagacgccaagatctgacaagggaaaagactgg
aaaagggttcgtgaacattatgaacgaagtaagcagtatattttcgttgctgcaactctt
ccagtgaatggtaagaaaacagcaggtggtgtcttgaaaaggatgtttccagaagctaga
tgggttactggaaattatctacactgccacaacccaagattggagcagagatggatagaa
gtctcagtagatactcaggtcgatgctctcatagatgctgtaaaccatggcatgaaacgt
aacccatatggttctgatgcttgtgtaagtagaacaatggtgtttgccaatactgttgaa
gcagtggaatcagtggctaagatactgctgactgctgggattcaatgcttctgctaccat
aggaatagttctttggaggagtctacaaagaacttagttgacttcagagagagaggtggt
gtactagtgtgcaccgatgctgctgctcgaggtctggacattcctaatatatcacatgtt
attcaggcagaatttgcctcttcagctgtagattttttgcatagagttggccgaacagcc
agagcaggtcaacctggtctcgtcacaagcttatgtagtaatcagaatcgtgaacttgtt
gccgcagttcgtgaagcagaaaaactaggaaacccagtggtaacttcct-----------
----actct------------------------------
>PAFTOL004554
------------------------------------------------------------
------------------------------------------------------------
------------------------------------------------------------
------------------------------------------------------------
------------------------------------------------------------
---------------------------------------------tttcag---------
------------------------------------------------------------
--------------------------------------------------gtatttgatg
aagcagatctcttactttgtggaagttttcaaaatcaagttgaacgtctcataaacatgc
ttcgtttcgacgagaagttactgtcacgagcaaagacta---gtcatactgaggaaacaa
ctgagttttactctgactccctattgtcatgtgtatccgaagatgaaggcagtgatcata
gggatc---tatacccg-------------------------------------------
---------gaagaggaagaa------------cata---------------gtgatgat
gatgcaacagtaaaagakttgggggaagagacaccaagatctgacaagggaaaagactgg
aaaagggttcgtgaacattatgagcgaagtaagcagtatatttttgtagctgcaactctt
ccagtgaatggtaagaaaacagcaggtggtgtcttgaaaaggatgtttccagaagctaga
tgggttactggaaattatctacaccgccacaacccaagattggagcagagatggatagaa
gtctcagtcgatactcaggtcgatgctctcatagatgctgtaaaccatggcatgaaacgt
aacccatatggttctgatgcttctgtaagtagaacaatggtgtttgctaatactgttgaa
gcagtggaatcagtggctaagatactgctgactgctgggattcaatgcttctgctaccat
aggaatagttctttggaggagtctacaaagaacttagttgacttcagagagagaggtggt
gtactagtgtgcaccgatgccgcygctcgaggtctggaygttcctaatatatcgcatgtt
attcaggcagaatttgcctcgtcagctgtagattttttgcatagagttggccgaacagcc
agagcaggtcaacctggtctcgtcacaagcttatatagtaatcagaattgtgaacttgtt
gctgcagttcgtgaagcagaaaaactaggaaacccagtggtaacttcct-----------
----actct------------------------------
>PAFTOL004555
------------------------------------------------------------
------------------------------------------------------------
------------------------------------------------------------
------------------------------------------------------------
------------------------------------------------------------
------------------------------------------------------------
------------------tccacacctg--ttgcccttttgaattacttatatgctgcag
accgagaaagaaatcgtcaattcaattttgtgcatggtgtgaaatatgtggtatttgatg
aagcagatctcttactttgtggaagttttcaaaatgaagtcgtccgtctcataaacatgc
ttcgtttcgacgagaagttactgtcacgagcaaagacta---gtcatactgaggaaacaa
ctgagttttactctgactccctattgtcatgtgtatctgaagatgaaggcaatgatcaga
gggatc---tatacccg-------------------------------------------
---------gaagaggaagaa------------cata---------------gtgatgat
gatgcaacagtgaaaaatttgggggaagagatgccaagatctgacaagggaaaagactgg
aaaagggttcgtgaacattatgaacgaagtaagcagtatattttcgttgctgcaactctt
ccagtgaatggtaagaaaacagcaggtggtgtcttgaaaaggatgttcccagaagctaga
tgggttactggaaattatctacatcgccacaacccaagattggagcagagatggacagaa
gtctcagtagatactcaggtcgatgctctcatagatgctgtaaaccatggcatgaaacgt
aacccatatggttctgatgcctgtgtaagtagaacaatggtttttgccaatactgttgaa
gcagtggaatcagtggctaa----------------------------------------
--gaatagttctttggaggagtctacaaagaacttagttgacttcagagagagaggtggt
gtactagtgtgcaccgatgctgctgctcgaggtctggacattyctaatatatcacatgtt
attcaggcagaatttgcctcttcagctgtagattttttgcatagagttggccgaacagcc
agagcaggtcaacctggtctcgtcacaagcttatatagtaatcagaatcgtgaacttgtt
gccgcagttcgtgaagcagaaaaactaggaaacccagtggtaacttcct-----------
----actct------------------------------
>PAFTOL004556
------------------------------------------------------------
------------------------------------------------------------
------------------------------------------------------------
------------------------------------------------------------
------------------------------------------------------------
------------------------------------------------------------
------------------------------------------------------------
--------------------------------------------tttcaggtatttgatg
aagcagatctcttattttgtggaagttttcaaaatcaagtcacccgtctcataaacatgc
ttcgttttgacgagaagttactttcgcaaacaaagattg---gtcattctgaggaaacaa
ctgagtattactctgactccctattgtcacgtgaatttgaaggtgaaggcaatgatcgta
gtgatc---tatacccg-------------------------------------------
---------gaagaggaaggc------------tata---------------gtgatgat
gatgcagcggtgaaaaatttgggggaggagacaccaagatctgacaagagaaaagactgg
aaaagggttcgtaaacattatgagcgaagtaagcagtatattttcgtagctgcaacactt
ccagtgaatggtaagaaaacagcagggggtgtcttgaaaaggatgtttccagaagctaga
tgggttactgggaattatctacaccgccacaacccaagattggagcagcgatggatagaa
gtctcagtagatactcaggtcgatgctctaatagatgctgtaaaccatggcatgaaacgt
aacccatatggttctgatgctcatgtaagtagaacaatggtgtttgctaatagtgttgaa
gctgtggaatcagtggctaagatactgaagactgctgggattcaatgcttctgctaccat
aggaatagttctttggaggagtctacaaagaacttagttgacttcacagagagaggtggt
gtactagtgtgcaccgatgctgctgctcgaggtctggacattcctaatatatcacatgtt
attcaggcagaatttgcctcttcagctgtagattttttgcatagagttggccgaacagcc
agagcaggtcaacccggtctcgtcacaagcttatataatagtcagaattgtgaacttgtt
gccgcagttcatgaagcagagaaactaggaaacccagtggtaacttcct-----------
----acact------------------------------
>PAFTOL004560
------------------------------------------------------------
------------------------------------------------------------
------------------------------------------------------------
------------------------------------------------------------
------------------------------------------------------------
------------------------------------------------------------
------------------------------------------------------------
-----gaaagaaatcgtcaattcaattttgtgcatggtgtgaaatatgtagtatttgatg
aagcagatctcctactttgtggaagttttcaaaatcaagttgtccgtctcataaacatgc
ttcgtttcaacgagaagttactttcacgagcaaasacta---gtcatactgaggaaacaa
ctgagttttactctgactccctattgtcaygtgtatccgaagatgaaggcaatgatcata
gggatc---tatgcccg-------------------------------------------
---------gaagaggaagaa------------cata---------------gtgatgat
gatgcaacagtaaaagatttgggggaagagacaccaagatctgacaaggaaaamgactgg
aaaagggttcgtgaacattatgagcgaagtaagcagtatatttttgtagctgcaactctt
ccagtgaatggtaagaaaacagcaggtggtgtcttgaaaaggatgtttccagaagctaga
tgggttactggaaattatctacaccgccacaacccaagattggagcagagatggatagaa
gtctcagtcgatactcaggtcgatgctctcatagatgctgtaaaccatggcatgaaacgt
aacccatatggttctgatgcttctgtaagtagaacaatggtgtttgctaatactgttgaa
gcagtggaatcagtggctaagatactgctgactgctgggattcaatgcttctgctaccat
aggaatagttctttggaggagtctacaaataacttagttgacttcagagagagaggtggt
gtactagtgtgcactgatgctgctgctcgaggtctggaygttccgaatatatcacatgtt
attcaggcagaatttgcctcgtcagctgtagattttttgcatagagttggccgaacagcc
agagcaggtcaacctggtctcgtcacaagcttatatagtaatcagaatcgtgaacttgtt
gccgcagttcgtgaagcagaaaaactaggaaacccagtggtaacttcct-----------
----actct------------------------------
>PAFTOL004561
------------------------------------------------------------
------------------------------------------------------------
------------------------------------------------------------
------------------------------------------------------------
------------------------------------------------------------
------------------------------------------------------------
------------------------------------------------------------
------------------------------------------------------------
--------------------ggaagttttcaaaatcaagtcatacgtctcataaatatgc
ttcgtttcgacgagaagttactgtcgcaaacaaagacta---gtcatcccgaggaaacaa
ccgagtttcactctggctccctattgtcatgtgaatctgaagacgacgacaatgatcata
gtgatt---tataccta-------------------------------------------
---------gaagataaagaa------------cata------------------atgat
gatgcaacggggagcaatttggaggaagagacacctagatctgacaggggaaaagactgg
aaaagggtccgtaaacattatgaacgaagtaagcagtatattttcgtagctgcaacactt
ccaatgaatggtaagaaaacagcaggtggtgtcttgaaaaggatgtttccagaagctaga
tgggttactggaaattatctacaccgccacaacccaaggttggagcagagatggatagaa
gtctcaatagatactcaggttgatgctctcatagatgcagtaaaccaaggcgtgaaacat
agcccatatggttctgatgcttgtgtaagtagaacaatggtgtttgctaatactgtagaa
gcagtggaatcagtggcggcgatactgcagactgctggtattcaatgcttctgctatcat
aggaatagttctttagaagagtcaacgaagaacttagttgacttcagagagagaggtggt
gtactagtgtgcaccgatgctgctgctcgaggtctggacattcctaatacatcacatgtt
attcaggcagaatttgcttcttcagctgtagattttttgcatagagttggccgaacagcc
agagcaggtcaacctggtctcgttacaagcttatatactcgccaaaatagtgaccttgtt
gccacagttcgtgaagcagaaaaactaggaaacccagtggtaacctcct-----------
----actct------------------------------
>PAFTOL004562
------------------------------------------------------------
------------------------------------------------------------
------------------------------------------------------------
------------------------------------------------------------
------------------------------------------------------------
------------------------------------------------------------
------------------------------------------------------------
------------------------------------------------------------
------------------------------------------------------------
-----------gagaagttactttcacgagtaaagacta---gtcatactgaggaaacaa
ctgagttttactctgactccctattgtcatgtgtatccgaagatgaaggcaatgatcata
gggatc---tatacccg-------------------------------------------
---------gaagaggaagaa------------cata---------------gtgatgrt
gatrcaacagtaaaagatttggcggaagagacaccaagatctgacaagggaaaagactgg
aaaagggttcgtgaacattatgggcgaagtaagcagtatatttttgtagctgcaactctt
ccagtgaatggtaagaaaacagcaggtggtgtcttgaaaaggatgtttccagaagctaga
tgggttactggaaattatctacaccgccacaacccaagattggagcagagatggatagaa
gtctcagtcgatactcaggtcgatgctctcatagatgctgtaaaccatggcatgaaacgt
aacccatatggttctgatgcttctgtaagtagaacaatggtgtttgctaatactgttgaa
gcagtggaatcagtggctaagatactactgactgctgggattccatgcttctgctaccat
aggaatagttctttggargagtctacaaataacttagttgacttcagagagagaggtggt
gtactagtgtgcaccgatgctgctgctcgaggtctggacgttcctaatatatcacatgtt
attcaggcagaatttgcctcgtcagctgtagattttttgcatagagttggccgaacagcc
agagcaggtcaacctggtctcgtcacaagcttatatagtaatcagaatcgtgaacttgtt
gccgcagttcgtgaagcagaaaaactaggaaacccagtggtaattccct-----------
----actct------------------------------
>PAFTOL004563
------------------------------------------------------------
------------------------------------------------------------
------------------------------------------------------------
------------------------------------------------------------
------------------------------------------------------------
------------------------------------------------------------
------------------------------------------------------------
------------------------------------------------------------
-----------ttactttgtggaagttttcaaaatcaagtcgtccgtctcataaacatgc
ttcgtttcgacgagaagttactgtcacgcacaaagacta---gtcatcgcgaggaaacaa
ctgagttttactctgactccctcttgtcatgtgaatctgaagatgaaggcaatgatcata
gtgatg---tatacccg-------------------------------------------
---------gaagaggaaaac------------tata---------------gyratgat
gacgyaacrgtgaaagatttgggagaagagacaccaagatctgacaagcgaaaagactgg
aaaagggttcgtgagcattatgaacgaagtaagcagtatattttcgtagctgcaacrctt
ccagtgaatggtaagaaaacagcaggtggtgtcttgaaaaggatgtttccagaagctaga
tgggttactggaaattatctacatcgccacaacccaagattggagcagagatggatagaa
gtctcaatagatactcaggtcgatgctcttstagatgctgtaaaccaaggcatgaaacat
aacccgtatggttctgatgcttttgtaagtagaacartggtgttygctaatactgttgaa
gcagtggaatcagtggctaagttactgcagactgctgggattcaatgcttctgctaccat
aggaatagttctttggaagagtctacgaagaacttagttgacttcagagagagaggtggt
gtactagtgtgcaccgatgctgctgctcgaggtctggacattcctaatatatcacatgtt
attcaggcagaatttgcgtcttcagctgtagattttttgcacagagttggccgaacggcc
agagcaggtcaacctggtctcgtcacaagcttatatactaatcaaaatcgt---------
------------------------------------------------------------
---------------------------------------
>PAFTOL004564
------------------------------------------------------------
------------------------------------------------------------
------------------------------------------------------------
------cgtgatgatcctgtcaaaggaaaacgatactcttctcagatgtctcttgttttg
tgccccaatgtcatgctgtgcgagcaggtggtatgcatggctaactctctccgtagcgac
aatggtgaacctcttcttagagcggctgctgtat--------------------------
------------------------------------------------------------
---------------------------------gtggcacgcagtttcaggtttttgatg
aagcagatctgttactttgtggaagttttcaaaatcaagtcatacgtctcataaatatgc
ttcgtttcaacgagaagttactgtcacaaacaaagacta---gtcatcctgaggaaacaa
ctgagttttactctggctccctattgtcatgtgaatctgaagatgaagacaatgatcata
gtgatt---tataccca-------------------------------------------
---------gaagaggaagaa------------cata---------atgatgatgatgat
gatgcaacggggagcaatttgggggaagagacacctagatctgacaagggaaaagactgg
aaaagggtccgtaaacattatgaacgaagtaagcagtatattttcrtagctgcaacactt
ccaatgaatggtaagaaaacagcaggtggtgtcttgaaaaggatgtttccagaagctaga
tgggttactggaaattatctacaccgccacaacccaagg---------------------
------------------------------------------------------------
------------------------------------------------------------
------------------------------------------------------------
------------------------------------------------------------
------------------------------------------------------------
------------------------------------------------------------
------------------------------------------------------------
------------------------------------------------------------
---------------------------------------
>PAFTOL004566
------------------------------------------------------------
------------------------------------------------------------
------------------------------------------------------------
------------------------------------------------------------
------------------------------------------------------------
------------------------------------------------------------
------------------------------------------------------------
------------------------------------------------------------
-----------------------------------------------------------c
ttcgtttcgacgagaagttactgtcacaaacaaagacta---gtcatcctgaggaagcaa
ctgagttttactctggctccctrttgtcatgtgaatctgaagatgaagacaatgatcata
gtgatt---tatacgca-------------------------------------------
---------gaagatgaagaa------------cata------------atgatgatgat
gatgcaaygggsagcaatttgggggaagagacacctaaatctgacaagggaaaagaccgg
aaaarggtycgtagacattatgaacgaagtaagcagtatattttcgtagctgcaacgctt
ccaatgaatggtaagaaaacagcaggtggtgtcttgaaaaggatgtttccagaagctaga
tgggttactggaaattatctacaccgccacaacccaaggttggagcagagatggatagaa
gtctcartagatactcaggttgatgctctcataaatgcagtaaaccaaggcatgaaacat
agcccatatggttctgatgcttgtgtaagtagaacaatggtgtttgctaatactgtagaa
gcagtggaatcagtggtggcgatactgcagactgctggsattcaatgcttctgctatyat
aggaatagttctttagaagagtcaacaaagaacttagttgacttcagagagagaggtggt
gtactagtgtgcaccgatgctgctgctcgaggtctggacattcctaatatatcacatgtt
attcag------------------------------------------------------
------------------------------------------------------------
------------------------------------------------------------
---------------------------------------
>PAFTOL004567
------------------------------------------------------------
------------------------------------------------------ggaagt
ggaaagacacatggctatattgtcccagtaatggagaagctgcttcatgcagttagcaac
tcggagcgtgatgatcctgtcaaaggaaaaagatactcttctcatatgtctcttgttttg
tgccccaatgtcatgctgtgcgagcaggtggtacgcatggctaactctctctgtagcgac
aatggtgaacctcttcttagagcggctgctgtatgtgggccagtcttcttttgggattag
aaaccagacattattgtgtccacacctg--ttgcccttttgaattacttatatgctgcag
atcgagaaagaaatcgtcaattgaattttgtgcatggtgtgaaatatgtggtatttgatg
aagcagatctcttactttgcggaagttttcaaaatcaagtcgtccgtctcataaacatgc
ttcgtttcgatgagaaattactgtcacgagcaaagacta---gtcatactgaggaaacaa
ctgagttttactcggactccctattgtcatgtgtatctgaagatgaaggcaatgatcatg
gggatc---tatacccg-------------------------------------------
---------gaagaagaagaa------------cata---------------gtgatgat
gatgcaacagtgaaagatttgggggaagggacaccaagatctgacaagggaaaagactgg
aaaagggttcgtgaacattatgaacgaagtaagcagtatattttcatagctgcaactctt
ccagtgaatggtaagaaaacagcaggtggtgtcttgaaaaggatgtttccagaagctaga
tgggttactggaaattatctacaccgccacaacccaagattggagcagagatggatagaa
gtctcagtagatactcaggttgatgctctcattgaagctgtaaaccatggcgtg------
---------------gatgctcgtgtaagtagaacaatggtgtttgctaatactgttgac
gcagcggaatcagtggctaagatactgctgactgctgggattcaatgcttctgctaccac
aggaatagttctttggaagagtctacaaagagcttagttggcttcagagagagaggtggt
gtactggtgtgcactgatgctgctgctcgaggtctggacattcctaatgtatcacatgtt
attcaggcagaatttgcctcttcagctgtagattttttgcatagagttggccgaacagcc
agagcaggtcaacctggtctcgtcacaagcttatatagtaatcagaatcatgaacttgtt
gctgcagttcgcgaagcagaaaaactaggaaacccagtggtaacttcct-----------
----ac---------------------------------
>PAFTOL004568
------------------------------------------------------------
------------------------------------------------gagactggaagt
ggaaagacacatggctatcttatcccagtaatggagaagctgctccatgcagttagcaac
ttggagcgtgatgatcttgtcaaaggaaagagatactcttctcagatgtctcttgttttg
tgccccaatgtcatgctgtgcgagcaggtggtacgcatggctaactctctctgtagcgac
aatggtgaacctcttcttagagcggctgctgtatgtgggaagcagggctggccagttcag
aaaccagacatcattgtgtccacacctg--ttgcccttttgaattacttatatgctgcag
at---gagagaaatcgtcaattcaattttgtgcatggcgtgaaatatgtggtatttgatg
aagcagatctcttactttgtggaagttttcaaaatcaagttgtccgtctcataaacatgc
ttcgtttcgacgagaagttactgtcacgagcaaagacta---gtcatactgaggaaacaa
ctgagttttactctgactccatattgtcatgtgtatctgaagatgaaggcaatgatcata
gggatc---tatacccg-------------------------------------------
---------gaagaggaagaa------------cata---------------gtgatgat
gatgcaacagtgaaagatttggggaaagagacaccaagatctgacaagggaaaagactgg
aaaagggttcgtgaacattatgaacgaagtaagcagtatatttttgtagctgcaactctt
ccagtgaatggtaagaaaacagcaggtggtgtattgaaaaggatgtttccagaagctaga
tgggttactggaarttatctacaccgccacaacccaagattggagcagagatggatagaa
gtctcagtcgatactcaggtcgatgctctcatagatgcggtaaaccatggcatgaaacgt
aacccatatggttctgatgcttgtgtaagtagaacamtggtgtttgctaatactgttgaa
gcagtagaatcagtggctgagatactgctgactgctgggatkcaatgcttctgctaccat
aggaatagttctttggaggagtctacaaagaacttagttgacttcagagagagaggtggt
gtactagtgtgcaccgatgctgctgctcgwggtctggacattcctaatatatcacatgtt
attcaggcagaatttgcctcttcagctgtagattttttgcatagagttggccgaacagcc
agagcaggtcamcctggtctcgtcacragcttayatagtaatcagaatcgtgaactcgtt
gccgcagttcgtgaagcagaaaaactaggaaacccagtggtaacttcct-----------
----acaat------------------------------
>PAFTOL004572
------------------------------------------------gtcactcaggct
tcttgcataccatccatactttcagaaaatgatacaattgttgctggggagactggaagt
ggaaagacacatggctatcttgtcccagtaatggagaagctactccatgcagttagcaac
ttggagcgcratgatcctgtcaaaggaaaaagatactcttctcagatgtctcttgttttg
tgccccaatgtcatgctgtgcgagcaggttgtacgcatggcgaacactctctgtggcgag
aatggtgaacctcttcttagagcggctgctgtatgtggcaaccagaggtttccaatgcac
tcttgtggtatcttgctgtctgacagta--tccaaaattgcatttttggtttcgcatamt
cttgagaaagaaatcgtcaattcaattttgtgcatggtgtgaaatatgtggtatttgatg
aagcagatctcttactttgtggaagttttcaaaatcaagtcatccgtctcataaacatgc
ttcgtttcgacgaraagttactgtcgcgaacaaagacta---gtcrtcctgaggaaacaa
ctgagctttactctgactccctattgtcatgtgaatctgaagatgaaggcaatgatcata
gtgatc---tataccag-------------------------------------------
---------gaagaggaagar------------trta---------------gtgatgat
gatgcaacagtgaaaaatttgggggaggakacaccaagatctgacaagagaaaagactgg
aaragggttcgtaaacattatgaacgaagtaagcagtatattttygtagctgcaacactt
ccactgaatggtaagaaaacagcagggggtgtcttgaaaaggatgtttccagaagctaga
tgggttwctggaagttatctacaccgccacaacccaagattggagcagagatggatagaa
gtctcagtagatactcaggttgatgctctcatagatgctgtaaaccatggcatgaaacgt
aactcatatggttctgacgcttgtgtaagtagaacaatggtgtttgctaatactgttgaa
gcagtggaatcagtggctaagatactgcagactgctgggattcaatgcttctgctaccat
aggaatagttctttggaggagtctacaaagaacttagttgacttcagagagagaggtggt
gtactagtgtgcaccgatgctgctgctcgaggtctggacattcctaatatatcacatgtt
attcaggcagaatttgcctcttcagctgtagattttttgcatagagttggccgaacagcc
agagcaggtcaayccggtctcgtcacaagcttatatagtaatcagaatcgtgracttgtt
gccgcagttcgtgaagcagagagactaggaaacccagtggtaacttcct-----------
----attct------------------------------
>PAFTOL004573
------------------------------------------------------------
------------------------------------------------------------
------------------------------------------------------------
------------------------------------------------------------
------------------------------------------------------------
------------------------------------------------------------
------------------------------------------------------------
-----------------------------------------gaatttcaggtatttgatg
aagcagatctcttactttgtggaagttttcaaaatcaagtcatccgtctcataaacatgc
ttcgtttcgacgagaagttactgtcgcgaacaaagacta---gtcatccygaggaaacaa
ctgagttttactctgactccctattgtcatgtgaatctgaagatgaaggcaatgatcata
gtgatc---tataccag-------------------------------------------
---------gaagaggaagaa------------tata---------------gtgatgat
gatgcaacactgaaaaatttgggggaggagacaccaagatctgacaagagaaaagactgg
aaaagggttcgtaaacattatgaacgaagtaagcagtatattttcgtagctgcaacactt
ccactkaatggtaagaaaacagcagggrgtgtcttgaaaaggatgtttccagaagctaga
tgggttactggcagttatctacaccgccacaacccaagattggagcagagatggatagaa
gtctcagwagatactcaggtcgatgctctsatagatgctgtaaaccatggcatgaaacgt
aacccatatggttctgatgcttgtgtaagtagaacawtggtgtttgctaatactgttgaa
gcagtggaatcagtggctaagatactgcagactgctgggattcaatgcttctgctaccat
aggaatagttctttggaggagtctacaaagaacttagttgacttcagagagagaggtggt
gtactagtgtgcaccgatgctgctgctcgaggtctggacattcctaatatatcacatgtt
attcaggcagaatttgcctcttcagctgtagattttttgcatagagttggccgaacagcc
agagcaggtcaacccggtcttgtcacaagcttatatagtaatcagaatcatgaacttgtt
gccgcagttcgtgaagcagagagactaggaaacccagtggtaacttcct-----------
----actct------------------------------
>PAFTOL004574
------------------------------------------------------------
---------------------tcaggaaatgacacaattgttgctggggagactggaagt
ggaaagacacatggctatctagtcccagtaattgagaagctgctccatgcagttagcaac
ttggagcacgatgatcctgtcaaaggaaaaagatactcttctcagatgtctcttgttttg
tgccccaatgtcatgctgtgcgagcaggtggtatgcatggctaactctctctgtagcgac
aatggtgaacctcttcttagagcggctgctgtatgtggcaagcagggttggccagttcag
aaaccagacattattgtgtccacacctg--ttgcccttttgaattacttatatgctgcag
atcgagaaagaaatcgtcaattcaattttgtgcatggtgtgaaatatgtggtatttgatg
aagcagatctcttactttgtggaagttttcaaaatcaagtcgtccgtctcataaacatgc
ttcgtttcgacgagaagttactgtcacgagcaaagacta---gtcatactgaggaaacaa
ctgaggtttactctgactccctattgtcatgtgtatctgaagatgaaggcaatgatcata
gggatc---tatacccg-------------------------------------------
---------ggagaggaagaa------------cata---------------gtgatgat
gatgcaacagtgaaagatttgggggaagagacaccaagatctgacaagggaaaagactgg
aaaagggttcgtgaacattatgaacgaagtaagcagtatattttcgttgctgcaactcta
ccagtgaatggtaagaaaacagcaggtggtgtcttgaaaaggatgtttccagaagctaga
tgggttactggaaattatctacaccgccacaacccaagattggagcagagatggatagag
gtctcagtagatactcaggtcgatgctctcatagatgctgtaaaccatggcatgaaatgt
aacccatgtggttctgatgcttgtgtaagtagaacaatggtgtttgctaatactgttgaa
gcagtggaatcagtggctaagatactgctgactgctgggattcaatgcttctgctaccat
aggaatagttctttggaggagtctacaaagaacttagttgacttcagagagagaggtggt
gtactagtgtgcaccgatgctgctgctcgaggtctggacattcctaatatatcacatgtt
attcaggcagaatttgcctcctcagctgtagattttttgcatagagttggccgaacagcc
agagcaggtcaacctggtctcgtcacaagcttatatagtaatcagaatcgtgaacttgtt
gctgcagttcgtgaagcagaaaaactaggaaaccgagtggtaacttcct-----------
----actct------------------------------
>PAFTOL004577
------------------------------------------------------caggct
tcttgcataccatccatactttcaggaaatgacacaattgttgctggggagaccggaagt
ggaaagacacatggctatcttgtcccagtaatggagaagctgctccatgcagttggcaac
ttggagcgtgatgatcttgtcaaaggaaaaagatactcttctcagatgtctcttgttttg
tgccccaatgtcatgctgtgcgagcaggtggtacgcatggctaactctatctgtagcaac
aatggtgaacctcttcttagagcggctgctgtatgtggcaagcag---------------
------------------------------------------------------------
------------------------------------------------------------
--------------------ggaagttttcaaaatcaagttgtccgtctcataaacattc
ttcgtttcaacgagaagttactttcacgagcaaagacta---gtcatactgaggaaacaa
ctgaattttactctgactcactattktcatgtgtatccgaagatgaaggcaatgatcata
gggatc---tatgcccg-------------------------------------------
---------gaagaggaagaa------------cata---------------gtgatgat
gatgcaacagtaaaagatttgggggaagagacaccaagatctgacaaggaaaaagactgg
aaaagggttcgtgaacattatgagcgaagtaagcagtatatttttgtagctgcaactctt
ccagtgaatggtaagaaaacagcaggtggtgtcttgaaaaggatgtttccagaagctaga
tgggttaccggaaattatctacaccgccacaacccaagattggagcagagatggatagaa
gtctcagtcgatactcaggtcgatgctctcatagatgctgtaaaccatggcatg------
---------------gatgcttctgtaagtagaacaatggtgtttgctaatactgttgaa
gcagtggaakcagtggctaagatactgctgactgctgggattcaatgcttctgctaccat
aggaatagttctttggaggagtctacaaataacttagttgacttcagagagagaggtggt
gtactagtgtgcactgatgctgctgctcgaggtctggacgttccgaatatatcacatgtt
attcaggcagaatttgcctcgtcagctgtagattttttgcatagagttggccgaacagcc
agagcaggtcaacctggtctcgtcacaagcttatatagtaatcagaatcgtgaacttgtt
gccgcagttcgtgaagcagaaaaactaggaaacccagtggtaacttcct-----------
----actct------------------------------
>PAFTOL004578
------------------------------------------------gtcactcaggct
tcttgcataccatccatactttcagaaaatgatacaattgttgctggggagactggaagt
ggaaagacacatggctatcttgtcccagtaatggaaaagctactccatgcagttagcaac
ttggagcgtgatgatcctgtcaaaggaaaaagatactcttctcagatgtctcttgttttg
tgccccaatgtcatgctgtgcgagcaggttgtacgcatggcgaacactctctgcggcgag
aatggtgaacctcttcttagagcggctgctgtatgtggcaaccagg--------------
------------------------------------------------ttcttgctgcag
atcgagaaagaaatcgtcaattcaattttgtgcatggtgtgaaatatgtggtatttgatg
aagcagatctcttactttgtggaagttttcaaaatcaagtcatccgtctcatacacatgc
ttcgtttcsacgagaagttactgtcgcgaacaaagacta---ctcatcctgaggaaccaa
ccgag---tacgctgactccytattgtcatgtgaatctgaagatgaaggaaatgatcata
gtgatc---tatacccg-------------------------------------------
---------gaagaggaagaa------------tata---------------gtgatgat
gatgcaacagtgaaaaatttgggggaggagacaccaagatctgacaagagaaaagactgg
aaaagggttcgtaaacattatgaacgaagtaagcagtatattttcgtagctgcaacactt
ccactgaatggtaagaaaacagcagggggtgtcttgaaaaggatgtttccagaagctaga
tgggttactggaagttatctacaccgccacaacccaagattggagcagagatggatmgaa
gtctcagtagatactcaggtcgatgctctgatagatgctgtaaaccatggcatgaaacgt
aacccatatggttctgatgcttgtgtaagtagaacaatggtgtttgctaatactgttgaa
gcagtggaatcagtggctaagatactgcagactgctgggattcaatgcttctgctaccat
aggaatagttctttggaggagtctacaaagaacttagttgacttcagagagagaggtggt
gtactagtgtgcacagatgctgctgctcgaggtctggacattcctaatatatcacatgtt
attcaggcagaatttgcctcttcagctgtagattttttgcatagagttggccgaacagcc
agagcaggtcaacccggtctcgtcacaagcttatatagtaatcaraatcgtgaacttgtt
gccgcagttcgtgaagcagagagactaggaaacccagtggtarcttcct-----------
----actct------------------------------
>PAFTOL004582
------------------------------------------------------------
------------------------------------------------------------
------------------------------------------------------------
------------------------------------------------------------
------------------------------------------------------------
---------------------------------------------------ccagttcag
aaaccagacattattgtgtccacacctg--ttgcccttttgaattacttatatgctgcag
atcgagaaagaaatcgtcaattcaattttgtgcatggtgtgaaatatgtggtatttgatg
aaacagatctcttactttgtggaagttttcaaaatcaagtcatccgtctcataaacatgc
ttcgtttcgacgagaagttactgtcgcgaacaaagactg---gtcattctgaggaaacaa
ctgagtattactctgactccctattgtcatgtgaacttgaagatgaaggcaatgatcata
gtgatc---tatacccg-------------------------------------------
---------gaagaggaagaa------------tata---------------gtgatgat
gatgcagcggtgaaaaattttggggaggagatgccaagatctgacgagagaaaagactgg
aaaagggttcgtaaacattatgaacgaagtaagcagtatattttcgtagctgcaacactt
ccactgaatggtaagaaaacagcagggggtgtcttgaaaaggatgtttccagaagctaga
tgggttactggaaattatctacaccgccacaatccaagattggagcagcgatggatagaa
gtctcagtagatactcaggtcgatgctctcatagatgctgtaaaccatggcatgaaatgt
aatccatatggttctgatgctcgtgtaagtagaacaatggtgtttgctaatactgttgaa
gctgtggaatcagtggctaagatactgaagactgctgggattcaatgcttctgctaccat
aggaatagttctttggaggagtctacaaagaacttagttgacttcagagagagaggtggt
gtactagtgtgcaccgatgctgctgctcgaggtctggacattcctaatatatcacatgtt
attcaggcagaatttgcctcttcagctgtagattttttgcatagagttggccgaacagcc
agagcaggtcaactcggtctcgtcacaagcttatataatagtcagaatcgtgaacttgtt
gccgcagttcgtgaagcagagaaactaggaaacccagtggtaacttcct-----------
----acact------------------------------
>PAFTOL004583
------------------------------------------------------caggct
tcttgcataccatccatactttcagggaatgacacaattgttgctggggagactggaagt
ggaaaaacacatggctatcttgtcccagtaatggagaagctgcttcatccagttagcaac
ttggagcgtgatgatcctgtcaaaggaaaaagatactcttctcagatgtctcttgttttg
tgccccaatgtcatgctgtgcgagcaggtggtacgcatggctaactttctctgtagcgac
aatggtgaacctcttcttagagcggctgctgtatgtggcaagcagcgctggccagttcag
aaaccagacattattgtgtccacacctg--ttgcccttttgaattacttatatgctgcag
atcaagaaagaaatcgtcaattcaattttgtgcatggcgtgaaatatgtggtatttgatg
aagcagatctcttactttgtggaagttttcaaaatcaagtcgtccgtctcataaacatgc
ttcgtttcgacgagaagttactgtcacgagcaaagacta---gtcgtactgagaaaacaa
ctgagttttactctgactccctattgtcatgtgtatctgaagacgaaggcaatgatcata
gggatc---tatacccg-------------------------------------------
---------gaagaggaagaa------------cata---------------gtgatgat
gatgcaacagtgaaagatttgggggaagagacgccaagatctgacaagggaaaagactgg
aaaagggttcgtgaacattatgaacgaagtaagcagtatattttcgttgctgcaactctt
ccagtgaatggtaagaaaacagcaggtggtgtcttgaaaaggatgtttccagaagctaga
tgggttactggaaattatctacactgccacaacccaagattggagcagagatggatagaa
gtctcagtagatactcaggtcgatgctctcatagatgctgtaaaccatggcatgaaacgt
aacccatatggttctgatgcttgtgtaagtagaacaatggtgtttgccaatactgttgaa
gcagtggaatcagtggctaagatactgctgactgctgggattcaatgcttctgctaccat
aggaatagttctttggaggagtctacaaagaacttagttgacttcagagagagaggtggt
gtactagtgtgcaccgatgctgctgctcgaggtctggacattcctaatatatcacatgtt
attcaggcagaatttgcctcttcagctatagattttttgcatagagttggccgaacagcc
agagcaggtcaacctggtctcgtcacaagcttatatagtaatcagaatcgtgaacttgtt
gccgcagttcgtgaagcagaaaaactaggaaacccagtggtaacttcct-----------
----actct------------------------------
>PAFTOL004584
------------------------------------------------------------
------------------------------------------------------------
------------------------------------------------------------
------------------------------------------------------------
------------------------------------------------------------
------------------------------------------------------------
------------------------------------------------------------
--------------------------------------------tttctggtatttgatg
aagcagatctcctactttgtggaagttttcaaagtcaagttgtccgtctcataaacatgc
ttcgtttcaacgagaagttactttcacgarcaaagacta---gtcatactgaggaaacaa
ctgagttttactctgactccctattgtcatgtgtatccraagatgaaggcaatgatcata
gggatc---tatacccg-------------------------------------------
---------gaagaggaagaa------------cata---------------gtgatgat
gatgcaacagtaaaagatttgggggaagagacaccaagatctgacaagggaaaagactgg
aaaagggttcgtgaaaattatgagcgaagtaagcagtacatttttgtagctgcaactctt
ccagtgaatggtaagaaaacagcrggyggtgtcttgaaaaggatgtttccagaagctrga
tgggttactggaaattatctacaccgccacaacccwagattggagcagagatggatagaa
gtctcagtcgatactcaggtcgatgctctcatagatgctgtwaaccatggcatgaaacgt
aacccatatggttctgatgcttctgtaagtagaacaatggtgtttgctaatactgttgaa
gcagtggaatcagtggctaagatactgctgactgctgggattcaatgcttctgctaccat
aggaatagttctttggaggagtctacaaataacttagttgacttcagagagagaggtggt
gtactagtgtgcaccgatgctgctgctcgaggtctggacgttcctaatatatcacatgtt
attcaggyagaatttgcctcgtcagctgtagattttttgcatagagttggccgaacagcc
agagcaggtcaacctggtctcgtcacaagcttatatagtaatcagaatcgtgaacttgtt
gccgcagttcgcgaagcagaaaaactaggaaacccagtggtaacttccc-----------
----actct------------------------------
>PAFTOL004585
------------------------------------------------gtcactcaggct
tcttgcataccatccatactttcaggaaatgatacaattgttgccggggagactggaagt
ggaaagacacatggctatcttgttccagtaatggagaagctgctccatacagttagcaac
ttggatcgtgatgatcctgtcaaaggaaaacgatactcttctcagatgtctcttgttttg
tgtcccaatgtcatgctgtgcgagcaggtggtatgcatggctaactccctctgtagcgac
aatggtgaacatcttcttagagcggctgccatatgtggcacgcagggttggcccgttcag
aaaccagacattatcgtctccacccctg--ttgcccttttgaattacttatatgctgcag
atcgggaaagaaatcgtcaattcaattttgtgcgtggtgtgaggtttcaggtttttgatg
aagcagatctgttacgttgtggaagttttcaaaatcaagtcatacgtctcataaatatgc
ttcgtttcgacgagaagttactgtcacaaacaaagacta---gtcatcctgaggaaacaa
ctgagttttgctctggctccctattgtcatgtgaatttgaagatgaagacaatgatcatt
gtgatt---tatacgca-------------------------------------------
---------gaagatgaagaa------------cata------------atgatgatgat
gatgcaacggggagcaatttgggggaagagacacctaaatctgacaagggaaaagaccgg
aaaagggtccgtagacattatgaacgaagtaagcagtatattttcgtagctgcaacgctt
ccaatgaatggtaagaaaacagcaggtggtgtcctgaaaaggatgtttccagaagctaga
tgggttactggaacttatctacaccgccacaacccaaggttggagcagagatggatagaa
gtctcaatagatactcaggttgatgctctcataaatgcagtaaaccaaggcataaaacat
agcccatatggttctgatgcttgtgtaagtagaacaatggtgttcgctaatactgtagaa
gcagtggaatcagtggtggcgatactgcagactgctgggatycaatgcttctgctrycat
aggaatagttctttrgaagagtcwacaaagaacttagktracttcagagasagaggtggt
gtactagtgtgcaccgatgctgctgctcgaggtctggacattcctaatrtatcacatgtt
attcaggcagaatttgcgtcttcagctgtggattttttgcatagagttggccgwacagcm
agagcaggtcaacytggtctcgttacaagcttatatactagccagaatcgtgaccttgtt
gccacagttcatgaagcagaaaaactaggaaacccagtggtaacttcct-----------
----actct------------------------------
>PAFTOL004587
------------------------------------------------------------
------------------------------------------------------------
------------------------------------------------------------
------------------------------------------------------------
------------------------------------------------------------
------------------------------------------------------gttcag
aaaccagacattattgtgtccacacctg--ttgcccttttgaattacttatatgctgcag
atcgagaaagaaatcgtcaattaaattttgtgcatggtgtgaaatatgtggtatttgatg
aagcagatctcttactttgtggaagttttcaaaatcaagtcgtccgtctcataaacatgc
ttcgtttcgacgagaagttactgtcacgagcaaagacta---gtcatactgaggaaacaa
ctgaggtttactctgactgcctattgtcatgtgtatctgaagatgaaggcaatgatcaga
aagatc---tatacgcg-------------------------------------------
---------gaagaggaagaa------------gata---------------gtgatgat
gatgcaaccgtgaaagatttgggggaacagacaccaagatctgacaagggaaaagactgg
aaaagggttcgtgaacattatgaacgaagtaagcagtayatttttgttgctgcaactctt
ccagtgaatggtaagaaaacagcaggtggtgtcttgaaaaggatgtttccagaagctaca
tgggttactggaaattatctacaccgccacaacccaagattggagcagagatggatagaa
gtctcagtagatactcaggtcgatgctctcatagatgctgtaaaccatggcctg------
---------------gatgcttgtgtaagtagaacaatggtgtttgctaatactgttgaa
gcagtggaatcagtggctaagatactgctgactgctgggattcaatgcttctggtaccat
aggaatagttctttggaggagtctacaaagaacttagttgacttcagagagagaggtggt
gtastagtgtgcactgatgctgctgctcgaggtctggacattcctaatatatcacatgtt
attcaggcagaatttgcctcttcagctgtagattttttgcacagagttggccgaacagcc
agagcaggtcaacctggtctcgtcacaagcttatatagtaatcagaatcgtgaacttgtt
gctgcagtttgtgaagcagaaaaactaggaaacccagtggtaacttcct-----------
----attct------------------------------
>PAFTOL004590
------------------------------------------------------caggct
tcttgcataccatccatactttcaggaaatgacacaattgttgctggggagaccggaagt
ggaaagacacatggctatcttgtcccagtaatggagaagctgctccatgcagttagcaac
ttggagcatgatgatcttgtcaaaggaaaaagatactcttctcagatgtctcttgttttg
tgccctaatgtcatgctgtgcgagcaggtggtacgcatggctaactctatctgtagcgac
aatggtgaacctcttcttagagcggctgctgtatgtggsaagcagggctggccagttcag
aaaccagacattattgtgtccacacctg--ttgcccttttgaactacttatatgctgcag
atcgagaaagaaatcgtcaattcaattttgtgcatggtgtgaaatatgttgtatttgatg
aagcagatctcttactttgtggaagttttcaaaatcaagttgtccgtctcataaacatgc
ttcgtttcgacgagaagttactgtcacgagcaaagacta---gtcatactgaggaaacaa
ctgagttttactctgactccctattgtcatgtgtatccgaagatgaaggcagtgatcata
gggatc---tatacccg-------------------------------------------
---------gaagaggaagaa------------cata---------------gygatgat
gatgcaacagtaaaagatttgggggaaragacaccaagatctgacaarggaaaagactgg
aaaagggttcgtgaacattatgagcgaagtaagcagtatatttttgtagctgcaactctt
ccagtgaatggtaagaaaacagcaggtggtgtcttgaaaaggatgtttccagaagctaga
tgggttactggaaattatctacaccgccacaacccaagattggagcagagatggatagaa
gtctcagtygatactcaggtcgatgctctcatagatgctgtaaacmatggcatgaaacgt
aacccatatggttctgatgcttctgtaagtagaacaatggtgtttgctaatactgttgaa
gcagtggaatcagtggctaagatactgctgactgctgggattcaatgcttctgctaccat
aggaatagttctttggaggagtctacaaagaacttagttgacttcagagagaraggtggt
gtactagtgtgcaccgatgctgctgctcgaggtctggacgttcctaatatatcgcatgtt
attcaggcagaatttgcctcgtcagctgtagattttttgcatagagttggccgaacagcc
agagcaggtcaacctggtctygtcacaagcttatatagtaatcagaatcgtgaacttgtt
gcygcagttcgtgaagcagaaaaactaggaaacccagtggtaacttcct-----------
----actct------------------------------
>PAFTOL004591
------------------------------------------------------------
------------------------------------------------------------
------------------------------------------------------------
---------------------------------------------------cttgttttg
tgccctaatgtcatgctgtgcgagcaggtggtacgcatggctaactctatctgtagcgac
aatggtgaacctcttcttagagcggctgctgtatgtggg------tttcag---------
------------------------------------------------------------
--------------------------------------------------gtatttgatg
aagcagatctcttactttgtggaagttttcaaaatcaagttgtccgtctcataaacatgc
ttcgttttgacgagaagttactgtcacgagcaaagacta---gtcatactgaggaaacaa
ctgagttttactctgactccctattgtcatgtgtatccgaagatgaaggcagtgatcata
gggatc---tatacccg-------------------------------------------
---------gaagaggaagaa------------cata---------------gtgatgat
ggtgcaactgtaaaagatttgggggaagagacaccgagatctgacaagggaaaagactgg
aaaagggttcgtgaacattatgagcgaagtaagcagtatatttttgtagctgcaactctt
ccagtgaatggtaagaaaacagcaggtggtgtcttgaaaaggatgtttccagaagctaga
tgggttactggaaattatctacaccgccacaacccaagattggagcagagatggatagaa
gtctcagttgatactcaggtcgatgctctcatagatgctgtaaaccatggcatgaaacgt
aacccatatggttctgatgcttctgcaagtagaacaatggtgtttgctaatactgttgaa
gcagtggaatcagtggctaagatactgctgactgctgggattcaatgcttctgctaccat
aggaatagttctttggaggagtctacaaagaacttagttgacttcagagagagaggtggt
gtactagtgtgcaccgatgctgctgctcgaggtctggatgttcctaatatatcgcatgtt
attcaggcagaatttgcctcgtcagctgtagattttttgcatagagttggccgaacagcc
agagcaggtcaacctggtcttgtcacaagcttatatagtaatcagaatcgtgaacttgtt
gccgcagttcgtgaagcagaaaaactaggaaacccagtggtaacttcct-----------
----actct------------------------------
>PAFTOL004593
------------------------------------------------gtcactcaggct
tcttgcataccatccatactttcaggaaatgacacaattgttgctggggagactggaagt
ggaaagacacatggctatcttgtcccagtaattgagaagctgctccatgcagttagtaac
ttggagcacgatgatcctgtcaaaggaaaaagatactcttctcagatgtctcttgttttg
tgccccaatgtcatgctgtgtgagcaggtggtacgcatggctaactctctctgtagcgac
aatggtgaacctcttcttagagcggctgctgtatgtggcaagcagggctggccagttcag
aaaccagacattatagtgtccacacctg--ttgcccttttgaattacttatatgctgcag
atcgagaaagaaatcgtcaattcaattttgtgcatggtgtgaaatatgcggtatttgatg
aagcagatctcttactttgtggaagttttcaaaatcaagtcgtccgtctcataaacatgc
ttcgtttcgacgagaagttactgtcacgagcaaagactg---gtcatactgaggaaacaa
ctgaggtttactctgactccctattgtcatgtgtatctgaagatgaaggcaatgatcata
gggatc---tatacccg----gaagaggaagaacatagtgatgatgat------------
---------gaagaggaagaa------------cata---------------gtgatgat
gatgcaacattgaaagatttgggggaagagacaccaagatctgacaagggaaaagactgg
aaaagggttcgtgaacattatgaacgaagtaagcagtatattttcgttgctgccactctt
ccagtgaacggtaagaaaacagcaggtggtgtcttgaaaaggatgtttccagaagctaga
tgggttactggaaattatctacaccgccacaacccaagattggagcagagatggatagaa
gtctcagtagatactcaggtcgatgctctcatagatgctgtaaaccatggcatgaaacgt
aacccatgtggttctggtgcttgtgtaagtagaacaatggtgtttgctaatactgttgaa
gcagtggaatcagtggctaa----------------------------------------
--gaatagttctttggaggagtctacaaagaacttagttgacttcagagagagaggtggt
gtactagtgtgcaccgatgctgctgctcgaggtctggacattcctaatatatcacatgtt
attcaggcagaatttgcctcttcagctgtagattttttgcacagagttggccgaacagcc
agagcaggtcaacctggtctcgtcacaagcttatatagtaatcagaatcgtgaacttgtt
gccgcagttcgtgaagcagaaaaactaggaaacccagtggtaacttcct-----------
----actct------------------------------
>PAFTOL004594
------------------------------------------------------caggct
tcttgcataccatccatactttcaggaaatgacacaattgttgctggggagaccggaagt
ggaaagacacatggctatcttgtcccagtaatggagaagctgctccatgcagttagcaac
ttggagcatgatgatcttgtcaaaggaaaaagatactcttctcagatgtctcttgttttg
tgccctaatgtcatgctgtgcgagcaggtggtacgcatggctaactctatctgtagcgac
aatggtgaacctcttcttagagcggctgctgtatgtggs---------------------
-----------------------------------------aagcagttgtaaggtgcag
atcgagaaagaaatcgtcaattcaattttgtgcatggtgtgaaatatgttgtatttgatg
aagcagatctcttactttgtggaagttttcaaaatcaagttgtccgtctcataaacatgc
ttcgtttcgacgagaagttactgtcacgagcaaagacta---gtcatactgaggaaacaa
ctgagttttactctgactccctattgtcatgtgtatccgaagatgaaggcagtgatcata
gggatc---tatacccg-------------------------------------------
---------gaagaggaagaa------------cata---------------gtgatgat
gatgcaacagtaaaagatttgggggaagagacaccaagatctgacaagggaaaagactgg
aaaagggttcgtgaacattatgagcgaagtaagcagtatatttttgtagctgcaactctt
ccagtgaatggtaagaaaacagcaggtggtgtcttgaaaaggatgtttccagaagctaga
tgggttactggaaattatctacaccgccacaacccaagattggagcagagatggatagaa
gtctcagtcgatactcaggtcgatgctctcatrgatgctgtaaacmatggcatgaaacgt
aacccatatggttctgatgcttctgtaagtagaacaatggtgtttgctaatactgttgaa
gcagtggaatcagtggctaagatactgctgactgctgggattcaatgcttctgctaccat
aggaatagttctttggaggagtctacaaagaacttagttgacttcagagagagaggtggt
gtactagtgtgcaccgatgctgctgctcgaggtctggacgttcctaatatatcgcatgtt
attcaggcagaatttgcctcgtcagctgtagattttttgcatagagttggccgaacagcm
agagcaggtcaacctggtctcgtcacaagcttatatagtaatcagaatcgtgaacttgtt
gcygcagttcgtgaagcagaaaaactaggaaacccagtggtaacttcct-----------
----actct------------------------------
>PAFTOL004596
------------------------------------------------gtcactcaggct
tcttgcataccatccatactttcagaaaatgatacaattgttgctggggagactggaagt
ggaaagacacatggctatctcgtcccagtaatggagaagctactccatgcagttagcaac
ttggagcgcgatgatcctgtcaaaggaaaaagatactcttctcagatgtctcttgttttg
tgccccaatgtcatgctgtgcgagcaggttgtacgcatggcgaacactctctgtggcgag
aatgatgaacctcttcttagagcggctgctgtatgtggcaaccagtagttgttcttcctc
tttccagacattgttgtgtccacacctg--ttgcccttttgaattacttatatgctgcag
atcgagaaagaaatcgtcaattcaattttgtgcatggtgtgaaatatgtggtatttgatg
aagcagatctcttactttgtggaagttttcaaaatcaagtcatccgtctcataaacatgc
ttcgtttcgacgagaagttactgtcgcgaacaaagacta---gtcatcctgagaaaacaa
ctgagttttactctgactccctattgtcatgtgaatctgaagatgaaggcaatgatcata
gtgatc---tatacccg-------------------------------------------
---------gaggaggaagaa------------tata---------------gtgatgat
gatgcaacagtgaaaaatttgggggaggagacaccaagatctgacaagagaaaagactgg
aaaagggttcgtaaacattatgaacgaagtaagcagtatattttcgtagctgcaacactt
ccactgaatggtaagaaaacagccgggggtgtcttgaaaaggatgtttccagaagctaga
tgggttactggaagttatctacaccgccacaacccaagattggagcagagatggatagaa
gtctcagtagatactcaggttgatgctctgatagatgctgta------------------
---------------gatgcttgtgtaagtagaacaatggtgtttgctaatactgttgaa
gcagtggaatcagtggctaagatactgcagactgctgagattcaatgcttctgctaccat
aggaatagttctttggaggagtctgcaaagaacttagttgacttcagagagagaggtggt
gtactagtgtgcacagatgctgctgctagaggtctggacattcctaatatatcacatgtt
attcaggcagaatttgcctcttcagctgtagattttttgcatagagttggccgaacagcc
agagcaggtcaacccggtctcgtcacaagcttatatagtaatcagaatcgtgaacttgtt
gccgcagttcgtgaagcagagagactaggaaacccagtggtaacttcct-----------
----actct------------------------------
>PAFTOL004597
------------------------------------------------------------
------------------------------------------------------------
------------------------------------------------------------
------------------------------------------------------------
------------------------------------------------------------
------------------------------------------cagggctggccagttcag
aaacctgacattattgtgtccacacctg--ttgcccttttgaattacttatatgctgcag
atcgagaaagaaatcgtcaattcaattttgtgcatgctgtgaaatatgtggtatttgatg
aagcagatctcttactttgtggaagttttcaaaatcaagttgtccgtctcataaacatgc
ttcgtttcgacgagaagttactgtcacgagcaaagacta---gtcatamtgagaaaacaa
ctgagttttactctgackccctattgtcatgtgtatctgaagacgaaggcartgatcata
gggatc---trtacccg-------------------------------------------
---------gaagaggaagaa------------cata---------------gtgatgat
gatgcaacagtgaaagatttgggggaagagacgccaagatctgacaagggaaaagactgg
aaragggttcgtgaacattatgaacgaagtaagcagtatattttcgttgctgcaactctt
ccagtgaatggtaagaaaacagcaggtggtgtcttgaaaaggatgtttccagaagctaga
tgggttactggaaattatctacactgccacaacccaagattggagcagagatggatrgaa
gtctcagtagatactcaggtcgatgctctcatagatgctgtaaaccatggcatgaaacrt
aacccaya---------------tgtaagtagaacaatggtgtttgccaatactgttgaa
gcagtggaatcagtggctaagatactrctgactgctgggattcaatgcttctgctaccat
aggaatagttctttggaggagtctacaaagaacttrgttgacttcagagagagaggtggt
gtactagtgtgcaccgatgctgctgctcgaggtctggacattcctaatatatcacatgtt
attcaggcagaatttgcctcttcagctgtagattttttgcatagagttggccgaacagcc
agagcaggtcaacctggtctcgtcacaagcttatayagtaatcagaaccgtgaacttgtt
gccgcagttcgtgaagcagaaaaactaggaaacccagtggtaacttcct-----------
----actct------------------------------
>PAFTOL004598
------------------------------------------------------------
------------------------------------------------------------
------------------------------------------------------------
------------------------------------------------------------
------------------------------------------------------------
---------------------------------------------tttcag---------
------------------------------------------------------------
--------------------------------------------------gtatttgatg
aagcagatctcttactttgtggaagttttcaaaatcaagttgtccgtctcataaacatgc
ttcgtttcgacgagaagttactgtcacgagcaaagacta---gtcatactgaggaaacaa
ctgagttttactctgactccctactgtcatgtgtatccgaagatgaaggcagtgatcata
gggatc---tatacccg-------------------------------------------
---------gaagaggaagaa------------cata---------------gtgatgat
gatgcaacagtaaaagatttgggggaagagacaccaagatctgacaagggaaaagactgg
aaaagggttcgtgaacattatgagcgaagtaagcaatatatttttgtagctgcaactctt
ccagtgaatggtaagaaaacagcaggtggtgttttgaaaaggatgtttccagaagctaga
tgggttactggaaattatctacaccgccacaacccaagattggagcagagatggatagaa
gtctcagtcgatactcaggtcgatgctctcatagatgctgtaaacaatggcatgaaaygt
aacccatatggttctgatgcktctgtaagtagaacaatggtgtttgctaatactgttgaa
gcagtggaatcagtggctaagatactgctgactgctgggattcaatgcttctgctaccat
aggaatagttctttggaggagtctacaaagaacttagttgacttcagagagmgaggtggt
gtactagtgtgcaccgatgctgctgctcgaggtctggacgttcctaatatatcgcatgtt
attcaggcagaatttgcctcgtcagctgtagattttttgcatagagttggccgaacagcc
agagcaggtcaacctggtctcgtcacaagcttatatagtaatcagaatcgtgaacttgtt
gctgcagttcgtgaagcagaaaaactaggaaacccagtggtaacttcct-----------
----actct------------------------------
>PAFTOL004599
------------------------------------------------------caggct
tcttgcataccatccatactttcaggaaatgacacaattgttgctggggagaccggaagt
ggaaagacacatggctatcttgtcccagtaatggagaagctgctccatgcagttagcaac
ttggagcgtgatgatcttgtcaaaggaaaaagatactcttctcagatgtctcttgttttg
tgccctaatgtcatgctgtgcgagcaggtggtacgcatggctaactctatctgtagcgac
aatgrtgaacctcttcttagagcggctgctgtatgtggcaagcagggctggccagttcag
aaaccagacattattgtgtccacacctg--ttgcccttttgaactacttatatgctgcag
atcgagaaagaaatcgtcaattcaattttgtgcatggtgtgaaatatgttgtatttgatg
aagcagatctcttactttgtggaagttttcaaaatcaagttgtccgtctcataaacatgc
ttcgtttcgacgagaagttactgtcacgagcaaagacta---gtcatactgaggaaacaa
ctgagttttactctgactccctattgtcatgtgtatccgaagatgaaggcagtgatcata
gggatc---tatacccg-------------------------------------------
---------gaagaggaagaa------------cata---------------ttgatgat
gatgcaacagtaaaagatttgggtgaagagacaccaagatctgagaagggaaaagactgg
aaaagggttcgtgaacattatgagcgaagtaagcagtatatttttgtagctgcaactctg
ccagtgaatggtaagaaaacagcaggtggtgtcttgaaaaggatgtttccagaagctaga
tgggttactggaaattatctacaccgccacaacccaagattggagcagagatggatagaa
gtctcwgtcgatactcaggtcgatgctctcatagatgctgtaaaccatggcatgaaacgt
aacccatatggttctgatgcttctgtaagtagaacaatggtgtttgctaatactgttgaa
gcagtggaatcagtggctaagatactgctgactgctgggattcaatgcttctgctaccat
aggaatagttctttggaggagtctacaaagaacttagttgacttcagagagagaggtggt
gtactagtgtgcaccgatgctgctgctcgaggtctggacgttcctaatatatcgcatgtt
attcaggcagaatttgcctcgtcagctgtagattttttgcatagagttggccgaacagcc
agagcaggtcaacctggtctcgtcacaagcttatatagtaatcaaaatcgtgaacttgtt
gctgcagttcgtgaagcagaaaaaytaggaaacccagtggtaacttcct-----------
----actct------------------------------
>PAFTOL004600
------------------------------------------------------------
------------------------ggaaatgacacaattgttgctggggagaccggaagt
ggaaagacacatggctatcttgtcccagtaatggagaagctgctccatgcagttagcaac
ttggagcatgatgatcttgtcaaaggaaaaagatactcttctcagatgtctcttgttttg
tgccctaatgtcatgctgtgcgagcaggtggtacgcatggctaactctatctgtagcgac
aatggtgaacctcttcttagagcggctgctgtatgtggcaagcagggctagccagttcag
aaaccagacattaatgtgtccacacctg--ttgcccttttgaactacttatatgctgcag
atcgagaaagaaatcgtcaattcaattttgtgcatggtgtgaaatatgttgtatttgatg
aagcagatctcttactttgtggaagttttcaaaatcaagttgtccgtctcataaacatgc
ttcgtttcgacgagaagttactgtcacgagcaaagacta---gtcatactgaggaaacaa
ctgagttttactctgactccctattgtcatgtgtatcygaagatgaaggcagtgatcata
gggatc---tatacccg-------------------------------------------
---------gaagaggaagaa------------cata---------------gtgatgat
gatgcaacagtaaaagatttgggggaagagacaccaagatctgacaagggaaaagactgg
aaaagggttcgtgaacattatgagcgaagtaagcagtatatttttgtagctgcaactctt
ccagtgaatggtaagaaaacagcaggtggtgtcttgaaaaggatgtttccagaagctaga
tgggttactggaaattatctacaccgccacaacccaagattggagcagagatggatagaa
gtctcagtygatactcaggtcgatgctctcatagatgctgtaaaccatggcatgaaacgt
aacccatatggttctgatgcttctgtaagtagaacaatggtgtttgctaatactgttgaa
gcagtggaatcagtggctaagatactgctgactgctgggattcaatgcttctgctaccat
aggaatagttctttggaggagtctacaaagaacttagttgacttcagagagagaggtggt
gtactagtgtgcaccgatgctgctgctcgaggtctggacgttcctaatatatcrcatgtt
attcaggcagaatttgcctcgtcagctgtagattttttgcatagagttggccgaacagcc
agagcaggtcaacctggtctygtcacaagcttatatagtaatcagaatcgtgaacttgtt
gccgcagttcgtgaagcagaaaaactaggaaacccagtggtaayttcct-----------
----actct------------------------------
>PAFTOL004601
------------------------------------------------------------
------------------------------------------------------------
------------------------------------------------------------
------------------------------------------------------------
------------------------------------------------------------
------------------------------------------------------------
-----------------------------------cttttgaattacttatatgctgcag
atcgagaaagaaatcgtcaattcaattttgtgcatggtgtgaaatatgtggtatttgatg
aagcagatctcttactttgtggaagttttcaaaatcaagttgtccgtctcataaacatgc
ttcgtttcgacgagaagttactgtcacgagcaaagacta---gtcatactgaggaaacaa
ctgagttttactctgactccctattgtcatgtgtatctgaagatgaaggcaatgatcata
gggatc---tatacccg-------------------------------------------
---------gaagaggaagaa------------cata---------------gtgatgat
gatgcaacagtgaaaaatttgggggaagagatgccaagatctgacaagggaaaagactgg
aaaagggttcgtgaacattatgaacgaagtaagcagtatattttygtygctgcaactctt
ccagtgaatggtaagaaaacagcaggtggtgtcttgaaaaggatgtttccagawgctaga
tgggttrctggaaattatctacaccgccacaacccaagattggagcagagatggacagaa
gtctcagtagatactcaggtcgatgctctcatagatgctgtaaaccatggcatgaaacgt
aacccatatggttctgatgcctgtgtaagtagaacaatggtttttgccaatactgttgaa
gcagtggaatcagtggctaagatactgctgactgctgggattcaatgcttctgctaccat
aggaatagttctttggaggagtctacaaagaacttagttgacttcagagagagaggtggt
gtactagtgtgcaccgatgctgctgctcgaggtctggacattcctaatatatcacatgtt
attcaggcagaatttgcctcttcagctgtagattttttgcatagagttggccgaacagcc
agagcaggtcaacctggtctcgtcacaagcttatatagtaatcagaatcgtgaacttgtt
gcyrcagttygtgaagcagaaaaactaggaaacccagtggtaacttcct-----------
----actct------------------------------
>PAFTOL004603
------------------------------------------------------------
------------------------------------------------------------
------------------------------------------------------------
---------------------------------------tctcatatgtctcttgttttg
tgccccaatgtcatgctgtg----------------------------------------
------------------------------------------------------------
------------------------------------------------------------
------------------------------------------------------------
------------------------------------------------------------
------------------------------------------------------------
------------------------------------------------------------
------------------------------------------------------------
------------------------------------------------------------
------------------------------------------------------------
------------------------------------------------------------
------------------------------------------------------------
----------------------------------cgagcaggtggtacgcatggctaact
atctctgtagcgacaatggtgaacctcttcttaga----------gcggctgctgtatgt
ggcaagcagggttctgatgctcgtgcaagtagaacaatggtgtttgctaatactgttgaa
gcagtggaatcagtggctaagatactactgactgctgggattcaatgcttctgctaccat
aggaatagttctttggaggagtctacaaagaacttagttgacttcagagagagaggtggt
gtactggtgtgcactgatgctgctgctcgaggtctggacattcctaatatatcacatgtt
attcaggcagaatttgcctcttcagctgtagattttttgcatagagttggccgaacagcc
agagcaggtcaacctggtctygtcacaagcttatatagtaatcagaatcgtgaacttgtt
gcygcagttcgtgaagcagaaaaactaggaaacccagtggtaacttcct-----------
----acccttcctagagaacgttt---------------
>PAFTOL004604
------------------------------------------------gtcactcaggct
tcttgcataccatccatactttcaggaaatgacacaattgttgctggggagactggaagt
ggaaagacacatggctatattgtcccagtaatggagaagctgcttcatgcagttagcaac
ttggagcgtgatgatcctttcaaaggaaaaagatactcttctcatatgtctcttgttttg
tgccccaatgtcatgctgtgcgagcaggtggtacgcatggctaactatctctgtagcgac
aatggtgaacctcttcttagagcggctgctgtatgtggcaagcaggatt-----actctt
atatgaagggcctttgattgcagggctggccagttcttttgaattacttatatgctgcag
atcgagaaagaaatcgtcaattcaattttgtgcatggtgtgaaatatgtggtatttgatg
aagcagatctcttactttgtggaagttttcaaaatcaagtcgtccgtctcataaacatgc
ttcgtttcgacgagaagttactgtcacgagcaaagacta---ggcctactgaggaaacaa
ctgagttttactccgactccctattgtcatgtgtatctgaagatgaaggcaatgatcata
gggatt---tatacccg-------------------------------------------
---------gaagaggaagaa------------cata---------------gtgatgat
gatgcaacagtgaaagatttggtggaagagacaccaagatctgacaagggaaaagactgg
aaaagggttcgtgaacattatgaacgaagtaagcagtatattttcgtagctgcaactctt
ccagtgaatggtaagaaaacagcaggtggtgtcttgaaaaggatgtttccagaagctaca
tgggttactggaaattatctacaccgccacaacccaagattggagcagagatggatagaa
gtctcagtagatactcaggtcgatgctctcatagatgctgtaaactatgggatg------
---------------gatgctcgtgcaagtagaacaatggtgtttgctaatactgttgaa
gcagtggaatcagtggctaagatactactgactgctgggattcaatgcttctgctaccat
aggaatagttctttggaggagtctacaaagaacttagttgacttcagagagagaggtggt
gtactggtgtgcactgatgctgctgctcgaggtctggacattcctaatatatcacatgtt
attcaggcagaatttgcctcttcagctgtagattttttgcatagagttggccgaacagcc
agagcaggtcaacctggtctcgtcacaagcttatatagtaatcagaatcgtgaacttgtt
gccgcagttcgtgaagyggaaaaactaggaaacccagtggagacagcatttagcaggaaa
aggagcttc---cgtaataagcttaag------aagaga
>PAFTOL004605
------------------------------------------------gtcactcaggct
tcttgcataccatccatactctcaggaaatgacacaattgttgctggggagactggaagt
ggaaagacacatggctatcttgtcccagtaatggagaagctgcttcatgcagttagcaac
ttggagtgtgatgatcctgtcaaaggaaaaagatactcttctcagatgtctcttgttttg
tgccccaatgtcatgctgtgcgagcaggtggtacgcatggctaactttctttgtagcgac
aatggtgaacctcttcttagagtggctgctgtatgcggcaagcagggctggccagttcag
aaaccagacataattgtgtccacacctg--tcgcccttttgaattacttatatgctgcag
atcgagaaagaaatcgtcaattcaattttgtgcatggtgtaaaatatgtggtatttgatg
aagcagatctcttactttgtggaagttttcagaatcaagtcgtccgtctcataaacatgc
ttcgtttcgacgagaagttactgtcacgagcaaagacta---gtcatactgaggaaacaa
ctgagttttactctgactccctattgtcatgtgtatctgaagacgaaggcaatgatcata
gcgatc---tataccca-------------------------------------------
---------gaagaggaagaa------------cata---------------gtgatgat
gatgcaacagtgaaagatttgggggaagagacgccaaggtctgacaagggaaaagactgg
aaaagggttcgtgaacattatgaacgaagtaagcagtatattttcgttgctgcaactctt
ccagtgaatggtaagaaaacagcaggtggtgtcttgaaaaggatgtttccagaagctaga
tgggttactggaaattatctacaccgccacaacccaagattggagcagagatggatagaa
gtctcagtagatactcaggtcgatgctctcatagatgctgtaaaccatggcatgaaacgt
aacccatatggttctgatgcttgtgtaagtagaacaatggtgtttgccaatactgttgaa
gcagtggaatcagtggctaagatactgctgactgctgggattcaatgcttctgctaccat
aggaatagttctttggaggagtctacaaagaacttagttgacttcagagagagaggtggt
gtattagtgtgcaccgatgctgctgctcgaggtctggacattcctaatatatcacatgtt
attcaggcagaatttgcctcttcagctgtagattttttgcatagagttggccgaacagcc
agagcaggtcaacctggtctcgtcacaagcttatatagtaatcagaatcgtgaacttgtt
gccgcagttcgtgaagcagaaaaactaggaaacccagtggtaacttcct-----------
----actct------------------------------
>PAFTOL004608
------------------------------------------------------------
------------------------------------------------------------
------------------------------------------------------------
------------------------------------------------------------
------------------------------------------------------------
------------------------------------------------------------
---------attgttgtgtccacacctg--ttgcccttttgaattacttatatgctgcag
atcgagaaagaaatcgtcaattcaattttgtgcatggtgtgaaatatgtggtatttgatg
aagcagatctcttactttgtggaagttttcaaaatcaagtcatccgtctcataaacatgc
ttcgtttcgacgagaagttactgtcgcgaacaaagacta---gtcatcctgaagaaacaa
ctgagttttactctgactccctattgtcatgtgaatctgaagatgaaggcaatgatcata
gtgacc---tatacctg-------------------------------------------
---------gaagaggaagaa------------tata---------------gtgacgat
gatgcaacggtgaaaaatttgggggaggagacaccaagatcggacaagagaaaagactgg
aaaagggttcgtaaacattatgaacgaagtaagcagtatattttcgtagctgcaacactt
ccactgaatggtaagaaaacagcaggggctgtcttgaaaaggatgtttccagaagctaga
tgggttactggaaattatctacactgccacaacccaagattggagcagagatggatagaa
gtctcagtggatactcaggtcgatgctctcatagatgctgtaaaccatggcatgaaacat
aaaccatatggttctgatgcttgtgtaagtagaacaatggtgtttgctaatactgttgaa
gcagtggaatcagtgtctaagatactgcagactgctgggattcaatgcttctgctaccat
aggaacagttcgttggaggagtctacaaagaacttagttgacttcagagagagaggtggt
gtactagtgtgcacggatgctgctgctcgaggtctggacattcctaatatatcacatgtt
attcaggcagaatttgcctcttcagctgtagattttttgcacagagttggccgaacagcc
agagcaggtcaacctggtctcgtcacaagcttatatagtaatcagaatcgcgaacttgtt
gccgcagttcgtgaagcagagaaactaggaaacccagtggtaacttcct-----------
----actct------------------------------
>PAFTOL004609
------------------------------------------------------------
------------------------------------------------------------
------------------------------------------------------------
------------------------------------------------------------
tgccccaatgtcatgctgtgcgagcaggtggtacgcatggcgaatactctctgtggcgag
aatggtgaacctcttcttagagcggctgctgtatgtggcaaccagggttggccagttcag
aaaccagaccttgttgtgtccacacctg--ttgcccttttgaattacttatatgctgcag
atcgagaaagaaatcgtcaattcaattttgtgcatggtgtgaaatatgtggtatttgatg
aagcagatctcttactttgtggaagttttcaaaatcaagtcatccgtctcataaacatgc
ttcgtttcgacgagaagttgctgtcgcgaacaaagacta---gtaatcctgaggaaacaa
ctgagttttactctgactccctattgtcgtgtgaatctgaagatgaaggcaatgatcata
gtgatc---tatacgcg-------------------------------------------
---------gaagaggaagaa------------tata---------------gtgatgat
gttgcaacagtgaaaaatttgggggaggagacaccaagatctgacaagagaaaagactgg
aaaagggttcgtaaacattatgaacgaagtaagcagtatattttcgtagctgcaacactt
cctctgaatggtaagaaaacagcagggggtgtcttgaaaaggatgtttccagaagctaga
tgggttactggaagttatctacaccgccacaacccaagattggagcagagatggatagaa
gtctcagyagatactcaggtcgatgctctcatagatgctgtaaaccatggcgtcaaacgt
aacccatatggttctgatgcttgtgtaagtagaacaatggtgtttgctaatactgttgaa
gcagtggaatcagtggctaagatactgcagactgctgggattcaatgcttctgctaccat
aggaatagttctttggaggagtctacaaagaacttagttgacttcagagagagaggtggt
gtactagtgtgcaccgatgctgctgctcgaggtctggacattcctaatatatcacatgtt
attcaggmagaatttgcctcttcagctgtagattttttgcatasagttggmcgaacagcc
agagcaggycaacccggtctygtcacaagcttatatagtaatcagaatygtgaacttgkt
gccgcagttcgtgaagcagagagactagrraacccagtggagacagcatttagcaggaaa
aggagcttc---cgtaataagcttaag------aagaga
>PAFTOL004610
------------------------------------------------------------
------------------------------------------------------------
------------------------------------------------------------
------------------------------------------------------------
------------------------------------------------------------
------------------------------------------------------------
-----------------------------------------------------gctgcag
atcgggaaagaaatcgtcaattatattttgtgcgtggtgtgaaatatgtggtttttgatg
aagcagatctattactttgtggaagttttcaaaatcaagtcatacgtctcataaatatgc
ttcgtttcgacgagaagttgctgtcgcagacaaagacta---gtcatcctgaggaaacaa
ccgagtttcactctggctccctattgtcatgtgaatctgaagacraagacaatgatcata
gtgatt---tataccca-------------------------------------------
---------gaagataaagaa------------cata------atgatgatgatgatgat
gatgcaacggggagcaattygggggaagagacacctagatctgacaggggaaaagactgg
aaaagggtccgtaaacattatcaacgaagtaagcagtatattttcgtagctgcaacactt
ccaatgaatggtaagaaaacagcaggtggkgtcttgaaaaggatgtttccagaagctaga
tgggttactggaaattatctacactgccacaacccaaggttggagcagagatgggtagaa
gtctcaatagatactcaggttgatgctctcatagatgcagtaaacgaaggcgtgaaacat
agcccatatggttctgatgcttgtgtaagtagaacaatggtgtttgctaatactgtagaa
gcagtggaatcagtggcggcgatactgcagactgctgggattcaatgcttctgctatcat
aggaatagttctttagaagagtcaacaaaaaacttagttgacttcagagagagaggtggt
gtrctagtgtgcaccgatgctgctgctcgaggtctggatattcctaatatatcacatgtt
attcaggcagaatttgcttcttcagctgtagattttttgcatagagttggccgaacagcc
agagcaggtcaacctggtctcgttacaagcttatatactcgccaaaatcgtgaccttgtt
gccacagttcgtgaagcagaaaaactaggaaacccagtggtaacttcct-----------
----actct------------------------------
>PAFTOL004611
------------------------------------------------------------
------------------------------------------------------------
------------------------------------------------------------
------------------------------------------------------------
------------------------------------------------------------
------------------------------------------------------------
---------------------acccctg--ttgcccttttgaattacttatatgctgcag
atcgggaaagaaatcgtcaattatattttgtgcgtggtgtgaaatatgtggtttttgatg
aagcagatctattactttgtggaagttttcaaaatcaagtcatacgtctcataaatatgc
ttcgtttcgacgagaagttgctgtcgcrgacaaagacta---gtcatcctgaggaaacaa
ccgagtttcactctggctccctattgtcatgtgaatctgaagacgaagacaatgatcata
gtgatt---tataccca-------------------------------------------
---------gaagataaagaa------------cata------atgatgatgatgatgat
gatgcaacggggagcaatttgggggaagagacacctagatctgacaggggaaaagactgg
aaaagggtccgtaaacattatgaacgaagtaagcagtatattttcgtagctgcaacactt
ccaatgaatggtaagaaaacagcaggtggtgtcttgaaaaggatgtttccagaagctaga
tgggttactggaaattatctacactgccacaacccaaggttggagcagagatgggtagaa
gtctcaatagatactcaggttgatgctctcatagatgcagtaaaccaaggcgtgaaacat
agcccatatggttctgatgcttgtgtaagtagaacaatggtgtttgctaatactgtagaa
gcagtggaatcagtggcggcgatactgcagactgctgggattcaatgcttctgctatcat
aggaatagttctttagaagagtcaacaaagaacttagttgacttcagagaaagaggtggt
gtactagtgtgcaccgatgctgctgctcgaggtctggacattcctaatatatcacatgtt
attcaggcagaatttgcttcttcagctgtagattttttgcatagagttggccgaacagcc
agagcaggtcaacctggtctcgttacaagcttatatactcgccaaaatcgtgaccttgtt
gccacagttcgtgaagcagaaaaactaggaaacccagtggtaacttcct-----------
----actct------------------------------
>PAFTOL004613
------------------------------------------------------caggct
tcttgcataccatccatactttcaggaaatgacacaattgttgctggcgagaccggaagt
ggaaagacacatggttatcttgtcccagtaatggagaagctgctccatgcagttagcaat
ttggagcrtgatgatcttgtcaaaggaaaaagatactcttctcagatgtctcttgttttg
tgccccaatgtcatgctgtgcgagcaggtggtacgcatggctaactcwatctgtagcgac
ratggtgaacctcttcttagagcggctgctgtatgtggcaa-------------------
------------------------------------------------------------
----------------------------------------gcagtaccaggtttttgatg
aagcagatctcttactttgtggaagttttcaaaatcaagttgtccgtctcataaacatgc
ttcgtttcgacgagaagttactttcacgagcaaagacta---gtcatactgaggaaayaa
ctg------actstgactccctattgtcatgtgtatccgaagatgaaggcaatgatcata
gggatc---tatacccc-------------------------------------------
---------gaagaggamgaa------------cata---------------gtgatgat
gatgcaacagtaaaagatttgggggaagagacaccaagatctgacaagagaaaagactgg
aaaaggattcgtgaacattatgagcgaagtaagcagtatatttttgtagcygcaactctt
ccagtgaatggtaagaaaacagcaggtggtgtgttgaaaaggatgtttccagaagctaga
tgggttactggaaattatctacaccgccacaacccaagattggagcagagatggatagaa
gtctcagtcgatactcaggtcgatgctctcatagatgctgtaaaccatggcatgaaacrt
aacccrtatggttctgatgcttctgtaagtagaacaatggtgtttgctaatactgttgaa
gcagtggaatcagtggctaagatactgctgactgctgggattcaatgcttctgctaccat
aggaatagttctttggaggagtctacaaataacttagttgacttcagagagagaggtggt
gtactagtgtgcaccgatgctgctgctcgaggtctggacgttcctaatatatcacatgtt
attcaggcagaatttgcmtcttcagctgtagattttttgcatagagttggccgaacagcc
agagcaggtcwacctggtcttgtcacaagcttatatagtaatcagaatcgtgaacttgtt
gccgcagttcgtgaagcagaaaaactaggaaacccygtggtaacttcct-----------
----actct------------------------------
>PAFTOL004617
------------------------------------------------------------
------------------------------------------------------------
------------------------------------------------------------
------------------------------------------------------------
------------------------------------------------------------
------------------------------------------------------------
---------------------acaccgt--ttgctcttttgaactacttacatgctgcag
accgagaaagaaatcgtcaattcaattttgtgcatggtgtgaaatatgtagtatttgatg
aagcagatctcttactttgtggaagttttcaaaatcaagttgtccgtctcataaacatgc
ttcgtttcaacgagaagttactgtcacgagcaaagacta---gtcatactgaggaaacaa
ctgagttttactctgactccctattgtcatgtgtatccgaagatgaaggcaatgatcata
gggatc---tatacctg-------------------------------------------
---------gaagaggaagaa------------cata---------------gtgaggat
gatgcgtcagtaaaagatttgggggaagagactccaagctctgacaagggaaaagactgg
aaaagggttcgtgaacattatgagcgaagtaagcagtatatttttgtagctgcaactctt
ccagtgaatggtaagaaaacagcaggtggtgtcttgaaaaggatgtttccagaagctaga
tgggttactggaaattatctacaccgccacaacccaagattggagcagagatggatagaa
gtctcagtcgatactcaggtcgatgctctcatagatgctgtaaaccatggcatgaaacgt
aacccatatggttctgatgcttctgtaagtagaacaatggtgttttctaatactgttgaa
gcagtggaatcagtggctaagatactgctgactgctgggattcaatgcttctgctaccat
aggaatagttctttggaggagtctacaaagaacttagttgacttcagagagagaggtggt
gtactagtgtgcactgatgctgctgctcgaggtctggacgttcctaatatatcacatgtt
attcaggcagaatttgcctcgtcagctgtagattttttgcacagagttggccgaacagcc
agagcaggtcaacctggtctcgtcacaagcttatatagtaatcagaatcgtgaacttgtt
gccgcagttcgtgaagcagaaaaactaggaaacccagtggtaacttcct-----------
----actct------------------------------
>PAFTOL004618
------------------------------------------------------------
---------------atactttcagaaaatgatacaattgttgctggggagactggaagt
ggaaagacacatggctatctggtcccagtaatggagaagctactccatgcagttagcaac
ttggagcgcgatgatcgtgtcaaaggaaaaaggtactcttctgagatgtctcttgttttg
tgccccaatgtcatgctgtgcgagcaggtggtacgcatggcgaacactctctgtggcgag
aatggtgaacctcttcttagagcggctgctgtatgtggcaaccagggttggccagttcag
aaaccagacattgttgtgtccacgcctg--ttgcccttttgaattacttatatgctgcag
atcgagaaagaaatcgtcaattcaattttgtgcatggtgtgaaatatgtcgtatttgatg
aagcagatctcttactttgtggaagttttcaaaatcaagtcatccgtctcataaacatgc
ttcgtttcgacgagaagttactgtcgcgaacaaagacta---gtcatcctgaggaaacaa
ctgagttttactgtgactccctattgtcatktgaatctgaagatgaaggcaatgatcata
gtgatc---tatacscg-------------------------------------------
---------gaagaggaagaa------------tata---------------gtgatgat
gttgcaacagtgaaaamtttgggggaggagacaccaagatctgacaagagaaaagactgg
aaaagggttcgtaaacattatgaacgaagtaagcagtatattttcgtagctgcaacactt
ccactgaatggtaagaaaacagcagggggtgtcttgaaaaggatgtttccagaagctaga
tgggttactggaagttatctacaccgccacaacccaagattggagcagagatggatagaa
gtctctgtagatactcaggtcgatgctctcatagatgctgtaaaccatggcatc------
---------------gatgcttgtgtaagaagaacaatggtgtttgctaatactgttgaa
gcagtggaatcagtggctaagatactgcagactgctgggattcaatgcttctgctaccat
aggaatagttctttggaggagtctacaaagaacttagttgacttcagagagagaggtggt
gtactagtgtgcaccgatgctgctgctcgaggtctggacattcctaatatatcacatgtt
attcaggcagaatttgcctcttcagctgtagattttttgcatagagttggccgaacagcc
agagcaggtcaacccggtctcgtcacaagcttatatagtaatcagaatcgtgaacttgtt
gccgcagttcgtgaagcagagagactaggaaacccagtggtaacttcct-----------
----actct------------------------------
>PAFTOL004619
------------------------------------------------gttactcaggct
tcttgcataccatcaatactttcaggaaatgatacaattgttgctgcggagactggaagt
ggaaagacgcatggctatcttgtcccagtaatggagaagctgctccatgcagttagcaac
ttggagcatgaagatccccttaaaggaaaaagatactcttctcagatgtctcttgttgtg
tgccccaatgtcatgctgtgcgagcaggtggttcgcatggctaactctctctgtgacgac
aatggtgaacctttccttagagcagccgctgtatgtggaaagcagggttggccagttcag
aaaccagacattattgtctccacacctg--ttgcccttttgaattacctatatgctgcag
atcgagaaagaaaccatcaattcaattttatgcgtggcgtgaaatatgtggtatttgatg
aagcagatctgttactttgtgggagttttcaaaatcaagttgtccgtctcataaacatgc
ttcgttttgatgagaagttactgtcacgaacaaagattg---gtcatcctgaggaaacaa
ctgagttttactctgagtccctgttgtcatgtgaaacygaagatgaaggcaaygatcatg
gtgatc---tataccca-------------------------------------------
---------gaggaggaagaa------------cata---------------gtgatgat
gatgcaacggtgaacgatttggggaaagagacacgcagctctgacaagggaaaggactgg
aaaagggttcgtaaacattatgaacgtagtaagcagtatattttcgtagctgcaacactt
ccagtgaatggtaagaaaacagctggtggtgtcttgaaaaggatgtttccagaagctaga
tgggttagtggaaattatctgcaccgctacaacccaagattggagcagagatggatagaa
gtctcagtagatactcaggtggatgctctcatacatgcagtaaaccaaggcatgaaacgt
aatccatatggttctgacgcttgcataagtagaacaatggtgtttgctaatactgttgaa
gcagtggaatcagtggctaagatactgcagactgctgggatccaatgcttctgctaccat
aggaatagttctttggaagagtctacaaagaacttagttgacttcagagagagaggtgga
gtactagtgtgcaccgatgctgctgctcgaggtcttgacattcctaatatgtcacatgtt
attcaggcagaatttgcgtcttcagctgtagattttttgcatagagttggccgaacagcc
agagcaggtcaacctggtctcgttacaagcttatatactaatcagaatcgtgaccttgtt
gccgccgttmgtgaagcagagaaactgggaaacccagtggtaacttcct-----------
----actct------------------------------
>PAFTOL004620
------------------------------------------------------------
------------------------------------------------------------
---------------------gttccagtaatggagaagctactccatgcagttagcaac
ttggagcacgatgatcctgtcaaagggaaaagatactcttctcagatgtctcttgttttg
tgccccaatgtcatgctgtgcgagcaggttgtacgcatggcgaacactctctgtggcgag
aatggtgaacctcttcttagagcggctgctgtatgtggcaaccagggttggccagttcag
acaccagacattgttgtgtccacacctg--ttgcccttttgaattacttrtatgctgcag
atcgagaaagaaaccgtcaattcaattttgtgcatggtgtgaaatatgtggtatttgatg
aagcagatctcttactctgtggaagttttcaaaatcaagtcatccrtctcataaacatgc
ttcgtttcgacgagaagttactgtcgcgaacaaagactg---rtcatcctgaggaaacar
ctgagttttactctgactccttattgtcatgtgaatctgaagawgaaggcaatgatcwta
gtgatc---tataccag-------------------------------------------
---------gaagtggaagaa------------tgta---------------gtgatgat
gatgcaacagtgaaaaatttgggggaggagacaccaagatctgacmagagaaaagactgg
aaaagggttcgtaaacattatgaacgaagtaagcagtatatcttcgtagctgcaacactt
ccactgaatggtaagaaaacagcagggggtgtcttgaaaaggatgtttccagaagctaga
tgggttactggaagttatctacaccgccacaacccaagattggagcagagatggatagaa
gtctcagtagatactcaggttgatgctctcatagatgctgtaaaccatggcatgaaacgt
aacccatatggttctgatgcttgtgtaagtagaacaatggtgtttgctaatactgtygaa
gcagtggaatcagtggctmagatactgcagactrctgggattcaatgcttctgctaccat
aggaatagctctttggaggagtctgcaaagaacttagttgacttcagmgagagaggcggt
gtactagtgtgcaccgatgctgctgctcgaggtctrgacattcctaatatatcacatgtt
attcaggcagaatttgcctcttcagctgtagattttttgcatagagttggccgaacagcc
agggcaggtcaacccggtctcgtcacaagcttatatagtaatcagaatcgtgaacttgtt
rccgcagttcgtgaagcagagagactaggaaacccagtggtaacttcct-----------
----acgct------------------------------
>PAFTOL004623
------------------------------------------------------------
------------------------------------------------------------
------------------------------------------------------------
------------------------------------------------------------
------------------------------------------------------------
------------------------------------------------------------
------------------------------------------------------------
-----------------------------------------------------tttgatg
aagcagatctcttactttgtggaagttttcaaaatcaagtcatccgtctcataaacatgc
ttcgtttcgaygagaagttgctgtcgcgaacaaakacta---gtyatcctgwggaaacaa
ctgagttttactctgactccctattgycatgtgaatctggagatgagggcaatgatcata
gtgatc---tatacccg-------------------------------------------
---------gaagaggaaga----------------------------------------
------------------------------------------------------------
------------------------------------------------------------
------------------------------------------------------------
-----------------------------------gagattggagcggagatggatagaa
gtctcagtagatactcaggtcgatgctctcrtagatgctgtaaaccatggcatcaaaygt
aacccatatggttctgatrcttgtgtaaatagaacaatggtgtttgctaatactgttgaa
gcagtggaatcagtggctaagatactgcagactgctgggattcaatgcttctgctaccat
aggaatagttctttggaggagtctacaaagaacttagttgacttcagagagagaggtggt
gtcctagtgtgcaccgatgctgctgctcgaggtctggacattcctaatatatcacatgtt
attcaggcagaatttgcctcttcagctgtagattttttgcatagagttggccgaacagcc
agagcaggtcaacctggtctcgtcacaagcttatatagtaatcagaatcgtgaacttgtt
gccgcagttcgtgaagcagagagactaggaaacccagtggtaacttccy-----------
----actct------------------------------
>PAFTOL004624
---------------------------------------------------actcaggct
tcttgcataccatccatactttcaggaaatgacacaattgttgctggggagaccggaagt
ggaaagacacatggctatcttgtcccagtaatggagaagctgctccatgcagttagcaac
ttggag---------------------------------------------cttgttttg
tgccctaatgtcatgctgtgcgagcaggtggtacgcatggctaactctatctgtagcgac
aatggtgaacctcttcttagagcggctgctgtatgtggcaagcagctgtggccagttcag
aaaccagacattattgtgtccacacctg--ttgcccttttgaactacttatatgctgcag
atcgagaaagaaatcgtcaattcaattttgtgcatggtgtgaaatatgttgtatttgatg
aagcagatctcttactttgtggaagttttcaaaatcaagttgaacgtctcataaacatgc
ttcgtttcgacgagaagttactgtcacgagcaaagacta---gtcatactgaggaaacaa
ctgagttttactctgactccctattgtcatgtgtatccgaagatgaaggcagtgatcata
gggatc---tatacccg-------------------------------------------
---------gaagaggaagaa------------cata---------------gtgatgat
gatgcaacagtaaaagatttgggggaagagacaccaagatctgacaagggaaaagactgg
aaaagggttcgtgaacattatgagcgaagtaagcagtatatttttgtagctgcaactctt
ccagtgaatggtaagaaaacagcaggtggtgtcttgaaaaggatgtttccagaagctaga
tgggttactggaaattatctacaccgccacaacccaagattggagcagagatggatagaa
gcctcagtcgatactcaggtcgatgctctcatagatgctgtaaaccatggcatgaaacgt
aacccatatggttctgatgcttctgtaagtagaacaatggtgtttgctaatactgttgaa
gcagtggaatcagtggctaagatactgctgactgctgggattcaatgcttctgctaccat
aggaatagttctttggaggagtctacaaagaacttagttgacttcagagagagaggtggt
gtactggtgtgcaccgatgccgctgctcgaggtctggacgttcctaatatatcgcatgtt
attcaggcagaatttgcctcgtcagctgtagattttttgcatagagttggccgaacagcc
agagcaggtcaacctggtctcgtcacaagcttatatagtaatcagaattgtgaacttgtt
gctgcagttcgtgaagcagaaaaactaggaaacccagtggtaacttcct-----------
----actct------------------------------
>PAFTOL004625
------------------------------------------------------------
------------------------------------------------------------
------------------------------------------------------------
------------------------------------------------------------
------------------------------------------------------------
------------------------------------------cagggctggccagttcag
aaaccagacattattgtgtccacacctg--ttgcccttttgaactacttatatgccacag
atcgagaaagaaatcgtcaattcaattttgtgcatggtgtgaaatatgtagtatttgatg
aagcagatctcctactttgtggaagttttcaaaatcaagttgtccgtctcataaacatgc
ttcgtttcaacgagaagttactttcacgagcaaagacta---gtcatactgaggaaacaa
ctgagttttactctgactccctattgtcatgtgtatccgaagatgaaggcaatgatcata
gggatc---tatacccg-------------------------------------------
---------gaagaggaagaa------------cata---------------gtgatgat
gatgcaacagtaaaagatttgggggaagagacaccacgatctgacaagggaaaagactgg
aaaagggttcgtgaacattatgagcgaagtaagcagtatatttttgtagctgcaactctt
ccagggaatggtaagaaaacagcaggcggtgtcttgaaaaggatgtttccagaagctaga
tgggttactggaaattatctacaccgccacaacccaagattggagcagagatggatagaa
gtctcagtcgatactcaggtcgatgctctcatagatgctgtaaaccatggcatgaaacgt
aacccatatggttctgatgcttctgtaagtagaacaatggtgtttgctaatactgttgaa
gcagtggaatcagtggctaagatactgctgactgctgggattcaatgcttctgctaccat
aggaatagttctttggaggagtctacaaataacttagttgacttcagagagagaggcggt
gtactagtgtgcaccgatgctgctgctcgaggtctggacgttcctaatatatcacatgtt
attcaggcagaatttgcctcgtcagctgtagattttttgcatagagttggccgaacagcc
agagcaggtcaacctggtctcgtcacaagcttatatagtaatcagaatcgtgaacttgtt
gccgcagttcgtgaagcagaaaaactaggaaacccagtggtaacttcct-----------
----actct------------------------------
>PAFTOL004626
------------------------------------------------gtcactcaggct
tcttgcataccatccatactttcaggaaatgacacaattgttgctggggagactggaagt
ggaaagacacatggctatcttgtcccagtaatggagaagctgcttcatgcagttagcaac
ttggagcgtgatgatcctgtcaaaggaaaaagatactcttctcagatgtctcttgttttg
tgccccaatgtcatgctgtgcgagcaggtggtacgcatggctaactttctttgtagcgac
aatggtgaacctcttcttagagtggctgctgtatgtggcaagcagagagctccagttcgg
aaaccagacataattgtgtccacgcctg--tcgcccttttgaattacttatatgctgcag
atcgagaaagaaatcgtcaactcaattttgtgcatggtgtaaaatatgtggtatttgatg
aagcagatctcttactttgtggaagttttcagaatcaagtcgtccgtctcataaacatgc
ttcgtttcgacgagaagttactgtcacgagcaaagacta---gtcatactgaggaaacaa
ctgagttttactctgactccctattgtcatgtgtatctgaagacgaaggcaatgatcata
gcgatc---tatacccg-------------------------------------------
---------gaagaggaagaa------------cata---------------gtgatgat
gatgcaacagtgaaagatttgggggaagagacgccaaggtctgacaagggaaaagactgg
aaaagggttcgtgaacattatgaacgaagtaagcagtatattttcgttgctgcaactctt
ccagtgaatggtaagaaaacagcaggtggtgtcttgaaaaggatgtttccagaagctaga
tgggttactggaaattatctacaccgccacaacccaagattggagcagagatggatagaa
gtstcagtagatactcaggtcgatgctctcatagatgctgtaaaccatggcatgaaacgt
aacccatatggttctgatgcttgtgtaagtagaacaatggtgtttgccaatactgttgaa
gcagtggaatcagtggctaagatactgctgactgctgggattcaatgcttctgctaccat
aggaatagttctttggaggagtctacaaagaacttagttgacttcagagagagaggtggt
gtattagtgtgcaccgatgctgctgctcgaggtctggacattcctaatatatcacatgtt
attcaggcagaatttgcctcttcagctgtagattttttgcatagagttggccgaacagcc
agagcaggtcaacctggtctcrtcacaagcttatatagtaatcagaatcgtgaacttgtt
gccgcagttcgtgaagcagaaaaactaggaaacccagtggtaacttcct-----------
----actct------------------------------
>PAFTOL004629
------------------------------------------------------------
------ataccatccatactttcaggaaatgacacaattgttgctggggagactggaagt
ggaaagacacatggctatattgtcccagtaatggagaagctgcttcatgcagttagcaac
ttggaccgcgatgatcctgtcaaaggaaaaagatactcttctcatatgtcacttgttttg
tgccccaatgtcatgctgtgcgagcaggtggtacgcatggctaactctctctgtagcgac
aatggtgaacctcttcttagagcggctgctgtatgtggcaagcagggctggccagttcag
aaaccagacattattgtgtccacacctg--ttgcccttttgaattacttatatgctgcag
atcgagaaagaaatcgtcaattcaattttgtgcatggtgtgaaatatgtggtatttgatg
aagcagatctcttactttgtggaagttttcaaaatcaagtcatccgtctcataaacatgc
ttcgtttcgacgagaagttactgtcacgagcaaagacca---gtcatactgaggaaacaa
ctgagttttactctgactccctattgtcatgtgtatctgacgatgaaggcaatgatcata
gcgata---tatacccg-------------------------------------------
---------gaagaggaagaa------------cata---------------gtgatgat
gatgcaactgtgaaagatttgggggaagagacaccaagatctgacaagggaaaagactgg
aaaagggttcgtgaacattatgaacgaagtaagcagtatattttcgtagctgcaactctt
ccagtgaatggtaagaaaacagcaggtggtgtcttgaaaaggatgtttccggaagctaga
tgggttactggaaattatctacaccgccacaacccaagattggagcagagatggatagaa
gtctcagtagatacccaggtcgatgctctcatagatgctgtaaaccatggcatgaaatgt
aacccatatggatctgatgctcgtgtaagtagaacaatggtgtttgctaatactgttgaa
gcagtggaatcagtggctaagatactgctgactgctgggattcaatgcttctgctaccat
aggaatagttctttggaggagtctacaaagaacttagttgacttcagagagagaggtggt
gtactggtgtgcactgatgctgctgctcgaggtctggacattcctaatatatcacatgtt
attcaggcagaatttgcctcttcagctgtagattttttgcatagagttggccgaacagcc
agagcaggtcaacctggtctcgtcacaagcttatatagtaatcagaatcgtgaacttgtt
gccgcagttcgtgaagcagaaaaactaggaaacccagtggagacagcatttagcaggaaa
aggagcttc---cgtaataagcttaag------aagaga
>PAFTOL004631
------------------------------------------------------caggct
tcttgcataccatccatactttcaggaaatgacacaattgttgctggggagaccggaagt
ggaaagacacatggctatcttgtcccagtaatggagaagctgctccatgcagttagcaac
ttggagcgtgatgatcttgtcaaaggaaaaagatactcttctcagatgtctcttgttttg
tgccctaatgtcatgctgtgcgagcaggtggtacgcatggctaactctatctgtagcgac
aatggtgaacctcttcttagagcggctgctgtatgtggcaagcagtttcag---------
------------------------------------------------------------
--------------------------------------------------gtatttgatg
aagcagatctcttactttgtggaagttttcaaaatcaagttgaacgtctcataaacatgc
ttcgtttcgacgagaagttactgtcacgagcaaagacta---gtcatactgaggaaacaa
ctgagttttactctgactccctattgtcatgtgtatccgaagatgaaggcagtgatcata
gggatc---tatacccg-------------------------------------------
---------gaagaggaagaa------------cata---------------gtgatgat
gatgcaacagtaaaagatttgggggaagagacaccaagatctgacaagggaaaagactgg
aaaagggttcgtgaacattatgagcgaagtaagcagtatatttttgtagctgcaactctt
ccagtgaatggtaagaaaacagcaggtggtgtcttgaaaaggatgtttccagaagctaga
tgggttactggaaattatctacaccgccacaacccaagattggagcagagatggatagaa
gtctcagtcgatactcaggtcgatgctctcatagatgctgtaaaccatggcatgaaacgt
aacccatatggttctgatgcttctgtaagtagaacaatggtgtttgctaatactgttgaa
gcagtggaatcagtggctaagatactgctgactgctgggattcaatgcttctgctaccat
aggaatagttctttggaggagtctacaaagaacttagttgacttcagagagagaggtggt
gtactggtgtgcaccgatgccgctgctcgaggtctggacgttcctaatatatcgcatgtt
attcaggcagaatttgcctcgtcagctgtagattttttgcatagagttggccgaacagcc
agagcaggtcaacctggtctcgtcacaagcttatatagtaatcagaattgtgaacttgtt
gctgcagttcgtgaagcagaaaaactaggaaacccagtggtaacttcct-----------
----actct------------------------------
>PAFTOL004632
------------------------------------------------gtcactcaggct
tcgtgcataccatccatactttcaggaaatgacacaattgttgctggggagactggaagt
ggaaagacacatggctatcttgtcccagtaatggagaagctgct----------------
--------------------------------------ttctcagatgtctcttgttttg
tgccccaatgtcatgctgtgcgagcaggtggtacgcatggctaactttctctgtagcgac
aatggtgaacctcttcttagagcggctgctgtatgtggcaagcagggctggccagttcag
aaaccagacattattgtgtccacacctg--ttgcccttttgaattacttatatgctgcag
atcgagaaagaaatcgtcaattcaattttgtgcatggtgtgaaatatgtggtatttgacg
aagcagatctcttactttgtggaagttttcaaaatcaagtcgtccgtctcataaacatgc
ttcgtttcgacgagaagttactgtcacgagcaaagacta---gtcatactgaggaaacaa
ctgagttttactctaactccctattgtcatgtgtatctgaagacgaaggcaatgatcata
gggatc---tatacctg-------------------------------------------
---------gaagaggaagaa------------cata---------------gtgatgat
gatgcaacagtgaaagatttgggggaagagacgccaagatctgacaagggaaaagactgg
aaaagggttcgtgaacattatgaacgaagtaagcagtatattttcgttgctgcaactctt
ccagtgaatggtaagaaaacagcaggtggtgtcttgaaaaggatgtttccagaagctaga
tgggttactggaaattatctacaccgccacaacccaagattggagcagagatggatagaa
gtctcagtagatactcaggtcgatgctctcatagatgctgtaaaccatggcatgaaatgt
aacccatatggttctgatgcttgtgtaagtagaacaatggtgtttgccaatactgttgaa
gcagtggaatcagtggctaa----------------------------------------
--gaatagttctttggaggagtctacaaagaacttagttgacttcagagagagaggcggt
gtactagtgtgcactgatgctgctgctcgaggtctggacattcctaatatatcacatgtt
attcaggcagaatttgcctcttcagctgtagattttttgcatagagttggccgaacagcc
agagcaggtcaatctggtcttgtcacaagcttatatagtaatcagaattgtgaacttgtt
gccgcagttcgtgaagcggaaaaactaggaaacccagtggtaacttcct-----------
----actct------------------------------
>PAFTOL004633
------------------------------------------------gtcactcaggct
tcttgcataccatccatactttcaggaaatgacacaattgttgctggggagactggaagt
ggaaagacacatgggtatattgtcccagtaatgsagaagatgcttcatgcagttagcaac
tcggagcgtgatgatcctgtcaaaggaaaaagatactcttctcatatgtctctygttttg
tgccccaatgtcatgctgtgcgagcaggtggtacgcatggctaactctctctgtagcgac
aatggtgaacctcttcttagagcggctgctatatgtggcaagcagg--------------
------------------------------------------------tatatgctgcag
atcgagaaagaaatcgtcaattcaattttgtgcatggtgtgaaatatgtggtatttgatg
aagcagatctcttactttgtggaagttttcaaaatcaagtcgtccgtctcataaacatgc
ttcgtttcgacgagaaattactgtcacgagcaaagacta---gtcatactgaggaaacaa
ctgagttttactctgactccctattgtcatgtgtatctgaagatgaaggcaatgatcata
gggatc---tataccgg-------------------------------------------
---------gaagaggaagaa------------caca---------------gtgatgat
gatgcaacagtgaaagatttgggggaagagacacctagatctgacaagggaaaagactgg
aaaagggttcgtgaacattatgaacgaagtaagcagtayattttygtagctgcaactctt
ccagtgaatggtaagaaaacagcaggtggtgtcttgaaaaggatgtttccagaagctaga
tgggttactggaaattatctacaccgccacaacccaagattggagcagagatggatagaa
gtctcagtagatactcaggtcaatgctctcatagatgctgtaaaccatggcatgaaacgt
aacccatatggttctgatgctcgtgtaagtagaacaatggtgtttgctaatactgttgaa
gcagtggaatcagtggctaagatactgctgactgctgggattcaatgcttctgctaccat
aggaatagttctttggaggagtctacaaagaacttagttgacttcagagagagaggtggt
gtactggtgtgcactgatgctgctgctcgaggtctggacattcctaatgtatcacatgtt
attcaggcagaatttgcctcttcagctgtagattttttgcatagagttggccgaacagcc
agagcaggtcaacctggtctcgtcacaagcttatatrgtaatcagaatcgtgaacttgtt
gccgcagttcgtgaagcagaaaaactaggaaacccagtggtaacttcct-----------
----ac---------------------------------
>PAFTOL004634
------------------------------------------------------------
------------------------------------------------------------
------------------------------------------------------------
------------------------------------------------------------
------------------------------------------------------------
------------------------------------------cagggctggccagttcag
aaaccagacatcattgtgtccacacctg--ttgcccttttgaattacttatatgctgcag
atcgagaaagaaatcgtcaattcaattttgtgcatggcgtgaaatatgtggtatttgatg
aagcagatctcttactttgtggaagttttcaaaatcaagttgtccgtctcataaacatgc
ttcgtttcgaygagaagttactgtcacgagcraagacta---gtcatmctgaggaaasaa
ctgmgtttcactctgactccctaytgtcatktgtatctgaagatgaaggcaatgatcata
gggatc---tatacccg-------------------------------------------
---------gaasaggaagaa------------cata---------------gtgatgat
gatgcaacagtgacagatttgggggamgagacaccaagatctgacaagggaaaagactgg
aaaagggttcgtgaacattatgaacgaagtaagcagtatatttttgtagctgcaactctt
ccagtgaatggtaagaaaacagcaggtggtgtattgaaaaggatgtttccagaagctaga
tgggttackggaaattatctacatcgccacaacccaagattggagcagagatggatwgaa
gtctcagtcgatactcaggttgatgctctcatagatgctgtaaaccatggcatgawacgt
aacccatatgattctgatgcttgyrtaagtagaacaatggtgttt---------------
gcagtagaatcagtggctaagatactrctgactgctgggattcaatgcttctgctaccat
aggaatagttctttggaggagtctacaaagaacttrgttgacttcagagagagaggtggt
gtactagtgtgcacygatgctgctgctcgaggtctggacattcctaatatatcacatgtt
attcaggcagaatttgcctcttcagctgtagattttttgcatagagttggccgaacagcc
agagcaggtcaacctggtctcgtcacaagcttatatagtaatcagaatcgtgaacttgtt
rccgcagttcgtgaagcagaaaaactaggaaacccagtggtaacttcct-----------
----actct------------------------------
>PAFTOL004635
------------------------------------------------------------
------------------------------------------------------------
------------------------------------------------------------
------------------------------------------------------------
------------------------------------------------------------
------------------------------------------------------------
------------------------------------------------------------
------------------------------------------------------------
------------------------------------------------------------
------------------------------------------------------------
------------------------------------------------------------
-----------tgtttg-------------------------------------------
------------------------------------------------------------
-----------------ttt----------------------------------------
------------------------------------------------------------
------------------------------------------------------------
------------------------------------agattggagcagagatggatagaa
gtctcagtcgatactcaggttgatgctctcatagatgctgtaaaccatggcatgaaacgt
aacccatatggttctgatgcttgtgtaagtagaacaatggtgtttgctaatactgttgaa
gcagtagaatcagtrgctaa----------------------------------------
--gaatagttctttggaggagtctacaaagaacttagttgacttcagagagagaggtggt
gtactaatatgcactgacgctgctgctcgaggtctggacattcctaatatatcacatgtt
attcag------------------------------------------------------
------------------------------------------------------------
------------------------------------------------------------
---------------------------------------
>PAFTOL004636
------------------------------------------------------------
------------------------------------------------------------
------------------------------------------------------------
------------------------------------------------------------
------------------------------------------------------------
------------------------------------------------------------
------------------------------------------------------------
--------------------------------------------tttcaggtatttgatg
aagcagatctcttactttgtggaagttttcaaaatcaagtcatccgtctcataaacatgc
ttcgtttcgacgagaagttactgtcrcgaacaaagacta---gtcatcctgaggaaacrr
ctgagttttactctgaytccctattgtcatgtgaatctgaagatgaaggcaatgatcata
gtgatc---tataccca-------------------------------------------
---------gaagaggaagaa------------tata---------------g---tgat
gatgcarcagtgaaaaatttcggggaggagacaccaagatctgacaagagaaaagactgg
aaaagggttcgtaaacattatgaacgaagtaagcagtatattttcgtagctgcaacactt
ccactgaatggtaagaaaacagcagggggtgtcttgaaaaggatgtttccagaagctaga
tgggttactggaagttatctacaccgccacaacccaagattggagcagagatggatagaa
gtctcagtagatactcaggtcgatgccctcatagatgctgtaaaccatggcttgaagcgt
aacccatatggttctgatgcttgtgtaagtagaacaatggtgtttgctaatactgttgag
gcagtggaatcagtggctaagatactgcagactgctgggattcaatgcttctgctaccat
aggaatagttctttggaggagtctacaaagaacttagttgacttcagagagagaggtggt
gtactagtgtgcaccgatgctgctgctcgaggtctggacattcctaatatatcacatgtt
attcaggcagagtttgcctcttcagctgtagattttttgcatagagttggccgaacagcc
agagcaggtcaacctggtctygtcacaagcttatatagtaatcagaatcgtgaacttgtt
gtcgcagttcgtgaagcagagagactaggaaacccagtggtaacttctt-----------
----actct------------------------------
>PAFTOL004638
------------------------------------------------------------
------------------------------------------------------------
------------------------------------------------------------
---------------------------------------tctcagatgtctcttgttttg
tgccccaat---------------------------------------------------
------------------------------------------------------------
------------------------------------------------------------
------------------------------------------------------------
------------------------------------------------------------
------------------------------------------gtcatgctgtgcgagc--
----------------------------------------------aggtggtacgcatg
gctaac---tctatctgtagcgacaatggtgaacctcttcttagagcggctgctgtatgt
ggcaagcaggaagaggaagaa------------cata---------------gtgatgat
gatgcaacagtaaaagatttgggggaagagacaccaagatctgacaagggaaaagactgg
aaaagggttcgtgaacattatgagcgaagtaagcagtatatttttgtagctgcaactctt
ccagtgaatggtaagaaaacagcaggtgctgtcttgraaaggatgtttccagaagctaga
tgggttactggaaattatctacaccgccacaacccaagattggagcagagatggatagaa
gtctcagtcgatactcaggtcgatgctctcatagatgctgtaaaccatggcatgaaacgt
aacccatatggttctgatgcttctgtaagtagaacaatggtgtttgctaatactgttgaa
gcagtggaatcagtggctaa----------------------------------------
--gaatagttctttggaggagtctacaaataacttagttgacttcagagagagaggtggt
gtactagtgtgcacygatgctgctgctcgaggtctggacgttcctaatatatcacatgtt
attcaggcagaatttgcctcgtcagctgtagattttttgcatagagttggccgaacagcc
agagcaggtsaacctggtctcgtcacaagcttatatagtgatcagaatcgtgaacttgtt
gccgcagttcgtgaagcagaaaaactaggaaacccagtggtaacttcct-----------
----actct------------------------------
>PAFTOL004639
------------------------------------------------------------
------------------------------------attgttgctggggagactggaagt
ggaaagacacatggctatcttgtcccagtaatggagaagctgcttcatgcagttagcaac
ttggagcgtgatgatcatgtcaaaggaaaaagatactcttctcagatgtctcttgttttg
tgccccaatgtcatgctgtgcgagcaggtggtacgcatggctaactttctttgtagcgac
aatggtgaacctcttcttagagtggctgc-------------------------------
------------------------------------------------------------
----------------------------tgtatgtggcaagcagtttcaggtatttgatg
aagcagatctcttactttgtggaagttttcagaatcaagtcgtccgtctcataaacatgc
ttcgtttcgacgagaagttactgtcacgascaaagacta---gtcatactgaggaaacaa
ctgagttttactctgactccctattgtcatgtgtatctgaagacgaaggcaatgatcata
gggatc---tatacccg-------------------------------------------
---------gaagaggaagaa------------cata---------------gtgatgat
gatgcaacagtgaaagatttgggggaagagacgccaaggtctgacaagggaaaagactgg
aaaagggttcgtgaacattatgaacgaagtaagcagtatattttcattgctgcaactctt
ccagtgaatggtaagaaaacagcaggtggtgtcttgaaaaggatgtttccagaagctaga
tgggttactggaaattatctacaccgccacaacccaagattggcgcagagatggatagaa
gtcgcagtagatactcaggttgatgctctcatagatgctgtaaaccatggcatgaaacgt
aacccatgtggttctgatgcttgtgtaagtagaacaatggtgtttgccaatactgttgaa
gcagtggaatcagtggctaagatactgctgactgctgggatccaatgcttctgctaccat
aggaatagttctttggaggagtctacaaagaacttagttgacttcagagagagaggtggt
gtactagtgtgcaccgatgctgctgctcgaggtctggacattcctaatatatcacatgtt
attcaggcagaatttgcctcttcagctgtagattttttgcatagagttggccgaacagcc
agagcaggtgaacctggtctcgtcacaagcttatatagtaatcagaatcgtgaacttgtt
gccgcagttcgtgaagcagaaaaactaggaaacccagtg---------------------
---------------------------------------
>PAFTOL004640
------------------------------------------------gtcactcaggct
tcttgcataccatccatactttcaggaaatgacacaattgttgctggggagactggaagt
ggaaagacacatggctatcttgtcccagtaatggagaagctgctccatgcagttggcaac
ttagagcgtgatgatcctgtcaaaggaaaaagatactcttctcagatgtctcttgttttg
tgccccaatgtcatgctgtgcgagcaggtggtacgcatggctaactctctctgtagcgac
aatggtgaacctcttcttagagcggctgc-------------------------------
------------------------------------------------------------
----------------------------tgtatgtggcaagcagtttcaggtatttgatg
aagcagatctcttgctttgtggaagttttcaaaatcaagtcgtccgtctcataaacatgc
ttcgtttcracgagaagttactgtcacgagcaaagacta---gtcatactgaggaaacaa
ctgaggtttactctgactccctattgtcgtgtgtgtctgaagatgaaggcaatgatcata
gggatc---tatacctg-------------------------------------------
---------gaagaggaagaa------------cata---------------gtgatgat
gatgcaacagtgaaagatttgggggaagagacaccaagatcckacaagggaaaagactgg
aaaagggttcgtgaacattatgaacgaagtaagcagtatattttcgttgctgcaactctt
ccagtgaatggtaagaaaacagcaggtggtgtcttgaaaaggatgtttccagaagctaga
tgggttactggaaattatctacaccgccacaacccaagattggagcagagatggatagaa
gtctcagtagatactcaggtcgatgctctcatagatgctgtaaaccacggcatgaaacgt
aacccatgtggttctgatgcttgtgtaagtagaacaatggtgtttgctaatactgttgaa
gcagtggaatcagtggctaagatactgctgactgctgggattcaatgcttctgctaccat
aggaatagttctttggaggagtctacaaagaacttagttgacttcagagagagaggtggt
gtactagtgtgcaccgatgctgctgctcgaggtctggacattcctaatatatcacatgtt
attcaggcagaatttgctgcttcagctgtagattttttgcatagagttggccgaacagcc
agagcaggtcaacctggtctcgtcacaagcttatatagtaatcagaatcgtgaacttgtt
gctgcagttcgtgaagcagaaaaactaggaaacccagtggtaacttcct-----------
----actct------------------------------
>PAFTOL004642
------------------------------------------------------------
------------------------------------------------------------
------------------------------------------------------------
------------------------------------------------------------
------------------------------------------------------------
------------------------------------------------------------
---------attattgtgtccacacctg--ttgcccttttgaactacttatatgctgcag
atcgagaaagaaatcgtcaattcaattttgtgcatggtgtgaaatatgtcgtatttgatg
aagcagatctcttactttgtggaagttttcaaaatcaagttgtccgtctcataaacatgc
ttcgtttcgacgagaagttactgtcacgagcaaagacta---gtcatactgaggaaacaa
ctgagttttactctgactccctattgtcatgtgtatccgaagatgaaggcaatgatcata
gggatc---tatacccg-------------------------------------------
---------gaagaggaagaa------------cata---------------gtaatgat
gatgcaacagtaaaagatttgggggaagagacaccaagatctgacaagggaaaagactgg
aaaagggttcgtgaacattatgagcgaagtaagcagtatatttttgtagctgcaactctt
ccagtgaatggtaagaaaacagcaggtggtgtcttgaaaaggatgtttccagaagctaga
tgggttactggaaattatctacaccgccacaacccaagattggagcagagatggatagaa
gtctcagtcgatactcaggtcgatgctctcatagatgctgtaaaccatggc---------
---------------gatgcttctgtaagtagaacaatggtgtttgctaatactgttgaa
gcagtggaatcagtggctaagatactgctgactgctgggattcaatgcttctgctaccat
aggaatagttctttggaggagtctacaaagaacttagttgacttcagagagagaggtggt
gtactagtgtgcaccgatgctgctgctcgaggtctggacgttcctaatatatcacatgtt
attcaggcagaatttgcctcgtcagctgtagattttttgcatagagttggccgaacagcc
agagcaggtcaacctggtctcgtcacaagcttatatagtaatcagaatcgtgaacttgtt
gccgcagttcgtgaagcagaaaaactaggaaacccagtggtaactttct-----------
----actct------------------------------
>PAFTOL004644
------------------------------------------------------------
------------------------------gatacaattgttgctggggagactggaagt
ggaaagacacatggctatcttgtcccagtaatggagaagctactccatgcagttagcaac
ttggagcgcgatgatcctgtcaaaggaaaaagatactcttctcagatgtctcttgttttg
tgccccaatgtcatgttgtgcgagcaggtggtacgcatggcgaacactctctgtggcgac
aatggtgaacctcttcttagagcggctgctgtatgtggcaaccagggttggccagttcag
aaaccagacattgttgtgtccacaccag--ttgcccttttgaattacttatatgctgcag
atcgagaaagaaatcgccaattgaattttgtgcacagtgtgaaatatgttgtatttgatg
aagcagatctcttactttgtggaagttttcaaaatcaagtcatccgtctcataaacatgc
ttcgtttcgacgagaagttactgtcgcgaacaaaggcta---gtcatcctgaggaaacaa
ctgagttttactctggctcgctactgtcatgtgaatctgaagatgaaggcaatgatcata
gtgatc---tgtacccr-------------------------------------------
---------gaagaggaagaa------------tata---------------gtgatgat
gatgcaacggtgaaaaatttggtggaggagaaaccaagatctgacaagggaaaagactgg
aaaagggttcgtgaacattatgaacgaagtaagcagtatattttcatagctgcaacactt
ccactgaatggtaagaaaacagcagggggtgtcttgaaaaggatgtttccagaagctaga
tgggttactggaaattatctacactgccacaacccaagattggagcagagatggatagaa
gtctcagtagatactcaggtcgatgctctcatagatgctgtaaaccatggcatgaaacgt
aacccgtatggttctgatgcttgtgtaagtagaacaatggtgtttgctaatactgttgaa
gcagtcgaatcagtggctaagatactgcagactgctgggattcaatgcttctgctaccat
aggaatagttctttggaggaatccacaaagaacttacttggcttcagagagagaggtggt
gtactagtgtgcaccgatgctgctgctcgaggtctggacattcctaatatatcacatgtt
attcaggyagaatttgcctcttcagctgtagattttttgcatagagtgggtcgaacagcc
agagcaggtcaacctggtctcgtcacaagcttatatagtaatcagaatcgtgaacttgtt
gccgcagttcrtgaagcagaaaaactaggaaacccagtggtaatttcct-----------
----actct------------------------------
>PAFTOL004646
------------------------------------------------------caggct
tcttgcataccatccatactttcaggaaatgacacaattgttgctggggagaccggaagt
ggaaagacacatggctatcttgtcccagtaatggagaagctgctccatgcagttagcaac
ttggagcatgatgatcttgtcaaaggaaaaagatactcttctcagatgtctcttgttttg
tgccctaatgtcatgctgtgcgagcaggtggtacgcatggctaactctatctgtagcgac
aatggtgaacctcttcttagagcggctgctgtatgtggcaagcagggctggccagttcag
aaaccagacattattgtgtccacacctg--ttgcccttttgaactacttatatgctgcag
atcgagaaagaaatcgtcaattcaattttgtgcatggtgtgaaatatgttgtatttgatg
aagcagatctcttactttgtggaagttttcaaaatcaagttgtccgtctcataaacatgc
ttcgtttcgacgagaagttactgtcacgagcaaagacta---gtcatactgaggaaacaa
ctgagttttactctgactccctattgtcatgtgtatccgaagatgaaggcagtgatcata
gggatc---tatacccg-------------------------------------------
---------gaagaggaagaa------------cata---------------gtgatgat
gatgcaacagtaaaagatttgggggaagagacaccaagatccgacaagggaaaagactgg
aaaagggttcgtgaacattatgagcgaagtaagcagtatatttttgtagctgcaactctt
ccagtgaatggtaagaaaacagcaggtggtgtcttgaaaaggatgtttccagaagctaga
tgggttactggaaattatctacaccgccacaacccaagattggagcagagatggatagaa
gtctcagttgatactcaggtcgatgctctcatagatgctgtaaaccatggcatg------
---------------gatgcttctgcaagtagaacaatggtgtttgctaatactgttgaa
gcagtggaatcagtggctaagatactgctgactgctgggattcaatgcttctgctaccat
aggaatagttctttggaggagtctacaaagaacttagttgacttcagagagagaggtggt
gtactagtgtgcaccgatgctgctgctcgaggtctggacgttcctaatatatcacatgtt
attcaggyagaatttgcctcgtcagctgtagattttttgcatagagttggccgaacagcc
agagcaggtcaacctggtcttgtcacaagcttatatagtaatcagaatcgtgaacttgtt
gccgcagttcgtgaagcagaaaaactaggaaacccagtg---------------------
---------------------------------------
>PAFTOL004647
------------------------------------------------------------
------------------------------------------------------------
------------------------------------------------------------
------------------------------------------------------------
------------------------------------------------------------
------------------------------------------cagggttggccagttcag
aaaccagacattgttgtgtccacacctg--ttgcccttttgaattacttatatgctgcag
atcgagaacgaaatcgtcaattcaattttgtgcatggtgtgaaatatgtggtatttgatg
aagcagatctcttactttgtggaagttttcaaaatcaagtcatccgtctcataaacatgc
ttcgttttgacgagaagttactgtcgcaaacaaagactg---gtcattctgaggaaacaa
ctgagtattactctgactccctattgtcacgtgaatttgaaggtgaaggcaatgatcata
gtgatc---tatacccg-------------------------------------------
---------gaagaggaaggc------------tata---------------gcgatgat
gatgcagcggtgaaaaatttgggggaggagacaccaagatctgacaagagaaaagactgg
aaaagggttcgtaaacattatgagcgaagtaagcagtatattttcgtagctgcaacactt
ccggtgaatggtaagaaaacagcagggggtgtcttgaaaaggatgtttccagaagctaga
tgggttactgggaattatctacaccgccacaacccaagattggagcagcgatggatagaa
gtctcagtagatactcaggtcgatgctctcatagatgctgtaaaccatggcatgaaacgt
aacccatatggttctgatgctcatgtaagtagaacaatggtgtttgctaatagtgttgaa
gctgtggaatcagtggctaagatactgaagactgctgggattcaatgcttctgctaccat
aggaatagttctttggaggagtctacaaagaacttagttgacttcacagagagaggtggt
gtactagtgtgcaccgatgctgctgctcgaggtctggacattcctaatatatcacatgtt
attcaggcagaatttgcctcttcagctgtagattttttgcatagagttggtcgaacagcc
agagcaggtcaacccggtctcgtcacaagcttatataatagtcagaattgtgaacttgtt
gccgcagttcatgaagcagagaaactaggaaacccagtggtaacttcct-----------
----acact------------------------------
>PAFTOL004648
------------------------------------------------------------
------------------------------------------------------------
------------------------------------------------------------
------------------------------------------------------------
------------------------------------------------------------
------------------------------------------------------------
------------------------cctg--ttgcccttttgaattacttatatgcggcag
atcgagaaagaaatcgtcaattcaattttgtgcatggtgtgaaatatgtggtatttgatg
aagcagatctcttactttgtggaagttttcaaaatcaagtcgtccgtctcataaacatgc
ttcgtttygacgagaagttactgtcacgagcaaagacta---gtcatactgaggaaacaa
ctgagttttactctgactccctattgtcatgtgtatctgaagacgaaggcaatgatcata
gggatc---tatwcccg----gaagaggaagaacatagtgatgatgatgcaacagtg---
---------gaagaggaagaa------------cata---------------gtgatgat
gatgcaacagtgaaaattttgggggaagagatgccaagatctgacaagggaaaagactgg
aaaagggttcgtgaamattatgaacgaagtaagcagtatattttcgttgctgcaactctt
ccagtgaayggtaagaaaacagcaggtggtgtcttgaaaaggatgtttccagaagctaga
tgggttactggaaattatctacaccgccacaacccaagattggagcagagatggatagaa
gtctcagtrgatactcaggtcgatgctctcatagatkctgtaaactatggcatgaaacrt
aacccatatggttctgatgctcgtgtaagtagaacaatggtttttgccaatactgttgaa
gcagtggaatcagtggctaa----------------------------------------
--gaatagttctttggaggagtctacaaagaacttagttgacttcagagagagaggtggt
gtactagtgtgcaccgatgctgctgctcgaggtctggacattcctaatatatcacatgtt
attcaggcagaatttgcctcttcagctgtagattttttgcatagagttggccgaacagcc
agagcaggtcaacctggtctcgtcacaagcttatatagtaatcaraatcgtgaacttgtt
gccgcagttcgtgaagcagaaaaactaggaaacccagtggtaacttcct-----------
----actct------------------------------
>PAFTOL004649
------------------------------------------------------------
------------------------------------------------------------
------------------------------------------------------------
------------------------------------------------------------
------------------------------------------------------------
------------------------------------------cagggctggccagttcag
aaaccagacattgttgtgtccacacctg--ttgcgctgttgaattacttatatgctgcag
atcgagaaagaaatcgtcaattgaattttgtgcatggtgtgaaatatgtggtatttgatg
aagcagatctcttactttgtggaagttttcaaaatcaagtcatccgtctcataaacatgc
ttcgtttcgacgagaagttactgtcacgaacaaagacta---gtcatcctgaggaaacaa
ctgagttttactctgactccctattgtcatgtgaatctgaagatgaaggcaatgatcata
gtgatc---tatacccg----gaagaggaagaatatagtgatgat---------------
---------gaagaggaagaa------------tata---------------gtgatgat
gttgcaacagtgaaaaatttgggggaggagacaccaagatctgacaagagaaaagactgg
aaaagggttcgtaaacattatgaacgaagyaagcagtatattttcgtagctgcaacactt
ccactgaatggtaagaaaacagcagggggtgtcttgaaaaggatgtttccagaagctaga
tgggttactggaagttatctacaccgccacaacccaagattggagcagagatggatagaa
gtctcagtagatactcaggtcgatgctctcatagatgctgtaaaccatgacatcaaacgt
aacccatctggtyctgatgcttgtgtaagtagaacaatggtgtttgctaatactgttgaa
gcagtggaatcagtggctaa----------------------------------------
--gaatagttctttggaggagtctacaaagarcttagttgacttcagagagagaggtggt
gtactagtgtgcaccgatgctgctgctcgaggtctggacattcctaatatatcacatgtt
attcaggcagaatttgcctcttcagctgtagattttttgcatagagttggccgaacagcc
agagcaggtcaacccggtctcgtcacaagyttatatartratcagaatcgtgaacttgtt
gccgcagttcgtgaagcagagagactaggaaacccagtggtaacttcct-----------
----actct------------------------------
>PAFTOL004652
------------------------------------------------------caggct
tcttgcataccatccatactttcaggaaatgacacaattgttgctggggagaccggaagt
ggaaagacacatggctatcttgtcccagtaatggagaagctgctccatgcagttagcaac
ttggagcgtgatgatcttgtcaaaggaaaaagatactcttctcagatgtctcttgttttg
tgccccaatgtcatgctgtgcgagcaggtggtacgcatggctaactctatctgtwgcgac
aatggtgaacctcttcttagagcggctgctgtatgtggcaagcaggtaatgaaaattctg
gaacttcctcagagctgtggttgtcctg--ttgcccttttgaactacttatatgctgcag
atcgagaaagaaatcgtcaattcaattttgtgcatggtgtgaaatatgtagtatttgatg
aagcagatctcctactttgtggaagttttcaaaatcaagttgtccgtctcataaacatgc
ttcgtttcaacgagaagttactttcacgagcaaagacta---gtcatactgaggaaacaa
ctgagttttactctgactccctattgtcatgtgtatccgaagatgaaggcaatgwtcata
gggatc---tatgcccg-------------------------------------------
---------gaagaggaagaa------------cata---------------gtgatgat
gatgcaacagtaaaagatttgggggaagagacaccaagatctgacaaggaaaaagactgg
aaaagggttcgtgaacattatgagcgaagtaagcagtatatttttgtagctgcaactctt
ccagtgaatggtaagaaaacagcaggtggtgtcttgaaaaggatgtttccagaagctasa
tgggttaccggaaattatctacaccgccacaacccaagattggagcagagatggatagaa
gtctcagtcgatactcaggtcgatgctctcatagatgctgtaaamcatggcatgaaacgt
rayccatatggttctgatgcttctgtaagtagaacaatggtgtttgctaatactgttgaa
gcagtggaatcagtggctaagatmctgctgactgctgggattcaatgcttctgctaccat
aggaatagttctttggaggagtctacaaataacttagttgacttcagagagagaggtggt
gtactagtgtgcactgatgctgctgctcgaggtctggacgttccgaatatatcacatgtt
attcaggcagaatttgcctcgtcagctgtagattttttgcatagagttggccgaacagcc
agagcaggtcaacctggtctcgtcacaagcttatatagtaatcagaatcgtgaacttgtt
gccgcagttcgtgaagcagaaaaactaggaaacccagtggtaacttcct-----------
----actct------------------------------
>PAFTOL004653
------------------------------------------------------caggct
tcttgcataccatccatactttcaggaaatgacacaattgttgctggggagaccggaagt
ggaaagacacatggctatcttgtcccagtaatggagaagctgctccatgcagttagcaac
ttggagcgtgatgatcttgtcaaaggaaaaagatactcttctcagatgtctcttgttttg
tgccccaatgtcatgctgtgcgagcaggtggtacgcatggctaactctatctgtagtgac
aatggtgaacctcttcttagagcggctgctgtatgtggcaag------------------
------------------------cagc--ttgtcatctgtccatatgaaaattctggaa
ctcgagaaagaaatcgtcaattcgattttgtgcatggtgtgaaatatgtagtatttgatg
aagcagatctcttactttgtggaagttttcaaaatcaagttgtccgtctcataaacatgc
ttcgtttcgacgagaagttactgtcacgagcaaagacta---gtcatactgaggaaacaa
ctgagttttactctgactccctattgtcgtgtgtgtccgaagatgaaggcaatgatcata
gagatc---tatacccg-------------------------------------------
---------gaagaggaagaa------------cata---------------gtgattat
gatgcaacagtaaaagatttgggggaagagacaccaagatctgacaagggaaaagactgg
aaaagggttcgtgaacattatgagcgaagtaagcagtacatttttgtagctgcaactctt
ccagtgaatggtaagaaaacagcaggtggtgtcttgaaaaggatgtttccagatgctaga
tgggttgctggaaattatctacaccgccacaacccaagattggagcagagatggatagaa
gtctcagtcgatactcaggtcgatgctctcatagatgctgtaaaccatggcatgaaacgt
aacccatatggttctgatgcttctgtaagtagaacaatggtgtttgctaatactgttgaa
gcagtggaatcagtggctaagatactgctgactgctgggattcaatgcttctgctaccat
aggaatagttctttggaggagtctacaaagaacttagttgacttcagagagagaggtggt
gtactagtgtgcactgatgctgctgctcgaggtctggacgttcctaatatatcacatgtt
attcaggyagaatttgcctcgtcagctgtagattttttgcacagagttggccgaacagcc
agagcaggtcaacctggtctcgtcacaagcttatatagtaatcagaatcgtgaacttgtt
gccgcagttcgtgaagcagaaaaattaggaaacccagtggtaacgtcct-----------
----actct------------------------------
>PAFTOL004654
------------------------------------------------------------
------------------------------------------------------------
------------------------------------------------------------
------------------------------------------------------------
------------------------------------------------------------
------------------------------------------------------------
------------------------------------------------------------
--------------------ttcaattttgtgcatggtgtgaaatatgtggtatttgatg
aagcagatctcttactttgtggaagttttcaaaatcaagtcatccgtctcataaacatgc
ttcgtttcgacgagaagttactgtcgcgaacaaagacta---gtcatcctgaggaaacaa
ctgagttttactctgactccctattgtcatgtgaatctgaagatgaaggcaatgatcata
atgatc---gataccag-------------------------------------------
---------gaagaggaagaa------------tata---------------gtgatgat
gatgcaacactgaaaaatttgggggagaagacaccaagaactgacaagagaaaagactgg
aaaagggttcgtaaacattatgaacgaagtaagcagtatattttcgtagctgcaacactt
ccactgaatggtaagaaaacagcagggggtgtcttgaaaaggatgtttccagaagctaga
tgggttactggcagttatctacaccgccacaacccaagattggagcagagatggatagaa
gtctcagtagatactcaggtcgatgctctcatagatgctgtaaaccatggcatg------
---------------gatgcttgtacaagtagaacaatggtgtttgctaatactgtcgaa
gcagtggaatcagtggctaagatactgcagactgctgggattcaatgcttctgctaccat
aggaatagttctttggaggagtctacaaagaacttagttgacttcagagagagaggtggt
gtactagtgtgcactgatgctgctgctcgaggtctggacattcctaatatatcacatgtt
attcaggcagaatttgcctcttcagctgtagattttttgcatagagttggccgaacagcc
agagcaggtcaacccggtctcgtcacaagcttatatagtaatcagaatcgtgaacttgtt
gccgcagttcgtgaagcagagagactaggaaacccagtggtaacttcct-----------
----actct------------------------------
>PAFTOL004657
------------------------------------------------gtcactcagact
tcttgcataccatccgtcctttcaggaaatgatacaattgttgccggggagactggaagt
ggaaagacacatggctatcttgttccagtaatggagaagctgctccatacagttagcaac
ttggatcgtgatgatcctgtcaaaggaaaacgatactcttctcagatgtctcttgttttg
tgtcccaatgtcatgctgtgcgagcaggtggtatgcatggctaactccctctgtagcaac
aatggtgaacctcttcttagaacggctgctgtatgtggctcgcagggttggccagttcag
aaaccagacattatcgtctccacccctg--ttgcccttttgaattacttatatgctgcag
atcgggaaagaaatcgtcaattcaattttgtgcgtggtgtgaaatacgtggtttttgatg
aagcagatctgttactttgtggaagttttcaaaatcaagtcatacgtctcataaatatgc
ttcgtttcgacgagaagttactgtcacaaacaaagacta---gtcatcctgaggaaacar
ctgagttttactctggctccctattgtcatgtgaatctgaagatgaagacaatgataata
gtgatt---tatacgca-------------------------------------------
---------gaagatgaagaa------------cata------------atgatgatgat
gatgcaacggggagcaatttgggggaagagacacctaaatctgacaagggaaaagaccgg
aaaagggtcygtagacattatgaacgaagtaagcagtatattttcgtagctgcaacgctt
ccaatgaatggtaagaaaacagcaggtggtgtcttgaaaaggatgtttccagaagctaga
tgggttactggaaattatctacactgccacaacccaaggttggagcagagatggatagaa
gtttcaatagatactcaggttgatgctctcataaatgcagtaaaccaaggcatgaaacat
agcccatatggttctgatgcttgtgtaagtagaacaatggtgtttgctaatactgtagaa
gcagtggaatcagtggtgacgatactgcagactgctgggattcaatgcttctgctatcat
aggaatagttctttagaagagtcaacaaagaacttagttgacttcagagagagaggtggt
gtastagtgtgcaccgatgctgctgctcgaggtctggacattcctaatatatcacatgtt
attcaggcagaatttgcgtcttcagctgtggattttttgcatagagttggycgwacagcm
agagcaggtcaacytggtctcgttacaagcttatatactagccagaatcgtgaccttgtt
gccacagttcgtgaagcagaaaaactaggaaacccagtggtaacttccy-----------
----actct------------------------------
>PAFTOL004658
------------------------------------------------------------
------------------------------------------------------------
------------------------------------------------------------
------------------------------------------------------------
------------------------------------------------------------
------------------------------------------------------------
--------------------------------------------------tatgctgcag
atcgagaaagaaatcgtcaattcaattttgtgcatggtgtgaaatatgtggtatttgatg
aagcagatctcttactttgtggaagttttcaaaatcaagtcatccgtctcataaacatgc
ttcgtttcgacgagaagytactgtcacgaacaaagacta---ktcatcctgaggaaacaa
ctgagttttactctgactccctattgtcatgtgaatctgaagatgaaggcaatgatcata
gtgatc---tataccyg-------------------------------------------
---------gaagaggaagaa------------tata---------------gtgatgat
gttgcaacagtgaaaaatttgggggaggagacaccaagatctgacaagagaaaagactgg
aaaagggttcgtaaacattatgaacgaagtaagcagtatattttcgtagctgcaacactt
ccactgaatggtaagaaaacagcagggggtgtcttgaaaaggatgtttccagaagctaga
tgggttactggaagttatctacaccgccacaacccaagattggagcagagatggatagaa
gtctcagtagatactcaggttgatgctctcatagatgctgtaaaccatggcatcaaayrt
aacccatatggttctgatgcttgtgtaagtagaacaatggtgtttgctaatactgttgaa
gcagtggaatcagtggctaagatactgcagactgctgggattcaatgcttctgctaccat
aggaatagttctttggaggagtctacaaagaacttagttgacttcagagagagaggtggt
gtactagtgtgcaccgatgctgctgctcgaggtctggacattcctaatatatcacatgtt
attcag------------------------------------------------------
------------------------------------------------------------
------------------------------------------------------------
---------------------------------------
>PAFTOL004660
------------------------------------------------------------
------------------------------------------------------------
------------------------------------------------------------
------------------------------------------------------------
------------------------------------------------------------
------------------------------------------------------------
------------------------------------------------------------
--------------------------------------------tttcaggtatttgatg
aagcagatctcttactttgtggaagttttcaaaatcaagtcatccgtctcataaacatgc
ttcgtttcgacgagaagttactgtcgcgaacaaagacta---gtcatcctgaggaaacaa
ctgagttttactctgactccctattgtcatgtgaatctgaagatgaaggcaatgatcata
gtgatc---tatacccg-------------------------------------------
---------gaagaggaagaa------------tata---------------gtgatgat
gttgcaacagtgaaaaatttgggggaggagacacaaagatctgacaagagaaaagactgg
aaaagggttcgtgaacattatgaacgaagtaagcagtatattttcgtagctgcaacactt
ccactgaatggtaagaaaacagcagggggtgtcttgaaaaggatgtttccagaagctaga
tgggttactggaagttatctacaccgccacaacccaagattggagcagagatggatagaa
gtctcagtagatactcaggtcgatgttctcatagatgctgtaaaccatggcatcaaacgt
aacccatatggttctgatgcttgtgtaagtagaacaatggtgtttgctaatactgttgaa
gcagtggaatcagtggctaagatactgcagactgctgggattcaatgcttctgctaccat
aggaatagttctttggaggagtctacaaagaacttagttgacttcagagagagaggtggt
gtactagtgtgcaccgatgctgctgctcgaggtctggacattcctaatatatcacatgtt
attcaggcagaatttgcctcttcagctgtagattttttgcatagagttggccgaacagcc
agagcaggtcaacccggtctcgtcacaagcttatatagtgatcagaatcgtgaacttgtt
gccgcagttcgtgaagcagagagactagggaacccagtggtaacttcct-----------
----actct------------------------------
>PAFTOL004661
------------------------------------------------------------
------------------------------------------------------------
------------------------------------------------------------
------------------------------------------------------------
------------------------------------------------------------
------------------------------------------------------------
------------------------------------------------------------
--------------------------------------------tttcaggtttttgatg
aagcagatctgttactttgtggaagttttcaaaatcaagtcatacgtctcataaatatgc
ttcgtttcgatgagaagttactgtcacaaacaaatacta---gtcatcctgaggaaacaa
ttgagttttactctggctccctattgtcatgtgaatctgaagatgaagacaatgatcata
gtgatt---tatacgca-------------------------------------------
---------gaagatgaagaa------------cata------------atgatgatgat
gatgcaacggggagcaatttgggggaagagacacctaaatctgacaagggaaaagaccgg
aaaagggtccgtagacattatgaacgaagtaagcagtatattttcgtagctgcaacgctt
ccaatgaayggtaagaaaacagcaggtggtgtcttgaaaaggatgtttccagaagctaga
tgggttactggaaattatctacaccgccacaacccaaggttggagcagagatggatagaa
gtctcaatagatactcaggttgatgctctcataaatgcagtaaaccaaggcatgaaacat
agcccatatggttctgatgcttgtgtaagtagaacaatggtgtttgctaatactgtagaa
gcagtggaatcagtggtggcgatactgcagactgctgggattcaatgcttctgctatcat
aggaatagttctttagaagagtcaacaaagaacttagttgacttcagagagagaggtggt
gtactagtgtgcaccgatgctgctgctcgaggtctggacattcctaatatatcacatgtt
attcaggcagagtttgcgtcttcagctgtggattttttgcatagagttggccgaacagcc
agagcaggtcaacctggtctcgttacaagcttatatactagccagaatcgtgaccttgtt
gccacagttcatgaagcagaaaaactaggaaacccagtggtaacttcct-----------
----actct------------------------------
>PAFTOL004662
------------------------------------------------------------
------------------------------------------------------------
------------------------------------------------------------
------------------------------------------------------------
------------------------------------------------------------
------------------------------------------------------------
------------------------------------------------------------
--------------------------------------------tttcaggtatttgatg
aagcagatctcctactttgtggaagttttcaaaatcaagtcatccgtctcatagacatgc
ttcgtttcgacgagaagttactgtcgcgaacaaagacca---gtcatcctgaggaaacaa
ctgagtkttactctgactccctattgtcatgtgaatctgaagatgaaggcaatgatcata
gtgatc---tataccca-------------------------------------------
---------gaagaggaagaa------------tata---------------gtgatgat
gatgcaacagtgaaaaatttgggagaggagacaccaagatctgacaagakaaaagactgg
aaaagggttcgtaaacattatgaacgaagtaagcagtatattttcgtggctgcaacactt
ccactgaatggtaagaaaacagcagggggtgtcttgaaaaggatgtttccagawgctaga
tgggttactggaagttatctacaccgccacaacccaagattggagcagagatggatagaa
gtctcagtagatactcaggtcgatgctctcatagatgctgtaaaccatggcatgaarcgt
aacccatatggttctgatgtttgtgtaagtagaacaatggtgtttgctaatactgttgaa
gcagtggaatcagtggctaagatactgcagactgctgggattcaatgcttttgctaccat
aggaatagttctttggaggagtctacaaagaacttagttgacttcagagagakaggtggt
gtactagtgtgcacygatgctgctgctcgaggtctggacattcctaatatatcacatgtt
attcaggcagaatttgcctcttcagctgtagattttttgcatagagttggccgaacagcc
agagcaggtcaacccggtctcgtcacaagcttatatagtaatcagaatcgtgagcttgtt
gccgcagttcgtgaagcaragagactaggaaacccagtggtgacttcct-----------
----actct------------------------------
>PAFTOL004664
------------------------------------------------------------
------------------------------------------------------------
------------------------------------------------------------
------------------------------------------------------------
------------------------------------------------------------
---------------------------------------------tttcag---------
------------------------------------------------------------
--------------------------------------------------gtatttgatg
aagcagatctcttactttgtggaagttttcaaaatcaagttgtccgtctcataaacatgc
ttcgtttcgacgagaagttactgtcacgagcaaagacta---gtcatactgaggaaacaa
ctgagttttactctgactccctattgtcatgtgtatccgaagatgaaggcagtgatcata
gggatc---tatacccg-------------------------------------------
---------gaagaggaagaa------------cata---------------gygatgat
gatgcaacagtaaaagatttgggggaagagacaccaagatctgacaagggaaaagaytgg
aaaagggttcgtgarcattatgagcgaagtaagcagtatatttttgtagctgcaactctt
ccagtgaatggtaagaaaacagcaggkggtgtcttgaaaaggatgtttccagaagctaga
tgggttactggaaattatctacaccgycacaacccaagattggagcagagatggatagaa
gtctcagtygatactcaggtcgatgctctcatagatgctgtaaacmatggcatgaaacgt
aacccatatggttctgatgcttctgtaagtagaacaatggtgtttgctaatactgttgaa
gcagtggaatcagtggckaagatactgctgactgctgggattcaatgcttctgctaccat
aggaatagttctttggaggagtctacaaagaacttagttgacttcagagagagaggtggt
gtactagtgtgcacygatgctgctgctcgaggtctggacgttcctaatatatcgcatgtt
attcaggcagaatttgcctcgtcagctgtagattttttgcatagagttggccgaacagcc
agagcaggtcaacctggtctygtcacaagcttatatagtaatcagaatcgtgaacttgtt
gcygcagttcgtgaagcagaaaaactaggaaacccagtggtaacttcct-----------
----actct------------------------------
>PAFTOL004665
------------------------------------------------------------
------------------------------------------------------------
------------------------------------------------------------
------------------------------------------------------------
------------------------------------------------------------
------------------------------------------------tggccagttcag
aaaccagacattattgtgtccacacctg--ttgcccttttgaattacttatatgctgcag
atcgagaaagaaatcgtcaattcaattttgtgcatggtgtgaaatatgtggtatttgatg
aagcagatctcttactttgtggaagttttcaaaatcaagtcgtccgtctcataaacatgc
ttcgtttcgacgagaagttactgtcacgagcaaagacta---gtcatactgaagaaacaa
ctgtgttttactctgactccctattgtcatgtgtatctgaagacgaagccaatgatcata
gggatc---tatacccg-------------------------------------------
---------gaagaggaagaa------------cata---------------gtgatgat
gatgcaacagtgaaaaatttgggggaagagatgccaagatctgacaagggaaaagactgg
aaaagggttcgtgaacattatgaacgaagtaagcagtatattttcgttgctgcaactctt
ccagtgaatggtaagaaaacagcaggtggtgtcttgaaaaggatgtttccagaagctaga
tgggttactggaaattatctacaccgccacaacccaagattggagcagagatggatagaa
gtctcagtagatactcaggtcgatgctctcatagatgctgtaaaccatggcatgaaacgt
aacccatatggttctgatgcttgtgtaagtagaacaatggtgtttgccaatactgttgaa
gcagtggaatcagtggctaagatactgctgactgctgggattcaatgcttctgctaccat
aggaatagttctttggaggagtctacaaagaacttagttgacttcagagagagaggtggt
gtactagtgtgcaccgatgctgctgctcgaggtctggacattcctaatatatcacatgtt
attcaggcagaatttgcctcttcagctgtagattttttgcatagagttggccgaacagcc
agagcaggtcaacctggtctcgtcacaagcttatatagcaatcagaatcgtgaacttgtt
gccgcagttagtgaagcagaaaaactaggaaacccagtggtaacttcct-----------
----actct------------------------------
>PAFTOL004666
------------------------------------------------------------
------------------------------------------------------------
------------------------------------------------------------
------------------------------------------------------------
------------------------------------------------------------
------------------------------------------------------------
--------------------------------gcccttttgaactacttatatgctgcag
atcgagaaagaaatcgtcaattcaattttgtgcatggtgtgaaatatgtagtatttgatg
aagcagatctcttactttgtggaagttttcaaaatcaagttgtccgtctcataaacatgc
ttcrttttgacgagaagttactgtcacgagcaaagacta---gtcatactgaggaaacaa
cygagttttactctgactccctattgtcatgtgtatccgamgaygaaggcaatgatcata
gggatc---tatacccg-------------------------------------------
---------gaagaggaagaa------------cata---------------gtgatgat
gatgcaacagtaaaagatttgggggaagagacaccaagatctgacaagggaaaagactgg
aaaagggttcgtgaacattatgagcgaagtaagcagtatatttttgtagctgcaactctt
ccagtgaatggtaagaaaacagcrggtggtgtcttgaaaaggatgtttccagaagctaga
tgggttactggaaattatctacaccgccacaacccaagattggagcagagatggatagaa
gtctcagtcgatactcaggtcgatgctctcatagatgctgtaaaccatggcatgaaacgt
aacccatatggttcygatgcttctgtaagtagaacaatggtgtttgctaatactgttgaa
gcagtggaatcagtggctaagatactgctgactgctgggattcaatgcttctgctaccat
aggaatagttctttggaggagtctrcaaagaacttagttgacttcagagagagaggtggt
gtactagtgtgcaccgatgctgctgctcgaggtctggacgttcctaatatatcacatgtt
attcaggcagaatttgcctcgtcagctgtagattttttgcatagagttggccgaacagcc
agagcaggtcaacctggtctcgtcacaagcttatatagtaatcagaatcgtgaacttgtt
gccgcagttcgtgaagcagaaaaactaggaaacccagtggtaacttcct-----------
----actct------------------------------
>PAFTOL004667
------------------------------------------------------------
------------------------------------------------------------
------------------------------------------------------------
------------------------------------------------------------
------------------------------------------------------------
------------------------------------------cagggctggcgagttcag
aaaccagacattattgtgtccacccctg--ttgcccgtttgtactacttatatgctgcag
atcgagaaagaaatcgtcaattcaattttgtgcatggtgtgaaatatgtagtatttgatg
aagcagatctcttactttgtggaagttttcaaaatcaagttgtccgtctcataaacatgc
ttcgtttcgacgagaagttactgtcacgagcaaagacta---gtcatactgaggaaacaa
ctgagttttactctgactccctattgtcatgtgtgtccgaagacgaaggcaatgatcata
gggatc---tatacctg-------------------------------------------
---------gaagaggaagaa------------cata---------------gtgatgat
gatgcaacagtaaaagatttgggggaagagacaccaagatctgacaagggaaaagactgg
aaaagggttcgtgaacattatgagcgaagtaagcagtatatttttgtagctgcaactctt
ccagtgaatggtaagaaaacagcaggtggtgtcttgaaaaggatgtttccagaagctaga
tgggttactggaaattatctacaccgccacaacccaagattggagcagagatggatagaa
gtctcagtcgatactcaggtcgatgctctcatagatgctgtaaaccatggcatgaaacgt
aacccatatggttctgatgcttctgtaagtagaacaatggtgtttgctaatactgttgaa
gcagtggaatcagtggctaagatactgctgactgctgggattcaatgcttctgctaccat
aggaatagttctttggaggagtctacaaagaacttagttgacttcagagagagaggtggt
gtactagtgtgcaccgatgctgctgctcgaggtctggacgttcctaatatatcacatgtt
attcaggcagaatttgcctcgtcagctgtagattttttgcatagagttggccgaacagcc
agagcaggtcaacctggtctcgtcacaagcttatatagtaatcagaatcgtgaacttgtt
gctgcagttcgtgaagcagaaaaactaggaaacccagtggtaacttcct-----------
----actct------------------------------
>PAFTOL004668
------------------------------------------------------------
------------------------------------------------------------
------------------------------------------------------------
------------------------------------------------------------
------------------------------------------------------------
------------------------------------------------------------
---------attgttgtgtccacacctg--ttgcccttttgaactacttatatgctgcag
atcgagaaagaaatcgtcaattcaattttgtgcatggtgtgaaatatgtagtatttgatg
aagcagatctcttactttgtggaagttttcaaaatcaagttgtccgtctygtaaacatgc
ttcgttttgacgagaagttactgtcacgagcaaagacta---gtcatactgaggaaacaa
ctgagttttactctgactccctattgtcatgygtatccgaagacgaaggcaatgatcata
gggatc---tatacccg-------------------------------------------
---------gaagaggaagaa------------cata---------------gtgatgat
gatgcaacagtaaaagatttgggggaagagacaccaagatctgacaagggaaaagactgg
aaaagggttcgtgaacattatgagcgaagtaagcagtatatttttgtagctgcaactctt
ccagtgaatggtaagaaaacagcaggtggtgtcttgaaaaggatgtttccagaagctaga
tgggttactggaaattatctacaccgccacaacccaagattggagcagagatggatagaa
gtctcagtygatactcaggtcgatgctctcatagatgctgtaaaccatggcatg------
---------------gatgcttctgtaagtagaacaatggtgtttgctaatactgttgaa
gcagtggaatcagtggctaagatactgctgactgctgggattcaatgcttctgctaccat
aggaatagttctttggaggagtctacaaakaacttagttgacttcagagagagaggtggt
gtactagtgtgcaccgatgctgctgctcgaggtctggacgttcctaatatatcacatgtt
attcaggcagaatttgcctcgtcagctgtagattttttgcatagagttggccgaacagcc
agagcaggtcaaccyggtctcgtcacaagcttatatagtaatcagaatcgtgaacttgtt
gccgcagttcgtgaagcagaaaaactaggaaayccagtggtaacttcct-----------
----actct------------------------------
>PAFTOL005024
------------------------------------------------------------
------------------------------------------------------------
------------------------------------------------------------
------------------------------------------------------------
------------------------------------------------------------
------------------------------------------------------------
------------------------------------------------------------
------------------------------------------------------------
--------------------ggaagttttcaaaatgaagttgtccgtctcataaacatgc
ttcgtttcgacgagaagttactttcacgagcaaagacta---gtcatactgaggaaacaa
ctgagttttactctgactccctattgtcatgcgtatccgaagatgaaggcaatgatcata
gggatc---tatacccg-------------------------------------------
---------gaagaggaagaa------------cata---------------gtgatgat
gatgcaacagtaaaagatttgggggaagagacaccaagatctgacaagggaaaagactgg
aaaagggttcgtgaacattatgagcgaagtaagcagtatatttttgtagctgcaactctt
ccagtgaatggtaagaaaacagcaggtggtgtcttgaaaaggatgtttcctgaagctaga
tgggttactggaaattacctacaccgccacaacccaagattggagcagagatggatagaa
gtctcagttgatactcaggtcgatgctctcatagatgctgtaaaccatggcatgaaacat
aacccatatggttctgatgcttctgtaagtagaacaatggtgtttgctaatactgttgaa
gcagtggaatcagtggctaagatactgctgactgctgggattcaatgcttctgctaccat
aggaatagttctttggaggagtctacaaataacttagttgacttcagagagagaggtggt
gtactagtgtgcaccgatgctgctgctcgaggtctggacgttcctaatatatcacatgtt
attcaggcagaatttgcctcgtcagctgtagattttttgcatagagttggccgaacagcc
agagcaggtcaacctggtctcgtcacaagcttatatagtaatcagaatcgtgaacttgtt
gccgcagttcgtgaagcagaaaaactaggaaacccagtggtaacttcct-----------
----actct------------------------------
>PAFTOL005025
------------------------------------------------------------
------------------------------------------------------------
------------------------------------------------------------
------------------------------------------------------------
------------------------------------------------------------
------------------------------------------------------------
------------------------------------------------------------
-----------------------------------ggtgtgaaatatgtggtatttgatg
aagcagatctcttactttgtggaagtttccaaaatcaagtcgtccgtctcataaacatgc
ttcgtttcgacgagaagttactgtcacgagcaaagacta---gtcatactgaggaaacaa
ctgaggtttactctgactccctattgtcaygtgtatctgaagatgaaggcaatgatcata
gggatc---tatacccg-------------------------------------------
---------gaagaggaagaa------------cata---------------gtgatgat
gatgcaacagtgaaagatttggkggaagaggcaccaagatctracaagcgmaaagactgg
aaaagggttcgtgaacattatgaacgaagtaagcagtacattttcgttgctgcaactctt
ccagtgaatggtaagaaaacagcaggtggtgtcttgaaaaggatgtttccaaaagctaga
tgggtyactggaaattatctacaccgccacaacccaagattggagcagagatggatagaa
gtctcagtagatactcaggtcgatgctctcatagatgctgtaaaccatggcatgaaacgt
aacccatttggttctgatgcttgtgtaagtagaacaatggtgtttgctaatactgttgaa
gcagtggaatcagtggctaagatactgctgactgctgggattcaatgcttctgctaccat
aggaatagttctttggaggagtctacaaagaacttagttgacttcrgagagagaggtggt
gtactagtgtgcaccgatgctgctgctcgaggtctggacattcctaatatatcacatgtt
attcaggcagaatttgcatcttcagctgtwgattttttgcatagagttggccgaacagcc
agagcaggtcaacctggtctcgtcacaagcttatatagtaatcagaatcgtgaacttgtt
gccgcagttcgtgaagcagaaaaactaggaaacccagtggtaacttcct-----------
----actct------------------------------
>PAFTOL005026
------------------------------------------------------------
------------------------------------------------------------
------------------------------------------------------------
------------------------------------------------------------
------------------------------------------------------------
------------------------------------------------------------
------------------------------------------------------------
--------------------------------------------tttcaggtatttgatg
aagcagatctcttactttgtggaagttttcaaaatcaagtcgtccgtctcataaacatgc
ttcgtttcgacgagaagttgctgtcacgagcaaagacta---gtcatactgaggaaacaa
ctgaggtttactctgactccctattgtcatgtgtatctgaagatgaaggcaatgatcata
gggatc---tatacccg-------------------------------------------
---------gaagaggaagaa------------cata---------------gtgatgat
gatgcaacagtraaagatttgggggaagagrcaccaagatctgacaagsgaaaagactgg
aaaagggttcgtgaacattatgarcgaagtaagcagtatattttygtwgctgcaactctt
ccagtgaatggtaagaaaacagcaggtggtgtcttgaaaaggatgtttccaraagctaga
tgggttrctggaaattatctacaccgccacaacccaagattggagcagagatggatagaa
gtctcagtmgatactcaggtcgatgctctcatagatgctgtaaaccatggcatgaaacgt
aacccatttggttctgatgcttgtgtaagtagaacaatggtgtttgctaatactgttgaa
gcagtggaatcagtggctaagatactgctgactgctgggattcaatgcttctgctaccat
aggaatagttctttggaggagtctacaaagaacttagttgacttcagagagagaggtggt
gtactagtgtgcaccgatgctgctgctcgaggtctggacattcctaatatatcacatgtt
attcaggcagaatttgcawcttcagctgtagattttttgcatagagttggccgaacagcc
agagcaggtcaacctggtctcgtcacaagcttatatagtaatcagaatcgtgaacttgtt
gccgcagttcgtgaagcagaaaaactaggaaacccagtggtaacttcct-----------
----actct------------------------------
>PAFTOL005035
------------------------------------------------------------
------------------------------------------------------------
------------------------------------------------------------
------------------------------------------------------------
------------------------------------------------------------
------------------------------------------------------------
------------------------------------------------------------
--------agaaatcgtcaattcaattttgtgcatggtgtgaaatatgttgtatttgatg
aagcagatctcttactttgtggaagttttcaaaatcaagttgtccgtctcataaacatgc
ttcgtttcgacgagaagttactgtcacgagcaaagacta---gtcatactgaggaaacaa
ctgagttttactctgactccctattgtcatgtgtatccgaagatgaaggcagtgatcata
gggatc---tatacccg-------------------------------------------
---------gaagaggaagaa------------cata---------------gtgatgat
gatgcaacagtaaaagatttgggggaagagacaccaagatctgacaagggaaaagactgg
aaaagggttcgtgaacattatgagcgaagtaagcagtatatttttgtagctgcaactctt
ccagtgaatggtaagaaaacagcaggyggtgtcttgaaaaggatgtttccagaagctaga
tgggttactggaaattatctacaccgccacaacccaagattggagcagagatggatagaa
gtctcagtcgatactcaggtygatgctctcatagatgctgtaaaccatggcatgaaaygt
aacccatatggttctgatgcttctgtaagtagaacaatggtgtttgctaatactgttgaa
gcagtggaatcagtggctaagatactgctgactgctgggattcaatgcttctgctaccat
aggaatagttctttggaggagtctayaaagaacttagttgacttcagagagasaggtggt
gtactagtgtgcactgatgctgctgctcgaggtctggacgttcctaatatatcgcatgtt
attcaggcagaatttgcctcgtcagctgtagattttttgcatagagttggccgaacagcc
agagcaggtcaacctggtctcgtcacaagcttatatagtaatcagaatcgtgaacttgtt
gccgcagttcgtgaagcagaaaaactaggaaacccagtg---------------------
---------------------------------------
>PAFTOL005042
------------------------------------------------------------
------------------------------------------------------------
------------------------------------------------------------
------------------------------------------------------------
------------------------------------------------------------
------------------------------------------cagggctggccagttcag
aaaccagacattattgtgtccacacctg--ttgcccttttgaattacttatatgctgcag
atcgagaaagaaatcgtcaattcaattttgtgcatggtgtgaaatatgtggtatttgatg
aagcagatctcttactttgtggaagttttcaaaatcaagtcatccgtctcataaacatgc
ttcgtttcgacgagaagttactgtcacgagcaaagacta---gtcatactgaggaaacaa
ctgaggtttactctgactccctattgtcatgtgtatctgaagatgaagacaatgatcata
gggatc---tataccyg-------------------------------------------
---------gaagaggaagaa------------cata---------------gtgatgat
gatgcaacagtraaagatttggsggaagagacaccaagatctgacaaggwaaaagactgg
aaaagggttcgtgaacattaygarcgaagtaagcagtatattttygtwgctgcaactctt
ccagkgaatggtaagaaaacagcaggtggtgtcttgaaaaggatgtttccagaagctaga
tgggttacyggaaattatctacaccgcyacaacccaagattggagcagagatggatagaa
gtctcagtmgatactcaggtcgatgctctcatagatgctgtaaaccatggcatgaaacgt
aacccatatggttctgatgcttstgtaagtagaacaatggtgtttgctaatactgttgaa
gcagtggaatcagtggctaagatactgctgastgctgggattcaatgcttctgctaccat
aggaatagttctttggaggagtctacaaakaacttagttgacttcagagagagaggtggt
gtactrgtgtgcacygatgctgctgctcgaggtctggacrttcckaatatatcacatgtt
attcaggcagaatttgcctcktcagctgtagattttttgcatagagttggccgaacagcc
agagcaggtcaacctggtctcgtcacaagcttatatagtaatcagaatcgtgaacttgtt
gcygcagttcgtgaagcagaaaaactwggaaacccagtggtaacttcct-----------
----actct------------------------------
>PAFTOL005043
------------------------------------------------------------
------------------------------------------------------------
------------------------------------------------------------
------------------------------------------------------------
------------------------------------------------------------
------------------------------------------------------------
---------------gtgtccacacctg--ttgcccttttgaactacttatatgctgcag
atcgagaaagaaatcgtcaattcaattttgtgcatggtttgaaatatgtagtatttgatg
aagccgatctcctactttgtggaagttttcaaaatcaagttgtccgtctcataaacatgc
ttcgtttcracgagaagttactttcacgagcaaagacta---gtcatactgaggaarcaa
ctgagttttactctgactccctattgtcatgtgtatcygaagatgaaggcaatgatcata
gggatc---tatrcccg-------------------------------------------
---------gaagaggaagaa------------cata---------------gtgatgat
grtgcaacagtaaaagatttgggggaagagacaccmagatctgacaaggraaaagactgg
aaaagggttcgtgaacattatgagcgaagyaagcagtatatttttgtagctgcaactctt
ccagtgaatggyaagaaaacagcaggtggtgtcttgaaaaggatgtttccagaagctaga
tgggttacyggaaattatctacaccgccacaacccaagattggagcagagatggatagaa
gtctcagtcgatactcaggtcgrtgctctcatagatgctgtaaaccatggcatgaaacgt
aacccatatggttctgatgcttctgtaagtagaacaatggtgtttgctaatactgttgaa
gcagtggaatcagtggctaagatactgctgactgctgggattcaatgcttctgctaccat
aggaatagtwctttggaggagtctacaaataacttagttgacttcagagagagaggtggt
gtactagtgtgcacygatgctgctgctcgaggtctggacgttcckaatatatcacatgtt
attcaggcagaatttgcctcgtcagctgtagattttttgcatagagttggccgaacagcc
agagcaggtcaacctggtctcgtcacaagcttatatagtaatcagaatcgtgaacttgtt
gccgcagttcgtgaagcagaaaaactaggaaacccagtggtaacttcct-----------
----actct------------------------------
>PAFTOL005047
------------------------------------------------------------
------------------------------------------------------------
------------------------------------------------------------
------------------------------------------------------------
------------------------------------------------------------
------------------------------------------------------------
------------------------------------------------------------
--------agaaatcgtcaattcaattttgttcatggtgtgaaatatgtggtatttgatg
aagcagatctcttactttgtggaagttttcaaaatcaagtcgtccgtctcataaacatgc
ttcgtttcgacgagaagttactgtcacgagcaaagacta---gtcatactgaggaaacaa
ctgagttttactctgactccctattgtcatgtgtatctgaagacgaaggcaatgatcata
gggatc---tatacccg----gaagaggaagaacatagtgatgatgatgcaacagtg---
---------gaagaggaagaa------------cata---------------gtgatgat
gatgcaacagtgaaaattttgggggaagagatgccaagatctgacaagggaaaagactgg
aaaagggttcgtgaacattatgaacgaagtaagcagtatattttcgttgctgcaactctt
ccagtgaatggtaagaaaacagcaggtggtgtcttgaaaaggatgtttccagaagctaga
tgggttactggaaattatctacatcgccacaacccaagattggagcagagatggatagaa
gtctcagtagatactcaggtcgatgctctcatagatgctgtaaactatggcatgaaacgt
aacccatatggttctgatgctcgtgtaagtagaacaatggtttttgccaatactgttgaa
gcagtggaatcagtggctaa----------------------------------------
--gaatagttctttggaggagtctacaaagaacttagttgacttcagagagagaggtggt
gtactagtgtgcaccgatgctgctgctcgaggtctggacattcctaatatatcacatgtt
attcaggcagaatttgcctcttcagctgtagattttttgcatagagttggccgaacagcc
agagcaggtcaacctggtctcgtcacaagcttatatagtaatcagaatcgtgaacttgtt
gccgcagttcgtgaagcagaaaaactaggaaacccagtggtaacttcct-----------
----actct------------------------------
>PAFTOL005169
------------------------------------------------------------
------------------------------------------------------------
------------------------------------------------------------
------------------------------------------------------------
------------------------------------------------------------
------------------------------------------------------------
------------------------------------------------------------
------------------------------------------------------------
------------------------------------------------------------
--------------------------------------------catactgaggaaacaa
ctgagttttactctgactccctattgtcatgtgtatctgaagatgaaggcaatgatcata
gggatc---tatacccg-------------------------------------------
---------gaagaggaagga------------cata---------------gtgatgat
gatgcaacagygaaagatttggaggaagagacaccaagatctgacaagggaaaagactgg
aaaagggttcgtgaacattatgaacgaagtaagcagtatattttcgtagctgcaactctt
ccagtgaatggtaagaaaacagcaggtggtgtcttgaaaaggatgtttccagaagctaca
tgggttactggaaattatctacaccgccacaacccaagattggagcagagatggatagaa
gtctcagtagatactcaggtcgatgctctcatagatgctgtaaaccatggcatg------
---------------gatgctcgtgcaagtagaacaatggtgtttgctaatactgttgaa
gcagtggaatcagtggctaagatactactgactgctgggattcaatgcttctgctaccat
aggaatagttctttggaggagtctacaaagaacttagttgacttcagagagagaggtggt
gtactggtgtgcactgatgctgctgctcgaggtctggacattcctaatatatcacatgtt
attcaggcagaatttgcctcttcagctgtagattttttgcatagagttggycgaacagcc
agagcaggtcaacctggtctcgtcacaagcttatatagtaatcaggatcatgaacttgtt
gccgcagttcgtgaagcggaaaaactaggaaacccagtggtaacttcct-----------
----ac---------------------------------
>PAFTOL007498
------------------------------------------------------------
------------------------------------------------------------
------------------------------------------------------------
------------------------------------------------------------
------------------------------------------------------------
------------------------------------------------------------
------------------------------------------------------------
--------------------------------------------------gtatttgatg
aagcagacctcttactttgtggaagttttcaaaatcaagtcgtccgtctcataaacatgc
ttcgtttcgacgagaagttactgtcacgcacaaagacta---atcatcgcgaggaaacaa
ctaagttttactctgactccctcttgtcatgtgaatctgaagatgaaggcagtgatcata
gtgatg---tatacccg-------------------------------------------
---------gaagaggaagaa------------tata---------------gtkatgat
gatgcaacggtgaaagatttgggagaagagacgccaagatctgacaagcgaaaagactgg
aaaagggttcgtgaacattatgaacgaagtaagcagtatattttcgtagctgcaacactt
ccagtgaatggtaagaaaacagcaggtggtgtcttgaaaaggatgtttccagaagctaga
tgggttactggaaattatctacatcgccacaacccaagattggagcagatatggatagaa
gtctcaatagatactcaggtcgatgctcttgtagatgctgtaaaccaaggcatgaaacat
gacccgtatggttctgatgcttgtgtaagtagaacaatggtgtttgctaatactgttgaa
gcagtggaatcagtggctaagatactgcagactgctgggattcaatgcttctgctaccat
aggaatagttctttggaagagtctacgaagaacttagttgacttcagagagagaggtggt
gtactagtgtgcaccgatgctgctgctcgaggtctggacattcctaatatatcacatgtt
attcaggcagaatttgcgtcttcagctgtagattttttgcacagagttggccgaacggcc
agagcaggtcaacctggtctcgtcacaagcttatatactaatcagagtcgtgaacttgtt
gccgcagttcgtgaagcagagaaactcggaaacccagtggtaacttccc-----------
----actct------------------------------
>PAFTOL008060
------------------------------------------------------------
---------------atactttcaggaaatgacacaattgttgctggggagaccggaagt
ggaaagacacatggctatcttgtcccagtaatggagaagctgctccatgcagttagcaac
ttggag---------------------------------------------cttgttttg
tgccctaatgtcatgctgtgcgagcaggtggtacgcatggctaactctatctgtagcgac
aatggtgaacctcttcttagagcggctgctgtatgtggc---------------------
------------------------------------------------------------
------------------------------------------------------------
--------------------------------gatcaagttgaacgtctcataaacatgc
ttcgtttcgacgagaagttactgtcacgagcaaagacta---gtcatactgaggaaacaa
ctgagttttactctgactccctattgtcatgtgtatccgaagatgaaggcagtgatcata
gggatc---tataccck-------------------------------------------
---------gaagaggaagaa------------cata---------------gtgatgat
gatgcaacagtaaaagatttgggggaagagacaccaagatctgacaagggaaaagactgg
aaaagggttcgtgaacattatgagcgaagtaagcagtatatttttgtagctgcaactctt
ccagtgaatggtaagaaaacagcaggtggtgtcttgaaaaggatgtttccagaagctaga
tgggttactggaaattatctacaccgccacaacccaagattggagcagagatggatagaa
gtctcagtcgatactcaggtcgatgctctcatagatgctgtaaaccatggcatgaaacgt
aacccatatggttctgatgcttctgtaagtagaacaatggtgtttgctaatactgttgaa
gcagtggaatcagtggctaagatactgstgactgctgggattcaatgcttctgctaccat
aggaatagttctttggaggagtctacaaagaacttagttgacttcagagagagaggtggt
gtactggtgtgcaccgatgccgctgctcgaggtctggamgttcctaatatatcgcatgtt
attcaggcagaatttgcctcgtcagctgtagattttttgcatagagttggccgaacagcc
agagcaggtcaacctggtctcgtcacaagcttatatagtaatcagaattgtgaacttgtt
gctgcagttcgtgaagcagaaaaaytaggaaacccagtggtaacttcct-----------
----actct------------------------------
>PAFTOL008062
------------------------------------------------------------
---------------------------aatgacacaattgttgctggggagaccggaagt
ggaaagacacatggctatcttgtcccagtaatggagaagctgctccatgcagttagcaac
ttggag---------------------------------------------cttgttttg
tgccctaatgtcatgctgtgcgagcaggtggtacgcatggctaactctatctgtagcgag
aatggtgaacctcttcttagagcggctgctgtatgtggc------tttcag---------
------------------------------------------------------------
--------------------------------------------------gtatttgatg
aagcagatctcttactttgtggaagttttcaaaatcaagttgtccgtctcataaacatgc
ttcgtttcgacgagaagttactgtcacgagcaaagacta---gtcatactgaggaaacaa
ctgagttttactctgactccctattgtcatgtgtatccgaagatgaaggmagtgatcata
aggatc---tataccyg-------------------------------------------
---------gaagaggaagaa------------cata---------------gtgatgat
gatgcaacagtaaaagatttgggggaagagacaccaagatctgacaagggaaaagactgg
aaaagggttcgtgaacattatgagcgaagtaagcagtatatttttgtagctgcaactctt
ccggtgaatggtaagaaaacagcaggtggtgtcttgaaaaggatgtttccagaagctaga
tgggttactggaaattatctacaccgccacaacccaagattggagcagagatggatagaa
gtctcagtcgatactcaggtcgatgctctcatagatgctgtaaaccatggcatgaaacgt
aacccatatggttctgatgcttctgtaagtagaacaatggtgtttgctaatactgttgaa
gcagtggaatcagtggctaagatactgctgactgctgggattcaatgcttctgctaccat
aggaatagttctttggaggagtctacgaagaacttagttgacttcagagagagaggtggt
gtactagtgtgcaccgatgccgctgctcgaggtctggacgttcctaatatatcgcatgtt
attcaggcagaatttgcctcgtcagctgtagattttttgcatagagttggccgaacagcc
agagcaggtcaacctggtctcgtcacaagcttatatagtaatcagaatygtgaacttgtt
gcygcagttcgtgaagcagaaaaactaggaaacccagtggtaacttcct-----------
----actct------------------------------
>PAFTOL008063
------------------------------------------------------caggct
tcttgcataccatccatactttcaggaaatgacacaattgttgctggggagaccggaagt
ggaaagacacatggctatcttgtcccagtaatggagaagctgctccatgcagtyagcaac
ttggagcatgatgatcttgtcaaaggaaaaagatactcttctcagatgtctcttgttttg
tgccctaatgtmatgctgtgcgagcaggtggtacrcatggctaactctatctgtagcgac
aatggtgaacctcttcttagagcggctgctgtatgtggcaagcagggctggccagttcag
aaaccagacattattgtgtccacacctg--ttgcccttttgaactacttatatgctgcag
atcgagaaagaaatcgtcaattcaattttgtgcatggtgtgaaatatgttgtatttgatg
aagcagatctcttactttgtggaagttttcaaaatcaagttgtccgtctcataarcatgc
ttcgtttcgacgagaagttactgtcacgagcaaagacta---rtcatactgaggaaacaa
ctgagttttactctgactccctattgtcrtgtgtatccgaagatgaaggcagtgatcata
rggatc---tatacccg-------------------------------------------
---------gaagaggaagaa------------cata---------------gtgatgat
gatgcaacagtaaaagakttgggggaagagacaccaagatctgacaagggaaaagactgg
aaaagggttcgtgaacattatgagcgaagtaagcagtatatttttgtagctgcaactctt
ccagtgaatggtaagaaaacagcaggtggtgtcttgaaaaggatgtttccagaagctaga
tgggttactggaaattatctacaccgccacaacccaagattggagcagagatggatagaa
gtctcagtcgatactcaggtcgatgctctcatagatgctgtaaaccatggcatgaaacgt
aacccatatggttctgatgcttctgtaagtagaacaatggtgtttgctaatactgttgaa
gcagtggaatcagtggctaagatactgctgactgctgggattcaatgcttctgctaccat
aggaatagttctttggaggagtctacamagaacttagttgacttcagagagagaggtggt
gtactagtgtgcaccgatgcygctgctcgaggtctggacgttcctaatatatcgcatgtt
attcaggcagaatttgcctcgtcagctgtagattttttgcatagagttggccgaacagcc
agagcaggtcaacctggtctcgtcacaagcttatatagtaatcagaatygtgaacttgtt
gcygcagttcgtgaagcagaaaaactaggaaacccagtggtaacttcct-----------
----actct------------------------------
>PAFTOL008084
------------------------------------------------gtcactcaggct
tcttgcataccatccgtactttcaggaaatgatacaattgttgccggggagactggaagt
ggaaagacacatggctatcttgttccagtaatggagaagctactccatacmgttaacaac
ttggatcgtgatgatcctgtcaaaggaaaacgatactcttctcagatgtctcttgttctg
tgccccaatgtcatgctgtgcgagcaggtggtatgcatggctaactctctctgtagcgac
aatggtgaacctcttcttagagcggctgctgtatgtggcacgcagggttggccagttcag
aaaccagacattatcgtctccacccctg--ttgcccttttgaattacttgtatgatgcag
atcgggaaagaaatcgtcaattcaattttgtgcatggtgtgaaatacgtggtttttgatg
aagcagatctgttactttgtggaagttttcaaaatcaagtcatacgtctcataaayatgc
ttcgtttcgacgagaagttactgtcacaaacaaagacta---gtcatcctgaggaagcaa
ctgrgttttactctggctccctattgacgtgtgaatctgaagatgaagacaatgatcata
gtgatt---tataccca-------------------------------------------
---------gaagatgaagar------------cata---atgatgatgatgatgatgat
gatgcaacggggagcaatttgggggaagagacacctagatctgacaagggaaaagactgg
aaaagggtccgtaaacattatgaacgaagtaagcagtatattttcgtagctgcaacactt
ccaatgaatggtaagaaaacagcaggtggtgtcttgaaaaggatgtttccagaagctaga
tgggttactggaaattatctgcacygccacaacccaaggtwggagcagagatggatagaa
gtctcaatagatactcaggttgatgctctcatagatgcagtaaaccaaggcgtgaaacat
agcccatatggttctgatgcttgtktaagtagaacaatggtgtttgctaatactgtagaa
gcagtggaatcagtggcggcgatactgcagactgctgggattsaatgcttctgctrycat
aggaatakttctttrgaagagtcwacaaagaacttagttgacttcagagagagaggtggt
gtactagtgtgcaccgatgctgctgctcgaggtctggacattcctaatatatcacatgtt
attcaggcagaatttgcatcttcagctgtagattttttgcatagagttggccgaacagcc
agagcaggtcaacctggtctcgttacaagcttatatactagccagaatcatgaccttgtt
gccacagttcgtgaagcagaaaaactaggaaacccagtggtaatttcct-----------
----actct------------------------------
>PAFTOL008417
------------------------------------------------------------
------------------------------------------------------------
------------------------------------------------------------
------------------------------------------------------------
------------------------------------------------------------
---------------------------------------------tttcag---------
------------------------------------------------------------
--------------------------------------------------gtatttgatg
aagcagatctcttactttgtggaagttttcaaaatcaagttgaacgtctcataaacatgc
ttcgtttcgacgagaagttactgtcacgagcaaagacta---gtcatactgaggaaacaa
ctgagttttactctgactccctattgtcatgtgtatccgaagatgaaggcagtgatcata
gggatc---tatacccg-------------------------------------------
---------gaagaggaagaa------------cata---------------gtgatgat
gatgcaacagtaaaagatttgggggaagagacaccaagatctgacaagggaaaagactgg
aaaagggttcgtgaacattatgagcgaagtaagcagtatatttttgtagctgcaactctt
ccagtgaatggtaagaaaacagcaggtggtgtcttgaaaaggatgtttccagaagctaga
tgggttactggaaattatctacaccgccacaacccaagattggagcagagatggatagaa
gtctcagtcgatactcaggtcgatgctctcatagatgctgtaaaccatggcrtgaaacgt
aacccatatggttctgatgcttctgtaagtagaacaatggtgtttgctaatactgttgaa
gcagtggaatcagtggctaagatactgctgactgctgggattcaatgcttctgctaccat
aggaatagttctttggaggagtctacaaagaacttagttgacttcagagagagaggtggt
gtactggtgtgcaccgatgccgctgctcgaggtctggacgttcctaatatatcgcatgtt
attcaggcagaatttgcctcgtcagctgtagattttttgcatagagttggccgaacagcc
agagcaggtcaacctggtctcgtcacaagcttatatagtaatcagaattgtgaacttgtt
gctgcagttcgtgaagcagaaaaactaggaaacccagtggtaacttcct-----------
----actct------------------------------
>PAFTOL008419
------------------------------------------------------------
------------------------------------------------------------
------------------------------------------------------------
------------------------------------------------------------
------------------------------------------------------------
------------------------------------------------------------
------------------------------------------------------------
------------------------------------------------------------
-----------------------agttttcaaaatcaagttgtccgtctcataaacatgc
ttcgtttcgacgagaagttactgtcacgagcaaagccta---gtcatactgaggaaacaa
ctgagttttactctgactccctattgtcatgtgtatctgaagatgaaggcaatgatcata
gggatc---tatacccr-------------------------------------------
---------gaagaggaagaa------------cata---------------gtgatgat
gatgcaacagtgaaagatttgggggaagagacaccaatatctgacaagggaaaagactgg
aaaagggttcgtgaacattatgaacgaagtaagcagtatatttttgtagctgcaactctt
ccagtgaatggtaagaaaacagcaggtggtgtcttgaaaaggatgtttccagaagctaga
tgggttactggaaattatctacaccgccacaacccaagattggagcagagatggatagaa
gtctcagtcgatactcaggtcgatgctctcatagatgctgtaaatcatggcatgaaacgt
aacccatatggttctgaygcttgtgtaagtagaacaatggtgtttgctaatactgttgaa
gcagtggaatcagtggctaagatactgctgactgctgggattcaatgcttctgctaccat
aggaatacttctttggaggagtctacaaagaacttagttgtcttcagagagagaggtggt
gtactagtgtgcaccgatgctgctgctcgaggtctggacattcctaatatatcacatgtt
attcaggcagaatttgcctcatcagctgtagattttttgcatagagttggccgaacagcc
agagcaggtcaacctggtctcgtcacaagcttatatagtaatcagaatcrtgaacttgtt
gccgcagttcgtgaagcagaaaaactaggaaacccagtggtaacttcct-----------
----actct------------------------------
>PAFTOL008421
------------------------------------------------gtcactcaggct
tcttgcataccatccatactttcagaaaatgatacaattgttgctggggagactggaagt
ggaaagacacatggctatcttgtcccagtaatggagaagctactccatgcagttagca--
----------------------------------actcttctcagatgtctcttgtgttg
tgccccaatgtcatgctgtgcgagcaggttgtacgcatggcgaacactctctgtggcgag
aatggtgaacctcttcttagagtggccgctgtatgtggcaaccagggttggccagttcag
ccaccagacattgttgtgtccacacctg--ttgcccttttgaattacttatatgctgcag
atcgcgaaagaaatcgtcaattcaattttgtgcatggtgtgaaatatgtggtatttgatg
aagcagatctcttactttgtggaagttttcaaaatcaagtcatccgtctcataaacatgc
ttcgttttgacgagaagttactgtcgcgaacaaagacta---gtcatcctgaggaaacaa
ctgagttttactctgactccctattgtcatgtgaatctgaagctgaaggcaatgatcata
gtgatc---tatacccg-------------------------------------------
---------gaagaggaagaa------------tata---------------gtgatgat
gatgcaacagtaaaaaatttcggggaggaggcaccaagatctgacaagagaaaagactgg
aaaagggttcgtaaacattatgaacgaagtaagcagtatattttcgtagccgcaacactt
ccactgaatggtaagaaaacagcagggggtgtcttgaaaaggatgtttccagaagctaga
tgggttactggaagttatctacaccaccacaacccaagattggagcagagatggatagaa
gtctcagtagatactcaggtcgatgctctcatagatgctgtaaaccatggcatgaagcgt
aacccatattgttctgatgcttgtgtaagtagaacaatggtgtttgctaatactgttgaa
rcagtggaatcggtggctaagatactgcagactgctgggattcaatgcttctgctaccat
aggaatagttctttggaggagtctacaaagaacttagttgacttcagagagagaggtggt
gtactagtgtgcaccgatgctgctgctcgaggtctggacattcctaatatatcacatgtt
attcaggcagaatttgcctcttcagctgtagattttttgcatagagttggccgaacagcc
agagcaggtcaacccggtctcgtcacaagcttatatagtaatcagaatcgtgaacttgtt
gccgcagttcgtgaagcagagagactaggaaacccagtggagacagcatttagcaggaaa
aggagcttc---cgtaataagcttaag------aagaga
>PAFTOL008422
------------------------------------------------------------
------------------------------------------------------------
------------------------------------------------------------
------------------------------------------------------------
------------------------------------------------------------
------------------------------------------------------------
------------------------------------------------------------
------------------------------------------------------------
------------------------------------------------------------
------------------------------------------------------------
------------------------------------------------------------
------------------------------------------------------------
---------gaagaggaagag------------tata------------------gtgat
gatgcaacagtgaaaaatttcggggaggagacaccaagatctgacaagagaaaagactgg
aaaagggttcgtaamcattatgaacgaagtaagcartatattttygtagctgcmacactt
ccactgaatggtaagaaaacagcagggggtgtcttgaaaaggatgtttccagaagctaka
tgggttactggaagttatctacaccgccayaacccaagattggagcagagatggrkagaa
gtctcagtagatactcaggtcgatgctctcatagatgctgtaaaccatggcatsaarcrt
aacccatatggttctgatgcttgtgtaartagaacaatggtgtttgctaatactgttgaa
gcagtggaatcagtggctaa----------------------------------------
--gaatagttctttggaggagtctacaaagaacttagttgacttcagagasagaggtggt
rtactagtgtgcaccgatgctgctgctcgaggtctggacattcctaatatatcacatgtt
attcaggcagaatttgcctcttcagctgtagattttttgcatagagttggccgaacagcc
agagcaggtcaacccggtctcgtcacaagcttrtatagtaatcagaatcgtgaacttgtt
gccgcagttcgtgaagcagagagactrggaaacccagtggtaacttcyt-----------
----actct------------------------------
>PAFTOL008423
------------------------------------------------------------
------------------------------------------------------------
------------------------------------------------------------
------------------------------------------------------------
------------------------------------------------------------
------------------------------------------------------------
--------------------------------------------tacttatatgctgcag
atcaagaaagaaatcgtcaattcaattttgtgcatggtgtgaaatatgtggtatttgatg
aagcggatctcttactttgtggaagttttcaaaatcaagtcgtccgtctcataaacatgc
ttcgtttcgacgagaagttactgtcacgggcaaagacta---gtcatactgaggaaacaa
ctgagttttactctgactccctattgtcatgtgtatctgaagatgaaggcaatgatcaga
gggatc---tatacccg-------------------------------------------
---------gaagaggaagaa------------cata---------------gtgatgat
gatgcaacagtgaaaaatttgggggaagagatgccaagatctgacaagggaaaagactgg
aaaagggttcgtgaacattatgaacgaagtaagcagtatattttcgttgctgcaactctt
ccagtgaatggtaagaaaacagcaggtggtgtcttgaaaaggatgttcccagaagctaga
tgggttactggaaattatctacatcgccacaacccaagattggagcagagatggacagaa
gtctcagtagatactcaggtcgatgctctcatagatgctgtaaaccatggcatgaaacgt
aacccatatggttctgatgcctgtgtaagtagaacaatggtttttgccaatactgttgaa
gcagtggaatcagtggctaagatactgttgactgctgggattcaatgcttctgctaccat
aggaatagttctttggaggagtctacaaagaacttagttgacttcagagagagaggtggt
gtactagtgtgcaccgatgctgctgctcgaggtctggacattcctaatatatcacatgtt
attcaggcagaatttgcctcttcagctgtagattttttgcatagagttggccgaacagcc
agagcaggtcaacctggtctcgtcacaagcttatatagtaatcagaatcgtgaacttgtt
gccgcagttcgtgaagcagaaaaactaggaaacccagtggtaacttcct-----------
----actct------------------------------
>PAFTOL008436
------------------------------------------------------------
------------------------------------------------------------
------------------------------------------------------------
------------------------------------------------------------
------------------------------------------------------------
------------------------------------------------------------
-----------------------------------------------------------g
atcgagaaagaaatcgtcaattcaattttgtgcatggtgtgaaatatgtggtatttgatg
aagcagatctcttactttgtggaagttttcaaaatcaagtcgtccgtctcataaacatgc
ttcgtttcgacgagaagttactgtcacgagcaaagacta---gtcatactgaggaaacaa
ctgaggtttactctgactccccattgtcatgtgtatctgaagatgaaggcaatgatcata
gggatc---tatactcg-------------------------------------------
---------gaakaggaagaa------------cata---------------gtgatgat
gatgcaacagtgaaagatttgggggaagagacaccaagatctgacaagagaaaagactgg
aaaagggttcgtgaacattatgaacgaagtaagcagtatatttttgttgctgcaactctt
ccagtgaatggtaagaaaacagcaggtgctgtcttgaaaaggatgtttccagaagctaga
tgggttactggaaattatctacaccgccacaacccamgattggagcagagatggatagaa
gtctcagtagatactcaggtcgatgctctcatagatgctgtaaaccatggcatgaaacgt
aacccatatggttctgatgcttgtgtaagtagaacaatggtgtttgctaatactgttgaa
gcagtggaatcagtggctaagatactgctgactgctgggattcaatgcttctgctaccat
aggaatagttctttggaggagtctacaaagaacttagttgacttcagagagagaggtggt
gtactagtgtgcaccgatgctgctgctcgaggtctggacattcctaatatatcacatgtt
attcaggcagaatttgcctcttcagctgtagattttttgcatagagttggccgaacagcc
agagcaggtcaacctggtctcgtcacaagcttatatagtaatcagaatcgtgaacttgtt
gccgcagttcgtgaagcagaaaaactgggaaaaccagtggtaacttcct-----------
----actct------------------------------
>PAFTOL008439
gaa------------------------------------ccatcctttgtcactcaggct
tcttgcataccatccatactttcaggaaacgatacaattgttgctggggagactggaagt
ggaaagacacatggctatcttgtcccaataatggagaagctactccatgcagttagcaat
ttggagcgcgatgatcctgtgaaaagaagaagatactcttctcagatgtctcttgttttg
tgccccaatgtcatgctgtgcgagcaggtggtacgcatggctaattmtctctgtagcgac
aatggtgaacctcttcttagagcggctgctgtatgtggcaagcag---------------
------------------------------------------------------------
--------------------------------------gttggatttcaggtatttgatg
aagcagatctcttactttgtggaagttttcaaaatcaagtcgtccgtctcataaatatgc
ttcgtttcgacgagaagttactgtcacgaacaaagacta---gccatcctgagcaarcaa
ctgagttttactctgattccctattgtcatgtgagtctgaagatgaaggcaatgatcata
gtgatc---tatacccg-------------------------------------------
---------gaagaggaaraa------------tata---------------gtgatgat
grtgcaacggtgaaagatttggggggagakacaccaagatctgacmagggaaaagactgg
aaaagggttcgtaaacattatgaacgaagtaagcagtatatttkcgtagctgcaacactt
ccagtgaatggtaagaaaacagcwggyggtgtyttgaaaaggatgtttccagaagctaga
tgggttgctggamattatcttcaccgscacaacccaagattggagcagagatggatagaa
gtcrcaatagatactcaggtcgatgctctcatagatgctgtaaaccagggcatgaawcat
aaccygtatggttctgatgcttgtgtgagtagaacaatggtgtttgctaatactgttgaa
gcagtggaatcagtggctaagatactgcagactgctgggattcaatgcttctgctaccat
aggaatagttctttggaagagtctacaaagaacttagttgacttcagagagagaggtggt
gtactagtgtgcaccgatgctgctgctcgaggtstggacattcctaatatatcacatgtt
attcaggcggaatttgcgtcttcagctgtagattttttgcatagagttggtcgaacagcc
agagcaggtcaacctggtctcgtcacaagcttatatactaatcagaatcgtgaacttgtt
gccgcagttcgtgaagcagaaaaactaggaaacccagtggtaacttcct-----------
----actct------------------------------
>PAFTOL008881
------------------------------------------------------------
------------------------------------------------------------
---------------------------------------------------------aac
ttggagcgcgatgatcctgtcaaaggaaaaagatactcttctcagatgtcccttgttttg
tgccccaatgtcatgctgtgcgagcaggtggtacgcatggcgaacaccctctgtggcgac
aatggtgaacctcttcttagagcggctgctgtatgtggcaaccagggttggccagttcag
aaaccagacattgttgtgtccacacctg--ttgcccttttgaattacttatatgctgcag
atcgagaaagaaatcgtcaattcawttttgtgcatggtgtgaaatatgtggtatttgatg
aagcagatctcttactttgtggaagttttcaaaatcaagtcatccgtctcataaacatgc
ttcgtttcgacgagaagttactgtcgcgaacaaaggcta---gtcatcctgaggaaacaa
ctgagttttactctgactccctattgtcatgtgaatctgaagatgaaggcaatgatcata
gtgatc---tataccca-------------------------------------------
---------gaagaggaagaa------------tata---------------gtgatgat
gatgcaacggtgaaaaatttgggggaggagacaccaagatctgacaagggaaaagactgg
aaaagggttcgtaaacattatgaacgaagtaagcagtatattttcgtagctgcaacactt
ccactgaatggtaagaaaacagcagggggtgtcttgaaaaggatgtttccggaagctaga
tggrytactggaaattatctgcaccgccacaacccaagattggagcagagatggatagaa
gtctcagtagatactcaggtcgatgctctcatagatgctgtaaaccatggcatgaaacgt
aacccatatggttctgatgcttgtgtaagtagaacaatggtgtttgctaatactgttgaa
gcagtggaatcagtggctcagatactgcagactgctgggattcaatgcttctgctaccat
aggaatagttctttggaggagtctacaaagaacttagttgacttcagagagagaggtggt
gtactagtgtgcaccgatgctgctgctcgaggtctggacattcctaatatatcacatgtt
attcaggcagaatttgcctcttcagccgtagattttttgcatagagttggccgaacagcc
agagcaggtcaacctggtctcgtcacaagcttatatagtaatcagaatcgtgaacttgtt
gccgcagttcgtgaagcagaaaaactaggaaacccagtggtaacttcct-----------
----actct------------------------------
>PAFTOL009175
------------------------------------------------------------
------------------------------------------------------------
------------------------------------------------------------
------------------------------------------------------------
------------------------------------------------------------
------------------------------------------------------------
------------------------------------------------------------
------------------------------------------------------------
------------------------------------------------------------
--------------------------------------------------gaggaaacaa
ctgagstttactctgactccctrttgtcatgtgwatctgaagatgaaggcaatgatcata
gkgatc---tataccmg-------------------------------------------
---------gaagaggaagaa------------cata---------------gtgatgat
gatgcarcagtraaaratttgggggargagacaccaagatctgacmagagaaaagactgg
aaaagggttcgtgaacattatgaacgaagtaagcagtatatttttgttgctgcaactctt
ccagtgaatggtaagaaaacagcaggtgctgtcttgaaaaggatgtttccagaagctaga
tgggttactggaaattatctacaccgccacaacccacgattggagcagagatggatagaa
gtctcagtagatactcaggtcgatgctctcatagatgctgtaaaccatggcatg------
---------------------------agtagaacaatggtgtttgctaatactgttgaa
gcagtggaatcagtggctaagatactgctgactgctgggattcaatgcttctgctaccat
aggaatagttctttggaggagtctacaaagaacttagttgacttcagagagagaggtggt
gtactagtgtgcaccgatgctgctgctcgaggtctggacattcctaatatatcacatgtt
attcag------------------------------------------------------
------------------------------------------------------------
------------------------------------------------------------
---------------------------------------
>PAFTOL009179
------------------------------------------------------------
------------------------------------------------------------
------------------------------------------------------------
------------------------------------------------------------
------------------------------------------------------------
------------------------------------------------------------
------------------------------------------------------------
------------------------------------------------------------
------------------------------------------------------------
------------------------------------------------------------
------------------------------------------------------------
------------------------------------------------------------
------------------------------------------------------------
------------------------------------------------------------
------------------------------------------------------------
------------------------------------------------------------
------------------------------------------------------------
------------------------------------------------------------
------------------------------------------------------------
------------------------------------------------------------
------------------------------------------------------------
---------------------------------------------------------ttg
gctcaggcagaatttgcctcgtcagctgtagattttttgcatagagttggccgaacagcc
agagcaggtcaacctggtctcgtcacaagcttatatagtaatcagaatcgtgaacttgtt
gccgcagttcgtgaagcagaaaaactaggaaacccagtggtaacttcct-----------
----ac---------------------------------
>PAFTOL009181
------------------------------------------------------------
------------------------------------------------------------
------------------------------------------------------------
------------------------------------------------------------
------------------------------------------------------------
------------------------------------------------------------
------------------------------------------------------------
------------------------------------------------------------
------------------------------------------------------------
------------------------------------------------------------
------------------------------------------------------------
------------------------------------------------------------
------------------------------------------------------------
------------------------------------------------------------
------------------------------------------------------------
------------------------------------------------------------
---------------------------------------ttggagcagagatggatagaa
gtctcagtcgatactcaggtcgatgctctcatagatgctgtaaaccacgtcatgaarcgt
aacccatatggttctgatgcttctgtaagtagaacattggtgtttgctaatactgttgaa
gcagtggaatcagtggctaa----------------------------------------
--gaatagttctttggaggagtctacgaagaacttagttgacttcagagagagaggtggt
gtactcgtgtgcaccgatgctgctgctcgaggtytggacgttcctaatatatcacatgtt
attcaggcagaatttgcctcgtcagctgtagattttttgcatagagttggccgaacagcc
agagcaggtcaacctggtctcgtcacaagcttatatagtaatcagaatcgtgaacttgtt
gccgcagttcgtgaagcagaaaaactaggaaacccagtggtaacttcct-----------
----actct------------------------------
>PAFTOL009183
------------------------------------------------------------
------------------------------------------------------------
------------------------------------------------------------
------------------------------------------------------------
------------------------------------------------------------
------------------------------------------------------------
------------------------------------------------------------
------------------------------------------------------------
------------------------------------------------------------
------------------------------------------------------------
------------------------------------------------------------
------------------------------------------------------------
---------gaagaggaagag------------cata---------------gtgatgat
gatgcaacagtaaaagatttgggggaagagacaccaagatctgacaagggaaaagactgg
aaaagggttcgtgcacattatgagcgaagtaagcagtatatttttgtagctgcaactctt
ccagtgaatggtaagaaaacagcaggtggtgtcttgaaaaggatgtttccasaagctaga
tgggttactggaaattatctacaccgccacaacccaagattggagcagagatggatagaa
gtctcagtcgatactcaggtcgatgctctcatagatgctgtaaaccatggcatgaaacrt
aacccatatggttctgatgcttctgtaagtagaacaatggtgtttgctaatactgttgar
gcagtggaatcagtggctaa----------------------------------------
--gaatagttctttggaggagtctacgaagaacttrgttgacttcagagagagaggtggt
gtactagtgtgcaccgatgctgctgctcggggtctggacgttcctaatatatcacatgtt
attcag------------------------------------------------------
------------------------------------------------------------
------------------------------------------------------------
---------------------------------------
>PAFTOL009185
------------------------------------------------------------
------------------------------------------gctggggagactggaagt
ggaaagacacatggctatcttgtcccagtaatggagaagctactccatgcagttagcaac
ttggagcgcgatgatcctgtcaaaggaaaaagatactcttctcagatgtctcttgttttg
tgccccaatgtcatgctgtgcgagcaggtggtacgcatggcgaacagtctctgtggcgaa
aatggtgaacctcttcttagagcggctgctgtatgtggcaaccagggttggccagttcag
aaaccagacattgttgtgtccacacctg--ttgcccttttgaattacttatatgctgcag
atcgagaaagaaatcgtcaattcaattttgtgcatggtgtgaaatatgtggtatttgatg
aagcagatctcttactttgtggaagttttcaaaatcaagtcatccgtctcataaacatgc
ttcgtttcgacgagaagttactgtcgcgaacaaaggcta---gtcatcctgaggaaacaa
ctgagttttactctgrctccctattgtcatgtgaatctgaagatgaaggcaatgatcata
rtgatc---tatacccg-------------------------------------------
---------gaagaggaagaa------------tata---------------gtgatgat
gatgcaacggtgaaaaatttgggggaggagacrccaagatctgacaagggaaaagactgg
aaaagggttcgtaaacrttatgaacgaagtaagcagtatattttcgtagctgcaacactt
ccactgaatggtaagaaaacagcagggggtgtcttgaaaaggatgtttccagaagctaga
tgggttactggaaattatctacactgccacaacccaagattggagcagagatggatagaa
gtctcagtagatactcaggtcratgctctcatagatgcwgtaaacmatggcatgaaacgt
aacccatatggttctgatgcttgtgtaagtagaacaatggtgtttgctaatacygttgaa
gcagtggaatcagtggctaagatactgcagactgctgggattcaatgcttctgctaccat
aggaatagttctttggaggagtctacaaagaacttagttgacttcagagagagaggtggt
gtactagtgtgcaccgatgctgctgctcgaggtctggacattcctaatatatcacatgtt
attcaggcagaatttgcctcttcagctgtagattttttgcatagagttggccgaacagcc
agagcaggtcaacctggtctcgtcacaagcttatatagtaatcagaatcgtgaacttgtt
gctgcagttcgtgaagcagaaaaactaggaaacccagtggtaacttcct-----------
----actct------------------------------
>PAFTOL009187
------------------------------------------------------------
------------------------------------------------------------
------------------------------------------------------------
------------------------------------------------------------
------------------------------------------------------------
------------------------------------------cagggctggccagttcag
aaaccagacattattgtgtccacacctg--ttgcccttttaaattacttatatgctgcag
atcgagaaagaaatcgtcaattcaattttgtgcatggtgtgaaatatgtggtatttgatg
aagcagatctcttactttgtggaagttttcaaaatcaagtsatccgtctcataaacatgc
ttcgtttcgaagagaagttactgtcacgagcaaagacta---gtcatactgagaaaacaa
ctgagttttactctgactccctattgtcatgtgtatctgaagacgaaggcaatgatcata
gtgatctattataccag-------------------------------------------
---------gaagaggaagaa------------cata---------------gtgatgat
gatgcaacagtgaaagatttgggggaagagacgccaagatctgacaagggaaaagactgg
aaaagggttcgtgaacattatgaacgaagtaagcagtatattttcgttgctgcaactctt
ccagtgaatggtaagaaaacagcaggtggygtcttgaaaaggatgtttccagaagctaga
tgggttactggaaattatctacactgccacaacccaagattggagcagagatggatagaa
gtctcagtagatastcaggtcgatgctctcatagatgctgtaaaccatggcatgaaactt
aacccatatggttcggatgcttgtgtaagtagaacaatggtgtttgccaatactgttgaa
gcagtggaatcagtggctaa----------------------------------------
--gaatagttctttggaggagtctacaaagaacttagttgacttcagagagagaggtggt
gtactagtgtgcaccgatgctgctgctcgaggtctggacattcctaatatatcacatgtt
attcaggcagaatttgcctcttcagctgtagattttttgcatagagttggccgaacagcc
agagcaggtcaacctggtctcgtcacaagcttatgtartaatcagaatcgtgaacttgtt
gccgcagttcgtgaagcagaaaaactaggaaacccagtggtaacttcct-----------
----actct------------------------------
>PAFTOL009189
------------------------------------------------------------
------------------------------------------------------------
------------------------------------------------------------
------------------------------------------------------------
------------------------------------------------------------
------------------------------------------------------------
------------------------------------------------------------
------------------------------------------------------------
------------------------------------------------------------
------------------------------------------------------------
------------------------------------------------------------
------------------------------------------------------------
---------gaagaggaagaa------------cata---------------gtgatgat
gatgcaacagtaaaagatttaggggaagagacaccaagatctgacaagggaaaagactgg
aaaagggttcgtgaacattatgagcgaagtaagcagtatatttttgtagctgcaactctt
ccagtgaatggtaagaaaacagcaggtggtgtattgaaaaggatgtttccagaagctaga
tgggttactggaaattacctacaccgccacaacccaagattggagcagagatggatagaa
gtctcagttgatactcaggtcgatgctctcatagatgctgtaaaccatggcatgaaacat
aacccatatggttctgatgcttctgtaagtagaacaatggtgtttgctaatactgttgaa
gcagtggaatcagtggctaa----------------------------------------
--gaatagttctttggaggagtctacaaataacttagttgacttcagagagagaggtggt
gtactagtgtgcaccgatgctgctgctcgaggtctggacgttcctaatatatcacatgtt
attcaggcagaatttgcctcgtcagctgtagattttttgcatagagttggccgaacagcc
agagcaggtcaacctggtctcgtcacaagcttatatagtaatcagaatcgtgaacttgtt
gccgcagttcgtgaagcagaaaaactaggaaacccagtggtaacttcct-----------
----actct------------------------------
>PAFTOL009191
------------------------------------------------------------
------------------------------------------------------------
------------------------------------------------------------
------------------------------------------------------------
------------------------------------------------------------
------------------------------------------------------------
------------------------------------------------------------
--------------------------------------------tttcaggtatttgatg
aagcagatctcttactttgtggaagttttcaaaatcaagttgtccgtctcataaacatgc
ttcgttttgacgagaagttactttcacgagcaaagacta---gtcatactgaggaaacaa
ctgagttttactctgactccctattgtcatgtgtatccgaagatgaaggcaatgatcata
gggatc---tatacccg-------------------------------------------
---------gaagaggaagaa------------cata---------------gtgatgat
gatgcaacagtaaaagatttggggraagagacaccaagatctgacaagggaaaagactgg
aaaagggttcgtgaacattatgagcgaagcaagcagtatatttttgtagctgcaactctt
ccagtgaatggtaagaaaacagcaggtggtgtcttgaaaaggatgtttccagaagctaga
tgggttactggaaattatctacaccgccacaacccaagattggagcagagatggatagaa
gtctcagtcgatactcaggtcgatgctctcatagatgctgtaaaccatggcatgaaacgt
aacccatatggttctgatgcttctgtaagtagaacaatggtgtttgctaatactgttgaa
gcagtggaatcagtggctaagatactgctgactgctgggattcaatgcttctgctaccat
aggaatagttctttggaggagtctacaaataacttagttgacttcagagagagaggtggt
gtactagtgtgcaccgatgctgctgctcgaggtctggacgttcctaatatatcacatgtt
attcaggyagaatttgcctcgtcagctgtagattttttgcatagagttggccgaacagcc
agagcaggtcaacctggtctcgtcacaagcttatatagtactcagartcgtgaacttgtt
gccgcagttcgtgaagcagaaaaactaggaaacccagtggtaacttcct-----------
----actct------------------------------
>PAFTOL009193
------------------------------------------------------------
------------------------------------------------------------
------------------------------------------------------------
------------------------------------------------------------
------------------------------------------------------------
------------------------------------------------------------
------------------------------------------------------------
------------------------------------------------------------
------------------------------------------------------------
--------------aagttactgtcgcgaacaaagacta---gtcatcctgaggaaacaa
ctgagctttactctgactccctgttgtcatgtgaatctgaagaygaaggcaatgatcata
gtgakc---tataccag-------------------------------------------
---------gaagaggaagaa------------yata---------------gtgatgat
gatgcaacagtgaaaaatttgggggaggagacaccaagatctgacmagagaaaagactgg
aaaagggttcgtaaacattatgaacgaagtaagcagtatattttcgtagctgcaacactt
ccactgaatggtaagaaaacagcagggggtgtcttgaaaaggatgtttccagawgctaga
tgggttactggaagttatctacaycgccacaacccaagattggagcagagatggatagaa
gtctcagtagatactcaggttgatgctctcatagatgctgtaaaccatggcatgaaacgt
aactcatrtggttctgacgcttgtgtaagtagaacaatggtgtttgctaatactgttgaa
gcagtggagtcagtggctaagatactgcagactgctgggattcaatgcttctgctaccat
aggaatagttctttggaggagtctacaaagaacttrgttgacttcagagaragaggtggt
gtactagtgtgcaccgatgctgctgctcgaggtctggacattcctaatatatcacatgtt
attcaggcagaatttgcctcttcakctgttgattttttgcatagagttggccgaacagcc
agagcaggtcaacccggtctcgtcacaagcttatatagtaatcagaatcgtgaacttgtt
gccgcagttcgtgaagcagrgagactaggaaacccagtggtaacttcct-----------
----actct------------------------------
>PAFTOL009195
------------------------------------------------------caggct
tcttgcataccatccatactttcaggaagtgacacaattgttgctggggagaccggaagt
ggaaagacacatggctatcttgtcccagtaatggagaagctgctccatgcagttagcaac
ttggagc---atgatcttgtcaaaggaaaaagatactcttctcagatgtctcttgttttg
tgccccaatgtcatgctgtgtgagcaggtggtacgcatggctaactctatctgtagcgac
aatggtgaacctct----------------------------------------------
------------------------------------------------------------
-------------tcttagagcggctgctgtatgtggcaagcagtttcaggtatttgatg
aagcagatctcttactttgtggaagttttcaaaatcaagttgtccgtctcataaacatgc
ttcgtttcgacgaaaagttactttcacgagcaaagacta---gtcgtactgaggaaacaa
ctgagttttactctgactccctattgtcacgtgtatccgaagatgaaggcaatgatcata
gggatc---tatacccg-------------------------------------------
---------gaagaggaagaa------------cata---------------gtgatgat
gatgcaacagtaaaagatttgggggaagagacaccaagatctgacaagcgaaaagactgg
aaaagggttcgtgaacattatgagcgaagcaagcagtatatttttgtagctgcaactctt
ccagtgaatggtaagaaaacagcaggtggtgtcttgaaaaggatgtttccagaagctaga
tgggttactggaaattatctacaccgccacaacccaagattggagcagagatggatagaa
gtctcagttgatactcaggtcgatgctctcatagatgctgtaaaccatggcatgaaacgt
aacccatatggttctgatgcttctgtaagtagaacaatggtgtttgctaatactgttgaa
gcagtggaatcagtggctaagatactgctgactgctgggattcaatgcttctgctaccat
aggaatagttctttggaggagtctacaaataacttagttgacttcagagagagaggtggt
gtactagtgtgcaccgatgctgctgctcgaggtctggacgttcctaatatatcacatgtt
attcaggyagaatttgcctcgtcagctgtagattttttgcatagagttggccgaacagcc
agagcaggtcaacctggtctcgtcacaagcttatatagtaatcagaatcgtgaacttgtt
gccgcagttcgtgaagcagaaaaactaggaaacccagtggtaacttcct-----------
----actct------------------------------
>PAFTOL009197
------------------------------------------------------------
------------------------------------------------------------
------------------------------------------------------------
------------------------------------------------------------
------------------------------------------------------------
------------------------------------------------------------
------------------------------------------------------------
------------------------------------------------------------
------------------------------------------------------------
------------------------------------------------------------
------------------------------------------------------------
------------------------------------------------------------
------------------------------------------------------------
------------------------------------------------------------
------------------------------------------------------------
------------------------------------------------------------
------------------------------------agattggagcagagatggatagaa
gtctyagttgatactcaggtcgatgctctcatagatgctgtaaaccatggcatgaaacgt
aacccatatggttctgatgcttctgcaagtagaacaatggtgtttgctaatactgttgaa
gcagtggaatcagtggctaagatactgctgactgctgggattcaatgcttctgctaccat
aggaatagttctttggaggagtctacaaagaacttagttgacttcagagagagaggtggt
gtactagtgtgcaccgatgctgctgctcgaggtctggacgttcctaatatatcgcatgtt
attcag------------------------------------------------------
------------------------------------------------------------
------------------------------------------------------------
---------------------------------------
>PAFTOL009199
---------------------------------------------------actcaggct
tcttgcataccatccatactttcaggaaatgacacaattgttgctggggagaccggaagt
ggaaagacacatggctatcttgtcccagtaatggagaagctgctccatgcagttagcaac
ttggag---------------------------------------------cttgttttg
tgccctaatgtcatgctgtgcgagcaggtggtacgcatggctaactctatctgtagcgac
aatggtgaacctcttcttagagcggctgctgtatgtggcaagcagggctggccagttcag
aaaccagacattattgtgtccacccctg--ttgcccttttgaactacttatatgctgcag
atcgagaaagaaatcgtcaattcaattttgtgcatggtgtgaaatatgttgtatttgatg
aagcagatctcttactttgtggaagttttcaaaatcaagttgtccgtctcataaacatgc
ttcgtttcgacgagaagttactgtcacgagcaaagacta---gtcatactgaggaaacaa
ctgagttttactctgactccctattgtcatgtgtatccgaagatgaaggcagtgatcata
gggatc---tatacccg-------------------------------------------
---------gaagaggaagaa------------cata---------------gtgatgat
gatgcaacagtaaaagatttgggggaagagacaccaagatctgacaagggaaaagactgg
aaaagggttcgtgaacattatgagcgaagtaagcagtatatttttgtagctgcaactctt
ccagtgaatggtaagaaaacagcaggtggtgtcttgaaaaggatgtttccagaagctaga
tgggttactggaaattatctacaccgccacaacccaagattggagcagagatggatagaa
gtctcagttgatactcaggtcgatgctctcatagatgctgtaaaccatggcatgaaacgt
aacccatatggttctgatgcttctgtaagtagaacaatggtgtttgctaatactgttgaa
gcagtggaatcagtggctaagatactgctgactgctgggattcaatgcttctgctaccat
aggaatagttctttggaggagtctacaaagaacttagttgacttcagagagagaggtggt
gtactagtgtgcaccgatgctgctgctcgaggtctggacgttcctaatatatcgcatgtt
attcaggcagaatttgcctcatcagctgtagattttttgcacagagttggccgaacagcc
agagcaggtcaacctggtcttgtcacaagcttatatagtaatcagaatcgtgaacttgtt
gccgcagttcgtgaagcagaaaaactaggaaacccagtggtaacttcct-----------
----ac---------------------------------
>PAFTOL009203
------------------------------------------------------------
------------------------------------------------------------
------------------------------------------------------------
------------------------------------------------------------
------------------------------------------------------------
------------------------------------------------------------
------------------------------------------------------------
------------------------------------------------------------
------------------------------------------------------------
------------------------------------------------------------
------------------------------------------------------------
------------------------------------------------------------
---------gaagaggaagaa------------cata---------------gtgatgat
gatgcaacagtaaaagatttgggcgaagagacaccaagatctgacaaggaaaaagactgg
aaaagggttcgtgaacattatgagcgaagtaagcagtacatttttgtagctgcaactctt
ccagtgaatggtaagaaaacagcaggcggtgtcttgaaaaggatgtttccagaagctaga
tgggttactggaaattatctacaccgccacaacccaagattggagcagagatggatagaa
gtctcagtcgatactcaggtcgatgctctcatagatgctgtaaaccatggcatgaaacgt
aacccatatggttttgatgcttctgtaagtagaacaatggtgtttgctaatactgttgaa
gcagtggaatcagtggctaa----------------------------------------
--gaatagttctttggaggagtctacaaataacttagttgacttcagagagagaggtggt
gtactagtgtgcactgatgctgctgctcgaggtctggacgttcctaatatatcacatgtt
attcaggcagaatttgcctcgtcagctgtagattttttgcatagagttggccgaacagcc
agagcaggtcaacctggtctcgtcacaagcttatatagtaatcagaatcgtgaacttgtt
gccgcagttcgtgaagcagaaaaactaggaaacccagtggtaacttcct-----------
----actct------------------------------
>PAFTOL009205
------------------------------------------------gtcactcaggct
tcttgcataccatccatactttcaggaaatgacacaattgttgctggggagactggaagt
ggaaagacacatggctatcttgtcccagtaatggagaagctgctccatgcagttagcaac
ttggagcacgatgatcctgtcaaaggaaaaagatactcttctcagatgtctcttgttttg
tgccccaatgtcatgctgtgcgagcaggtggtacgcatggctaactctctctgtagcgac
aatggtgaacctcttcttagagcggctgctgtatgtggcaag------------------
------------------------------------------------------------
-----------------cagttcaattttgtgcatggtgtgaaatatgtggtatttgatg
aagcagatctcttactttgtggaagttttcaaaatcaagttgtccgtctcataaacatgc
ttcgtttcgacgagaagttgctgtcacgagcaaagacta---gtcatactgaggaaacaa
ctgaggtttactctgactccctattgtcatgtgtatctgaagatgaaggcaatgatcata
gggatc---tatacccg-------------------------------------------
---------gaagaggaagaa------------cata---------------gtgatgat
gatgcaacagtgaaaaatttgggggaagaggcaccaagatctgacaagcgaaaagactgg
aaaagggttcgtgaacattatgaacgaagtaagcagtatattttcgttgctgcaactctt
ccagtgaatggtaagaaaacagcaggtggtgtcttgaaaaggatgtttccaaaagctaga
tgggttgctggaaattatctacaccgccacaacccaagattggagcagagatggatagaa
gtctcagtagatactcaggtcgatgctctcatagatgctgtaaaccatggcatgaaacgt
aacccatttggttctgatgcttgtgtaagtagaacaatggtgtttgctaatactgttgaa
gcagtggaatcagtggctaagatactgctgactgctgggattcaatgcttctgctaccat
aggaatagttctttggaggagtctacaaagaacttagttgacttcagagagagaggtggt
gtactagtgtgcaccgatgctgctgctcgaggtctggacattcctaatatatcacatgtt
attcaggcagaatttgcatcttcagctgtagattttttgcatagagttggccgaacagcc
agagcaggtcaacctggtctcgtcacaagcttatatagtaatcagaatcgtgaacttgtt
gccgcagttcgtgaagcagaaaaactaggaaacccagtggtaacttcct-----------
----actct------------------------------
>PAFTOL009207
------------------------------------------------------------
------------------------------------------------------------
------------------------------------------------------------
------------------------------------------------------------
------------------------------------------------------------
------------------------------------------------------------
------------------------------------------------------------
-----------------caattcaattttgtgcatggtgtgaaatacgtggttttcgatg
aagcagatctgttactttgtggaagttttcaaaatcaagtcatacgtctcataaatatgc
ttcgtttcgacgagaagttactgtcacaaacaaagacta---gtcatcctgaggaaacaa
ctgagttttactctggctccctattgacgtgtgaatctgaagatgaagacaatgatcata
gtgatt---tataccca-------------------------------------------
---------gaagatgaagaa------------cata------------atgatgatgat
gatgcaacggggagcaatttgggggaagagacacctagatctgacaagsgaaaagactgg
aaaagggtcygtaaacattatgaacgaagtaagcagtatatttttgtagctgcaacactt
ccaatgaatggtaagaaaacagcaggtggtgtcttgaaaaggatgtttccagaagctaga
tgggttactggaaattatctgcaccgccacaacccaaggttggagcagagatggatagaa
gtctcaatagatactcaggttgatgctctcatagatgcagtaaaccaaggcgtgaaacat
agcccatatggttctgatgcttgtgtaagtagaacaatggtgtttgctaatactgtagaa
gcagtggaatcagtggcggcgatactgsggactgctgggattcaatgcttctgctatcat
aggaatagttctttagaagagtcaacaaagaacttagttkacttcagagagagaggtggt
gtactagtgtgcaccgatgctgctgctcgaggtctggacattcctaatatatcacatgtt
attcaggcagaatttgcatcttcagctgtagattttttgcatagagttggccgaacagcc
agagcaggtcaacctggtctcgttacaagcttatatactagccagaatcgtgaccttgtt
gccacagttcgtgaagcagaaaaactaggaaacccagtggtaatttcct-----------
----actcttcctaggaaaggtttgagcgctacatgaag
>PAFTOL009209
------------------------------------------------------------
------------------------------------------------------------
------------------------------------------------------------
------------------------------------------------------------
------------------------------------------------------------
------------------------------------------------------------
------------------------------------------------------------
--------------------------------------------------gtatttgatg
aagcagatctcttactttgtggaagttttcaaaatcaagtcgtccgtctcataaacatgc
ttcgtttcgacgagaagttactgtcacragcaaagacta---gtcatactgaggaaacaa
ctgagttttactctgactccctattgtcatgtgtatctgaagatgaaggcaatgatcaga
gggatc---tatacccg-------------------------------------------
---------gaagaggaagaa------------cata---------------gtgatgat
gatgcaacagtgaaaaatttgggggaagagatgccaagatctgacaagggaaaagactgg
aaaagggttcgtgaacattatgaacgaagtaagcagtatattttcgttgctgcaactctt
ccagtgaatggtaagaaaacagcaggtggtgtcttgaaaaggatgttcccagaagctaga
tgggttactggaaattatctacatcgccacaacccaagattggagcagagatggacagaa
gtctcagtagatactcaggtcgatgctctcatagatgctgtaaaccatggcatgaaacgt
aacccatatggttctgatgcctgtgtaagtagaacaatggtttttgccaatactgttgaa
gcagtggaatcagtggctaa----------------------------------------
--gaatagttctttggaggagtctacraagaacttagttgacttcagagagagaggtggt
gtactagtgtgcaccgatgctgctgctcgaggtctggacattcctaatatatcacatgtt
attcaggcagaatttgcctcttcagctgtagattttttgcatagagttggccgaacagcc
agagcaggtcaacctggtctcgtcacaagcttatatagtaatcmgaatcgtgaacttgtt
gccgcagttcgtgaagcagaaaaactaggaaacccagtggtaacttcct-----------
----actct------------------------------
>PAFTOL009215
------------------------------------------------------------
------------------------------------------------------------
------------------------------------------------------------
------------------------------------------------------------
------------------------------------------------------------
------------------------------------------------------------
-----------------------------------------------ttatatgctgcag
atcgagaaagaaatcgtcaattcaattttgtgcatggtgtgaaatatgttgtatttgatg
aagcagatctcttactttgtggaagttttcaaaatcaagttgtccgtctcataaacatgc
ttcgtttcgacgagaagttactgtcacgagcaaagacta---gtcatactgaggaaacaa
ctgagttttactctgactccctattgtcatgtgtatccgaagatgaaggcagtgatcata
gggatc---tataccca----gacgaggaagaacatagtgatgatgatgcaacagta---
---------gacgaggaagaa------------cata---------------gtgatgat
gatgcaacagtaaaagatttgggggaagagacaccaagatctgacaagggaaaagactgg
aaaagagttcgtgaacattatgagcgaagtaagcagtatatttttgtagctgcaactctt
ccagtgaatggtaagaaaacagcaggtggtgtcttgaaaaggatgtttccagaagctaga
tgggttactggaaattatctacaccgccacaacccaagattggagcagagatggatagaa
gtctcagtcgatactcaggtcgatgctctcatagatgccgtaaaccatggcatgaaacgt
aacccatatggttctgaagcttctgtaagtagaacaatggtgtttgctaatactgttgaa
gcagtggaatcagtggctaa----------------------------------------
--gaatagttctttggaggagtctacaaagaacttagttgacttcagagagagaggtggt
gtactagtgtgcaccgatgctgctgctcgaggtctggacgttcctaatatatcgcatgtt
attcaggcagaatttgcctcgtcagctgtagattttttgcatagagttggccgaacagcc
agagcaggtcaacctggtctcgtcacaagcttatatagtaatcagaatcgtgaacttgtt
gccgcagttcgtgaagcagaaaaactaggaaacccagtggtaacttcct-----------
----actct------------------------------
>PAFTOL009217
------------------------------------------------------------
------------------------------------------------------------
------------------------------------------------------------
------------------------------------------------------------
------------------------------------------------------------
---------------------------------------------tttcag---------
------------------------------------------------------------
--------------------------------------------------gtatttgatg
aagcagatctcttactttgtggaagttttcaaaatcaagttgtccgtctcataaacatgc
ttcgtttcgacgagaagttactgtcacgagcaaagacta---gtcatactgaggaaacaa
ctgagttttactctgactccctattgtcatgtgtatccgaagatgaaggcagtgatcata
aggatc---tatacccg-------------------------------------------
---------gaagaggaagaa------------cata---------------gtgatgat
gatgcaacagtaaaagatttgggggaagagacaccaagatctgacaagggaaaagactgg
aaaagggttcgtgaacattatgagcgaagtaagcagtatatttttgtagctgcaactctt
ccagtgaatggtaagaaaacagcaggtggtgtcttgaaaaggatgtttccagaagctaga
tgggttactggaaattatctgcaccgccacaacccaagattggagcagagatggatagaa
gtctcagtcgatactcaggtcgacgctctcatagatgctgtaaaccatggcatgaaacgt
aacccatatggttctgatgcttctgtaagtagaacaatggtgtttgctaatactgttgaa
gcagtggaatcagtggctaagatactgctgactgctgggattcaatgcttctgctaccat
aggaatagttctttggaggagtctacgaagaacttagttgacttcagagggagaggtggt
gtactagtgtgcaccgatgccgctgctcgaggtctggacgttcctaatatatcgcatgtt
attcag------------------------------------------------------
------------------------------------------------------------
------------------------------------------------------------
---------------------------------------
>PAFTOL009219
------------------------------------------------------------
------------------------------------------------------------
------------------------------------------------------------
------------------------------------------------------------
------------------------------------------------------------
------------------------------------------------------------
------------------------------------------------------------
------------------------------------------------------------
------------------------------------------------------------
------------------------------------------------------------
------------------------------------------------------------
------------------------------------------------------------
---------gaagaggaagaa------------cata---------------gtgatgat
gatgcaacagtaaaagatttrggggaagagacaccaagatctgacaagggaaaagactgg
aaaagggttcgtgaacattatgagcgaagtaagcagtatatttttgtagctgcaactctt
ccagtgaatggtaagaaaacagcaggtggtgtcttgaaaaggatgtttccagaagctaga
tgggttactggaaattatctacactgccacaacccaagattggagcagagatggatagaa
gtctcagtcgatactcaggtcgatgctctcatagatgctgtaaaccatggcatgaaacgt
aacccatatggttctgatgcttctgtaagtagaacaatggtgtttgctaatactgttgaa
gcagtggaatcagtggctaa----------------------------------------
--gaatagttctttggaggagtctacaaagaacttagttgacttcagagagagaggtggt
gttctagtgtgcaccgatgctgctgctcgaggtctggacgttcctaatatatcgcatgtt
attcaggcagaatttgcctcgtcagctgtagattttttgcatagagttggccgaacagcc
agagcaggtcaacctggtctcgtcacaagcttatatagtaatcagaatcgtgaacttgtt
gccgcagttcgtgaagcagaaaaactaggaaacccagtggtaacttcct-----------
----actct------------------------------
>PAFTOL009221
------------------------------------------------------------
------------------------------------------------------------
------------------------------------------------------------
------------------------------------------------------------
------------------------------------------------------------
------------------------------------------------------------
------------------tccacacctg--ttgcccttttgaattacttatatgctgcag
atcgagaaagaaatcgtcaattcaagtttgtgcatggtgtgaaatatgtggtatttgatg
aagcagatctcttactttgtggaagttttcaaaatcaagtcgtccgtctcataaacatgc
ttcgtttcgacgagaagttactgtcacgagcaaagacta---ggcatactgaggaaacaa
ctragttttactstgactcsctattgtcatgtgtatctgaagatgaaggcaatgatcata
gggatc---tataccyg----gaagaggaagaacatagtgatgatgatgcaacagtg---
---------gaagaggaagra------------cata---------------gtgatgat
gatgcaacagtgaaagatttggaggaagagacaccaagatctgacaarggaaaagactgg
aaaagggttcgtgaacattatgaacgaagtaagcagtatattttcgtagctgcaactctt
ccagtgaatggtaagaaaacagcaggtggygtcttgaaaaggatgtttccagaagctaca
tgggttactggaaattatctacaccgccacaacccaagattggagcagagatggatagaa
gtctcagtagatactcaggtcgatgctctcatagatgctgtaaaccatggcatgaagcgt
aacccttatggttctgatrctcgtgcaagtagaacaatggtgtttgctaatactgttgaa
gcagtggaatcagtggctar----------------------------------------
--gaatagttctttggaggagtctacaaagaacttagttgacttcagagagagaggtggt
gtactggtgtgcactgatgctgctgctcgaggtctggacattcctaatatatcacatgtt
attcaggcagaatttgcctcttcagctgtagattttttgcatagagttggccgaacagcc
agagcaggtcaacctggtctcgtcacaagcttatatagtaatcaggatcatgaacttgtt
gccgcagttcgtgaagcggaaaaastaggaaacccagtggtaacttcct-----------
----ac---------------------------------
>PAFTOL009223
------------------------------------------------------------
------------------------------------------------------------
------------------------------------------------------------
------------------------------------------------------------
------------------------------------------------------------
------------------------------------------cagggctggccagttcag
aaaccagacattattgtgtccacacctg--ttgcccttttgaactacttatatgctgcag
atcgagaaagaaatcgtcaattcaattttgtgcatggtgtgaaatatgttgtatttgatg
aagcagatctcttactttgtggaagttttcaaaatcaagttgtccgtctcataaacatgc
ttcgtttcgacgagaagttactgtcacgagcaaagacta---gtcatactgaggaaacaa
ctgagttttactctgactccctattgtcatgtgtatccgaagatgaaggcagtgatcata
gggatc---tatacccg----gaagaggaagaacatastgatgatgatgcaacagta---
---------gaagaggaagaa------------cata---------------stgatgat
gatgcaacagtaaaagatttgggggaagagacaccaagatmtgacaagggaaaagactgg
aaaagggttcgtgaacattatgagcgaagtaagcagtatatttttgtrgctgcaactctt
ccagtgaatggtaagaaaacagcaggtggtgtcttgaaaaggatgtttccagaagctaga
tgggttastggaaattatctacaccgccacaacccaagactggagcagagatggatagaa
gtctcagtcgatactcaggtcgatgctctcatagatgctgtaaacmatggcatgaaacrt
aacccatatggttctgatgcttctgtaagtagaacaatggtgtttgctaatactgttgaa
gcagtggaatcagtggctaa----------------------------------------
--gaatagttctttggaggagtctrcaaagaacttagttgacttcagagagagaggtggt
gtactagtgtgcaccgatgctgctgctcgaggtctggacgttcctaatatatcgcatgtt
attcaggcagaatttgcctcgtcagctgtagattttttgcatagagttggccgaacagcc
agagcaggtcaacctggtctcgtcacaagcttatrtagtaatcagaatcgtgaacttgtt
gctgcagttcgtgaagcagaaaaactaggaaacccagtggtaacttcct-----------
----actct------------------------------
>PAFTOL009225
------------------------------------------------------------
------------------------------------------------------------
------------------------------------------------------------
------------------------------------------------------------
------------------------------------------------------------
---------------------------------------------tttcag---------
------------------------------------------------------------
--------------------------------------------------gtatttgatg
aagcagatctcttactttgtggaagttttcaaaatcaagttgtccgtctcataaacatgc
ttcgtttcgacgagaagttactgtcacgagcaaagrcta---gtcatactgaggaaacaa
ctgagttttactctgactccctattgtcatgtgtatctgaagatgaaggcagtgatcata
gggatc---tatacccg-------------------------------------------
---------gaagaggaagaa------------cata---------------gtgatgat
gatgcaacagtaaaagatttgggggaagagacaccaagatctgacaagggaaaagactgg
aaaagggttcgtgaacattatgagcgaagtaagcagtatatttttgtagctgcaactctt
ccagtgaatggtaagaaaacagcaggtggtgtcttgaaaaggatgtttccagaagctaga
tgggttactggaaattatctacaccgccacaacccaagattggagcagagatggatagaa
gtctcagtcgatactcaggtcgatgctctcatagatgctgtaaaccatggcatgaaacgt
aacccatatggttctgatgcttctgtaagtagaacaatggtgtttgctaatactgttgaa
gcagtggaatcagtggctaagatactgctgactgctgggattcaatgcttctgctaccat
aggaatagttctttggaggaktctacaaagaacttagttgacttcagagagagrkgtggt
gtactagtgtgcaccgatgctgctgctcgaggtctggacgttcctaatatatcgcatgtt
attcaggcagaatttgcctcgtcagctgtagattttttgcatagagttggccgaacagcc
agagcaggtcaacctggtctcgtcacaagcttatatagtaatcagaatcgtgaacttgtt
gctgcagttcgtgaagcagaaaaactaggaaacccagtggtaacttcct-----------
----actct------------------------------
>PAFTOL009227
------------------------------------------------------------
------------------------------------------------------------
------------------------------------------------------------
------------------------------------------------------------
------------------------------------------------------------
------------------------------------------------------------
------------------------------------------------------------
--------------------------------------------tttcaggtatttgatg
aagcagatctcctactttgtggaagttttcaaaatcaagttgtccgtctcataaacatgc
ttcgtttcaacgagaagttactttcacgagcaaagacta---gtcatactgaggaaacaa
ctgagttttactctgactccctagtgtcatgtgtatccgaagatgaaggcaatgatcata
gggatc---tatacccg-------------------------------------------
---------gaagaggaagaa------------cata---------------gtgatgat
gatgcaacagtaaaagatttgggggaagagacaccaagatctgacaaggaaaaagactgg
aaaagagttcgtgaacattatgagcgaagtaagcagtatatttttgtagctgcaactctt
ccagtgaatggtaagaaaacagcaggtggtgtcttgaaaaggatgtttccagaagctaga
tgggttactggaaattatctacaccgccacaacccaagattggagcagagatggatagaa
gtctcagtcgatactcaggtcgatgctctcatagatgctgtaaaccatggcatgaaacgt
aacccatatggttctgatgcttctgtaagtagaacaatggtgtttgctaatactgttgaa
gcagtggaatcagtggctaagatactgctgactgctgggattcagtgcttctgctaccat
aggaatagttctttggaggagtctacaaataacttagttgacttcagagagagaggtggt
gtactagtgtgcacggatgctgctgctcgaggtctggacgttcctaatatatcacatgtt
attcaggcagaatttgcctcgtcagctgtagattttttgcatagagttggccgaacagcc
agagcaggtcaacctggtctcgtcacaagcttatatagtaatcagaatcgtgaacttgtt
gccgcagttcgtgaagcagaaaaactaggaaacccagtggtaacttcct-----------
----actct------------------------------
>PAFTOL009229
------------------------------------------------------------
------------------------------------------------------------
------------------------------------------------------------
---------------------------------------tctgagatgtctcttgttttg
tgccccaatgtcatgctgtgcgagcaggtggtacgcatggcgaatactctctgtggcgag
aatggtgaacctcttcttagagcggctgctgtatgtggcaaccagggttggccagttcgg
aaaccagacattgttgtgtccactcctg--ttgcccttttgaattacttatatgctgcag
atcgagaaagaaatcgtcaattcaattttgtgcatggtgtgaaatatgtggtatttgatg
aagcagatctcttactttgtggaagttttcaaaatcaagtcatccgtctcataaacatgc
ttcgtttcgacgagaagttactgtcgcgaacaaagacta---gtcatcctgaggaaacaa
ctgagttttactctgactccctattgtcatgtgaatctgaagatgaaggcactgatcata
gtgatc---tataccyg-------------------------------------------
---------gaagaggaagaa------------taya---------------gtgatgat
gttgcaacagtgaaaaatttgggggaggagacacaaagatctgacaagagaaaagactgg
aaaagggttcgtaaacattatgaacgaagtaagcagtatattttcgtagctgcaacactt
ccactgaatggtaagaaaacagcagggggtgtcttgaaaaggatgtttccagaagctaga
tgggttactggaagttatctacaccgccacaacccaagattggagcagagatggatagaa
gtctcagtagatactcaggttgatgttctcatagatgctgtaaaccatggcatcaaacgt
aacccatatggttctgatgcttgtgtaagtagaacaatggtgtttgcyaatactgttgaa
gcagtggaatcagtggctaa----------------------------------------
--gaatagttctttggaggagtctacaaagaacttagttgacttcagagagagaggtggt
gtactagtgtgcaccgatgctgctgctcgaggtctggacattcctaatatatcacatgtt
attcaggcagaatttgcctcttcagctgtagattttttgcatagagttggccgaacagcc
agagcaggtcaacccggtctcgtcacaagcttatatagtgatcagaatcgtgaacttgtt
gccgcagttcgtgaagcagagagactagggaacccagtgrtaacttcct-----------
----actct------------------------------
>PAFTOL009231
------------------------------------------------------------
------------------------------------------------------------
------------------------------------------------------------
------------------------------------------------------------
------------------------------------------------------------
------------------------------------------------------------
------------------------------------------------------------
------------------------------------------------------------
------------------------------------------------------------
------------------------------------------------------------
------------------------------------------------------------
------------------------------------------------------------
---------gaagaggaagaa------------tata---------------gtgatgat
gttgcaacagtgaaaaatttgggggaggagacaccaagatctgacaagagaaaagactgg
aaaagggttcgtaaacattatgaacgaagtaagcagtatattttcrtagctgcaacactt
ccactgaatggtaagaaaacagcagggggtgtcttgaaaaggatgtttccagaagctaga
tgggttactggaagttatctacaccgccacaacccaagattggagcagagatggatagaa
gtctcagtagatactcaggtcgatgctctcatagatgctgtaaaccatggcatcaaacgt
aacccatatggttctgatgcttgtgtaagtagaacaatggtgtttgctaatactgttgaa
gcagtggaatcagtggctaa----------------------------------------
--gawtagttctttggaggagtctacaaagaacttagttgacttcagagagagaggtggt
gyactagtgtgcaccgatgctgctgctcgaggtctggacattcctaatatatcacatgtt
attcaggcagaatttgcctcttcagctgtagattttttgcatagagttggccgaacagcc
agagcaggtcaacccggtctcgtcacaagcttatatagtgatcagaatcgtgaacttgtt
gccgcagttcgtgaagcagagagactaggaaacccagtggtaacttcct-----------
----actct------------------------------
>PAFTOL009233
------------------------------------------------------------
------------------------------------------------------------
------------------------------------------------------------
------------------------------------------------------------
------------------------------------------------------------
------------------------------------------------------------
------------------------------------------------------------
------------------------------------------------------------
-----------ttactttgtggaagttttcaaaatcaagtcgtccgtctcataaacatgc
ttcgttttgacgagaagttactgtcacgagcaaagacta---ctcatcccgaggaaacaa
ctgaattttactctgactccctattgtcatgtgaatctgaagatgaaggcaatgatcata
gtgatc---tatacccg-------------------------------------------
---------gaagaggaagaa------------cata---------------atgatggt
gatgcaacagtgaaaggtttgggggaggagacaccaagatctgacaagggaaaagactgg
aaaagggttcgtgaacattatgaacgaagcaagcagtatattttcgtagctgcaacactt
ccagtgaatggtaagaaaaccgcaggtggtgtcttgaaaaggatgtttccagaagctaga
tggrttactggaaattatctacaccgccacaacccaagattggagcagagatggatagaa
gtctcaatagatactcaggtcgatgctctcatagatgctgttaaccaaggcatgaaacat
aacccgtatggttctgatgctggggtaagtagaacaatggtgtttgcyaatactgttgaa
gcggtggagtcagtggctaagatactgcagactgctgggattcaatgcttctgctaccat
aggaatagttctttggaagagtctacaaagaacttagttgacttcagagagagaggwggt
gtactagtgtgcaccgatgctgctgctcgaggtctggacattcctaatatatcacatgtt
attcaggyagaatttgcctcttcagctgtggattttttgcatagagttggccgaacagcc
agagcaggtcaacccggtctcgtcacaagcttatatagtgatcagaatcgtgaacttgtt
gccgcagttcatgaagca------------------------------------------
---------------------------------------
>PAFTOL009235
------------------------------------------------------------
------------------------------------------------------------
------------------------------------------------------------
------------------------------------------------------------
------------------------------------------------------------
------------------------------------------------------------
------------------------------------------------------------
--------------------------------------------tttcaggtttttgatg
aagcagatctgttactttgtggaagttttcaaaatcaagtcatacgtctcataaatatgc
ttcgtttcgacgagaagttactgtcgcaaacgaagacta---gtcatcctgaggaaacaa
ccgagtttcactctggctccctattgtcatgtgaatctgaagacgaagacaatgatcata
gtgatt---tatacgca-------------------------------------------
---------gaagataaagaa------------cataatgatgatgatgatgatgatgat
gatgcaacggggaggaatttgggggaagagacacctagatccgacaggggaaaagactgg
aaaagggtccgtaaacattatgaacgaagtaagcagtatattttcgtagctgcaacactt
ccaatgaatggtaagaaaacagcaggtggtgtcttgaaaaggatgtttccagaagctaga
tgggttactggaaattatctacactgccacaacccaaggttggagcagagatgggtagaa
gtctcaatagatactcaggttgatgctctcatagatgcagtaaaccaaggcgtgaaacat
agcccatatggttctgatgcttgtgtaagtagaacaatggtgtttgctaatactgtagaa
gcagtggaatcagtggcggcgatactgcagactgctgggattcaatgcttctgctatcat
aggaatagttctttagaagagtcaacaaagaacttagttgacttcagagaaagaggtggt
gtactagtgtgcaccgatgctgctgctcgaggtctggacattcctaatatatcacatgtt
attcaggyagaatttgcttcttcagctgtagattttttgcatagagttggccgaacagcc
agagcaggtcaacctggtctcgttacaagcttatatactcgccaaaatcgtgaccttgtt
gccacagttcgtgaagcagaaaaactaggaaaccctgtggtaacttcct-----------
----actct------------------------------
>PAFTOL009237
------------------------------------------------------------
------------------------------------------------------------
------------------------------------------------------------
------------------------------------------------------------
------------------------------------------------------------
------------------------------------------------------------
------------------------------------------------------------
--------------------------------------------------gtttttgatg
aagcagatctgttactttgtggaagttttcaaaatcaagtcatacgtctcataaatatgc
ttcgtttcgacgcgaagttactgtcacaaacaaagacta---gtcaccctgaggaaacga
ctgagtttcactctggctccctattgtcatgtgaatctgaagatgaagacaatgatcata
gtgatt---tataccca-------------------------------------------
---------gaagataaagaa------------catr---------atgatgatgatgat
gatgcaacggggagcaatttgggggaagaggcacctagatctgasaagggaaaagactgg
aaaagggkccgtaaacattatgaacgaagtaagcagtacattttcgtagctgcaacactt
ccaatgaatggtaagmaaacagcaggtggtgtcttgaaaaggatgtttccagaagctaga
tgggttactggaaattatctacaccgccacaacccaaggttggagcagagatggatagaa
gtctcaatagatactcaggttgatgctctcatagatgcagtaaaccaaggcatgaaacat
agcccatatggttctgatgcttgtgtaagtagaacaatggtgtttgctaatactgtagaa
gcagtggaatcagtggc-------------------------------------------
--gaatagttctttagaagagtcawcaaagaacttagttgacttcagagagagaggtggt
gtactagtgtgcaccgatgctgctgctcgaggtctggacattcctaatatatcacatgtt
attcag------------------------------------------------------
------------------------------------------------------------
------------------------------------------------------------
---------------------------------------
>PAFTOL009239
------------------------------------------------------------
------------------------------------------------------------
------------------------------------------------------------
------------------------------------------------------------
------------------------------------------------------------
------------------------------------------------------------
---------------------------g--ttgcccttttgaattacttatatgctgcag
atcgagaaagaaatcgtcaattcaattttgtgcatggtgtgaaatatgtggtatttgatg
aagcagacctcttactttgtggaagttttcaaaatcaagtcgtccgtctcataaacatgc
ttcgtttcgacgagaagttactgtcacgcacaaagacta---gtcctcgcgaggaaacaa
ctgagtgttactctgactccctcttgtcatgtgaatctgaagatgaaggcaatgatcata
gtgatg---tatacccr-------------------------------------------
---------gaagaggaagaa------------tata---------------gtgatgat
gatgcaacggtgaaagatttgggtgaagagacaccaagatctgacaagcgaaaagactgg
aaaagggttcgtgaacattatgaacgaagtaagcagtatattttcgtagctgcaacactt
ccattgaatggtaagaaaacagcaggtggtgtcttgaaaaggatgtttccagaagctaga
tgggttactggaaattatctacattgtcacaatccaagattggagcagagatggatagaa
gtctcaatagatactcaggtcgatgctcttgtagatgctgtaaaccaagccatgaaacat
aacccgtatggttctgctgcttgtgtaagtagaacaatggtgtttgctaatactgttgaa
gcagtggaatcagtggctaagatattgcagactgctgggattcaatgcttctgctaccat
aggaatagttctctggaagagtctacgaagaacttagttgacttcagagagagaggtggt
gyactagtgtgcaccgatgctgctgctcgaggtctggacattcctaatacatcacatgtt
attcaggcagaatttgcgtcttcagctgtagattttttgcacagagttggccgaacggcc
agagcaggtcaacctggtctcgtcacaagcttatatactaatcagaatcgtgaacttgtt
gccgcagttcgtgaagcagagaaactcggaaacccagtggtaacttccc-----------
----actct------------------------------
>PAFTOL009241
------------------------------------------------------------
------------------------------------------------------------
------------------------------------------------------------
------------------------------------------------------------
------------------------------------------------------------
------------------------------------------------------------
------------------------------------------------------------
--------------------------tttgtgcatggtgtgaaatatgttgtatttgatg
aagcagatctcttactttgtggaagttttcaaaatcaagttgtccgtctcataaacatgc
ttcatttcgatgagaagttactgtcgcgagcaaagacta---gtcatactgaggaaacaa
ctgagttttactctgactccctattgtcatgtgtatccgaagatgaaggcagtgatcata
gggatc---tatacccg-------------------------------------------
---------gaagaggaagaa------------cata---------------gtgatgat
gatgcaacagtaaargatttgggggaagagacaccaagatctgacaagggaaaagactgg
aaaagggttcgtgaacattatgagcgaagtaagcagtatatttttgtagctgcaactctt
ccagtgaatggtaagaaaacagcaggtggtgtcttgaaaaggatgtttccagaagcyaga
tgggttrctggaaattatctacaccgccacaacccaagattggagcagagatggatagaa
gtctcagtcgatactcaggtcgatgctctcatagatgctgtaaaccatggcatgaaacgt
aacccatatggttctgatgcttctgtaagtagaacaatggtgtttgctaatactgttgaa
gcagtggaatcagtggctaagatactgctgactgctgggattcaatgcttctgctaccat
aggaatagttctttggaggagtctacaaagaacttagttgacttcagagagagaggtggt
gtactagtgtgcaccgatgctgctgctcgaggtctggacgttcctaatatatcgcatgtt
attcaggcagaatttgcctcrtcagctgtagattttttgcatagagttggccgaacagcc
agagcaggtcaacctggtctcgtcacaarcttatatagtawtcagaatcgtgaacttgtt
gccgcagttcgtgaagcagaaaaactaggaaacccagtggtaacttcst-----------
----actct------------------------------
>PAFTOL009243
------------------------------------------------------------
------------------------------------------------------------
---------------------------------------------------gttagtaac
ttggagcacgacgatcctgtcaaaggaaaaagatactcttctcagatgtctcttgttttg
tgccccaatgtcatgctgtgtgagcaggtggtacgcatggctaactctctctgtagcgac
aatggtgaacctcttcttagagcggctgctgtatgtggcaagcagggctggccagtacag
aaaccagacattatagtgtccacacctg--ttgcccttttgaattacttatatgctgcag
atcgagaaagaaatcgtcaattcaattttgtgcatggtgtgaaatatgcggtatttgatg
aagcagatctcttactttgtggaagttttcaaaatcaagtcgtccgtctcataaacatgc
ttcgtttcgacgagaagttactgtcasgagcaaagacta---gtcatactgaggaaacaa
ctgaggtttactctgactccctattgtcatgtgtatctgaagatgaaggcaatgatcata
gggatc---tatacccg-------------------------------------------
---------gaagaggaagaa------------cata---------------gtgatgat
gatgcaacattgaaagatttgggggaagagacaccaagatctgacaagggaaaagactgg
aaaagggttcgtgaacattatgaacgaagtaagcagtatattttcgttgctgccactctt
ccagtgaacggtaagaaaacagcaggtggtgtcttgaaaaggatgtttccagaagctaga
tgggttactggaaattatctacaccgccacaacccaagattggagcagagatggatagaa
gtctcagtagatactcaggtcgatgctctcatagatgctgtaaaccatggcatgaaacgt
aacccatgtggttctggtgcttgtgtaagtagaacaatggtgtttgctaatactgttgaa
gcagtggaatcagtggctaagatactgctgacttctgggattcaatgcttctgctaccat
aggaatagttctttggaggagtctacaaagaacttagttgacttcagagagagaggtggt
gtactagtgtgcaccgatgctgctgctcgaggtctggacattcctaatatatcacatgtt
attcaggcagaatttgcctcttcagctgtagattttttgcacagagttggccgaacagcc
agagcaggtcaacctggtctcgtcacaagcttatatagtaatcagaatcgtgaacttgtt
gccgcagtttgtgaagcagaaaagctaggaaacccagtggtaacttcct-----------
----actct------------------------------
>PAFTOL009245
------------------------------------------------------------
------------------------------------------------------------
------------------------------------------------------------
------------------------------------------------------------
------------------------------------------------------------
------------------------------------------------------------
------------------------------------------------------------
--------------------------------------------------gtatttgatg
aagcagatctcttactttgtggaagttttcaaaatcaagtcatccgtctcataaacatgc
ttcgtttcgacgagaagttactgtcacgagcaaagacta---gtcatactgaggaagcaa
ctgaggtttactctgactccctattgtcatgtgtatctgaagatgaagacaatgatcata
gggatc---tatacctg-------------------------------------------
---------gaagaggaagaa------------cata---------------gtgatgat
gatgcaacagtgaaagatttgggggaagagacaccaagatctgacaaggtaaaagactgg
aaaagggttcgtgaacattatgaacgaagtaagcagtatattttcgttgctgcaactctt
ccagtgaatggtaagaaaacagcaggtggtgtcttgaaaaggatgtttccagaagctaga
tgggttactggaaattatctacaccgctacaacccaagattggagcagagatggatagaa
gtctcagtagatactcaggtcgatgctctcatagatgctgtaaaccatggcatgaaacgt
aacccatatggttctgatgcttgtgtaagtagaacaatggtgtttgctaatactgttgaa
gcagtggaatcagtggctaa----------------------------------------
--gaatagttctttggaggagtctacaaagaacttagttgacttcagagagagaggtggt
gtactagtgtgcaccgatgctgctgctcgaggtctggacattcctaatatatcacatgtt
attcaggcagaatttgcctcttcagctgtagattttttgcatagagttggccgaacagcc
agagcaggtcaacctggtctcgtcacaagcttatatagtaatcagaatcgtgaacttgtt
gccgcagttcgtgaagcagaaaaactaggaaacccagtggtaacttcct-----------
----actct------------------------------
>PAFTOL009247
------------------------------------------------------------
------------------------------------------------------------
------------------------------------------------------------
------------------------------------------------------------
------------------------------------------------------------
------------------------------------------------------------
------------------------------------------------------------
------------------------------------------------------------
------------------------------------------------------------
------------------------------------------------------------
------------------------------------------------------------
------------------------------------------------------------
------------------------------------------------------------
------------------------------------------------------------
------------------------------------------------------------
------------------------------------------------------------
------------------------------------------------------------
------------------------------------------------------------
------------------------------------------------------------
------------------------------------------------------------
------------------------------------------------------------
------------------------------------------cctaatatatcacatgtt
attcaggcagaatttgcgtcttcagctgtagattttttgcatagagttggccgaacagcc
agagctggtcaacctggtctcgtcacaagcttatatactaaacagaatcgtgaacttgtt
gctgcagttcgtgaagcagaaaaactaggaaacccagtggtaacttcct-----------
----actct------------------------------
>PAFTOL009249
------------------------------------------------------------
------------------------------------------------------------
------------------------------------------------------------
------------------------------------------------------------
------------------------------------------------------------
------------------------------------------------------------
------------------------------------------------------------
------------------------------------------------------------
------------------------------------------------------------
------------------------------------------------------------
------------------------------------------------------------
-----------tacccg-------------------------------------------
---------gaagaggaagaa------------cata---------------gtgatgat
gatgcaacagtgaaagatttgggggaagagacgccaaggtctgacaagggaaaagactgg
aaaagggttcgtgaacattatgaacgaagtaagcagtatattttcgttgctgcaactctt
ccagtgaatggtaagaaaacagcaggtggtgtcttgraaaggatgtttccagaagctaga
tgggttactggaaattatctacaccgccacaacccaagattggcgcagagatggatagaa
gtctcagtagwtactcaggtcgatgctctcatagatgctgtaaaccatggcatgaaacgt
aacccatatggttctgatgcttgtgtaagtagaacaatggtgtttgccaatactgttgaa
gcagtggaatcagtggctaagatactgctgactgctgggattcaatgcttctgctaccat
aggaatagttctttggaggagtctacaaagaacttagttgacttcagagagagaggtggt
gtactagtgtgcactgatgctgctgctcgaggtctggacattcctaatatatcacatgtt
attcag------------------------------------------------------
------------------------------------------------------------
------------------------------------------------------------
---------------------------------------
>PAFTOL009251
------------------------------------------------------------
------------------------------------------------------------
------------------------------------------------------------
------------------------------------------------------------
------------------------------------------------------------
------------------------------------------cagggctggccagttcag
aaaccaggcattattgtgtccacacctg--ttgcccttttgaattacttatatgctgcag
atcgagaaagaaatcgtcaattcaattttgtgcatggtgtgaaatatgtggtatttgatg
aagcagatctcttactttgtggaagttttcaaaatcaagtcatccgtctcataaacatgc
ttcgtttcgacgagaagttactgtcacgagcaaagacta---gtcatactgaggaaacaa
ctgaggtttactctgactccatattgtcatgtgtatctgaagatgaagacaatgatcata
gggatc---tgtacctg-------------------------------------------
---------gaagaggaagaa------------cata---------------gtgatgat
gatgcaacagtgaaagattggggggaagagacaccaagatctgacaaggtaaaagactgg
aaaagggttcgtgaacattatgaacgaagtaagcagtatattttcgttgctgcaactctt
ccagtgaatggtaagaaaacagcaggtggtgtcttgaaaaggatgtttccagaagctaga
tgggttactggaaattatctacaccgcwacaacccaagattggagcagagatggatagaa
gtctcagtagatactcaggtcgatgctctcatagatgctgtaaaccatggcatgaaacgt
aacccatatggttctgatgcttgtgtaagtagaacaatggtgtttgctaatactgttgaa
gcagtggaatcagtggctaagatactgctgactgctgggattcaatgcttctgctaccat
aggaatagttctttggaggagtctacaaagaacttagttgacttcagagagagaggtggt
gtactagtgtgcaccgatgctgctgctcgaggtctggacattcctaatatatcacatgtt
attcaggcagaatttgcctcttcagctgtagattttttgcatagagttggccgaacagcc
agagcaggtcaacctggtctcgtcacaagcttatatagtaatcagaatcgtgaacttgtt
gctgcagttcgtgaagcaggaaaactaggaaacccagtggtaacttcct-----------
----actct------------------------------
>PAFTOL009253
------------------------------------------------------------
------------------------------------------------------------
------------------------------------------------------------
------------------------------------------------------------
------------------------------------------------------------
------------------------------------------------------------
------------------------------------------------------------
------------------------------------------------------------
--------------------------------------------------------atgc
ttcgtttcgacgagaagttactgtcacaaacaaagacta---gtcatccggaggaaacaa
ctgagtttcactctggctccctattgtcatgtgaatctgaagatgaagacaatgatcata
gtgatt---tataccca-------------------------------------------
---------gaagataaagaa------------cata------------atgatgatgat
gatgcaactgggagcaatttgagggaagagacacctagatctgacaagggaaaagactgg
aaaagggtgcgtaaacattatgaacgaagtaagcagtatattttcgtagctgcaacactt
ccaatgaatggtaagaaaacagcaggtggtgtcttgaaaaggatgtttccagaagctaga
tgggttactggaaattatctacaccgccacaacccaaggttggagcagagatggatagaa
gtctcaatagatactcaggtcgatgctctcatagatgcagtaaacmaaggcatgaaacat
agcccatatggttctgatgcttgtgtaagtagaacaatggtgttcgctaatactgtagaa
gcagtggaatcagtggmggcgatactgcagactgctgggattcaatgcttctgctatcat
aggaatacttctttagargagtcaacaaagaacttagttgacttcagagagagaggtggt
gtgctagtgtgcaccgatgctgctgctcgaggtctggacattcctaatatatcacatgtt
attcaggcagaatttgcgtcttcagctgtagattttttgcatagagttggccgwacagcm
agagcaggtcaacctggtctcgttacaagcttatatactagccaaaatcgtgaccttgtt
gtcacagttcgtgaagcagaaaaactaggaaacccagtggtaacttcct-----------
----actct------------------------------
>PAFTOL009255
------------------------------------------------------------
---------ccatccatactttcaggaaatgacacaattgttgctggggagactggaagt
ggaaagacacatggctatcttgtcccagtaatggagaagctgct----------------
--------------------------------------ctctcagatgtctcttgttttg
tgccccaatgtcatgctgtgygagcaggtggtacgcatggctaactctctctgtagcgac
aatggtgaacctcttcttagagcggctgctgtatgtggcaagcagggctggccagttcag
aaaccagacattattgtgtccacacctg--ttgcccttttgaattacttatatgctgcag
atcgagaaagaaatcgtcaattcaattttgtgcatggtgtgaaatatgtggtatttgatg
aagcggatctcttactttgtggaagttttcaaaatcaagtcgtccgtctcataaacatgc
ttcgtttcgatgagaagttactgtcacgagcaaagacta---gtcatactgaggaaacaa
ctgaggtttactctgactccctattgtcatgtgtatctgaagatgaaggcaatgatcata
gggatc---tgtacctg-------------------------------------------
---------gaagaggaagaa------------catg---------------gtgatgat
gatgcaacagtgaaagatttgggggaagagacaccaagatctgacaagggaaaagactgg
aaaagggttcgtgaacattatgaacgaagtaagcagtatattttcgttgctgcaactctt
ccagtgaatggtaagaaaacagcaggtggtgtcttgaaaaggatgtttccagaagctaga
tgggttactggaaattatctacaccgccacaacccaagattggagcagagatggatagaa
gtctcagtagatactcaggtcgatgctctcatagatgctgtaaaccatggcatgaaacgt
aacccatatggttctgatgcttgtgtaagtagaacaatggtgtttgctaatactgttgaa
gcagtggaatcagtggctar----------------------------------------
--gaatagttctttggaggagtctacaaagaacttagttgacttcagagagagaggtggt
gtactagtgtgcaccgatgctgctgctcgaggtctggacattccgaatatatcacatgtt
attcaggcagaatttgcctcttcagctgtagattttttgcatagagttggccgaacagcc
agagcaggtcaacctggtctcgtcacaagcttatatagtaatcagaatcgtgaacttgtt
gccgcagttcgtgaagcagaaaaactaggaaacccagtggtaacttcct-----------
----actct------------------------------
>PAFTOL009257
------------------------------------------------------------
------------------------------------------------------------
------------------------------------------------------------
------------------------------------------------------------
------------------------------------------------------------
------------------------------------------cagggctggccagttcag
aaaccagacattattgtgtccacacctg--ttgcccttttgaattacttatatgctgcag
atcgagaaagaaatcgtcaattcaattttgtgcatggtgtgaaatatgtggtatttgatg
aagcggatctcttactttgtggaagttttcaaaatcaagtcgtccgtctcataaacatgc
ttcgtttcgatgagaagttactgtcacgagcaaagacta---gtcatactgaggaaacaa
ctgaggtttactctgactccctattgtcatgtgtatctgaagatgaaggcaatgatcata
gggatc---tgtacctg-------------------------------------------
---------gaagaggaagaa------------cata---------------gtgatgat
gatgcaacagtgaaagatttgggggaagaaacaccaagatctgacaagggaaaagactgg
aaaagggttcgtgaacattatgaacgaagtaagcagtatattttcgttgctgcaactctt
ccagtgaatggtaagaaaacagcaggtggtgtcttgaaaaggatgtttccagaagctaga
tgggttactggaaattatctacaccgccacaacccaagattggagcagagatggatagaa
gtctcagtagatactcaggtcgatgctctcatagatgctgtaaaccatggcatgaaacgt
aacccatatggttctgatgcttgtgtaagtagaacaatggtgtttgctaatactgttgaa
gcagtggaatcagtggctaagatattgctgactgctgggattcaatgcttctgctaccat
aggaatagttctttggaggagtctacaaagaacttagttgacttcagagagagaggtggt
gtactagtgtgcaccgatgctgctgctcgaggtctggacattcctaatatatcacatgtt
attcaggcagaatttgcctcttcagctgtagattttttgcatagagttggccgaacagcc
agagcaggtcagcctggtctcgtcacaagcttatatagtaatcagaatcgtgaacttgtt
gccgcagttcgtgaagcagaaaaactaggaaacccagtggtaacttcct-----------
----actct------------------------------
>PAFTOL009259
------------------------------------------------------------
------------------------------------------------------------
------------------------------------------------------------
------------------------------------------------------------
------------------------------------------------------------
------------------------------------------------------------
------------------------------------------------------------
--------------------------------------------tttcaggtatttgatg
aagcagacctcttactttgtggaagttttcaaaatcaagtcgtccgtctcataaacatgc
ttcgtttcgacgagaagttactgtcacgcacaaagacta---atcatcgcgaggaaacaa
ctgagttttactctgactccctcttgtcatgtgaatctgaagatgaaggcaatgatcata
gtgatg---tatacccg-------------------------------------------
---------gaagaggaagaa------------tata---------------gtgatgat
gatgcaacggtgaaagatttgggagaagagacaccaagatctgacaagcgaaaagactgg
aaaagggttcgtgaacattatgaacgaagtaagcagtatattttcgtagctgcaacactt
ccagtgaatggtaagaaaacagcaggtggtgtcttgaaaaggatgtttccagaagctaga
tgggttactggaaattatctacatcgccacaacccaagattggagcagatatggatmgaa
gtctcaatagatactcaggtygatgctcttgtagatkctgtaaaccaaggcatgaaacat
gaccygtatggttctgatgcttstgtaagtagaacaatggtgtttgctaatactgttgaa
gcagtggaatcagtggctaagatactgcagactgctgggattcaatgcttctgctaccat
aggaatagttctttggaagagtctacgaagaacttagttgacttcagagagagaggtggt
gtactagtgtgcaccgatgctgctgctcgaggtctggacattcctaatatatcacatgtt
attcaggcagaatttgcgtcttcagctgtrgaktttttgcacagagttggccgaacggcc
agagcaggtcaaccyggtctcgtcacaagcttatatactaatcagaatcgtgaacttgtt
gccgcagttcgtgaagcagagaaactcggaaacccagtggtaacttccc-----------
----actct------------------------------
>PAFTOL009263
------------------------------------------------------------
------------------------------------------------------------
------------------------------------------------------------
------------------------------------------------------------
------------------------------------------------------------
------------------------------------------------------------
--------------------------------------------tacttatatgctgcag
atcgagaaagaaatcgtcaattcaattttgtgcatggtgtgaaatatgtggtatttgatg
aagcagatctcttactttgtggaagttttcagaatcaagtcgtccgtctcataaacatgc
ttcgtttcgacgagaagttactgtcacgagcaaagacta---gtcatactgaggaaacaa
ctgagttttactctgactccctattgtcatgtgtatctgaagacgaaggcaatgatcata
gggatc---tatacccg-------------------------------------------
---------gaagaggaagaa------------cata---------------gtgatgat
gatgcaacagtgaaagatttgggggaagagacgccaaggtctgacaagggaaaagactgg
aaaagggttcgtgaacattatgaacgaagtaagcagtatattttcgttgctgcaactctt
ccagtgaatggtaagaaaacagcaggtggtgtcttgaaaaggatgtttccagaagctaga
tgggttactggaaattatctacaccgccacaacccaagattggctcagagatggatagaa
gtctcagtagatactcaggtcgatgctctcatagatgctgtaaaccatggcataaaacgt
aacccatatggttctgatgcttgtgtaagtagaacaatggtgtttgccaatactgttgaa
gcagtggaatcagtggctaagatactgctgactgctgggattcaatgcttctgctaccat
aggaatagttctttggaggagtctacaaagaacttagttgacttcagagagagaggtggt
gtactagtgtgcaccgatgctgctgctcgaggtctggacattcctaatatatcacatgtt
attcaggcagaatttgcctcttcagctgtagattttttgcatagagttggccgaacagcc
agagcaggtcaacctggtctcgtcacaagcttatatagtaatcagaatcgtgaacttgtt
gccgcagttcgtgaagcagaaaaactaggaaacccagtggtaacttcct-----------
----actct------------------------------
>PAFTOL009265
------------------------------------------------------------
------------------------------------------------------------
------------------------------------------------------------
------------------------------------------------------------
------------------------------------------------------------
------------------------------------------------------------
------------------------------------------------------------
------------------------------------------------------------
------------------------------------------------------------
------------------------------------------------------------
------------------------------------------------------------
------------------------------------------------------------
---------gaagaggaagaa------------cata---------------gtgaagat
gatgcaacagtgaaagatttgggggaagagatgccaagatctgacaagggaaaagactgg
aaaagggttcgtgaacattatgaacgaagtaagcagtatattttcgttgctgcaactctt
ccagtgaatggtaagaaaacagcaggtggtgtcttgaaaaggatgtttccagaagctaga
tgggttactggaaattatctacaccgccacaacccaagattggagcagagatggatagaa
gtctcagtagatactcaggtcgatgctctcataratgctgtaaacaatggcatgaaacgt
aacccctatggttctggtgcttgtgtaagtagaacaatggtgtttgccaatactgttgaa
gcggtggaatcagtggctaa----------------------------------------
--gaatagttctttggaggagtctacaaagaacttagttgacttcagaragagaggtggt
gtactagtgtgcaccgatgctgctgctcgaggtctggacattcctaatatatcacatgtt
attcaggcagaatttgcctcttcagctgtagattttttgcatagagttggccgaacagcc
agagcaggtcaacctggtctcgtcacaagcttatatagtaatcagaattgtgaacttgtt
gccgcagttcgtgaagcagaaaaactaggaaacccagtggtaacttcct-----------
----actct------------------------------
>PAFTOL009267
------------------------------------------------------------
------------------------------------------------------------
------------------------------------------------------------
------------------------------------------------------------
------------------------------------------------------------
------------------------------------------------------------
------------------------------------------------------------
--------------------------------------------------gtttttgatg
aagcagatctgttactttgtggaagttttcaaaatcaagtcatacgtctcataaacatgc
ttcgtttcgacgagaagttactgtcacaaacaaagacta---gtcatcctgaggaaacaa
ctgagttttactctggctccctattgtcgtgtgaatctgaagatgaagacaatgatcata
gtgatt---tataccca-------------------------------------------
---------gaagatgaagaa------------cata------------ataatgatgat
gatgcaacggsgagcaatttgggggaagaaacacctagatctgacaagggaaaagactgg
aaaagggtccgtaaacattatgaacgaagtaagcagtatattttcgtagctgcaacactt
ccaaagaatggtaagaaaacagcaggtggtgtcttgaaaaggatgtttccagaagctaga
tgggttactggaaattatctgcaccaacacaacccaaggttggagcagagatggatagaa
gtctcaatagatactcaggttgatgctctcatagatgcagtaaaccaaggcgtgaaacat
agcccatatggttctgatgcttttgtaagaagaacaatggtgtttgctaatactgtagaa
gcagtggaatcagtggcggcgatactgcagactgctgggattcaatgcttctgctatcat
aggaatagttctttagaagagtcaacaaagaacttagttgacttcagagagagaggtggc
gtactagtgtgcaccgatgctgctgctcgaggtctggacattcctaatatatcacatgtt
attcaggcagaatttgcrtcttcagctgtagattttttgcatagagttggccgaacagcc
agagcaggtcaacctggtctygttacaagcttrtatactagccagaatcatgaccttgtt
gccacarttcgtgaagcagaaaaactaggaaacccagtggtaatttcct-----------
----actct------------------------------
>PAFTOL009269
------------------------------------------------------------
------------------------------------------------------------
------------------------------------------------------------
------------------------------------------------------------
------------------------------------------------------------
------------------------------------------cagggttggccagttcag
aaaccagacattatcgtctccacccctg--ttgcccttttgaattacttgtatgctgcag
atcgggaaagaaatcgtcaattcaattttgtgcgtggtgtgaaatacgtggtttttgatg
aagcagatctgttactttgtggaagttttcaaaatcaagtcatacgtctcataaacatgc
ttcgtttcgacgagaagttactgtcacaaacaaagacta---gtcatcctgaggaaacaa
ctgagttttactctggctccctattgtcgtgtgaatctgaagatgaagacaatgatcata
gtgatt---tatgccca-------------------------------------------
---------gaagatgaagaa------------cata---------------atgatgat
gatg---------ataatttgggggaagaaacacctagatctgacaagggaaaagactgg
aaaagggtccgtaaacattatgaacgaagtaagcagtatattttcgttgctgcaacactt
ccaatgaatggtaggaaaacagcaggtggtgtcttgaaaaggatgtttccagaagctaga
tgggttactggaaattatctgcaccaacacaacccaaggttggagcagagatggatagaa
gtttcaatagatactcaagttgatgctctcatagatgcagtaaaccaaggcgtgaaacat
agcccatatggttctgatgcttgtgtaagtagaacaatggtgtttgctaatactgtagaa
gcagtggaatcagtggc-------------------------------------------
--gaatatttctttagaagagtcaacaaagaacttagttgacttcagagagagaggtggt
gtactagtgtgcaccgatgctgctgctcgaggtctggacattcctaatatatcacatgtt
attcaggcagaatttgcgtcttcagctgtagattttttgcatagagttggccgaacagcc
agagcaggtcaacctggtctcgttacaagcttatatactagccagaatcgtgaccttgtt
gccacagttcgtgaagcagaaaaactaggaaacccagtggtaatttcct-----------
----actct------------------------------
>PAFTOL009271
------------------------------------------------------------
------------------------------------------------------------
------------------------------------------------------------
------------------------------------------------------------
------------------------------------------------------------
------------------------------------------------------------
------------------------------------------------------------
--------agaaatcgccaattcaattttgtgcatggtgtgaaatatgtggtatttgatg
aagcagatctcctactttgtggaagttttcaaaatcaagtcatccgtctcatagacatgc
ttcgtttcgacgagaagttactgtcgcgaacaaagacta---gtcatcctgagga---aa
ctgagttttactctgactccctattgtcatgtgaatctgaagatgaaggcaatgatcata
gtgatc---tatacccg----gaagaggaagaatatagtgatgatgatgcaacagyg---
---------gaagaggaagaa------------tata---------------gtgatgat
gatgcaacagtgaaaaatttgagagaggaggcatcaagatctgacaagaaaaaagactgt
aaaagggttcgtaaacattatgaacgaagtaagcagtatatttttgtagctgcaacactt
ccactgaatggtaagaaaacagcagggggtgtcttgaaaaggatgtttccagaagctagg
tgggttactggaagttatctacaccgccacaacccaagattggagcagagatggatagaa
gtctcagtagatactcaggtcgatgctctcatagatgctgtaaaccatggcatgaaacgt
aacccatatggttctgatgtttgtgtaagtagaacaatggtgtttgctaatactgttgaa
gcagtggaatcagtggctaa----------------------------------------
--gaatagttctttggaggagtctacaaagaacttagttgacttcagagagagaggtggt
gtactagtgtgcaccgatgctgctgctcgaggtctggacattcctaatatatcacatgtt
attcaggcagaatttgcctcttcagctgtagattttttgcatagagttggccgaacagcc
agagcaggtcaacccggtctcgtcacaagcttatatagtaatcagaatcgtgagcttgtt
gccgcagttcgtgaagcagagaaactaggaaacccagtggtgacttcct-----------
----actct------------------------------
>PAFTOL009279
------------------------------------------------------------
------------------------------------------------------------
------------------------------------------------------------
------------------------------------------------------------
------------------------------------------------------------
------------------------------------------------------------
------------------------------------------------------------
------------------------------------------------------------
------------------------------------------------------------
------------------------------------------------------------
------------------------------------------------------------
------------------------------------------------------------
---------gaagaggaagaa------------cata---------------gtgatgat
gatgcaacagtaaaagwtttgggggaagagacaccaagatctgacaagggaaaagactgg
aaaagggttcgtgaacattatgagcgaagtaagcagtatatttttgtagctgcaactctt
ccagtgaatggtaagaaaacagcaggtggtgtcttgaaaaggatgtttccagaagccaga
tgggttactggaaattatctacaccgccacaacccaagattggagcagagatggatagaa
gtctcagtcgatactcaggtcgatgctctcatagatgctgtaaaccatggcatgaaacgt
aacccatatggttctgatgcttctgtaagtagaacaatggtgtttgctaatactgttgaa
gcagtggaatcagtggctaa----------------------------------------
--gaatagttctttggagragtctacaaagaacttagttgacttcagagagagaggtggt
gtactagtgtgcaccgatgctgctgctcgaggtctggacattcctaatatatcacatgtt
attcaggcagaatttgcctcgtcagctgtagattttttgcatagagttggccgaacagcc
agagcaggtcaacctggtctcgtcacaagcttatatagtaatcagaatcgtgaacttgtt
gccgcagttcgtgaagcagaaaaactaggaaacccagtggtaacttcct-----------
----actct------------------------------
>PAFTOL009281
------------------------------------------------------------
------------------------------------------------------------
------------------------------------------------------------
------------------------------------------------------------
------------------------------------------------------------
------------------------------------------------------------
------------------------------------------------------------
--------------------------------------------------gtatttgatg
aagcagatctcttactttgtggaagttttcaaaatcaagtcgtccgtctcataaacatgc
ttcgtttcgacgagaagttactgtcacgagcaaagacta---gtcatactgaggaaacaa
ctgagttttactctgactccctattgtcatgtgtatctgaagatgaaggcaatgataata
gggatc---tatacccg-------------------------------------------
---------gaagaggaagaa------------cata---------------gtgatgat
gatgcaacagtgaaagatttgggggaagagacaccaagatctgacaagggaaaagactgg
aaaagggttcgtgaacgttatgaacgaagtaagcagtatattttcgtagctgcaactctt
ccagtgaatggtaagaaaacagcaggtggtgtcttgaaaaggatgtttccagaagctaga
tgggttactggaaattatctacacygccacaacccaagattggagcagagatggatagaa
gtctcagtagatacccaggtcgatrctctcatagatgctgtaaaccatggcatgaaacgt
aacccatatggttctgatgctcttgtaagtagaacaatggtgtttgctaatactgttgaa
gcagtggaatcagtggctaa----------------------------------------
--gaatagttctttggaggagtctacaaagaacttagttgacttcagagagagaggtggt
gtactggtgtgcactgatgctgctgctcgaggtctggacattcctaatatatcacatgtt
attcaggcagaatttgcctcttcagctgtagattttttg---------------------
------------------------------------------------------------
------------------------------------------------------------
---------------------------------------
>PAFTOL009283
------------------------------------------------------------
------------------------------------------------------------
------------------------------------------------------------
------------------------------------------------------------
------------------------------------------------------------
---------------------------------------------tttcag---------
------------------------------------------------------------
--------------------------------------------------gtatttgatg
aagcagatctcttactttgtggaagttttcaaaatcaagttgtccgtctcataaacatgc
ttcgtttcgacgagaagttactgtcacgagcaaagacta---gtcatactgaggaaacaa
ctgagttttactctgactccctattgtcatgtgtatccgaagatgaaggcagtgatcata
gggatc---tatacccg-------------------------------------------
---------gaagaggaagaa------------cata---------------gtgatgat
gatgcaacagtaaaagatttgggggaaaagacaccaagatctgacaagggaaaagactgg
aaaagggttcgtgaacattatgagcgaagtaagcagtatatttttgtagctgcaactctt
ccagtgaatggtaagaaaacagcaggtggtgtcttgaaaaggatgtttccagaagctaga
tgggttactggaaattatctacaccgccacaacccaagattggagcagagatggatagaa
gtctcagttgatactcaggtcgatgctctcatagatgctgtaaaccatggcatgaaacgt
aacccatatggttctgatgcttctgtaagtagaacaatggtgtttgctaatactgttgaa
gcagtggaatcagtggctaagatactgctgactgctgggattcaatgcttctgctaccat
aggaatagttctttggaggagtctacaaagaacttagttgacttcagagagagaggtggt
gtactagtgtgcaccgatgctgctgctcgaggtctggacgttcctaatatatcgcatgtt
attcaggcagaatttgcctcgtcagctgtagattttttgcatagagttggccgaacagcc
agagcaggtcaacctggtcttgtcacaagcttatatagtaatcagaatcgtgaacttgtt
gccgcagttcgtgaagcagaaaaactaggaaacccagtggtaacttcct-----------
----actct------------------------------
>PAFTOL009285
------------------------------------------------------------
---------------------------------------------------actggaagt
ggaaagacacatggctatcttgttccagtaatggagaagctactccatacagttagcaac
ttggatcgtgatgatcctgtcaaaggaaaacgatactcttctcagatgtctcttgttctg
tgccccaatgtcatgctgtgcgagcaggtggtatgcatggctaactctctctgtagcgac
aatggtgaacctcttcttagagcggctgctgtatgtggcacgca----------------
------------------------------------------------------------
-------------------------------------------------ggtttttgatg
aagcagatctgttactttgtggaagttttcaaaatcaagtcatacgtctcataaatatgc
ttcgtttcgacgagaaattactgtcacaaacaaagacta---gtcatcctgaggaaacaa
ctgagttttactctggctccctattgacgtgtgaatctgaagatgaagacaatgatcata
gtgatt---tataccca-------------------------------------------
---------gaagatgaagaa------------cata------------atgatgatgat
gatgcaacggggagcaatgtgggggaagagacacctagatctgacaagggaaaagactgg
aaaagggtccgtaaacattatgaacgaagtaagcagtatattttcgtagctgcaacactt
ccaatgaatggtaagaaaacagcaggtggtgtcttgaaaaggatgtttccagaagctaga
tgggttactggaaattatctgcaccgccacaacccaaggttggagcagagatggatagaa
gtctcaatagatactcaggttgatgctctcatagatgcagtaaaccaaggcgtgaaacat
agcccatgtggttctgatgcttgtgtaagtagaacaatggtgtttgctaatactgtagaa
gcagtggaatcagtggcggcgatactgcagactgctggggttcaatgcttctgctatcat
aggaatagttctttagaagagtcaacaaagaacttagttgacttcagagagagaggtggt
gtactagtgtgcaccgatgctgctgctcgaggtctggacattcctaatatatcacatgtt
attcaggyagaatttgcatcttcagctgtagattttttgcatagagttggccgaacagcc
agagcaggtcaacctggtctcgttacaagcttatatactagccagaatcatgaccttgtc
gccacagttcgtgaagcagaaaaactaggaaacccagtggtaacttcct-----------
----actct------------------------------
>PAFTOL009287
------------------------------------------------------------
------------------------------------------------------------
------------------------------------------------------------
---------------------------------------tctcagatgtctcttgttttg
tgccccaat---------------------------------------------------
------------------------------------------------------------
------------------------------------------------------------
------------------------------------------------------------
------------------------------------------------------------
------------------------------------------gtcatgctgtgcgagc--
----------------------------------------------aggtggtacgcatg
gctaac---tctatctgtagcgacaatggtgaacctcttcttagagcggctgctgtatgt
ggcaagcaggaagaggaagaa------------cata---------------gtgatgmt
gatgcaacagtaaaagatttggsggaagagacaccaagatctgacaaggaaaaagactgg
aaaagggttcgtgaacattatgagcgaagtaagcagtatatttttgtagctgcaactctt
ccagtgaatggtaagaaaacagcaggtggtgtcttgaaaaggatgtttccagaagctaga
tgggttacyggaaattatctacaccgccacaacccaagattggagcagagatggatagaa
gtctcagtcgatactcaggtygatgctctcatagatgctgtaaaccatggcatgaaacgt
aacccatatggttctgatgcttctgtaagtagaacaatggtgtttgctaatactgttgaa
gcagtggaatcagtggctga----------------------------------------
--gaatagttctttggasgagtctacaaataacttrgttgacttcagagagagaggtggt
gtactagtgtgcactgatgctgctgctcgrggtctggacgttcckaatatatcacatgtt
attcaggcagaatttgcctcgtcagctgtagattttttgcatagagttggccgaacagcc
agagcaggtcaacctggtctcgtcacaagcttatatrgtaatcagaatcgtgaacttgtt
gccgcrgttcgtgaagcagaaaaactaggaaacccagtggtaacttcct-----------
----actct------------------------------
>PAFTOL009289
------------------------------------------------------------
------------------------------------------------------------
------------------------------------------------------------
------------------------------------------------------------
------------------------------------------------------------
------------------------------------------------------------
------------------------------------------------------------
------------------------------------------------------------
------------------------------------------------------------
------------------------------------------------------------
------------------------------------------------------------
------------------------------------------------------------
---------gaagaggaagaa------------cata---------------gtgatgat
gatgcaacagtgaaaattttgggggaagagatgccaagatctgacaagggaaaagactgg
aaaagggttcgtgaacattatgaacgaagtaagcagtatattttcgttgctgcaactctt
ccagtgaatggtaagaaaacagcaggtggtgtcttgaaaaggatgtttccagaagctaga
tgggttactggaaattatctacaccgccacaacccaagattggagcagagatggatasaa
gtctcagtagatactcaggtcgatgctctcatagatgctgtaaactatggcatgaaacgt
aacccatatggttctgatgctcgtgtaagtagaacaatggtttttgccaatactgttgaa
gcagtggaatcagtggctaa----------------------------------------
--gaatagttctttggaggagtctacaaagaacttagttgacttcagagagagaggtggt
gtactagtgtgcaccgatgctgctgctcgaggtctggacattcctaatatatcacatgtt
attcaggcagaatttgcctcttcagctgtagattttttgcatagagttggccgaacagcc
agagcaggtcaacctggtctcgtcacaagcttatatagtaatcagaatcatgaacttgtt
gccgcagttcgtgaagcagaaaaactaggaaacccagtg---------------------
---------------------------------------
>PAFTOL009293
------------------------------------------------------------
------------------------------------------------------------
------------------------------------------------------------
------------------------------------------------------------
------------------------------------------------------------
---------------------------------------------tttcag---------
------------------------------------------------------------
--------------------------------------------------gtatttgatg
aagcagatctcttactttgtggaagttttcaaaatcaagttgtccgtctcataaacatgc
ttcgtttcgacgagaagttactgtcacgagcaaagacta---gtcatactgaggaaacaa
ctgagttttactctgactccctattgtcatgtgtatccgaagatgaaggcagtgatcata
gggatc---tatacccg-------------------------------------------
---------gaagaggaagaa------------cata---------------gtgatgat
gatgcaacagtaaaagatttgggggaagagacaccaagatctgacaagggaaaagaytgg
aaaagggttcgtgaacattatgagcgaagtaagcagtatatttttgtagctgcaactctt
ccagtgaatggtaagaaaacagcaggtggtgtcttgaaaaggatgtttccagaagctaga
tgggttactggaaattatctacaccgccacaacccaagattggagcagagatggatagaa
gtctcagtygatactcaggtcgatgctctcatagatgctgtaaacmatggcatgaaacgt
aacccatatggttctgatgcttctgyaagtagaacaatggtgtttgctaatactgttgaa
gcagtggaatcagtggctaagatactgctgactgctgggattcaatgcttctgctaccat
aggaatagttctttggaggagtctacaaagaacttagttgacttcagagagagaggtggt
gtactagtgtgcaccgatgctgctgctcgaggtctggacgttcctaatatatcgcatgtt
attcaggcagaatttgcctcgtcagctgtagattttttgcatagagttggccgaacagcc
agagcaggtcaacctggtctcgtcacaagcttatatagtaatcagaatcgtgaacttgtt
gctgcagttcgtgaagcagaaaaactaggaaacccagtggtaacttcct-----------
----actct------------------------------
>PAFTOL009295
------------------------------------------------------------
------------------------------------------------------------
------------------------------------------------------------
------------------------------------------------------------
------------------------------------------------------------
------------------------------------------------------------
------------------------------------------------------------
------------------------------------------------------------
------------------------------------------------------------
------------------------------------------------------------
------------------------------------------------------------
------------------------------------------------------------
------------------------------------------------------------
------------------------------------------------------------
------------------------------------------------------------
------------------------------------------------------------
---------------------------------------ttggagcagagatggatagaa
gtctcagtcgatactcaggtcgatgctctcttagatgctgtaaaccatggcatgaaacgt
aacccatatggttctgatgcttctgtaagtagaacaatggtgtttgctaatactgttgaa
gcagtggaatcagtggctaa----------------------------------------
--gaatagttctttggaggagtctacaaagaacttagttgacttcagagagagaggtggt
gtactagtgtgcaccgatgccgctgctcgaggtctggacgttcctaatatatcgcatgtt
attcag------------------------------------------------------
------------------------------------------------------------
------------------------------------------------------------
---------------------------------------
>PAFTOL009297
------------------------------------------------------------
------------------------------------------------------------
------------------------------------------------------------
------------------------------------------------------------
------------------------------------------------------------
------------------------------------------------------------
------------------------------------------------------------
--------------------------------------------tttcaggtatttgatg
aagcagacctcttactttgtggaagttttcaaaatcaagtcgtccgtctcataaacatgc
ttcgtttcgacgagaaattactgtcacgcacaaagacta---gtcattgcgaggaaacaa
ctgagttttactctgactccctcttgtcwtgtgaatctgaagatgaaggcaatgatcata
gtgatg---tatrcccg-------------------------------------------
---------gaagaggaagaa------------tata---------------gtgatgat
gatgcaacggtgaaagatttgggagaagagacaccaagatctgacaagmgaaaagactgg
aaaagggttcgtgaacattatgaacgaagtaagcagtatattttcgtagctgcaacactt
ccagtgaatggtaagaaaacagcaggtggtgtcttgaaaaggatgtttccagaagctgga
tgggttactggaaattatctacatcgccacaacccaagattggagcagagatggatagaa
gtctcaatagatactcaggtcgatgcccttgtagatgctgtaaaccaaggcatgaaacat
aacccgtatggttctgatgcttgtgtaagtagaacaatggtgtttgctaatactgttgaa
gcagtggaatcagtggctaagrtactgcagactgctgggattcaatgcttctgctaccat
aggaatagttctytrgaagagtctacgaagaacttagtggacttcagagagagaggtggt
gtactagtgtgcaccgatgctgctgctcgaggtctggacattcctaatatatcacatgtt
attcaggyagaatttgcgtcttcagctgtagattttttgcacagagttggccgaacggcc
agagcaggtcaacctggtctcgtcacaagcttatatactaatcagaatcgtgaacttgtt
gccacagttcgtggagcagagaaactcggagacccagtggtaacttccc-----------
----actct------------------------------
>PAFTOL009299
------------------------------------------------------------
------------------------------------------------------------
------------------------------------------------------------
------------------------------------------------------------
------------------------------------------------------------
------------------------------------------------------------
------------------------------------------------------------
--------------------------------------------------gtatttgatg
aagcagatctcttactttgtggaagttttcaaaatcaagtcatccgtctcataaacatgc
ttcgtttcgacgagaagttactgtcacgagcaaagacta---gtcatactgaggaagcaa
ctgaggtttactctgactccctattgtcatgtgtatctgaagatgaagacaatgatcata
gggatc---tatacctg-------------------------------------------
---------gaagaggaagaa------------cata---------------gtgatgat
gatgcaacagtgaaagatttgggggaagagacaccaggatctgacaaggtaaaagactgg
aaaagggttcgtgaacattatgaacgaagtaagcagtatattttcgttgctgcaactctt
ccagtgaatggtaagaaaacagcaggtggtgtcttgaaaaggatgtttccagaagctaga
tgggttactggaaattatctacaccgctacaacccaagattggagcagagatggatagaa
gtctcagtagatactcaggtcgatgctctcatagatgctgtaaaccatggcatgaaacgt
gacccatatggttctgatgcttgtgtaagtagaacaatggtgtttgctaatactgttgaa
gcagtggaatcagtggctaa----------------------------------------
--gaatagttctttggaggagtctacaaagaacttagttgacttcagagagagaggtggt
gtactagtgtgcacagatgctgctgctcgaggtctggacattcctaatatatcacatgtt
attcaggcagaatttgcctcttcagctgtagattttttgcatagagttggccgaacagcc
agagcaggtcaacctggtctcgtcacaagcttatatagtaatcagaattgtgaacttgtt
gccgcagttcgtgaagcagaaaaactaggaaacccagtggtaacttcct-----------
----actct------------------------------
>PAFTOL009301
------------------------------------------------------------
------------------------------------------------------------
------------------------------------------------------------
------------------------------------------------------------
------------------------------------------------------------
------------------------------------------------------------
------------------------------------------------------------
------------------------------------------------------------
------------------------------------------------------------
------------------------------------------------------------
------------------------------------------------------------
------------------------------------------------------------
---------gaagaggaagaa------------cata---------------gtgatgat
gatgcaacagtgaaagatttgggggaagagacrccaaggtctgacaagggaaaagactgg
aaaagggttcgtgaacattatgaacgaagtaagcagtatattttcgttgctgcaactctt
ccggtgaatggtaagaaaacagcaggtggtgtcttgaaaaggatgtttccagaagctaga
tgggttactggaaattatctacaccgccacaacccaagattggcgcagagatggatagaa
gtctcagtagatactcaggtcgatgctctcatagatgctgtaaaccatggcatgaaacgt
aacccatatggttctgatgcttgtgtragtagaacaatggtgtttgccaatactgttgaa
gcagtggaatcagtggctaa----------------------------------------
--gaatagttctttggaggagtctacaaagaacttagttgacttcagagagagaggtggt
gtactagtgtgcactgatgctgctgctcgaggtctggacattcctaatatatcacatgtt
attcaggcagaatttgcctcttcagctgtagattttttgcatagagttggccgaacagcc
agagcaggtcagcctggtctcgtcacaagcttatatagtaatcagaatcgtgaacttgtt
gccgcagttcgtgaagcagaaaaactaggaaacccagtggtaacttcct-----------
----actct------------------------------
>PAFTOL009303
------------------------------------------------------------
------------------------------------------------------------
------------------------------------------------------------
------------------------------------------------------------
------------------------------------------------------------
------------------------------------------------------------
------------------------------------------------------------
------------------------------------------------------------
------------------------------------------------------------
------------------------------------------------------------
------------------------------------------------------------
------------------------------------------------------------
---------gaagaggaagaa------------cata---------------gtgatgat
gatgcaacagtgaaagatttgggggaagagacgccaagatctgacaagggaaaagactgg
aaaagggttcgtgaacattatgaacgaagtaagcagtatattttcgttgctgcaactctt
ccagtgaatggtaagaaaacagcaggtggtgtcttgaaaaggatgtttccagaagctaga
tgggttactggaaattatctacaccgccacaaccca------------------------
------------------------------------------------------------
------------------------------------------------------------
------------------------------------------------------------
---aatagttctttggaggagtctacaaagaacttagttgacttcagagagagaggcggt
gtactagtgtgcactgatgctgctgctcgaggtctggacattcctaatatatcacatgtt
attcag------------------------------------------------------
------------------------------------------------------------
------------------------------------------------------------
---------------------------------------
>PAFTOL009311
------------------------------------------------------------
------------------------------------------------------------
------------------------------------------------------------
------------------------------------------------------------
------------------------------------------------------------
------------------------------------------cagggttggccagttcag
aaaccaaacattattgtctccacacctg--ttgcccttttgaattacttatatgctgcag
atcgagaaaggaaccgccaattcaattttgtgcgtggtgttaaatatgtggtattcgatg
aagcagatctgttactttgtgggagctttcaaaatcaagttgttcgtctcataaacatgc
ttcgtttcgatgagaagttactgtcacgaacaaagacta---gtcattctgaggaaacaa
ctgaattgaaccctgactcccagctgtcatttaaatctgaagatgaagactgcgattata
gtgata---tataccca-------------------------------------------
---------gaagaagaagaa------------aata---------------gtgatgat
gatgcaaccatgaacaatttgggggaagagacacctagctctgaaaagggtaaggactgg
agaagggttcgtaaacattatgaacgtagtaagcagtatatttttgtagctgcaacactt
ccagtaaatggtaagcaaacagcaggtggtgtcttgaaaaggatatttccagaagccaga
tgggttagtggaaattatctgcatcgtcacaacccaaggttggagcagagatggatcgaa
gtctctatagatactcaggtggatgctctcatagatgcagtaaaccaaggcctgaaacat
aatccatatggttctgatgctgctttaagtagaacaatggtatttgcaaataccgttgaa
gcagtagaatcagtggccaagatacttcagactgctgggatccaatgcttctgctaccat
agggatagttctttggaagagtccacaaagaacttagttgacttcagagagagaggtggt
gtactcgtgtgcactgacgctgctgctcgtggtcttgacattcctaatatatcacatgtt
attcaggcagaatttgcttcttcagctgtagattttttacatagagttggccgtacggcc
agagcaggtcaacctggtcttgtcacaagcttatatactgatcaaaatctcgaccttgtt
gccgcagttcgtgaagcagaaaagctgggaaacccagtggagacagcatttagcaggaaa
agaagcttc---cggaataagcttaag------aagagg
>PAFTOL009313
------------------------------------------------------------
------------------------------------------------------------
------------------------------------------------------------
------------------------------------------------------------
------------------------------------------------------------
------------------------------------------caggggtggccagttaaa
aaaccagacatcattgtctccacgcctg--ttgcgcttttaaattacctctatgctgcag
atcgagaaagaaaccgtgagcacaattttgtgcgtgttgtkaaatatgtggtttttgatg
aagcagatttgttactttgtgggagtttccaaaatcaagttgttcgcctcataaacatgc
ttcgttttgacgagaagctactttcacggacaaaggctagaggtatttttgaggaaacac
ctgacttgaactctgagtctcaattgtcttttgaatgcgaagatgaagacaatggtcatg
gggata---tccacctg-------------------------------------------
---------gaagaggaagaaaaatgtgatgrtgatg---------------atgatgat
ggtgcaatggttgaagatttggtggaagagacacc---------taagggaaaggactgg
agaagggttcgtaaatattatgaacgtagtaarcaatatatctttgtggctgcaacactt
ccagtaaayggtaagcaaacagctggtggggtcttgaagaggttgtttccagaagctcgt
tgggttagtggaaactacctgcactgtcacaaccctaggttggrgcagagatgggtagaa
gtttcgatagatactcaagtggatgctcttattggtgcagtgaaccaaggcacgaagcac
aa---------ttctgacactgctatgggtaggacaatggtgttcgcaaatactgttgaa
gcagtagaatcagtggctaagatactgcagactgctggaatccagtgtttctgctaccat
aggaatacttctttggaagagtcaacaaagaatttagtyragttcagagagagaggcggt
gtgctagtktgcactgatgctgctgctcgtggtcttgacattcctaatatatcacatgtt
attcaggcagaatttgcttcttcrgctgtagatttcttacatagagttggtcgcacagcc
agagcaggtcaacctggtcttgtcacaagcttatatactgatcagaatcgcgaccttgtt
gctgcagttcgggaagcaggaaaactgggaaagccagtg---------------------
---------------------------------------
>PAFTOL009315
------------------------------------------------------------
------------------------------------------------------------
------------------------------------------------------------
------------------------------------------------------------
---------------------------------------------------tgtggcgac
aatggtgaaccgctccttcgagcagctgctgtatgcggcaagcagggttggccacttcag
aaaccagacattattgtctccacacctg--ttgcgattttgaattacctatatgcttcag
atcgagaaagaaatcgtcaattcaattttgtgcgtggtgtgaagtgtgtggt--------
------------------------------------------------------------
----------------------------------aacat---ctgattctgaggaaaaat
ctgagttttcctctgaatcccatctgtcttttgaatcagaagatgaaaacaacaattata
gtgata---tataccca-------------------------------------------
---------gaagaggaagaa------------cata---------------gtgatgat
gatgcaatggtgaacaatttgggggaagagacaactagctctgacaagataaggagttgg
agaagggttcgtaagaactatgagcgtagtaagcagtatatttttgtagctgcaacactt
ccagtaaatggtaagaagacagcaggtggtgtcttgaaaaggatgtttccagaagcgaga
tgggttagtggaaattatctgcaccgtcacaacccaaggt--------------------
------------------------------------------------------------
------------------------------------------------------------
------------------------------------------------------------
------------------------------------------------------------
-------------------------------------------------------attac
ttgcaggcggaattttcgtcttcagctgtagattgtttgcatagagtaggacgtacagcc
agagcaggtcaacctggtcttgtgacaagcttatatagtaatcagaatcatgaccttgtt
gctgcagttcgtgaagcggaaaagctgggaaacccagtagtaagtgct------------
---------------------------------------
>PAFTOL009319
------------------------------------------------gttactcaggct
tcttgcgtgccgtccatactttcaggaaatgacacaattgttgcggcggagactggaagt
ggaaagacacatggctatcttgtaccagtaatggagaggctacttcaggcagttagcaaa
gtagagcatgacaatcttgttgaaggaaaaagatactcttcacagatgtctcttgttttg
tgtcccaatgtcatgctatgtgagcaggttgttcgcatggctaattctctctgtggcgac
aatggtgaacctctcgttagagcagctgctgtatgcggcaatcagggttggccagttcag
aaaccagacattattgtctccacacctg--ttgcgattttgaattacctatatgcttcag
atcgagaaagaaatcgtcaattcaagtttatgcgtggtgtgaagtatgtggtatttgatg
aagcggatctgttactttgcggaagctttcaaaatcaagttgtccgtctcataaacatgc
tccgttttgacgagaaggtgctgtcacgagcaaagacta---ctgatcctgaggaaactt
ctgagttttcctctgtcacccatttgtcttttgaatcagaagatgaagacaacaatcata
gtgata---tataccca-------------------------------------------
---------gaagaggaagaa------------cata---------------gtgatgat
gatgcaatggtgaacaatttgggggaagagacaactagctctgacaagataaagggctgg
agaagggttcgtgagcactatgagcgtagtaagcagtatatatttgtagctgcaacactt
ccagtaaatggtaagaagacagcaggtggtgtcttgaaaaggatgtttcccgaagcgaga
tgggttagtggaaattatctgcaccgtcacaaccccaggttggagcagaggtggatagaa
gtctcgatagatacgcaggtggatgctctcatagatgcagtaaatcaaggcatgaaatat
aatccatatggttctgatgctagtataagtagaacaatggtgtttgctaatactgttgaa
gcagtagagtcagtggctaagatactgcagactgctgggatccaatgcttttgctaccat
aggaatagttctttggaagagtctgcaaagaacttagttgacttcagggagagaggtgga
gtgcttgtctgcactgatgctgccgctcgaggtctggatattcctaatatatcacatgtt
attcaggcagaatttgcttcttcagctgtagattttttgcatagagtaggccgtacagcc
agagcaggtcaacctggtcttgttacgagcttatattctaatcagaatcgtgaccttgtt
gctgcagttcgtgaagcggaaaagctgggaaacccagtagtaagtgct------------
---------------------------------------
>PAFTOL009321
------------------------------------------------------------
------------------------------------------------------------
------------------------------------------------------------
---------------------------------------tcacagatgtctcttgttttg
tgtcccaatgtcatgctatgtgaacaggttgttcgcatggctaactctctctgtggtgac
aatggtgaacctctccttaaagcagctgccgtatgcggcawgcagggttggccagttcag
aaaccagacattattgtctccacacctg--ttgctattttgaattacctatatgcttcag
atcgagaaagaaatcgtcaattcaattttgtgcgtggtgtgaagtatgtggtatttgatg
aagcggatctgttactttgtggaagctttcaaaatcaagttgttcgtctcatgaacatgc
tccgttttgacgagaaggtgctgtcccgagcaaagacca---ctgatcctgaggaaggac
ctgagttttcctctgactcccatttgtcttttgaatcagaagacgaagacaacaatcata
gtgata---tataccct----gaagaggaagaacacagtgatgatgatgcaatggtg---
---------gaagaggaagaa------------caca---------------gtgatgat
gatgcaatggtgagcaatttgggggaagagacaaccagctatgacaagataaaggactgg
agaagggttcgtaagcactatgagcgtagtaagcagtatatttttgtagctgcaacactt
ccagtaaatggtaagaagacagcaggtggtgtcttgaaaaggatgtttccagaagcgaga
tgggttagtggaaattatctgcaccgtcacaacccaaggttggagcagaggtggatacaa
gtctcaatagatacgcaggtggatgctctcatatatgcagtaaatcaagtcatgaaacat
aatccacatggttctgacgctagtacaagtaggacaatggtgtttgctaatactgttgaa
gcagtagagtcagtggctaa----------------------------------------
--gaatacttctttggaagagtctacaaagaacttagttgacttcagggagagaggtgga
gtgctagtctgcactgatgctgcagctcgaggtctggatattcctaatatatcacatgtt
attcaggcggaatttgcttcttcagctgtagattttttgcatagagtaggccgtacagcc
agagcaggtcaacctggtcttgttacaagcttatattctgatcagaatcgtgaccttgtt
gctgcagttcgtgaggcggaaaagctgggaaacccagtagtaagtgct------------
---------------------------------------
>PAFTOL013501
------------------------------------------------------------
------------------------------------------------------------
------------------------------------------------------------
------------------------------------------------------------
------------------------------------------------------------
------------------------------------------------------------
------------------------------------------------------------
------------------------------------------------------------
-----------------------------------------------------------c
ttcgtttcgacgagaagttactttcacaagcaaagacta---gtcatactgaggaaacaa
ctgagttttactctgactccctattgtcatgtgtatccgaagatgaaggcaatgatcata
gggatc---tatacccg-------------------------------------------
---------gargaggaagaa------------cata---------------gtgatgat
gatgcaacagtaaaagatttgggggaagagacrccaagatctgacaagggaaaagactgg
aaaagggttcgtgaacattatgagcgaagcaagcagtatgtttttgtagctgcaactctt
ccagwgaatggtaagaaaacagcaggtggtgtcttgaaaaggatgtttccagaagctaga
tgggttactggaaattatctacaccgccacaacccaagattggagcagagatggatagaa
gtctcagtcgatactcaggtcgatgctctcatagatgctgtaaaccatggcatgaaacgt
aacccatatggttctgatgcttctgtaagtagaacaatggtgtttgctaatactgttgaa
gcagtggaatcmgtggctaagatactgctgactgctgggattcaatgcttctgctaccat
aggaatagttctttggaggagtctacaaataacttagttgacttcagagagagaggkggt
gtactagtgtgcacygatgctgctgctcgaggtctggacgttcctaatatatcacatgtt
attcaggcagaatttgcctcgtcagctgtagattttttgcatagagttggccgaacagcc
agagcaggtcaacctggtctcgtcacaagcttatatagtaatcagaatcgtgaacttgtt
gccgcagttcgtgaagcagaaaaactaggaaacccagtggtaacttcct-----------
----actct------------------------------
>SRR5036296
------------------------------------------------gtcactcaggct
tcttgcataccatccatactttcaggaaatgacacaattgttgctggggagactggaagt
ggaaagacacatggctatcttgtcccagtaatggagaagctgctccatgcagttagcaac
ttggagcacgatgatcctgtcaaaggaaagagatactcttctcaaatgtctcttgttttg
tgccccaatgtcatgctgtgcgagcaggtggtacgcatggctaactctctctgtagcgaa
aatggtgaacctcttcttagagcggctgctgtatgtggcaagcagggctggccagttcag
aaaccagacattattgtgtccacacctg--ttgcccttttgaattacttatatgctgcag
atcgagaaagaaatcgtcaattcaattttgtgcatggtgtgaaatatgtggtatttgatg
aagcagatctcttactttgtggaagttttcaaaatcaagtcatccgtctcataaacatgc
ttcgtttcgacgagaagttactgtcacgagcaaagacta---gtcatactgaggaagcaa
ctgaggtttactctgactccctattgacatgtgtatctgaagatgaagacaatgatcata
gggatc---tacacctg-------------------------------------------
---------gaagaggaagaa------------cata---------------gtgatgat
gatgcaacagtgaaagatttgggggaagagaccccaagatctgacaaggtaaaagactgg
aaaagggttcgtgaacattatgaacgaagtaagcagtatattttcgttgctgcaactctt
ccagtgaatggtaagaaaacagcaggtggtgtcttgaaaaggatgtttccagaagctaga
tgggttactggaaattatctacaccgctacaacccaagattggagcagagatggatagaa
gtctcagtagatactcaggtcgatgctctcatagatgctgtaaaccatggcatgaaacgt
aacccatatgattctgatgcttgtgtaagtagaacaatggtgtttgctaatactgttgaa
gcagtggaatcagtggctaagatactggtgactgctgggattcaatgcttctgctaccat
aggaatagttctttggaggagtctacaaagaacttagttgacttcagagagagaggtggt
gtactagtgtgcaccgatgctgctgctcgaggtctggacattccttatatatcacatgtt
attcag------------------------------------------------------
------------------------------------------------------------
------------------------------------------------------------
---------------------------------------
>SRR5137211
------------------------------------------------gtcactcaggct
tcttgcataccatccatactttcaggaaatgacacaattgttgctggggagactggaagt
ggaaagacacatggctatcttgtcccagtaatggagaagctgctccatgcagttagcaac
ttggagcacgatgatcctgtcaaaggaaaaagatactcttctcaaatgtctcttgttttg
tgccccaatgtcatgctgtgcgagcaggtggtacgcatggctaactctctctgtagcgac
aatggtgaacctcttcttggagcggctgctgtatgtggcaagcagggctggccagttcag
aaaccagacattattgtgtccacacctg--ttgcccttttgaattacttatatgctgcag
atcgagaaagaaatcgtcaattcaattttgtgcgtggtgtgaaatatgtggtatttgatg
aagcagatctcttactttgtggaagttttcaaaatcaagtcatccgtctcataaacatgc
ttcgtttcgacgagaagttactgtcacgagcaaagacta---gtcatactgaggaagcaa
ctgaggtttactctgactccctattgtcatgtgtatctgaagatgaagacaatgatcatg
gggatc---tatacctg-------------------------------------------
---------gaagaggaagaa------------cata---------------gtgatgat
gaggcaacagtgaaagatttgggggaagagacaccaagatctgacaaggtaaaagactgg
aaaagggttcgtgaacattatgaacgaagtaagcagtatattttcgttgctgcaactctt
ccagtgaatggtaagaaaacagcaggtggtgtcttgaaaaggatgtttccagaagctaga
tgggttactggaaattatctacaccgctacaacccaagattggagcagagatggatagaa
gtgtcagtagatactcaggtcgatgctctcatagatgctgtaaaccatggcatgaaacgt
aacccatatggttctgatgcttgtgtaagtagaacattggtgtttgctaatactgttgaa
gcagtggaatcagtggctaagatactgctgactgctgggattcaatgcttctgctaccat
aggaatagttctttggaggagtctacaaagaacttagttgacttcagagagagaggtggt
gtgctagtgtgcaccgatgctgctgctcgaggtctggacattcctaatatatcacatgtt
attcaggcagaatttgcctcttcagctgtagattttttgcatagagttggccgaacagcc
agagcaggtcaacctggtctcgtcacaagcttatatagcaatcagaatcatgaacttgtt
gccgcagttcgtgaagcagaaaaactaggaaacccagtggagacagcatttagcaggaaa
aggagcttc---cgtaataagcttaag------aagaaa
>SRR5137213
------------------------------------------------gtcactcaggct
tcttgcataccatccatactttcaggaaatgacacaattgttgctggggagactggaagt
ggaaagacacatggctatcttgtcccagtaatggagaagctgcttcatgcagttagcaac
ttggagcgtgatgatcctgtcaaaggaaaaagatactcttctcagatgtctcttgttttg
tgccccaatgtcatgctgtgcgagcaggtggtacgcatggctaactttctttgtagcgat
aatggtgaacctcttcttagagtggctgctgtatgtgggaagcagggctggccagttcag
aaaccagacattattgtgtccacgcctg--tcgcccttttgaattacttatatgctgcag
atcgagaaagaaatcgtcaattcaattttgtgcatggtgtgaaatatgtggtatttgatg
aagcagatctcttactttgtggaagttttcagaatcaagtcgtccgtctcataaacatgc
ttcgtttcgacgagaagttactgtcacgagcaaagacta---gtcatactgaggaaacaa
ttgagttttactctgactccctattgtcatgtgtatctgaagacgaaggcaatgatcata
ggggtc---tatacccg-------------------------------------------
---------gaagaggaagaa------------cata---------------gtgatgat
gatgcaacagtgaaagatttgggggaagagatgccaaggtctgacaatggaaaagactgg
aaaagggttcgtgaacattatgaacgaagtaagcagtatattttcattgctgcaactctt
ccagtgaatggtaagaaaacagcaggtggtgtcttgaaaaggatgtttccagaagctaga
tgggttactggaaattatctacaccgccacaacccaagattggcgcagagatggatagaa
gtctcagtagatactcaggtcgatgctctcatagatgctgtaaaccatggcatgaaacgt
aacccatatggttctgatgcttgtgtaagtagaacaatggtgtttgccaatactgttgaa
gcagtggaatcagtggctaagatactgctgactgctgggattcaatgcttctgctaccat
aggaatagttctttggaggagtctacaaagaacttagttgacttcagagagagaggtggt
gtactagtgtgcactgatgctgctgctcgaggtctggacattcctaatatatcacatgtt
attcaggcagaatttgcctcttcagctgtagattttttgcatagagttggccgaacagcc
agagcaggtcaatctggtctcgtcacaagcttatatagtaatcagaatcgtgaacttgtt
gctgcagttcgtgaagcagaaaaactaggaaacccagtggtaacttcct-----------
----acgct------------------------------
>SRR7905849
gaaaagctgtctcagtctctctctaaagctggtttccttagaccctccttaattcaggct
tcttgcataccatccatactttcaggaaatgatacaattgttgctgcggagactggaagt
ggaaagacacatggctatcttgtcccagtaatggagaagctactccatgctgttagcaac
ttggagcgtgatgatcctgtcaaaggaaaaagatactcttctcagatgtctcttgttttg
tgccccaatgtcatgctatgcgagcaggcggtgcgcatggctaactctctctgtagcgac
aatggtgaacctcttcttagagcagctgctgtatgtggcaagcagggttggccagttcag
aaaccagacattattgtctccacacctg--ttgcccttttgaattacttatatgctgcag
atcgagaaagaaatcgtcatttcaattttgtgcgtggtgtgaaatatgtggtatttgatg
aagcagatctgttactttgtggaagttttcaaaatcaagtcgtccgtctcataaacatgc
ttcgttttgacgagaagttactgtcacgaacaaagacta---gtcatcctgaggaaacaa
ctgagttttactctgactccctattgtcatgtgaatctgaagatgaagacaatgatcata
gtgatt---tataccca-------------------------------------------
---------gaagaggaagaa------------tata---------------gtgatgat
gatgcaacggtgaacaatttgggggaagagacacctacatctgacaagggaaaagactgg
aaaagggttcgtaaacattatgagcgaagtaagcagtatatttttgtggctgcaacactt
ccagtgaatggtaagaaaacagcaggtggtgtcttgaaaaggatgtttccagaagctaga
tgggttactggaaattatctacaccgccacaacccaagattggagcagagatggatagaa
gtctcaatagatactcaggtggatactctcatagatgcagtaaaccaggacatgaaacat
aacctgtatggttctgatgcttgtgtaagtagaacaatggtgtttgctaatactgttgaa
gcagtggaatcagtggctaagatactgcagactgctgggattcaatgcttctgctaccat
aggaatagttctttggaagagtctacaaagaacttagttgacttcagagagagaggtggt
gtactagtgtgcaccgatgctgctgctcgaggtctggacattcctaatacatcacatgtt
attcaggcagaatttgcatcttcagctgtagattttttgcatagagttggccgaacagcc
agagctggtcaacctggtctcgtcacaagcttatatactaaacagaatcgtgaacttgtt
gctgcagttcgtgaagcagacaaactaggaaacccagtggagacggcatttagcaggaaa
aggagcttc---cggaataagctgaag------aagaga
>SRR7905861
gaaaagctstctcaakctctttctaacgctggtttccttaggccctccttaattcaggct
tcttgcataccrtccatactttcaggaaatgacacaattgttgctggggagactggaagt
ggaaagacacatggctatcttgtcccagttatggagaagatgcttcatgcagttagcaac
ttggagcgtgatgatcctgtcaaaggaaaaagataytcttctcagatgtctcttgttttg
tgccccaatgtcatgctgtgcgagcaggtggtacgcatggctaactttctctgtaccgac
aatggcgaacctcttcttagagyggctgctgtatgtggcaagcagggctggccagttcag
aaaccagacattattgtgtccacacctg--ttgcccttttgaattacttatatgctgcag
atcgagaaagaaatcgtcaattcaattttgtgcatggtgtgaaatatgtggtatttgatg
aagcagatctcttactttgtggaagttttcaaaatcaagtcgtccgtctcataaacatgc
ttcgtttcgacgagaagttactgtcacgagcaaagacta---gtcatactgaggaaacaa
ctgagttttactctgactccctattgtcatgtgtatctgaygacgaaggcaatgatcaya
gggatc---tatacccg-------------------------------------------
---------gaagaggaagaa------------cata---------------gtgatgat
gatgcaacagtgaaaaatttgggggaagagatgccaagatctgacaagggaaaagactgg
aaaagggttcgtgaacattatgaacgaagtaagcagtatattttcgttgctgcaactctt
ccagtgaatggtaagaaaacagcaggtggtgtcttgaaaaggatgtttccagaagctaga
tgggttactggaaattatctacaccgccacaacccaagattggagcagagatggatagaa
gtctcagtagatactcaggtcgatgctctcatagatgctgtaaaccatggcatgaaacgt
aacccatatggttctgaygcttgtgtaagtagaacaatggtgtttgccaatactgttgaa
gcagtggaatcagtggctaagatactgctgactgctgggattcaatgcttctgctaccay
aggaatagttctttggaggagtctacaaagaacttagttgacttcagagagagaggtggy
gtactagtgtgcaccgatgctgctgctcgaggcctggacattcctaatatatcacatgtt
attcaggcagaatttgcctcttcagctgtagattttttgcatagagttggccgaacagcc
agagcaggtcaacctggtctcgtcacaagcttatatagtaatcagaatcgtgaacttgtt
rcygcggttcgtgaagcagaaaaactaggaaacccagtggagrcagcatttagcaggaaa
aggagcttt---cgtaataagcttaag------aagaga
>SRR7905862
gaaaagctgtctcaatctctctgtgacgctggtttccttagaccatccttaattcaggct
tcttgcataccatccatactttcaggaaatgatacaattgttgccggggagactggaagt
ggaaagacacatggctatcttgttccagtaatggagaagctgctccatacagttagcaac
ttggatcgtgatgatcctgtcaaaggaaaacgatactcttctcagatgtctcttgttttg
tgtcccaatgtcatgctgtgcgagcaggtggtatgcatggctaactccctctgtagcaac
aatggtgaacctcttcttagagcggctgctgtatgtggctcgcagggttggccagttcag
aaaccagacattatcatctccacccctg--ttgcccttttgaattacttatatgctgcag
atcgggaaagaaatcgtcaattcaattttgtgcgtggtgtgaaatacgtggtttttgatg
aagcagatctgttactttgtggaagttttcaaaatcaagtcatacgtctcataaatatgc
ttcgtttcgacgagaagttactgtcacaaacaaagacta---gtcatcctgaggaaacaa
ctgagttttactctggctccctgttgtcatgtgaatctgaagatgaagacaatgataata
gtgatt---tatacgca-------------------------------------------
---------gaagatgaagaa------------cata------------atgatgatgat
gatgcaacggggagcaatktgggggaagagacacctaaatctgacaagggaaaagaccgg
aaaagggtccgtagacattatgaacgaagtaagcagtatattttcgtagctgcaacgctt
ccaatgaatggtaagaaaacagctggtggtgtcttgaaaaggatgtttccagaagctaga
tgggttactggaaattatctacaccgccacaacccaaggttggagcagagatggatagaa
gtctcaatagatactcaggttgatgctctcataaatgcagtaaaccaaggcatgaaacat
agcccatacggttctgatgcttgtgtaagtagaacaatggtgtttgctaatactgtagaa
gcagtggaatcagtggtgacgatactgcggactgctgggattcaatgcttctgctatcat
aggaatagttctttagaagagtcaacaaagaatttagttgacttcggagagagaggtggt
gtactagtgtgcaccgatgctgctgctcgaggtctggacattcctaatatatcacatgtt
attcaggcagaatttgcgtcttcagctgtggattttttgcatagagttggccgaacagcc
agagcaggtcaacctggtctcgttacaagcttatatactagccagaatcgtgaccttgtt
gccacagttcgtgaagcagaaaaactaggaaacccagtggagacagcgtttagcaggaaa
aggagcttc---cgtaataaacttaag------aagaga
