# Supplementary material for: Phylogenomics and classification of Cactaceae based on hundreds of nuclear genes
Source: Plant Syst Evol. 2025 Aug 11;311(5):28. doi: 10.1007/s00606-025-01948-z (PMC12339657; doi:10.1007/s00606-025-01948-z)
Supplement: Supplementary file 4 — Online Resource 4: Containing alignments and RAxML gene trees for all included loci and all phylogenetic datasets (ZIP 10372 KB) [file 606_2025_1948_MOESM4_ESM.zip › de Vos et al_ESM_4/ESM_data_alignments/QCP/5038_consensus.mafft.fasta]

>PAFTOL004547
------------------------------------------------------------
------------------------------------------------------------
------------------------------------------------------------
------------------------------------------------------------
------------------------------------------------------------
------------------------------------------------------------
------------------------------------------------------------
------------agtcagaaaattgagaagattgcttgggatgcttcaggagaacgctta
gcgatatcttttaaagagggggatgagttgtaccagggtcttattgcaatatatgatgtt
cggaggacttccctgattgctgcatctctaatg---------------------------
------------------------------------------------------------
------------------------------------------
>PAFTOL004551
------------------------------------------------------------
------------------------------------------------------------
------------------------------------------------------------
------------------------------------------------------------
---------------------------------------ggggcagtatgggatcctgat
gggcgtatggtattgcttgcattctctgaatcttccacrctgggttccattcactttgca
tcaaagcctccatctctagttgcacacttagtccctgttgatttgccagagatagcaacc
ataacagga---agtcggaaaattgagaagatagcctgggatgcttccggagaacgctta
gcgatatcttttaaagatggggatgagttgtaccagggtcttattgcaatatatgatgtt
cgaaggacttccctgattgctgcatctctaataggattcatcagaggaccaggggacaat
cccaagccacttgcatttgcttttcacaataaattcaaacagggacctttgctttctgtg
------------------------------------------
>PAFTOL004552
------------------------------------------------------------
------------------------------------------------------------
------------------------------------------------------------
------------------------------------------------------------
------------------------------ttcttacagggagcagtatgggatcctgat
gggcgtatggtattgcttgcattctctgaatcttccacgctgggctccattcactttgca
tcaaagcctccatctctaatttta------------gtgaatatattaactcgcacaact
atctactgc---agtcagaaaattgagaagatagcttgggatgcttcaggagaacgctta
gcgatatcttttaaaratggggacgagttgtaccagggtcttattgcaatatatgatgtt
cggaggacttccctgattgcttcgtctctaataggattcattagaggcccaggggacaat
cccaagccacttgcatttgct---------------------------------------
------------------------------------------
>PAFTOL004553
------------------------------------------------------------
------------------------------------------------------------
------------------------------------------------------------
------------------------------------------------------------
------------------------------ttcttacagggagcagtatgggatcctgat
gggcgtatggtattgcttgcattctctgaatcttccacactgggctccattcactttgca
tcaaagcctccatctctagttgcacacttagtccctgttgatttgccagagatagcaacc
ataacagca---agtcagaaaattgagaagatagcttgggatgcttcaggagaacgctta
gcgatatcttttaaagaggggggtgagttgtaccagggtcttattgcgatatatgatgtt
cggaggacttccctgattgctgcatctctaatg---------------------------
------------------------------------------------------------
------------------------------------------
>PAFTOL004554
------------------------------------------------------------
------------------------------------------------------------
------------------------------------------------------------
------------------------------------------------------------
------------------------------ttcttacagggagcagtatgggatcctgat
gggcgtatgrtattgcttgcattctctgaatcttccacgctgggctccattcactttgca
tcaaagcctccatctctagttgcacacttggtccctgttgaattgccagagatagcaacc
ataacagca---agtcagaaaattgagaagatagcttgggatgcttcaggagaacgctta
gcgatatcttttaaagatggggaygagttgtaccagggtcttattgcgatatatgatgtt
cggaggacttccctgattgctgcgtctctaatg---------------------------
------------------------------------------------------------
------------------------------------------
>PAFTOL004555
------------------------------------------------------------
------------------------------------------------------------
------------------------------------------------------------
------------------------------------------------------------
------------------------------------------------------------
------------------------------------------------------------
------------------------------------------------------------
------------agtcagaaaattgagaagatagcttgggatgcttcaggagaacgctta
gcgatatcttttaaagagggagatgagttgtaccagggtcttattgcgatatatgatgtt
cggaggacttccctgattgctgcatctctaataggattcattagaggcccaggg------
------------------------------------------------------------
------------------------------------------
>PAFTOL004556
------------------------------------------------------------
------------------------------------------------------------
------------------------------------------------------------
------------------------------------------------------------
------------------------------------------------------------
------------------------------------------------------------
------------------------------------------------------------
------------agtcagaaaattgagaagatagcttgggatgcttcaggagaacgctta
gcgatatcttttaaagatggggatgagttgtaccagggtcttattgcaatatatgatgtt
cggaggacttccctgattgctgcatctctagtaggcttcattagaggcccagggcacaat
cccaacccacttgcatttgcttttcacaataagttcaaacaggaacttttgctttctgtg
------------------------------------------
>PAFTOL004560
------------------------------------------------------------
------------------------------------------------------------
------------------------------------------------------------
------------------------------------------------------------
------------------------------------------------------------
------------------------------------------------------------
---------------------------------------------------------act
atctactgc---agtcagaaaattgagaagatagcttgggatgcttcaggagaacgctta
gcgatatcttttaaagatggggacgagttgtaccagggtcttattgcgatatatgatgtt
cggaggacttccctgattgctgcatctctaatg---------------------------
------------------------------------------------------------
------------------------------------------
>PAFTOL004561
------------------------------------------------------------
------------------------------------------------------------
------------------------------------------------------------
------------------------------------------------------------
------------------------------------------------------------
------------------------------------------------------------
------------------------------------------------------------
------------agtcaaaaaattgagaagatagcctgggatgcttccggagaacgctta
gtgatatcttttaaagatggggatgagttgtaccagggtcttattgcaatatatgatgtt
cgaaggacttccctgattgctgcatctctaataggattcatcagaggaccaggggacaat
cccaagccactagcatttgcttttcacaataaattcaaacagggacctttgctttcggtg
tgttggagcactggttactgctgcacttaccctcttttattt
>PAFTOL004562
------------------------------------------------------------
------------------------------------------------------------
------------------------------------------------------------
------------------------------------------------------------
------------------------------------------------------------
------------------------------------------------------------
---------------------------------------------------------act
atctactgc---agtcagaaaattgagaagatagcttgggatgcttcaggagaacgctta
gcgatatcttttaaagatggggacgagttgtaccagggtcttattgcgatatatgatgtt
cggaggacttccctgattgctgcgtctctaatg---------------------------
------------------------------------------------------------
------------------------------------------
>PAFTOL004563
------------------------------------------------------------
------------------------------------------------------------
------------------------------------------------------------
------------------------------------------------------------
------------------------------------------------------------
------------------------------------------------------------
------------------------------------------------------------
------------agtcagaaaattgagaagatagcttgggatgcttcaggagaacgctta
gcgacatcttttaaagatggggatgagttgtgccagggtcttattgcgatatatgatgtt
cggaggacttccctgattgctgcatctctaataggattcattagaggcccaggggacaat
cccaagccacttgcatttgcttttcacaataaattcaaacagggacctttgctttctgtg
tgttggagcactggttactgctgcacctaccctcttttattt
>PAFTOL004564
------------------------------------------------------------
------------------------------------------------------------
------------------------------------------------------------
------------------------------------------------------------
------------------------------------------------------------
-----------------------------------------------------------a
ttaactccctca-------------------------------------------aaact
acatactgc---agtcagaaaattgagaagatagcctgggatgcttccggagaacgctta
gcgatatcttttaaagatggggatgagttgtaccagggtcttattgcaatatatgatgtt
cgaaggacttccctgattgctgcatctctaataggattcatcagaggaccaggggacaat
cccaagccacttgcatttgcttttcacaataaattcaaacagggacctttgctttctgtg
tgttggagcactggttactgctgcacttaccctcttttattc
>PAFTOL004565
------------------------------------------------------------
------------------------------------------------------------
------------------------------------------------------------
------------------------------------------------------------
------------------------------------------------------------
------------------------------------------------------------
------------------------------------------------------------
------------agtcagaaaattgagaagatagcttgggatgcttcaggagaacgctta
gcgatatcttttaaagatggggatgagttgtaccagggtcttattgcgatatatgatgtt
cggaggacttccctgattgctgcatctctaataggattcattagaggcccaggggacaat
cccaagccacttgcatttgcttttcacaataagttcaaacagggacctttgctttctgtg
tgttggagcactggttactgctgcacctaccctcttttattt
>PAFTOL004566
------------------------------------------------------------
------------------------------------------------------------
------------------------------------------------------------
------------------------------------------------------------
---------------------------------------ggggcagtatgggatcctgat
gggcgtatggtattgcttgcattctctgaatcttccacgctgggttccattcactttgca
tcaaagcctccatctctagttgcacacttagtccctgttgatttgccagagatagcaacc
ataacagga---------------------------------------------------
------------------------------------------------------------
------------------------------------------------------------
------------------------------------------------------------
------------------------------------------
>PAFTOL004567
------------------------------------------------------------
------------------------------------------------------ggtcta
gggactcctattcgacgaggattgggaggcatatcagtcttgaaatggtcccctactgga
gattacttctttgctgctaagtttgatggaacattttatttatgggagacagcgacatgg
acgtcagagccctggtcttcaagtggtggctttgt-------------------------
------------------------------------------------------------
-----------------------------------------------------camaact
atctactgc---agtcagaaaattgagaagatagcttgggatgcttcaggagaacgctta
gcgatatcttttaaagatggggatgagttgtaccagggtcttattgctatatatgatgtt
cggaggacttccctgattgctgcatctctaataggattcattagaggcccaggggacaat
cccaagccacttgcatttgcttttcacaataaattcaaacagggacctttgctttctgtg
tgttggagcactggttactgctgcacctaccctcttttattt
>PAFTOL004568
------------------------------------------------------------
------------------------------------atttactgctttcaaccaggtcta
gggactcctattcgacgaggattgggaagcatatcagtcttgaaatggtcccctactgga
gattacttctttgctgctaagtttgatggaacattttatttatgggagacagcgacatgg
acatcagagccctggtcttcaagtggtggcttcgtcacaggagcagtatgggatcctgat
gggcatatggtattgcttgcattctctgartcttccacactgggctccattcactttgca
tcaaagcctccatctcyagttgcacacttagtccctgttgatttgccagagatagcaacc
ataacagga---agtcagaaaattgagaagatagcttgggatgattcaggagaacgctta
gcgatatcttttaaagatggggatgagttgtatcagggtcttattgcgatatatgatgtt
cggaggacttccctgattgctgcatcgctaatg---------------------------
------------------------------------------------------------
------------------------------------------
>PAFTOL004571
------------------------------------------------------------
------------------------------------gtttactgctttgaaccaggtctg
gggactcctattcgacgaggattgaaaggcatatcagtcttgaaatggtcccctactgga
gattacttctttgcagctaagtttgatggaacattttatttwtgggagacggctacatgg
acatcagagccctggtcttcaagtggtggcttcgtcacaggggcagtatgggatcctgat
gggcrtatggtattgcttgcattctctgaatcttccaygctgggttccattcactttgca
tcaaakcctccatctctagttgcacacttagtccctgttgatttgccagagatagcaacc
ataacagga---agtcagaaaattgagaagatagcctgggatgcttccggagaacgctta
gcgatatcttttaaagatggggatgagttgtaccakggtcttattgcaatatatgatgtt
cgaaggacttccctratygctgcatctctaataggattcatcagaggaccaggggacaat
cccaagccacttgcatttgcttttcacaataaattcaaacagggacctttgctttctgtg
------------------------------------------
>PAFTOL004572
------------------------------------------------------------
------------------------------------------------------ggtata
gggactcctattcgacgaggattgggaggcatatcagtcttgaaatggtcccctactgga
gattacttctttgcagctaagtttgatggaacattttatttatgggagacagcgacatgg
acatcagagccctggtcctcaagtggtggctttgtcacaggagcagcatgggatcctgat
gggcgtatggtattgcttgcattctctgaatcttccacactgggctccattcactttgca
tcaaagcctccatctctagttgcacacttagtccctgttgatctgccagagatagcaacc
ataacagca---agtcagaaaattgagaagatagcttgggatgcttcaggagaacgctta
gcgatatcttttaaagatggggatgagttgtaccagggtcttattgcgatatatgatgtt
cggaggacttccctgattgctgcatctctaataggattcattagaggcccagggaacaat
cccaagccacttgcatttgcttttcacaataagttcaaacagggacctttgctttctgtg
tgttggagcactggttactgctgcacctaccctcttttattt
>PAFTOL004573
------------------------------------------------------------
------------------------------------atttactgctttcaaccaggtata
gggactcctattcgacgaggattgggaggcatatcagtcttgaaatggtctcctactgga
gattacttctttgcagctaagtttgatggagcattttatttatgggagacagcgacatgg
acatcagagccctggtcttcaagtggtggctttgtcacaggagctgtatgggatcctgat
gggcgtatggtattgcttgcattctctgaatcttccacgttgggctccattcactttgca
tcaaagcctccatctctagttgcacacttagtccctgttgatctgccagagatagcaacc
ataacagca---agtcagaaaattgagaagatagcttgggatgcttcaggagaacgctta
gcgatatcttttaaagatggggacgagttgtaccagggtcttattgcgatatatgatgtt
cggaggacttccctgattgctgcatctctaataggattcattagaggcccaggggacaat
cccaagccacttgcctttgcttttcacaataagttcaaacagggacctttgctttctgtg
tgttggggcactggttactgctgcacctaccctcttttattt
>PAFTOL004574
------------------------------------------------------------
------------------------------------atttactgctttcaaccaggtcta
gggactcctattcgacgaggattgggaggcatatcagtcttgaaatggtcccctactgga
gattacttctttgcagctaagtttgatggaacattttatttatgggagacagcaacatgg
acgtcagagccctggtcttmaagtggtggcttcgtcacaggagcagtatgggatcctgat
gggcgtatggtattgcttgcattctctgaatcttccacactgggctccattcactttgca
tcaaagcctccatctctagttgcacacttagtccctgttgatttgccagagatagcaacc
ttgacagca---agtcagaaaattgagaagatagcttgggatgcttcaggagaacgctta
gcgatatcttttaaagatggggatgagttataccagggtcttattgcgatatatgatgtt
cggaggacttccctgattgctgcatctctaataggattcattagaggcccaggggacaat
cccaagccacttgcatttgcttttcacaataaattcaaacagggacctttgctttctgtg
tgttggagcactggttactgctgcacctaccctcttttattt
>PAFTOL004577
------------------------------------------------------------
------------------------------------atttactrctttcaaccaggtcta
gggactcctattcgacgaggattgggaggcatatcagtyttgaaatggtcccctactgga
gattacttctttgcagctaagtttgatggaacattttatttatgggagacagcracatgg
acrtcagaaccctggtcttcaagtggtggcttcgtcacaggagcagtatgggatcctgat
gggcgtatggtattgcttgcattctctgaatcttcyacactgggctccattcactttgca
tcaaagcctccatctctagttgcmcacttggtcccygttgaattgccagagatagcaacc
ataacagca---agtcagaaaattgagaagatagcttgggatgcttcaggggaacgctta
gcgatatcttttaargatggggaygagttgtaccagggtcttattgcgatatatgatgtt
cggaggacttccctgattgctgcatctctaataggattcattagaggcccaggggacaat
cccaagccacttgcatttgcttttcacaataaattcaaacagggacctttgctttctgtg
tgttggagcactggttactgctgcacctaccctcttttattt
>PAFTOL004578
------------------------------------------------------------
---------------------------------------------cttcaaccaggtcta
gggactcctattcgacgaggattgggaggcatatcagtcttgaaatggtcccctactgga
gattactttttcgcagctaagtttgatggaacattttatttatgggagacagcgacatgg
acatcwgagccctggtcttcaagtggtggctttgtcacgggagcagtatgggatcctgat
gggcgtatgatattgcttgcattctctgaatcttccacactgggctccattcactttgca
tcaaagcctccatctctagktacacacttagtccctgttgatttgccagagatagcaacc
ataacmgca---agtcagaaaattgagaagatggcttgggatgygtcaggagaacgctta
gcratatcttttaaagatggggrtgagttgtaccagggtcttgttgcgatatatgatgtt
cggaggacttccctgattgctgcatctctaataggattcattagaggcccaggggacaat
cccaagscacttgcatttgcttttcacrataagttcaaacagggacctttgctttctgtg
tgttggagcactggttactgctgcacctaccctcttttgttt
>PAFTOL004582
------------------------------------------------------------
------------------------------------atttactgctttcaaccaggtcta
gggactcctattcgacgaggattgggaggcatatcagtcttgaaatggtcccctactgga
gattacttctttgcagctaagtttgatggaacattttatttatgggagacagcgacatgg
acatcggagccctggtcttcaagtggtggctttgtcacaggagcagtatgggatcctgat
gggcgtatggtattgcttgcattctctgaatcttccacactgggctccattcactttgca
tcaaagcctccatctctagktgcacatttagtccctgttgatttgccagagatagcaacc
ataacagca---agtcagaaaattgagaagatagcttgggatgcttcaggagaacgctta
gcgatatcttttaaagatggggatgagttgtaccagggtcttattgtgatatatgatgtt
cggaggacttccttgattgctgcatctctaataggattcattagaggcccaggggacaat
cccaagccacttgcatttgcttttcacaataagttcaaacagggacctttgctttctgtg
tgttggagcactggttactgctgcacctaccctcttttattt
>PAFTOL004583
------------------------------------------------------------
------------------------------------atttactgctttcaaccaggtctt
gggactcctattcgacgaggattgggaggcatatcagtcttgaaatggtcccctactrga
gattacttctttgcagctaagtttgatggaacattttatttatgggagacagcgacatgg
acgtcagagccctggtcttcaagtggcggcttcgtcacrggagcggtatgggatcctgat
gggcgtatggtattgcttgcattctctgaatcttccacactgggctccattcactttgca
tcaaagcctccatctctagttgcacacttagtccctgttgatttgccagagatagcaacc
ataacagcm---agtcagaaaattgagaagatagcttgggatgcttcaggagaacgcttg
gcgatatcttttaaagaaggggatgagttgtaccagggtcttattgcgatatatgatgtt
cggaggacttccctgattgctgcatctctaataggattcattagaggcccaggggacaat
cccaagccacttgcatttgcttttcacaataaatacaagcagggacctttgctttctgtg
tgttggagcactggttactgctgcacctaccctcttttattt
>PAFTOL004584
------------------------------------------------------------
------------------------------------atttactgctttcaaccaggtcta
gggactcctattcgacgaggattgggaggcatatcagtcttgaaatggtcccctactgga
gattacttctttgcagctaagtttgatggaacattttatttatgggagacagagacatgg
acgtcagaaccctggtcttcaagtggtggcttcgtcacaggagcagtatgggatcctgat
gggcgtatggtattgcttgcattctctgaatcttccacgctgggctccattcactttgca
tcaaagcctccatctctagttgcacacttggtccccgttgaattgtcagagatagcaacc
ataacagca---agtcagaaaattgagaagatagcttgggatgcttcaggagaacgctta
gcgatatcttttaaagatggggacgagttgtaccagggtcttattgcgayatatgatgtt
cggaggacttccctgattgctgcgtctctaataggattcattagaggcccaggggacaat
cccaagccacttgcatttgcttttcacaataaattcaaacagggacctttgctttctgtg
tgttggagcactggttactgctgcacctaccctcttttgttt
>PAFTOL004585
------------------------------------------------------------
------------------------------------gtttactgctttgaaccaggtctg
gggactcctattcgacgaggattgggaggcatatcagtcttgaaatggtcccctactgga
gattacttctttgcagctaagtttgatggaacattttatttatgggagacggctacatgg
acatcagagccctggtcttcaagtggtggcttcgtcacaggggcagtatggratcctgat
gggcgtatggtattgcttgcattctctgaatcttccatgctgggttccattcactttgca
tcaaagcctccatctctagttgcacacttagtccctgttgatttgccagagatagcaacc
ataacaggm---agtcagaaaattgagaagatagcctgggatgcttccggagaacgctta
gcgatatcttttaaagatggggatgagttgtaccagggtcttattgcaatctatgatgtt
cgaaggacttccctgattgctgcatctctaataggattcatcagaggaccaggggacaat
cccaagccacttgcatttgcttttcacaataaattcaaacagggacctttgctttccgtg
tgttggaccactggttactgctgcacttaccctcttttattt
>PAFTOL004587
------------------------------------------------------------
------------------------------------------------------ggtctt
ggcactcctattcgacgaggattgggaggcatatcagtcttgaaatggtcccctactggg
gattacttctttgcagctaagtttgacggaacattttatttatgggagacagcgacatgg
acatcagagccctggtcttcaagtggtggcttcgtcacaggagcagtatgggatcctgat
gggcgtatggtattgcttgcattctctgaatcttccacactgggctccattcactttgca
tcaaagcctccatctctagktgcacacttagtccctgttgatttgccagagatagcaacc
ataacagca---agtcagcaaattgagaagatagcttgggatgcttcaggagaacgctta
gcgatatcttttaaagagggggatgagttgtaccagggtctcgttgcgatatatgatgtt
cggaggacttccctgattgctgcatctctaataggattcattagaggcccaggggacaat
cctaagccacttgcatttgcttttcacaataaattcaagcagggacct------------
------------------------------------------
>PAFTOL004590
------------------------------------------------------------
------------------------------------atttactgctttcaaccaggtcta
gggactcctattcgacgaggattgggaggcatatcagtcttgaaatggtcccctactgga
gattacttctttgcagctaagtttgatggaacattttatttatgggagacagcgacatgg
acgtcagaaccctggtcttcaagtggtggcttcgtcacaggagcagtatgggatcctgat
gggcgtatggtattgcttgcattctctgaatcttccacgctgggctccattcactttgca
tcaaagcctccatctctagttgcacacttggtccccgttgaattgccagagatagcaacc
ataacagca---agtcagaaatttgagaagatagcttgggatgcttcaggagaacgctta
gcgatatcttttaaagatggggacgagttgtaccagggtcttattgcgatatatgatgtt
cggaggacttccctgattgctgcgtctctaataggattcattagaggcccaggggacaat
cccaagccacttgcatttgcttttcacaataaattcaaacagggacccttgctttctgtg
tgttggagcactggttactgctgcacctaccctcttttattt
>PAFTOL004591
------------------------------------------------------------
------------------------------------atttactgctttcaaccaggtcta
gggactcckattcgacgaggattgggaggcatatcagtcttgaaatggtcccctactgga
gattacttctttgcagctaagtttgatggaacattttatttatgggagacagcgacatgg
acgtcagaaccctggtcttcaagtggtggcttcgtcacaggagcagtatgggatcctgat
gggcgtatggtattgcttgcattctctgaatcttccacgctgggctccattcactttgca
tcaaagcctccatctctagttgcacacttggtccccgttgaattgccagagatagcaacc
ataacagca---agtcagaaawttgagaagatagcttgggatgcttcaggagaacgctta
gcgatatcttttaaagatggggacgagttgtaccagggtcttattgcgatatatgatgtt
cggaggacttccctgattgctgcgtctctaataggattcattagaggcccaggggacaat
cccaagccacttgcatttgcttttcacaataaattcaaacagggacccttgctttctgtg
tgttggagcactggttactgctgcacctaccctcttttattt
>PAFTOL004593
------------------------------------------------------------
------------------------------------------------------------
------------------------------------------------------------
------------------------------------------------------------
---------------tct------------ttcttacagggagcagtatgggatcctgat
gggcgtatggtattgcttgcattctctgaatcttccacactgggctctattcactttgca
tcaaagcctccatctctagttgcacacttagtccctgttgatttgccagagatagcaacc
ataacagca---agtcagaaaatygagaagatagcttgggatgcttcaggagaacgctta
gcgayatcttttaaagagggggatgagttgtaccagggtcttattgcgatatatgatgtt
cggaggacttccctgattgctgcatctctaataggattcattagaggcccaggggacaat
cccaagccacttgcatttgcttttcacaataaattcaaacagggacctttgctttctgtg
tgttggagtactggttactgctgcacttaccctcttttattt
>PAFTOL004594
------------------------------------------------------------
------------------------------------atttactgctttcaaccaggtcta
gggactcctattcgacgaggattgggaggcatatcagtcttgaaatggtcccctactgga
gattacttctttgcagctaagtttgatggaacattttatttatgggagacagcgacatgg
acgtcagaaccctggtcttcaagtggtggcttcgtcacaggagcagtatgggatcctgat
gggcgtatggtattgcttgcattctctgaatcttccacgctgggctccattcactttgca
tcaaagcctccatctctagttgcacacttggtccccgttgaattgccagagatagcaacc
ataacggca---agtcagaaaattgagaagatagcttgggatgcttcaggagaacgctta
gcgatatcttttaaagatggggacgagttgtaccagggtcttattgcgatatatgatgtt
cggaggacttccctgattgctgcgtctctaataggattcattagaggcccaggggacaat
cccaagccacttgcatttgcttttcacaataaattcaaacagggacccttgctttctgtg
tgttggagcactggttactgctgcacctaccctcttttgttt
>PAFTOL004596
------------------------------------------------------------
------------------------------------------------------------
------------------------------------------------------------
------------------------gatggaacattttatttatgggagacagcgacatgg
acatcggagccctggtcttcaagtggtggctttgtcacaggagcagtatgggatcctgat
gggcgtatggtattgcttgcattctctgaatcttccacactgggctccattcactttgca
tcaaagcctccatctctagktgcacacttagtccctgttgatttgccagagatagcaacc
ataacagca---agtcagaaaattgagaagatggcttgggatgcttcaggtgaacgctta
gtgatatcttttaaagatggggatgagctgtaccagggtcttgttgcgatatatgatgtt
cggaggacttccctgattgctgcatctctaataggattcattagaggcccaggggacaat
cccaagccacttgcatttgcttttcacaataagttcaaacagggacctttgctttctgtg
tgttggagcactggttactgctgcacctaccctcttttattt
>PAFTOL004597
------------------------------------------------------------
------------------------------------atttacttctttcgaccaggtctt
gggactcctattcgacgaggattgggaggcatatcagtcttgaagtggtcccctactgga
gattacttctttgcagctaagtttgatggaacattttatttatgggagacagcgacatgg
acgtcagagccctggtcttcaagtggtggcttcgtcacaggagcagtatgggatcctgat
gggcgtatggtattggttgcattctctgaatcttccacactgggctccattcactttgca
tcaaagcctccatctctagttgcacacttagtccctgttgatttgccagagatagcaacc
ataacagca---agtcagaaaattgagaagatagcctgggatgcttcaggagaacgctta
gcgatatcttttaaagaaggggatgagytgtaccagggtcttattgcgatatatgatgtt
cgraggacttccctgattgctgcatctctaataggattcattagaggcccaggggacaat
cccaagcctcttgcatttgcttttcacaataaattcaaggagggacctttgctttctgtg
------------------------------------------
>PAFTOL004598
------------------------------------------------------------
------------------------------------atttactgctttcaaccaggtcta
gggactcccattcgacgaggattgggaggcatatcagtcttgaaatggtcccctastgga
gattacttctttgcagctaagtttgatggaacattttatttatgggagacagcgacatgg
acgtcagaaccctggtcttccagtggkggcttcgtcacaggagcagtatgggatcctgat
gggcgtatggtattgcttgcattctctgaatcttccactctgggctccattcactttgca
tcaaagcctccatctctagttgcacacttggtccccgttgaattgccagagatagcaacc
ataacagca---agtcagaaaattgagaagatagcttgggatgcttcaggagaacgctta
gcgatatcttttaaagatggggacgagttgtaccagggtcttattgcgatatatgatgtt
cggaggacttccctgattactgcgtctctaatg---------------------------
------------------------------------------------------------
------------------------------------------
>PAFTOL004599
------------------------------------------------------------
------------------------------------atttactgctttcaaccaggtcta
gggactcctattcgacgaggattgggaggcatatcagtcttgaaatggtcccctactgga
gattacttctttgcagctaagtttgatggaacattttatttatgggagacggcgacatgg
acgtcagaaccctggtcttcaagtggtggcttcgtcacaggagcagtatgggatcctgat
gggcgtatggtattgcttgcattctctgaatcttccactctgggctccattcactttgca
tcaaagcctccatctctagktgcacacttggtccccgttgaattgccagagatagcaacc
ataacagca---agtcagaaawttgagaggatagcttgggatgcttcaggagaacgctta
gcgatatcttttaaagatggggacgagttgtaccagggtcttattgcgatatatgatgtt
cggaggacttccctgattgctgcgtctctaataggattcattagaggcccaggggacaat
cccaagccacttgcatttgcttttcacaataaattcaaacagggacctttgctttctgtg
tgttggagcactggttactgctgcacctaccctcttttattt
>PAFTOL004600
------------------------------------------------------------
------------------------------------------------------ggtcta
gggactcctattcgacgaggattgggaggcatatcagtcttgaaatggtcccctactgga
gattacttctttgcagctaagtttgatggaacattttatttatgggagacagcaacatgg
acgtcagaaccctggtcttcaagtggtggcttcgtcacaggagcagtatgggatcctgat
gggcgtatggtattgcttgcattctctgaatcttccacgctgggctccattcactttgca
tcaaagcctccatctytagttgcacacttggtccctgttgaattgccagagatagcaacc
ataacagca---agtcagaaaattgagaagatagcttgggatgcttcaggagaacgctta
gckatatcttttaaagatggggacgagttgtaccagggtcttattgcgatatatgatgtt
cggaggacttccctgattgctgcgtctctaataggattcattagaggcccaggggacaat
cccaagccacttgcatttgcttttcacaataaattcaaacagggacctttgctttctgtg
tgttggagcactggttactgctgcacctaccctcttttattt
>PAFTOL004601
------------------------------------------------------------
------------------------------------------------------------
------------------------------------------------------------
------------------------------------------------------------
------------------------------ttcttacagggagcagtatgggatcctgat
gggcgtatggtattgcttgcattctctgaatcttccacactgggctccattcactttgca
tcaaarcctccagctctagttgcacacttagtccctgttgatttgccagagatagcaacc
ataacagca---agtcagaaaattgagaagatagcttgggatgcttcaggagaacgcttt
gcgatatcttttaaagagggggatgagttgtaccagggtcttattgcgatatatgatgtt
cggaggacttccctgattgctgcatctctaatg---------------------------
------------------------------------------------------------
------------------------------------------
>PAFTOL004603
------------------------------------------------------------
------------------------------------------------------------
------------------------------------------------------------
------------------------------------------------------------
------------------------------ttctcacagggagcagtatgggatcctgat
gggcgtatggtattgcttgcattctctgaatcttccayactgggctccattcactttgca
tcaaagcctccatctctagttgcacacttagtccctgttgatttgccagagatagcaacc
ataacagca---agtcagaaaattgagaagatagcttgggatgcttcaggagaacgctta
gygatatcttttaaagatggggatgagttgtaccagggtcttattgcgatatatgatgtt
cggaggacytccctgattgctgcatctctaatg---------------------------
------------------------------------------------------------
------------------------------------------
>PAFTOL004604
------------------------------------------------------------
------------------------------------------------------------
------------------------------------------------------------
------------------------------------------------------------
------------------------------ttctcacagggagcagtatgggatcctgat
gggcgtatggtattgcttgcattctctgaatcttccacactgggctctgttcactttgca
tcaaagcctccatctctagttgcacacttagtccctgttgatttgccagagatagcaacc
ataacagca---agtcagaaaattgagaagatagcttgggatgcttcaggagaacgctta
gtgatatcttttaaagatggggatgagttgtaccagggccttattgcgatatatgatgtt
cggaggacttccctgattgctgcatctctaataggattcattagaggcccaggggacaat
cccaagccacttgcatttgcttttcacaataaattcaaacagggacctttgctttctgtg
tgttggagcactggttactgctgcacctaccctcttttattt
>PAFTOL004605
------------------------------------------------------------
------------------------------------atttactgttttcaaccaggtctt
gggactccgattcgacgaggattgggaggcatatcagtcttgaaatggtcccctactgga
gattacttctttgcagctaagtttgatggaacattttatttatgggagacagcgacatgg
acgtcagagccctggtcttcaagtggtggcttcgtcacaggagcagtatgggatcctgat
gggcgtatggtattgcttgcattctctgaatcttccacactgggctccattcactttgca
tcaaarcctccatctctagttgcacacttagtccctgttgatttgccagagatagcaacc
ataacmgca---agtcagaaaattgagaagatagcttgggatgcttcaggagaacgctta
gcgatatcttttaaagagggggatgagttgtaccagggtcttattgcgatatatgatgtt
cggaggacttccctgattgctgcwtctctaataggattcattagaggcccaggggacaat
cccaagccacttgcatttgcttttcacaataaattcaagcagggacctttgctttctgtg
tgttggagcactggttactgctgcacctaccctattttattt
>PAFTOL004608
------------------------------------------------------------
------------------------------------------------------------
------------------------------------------------------------
------------------------------------------------------------
---------------------------------------ggagcagtatgggatcctgat
gggcgtatggtattgcttgcattctctggatcttccacactgggctccattcactttgca
tcgaagcctccatctctagttgcacacttagtccctgttgagttgccagagatagcaacc
ataacagca---agtcagaaaattgagaagatggcttgggatgcgtcaggagaacgctta
gcaatatcttttaaagatggggatgagttgtaccagggtcttgttgcgatatatgatgtt
cggaggacttccctgattgctgtatctctaataggattcattagaggcccaggggacaat
cccaagccacttgcatttgcttttcacaacaagttcaaacagggacctttgctttctgtg
kgttggagcactggttactgctgcacctaccctcttttattt
>PAFTOL004609
------------------------------------------------------------
------------------------------------atttactgcttgcaaccaggtcta
gggactcctattcgacgaggattgggaggcatatcagtcttgaaatggtcccctactgga
gattacttctttgcagctgatatmattgtgctattgttttttatgtagcaaacagatttt
tttcttgaaaatatattcactcttctttattcttaccagggagcagtatgggatcctgat
gggcgtatggtattgcttgcattctctraatcttccacactgggctccattcactttgca
tcaaagcctccatctctagttgcacacttagtccctgttgatttgccagagatagcaacs
ataacagca---agtcagaaaattgagaagatagcttgggatgcttcaggagaacgctta
gcgatatcttttaaagatggggatgagttgtaccagggtcttattgcgatatatgatgtt
cggaggacttccctgattgctgcatctctaataggattcattagaggcccaggtgacaat
cccaagccacttgcatttgcttttcacaataagttcaaacagggacctttgctttctgtg
tgttggagcactggttactgctgcacctaccctcttttattc
>PAFTOL004610
------------------------------------------------------------
------------------------------------------------------ggtctg
ggkactcctattcgaagaggattgggaggcatatcagtcttgaaatggtcccctactgga
gattacttctttgcagctaagtttgatggaacattttatttgtgggagacggctacatgg
acatcagagccctggtcttcaagtggtggcttcgtcacaggggcggtatgggatcctgat
gggcgtatggtattgcttgcattctctgaatcttccacgctgggttccattcactttgca
tcaaagcctccatctctagttgcacacttagtccctgttgctttgccagagatagcaacc
ataacagga---agtcagaaaattgagaagatagcctgggatgcttccggagaacgctta
gtgatatcttttaaagatggggatgagttgtaccagggtcttattgcaatatatgatgtt
cgaaggacttccctgattgctgcatctctaataggattcatcagaggaccaggggacaat
cccaagccactagcatttgcttttcacaataaattcaaacagggacctttgctttcggtg
tgttggagcactggttactgctgcacttaccctcttttattt
>PAFTOL004611
------------------------------------------------------------
------------------------------------------------------ggtctg
ggtactcctattcgaagaggattgggaggcatatcagtcttgaaatggtcccctactgga
gattacttctttgcagctaagtttgatggaacattttatttgtgggagacggctacatgg
acatcagagccctggtcttcaagtggtggcttcgtcacaggggcggtatgggatcctgat
gggcgtatggtattgcttgcattctctgaatcttccacgctgggttccattcactttgca
tcaaagcctccatctctagttgcacacttagtmcctgttgctttgccagagatagcaacc
ataacagga---agtcagaaaattgagaagatagcctgggatgcttccggagaacgctta
gtgatatcttttaaagatggggatgagttgtaccagggtcttattgcaatatatgatgtt
cgaaggacttccctgattgctgcatctctaataggattcatcagaggaccaggggacaat
cccaagccactagcatttgcttttcayaataaattcaaacagggacctttgctttcggtg
tgttggagcactggttactgctgcacttaccctcttttattt
>PAFTOL004613
------------------------------------------------------------
------------------------------------atttactgctttcaaccaggtcta
gggactcctattcgacgaggattgggaggcatatcagtcttgaaatggtcccctactgga
gattacttstttgcagctaagtttgatggaacattttatttatgggagacagcgacatgg
acgtcagaaccctggtcttcaagtggtggcttcgtcacaggagcagtatgggatcctgat
gggcrtatggtattgcttgcattctctgaatcttycacgctgggctccattcactttgca
tcaaagcctccatctctagttgcacacttggtccccgttgaattgccagagatagcaacc
ataacagca---agtcagaaaattgagaagatagcttgggatgcttcaggagaacgctta
gcgatatcttttaaagatggggaygagttgtaccagggtcttattgcratatatgatgtt
cggaggacwtccctgattgctgcgtctctaataggattcattagaggcccaggggacaat
cccaagccacttgcatttgcttttcacaataaattcaaacagggacctttgctttctgtg
------------------------------------------
>PAFTOL004617
------------------------------------------------------------
------------------------------------------------------ggtcta
gggactcctattcgacgaggattgggaggcatatcagtcttgaaatggtcccctactgga
gattacttctttgcagctaagtttgatggaacattttatttatgggagacagcgacatgg
acgtcagaaccctggtcttcaagtggtggcttcgtcacaggagcagtatgggatcctgat
ggccgtatggtattgcttgcattctctgaatcttccacgctgggctccattcactttgca
tcaaagcctccatctctagttgcacacttggtccccgttgaattgccagagatagcaacc
ataacagca---agtcagaaaattgagaagatagcttgggatgcttcaggagaacgctta
gcgatatcttttaaagatggggacgagctgtaccagggtcttattgcgatatatgatgtt
cggaggacttccctgattgctgcgtctctaataggattcattrgaggcccaggggacaat
cccaagccacttgcatttgcttttcacaataaattcaaacagggacctttgctttctgtg
tgttggagcactggttactgctgcacctaccctcttttattt
>PAFTOL004618
------------------------------------------------------------
------------------------------------------------------ggtata
gggactcctattcgacgaggattgggaggcatatcagtcttgaaatggtcccctactgga
gattacttctttgcagctaagtttgatggaacattttatttatgggagacagcaacatgg
acatcagagccctggtcttcaagtggtggctttgtcacaggagcagtatgggatcctgat
gggcgtatggtattgcttgcattctctgaatcttccacactgggctccattcactttgca
tcaaagcctccatctctagktgcacacttagtccctgttgatytgccagagatagcaacc
ataacagca---agtcagaaaattgagaagatagcttgggatgcttcaggagaacgctta
gcgrtatcttttaaagatggggatgagttgtaccagggtcttrttgcratatatgatgtt
cggaggacttccctgattgctgcatctctaataggattcattagagscccaggggacaat
cccaagccacttgcatttgcttttcacaataagttcaaacagggacctttgctttctgtg
tgttggagcaatggttactgctgcacctaccctcttttattt
>PAFTOL004619
------------------------------------------------------------
------------------------------------------------------------
------------------------------------------------------------
------------------------------------------------------------
---------------------------------------ggagcagtatgggatcctgat
ggtcgtatggtattgcttgcattctctgaatcttccacactgggctctattcactttgca
tcaaagcctccatctctagttgcacacttagtccctgttgacttgccagagatagcaacc
gtaacaggm---agtcagaaaattgagaagatagcttgggatgcttcaggagaacgctta
gcgatatcttttaaagatggggatgagttgtaccagggtcttattgcgatctatgatgtt
cggaggacttccctgattgctgcatctctaataggattcatcagagggccaggggacaat
cccaagccacttgcatttgctgttcacaataaattcaaacagggacctttgctttctgtg
tgttggagcactggttactgctgcacctaccctcttttattt
>PAFTOL004620
------------------------------------------------------------
------------------------------------------------------ggtatr
gggactcctattcgacgaggattaggaggcatatcagtcttgaaatggtcccctactgga
gattacttctttgcagctaagtttgatggaacattttatttatgggagacagcgacatgg
acatcagagccctggtcttcaagtggtggctttgtcacaggagcaatatgggatcctgat
gggcgtatggtattgcttgcattctctgratcttccacactgggttccattcactttgca
tcaaagcctccatctctagktgcacacttagtccctgttgatctgccagagatagcaacc
ataacagca---agtcagaaaattgagaagatagcttgggatgcttcaggagaacgctta
gcgatatcktttaaagatggggatgagttgtwccagggtcttattgggatctatgatgtt
cggaggacttccctgattgctgcatctctaatrggattcatyagaggcccrggggacaat
cccwagccacttgcatttgcttttcacaataagttcaaacagggacctttgctttctgtg
tgttggagcactggttactgctgcacctaccctcttttattt
>PAFTOL004623
------------------------------------------------------------
------------------------------------atttactgctttcaaccaggtcta
gggactcctattcgacgaggattgggaggcatatcagtcttgaaatggtcccctactgga
gattacttctttgcagctaagtttgatggaacattttatttatgggagacagcgacatgg
acatcggagccctggtcttcaagtggtggctttgtcacaggagcagtatgggatcctgat
gggcgtatggtattgcttgcattctctgaatcttccacattgggctcaattcactttgca
tcaaagcctccatctctagktgcacacttagtccctgttgatttgccagagatagcaacc
ataacagca---agtcagaaaattgagaaawtagcttgggatgcttcaggagaacgctta
gcgatatcttttaaagatggggatgagttgtaccagggtcttattgcgatatatgatgtt
cggaggacttccctgattgctgcatctctaataggattcatyagaggcccrggggacaat
cccaagccacttgcatttgcttttcacaataagttcaaacagggacctttgctttctgtg
tgttggagcactggttactgctgcacctaccctcttttgttt
>PAFTOL004624
------------------------------------------------------------
------------------------------------atttactgctttcaaccaggtcta
gggactcctattcgacgaggattgggaggcatatcagtcttgaaatggtcccctactgga
gattacttctttgcagctaagtttgatggaacattttatttatgggagacagcgacatgg
acgtcagaaccctggtcttcaagtggtggcttcgtcacaggagcagtatgggatcctgat
gggcgtatggtattgcttgcattctctgaatcttccacgctaggctccattcactttgca
tcaaagcctccatctctagttgcacacttggtccccgttgaattgccagagatagcaacc
ataacagcm---agtcagaaatttgagaagatagcttgggatgcttcaggagaacgctta
gcgatatcttttaaagatggggacgagttgtaccagggtcttattgcaatatatgatgtt
cggaggacttccctgattgcttcgtctctaataggattcattagaggcccaggggacaat
cccaagccacttgcatttgcttttcacaataaattcaaacagggacccttgctttctgtg
tgttggagcactggttactgctgcacctaccctcttttattt
>PAFTOL004625
------------------------------------------------------------
------------------------------------------------------ggttta
gggactcctattcgacraggattgggaggcatatcagtcttgaaatggtccccyactgga
gattacttctttgcagctaagtttgatggaacattttatttatgggagacagcgacatgg
acgtcagaaccctggtcttcaagtggtggcttcgttacaggagcagtatgggatcctgat
ggccgtatggtattgcttgcattctctgartcttccacgctgggctccattcactttgca
tcaaagcctccatctctagttgcacacttggtccctgttgaattgccagagatagcaacc
ataacagca---agtcagaaaattgagaagatagcttgggatgcttcaggagaacgctta
gcgatatcttttaaagatggggacgagttgtaccagggtcttattgcgatatatgatgtt
cggaggacttccctgattgctgcgtctctaatrggattcattagaggcccaggggacaat
cccaagccacttgcatttgcttttcacaataaattcaaacagggacctttgctttctgtg
tgttggagcactggttactgctgcacctaccctcttttattt
>PAFTOL004626
------------------------------------------------------------
------------------------------------------------------------
------------------------------------------------------------
------------------------------------------------------------
------------------------------ttcttacagggagcagtatgggatcctgat
gggcgtatgstattgcttgcattctctgaatcttccacactgggctccattcactttgca
tcaaagcctccatctctagttgcacacttagtccctgttgatttgccagagatagcgacc
ataacagca---agtcagaaaattgagaagatagcttgggatgcttcaggagaacgctta
gcgatatcttttaaagagggggatgagttgtaccagggtcttattgcgatatatgatgtt
cggaggacttccctgattgctgcatctctaataggattcattagaggcccaggggacaat
cccaagccacttgcatttgcttttcacaataaattcaagcagggacctttgctttctgtg
tgttggagcactggttactgctgcacctaccctcttttattt
>PAFTOL004627
------------------------------------------------------------
------------------------------------------------------------
------------------------------------------------------------
------------------------------------------------------------
---------------------------------------ggagcagtatgggatcctgat
gggcgtatggtattgcttgcattctctgaatcttccacactgggctccattcactttgca
tcaaagcctccatctctagttgcacacttagtccctgttgatttgccagagatagcaacc
ataacagca---agtcagaaaattgagaagatagcttgggatgcttcaggagaacgctta
gcgatatcttttaaagatggggatgagttgtaccagggtcttattgcratatatgatgtt
cggaggacttccctgattgctgcatctctaataggattcattagaggyccaggggacaat
cccaagccacttgcattttcttttcacaataagttcaaacagggacctttgctttctgtg
tgttggagcactggttactgctgcacctaccctcttttattt
>PAFTOL004629
------------------------------------------------------------
------------------------------------------------------------
------------------------------------------------------------
------------------------------------------------------------
------------------------------ttcttacagggagcagtatgggatcctgat
gggcgtatggtattgcttgcattctctgaatcttccacactgggctccattcactttgca
tcaaagcctccatctctagttgcacacttagtacctgttgatttgccagagatagcaacc
ataacagca---agtcagaaaattgagaagatagcttgggatgcttcaggagaacgctta
gcgatatcttttaaagatggggatgagttgtaccagggtcttattgcgatatatgatgtt
cggaggacttccctgattgctgcrtctctaatcggattcattagaggcccaggggacaat
cccaagccacttgcatttgcttttcacaataaattcaaacagggacctttgctttctgtg
tgttggagcactggttactgctgcacctaccctcttttattt
>PAFTOL004631
------------------------------------------------------------
------------------------------------atttactgctttcaaccaggtcta
gggactcctattcgacgaggattgggaggcatatcagtcttgaaatggtcccctactgga
gattacttctttgcagctaagtttgatggaacattttatttatgggagacagcgacatgg
acgtcagaaccctggtcttcaagtggtggcttcgtcacaggagcagtatgggatcctgat
gggcgtatggtattgcttgcattctctgaatcttccacgctgggctccattcactttgca
tcaaagcctccatctctagttgcacacttggtccccgttgawttgccagagatagcaacc
ataacagca---agtcagaaaattgagaagatagcttgggatgcttcaggagaacgctta
gcgatatcttttaaagatggggacgagttgtaccagggtcttattgcgatatatgatgtt
cggaggacttccctgattgcttcgtctctaataggattcattagaggcccaggggacaat
cccaagccacttgcatttgcttttcacaataaattcaaacagggacccttgctttctgtg
tgttggagcactggttactgctgtacctaccctcttttattt
>PAFTOL004632
------------------------------------------------------------
------------------------------------------------------------
------------------------------------------------------------
------------------------------------------------------------
------------------------------ttcttacagggagcagtatgggatcctgat
gggcgtatggtattgcttgcattctctgaatcttctacactgggctccattcactttgca
tcaaagcctccatctctagktgcacacttggtccctgttgatttgccagagatagcaacc
ataacagca---agtcagaaaattgagaagatagcttgggatgcttcaggagaacgctta
gcgatatcttttaaagaaggggatgagttgtaccggggtcttattgcgatatatgatgtt
cggaggacttccctgattgctgcatctctaataggattcattagaggcccaggggacaag
cccaagccacttgcatttgcttttcgcaataaattcaagcagggacctttgctttctgtg
------------------------------------------
>PAFTOL004633
------------------------------------------------------------
------------------------------------atttactgctttcaaccaggtcta
gggactcctattcgacgaggattgggaggcatatcagtcttgaaatggtcccctactgga
gattacttctttgctgctaagtttgatggaacattttatttatgggagacagcgacatgg
atgtcagagccctggtcttcaaatggtggcttcgtcacaggagcagtatgggatcctgat
gggcgtatggtattgcttgcattctctgaatcttccacactgggctccattcactttgca
tcaaagcctccatctctagttgcacacttagtccctgttgatttgccagagatagcaacc
ataacagca---agtcagaaaattgagaagatagcttgggatgcttcaggagaacgctta
gcgatatcttttaaagatggggatgagttgtaccagggtcttattgcgatatatgatgtt
cgraggacttccctaattgctgcatctctaataggattcattagaggcccaggggacaat
cccaagccacttgcatttgcttttcacaatcaattcaagcagggacctttgctttctgtg
tgttggagcactggttactgctgcacctaccctcttttattt
>PAFTOL004634
------------------------------------------------------------
------------------------------------------------------------
------------------------------------------------------------
------------------------------------------------------------
------------------------------ttctcacagggagcagtatgggatcctgat
gggcgtatggtattgcttgygttctctgaatcttccacactgggctccattcactttgca
tcaaagcctccatctctagttgcacacttagtccctgttgatttgccagagatagcaacc
ataacagca---agtcagaaaattgagaagatagcktgggatgattcaggagaacgctta
gcggtatcttttaaagatggggatgagttgtaccagggtcttatcgctatatatgatgtt
cggaggacttccctaattgctgcatctctaataggattcattagaggcccaggggacaat
cccaagccacttgcattcgcgtttcacaataaattcaaacagggacctttgctttctgtg
tgttggagcactggttactgctgcacctaccctcttttattt
>PAFTOL004635
------------------------------------------------------------
------------------------------------------------------------
------------------------------------------------------------
------------------------------------------------------------
------------------------------------------------------------
------------------------------------------------------------
------------------------------------------------------------
------------agtcggaaaattgagaagatagcttgggatgattcaggagaacgctta
gcaatatcttttaaagatggggatgagttgtaccagggtcttattgcgatatatgatgtt
cggaggacttccctgattgctgcatctctaatg---------------------------
------------------------------------------------------------
------------------------------------------
>PAFTOL004636
------------------------------------------------------------
------------------------------------------------------ggtcta
gggactcctattcgacgaggattgggaggcatatcagtcttgaaatggtcccctactgga
gattacttctttgcagctaagtttgtgccattgtttttgatgtagcagacagtttttttt
cttgaaaatttattttcactcttcttcatttcttaccagggagcagtatgggatcctgat
gggcgtatggtattgcttgcattctctgaatcttccacactgggctccattcactttgct
tcaaagcctccatctctagttgcacacttagtccctcttgatttgccagagatagcaacc
ataacagca---agtcagaaatttgagaagatagcttgggatgcttcaggagaacgctta
gcgatatcttttaaagatggggatgagttgtaccagggtcttattgcgatatatgatgtt
cggaggacttccctgattgctggatctctaataggattcattagaggcccaggggacaat
cccaagccacttgcatttgcttttcacaataagttcaaacagggacctttgctttctgtg
tgttggagcactggttactgctgcacctaccctcttttattt
>PAFTOL004637
------------------------------------------------------------
------------------------------------------------------ggtctg
gggacccctattcgacgaggattgggaggcatatcagtcttgaaatggtcccctactgga
gattacttctttgcagctaagtttgatggaacattttatttatgggagacagctacatgg
acatcagagccctggtcttcaagtggtggcttcgtcacaggagcagtatgggatcctgat
gggcgtatggtattgcttgcattctctcaatcttccacactgggctccattcacttygca
tcaaagcctccatctctagttgcacacttagtccctgttgatttgccagagatagcaacc
ataacaggm---agtcagaaaattgagaagatagcttgggatgcttcaggagaacgctta
gcgatatcttttaaagatggggatgagttgtaccagggtcttattgcgatatatgatgtt
cggaggwcttccctgattgcggcrtctctaataggattcatcagagggccaggggacawt
cccaagccacttgcatttgcttttcacaataaattcaaacagggacctttgctttct---
------------------------------------------
>PAFTOL004638
------------------------------------------------------------
------------------------------------atttactsctttcaaccaggtcta
gggactcctattcgacgaggattgggaggcatatcagtcttgaaatggtcccctactgga
gattacttctttgcagctaagtttgatggaacattttatttatgggagacagcgacatgg
acgtcagaaccctggtcttcaagtggtggcttcgtcacaggagcagtatgggatcctgat
ggacgtatggtattgcttgcattctctgaatcttccacgctgggctccattcactttgca
tcaaagcctccatctctagttgcacacttggtccccgttgaattgccagagatagcaacm
ataacagca---agtcagaaaattgagaagatagcttgggatgcttcaggagaacgctta
gcgatatcttttaaagatggggacgagttgtaccagggtcttattgcgatatatgatgtt
cggaggagttccctgattgctgcgtctctaataggattcattagaggccctggggacaat
cccaagccacttgcatttgcttttcacaataaattcaaacagggacccttgctttctgtg
tgttggagcactggttactgctgcacctatcctcttttattt
>PAFTOL004639
------------------------------------------------------------
------------------------------------------------------------
------------------------------------------------------------
------------------------------------------------------------
------------------------------ttcttacagggagcagtatgggatcctgat
gggcgtatggtattgcttgcattctctgaatcttccacactgggctccattcactttgca
tcaaagcctccatctctagttgcacacttagtccctgttgatttgccagagatagcaacc
ataacagcm---agtcagaaaattgagaagatagcttgggatgcttcaggagaacgctta
gcgatatcttttaaagagggggatgagttgtaccagggtcttattgcgatatatgatgtt
cggaggacttccctgattgctgcatctctaataggattcattagaggcccaggggacaat
cccaagccacttgcatttgcttttcacaataaattcaagcagggacctttgctttctgtg
tgttggagcactggttactgctgcacctaccctcttttattt
>PAFTOL004640
------------------------------------------------------------
------------------------------------------------------ggtata
gggactcctattcgtcgaggattgggaggcatatcagtcttgaaatggtcccctactgga
gattacttccttgcagctaagtttgatggaacattttatttatgggagacagcaacatgg
acgtcagagccctggtcttcaagtggtggcttcatcacaggagcaggatgggatcctgat
gggcgtatggtattgcttgcattctctgaatcttccayactgggctccattcactttgca
tcaaagcctccatctctagttgcacacttagtccctgttgatttgccagagatagcaacc
ttaacagca---agtcagaaaattgagaggatagcttgggatgcttcaggagagcgctta
gcgatatcttttaaagatggggatgagttataccagggtcttattgcgatatatgatgtt
cggaggacttccctgattgctgcatctctaataggattcattagaggcccaggggacaat
cccaagccactggcatttgcttttcacaataaattcaaa---------------------
------------------------------------------
>PAFTOL004642
------------------------------------------------------------
------------------------------------atttactgctttcaaccaggtcta
gggactcctattcgacgaggattgggaggcatatcagtcttgaaatggtcccctactgga
gattacttctttgcagctaagtttgatggaacattttatttatgggagacagcgacatgg
acgtcagaaccctggtcttcaagtggtggcttcgtcacaggagcagtatgggatcctgat
gggcgtatggtattgcttgcattctctgaatcttccacgctgggctccattcactttgca
tcaaagcctccatctctagttgcacacttggtccccgttgaattgccagagatagcaacc
ataacagca---agtcagaaaattgagaagatagcttgggatgcttcaggagaacgctta
gcgatatcttttaaagatggggacgagttgtaccagggtcttgttgcgatatatgatgtt
cggaggacttccctgattgctgcgtctctaataggattcattagaggcccaggggacaat
cccaagccacttgcatttgcttttcacaataaattcaaacagggacctttgctttctgtg
tgttggagcactggttactgctgcacctaccctcttttgttt
>PAFTOL004644
------------------------------------------------------------
------------------------------------atttactgctttcaaccaggtcta
gggactcctattcgacgaggattgggaggcatatcagtcttgaaatggtcccctactgga
gattacttctttgcagctaagtttgatggaacattttatttatgggagacagcgacatgg
acgtcagagccctggtcttcwagtggtggcttygtcacaggagcagtatgggatcctgat
gggcrtatggtattgcttgcattctctgaatcttccacactgggctccattcactttgca
tcaaarcctccatctctagttgcacacttagtccctgttgatttgccagagatagcaacc
ataacagca---agtcagaaaattgagaagatagcttgggatgcttcaggagaacgctta
gcsatatctttyaaagatggggatgagttgtaccagggtcttattgcgatatatgatgtt
cggaggacttccctgattgctgcatctctaataggattcattagaggcccaggrgacaat
cccaagccrcttgcwtttgcttttcacaataaattcaaacagggacctttgctttctgtg
tgttggagcactggttactgctgcacctaccctcttttattt
>PAFTOL004646
------------------------------------------------------------
------------------------------------atttactgctttcaaccaggtcta
gggactcctattcgacgaggattgggaggcatatcagtcttgaaatggtcccctactgga
gattacttctttgcagctaagtttgatggaacattttatttatgggagacagcgacatgg
acrtcagaaccctggtcttcaagtggtggcttcgtcacaggagcagtatgggatcctgat
gggcgtatggtattgcttgcattctctgaatcttccacgctgggctccattcactttgca
tcaaagcctccatctctagttgcacacttggtccccgttgaattgccagagatagcaacc
ataacagca---agtcagaaaattgagaagatagcttgggatgcttcaggagaacgctta
gcgatatcttttaaagatggggacgagttgtaccagggtcttattgcgatatatgatgtt
cggaggacttccctgattgctgcgtctctaataggattcattagaggcccaggggacaat
cccaagccacttgcatttgcttttcacaataaattcaaacagggacccttgctttctgtg
tgttggagcactggttactgctgcacctaccctcttttattt
>PAFTOL004647
------------------------------------------------------------
------------------------------------------------------ggtata
gggactcctattcgacgaggattgggaggcatatcagtcttgaaatggtcccctactgga
gattacttctttgcagctaagttkgatggaacattttatttatgggagacagcgacatgg
acatcagagccgtggtcttcaagtggtggctttgtcacaggagcagtatgggatcctgat
ggacgtatggtattgcttgcattctctgaatcttcgacaytgggctccattcactttgca
tcaaagcctccatctctagttgcacacttagtccctgttgatctgccagagatagcaacc
ttaacagca---agtcagaaaattgagaagatagcttgggatgcttcaggagaacgctta
gcgatatcttttaaagatggggatgagttgtaccagggtcttattgcaatatatgatgtt
cggaggacttccctgattgctgcatctctaataggtttcattagaggccca-gggacaat
cccaagccacttgcatttgcttttcacaataagttcaaacagggacctttgctttctgtg
tgttggagcactggttactgctgcacctaccctcttttat--
>PAFTOL004648
------------------------------------------------------------
------------------------------------atttactgctttcgaccaggtctt
gggactcccattcgacgaggattgggaggcatatcagtcttgaaatggtcccctactgga
gattacttctttgcagctaagtttggtggtacattttatttatgggagacagcgacatgg
acgtcagaaccctggtcttcaagtggtggctttgtcacrggagcagtatgggatcctgat
gggcgtatggtattgcttgcattctctgaatcttccacactgggctccattcactttgca
tcaaagcctccatctctagttgcacacttagtccctgttgatttgccagagatggcaacc
ataacagca---agtcagaaaattgagaagatagcytgggatgcttcaggagaacgctta
gcgatatcttttaaagagggagatgagttgtaccagggtcttattgcgatatatgatgtt
cggaggacttccctgattgctgcatctctaataggattcattagaggcccaggggacaat
cccaagccacttgcatttgcttttcacaataaattcaagcagggacctttgctttctgtg
------------------------------------------
>PAFTOL004649
------------------------------------------------------------
------------------------------------------------------ggtata
gggactcctattcgacgaggattgggaggcatatcagtcttgaaatggtcccctactgga
gattacttctttgcagcgaagtttgatggaacattttatttatgggagacagcgacatgg
acatcagagccctggtcttcaagtggtggctttgtcacaggagcagtatgggatcctgat
gggcgtatggtattgcttgcattctctgaatcttccacactgggctccattcactttgca
tcaaagcctccatctctagttgcacacttagtccctgttgatttgccagagatagcagcc
ataacagca---agtcagaaattygagaagatagcttgggatgcttcrggagaacgctta
gcgatatcttttaaagatggggatgagttgtaccagggtcttattgcgatatatgatgtt
cggaggagttccctgattgctgcatctctaataggattcattagaggcccaggggacaat
cccaagccacttgcatttgcttttcacaataagttcaaacagggacctttgctttctgtg
------------------------------------------
>PAFTOL004652
------------------------------------------------------------
------------------------------------atttactgctttcaaccaggtcta
gggactcctattcgacgaggattgggaggcatatcagtcttgaaatggtcccctactgga
gattacttctttgcagctaagtttgatggaacattttatttatgggagacagcgacatgg
acgtcagaaccctggtcttcaagtggtggcttcgtcacaggagcagtatgggatcctgat
ggacgtatggtattgcttgcattctctgaatcttccacgctgggctccattcactttgca
tcaaagcctccatctctagttgcacacttggtccccgttgaattgccagagatagcaacc
ataacagca---agtcagaaaattgagaagatagcttgggatgcttcaggagaacgctta
gcgatatcttttaaagatggggacgagttgtaccagggtcttattgctatatatgatgtt
cggaggacttccctgattgctgcatctctaatrggattcattagaggccctggggacaat
cccaagccacttgcatttgcttttcacaataaattcaaacagggaccyttgctttctgtg
tgttggagcactggttactgctgcacctaycctcttttattt
>PAFTOL004653
------------------------------------------------------------
------------------------------------atttactgctttcaaccaggtcta
gggactcctattcgacgaggattgggaggcatatcagtcttgaaatggtcccctattgga
gattacttctttgcagctaagtttgatggaacattttatttatgggagacagcgacatgg
acgtcagaaccctggtcttcaagtggtggctttgtcacaggagcagtatgggatcctgat
gggcgtatggtattgcttgcattctctgaatcgtccacgctgggctccattcactttgca
tcaaagcctccatctctagttgcacacttggtccccgttgaattgccagagctagcaacc
ataacagca---agtcagaaaattgagaagatagcttgggatgcttctggagaacgctta
gcgatatctttcaaagatggggacgagttgtaccagggtcttattgcgatatatgatgtt
cggaggacttccctgattgctgcgtctctaatrggattcattagaggcmcaggggacaat
cccaagccacttgcatttgcttttcacaataaattcaaacagggacctttgctttctgtg
tgttggagcactggttactgctgcacctaccctcttttattt
>PAFTOL004654
------------------------------------------------------------
------------------------------------------------------------
------------------------------------------------------------
------------------------------------------------------------
---------------------------------------ggagcagtatgggatcctgat
gggcgtatggtrttgcttgcattctctgaatcttccacactgggctccattcactttgca
tcaaagcctccmtctctagttgcacacttggtccctgttgatttgccagagatagcaacc
ataacagca---agtcagaaaattgagaagatagcttgggatgcttcaggagaacgctta
gygmtatcttttaaagatggggatgagttgtaccagggtcttattgcratatatgatgtt
cggaggacttccctgattgctgcatctttaataggattcattagaggcccaggggacaat
cccaagccacttgcatttgcttttcacaataagttcaaacag------------------
------------------------------------------
>PAFTOL004657
------------------------------------------------------------
------------------------------------------------------------
------------------------------------------------------------
------------------------gatggaacattttatttatgggagacggctacatgg
acatcagagccctggtcttcaagtggtggcttcgtcacaggggcagtatgggatcctrat
gggcgtatggtattgcttgcattctctgaatcttccacgctgggttccattcactttgca
tcaaagcctccatctctagttgcwcacttagtccctgttgatttgccagagatagcaacc
ataacagga---agtcagaaaattgagaagatagcctgggatgcttccggagaacgctta
gcratatcttttaaagatggggatgagttgtaccagggtcttattgcaatctatgatgtt
cgaaggacttccctgattgctgcatctctaataggattcatcagaggaccaggggacaat
cccaagccacttgcatttgcttttcacaataaattcaaacagggacctttgctttccgtg
tgttggaccactggttactgctgcacttaccctcttttattt
>PAFTOL004658
------------------------------------------------------------
------------------------------------------------------------
------------------------------------------------------------
------------------------------------------------------------
------------------------------------------------------------
------------------------------------------------------------
---------------------------------------------------------act
atctactgc---agtcagaaaattgagaagatagcttgggatgcttcaggagaacgctta
gcgatatcttttaaagatggggatgagttgtaccagggtcttattgcgatatatgatgtt
aggaggacttccctgattgctgcatctctaataggattcattagaggccctggggacaat
cccaagccacttgcatttgcttttcacaataagttcaaacagggacctttgctttctgtg
tgttggagcactggttactgctgcacctaccctcttttattt
>PAFTOL004660
------------------------------------------------------------
------------------------------------------------------------
------------------------------------------------------------
------------------------------------------------------------
------------------------------------------------------------
------------------------------------------------------------
---------------------------------------------------------act
atctactgc---agtcagaaaattgagaagatggcttgggatgcttcaggagaacgctta
gcaatatcttttaaagatggggatgagttgtaccagggtcttattgcgatatatgatgtt
aggaggacttccctgattgctgcatctctaatg---------------------------
------------------------------------------------------------
------------------------------------------
>PAFTOL004661
------------------------------------------------------------
------------------------------------gtttactgctttgaaccaggtctg
gggactcctattcgacgaggattgggaggcatatcagtcttgaaatggtcccctactgga
gattacttctttgcagctaagtttgatggaacattttatttatgggagacggctacatgg
acatcagagccctggtcttcaagtggtggcttcgtcacaggggcagtatgggatcctgat
gggcgtatggtattgcttgcattctctgaatcttccatgctgggttccatttactttgca
tcaaagcctccatctctagttgcgcacttagtccctgttgatttgccagagatagcaacc
ataacagga---agtcagaaaattgagaagatagcctgggatgcttccggagaacgctta
gcgatatcttttaaagatggggatgagttgtaccagggtcttattgcaatctatgatgtt
cgaaggacttccctgattgctgcatctctaataggattcatcagaggaccaggggacaat
cccaagccacttgcatttgcttttcacaataaattcaaacagggacctttgctttccgtg
tgttggaccactggttactgctgcacttaccctcttttattt
>PAFTOL004662
------------------------------------------------------------
------------------------------------------------------------
------------------------------------------------------------
------------------------------------------------------------
------------------------------------------------------------
------------------------------------------------------------
---------------------------------------------------------act
atctactgc---agtcagaaaattgagaagatagcttgggatgcttcaggagaacgctta
gcratatcttttaaagatgggratgagttgtaccarggtcttattgcgatatatgatgtt
cggaggacttccctgattgctgcatctctaataggattcattagaggcccaggggacaat
cccaagccacttgcattt------------------------------------------
------------------------------------------
>PAFTOL004664
------------------------------------------------------------
------------------------------------atttactgctttcaaccaggtcta
gggactcctattcgacgaggattgggaggcatatcagtcttgaaatggtcccctaytgga
gattacttctttgcagcwaagtttgatggaacattttatttatgggagacagcgacatgg
acgtcagaaccctggtcttcaagtrgtggcttcgtcaca---------------------
------------------------------------------------------------
------------------------------attttagtgaatatattaactcgcacaact
rtctrctgc---agtcagaaaattgwgaagatagcttgggatgcttcaggagaacgctta
gcgatatcttttaaagatggggacgagttgtaccagggtcttattgcgatatatgatgtt
cggaggacttccctgattgctgcgtctctaatg---------------------------
------------------------------------------------------------
------------------------------------------
>PAFTOL004665
------------------------------------------------------------
------------------------------------------------------------
------------------------------------------------------------
------------------------------------------------------------
------------------------------------------------------------
------------------------------------------------------------
---------------------------------------------------------act
atctactgc---agtcagaaaattgagaagatagcttgggatgcttcaggagaacgctta
gcaatatcttttaaagagggggatgagttgtaccagggtcttattgcgatatatgatgtt
cggaggacttccctgattgctgcatctctaataggattcattagaggcccaggggacgat
cccaagccacttgcatttgcttttcacgataaattcaagcagggacctttgctttctgtg
tgttggagcactggttactgctgcacctaccctcttttattt
>PAFTOL004666
------------------------------------------------------------
------------------------------------------------------ggtcta
gggactcctattcgacgaggattgggaggcatatcagtcttgaaatggtcccctactgga
gattacttctttgcagctaagtttgatggaacattttatttatgggagacagcaacatgg
acgtcagaaccctggtcttcaagtggtggcttygtcacaggagcagtatgggatcctgat
gggcgtatggtattgcttgcattctctgaatcttccacactgggctccattcactttgca
tcaaagcctccatccctagttgcacacttggtccctgttgaattgccagagatagcaacc
ataacagca---agtcagaaaattgagaagatagcttgggatgcttcaggagaacgctta
gcgatatcttttaaagatggggacgagttgtaccagggtcttattgcgatatatgatgtt
cggaggacttccctgattgctgcatctctaataggattcattagaggcccaggggagaat
cccaagccacttgcatttgcttttcacaataaattcaaacagggacctttgctttctgtg
tgttggagcactggttactgctgcacctaccctctt------
>PAFTOL004667
------------------------------------------------------------
------------------------------------------------------------
------------------------------------------------------------
------------------------------------------------------------
------------------------------ttcttacagggagcagtatgggatcctgat
gggcgtatggtattgcttgcattctctgaatcttccacactgggctccattcactttgca
tcaaagcctccatccctagttgcacacttggtccccgttgaattgccagagatagcaacc
ataacagcc---agtcagaaaattgagaagatagcttgggatgcttcaggagaacgctta
gcgatatcttttaaagatggggacgagttgtaccagggtcttattgcgatatatgatgtt
cggaggacttccctgattgctgcatctctaataggattcattagaggcccaggggagaat
cccaagccacttgcgtttgcttttcacaataaattcaaacagggacctttgctttctgtg
tgttggagcactggctactgctgcacctaccctcttttattt
>PAFTOL004668
------------------------------------------------------------
------------------------------------atttactgctstcaaccaggtcta
gggactcctattcgacgaggattgggaggcatatcagtcttgaaatggtcccctactgga
gattacttctttgcagctaagtttgatggaacattttatttatgggagacagcaacatgg
acgtcagaaccctggtcttcaagtggtggcttcgtcacgggagcagtatgggatcctgat
gggcgtatggtattgcttgcattctctgaatcttccacactgggctccattcactttgca
tcaaagcctccatccctagttgcacacttggtccccgttgaattgccagagatagcaacc
ataacagca---agtcagaaaattgagaagatagcttgggatgcttcaggagaacgctta
gcgatatcttttaaagatggggacgagttgtaccagggtcttattgcgatatatgatgtt
cggaggacttccctgattgctgcatctctaataggattcattagaggcccaggggagaat
cccaagccacttgcatttgcttttcacaataaattcaaacagggacctttgctttctgtg
------------------------------------------
>PAFTOL005024
------------------------------------------------------------
------------------------------------atttactgctttcaaccaggtcta
gggactcctattcgacgaggattgggaggcatatcagtcttgaaatggtcccctactgga
gattacttctttgcagctaagtttgatggaacattttatttatgggagacagcgacatgg
acgtcagaaccctggtcttcaagtggtggcttcgtcacaggagcagtatgggatcctgat
gggcgtatggtattgcttgcattctctgaatcttccacactgggctccattcactttgca
tcraagcctccatctctagttgcacacttggtccccgttgaattgccagagatagcaacc
ataacagcw---agtcagaaaattgagaagatagcttgggatgcttcaggagaacgctta
gcgatatcttttaaagatggggacgagttgtaccagggtcttmttgcgatatatgatgtt
cggaggacttccctgattgctgcatctctaataggattcattagaggccctggggacaat
cccaagccacttgcatttgcttttcacaataaattcaaacarggacctttgctttctgtg
tgttggagcactggttactgctgcacctaccctcttttattt
>PAFTOL005025
------------------------------------------------------------
------------------------------------------------------------
------------------------------------------------------------
------------------------------------------------------------
------------------------------ttcgtacagggagcagtatgggatcctgat
gggcgtatggtattgcttgcattctctgaatcttccacactgggctccattcactttgca
tcaaagcctccatctc---------------------------------------taact
atctactgc---agtcagaaaattgagaagatagcttgggatgcttcaggagaacgctta
gcgrtatcttttaaggatgggratgagttgtaccagggtcttattgcgatatatgatgtt
cggaggacttccctgattgcygcatctctaataggattcattagaggtcccggggacaat
cccaagccacttgcatttgcttttcacaataaattcaaacagggacctttgctttctgtg
tgttggagcactggttactgctgcacctaccctcttttattt
>PAFTOL005026
------------------------------------------------------------
------------------------------------------------------------
------------------------------------------------------------
------------------------------------------------------------
------------------------------ttctcacagggagcagtatgggatcctgat
gggcgtatggtattgcttgcattctctgaatcttccacrctgggctccattcactttgca
tcaaagcctccatctctagttgcacacttagtccctgttgatttgccagagatagcaacc
ataatagca---agtcagaaaattgagaagatagcttgggatgcttcaggagaacgcyta
gcgatatcttttaaagatggggatgagttgtaccagggtcttattgcgatatatgatgtt
cggaggacttccctgattgctgcatctctaataggattcattagaggcccgggggacaat
cccaagccacttgcatttgcttttcacaataaattcaaacagggacctttgctttctgcg
tgttggagcactggttactgctgcacctaccctcttttattt
>PAFTOL005035
------------------------------------------------------------
------------------------------------------------------------
------------------------------------------------------------
------------------------------------------------------------
------------------------------------------------------------
------------------------------------------------------------
------------------------------attttagtgaatatattaactcccrcaact
atytactgc---agtcagaaaattgagaagatagcttgggatgcttcaggagaacgctta
gcratatcttttaaagatggggacgagttgtaccagggtcttattgcgatatatgatgtt
cggaggacttccctgattgctgcgtctctaataggattcattagaggcccatgggacaat
cccaagccactcgcc---------------------------------------------
------------------------------------------
>PAFTOL005042
------------------------------------------------------------
------------------------------------------------------------
------------------------------------------------------------
------------------------------------------------------------
------------------------------------------------------------
------------------------------------------------------------
---------------------------------------------------------act
atctactgc---agtcagaaawttgagaagatagcttgggatgcttcaggagaacgctta
gcgatatcttttaaagaaggggatgagttgtaccagggtcttattgcgatatatgatgtt
cggaggacttccctgattgctgcatctctaataggattcattagaggcccaggggacaat
cccaagccacttgcatttgcttttcacaataaattcaagcagggacctttgctttctgtg
------------------------------------------
>PAFTOL005043
------------------------------------------------------------
------------------------------------atttactgctttcaaccaggtcta
gggactcctattcgacgaggattgggaggcatatcagtcttgaaatggtcccctactgga
gattacttctttgcagctaagtttgatggaacattttatttrtgggagacagcgacatgg
acgtcagaaccctggtcttcaagtggtggcttcgtcaca---------------------
------------------------------------------------------------
------------------------------------gtgaatatattaackcccacaact
atctactgc---agtcagaaaattgagaagatagcttgggatgcttcaggagaacgctta
gcgatatcttttaaagatggggacgagttgtaccasggtcttattgcgatatatgatgtt
cggaggacttccctgattgctgcgtctctaataggattcattagaggccctggggacaat
cccaagccacttgcatttgcctttcacaataaattcaaacagggacccttgctttctgtg
tgttggagcactggttactgctgcacctatcctcttttattt
>PAFTOL005047
------------------------------------------------------------
------------------------------------------------------------
------------------------------------------------------------
------------------------------------------------------------
------------------------------ttctcacagggagcagtatgggatcctgat
gggcgtatggtattgcttgcattctctgaatcttccacactgggctccattcactttgca
tcaaagcctccatctctagttgcacacttagtccctgttgatttgccagagatggcaacc
ataacagca---agtcagaaaattgagaagatagcttgggatgcttcaggagaacgatta
gcgatatcttttaaagagggagatgagttgtaccagggtcttattgcgatatatgatgtt
cggaggacttccctgattgctgcatctctaataggattcattagaggcccaggggacaat
cccaagccacttgcatttgcttttcacaataaattcaagcagggacctttgctttctgtg
tgttggagcactggttactgctgcacctaccctcttttattt
>PAFTOL005169
------------------------------------------------------------
------------------------------------------------------------
------------------------------------------------------------
------------------------------------------------------------
------------------------------------------------------------
------------------------------------------------------------
------------------------------------------------------------
------------agtcagaaaattgagaagatagcttgggatgcttcaggagaacgctta
gcgatatcttttaaagatggggatgagttgtaccagggtcttattgcgatatatgatgtt
cggaggacttccctgattgctgcatctctaatg---------------------------
------------------------------------------------------------
------------------------------------------
>PAFTOL007498
------------------------------------------------------------
------------------------------------------------------------
------------------------------------------------------------
------------------------------------------------------------
------------------------------ttctcacagggagcaktrtgggatcctgat
gggcgtatggtattgcttgcattctctgaatcttccacrctgggctccattcactttgca
tcaaagcctccatctctagttgcacacttagtccctgttgatttgccagagatagcaact
atctactgc---agtcagaaaatkgagaagatagcttgggatgcttcaggagaacgctta
gcgatatcttttaaagatggggatgagttgtaccagggtcttattgcratatatgatgtt
cggaggacttccctgattgctgcatctctaatg---------------------------
------------------------------------------------------------
------------------------------------------
>PAFTOL008060
------------------------------------------------------------
------------------------------------------------------------
------------------------------------------------------------
------------------------gatggaacattttatttatgggagacagcgacatgg
acgtcagaaccctggtcttcragtggtggcttcgtcacaggagcagtatgggatcctgat
gggcgtatggtrttgcttgcattctctgaatcttccacrctgggctccattcactttgca
tcaaagcctccatctctagttgcacacttggtccccgttgaattgccagagatagcaacc
ataacagca---agtcagaaaattgagaagatagcttgggatgcttcaggagaacgctta
gcgatatcttttaaagatggggacgagttgtaccagggtcttattgcgatatatgatgtt
cggaggacttccctgattgctgcgtctctaatg---------------------------
------------------------------------------------------------
------------------------------------------
>PAFTOL008062
------------------------------------------------------------
------------------------------------------------------ggtcta
gggactcctattcgacgaggactgggaggcatatcagtcttgaaatggtcccctactgga
gattacttctttgcagctaagtttgatggaacattttatttatgggagacagcgacatgg
acgtcagaaccctggtcttcaagtggtggcttcgtcacaggagcagtatgggatcctgat
gggcgtatggtattgcttgcattctctgaatcttccacgctgggctccattcactttgca
tcaaagcctccatctctagttgcacacttggtccctgttgaattgccagagatagcaacc
atgacaataagmagtcagaaaattgagaagatagcttgggatgcttcaggagaacgctta
gcratatcttttaaagatggggacgagttgtaccagggtcttattgcgatatatgatgtt
cggaggacttccctgattgctgcgtctctaataggattcattagaggcccaggggacaat
cccaagccacttgcatttgcttttcacaataaattcaaacagggaccyttgctttctgtg
tgttggagcactggttactgctgcacctaccctcttttgttt
>PAFTOL008063
------------------------------------------------------------
------------------------------------atttactgctttcaaccaggtcta
gggactcctattcgacgaggattgggaggcatatcagtcttgaaatggtcccctactgga
gattacttctttgcagctaagtttgatggaacattttatttatgggagacagcgacatgg
acgtcrgaaccctggtcttcaagtggtggcttcgtcacaggagcagtatgggatcctgay
gggcgtatggtattgcttgcattctctgaatcttccacgctgggctccattcactttgca
tcaaagcctccatctctagttgcacacttggtccccgttgaattgccagagatagcaacc
ataacagca---agtcagaaaattgagaagatagcttgggatgcttcaggagaacgctta
gcgatatcttttaaagatggggacgagttgtaccagggtcttattgygatatatgatgtt
cggaggacttccctgattgctgcatctctaataggattcattagaggcccaggggacaat
cccaagccacttgcatttgcttttcrcaataaattcaaacagggacccttgctttctgtg
tgttggagcactggttactgctgcacctaccctcttttattt
>PAFTOL008084
------------------------------------------------------------
------------------------------------gtttactgctttcaaccaggtctg
gggactcctattcgacgaggattgggaggcatatcagtcttgaaatggtcccctactgga
gattacttctttgcagctaagtttgatggaacattttatttatgggagacggctacatgg
acatcagagccctggtcttcaagtggtggcttcgtcacrggggcagtatgggatcctgat
gggcgtatggtattgcttgcattctctgaatcttccacgctgggttccattcactttgca
tcaaagcctccatctctagttgcacacytagtccctgttgatttgccagagatagcaacc
ataacagga---agtcagaaaattgagaagatagcctgggatgcttctggggaacgctta
gcgatatcttttaaagatggggatgagttgtaccagggtcttattgcaatatatgatgtt
cgaaggacttccctgattgctgcatctctaataggattcatcagaggaccaggggacaat
cccaagccacttgcatttgcttttcacaataaattcaaacagggacctttgctttctgtg
tgttggagcactggttactgctgcacttaccctcttttattc
>PAFTOL008417
------------------------------------------------------------
------------------------------------atttactgctttcaaccaggtcta
gggactcctattcgacgaggattgggaggcatatcagtcttgaaatggtcccctactgga
gattacttctttgcagctaagtttgatggaacattttatttatgggagacagcgacatgg
asgtcagaaccctggtcttcaagtggtggcttcgtcacaggagcagtatgggatcctgat
gggcgtatggtattgcttgcattctctgaatcttccacgctgggctccattcactttgca
tcaaagcctccatctctagttgcacacttggtccctgttgaattgccagagatagcaacc
ataacagca---agtcagaaaattgagaagatagcttgggatgcttcaggagaacgctta
gcgatatcttttaaagatggggacgagttgtaccagggtcttattgcaatatatgatgtt
cggaggacttccctgattgcttcgtctctaatg---------------------------
------------------------------------------------------------
------------------------------------------
>PAFTOL008419
------------------------------------------------------------
------------------------------------------------------ggtcta
gggactcctattcgacgaggattgggaggcatatcagtcttgaaatggtcccctactgga
gattacttctttgcagctaagtttgatggaacattttatttatgggagacagcaacatgg
acgtcagaaccctggtcttcaagtggtggcttcgtcacaggagcagtatgggatcctgat
gggcgtatggtattgcttgcattctctgaatcttccacactgggctccattcactttgca
tcaaagcctccatctctagttgcacacttggtccccgttgaattgccagagatagcaacc
ataacagca---agtcagaaaattgagaagatagcttgggatgcatcaggagaacgctta
gcratatcttttaaagatggggacgagttgtaccagggtcttattgcgatatatgatgtt
cggaggacttccctgattgctgcatctctaataggattcattagaggcccaggggacaat
cccaagccacttgcatttgcttttcacaataaattcaaacagggacctttgctttctgtt
------------------------------------------
>PAFTOL008421
------------------------------------------------------------
------------------------------------------------------------
------------------------------------------------------------
------------------------------------------------------------
---------------------------------------ggagcagtatgggatcctgat
gggcgtatggtattgcttgcattctctgaatcttccacactgggctccattcactttgca
tcaaagcctccatctctagttgcacacttagtccctgttgatttgccagagatagcaacc
ataacagca---agtcagaaaattgagaagatagcttgggatgcttcaggagaacgctta
gcgatatcttttaaagatggggatgagttgtaccagggtcttattgcgatatatgatgtt
cggaggacttccctgattgctgcatctctaataggattcattagaggcccaggggacaat
cccaagccacttgcatttgcttttcacaataagttcaaacagggaccttygctttctgtg
tgttggagcactggttactgctgcacctaccctcttttattt
>PAFTOL008422
------------------------------------------------------------
------------------------------------------------------------
------------------------------------------------------------
------------------------------------------------------------
---------------------------------------ggagcagtatgggatcctgat
gggcgtatggtattgcttgcattctctgattcttccacactgggctccattcactttgca
tcaaagcctccatctctagttgcacacttagtccctgttgatttgccagagatagcaacc
gtaacagca---agtcagaaaattcagaagatagcttgggatgcttcaggagaacgctta
gcgatatcttttaaagatggggatgagttgtaccagggccttattgcgatatatgatgtt
cggaggacttccctgattgctgcatctctaatg---------------------------
------------------------------------------------------------
------------------------------------------
>PAFTOL008423
------------------------------------------------------------
------------------------------------------------------------
---------------------------------------------ttttccccccggggg
gggggtggtggtggtggttgcagtggcggtacattttatttatgggagacagcgacatgg
acgtcagagccctggtcttcaagtggtggctttgtcacaggagcagtatgggatcctgat
gggcgtatggtattgcttgcattctctgaatcttccacactgggctccattcactttgca
tcaaagcctccatctctagttgcacacttagtccctgttgatttgccagagatagcaacc
ataacagca---agtcagaaaattgagaagatagcttgggatgcttcaggagaacgctta
gcgatatcttttaaagagggagatgagttgtaccagggtcttattgcgatatatgatgtt
cggaggacttccctgattgctgcatctctaataggattcattagaggcccaggggacaat
cccaagccacttgcatttgcttttcacaataaattcaagcagggacctttgctttctgtg
tgttggagcactggttactgctgcacctaccctcttttattt
>PAFTOL008436
------------------------------------------------------------
------------------------------------atttactgctttcaaccaggtcta
gggactcctattcgacgaggattgggaggcatatcagtcttgaaatggtcccctactgga
gattacttctttgcagctaagtttgatggaacattttatttatgggagacagcaacatgg
acgtcagagccctggtcttcaagtggtggcttcgtcacrggagcagtatgggatcctgat
gggcgtatggtattgcttgcattctctgaatcttccacactgggctccattcactttgca
tcaaagcctccatctctagttgcacacttagtccctgttgatttgccagagatagcaacc
ttaacagca---agtcagaaaattgagaagatagcttgggatgcttcgggagaacgctta
gcgatatcttttaaagatggggatgagttataccagggtcttattgcaatatatgatgtt
cggaggacttccttgattgctgcatctctaataggattcattagaggcccaggggacaat
cccaagccacttgcatttgcttttcacaataaattcaagcaggggcctttgctttctgtg
tgttggagcactggttactgctgcacctaccctcttttattt
>PAFTOL008439
------------------------------------------------------------
------------------------------------------------------------
------------------------------------------------------------
------------------------------------------------------------
---------------------------------------ggagcagyatgggatcctgat
gggcatatggtattgcttgcattctctgaatcttccacactgggctccattcactttgca
tcraagcctccatctctagttgcacacttagtccctgttgatttgccagagatagcaacc
ataacagga---agtcasaaaattgagaagatagcttgggatgcttcaggagagcgccta
gcgatatcttttaaagatggggatgagttgtaccagggtcttattgcgatatatgatgtt
cggaggacttccctgattgctgcatctctaatg---------------------------
------------------------------------------------------------
------------------------------------------
>PAFTOL008881
------------------------------------------------------------
------------------------------------------------------------
------------------------------------------------------------
------------------------------------------------------------
---------------------------------------ggagcagtatgggatcctgat
gggcgtatggtattgcttgmattctctgaatcttccacactgggctccattcactttgca
tcaaagcctccatctctagttgcacacttagtccctgttgatttgccagagatagcaacc
ataacagga---agtcagaaaattgagaagatagcttgggatgcttcaggagaacgctta
gygatatcttttaaagatggggatgagttgtaccagggtcttattgcgatatatgatgtt
cggaggacttccctgattgctgcatctctaataggattcattagaggcccaggggacaat
cccaagccacttgcatttgcttttcacaataaattcaaacagggacctttgctttctgtg
tgttggagcactggttactgctgcacctaccctcttttattt
>PAFTOL009175
------------------------------------------------------------
------------------------------------------------------ggtcta
gggactcctattcgacgaggattgggaggcatatcagtcttgaaatggtcccctactgga
gattacttctttgcagctaagtttgatggaacattttatttatgggagacagcaacatgg
acgtcagagccc---------------------------ggagcagtatgggaccctgat
gggcatatggtattgcttgcattctctaaatcttccacactgggctccattcactttgca
tcaaagcctccatctctagttgcacacttagtcccygttgatttgccagagatagcaacc
wtaac-------------------------------------------------------
------------------------------------------------------------
--------------------------------aggattcattagaggcccaggggccaat
cccaagccacttgcatttgcttttcacaataaattcaaacagggacctttgctttctgtg
tgttggagcactggttactgctgcacctaccctcttttattt
>PAFTOL009185
------------------------------------------------------------
------------------------------------atttactgctttcaaccaggtcta
gggactcctattcgacgaggattgggaggcatatcagtcttgaaatggtcccctactgga
gattacttctttgcagctaagttcgtgctattgtgcttgatgtagcaaacaaattttttt
ctcgaaaatatattttcactcttctttatttcttaccagggagcagtatgggatcctgat
gggcgtatggtattgcttgcattttctgaatcttccacactgggctccattcactttgca
tcaaagcctccatctctagttgcacacttagtccctgttgatttgccagagatagcaacc
ataacagga---agtcagaaaattgagaagatagcttgggatgcttcaggagaacgctta
gtgatatcttttaaagatggggatgagttgtaccagggtcttattgcgatatatgatgtt
cggaggacttccctgattgctgcatctctaataggattcattagaggcccaggggacaat
cccaagccacttgcatttgcttttcacaataaattcaaacagggacctttgctttctgtg
tgttggagcactggttactgctgcacctaccctcttttattt
>PAFTOL009187
------------------------------------------------------------
------------------------------------------------------------
------------------------------------------------------------
------------------------------------------------------------
------------------------------ttcttacagggagcagtatgggatcctgat
gggcgtatgrtattgcttgcattctctgaatcktccacactgggctccattcactttgca
tcaaagcctccatctctagttgcacacttagtccccgttgatttgccagagatagcaacc
ataacagca---agtcagaaarttgagaagatagcttgggatgcttcaggagaacgctta
gcgatatcttttaaagaggggggtgarttgtaccagggtcttattgcgatatatgatgtt
cggaggacttccctrattgctgcatctctaataggattcattagaggcccagggtacaat
cccaagccacttgcattttcttttcacaataaattcaagcagggacctttgctttctgtg
tgttggagcactggttactgctgcacctaccctcttttattt
>PAFTOL009189
------------------------------------------------------------
------------------------------------------------------------
------------------------------------------------------------
------------------------------------------------------------
------------------------------ttcttacagggagcagtatgggatcctgat
gggcgtatggtattgcttgcattctctgaatcttccacactgggctccattcactttgca
tcaaagcctccatctctagttgcacacttggtccccgttgaattgccagagatagcaacc
ataacagca---agtcagaaaattgagaagatagcttgggatgcttcaggagaacgctta
gcgatatcttttaaagatggggacgagttgtaccagggtcttattgcgatatatgatgtt
cggaggacttccctgattgctgcatctctaataggattcattagaggccctggggacaat
cccaagccacttgcatttgcttttcacaataaattcaaacagggacctttgctttctgtg
tgttggagcactggttactgctgcacctaccctcttttattt
>PAFTOL009191
------------------------------------------------------------
------------------------------------------------------------
------------------------------------------------------------
------------------------------------------------------------
------------------------------ttcttacagggagcaatatgggatcctgat
gggcgtatggtattgcttgcgttctctgaatcttccacactgggctccattcactttgca
tcaaagcctccatctctagttgcacacttggtccccgttgaattgccagagatagcaacc
ataacagca---agtcagaaaattgagaagatagcttgggatgcttcaggagaacgctta
gcgatatcttttaaagacggggacgagttgtaccagggtcttattgcgatatatgatgtt
cggaggacttccctgattgctgcatctctaataggattcattagaggcccaggggacaat
cccaagccacttgcatttgcttttcacaataaattcaaacagggacctttgctttctgtg
------------------------------------------
>PAFTOL009193
------------------------------------------------------------
------------------------------------------------------------
------------------------------------------------------------
------------------------------------------------------------
------------------------------------------------------------
------------------------------------------------------------
---------------------------------------------------------act
atctactgc---agtcagaaaattgagaagatagcttgggatgcttcaggagaacgctta
gcgatatcttttaaagatggggatgagttgtaccagggtcttattgcgatatatgatgtt
cggaggacgtccctgattgctgcatctctaatg---------------------------
------------------------------------------------------------
------------------------------------------
>PAFTOL009195
------------------------------------------------------------
------------------------------------atttactgctttcaaccaggtcta
gggactcctattcgacgaggattgggaggcatatcagtcttgaaatggtcccctactgga
gattacttctttgcagctaagtttgatggaacattttatttatgggagacagcgacatgg
acgtcagaaccctggtcttcaagtggtggcttcgtcacaggagcagtatgggatcctgat
ggccgtatggtattgcttgcattctctgaatcttccacgctgggctccattcactttgca
tcaaagcctccatcttttttgcgtggtaatattttagtgaatatattaactcccacaact
atctactgc---agtcagaaaattgagaagatagcttgggatgcttcaggagaacgctta
gcgatatcttttaaagatggggacgagttgtaccagggtcttattgcgatatatgatgtt
cggaggacttccctgattgctgcgtctctaataggattcattagaggcccaggggacaat
cccaagccactagcatttgcttttcacaataaattcaaacagggacctttgctttctgtg
------------------------------------------
>PAFTOL009197
------------------------------------------------------------
------------------------------------------------------------
------------------------------------------------------------
------------------------------------------------------------
------------------------------------------------------------
------------------------------------------------------------
------------------------------------gtgaatatattaactcgcacaact
atctactgc---agtcagaaatttgagaagatagcttgggatgcttcaggagaacgctta
gcgatatcttttaaagatggggacgagttgtaccagggtcttattgcgatatatgatgtt
cggaggacttccctgattgctgcgtctctaatg---------------------------
------------------------------------------------------------
------------------------------------------
>PAFTOL009199
------------------------------------------------------------
------------------------------------atttactgctttcaaccaggtcta
gggactcctattcgacgaggattgggaggcatatcagtcttgaaatggtcccctactgga
gattacttctttgcagctaagtttgatggaacattttatttatgggagacagcgacatgg
acgtcagaaccctggtcttcaagtggtggcttcgtcacaggagcagtatgggatcctgat
gggcgtatggtattgcttgcattctctgaatcttccacgctgggctccattcactttgca
tcaaagcctccatctctagttgcacacttggtccccgttgaattgccagagatagcaacc
ataacagca---agtcagaaatttgagaagatagcttgggatgcttcaggagaacgctta
gcgatatcttttaaagatggggacgagttgtaccagggtcttattgcgatatatgatgtt
cggaggacttccctgattgctgcgtctctaataggattcattagaggcccaggggacaat
cccaagccacttgcatttgcttttcacaataaattcaaacagggacccttgctttctgtg
tgttggagcactggttactgctgcacctaccctcttttattt
>PAFTOL009203
------------------------------------------------------------
------------------------------------------------------ggtcta
gggactcctattcgacgaggattgggaggcatatcagtcttgaaatggtcccctactgga
gattacttctttgcagctaagtttgatggaacattttatttatgggagacagcgacatgg
acgtcagaaccctggtcttcaagtggtggcttcgt-------------------------
------------------------------------------------------------
-----------------------------------------------------cacaact
atctactgc---agtcagaaaattgagaagatagcttgggatgcttcaggagaacgctta
gcgatatcttttaaagatggggacgagttgtaccagggtcttattgcgatatatgatgtt
cggaggacttccctgattgctgcatctctaataggattcattagaggcccaggggacaat
tccaagccacttgcatttgcttttcacaataaattcaaacagggacctttgctttctgtg
tgttggagcactggttactgctgcacctaccctcttttattt
>PAFTOL009205
------------------------------------------------------------
------------------------------------------------------------
------------------------------------------------------------
------------------------------------------------------------
------------------------------ttctcacagggagcagtatgggatcctgat
gggcgtatggtattgcttgcattctccgaatcttccacactgggctccattcactttgca
tcaaagcctccatctctagttgcacacttagtccctgttgatttgccagagatagcaacc
ataatagca---agtcagaaaattgagaagatagcttgggatgcttcaggagaacgctta
gcgatatcttttaaagatggggatgagttgtaccagggtcttattgcgatatatgatgtt
cggaggacttccctgattgctgcatctctaataggattcattagaggcccgggggacaat
cccaagccacttgcatttgcttttcacaataaattcaaacagggacctttgctttctgtg
------------------------------------------
>PAFTOL009207
------------------------------------------------------------
------------------------------------------------------------
------------------------------------------------------------
------------------------------------------------------------
------------------------------------------------------------
------------------------------------------------------------
------------------------------------------------------------
------------agtcggaaaattgagaagatagcctgggatgcttccggagaacgctta
gcgatatcttttaaagatggggatgagttgtaccagggtcttattgcaatatatgatgtt
cgaaggacttccctgattgctgcatctctaataggattcatcagaggaccaggggacaat
cccaagccacttgcatttgcttttcacaataaattcaaacagggacctttgctttctgtg
tgttggagcactggttgctgctgcacttaccctcttttattc
>PAFTOL009209
------------------------------------------------------------
------------------------------------------------------------
------------------------------------------------------------
------------------------------------------------------------
------------------------------ttcttacagggagcagtatgggatcctgat
gggcgtatggtattgcttgcattctctgaatcttccacactgggctccattcactttgca
tcaaagcctccatctctagttgcacacttagtccctgttgatttgccagagatagcaacc
ataacagca---agtcagaaaattgagaagatagcttgggatgcttcaggagaacgctta
gcgatatcttttaaagagggagatgagttgtaccagggtcttattgcgatatatgatgtt
cggaggacttccctgattgctgcatctctaataggattcattagaggcccaggggacaat
cccaagccacttgcatttgcttttcacaataaattcaagcagggacctttgctttctgtg
tgttggagcactggttactgctgcacctaccctcttttattt
>PAFTOL009215
------------------------------------------------------------
------------------------------------atttactgctttcaaccaggtcta
gggactcctattcgacgaggattaggaggcatatcagtcttgaaatggtcccctactgga
gattacttctttgcagctaagtttgatggaacattttatttatgggagacagcgacatgg
acgtcagaaccttggtcttcaagtggtggcttcgtcacaggagcagtatgggatcctgat
gggcgtatggtattgcttgcattctctgaatcttccacgctgggctccattcactttgca
tcaaagcctccatctctagttgcacacttggtccccgttgaattgccagagatagcaacc
ataacagca---agtcagaaaattgagaagatagcttgggatgcttcaggagaacgctta
gcgatatcttttaaagatggggacgagttgtaccagggtcttattgcgatatatgatgtt
cggaggacttccctgattgctgcatctctaataggattcattagaggcccaggggacaat
cccaagccactt------------------------------------------------
------------------------------------------
>PAFTOL009217
------------------------------------------------------------
------------------------------------------------------------
------------------------------------------------------------
------------------------------------------------------------
------------------------------------------------------------
------------------------------------------------------------
------------------------------------gtgaatatattaactcccacaact
atcttctgc---agtcagaaaattgagaagatagcttgggatgcttcaggagaacgctta
gcaatagcttttaaagatggggacgagttgtaccagggtcttattgcgacatatgatgtt
cggaggacttccctgattgctgcgtctctaatg---------------------------
------------------------------------------------------------
------------------------------------------
>PAFTOL009219
------------------------------------------------------------
------------------------------------atttactgctttcaaccaggtcta
gggactcctattcgacgaggattaggaggcatatcagtcttgaaatggtcccctactgga
gattacttctttgcagctaagtttgatggaacattttatttatgggagacagcgacatgg
acgtcagaaccctggtcttcaagtggtggcttcgtcacagkagcagtatgggatcctgat
gggcgtatggtattgcttgcattctctgaatcttccacgctgggctccattcactttgca
tcaaagcctccatctcta------------------gtgaatatattaacttgcacaact
atctactgc---agtcagaaaattgagaagatagcttgggatgcttcaggagaacgctta
gcgatatcttttaaagatggggacgagttgtaccagggtcttattgcgatatatgatgtt
cggaggacttccctgattgctgcgtctctaatg---------------------------
------------------------------------------------------------
------------------------------------------
>PAFTOL009221
------------------------------------------------------------
------------------------------------------------------ggtata
gggactcctattcgacgaggattgggaggcatatcagtcttgaaatggtcccctactgga
gattacttctttgcagctaagtttgatggaacattctatttatgggagacaacgacatgg
atgtcagagccctggtcttcaagtggtggcttcgtcacaggagcagtatgggatcctgat
gggcgtatggtgttgcttgcgttctctgaatcttccacactgggctccattcactttgca
tcaaagcctccatctctagttgcacacttagtccctgttgatttgccagagatagcaacc
ataacaacm---agtcagaaaattgagaagatagcttgggatgcttcaggagaacgctta
gcgatatcttttaaagatggggatgagttgtaccagggtcttattgcgatatatgatgtt
cggaggacttccctgattgctgcatctctaataggattcattagaggcccaggggacaat
cccaagccacttgcatttgcttttcacaataaattcaaacagggacctttgctttctgtg
tgttggagcactggttactgctgcacctaccctcttctattt
>PAFTOL009223
------------------------------------------------------------
------------------------------------atttactgctttcaaccaggtcta
gggactcctattcgacgaggattgggaggcatatcagtcttgaaatggtctcctactgga
gattacttctttgcagctaagtttgatggaacattttatttatgggagacagcgacatgg
acgtcagaaccctggtcttcaagtggtggcttcgtcacaggagcagtatgggatcctgat
gggcgtatggtattgcttgcattctctgaatcttccacgctgggctccattcactttgca
tcaaagcctccatctctagttgcacacttggtccccgttgaattgcgagagatagcaacc
ataacagca---agtcagaaaattgagaagatagcttgggatgcttcaggagaacgstta
gcgatatcttttaaagatggggacgagttgtaccagggtcttattgcaatatatgatgtt
cggaggacttccctgattgcttcgtctctaataggattcattagaggccca-gggacaat
cccaagccacttgcatttgcttttcacaataaattcaaacaggggcccttgctttctgtg
tgttggagcactggttactgctgcacctaccctcttttat--
>PAFTOL009225
------------------------------------------------------------
------------------------------------atttactgctttcaaccaggtcta
gggactcctattcgacgaggattgggaggcatatcagtcttgaaatggtcccctactgga
gattacttctttgcagctaagtttgatggaacattttatttatgggagacagcgacatgg
acgtcagaaccctggtcttcaagtggtggcttcgtcacaggagcagtatgggatcctgat
gggcgtatggtattgcttgcattctctgaatcttccacgctgggctccattcactttgca
tcaaagcctccatctctagttgcacacttggtccccgttgrattgccagagatagcaacc
ataacagcm---agtcagaaaattgagaagatagcttgggatgcttcaggagaacgctta
gcgatatcttttaaagatggggacgagttgtaccagggtcttattgcgatatatgatgtt
cggaggacttccctgattgcttcgtctctaataggattcattagaggcccaggggacaat
cccaagccacttgcatttgcttttcacaataaattcaaacagggacccttgctttctgtg
tgttggagcactggttactgctgcacctaccctcttttattt
>PAFTOL009227
------------------------------------------------------------
------------------------------------atttactgctttcaaccaggtcta
gggactcctattcgacgaggattgggaggcatatcagttttgaaatggtcccctactgga
gattacttctttgcagctaagtttgatggaacattttatttatgggagacagcgacatgg
acgtcagaaccstggtcttcaagtggtggcttcgttacaggagcagtatgggatcctgat
gggcgtatggtattgcttgcattctctgaatcttccacactgggctccattcactttgca
tcaaagcctccatctctagttgcacacttggtccccgttgaattgccagagatagcaacc
ataacagca---agtcagaaaattgagaagatagcttgggatgcttcaggagaacgctta
gcgatatcttttaaagatggggacgagttgtaccagggtcttattgcgatatatgatgtt
cggaggacttccctgattgctgcrtctctaataggattcattagaggcccaggggacaat
cccaagccacttgcatttgcttttcacaataaattcaaacagggacctttgctttctgtg
------------------------------------------
>PAFTOL009229
------------------------------------------------------------
------------------------------------------------------------
------------------------------------------------------------
------------------------------------------------------------
---------------------------------------ggagcagtgtgggatcctgat
gggcgtatggtattgcttgcattctctgaatcttgcacactgggctccattcactttgca
tcaaagcctccgtctc---------------------------------------taact
atmtactgc---agtcagaaaattgagaagatagcttgggatgcttcaggagaacgctta
gcgatatcttktaaagatggggatgagttgtaccagggtctyattgcgatatatgatgtt
aggaggacttccctgattgctgcatctctaataggattcattagaggcccaggggacaat
cccaagccacttgcatttgcttttcacaataagttcaaacagggacctttgctttctgtg
tgttggagcactggttactgctgcacctaccctcttttattt
>PAFTOL009231
------------------------------------------------------------
------------------------------------------------------------
------------------------------------------------------------
------------------------------------------------------------
---------------------------------------ggagcagtgtgggatcctgat
gggcgtatggtattgcttgcattctctgaatcttccactctgggctccattcactttgca
tcaaagcctccatctc---------------------------------------taact
atctactgc---agtcagaaaattgagaagatagcttgggatgcttcaggagaacgctta
gcgatatcttttaaagatggggatgagttgtaccagggtcttattgcgatatatgatgtt
aggaggacttccctgattgctgcatctctaatg---------------------------
------------------------------------------------------------
------------------------------------------
>PAFTOL009233
------------------------------------------------------------
------------------------------------------------------------
------------------------------------------------------------
------------------------------------------------------------
------------------------------ttcttacagggagcagtatgggatcctgat
gggcgtatgatattgcttgcattctctgaatcttttacactgggctccattcactttgca
tcaaagcctccatctctagtttcacacttagtccctgttgatttgccagrgatggcaacc
atagcagcc---tttcagaaaattgagaacatagcttgggatgcttcaggagaacgctta
gcagcatcttttaaagatggggatgagttgtaccagggtcttattgcgatatatgatgtt
cggaggacttccctgattgctgcatctctaatg---------------------------
------------------------------------------------------------
------------------------------------------
>PAFTOL009235
------------------------------------------------------------
------------------------------------------------------ggtctg
gggactcctattcgacgaggtttgggaggcatatcggtcttgaaatggtcccctactgga
gattacttctttgcagctaagtttgatggaacattttatttatgggagacggctacatgg
acatcagagccctggtcttcaagtggtggcttcgtcacaggggcggtatgggatcctgat
gggcgtatggtattgcttgcattctctgaatcttccacgctgggttccattcactttgca
tcaaagcctccatctctagttgcacacttagtccctgttgatttgccagagatagcagcc
ataacagga---agtcagaaaattgagaagatagcctgggatgcttccggagaacgctta
gtgatatcttttaaagatggggatgagttgtaccagggtcttattgcaatatatgatgtt
cgaaggacttccctgattgctgcgtctctaataggattcatcagaggaccaggggacaat
cccaagccactagcatttgcttttcacaataaattcaaacagggacctttgctttcggtg
tgttggagcactggttactgctgcacttaccctcttttattt
>PAFTOL009239
------------------------------------------------------------
------------------------------------------------------------
------------------------------------------------------------
------------------------------------------------------------
------------------------------ttctcacagggagcagtatgggatcctgat
gggcgtatggtattgcttgcattctctgaatcttccacgctgggctccattcactttgca
tcaaagcctccatctctagttgcacacttagtccctgttgatttgccagagatagcaacc
ataacagca---agtcagaaaattgagaagatagcytgggatgcttcaggagaacgctta
gcgatatcttttaaagatggggatgagttgyaccagggtcttattgcgatatatgatgtt
cggaggacttccctgattgctgcatctctaataggattcattagaggcccgggggacaat
cccaaaccactggcatttgcttttcacaataaattcaaacagggacctttgctttctgtg
tgttggagcaccggttactgctgcacctaccctcttttattt
>PAFTOL009241
------------------------------------------------------------
------------------------------------atttactgctttcaaccaggtcta
gggactcctattcgacgaggattgggaggcatatcagtcttgaaatggtctcctactgga
gattacttctttgcagctaagtttgatggaacattttatttatgggagacagcgacatgg
acgtcagaaccctggtcttcaagtggtggcttcgtcacaggagcagtatgggatcctgat
gggcgtatggtattgcttgcattctctgaatcttccacgctgggctccattcactttgca
tcaaagcctccatctctagttgcacacttggtccccgttgaattgccagagatagcaacc
ataacagca---agtcagaaaattgagaagatagcttgggatgcttcaggagaacgctta
gcgatatcttttaaagatggggacgagttgtaccagggtcttattgcgatatatgatgtt
cggaggacttccctgattgcttcgtctctaataggattcattagaggcccaggggacaat
cccaagccacttgcatttgcttttcacaataaattcaaacaggggcccttgctttctgtg
------------------------------------------
>PAFTOL009243
------------------------------------------------------------
------------------------------------------------------------
------------------------------------------------------------
------------------------------------------------------------
------------------------------ttcttacaggcagcagtatgggatcctgat
gggcgtatggtattgcttgcattctctgaatcttccacactgggctctattcactttgca
tcaaagcctccatctctagttgcacacttagtccctgttgatttgccagagatagcaacc
ataacagca---agtcagaaaattgagaagatagcttgggatgcttcaggagaacgctta
gcgatatcttttaaagagggggatgagttgtaccagggtcttattgcaatatatgatgtt
cggaggacttccctgattgctgcatctctaataggattcattagaggcccaggggacaat
cccaagccacttgcatttgcttttcacaataaattcaaacagggacctttgctttctgtg
tgttggagtactggttactgctgcacttaccctcttttattt
>PAFTOL009245
------------------------------------------------------------
------------------------------------------------------ggtctt
gggactcctattcgacgaggattaggaggcatatcagtcttgaaatggtcccctactgga
gattacttctttgcagctaagtttgatggaacattttatttatgggagacagcgacatgg
acgtcagagccctggtcttcaagtggtggcttcgtcacaggagcagtatgggatcctgat
gggcgtatggtattgcttgcattttctgaatcttccacactgggctccattcactttgca
tcaaagcctccatctctagttgcacacttagtccctgttgatttgccagagatagcaacc
ataacagca---agtcagaaaattgagaagatagcttgggatgcttcaggagaacgctta
gcgatatcttttaaagaaggggatgagttgtaccagggtcttattgcaatatatgatgtt
cggaggacttccctgattgctgcatctctaatg---------------------------
------------------------------------------------------------
------------------------------------------
>PAFTOL009249
------------------------------------------------------------
------------------------------------------------------------
------------------------------------------------------------
------------------------------------------------------------
------------------------------ttcttacagggagcagtatgggatcctgat
gggcgtatggtattgcttgcattctctgaatcttccacactgggctccattcactttgca
tcaaagcctccatctcta------------------------------------------
------------agtcagaaaattgcgaagatagcttgggatgcttcaggagaacgctta
gcgatatcttttaaagagggggatgagttgtatcagggtcttattgcgatatatgatgtt
cggaggacttccctgattgctgcatctctaatg---------------------------
------------------------------------------------------------
------------------------------------------
>PAFTOL009251
------------------------------------------------------------
------------------------------------------------------------
------------------------------------------------------------
------------------------------------------------------------
------------------------------ttcttacagggagcggtatgggatcctgat
gggcgtatggtattgcttgcattctctgaatcttccacactgggctccattcactttgca
tcaaagcctccatctctagttgcacacttagtccctgttgatttgccagagatagcaacc
ataacagca---agtcagaaaattgagaagatagcttgggatgcttcaggagaacgcttg
gcgatatcttttaaagaaggggatgagttgtaccagggtcttattgcgatatatgatgtt
cggaggacttccctgattgytgcatctctaatg---------------------------
------------------------------------------------------------
------------------------------------------
>PAFTOL009253
------------------------------------------------------------
------------------------------------------------------------
------------------------------------------------------------
------------------------------------------------------------
------------------------------------------------------------
------------------------------------------------------------
------------------------------------------------------------
------------agtcagaaaattgagaagatagcctgggatgcttcyggagaacgctta
gtgatatcttttaaagatggggatgagttgtaccagggtcttattgcaatatatgatgtt
cgaaggacttccctgattgctgcatctctaatg---------------------------
------------------------------------------------------------
------------------------------------------
>PAFTOL009255
------------------------------------------------------------
------------------------------------------------------------
------------------------------------------------------------
------------------------------------------------------------
------------------------------ttctcacagggagcagtatgggatcctgat
gggcgtatggtattgcttgcattctctgaatcttccacactgggctccattcactttgca
tcaaagcctccatctctagtcgcacacttagtccctgttgatttgccagagatagcaacc
ataacagcm---agtcagaaaattgagaagatagcttgggatgcttcaggagaacgctta
gcaatatcttttaaagatggggatgagttgtaccagggtcttattgcgatatatgatgtt
cggaggacttccctgattgctgcatctctaatrggattcattagaggcccaggggacaat
cccaagccacttgcctttgcttttcacaataagttcaaacagggacctttgctttctgtg
------------------------------------------
>PAFTOL009257
------------------------------------------------------------
------------------------------------------------------------
------------------------------------------------------------
------------------------------------------------------------
------------------------------ttctctcagggagcagtatgggatcctgat
gggcgtatggtattgcttgcattctctgaatcttccacactgggctccattcactttgca
tcaaagcctccatctctagtcgcacacttagtccctgttgatttgccagagatagcarcc
ataacagca---agtcagaaaattgagaagatagcttgggatgcttcaggagaacgctta
gcaatatcttttaaagatggggatgagttgtaccagggtcttattgcgatatatgatgtt
cggaggayttccctgattgctgcatctctaataggattcattagaggcccaggggacaat
cccaagccacttgcatttgcttttcacaataagttcaaacaggggcctttgctttctgtg
tgttggagcactggttactgctgcacctaccctcttttattt
>PAFTOL009259
------------------------------------------------------------
------------------------------------------------------------
------------------------------------------------------------
------------------------------------------------------------
------------------------------ttctcacagggagcagtgtgggatcctgat
gggcgtatggtattgcttgcattctctgaatcttccacrctgggctccattcactttgca
tcaaagcctccatctctagttgcacacttagtccctgttgatttgccagagatagcaacc
ataacagcm---agtcagaaaatkgagaagatagcttgggatgcttcaggagaacgcyta
gcgatatcttttaaagatggggatgagttgtaccagggtcttattgcratatatgatgtt
cggaggacttccctgattgctgcatctctaatg---------------------------
------------------------------------------------------------
------------------------------------------
>PAFTOL009261
------------------------------------------------------------
------------------------------------------------------------
------------------------------------------------------------
------------------------------------------------------------
------------------------------------------------------------
------------------------------------------------------------
---------------------------------------------------------act
atctactgc---agtcagaaaattgagaagatagcttgggatgcttcaggagaacgctta
gcgatatcttttaaagatggggatgagttgtaccagggtcttattgcgatatatgatgtt
cggaggacttctctgattgctgcatctctaataggattcattagaggcccaggggacaat
cccaagccacttgcatttgcttttcacaataagttc------------------------
------------------------------------------
>PAFTOL009263
------------------------------------------------------------
------------------------------------------------------------
------------------------------------------------------------
------------------------------------------------------------
------------------------------ttcttacagggagcagtatgggatcctgat
gggcgtatggtattgcttgcattctctgaatcttccacactgggctccattcactttgca
tcaaagcctccatctctagttgcacacttagtccctgttgatttgccagagatagcaacc
ataacagca---agtcagaaaattgagaagatagcttgggatgcttcaggagagcgctta
gcgatatcttttaaagatggggatgagttgtaccagggtcttattgcgatatatgatgtt
cggaggacttccctgattgctgcatctctaataggattcattagaggcccaggggacaat
cccaagccacttgca---------------------------------------------
------------------------------------------
>PAFTOL009265
------------------------------------------------------------
------------------------------------------------------------
------------------------------------------------------------
------------------------------------------------------------
------------------------------ttcttacagggagcagtatgggatcctgat
gggcgtatggtattgcttgcattctctgaatcttccacactgggctccattcactttgca
tcaaagcctccatctctagttgcacacttagtccctgttgatttgccagagatagcaacc
ctaaca------------------------------------------------------
------------------------------------------------------------
------------------------------------------------------------
------------------------------------------------------------
------------------------------------------
>PAFTOL009267
------------------------------------------------------------
------------------------------------gtttactgctttgaaccaggtctg
gggactcctattcgacgaggattgggaggcatatcagtcttgaaatggtcccctactgga
gattacttctttgcagctaagttcctgctattrtgtctgatgtggcaaaccagttttt--
-ttcttgaaatgtattttcactcttctttatttcttaccggggcagtatgggatcctgat
gggcgtatggtattgcttgcattctctgaatcttccacgctgggttccattcactttgca
tcaaagcctccatctctagttgcacacttagtccctgttgatttgccagagatagcaacc
ataacagga---agtcagaaaattgagaagatagcctgggatgcttccggagaacgctta
gcgatatctttyaaagatggggatsagttgtaycagggtcttattgcaatatatgatgtt
cgaaggacttccctgattgctgcatctctaataggattcatcagaggaccaggggacaat
cccaagccacttgcatttgcttttcacaataaattcaaacagggacctttgctttctgtg
------------------------------------------
>PAFTOL009269
------------------------------------------------------------
------------------------------------gtttactgctttgaaccaggtctg
gggactcctattcgacgaggattgggaggcatatcagtcttgaaatggtcctctactgga
ga----------------------------------------------------------
--------------------------------------rggggcagtatgggatcctgat
gggcgtatggtattgcttgcattctctgaatcttccacgctgggttccattcactttgca
tcaaagcctccatctctagttgcacacttagtccctgttgatttgccagagatagcaacc
ataacaggm---agtcagaaaattgagaagatagcctgggatgcttccggagaacgctta
gcgatatcttttaaagatggggatgagttgtaccagggtcttattgcaatatatgatgtt
cgaaggacttccctgattgctgcatctctaataggattcatcagaggaccgggggacaat
cccaagccacttgcatttgcttttcacaataaattcaaacagggacctttgctttctgtg
------------------------------------------
>PAFTOL009271
------------------------------------------------------------
------------------------------------------------------------
------------------------------------------------------------
------------------------------------------------------------
------------------------------------------------------------
------------------------------------------------------------
---------------------------------------------------------act
atctactgc---agtcagaaaattgagaagatagcttgggatgcttcaggagaacgctta
gcgatatcgtttaaagatggggatgagttgtaccagggtcttattgcgatatatgatgtt
cggaggacttccctgattgctgcatctctaataggattcattagaggcccaggggacaat
cccaagccacttgcatttgcttttcacaataagttcaaacagggacctttgctttctgtg
tgttggagcaccggttactgctgcacctaccctcttttattt
>PAFTOL009279
------------------------------------------------------------
------------------------------------------------------ggtcta
gggactcctattcgacgaggattgggaggcatatcagtcttgaaatggtccccyactgra
gattacttctttgcagctaagtttgatggaacattttatttatgggagacagcaacatgg
acgtcagaaccctggtcttcaagtggtkgcttcgtcacaggagcagtatgggatcctgat
gggcgtatggtattgcttgcattctctgaatcttccacactgggctccattcactttgca
tcaaagcctccatccctagttgcacacttggtccctgttgaattaagctgaggcagaact
atctactgc---agtcagaaarttgagaagatagcttgggatgcttcaggagaacgctta
gcgatatcttttaaagatggggmcgagttgtaccagggtcttattgcgatatatgatgtt
cggaggacttccctgattgctgcatctctaataggattcattagaggcccaggggagaat
cccaagccacttgcatttgcttttcacaataaattcaaacagggacct------------
------------------------------------------
>PAFTOL009281
------------------------------------------------------------
------------------------------------------------------------
------------------------------------------------------------
------------------------------------------------------------
------------------------------------------------------------
------------------------------------------------------------
---------------------------------------------------------act
atctactgc---agtcagaaaattgagaagatagcttgggatgcttcaggagaacgctta
gcgatatcttttaaagatggggatgagttgtaccagggtcttattgcgatatatgatgtt
cggaggacttccctgattgctgcatctctaatg---------------------------
------------------------------------------------------------
------------------------------------------
>PAFTOL009283
------------------------------------------------------------
------------------------------------atttactgctttcaaccaggtcta
gggactccgattcgacgaggattgggaggcatatcagtcttgaaatggtcccctactgga
gattacttctttgcagctaagtttgatggaacattttatttatgggagacagcgacatgg
acgtcagaaccctggtcttcaagtggtggcttcgtcacaggagcagtatgggatcctgat
gggcgtatggtattgcttgcattctctgaatcttccacgctgggctccattcactttgca
tcaaagcctccatctctagttgcacacttggtccccgttgaattgccagagatagcaacc
ataacagca---agtcagaaaattgagaagatagcttgggatgcttcaggagaacgctta
gcgatatcttttaaagatggggacgagttgtaccagggtcttattgcgatatatgatgtt
cggaggacttccctgattgctgcgtctctaataggattcattagaggcccaggggacaat
cccaagccacttgcatttgcttttcacaataaattcaaacagggacccttgctttctgtg
tgttggagcactggttactgctgcacctaccctcttttattt
>PAFTOL009285
------------------------------------------------------------
------------------------------------gtttactgctttcaaccaggtctg
gggactcctattcgacgaggattgggaggcatatcagtcttgaaatggtcccctactgga
gattacttctttgcagctaagtttgatggaacattttatttatgggagacggctacatgg
acatcagagccctggtcttcaagtggtggcttcgtcacaggggcagtatgggatcctgat
ggccgtatggtattgcttgcattctctgaatcttccacgctgggttccattcactttgca
tcaaagcctccatctctagttgcacacttagtccctgttgatttgccagagatagcaacc
ataacagga---agtcagaaaattgagaagatagcctgggatgcttctggggaacgctta
gcgatatcttttaaagatggggatgagttgtaccagggtcttattgcaatatatgatgtt
cgaaggacttccctgattgctgcatctctaataggattcatcagaggaccaggggacaat
cccaagccacttgcatttgcttttcacaataaattcaaacaggggcctttgctttctgtg
tgttggagcactggttactgctgcacttaccctcttttattc
>PAFTOL009287
------------------------------------------------------------
------------------------------------atttactgctttcaaccaggtcta
gggactcctattcgacgaggattgggaggcatatcagtcttgaaatggtccccaactgga
gattacttctttgcagctaagtttgatggaacattttatttatgggagacagcgacatgg
acgtcagaaccctggtcttcaagtggtggcttcgtcacaggggcagtatgggatcctgat
ggccgtatggtattgcttgcattctctgaatcttccacgctgggctccattcactttgca
tcaaagcctccatctctagttgcacacttggtccccgttgaattgccagagatagcaacc
ataacagca---agtcagaaaattgagaagatagcttgggatgcttcaggagaacgctta
gcgagatcttttaaagatggggacgagttgtaccagggtcttattgcgatatatgatgtt
cggaggacttccctgattgctgcgtctctaataggattcattagaggcccaggggacaat
cccaagccacttgcatttgcttttcacaataaattcaaacagggacctttgctttctgtg
tgttggagcactggttactgctgcacctaccctcttttattt
>PAFTOL009289
------------------------------------------------------------
------------------------------------------------------------
------------------------------------------------------------
------------------------------------------------------------
------------------------------ttctcacagggagcagtatgggatcctgat
gggcgtatggtattgcttgcattctctgaatcttccacactgggctccattcactttgca
tcaaagcctccatctctagttgcacacttagtccctgttgatttgccagagat---gact
atctactgc---agtcagaaaattgagaagatagcttgggatgcttcaggagaacgctta
gcgatatcttttaaagaggsagatgagttgtaccagggtcttattgcgatatatgatgtt
cggaggacttccctgattgctgcatctctaatg---------------------------
------------------------------------------------------------
------------------------------------------
>PAFTOL009291
------------------------------------------------------------
---------------------------------gcaatttactgctttcaaccaggtcta
gggactcctattcgacgaggattgggaggcatatcagtcttgaaatggtcccctactgga
gattacttctttgcagctaagtttgatggaacattttatttatgggagacagcgacatgg
acgtcagaaccctggtcttcaagtggtggcttcgtcacaggtgcagtatgggatcctgat
ggccgtatggtattgcttgcattctctgaatcttccacgctgggctccattcactttgca
tcaaagcctccatctctagttgcacacttggtccccgttgaattgccagagatagcaacc
ataacagca---agtcagaaaattgagaagatagcttgggatgcttcaggagaacgctta
gcgatatcttttaaagatggggacgagttgtaccagggtcttattgcgatatatgatgtt
cggaggacttccctgattgctgcgtctctaataggattcattagaggcccaggggacaat
cccaagccacttgcatttgcttttcacaataaattcaaacagggacctttgctttctgtg
tgttggagcactggttactgctgcacctaccctcttttattt
>PAFTOL009293
------------------------------------------------------------
------------------------------------atttactgctttcaaccaggtcta
gggactcctattcgacgaggattgggaggcatatcagtcttgaaatggtcccctactgga
gattacttctttgcagctaagtttgatggaacattttatttatgggagacagcgacatgg
acgtcagaaccctggtcttcaagtggtggcttcgtcacaggagcagtatgggatcctgat
gggcgtatggtattgcttgcattctctgaatcttccacgctgggctccattcactttgca
tcaaagcctccatctctagttgcacacttggtccccgttgaattgccagagatagcaacc
ataacakgc---agtcagaaawttgaraagatagcttgggatgcttcaggagaacgctta
gcgatatcttttaaagatggggacgagttgtaccagggtcttattgcgatatatgatgtt
cggaggacttccctgattgctgcgtctctaatg---------------------------
------------------------------------------------------------
------------------------------------------
>PAFTOL009295
------------------------------------------------------------
------------------------------------------------------------
------------------------------------------------------------
------------------------gatggaacattttatttatgggagacagcgacatgg
acgtcagaaccctggtcttcaagtggtggcttcgtcaca---------------------
------------------------------------------------------------
------------------------------attttagtgaatatattaactcgcacaact
atctactgc---agtcagaaaattgagaagatagcttgggatgcttcaggagaacgctta
gcgatatcttttaaagatggggacgagttgtaccagggtcttattgcgatatatgatgtt
cggaggacttccctgattgct---------------------------------------
------------------------------------------------------------
------------------------------------------
>PAFTOL009297
------------------------------------------------------------
------------------------------------atttactgctttcaatcaggtcaa
gggactcctattcgacgaggattgggaggcatatcagtcttgaaatggtccccaactgga
gattacttctttgcagctaagtttgatggaacattttatttatgggagacagcgacatgg
acgtcagagccctggtcttcaagtggtggcttcgtcacaggagcagtgtgggatcctgat
gggcgtatggtattgcttgcattctctgaatcttccacactgggctccattcactttgca
tcaaagcctccatctcta------------------------------------------
------------agtcagaaaattgagaagatagcttgggatgcttcaggagaacgctta
gcgatatcttttaaagatggggatgagttgtacctgggtcttattgcgatatatgatgtt
cggaggacttccctgattgctgcatctctaataggattcattagaggcccaggggacaat
cccaagccacttgcttttgcttttcacaataaattcaaacagggacctttgctttctgtg
tgttggagcactggttactgctgcacttaccctcttttattt
>PAFTOL009299
------------------------------------------------------------
------------------------------------------------------------
------------------------------------------------------------
---------------------------------------------caaacagatgttttt
tcttcaaaatatattttcactcttctttatttcttacagggagcagtatgggatcctgat
gggcgtatggtattgcttgcattctctgaatcttccacactgggctccattcactttgca
tcaaagcctccatctctact---------------------------------acaaact
atctactgc---agtcagaaaattgagaagatagcttgggatgcttcaggagaacgctta
gcaatatcttttaaagagggggatgagttgtaccagggtcttattgcgatatatgatgtt
cggaggacttccctgattgctgcatctctaatg---------------------------
------------------------------------------------------------
------------------------------------------
>PAFTOL009301
------------------------------------------------------------
------------------------------------------------------------
------------------------------------------------------------
------------------------------------------------------------
------------------------------ttcttacagggagcagtatgggatcctgat
gggcgtatggtattgcttgcattctctgaatcttccacactgggctccattcactttgca
tcaaagcctccatctc---------------------------------------taact
atctactgc---agtcagagaattgagaagatagcttgggatgcttcaggagaacgctta
gcgatatcttttaaagagggggatgagttgtaccagggtcttattgcgatatatgatgtt
cggaggacttccctgattgctgcwtctctaatg---------------------------
------------------------------------------------------------
------------------------------------------
>PAFTOL009311
------------------------------------------------------------
------------------------------------------------------------
------------------------------------------------------------
------------------------------------------------------------
---------------------------------------ggagcagtatgggaacctgag
ggacgtatggtattgcttgccttctctgaatcttccacactgggctccattcactttgca
tcaaagcctccatctctagttgcacacttggtcccagttgagttgccagagatagcaacc
ataacgggg---aatcagagaattgagaagatagcttgggatgcttcaggagaacgctta
gcggtatctttcaaagatggagatgagttatatcagggccttattgcaatatatgacgtt
cggaggacttccctaattgctgcgtctctaataggattcatcagagggccaggagacaat
ccgaagccacttgcattttcttttcacaataaattcaaacagggacctctgctttctgtg
tgttggagcactggtttctgctgcacctaccctcttttattc
>PAFTOL009313
------------------------------------------------------------
------------------------------------------------------gggctg
gggactcctattcgacgaggattgggaggcacatcactcttgaaatggtcccccactgga
gattatttttttgcagctaagtttgatggaacattttatttatgggagacrggaacatgg
acatcagagccatggtcttcaagtagcggcttcgtgacaggagcagtatgggatcctgag
gggcgtatggtattgcttgctttctctgagtcttccacactgggctccattcactttgca
tcaaagcctccatctctagttgcacacttagtcccggttgatttgccagagatagcaacc
ataacaggm---agtcagagaattgagaagatagcttgggatgcttcaggagaacgttta
gcgttgtctttcaaagatggggatgaattataccagggccttattgcgatatatgatgtt
cggaggacttccctgattgctgcatctctaatg---------------------------
------------------------------------------------------------
------------------------------------------
>PAFTOL009319
------------------------------------------------------------
---------------------------------------------cttcaaccaggtttg
gggactcctattcgccgaggactaggaggcatctcagtcttgaagtggtcccctactgga
gattacttttttgcagctaagtttgatggaacattttatctatgggagacagcaacatgg
acatcagagccatggtcttcaagtagcggctttgtcacaggagcagtatgggatcctgat
gggcgtatggtgttgctttcgttctctaaatcttccacgctaggttccattcactttgca
tcaaagcctccatccctakttttgcatgctgtaattttagagcacatgttaacttccacc
ataccatct---agtcggagaattgagaagatagcttgggatgcctcaggagaacgctta
gcagtatctttcaaagatggggatgaattataccagggtcttattgctatatatgatatt
cggaggacttctcttattgctgcatctctaataggattcatcagaggcccaggggacaat
ccaaagccgcttgcattttcatttcacaataaattcaaacagggacctttgctttctgtg
------------------------------------------
>PAFTOL009321
------------------------------------------------------------
------------------------------------------------------ggtttg
gggactcctattcgacgaggactgggaggcatatcagtcttgaaatggtccccaacagga
gattacttttttgcagctaagtttgatggaacattttatttgtgggagacagcaacatgg
acatcagagccatggtcttcaagtagcggctttgtcacaggagcagtatgggatcctgat
gggcgtatggtgttgcttgcattctctaaatcttccacactgggctccattcactttgca
tcaaagcctccatctctagttgcacacttagtccctgttgattttccagagatagcttcc
ataacagga---catcacagatatgagaagatagcttgggatgctttaggagaacgctta
gctgtatctttcaaagatggggatgaattataccagggccttattgctatatatgatgtt
cggaggacttctcttattgctgcgtctctaataggattcatcagagggcctggggacaat
ccaaagccgcttgcattttcttttcacaataaatttaaacagggaccgttgctttctgtg
kgttggagcagtggttactgctgtacctaccctcttttattt
>PAFTOL013501
------------------------------------------------------------
------------------------------------------------------------
------------------------------------------------------------
------------------------------------------------------------
------------------------------------------------------------
------------------------------------------------------------
---------------------------------------------------------act
atctactgc---agtcagaaatttgagaagatagcttgggatgcttcaggagaacgctta
gcgatatcttttaaagacggggaygagttgtaccagggtcttattgcgatatatgatgtt
cggaggacttccctgattgctgcatctctaatg---------------------------
------------------------------------------------------------
------------------------------------------
>SRR5137211
------------------------------------------------------------
------------------------------------atttactgctttcaaccaggtctt
gggactcctattcgacgaggattaggaggcatatcagtcttgaaatggtcccctactgga
gattacttcttggcagctaagtttgatggaacattttatttatgggagacagcgacgtgg
acgtcagagccctggtcttcaagtggtcgcttcgtcacaggagcagtatgggatcctgat
gggcgtatggtattgcttgcattttctgaatcttccacactgggctccattcactttgca
tcaaagcctccatctctagttgcacacttagtccctgtggat---ttagcaagaaaaact
atctactgc---agtcagaaaattgagaagatagcttgggatgcttcaggagaacgctta
gtgatatcttttaaagaaggggatgagttgtaccagggtcttattgcgatatatgatgtt
cggaggacttccctgattgctgcatctctaataggattcattagaggcccaggggacaat
ccsaagccacttgcatttgcttttcacaataaattcaagcagggacctttgctttctgtg
tgttggagcactggttactgctgcacctaccctcttttattt
>SRR5137212
------------------------------------------------------------
------------------------------------------------------------
------------------------------------------------------------
------------------------------------------------------------
------------------------------------------------------------
------------------------------------------------------------
---------------------------------------------------------act
atctactgc---agtcagaaaattgagaagatagcttgggatgcttcaggagaacgctta
gcgatatcttttaaagatggggatgagttgtaccagggtcttattgcgatatatgatgtt
cggaggacttccctgattgctgcatctctaataggattcatcagagggccggggggcaat
cccaagccacttgcatttgcttttcacaataaattcaaacagggacctttgctttctgtg
tgttggagcactggttactgctgcacctaccctcttttattt
>SRR7905849
ctgaagagtcggattggtgaggacatcagtgcactttcttggagtcctgatgggaggtat
ttggcaactggatcgtacgagagctcagcctttaccatttgggatgtttctcaaggtctg
gggactcctattcgacgaggattgggaggcatatcagtcttgaaatggtcccctactgga
gattacttctttgcagctaagtttgatggaacattttatttatgggagacggatacatgg
acatcagagccctggtcttcaagtggtggcttcgtcacaggggcagtatgggatcctgat
gggcgtatggtattgcttgcattctctgaatcttccacactgggttccattcactttgca
tcaaagcctccatctctagttgcacacttagtccctgttgatttgcyggagatagcaacc
ataacagga---agtcagaaaattgagaagatagcttgggatgcttcaggagaacgctta
gcgatatcttttaaagatggggatgagttgtaccagggtcttattgcaatatatgatgtt
cggagggcttccctgatwkctgcatctctaatagggttcatcagagggccaggggacaat
cccaagccgcttgcatttgcttttcacaataaattcaagcagggacctttgctttctgtg
tgttggagcactggttactgctgcacctaccctcttttattt
>SRR7905861
ctgaagagtcagagtggtgaggacatcagtgcgctctcatggagtcctgatgggaggtat
ttggccactggatcatatgagagctcagcctttaccatttgggatgtttctcaaggtctt
gggactcctattcgacgaggattgggaggcatatcaatcttgaaatggtcccctactggg
gattacttctttgcagctaagtttgatggaacattttatttatgggagacagcgacatgg
acgtcggagccctggtcttcaagtggtggcttcgtcacaggagcagtatgggatcctgat
gggcgtatggtattgcttgcattctctgaatcttccacactgggctccattcactttgca
tcaaagcctccatctctagttgcacacttagtccctgttgatttgccagagatagcaacc
ayaacagca---agtcagaaaattgagaagatagcttgggatgcttcaggagaacgctta
gcaatatcttttaaagagggggatgagttgtaccagggtcttattgcgatatatgatgtt
cggaggacttccctgattgctgcatctctaataggattcattagaggcccaggggacaat
cccaagccacttgcatttgcttttcacaataaattcaagcagggacctttgctttctgtg
tgttggagcactggttactgctgcacttaccctcttttattt
>SRR7905862
ctgaagagtcrgagtggtgaggacatcagtgcactttcatggagtcctgatgggaggtat
ttggcaactggatcgtatgagagctcagcctttaycatttgggatgtttctcaaggtctg
gggactcctattcgacgaggattgggaggcatatcagtcttgaaatggtcccctactgga
gattacttcttygcagctaagtttgatggaacattttatttatgggagacggctacatgg
acatcagagccctggtcttcaagyggtggcttygtcacaggggcartatgggatcctgat
gggcgtatggtattgcttgcattctctgaatcttccacgctgggttccattcactttgca
tcaaagcctccatctctagttgcacacttagtccctgttgatttgccagagatagcaacc
ataacagga---agtcagaaaattgagaagatagcctgggatgcttccggagaacgctta
gcgatatcttttaaagatggggatgagttgtaccagggtcttattgcaatctatgatgtt
cgaaggacttccctgattgctgcatctctaataggattcatcagrggaccaggggacaat
cccaagccacttgcatttgcttttcacaataaattcaaacagggacctttgctttccgtg
tgttggaccactggttactgctgcacttaccctcttttattt
>SRR8327214
ctgaagagtcagagtggtgaggacatcagtgcgctctcatggagtcctgatgggaggtat
ttggccactggatcatatgagagctcagcctttaccatttgggatgtttctcaaggtttt
gggactcctattcgacgaggattgggaggcatatcagtcttgaaatggtcccctactgga
gattacttctttgcagctaagtttggtggtacattttatttatgggagacagcgacatgg
acgtcagagccctggtcttcaagtggtggctttgtcacaggagcagtatgggatcctgat
gggcgtatggtattgcttgcattctctgaatcttccacactgggctccattcactttgca
tcaaagcctccatctctagttgcacacttagtccctgttgatttgccagagatggcaacc
ataacagca---agtcagaaaattgagaagatagcttgggatgcttcaggagaacgctta
gcgatatcttttaaagaggcagatgagttgtaccagggtcttattgcgatatatgatgtt
cggaggacttccctgattgctgcatctctaataggattcattagaggcccaggggacaat
cccaagccacttgcatttgcttttcacaataaattcaagcagggacctttgctttctgtg
tgttggagcactggttactgctgcacctaccctcttttattt
