# Supplementary material for: Phylogenomics and classification of Cactaceae based on hundreds of nuclear genes
Source: Plant Syst Evol. 2025 Aug 11;311(5):28. doi: 10.1007/s00606-025-01948-z (PMC12339657; doi:10.1007/s00606-025-01948-z)
Supplement: Supplementary file 4 — Online Resource 4: Containing alignments and RAxML gene trees for all included loci and all phylogenetic datasets (ZIP 10372 KB) [file 606_2025_1948_MOESM4_ESM.zip › de Vos et al_ESM_4/ESM_data_alignments/QCP/5454_consensus.mafft.fasta]

>PAFTOL004547
gat---------------------------------------------------------
------------------tccgaggatgaggagagaaagaggagagagaaaagtgaagtt
gttgagttgaagcctgaggtggttgagctaagaacactgcataaaaggg-----------
------------------------------------------------------------
----------aggaggcgttgtatttttatgatgcatttgctcttccatgggagaakgac
aagcattataagatggtgtatcagttggagaagaagtatttccctgatcagtgtttggat
aaggcatttttaaagaagaaggaagggggaaagaatgagaagggggagg-----------
------------------------------------------------------------
----aagagaataaagggttggtgttttttgaggagaagaaagatga---attggggaag
gagggtgatgat------aaggccattactgagaggaaggtggaggagttcttcaagtgt
ttgaagaaagtccccagta---------------------------ag------------
---------------aatgctgaagttagtggtagtgttgaacctttccttgcatctaga
agtactgggctaccaccccaatgggattctcctggtgggactgtggttttggtgaacaaa
cctaaaggttggacatcatttactgtctgtggcaagctgcgtcgcttaacta--aagtga
aga-----------aggtgggacatgctgggactctcgatcctatggcaactggtttgct
gattgtttgtgttggcaaagctaccaagttggtggataggtaccagggtatgactaaagg
ctacagtggtgtcttccgtttgggggaggcaacttctacatgggatgcagattcaccggt
aattcaacgagagccatgggaacacattaaggatgagcacataaaaaagactgctgcatc
ctttactggagaaatatggcaagtgccaccaatgttttctgcaattaaggttggtggtga
aaaaatgtatgacaaagccaggagaggagaaagcatcgaactttcaccaagacgaatttc
tatataccagtttgatatagagcgtagcttgcaagacagacaaaatttaattttccgtgt
tacctgttcgaagggtacatacattcgttccctttgtgctgactttgggaaggcccttgg
a-----------------------------------------------------------
-------------------------------------------------
>PAFTOL004551
gat---------------------------------------------------------
------------------tctgaggacgaggagagaaaaaggagagagaagagtgaggtt
gttgagttgaagcctgaggttgttgagctaagaacactgcataaaaggg-----------
------------------------------------------------------------
----------aggaggagctgtatttttatgatgcrtttgctcttccatgggagaaggac
aagcattataagatggtgtatcagttggagaagaagtattttcctgatcagtgtttggat
aaggcatttttagaagctgggcaatcgaatttggggcagaagaagaaga-----------
------------------------------------------------------------
----aggagaataaagggttggttttttttgaggagaagaaagatga---attggggaag
aagggtgatggt------gaggacattactgagaggaaggtggaggagttcttcaagaat
ttgaagaaaatccccagta---------------------------ag------------
---------------aacggtgaagttagtggcagtgtcgagccgtttcttgcatcaaga
agtactgggctaccgccccagtgggattcccctggtgggacagtggttctagtgaacaaa
cctaaaggttggacatcatttactgtctgtgggaagttgcgtcggttgacta--aagtga
aga-----------aggtgggacatgctggaactctcgatcctatggcaactggtttgtt
gatagtttgtgttggaaaagctaccaagttggtggataggtaccagggtatgattaaagg
ctacagcggtgtcttccgtttgggggaggcaacttctacttgggatgcggattctccggt
aattctacgagaaccatgggaacatattaaggatgaggacataaaaaggactgctgcatc
cttcactggagaaatatggcaagtaccaccaatgttttctgcaattaaggttggtggtga
aaagatgtacgacaaggccaggagaggagaaagcattgaactctcaccgagacgaatttc
aatatatcagtttgatatagagcgtagcttggaagacagacaaaatttaattttccgggt
tacctgttcaaaaggtacatacattcggtccctctgtgctgactttgggaaggctcttgg
aagctgtgctcatttaaccgtgctacgcagagattcaatt--------------------
-------------------------------------------------
>PAFTOL004552
gat---------------------------------------------------------
------------------tctgaggatgaggagagaaagaggagrgagaaaagtgaagtt
gttgagttgaarcctgaggtggttgagctaagaacactgcataaaaggg-----------
------------------------------------------------------------
----------aggaggagttgtatttttatgatgcatttgctcttccatgggagaaggac
aagcattataagatggtgtatcagttggagaagaagtatttccctgatcagtgtttggat
aaggcatttttagaacctgggcaatcgaatttggggcagaagggtgmgg-----------
------------------------------------------------------------
----aggagaataaagggttggtgttttttgaggagaagaaagatga---attggggaag
gagggtgatggt------aaggacattacwgagaggaaggtggatgagttcttcaagtgt
ttgaagaawgtccccagya---------------------------ag------------
---------------aatgctgaagttagtrgtagtgttgagccttttcttgcatctaga
agtactgggctaccaccccaatgggattctcctggtgggactgtggttttggtgaacaaa
cctaaaggttggacatcatttactgtctgtggcaagctgcgtcgcttgacta--aagtga
aga-----------aggtggggcatgctgggactctcgatcctatggcaactggtctgct
gattgtttgtgttggmaaagctaccaagttggtggataggtaccagggtatgactaaagg
ctacagtggtgtcttccgtttgggggaggcaacttctacatgggatgcagattcgccggt
aattcaacgagagccatgggaacacattaaggatgaggacataaaaaagactgctgcatc
ttttactggagaaatatggcaagtgccaccaatgttttctgctattaaggttggtggtga
aaagatgtatgacaaagccaggagaggagaaagcattgagctttcaccaagacgaatttc
aatatatcagtttgatatagagcrtagcttggaagacagg--------------------
------------------------------------------------------------
------------------------------------------------------------
-------------------------------------------------
>PAFTOL004553
gat---------------------------------------------------------
------------------tctgaggatgaggagagaaagaggagagagaaaagtgaagtt
gttgagttgaagcctgaggtggttgagctaagaacgctgcataaaaggg-----------
------------------------------------------------------------
----------aggaggagttgtatttttatgatgcatttgctcttccatgggagaaggac
aagcattataagatggtgtatcagttggagaagaagtatttccctgatcagtgtttggat
aaggcatttttagaagctgggcaatcgaatttggggcagaagaagaaga-----------
------------------------------------------------------------
----aggagaataaagggttggtgttttttgaggagaagaaagatga---attggggaag
gaaggtgatggt------aaggccattactgagaggaaggtggaggagttcttcaagtgt
ttgaagaaagtccccagta---------------------------ag------------
---------------aatgctgaagttagcggtagtgttgaactttttcttgcatctaga
agtactgggctaccaccccaatgggattctcctggtgggactgtggttttggtgaacaaa
cctaaaggttggacatcatttactgtctgtggcaagctgcgtcgcttgacta--aagtga
aga-----------aggtgggacatgctgggactctcgatcctatggcaactggtttgct
gattgtttgtgttggcaaagctaccaagttggtggataggtaccagggtatgactaaagg
ctacagtggtgtcttccgtttgggggaggcaacttctacatgggatgcagattcaccggt
aattcaacgagagccatgggaacatattaaggatgagcacataaaaaagactgctgcatc
ctttactggagaaatatggcaagtgccaccaatgttttctgcaattaaggttggtggtga
aaaaatgtatgacaaagccaggagaggagaaagcattgaactttctccaagacgaatttc
aatataccagtttgatatagagcgtagcttggaagacagacaaaatttaattttccgtgt
tacctgttcgaagggtacgtacattcggtccctttgtgctgactttgggaaggctcttgg
a-----------------------------------------------------------
-------------------------------------------------
>PAFTOL004554
gat---------------------------------------------------------
------------------tctgaggatgaggagagaaagaggagagagaaaagtgaagtt
gttgagttgaagcctgaggtggttgagctaagaacactgcataaaaggg-----------
------------------------------------------------------------
----------aggaggagttgtatttttatgatgcatttgctcttccatgggagaaggac
aagcattataagatggtgtatcagttggagaagaagtatttccctgatcagtgtttggat
aaggcatttttagaacctgggcaatcgaatttrggrcagaagggtgasg-----------
------------------------------------------------------------
----aggagaataaagggttggtgttttttgaggagaagaaagatga---attggggaag
gagggtgatggt------aaggacattacwgagaggaaggtggatgagttcttcaagtgt
ttgaagaatgtccccagta---------------------------ag------------
---------------aatgctgaagttagtggtagtgttgagccttttcttgcatctaga
agtactgggctaccaccccaatgggattctcctggtgggactgtggttttggtgaacaaa
cctaaaggttggacatcatttactgtctgtggcaagctgcgtcgcttgacta--aagtga
aga-----------aggtggggcatgctgggactctcgatcctatggcaactggtctgct
gattgtttgtgttggcaaagctaccaagttggtggataggtaccagggtatgactaaagg
ctacagtggtgtcttccgtttgggggaggcaacttctacatgggatgcagattcgccggt
aattcaacgagagccatgggaacacattaaggatgaggacataaaaaagactgctgcatc
ttttactggagaaatatggcaagtgccaccaatgttttctgctattaaggttggtggtga
aaagatgtatgacaaagccaggagaggagaaagcattgagctttcaccaagacgaatttc
aatatatcagtttgatatagagcgtagcttggaagacagg--------------------
------------------------------------------------------------
------------------------------------------------------------
-------------------------------------------------
>PAFTOL004555
gat---------------------------------------------------------
------------------tctgaggatgaggagagaaagaggagagagaaaagtgaagtt
gttgagttgaagcctgaggtggttgagctaagaacactgcataaaaggg-----------
------------------------------------------------------------
----------aggaggcgttgtatttttatgatgcatttgctcttccatgggagaaggac
aagcattataagatggtgtatcagttggagaagaagtatttccctgatcagtgtttggat
aaggcatttttagaacctgggcaatcgaatttggggcagaagaagaaga-----------
------------------------------------------------------------
----aggagaataaagggttggtgttttttgaggagaagaaaggtga---attggggaag
gagggtgatggt------aaggccattactgagaggaaggtggaggagttcttcaagtgt
ttgaagaaagtccccagta---------------------------ag------------
---------------aatgctgaagttagtggtagtgttgaaccttttcttgcatctaga
agtactgggctaccacctcaatgggattctcctggtgggactgtggttttggtgaacaaa
cctaaaggttggacatcatttactgtctgcggcaagctgcgtcgcttgacta--aagtga
aga-----------aggtgggacatgctgggactctcgatcctatggcaactggtttgct
gattgtttgtgttggcaaagctaccaagttggtggataggtaccagggtatgactaaagg
ctacagtggtgtcttccgtttgggggaggcaacttctacatgggatgcagattcaccggt
aattcaacgagagccatgggaacacattaaggatgagcacataaaaaagactgctgcatc
cttgactggagaaatatggcaagtgccaccaatgttttctgcaattaaggttggtggtga
aaaaatgtatgacaaagccaggagaggagaaagcattgaactttcaccaagacgaatttc
aatataccagtttgatatagagcgtagcttggaagacagacaaaatttaattttccgtgt
tacctgttcgaagggtacatacattcggtccctttgtgctgactttgggaaggcccttgg
aagattgagggctaattgttctcttggaactgtgtttttaggagaatacactgctgatga
tgcttttgatttccaagaattagaggagcaaatcacaaaaagctacttg
>PAFTOL004556
gat---------------------------------------------------------
------------------tctgaggatgaggagagaaagaggagagagaaaagtgaagtt
gttgagttgaagcctgaggtggttgagctgagaacactgcataaaaggg-----------
------------------------------------------------------------
----------aggaggagttgtatttttatgatgcatttgctcttccatgggagaaggac
aagcattataagatggtgtatcagttggagaagaagtatttccctgatcagtgtttggat
aaggcatttttagarcctgggcaatcgaatttgggacagaagaagaaga-----------
------------------------------------------------------------
----aggaaaataaagggttggtgttttttgaggagaaraaagatga---attggggaag
gagggtaatggt------aaggacattactgagaggaaggtggaggagttcttcaagtgt
ttgaagaaagtccccagta---------------------------ag------------
---------------aatgctgaagttactggcagtgtcgagccttttcttgcatctaga
agtactgggctaccacctcaatgggattctcctggtgggactgtggttttggtgaacaaa
cctaaaggttggacatcatttactgtctgtggcaagctgcgtcgcttgacta--aagtga
aga-----------aggtggggcatgctgggactctcgatcctatggcaactggtttgct
gattgtttgtgttggcaaagctaccaagttggtggatagttaccagggtatgactaaagg
ctacagtggtgtcttccgtttgggggaggcaacttctacatgggatgcagattcaccggt
aattcaacgagagccatgggaacacatcaaggatgaggacataaaaaaaactgctgcatc
ttttactggagaaatatggcaagtgccgccaatgttttctgcaattaaggttggtggtga
aaggatgtatgacaaagccaggagaggagaaagcattgaactttcaccaagacgaatttc
aatatatcagtttgatatagagcgtagcttggaagacagg--------------------
------------------------------------------------------------
------------------------------------------------------------
-------------------------------------------------
>PAFTOL004560
gat---------------------------------------------------------
------------------tctgaggatgaggagagaaagaggagagagaaaagtgaagtt
gttgagttgaagcctgaggtggttgagctaagaacactgcataaaaggg-----------
------------------------------------------------------------
----------aggaggagttgtatttttatgatgcatttgctcttccatgggagaaggac
aagcattataagatggtgtatcagttggagaagaagtatttccctgatcagtgtttggat
aaggcatttttagaacctgggcaatcraatttggggcagaagaagaaga-----------
------------------------------------------------------------
----aggagaataaagggttagtattttttgaggagaagaaagatga---attggggaag
gagggtgatggt------aaggacattactgagaggaaggtggatgagttcttcaagtgt
ttgaagaaagtccccagca---------------------------ag------------
---------------aatgctgaagttagtagtagtgttgagccttttcttgcatctaga
agtactgggctaccaccccaatgggattctcctggkgggactgtggttatggtgaacaaa
cctaaaggttggacatcatttactgtytgtggcaagctgcgtcgcttgacta--aagtga
aga-----------aggtggggcatgctgggactctcgatcctatggcaactggyctgct
gattgtttgtgttggcaaagctaccaagttggtggatagttaccagggtatgactaaagg
ctacagtggtgtcttccgtttgggggaggcaacttctacatgggatgcagattcgccagt
aattcaacgagagccatgggaacacattaaggatgaggacataaaaaagactgctgcatc
ttttactggagaaatatggcaagtgccaccgatgttttctgctattaaggttggtggtga
aaagatgtatgacaaagccaggagaggagaaagcattgagctttcaccaagacgaatttc
aatatatcagtttgatatagagcrtagcttggaagacagacaaaatttaattttccgtgt
tacctgttcaaagggcacatacattcggtccctttgtgctgactttgggaaggctctggg
a-----------------------------------------------------------
-------------------------------------------------
>PAFTOL004561
gat---------------------------------------------------------
------------------tctgaggatgaggagagaaagaggagagagaagagtgaggty
gttgagttgaagcctgaggttgttgagctaagaacactgcataaaaggg-----------
------------------------------------------------------------
----------aggaggagttgtatttttatgatgcatttgctcttccatgggagaaggac
aagcattataagatggtgtatcagttggagaagaagtattttcctgatcagtgtttggat
aaggcatttttagaacctggacaatcgaatttggggcagaagaagaaga-----------
------------------------------------------------------------
----aggagaataaagggttgtttttttttgaggagargaaagatga---attggggaag
aagggtgatggt------aaggacattactgagaggaaggtggaggagttcttcaagaat
ttgaagaaaatccccagta---------------------------ag------------
---------------aacggtgaaattagtggcrgtgtcgagccttttcttgcatcaaga
agtactgggctacckccccagtgggattcccctggtgggacagtggctctagtgaacaaa
cctaaaggttggacatcatttactgtctgtgggaagttgcgtcggttgacta--aagtga
aga-----------aggtgggacatgctggaactctcgatcctatggcgamtggtttgtt
gatagtttgtgttggcaaagctaccaagttggtggataggtaccagggtatgattaaagg
ctacagcggtgtcttccgtttgggggaggcaacttctacttgggatgcagattctccggt
aattcaacgagaaccatgggaacatattaaggatgaggacataaaaagggctgctgcttc
cttcactggagaaatatggcaagtaccaccgatgttttctgcaattaaggttggtggtga
aaagatgtatgacaaggccaggagaggagaaagcattgagctctcgccaagacgaatttc
aatatatcagtttgatatagagcgtagcttggaagacagacaaaatttaattttccgggt
tacctgttcaaaaggtacatacattcggtccctctgtgctgactttgggaaggctctt--
------------------------------------------------------------
-------------------------------------------------
>PAFTOL004562
gat---------------------------------------------------------
------------------tctgaggatgaggagagaaagaggagagagaaaagtgaagtt
gttgagttgaagcctgaggtggttgagctaagaacactgcataaaaggg-----------
------------------------------------------------------------
----------aggaggagttgtatttttatgatgcatttgctcttccatgggagaaggac
aagcattataagatggtgtatcagttggagaagaagtatttccctgatcagtgtttggat
aaggcatttttagaacctgggcaatcgaatttggggcagaagaagaaga-----------
------------------------------------------------------------
----aggagaataaagggttggtgttttttgaggagaagaaagatga---attggggaag
gagggtgatggg------aaggacattactgagaggaaggtggatgagttcttcaagtgt
ttgaagaaagtccccagtg---------------------------ag------------
---------------aatgttgaagttagtggtagtgttgagccttttcttgcatctaga
agtactgggctaccaccccaatgggattcttctggtgggactgtggttttggtgaacaaa
cctaaaggttggacatcatttactgtctgtggcaagctgcgtcgcttgacta--aagtga
aga-----------aggtggggcatgctgggactctcgatcctatggcaactggtctgct
gattgtttgtgttggcaaagctaccaagttggtggataggtaccagggtatgactaaagg
ctacagtggcrtcttccgtttgggggaggcaacttctacatgggatgcagattcgccggt
aattcaacgagagccatgggaacacattaaggatgaggacataaaaaagattgctgcatc
ttttactggagaaatatggcaagtgccaccgatgttttctgctattaaggttggtggtga
aaagatgtatgacaaagccaggagaggagaaagcattgagctttcaccaagacgaatttc
aatatatcagtttgatatagcgcgtagcttggaagacagg--------------------
------------------------------------------------------------
------------------------------------------------------------
-------------------------------------------------
>PAFTOL004563
gat---------------------------------------------------------
------------------tcygaggatgaggagagaaagaggagagagaaaagtgaagtt
gttgagttgaagcctgaggtggttgagctaagaacrctgyataaaaggg-----------
------------------------------------------------------------
----------aggaggagttgtatttttatgatgcatttkcccttccatgggagaaagac
aagcattataagatggtgtatcagttggagaagaartatttccctgatcagtgtttggat
aakgcgtttttagaacctgggcaatcgaatttggggcagaagaagaaga-----------
------------------------------------------------------------
----aggagaataaagggttggtgttttttgaggagaagaacgatga---attgggsaag
gagggtgatgct------aaggacgttactgagaggaaggtggaggagttcttcaagtgt
ttgaagaaactccccagta---------------------------ag------------
---------------aacgctgaagttagtggyagtgttgagccttttcttgcatctaga
agyactgggctaccaccccaatgggattctcctggtgggactgtggttttagtgaacaaa
cctaaaggttggacatcatttactgtctgtggcaagctgcgtcgcttgacta--aagtga
aga-----------aggtgggacatgctgggactctygatcctatggcaactggtttgct
gattgtttgtgttggcaaagctaccaagttggtkgataggtaccagggtatgactaaaag
ctacagtggtgtcttycgtttgggggaggcaacttctacttgggatgcagattcaccggt
aactcaacgagagccatgggaacacattaaggatgaggacatcaaaaagactgctgcatc
ctttactggagaaatatggcaagtgccaccgatgttttctgcaattaaggtcggtggtga
aaggatgtatgacaaagccaggagaggmgaaagcattgaactttcaccgagacgaatttc
aatatatcagtttgatatagagcgtagcttggaagacagacaaaatttaattttccgtgt
tacctgttcaaagggtacatacattcggtccctttgtgctgactttgggaaggctcttgg
a-----------------------------------------------------------
-------------------------------------------------
>PAFTOL004564
gat---------------------------------------------------------
------------------tctgaggacgaggagagaaaaaggagagagaagagtgaggtt
gttgagttgaagcctgaggttgttgagctaagaacactgcataaaaggg-----------
------------------------------------------------------------
----------aggaggagctgtatttttatgatacatttgctcttccatgggagaaggac
aagcattataagatggtgtatcagttggagaagaagtattttcctgatcagtgtttggat
aaggcatttttagaacctgggcaatcgaatttggggcagaagaagaaga-----------
------------------------------------------------------------
----aggagaataaagggttggttttttttgaggagaagaaagatga---attggggaag
aagggtgatggt------gaggacattac-------------------------------
------------------------------------------------------------
------------------------------------------------------------
------------------------------------------------------------
------------------------------------------------------------
------------------------------------------------------------
---------------------------------------ataccagggtatgattaaagg
ctacagcggtgtcttccgtttgggggaggcaacytctacttgggatgcggattctccggt
------------------------------------------------------------
------------------------------------------------------------
------------------------------------------------------------
------------------------------------tagataaaatttaattttccgggt
tacctgttcaaaaggtacatacattcggtccctctgtgctgactttgggaaggctcttgg
a-----------------------------------------------------------
-------------------------------------------------
>PAFTOL004565
gat---------------------------------------------------------
------------------tctgaggatgaggagagaaagaggagagagaaaagtgaagtt
gttgagttgaagcctgaggtggttgagctaagaacactgcataaaaggg-----------
------------------------------------------------------------
----------aggaggagttgtatttttatgatgcatttgctcttccatgggagaaggac
aagcattataagatggtgtatcagttggagaagaaatatttccctgatcagtgtttggat
aaggcatttttagaacctgggcaatcgaatttgggacagaagaagaaga-----------
------------------------------------------------------------
----aggagaataaagggttggtgttttttgaggagaagaaagatga---attggggaag
gagggtgatggt------aaggacattactgagaggaaggtggaggagttcttcaagtgt
ttgaagaaagtccccagta---------------------------ag------------
---------------aatgctgaagttagtggcatcgttgagccttttcttgcatctaga
agtactgggctaccaccccaatgggattctcctggtgggactgtggttttggtgaacaaa
cctaaaggttggacatcatttackgtctgtggcaagctgcgtcgcttgacta--aagtga
aga-----------aggtggggcatgctgggactctcgatcctatggcaactggtttgct
gattgtttgtgttggcaaagctaccaagctggtggatagttaccagggtatgactaaagg
ctacagtggtgtcttccgtttgggggaggcaacttctacatgggatgcagattcaccggt
aattcaacgagagccatgggaacacattaaggatgaggacattaaaaaaactgctgcatc
ttttactggagaaatatggcaagtgccaccaatgttttctgcaattaaggttggtggtga
aaagatgtatgacaaagccaggagaggagaaagcattgaactttcaccgagacgaatttc
aatatatcggtttgatatagagcgtagcttggaagacagacaaaatttaattttccgtgt
tacctgttcgaagggtacatacattcggtccctttgtgctgactttgggarggctcttgg
aagttgtgctcatttgacggcactacgcagagattcaattggtgag--------------
----------------------------------------atttcttca
>PAFTOL004566
gattctgaggacgaggagagaaagaggagagagaagagtgaggttgttgagttgaagcct
gaggttgttgagctaagatctgaggacgaggagagaaagaggagagagaagagtgaggtt
gttgagttgaagcctgaggttgttgagctaagaacactgcataaaagggaggagsagttg
tatttttatgatgcatttgctcttccatgggagaaggacaagcattataagatggtgtat
cagttgragaaggaggagttgtatttttatgatgcatttgctcttccatgggagaaggac
aagcattataagatggtgtatcagttggagaagaagtactttcctgatcagtgtttggat
aaggcatttttagaacctgggcaatcgaatttggggcagaagaagaaga-----------
------------------------------------------------------------
----aggagaataaagggttggttttttttgaggagaagaaagatga---aytggggaag
aagggtgatggt------aaggacattactgagaggagggtgsaggagttcttcaagaat
ttgaagaaaatccccagta---------------------------ag------------
---------------aayggtgaagttagtggcagtgtcgagccttttcttgcatcaaga
agtactgggctaccgccccagtgggattcccctggtggsacagtggctctagtgaacaaa
cctaaaggttggacatcatttactgtctgtgggaagttgcgtcggttgacta--aagtga
aga-----------aggtgggacatgctggaactctcgatcctatggcractggtttgtt
gatagtttgtgttggcaaagctaccaagttggtggataggtaccagggtatgattaaagg
ctacagyggtgtcttccgtttgggggaggcaacttctacttgggatgcagattctccggt
aatccaacgagaaccatgggaacatattaaggatgaggacataaaaagggctgctgcatc
cttcactggagaaatatggcaagtaccaccaatgttttctgcaattaaggttggtggtga
aaagatgtatgacaaagccaggagaggagaaagcattgaactctcaccaagacgaatttc
aatatatcagtttgatatagagcgtagcttggaagacagacaaaatttaattttccgggt
tacctgttcaaaaggtacatacattcggtccctctgtgctgactttgggaaggctcttgg
a-----------------------------------------------------------
-------------------------------------------------
>PAFTOL004567
gat---------------------------------------------------------
------------------tctgaggatgaggagagaaagaggagagagaaaagtgaagtt
gttgagttgaagcctgaggtggttgagctaagaacgctgcataaaaggg-----------
------------------------------------------------------------
----------aggaggagttgtatttctatgatgcatttactcttccatgggagaaggac
aagcattataagatggtgtatcagttggagaagaagtatttccctgatcagtgtttggac
aaggcatttttagaacctgggcaatcgaatttggggcagaagaagaaga-----------
------------------------------------------------------------
----aggagaataaagggttgctgttttttgaggagaagaaagatga---attggggaag
gagggtgatggt------aaggacataacggagaggaaggtggaggagttcttcaagtgt
ttgaagaaagtccccagta---------------------------ag------------
---------------aatgctgaagttagtgatagtgttgagccttttcttgcatctaga
agtactgggctaccaccccaatgggattctcctggcgggactgtggtcttagtgaacaaa
cctaaaggttggacatcatttactatctgtggcaagctgcgtcgcttgacta--aagtga
aga-----------aggtgggccatgctgggactctcgatcctatggcaactggtttact
gattgtttgtgttggcaaagctaccaagttggtggataggtaccagggtatggctaaagg
ctacagtggtgtcttccgtttgggggaggcaacttctacatgggatgcagattcaccggt
aattcaacgagagccatgggaacacattaaggatgaggacataaaaaagactgctgcatc
ttttactggagaaatatggcaagtgccaccgatgttttctgcaattaaggttggtggtga
aaagatgtatgacaaagccaggagaggagaaagcattgaactttcaccaagacgaatttc
aatatatcagtttgatatagagcgtagcttggaagacagacaaaatttaattttccgtgt
tacctgttcaaagggtacatacattcggtccctttgtgctgactttgggaaggctcttgg
aagttgtgctcatttgacggcactacgcagagattcaattggagaatacactgctgctga
tgcctttgatttccaagaattagaggagcaaatcacaaaaagctacttg
>PAFTOL004568
gat---------------------------------------------------------
------------------tctgaggatgaggagagaaagaggagagagaaaagcgaagtt
gtkgagttgaagcctgaggtggttgagctaagaacactgcataaaaggg-----------
------------------------------------------------------------
----------agcaggagttgtatttttatgatgcatttgctcttccatgggagaaggac
aagcattataagatggtctatcagttggagaagaagtatttccctgatcagtgtttggay
aaggcatttttagaacccgggcaaacgaatttggggcggaagaagaagaaggagaataaa
gggttggtgttttttgaggagaagaaagatgaattggggaargagggtgatgrwaagagt
gagaaggagaataaagggttggtgttttttgaggagaagaaagatga---attggggaag
gagggygatggt------aaggacataactgagaggaaggtggaggagttcttcaagtgt
ttgaagaaagtccccagta---------------------------ag------------
---------------aattctgacgttrgtgatagtgctgagccttttcttgcatctaga
agtactgggctaccaccccaatgggattctcctggtgggactgtrgttttagtgaacaaa
cctaaaggttggacatcattcactgtctgtggcaagctgcgtcgcttgacta--amgtga
aga-----------aggtggggcatgctgggactctygatcctatggcaactggtttgct
gattgtttgtgttggcaaagctaccaagttggtggataggtmccagggtatggctaaagg
ctacagtggtgtcttccgtttgggggaggcaacttctacatgggatgcagattcaccggt
aattcaacgagagccatgggaacacattaaggatgaggagataaaaaagactgctgcatc
tyttactggagaaatctggcaagtgccaccaatgttttctgcaattaagattggtggtga
aaaaatgtatgacaaagccmggagaggagaaagcattgaactttcaccaagacgaatttc
aatatatcagtttgatatagagcgtagcttggaagacagacaaaatttaattttccgtgt
tacctgttcaaagggtacatacattcggtccctttgtgctgactttgggaaggctcttgg
aagttgtgctcatttgacggcactacgcagagattcaattggagaatacactgctgatga
tgcctttgatttccaagaattagaggagcaaatcacaaaaagctacttg
>PAFTOL004571
gat---------------------------------------------------------
------------------tctgaggatgaggagagaaagaggagagagaagagtgaggtt
gttgagttgaagcctgaggttgttgagctaagaacgctgcataaaaggg-----------
------------------------------------------------------------
----------argaggagttgtayttttatgatgcatttkctyttccatgggagaaggac
aagcattataagatggtgtatcagttggagaagaagtattttcctgatcagtgtttggat
aaggcatttttagaacctgggcaatcgaatttggggcagaagaagaagg-----------
------------------------------------------------------------
----aaggggggaagagtgagaag---sgtgaggagaagaaagatga---attggggaag
aagggtgayggt------aaggacattactgagaggaaggtggaggagttcttcaagaat
ttgaagaaagtgcccagta---------------------------ag------------
---------------aayggtgaagttagtrgcagtgtcgagccttttcttgcatcaaga
agtactgggctgccaccccagtgggattctcctggtgggacagtggttctagtgaacaaa
cctaaaggttggacatcatttactgtytgtgggaagttgcgtcggttgacta--aagtga
aga-----------aggtgggacatgctggaactctygatcctatggcgactggtttgtt
gatagtttgtgttggcaaagctaccaarttggtggatgggtaccagggtatgattaaagg
ctacagcggtgtcttccgtttgggggaggcaacttctacttgggatgcggattctccggt
aattcaacgagaaccatgggaacatattaaggrcgaggacataaaaagggctgctgcatc
cttcactggagaaatatggcaagtaccaccaatgttttctgcaatyaaggttggtggyga
aaagatgtatgacaaggccaggagaggagaaagcattgaactctcaccaagacgaatttc
aatatatcagtttgatatagagcgtagcttggaagacagacaaaatttaattttccgggt
tacctgttcaaaaggtacatacattcggtccctctgtgctgactttgggaaggctcttgg
a-----------------------------------------------------------
-------------------------------------------------
>PAFTOL004572
gat---------------------------------------------------------
------------------tctgaggatgaggagagaaagaggagagagaaaagtgaagtt
gttgagttgaagcctgaggtggttgagctaagaacactgcataaaaggg-----------
------------------------------------------------------------
----------aggaggagttgtatttttatgatgcatttgctcttccatgggagaaggac
aagcattataagatggtgtatcagttggagaagaagtatttccctgatcagtgtttggat
aaggcatttttagaacctgggcaatcgaatttgggacagaagaagaaga-----------
------------------------------------------------------------
----aggagaataarrggttggtgttttttgaggagaagaaagatga---attggggaag
gagggtgatggt------aaggacattactragaggaaggtggaggagttcttcaartgt
ttgaagaaagtccccagta---------------------------ag------------
---------------aatgctgaagttagtggcagtgttgagccttttcttgcatctaka
agtactgggctaccaccccaatgggattctcctggtgggactgtggttttggtgaacaaa
cctaaaggttggacatcatttactgtctgtggcaagctgcgtcgcttgacta--aagtga
aga-----------aggtggggcatgctgggactctcgatcctatggcaactggtttgct
gattgtttgtgttggcaaagctaccaagttggtggatagttaccagggtatgactaaagg
ctacagtggtgtcttccgtttgggggaggcaacttctacatgggatgcagattcaccggt
aattcaacgagagccrtgggaacacattaaggatgaggacataaaaaagactgctgcatc
ttttactggagaaatatggcaagtgccaccaatgttttctgcaattaaggttggtggtga
aaggatgtatgacaaagccaggagaggagaaagcattgaactktcaccaagacgaatttc
aatatatcagtttgatatagagcgtagcttggaagacagacaaaatttaattttccgtgt
tacctgttcgaagggtacatacattcggtccctttgtgctgactttgggaaggctcttgg
aagttgtgctcatttgacggcactacgcagagattcaattggagaatacactgctgatga
tgcctttgatttccaagaattagaggagcaaatcacaaaaagctacttg
>PAFTOL004573
gat---------------------------------------------------------
------------------tcygaggatgaggagagaaagaggagagagaaaagtgaagtt
gttgagttgaagcctgaggtagttgagctaagaacactgcataaaaggg-----------
------------------------------------------------------------
----------aggaggagttgtatttttatgatacatttgcacttccatgggagaaggac
aagcattataagatggtgtatcagttggagaagaagtatttccctgatcagtgtttggat
aaggcttttttagaacctgggcaatcgaatttgggacagaagaagaaga-----------
------------------------------------------------------------
----aggagaataaagggttggtgttttttgaggagaagaaagatga---attggggaag
gagggtgatggt------aaggacattactgagaggaaggtggaggagttcttcaagtgt
ttgaagaaagtccccagta---------------------------ag------------
---------------aatgctgaagttagtggcagtgtygagccttttcttgcatctaga
agtactgggctaccaccccaatgggattctcctggtgggactgtggtyttggtgaacaaa
cckaaaggttggacatcatttactgtctgtggcaagctgcgtcgcttgacta--aagtga
aga-----------aggtggggcatgctgggactctcgatcctatggcaactggtttgct
gattgtttgtgttggcaaagctaccaagttggtrgatagttaccagggtatgactaaagg
ctacagtggtgtcttccgtttgggggaggcaacttctacatgggatgcagattcaccggt
aattcaamgagagccatgggaacacattaaggatgaggacataaaaaagactgctgcatc
ttttactggagaaatatggcaagtgccaccaatgttttctgcaattaaggttggtggtga
aaggatgtatgacaaagccaggagaggagaaagcattgaactttcaccaagaagaatttc
aatatatcagtttgatatagagcgtagcttggaagacagacaaaatttaattttccgtgt
tacctgttcgaagggtacrtacattcggtccctttgtgctgactttgggaaggctcttgg
aagttgtgctcatttgacggcactacgcagagattcaattggtgag--------------
----------------------------------------atttcttca
>PAFTOL004574
gat---------------------------------------------------------
------------------tctgaggacgaggagagaaagaggagagagaaaagtgaagtt
gttgagttgaagcctgaggtggttgagctaagaacactgcataaaaggg-----------
------------------------------------------------------------
----------aggaggagttgtatttttatgatgcatttgctcttccatgggagaaggac
aagcattataagatggtgtataagttggagaagaagtatttccctgatcagtgtttggat
aaggcatttttagaacctgggcaatcgaatttggggcagaataagaaga-----------
------------------------------------------------------------
----aggagaataaagggttggtgttttttgaggagaagaaagatga---gttggggaag
gagggtgatggt------aaggcgattactgagaggaaggtggaggagttcttcaagtgt
ttgaagaaagtccctagta---------------------------ag------------
---------------aatgctgaagttagtggtagtgttgagccttttcttgcatctaga
agtactgggctaccaccccaatgggattctcctggtgggactgtggttttggtgaacaaa
cctaaaggttggacatcatttactgtctgtggcaagctgcgtcgcttgacta--tggtga
agm-----------aggtggggcatgctgggactctcgatcctatggcaactggtttgct
gattgtttgtgttggcaaagctaccaagttggtggataggtaccagggtatgactaaagg
ctacagtggtatcttccgtttgggggaggcaacttctacatgggatgcagattcaccggt
aattcaacgagaaccatgggaacacattaaggatgaggacataaaaaagactgctgcatc
ttttaccggagaaatatggcaagtgccaccaatgttttctgcaattaaggttggtggtga
aaggatgtatgacaaagccaggaaaggagaaagcattgaactttcaccacgacgaatttc
aatatatcagtttgatatagagcgtagcttagaagacagacaaaatttaattttccgtgt
tacctgttcaaagggtacatacattcggtccctttgtgctgactttgggaaggctcttgg
aagttgtgctcatttgacggcactacgcagagatttaattggagaatacactgctgatga
tgcctttgatttccaagaattagaggagcaaatcacaaaaagctacttg
>PAFTOL004577
gat---------------------------------------------------------
------------------tctgaggatgaggagagaaagaggagagagaaaagtgargtt
gttgagttgaagcctgaggtggttgagctaagaacrctgcataaaaggg-----------
------------------------------------------------------------
----------aggaggagttgtatttttatgatgcatttgctcttccatgggagaaggac
aagcattataagatggtgtatcagttggagaagaagtatttccctgatcagtgtttggat
aaggcatttttagaacctgggcaatcgaatttggggcagaagaagaagr-----------
------------------------------------------------------------
----aggagaataaagggttggtgttttttgaggagaagaaaratga---attggggaag
gagggtgatggt------aaggacattactgagaggaaggtggatgagttcttcaagtgt
ttgaagaaagtscccagca---------------------------ag------------
---------------aatgcygaagttagtrstagtgttgagccttttcttgcatctaga
agtactgggctaccaccccaatgggattctcctggtgggactgtggytttggtgaacaaa
cctaaaggttggacatcatttactgtctgtggcaagctgcgtcgcttgacta--aagtga
agm-----------aggtggggcatgctgggactctcgatcctatggcaactggtctgct
gattgtttgtgttggcaaagctaccaagttggtggataggtaccagggtatgactaaagg
ctacagtggtgtcttccgtttgggggaggcaacttctacatgggatgcrgattcgccggt
aattcaacgagagccatgggaacacattaaggatgaggacataaaaaagactgctgcatc
ttttactggagaaatatggcaagtgccaccratgttttctgctattaaggttggtggtga
aaagatgtatgacaaagccaggagaggagaaagcattgagctttcaccaagacgaatttc
aatatatcagtttgatatagagcgtagcttggaagacagacaaaatttaattttccgtgt
tacctgttcaaagggtacrtacattcggtccctttgtrctgactttgggaaggctctggg
aagctgtgctcatttgacggcactacgcagagattcaattggaggatacactgctgatga
tgcctttgatttccaagaattagaggagcaaatcacaaaaagctacttg
>PAFTOL004578
gat---------------------------------------------------------
------------------tctgaggatgaggagagaaagaggagagagaaaagtgaagtt
gttgagttgaagcctgaggtggttgagctaagaacactgcataaaaggg-----------
------------------------------------------------------------
----------aggaggagttgtatttttatgatgcatttgctcttccatgggagaaggac
aagcattataagatggtgtatcagttggagaagaagtatttccctgatcagtgtttggat
aaggcatttttagaacctgggcaatcgaatttggggcagaagaagaaga-----------
------------------------------------------------------------
----aggagaataaagggttggtgttttttgaggagaagagagatga---attggggaag
gagggtgatggt------aaggayattactgagaggaaggtggaggagttcttcaagtgt
ttgaagaaagtacccagta---------------------------ag------------
---------------aatgctgaagtyagtggcagtgttgagccttttcttgcatctaga
agtactgggctaccaccccaatgggattctcctggtgggactgtcgttttggtgaacaaa
cctaaaggttggacatcattyactgtctgtggcaagctgcgtcgcttgacta--aagtga
aga-----------aggtggggcatgctgggactctcgatcctatggcaactggtttgct
gattgtttgtgttggcaaagctaccaagttggtggatagttaccagggtatgactaaagg
ctacagtggtgtctttcgtttaggggaggcaacttctacatgggatgcagattcaccggt
aattcaacgagagccatgggaacacattarggatgaggamataaaaaagactgctgcatc
gtttactggagaaatatggcaagtgccaccaatgttttctgcaattaaggttggtggtga
aaggatgtatgacaaagccaggagaggagaaagcattgaactttcaccaagacgaatttc
aatatatcagtttgatatagagcgtagcttggaagacagacaaaatttaattttccgtgt
tacctgttcgaagggtacatacattcggtccctgtgtgctgactttgggaaggctcttgg
aagttgtgctcatctgacggcgctacgcagagattcaattggggaatacactgctggtga
tgcctttgatttccaagaattagaggagcgaatcacaaaaagctacttg
>PAFTOL004582
gat---------------------------------------------------------
------------------tctgaggatgaggagagaaagaggagagagaaaagtgaagtt
gttgagttgaagcctgaggtggttgagctaagaacactgcataaaaggg-----------
------------------------------------------------------------
----------aggaggagttgtatttttatgatgcatttgctcttccatgggagaaggac
aagcattataagatggtgtatcagttggagaagaagtacttccctgatcagtgtttggat
aaggcatttttagaacctggccaatcgaatttgggacagaagaagaagr-----------
------------------------------------------------------------
----aggagaataaagggttggtgttttttgaggagaagaaagatga---attggggaag
gagggtgatggt------aaggacattactgggaggaaggtggaggagttcttcaagtgt
ttgaagaaagtccccagta---------------------------ag------------
---------------aatgctgaagttagtggtagtgttgagccttttcttgcatctaga
agtactgggctaccaccccaatgggattctcctggtgggactgtcgttttggtgaacaaa
cctaaaggttggacatcatttactgtctgtggcaagctgcgtcgcttgacta--aagtga
agm-----------aggtggggcatgctgggactctcgatcctatggcaactggtttgct
gattgtttgtgttggcaaagctaccaagttggtggatagttaccagggtatgactaaagg
ctacagtggtgtcttccgtttgggggaggcaacttctacatgggatgcagattcaccggt
aattcaacgagagccatgggagcacattaaggatgaggacataaaaaagactgctgcatc
ttttactggagaaatatggcaagtgccaccaatgttttctgcaattaaggttggtggtga
aaggatgtatgacaaagccaggagaggagaaagtattgaactttcaccaagacgaatttc
aatatatcagtttgatatagagcgtagcttggaagacagacaaaatttaattttccgtgt
cacttgttcgaagggtacatacattcggtccctttgtgctgactttgggaaggctcttgg
aagttgtgctcatttgaaggcactacgcagagattcaattggagaatacacygctgatga
tgcctttgatttccaagaattagaggagcaaatcacaaaaagctacttg
>PAFTOL004583
gat---------------------------------------------------------
------------------tctgaggatgaggagagaaagaggagrgagaaaagtgaagtt
gttgagttgaagcctgaggtggttgagctaagaacactgcataaaaggg-----------
------------------------------------------------------------
----------rggaggagttgtatttttatgatgcatttgctcttccatgggagaaggac
aagcattataagatggtgtatcagttggagaagaagtatttccctgatcagtgtttggat
aaggcatttttagaagctgggcaatcgaattgggggcagaaraagaaga-----------
------------------------------------------------------------
----aggagagtmaagggttggtgttttttgaggagaagaaagatga---attggggaag
gagggtaatgkt------aaggccattactgagaggaaggtggaggagttcttcaagtgt
ttgaagaargtccccagta---------------------------ag------------
---------------aatgctgaagttagtggtagtgttgaaccttttcttgcatctaga
agtactgggctaccaccccaatgggattctcckggtgggactgtggttttggtgaacaaa
cctaaaggttggacatcatttactgtctgtggcaagctgcgtcgcttgacta--gagtga
aka-----------aggtgggacatgctgggactctcgatcctatggcaactggtttgct
gattgtttgtgttrgcaaagccaccaagttggtggataggtaccagggtatgactaaagg
ctacagtggtgtcttcygtttgggrgaggcaacttccacatgggatgcagattcaccggt
aattsaacgagagccatgggaacacattaaggatgagsacataaaaaagrctgctgcatc
ytttactggagaaatatggcaagtgccaccaatgttttctgcaattaaggttggtggtga
aaaaatgtatgacaaagccaggagaggagaaagcattgaactttcaccaagacgaatttc
aatataccagtttgatatagagcgtagcttggaagacagacaaaatttaattttccgtgt
tacctgttcgaagggtacatacattcggtccctttgtgctgactttgggaaggctcttgg
aagttgtgctcatttgacggcactacgcagagattcaatwggagaatacactgctgatga
tgcttttgatttccaagaattagaggagcaaatcacaaaaagctacttg
>PAFTOL004584
gat---------------------------------------------------------
------------------tctgaggatgaggagagaaagaggagagagaaaagtgaattg
gttgagttgaagcctgaggtggttgagctaagaacactgcataaaaggg-----------
------------------------------------------------------------
----------aggaggagttgtatttttatgatgcatttgctcttccatgggagaaggac
aagcattataagatggtgtatcagttggagaagaagtatttccctgatcagtgtttggat
aaggcatttttagaacctgggcaatcgaatttggggcagaagaagaaga-----------
------------------------------------------------------------
----aggagaataaagggttgctgttttttgaggacaagaaagatga---attggggaag
gagagtgatggt------aaggacattactgagaggaaggtggatgagttcttcacgtgt
ttgaagaaagtccccagta---------------------------ag------------
---------------aatgctgaagttagtggtagtgttgagccttttcttgcatctaga
agtactgggctaccaccccaatgggattctcctggtgggactgtggttttggtgaacaaa
cctaaaggttggacatcatttactgtttgtggcaagctgcgtcgcttgacta--aagtga
aga-----------aggtggggcatgctgggactctcgatcctatggcaactggtctgct
gattgtttgtgttggcaaagctaccaagttggtggataggtaccagggtatgactaaagg
ctacagtggtgtcttccgtttgggggaggcaacttctacatgggatgcagattcgccggt
aattcaacgagagccatgggaacacattaaagatgaggacataaaaaagactgctgcatc
ttttactggagaaatatggcaagtgccaccgatgttttctgctattaagtttggtggtga
aaagatgtatgacaaagccaggagaggagaaagcattgagctttcaccaagacgaatttc
aatatatcagtttgatatagagcgtagcttggaagacagacaaaatttaattttccgcgt
tacctgttcaaagggtacatacattcggtccctttgtgctgactttgggaaggctctggg
aagctgtgctcatttgacggcactacgcagagattcaattggaggatacactgctgatga
tgcctttgatttccaagaattagaggagcaaatcacaaagggctacttg
>PAFTOL004585
gat---------------------------------------------------------
------------------tctgaggacgaggagagaaagaggagagagaagagtgaggtt
gttgagttgaagcctgaggttgttgagctaagaacactgcataaaaggg-----------
------------------------------------------------------------
----------aggaggagttgtatttttatgatgcatttgctcttccatgggagaaggac
aagcattataagatggtgtatcagttggagaagaagtactttcctgatcagtgtttggat
aaggcatttttagaacctgggcaatcgaatttggggcagaagaagaagr-----------
------------------------------------------------------------
----aggagaataaagggttggttttttttgaggagaagaaagatga---attggggaag
aagggtgatggt------aaggacattactgagaggagggtggaggagttcttcaagaat
ttgaagaaaatccccagta---------------------------ag------------
---------------aacggtgaagttagtggcagtgtcgagccttttcttgcatcaaga
agtactgggctaccgccccagtgggattcccctggtgggacagtggttctagtgaacaaa
cctaaaggttggacctcatttactgtctgtgggaagttgcgtcggttgacta--aagtga
aga-----------aggtgggacatgctggaactctcgatcctatggcgactggtttgtt
gatagtttgtgttggcaaagctaccaagttggtggataggtaccagggtatgattaaagg
ctacagcggtgtcttccgtttgggggaggcaacttctacttgggatgcagattctccggt
aattcaacgagaaccatgggaacatattaaggatgaggacataaaaagggctgctgcatc
cttcactggagaaatatggcaagtaccaccaatgttttctgcaattaaggttggtggtga
aaagatgtatgacaaggccagaagaggagaaagcattgaactctcaccaagacgaatttc
aatatatcagtttgatatagagcgtagcttggaagacagacaaaatttaattttccgggt
tacctgttcaaaaggtacatacattcggtccctctgtgctgactttgggaaggctcttgg
aagtctgtgctaatctctcctgttgggactctttggttcaggggaatactctgctgatga
tgccttcgatttccaagagctagaggagcaaatcacaaaaggctacttg
>PAFTOL004587
gat---------------------------------------------------------
------------------tctgaggatgaggagagaaagaggagagagaaaagtgaagtt
gttgagttgaagcctgaggtggttgagctaagaacactgcataaaaggg-----------
------------------------------------------------------------
----------aggaggagttgtatttttatgatgcattttctcttccatgggagaaggac
aagcattmtaagatggtgtatcagttggagaaaaagtatttccctgatcagtgtttggat
aaggcatttttagaacctgggcaaacgaatttggggcagaagaagaaga-----------
------------------------------------------------------------
----aggagaataaagggttggtgttttttgaggagaagaaagatga---attggggaag
gagggtgatggt------aagggcattaccgagaggaaggtggaggagttcttcaagtgt
ttgaagaaagtccccagta---------------------------ag------------
---------------aaggctgaagttagtggtagtgttgagccttttcttgcatctaga
agtactgggctaccaccccaatgggaatctcctggtgggactgtggttttggtgaacaaa
cctaaaggttggacatcatttactgtctgtggcaagctgcgtcgcttgacta--cagtga
aga-----------aggtggggcatgctgggactctcgatcctatggcaactggtttgct
gattgtttgtgttggcaaagctaccaagttggtggataggtmccagggtatgactaaagg
ctacagtggtgtcttccgtttaggggaggcaacttctacatgggatgcagattcaccggt
tattcaacgagaaccatgggaacacattaaggatgcggacataaaaaagactgctgcatc
ttttactggagaaatatggcaagtgccaccaatgttttctgcaattaaggttggtggtga
aaggatgtatgacaaagccaggagaggagaaagcattgaactttcaccacgacgcatttc
aatatatcagtttgatatagagcgtagcttggaagacagacaaaatttaatcttccgtgt
tacctgttcaacgggtacatacattcggtccctttgtgctgactttgggaaggctcttgg
aagttgtgctcatttgacggcactacgcagagattcaattggagaatacactgctgatga
tgcctttgatttccaagaattagaggagcaaatcacaaaaagttacttg
>PAFTOL004590
gat---------------------------------------------------------
------------------tctgaggatgaggagagaaagaggagagagaaaagtgaagtt
gttgagttgaagcctgaggtggttgagctaagaacactgcataaaaggg-----------
------------------------------------------------------------
----------aggaggagttgtatttttatgatgcatttgctcttccatgggagaaggac
aagcattataagatggtgtatcagttggagaagaagtatttccctgatcagtgtttggat
aaggcatttttagaacctgggcaatcgaatttggggcagaagaagaaga-----------
------------------------------------------------------------
----aggagaataaagggttggtgttttttgaggagaagaaagatga---attggggaag
gagggtgatggt------aaggacattactgagaggaaggtggatgagttcttcaagtgt
ttgaagaaagtccccagta---------------------------ag------------
---------------aatgctgaagttagtggtagtgttgagccttttcttgcatctaga
agtactgggctaccaccccaatgggattctcctggtgggactgtggttttggtgaacaaa
cctaaaggttggacatcatttactgtctgtggcaagctgcgtcgcttgacta--aagtga
agm-----------aggtggggcatgctgggactctcgatcctatggcaactggtctgct
gattgtttgtgttggcaaagctaccaagttggtggatagktaccagggtatgactaaagg
ctacagtggtgtcttccgtttgggggaggcaacttctacatgggatgcagattcgccggt
aattcaacgagagccatgggaacacattaaggatgaggacataaaaaagactgctgcatc
ttttactggagaaatatggcaagtgccaccaatgttttctgctattwaggttggtggtga
aaagatgtatgacaaagccaggagaggagaaagcattgagctttcaccaagacgaatttc
aatatatcagtttgatatagagcgtagcttggaagacaggcaaaatttaattttccgtgt
tacgtgttcaaagggtacatacattcgatccctttgtgctgactttgggaaggctctggg
aagctgtgctcatttgacggcactacgcagagattcaattggaggatacactgttgatga
ygcctttgatttccaagaattagaggagcaaatcacaaaaagctacttg
>PAFTOL004591
gat---------------------------------------------------------
------------------tctgaggatgaggagagaaagaggagagagaaaagtgaagtt
gttgagttgaagcctgaggtggttgagctaagaacamtgcataaaaggg-----------
------------------------------------------------------------
----------aggaggagttgtatttttatgatgcatttgctcttccatgggagaargac
aagcattataagatggtgtatcagttggagaagaagtatttccctgatcagtgtttggat
aaggcatttttagaacctgggcaatcgaatttggggcagaagaagaaga-----------
------------------------------------------------------------
----aggagaataaagggttggtgttttttgaggagaagaaagatga---attggggaag
gagggtgatggt------aaggacattactgagaggaaggtggatgagttcttcaagtgt
ttgaagaawgtccccagta---------------------------ag------------
---------------aatgctgaagtyagtggtagtgttgagccttttcttgcatctaga
agtactgggctaccaccccaatgggattctcctggtgggactgtggttttggtgaacaaa
cctaaaggttggacatcatttactgtctgtggcaagctgcgtcgcttgacta--aagtga
aga-----------aggtggggcatgctgggactctygatcctatggcaactggtctgct
gattgtttgtgttggcaaagctaccaagttggtggataggtaccagggtatgactaaagg
ctacagtggtgtcttccgtttgggggaggcaacttctacatgggatgcagattcgccggt
aattcaacgagagccatgggaacacattaaggatgaggacataaaaaagactgctgcatc
ttttactggagaaatatggcaagtgccaccaatgttttctgctattaaggttggtggtga
aaagatgtatgacaaagccaggagaggagaaagcattgagctttcaccaagacgaatttc
aatatatcagtttgatatagagcgtagcttggaagacaggcaaaatttaattttccgtgt
tacstgttcaaagggtacatacattcgrtccctttgtgctgactttgggaaggctctggg
aagctgtgctcatttgacggcactacgcagagattcaattggaggatacactgttgatga
tgcctttgatttccaagaattagaggagcaaatcacaaaaagctacttg
>PAFTOL004593
gat---------------------------------------------------------
------------------tctgaggatgaggagagaaagaggagagagaaaagtgaagtt
gttgagttgaagcctgaggtggttgagctaagaacactgcataaaaggg-----------
------------------------------------------------------------
----------aggaggagttgtatttttatgatgcattttctcttccatgggagaaggac
aagcattataagatggtgtatcagttggagaagaagtatttccctgatcagtgtttggat
aaggcatttttggaacctgggcaatcgaatttggggcagaagaagaaga-----------
------------------------------------------------------------
----aggagaataaagggttggtgttttttgaggagaagaaagatga---attggggaag
gagggtgatggt------aagggcattaccgagaggaaggtggaggagttcttcaagtgt
ttgaagaaagtcccctgta---------------------------ag------------
---------------aatgctgaagttagtggtagtgttgagccttttcttgcatctaga
agtactgggctaccaccccaatgggattctcctggtgggactgtcgttttggtgaacaaa
cgcaaaggttggacatcatttactgtctgtggcaagctgcgtcgcttgacta--aagtga
agm-----------aggtggggcatgctgggactctcgatcctatggcaactggtttgct
gattgtttgtgttggcaaagctaccaagttggtggataggtmccagggtatgactaaagg
ctacagtggtgtcttccgtttgggggaggcaactgctacatgggatgcagattcaccggt
aattcaacgagaaccatgggaacacattaaggatgaggacataaaaaagactgctgcatc
ttttactggagaaatatggcaagtgccaccaatgttttctgcaattaaggttggtggtga
aaggatgtatgacaaagccaggagaggagaaagcattgaactttcaccacgacgaatttc
aatatatcagtttgatatagagcgtagcttggaagacagacaaaatttaattttccgtgt
tacctgttcaaagggtacatacattcggtccctttgtgctgactttgggaaggctcttgg
aagttgtgctcatttgacggcactacgcagagattcaattggagaatacactgctgatga
tgcctttgatttccaagaattagaggagcaaatcacaaaaagctacttg
>PAFTOL004594
gat---------------------------------------------------------
------------------tctgaggatgaggagagaaagaggagagagaaaagtgaagtt
gttgagttgaagcctgaggtggttgagctaagaacactgcataaaaggg-----------
------------------------------------------------------------
----------aggaggagttgtatttttatgatgcatttgctcttccatgggagaaggac
aagcattataagatggtgtatcagttggagaagaagtatttccctgatcagtgtttggat
aaggcatttttagaaccygggcaatcgaatttagggcagaagaagaagg-----------
------------------------------------------------------------
----aaggggaaaggagtgagaag---ggtgaggagragaaagatga---attggggaag
gagggtgatggt------aaggacattactgagaggaaggtggatgagttcttcaagtgt
ttgaagaaagtccccagta---------------------------ag------------
---------------aatgctgaagttagtagtagtgttgagccttttcttgcatctaga
agtactgggctaccaccccaatgggattctcctggtgggactgtggttttggtgaacaaa
cctaaaggttggacatcatttactgtctgtggcaagctgcgtcgcttgacta--aagtga
wgm-----------aggtgggccatgctgggactctcgatcctatggcaactggtctgct
gattgtttgtgttggcaaagctaccaagttggtggataggtaccagggtatgactaaagg
ctacagtggtgtcttccgtttgggggaggcaacttctacatgggatgcagattcgccggt
aattcaacgagagccatgggaacacattaaggatgaggacataagaaagactgctgcatc
ttttactggagaaatatggcaagtgccaccaatgttttctgctrttaaggttggtggtga
aaagatgtatgacaaagccaggagaggagaaagcattgagctttcaccaagacgaatttc
aatatatcagtttgatatagagcgtagcttggaagacagacaaaatttaattttccgtgt
tacctgttcaaagggtacatacattcggtccctttgtgctgactttgggaaggctctggg
aagttgtgctcatttgacggtactacgcagagatttaattggaggatacactgctgatga
tgcctttgatttccaagaattagaggagcaaatcacaaaaagctacttg
>PAFTOL004596
gat---------------------------------------------------------
------------------tctgaggatgaggagagaaagaggagagagaaaagtgaagtt
gttgagttgaagcctgaggtggttgagctaagaacactgcataaaaggg-----------
------------------------------------------------------------
----------aggaggagttgtatttttatgatgcatttgctcttccatgggagaaggac
aagcattataagatggtgtatcagttggagaagaagtatttccctgatcagtgtttggat
aaggcatttttagaacctgggcaatcgaatttgggacagaagaagaaga-----------
------------------------------------------------------------
----aggagaataaagggttggtgttttttgatgagaagaaagatga---attggggaag
gagggtgatggt------aaggacattactgagaggaaggtggaggacttcttcaagtgt
ttgaagaaagtacccagta---------------------------ag------------
---------------aatgctgaagttagtggcagtgtagagccttttcttgcatctaga
agtactgggctaccaccccaatgggattctcctggtgggactgtggttttggtgaacaaa
cctaaaggttggacatcatttactgtctgtggcaagctgcgtcgcttgacta--aagtga
aga-----------aggtggggcatgctgggactctcgatcctatggcaactggtttgct
gattgtttgtgttggcaaagctaccaagttggtggatagttaccagggtatgactaaagg
ctacagtggtgtctttcgtttaggggaggcaacttctacatgggatgcagattcaccggt
aattcaacgagagccatgggaacacattaaggatgaggacataaaaaagactgctgcatc
gtttactggagaaatatggcaagtgccaccaatgttttctgcaattaaggttggtggtga
aaggatgtacgacaaagccaggagaggagaaagcattgaactttcaccaagacgaatttc
aatatatcagtttgatatagagcgtagcttggaagacagacaaaatttaattttccgtgt
tacctgttcgaagggtacatacattcggtccctttgtgctgactttgggaaggctcttgg
aagttgtgctcatttgacggcactacgcagagattcaattggagaatacactgctgatga
tgcctttgatttccaagaattagaggagcgaatcacaaaaagctacttg
>PAFTOL004597
gat---------------------------------------------------------
------------------tctgaggatgaggagagaaagaggagagagaaaagtgaagtt
gttgagttgaagcctgaggtggttgagctaagaacactgcacaaaaggg-----------
------------------------------------------------------------
----------aggaggagttgtatttttatgatgcatttgctcttccatgggagaaggac
aagcattataagatggtgtatcagttggagaagaagtatttccctgatcagtgtttggat
aaggcttttttagaagctgggcaatcgaatgtggggcagaagaagaaga-----------
------------------------------------------------------------
----aggagaataaagggttggtgttttttgaggagaagaaagatga---actggggacg
gagggtgatggt------raggccattactgagaggaaggtggaggagttcttcaagtgt
ttgaagaaagtccccagta---------------------------ag------------
---------------aatgctgaagttagtggtagtgttgaaccttttcttgcatctaga
agtactgggctaccaccccagtgggattctcctggtgggactgtggttttggtgaacaaa
cctaaaggttggacatcatttactgtctgtggcaagctgcgtcgcttgacta--aagtga
aga-----------aggtgggacatgctgggactctcgatcctatggcaactggtttgct
gattgtttgtgttggcaaagctaccaagttggtggataggtaccaaggtatggctaaggg
ctacagcggtgtcttccgtttgggggaggcaacttctacatgggatgcagattcaccggt
aattcaacgagagccatgggaacacattaaggatcagcacataaaaaagactgctgcatc
ctttactggagaaatatggcaagtgccaccaatgttttctgcaattaaggttggtggtga
aaaaatgtatgacaaagccaggagaggagaaagcattgaactttcaccaagacgaatttc
aatataccagtttgatatagagcgtagcttggaagacagacaaaatttaattttccgtgt
tacctgttcgaagggtacatacattcggtccctttgtgctgacttcgggaaggctcttgg
aagttgtgctcatttgacggcactacgcagagattcaattggagagtacactgctgatga
tgcttttgatttccaagaattagaggagcaaatcacaaaaagctacttg
>PAFTOL004598
gat---------------------------------------------------------
------------------tctgaggatgaggagagaaagaggagagagaaaagtgaagtt
gttgagttgaagcctgaggtggttgagctaagaacactgcataaaaggg-----------
------------------------------------------------------------
----------aggaggagttgtatttttatgatgcatttgctcttccatgggagaaggac
aagcattataagatggtgtatcagttggagaagaagtatttccctgatcagtgtttggat
aaggcatttttagaacctgggcaatcgaatttggggcagaagggtgagg-----------
------------------------------------------------------------
----aggagaataaagggttggtgttttttgaggagaagaaagatga---attggagaag
gagggtgatggt------aaggacattactgagaggaaggtggatgagttcttcaagtgt
ttgaagaaagtccccagca---------------------------ag------------
---------------aatgctgaagttagtagtagtgttgagccttttcttgcatctaga
agtactgggttaccaccccaatgggattctcctggtgggactgtggttttggtgaacaaa
cctaaaggttggacatcatttactgtctgtggcaagctgcgtcgcttgacta--aagtga
aga-----------aggtgggccatgctgggactctcgatcctatggcaactggtctgct
gattgtttgtgttggcaaagctaccaagttggtggataggtaccagggtatgactaaagg
ctacagtggtgtcttccgtttgggggaggcaacttctacatgggatgcagattcgccggt
aattcaacgagagccatgggaacacattaaggatgaggacataaaaaagactgctgcatc
ttttactggagaaatatggcaagtgccgccaatgttttctgctattaaggttggtggtga
aaagatgtacgacaaagccaggagaggagaaagcattgagctttcaccaagacgaatttc
aatatatcagtttgatatagagcgtagcttggaagacagacaaaatttaattttccgtgt
tacctgttcaaagggtacatatattcggtccctttgtgctgactttgggaaggctctggg
a-----------------------------------------------------------
-------------------------------------------------
>PAFTOL004599
gat---------------------------------------------------------
------------------tctgaggatgaggagagaaagaggagagagaaaagtgaagtt
gttgagttgaagcctgaggtggttgaactaagaacactgcataaaaggg-----------
------------------------------------------------------------
----------aggaggagttgtatttttatgatgcatttgctcttccatgggagaaggac
aagcattataagatggtgtatcagttagagaagaagtatttccctgatcagtgtttggat
aaggcatttttagaacctgggcaatcgaatttggggcagaagaagaaga-----------
------------------------------------------------------------
----aggagaataaagggttggtgttttttgaggagaagaaagatga---attggggaag
gagggtggtggt------aaggacattactgagaagaaggtggatgagttcttcaagagt
ttgaagaaagtccccagta---------------------------ag------------
---------------aatgctgaagttagtggcagtgttgagccttttcttgcatctaga
agtactgggctaccaccccaatgggattctcctggtgggactgtggttttggtgaacaaa
cctaaaggttggacatcatttactgtctgtggcaagctgcgtcgcttgacta--aagtga
aga-----------aggtggggcatgctgggactctcgatcctatggcaactggtctgct
gattgtttgtgttggcaaagctaccaagttggtggataggtaccagggtatgactaaagg
ctacagtggtgtcttccgtttgggggaggcaacttctacatgggatgcagattcgccggt
aattcaacgagagccatgggaacacattaaggatgaggacataaaaaagactgctgcatc
ttttactggagaaatatggcaagtgccaccaatgttttctgctattaaggttggtggtga
aaagatgtatgacaaagccaggagaggagaaagcattgagctttcaccaagacgaatttc
aatatatcagtttgatatagagcgtagcttggaagacaggcaaaatttaattttccgtgt
tatctgttcaaagggtacatacattcggtccctttgtgctgactttgggaaggctctggg
aagtcttctattcttgacggcactacgcagaggttcaattggaggatacactgctgatga
tgcctttgatttccaagaattagaagagcaaatcacaaaaagctacttg
>PAFTOL004600
gat---------------------------------------------------------
------------------tctgaggatgaggagagaaagaggagagagaaaagtgaagtt
gttgagttgaagcctgaggtggttgagctaagaacactgcataaaaggg-----------
------------------------------------------------------------
----------aggaggagttgtatttttatgatgcatttkctcttccrtgggagaaggac
aagcattataagatggtgtatcrgttggagaagaagtatttccctgatcagtgtttggat
aaggcatttttagaacctgggcaatcgaatttagggcagaagaagaaga-----------
------------------------------------------------------------
----aggagaataaagggttggtgttttttgaggagaagaaagatga---attggggaag
gagggtgatggt------aaggacattactgagaggaaggtggatgagttcttcaagtgt
ttgaagaaagtccccagta---------------------------ag------------
---------------aatgccgaagttagtggtagttttgagccttttcttgcatctaga
agtactgggctaccaccccaatgggattctcctggtgggactgtggttttggtgaacaaa
cctaaaggttggacatcatttactgtctgtggcaagctgcgtcgcttgacta--aagtga
aga-----------aggtggggcatgctgggactctcgatcctatggcaactggtctgct
gattgtttgtgttggcaaagctaccaagttggtggataggtaccagggtatgactaaagg
ctacagtggtgtcttccgtttgggggaggcaacttctacatgggatgcagattcgccggt
aattcaacgagagccatgggaacacattaaggatgaggacataaaaaagactgctgcatc
ttttactggagaaatatggcaagtgccaccaatgttttctgctattaaggttggtggtga
aaagatgtatgacaaagccaggagaggagaaagcattgaactttcaccaagacgaatttc
aatatatcagtttgatatagagcgtagcttggaagacagacaaaatttaattttccgtgt
tacctgttcaaagggtacatacattcggtccctttgtgctgactttgggaaggctctggg
aaggagggctaattgttctcctctcggaactttgtttttaggaggatacactgttgatga
tgcctttgatttccaagaattagaggagcaaatcacaaaaagctacttg
>PAFTOL004601
gat---------------------------------------------------------
------------------tctgaggaygaggagagaaagaggagagagaaaagtgaagtt
gttgagttgaagcctgaggtggttgagctaagaacactgcataaaaggg-----------
------------------------------------------------------------
----------aggaggcgttgtatttttatgatgcatttgctcttccatgggagaaggac
aagcattataagatggtgtatcagttggagaagaagtatttccctgatcactgtttggat
aaggcatttttagaacctgggcaatcgaatttggggcagaagaagaaaa-----------
------------------------------------------------------------
----aggagaataaagggttggtgttttttgaggagaagaaaggtga---attggggaag
gagggtgatggt------aaggcaattactgagaggaaggtggaggagttcttcaagtgt
ttgaagaaagtccccagta---------------------------ag------------
---------------aatgctgaagttagtggcagtgttgaaccttttcttgcatctaga
agtactgggctaccaccccaatgggattctcctggtgggactgtggttttggtgaacaaa
cctaaaggttggacatcatttactgtctgtggcaagctgcgtcgcttgacta--aagtga
aga-----------aggtgggacatgctgggactctcgatcctatggcaactggtttgct
gattgtttgtgttggcaaagctaccaagttggtggataggtmccagggtatgactaaagg
ctacagtggtgtcttccgtttgggggaggcaacttctacatgggatgcggattcaccggt
aattcaacgagagccatgggaacacattaaggatgagcacataaaaaagactgctgcatc
ctttactggagaaatatggcaagtgccaccaatgttttctgcaattaaggttggtggtga
aaaaatgtatgacaaagccaggagaggagaaagcattgaactttcaccaagacgaatttc
aatataccagtttgatatagagcgtagcttggaagacagacaaaatttaattttccgtgt
tacctgttcgaagggtacatacattcggtccctttgtgctgactttgggaaggcccttgg
aagttgtgctcatttgacggcactacgcagagattcaattggagaatacactgctgatga
tgcttttgatttccaagaattagaggagcaaatcacaaaaagctacttg
>PAFTOL004603
gat---------------------------------------------------------
------------------tctgaggatgaggagagaaagaggagagagaaaagtgaagtt
gttgagttgaagcctgaggtggttgagctaagaacactgcataaaaggg-----------
------------------------------------------------------------
----------aggaggagttgtatttttatgatgcatttackcttccatgggagaaggac
aagcattataagatggtgtatcagttggagaagaagtatttccctgatcagtgtttggat
aargcatttttagaacccgggcaatcgaatttggggcagaagaagaaga-----------
------------------------------------------------------------
----aggagaataaagggttggtgttttttgaggagaagaaagatga---attgtggaag
aagggtgatggt------aaggacataactgagaggaaggtggaggagttcttcaagtgt
ttgaagaaagtccccagta---------------------------ag------------
---------------aatggtgaagttagtgatagtgttgagccttttcttgcatctaga
agtactgggctaccaccccaatgggattcttctggtgggactgtggttttagtgaacaaa
cctaaaggttggacatcatttactgtctgtggcaagctgcgtcgcctgacta--aagtga
aaa-----------aggtggggcatgctgggactctcgatcctatggcaactggtttgct
gattgtttgtgttggcaaagctaccaagttggtggataggtaccagggtatggctaaagg
ytayagtggtgtcttccgtttgggggaggcaacttctacatgggatgcagattcaccggt
aattcaacgagagccatgggaacacattaaggatgagggcataaagaagactgctgcatc
ttttactggagaaatatggcaagtgccaccaatgttttctgcaattaaggttggtggtga
aaggatgtatgacaaagccaggagaggagaaagtattgaactttcaccaagacgaatttc
aatatatcagtttgatatagagcgtagcttggaagacagacaaaatttaattttccgtgt
tacctgttcaaagggtacatacattcggtccctttgtgctgactttgggaaggctcttgg
aagttgtgctcatttgacggcactacgcagagattcaattggagaatacactgctgatga
tgcctttgatttccaagaattagaggagcaaatcacaaaaagctacttg
>PAFTOL004604
gat---------------------------------------------------------
------------------tctgaggatgaggagagaaagaggagagagaaaagtgaagtt
gttgagttgaagcctgaggtggttgagctaagaacactgcataaaaggg-----------
------------------------------------------------------------
----------aggaggagttgtatttttatgatgcatttactcttccatgggagaaggac
aagcattataagatggtgtatcagttggagaagaagtatttccctgatcagtgtttggat
aaggcatttttagaacccgggcaatcgaatttggggcagaagaagaaga-----------
------------------------------------------------------------
----aggagaataaagggttggtgttttttgaggagaagaaagrtga---attggggaag
gagggtgatggt------aaggacataactgagaggaaggtggaggagttcttcaagtgt
ttgaagaaagtccccagta---------------------------ag------------
---------------aatgctgaagttagtgatagtgttgagccttttcttgcatctaga
agtactgggctaccaccccaatgggattctcctggtgggactgtggttttagtgaacaaa
cctaaaggttggacatcatttactgtctgtggcaagctccgtcgcttgacta--aagtga
aga-----------aggtggggcatgctgggactctcgatcctatggcaactggtttgct
gattgtttgtgttggaaaagctaccaagttggtggataggtaccagggtatggctaaagg
ctacagtggtgtcttccgtttgggtgaggcaacttctacatgggatgcagattcatcggt
aattcaacgagagccatgggaacacattaaggatgaggacataaaaaaggctgctacatc
ttttwctggagaaatatggcaagtgccaccaatgttttctgcaattaaggttggtggtga
aaggatgtatgacaaagccaggagaggagaaagcattgaactttcaccaagacgaatttc
aatatatcagtttgatatagagcgtagcttggaagacagacaaaatttaattttccgtgt
cacctgttcaaagggtacatacattcggtccctttgtgctgactttgggaaggctcttgg
aagttgtgctcatttggcggcactacgcagagattcaattggagaatacactgctgatga
tgcctttgatttccaagaattagaggagcaaatcacaaaaggctacttg
>PAFTOL004605
gat---------------------------------------------------------
------------------tctgaggatgaggagagaaagaggagagagaaaagtgaagtt
gttgagttgaagcctgaggtggttgagctaagaacactgcataaaaggg-----------
------------------------------------------------------------
----------aggaggagttgtatttttatgatgcatttgcycttccatgggagaaggac
aagcattataagatggtgtatcagttggagaagaagtatttccctgatcagtgtttggat
aaggcatttttagaagctgggcaatcgaatttggggcagaagaagaaga-----------
------------------------------------------------------------
----aggagaataaagggttggtgttttttgaggagaagaaagatga---attggggaag
gagggtgatggt------aaggccattactgagaggaaggtggaggagttcttcaagtgt
ttgaagaaagtccccagta---------------------------cg------------
---------------aatgctgaagttagcggtagtgttgagccttttcttgcatctaga
agtactgggctaccaccccaatgggattctcctggtgggactgtggttttggtgaacaaa
cctaaaggttggacatcatttactgtctgtggcaagctgcgtcgcttgacta--aagtga
tga-----------aggtgggacatgctgggactctcgatcctatggcaactggtttgct
gattgtttgtgttggcaaagctaccaagttggtggataggtmccagggtatgactaaagg
ctacagtggtgtcttccgtttgggggaggcaacttctacatgggatgcagattcaccggt
aattcaacgagagccatgggaacacattaaggatgagcacataaaaaagactgctgcatc
ctttactggagaaatatggcaagtgccaccaatgttttctgcaattaaggttggtggtga
aaaaatgtatgacaaagccaggagaggagaaagcattgaactttcaccaagacgaatttc
aatataccagtttgatatagagcgtagcttggaagacaggcaaaatttaatttttcgtgt
tacctgttcgaagggtacatacattcggtccctttgtgctgactttgggaaggctcttgg
aagttgtgctcatttgacggcactacgcagagattcaattggagaatacactgctgatga
tgcttttgatttccaagaattagaggagcaaatcacaaaaagctacttg
>PAFTOL004608
gat---------------------------------------------------------
------------------tctgaggatgaggagagaaagaggagagagaaaagtgaagtt
gttgagttgaagcctgaggtrgttgagctaagaacactgcataaaaggg-----------
------------------------------------------------------------
----------aggaggagttgtatttttatgatgcatttgctcttccatgggagaaggac
aagcattataagatggtgtatcagttggagaagaagtatttccctgatcagtgtttggat
aaggcatttttagaacctgggcaatcgaatttgggacagaagaagaaga-----------
------------------------------------------------------------
----aggagaataaagggttggtgttttttgaggagaagaaaaatga---attggggatg
gagggtgatggt------aaggacattactgagaggaaggtggaggagttcttcaagtgt
ttgaagaaagtccccagtr---------------------------ag------------
---------------aatgctgaagttagtggcagtgttgagccttttcttacatctaga
agtactgggctaccaccccaatgggattctcctggtgggactgtggttttggtgaacaaa
cctaaaggttggacatcattcactgtctgtggcaagctgcgtcgcttgacta--aagtga
aga-----------aggtggggcatgctgggactctcgatcctatggcaactggtttgct
gattgtttgtgttggcaaagctaccaagttggtggatagttaccagggcatgactaaagg
ctacagtggtgtcttccgtttgggggaggcaacttctacatgggatgcagattcaccggt
aattcaacgagagccatgggagcacattaaggatgaggacataaaaaagactgctgcatc
ttttattggagaaatatggcaagtgccaccaatgttttctgcaattaaggttggtggtga
aaggatgtatgacaaagccaggagaggagaaagcattgaactttcaccaagacgaatttc
aatatatcagtttgatatagagcgtagcttggaagacagacaaaatttaattttccgcgt
tacctgttcgaagggtgcatacattcggtccctttgtgctgactttgggaaggctcttgg
aagttgtgctcatttgacggcactacgcagagattcaattggagaatacactgctgatga
tgcctttgatttccaagaattagaggagcaaatcacaaaaagctacttg
>PAFTOL004609
gat---------------------------------------------------------
------------------tccgaggatgaggagagaaagaggagagagaaaagtgaagtt
gttgagttgaagcctmaggtggttgagctaaraacactgcataaaaggg-----------
------------------------------------------------------------
----------aggaggagttgtatttttatgatgcatttgctcttccatgggagaaggac
aagcattataagatggtgtatcagttggagaagaagtatttccctgatcagtgtttggat
aaggcgtttttagaacctgggcaatcgaatttggracagaagaagaaga-----------
------------------------------------------------------------
----aggagaataaagggttggtgttttttgaggagaagaaagatga---attggggaag
gagggtgatggt------aaggacattactgagaggaaggtggaggagttcttcaagtgt
ttgaagaaagtccccagta---------------------------ag------------
---------------aatgctgaagtcagtggmaatgttgagccttttcttgcatctaga
agtactgggctaccaycccaatgggattctcctggtgggactgtggttttggtgaacaag
cctaaaggttggacatcatttactgtctgtggcaagctgcgtcgcttgacta--aagtga
aga-----------aggtggggcatgctgggactctcgatcctatggcaactggtttgct
gattgtttgtgttggcaaagctaccaagttggtggatagktaccagggtatgactaaagg
ctatagtggtgtyttccgtttgggggaggcaacttctacatgggatgcagattcaccggt
aattcaacgagagccatgggaacacattaaggatgaggacataaaaaagactgctgcttc
ttttwctggagaaatatggcaagtgccaccaatgttttctgcaattaaggttggtggtga
aaggatgtatgacaaagctagragaggagaaagcattgaactttcaccaagacgaatttc
ratatatcagtttgatatagagcgtagcttrgaagacagacaaaatttagttttccgtgt
tacctgttcgaagggtacatacattcggtccctttgygctgactttgggaaggctcttgg
aagttgtgctcatttgacggcacttcgcagagattcaattggagaatacactgctgatga
tgcctttgatttccaagaattagaggagcaaatcacaaaaagctacttg
>PAFTOL004610
gat---------------------------------------------------------
------------------tctgaggatgaggagagaaagaggagagagaagagtgaggtt
gttgagttgaagcctgaggttgttgagctaagaacactgcataaaaggg-----------
------------------------------------------------------------
----------aggaggagttgtatttttatgatgcatttgctcttccatgggagaaggac
aagcattataagatggtgtatcagttggagaagaagtattttcctgatcagtgtctggat
aaggcatttttagaacccggacaatcgaatttggggcagaagaagaaga-----------
------------------------------------------------------------
----aggagaataaagggttgtttttttttgaggagaagaaagatga---attggggaag
aagggtgatggt------aaggacattactgagaggaaggtggaggagttcttcaagaat
ttgaagaaaatccccagta---------------------------ag------------
---------------aacggtgaaattagtggcagtgtcgagccttttcttgcatcaaga
agtactgggctaccgccccagtgggattcccctggtgggacagtggttctagtgaacaaa
cctaaaggttggacatcatttactgtctgtgggaagttgcgtcggttgacta--aagtga
agm-----------aggtgggacatgctggaactctcgatcctatggcgactggtttgtt
gatagtttgtgttggcaaagctaccaagttggtggataggtwccagggtatgattaaagg
ttacagcggtgccttccgtttgggggaggcaacttctacttgggatgcagattctccggt
aattcaacgagaaccatgggaacatattaaggatgaggacataaaaagggctgctgcttc
cttcactggagaaatatggcaagtaccaccgatgttttctgcaattaaggttggtggtga
aaagatgtatgacaaggccaggagaggagaaagcattgagctctcaccaagacgaatttc
aatatatcagtttgatatagagcgtagcttggaagacagacaaaatttaattttccgggt
tacctgttcaaaaggtacatacattcggtccctctgtgctgactttgggaaggctcttag
aagctgtgctcatttaaccatgctacgcagagattcaattggtaag--------------
-------------------------------------------------
>PAFTOL004611
gat---------------------------------------------------------
------------------tctgaggatgaggagagaaagaggagagagaagagtgaggtt
gttgagttgaagcctgaggttgttgagctaagaacactgcataaaaggg-----------
------------------------------------------------------------
----------aggaggagttgtatttttatgatgcatttgctcttccatgggagaaggac
aagcattataagatggtgtatcagttggagaagaagtattttcctgatcagtgtttggat
aaggcatttttagaacccggacaatcgaatttggggcagaagaagaagg-----------
------------------------------------------------------------
----aaggtgggaagagtgagaag---ggtgaggagragaaagatga---attggggaag
aagggtgatggt------aaggacattactgagaggaaggtggaggagttcttcaagaat
ttgaagaaaatccccagta---------------------------ag------------
---------------aacggtgaaattagtggcagtgtcgagccttttcttgcatcaaga
agtactgggctaccgccccagtgggattcccctggtgggacagtggttctagtgaacaaa
cctaaaggttggacatcatttactgtctgtgggaagttgcgtcggttgacta--aagtga
aga-----------aggtgggacatgctggaactctcgatcctatggcgactggtttgtt
gatagtttgtgttggcaaagctaccaagttggtggataggtaccagggtatgattaaagg
ctacagcggtgccttccgtttgggggaggcaacttctacttgggatgcagattctccggt
aatccaacgagaaccatgggaacatattaaggatgaggacataaaaagggctgctgcttc
cttcactggagaaatatggcaagtaccaccgatgttttctgcaattaaggttggtggtga
aaagatgtatgacaaggccaggagaggagaaagcattgagctctcaccaagacgaatttc
aatatatcagtttgatatagagcgtagcttggaagacagacaaaatttaattttccgggt
tacctgttcaaaaggtacatacattcggtccctctgtgctgactttgggaaggctctt--
------------------------------------------------------------
-------------------------------------------------
>PAFTOL004613
gat---------------------------------------------------------
------------------tctgaggatgaggagagaaaraggagagagaaaagtgaagty
gttgagttgaagcctgaggtggtygagctaagaacactgcataaaaggg-----------
------------------------------------------------------------
----------aggaggagttgtatttttatgatgcatttgctcttccatgggagaaggac
aagcattataagatggtgtatcagttggagaagaagtatttccctgatcagtgtttggat
aaggcatttttagaacctgggcaatcgaatttggggcagaagaagaaga-----------
------------------------------------------------------------
----agaagrataaagggttgktgttttttgaggagaagaaagatga---attggggaag
gwgggtgatggt------aaggacattactgagaggaaggtggatgagttcttcaagtgt
ttgaagaaagtcccyagtr---------------------------ag------------
---------------aatgctrragttagtggtagtgttgaggcttttmttgcatctaga
agtactgggctaccaccccaatgggattctcctggtgggactgtggttttggtgaacaaa
cctaaaggttggacatcatttactgtctgtggcaagctgcgtcgcttgacta--aagtga
aga-----------aggtggggcatgctgggactctcgatcctatggcaactggtctgct
gattgtttgtrttggcaaagctaccaagttsgtggataggtaccaaggtatgactaaagg
ctacagtggtgtcttccgtctgggggaggcaacttctacatgggatgcagattcgccggt
aattcaacgagagccatgggaacacattaaggatgaggacataaaaaagactgctgcatc
ttttactggagaaatatggcaagtgccaccaatgttttctgctattaaggttggtggtga
aaagatgtatgacaaagccaggagaggagaaagcattgagctttcaccaagacgaatttc
aatatatcagtttgatatagagcgtagcttggaaaacagacaaaatttaattttccgtgt
tacctgttcaaagggtacatacattcggtccctttgtgctgactttgggaaggctctggg
aagstgtgctcatttgacggcactacgcagagattcaattggaggatacactgctgatga
tgcctttgatttccgagaattagaggagcaaatcacaaaaagctacttg
>PAFTOL004617
gat---------------------------------------------------------
------------------tctgaggatgaggagagaaagaggagagagaaaagtgaagtt
gttgagttgaagcctgaggtggttgagctaagaacactgcatagaaggg-----------
------------------------------------------------------------
----------aggaggagttgtatttttaygatgcatttgctcttccatgggagaaggac
aagcattataagatggtgtatcagttggagaagaagtatttccctgatcagtgtttggat
aaggcatttttagaacctgggcaatcgaatttggggcagaagaagaaga-----------
------------------------------------------------------------
----aggaaaataaagggttggtgttttttgaggagaagaaagatga---attggggaag
gagggtgatggt------aaggacattactaagaggaaggtggatgagttcttcacgtgt
ttgaagaaagtccccagta---------------------------ag------------
---------------gatgctgaagttagtggtagtgttsagccttttcttgcatctaga
agtactgggctaccaccccaatgggattctcctggtgggactgtggttttggtgaacaaa
cctaaaggttggacatcatttactgtctgtggcaagctgcgtcgcttgacta--aagtga
aga-----------aggtggggcatgctgggactctcgatcctatggcaactggtytgct
gattgtttgtgttggcaaagctaccaagttggtggataggtaccagggtatgactaaagg
ctacagtggcgtcttccgtttgggggaggcaacttctacatgggatgcagattcgccggt
aattcaacgagarccatgggaacacattaaggatgaggacataaaaaagaytgctgcatc
ttttacwggagaaatatggcaagtgccaccratgttttctgcwattaaggttggtggtga
aaagatgtatgacaaagccaggagaggagaaagcattgagctttcaccaagacgaatttc
aatatatcagtttgatatagagcgtagcttggaagacagacaaaatttaattttccgtgt
tacctgttcaaagggtacatacattcggtccctttgtgctgactttgggaaggctctrgg
aagctgtgctcatttgacggcactacgcagagattcaattggaggatacactgctgatga
tgcctttgatttccaagaattagaggagcaaatcacaaaaagctacttg
>PAFTOL004618
gat---------------------------------------------------------
------------------tccgaggatgaggagagaaagaggagagagaaaagtgaagtt
gttgagttgaagcctgaggtggttgagctaagaacactgcataaaaggg-----------
------------------------------------------------------------
----------aggaggagttgtatttttatgatgcatttgctcttccatgggagaaggac
aagcattataagatggtgtatcagttggagaagaagtatttccctgatcagtgtttggat
aaggcatttttagawcctgggcaatcgaatttgggacagaagaagaaga-----------
------------------------------------------------------------
----aggagaataaagggttggtgttttttgaggagaagaaagatga---attggggaag
gagkgtgatggt------aaggacattactgagaggaaggtggaggagttcttcaagtgt
ttgaagaaagtccccagta---------------------------ag------------
---------------aatgctgaagttagtggcagtgttgagccttttcttgcatctaga
agtactgggctaccaccccaatgggattctcctggtgggactgttgttttggtgaacaag
cctaaaggttggacatcatttactgtctgtggcaagctgcgtcgcttgacta--aagtga
aga-----------aggtggggcatgctgggactctcgatcctatggcaaytggtttgct
gattgtttgtgttggcaaagctaccaagttggtggatagttaccagggtatgactaaagg
ctatagtggtgtcttccgtttgggggaggcaacttctacatgggatgcagattcaccggt
aattcaacgagagccatgggaacacattaaggatgaggacataaaaaagactgctgcttc
ttttactggagaaatatggcaagtgccaccaatgttttctgcaattaaggttggtggtga
aaggatgtatgacaaagctaggagaggagaaagcattgaactttcaccaagacgaatttc
aatatatcagtttgatatagagcgtagcttggaagacagacaaaatttaattttccgtgt
tacctgttcgaagggtacatacattcggtccctttgcgctgactttgggaaggctcttgg
aagttgtgctcatttgacggcactacgcagagattcaattggagaatacactgctgatga
tgcctttgatttccaagaattagaggagcaaatcacaaaaagctacttg
>PAFTOL004620
gat---------------------------------------------------------
------------------tctgaggatgaggagagaaagaggcgagagaaaagtgaagtt
gttgagttgaagcctgaggtggttgagctaagaacmctgcataaaaggg-----------
------------------------------------------------------------
----------aggaggagttgtatttttatgatgcatttgctcttccatgggagaaggac
aarcattataagatggtgtatcagctggagaagaagtatttccctgatcagtgtttggat
aaggcatttttagaacctggsmaatcgaatttgggacagaagggtgagg-----------
------------------------------------------------------------
----aggagaataaagggttggtgttttttgaggagaagaaagatga---attggggaag
garggtgatggk------aaggacattactgagaggaaggtggaggagttcttcaagtgt
ttgaagaaagtccccagta---------------------------ag------------
---------------aatgctgaagttagtggcagtgttgagccttttcttgcatctaga
agtactgggctaccaccccaatgggattctcctggtgggactgtagttttggtgaacaaa
cctaaaggttggacatcatttactgtctgtggcaagctgcgtcgcttgacta--aagtga
aga-----------aggtggggcatgctgggactctcgatcctatggcaactggtttgct
gattgtttgtgttggcaaagctaccaagttggtggatagttaccagggtatgactaaagg
ctacagtggtgtcttccgtttgggggaggcaacttctacatgggatgcagattcaccggt
aattcaacgagagccatgggaacatattaaggatgaggacataaaaaagactgctgcatc
ttttactggagaaatatggcaagtgccaccaatgttttckgcaattaaggttggtggtga
aaggatgtatgacaaagccaggagaggagaaagcattgaactttcaccaagacgaatttc
aatatatcagtttgatatagagcgtagcttggaagacagacaaaatttaattttccgtgt
tacctgttcgaagggtacatayattcggtccctttgcgctgactttgggaaggctcttgg
aagktgtgctcatttgacggcactacgcagagattcaattggagaatacacwgctgatga
ygcctttgatttccaagaattagaggagcaaaycacaaaaagctacttg
>PAFTOL004623
gat---------------------------------------------------------
------------------tctgaggatgaggagagaaagaggagagagaaaagtgaagtt
gttgagttgaagcctgaggtggttgagctaagaacactgcataaaaggg-----------
------------------------------------------------------------
----------aggaagagttgtatttctatgatgcattttctcttccatgggagaaggac
aagcattataagatggtgtatcagttggagaagaagtatttccctgatcagtgtttggat
aaggcattcttagaacctgggcaatcgaacttgggacagaagaagaagr-----------
------------------------------------------------------------
----aggagaataaagggttggtgttttttgaggagaagaaagatga---attggggaat
aagggtgatggt------aaggacattaccgagaggaaggtggaggagttcttcaagtat
ttgaagaaaatccccagta---------------------------cg------------
---------------aatcctgaagtcactggcagtgttgagccttttcttgcatctaga
agtactgggctaccaccccaatgggattctcctggtgggactgtggttttggtgaacaaa
cctaaaggttggacatcatttactgtctgtggcaagctgcgtcgcttgacta--aagtga
aga-----------aggtggggcatgctgggactctcgatcctatggcaactggtttgct
gattgtttgtgttggcaaagctaccaagttggtggatagktaccagggtatgactaaagg
ctacagtggtgtcttccgtttgggggaggcaacttctacatgggatgcagattcaccggt
aattcaacgagagccatgggaacacattaaggatgaggacataaaaaagactgctgcatc
ttttactggagaaatatggcaagtgccaccaatgttttctgcaattaaggttggtggtga
aaagatgtacgacaaagccaggagaggagaaagcattgaactttcaccaagacgaatttc
aatatatcagtttgatatagagcgcagcctggaagacagacaaaatttaattttccgtgt
tacctgttcgaagggtacatacattcggtccctttgtgctgactttgggaaggctcttgg
aagttgtgctcatttgacggcactacgcagagattcaattggagaatacactgccgatga
tgcctttgatttccaagaattagaggcgcaaatcacaaaaagctacttg
>PAFTOL004624
gat---------------------------------------------------------
------------------tctgaggatgaggagagaaagaggagagagaaaagtgaagtt
gttgagttgaarcctgaggtggttgagctaagaacactgcataaaaggg-----------
------------------------------------------------------------
----------aggaggagttgtatttttatgatgcatttrctcttccatgggagaaggac
aagcattataagatggtgtatcagttggagaagaagtatttccctgatcagtgtttggat
aaggcatttttagaacctgggcaatcgaatytggggcagaagaagaaga-----------
------------------------------------------------------------
----aggaaaataaagggttggtgttttttgaggagaagaaagatga---attggggaag
gagggtgatggt------aaggacattactgagaggaaggtggatgagttcttcaagtgt
ttgaagaawgtccccagya---------------------------ag------------
---------------aatgctgaagttagtrgtagtgttgagccttttcttgcatctaga
agtactgggctaccaccccaatgggattctcctggtgggactgtggttttggtgaacaaa
cctaaaggttggacatcatttactgtctgtggcaagctgcgtcgcttgacta--aagtga
aga-----------aggtggggcatgctgggactctygatcctatggcaactggtctgct
gattgtttgtgttggcaaagctaccaagtyggtggataggtaccagggtatgactaaagg
ctacagtggtgtcttccgtttgggggaggcaacttctacatgggatgcagaktcgccggt
aattcaacgaragccatgggaacacattaaggatgaggacataaaaaagactgctkcatc
ttttactggagaaatatggcaagtgccaccaatgttttctgctattaaggttggtggtga
aaagatgtatgacaaagccaggagaggagaaagcattgagctttcaccaagacgaatttc
aatatatcagtttgatatagagcgtagcttggaagacaggcaaaatttaattttccgtgt
tacstgttcaaagggtacatacatkcgrtccctttgtgctgactttgggaaggctctggg
aagagggcctaattgttctcctctyggaactttgtttttaggaggatacactgttgatga
tgcctttgatttccaagaattagaggagcaaatcacaaaaagctacttg
>PAFTOL004625
gat---------------------------------------------------------
------------------tctgaggatgaggagagaaagaggagagagaaaagtgaagtt
gttgagttgaagcctgaggtggttgaactaagaacactgcataaaaggg-----------
------------------------------------------------------------
----------aggaggagttgtatttttatgatgcatttgctcttccatgggagaaggac
aagcattataagatggtgtatcagttggagaagaagtatttccctgatcagtgtttggat
aaggcatttttagaacctgggcaatcgaatttggggcagaagaagaaga-----------
------------------------------------------------------------
----aggagaataaagggttggtgttttttgaggagaagaaagatga---attggggaag
gagggtgatggt------aagcacattactgagaggaaggtggatgagttcttcaagtgt
ttgaagaaagtccccagca---------------------------ag------------
---------------aatgctgaagttagtagtagtgctgagccttttcttgcatctaga
agtactgggctaccaccccaatgggattctcctggtgggactgtggttttggtgaacaaa
cctaaaggttggacatcatttactgtctgtggcaagctgcgtcgcttgacta--aagtga
aga-----------aggtggggcatgctgggactctcgatcctatggcaactggtctgct
gattgtttgtgttggcaaagctaccaagttggtggataggtaccagggtatgaataaagg
ctacagtggtgtcttccgtttgggggaggcaacttctacatgggatgcagattcgccggt
aattcaacgagagccatgggaacacattaaggatgaggacataaaaaagactgctgcatc
ttttactggagaaatatggcaagtgccaccaatgttttctgctattaaggttggtggtga
aaagatgtatgacaaagccaggagaggagaaagcattgagctttcaccaagacgaatttc
aatatatcagtttgatattgagcgtagcttggaagacagacaaaatttaattttccgtgt
tacctgttcaaagggtacgtacattcggtccctttgtgctgactttgggaaggctctggg
aagctgtgctcatttgacggcactacgcagagattcaattggaggatacactgctgatga
tgcctttgatttccaagaattagaggagcaaatcacaaaaagctacttg
>PAFTOL004626
gat---------------------------------------------------------
------------------tctgaggatgaggagagaaagaggagagagaaaagtgaagtt
gttgagttgaagcctgaggtggttgagctaagaacactgcataaaaggg-----------
------------------------------------------------------------
----------aggaggagttgtatttttatgatgcatttgctcttccatgggagaaggac
aagcattataagatggtgtatcagttggagaagaagtatttccctgatcagtgtttggat
aaggcatttttagaasctgggcaatcgaatttggggcagaagaagaaga-----------
------------------------------------------------------------
----aggagaataaagggttggtgttttttgaggagaagaaagatga---attggggaag
gagggtgatggt------aaggccattactgagaggaaggtggaggagttcttcaagtgt
ttgaagaaagtccccagta---------------------------ag------------
---------------aatgctgaagttagcggtagtgttgaaccttttcttgcatctaga
agtactgggctaccaccccaatgggattctcctggtgggactgtggttttggtgaacaaa
cctaaaggttggacatcatttactgtctgtggcaagctgcgtcgcttgacta--aagtga
aga-----------aggtgggacatgctgggactctcgatcctmtggcaactggtttgct
gattgtttgtgttggcaaagctaccaagttggtggataggtaccagggtatgactaaagg
ctacagtggtgtcttccgtttgggggaggcaacttctacatgggatgcagattcaccggt
aattcaacgagagccatgggaacacattaaggatgagcacataaaaaagactgctgcatc
ctttactggagaaatatggcaagtgccaccaatgttttctgcaattaaggttggtggtga
aaaaatgtatgacaaagccaggagaggagaaagcattgaactttcaccaagacgaatttc
aatataccagtttgatatagagcgtagcttggaagacagacaaaatttaatttttcgtgt
tacctgttcgaagggtacatacattcggtccctttgtgctgactttgggaaggctcttgg
aagttgtgctcatttgacggcactacgcagagattcaattggagaatacactgctgatga
tgcttttgatttccaagaattagaggagcaaatcacaaaaagctacttg
>PAFTOL004627
gac---------------------------------------------------------
------------------tctgaggatgaggagagaaagaggagagagaaaagtgaagtt
gttgagttgaagcctgaggtggttgagctaagaacactgcataaaaggg-----------
------------------------------------------------------------
----------aggaggagttgtatttttatgatgcatttgctcttccatgggagaaggac
aagcattataagatggtgtatcrgttggagaagaagtatttccctgatcagtgtttggat
aaggcatttttagaacctgggcaatcgaatttgggacagaagaagaaga-----------
------------------------------------------------------------
----aggagaataaagggttggtgttttttgaggagaagaaagatga---attggggaag
aagggtgayggt------aaggacattactgagaggaaggtggaggagttcttcaaatgt
ttgaagaaagtccccagta---------------------------ag------------
---------------aatcctgaagtcagtggcagtgttgagccttttcttgcatctaga
agtacygggctaccaccccaatgggattctcctggtgggactgtggttttggtgaacaaa
cctaaaggttggacatcatttacggtctgtggaaagctgcgtcgcttgacta--aagtga
aga-----------aggtggggcatgctgggactctcgatcctatggcaactggtttgct
gattgtttgtgttggcaaagctaccaagttggtggatagktaccagggtatgactaaagg
ctacagtggtgtcttccgtttgggagaggcaacttctacatgggatgcagattcaccggt
aattcaacgagagccatgggarcacattaaggatgaggacataaaaaagactgctgcatc
ttttactggagaaatatggcaagtgccaccaatgttttctgcaattaaggttggtggtga
aaagatgtacgacaaagccaggagaggagaaagcattgaactttcaccaagacgaatttc
aatatatcagtttaatatagagcggagyttggaagacagacaaaatttaattttccgtgt
tacctgttcgaagggtacatacattcggtccctttgtgctgactttgggaaggctcttgg
aagttgtgctcatttgacggcactacgcagagattcaattggagaatacattgctgataa
tgcctttgatttccaaggattagaggcgcaaatcacaaaaggctacctg
>PAFTOL004629
gat---------------------------------------------------------
------------------tctgaggacgaggagagaaaaaggagagagaaaagtgaagtt
gttgagttgaagcctgaggtggttgagctaagaacactgcataaaaggg-----------
------------------------------------------------------------
----------aggaggagttgtacttttatgatgcatttactcttccatgggagaaggac
aagcattataagatggtgtatcagttggagaagaagtatttccctgatcagtgtttggat
aaggcatttttagaacctgggcaatcgaatttggggcagaagaagaaga-----------
------------------------------------------------------------
----aggagaataaagggttggtgttttttgaggagaagaaagatga---awtggggaag
gagggtgatggt------aaggacataactgagaggaaggtggaggagttcttcaagtgt
ttgaagaaagtccccagka---------------------------ag------------
---------------aatgctgaagttagtgatagtgttgagccttttcttgcatctaga
artactgggctaccaccccaatgggattctcctggtgggactgtggttttagtgaacaaa
cctaaaggttggacatcatttaccgtctgtggcaagctgcgtcgcttgacta--aagtga
aga-----------aggtggggcatgctgggactctcgatcctatggcaactggtttgct
gattgtttgtgttggcaaagctaccaagttggtggataggtmccagggtatggctaaagg
ctacagtggtgtcttccgtttgggagaggcaacttctacatgggatgcagattcaccggt
aaatcaacgagagccatgggaacacattaaggatgagaacataaaaaagactgctgcatc
ttttactggagaaatatggcaagtgccaccaatgttttctgcaattaaggttggtggtga
aaggatgtatgacaaagccaggagaggagaaagcaytgaactttcaccmagacgaatttc
aatatatcagtttgatatagagcgtagcttggaagacagacaaaatttaattttccgtgt
tacctgttcaaagggtacatacattcggtccctttgtgctgactttgggaaggctcttgg
aagttgtgctcatttgacggcactacgcagagattcgattggacaatacactgctgatga
tgcgtttgatttccaagaattagaggagcaaatcacaaaaagctacttg
>PAFTOL004631
gat---------------------------------------------------------
------------------tctgaggatgaggagagaaagaggagagagaaaagtgaagtt
gttgagttgaagcctgaggtggttgagctaagaacmctgcataaaaggg-----------
------------------------------------------------------------
----------aggaggagttgtatttttatgatgcatttgctcttccatgggagaaggac
aagcattataagatggtgtatcagttggagaagaagtatttccctgatcagtgtttggat
aaggcatttttagaacctgggcaatcgaatytggggcagaagaagaaga-----------
------------------------------------------------------------
----aggagaataaagggttggtgttttttgaggagaagaaagatga---attggggaag
gagggtgatggt------aaggacattactgagaggaaggtggatgagttcttcaagtgt
ttgaagaaagtccccagca---------------------------ag------------
---------------aatgctgaagttagtagtagtgttgagccttttcttgcatctaga
agtactgggctaccaccccaatgggattctcctggtgggactgtggttttggtgaacaaa
cctaaaggttggacatcatttactgtctgtggcaagctgcgtcgcttgacta--aagtga
aga-----------aggtggggcatgctgggactctcgatcctatggcaactggtctgct
gattgtttgtgttggcaaagctaccaagttggtggataggtaccagggtatgactaaagg
ctacagtggtgtcttccgtttgggggaggcaacttctacatgggatgcagattcgccggt
aattcaacgagagccatgggaacacattaaggatgaggacatwaaaaagactgctgcatc
ttttactggagaaatatggcaagtgccaccaatgttttctgctattaaggttggtggtga
aaagatgtatgacaaagccaggagaggagaaagcattgagctttcaccaagacgaatttc
aatatatcagtttgatatagagcrtagcttggaagacaggcaaaatttaattttccgtgt
tacgtgttcaaagggtacatacattcgatccctttgtgctgactttgggaaggctctggg
aagctgtgctcatttgacggcactacgcagagattcaattggaggatacactgttgatga
tgcctttgatttccaagaattagaggagcaaatcacaaaaagctacttg
>PAFTOL004632
gat---------------------------------------------------------
------------------tctgaggatgaggagagaaagaggagagagaaaagtgaagtt
gttgagttgaagcctgaggtggttgagctaagaacactgcataaaaggg-----------
------------------------------------------------------------
----------aggaggagttgtatttttatgatgcatttgctcttccatgggagaaggac
aagcattataagatggtgtatcagttggagaagaagtatttccctgatcagtgtttggat
aaggcatttttagaagcagggcaatcgaatttggggcagaagaagaaga-----------
------------------------------------------------------------
----aggagawtaaagggttggtgttttttgaggagaagaaagatga---attggggaag
gagggtgatggt------aaggccattactgagaggaaggtggaggagttcttcaagtat
ttgaagaaagtccccagta---------------------------ag------------
---------------aatgctgaagttagtggtagtgttgaaccttttcttgcatctaga
agtactgggctaccaccccaatgggattctcctggtgggactgtggttttggtgaacaaa
cctaaaggttggacatcatttactgtctgtggcaagctgcgtcgcttgacta--aagtga
aga-----------aggtgggacatgctgggactctcgatcctatggcaactggtttgct
gattgtttgtgttggcaaagctaccaagttggtggataggtaccagggtatgactaaagg
ctacagtggtgtcttccgtttgggggaggcaacttctacatgggatgcagattcaccggt
aattcaacgagagccatgggaacacattaaggatgagcacataaaaaagactgctgcatc
ctttactggagaaatatggcaagtgccaccaatgttttctgcaattaaggttggtggtga
aaaaatgtatgacaaagccaggagaggagaaagcattgaactttcaccaagacgaatttc
aatataccagtttgatatagagcgtagcttggaagacagacaaaatttaattttccgtgt
tacctgttcgaagggtacatacattcggtccctttgtgctgactttgggaaggctcttgg
aagttgtgctcatttgacggcactacgcagagattcaattggagaatacactgctgatga
tgcttttgatttccaagaattagaggagcaaatcacaaaaagctacttg
>PAFTOL004633
gat---------------------------------------------------------
------------------tctgaggaygaggagagaaagaggagagagaaaagtgaagtt
gttgagttgaagcctgaggtggttgagctaagaacactgcataaaaggg-----------
------------------------------------------------------------
----------argaggagttgtatttttatgatgcatttactcttccatgggagaaggac
aagcattataagatggtgtatcagttggagaagaagtatttccctgaycagtgtttggat
aaggcatttttagaacccgggcaaacgaatttggggcagaagaagaaga-----------
------------------------------------------------------------
----aggagaataaagggttggtgttttttgaggagaagaargatga---attrgggaag
gagggtgatrkt------aaggacataactgagaggaaggtggaggagttcttcaagtgt
ttgaagaaagtccccagta---------------------------ag------------
---------------aatgctgaagttagtgayarygttgagccttttcttgcatctaga
agtactgggctwccaccccaatgggattctcctggtgggactgtggtcttagtgaacaaa
cctaaaggttggacatcatttaccrtctgtggcaagctgcgtcgcttgacta--aagtga
aga-----------aggtggggcaygctgggactctcgatcctatggcaactggcttgct
gattgtttgtgttggcaaagctaccaagttggtggataggtmccagggtatggctaaagg
ctacagtggtgtcttccgtttgggggaggcaacttctacatgggatgcagattcaccggt
aatycaacgagagccatgggaacacattaaggatgaggacataaaaaagactgctgcatc
ttttackggagaaatatggcaagtgccaccaatgttttctgcaattaagattggtggtga
aaagatgtatgacaaagccaggagaggagaaagcattgaactttcaccaagacgaatttc
aatatatcagtttgatatagarcgtagcttggaagacagacaaaatttaattttccgtgt
tacctgttcaaagggtacatacattcggtccctttgtgctgactttgggaaggctcttgg
aagctgtgctcatttgacagcactacgcagagattcaattggagaatacactgctgttga
tgcctttgatttccaagaattagaggagcaaatcacaaaaagctacttg
>PAFTOL004634
gat---------------------------------------------------------
------------------tctgaggatgaagagagaaagaggagagagaaaagcgaagtt
gttgagttgaagcctgaggtggttgagctaagaacactgcataaaaggg-----------
------------------------------------------------------------
----------agcaggagttgtatttttatgatgcatttgctcttccatgggagaaggac
aagcattataagatggtgtatcagttggaraagaagtatttccctgatcagtgtttggay
aaggcatttttagaacccgggcaaacgaatttggggcagaagaagaaga-----------
------------------------------------------------------------
----aggagaataaagggttggtgttttttgaggagaagaaagatga---attggggaag
gagggtgatggt------aaggacataactgcrmggaaggtggaggagttcttcaagtgt
ttgaagaaagtccccagta---------------------------ag------------
---------------aatgctggagttagtgatagtgttgagccttttcttgcatctaga
agkactgggctaccaccccaatgggattctcctggtggkactgtggttttagtgaacaaa
cctaaaggttggacatcattcactgtctgtggcaagctgcgtcgcttgacta--aagtga
aga-----------aggtggggcatgctgggactctcgatcctatggcaactggtttgct
gattgtttgtgttggcaaagccaccaagttggtggataggtaccagggtatggctaaagg
ctacagtggtgtcttccgtctgggggaggcaacttctacatgggatgcagattcaccggt
aattcaacgagagccatgggaacacattaaggatgaggacataaaaaagactgctgcatc
ttttactggagaaatatggcaagtgccaccaatgttttctgcaattaagattrgtggtga
aaagatgtatgacaaagccaggagaggagaaagcattgaactttcaccaagacgaatttc
aatatatcagtttgatatagagcgtagcttggaagacagacaaaatttaattttccgcgt
tacctgttcaaagggtacatacattcggtccctttgtgctgackttgggaaggctcttgg
aagttgtgctcatttgacggcactacgcagagattcaattgcagagtacactgctgatga
tgcctttgatttccaagaattagaggagcaaatcacaaaaagctacttg
>PAFTOL004635
gat---------------------------------------------------------
------------------tctgaggatgaggagagaaagaggagagagaaaagcgaagtt
gttgagttgaagcctgaggtggttgagctaagaacactgcataaaaggg-----------
------------------------------------------------------------
----------agcaggagttgtatttttatgatgcatttgctcttccatgggagaaggac
aagcattayaagatggtgtatcagttggagaagaagtayttycctgatcagtgtttggat
aaggcatttttagaacccgggcaaacgaatttggggcagaagaagaara-----------
------------------------------------------------------------
----aggagaataaagggttggtgttttttgaggagaagaaagatga---attggggaag
gaaggtgatggt------aaggacataactgcgaggaaggtggaggagttcttcaagtgt
ttgaagaaagtccccagta---------------------------ag------------
---------------aatgstgaagttagtgatagtgttgagccttttcttgcatctaga
agtactgggctaccwccccaatgggattctcctggtggkactgtggttttagtgaacaaa
cstaaaggttggacatcattcactgtctgtggcaagctgcgtcgcttgacta--aagtga
aga-----------aggtggggcatgctggcactctcgatcctatggcaactggtttgct
gattgtttgtgttggcaaagctaccaagttggtggataggtaccaggrtatggctaaagg
ctacagtggtgtcttccgtttgggggaggcaacttctacatgggatgcagattcaccggt
aattsaacgagagccatgggaacacatcaaggatgaggacrtaaraaagactgctgcatc
ttttactggagaaatatggcaagtgccaccaatgttttctgcaattaagattggtggtga
aaagatgtatgacaaagccaggagaggagaaagcgttgamctttcaccaagacgaatttc
aatatatcaatttgatatagagcgtagcttggaagacagacaaaatttaattttccgtgt
tacctgttcaaagggtacatacattcggtccctttgtgctgattttgggaaggctcttgg
a-----------------------------------------------------------
-------------------------------------------------
>PAFTOL004636
gat---------------------------------------------------------
------------------tctgaggatgaggagagaaagaggagagagaaaagtgaagtt
gttgagttgaagcctgaggtggttgagytaagaacactgcataaaaggg-----------
------------------------------------------------------------
----------aggaggagttgtatttttatgatgcatttgctcttccttgggagaaggac
aagcattataagatggtktatcagttggagaagaagtatttccctgatcagtgtttggat
aaggcatttttagaacctggggacgggggaaagagtgagaagrgtgagg-----------
------------------------------------------------------------
----aggagaataaagggttggtattttttgaggagaagaaagatga---attggggaag
gagggtgatggt------aaggacattactgagaagaaggtggaggagttcttcaagtgt
ytgaagaaagtccccagta---------------------------ag------------
---------------watcctgaagttagtggcagtgttgagccytttcttgcgtctaga
agtactgggctaccaccccaatgggattctcctggtgggactgtggttttggtgaacaaa
cctaaaggttggacatcatttactgtctgtggcaagctgcgtcgcttgacta--aagtga
aga-----------aggtggggcatgctgggacycttgatcctatggcaactggtttgct
gattgtttgtgttggcaaagctaccaagttggtggatggttaccagggtatgactaaagg
ctacagtggtgtcttccgtttgggggaggcaacttctacatgggatgcagattcaccggt
aattcaacgagagccatgggaacacattaaggatgaggacattaaaaagactgctgcatc
ttttactggagaaatatggcaagtgccaccaatgttttctgcaattaaggttggtggtga
aaagatgtatgacaaagccaggagaggagaaagcattgaactttcaccaagacgaatttc
aatatatcggtttgatatagagcgtagcttggaagacagacaaaatttaattttccgtgt
tacctgttcgaagggtacatacattcggtccctttgtgctgactttgggaaggctcttgg
aagttgtgctcatttgacggcactacgcagagattcaattggagaatacactgctgatga
tgcctttgatttccaagaattagaggcgcaaatcacaaaaagctacttg
>PAFTOL004637
gat---------------------------------------------------------
------------------tctgaggatgaggagaggaggatgagagagaaaagtgaggtt
gttgagttgaagcctgaggttgtggagttaagaacactgcataaaaggg-----------
------------------------------------------------------------
----------aagaggagttgtatttttatgatgcatttgctcttccatgggagaaggat
aagcattataagatggtgtatcagttggagaagaagtatttccctgatcagtgtttggat
aaggcatttttagaacctgggcaatcgaatttggggcagaagaagaaga-----------
------------------------------------------------------------
----aggagaataaagggctggtgtttttcgaggagaagaaagatga---attggggaag
gagggtgatggt------aaggacattactgagaggaaggtggaggagttcttcaagtgt
ttgaagaaagtccccagta---------------------------ag------------
---------------aatggtgaagttagtggtagtgttgagccttttcttgcatctaga
agtactgggctaccaccccaatgggattcttctggtgggactgtggttttagtgaacaaa
cctaaaggttggacatcatttactgtctgtggcaagctgcgtcgcttgacta--aagtga
aga-----------aggtgggacatgctgggactctcgatcctatggcaactggtttgtt
gattgtttgtgttggcaaagctacgaagttggtggataggtaccaaggtatgactaaagg
ctacagcggtgtcttccgtttgggggaggcaacttctacttgggatgcagattcgccggt
aattcaacgagagccatgggaacacattaaggatgaggacataaaaaagactgctgcatc
ctttactggagaaatatggcaagtgccaccaatgttttctgcaattaaggttggtggtga
aaggatgtatgacaaagcccggaaaggagaaagtattgaactttcaccaagacgaatttc
aatatatcagtttgatatagaacgtagcttggaagacagacaaaatttaattttccgtgt
tacctgttcgaagggtacatacattcggtccctttgtgctgactttgggaaggctcttgg
aagttgtgctcacttgactgcgctacgcagagattcaattggggaatacactgctgatga
tgcctttgatttcccagaattagaggagcaaatcacaaaaagctacttg
>PAFTOL004638
gat---------------------------------------------------------
------------------tctgaggatgaggagagaaagaggagagagaaaagtgaagtt
gttgagttgaagcctgaggtggttgagctaagaacgctgcataaaaggg-----------
------------------------------------------------------------
----------aagaggagttgtatttttatgatgcatttgctcttccatgggagaaggac
aagcattataagatggtgtatcagttggagaagaagtatttccctgatcagtgtttggat
aaggcatttttagaacctgggcaatcgaatttggggcagaagaagaaga-----------
------------------------------------------------------------
----aggagaataaagggttggtgttttttgaggagaagaaagatga---attggggaag
gagggtgatggt------aaggacattactgagaggaaggtggatgagttcttccagtgt
ttgaagaaagtccccagca---------------------------ag------------
---------------aatgctgaagttagtagtagtgttgagccttttcttgcatctaga
agtactgggctaccaccccaatgggactctcctggtgggactgtggttttggtgaacaaa
cctaaaggttggacatcatttactgtctgtggcaagctgcgtcgcttgacta--aagtga
agm-----------aggtggggcatgctgggactctcgatcctatggcaactggtctgct
gattgtttgtgttggcaaagctacmaagttggtggataggtaccagggtatgactaaagg
ctacagyggtgtcttccgtttgggggaggcaacttctacatgggatgcagattcgccggt
aattcaacgagagccatgggaacacattaaggatgaggacataaaaaagactgctgcatc
ttttactggagaaatatggcaagtgccaccratgttttctgctattaaggttggtggtga
aaagatgtatgacaaagccaggagaggagaaagcattgagctttcrccaagacgaatttc
aatatatcagtttgatatagagcgtagcttggaagacagacaaaatttaattttccgtgt
tacctgttcaaagggtacatacattcggtccctttgtgctgactttgggaaggctctggg
aagctgtgctcatttgacggcactacgcagagattcaattggaggatacactgctgatga
tgcctttgatttccaagaattagaggagcaaatcacaaaaagctacttg
>PAFTOL004639
gat---------------------------------------------------------
------------------tctgaggatgaggagagaaagaggagagagaaaagtgaagtt
gttgagttgaagcctgaggtggttgagctaagaacactgcataaaaggg-----------
------------------------------------------------------------
----------aggaggagttgtatttttatgatgcatttgctcttccatgggagaaggac
aagcattataagatggtgtatcagttggagaagaagtatttccctgatcagtgtttggat
aaggcatttttagaagctgggcaatcgaatttggggcagaagaagaaga-----------
------------------------------------------------------------
----aggagaataaagggttggtgttttttgaggagaagaaagatga---attggggaag
gagggtgatggt------aaggccattactgagaggaaggtggaggagttcttcaagtgt
ttgaagaaagtccccagta---------------------------ag------------
---------------aatgctgaagttagcggtagtgttgaaccttttcttgcatctaga
aatactgggctaccaccccaatgggattctcctggtgggactgtggttttggtgaacaaa
cctaaaggttggacatcatttactgtctgtggcaagctgcgtcgcttgacta--aagtgc
aga-----------aggtgggacatgctgggactctcgatcctatggcaactggtttgct
gattgtttgtgttggcaaagctaccaagttggtggataggtaccagggtatgactaaagg
ctacagtggtgtcttccgtttgggggaggcaacttctacatgggatgcagattcaccggt
aattcaacgagagccatgggaacacattaaggatgagcacataaaaaagactgctgcatc
ctttactggagaaatatggcaagtgccaccaatgttttctgcaattaaggttggtggtga
aaaaatgtatgacaaagccaggagaggagaaagcattgaactttcaccaagacgaatttc
aatataccagtttgatatagagcgtagcttggaagacagacaaaatttaatttttcgtgt
tacctgttcgaagggtacatacattcggtccctttgtgctgactttgggaaggctcttgg
aagttgtgctcatttgacggcactacgcagagattcaattggagaatacactgctgatga
tgcttttgatttccaagaattagaggagcaaatcacaaaaagctacttg
>PAFTOL004640
gat---------------------------------------------------------
------------------tctgaggatgaggagagaargaggagagagaaaagtgaagtt
gttgagttgaagcctgaggtggttgagctaagaacactgcataaaaggg-----------
------------------------------------------------------------
----------aggaggagttgtatttttatgatgcatttgctcttccatgggagarggac
aagcattataagatggtgtatcagttggagaagaagtatttccctgatcagtgtttggat
aaggcatttttagaacctgggcaatcgaatttggggcagaagaagaaga-----------
------------------------------------------------------------
----aggaaaataaagggttggtgttttttgaggagaacaaagatga---sttggggaag
gagggtgatggt------aaggccattactgagaggaaggtggaggagttcttcaagtgt
ttgaagaaagtccccagta---------------------------ag------------
---------------aatgctgaagttagtggtagtgttgaaccttttcttgcatctaga
agtactgggctaccwccccaatgggattctcctggtgggactgtsgttttggtgaacaaa
cctaaaggttggacatcatttactgtctgtggcaagctgcgtcgcttgacta--aagtga
aga-----------aggtgggacatgctgggactctsgatcctatggcaactggtttgct
gattgtttgtgttggcaaagctaccaagttggtggataggtaccagggtatgactaaagg
ctacagtggtgtcttccgtttgggggaggcaacttctacatgggatgcagattcaccggt
aattcaacgagagccatgggaacacattaaggatgagcacataaaaaagactgctgcatc
ctttactggagaaatatggcaagtgccaccaatgttttctgcaattaaggttggtggtga
aaaaatgtatgacaaagccagragaggagaaagcattgaactttcaccaagacgaatttc
aatataccagttcgatatagagcgtagcttggaagacagacaaaatttaattttccgtgt
tacctgttcgaagggtacatacattcggtccctttgtgctgactttgggaaggctcttgg
aagttgtgctcatttgacggcactacgcagagattcaatcggagaatacactgctgatga
tgcctttgatttccaagaattagaggagcaaatcacaaaaagttacttg
>PAFTOL004642
gat---------------------------------------------------------
------------------tctgaggatgaggagagaaagtggagagagaaaagtgaagtc
gttgagttgaagcctgaggtggttgaactaagaacactgcataaaaggg-----------
------------------------------------------------------------
----------aggaggagttgtatttttatgatgcatttgctcttccatgggagaaggac
aagcattataagatggtgtatcagttggagaagaagtatttccctgatcagtgtttggat
aaggcatttttagaacctgggcaatcgaatttggggcagaagaagaaga-----------
------------------------------------------------------------
----aggagaataaagggttggtgttttttgaggagaagaaagatga---attggggaag
gagggtgatggt------aaggacattactgagaggaaggtggatgagttcttcaagtgt
ttgaagaaagtccccagta---------------------------ag------------
---------------aatgctgaagttagtggtagtgttgagccttttcttgcatctaga
agtactgggctaccaccccaatgggattctcctggtgggactgcggttttggtgaacaaa
cctaaaggttggacatcatttactgtctgtggcaagctgcgtcgcttgacta--aagtga
aga-----------aggtggggcatgctgggactctcgatcctatggcaactggtctgct
gattgtttgtgttggcaaagctaccaagttggtggataggtaccagtgtatgactaaagg
ctacagtggtgtcttccgtttgggggaggcaacttctacatgggatgcagattcgccggt
aattcaacgagagccatgggaacacattaaggatgaggacataaaaaagactgctgcatc
ttttactggagaaatatggcaagtgccaccaatgttttctgctattaaggttggtggtga
aaagatgtatgacaaagccaggagaggagaaagcattgagctttcaccaagacgaatttc
aatatatcagtttgatatagagcgtagcttggaagacagacaaaatttaattttccgtgt
tacctgttcaaagggtacatacattcggtccctttgtgccgaccttgggaaggctctggg
aagagggcctaattgttctcctcttggaactttgtttttaggaggatacactgctgatga
tgcctttgatttccaagaattagaggagcaaatcacaaaaagctacttg
>PAFTOL004644
gat---------------------------------------------------------
------------------tctgaggatgaggagagaaagatgagagagaaaagtgaagtt
gttgagttgaagcctgaggtggttgagctaagaacrctgcataaaaggg-----------
------------------------------------------------------------
----------aggaggagttgtatttttatgatgcattttctcttccatgggagaaggac
aagcattataagatggtgtatcagttggagaagaagtatttccctgatcagtgtttggat
aaggcatttttagaacctgggcaatcgaatttggggcagcagaagaaga-----------
------------------------------------------------------------
----agaagaataaagggttggtgttttttgaggagaagaaagatga---attggggaag
gggggtgatggt------aaggacgttactgagaggaaggtggaggagttcttcaagtgt
ttgaagaaagtccccagta---------------------------ag------------
---------------aatgctgaagttagtggcagtgttgagccttttcttgcatctaga
agtactgggctaccaccccaatgggattctcctggtgggactgtggttttagtgaacaaa
cctaaaggttggacatcatttactgtctgtggcaagctgcgtcgcctgacta--aagtga
aga-----------aggtgggacatgctggcactctcgatcctatggcaactggtttgct
gattgtttgtgttggcaaagctaccaagttggtggataggtaccagggtatgactaaaag
ctacagtggtgttttccgtttgggggaggcaacttctacttgggatgcagattcaccggt
aattcaacgagagccatgggaacacattaaggatgaggacataaaaaagactgctgcatc
ctttactggagaaatatggcaagtgccgccgatgttttctgcaattaaggttggtggtga
aaggatgtacgacaaagccaggagaggagaaagcattgaactttcaccaagacgaatttc
aatatatcagtttgatatagagcgtagcttggaagacagacaaaatttaattttccgtgt
tacctgttcaaagggtacatacattcggtccctttgtgctgactttgggaaggctcttgg
aagttgtgctcatatgacggcactacgcagagattcaattggagaatacactgctgatga
tgcctttgatttccaagaattagaggagcaaatcccaaaaagctacttg
>PAFTOL004646
gat---------------------------------------------------------
------------------tctgaggatgaggagagaaagaggagagagaaaagtgaagtt
gttgagttgaagcctgaggtggttgagctaagaacactgcataaaaggg-----------
------------------------------------------------------------
----------aggaggagttgtatttttatgatgcatttgctcttccatgggagaaggac
aagcattataagatggtgtatcagttggagaagaagtatttccctgatcagtgtttggat
aaggcatttttagaacctgggcaatcgaatttggggcagaagaagaagr-----------
------------------------------------------------------------
----aggagaataaagggttggtgttttttgaggagaagaaagatga---attggggaag
gagggtgatggt------aaggacattactgagaggaaggtggatgagttcttcaagtgt
ttgaagaatgtccccagta---------------------------ag------------
---------------aatgctgaagttagtggtagtgttgagccttttcttgcatctaga
agtactgggctaccaccccaatgggattctcctggtgggactgtggttttggtgaacaaa
cctaaaggttggacatcatttactgtctgtggcaagctgcgtcgcttgacta--aagtga
wgm-----------aggtgggccatgctgggactctcgatcctatggcaactggtctgct
gattgtttgtgttggcaaagctaccaagttggtggataggtaccagggtatgactaaagg
ctacagtggtgtcttccgtttgggggaggcaacttctacatgggatgcagattcgccggt
aattcaacgagagccatgggaacacattaaggatgaggacataaaaaagactgctgcatc
ttttactggagaaatatggcaagtgccaccaatgttttctgctattaaggttggtggtga
aaagatgtatgacaaagccaggagaggagaaagcattgagctttcaccaagacgaatttc
aatatatcagtttgatatagagcgtagcttggaagacaggcaaaatttaattttccgtgt
tacgtgttcaaagggtacatacattcgatccctttgtgctgactttgggaaggctctggg
aagctgtgctcatttgacggcactacgcagagattcaattgggggatacactgctgatga
tgcctttgatttccaagaattagaggagcaaatcacaaaaagctacttg
>PAFTOL004647
gat---------------------------------------------------------
------------------tctgaggatgaggagagaaagaggagagagaaaagtgaagtt
gttgagttgaagcctgaggtggttgagctgagaacactgcataaaaggg-----------
------------------------------------------------------------
----------aggaggagttgtatttttatgatgcatttgctcttccatgggagaaggac
aagcattataagatggtgtatcagttggagaagargtatttccctgatcagtgtttggat
aaggcatttttagaacctgggcaatcgaatttgggacagaagaagaaga-----------
------------------------------------------------------------
----aggaaaataaagggttggtgttttttgaggakaagaaagatga---attggggaag
gagggtaatggt------aaggacattactgagaggaaggtggaggagttcttcaagtgt
ttgaagaaagtccccagta---------------------------ag------------
---------------aatgctgaagttactggcagtgtcgagccttttcttgcatctaga
agtactgggcttccacctcaatgggattctcctggtgggactgtggttttggtgaacaaa
cctaaaggttggacatcatttactgtctgtggcaagctgcgtcgcttgacta--aagtga
aga-----------aggtggggcatgctgggactctcgatcctatggcaactggtttgct
gattgtttgtgttggcaaagctaccaagttggtggatagktaccagggtatgactaaagg
ctacagtggtgtcttccgtttgggggaggcaacttctacatgggatgcagattcaccggt
aattcaacgagagccatgggaacacatcaaggatgaggacataaaaaaaactgctgcatc
ttttactggagaaatatggcaagtgccgccaatgttttctgcaattaaggttggtggtga
aaggatgtatgacaaagccaggagaggagaaagcattgaactttcaccaagacgaatttc
aatatatcagtttgatatagagcgtagcttggaagacagacaaaatctaattttccgagt
tacctgttcgaagggtacatacattcggtccctttgtgctgactttgggaaggctcttgg
aagttgtgctcatttgacggcactacgcagagattcaattggagaatacactgctgatga
tgcctttgatttccaagaattagaggagcaaatcacaaaaagctacttg
>PAFTOL004648
gat---------------------------------------------------------
------------------tcygaggatgaggagagaaagaggagagagaaaagtgaagtt
gttgagttgaagcctgaggtggttgagctaagaacactgcataaaaggg-----------
------------------------------------------------------------
----------aggaggcgttgtatttttatgatgcatttgctcttccatgggagaaggac
aagcattataagatggtgtatcagttggagaagaagtatttccctgatcagtgtttggat
aaggcatttttagaacctgggcaatcgaatttggggcagaagaagaaga-----------
------------------------------------------------------------
----aggagaataaagggttggtgttttttgaggagaagaaaggtga---rttggggaag
gagggtgatggt------aaggccattactgagaggaaggtggaggagttcttcaagtgt
ttgaagaaattccccagta---------------------------ag------------
---------------aatgctgaagttagtggtrgtgttgaacctttttttgcatctaga
agtactggsctaccacctcaatgggattctccyggtgggactgtggttttggtgaacaaa
cctaaaggttggacatcatttactgtctgcggcaagctgcgtcgcttgacta--aagtga
aga-----------aggtgggacatgctgggactctcgatcctatggcaactggtttgct
gattgtttgtgttggcaaagctaccaagttggtggataggtaccagggtatgactaaagg
ctacagtggtgtcttccgtytgggggaggcaacttctacatgggatgcagattcaccggt
aattcaacgagagccatgggaacayattaaggatgagcacataaaaaaggctgctgcatc
ctttactggmgaaatatggcaagtgccaccaatgttttctgcaattaaggttggtggtga
aaaaatgtatgacaaagccaggagaggagaaagcattgaactttcaccaagacgaatttc
aatataccagtttgatatagagcgtagcttggaagacagacaaaatttaattttccgtgt
tacctgttcgaagggtacatacattcggtccctttgtgctgactttgggaaggcccttgg
aagttgtgctcatttgacggcactacgcagagattcaattggagaatacactgctgctga
tgcttttgatttccaagaattagaggagcaaatcacaaaaagctacttg
>PAFTOL004649
gat---------------------------------------------------------
------------------tccgaggacgaggagagaaagaggagagagaaaagtgaagtt
gttgagttgaagcctgaggtggttgagctaagaacactgcataaaaggg-----------
------------------------------------------------------------
----------aggaggagttgtatttttatgatgcatttgctcttccatgggagaaggac
aagcattataagatggtgtatcagttggagaagaagtatttccctgatcagtgtttggat
aaggcatttttagaacctgggcaatcgaatttgggacagaagaagaagr-----------
------------------------------------------------------------
----aggagaataaagggttggtgttttttgaggagaagaaagatga---attggtgaag
gagggtgatggt------aaggacattactgagaggaaggtggaggagttcttcaagtgt
ttgaagaaagtccccagta---------------------------ag------------
---------------aatgctgaagttagtggcagtgttgagccttttcttgcatctaga
agtactgggctgccaccccaatgggattctcctggtgggactgtggttttggtgaacaag
cctaaaggttggacatcatttactgtctgtggcaagctgcgtcgcttgacta--aagtga
aga-----------aggtggggcatgctgggactctcgatcctatggcaactggtttgct
gattgtttgtgttggcaaagctaccaagttggtggatagktaccagggtatgactaaagg
ctatagtggtgtcttccgtttgggggaggcaacttctacatgggatgcagattcacmggt
aattcaacgagagccatgggaacacattaaggatgaggacataaaaaagactgctgcttc
ttttactggagaaatatggcaagtgccaccaatgttttctgcaattaaggttggtggtga
aaggatgtatcacaaagctaggagaggagaaagcattgaactttcaccaagacgaatttc
aatatatcagtttgatatagagcgtagcttggaagacagacaaaatttaattttccgtgt
tacctgttcgaagggtacatacattcggtccctttgcgctgactttgggaaggctcttgg
aagttgtgctcatttgacggcactacgcagagattcaattggagaatacactgctgatga
tgcctttgatttccaagaattagaggagcaaattacaaaaagctacttg
>PAFTOL004652
gat---------------------------------------------------------
------------------tctgaggatgaggagagaaagaggagagagaaragtgaagtt
gttgagttgaagcctgaggtggttgaactaagaacactgcataaaaggg-----------
------------------------------------------------------------
----------aggaggagttgtatttttatgatgcatttgctcttccatgggagaaggac
aagcattataagatggtktatcagttggagaagaagtatttccctgatcagtgtttggat
aaggcatttttagaacctgggcaatcgaatttggggcagaagaagaaga-----------
------------------------------------------------------------
----aggagaataaagggttggtgttttttgaggagaagaaagatga---attggggaag
gagggtgatggt------aaggmcattactgagaggaaggtggatgagttcttcaagtgt
ttgaagaaagtccccagca---------------------------ag------------
---------------aatgctgaagttagtactmgtgttgagccttttcttgcatctaga
agtactgggctaccaccccaatgggattctcctggtgggactgtggttttggtgaacaaa
cctaaaggttggacatcatttactgtctgtggcaagctgcgtcgcttgacta--aagtga
aga-----------aggtggggcatgctgggactctygatcctatggcaactggtctgct
gattgtttgtgttggcaaagctaccaagttggtggataggtaccagggtatgactaaagg
ctacagtggtgtcttccgtttgggggaggcaacttctacatgggatgcagattcgccggt
aattcaacgagagccatgggaacacattaaggatgaggacataaaaaagactgctgcatc
ttttactggagaaatatggcaagtgccaccaatgttttctgctattaaggttggtggtga
aaagatgtatgacaaagccaggagaggagaaagcattgagctttcaccaagacgaatttc
aatatatcagtttgatatagagcgtagcttggaagacagacaaaatttaattttccgtgt
tacctgttcaaagggtacatacattcggtccctttgtgctgactttgggaaggctctggg
aagctgtgctcatttggcggcactacgcagagattcaattggaggatacactgctgatga
tgcctttgatttccaagaattagaggagcaaatcacaaaaagctacttg
>PAFTOL004653
gat---------------------------------------------------------
------------------tctgaggatgaggagagaaagaggagagagaaaagtgaagtt
gttgagttgaagcctgaggtggttgagctaagaacactgcataaaaggg-----------
------------------------------------------------------------
----------aggaggagttgtatttttatgatgcatttgctcttccatgggagaaggac
aagcattataagatggtgtatcagttggagaagaagtatttccctgatcagtgtttggat
aaggcatttttagaacctggsmaatcgaatttggggcagaagaagaaga-----------
------------------------------------------------------------
----aggagaataaagggttggtgttttttgaggagaagaaagatga---attggggaag
gagggtgatggt------aaggacattactgagaggaaggtggatgagttcttcaagtgt
ttgaagaaagtccccagta---------------------------ag------------
---------------aatgctgaagttagtggtagtgttgagccttttattgcatctaga
agtactgggctaccaccccaatgggattcttctggtgggactgtggttttggtgaacaaa
cctaaaggttggacatcatttaccrtctgtggcaagctgcgtcgcttgacta--aagtga
aga-----------aggtggggcatgctgggactctcgaycctatggcaactggtctgct
gattgtttgtgttggcaaagctaccaagttggtggataggtmccagggtatgactaaagg
ctacagtggtgtcttccgtttgggggaggcaacttctacatgggatgcagattcgccggt
aattcaacgagagccatgggaacacattagggatgaggacataaaaaagactgctgcatc
ttttactggagaaatatggcaagtgccaccaatgttttctgctattaaggttggtggtga
aaagatgtatgacaaagccaggagaggagaaagcattgagctttcaccaagacgaatttc
aatatatcagtttgatatagaacgtagcttggaagacagacaaaatttaattttccgtgt
tacctgttcaaagggtacatacattcggtccctttgtgctgactttgggaaggctctggg
aagctgtgctcatttgacggcactacgcagagattcaattggaggatacactgctgatga
tgcctttgatttccaagaattagaggagcaaatcacaaaaagctacttg
>PAFTOL004654
gat---------------------------------------------------------
------------------tctgaggatgaggagagaaagaggagagagaaaagtgaagtt
gttgagttgaagcctgaggtggttgagctaaraacactgcataaaaggg-----------
------------------------------------------------------------
----------aggaggagttgtatttttatgatgcatttgctcttccatgggagaaggac
aagcattataagatggtgtatcagttggagaagaagtatttccctgatcagtgtttggat
aaggcatttttagaaccygggcaatcgaatttaggacagaagaagaaga-----------
------------------------------------------------------------
----aggagaataaagggttggtgttttttgaggagaagaaagatga---attggggaag
gagggtgatgrt------aaggacatyactgagaggaaggtggargagttcttcaagtgt
ttgaagaaagtccccrgta---------------------------ag------------
---------------aatgctgaagttagtggcagtgttgagccttttcttgcatctaga
agtactgggctaccaccccaatgggattctcctggtgggactgtggttttggtgaacaaa
cctaaaggttggacatcatttactgtctgtggcaagctgcgtcgcttgacta--aagtga
aga-----------aggtggggcatgctgggactctcgatcctatggcaactggtttgct
gattgtttgtgttggcaaagctaccaagttggtggatagttaccagggtatgaccaaagg
ctayagtggtgtcttccgtttgggggaggcaacttctacatgggatgcagattcaccggt
aattcaacgagagccatgggaacacrttaaggatgaggacataaaaaagactgctgcatc
ttttactggagaaatatggcaagtgccaccaatgttttctgcaattaaggttggyggtga
aaggatgtatgacaaagccaggagaggagaaagcattgaactttcaccaagacgaatttc
aatatatcagtttgatatmgagcgtagcttggaagacagacaaaatttaattttccgwgt
tacctgttcgargggtacatacattcggtccctttgtgctgactttgggaaggctctygg
aaggagggctaattgttctcctcctggcactgtgtttttaggagaatacattgctgatga
tgccttcgatttccgagaattagaggagcaaatcacaaaaagctacttg
>PAFTOL004657
gat---------------------------------------------------------
------------------tctgaggacgaggagagaaagaggagagagaagagtgaggtt
gttgagttgaagcctgaggttgttgagctaagaacactgcataaaaggg-----------
------------------------------------------------------------
----------aggaggagttgtatttttatgatgcatttgctcttccatgggagaaggac
aagcattataagatggtgtatcagttggagaagaagtactttcctgatcagtgtttggat
aaggcatttttagaacctgggcaatcgaatttggggcagaagaagaaga-----------
------------------------------------------------------------
----aggagaataaagggttggttttttttgaggagaagaawgatga---attggggaag
aarggtgatggt------aaggacattactgagaggagggtggaggagttcttcaagaat
ttgaagaaaatccccagta---------------------------ag------------
---------------aacggtgargttagtggcagtgtcgagccttttcttgcatcaaga
agtactgggctaccgccccagtgggattcccctggtgggacagtgsttctagtgaacaaa
cctaaaggttggacatcatttactgtctgtgggaagttgcgtcggttgacta--aagtga
aga-----------aggtgggacatgctggaactctcgatcctatggcgactggtttgtt
gatagtttgtgttggcaaagctaccaagttggtggataggtaccagggtatgattaaagg
ctacagcggtgtcttccgtttgggggaggcaacttctacttgggatgcagattctcwggt
aattcaacgagaaccatgggaacatattaaggatgaggacataaaaagggctgctgcatc
cttcactggagaaatatggcaagtaccaccaatgttttctgcaattaaggttggtggtga
aaagatgtatgacaaggccaggagaggagaaagcattgaactctcaccaagacgaatttc
aatatatcagtttgatatagagcgtagcttggaagacagacaaaatttaattttccgggt
tacctgttcaaaaggtacatacattcggtccctctgtgccgactttgggaaggctcttgg
aagtctgggctaatctctcctgttgggactctttggttcaggggaatactctgctgatga
tgccttcgatttccaagagctagaggagcaaatcacaaaaggctacttg
>PAFTOL004658
gat---------------------------------------------------------
------------------tccgaggatgaggagagaaagaggagagagaaaagtgaagtt
gttgagttgaagcctgaggtggttgagctaagaacactgcataaaaggg-----------
------------------------------------------------------------
----------aggaggagttgtatttttatgatgcatttgctcttccatgggagaaggac
aagcattataagatggtgtatcagttggagaagaagtatttccctgatcagtgtttggat
aaggcatttttagaacctgggcaatcgaatttgggacagaagaagaaga-----------
------------------------------------------------------------
----aggagaataaagggttggtgttttttgaggagaagaaagatga---attggggaag
gagggtgatggt------aaggacattactgagaggaaggtggaggagttcttcaagtgt
ttgaagaaagtccccagta---------------------------ag------------
---------------aatgctgaagttagtggcaatgttgagccttttcttgcatctaga
agtactgggctaccaccccaatgggattctcctggtgggactgtggttttggtgaacaag
cctaaaggttggacatcatttactgtctgtggcaaactgcgtcgcttgacta--aagtga
aga-----------aggtggggcatgctgggactctcgatcctatggcaactggtttgct
gattgtttgtgttggcaaagctaccaagttggtggatagttaccagggtatgactaaagg
atatagtggtgtcttccgtttgggggaggcaacttctacatgggatgcagattcaccggt
aattcaacgagagccatgggaacacattaaggatgaggacataaaaaagactgctgcttc
ttttactggagaaatatggcaagtgccaccaatgttttctgcaattaaggttggtggtga
aaggatgtatgacaaagctaggagaggagaaagcattgaactttcaccaagacgaatttc
aatatatcagttttatatagagcgtagcttggaagacagacaaaatttaattttccgtgt
tacctgttcgaagggtacgtacattcggtccctttgcgctgactttgggaaagctcttgg
a-----------------------------------------------------------
-------------------------------------------------
>PAFTOL004660
gat---------------------------------------------------------
------------------tccgaggatgaggagagaaagaggagagagaaaagtgaagtt
gttgagttgaagcctgaggtggttgagctaaraacactgcataaaaggg-----------
------------------------------------------------------------
----------aggaggagttgtatttttatgatgcatttgctcttccatgggagaaggac
aagcattataagatggtstatcagttggagaagaagtatttccctgatcagtgtttggat
aaggcatttttagaacctgggcaatcgaattygggrcagaagaagaaga-----------
------------------------------------------------------------
----aggagaataaagggttggtgttttttgaggagaagaaagatga---attggggaag
ragggtgatggt------aaggacattactgagaggaaggtggaggagttcttcaagtgt
ttgaagaaagtccccagta---------------------------ag------------
---------------aatgctgaagttagtggcaatgttgagccttttcttgcatctaga
agtactgggctaccaccccaatgggattctcctggtgggactgtggttttggtgaacaag
cctaaaggttggacatcatttactgtctgtggcaaactgcgtcgcttgacta--aagtga
aga-----------aggtggggcatgctgggactctcgatcctatggcaactggtttgct
gattgtttgtgttggcaaagctaccaagttggtggatagttaccagggyatgactaaagg
atatagtggtgtcttccgtttgggggaggcaacttctacatgggatgcagattcaccggt
------------------------------------------------------------
------------------------------------------------tgttggtggtga
aaggatgtatgacaaagctaggagaggagaaagcattgaactttcaccaagacgaatttc
aatatatcagttttatatagagcgtagcttggaagacagacaaaatttaattttccgtgt
tacctgttcgaagggtacgtacattcggtccctttgcgctgactttgggaaggctcttgg
a-----------------------------------------------------------
-------------------------------------------------
>PAFTOL004661
gat---------------------------------------------------------
------------------tctgaggacgaggagagaaagaggagagagaagagtgaggtt
gttgagttgaagcctgaggttgttgagctaagaacactgcataaaaggg-----------
------------------------------------------------------------
----------aggaggagttgtatttttatgatgcatttgctcttccatgggagaaggac
aagcattataagatggtgtatcagttggagaagaagtactttcctgatcagtgtttggat
aaggcatttctagaacctgggcaatcgaatttggggcagaagaagaaga-----------
------------------------------------------------------------
----aggagaataaagggatggttttttttgaggagaagaaagatga---attggggaag
aagggtgatggt------aaggacattactgagaggagggtggaggagttcttcaagaat
ttgaagaaaatccccagta---------------------------ag------------
---------------aacggtgaagttagtggcagtgtcgagccttttcttgcatcaaga
agtactgggctaccgccccagtgggattcccctggtgggacagtggttctagtgaacaaa
cctaaaggttggacatcatttactgtctgtgggaagttgcgtcggttgacta--aagtga
aga-----------aggtgggacatgctggaactctcgatcctatggcgactggtttgtt
gatagtttgtgttggcaaagctacaaagttggtggataggtaccagggtatgattaaagg
ctacagcggtgtcttccgtttgggggaggcaacttctacttgggatgcagattctccggt
aattcaacgagaaccatgggaacatattaaggatggggacataaaaagggctgctgcatc
cttcactggagaaatatggcaagtaccgccaatgttttctgcaattaaggttggtggtga
aaagatgtatgacaaggccaggagaggagaaagcattgaactctcaccaagacgaatttc
aatatatcagtttgatatagagcgtagcttggaagacagacagaatttaattttccgggt
tacctgttcaaaaggtacatacattcggtccctctgtgctgactttgggaaggctcttgg
a-----------------------------------------------------------
-------------------------------------------------
>PAFTOL004662
gat---------------------------------------------------------
------------------tctgaggatgaggagagaaagaggagagagaaaagtgaagtt
gttgagttgaagcctgaggtagttgagctaagaacactgcataaaaggg-----------
------------------------------------------------------------
----------aggaggagttgtatttttatgatgcatttgcacttccatgggagaaggac
aagcattataagatggtgtatcagttggagaagaagtatttccctgatcagtgtttggat
aaggcttttttagaacctgggcaatcgaatttgggacagaagaagaaga-----------
------------------------------------------------------------
----argagaataaagggttggtgtttttcgaggagaagaaagatga---attggggaag
gagggtgatggt------aaggacattactgagagraaggtggaggagttcttcaagtgt
ttgaagaaagtmcccagta---------------------------ag------------
---------------aatgctgaagttagtggcagtgttsagccttttcttgcatctaga
agtactgggctaccaccccaatgggattctcctggtgggactgtggttttggtgaacaaa
cctaaaggttggacatcatttactgtctgtggcaagctgcgtcgcttgacta--aagtga
aga-----------aggtagggcatgctgggacyctcgatcctatggcaactggtttgct
gattgtttgtgttggcaaagctaccaagytggtggatagttaccarggtatgaccaaagg
ctacagtggtgtcttccgtttgggggaggcaacttctacatgggatgcagattcaccggt
aattcaacgagagccatgggaacacattaaggatgaggacataaaaaaractgctgcatc
ttttacyggagaaatatggcaagtgccaccaatgttttctgcaattaaggttggtggtga
aaggatgtatgacaaagccaggagaggagaaagcattgaactttcaccaagacgaatttc
aatatatcagtttgatatagagcgtagcttggaagacaggttagtagaaacttgraaatt
cacatctcaa---------------------------------------------tctgg
a-----------------------------------------------------------
-------------------------------------------------
>PAFTOL004664
gat---------------------------------------------------------
------------------tctgaggatgaggagagaaagaggagagmgaaaagtgaagtt
gttgagttgaagcctgaggtggttgagctaagaacactgcataaaaggg-----------
------------------------------------------------------------
----------aggaggagttgtatttttatgatgcatttgctcttccatgggagaaggac
aagcattataagatggtgtatcagttggagaagaagtatttccctgatcagtgtttggat
aaggcatttttagaacctgggcaatcgaatttrgggcagaagaagaaga-----------
------------------------------------------------------------
----aggagaataaagggttggtgttttttgaggagaagaaagatga---attggggaag
gagggtgatggt------aaggacattactgagaggaaggtggatgagttcttcmagtgt
ttgaagaawgtccccagta---------------------------ag------------
---------------aatgctgaagttagtggtagtgttgagccttttcttgcatctaga
agtactgggctaccaccccaatgggattctcctggtgggactgtggtttyggtgaacaaa
cctaaaggttggacatcatttactgtcygtggcaagctgcgtcgcttgacta--aagtga
aga-----------aggtggggcatgctgggactctcgatcctatggcaactggtctgct
gattgtttgtgttggcaaagctaccaagttggtggataggtaccagggtatgactaaagg
ctacagtggtgtcttccgtttgggggaggcaacttctacatgggatgcagattcgccggt
aattcaacragagccatgggaacacattaaggatgargacataaaaaagactgctgcatc
ttttactggagaaatatggcaagtgccaccaatgttttctgctattaaggttggtggtga
aaagatgtatgacaaagccaggagaggagaaagcattgagctttcaccaakacraatttc
aatatatcagtttgatatagagcgtagcttggaagacaggcaaaatttaattttccgtgt
tacgtgttcaaagggtacatacattcgatccctttgtgctgactttgggaaggctctggg
aagctgtgctcatttgacggcactacgcagagattcaattggtgag--------------
-------------------------------------------------
>PAFTOL004665
gat---------------------------------------------------------
------------------tctgaggatgaggagagaaagaggagagagaaaagtgaagtt
gttgagttgaagcctgaggtggttgagctaagaacactgcataaaaagg-----------
------------------------------------------------------------
----------aggaggcgttgtatttttatgatgcatttgctcttccatgggagaaggac
aagcattataagatggtgtatcagttggagaagaagtatttccctgatcagtgtttggat
aaggcatttttagaacctgggcaatcggatttggggcagaagaagaaga-----------
------------------------------------------------------------
----aggaaaataaagggttggtgttttttgaggagaagaaagatga---attggggaag
gagggtgatggt------aaggccattactgagaggaaggtggaggagttcttcaagtgt
ttgaagaaagtccccagta---------------------------ag------------
---------------aatgctgaagttagtggtactgatgaaccttttcttgcatctaga
agtactgggctaccaccccaatgggattctcctggtgggactgtggttttggtaaacaaa
cctaaaggttggacatcatttactgtctgtggcaagctgcgtcgcttgacta--aagtga
aga-----------aggtgggacatgctgggactctcgatcctatggcaactggtttgct
gattgtttgtgttggcaaagctaccaagttggtggataggtaccagggtatgactaaagg
ctacagtggtgtcttccgtttgggggaggcaacttctacatgggatgcagattcaccggt
aattcaacgagagccatgggaacacattaaggatgagcacataaaaaagactgctgcatc
ctttactggagaaatatggcaagtgccaccaatgttttctgcaattaaggttggtggtga
aaaaatgtatgacaaagccaggagaggagaaagcattgaactttcaccaagacgaatttc
aatataccagtttgatatagagcatagcttggaagacagacaaaatttaattttccgtgt
cacctgttcgaagggtacatacattcggtccctttgtgctgactttgggaaggcccttgg
a-----------------------------------------------------------
-------------------------------------------------
>PAFTOL004666
gat---------------------------------------------------------
------------------tctgaggakgaggagagaaagaggagagagaaaagtgaagtt
gttgagttgaagcctgaggtggttgagctaagaacactgcataaaaggg-----------
------------------------------------------------------------
----------aggaggagttgtatttttatgatgcatttgctcttccatgggagaaggac
aagcattataagatggtgtatcagttagagaagaaatatttccctgatcagtgtttggat
aaggcatttttagaacctgggcaatcgaacttggggcagaagaagaaga-----------
------------------------------------------------------------
----aggagaataaagggttggtgttttttgaggagaagaaagatga---attggggaag
gagggtgatggt------aaggrcattactgagaggaaggtggatgagttcttcaagtgt
ttgaagaaagtccccggta---------------------------ag------------
---------------aatgctgaagttagtggtagtgttgagccttttcttgcttctaga
agtactgggctaccaccccaatgggattctgctggtgggactgtggttttggtgaacaaa
cctaaaggtkggacatcatttactgtctgtggtaagctgcgtcgcttgacta--aagtga
aga-----------aggtggggcatgctgggactctcgatcctatggcaactggtctrct
gattgtttgtgttggcaaagctaccaagttggtggataggtaccagggtatgactaaagg
ctatagtggtgtcttccgtttgggggaggcaacttctacatgggatgcagattcgccggt
aattcaacgagagccatgggaacacattaaggatgaggacataaaaaagactgctgcatc
ttttaccggagaaatatggcaagtgccaccaatgttttctgctattaaggttggtggtga
aaagatgtatgacaaagccaggagaggagaaagcattgagctttcaccaagacgaatttc
aatatatcagtttgatatagagcgtagcttggargacagacaaaatttaattttccgtgt
tacctgttcaaagggtacatacattcggtccctttgtgctgactttgggaaggctctggg
aagctgtgctcatttgacggcactacgcagagattcaattggaggatacactgctgatga
tgcctttgatttccaagaattagaggagcaaatcacaaaaagctacttg
>PAFTOL004667
gat---------------------------------------------------------
------------------tctgaggatgaggagagaaagaggagagagaaaagtgaagtt
gttgagttgaagcctgaggtggttgagctaagaacactgcataaaaggg-----------
------------------------------------------------------------
----------aggaggagttgtayttttatgatgcatttgctcttccatgggagaaggac
aagcattataagatggtgtatcagttggagaagaagtatttccctgatcagtgtttggat
aaggcatttttagaacctggrcaatcgaatttggggcagaagaagaaga-----------
------------------------------------------------------------
----aggagaataaasggttggtgttttttgaggagaagaaagatga---attggggaag
gagggtgatggt------aaggacattactgagaggaaggtggatgagttcttcaagtgt
ttgaagaaagtccccagta---------------------------ag------------
---------------aatgctgaagttagtggtagtgatgagccttttcttgcatctaga
agtactgggctaccaccccaatgggattctcctggtgggactgtggttttggtgaacaaa
cctaaaggttggacatcatttactgtmtgtggcaagctgcgtcgcttgacta--aagtga
aga-----------aggtggggcatgctgggactctcgatcctatrgcaactggtctgct
gattgtttgtgttggcaaagctaccaagttggtggataggtaccagggtatgactaaagg
ctacagtggtgtcttccgtttgggggaggcaacttctacatgggatgcagattcgccggt
aaytcaacgagagccatgggaacacattaaggatgaggacataaaaaagactgctgcatc
ttttactggagaaatatggcaagtgccaccaatgttttctgctattaaggttggtggtga
aaagatgtatgacaaagccaggagaggagaaagcattgagctttcaccaagacgaatttc
aatatatcagtttgatacagagcgtagcttagaagacagacaaaatttaattttccgtgt
tacctgttcaaagggtacatacattcggtccctttgtgctgactttgggaaggctctggg
aagctgtgctcatttgacggcactacgcagagattcaattggaggatacactgctgatga
tgcctttgatttccaagaattagaggagcaaatcacaaaaagctacttg
>PAFTOL004668
gat---------------------------------------------------------
------------------tctgaggatgaggagagaaagaggagagagaaaagygaagtt
gttgagttgaagccygaggtggttgarctaagaacactgcataaaaggg-----------
------------------------------------------------------------
----------aggaggagttgtatttttatgatgcatttgctcttccatgggagaaggac
aagcattataagatggtgtatcagttggagaagaagtatttccctgatcagtgtttggat
aaggcatttttagaacctgggcaatcgaatttggggcagaagaagaaga-----------
------------------------------------------------------------
----aggagaataaagggttggtgttttttgaggagaagaaagatga---attggggaag
gagggtgatggt------aaggacattactgagaggaaggtggatgagttcttcragtgy
ttgaagaaagtccccagta---------------------------ag------------
---------------aatgctgaagttagtggtagtgttgagccttttcttgcmtctaga
agtactgggctaccaccccaatgggattctcctggtgggactgtggttttggtgaacaaa
cctaaaggttggacatcatttactgtctgtggcaagctgcgtcgcttgacta--aagtga
aga-----------aggtggggcatgctgggactctcgatcctatggcaactggtctgct
gattgtttgtgttggcaaagctaccaagttggtggataggtaccagggtatgactaaagg
ctacagtggtgtcttccgtttgggggaggcaacttctacatgggatgcagattcgccggt
aattcaacgagagccatgggaacacattaaggatgaggacataaaaaagactgctgcatc
ttttactggagaaatatggcaagtgccaccratgttttctgctattaaggttggtggtga
aaagatgtatgacaaagcsaggagaggagaaagcattgagctttcaccaagacgaatttc
aatatatcagtttgatatagagcgtagcttggaagacagacaaaatttaattttccgtgt
tacctgttcaaagggtacatacattcggtccctttgtgctgaytttgggaaggctctggg
aagagggcctaattgttctcctcttggaacattgtttttaggaggatacactgctgatga
tgcctttgatttccaagaattagaggagcaaatcacaaaaagctacttg
>PAFTOL005024
gat---------------------------------------------------------
------------------tctgaggatgaggagagaaagaggagagagaaaagtgaagtt
gttgagttgaagcccgaggtggttgaactaagaacactgcataaaaggg-----------
------------------------------------------------------------
----------aggaggagttgtatttttatgatgcatttgctcttccatgggagaaggac
aagcattataagatggtgtatcagttggagaagaagtatttccctgatcagtgtttggat
aaggcatttttagaacctgggcaatcgaatttggggcagaagaagaaga-----------
------------------------------------------------------------
----aggagaataaagggttggtgttttttgaggagaasaaagatga---wttggggaag
gagggtgatggt------aaggacattactgagaggaaggtggatgagttcttcgagtgc
ttgaagaaagtccccagta---------------------------ag------------
---------------aatgctgaagttagtggtagtgttgagccttttcttgcctctaga
agtactgggctaccaccccaatgggattctcctggtgggactgtggttttggtgaacaaa
cctaaaggttggacatcatttactgtctgtggcaagctgcgtcgcttgacta--aagtga
aga-----------aggtggggcatgctgggactctcgatcctatggcaactggtctgct
gattgtttgtgttggcaaagctaccaagttggtggataggtaccagggtatgactaaagg
ctacagtggtgtcttccgtttgggggaggcaacttctacatgggatgcagattcgccggt
aattcaacgagagccatgggaacacattaaggatgaggayataaaaaagactgctgcatc
ttttactggagaaatatggcaagtgccaccratgttttctgctattaaggttggtggtga
aaagatgtatgacaaagcsaggagaggagaaagcattgagctttcaccaagacgaatttc
aatatatcagtttgatatagagcgtagcttggaagacagacaaaatttaattttccgtgt
tacctgttcaaagggtacatacattcggtccctttgtgctgactttgggaaggctctggg
aagctgtgctcatttgacggccctacgcagagattcaattggtgag--------------
-------------------------------------------------
>PAFTOL005025
gat---------------------------------------------------------
------------------tctgaggaygaggagagaaagaggagagagaaaagtgaagtt
gttgagttgaagcctgaggtggttgagctaagaacactgcataaaaagg-----------
------------------------------------------------------------
----------aggaggagttgtatttttatgatgcatttgctcttccatgggagaaggac
aagcattataagatggtgtatcagttggagaagaagtatttccctgatcagtgtttggat
aaggcatttctagaacctgggcagtcgaatttggggcagaagaagaaga-----------
------------------------------------------------------------
----agragaataaagggttggtgttttttgaggagaagaaagatga---attggggaag
gagggtgatggt------aaggacattactgcgaggaaggtggaggagttcttcaagtgt
ttgaagaaagtccccacta---------------------------ag------------
---------------agtgctgaagttagtggtagtgttgagccttttcttgcatctaga
ggtactgggctaccaccccaatgggattctcctggtgggactgtggttttagtgaacaaa
cctaaaggttggacatcatttactgtctgtggcaagctgcgtcgcttgacta--aagtga
aga-----------aggtgggacatgctgggactctcgatcctatggcaactggtttgct
gattgtttgtgttggcaaagctaccaagttggtggataggtaccagggtatgactaaagg
ctacagtggtgtcttccgtttgggggaggcaacttctacttgggatgcagattcaccggt
aatccaacgagagccatgggaacacattaaggatgaggacataaaaaagactgctgcatc
ctttactggagaaatctggcaagtgccaccgatgttttctgcaattaaggttggtggtga
aaggatgtatgacaaagccaggagaggagaaagcattgaactttcaccaagacgaatttc
aatatatcagtttgatatagagcgtagcttggaagacagacaaaatttaattttccgtgt
tacctgttcaaagggtacatacattcggtccctttgtgctgactttgggaaggctcttgg
a-----------------------------------------------------------
-------------------------------------------------
>PAFTOL005026
gat---------------------------------------------------------
------------------tctgaggatgaggagagaaagaggagagagaaaagtgaagtt
gttgagttgaagcctgaggtggttgagctaagaacactgcataaaaggg-----------
------------------------------------------------------------
----------aggaggagttgtatttttatgatgcatttgctcttccatgggagaaggac
aagcattataagatggtgtatcagttggagaagaagtatttccctgatcagtgtttggat
aaggcatttttagaacctgggcagtcgaatttggggcagaagaagaaga-----------
------------------------------------------------------------
----aggagaataaagggttggtgttttttgaggagaagaaagatga---attggggaag
gagggtgatggt------aaggacattactgagaggaaggtgggggagttcttcaagtgt
ttgaagaaagtccccagta---------------------------ag------------
---------------aatgctgaagttagtggtagtgttgagccttttcttgcatctaga
agtactgggctaccaccccaatgggattctcctggtgggactgtggtttyagtgaacaaa
cctaaaggttggacatcatttactgtctgtggcaagctgcgtcgcttgacta--aagtga
aga-----------aggtgggacatgctgggactctcgatcctatggcaactggtttgct
gattgtttgtgttggcaaagctaccaagttggtcgatagttaccagggtatgactaaagg
ctacagtggtgtcttccgtttgggggaggcaacttctacttgggatgcagattcaccggt
aatccaacgagagccatgggaacacattaaggatgaggacataaaaaagactgctgcatc
ctttactggagaaatatggcaagtgccaccgatgttttctgcaattaaggttggtggtga
aaggatgtatgacaaagccaggagaggagaaagcattgaactttcaccaagacgaatttc
aatatatcagtttgatatagagcgtagcttggaagacagacaaaatttaattttccgtgt
tacctgttcaaagggtacatacattcggtccctttgtgctgactttgggaaggctcttgg
aagttgtgctcatttgacggcactacgcagagatgcaattggagaatacactgccgatga
tgcctttgatttccaagaattagaggagcaaatcacaaaaagctacttg
>PAFTOL005035
gat---------------------------------------------------------
------------------tctgaggaygaggagagaaagagragagagaaaagtgaagtt
gttgagttgaagcctgaggtggttgagctaagaacactgcataaaaggg-----------
------------------------------------------------------------
----------aggaggagttgtatttttatgatgcatttgctcttccatgggagaaggac
aagcattataagatggtgtatcagttggagaagaagtatttccctgatcagtgtttggat
aaggcatttttagaacctgggcaatcgaatttggggcagaagaagaaga-----------
------------------------------------------------------------
----aggagaataaagggttggtgttttttgaggagaagaaagatga---attggggaag
gagggtgatggt------aaggacrttactgagaggaaggtggatgagttcttcaagtgt
ttgaagaaagtccccagya---------------------------ag------------
---------------aatgctgaagttagtrgyrgtgttgagccttttcttgcatctaga
agtactgggctaccaccmcaatgggattctyctggtgggactgtggttttggtgaacaaa
cctaaaggttggacatcatttactgtctgtggcaagctgcgtcgcttgacta--aagtga
aga-----------aggtgggscatgctgggactctcgatcctatggcaactggtctgct
gattgtttstgttggcaaagctaccaagttggtggataggtaccagggtatgamtaaagg
ctacagtggtgtcttccgtttgggggaggcaacttctacatgggatgcagattcgccggt
aattcaacgagagccatgggaacacattaaggatgaggacataaaaaagactgctgcatc
ttttactggagaaatatggcaagtgccaccaatgttttctgctattaaggttggtggtga
aaagatgtatgacaaagccaggagaggagaaagcattgagctttcaccaagacgratttc
aatatatcagtttgatatwgagcgtagcttggaagacaggttagtagaaacttataaatt
crcatctcaa---------------------------------------------tctgg
a-----------------------------------------------------------
-------------------------------------------------
>PAFTOL005042
gat---------------------------------------------------------
------------------tctgaggaygaggagagaaagaggagagagaaaagtgaagtt
gttgagttgaagcctgaggtggttgagctaagaacactgcataaaaggg-----------
------------------------------------------------------------
----------aggaggagttgtatttttatgatgcatttgctcttccatgggagaaggac
aagcattataagatggtgtatcagttggagaagaagtatttccctgatcagtgtttggat
aaggcatttttagaasctgggcaatcgaatttggggcagaagaagaaga-----------
------------------------------------------------------------
----aggagaataaaggsttggtgttttttgaggagaagaaagatga---attgggraag
gagggtgatggt------aaggmcattactgagaggaaggtggakgagttcttcmagtgt
ttgaagaaagtccccagya---------------------------ag------------
---------------aatgctgaagtyagtrgtagtgttgarccttttcttgcatctaga
agyactgggctaccaccccaatgggaytctcctrstggsactgtggttttggtgaacaaa
cctaaaggttggacatcatttactgtctgtggcaagctgcgtcgcttgacta--aagtga
aga-----------aggtgggrcatgctgggactctcgatcctatggcaactggtytgct
rattgtttgtgttggcaaagctaccaagttggtggataggtaccagggtatgactaaagg
ctacagtggtgtcttccrtttgggggaggcaacttctacatgggatgcagattcrccggt
aattcaacgagagccatgggaacacattaaggatgagsacataaaaaagactgctgcatc
ktttactggagaaatatggcaagtgccaccratgttttctgcwattaaggttggtggtga
aaaratgtatgacaaagccaggagaggagaaagcattgarctttcwccaagacgaatttc
aatataycagtttgatatagagcgtagcttggaagacagacaaaatttaattttccgtgt
tacytgttcgaagggtacatacattcggtccctttgtgctgactttgggaaggctcttgg
aagttgtgctcatttgacggcactacgcagagattcaattggtgag--------------
-------------------------------------------------
>PAFTOL005043
gat---------------------------------------------------------
------------------tctgaggatgaggagagaaagaggagagagaaaagtgaagtt
gttgagttgaagcctgaggtggttgarctaagaacaytgcataaaaggg-----------
------------------------------------------------------------
----------argaggagttgtatttttatgatgcatttgctcttccatgggagaaggac
aagcattataagatggtgtatcagttggagaagaagtatttccctgatcagtgtttggat
aaggcatttttagaacctgggcaatcgaatttggggcagaagaagaaga-----------
------------------------------------------------------------
----aggagaataaagggttggtgttttttgaggagaagaaagatga---attgggraag
gagggtgatggt------aaggacattactgagaggaaggtggatgagttcttccagtgt
ttgaagaaagtccccagca---------------------------ag------------
---------------aatgctgaagttagtagtagtgttgagccttttcttgcatctaga
agtactgggctaccaccccaatgggaytctcctggtggsactgtggttttggtgaacaaa
cctaaaggttggacatcatttactgtctgtggcaagctgcgtcgcttgacta--aagtga
aga-----------aggtggggcatgctgggactctcgatcctatggcaactggtctgct
gattgtttgtgttggcaaagctaccaagttggtggataggtaccagggtatgactaaagg
ctacagyggtgtcttccgtttgggggaggcaacttctacatgggatgcagattcgccggt
aattcaacgagagccatgggaacacattaaggatgaggacataaaaaagactgctgcatc
ttttactggagaaatatggcaagtgccaccratgttttctgctattaaggttggtggtga
aaagatgtatgacaaagccaggagaggagaaagcattgagctttcaccaagacgaatttc
aatatatcagtttgatatagagcgtagcttggaagacagacaaaatttaattttccgtgt
tacctgttcaaagggtacatacattcggtccctttgtgctgactttgggaaggctctggg
a-----------------------------------------------------------
-------------------------------------------------
>PAFTOL005047
gat---------------------------------------------------------
------------------tctgaggatgaggagagaaagaggagagagaaaagtgaagtt
gttgaattgaagcctgaggtggttgagctaagaacactgcataaaaggg-----------
------------------------------------------------------------
----------aggaggcgttgtatttttatgatgcatttgctcttccatgggagaaggac
aagcattataagatggtgtatcagttggagaagaagtatttccctgatcagtgtttggat
aaggcatttttaaagaagaaggaagggggaaagaatgataagggtgagg-----------
------------------------------------------------------------
----gcgggaataaagggttggtgttttttgaggagaagaaagatga---attggggaag
gagggtgatggt------aaggccattactgagaggaaggtggaggagttcttcaagtgt
ttgaagaaagtccccagta---------------------------ag------------
---------------aatgctgaagttagtggcagtgttgaaccttttcttgcatctaga
agtactgggctaccaccccaatgggattctcctggtgggactgtggttttggtaaataaa
cctaaaggttggacatcatttactgtctgtggcaagctgcgtcgcttgacta--aagtga
aga-----------aggtgggacatgctgggactctcgatcctatggcaactggtttgct
gattgtttgtgttggcaaagctaccaagttggtggataggtaccagggtatgactaaagg
ctacagtggtgtcttccgtttgggggaggcaacttctacatgggatgcggattcaccggt
aattcaacgagagccatgggaacacactaaggatgagcacataaaaaagactgctgcatc
ctttactggagaaatatggcaagtgccaccaatgttttctgcaattaaggttggtggtga
aaaaatgtatgacaaagccaggagaggagaaagcattgaactttcaccaagacgaatttc
aatataccagtttgatatagagcgtagcttggaagacagacaaaatttgattttccgtgt
tacctgttcgaagggtacatacattcggtccctttgtgctgactttgggaaggcccttgg
aagttgtgctcatttgacggcactacgcagagattcaattggtgag--------------
-------------------------------------------------
>PAFTOL005169
gat---------------------------------------------------------
------------------tctgaggatgaggagagaaagaggagagagaaaagtgaagtt
gttgagttgaagcctgaggtggttgagctaagaacactgcataaaaggg-----------
------------------------------------------------------------
----------aggaggagttgtatttttatgatgcatttactcttccatgggagaaggac
aagcattataagatggtgtatcagttggagaagaagtatttccctgatcagtgtttggat
aaggcatttttagaacctgggcaatcgaatttggggcagaagaagaaga-----------
------------------------------------------------------------
----aggagaataaagggttggtgttttttgaggagaagaaagatga---attggggaag
gagggtgatggt------aaggacataactgagaggaaggtggaggagttcttcaagtgt
ttgaagaaagtccccagta---------------------------ag------------
---------------aatgctgaagttagtgatagtgttgagccttttcttgcatctaga
agtactgggctaccaccccaatgggattctcctggtgggactgtggttttagtgaacaaa
cctaaaggttggacatcatttactgtctgtggcaagctgcgtcgcttgacta--aagtga
aga-----------aggtggggcatgctgggactctcgatcctatggcaactggtttgct
gattgtttgtgttggcaaagctaccaagttggtggataggtaccagggtatggctaaagg
ctacagtggtgtcttccgtttgggggaggcaacttctacatgggatgcagattcaccggt
aattcaacgagagccatgggaacacattaaggatgaggacataaaaaagactgctgcatc
ttttactggagaaatatggcaagtgccaccaatgttttctgcaattaaggttggtggtga
aaggatgtatgacaaagccaggagaggagaaagcattgaactttcaccaagacgaatttc
aatatatcagtttgatatagagcgtagcytggaagacagrcaaaattyaattttycgtgt
tacctgttcaargggtacatacattcggtccctttgtgctgactttgggaaggctcttgg
a-----------------------------------------------------------
-------------------------------------------------
>PAFTOL007498
gat---------------------------------------------------------
------------------tctgaggatgaggagagaaagaggagagagaaaagtgaagtt
gttgagttgaagcctgaggtggttgagctaagaacactgcayaaaaggg-----------
------------------------------------------------------------
----------aggaggarttgtatttttatgatgcatttgcccttccatgggagaaagac
aagcattataagatggtgtatcagttggagaagaagtatttccctgatcagtgtttggat
aaggcgtttttagaacctgggcaatcgaatttggggcagaagaagaaga-----------
------------------------------------------------------------
----aggagaataaagggttggtgttttttgaggagaagaaagatga---attggggaag
gagggtgatggt------aagggcgttactgagaggaaggtggaggagttcttcaagtgt
ttgaagaaagtccccagta---------------------------ag------------
---------------aacgctgaagttagtggtagtgttgagccttttcttgcatctaga
agtactgggctaccaccccaatgggattctcctggtgggactgtggttttagtgaacaaa
cctaaaggttggacatcatttactgtctgtggcaagctgcgtcgcttgacta--aagtga
aga-----------aggtgggacatgctgggactctcgatcctatggctactggtttgct
gattgtttgtgttggcaaagctaccaagttggtggataggtaccagggtatgactaaagg
ctacagtggtgtcttccgtttgggggaggcaacttctacttgggatgcagattcaccggt
aactcaacgagagccatgggaacacattaaggatgaggacatcaaaaagactgctgcatc
ctttactggagaaatatggcaagtgccaccratgttttctgcaattaaggttggtggtga
aaggatgtatgacaaagccaggagaggagaaagcattgaactttcaccgagacgaatttc
aatatatcagtttgatatagagcgtagcttggaagacagacaaaatttaattttccgtgt
tacctgttcaaagggtacatacattcggtccctttgtgctgacyttgggaaggctcttgg
aagttgtgctcatttgacggcactatgcagagattcaattggagaatggactgctgctga
tgcctttgatttccaagaattagaggagcaaatcacaaaaagctacttg
>PAFTOL008060
gat---------------------------------------------------------
------------------tctgaggaygaggagagaaagaggagagagaaaagtgaagtt
gttgagttgaagcctgaggtggttgagctaagaacactgcataaaaggg-----------
------------------------------------------------------------
----------aggaggagttgtatttttatgatgcatttgctcttccatgggagaaggac
aagcattataagatggtgtatcagttggagaagaagtatttccctgatcagtgtttggat
aaggcatttttagaacctgggcaatcgaatttggggcagaagggtgagg-----------
------------------------------------------------------------
----aggagaataaagggttggtgttttttgaggagaagaaagatga---attggggaag
gagggtgatggt------aaggacattacagagaggaaggtggatgagttcttcaagtgt
ttgaagaatgtccccagta---------------------------ag------------
---------------aatgctgaagttagtggtagtgttgagccttttcttgcatctaga
agtactgggctaccaccccaatgggattctcctggtgggactgtggttttggtgaacaaa
cctaaaggttggacatcatttactgtctgtggcaagctgcgtcgcttgacta--aagtga
aga-----------aggtggggcatgctgggactctcgatcctatggcaactggtctgct
gattgtttgtgttggcaaagctaccaagttggtggataggtaccagggtatgactaaagg
ctacagtggtgtcttccgtttgggggaggcaacttctacatgggatgcagattcgccggt
aattcaacgagagccatgggaacacattaaggatgaggacataaaaaagactgctgcatc
ttttactggagaaatatggcaagtgccaccaatgttttctgctattaaggttttaggaga
atacactgttgatgatgcc-----------------------------------------
------------------------------------------------------------
------------------------------------------------------------
------------------------------------------------------------
----tttgatttccaagaattagaggagcaaatcacaaaaagctacttg
>PAFTOL008062
gat---------------------------------------------------------
------------------tctgaggatgaggagagaaagaggagagagaaaagtgaagtt
gttgagttgaagcctgaggtggttgagctaagaacactgcataaaaggg-----------
------------------------------------------------------------
----------aggaggagttgtatttttatgatgcatttgctcttccatgggagaaggac
aagcattataagatggtgtatcagttggagaagaagtatttccctgatcagtgtttggat
aaggcatttttagaacctgggcaatcgaatttagggcagaagaagaaga-----------
------------------------------------------------------------
----aggagaataaagggttggtgttttttgaggagaagaaagatga---attggggaag
gagggtgatggt------aaggacattactgagaggaaggtggatgagttcttcaagtgt
ttgaagaaagtccccagta---------------------------ag------------
---------------aatgcygaagttagtggtagtgttgagccttttcttgcatctaga
agtactgggctaccaccccaatgggattctcctggtgggactgtggttttggtgaayaaa
cctaaaggttggacatcatttactgtctgtggcaagctgcgtcgcttgacta--aagtga
aga-----------aggtgggscatgctgggactctcgatcctatggcaactggtctgct
gattgtttgtgttggcaaagctaccaagttggtggataggtaccagggtatgactaaagg
ctacagtggtgtcttccgtttgggggaggcaacttctacatgggatgcrgattcgccggt
aattcaacgagagccatgggaacacattaaggatgaggacataaaaaagactgctgcatc
ttttactggagaaatatggcaagtgccaccaatgttttctgctattaaggttggtggtga
aaagatgtaygacaaagccaggaraggagaaagcattgagctttcaccaagacgaatttc
aatatatcagtttgatatagagcgtagcttggaagacagrcaaaatttaattttccgtgt
tacstgttcaaagggtacatayattcgrtccctttgygctgactttgggaaggctctggg
a-----------------------------------------------------------
-------------------------------------------------
>PAFTOL008063
gat---------------------------------------------------------
------------------tctgaggatgaggaragaaagaggagagagaaaagtgaagtt
gttgagttgaagcctgaggtggttgagctaagaacactgcataaaaggg-----------
------------------------------------------------------------
----------aggaggagttgtatttttatgatgcatttgctcttccatgggagaaggac
aagcattataagatggtgtatcagttggagaagaagtatttccctgatcagtgtttggat
aaggcatttttagaacctrggcaatcgaatttggggcagaagaagaagr-----------
------------------------------------------------------------
----aggagaataaagggttggtgttttttgaggagaagaaagatga---attggggaag
gagggtgatggt------aaggacattactgagaggaaggtggatgagttcttcaagtgt
ttgaagaaagtccccagta---------------------------cg------------
---------------aatgctgaagttagtggtagtgttgagccttttcttgcatctaga
agtactgggctaccaccccaatgggattctcctggtgggactgtggttttggtgaacaaa
cctaaaggttggacatcatttactgtctgtggcaagctgcgtcgcttgacta--aagtga
aga-----------aggtggggcatgctgggackctcgatcctatggcaactggtctgct
gattgtttgtgttggcaaagctaccaagttggtggataggtaccagggtatgactaaagg
ctacagtggtgtcttccgtttgggggaggcaacttctacatgggatgcagattcgccggt
aattcaacgagagccatgggaacacattaaggatgwggacataaaaaagactgctgcatc
ttttactggagaaatatggcaagtgccaccaatgttttctgctattwaggttggtggtga
aaagatgtatgacaaagccaggaaaggagaaagcattgagctttcaccaagacgaatttc
aatatatcagtttgatatagagcgtagcttggaagacaggcaaaatttaattttccgtgt
tacgtgttcaaagggtacatacattcgatccctttgtgctgacyttgggaaggcgctggg
aagctgtgctcatttgacggcactacgcagagattcaattggaggatacactgttgatga
tgcctttgatttccaagaattagaggagcaaatcacaaaaagctacttg
>PAFTOL008084
gat---------------------------------------------------------
------------------tctgaggacgaggagagaaaaaggagagagaagagtgaggtt
gttgagttgaagcctgaggttgttgagctaagaacactgcataaaaggg-----------
------------------------------------------------------------
----------aggaggagctgtatttttatgatgcatttgctcttccgtgggagaaggac
aagcattataagatggtgtatcagttggagaagaagtattttcctgatcagtgtttggat
aaggcatttttagaagctgggcaatcgaatttggggcagaagaagaaga-----------
------------------------------------------------------------
----aggagaataaagggttggttttttttgaggagaagaaagatga---attggggaag
cagggtgatggt------gaggacattactgagaggaaggtggaggagttcttcaagaat
ttgaagaaaatccccagta---------------------------ag------------
---------------aacggtgaagttagtggcagtgtcgagccgtttcttgcatcaaga
agtactgggctaccgccccwgtgggattcccctggtgggacagtggttctagtgaacaaa
cctaaaggttggacatcatttactgtctgtgggaagttgcgtcggttgacta--aagtga
aga-----------aggtgggacatgctggaactctcgatcctatggcaactggtttgtt
gatagtttgtgttggaaaagctaccaagttggtggataggtaccagggtatgattaaagg
ctacagcggtgtcttccgtttgggggaggcaacttctacttgggatgcggattctccggt
aattcaacgagaaccatgggaacatattaaggatgaggacataaaaaggactgctgcatc
cttcactggagaaatatggcaagtaccaccaatgttttctgcaattaaggttggtggtga
aaagatgtacgacaaggccaggagaggagaaagcatagaactctcaccgagacgaatttc
aatatatcagtttgatatagagcgtagcttggaagacagacaaaatttaattttccgggt
tacctgttcaaaaggtacatacattcggtccctctgtgctgactttgggaaggctcttgg
a-----------------------------------------------------------
-------------------------------------------------
>PAFTOL008417
gat---------------------------------------------------------
------------------tctgaggatgaggagagaaagaggagggagaaaagtgaagtt
gttgagttgaaacctgaggtggttgagctragaacactgcataaaaggg-----------
------------------------------------------------------------
----------aggaggagttgtatttttatgatgcatttgctcttccatgggagaaggac
aagcattataagatggtgtatcagttggagaagaagtatttccctgatcagtgtttggat
aaggcatttttagaacctgggcaatcgaatttagggcagaagaagaaga-----------
------------------------------------------------------------
----aggagaataaagggttggtgttttttgaggagaagaaagatga---attggggaag
gagggtgatggt------aaggacattactgagaggaaggtggatgagttcttcaagtgt
ttgaagaatgtccccagta---------------------------ag------------
---------------aatgctgaagttagtggtagtgttgagccttttcttgcatctaga
agtactgggctaccaccccaatgggattctcctggtgggactgtggttttggtgaacaaa
cctaaaggttggacatcatttactgtctgtggcaagctgcgycgcttgacta--aagtga
aga-----------aggtggggcatgctgggactcttgatcctatggcaactggtctgct
gattgtttgtgttggcaaagctaccaagttggtggataggtaccagggtatgactaaagg
ctacagtggtgtcttccgtttgggggaggcaacttctacatgggatgcagagtcgccggt
aattcaacgagagccatgggaacacattaaggatgaggacataaaaaagactgctgcatc
ttttactggagaaatatggcaagtgccaccaatgttttctgctattaaggttggtggtga
aaagatgtatgacaaagccaggagaggagaaagcattgagctttcaccaagacgaatttc
aatatatcagtttgatatagagcgtagcttggaagacagacaaaatttaattttccgtgt
tacctgttcaaagggtacatacatgcggtccctctgtgctgactttgggaaggctctggg
a-----------------------------------------------------------
-------------------------------------------------
>PAFTOL008419
gat---------------------------------------------------------
------------------tctgaggatgaggagagaaagaggagagagaaaagtgaagtt
gttgagttgaagcctgaggtggttgaactaagaacactgcataaaaggg-----------
------------------------------------------------------------
----------aggaggagttgtatttttacgatgcatttgctcttccatgggagaaggac
aagcattataagatggtgtatcagttggagaagaagtatttccctgatcagtgtttggat
aaggcatttttagaacctgggcaatcgaatttggggcagaagaagaaga-----------
------------------------------------------------------------
----aggagaataaagggttggtgttttttgaggagaagaaagatga---attggggaag
gagggtgatggt------aaggacattactgagaggaaggtggatgagttcttcaagtgt
ttgaagaaagtccccagta---------------------------ag------------
---------------aatgctgaagttagtggtagtgttgagccttttcttgcatctaga
agtactgggctaccaccccaatgggattctcctggtgggactgtggttttggtgaacaaa
cctaaaggttggacatcatttactgtctgtggcaagctgcgtcgcttgacta--aagtga
aga-----------aggtggggcatgctgggactctcgatcctatggcaactggtctgct
gattgtttgtgttggcaaagctaccaagttggtggataggtaccagggtatgactaaagg
ctacagtggtgtcttccgtttgggggaggcaacttctacatgggatgcagattcgccggt
aattcaacgagagccgtgggaacacattaaggatgaggacataaaaaagactgctgcatc
tttcactggagaaatatggcaagtgccaccaatgttttctgctattaaggttggtggtga
aaagatgtatgacaaagccaggagaggagaaagcattgagctttcaccaagacgaatttc
aatatatcagtttgatatagagcgtagcttggaagacagacaaaatttaattttccgtgt
tacctgttcaaagggtacatacattcggtccctttgtgccgactttgggaaggctctggg
a-----------------------------------------------------------
-------------------------------------------------
>PAFTOL008421
gat---------------------------------------------------------
------------------tccgaggatgaggagagaaagaggagagagaaaagtgaagtt
gttgagttgaagcctgaggtggttgagctaagaacactgcataaaaggg-----------
------------------------------------------------------------
----------aggaggagttgtatttttatgatgcatttgctcttccatgggagaaggac
aagcattataagatggtgtatcagttggagaagaagtatttccctgatcagtgtttggat
aaggcatttttagaacctgggcaatcgaatttgggacagaagggtgacg-----------
------------------------------------------------------------
----aggagaataaagggttggtgttttttgaggagaagaaagatga---attggggaag
aagggcgatggt------aaggacattactgagagaaaggtggaggagttcttcaagtgt
ttgaagaaagtccccagta---------------------------ag------------
---------------aatcctgaagtcagtggcagtgttgagccttttcttgcatctaga
agtactgggctaccaccccaatgggattctcctggtgggactgtggttttggtgaacaaa
cctaaaggttggacatcatttactgtctgtggcaagctgcgtcgcttgacta--aagtga
aga-----------aggtggggcatgctgggactctcgatcctatggcaactggtttgtt
gattgtttgtgttggcaaagctaccaagtcggtggatagktaccaaggtatgactaaagg
ctacagtggtgtcttccgtttgggggaggcaacttctacatgggatgcagattcaccggt
aattcaacgagagccatgggaacacattaaggatgaggacataaaaaagactgctgcatc
ttttacgggagaaatatggcaagtgccaccaatgttttctgcaattaaggttggtggtga
aaagatgtacgacaaagccaggagaggagaaagcattgaactttcaccaagacgaatttc
aatatatcagtttgatatagagcgcagcttggaagacagacaaaatttaattttccgtgt
tacctgttcgaagggtacatacattcggtccctttgtgctgactttgggaaggctcttgg
aagttgtgctcatttgacggcactacgcagagattcaattggagaatacactgccgatga
tgcctttgatttccaagaattagaggcgcaaatcacaaaaagctacctg
>PAFTOL008422
gat---------------------------------------------------------
------------------tctgaggacgaggagagaaagaggagagagaaaagtgaagtt
gttgagttgaagcctgaggtggttgagctaagaacactgcataaaaggg-----------
------------------------------------------------------------
----------aggaggagctgtatttttatgatgcatttgctcttccgtgggagaaggac
aagcattataagatggtgtatcagttggagaagaagtatttccctgatcagtgtttggat
aaggcatttttagaacctgggcaatcgaatttgggacagaagaagaaga-----------
------------------------------------------------------------
----aggagaataaagggttggtgttttttgaggagaagaaagatga---attggggaag
aagggtgatggt------aaggacattaccgagaggaaggtggaggagttcttcaagtgt
ttgaagaaagtccccagta---------------------------ag------------
---------------aatcgtgaagtcagtggcagtgttgagccttttcttgcatctaga
agtactgggctaccaccccaatgggattctcctggtgggactgtggttttggtgaacaaa
cctaaaggttggacatcatttactgtctgtggcaagctgcgtcgcttgacta--aagtga
aga-----------aggtggggcatgctgggactctcgatcctatggcaactggtttgct
gattgtttgtgttggcaaagctaccaagttggcggatagttaccagggtatgactaaagg
ctacagtggtgtcttccgtttgggggaggcaacttctacatgggatgcagattcaccggt
aattcaacgagagccatgggaacacattaaggatgaggacataaaaaagactgctgcatc
atttactggagaaatatggcaagtgccaccaatgttttctgcaattaaggttggtggtga
aaggatgtatgacaaagccaggagaggagaaagcattgaactttcaccaagacgaatttc
aatatatcagtttgatatagagcgtagcttggaagacagacaaaatttaattttccgtgt
tacctgttcgaaggggacgtacattcggtccctttgtgctgactttgggaaggctcttgg
aaggagggctaattgttctcctcctggaactgtgtttttaggagcatacacggctgatga
tgcctttgatttccaagaattagaggagcaaatcacaaaaagctacttg
>PAFTOL008423
gat---------------------------------------------------------
------------------tctgaggatgaggagagaaagaggagagagaaaagtgaagtt
gttgagttgaagcctgaggtggttgagctaagaacactgcataaaaggg-----------
------------------------------------------------------------
----------aggaggcgttgtatttttatgatgcatttgctcttccatgggagaaggac
aagcattataagatggtgtatcagttggagaagaagtatttccctgatcagtgtttggat
aaggcatttttagaacctgggcaatcgaatttggggcagaagaagaaga-----------
------------------------------------------------------------
----aggagaataaagggttggtgttttttgaggagaagaaaggtga---attggggaag
gagggtgatggt------aaggccattactgagaggaaggtggaggagttcttcaagtgt
ttgaagaaagtccccagta---------------------------ag------------
---------------aatgctgaagttagtggtagtgttgaaccttttcttgcatctaga
agtactgggctaccacctcaatgggattctcctggtgggactgtggttttggtgaacaaa
cctaaaggttggacatcatttactgtctgcggcaagctgcgtcgcttgacta--aagtga
aga-----------aggtgggacatgctgggactctcgatcctatggcaactggtttgct
gattgtttgtgttggcaaagctaccaagttggtggataggtmccagggtatgactaaagg
ctacagtggtgtcttccgtttgggggaggcaacttctacatgggatgcagattcaccggt
aattcaacgagagccatgggaacacattaaggatgagcacataaaaaagactgctgcatc
ctttactggagaaatatggcaagtgccaccaatgttttctgcaattaaggttggtggtga
aaaaatgtatgacaaagccaggagaggagaaagcattgaactttcaccaagacgaatttc
aatataccagtttgatatagagcgtagcttggaagacagacaaaatttaattttccgtgt
tacctgttcgaagggtacatacattcggtccctttgtgctgactttgggaaggcccttgg
aagttgtgctcatttgacggcactacgcagagattcaattggagaatacactgctgatga
tgcttttgatttccaagaattagaggagcaaatcacaaaaagctacttg
>PAFTOL008436
gat---------------------------------------------------------
------------------tctgaggatgaggagagaaagaggagggagaaaagtgaagtt
gttgagttgaagcctgaggtggttgagctaagaacactgcataaaaggg-----------
------------------------------------------------------------
----------aggaggagttgtatttttatgatgcatttgctcttccatgggagaaggac
aagcattataagatggtgtatcagttggagaagaagtatttcccygatcagtgtttggay
aaggcatttttagaacctgggcaatcgaatttggggcagaagaagaaga-----------
------------------------------------------------------------
----argagaataaaggkwtggtgttttttgaggagaagaaagatga---attggggaag
gagggtgatggt------aaggccattactgagaggaaggtggaggagttcttcaagtgt
ttgaagaaagtccccagta---------------------------ag------------
---------------aatgctgaagttagtggtagtgttgaaccttttcttgcatctaga
agtactgggctaccaccccartgggattctcctggtggsactgtggttttggtgaacaaa
cctaaaggttggacatcgtttactgtctgtggcaagctgcgtcgcttgacta--aagtga
agm-----------aggtgggacatgctgggactctcgatcctatggcaactggtttgct
gattgtttgtgttggcaaagctaccaagttggtggataggtaccagggtatgactaaagg
ctacagtggtgtcttccgtttgggggaggcaacttctacatgggatgcagattcaccggt
aattcaacgagagccatgggaacacattaaggatgagcacataaaaaagactgctgcatc
ttttactggagaaatatggcaagtgccaccaatgttttctgcaattaaggttggtggtga
aaaaatgtatgacaaagccaggagaggagaaagcattgaactttcaccaagacgaatttc
aatatatcagtttgatatagagcgtagcttggaagacagacaaaatttaattttccgtgt
tacctgttcgaagggtacatacattcggtccctttgtgctgactttgggaaggctgttgg
aagttgtgctcatttgacggcactacgcagagattcaattggagaatacactgctgatga
tgcctttgatttccaagaattagaggagcaaatcacaaaaagctacttg
>PAFTOL008439
gat---------------------------------------------------------
------------------tctgargatgaggagagaargaggagagagaaaagygaagtt
gttgagttgaagccygaggttgttgagctaagaacactgcataaaaggg-----------
------------------------------------------------------------
----------aggaggagttgtatttttatgatgcatttgctcttccatgggagaaggac
aagcattataagatggtgtatcagttggagaagaagtatttccctgmtcartgtttggat
aaggcatttttagaacctgggcaatcgaatttggggcagaagaagaaga-----------
------------------------------------------------------------
----aggagaataaaggrttggtgtttttygaggagaagaaagatga---attggggaag
gagggtgatggt------aaggacattactgagaggaaggtggaggagttcttcaagtgt
ttgaagaaagtccccagta---------------------------ag------------
---------------aatgctgaagttagtggtagtgttgagccttttcttgcatctaga
agtactgggctaccaaccmaatgggattctyctggtgggactgyggttttagtgaacaaa
yctaaaggttggacatcatttactgtctgtggcaagttgcgtcgcctgacta--aagtga
aga-----------aggtgggacatgctgggactctcgatcctatggcaactggtttgct
gattgtttgtkttggtaaagctaccaakttggtggataggtaccagggtatgactaaagg
ctacagtggtgtcttccgtttgggggaggcaacttctacttgggatgcrgattcaccggt
aattcarcgagagccatgggaacacattaaggatgaggacataaaaaaractgctgcatc
ctttactggagaaatatggcaagttccwccaatgttttctgcaattaaggttggtggtga
aaggatgtatgacaaagccaggagaggagaaagcattgamctttcaccaagacgaatttc
aatataycagtttgatatagagcgtagcttggaagacagacaaaatttaattttccgtgt
tacctgttcwaagggtrcatacattcggtccctttgtgctgactttgggaaagctcttgg
aagttgtgctcatttgacggcactacgcagagattcaattggagaayacactgctgmtga
tgcctttgatttccaagaattagaggagcaaatcamwaaaagctacttg
>PAFTOL008881
gat---------------------------------------------------------
------------------tctgaggatgaggagagaaagaggagagagaaaagtgaagtt
gttgagytgaagcctgaggtggttgagctaagaacaytgcataaaaggg-----------
------------------------------------------------------------
----------aggaggagttgtatttttatgatgcatttgctcttccatgggagaaggac
aagcattataagatggtgtatcagttggagaagaagtatttccctgatcagtgtttggat
aaggcatttttagaacccgggcaatcgaatttggggcagaagaagaagr-----------
------------------------------------------------------------
----aggagaataaagggttggtgttttttgaggagaagaragatga---attggggaag
gagggtgatggt------aaggacattrctgagaggaaggtggaggagttcttcaagtgt
ttgaagaaagtccccagta---------------------------ag------------
---------------aatgcygaagttagtggtagtgttgagccttttcttgcatctaga
agcactgggctrccaccccaatgggattctcctggtgggactgtggttttagtgaayaaa
cctaaaggttggacatcatttactgtctgtggcaagctgcgtcgcttcacta--aagtga
aga-----------aggtgggacatgctgggactctcgatcctatggcaactggtttgct
gattgtttgtgttggcaaagctactaagttggtggataggtaccagggtatgactaaagg
ctacagtggtgtcttcygtttgggggaggcaacttctacttgggatgcagattcaccggt
aattcaacgagagccatgggaacacattaaggatgaggacataaaaaagactgctgcatc
ctttactggagaaatatggcaagtgccaccgatgttttctgcagttaaggttggtggtga
aaggatgtatgacaaagccaggagaggagaaagcattgaacwttcaccaagacgaatttc
aatatatcagtttgatatagagcgtagcttggaagacagacaaaatttaattttccgtgt
twcctgttcaaagggtacatacattcgstccctttgtgckgactttgggaaggctcttgg
aagttgtgctcatttgacagcactacgcagagattcaattggagaatacactgctgatga
tgcctttgatttccaagaattagaggagcaaatcacaaaaagctacttg
>PAFTOL009175
gat---------------------------------------------------------
------------------tctgaggatgaggagagaaagaggagagagaaaagtgaagtt
gttgagttgaagcctaaggtggttgagctaagaacactgcataaaaggg-----------
------------------------------------------------------------
----------aggaggagttgtatttttatgatgcatttgctcttccatgggagaaggac
aagcattataagatggtgtatcagttggagaagaagtatttccctgatcagtgtttggat
aaggcatttttagaacctgggcaatcgaatttggggcagaagaagaaga-----------
------------------------------------------------------------
----aggagaataaagggttggtgttttttgaggagaagaaagatga---attggggaag
gagggtgatggt------aaggccattactgagaggaaggtggaggagttcttcaaatgt
ttgaagaaagttcccagta---------------------------ag------------
---------------tatgctgaagttagtgatagtgttgaaccttttcttgcatctaga
agtactgggctaccaccccaatgggattctcctggtgggactgtggttttggtgaacaaa
cccattagttggacatcatttactgtctgtggcaagctgcgtcgcttgacta--aagtga
aga-----------aggtgggacatgctgggactctcgatcctatggcaactggtttgct
gattgtttgtgttggcaaagctaccaagttggtsgataggtaccagggtatgactaaagg
ctacagtggtgtcttccgtttgggggaggcaacttctacatgggatgcagattcaccggt
aattcaacgagagccatgggaacacattaaggatgagcacataaaaaagactgctgcatc
ttttactggagaaatatggcaagtgccaccaatgttttctgcaattaaggtttgttttga
------------------------------------------------------------
------------------------------------------------------------
------------------------tcgttctc---------------------ctcttgg
aact---------------------------gtgtttttaggagaatacactgctgatga
tgcctttgatttccaagaattagaggagcaaatcacaaaaagctacttg
>PAFTOL009179
gat---------------------------------------------------------
------------------tcagaggacgaggagaggaggaggagagagaaaggggagctt
gttgagttgaagcctgaggtagttgagcttaggactctgcacaagaggg-----------
------------------------------------------------------------
----------argaggagttgtatttttatgatgcatttgctctkccrtgggagaaggay
aagcattataagatggtgtaycagttggaraagaagtatttccctgatcagtgtttggat
aaggcrtttttaragaagaaggaagggggaaagagtgagaagggkgagg-----------
------------------------------------------------------------
----aggagaataaagggttggtgttttttgaggagaagaaagatga---attggggaag
gagggtgatggt------aaggacattactgagaggaaggtggacgagttcttcaagtgt
ttgaagaaagtccccggta---------------------------ag------------
---------------aatgctgaagttagtggtggtgttgagccttttcttgcatctaga
agtactgggctaccaccccaatgggattctcctggtgggactgtggttttggtgaacaaa
cctaaagttcaagttctatggac--ttttggatatactgcttcttctaatgagtgattga
tgc-----------aggtggggcatgctgggactctcgatcctatggcaactggtctgct
gattgtttgtgttggcaaagctaccaagttgatggatctac-------------------
------------------------------------------------------------
------------------------------------------------------------
-----------------------------------------------aggttggtggtga
aaagatgtatgacaaagccaggagaggagaaagcattgagctttcaccaagacgaatttc
aatatatcagtttgatatagagcgtagcttggaagacagacaaaatttaattttccgtgt
tacctgttcaaagggtacatacattcggtccctttgtgctgactttgggaaggctctggg
a-----------------------------------------------------------
-------------------------------------------------
>PAFTOL009181
gat---------------------------------------------------------
------------------tcygaggaygaggagagaaaraggagagagaaaagtgaagtt
gttgagttgaagcctgaggtggttgarctaagaacactgcataaaaggg-----------
------------------------------------------------------------
----------aggaggagttgtatttttatgatgcatttgctcttccatgggagaaggac
aagcattataagatggtgtatcagttggagaagaagtatttccctgatcagtgtttggat
aaggcatttttagaacctgggcaatcgaatttggggcagaagaagaaga-----------
------------------------------------------------------------
----aggagaataaagggttggtgttttttgaggagaagaarratga---attggggaag
gagggtgatggt------aaggacattactgagaggaaggtggatgagttcttcaagtgt
ttgaagaaagtccccagta---------------------------ag------------
---------------aatgctgaagttagtggtagtgktgakmcttttcttgcatctaga
agwactgggctaccaccccaatgggattctcctggygggrctgtggttttggtgaacaaa
cctaaaggttggacatcatttactgtctgtggcaagctgcgtcgcttgacta--aagtga
aga-----------aggtggggcatgctgggactctcgatcctatggcaactggtctgct
gattgtttgtgttggcmaagctaccaagttggtggataggtaccagggtatgactaaagg
ctacagtggtgtcttccgtttggggsaggcaacttctacatgggatgcagattcaccggt
aattcaacgagagccatgggaacacgttaaggatgaggacataaaaaagactgctgcatc
ttttactggagaaatatggcaagtgccaccaatgttttctgctattaaggttggtggtga
aaagatgtatgacaaagccaggagaggagaaagcattgagctttcaccaagacgaatttc
aatatatcagtttgatatagagcgtagcttggaagacagrcaaaatttaattttccgtgt
tacctgttcaaagggtacatacattcggtccctttgtgctgactttgggaaggctctggg
a-----------------------------------------------------------
-------------------------------------------------
>PAFTOL009183
gat---------------------------------------------------------
------------------tctgaggaygaggagagaaagaggagagaraaaagtgaagtt
gttgagttgaagcctgaggtggttgaactaagaacactgcataaaaggg-----------
------------------------------------------------------------
----------aggaggagttgtatttttatgatgcatttgctcttccatgggagaaggac
aagcattataagatggtgtatcagttggagaagaagtatttccctgatcaktgtttggat
aaggcatttttagaacctgggcaatcgaatttggggcagaagaagaaga-----------
------------------------------------------------------------
----aggagaataaagggttgrtgttttttgaggagaagaaagatga---attggggaag
gagggtgatgrt------aaggacattactgagaggaaggtggatgagttcttcaagtgt
ttgaagaaagtccccagta---------------------------ag------------
---------------aatgctgaagttagtggtagtkttgagccttttcttgcatctaga
agtactgggctaccaccccaatgggaytctcctggygggactgtggttttggtgaacaaa
cctaaaggttggacatcatttactgtctgtggcaagctgcgtcgcttgacta--aagtga
aga-----------aggtggggcatgctgggactctcgatcctatggcaactggtctgct
gattgtttgtgttggcaaagctaccaagttggtggataggtaccagggtatgactaaagg
ctacagtggtgtcttccgtttgggggaggcaacttctacatgggatgcagattcaccggt
tctgc-------------------------------------------------------
-----------------------------------------------aggttggtggtga
aaagatgtatgacaaagccaggagaggagaaagcattgagctttcaccaagacgaatttc
aatatatcagtttgatatagagcrtagcttggaagacaggttagtagaaacttataaatt
cacatctcaa---------------------------------------------tctgg
a-----------------------------------------------------------
-------------------------------------------------
>PAFTOL009185
gat---------------------------------------------------------
------------------tctgaggacgaggagagaaagaggagagagaaaagtgaagtt
gttgagttgaagcgtgaggtggttgagctaagaacactgcataaaaggg-----------
------------------------------------------------------------
----------aggaggagttgtatttttatgatgcatttgctcttccatgggagaaggac
aagcattataagatggtgtatcagttggagaagaagtatttccctgatcagtgtttggat
aaggcgtttttagaacctgggcaatcgaattttgggcagaagaagaaga-----------
------------------------------------------------------------
----aaaagaataaagggttggtgttttttgaggagaagaaagatga---attgagkaag
gagggtgatggt------aaggacattactgagaggaaggtggaggagttcttcaagagt
ttgaagaaagtccccagta---------------------------ag------------
---------------aatgctgaagttagtggtagtgttgagccttttcttgcatctaga
agtactgggctaccaccccaatgggattctcctggtgggactgtggttttagtgaacaaa
cctaaaggttggacatcatttactgtctgtggcaagctgcgtcgcctgacta--aagtga
ata-----------aggtgggacatgctgggactctcgatcctatggcaactggtttgct
gattgtttgtgttggcaaagctaccaagttggtggataggtaccagggtatgactaaagg
ctacagtggtgttttccgtttgggggaggcaacttctacttgggatgcagattcaccggt
aattcaacgggagccatgggaacacattaaggatgaggacataaaaaagactgctgcatc
ctttgctggagaaatatggcaagtgccaccgatgttttctgcaattaaggttggtggtga
aaggatgtatgacaaagccaggagaggagaaagcattgaactttcaccaagacgaatttc
aatatatcagtttgatatagagcgtagcttggaagacagacaaaatttaattttccgtgt
tacctgttcaaagggtacatacattcggtccctttgtgctgactttgggaaggctcttgg
aagttgtgctcatttgacggcgctacgcagagattcaattggagaatacactgctgatga
tgcctttgatttccaagaattagaggagcaaatcacaaaaagctacttg
>PAFTOL009187
gat---------------------------------------------------------
------------------tctgaggatgargagagaaagaggagagagaaaagtgaagtt
gttgagttgaagcctgaggtggttgagctaagaacactgcataaaaggg-----------
------------------------------------------------------------
----------aggaggagttgtatttttatgatgcatttgctcttccatgggagaaggac
aagcattataaratggtgtatcagttggagaagaagtatttccctgatcagtgtttggat
aaggcatttttagaagctgggcaatcgaatttggggcagaagaagaaga-----------
------------------------------------------------------------
----aggagaataaagggttggtgttttttgaggagaagaaagatga---attggggaag
gaggrtgatggg------awggccattactgagaggaaggtggaggagttcttcaagtgt
ttgaagaaagtccccakta---------------------------ag------------
---------------aatgctgaagttagtggtagtgttgaaccttttcttgcatctaga
aggactgggctaccaccccaatgggattctcctggtgggactgtggttttggtgaacaaa
cctaaaggttggacatcatttacyrtctgtggcaagctgcgtcgcttgacta--aagtga
aga-----------aggtgggacatgctgggactctcgatcctatggcaactggtttgct
gattgtctgtgttggcaaagctaccaagttggtggataggtaccagggtatgactaaagg
ctacagtggtgtcttccgtttgggggaggcaacttctacatgggatgcagattcaccggt
aattcaacgagagccgtgggaacacattaaggatgagcacataaaaaaggctgctgcatc
ctttactggagaaatatggcaagtgccaccaatgttttctgcaattaaggttggtggtga
aaaaatgtatgacaaagcyaggagaggagaaagcattgaactttcaccaagacgaatttc
aatataccagtttgatatagagcgtagcttggaagacagacaaaatttaattttccgtgt
tacctgytcgaagggtacatacattcggtccctttgtgctgactttgggaaggctcttgg
aagttgtgctcatttgacagcactacgcagagattcaattggtgag--------------
-------------------------------------------------
>PAFTOL009189
gat---------------------------------------------------------
------------------tctgaggatgaggagagaaagaggagagagaaaagtgaagtt
gttgagttgaagcctgaggtggttgagctaagaacactgcataaaaggg-----------
------------------------------------------------------------
----------aggaggagttgtatttttatgatgcatttgctcttccatgggagaaggac
aagcattataagatggtgtatcagttggagaagaagtatttccctgatcagtgtttggat
aaggcatttttagaacctgggcaatcgaatttggggcagaagaagaaga-----------
------------------------------------------------------------
----aggagaataaagggttggtgttttttgaggagaagaaagatga---tttggggaag
gagggtgatggt------aaggacattactgagaggaaggtggatgagttcttcgagtgc
ttgaagaaagtccccagta---------------------------ag------------
---------------aatgctgaagttagtggtagtgttgagccttttcttgcctctaga
agtactgggctaccaccccaatgggattctcctggcgggactgtggttttggtgaacaaa
cctaaaggttggacatcatttactgtctgtggcaagctgcgtcgcttgacta--aagtga
aga-----------aggtggggcatgctgggactctcgatcctatggcaactggtctgct
gattgtttgtgttggcaaagctaccaagttggtggataggtaccagggtatgactaaagg
ctacagtggtgtcttccgtttgggggaggcaacttctacatgggatgcagattcgccggt
aattcaacgagagccatgggaacacattaaggatgaggacataaaaaagactgctgcatc
ttttactggagaaatatggcaagtgccaccgatgttttctgctattaaggttggtggtga
aaagatgtatgacaaagccaggagaggagaaagcattgagctttcaccaagacgaatttc
aatatatcagtttgatatagagcgtagcttggaagacagacaaaatttaattttccgtgt
tacctgttcaaagggtacatacattcggtccctttgtgctgactttgggaaggctctggg
aagctgtgctcatttgacggcactacgcagagattcaattggtgag--------------
-------------------------------------------------
>PAFTOL009191
gat---------------------------------------------------------
------------------tctgaggatgaggagagaaagaggagagagaaaagtgaagtt
gttgagttgaagcctgaggtggttgaactaagaacactgcataaaaggg-----------
------------------------------------------------------------
----------aggaggagttgtatttttatgatgcatttgctcttccatgggagaaggac
aagcattataagatggtgtatcagttggagaagaagtatttccctgatcagtgtttggat
aaggcatttttagaacctgggcaatcgaatttggggcagaagaagaaga-----------
------------------------------------------------------------
----aggagaataaagggttggtgttttttgaagagaagaaagatga---attggggaag
gagggtgatggt------aaggacattactgagaggaaggtggatgagttcttcaagtgt
ttgaagaaagtccccagca---------------------------ag------------
---------------aatgccgaagttagtagtagtgttgagccttttcttgcatctaga
agtactgggctaccaccccaatgggattctcctggtgggactgtggttttggtgaacaaa
cctaaaggttggacatcatttactgtctgtggcaagctgcgtcgtttgacta--aagtga
aga-----------aggtggggcatgctgggactctcgatcctatggcaactggtctgct
gattgtttgtgttggcaaagctaccaagttggtggataggtaccagggtatgactaaagg
ctacagtggtgtcttccgtttgggggaggcaacttctacatgggatgcagattcgccggt
aattcaacgagagccatgggaacacattaaggatgaggacataaaaaagactgctgcatc
ttttactggagaaatatggcaagtgccaccaatgttttctgctattaaggttggtggtga
aaagatgtatgacaaagccaggagaggagaaagcatcgagctttcaccaagacgaatttc
aatatatcagtttgatatagagcgtagcttggaagacagacaaaatttaattttccgtgt
tacctgttcaaagggtacatacattcggtccctttgtgctgactttgggaaggctctggg
aagctgtgctcatttgacggcactacgcagagattcaattggaggatacactgctgatga
tgcctttgatttccaagaattagaggagcaaatcacaaaaagctacttg
>PAFTOL009193
gat---------------------------------------------------------
------------------tctgaggatgaggagagaaagaggagagagaaaagtgaagtt
gttgagttgaagcctgaggtggttgagctaagaacactgcataaaaggg-----------
------------------------------------------------------------
----------aggaggagttgtatttttatgatgcatttgctcttccatgggagaaggac
aagcattataagatggtgtatcagttggagaagaagtatttccctgatcagtgtttggat
aaggcatttttagaacctgggcaatcgaatttgggacagaagaagaaga-----------
------------------------------------------------------------
----aggagaataaagggttggtgttttttgaggagaagaaagatga---attggggaag
gagggygatggy------aaggacattactgagargaaggtggaggagttcttcaagtgt
ttgaagaaagtccccagta---------------------------ag------------
---------------aatgctgaagttagtggcagtgttgagccttttcttgcatctaga
agtactgggctaccaccccaatgggattctcctggtgggactgtggttttggtgaacaaa
cctaaaggttggacatcatttacygtmtgtggcaagctgcgtcgcttgacta--aagtga
aga-----------aggtggggcatgctgggactctcgatcctatggcaactggtttgct
aattgtttgtgttggcaaagctaccaagttggtggatagttatcagggyatgactaaagg
ctacagyggtgtcttccgtttgggggaggcaacttctacgtgggatgcagattcacmggt
aattcaacgagagccatgggaacacattaaggatgaggacataaaaaagactgctgcatc
ttttactggagaaatatggcaagtgccmccaatgttttctgcaattaaggttggtggtga
aaggatgtatgacaaagccaggagaggagaaagcattgaactttcaccaagacgaatttc
aatatatcagtttgatatagagcgtagcttggaagacaggcaaaatttaattttccgtgt
tacctgttcgaagggtacatacattcgstccctttgtgctgactttgggaaggctcttgg
a-----------------------------------------------------------
-------------------------------------------------
>PAFTOL009195
gat---------------------------------------------------------
------------------tctgaggatgaggagagaaagaggagagagaaaagtgaagtt
gttgagttgaagcctgaggtggttgaactaagaacactgcataaaaggg-----------
------------------------------------------------------------
----------aggaggagttgtatttttatgatgcatttgctcttccatgggagaaggac
aagcattataagatggtgtatcagttggagaagaagtatttccctgatcagtgtttggat
aaggcatttttagaacctgggcaatcgaatttggggcagaagaagaaga-----------
------------------------------------------------------------
----aggagaataaagggttggtgttttttgaggagaagaaagatga---attggggaag
gagggtgatggt------aaggacattactgagaggaaggtggatgagttcttcaagtgt
ttgaagaaagtccccagca---------------------------ag------------
---------------aatgctgaagttagtactagtgttgagccttttcttgcatctaga
agtactgggctaccaccccaatgggattctcctggtgggactgtggttttggtgaacaaa
cctaaaggttggacatcatttactgtctgtggcaagctgcgtcgcttgacta--aagtga
aga-----------aggtggggcatgctgggactctcgatcctatggcaactggtctgct
gattgtttgtgttggcaaagctaccaagttggtggataggtaccagggtatgactaaagg
ctacagtggtgtcttccgtttgggggaggcaacttctacatgggatgcagattcgccggt
aattcaacgagagccatgggaacacattaaggatgaggacataaaaaagactgctgcatc
ttttactggagaaatatggcaagtgccaccaatgttttctgctattaaggttggtggtga
aaagatgtatgacaaagccaggagaggagaaagcattgagctttcaccaagacgaatttc
aatatatcagtttgatatagagcgtagcttggaagacagacaaaatttaattttccgtgt
tacctgttcaaagggtacatacattcggtccctttgtgctgactttgggaaggctctggg
a-----------------------------------------------------------
-------------------------------------------------
>PAFTOL009197
gat---------------------------------------------------------
------------------tctgaggaygaggagagaaagaggagagagaaaagtgaagtt
gttgagttgaagcctgaggtggttgagctaagaacactgcataaaaggg-----------
------------------------------------------------------------
----------aggaggagttgtatttttatgatgcatttgctcttccatgggaaaaggac
aagcattataagatggtgtatcagttggagaagaagtatttccctgatcagtgtttggat
aaggcatttttrgaacctgggcaatcgaatttggggcagaagaagaaga-----------
------------------------------------------------------------
----aggagaatamagggttggtgttttttgaggagaagaaagatga---attggrgaag
gagggtgatggt------aaggacattactgagaggaaggtggatgagttcttcaagtgt
ttgaagaaagtccccrgca---------------------------ag------------
---------------aatgctgaagttagtggtagtgttgagccttttcttgcatctaga
agtactgggctaccaccccaatgggattctcctggygggactgtggttttggtgaacaaa
cctaaaggttggacatcatttactgtctgtggcaagctgcgtcgcttgacta--aagtga
aga-----------aggtggggcatgctgggactctcgatcctatggcaactggtctgct
gattgtttgtgttggcaaagctaccaagttggtggataggtaccagggtatgactaaagg
ctacagtggtgtcttccgtttgggggaggcaacttctacatgggatgcagattcgccggt
wattcaacgagagccatgggaacacattaaggatgaagacataaaaaagactgctgcatc
ttttactggagaaatatggcaagtgccaccaatgttttctgctattaaggttggtggtga
aaagatgtatgacaaagccaggagaggagaaagcattgagctttcaccaagacgaatttc
aatatatcagtttgatatagagcgtagcytggaagacagg--------------------
------------------------------------------------------------
------------------------------------------------------------
-------------------------------------------------
>PAFTOL009199
gat---------------------------------------------------------
------------------tctgaggatgaggagagaaagaggagagagaaaagtgaagtt
gttgagttgaagcctgaggtggttgagctaagaacactgcataaaaggg-----------
------------------------------------------------------------
----------aggaggagttgtatttttatgatgcatttgctcttccatgggagaaggac
aagcattataagatggtgtatcagttggagaagaagtatttccctgatcagtgtttggac
aaggcatttttagaacctgggcaatcgaatttagggcagaagaagaagr-----------
------------------------------------------------------------
----aggagaataaagggttggtgttttttgaggagaagaaagatga---attggggaag
gagggtgatggt------aaggacattactgagaggaaggtggatgagttcttcaagtgt
ttgaagaatgtccccagta---------------------------ag------------
---------------aatgctgaagttagtggtagtgttgagccttttcttgcatctaga
agtactgggctaccaccccaatgggattctcctggtgggactgtggttttggtgaacaaa
cctaaaggttggacatcatttactgtctgtggcaagctgcgtcgcttgacta--aagtga
aga-----------aggtggggcatgctgggactctcgatcctatggcaactggtctgct
gattgtttgtgttggcaaagctaccaagttggtggataggtaccagggtatgactaaagg
ctacagtggtgtcttccgtttgggggaggcaacttctacatgggatgcagattcgccggt
aattcaacgagagccatgggaacacattaaggatgaggacataaaaaagactgctgcatc
ttttactggagaaatatggcaagtgccaccaatgttttctgctattaaggttggtggtga
aaagatgtatgacaaagccaggagaggagaaagcattgacatttcaccaagacgaatttc
gatatatcagtttgatatagagcgtagcttggaagacaggcaaaatttaattttccgtgt
tacctgttcaaagggtacatacattcggtccctttgtgctgactttgggaaggctctggg
aagctgtgctcatttgacggcactacgcagagattcaattgggggatacactgctgatga
tgcctttgatttccgagaattagaggagcaagtcacaaaaagctacttg
>PAFTOL009203
gat---------------------------------------------------------
------------------tctgaggatgaggagagaaagaggagagagaaaagtgaactt
gttgagttgaagcctgaggtggttgagctaagaacactgcataaaaggg-----------
------------------------------------------------------------
----------aggaggagttgtatttttatgatgcatttgctcttccatgggagaaggac
aagcattataagatggtgtatcagttggagaagaagtatttccctgatcactgtttggat
aaggcatttttagaacctgggcaatcgaatttggggcagaaggctgagg-----------
------------------------------------------------------------
----aggagaataaagggttagtattttttgaggagaagaaagatga---attggggaag
gagggtgatggt------aaggacattactgagaggaaggtggrtgagttcttcaagtgt
ttgaagaaagtccccagca---------------------------ag------------
---------------aatgctgaagttagtagcagtgttgagccttttcttgcatctaga
agtaytgggctaccacctcaatgggattctcctggtgggactgtggttttggtgaacaaa
cctaaaggttggacatcatttactgtctgtggcaagctgcgtcgcttgacta--aagtga
aga-----------aggtggggcatgctgggactctcgatcctatggcaactggtctgct
gattgtttgtgttggcaaagctaccaagttggtggatagttaccagggtatgactaaagg
ctacagtggtgtcttccgtttgggggaggcaacttctacatgggatgcagattcgccagt
aattcaacgagagccatgggaacacattaaggatgaggacataaaaaagactgctgcatc
ttttactggagaaatatggcaagtgccaccgatgttttctgctattaaggttggtggtga
aaagatgtatgacaaagccaggagaggagaaagcattgagctttcaccaagacgaatttc
aatatatcagtttgatatagagcgtagcttggaagacagrcaaaatttaattttccgtgt
tacctgttcaaagggcacatacattcggtcgctttgtgctgactttgggaaggctctggg
a-----------------------------------------------------------
-------------------------------------------------
>PAFTOL009205
gat---------------------------------------------------------
------------------tctgaggatgaggagagaaagaggagagagaaaagtgaagtt
gttgagttgaagcctgaggtggttgagctaagaacactgcataaaaggg-----------
------------------------------------------------------------
----------aggaggagttgtatttttatgatgcatttgctcttccatgggagaaggac
aagcattataagatggtgtatcagttggagaagaagtatttccctgatcagtgtttggat
aaggcatttttagaacctgggcagtcgaatttggggcagaagaagaagr-----------
------------------------------------------------------------
----aggagaataaagggttggtgttttttgaggagaagaaagatga---attgggaaag
gagggtgatggt------aaggacattactgagaggaaggtgggggagttcttcaagtgt
ttgaagaaagtccccagta---------------------------ag------------
---------------aatgctgaagttagtggtagtgttgagccttttcttgcatctaga
agtactgggctaccaccccaatgggattctcctggtgggactgtggttttagtgaacaaa
cctaaaggttggacatcatttactgtctgtggcaagctgcgtcgcttgacta--aagtga
aga-----------aggtgggacatgctgggactctcgatcctatggcaactggtttgct
gattgtttgtgttggcaaagctaccaagttggtcgataggtaccagggtatgactaaagg
ctacagtggtgtcttccgtttgggggaggcaacttctacttgggatgcagattcaccggt
aatccaacgagagccatgggaacacattaaggatgaggacataaaaaagactgctgcatc
ctttactggagaaatatggcaagtgccaccgatgttttctgcaattaaggttggtggtga
aaggatgtatgacaaagccaggagaggcgaaagcattgaactttcaccaagacgaatttc
aatatatcagtttgatatagagcgtagcttggaagacagacaaaatttaattttccgtgt
tacctgttcaaagggtacatacattcggtccctttgtgctgactttgggaaggctcttgg
aagattgagggctaattgttctcttggaactgtgtttttaggagaatacactgccgatga
cgcctttgatttccaagaattagaggagcaaatcacaaaaagctacttg
>PAFTOL009207
gat---------------------------------------------------------
------------------tctgaggacgaggagagaaaaaggagagagaagagtgaggtt
gttgagttgaagcctgaggttgttgagctaagaacrctgcataaaaggg-----------
------------------------------------------------------------
----------aggaggagytgtatttttatgatgcatttgctcttccatgggagaaggac
aagcattataagatggtgtatcagttggagaagaagtattttcctgatcagtgtttggat
aaggcatttttagaagctgggcaatcgaatttggggcagaagaagaaga-----------
------------------------------------------------------------
----aggagaataaagggttggttttttttgaggagaagaaagatga---attggggaag
aagggtgatggt------gaggacattactgrgaggaaggtggaggagttcttcaagaat
ttgaagaaaatccccagta---------------------------as------------
---------------aacggtgaagttagtggcagtgtcgagccgtttcttgcatcaaga
agtactgggctaccgccccagtgggattcccctggtgggacagtggttctagtgaacaaa
cctaaaggttggacatcatttactgtctgtgggaagttgcgtcggttgacta--aagtga
aga-----------aggtgggacatgctggaactctcgatcctatggcaactggtttgtt
gatagtttgtgttggaaaagctaccaagttggtggataggtaccagggtatgaytaaagg
ctacagyggtgtcttccgtttgggggaggcaacttctacwtgggatgcrgattckccggt
aattcwacgagaaccatgggaacatattaaggatgaggrcataaaaagractgctgcatc
cttcactggagaaatrtggcaagtaccaccaatgttttctgcaattaaggttggtggtga
aaagatgtacgacaaggccaggagaggagaaagcattgaactctcascgagacgaatttc
aatatatcagtttgatatagagcgtagcttggaagacagacaaaatttaattttccgggt
tacctgttcaaaaggtacatacattcggtccctctgtgctgactttgggaaggctcttgg
a-----------------------------------------------------------
-------------------------------------------------
>PAFTOL009209
gat---------------------------------------------------------
------------------tctgaggatgaggagagaaagaggagagagaaaagtgaagtt
gttgagttgaagcctgaggtggttgagctaagaacactgcataaaaggg-----------
------------------------------------------------------------
----------aggaggcgttgtatttttatgatgcatttgctcttccatgggagaaggac
aagcattataagatggtgtatcagttggagaagaagtatttccctgatcagtgtttggat
aaggcatttttagaacctgggcaatcgaatttggggcagaagaagaaga-----------
------------------------------------------------------------
----aggagaataaagggttggtgttttttgaggagaagaaaggtga---attggggaag
gagggtgatggt------aaggccattactgagaggaaggtggaggagttcttcaagtgt
ttgaagaaagcccccagta---------------------------ag------------
---------------aatgctgaagttagtggtagtgttgaaccttttcttgcatctaga
agtactgggctaccacctcaatgggattctcctggtgggactgtggttttggtgaacaaa
cctaaaggttggacatcatttactgtctgcggcaagctgcgtcgcttgacta--aagtga
aga-----------aggtgggacatgctgggactctcgatcctatggcaactggtttgct
gattgtttgtgttggcaaagctaccaagttggtggataggtaccagggtatgactaaagg
ctacagtggtgtcttccgtttgggggaggcaacttctacatgggatgcagattcaccggt
aattcaacgagagccatgggaacacattaaggatgagcacataaaaaagactgctgcatc
ctttactggagaaatatggcaagtgccaccaatgttttctgcaattaaggttggtggtga
aaaaatgtatgacaaagccaggagaggagaaagcattgaactttcaccaagacgaatttc
aatataccagtttgatatagagcgtagcttggaagacagacaaaatttaattttccgtgt
tacctgttcgaagggtacatacattcggtccctttgtgctgactttgggaaggcccttgg
aagttgtgctcatttgacggcactacgcagagattcaattggagaatacactgctgatga
tgcttttgatttccaagaattagaggagcaaatcacaaaaagctacttg
>PAFTOL009215
gat---------------------------------------------------------
------------------tctgaggatgaggagagaaagaggagagagaaaagtgaagtt
gttgagttgaagcctgaggtggttgagctaagaacactgcataaaaggg-----------
------------------------------------------------------------
----------aggaggagttgtatttttatgatgcatttgctcttccatgggagaaggac
aagcattataagatggtgtatcagttggagaagaagtatttccctgatcagtgtttggat
aaggcatttttagaacctgggcaatcgaatttggggcagaggaagaaga-----------
------------------------------------------------------------
----aggagaataaagggttggtgttttttgaggagaagaaagatga---attggggaag
gagggtgatggt------aaggacattactgagaggaaggtggatgagttcttcaagtgt
ttgaagaaagtcccgagta---------------------------ag------------
---------------aatgctgaagttagtggtagtgttgagccttttcttgcatctaga
agtactgggctaccaccccaatgggattctcctggtgggactgtggttttgctgaacaaa
cctaaaggttggacatcatttactgtctgtggcaagctgcgtcgcttgacta--aagtga
aga-----------aggtggggcatgctgggactctcgatcctatggcaactggtctgct
gattgtttgtgttggcaaagctaccaagttggtggataggtaccagggtatgactaaagg
ctacagtggtgtcttccgtttgggggaggcaacttctacatgggatgcagattcgccggt
aattcaacgagagccatgggaacacattaaggatgaggacataaaaaagactgctgcatc
ttttactggagaaatatggcaagtgccaccaatgttttctgctattaaggttggtggtga
aaagatgtatgacaaagccaggagaggagaaagcattgagctttcaccaagacgaatttc
aatatatcagtttgatatagagcgtagcttggaagacaggcaaaatttaattttccgtgt
tacgtgttcaaagggtacatacattcgatccctttgtgctgactttggaaaggctctggg
a-----------------------------------------------------------
-------------------------------------------------
>PAFTOL009217
gat---------------------------------------------------------
------------------tctgaggatgaggagagaaagaggagagagaaaagtgaagtt
gttgagttgaagcctgaggtggttgagctaagaacactgcataaaaggg-----------
------------------------------------------------------------
----------aggaggagttgtatttttatgatgcatttgctcttccatgggagaaggac
aagcattataagatggtgtatcagttggagaagaagtatttccctgatcagtgtttggat
aaggcatttttagaacctgggcaatcgaatttggggcagaagggtgagg-----------
------------------------------------------------------------
----aggagaataaagggttggtgttttttgaggagaagaaagatga---attggggaag
gagggtgatggt------aaggacattacggagaggaaggtggatgagttcttcaagtgt
ttgaagaaagtccccagca---------------------------ag------------
---------------aatgctgaagttagtagtagtgttgagccttttcttgcatctaga
agtactgggctaccaccccaatgggattctcctggtgggactgtggttttggtgaacaaa
cctaaaggttggacatcatttactgtctgtggcaagctgcgtcgcttgacta--aagtga
aga-----------aggtgggccatgctgggactctcgatcctatggcaactggtctgct
gattgtttgtgttggcaaagctaccaagttggtggataggtaccagggtatgactaaagg
ctacagtggtgtcttccgtttgggggaggcaactaatacatgggatgcagattcgccggt
aattcaacgagagccatgggaacacattaaggatgaggacataaaaaagactgctgcatc
ttttactggagaaatatggcaagtgccaccaatgttttctgctattaaggttggtggtga
aaagatgtacgacaaagccaggagaggagaaagcattgagctttcaccaagacgaatttc
aatatatcagtttgatatagagcgtagcttggaagacagacaaaatttgattttccgtgt
tacctgttcaaagggtacatatattcggtccctttgtgctgactttgggaaggctctggg
a-----------------------------------------------------------
-------------------------------------------------
>PAFTOL009219
gat---------------------------------------------------------
------------------tctgaggatgaggagagaaagaggagagagaaaagtgaagtt
gttgagttgaagcctgaggtggttgagctaagaacactgcataaaaggg-----------
------------------------------------------------------------
----------aggaggagttgtatttttatgatgcatttgctcttccatgggagaaggac
aagcattataagatggtgtatcagttggagaagaagtatttccctgatcagtgtttggat
aaggcatttttagaacctgggcaatcgaatttagggcagaagaagaagr-----------
------------------------------------------------------------
----aggagaataaagggttggtgttttttgaggagaagaaagatga---attggggaag
gagggtgatggt------aaggacattactgagaggaaggtggatgagttcttcaagtgt
ttgaagaaagtccccagta---------------------------ag------------
---------------aatgccgaagttagtggtagtgttgagccttttcttgcatctaga
agtactgggctaccaccccaatgggattctcctggygggactgtggttttggtgaataaa
cctaaaggttggacatcatttactgtctgtggcaagctgcgtcgcttgacta--aagtga
aga-----------aggtgggccatgctgggactctcgatcctatggcaactggtctgct
gattgtttgtgttggcaaagctaccaagttggtggataggtaccagggtatgactaaagg
ctacagtggtgtcttccgtttgggggaggcaacttctacatgggatgcagattcgcmggt
aattcwacgagarccatgggaacayattaaggatgaggacataaaaargactgctgcatc
yttyactggagaaatatggcaagtrccaccaatgttttctgcwattaaggttggtggtga
aaagatgtacgacaaagccaggagaggagaaagcattgagctttcaccaagacgaatttc
aatatatcagtttgatatagagcgtagcttggaagacagacaaaatttaattttccgtgt
tacctgttcaaagggtacatatattcggtccctttgtgctgactttgggaaggctctggg
aagagggcctaattgttctcctcttggaactttgtttttaggaggatacactgctgatga
tgcctttgatttccaagaattagaggagcaaatcacaaaaagctacttg
>PAFTOL009221
gat---------------------------------------------------------
------------------tctgaggatgaggagagaaagaggagagagaaaagtgaagtt
gttgagttgaagcctgaggtggttgagctaagaacactgcataaaaggg-----------
------------------------------------------------------------
----------aggrggagttgtatttttatgatgcatttactcttccatgggagaaggac
aagcattataagatggtgtatcagttggagaagaagtatttccctgatcagtgtttggat
aaggcatttttagaacctgggcaatcgaatttggggcagaagaagaaga-----------
------------------------------------------------------------
----aggagaataaagggttggtgttttttgaggagaagaaagatga---aytggggaag
gagggtgatggt------aaggacataactgagaggaaggtggaggagttcttcaagtgt
ttgargaaagtccccagta---------------------------ag------------
---------------aatgctgaagttagtgatagygttgagccttttcttgcatctaga
agtactgggctaccaccccaatgggattctcctggtgggactgtggttttagtgaacaaa
cctaaaggttggacatcatttactgtctgtggcaagctscgtcgcttgacta--aagtga
aga-----------aggtggggcatgctgggactctcgatcctatggcaactggtttgct
gattgtttgtgttggcaaagctaccaagttggtggataggtaccagggtatggctaaagg
ctacagtggtgtcttccgtttgggggaggcaacttctacatgggatgcagattcaccggt
aattcaacgagagccatgggaacacattaaggatgaggrcataaaaaagactgctgcatc
ttttactggagaaatatggcaagtgccaccaatgttttctgcaattaaggttggtggtga
aaggatgtatgacaaagccaggagaggagaaagcattgaactttcaccaagacgaatttc
aatatatcagtttgatatagagcgtagcttggaagacagacaaaattyaattttccgtgt
tacctgttcaargggtacatacattcggtccctttgtgctgactttgggaaggctcttgg
aagtaattgaaattgttctcctcttggaactgtgtttttaggagaatacactgctgatga
tgcctttgatttccaagaattagaggagcaaatcacaaaaagctacttg
>PAFTOL009223
gat---------------------------------------------------------
------------------tctgaggatgaggagagaaagaggagagagaaaagtgaagtt
gttgagttgaarcctgaggtggttgagctaagaacactgcataaaaggg-----------
------------------------------------------------------------
----------aggaggagttgtatttttatgatgcatttgctcttccatgggagaaggac
aagcattataagatggtgtatcagttggagaagaagtatttccctgatcagtgtttggat
aaggcatttttagaacctgggcaatcraatttgsggcagaagaagargr-----------
------------------------------------------------------------
----aggagaataaagggttggtgttttttgaggagaagaaagatga---attggggaag
gagggtgatggt------aaggacattactgagaggaaggtggatgagttcttcragtgt
ttgaagaaagtccccagca---------------------------ag------------
---------------aatgctgaagttagtagtagtgttgagccttttcttgcatctaga
agtactgggctaccaccccaatgggattctcctggtgggactgtggttttggtgaacaaa
cctaaaggttggacatcatttactgtctgtggcaagctgcgtcgcttgacta--aagtga
aga-----------aggtggggcatgctgggactctygatcctatsgcaactggtctgct
gattgtttgtgttggcaaagctaccaagttggtggataggtaccagggtatgactaaagg
ctacagtggtgtcttccgtttgggggaggcaacttctacatgggatgcagagtcgccggt
aattcaacgagagccatgggaacacattaaggatgaggacataaaaaagactgctgcatc
ttttactggagaaatatggcaagtgccaccaatgttttctgctattaaggttggtggtga
aaagatgtatgacaaagccaggagaggagaaagcattgagctttcaccaagacgaatttc
aatatatcagtttgatatagagcgtagcttggaagacagacaaaatttaattttccgtgt
tacctgytcaaagggtacatacattcggtccctttgtgctgactttgggaaggctctggg
a-----------------------------------------------------------
-------------------------------------------------
>PAFTOL009225
gat---------------------------------------------------------
------------------tctgaggaygaggagagaaagaggagagagaaaagtgaagtt
gttgagttgaarcctgaggtggttgagctaagaacactgcataaaaggg-----------
------------------------------------------------------------
----------aggaggagttgtatttttatgatgcatttgctcttccatgggagaaggac
aagcattataagatggtgtatcagttggagaagaagtatttccctgatcagtgtttggat
aaggcatttttagaacctgggcaatcraatttggggcagaagggtgagg-----------
------------------------------------------------------------
----aggagaataaagggttggtgttttttgaggagaagaaagatga---attrgggaag
gagggtgatggt------aaggacattactgagaggaaggtggatgagttcttcaagtgt
ttgaagaaagtccccagca---------------------------ag------------
---------------aatgctgaagttagtagtagtgttgagccttttcttgcatctaga
agtacygggctaccaccccaatgggattctcctggtgggactgtggttttggtgaacaaa
cctaaaggttggacatcatttactgtctgtggcaagctgcgtcgcttgacta--aagtga
aga-----------aggtggggcatgctgggactcttgatcctatcgcaactggtctgct
gattgtttgtgttggcaaagctaccaagttggtggataggtaccagggtatgactaaagg
ctacagtggtgtcttccgtttgggggaggcaacttctacatgggatgcagagtcgccggt
aattcaacgagagccatgggaacacattaaggatgaggacataaaaaagactgctgcatc
ttttactggagaaatatggcaagtgccaccaatgttttctgctattaaggttggtggtga
aaagatgtatgacaaagccaggagaggagaaagcattgagctttcaccaagacgaatttc
matatatcagtttgatatagagcgtagcttggaagacagacaaaatttaattttccgtgt
tacctgttcaaagggtacatacattcggtccctttgtgctgactttgggaaggctctggg
aagagggcctaattgttctcctcttggaactttgtttctaggaggatacactgttgatga
tgcctttgatttccaagaattagaggagcaaatcacaaaaagctacttg
>PAFTOL009227
gat---------------------------------------------------------
------------------tctgaggatgaggagagaaagaggagagagaaaagtgaagtt
gttgagttgaagcctgaggtggttgaactaagaacactgcataaaaggg-----------
------------------------------------------------------------
----------aggaggagttgtatttttatgatgcatttgctcttccatgggagaaggac
aagcattataagatggtgtatcagttggagaagaagtatttccctgatcagtgcttggat
aaggcatttttagaacctgggcaatcgaatttggggcagaagaagaaga-----------
------------------------------------------------------------
----aggaaaataaagggttggtgttttttgaggagaagaaagatga---attggggaag
cagggtgatggt------aaggacattactgagaggaaggtggatgagttcttcaagtgt
ttcaagaaagtccccagca---------------------------ag------------
---------------aatgctgaagttagtagtagtgttgagccttttcttgcatctaga
agtactgggctaccaccccaatgggattctcctggtgggactgtggttttggtgaacaaa
cctaaaggttggacatcatttactgtctgtggcaagctgcgtcgcttgacta--aagtga
aga-----------aggtggggcatgctgggactctcgatcctatggcaactggtctgct
gattgtttgtgttggcaaagctaccaagttggtggataggtmccagggtatgactaaagg
ctacagtggtgtcttccgtttgggggaggcaacttctacatgggatgcagattcgccggt
aattcaacgagagccatgggaacacattaaggatgaggacataaaaaagactgctgcatc
ttttactggagaaatatggcaagtgccaccaatgttttctgctattaagcttggtggtga
aaagatgtatgacaaagccaggagaggagaaagcattgagctttcaccaagacgaatttc
aatatatcagtttgatatagagcgtagcttggaagacagacaaaatttaattttccgtgt
tacctgttcaaagggtacatacattcggtccctttgtgctgactttgggaaggctctggg
aagctgtgctcatttgacggcactacgcagagattcaattggaggatacactgctgatga
tgcctttgatttccaagaattagaggagcaaatcacaaaaagctacttg
>PAFTOL009229
gat---------------------------------------------------------
------------------tccgaggatgaggagagaaagaggagagagaaaagtgaagtt
gttgagttgaagcctgaggtggttgagctaagaacactgcataaaaggg-----------
------------------------------------------------------------
----------aggaggagttgtatttttatgatgcatttgctcttccgtgggagaaggac
aagcattataagatggtgtatcagttggagaagaagtatttccctgatcagtgtttggat
aaggcatttttagaacctgggcaatcgaatttgggacagaagaagaaga-----------
------------------------------------------------------------
----aggagaataaagggttggtgttttttgaggagaagaaagatga---attggggaag
gagggtgatggt------aaggacattactgagagaaaggtggaggagttcttcaagtgt
ttgaagaaagtccccagta---------------------------ag------------
---------------aatgctgaagttagtggcagtgttgagccttttcttgcatctaga
agtactgggctaccaccccaatgggattctcctggkgggacwgtggttttggtgaacaag
cctaaaggttggacatcatttactgtatgtggcaagctgcgtcgcttgacta--aagtga
aga-----------aggtggggcatgctggractctcgatcctatggcaactggtttgct
gattgtttgtgttggcaaagctaccaagttggtggatagttaccagggtatgactaaagg
ctatagtggtgtcttccgtttgggggaggcaacttctacatgggatgcagattcaccggt
aattcaacgagagccatgggaacacattaaggatgaggaaataaaaaagactgctgcatc
ttttactggagaaatatggcaagtgccgccaatgttttctgcaattaaggttgstggtga
aaggatgtatgacaaagccaggagaggagaaagcattgaactttcaccgagacgaatttc
aatatatcagtttgatatagagcgtagcttggaagacagacaaaatttaattttccgtgt
tacctgttcgaagggtacatacattcggtccctttgcgccgactttgggaaggctcttgg
aagttgtgctcatttgacggcactccgcagagattcaattggtgag--------------
----------------------------------------gtttcttca
>PAFTOL009231
gat---------------------------------------------------------
------------------tccgaggatgaggagagaaagaggagagagaaaagtgaagtt
gttgagttgaagcctgaggtggttgagctaagaacaytgcataaaaggg-----------
------------------------------------------------------------
----------aggaggagttgtatttttatgatgcatttgctcttccatgggagaaggac
argcattataagatggtgtatcagttggagaagaagtatttccctgatcagtgtttggat
aaggcatttttagaacctgggcaatcgaatttgggacagaagaagaaga-----------
------------------------------------------------------------
----aggagaataaagggttggtgttttttgaggagaagaaagatga---attggggaag
gagggtgatggt------aaggacattactgagaggaaggtggaggagttcttcaagtgt
ttgaagaaagtcccyagta---------------------------ag------------
---------------aatgctgaagttagtggcagtgttgagccttttcttgcatctaga
agtactgggctaccaccccaatgggattctcctggtgggactgtggttttggtgaacaag
cctaaaggttggacatcattcactgtctgtggcaagctgcgtcgcttgacta--aagtga
agm-----------aggtggggcatgctgggactctcgatcctatggcaactggtttgct
gattgtatgtgttggcaaagctaccaagttggtggatagttaccagggtatgactaaagg
ctatagtggtgtcttccgtttgggggaggcaacttctacatgggatgcagattcaccggt
aattcaacgagagccatgggaacacattagggatgaggacataaaaaagactgctgcttc
ttttactggrgaaatatggcaagtgccaccaatgttttctgcaattaaggttggtggtga
aaggatgtatgacaaagctaggagaggagaaagcattgaactttcaccaagacgaatttc
aatatatcagtttgatatagagcgtagcttggaagacagacaaaatttaattttccgtgt
tacctgttcgaagggtacatacattcggtccctttgcgctgactttgggaaggctcttgg
a-----------------------------------------------------------
-------------------------------------------------
>PAFTOL009233
gat---------------------------------------------------------
------------------tctgaggatgaggagagaaagaggagggagaaaagtgaagtt
gttgagttgaagcctgaggtggttgagctaagaacactgcataaaaggg-----------
------------------------------------------------------------
----------aggaggagttgtatttttatgatgcatttgctcttccrtgggagaaggac
aagcattataagatggtgtatcagttggagaaaaagtatttccctgatcagtgcttggat
aaggcmtttttagaacctgggcaatcgaattcggggcagaagaagaaga-----------
------------------------------------------------------------
----agaagaataaagggttggtgttttttgaggagaagaaagatga---attggggamg
grcggagatggt------aaggacattactgagaggaaggtggaggagttcttcaagtgt
ttgaagaaagtccccggta---------------------------ag------------
---------------aatgctgaagttagtggyagtgtcgagycttttcttgcgtctaga
agtactgggctaccaccccgatgggattctcctggtgggactgtggtgttagtgaacaaa
cctaaaggttggacatcattcactgtctgtggcaagctgcgtcgcttgacta--aagtgc
aga-----------aggtgggacatgctgggactctcgatcctatggcaactggtttgct
gattgtttgtgttggcaaagctaccaagttggtggataggtaccagggtatgcctaaagg
ctacagtggcatcttccgtttgggrgaggcaacttctacttgggatgcagattcaccggt
aattcaacgagagccatgggarcacattaaggatgagaacataaaaaaggctgctgcatc
ctttactggagaaatatggcaagtgccaccaatgttttctgcaatcaaggttggtggtga
aaagatgtatgacaaagccaggagaggagaaagcattgaactttcacctagacgaatttc
aatttatcagtttgatatagagcgtagcttggaagacagacaaaatttaattttccgtgt
tacttgttcaaagggtacatacattcggtccctttgtgctgacttcgggaggaatatcaa
atcttcaaacacaygcacgrcactaygcaragatgcaattkgagaatacactrctgatga
tgcctttgatttccaagaattagaggagcaaatcacaaaaagctacttg
>PAFTOL009235
gat---------------------------------------------------------
------------------tctgaggatgaggagagaaagaggagagagaagagtgaggtt
gttgagttgaagcctgaggttgttgagctaagaacactgcataaaaggg-----------
------------------------------------------------------------
----------aggaggagttgtatttttatgatgcatttgctcttccatgggagaaggac
aagcattataagatggtgtatcagttggagaagaagtattttcctgatcagtgtctggat
aaggcatttttagaacccggacaatcgaatttggggcagaagaagaaga-----------
------------------------------------------------------------
----aggagaataaagggttgtttttttttgaggagaagaaagatga---attggggaag
aagggtgatggt------aaggacattactgagaggaaggtggaggagttcttcaagaat
ttgaagaaaatccccagta---------------------------ag------------
---------------aacggtgaaattagcggcagtatcgagccttttcttgcatcaaga
agtactgggctaccgccccagtgggattcccctggtgggacagtggttctagtgaacaaa
cctaaaggttggacatcatttactgtctgtgggaagttgcgtcggttgacta--aagtga
agm-----------aggtgggacatgctggaactcttgatcctatggcgactggtttgtt
gatagtttgtgttggcaaagctaccaagttggtggataggtaccagggtatgattaaagg
ctacagcggtgccttccgtttgggggaggcaacttctacttgggatgcagattctccggt
aattcaacgagaaccatgggaacatattaaggatgaggacataaaaagggctgctgcttc
cttcactggagaaatatggcaagtaccaccgatgttttctgcaattaaggttggtggtga
aaagatgtatgacaaggccaggagaggagaaagcattgagctctcaccaagacgaatttc
aatatatcagtttgatatagagcgtagcttggaagacaggcaaaatttaattttccgggt
tacctgttcaaaaggtacatacattcggtccctctgtgctgactttgggaaggctctt--
------------------------------------------------------------
-------------------------------------------------
>PAFTOL009237
gat---------------------------------------------------------
------------------tctgaggatgaggagagaaagaggagagagaagagtgaggtt
gttgagttgaagcctgaggttgttgagctaagaacactgcataaaaggg-----------
------------------------------------------------------------
----------aggaggagttgtatttttatgaygcatttgctcttccatgggagaaggac
aagcattataagatggtgtatcagttggagaagaagtattttcctgatcagtgtttggat
aaggcatttttagaacctggacaatcgaatttggggcagaagaagaagg-----------
------------------------------------------------------------
----aaggtgggaagagtgagaag---ggtgaggagaagaaagatga---attggggaag
aagggtgatggt------aaggacattactgagaagaaggtggaggagttcttcaagaat
ttgaagaaaatccccwgta---------------------------ag------------
---------------aacggtgaaattagtggcagtgtcgagccttttcttgcatcaaga
agtactgggctaccgccccagtgggattcccctggtgggwcagtggttctagtgaacaaa
cctaaaggttggacatcatttactgtctgtgggaagttgcgtcggttgacta--aagtga
aga-----------aggtgggacatgctggaactctcgatcctatggcgactggtttgtt
gatagtttgtgytggcaaagctaccaagytggtggataggtaccagggtatgattaaagg
ctacagyggtgtcttccrtttgggggaggcaacttctacttgggatgcagattctccggt
aattcaacgagaaccatgggaacatattaaggatgaggacataaaaagggctgctgcttc
cttcactggagaaatatggcaagtaccaccgatgttttctgcaattaaggttggtggtga
aaagatgtatgacaaggccaggagaggagaaagcattgagctctctccaagacgaatttc
aatatatcagtttgatatagagcgtagcttggaagacagg--------------------
------------------------------------------------------------
------------------------------------------------------------
-------------------------------------------------
>PAFTOL009239
gat---------------------------------------------------------
------------------tctgaggatgaggagagaaagaggagagagaaaagtgaagtt
gttgagttgaagcctgaggtggttgagctaagaacactgcataaaaggg-----------
------------------------------------------------------------
----------aggaggagttgtatttttatgatgcatttgcccttccatgggagaaagac
aagcattataagatggtgtatcagttggagaagaagtatttccctgatcagtgtttggat
aaggcgtttttagaacctgggcaatcgaatttggggcagaagaagaaga-----------
------------------------------------------------------------
----aggagaataaagggttggtgttttttgaggagaagaaagatga---attggggaag
gagggtgatggt------aaggacgttactgagaggaaggtggaggagttcttcaagtgt
ttgaagaaagtccccagta---------------------------ag------------
---------------aacgctgaagttagtgttagtgttgagccttttcttgcatctaga
agtactgggctaccaccccaatgggattctcccggtggtactgtggttttagtgaacaaa
cctaaaggttggacatcatttactgtctgtggcaagctgcgtcgcttgacta--aagtga
aga-----------aggtgggacatgctgggactctcgatcctatggcaactggtttgct
gattgtttgtgttggcaaagctaccaagttggtggatagttaccagggtatgactaaagg
ctacagtggtgtcttccgtttgggggaggcaacttctacttgggatgcagattcaccggt
aactcaacgagagccatgggaacacattaaggataaggacatcaaaaagactgctgcatc
ctttactggagaaatatggcaagtgccaccgatgttttctgcaattaaggttggtggtga
aaggatgtatgacaaagccaggagaggagaaagcattgaactttcaccgagacgaatttc
aatatatcagtttgatatagagcgtagcttggaagacagacaaaatttaattttccgtgt
tacctgttcaaagggtacatacattcggtccctttgtgctgactttgggaaggctcttgg
a-----------------------------------------------------------
-------------------------------------------------
>PAFTOL009241
gat---------------------------------------------------------
------------------tctgaggatgaggagagaaagaggagagagaaaagtgaagtt
gttgagttgaagcctgaggtggttgagctaagaacactgcataaaaggg-----------
------------------------------------------------------------
----------aggaggagttgtatttttatgatgcatttgctcttccatgggagaaggac
aagcattataagatggtgtatcagttggagaagaagtatttccctgatcagtgtttggat
aaggcatttttagaacctgggcaatcraatttggggcagaaggktgagg-----------
------------------------------------------------------------
----aggagaataaagggttggtgttttttgaggagaagaaagatga---attggggaag
gagggtgatggt------aaggacattactgagaggaaggtggatgagttcttcaagtgt
ttgaagaaagtscccagca---------------------------ag------------
---------------aatgctgaagtwagtwgtagtgttgagccttttcttgcatctaga
agtacmgggctaccaccccaatgggattctcctggtgggactgtggttttggtgaacaaa
cctaaaggttggacatcatttactgtctgtggcaagctgcgtcgcttgacta--aagtga
aga-----------aggtggggcatgctgggactctygatcctatggcaactggtctgct
gattgtttgtgttggcaaagctaccaagttggtggataggtmccagggtatgactaaagg
ctacagtggtgtcttccgtttgggggaggcaacttctacatgggatgcagagtcgccggt
aattcaacgagagccatgggaacacattaaggatgaggacataaaaaagactgctgcatc
ttttactggagaaatatggcaagtgccaccaatgttttctgctattaaggttggtggtga
aaagatgtatgacaaagccaggagaggagaaagcattgagctttcaccaagacgaatttc
aatatatcagtttgatatagagcgtagcttggaagacagacaaaatttaattttccgtgt
tacctgttcaaagggtacatacattcggtccctttgtgctgactttgggaaggctctggg
aagagggcctaattgttctcctcttggaactttgtttttaggaggatacactgttgatga
tgcctttgatttccaagaattagaggagcaaatcacaaaaagctacttg
>PAFTOL009243
gat---------------------------------------------------------
------------------tctgaggatgaggagagaaagaggagagagaaaagtgaagtt
gttgagttgaagcctgaggtggttgagctaagaacactgcataaaaggg-----------
------------------------------------------------------------
----------rggaggagttgtatttttatgatgcgttttctctkccatgggagaaggac
aagcattataagatggtgtatcagttggagaagaagtatttccctgatcagtgtttggat
aaggcatttttggaacctgggcaatcgaatttggggcagaagaagaagr-----------
------------------------------------------------------------
----aggagaataaagggttggtgttttttgaggagaagaaagatga---attggggaag
gagggtgatggt------aagggcattaccgagaggaaggtggaggagttcttcaagtgt
ttgaagaaagtccccagta---------------------------ag------------
---------------aatgctgaagttagtggtagtgttgagccttttcttgcatctaga
agtactgggctaccaccccaatgggattctcctggtgggactgtcgttttggtgaacaaa
cccaaaggttggacatcatttactgtctgtggcaagctgcgtcgcttgacta--aagtga
aga-----------aggtggggcatgctgggactctcgatcctatggcaactggtttgct
gattgtttgtgttggccaagctaccaagttggtggataggtaccagggtatgactaaagg
ctacagtggtgtcttccgtttgggggaggcaactgctacatgggatgcagattcaccggt
aattcaacgagaaccatgggaacacattaaggatgaggacataaaaaaggctgctgcatc
ttttactggagaaatatggcaagtgccaccaatgttttctgcaattaaggttggtggtga
aaggatgtatgacaaagccaggagaggagaaagcattgaactttcaccacgacgaatttc
aatatatcagtttgatatagagcgtagcttggaagacagacaaaatttaattttccgtgt
tacctgttcaaagggtacatacattcggtccctttgtgctgactttgggaaggctcttgg
aagttgtgctcatttgacggcactacgcagagattcaattggagaatacactgctgatga
tgcctttgatttccaagaattagaggagcaaatcacaaaaagctacttg
>PAFTOL009245
gat---------------------------------------------------------
------------------tctgaggatgaggagagaaagaggagagagaaaagtgaagtt
gttgagttgaagcctgaggtggttgagctaagaacactgcataaaaggg-----------
------------------------------------------------------------
----------aggaggagttgtatttttatgatgcatttgctcttccatgggagaaggac
aagcattataagatggtgtatcagttggagaagaagtatttccctgatcagtgtttggat
aaggcatttttagaagctgggcaatcgaattgggggcagaagaagaaga-----------
------------------------------------------------------------
----aggagaataaagggttggtgttttttgaggagaagaaacatga---attggggaag
gagggtgatggt------aaggccattactgagaggaaggtggaggagttcttcaagtgt
ttgaagaaagtccccagta---------------------------ag------------
---------------aatgctgaagttagtggtagtgttgaaccttttcttgcatctaga
agcactgggctaccagcccaatgggattctcctagtgggactgtggttttggtgaacaaa
cctaaaggttggacatcatttactgtctgtggcaagctgcgtcgcttgacta--aagtgc
aga-----------aggtgggacatgctgggactctcgatcctatggcaactggtttgct
gattgtttgtgttggcaaagctaccaagttggtggataggtaccagggtatgactaaagg
ctacagtggtgtcttccgtttgggggaggcaacttctacatgggatgcagattcaccggt
aattcaacgagagccatgggaacacattaaggatgagcacataaaaaagactgctgcatc
ctttactggagaaatatggcaagtgccaccaatgttttctgcaattwaggttggtggtga
aaaaatgtatgacaaagccaggagaggagaaagcattgaactttcaccaagacgaatttc
aatataccagtttgatatagagcgtagcttggaagacagacaaaatgtaattttccgtgt
tacctgttcgaagggtacatacattcggtccctttgtgctgactttgggaaggctcttgg
aagattgagggctaattgttctcttggaactgtgtttttaggagaatacactgctgatga
tgcttttgatttccaagaattagaggagcaaatcacaaaaagctacttg
>PAFTOL009247
------------------------------------------------------------
------------------------------gagagaaagaggagagagaaaagtgaagtt
gttgagttgaagcctgaggtggttgagctaagaacactgcataaaaggg-----------
------------------------------------------------------------
----------aggaggagttgtatttttatgatgcatttgctcttccatgggagaaggac
aagcattataagatggtgtatcagttggagaagaagtatttccctgatcactgtttggat
aaggcatttttagaagcagggcaatcgaatttgggccagaagaagaaga-----------
------------------------------------------------------------
----aggagaataaagggttggtgttttttgaggagaagaaagatga---attggggaag
cagggtggtggt------gaggacattactgagaggaaggtggaggagttcttcaagtgt
ttgaagaaagtccccggta---------------------------ag------------
---------------aatgctgaagttagtggtagtgttgagccttttcttgcatctaga
agtactgggctaccaccccaatgggattctcctggtgggactgtggttttggtgaacaaa
cctaaaggtagacaaaatttaattttccgtgtta--------------------------
------------------------------------------------------------
------------------------------------------------------------
------------------------------------------------------------
------------------------------------------------------------
------------------------------------------------------------
------------------------------------------------------------
------------------------------------------------------------
--cctgttctaagggtacatacattcggtccctttgtgctgactttgggaaggctcttgg
a-----------------------------------------------------------
-------------------------------------------------
>PAFTOL009249
gat---------------------------------------------------------
------------------tctgaggatgaggagagaaagaggagagagaaaagtgaagtt
gttgagttgaagcctgaggtggttgagctaagaacactgcacaaaargg-----------
------------------------------------------------------------
----------aggaggagttgtatttttatgatgcatttgctcttccatgggagaaggac
aagcattataagatggtgtatcagttggagaagaagtatttccctgatcagtgtttggat
aaggcatttttagaagctgggcaatcgaatttggggcagaagaagaaga-----------
------------------------------------------------------------
----aggagaataaagggttggtgttttttgaggagaagaaagatga---attggggaag
gagggtgatggt------aaggccattactgagaggaaggtggaggagttcttcaagtgt
ttgaagaaagtccccagta---------------------------ag------------
---------------aatgctgaagttagcggtagtgttgaaccttttcttgcatctaga
agtactgggctaccaccccaatgggattctcctggtgggactgtggttttggtgaacaaa
cctaaaggttggacatcatttactgtctgtggcaagctgcgtcgcttgacta--aagtga
aga-----------aggtgggacatgctgggactctcgatcctatggcaactggtttgct
gattgtttgtgtyggcaaagctaccaagttggtggataggtaccagggtatgactaaagg
ctacagtggtgtcttccgtttgggggaggcaacttctacatgggatgcagattcaccggt
------------------------------------------------------------
------------------------------------------------tgttggtggtga
aaaaatgtatgacaaagccaggagaggagaaagcattgaactttcaccaagacgaatttc
aatataccagtttgatatagagcgtagcttggaagacagg--------------------
------------------------------------------------------------
------------------------------------------------------------
-------------------------------------------------
>PAFTOL009251
gat---------------------------------------------------------
------------------tctgaggatgaggagagaaagaggagggagaaaagtgaagtt
gttgagttgaagcctgaggtggttgagctaagaacactgcataaaaggg-----------
------------------------------------------------------------
----------aggaggagttgtatttttatgatgcatttgctcttccatgggagaaggac
aagcattataagatggtgtatcagttggagaagaagtatttccctgatcagtgtttggat
aaggcatttttagaagctgggcaatcgaatttggggcagaagaagaaga-----------
------------------------------------------------------------
----aggagaataaagggttggtgttttttgaggagaagaaagatga---attggggaag
gagggtgatggt------aaggctattacggagaggaaggtggaggagttcttcaagtgt
ttgaacaaagtccccagta---------------------------ag------------
---------------aatgctgaagttagtggtagtgttgaaccttttcttgcatctaga
agcactgggctaccaccccaatgggattctcccagtgggactgtggttttggtgaacaaa
cctaaaggttggacatcatttactgtctgtggcaagctgcgtcgcttgacta--aagtga
aga-----------aggtgggacatgctgggactctcgatcctatggcaactggtttgct
aattgtttgtgttggcaaagctaccaagttggtggataggtaccagggtatggctaaaag
ctacagtggtgtcttccgtttgggggaggcaacttctacatgggatgcagattcaccggt
aattcaacgagagccatgggaacaccttaaggatgagcacataaaaaagactgctgcatc
gtttactggagaaatatggcaagtgccaccaatgttttctgcaattaaggttggtggtga
aaaaatgtatgagaaagccaggagaggagaaagcattgaactttctccaagacgaatttc
aatataccagtttgatatagagcgtagcttggaagacagg--------------------
------------------------------------------------------------
------------------------------------------------------------
-------------------------------------------------
>PAFTOL009253
gat---------------------------------------------------------
------------------tctgaggatgaggagagaaagaggagagagaagagtgaggtt
gttgagttgaagcctgaggttgttgagctragaacactgcataaaaggg-----------
------------------------------------------------------------
----------aggaggagttgtatttttatgatgcattttctcttccatgggagaaggac
aagcattataagatggtgtatcagttggagaagaagtattttcctgatcagtgtttggat
aaggcatttttagaacctggacaatcgaatttggggcagaagaagaaga-----------
------------------------------------------------------------
----aggagaataaagggttgcttttttttgaggagaagaaagatga---attggggaag
aagggtgatggt------aaggacattactgagaggaaggtggaggagttcttcaagact
ttgaagaaaatccccagta---------------------------ac------------
---------------aacggtgaaattagtggcagtgtcgagccttttcttgcatcaaga
agtactgggctaccgccccagtgggattcccctggtgggacagtggttctagtgaacaaa
cctaaaggttggacatcatttaccgtctgtgggaagttgcgtcggttgacta--aagtga
aga-----------aggtgggacatgctggaactctcgatcctatggcgamtggattgtt
gatagtttgtgttggcaaagctaccaagttggtggatgggtaccagggtatgattaaagg
ctacagcggtgtcttccgtttgggggaggcaacttctacttgggacgcggattctccggt
aattcaacgagaaccatgggaacatattaaggatgaggacataaaaagggctgctgcttc
cttcactggagaaatatggcaagtaccaccgatgttttctgcaattaaggttggtggtga
aaagatgtatgacaaggccaggagaggagaaagcattgagctctcaccaagacgaatttc
aatatatcagtttgatatagagcgtagcttggaagacagacaaaatttaattttccgggt
tacctgttcaaaaggtacatacattcggtccctctgtgctgactttgggaaggctctt--
------------------------------------------------------------
-------------------------------------------------
>PAFTOL009255
gat---------------------------------------------------------
------------------tctgaggatgaggagagaaagaggagagagaaaagtgaagtt
gttgagttgaagcctgaggtggttgagctaagaacactgcataaaaggg-----------
------------------------------------------------------------
----------aggaggagttgtatttttatgatgcatttgctcttccatgggagaaggag
aagcattataagatggtgtatcagttggagaagaagtatttccctgatcagtgtttggat
aaggcatttttagaacctggccaatcgaatttggggcagaagaagaaga-----------
------------------------------------------------------------
----aggagaataaaaggatggtgttttttgaggagaagaaagatga---attggggaag
gagggtgatggt------aagggcattactgagaggaaggtggaggagttcttcaagtgt
ttgaagaaagtcccccata---------------------------ag------------
---------------aatgctgaagttagtggtagtgttgaaccttttcttgcatctaga
agtactgggctaccaccccaatgggattctcctggtgggactgtggttttggtgaacaaa
cctaaaggttggacatcatttactgtctgtggcaagctgcgtcgcttgacta--aagtga
aga-----------aggtgggacatgctgggactctcgatcctatggcaactggtttgct
gactgtttgtgttggcaaagctaccaagttggtggataggtaccagggtatgactaaagg
ctacagtggtgtcttccgtttaggggaggcaacttctacatgggatgcagattcaccggt
aattcaacgagagccatgggaacacattaaggatgaggacataaaaaagactgctgcatc
ttttactggagaaatatggcaagtgccaccaatgttttctgcaattaaggttggtggtga
aaaaatgtatgaaaaagccaggagaggagaaagcattgaactttcaccaagacgaatttc
aatatatcagtttgatatagtgcgtagcctggaagacagacaaaatttaattttccgtgt
tacctgttcgaagggtacatacattcggtccctttgtgctgactttgggaaggctcttgg
aagttgtgctcatttgacggcactacgcagagattcaattggagaatacactgctgatga
tgcctttgatttccaagaattagaggagcaaatcacaaaaagctacttg
>PAFTOL009257
gat---------------------------------------------------------
------------------tccgaggatgaggagagaaagaggagagagaaaagtgaagtt
gttgagttgaagcctgaggtggtggagctaagaacactgcataaaaggg-----------
------------------------------------------------------------
----------aggaggagttgtatttttatgatgcatttgctcttccatgggagaaggac
aagcattataagatggtgtatcagttggagaagaagtatttccctgatcagtgtttggat
aaggcatttttagaacctggccaatcgaatttggggcagaagaagatga-----------
------------------------------------------------------------
----aggagaataaaaggatggtgttttttgaggagaagaaagatga---attggggaag
gagggtgatggt------aagggcattactgagaggaaggtggaggagttcttcaagtgt
ttgaagaaagtccccagta---------------------------ag------------
---------------aatgctgaagttagtgatagtgttgaaccttttcttgcatctaga
agtactgggctaccaccccaatgggattctcctggtgggactgtggttttggtgaacaaa
cctaaaggttggacatcatttactgtctgtggcaagctgcgtcgcttgacta--aagtga
aga-----------aggtgggacatgctgggactctcgatcctatggcaactggtttgct
gattgtttgtgttggcaaagctaccaagttggtggataggtaccagggtatgactaaagg
ctacagtggtgtcttccgtttgggggaggcaacttctacatgggatgcggattcaccggt
aattcaacgagagccatgggaacacattaaggatgaggacataaaaaagactgctgcatc
ttttactggagaaatatggcaagtgccaccaatgttttctgcaattaaggttggtggtga
aaaaatgtatgaaaaagccaggagaggagaaagcattgaactttcaccaagacgaatttc
aatatatcagtttgatatagagcgtagcctggaagacagacaaaatttaattttccgtgt
tacctgttcgaagggtacatacattcggtccctttgtgctgactttgggaaggctcttgg
aagttgtgctcatttgacggcactacgcagagattcaattggagaatacactgctgatga
tgcctttgatttccaagaattagaggagcaaatcacaaaaagctacttg
>PAFTOL009259
gat---------------------------------------------------------
------------------tctgaggatgaggagagaaagaggagagagaaaagtgaagtt
gttgagttgaagcctgaggtggttgagctaagaacactgcataaaaggg-----------
------------------------------------------------------------
----------aggaggasttgtatttttatgatgcatttgcccttccatgggagaaagac
aagcattataagatggtktatcagttggagaagaagtatttccctgatcagtgtttggat
aaggcgtttttagaacctgggcaatcgaatttggggcagaagaagaagm-----------
------------------------------------------------------------
----aggagaataaagggttggtgttttttgaggagaagaaagatga---attggggaag
gagggtgatggt------aaggacgttactgagaggaaggtggaggagttcttcaagtgt
ttgaagaaagtccccagta---------------------------ag------------
---------------aacgctgaagttagtggtagtgttgagccttttcttgcatctaga
agtactgggctaccaccccaatgggattctcctggtgggactgtggttttagtgaacaaa
cctaaaggttggacatcatttactgtctgtggcaagctgcgtcgcttgacta--aagtga
aga-----------aggtgggacatgctgggactctcgatcctatggcaactggtttgct
gattgtttgtgtyggcaaagctacyaagttggtggayaggtaccagggtatgactaaagg
ctacagtggtgtcttccgtttgggggaggcaacttctacttgggatgcagattcaccggt
aactcaacgagagccatgggaacwcattaaggatgaggacatcaaaaagactgctgcatc
ctttactggagaaatatggcaagtgccaccratgttttctgcaattaaggttggtggtga
aagrmtgtatgacaaagcyaggagaggagaaagcrttgaactttcaccgagacgaatttc
aatatatcagtttgatatagagcgtagcttggaagacagacaaaatttaattttccgtgt
tacctgttcaaagggkacatacattcggtccctttgtgctgactttgggaaggctcttgg
a-----------------------------------------------------------
-------------------------------------------------
>PAFTOL009261
gat---------------------------------------------------------
------------------tctgaggatgaggagagaaagaggagagagaaaagtgaagtt
gttgagttgaagcctgaggtggttgagctaagaacactgcataaaaggg-----------
------------------------------------------------------------
----------aggaggagttgtatttttatgatrcatttgctcttccctgggagaaggac
aagcattataagatggtgtatcagttggagaagaagtatttccctgatcagtgtttggat
aaggcatttttggaacctgggcaatcaaatttgggacagaagaagaaga-----------
------------------------------------------------------------
----aggagaataaagggttggtgttctttgaggagaagaaagatga---attggggaag
ragggtgatggt------aaggacattactgagaggaaggtggaggagttyttcaagtgt
ttgaagaaactccccagta---------------------------ag------------
---------------aatgctgaagctagtggcagtgttgagccttttcttgcatctaga
agtactgggytaccaccccaatgggattctcctggygggactgtggttttggtgaacaaa
cctaaaggttggacatcatttactgtctgtggcaagctgcgtcgcttgacta--aagtga
aga-----------aggtggggcatgctgggactcttgatcctatggcaactggtttgct
gattgtttgtgttggcaaagctaccaagttggtggatagttaccagggtctgactaaagg
ctacagtggtgtcttccgtttgggggaggcaacttctacatgggatgcagattcaccggt
aattcaacgagagccatgggaacacatcaaggatgaggacataaaaaagactgctgcatc
tttaactggagaaatatggcaagtgccaccaatgttttctgcgattaaggttggtggtga
aaggatgtatgacaaagccaggaaaggagaaagcattgaactttcaccaagacgaatttc
aatatatcagtttgatatagagcgtagcttggaagacagg--------------------
------------------------------------------------------------
------------------------------------------------------------
-------------------------------------------------
>PAFTOL009263
gat---------------------------------------------------------
------------------tctgaggatgaggagagaaagaggagagagaaaagtgaagtt
gttgagttgaagcctgaggtggttgagctaagaacactgcataaaaggg-----------
------------------------------------------------------------
----------aggaggagttgtatttttatgatgcatttgctcttccatgggagaaggac
aagcattataagatggtgtatcagttggagaagaagtatttccctgatcagtgtytggat
aaggcatttttagaagctgggcaatcgaatttggggcagaagaagaaga-----------
------------------------------------------------------------
----aggagaataaagggttggtgttttttgaggagaagaaagatga---attggggaag
gagggtgatggt------aaggccattactgagaggaaggtggaggagttcttcaagtgt
ttgaagaaagtccccagta---------------------------ag------------
---------------aatgctgaagttagcggtagtgttgaaccttttcttgcatctaga
agtactgggctaccggcccaatgggattctcctggtgggactgtggttttggtgaacaaa
cctaaaggttggacatcatttactgtctgtggcaagctgcgtcgcttgacta--aagtga
aga-----------aggtgggacatgctgggactctcgatcctatggcaactggtttgct
gattgtttgtgttggcaaagctaccaagttggtggataggtaccagggtatgactaaagg
ctacagtggtgtcttycgtttgggggaggcaacttctacatgggatgcagattcaccggt
aattcaacgagagccatgggaacacattaaggatgagcacataaaaaagactgctgcatc
ctttactggagaaatatggcaagtgccaccaatgttttctgcaattaaggttggtggtga
aaaaatgtatgacaaagccaggaggggagaaagcattgaactttcaccaagacgaatttc
aatataccagtttgatatagagcgtagcttggaagacagacaaaatttaatttttcgtgt
tacctgttcgaagggtacatacattcggtccctttgtgctgactttgggaaggctcttgg
aagttgtgctcatttgacggcactacgcagagattcaattggtgag--------------
-------------------------------------------------
>PAFTOL009265
gat---------------------------------------------------------
------------------tctgaggatgaggagagaaagaggagagagaaaagtgaagtt
gttgagttgaagcctgaggtggttgagctaagaacactgcataaaaggg-----------
------------------------------------------------------------
----------aggaggagttgtatttttatgatgcatttgctcttccatgggagaaggac
aagcattataagatggtgtatcagttggagaagaagtatttccctgatcactgtttggat
aaggcatttttagaaaagaaggaagggggaaagagtgagaagggggaag-----------
------------------------------------------------------------
----aggagaataaagggttggtgttttttgaggagaagaaagatga---attggggaag
gagggtgatggt------aaggccattactgagaggaaggtggaggagttcttcaagtgt
ttgaagaaagtccccagta---------------------------ag------------
---------------aatgctgaagttagtggtagtgttgaaccttttcttgcatctagg
agtactgggctaccaccccaatgggattctcctggtgggactgtggttttggtgaacaaa
cctaaaggttggacatcatttactgtctgtggcaagctgcgtcgcttgacta--aagtga
aga-----------aggtgggacatgctgggactctcgatcctatggcaactggtttgct
gattgtttgtgttggcaaagctaccaagttggtggataggtaccagggtatgactaaagg
ctacagtggtgtcttccgtttgggggaggcaacttctacatgggatgcagattcaccggt
aattcaacgagagccatgggaacacattaaggatgagcacataaaaaagactgctgcatc
ctttactggagaaatatggcaagtgccaccaatgttttctgcaattaaggttggtggtga
aaaaatgtatgacaaagccaggagaggagaaagcmttgaactttcaccaagacgaatttc
aatataccagtttgatatagagcgtagcttggaagacagg--------------------
------------------------------------------------------------
------------------------------------------------------------
-------------------------------------------------
>PAFTOL009267
gat---------------------------------------------------------
------------------tctgaggacgaggagagaaaaaggagagagaagagtgaggtt
gttgagttgaagcctgaggttgttgagctaagaacactgcataraaggg-----------
------------------------------------------------------------
----------aggaggagttgtatttttatgatgcatttgctcttccatgggagaaggac
aagcattataagatggtgtatcagttggagaagaagtattttcctgatcagtgtttggat
aaggcatttttagaacctggrcaatcgaatttggggcagaagaagaaga-----------
------------------------------------------------------------
----aggagaataaagggttggttttttttgaggagaagagagatga---attggggaag
aagggtgatggt------gaggacattactgagaggaaggtggasgagttcttcaagaat
ttgaagaaaatccccagta---------------------------ag------------
---------------aacggtgaarttagtggcagtgtcgagccttttcttgcatcaaga
agtactgggctaccgccccagtgggattcccctggygggacagtggttctagtgaacaaa
cctaaaggttggacatcatttactgtctgtgggaagytgcgtcggttgacta--aagtga
aga-----------aggtgggacatgctggaactctcgatcctatggcaactggtttgtt
gatagtttgtgttggaaaagctaccaagttggtggataggtaccagggtatgattaaagg
ctacagcggtgtcttccgtttgggggaggcaacttctacttgggatgcrgattctccggt
aattcaacgagaaccatgggaacatattaaggatgargacataaaaaggastgctgcatc
cttcactrragaaatatggcaagtaccaccaatgttttctgcaattaaggttggtggtga
aaagatgtacgacaaggccaggagaggagaaagcattgaactctcaccgagamgaatttc
aatatatcagtttgatayagagcgtagcttggaagacagacaaaatttaattttccgggt
tacctgttcaaaaggtacatacattcggtccctctgtgctgactttgggaaggctcttgg
a-----------------------------------------------------------
-------------------------------------------------
>PAFTOL009269
gat---------------------------------------------------------
------------------tctgaggacgaggagagaaaaaggagagagaagagtgaggtt
gttgagttgaagcctgaggttgttgagctaagaacactgcataaaaggg-----------
------------------------------------------------------------
----------aggaggagttgtatttttatgatgcatttgctcttccatgggagaaggac
aagcattataagatggtgtatcagttggagaagaagtattttcctgatcagtgtttggat
aaggcatttttagaacctgggcaatcgaatttggggcagaggaagaaga-----------
------------------------------------------------------------
----aggagaataaagggttggttttttttgaggagaagagagatga---attggggaag
aagggtgatggt------gaggacattactgagaggaaggtggaggaattcttcaagaat
ttgaagaaaatccccagta---------------------------ag------------
---------------aacggtgaagttagtggcagtgtcgagccttttcttgcatcaaga
agtactgggctaccgcaccagtgggattcccctggtgggacagtggttctagtgaacaaa
cctaaaggttggacatcatttactgtctgtgggaagttgcgtcggttgacta--aagtga
aga-----------aggtgggacatgctggaactctcgatcctatggcaactggtttgtt
gatagtttgtgttggaaaagctaccaagttggtggataggtaccagggtatgattaaagg
ctacagcggtgtcttccgtttgggggaggcaacttctacttgggatgcggattctccggt
aattcaacgagaaccatgggaacatattaaggatggggacataaaaaggactgctgcatc
cttcactggagaaatatggcaagtaccaccaatgttttctgcaattaaggttggtggtga
aaagatgtacgacaaggccaggagaggagaaagcattgaactctcaccgagacaaatttc
aatatatcagtttgatatagagcgtagcttggaagacagacaaaatttaattttccgggt
tacctgttcaaaaggtacatacattcggtccctctgtgctgactttgggaaggctcttgg
a-----------------------------------------------------------
-------------------------------------------------
>PAFTOL009271
gat---------------------------------------------------------
------------------tctgaggatgaggagagaaagaggagagagaaaagtgaagtt
gttgagttgaagcctgaggtagttgagctaagaacactgcataaaaggg-----------
------------------------------------------------------------
----------aggaggagttgtatttttatgatgcatttgcacttccatgggagaaggac
aagcattataagatggtgtatcagttggagaagaagtatttccctgatcagtgtttggat
aaggcttttttagaacctgggcaatcgaatttgggacaaaagaagaaga-----------
------------------------------------------------------------
----aggagaataaagggttggtgtttttcgaggagaagaaagatga---attggggaag
gagggtgatggt------aaggacattactgagaggaaggtggaggagttcttcaagtgt
ttgaagaaagtccccagta---------------------------ag------------
---------------aatgctgaagttagtggcagtgttgagccttttcttgcatctaga
agtactgggctaccaccccaatgggattctcctggtgggactgtggttttggtgaacaaa
cctaaaggttggacatcatttactgtctgtggcaagctgcgtcgcttgacta--aagtga
aga-----------aggtagggcatgctgggactctcgatcctatggcaactggtttgct
gattgtttgtgttggcaaagctaccaagttggtggatagttaccagggtatgaccaaagg
ctacagtggtgtcttccgtttgggggaggcaacttctacatgggatgcagattcaccggt
aattcaacgagagccatgggaacacattaaggatgaggacataaaaaagactgctgcatc
ttttactggagaaatatggcaagtgccaccaatgttttctgcaattaaggttggtggtga
aaggatgtatgacaaagccaggagaggagaaagcattgaactttcaccaagacgaatttc
aatatatcagtttgatatagagygtagcttggaagacagacaaaatttaattttccgtgt
tacctgttcgaagggtacatacattcggtccctttgtgctgactttgggaaggctctcgg
a-----------------------------------------------------------
-------------------------------------------------
>PAFTOL009279
gat---------------------------------------------------------
------------------tctgaggatgaggagagaaagaggagagagaaaagtgaagtt
gttgagttgaagcctgaggtggttgagctaagaacactgcataaaaggg-----------
------------------------------------------------------------
----------aggaggagktgtatttttatgatgcatttgctcttccatgggagaaggac
aagcattataagatggtgtatcagttrgagaagaagtatttccctgatcagtgtttggat
aaggcatttttagaacctgggcaatcgaatttggggcagaagaagaaga-----------
------------------------------------------------------------
----aggagaataaagggttggtgttttttgaggagaagaaagatga---attggggaag
gagggtgatcgt------aaggacattactgagaggaaggtggatgagttcttcaartgt
ttgaagaaagtccccrgta---------------------------ag------------
---------------aatgctgaagttagtggtagtgktgagccttttcttgcwtctaga
agtactgggctaccaccccaatgggattctsctggtgggactgtggttttggtgaacaaa
cctaaaggttggacatcatttactgtctgtggtaagctgcgtcgcttgacta--aagtga
aga-----------aggtggggcatgctgggactctcgatcctatggcaactggtctmct
gattgtttgtgttggcaaagctaccaagttggtggataggtaccagggtatgactaaagg
ctatagtggtgtcttccgtttgggggaggcaacttctacatgggatgcagattcgccggt
aattcaacgagagccatgggaacacattaaggatgaggacataaaaaagactgctgcatc
ttttaccggagaaatatggcaagtgccaccaatgttttctgctattaaggttggtggtga
aaagatgtatgacaaagccaggagaggagaaagcattgagctttcaccaagacgaatttc
aatatatcagtttgatatagagcgkagcttggaggacagacaaaatttaattttccgtgt
tacctgttcaaagggtacatacattcggtccctttgtgctgactttgggaaggctctggg
a-----------------------------------------------------------
-------------------------------------------------
>PAFTOL009281
gat---------------------------------------------------------
------------------tctgaggatgaggagagaaagaggmgagagaaaagtgaagtt
gttgagttaaagcctgaggtggttgagctwagaacactgcataaaaggg-----------
------------------------------------------------------------
----------aggaggagttgtatttttatgatgcatttgctcttccatgggagaaggac
aagcattataagatggtgtatcagttggagaagaagtattttcctgatcagtgtttggat
aaggcatttttagaacctgggcaatcgaatttggsgcagaagaagaaga-----------
------------------------------------------------------------
----aggagaataaagggttggtgttttttgaggagaagaaagatga---attggggaag
gagggtgatgtt------aaggacataactgagaggaaggtggaggagttcttcaagtgt
ttgaagaaagtccccagta---------------------------ag------------
---------------aatgctgaagttagygatagtgttgagccttttcttgcatctaga
agtactgggctaccrccccaatgggattctcctggtgggactgtggttttagtgaacaaa
cctaaaggtkggacatcatttactgtctgtggcaagctgcgtcgsttgacta--aagtga
aga-----------aggtgggscatgctgggactctygatcctatggcaactggtttgct
gattgtttgtgttggcaaagctaccaagttggtggataggtaccagggtatggctaaagg
ctacagtggtgtcttccgtttgggggaggcaacttctacatgggatgcagattcaccggt
aattcaamgagagccatgggaacacattaaggatgagggcataaaaaagactgctgcatc
ttttactggagaaatatggcaagtgccaccratgttttctgcaattaaggttggtggtga
aaagatgtatgacaaagccaggagaggagaaagcattgaactttcaccaagacgaatttc
aatatatcagtttgatatagagcgtagcttggargacaggcaaaatttaattttccgtgt
tacctgttcaaagggtacatacattcggtccctttgtgctgactttgggaaggctcttgg
a-----------------------------------------------------------
-------------------------------------------------
>PAFTOL009283
gat---------------------------------------------------------
------------------tctgaggatgaggagagaaagaggagagagaaaagtgaagtt
gttgagttgaagcctgaggtggttgagctaagaacactgcataaaaggg-----------
------------------------------------------------------------
----------aggaggagttgtatttttatgatgcatttgctcttccatgggagaaggac
aagcattataagatggtgtatcagttggagaagaagtatttccctgatcagtgtttggat
aaggcatttttagaacctgggcaatcgaatttggggcagaagaagaagg-----------
------------------------------------------------------------
----aagggggaaagagtgagaag---ggtgaggagaagaaagatga---attggggaag
gagggtgatggt------aaggacattactgagaggaaggtggatgagttcttcaagtgt
ttgcagaaagtccccagta---------------------------ag------------
---------------aatgctgaagttagtggtagtgttgagccttttcttgcatctaga
agtactgggctaccaccccaatgggattctcctggtgggactgtggttttggtgaacaaa
cctaaaggttggacatcatttactgtctgtggcaagctgcgtcgcttgacta--aagtga
aga-----------aggtggggcatgctgggactctcgatcctatggcaactggtctgct
gattgtttgtgttggcaaagctaccaagttggtggataggtaccagggtatgactaaagg
ctacagtggtgtcttccgtttgggggaggcaacttctacatgggatgcagattcgccggt
aattcaacgagagccatgggaacacattaaggatgaggacataaaaaagactgctgcatc
ttttactggagaaatatggcaagtgccaccaatgttttctgctattaaggttggtggtga
aaagatgtatgacaaagccaggagaggagaaagcattgagctttcaccaagacaaatttc
aatatatcagtttgatatagagcgtagcttggaagacaggyaaaatttaattttccgtgt
tacctgttcaaagggtacatacattcggtccctttgtgctgactttgggaaggctctggg
aagagggcctaattattctcctcttggaactttgtttttagggggatacactgctgatga
tgcctttgatttccaagaattagaggagcaaatcacaaaaagctacttg
>PAFTOL009285
gat---------------------------------------------------------
------------------tctgaggacgaggagagaaaaaggagagagaagagtgaggtt
gttgagttgaagcctgaggttgttgagctaagaacactgcataaaaggg-----------
------------------------------------------------------------
----------aggaggagytgtatttttatgatgcatttgctcttccgtgggagaaggac
aagcattataagatggtgtatcagttggagaagaagtattttcctgatcagtgtttggat
aaggcatttttagaagctgggcaatcgaatttggggcagaagaagaaga-----------
------------------------------------------------------------
----aggagaataaagggttggttttttttgaggagaagaaagatga---attggggaag
cagggtgatggt------gaggacattactgagaggaaggtggaggagttcttcaagaat
ttgaagaaaatccccagta---------------------------ag------------
---------------aacggtgaagttagtggcagtgtcgagccgtttcttgcatcaaga
agtactgggctaccgccccagtgggattcccctkgtgggacagtggttctagtgaacaaa
cctaaaggttggacatcatttactgtctgtgggaagttgcgtcggttgacta--aagtga
agm-----------aggttggacatgctggaactctcgatcctatggcaactggtttgtt
gatagtttgtgttggaaaagctaccaagttggtggataggtaccagggtatgattaaagg
ctacagcggtgtcttccgtttgggggaggcaacttctacttgggatgcggattctccggt
aattcaacgagaaccatgggaacatattaaggatgaggacataaaaaggactgctgcatc
cttcactggagaaatatggcaagtaccaccaatgttttctgcaattaaggttggtggtga
aaagatgtacgacarggccaggagaggagaaagcatagaactctcaccgagacgaatttc
aatatatcagtttgatatagagcgtagcttggaagacagacaaaatttaattttccgggt
tacctgttcaaaaggtacatacattcggtccctctgtgctgactttgggaaggctcttgg
a-----------------------------------------------------------
-------------------------------------------------
>PAFTOL009287
gat---------------------------------------------------------
------------------tctgaggatgaggagagaaagaggagagagaaaagtgaagtt
gttgagttgaagcctgaggtggttgaactaagaacactgcataaaaggg-----------
------------------------------------------------------------
----------aggaggagttgtatttttatgatgcatttgctcttccatgggagaaggac
aagcattataagatggtgtatcagttggagaagaagtatttccctgatcagtgtttggat
aaggcatttttagaacctgggcaatcgaatttggggcagaagaagaaga-----------
------------------------------------------------------------
----aggagaataaagggttggtgttttttgaggagaagaaagatga---attggggaag
aagggyaatggt------aaggacattactgagaggaaggtggaagagttcttcaagtgt
ttgaagaaagtccccagca---------------------------ag------------
---------------aatgctgaagttagtagtagtgttgagccttttcttgcatctaga
agtactgggctaccaccccaatgggattctcctggtgggactgtggttttggtgaacaaa
cctaaaggttggacatcatttactgtctgtggcaagctgcgtygcttgacta--aagtga
aga-----------aggtggggcatgctgggactctcgatcctatggcaactggtctgct
gattgtttgtgttggcaaagctaccaagttggtggataggtaccagggtatgactaaagg
ctacagtggtgtcttccgtttgggggaggcaacttctacatgggatgcagattcaccggt
aattcaacgagagccatgggaacacattaaggatgaggacataaaaaagactgctgcatc
ttttactggagaaatatggcaagtgccaccratgttttctgctattaaggttggtggtga
aaagatgtatgacaaagccaggagaggagaaagcattgagctttcaccaagacgaatttc
aatatatcagtttratatagagcgtagcttggaagacagacaaaatttaattttccgtgt
tacctgttcaaagggtacrtacattcggtccctttgtgcygactttgggaaggctctggg
aagctgtgctcatttgacggcactacgcagagattcaattggaggatacactgctgatga
tgcctttgatttccaagaattagaggagcaaatcacaaaaagctacttg
>PAFTOL009289
gat---------------------------------------------------------
------------------tctgaggatgaggagagaaagagkagagagaaaagtgaagtt
gttgagttgaagcctgaggtggttgagctaagaacactgcataaaaggg-----------
------------------------------------------------------------
----------aggaggmgttgtatttttatgatgcatttgctcttccatgggagaaggac
aarcattataagatgstgtatcagttggagaagaagtatttccctgatcagtgtttggat
aaggcatttttagaacctgggcaatcgaatttggggcagaagaagaaga-----------
------------------------------------------------------------
----aggaaaataaagggttggtgttttttgaggagaagaaagatga---attggggaag
gagggtgatggt------aaggccatwactgagaggaaggtggaggagttcttcaagtgt
ttgaagaaagtccccagta---------------------------ag------------
---------------aatgctgaagttagtggcagtgttgaaccttttcttgcatctaga
agtactgggctaccaccccaatgggattctcctggtgggactgtggttttggtaaataaa
cctaaaggttggacatcatttactgtctgtggcaagctgcgtcgcttgacta--aagtga
aga-----------aggtgggacatgctgggactctcgatcctatggcaactggtttgct
gattgtttgtgttggcaaagctaccaagttggtggataggtaccagggtatgactaaagg
ctacagtggtgtcttccgtttgggggaggcaacttctacatgggatgcggattcaccggt
aattcaacgagagccatgggaacacattaaggatgagcacataaaaaagaatgctgcatc
ctttactggagaaatatggcaagtgccaccaatgttttctgcaattwaggttggtggtga
aaaaatgtatgacaaagccaggagaggagaaagcattgaactttcaccaagacgaatttc
aatataccagtttgatatagagcgtagcttggaagacagacaaaatttaattttccgtgt
tacctgttcgaagggtacatacattcggtccctttgtgctgactttgggaaggcccttgg
aagttgtgctcatttgacggcactacgcagagattcaattggtgag--------------
-------------------------------------------------
>PAFTOL009291
gat---------------------------------------------------------
------------------tctgaggatgaggagagaaagaggagagagaaaagtgaagtt
gttgagttgaagcctgaggtggttgaactaagaacactgcataaaaggg-----------
------------------------------------------------------------
----------aggaggagttgtatttttatgatgcatttgctcttccatgggagaaggac
aagcattataagatggtgtatcagttggagaagaagtatttccctgatcagtgtttggat
aaggcatttttagaacctgggcaatcgaatttggggcagaagaagaaga-----------
------------------------------------------------------------
----aggagaataaagggttggtgttttttgaggagaagaaagatga---attggggaag
gagggtggtggt------aaggacattactgagaggaaggtggatgagttcttcaactgt
ttgaagaaagtccccagta---------------------------ag------------
---------------aatgctgaagttagtggtagtgttgagccttttcttgcatctagg
agtactgggctaccaccccaatgggattcttctggtgggacggtggttttggtgaacaaa
cctaaaggttggacatcatttactgtctgtggcaagctgcgtcgcttgacta--aagtga
aga-----------aggtggggcatgctgggactctcgatcccatggcaactggtctgct
gattgtttgtgttggcaaagctaccaagttggtggataggttccagggtatgactaaagg
ctatagtggtgtcttccgtttgggcgaggcaacttctacatgggacgcagattcgccggt
aattcaacgagagccatgggaacacattaaggatgaggacataaaaaagactgctgcatc
ttttactggagaaatatggcaagtgccaccaatgttttctgctattaaggttggtggtga
aaagatgtatgacaaagccaggagaggagaaagcattgagctttcaccaagacgaatttc
aatatatcagtttgatatagagcrtagtttggaagacagacaaaatttaattttccgtgt
tacctgttcaaagggtacatacattcggtccctttgtgctgactttgggaaggccctggg
aagagggcctaattgttctcccattggaactttgtttttaggaggatacactgctgatga
tgcctttgatttccaagaattagaggagcaaatcacaaaaggctacttg
>PAFTOL009293
gat---------------------------------------------------------
------------------tctgaggatgaggagagaaagaggagagagaaaagtgaagtt
gttgagttgaagcctgaggtggttgagctaagaacactgcataaaaggg-----------
------------------------------------------------------------
----------aggaggagttgtatttttatgatgcatttgctcttccatgggagaaggac
aagcattataagatggtgtatcagttggagaagaagtatttccctgatcagtgtttggat
aaggcatttttagaacctgggcaatcgaatttrgggcagaagaagaaga-----------
------------------------------------------------------------
----aggagaataaagggttggtgttttttgaggagaagaaagatga---attggggaag
gagggtgatggt------aaggacattactgagaggaaggtggatgagttcttcaagtgt
ttgaagaawgtccccagta---------------------------ag------------
---------------aatgctgaagttagtggtagtgttgagccttttcttgcatctaga
agtactgggctaccaccccaatgggattctcctggtgggactgtggtttyggtgaacaaa
cctaaaggttggacatcatttactgtctgtggcaagctgcgtcgcttgacta--aagtga
aga-----------aggtggggcatgctgggactctcgatcctatggcaactggtctgct
gattgtttgtgttggcaaagctaccaagttggtggataggtaccagggtatgactaaagg
ctacagtggtgtcttccgtttgggggaggcaacttctacatgggatgcagattcgccggt
aattcaacgagagccatgggaacacattaaggatgargacataaaaaagactgctgcatc
ttttactggagaaatatggcaagtgccaccaatgttttctgctattaaggttggtggtga
aaagatgtatgacaaagccaggagaggagaaagcattgarctttcaccaagacgaatttc
aatatatcagtttgatatagagcrtagcttggaagacaggcaaaatttaattttccgtgt
tacstgttcaaarggtrcatacattcgrtccctttgtgctgactttgggaaggctctggg
aagtagcttttcttattctcctcttggaactttgtttttaggrggatacactgytgatga
tgcctttgatttccaagaattagaggagcaaatcacaaaaagctacttg
>PAFTOL009295
gat---------------------------------------------------------
------------------tctgaggatgaggagagaaagaggagagagaaaagtgaagtt
gttgagytgaagcctgaggtggttgagctaagaacactgcataaaaggg-----------
------------------------------------------------------------
----------aggaggagttgtatttttatgatgcatttgctcttccatgggagaaggac
aagcattataagatggtgtatcagttggagaagaagtatttccctgatcagtgtttggat
aaggcatttttagaacctgggcaatcgaatttggggcagaagaagaagr-----------
------------------------------------------------------------
----aggagaataaagggttggtgttttttgaggagaagaaagatga---attggggaag
gagggtgatggt------aaggacattactgagaggaaggtggatgagttcttcaagtgt
ttgaagaaagtccccagta---------------------------ag------------
---------------aaygctgaagttagtggtagtgttgagccttttcttgcatctaga
agtactgggctaccaccccaatgggattctcctggtgggactgtggttttggtgaacaaa
cctaaaggt---------------------------------------------------
------------------------------------------------------------
----------------------------------------taccagggtatgactaaagg
ctacagtggtgtcttccgtttgggggaggcaacttctacatgggatgcagattcgccggt
aattcaacgagagccatgggaacacattaaggatgaggacataaaaaagactgctgcatc
ttttactggagaaatatggcaagtgccaccaatgttttctgctattaaggttggtggtga
aaagatgtatgacaaagccaggagaggagaaagcattgagctttcaccaagacgaatttc
aatatatcagtttgatatagagcgtagcttggaagacagg--------------------
------------------------------------------------------------
------------------------------------------------------------
-------------------------------------------------
>PAFTOL009297
gat---------------------------------------------------------
------------------tctgaggaygaggagagaaagaggagagagaaaagtgaagtt
gttgagttgaagcctgaggtggttgagctaagaacactgcataaaaggg-----------
------------------------------------------------------------
----------aggaggagttgtatttttatgatgcatttgcccttccatgggagaaagac
aagcattataagatggtgtatcagttggagaagaagtatttccctgatcagtgtttggat
aaggcgtttttagaacctgggcaatcgartttggggcacaagaagaaga-----------
------------------------------------------------------------
----aggagaataaagggttggtgttttttgaggagaagaaagatga---attggggrag
gagggtgatggt------aaggacgttactgagaggaaggtggaggagttcttcaagtgt
ttgaagaaagtccccagta---------------------------ag------------
---------------aacgctgaagttagtggtagtgttgagccttttcttgcatctaga
agtactgggctaccaccccaatgggattctcctggtgggactgtggttttagtgaacaaa
cctaaaggttggacatcatttactgtctgtggcaagctgcgtcgcttgacta--aagtga
aga-----------aggtgggmcatgctgggactcwcgatcctatggcaactggtttgct
gattgtttgtgytggcaaagctaccaagttgrtgrataggtaccarggtatgactaaagg
ctacagtggtgtcttccgtttgggrgaggcaacttctacwtgggatgcagattcaccggt
aactcaacgagagccatgggaacacattaaggatgaggacatcaaaaagactgctgcatc
ctttacgggagaaatatggcaagtgccaccgatgttttctgcaattaaggttggtggtga
aaggatgtatgacaaagccaggagaggagaaagcattgaactttcaccragacgaatttc
aatgtatcagtttgatatagagcgtagcttggaagacagacaaaatttaattttccgtgt
tacctgttcaaagggtacatacattcggtccctttgtgctgactttgggaaggctcttgg
aaggagggctaattgttctcctcttggaactgtgtttttaggggaatgcactgctgatga
tgcctttgatttccaagaattagaggagcaaatcacaaaaagctacttg
>PAFTOL009299
gat---------------------------------------------------------
------------------tctgaggatgaggagagaaagaggagggagaaaagtgaagtt
gttgagttgaagcctgaggtggttgagctaagaacactgcataaaaggg-----------
------------------------------------------------------------
----------aggaggagttgtatttttatgatgcatttgctcttccatgggagaaggac
aagcattataagatggtgtatcagttggagaagaagtatttccctgatcagtgtttggat
aaggcattyttagaagctgggcaatcgaatttggggcagaagaagaaga-----------
------------------------------------------------------------
----aggagaataaagggttggtgttttttgaggagaagaaagatga---attggggaag
gagggtgatggt------aaggccattactgagaggaaggtggaggagttcttcaagtgt
ttgaagaaagtccccagta---------------------------ag------------
---------------aatgctgaagttagtggtagtgttgaaccttttcttgcatctaga
agcactgggctaccaccccaatgggattctcccagtgggactgtggttttggtgaacaaa
cctaaaggttggacatcatttactgtctgtggcaagctgcgtcgcttgacta--aagtga
aga-----------aggtgggacatgctgggactctcgaycctatggcaactggtttgct
aattgtttgtgttggcaaagctaccaagttggtggataggtaccagggtatgackaaagg
ctacagtggtgtcttccgtttgggggaggcaacttctacatgggatgcagattcaccggt
aattcagcgagagccatgggaacacattaaggatgagcacataaaaaagactgctgcatc
atttrctggagaaatatggcaagtgccaccaatgttttctgcaattwaggttggtggtga
aaaaatgtatgagaaagccaggagaggagaaagcattgaactttctccaagacgaatttc
aatataccagtttgatatagagcgtagcttggaagacagacaaaatttaattttccgtgt
tacctgttcgaagggtacatacattcggtccctttgtgctgactttgggaaggctcttgg
a-----------------------------------------------------------
-------------------------------------------------
>PAFTOL009301
gat---------------------------------------------------------
------------------tctgaggatgaggagagaaagaggagagagaaaagtgaagtt
gttgagttgaagcctgaggtggttgagctaagaacactgcataaaaggg-----------
------------------------------------------------------------
----------aggaggagttgtatttttatgatgcatttgctcttccatgggagaaggac
aagcattataagatggtgtatcagttggagaagaagtatttccctgatcagtgtttggat
aaggcatttttagaagctgggcaatcgaatttggggcagaagaagaagr-----------
------------------------------------------------------------
----aggagaataaagggttggtgttttttgasgagaagaaagatga---attggggaag
gagggtgayggt------aaggccattactgagaggaaggtggaggagttcttcaagtgt
ttgaagaaagtccccagya---------------------------wg------------
---------------aatgctgaagttagcgrtagtgttgaaccttttcttgcatcyaga
agtactgggctaccaccccaatgggattctcctggtgggactgtggttttggtgaacaaa
cctaaaggttggacatcatttactgtctgtggcaagctgcgtcgcttgacta--aagtga
aga-----------aggtgggacatgctgggactctcgatcctatggcaactggtttgct
gattgtttgtgttggcaaagctaccaagttggtggataggtaccagggtatgactaaagg
ctacagtggtgtcttccgtttgggggaggcaacttctacatgggatgcagattcrccggt
aattcaacgagagccatgggaacacattaaggatgagcacataaaaaagactgctgcatc
ctttactggagaaatatggcaagtgccaccaatgttttctgcaattaaggttggtggtga
aaaaatgtatgacaaagccaggagaggagaaagcattgaactttcaccaagacgaatttc
aatataccagtttgatatagagcgtagcttggaagacagacaaaatttaatttttcgtgt
tacctgttcgaagggtacatacattcggtccctttgtgctgactttgggaaggctcttgg
a-----------------------------------------------------------
-------------------------------------------------
>PAFTOL009303
gat---------------------------------------------------------
------------------tctgaggatgaggagagaaagaggagagagaaaagtgaagtt
gttgagttgaagcctgaggtggttgagctaagaacactgcataaaaggg-----------
------------------------------------------------------------
----------aggaggagttgtatttttatgatgcatttgctcttccatgggagaaggac
aagcattataagatggtgtatcagttggagaagaagtatttccctgatcagtgtttggat
aaggcatttttagaagcagggcaatcgaatttggggcagaagaagaaga-----------
------------------------------------------------------------
----aggagawtaaagggttggtgttttttgaggagaagaaagatga---attggggaag
gagggtgatggt------aaggccattactgagaggaaggtggaggagttcttcaagtat
ttgaagaaagtccccagta---------------------------ag------------
---------------aatgctgaagttagtggtagtgttgaaccttttcttgcatctaga
agtactgggctaccaccccaatgggattctcctggtgggactgtggttttggtgaacaaa
cctaaaggtgagagtttcatggtttac-----------ataacatcttgcta--aagtga
aaagtgatttatgcaggtgggacatgctgggactctcgatcctatggcaactggtttgct
gattgtttgtgttggcaaagctaccaagttggtggataggtaccagggtatgactaaagg
ctacagtggtgtcttccgtttgggggaggcaacttctacatgggatgcagattcaccggt
------------------------------------------------------------
------------------------------------------------tgttggtggtga
aaaaatgtatgacaaagccaggagaggagaaagcattgaactttcaccaagacgaatttc
aatataccagtttgatatagagcgtagcttggaagacagacaaaatttaattttccgtgt
tacctgttcgaagggtacatacattcggtccctttgtgctgactttgggaaggctcttgg
a-----------------------------------------------------------
-------------------------------------------------
>PAFTOL009311
gat---------------------------------------------------------
------------------tccgaggatgaggagaggaggatgagagagaaaaatgagctt
gttgagttgaagcctgaggtggttgagctaaggacactgcacaaaaggg-----------
------------------------------------------------------------
----------aagaggagttgtatttctatgatgcatttgctcttccgtgggagaaggat
aagcattacaagatggtttatcaattggagaaaaagtatttccctgatcaatgtttggat
aaggcgtttttagaacctgggcaatcgaattcgagttcagggagggagg-----------
------------------------------------------------------------
----gggaggataaagggttagtgttttttgaggaggagagagatga---attggggaag
gatggtggtggt------aaggacattactgagaggaaggtggaggagttcttcaagtgt
ttgaagaaagtccccaata---------------------------ag------------
---------------aatggtgaagttagtggtaatgttgagccttttcttgcttccaga
agtaccgggctaccgccacagtgggatactcctggtggaactgtggttttggtgaacaag
cctaaaggttggacatcattcacagtctgcggcaagctgcgtcggttgacta--aagtga
aga-----------aggtgggacatgctggcactcttgatcctatggcaactggtttgtt
gattgtctgtgttggtaaagctactaagttggtggatagataccagggtatgattaaagg
ttacagtggtgtcttccgtttgggagaggcaacttctacttgggatgcagattcaccggt
aattcaacgggaaccgtgggaacacattaaggatgaagacataaaaaggactgctgcatc
ctttactggagagatatggcaagttccaccaatgttttctgcaattaaagttggcggtga
aaggatgtatgagaaagccaggagaggggaaagcattgaactttcaccaagaagaatttc
aatatttcagtttgacatagagcgtagcttagaagacagacaaaatttaattttccgggt
tacctgttcaaaaggtacatacattcggtccctctgtgcagacttcgggaaggctcttgg
a-----------------------------------------------------------
-------------------------------------------------
>PAFTOL009313
gat---------------------------------------------------------
------------------tcagaggacgaggagaggaggaggagagagaaaggggagctt
gttgagttgaagcctgaggtrgttgagcttaggactctgcacaagaggg-----------
------------------------------------------------------------
----------aagaggagttgtatttttatgatgcatttgctctgccgtgggagaaggat
aagcattataagatggtgtaccagttggagaagaagtatttccctgatcagtgtttggat
aaggcgtttttagagcctgggcagtcaaatttgggtgrgggggrgaagg-----------
------------------------------------------------------------
----aggaggataaagggttggtrttttttgagggggagagagatgatgctttagggaag
gacggtggtggtggygggaaggacatttcagagaggaaggtggaggagttcttcaagtgt
ttgaagaaagtccccagta---------------------------ag------------
---------------agtggtgacgttagtggtaatgtggaaccttwtcttgcttctaga
agtaccgggctaccgccgcagtgggatgctcccggtggaactgtggttttagtgaacaag
cctaaagggtggacrtcatttacagtctgtggcaagctacgtcgcctgacta--aagtaa
aga-----------aggtgggacatgcagggactctcgatcctatggcaactggtttgtt
gattgtttgtgttggcaaagctactaagttggtggatagataccagggtatgattaaagg
ttacagcggtgtctttcgtttaggggaggcracttctacttgggatgcagattcaccggt
aattcaacgygaaccatgggaacacattaaggayracgacataagaaagactgctgcatc
ctttactggagagatatggcaagtyccaccaatgttttctgcaattaargttgggggtga
aaggatgtatgagaaagcaaggagaggagaaagcattgaactttcaccaagacgaatttc
aatatttcagtttgatatagagcgcagcttggaagacagacaaaatttaattttccgggt
tacctgtacaaaaggcacatacattcggtctctctgtgcagactttgggaaggctcttgg
gagttctgtgctaagtttttccttcttggaattttctttaggtgaatacactgctgatga
tgcctttgattttaaagagttggaggagcaaatcacaaaaagctactta
>PAFTOL009315
gat---------------------------------------------------------
------------------tcagaggacgaggagrgaaagaggasagagraaagtgaggtg
gttgaattgaagsctsaggttgttgagktgagaacactgcataagagag-----------
------------------------------------------------------------
----------aggaggagttgtatttttatgatgcattttctttgcctggggagaaggat
aagcattataagatggtgtatcagttggagaagaagtmtttcccygatcagtgtttggat
aaggcatttttagaacctgggcaatcaaattttgggcagaagaagaaga-----------
------------------------------------------------------------
----ggg-----------------------------------------------------
------------------------------------------------------------
------------------------------------------------------------
------------------------------------------------------------
------------------------------------------------------------
----atggttggacatcgtttacagtctgtggcaagctgcggcgcttgacta--aagtaa
aga-----------aggtgggacacgctggaactcttgatccaatggcaagtggtttgtt
gattgtttgtgttggtaaagctactaagctggtggatagataccagggtatgattaaagg
ttacagcggtgtcttccgtttgggggaggcaacttctacttgggatgcagattcaccggt
aattcaacgtgaaccatgggaacatataaaggacgaggacataaaaagaactgctgcatc
cttcactggagaaatatggcaagttccaccaatgttttctgcaattaaagttggtggtga
aaaggtgtatgaaaaagccagaagaggagaaagtattgaactttcgccaagacgaatttc
aatatttcagtttgacatagagcgtagcttagaagacagacaaaatttaattttccgggt
tacctgctcaaaaggtacatacattaggtcactttgtgcggacttggggaaggctcttgg
a-----------------------------------------------------------
-------------------------------------------------
>PAFTOL009319
gat---------------------------------------------------------
------------------tcagaggatgaggagagaaagaggagagagaaaagtgaggtt
gttgaattgaagcctgaggttgttgagttaagaacattgcataagagag-----------
------------------------------------------------------------
----------aggaagagttgtatttttatgatgcattttctatgcctggggagaaggat
aagcattataagatggtgtatcagttggagaagaagtattttcctgatcagtgtttggat
aaggcatttttagaacctgggcaatcaaattttggccagaagaagaggg-----------
------------------------------------------------------------
----akgaragtaaagggttagtcttttttgagg---agaaagatga---attggggaag
aaggttgatggt------aaggatgttactgagagaaaggtggaggagttcttcaagagt
ttgaagaaagtccctgata---------------------------ag------------
---------------aatggtgaagttagtgctagtgttgagccttttcttgcatcaaga
agttccgggctgccgccgcaatgggatacttctggtggaactgtggttctagtgaacaag
cctaaaggttggacatcgtttacagtctgtggcaagctgcggcgcttgacta--aagtaa
aga-----------aggtgggacatgctggtactcttgatccaatggcaactggtttgtt
gattgtttgtgttggtaaagctactaagctggtggatagataccagggtatgattaaagg
ttacagcggtgtcttccgtttgggggaggcaacttctacttgggatgcagattcactggt
aattcaacgtgaaccatgggaacacataaaggacgaggacataaaaagaactgctgcatc
cttcactggagaaatatggcaagttccaccaatgttttctgcgattaaagttggtggtga
aaagatgtatgaaaaagccagaagaggagaaagtattgaactttcgccaagacgaatttc
aatatttcagtttgacatagagcgtagcttagaagacagacaaaatttaattttccgggt
aacctgttcaaaaggtacatacattaggtcgctttgtgcagactttgggaaggctcttgg
aagagttgagtctgttttcttcttgttggaactgtgtttaggggaatactctgctgatga
tgcctttgatttccaagagttagaggagcaaatcacaaaaagctacttg
>PAFTOL009321
gat---------------------------------------------------------
------------------tctgaggacgaggagagaaagaggagagagaaaagtgaggtt
gttgaattgaaacctgaggttgttgagttaagaacactgcataagagag-----------
------------------------------------------------------------
----------aagaagaactgtatttttatgatgcattttctatgccttgggagaaggat
aagcattataagatggtgtatcagttggagaagaagtatttccctgatcagtgtttggat
aacgcatttttagaacctgggcaatcaaattttggggagaagaagaagaagga-------
-----------ttttggggagaagaa---------gaagaaggatgaagggaaaaagagt
gaggaggagaggaaagggttagtcttttttgagg---agaaagatga---attggggaag
aagggtgatggt------aaggatgttactgagagaaaggtggaggagttcttcaagagt
ttgaagaaagtccccaata---------------------------ag------------
---------------aatggtgaagttagtg---ctgttgagccttttcttgcatcaaga
agtactgggctaccgcctcgatgggatactcctggcggaactgtggttctagtcaacaag
cctaaaggttggacatcgtttacagtctgtggcaagctgcggcgcttgacta--aagtaa
aga-----------aggttggacatgctggtactcttgatccaatggcaaccggtttgtt
gattgtttgtgttggtaaagctactaagctggtggatagrtaccagggtatgattaaagg
ttatagtggtgtcttccgtttgggggaggcaacttctacttgggatgcggattcaccggt
tatccaacgtgaatcatgggagcacataaaggacgaagacataaaaagaactgctgcatc
cttcactggagaaatatggcaagttccaccaatgttttctgcaattaaagttggtggtga
aaagatgtatgaaaaagccaggagaggagaaagtattgaactttcaccgagacgaatttc
catatttcagtttggcatagagcgtagcttagaagacagacaaaatttaattttccgggt
tacctgttcaaaaggtacatacattcggtccctttgtgcagactttgggaaggctcttgg
aagragagggctaatttttttcccgttggaactgtgtttaggggaatactctgctgatga
tgcctttgatttccaagagttagaggagcaaatcacaaaaagctacttg
>PAFTOL013501
gat---------------------------------------------------------
------------------tctgaggatgaggagagaaagaggagagagaaaagtgaagtt
gttgagttgaagcctgaggtggttgagctaagwacactgcataaaagrg-----------
------------------------------------------------------------
----------aggaggagttgtatttttaygatgcatttgctcttccatgggagaaggac
aagcattataagatggtgtatcagttggagaagaagtatttccctgatcagtgyttggat
aaggcatttttagaacctgggcaatcgaatttggggcagaagaagaaga-----------
------------------------------------------------------------
----aggagaataaagggttggtgttttttgaggagaagaaagatga---attggggaag
aagggtgatggt------aaggacattactgagcggaaggtgggtgagttcttcgagttt
ttgaagaaagtccccagta---------------------------ag------------
---------------aatgctgaagttagtggtagtgttgagccttttcttgcatctaga
amtackgggctaccaccccaatgggattctcctggtgggactgtggttttggtgaacaaa
cctaaaggttggacatcatttactgtctgtggcaarctgcgtcgcttgacta--aagtga
aga-----------aggtggggcatgctgggactctcgatcctatggcaactggtctgct
gattgtttgtgttggcaaagctaccaagttggtggataggtaccagggtatgactaaagg
ctacagtggtgtcttccgkttgggggaggcaacttctacatgggatgcagattcgccggt
aattcaacgagagccatgggaacacattaaggatgaggacataaaaaagactgctgcatc
ttttactggagaaatatggcaagtgccaccaatgttttctgctattaaggttggtggtga
aaagatgtatgacaaagccaggagaggagaaagcattgagctttcaccaagrcgaatttc
aatatatcagtttgatatagagcgtagcttggaagacagacaaaatttaattttccgtgt
tacctgttcaaagggtacatacattcggtccctttgtgctgactttgggaaggctctggg
a-----------------------------------------------------------
-------------------------------------------------
>SRR5036296
gat---------------------------------------------------------
------------------tctgaggatgaggagagaaagaggagagagaaaagtgaagtt
gttgagttgaagcctgaggtggttgagctaagaacactgcataaaaggg-----------
------------------------------------------------------------
----------aggaggagttgtatttttatgatgcattcgctcttccatgggagaaggac
aagcattataagatggtgtatcagttggagaagaagtatttccctgatcagtgtttggat
aaggcatttttagaagctgggcaatcgaacttgggacagaagaagaaga-----------
------------------------------------------------------------
----aggagaacaaagggttggtgttttttgaggagaagaaagatga---attggggaag
gagggtgatggt------aaggccattactgagaggaaggtsgaggagttcttcaagtgt
ttgaagaaagtccccagta---------------------------ag------------
---------------aatgctgaagttagtggtagtgttgaaccttttcttgcatctaga
agcactgggctaccaccccaatgggattctcctagtgggactgtggttttggtgaacaaa
cctaaaggttggacatcatttactgtctgtggcaagctgcgtcgcttgacta--aagtga
aga-----------aggtgggacatgccgggactctcgatcctatggcaactggtttgct
aattgtttgtgttggcaaagctaccaagttggtggataggtaccagggtatgactaaagg
ctacagtggtgtcttccgtttgggggaggcaacttctacatgggatgcagattcaccggt
aattcaacgagagccatgggaacacattaaggatgagcacataaaaaagactgctgcatc
gtttactggagaaatatggcaagtgccaccaatgttttctgcaattaaggttggtggtga
aaaaatgtatgagaaagccaggagaggagaaagcattgaactttctccaagacgaatttc
actataccagtttgatatagagcgtagcttggaagacagg--------------------
------------------------------------------------------------
------------------------------------------------------------
-------------------------------------------------
>SRR5137211
gat---------------------------------------------------------
------------------tctgaggatgaggagagaaagaggagggagaaaagtgaagtt
gttgagttgaagcctgaggtggttgagctaagaacactgcataaaaggg-----------
------------------------------------------------------------
----------aggaggagttgtatttttatgatgcatttgctcttccatgggagaaggac
aagcattataagatggtgtatcagttggagaagaagtatttccctgatcagtgtttggat
aaggcatttttagaagctgggcaatcgaattgggggcagaagaagaagaagg--------
-------------------------------------aacggggaaaaagtgagaagggt
gaagaggagaataaagggttggtgttttttgaggagaagaaagatga---attggggaag
gagggtgatggt------aaggccattactgagaggaaggtggaggagttcttcaagtgt
ttgaagaaagtccccagta---------------------------agaatgctgaagtt
agtggtagtgttgaaaatgctgaagttagtggtagtgttgaaccttttcttgcatctaga
agcactgggctaccatcccaatgggattctcctagtgggactgtggttttggtgaacaaa
cctaaaggttggacatcatttactgtctgtggcaagctgcgtcgcttgacta--aagtgc
aga-----------aggtgggacatgctgggactctcgatcctatggcaactggtttgct
gattgtttgtgttggcaaagctaccaagttggtggataggtaccagggtatgactaaagg
ctacagtggtgtcttccgtttgggggaggcaacttctacatgggatgcagattcaccggt
aattcaacgagagccatgggaacacattaaggatgagcacataaaaaagactgctgcatc
ctttactggagaaatatggcaagtgccaccaatgttttctgcaattaaggttggtggtga
aaaaatgtatgacaaagccaggagaggagaaagcattgaactttcaccaagacgaatttc
aatataccagtttgatatagagcgtagcttggaagacagacaaaatgtaattttccgtgt
tacctgttcgaagggtacatacattcggtccctttgtgctgactttgggaaggctcttgg
aagttgtgctcatttgacggcactacgaagagattcaattggagaatacactgctgatga
tgcttttgatttccaagaattagaggagcaaatcacaaaaagctac---
>SRR5137212
------------------------------------------------------------
------------------------------------------------------------
------------------------------------------------------------
------------------------------------------------------------
------------------------------------------------------------
------------------------------------------------------------
------------------------------------------------------------
------------------------------------------------------------
------------------------------------------------------------
------------------------------------------------------------
------------------------------------------------------------
------------------------------------------------------------
------------------------------------------------------------
------------------------------------------------------------
------------------------------------------------------------
------------------------------------------------------------
----------------------------------------------------------gt
aattcaacgagagccatgggaacacattaaggatgaggacataaaaaagactgctgcatc
ctttactggagaaatatggcaagtgccaccaatgttttctgcaattaaggta--------
------------------------------------------------------------
------------------------------------------------------------
------------------------------------------------------------
------------------------------------------------------------
-------------------------------------------------
>SRR5137213
------------------------------------------------------------
------------------------------------------------------------
------------------------------------------------------------
------------------------------------------------------------
------------------------------------------------------------
------------------------------------------------------------
------------------------------------------------------------
------------------------------------------------------------
------------------------------------------------------------
------------------------------------------------------------
------------------------------------------------------------
------------------------------------------------------------
------------------------------------------------------------
------ggttggacatcatttactgtctgtggcaagctgcgtcgcttgacta--aagtga
aga-----------aggtgggacatgctgggactctcgatcctatggcaactggtttgct
gattgtttgtgttggcaaagctaccaagttggtggataggtatcagggtatgactaaagg
ctacagtggtgtcttccgttttggggaggcaacctctacatgggatgcagattcaccggt
------------------------------------------------------------
------------------------------------------------------------
------------------------------------------------------------
------------------------------------tagacaaaatttaatttttcgtgt
tacctgttcgaagggtacatacattcggtccctttgtgctgactttgggaaggctcttgg
a-----------------------------------------------------------
-------------------------------------------------
>SRR7905849
gat---------------------------------------------------------
------------------tctgaggatgaggagagaaagaggagagagaaaagtgaggtt
gttgagttgaagcctgaggtagttgagctaagaacattgcataaaaggg-----------
------------------------------------------------------------
----------aggaggagttgtatttttatgatgcatttgctcttccttgggagaaggac
aagcattataagatggtgtatcagttggagaagaagtatttcccggatcagtgtttggat
aaggcattcttagaacctgggcaatcgaatttggggcagaagaagaaga-----------
------------------------------------------------------------
----agaagaataaagggttggtgttttttgaggagaagaaagatga---attggggaag
gagggtgatggt------aaggacattactaagaggaaggtgcaggagttcttcaagtgt
ttgaagaaagtccccagta---------------------------ag------------
---------------aatggtgaagttagtggtagtactgagccttttcttgcatctaga
agtactgggctaccaccccaatgggattctcctggtgggactgtggttttagtgaacaaa
cctaaaggttggacatcatttactgtctgtggcaagctgcgtcgcttgacta--aagtga
aga-----------aggttggacatgctgggactcttgatcctatggcaactggtttgtt
gattgtttgtgttggcaaagctaccaagttggtggataggtaccagggtatgactaaagg
ctacagcggcgtcttccgtttgggggaggcaacttctacttgggatgcagattcaccggt
aattcaacgagagccatgggaacacattaaggatgaggacattaaaaagactgctgcatc
ctttactggagaaatatggcaagtgccaccaatgttttctgcaattaaggttggtggcga
aaagatgtatgataaagccaggagaggagaaagcattgaactttcaccaagacgaatttc
aatatatcagttttatatagagcgtagcttggaagacagacaaaatttaattttccgtgt
tacctgttctaagggtacatacattcggtccctttgtgctgactttgggaaggctcttgg
aagttgtgctcatttgactgcactacgcagagattcaattggggaatacactgctgatga
tgcctttgatttccaagaattagaggagcaaatcacaaaaagctacttg
>SRR7905861
gat---------------------------------------------------------
------------------tctgaggatgaggagagaaagaggagagagaaaagtgaagtt
gttgagttgaagcctgaggtggttgagctaagaacactgcataaaaggg-----------
------------------------------------------------------------
----------aggaggcattgtatttttatgatgcatttgctcttccatgggagaaggac
aagcattataagatggtgtatcagttggagaagaagtatttccctgatcagtgtttggat
aaggcatttttagaaccwgggcaatcgaatttggggcagaagaagaaga-----------
------------------------------------------------------------
----aggagaataaagggttggtgttttttgaggagaagaaagatga---attggggaag
gagggtgatggt------aaggccattactgagaggaaggtggaggagttcttcaagtgt
ttgaagaaagtccccagta---------------------------ag------------
---------------aatgctgaagttagtggtaktgttgaaccttttcttgcatctaga
agtactgggctaccaccccaatgggatwctcctggtgggactgtggttttggtgaacaaa
cctaaaggttggacatcatttactgtctgtggcaagctgcgtcgcttgacta--aagtga
aga-----------aggtgggacatgctgggactctcgatcctatggcaactggtttgct
gattgtctgtgttggcaaagctaccaagttggtggataggtaccagggtatgactaaacg
ctacagtggtgtcttccgtttgggggaggcaacttctacatgggatgcagattcaccggt
aattcaacgagagccatgggaacacattaaggatgagcacataaaaaagactgctgcatc
ctttactggagaaatatggcaagtgccaccaatgttttctgcaattaaggttggtggtga
aaaaatgtatgagaaagccaggagaggagaaagcattgaactttcaccaagacgaatttg
tatataccagtttgatatagagcgtagcttggaagacagacaaaatttaattttccgtgt
tacctgttcgaagggtacatacattcggtccctttgtgctgactttgggaaggcccttgg
aagttgtgctcatttgatggcactacgcagagatgcgattggagaatacactgctgatga
tgcttttgatttccaagaattagaggagcaaatcacaaaaagctacttg
>SRR7905862
gat---------------------------------------------------------
------------------tctgaggacgaggagagaaagaggagagagaagagtgagstt
gttgagttgaagcctgaggttgttgagctragaacactgcataaaaggg-----------
------------------------------------------------------------
----------aggaggagttgtatttttatgawgcatttgctcttccatgggagaaggac
aagcattataagatggtktatcagttggagaagaagtactttcctgatcagtgtttggat
aaggcatttctagaacctgggcaatcgaatttggggcagaagaagaagaagg--------
-------------------------------------aaggggggaagagtgmgaagggt
gaggaggagaataaagggttggttttttttgaggagaagaaagatga---attggggaag
aagggtgatggt------aaggacattactgagaggagggtggaggagttcttyaagaat
ttgaagaaaatccccagtaagaacggtgaagttagtggcagtgtcgag------------
---------------aacggtgaagttagtggcagtgtcgagccttttcttgcatcaaga
agtactgggctaccgccccagtgggattcccctggtgggacagtggytctagtgaacaaa
cctaaaggttggacatcatttactgtctgtgggaagttgcgtcggttgacta--aagtga
aga-----------aggtrggacatgctggaactctcgatcctatggcgactggtttgtt
gatagtttgtgttggcaaagctacmaagttggtggataggtaccagggtatgattaaagg
ctacagcggtgtcttccgtttgggggaggcaacttctacttgggaygcagattctccggt
aattsaacgagaaccatgggaacatattaaggatgaggacataaaaagggctgctgcatc
cttcactggagaaatatggcaagtaccrccaatgttttctgcaattaaggttggtggtga
aaagatgtatgacaargccaggagaggagaaagcattgaactctcaccaagacgaatttc
aatatatcagtttgatatagagcgtagcttggaagacagacaaaatttaattttccgggt
tacctgttcaaaaggtacatacattcggtccctctgtgctgactttgggaaggctcttgg
aagctgtgctcatttaaccgcgctaygcagagattcaattggggaatactctgctgatga
tgccttcgatttccaagagctagaggagcaaatcacaaaaggctac---
>SRR8327214
gat---------------------------------------------------------
------------------tctgaggatgaggagagaaagaggagagagaaaagtgaagtt
gttgagttgaagcctgaggtggttgagctaagaacactgcataaaaggg-----------
------------------------------------------------------------
----------aggaggcgttgtatttttatgatgcattttctcttccatgggagaaggac
aaacattataagatggtgtatcagttggagaagaagtatttccctgatcagtgtttggat
aaggcatttttagaacctgggcaatcgaatttggggcagaagaagaagaagg--------
-------------------------------------aarggggaaagaatgagaagggt
gagggcgagaataaagggttggtgttttttgaggagaagaaagatga---attggggaag
gagggtgatggt------aaggccattactgagaggaaggtggaggagttcttcaagtgt
ttgaagaaagtccccagta---------------------------agaatgctgaagtt
agtggcagtgttgaaaatgctgaagttagtggcagtgttgaaccttttcttgcatctaga
agtactgggctaccaccccaatgggattctcctggtgggactgtggttttggtaaataaa
cctaaaggttggacatcatttactgtctgtggcaagctgcgtcgcttgacta--aagtga
aga-----------aggtgggacatgctgggactctcgatcctatggcaactggtttgct
gattgtttgtgttggcaaagctaccaagttggtggataggtaccagggtatgactaaagg
ctacagtggtgtcttccgtttgggggaggcaacttctacatgggatgcggattcaccggt
aattcaacgagagccatgggaacacattaaggatgagcacataaaaaagaatgctgcatc
ctttactggagaaatatggcaagtgccaccaatgttttctgcaattaaggttggtggtga
aaaaatgtatgacaaagccaggagaggagaaagcattgaactttcaccaagacgaatttc
aatataccagtttgatatagagcgtagcttggaagacagacaaaatttaattttccgtgt
tacctgttcgaagggtacatacattcggtccctttgtgctgactttgggaaggcccttgg
aagttgtgctcatttgacggcactacgcagagattcaattggagaatacactgctgatga
tgcttttgatttccaagaattagaggagcaaatcacaaaaagctac---
