# Supplementary material for: Phylogenomics and classification of Cactaceae based on hundreds of nuclear genes
Source: Plant Syst Evol. 2025 Aug 11;311(5):28. doi: 10.1007/s00606-025-01948-z (PMC12339657; doi:10.1007/s00606-025-01948-z)
Supplement: Supplementary file 4 — Online Resource 4: Containing alignments and RAxML gene trees for all included loci and all phylogenetic datasets (ZIP 10372 KB) [file 606_2025_1948_MOESM4_ESM.zip › de Vos et al_ESM_4/ESM_data_alignments/QCP/7333_consensus.mafft.fasta]

>PAFTOL004551
aagcgaggtggaggcagcggcggcttagccccctcgaagtccaccgtctacgttagtaac
ctcgactwcaacctcacaaactccgacctcttcaccatcttctccacctttggcaaggtt
gctcgcgtcaccatcctcaaggaccgcatcacgcgctgcagcaagggagtcgccttcatt
ctctttgtctctagaaacgatgccgtgtccgcckccaaaaccatgaacggcaaggtctta
aatggccgcsttttgayggcctccatcgccaatgacaacggaagagctcctgagttcatt
cgcagaagggtttacaaggataaatcaaggtgttatgagtgtggsgaggaaggccatctt
agctatgagtgccccagaaaccagctgggccctcgggagcggccg---
>PAFTOL004552
aagcgcggcggaggcagcggcggcttggctccctcgaagtccaccgtctacgttagcaac
ctcgacttcgacctcacaaactccgacctcttcaccatcttctccaccttcggcaaggtt
gctcgcgtcaccatcctcaaggaccgcatcacgcgccgcagcaagggcgtcgcctttatc
ctcttcgtttctaaaaacgacgccctgtccgccgccaaaaccatgaacggaaagatctta
aacagccgcgttttgacggcctccattgccaatgacaacggaagagcccctgagttcatt
cgcagaagggtctacaaggataagtccaggtgttatgagtgtggggaggaaggccatctc
agctatgagtgccccagaaaccagctgggcccccgggagcgcccggcc
>PAFTOL004553
aagcgcggcggaggcagcggcggcttggccccctcaaagtccaccgtctatgtgagcaac
ctcgacttcagccttacaaactccgacctcttcaccatcttctccaccttcggcaaggtt
gctcgcgtcaccatcctcaaggaccgcatcacgcgccgcagcaagggcgtcgccttcatt
ctcttcgtttctaaaaacgacgccctgtccgccgccaaaaccatgaacggcaagatctta
aacggccgcgttttgacggcctccattgccaatgacaacggaagggcccctgagttcatt
cgtagaagggtctacaaggataagtccaggtgttatgagtgtggggaggaaggccatctc
agctatgagtgccccagaaaccagctgggtccccgggagcgcccagcc
>PAFTOL004554
aagcgcggcggaggcagcggcggcttggccccctcgaagtccaccgtctacgttagcaac
ctcgacttcgacctcacaaactccgacctcttcaccatcttctccaccttcggcaaggtt
gctcgcgtcaccatcctcaaggaccgcgtcacgcgccgcagcaagggcgttgcctttatc
ctcttcgtttctaaaaacgacgccctgtccgccgccaaaaccatgaacggaaagatctta
aacggccgcgttttgacggcctccattgccaatgacaacggaagagcccctgagttcatt
cgcagaagggtctacaaggataagtccaggtgttatgagtgtggggacgaaggccatctc
agctatgagtgccccagaaaccagctgggcccccgggagcgcccg---
>PAFTOL004555
---cgcggcggaggcagcggyggcttggccccctcaaagtccaccgtctacgttagcaac
ctcgacttcaaccttacaaactccgacctcttcaccatcttctccaccttcggcaaggtt
gctcgcgtcaccatcstcaaggaccgcatcasgcgccgcagcaagggcgtcgccttcatc
ctcttcgtttctaaaaacgacgccctgtccgccgccaaaaccatgaacggcaagatctta
aacggccgcgttttgacggcctccattgccaaygacaacggaagggcccctgagttcatt
cgcagaagggtctacaaggataagtccaggtgttatgagtgtggggaggaaggccatctc
agctatgagtgccccagaaaccagctgggtycccgggagcgccca---
>PAFTOL004556
------------------------ttggccccctcgaagtccaccgtctacgttagcaac
ctcgacttcaacctcacaaactccgacctcttcaccatcttctccaccttcggcaaggtt
gctcgcgtgaccatcctcaaggaccgcatcacgcgccgcagcaagggcgtcgccttcatc
ctcttcgtttctaaaaacgacgccctgtccgccgccaaaaccatgaacggcaagatctta
aacggccgcgttttgacggcctccattgccaatgacaacggaagggcccctgagttcatt
cgcagaagggtctacaaggataagtccaggtgttatgagtgtggggaggaaggccatctc
agctatgagtgccccagaaaccagctgggcccccgggagcgcccg---
>PAFTOL004560
---cggcgcggaggcagcggcggcttggccccctcgaagtccaccgtctacgttagcaac
ctcgacttcgacctcacaaactccgacgtcttcaccatcttctccaccttcggcaaggtt
gctcgcgtcaccatcctcaaggaccgcatcacccgccgcagcaagggcgtcgcctttatc
ctcttcgtttctaaaatcgacgccctgtccgccgccaaaaccatgaacggaaagatctta
aacggccgcgttttgacggcctccattgccaatgacaacggaagagctcctgagttcatt
cgcagaagggtctacaaggataaatccaggtgttatgagtgtggggaggaaggccatctc
agctatgagtgccccagaaaccagctgggcccccgggagcgcccggcc
>PAFTOL004561
aagcgaggcggaggcagcggcggcttagccccctcgaagtccaccgtctacgttagcaac
ctcgattacaacctcacaaactccgacctcttcacaatcttctccacctttggcaaggtt
gctcgcgtcaccatcctcaaggaccgcatcacgcgcagcagcaagggagtcgccttcatc
ctctttgtctctaaaaacgatgccgtgtccgccgccaaaaccatgaacggcaaggtctta
aatggccgggttttgacggcctccattgccaatgacaacggaagaacccctgagttcatt
cgcagaagggtttacaaggacaaatcaaggtgttatgagtgtggggaggaaggccatctc
agctatgagtgccccagaaaccagctgggccctcgggagcgcccg---
>PAFTOL004562
---cggcccggaggcagcggcggcttggccccctcgaagtccaccgtctacgttagcaac
ctcgacttcgacctcacaaactccgacgccttcaccatcttctccaccttcggcaaggtt
gctcgcgtcaccatcctcaaggaccggatcacgcgccgcagcaagggcgtcgcctttatc
ctcttcgtatctaaaatcgacgccctgtccgccgccaaagccatgaacggaaagatctta
aacggccgcgttttgacggcctccatcgccaatgacaatggaagagcccctgagttcatt
cgcagaagggtctacaaggataagtccaggtgttatgagtgtggggaggaaggccatctc
agctatgagtgccccagaaaccagctgggccccagggagcgcccg---
>PAFTOL004563
------------------------ttggccccctcgaagtccaccgtctacgctagcaac
ctcgacttcaacctcacaaactccgacctcttcaccatcttctccaccttcggcaaggtt
gctcgcgtgaccatcctcaaggaccgcatcacgcgccgcagcaagggcgtagccttcatc
ctcttcgtctctaaaaacgacgccctgtccgccgccaaaaccatgaacggcaagatctta
aacggccgcgttttgacggcctccattgccaatgacaacggaagagcccctgagttcatt
cgcagaagggtctacaaggataagtccaggtgttatgagtgtggcgaggaaggccatctc
agctatgagtgccccagaaaccagctgggtccccgggagcgccca---
>PAFTOL004565
------------------------ttggccccatcgaagtccaccgtctacgttagcaac
ctcgacttcaacctcacaaactccgacctcttcaccatcttctccaccttcggcaaggtt
gctcgcgtcaccatcctcaaggaccgcatcactcgccgcagcaagggcgtcgccttcatc
ctcttcgtttctaaaagcgacgccctgtccgctgccaaaaccatgaacgccaagatctta
aacggccgcgttttgacggcctccattgccaatgacaacggaagagcccctgagttcatt
cgcagaagggtctacaaggataagtccaggtgttatgagtgtggggaggaaggccatctc
agctatgagtgccccagaaaccagctgggggcccgggagcgtccg---
>PAFTOL004566
aagcgaggcggaggcagcggcggcttagccccctcgaagtccaccgtctacgttagcaac
ctcgactacaacctcacaaactccgacctcttcaccatcttctccacctttggcaaggtt
gctcgcgtcaccatcctcaaggatcgcatcacgcgcggcagcaagggagtcgccttcatc
ctctttgtctctaaaagcgatgccgtttcggccgccaaaaccatgaacggcaag------
------------------------------------------------------------
------------------------------------------------------------
------------------------------------------------
>PAFTOL004567
aagagcggcggaggcagcggcggcttggccccctcgaagtccactgtctacattagcaac
ctcgacttcaacctcacaaactccgacctcttcaccatcttctccaccttcggcaaggtt
gctcgcgtcaccatcctcaaggaccgcatcacgcgccgcagcaagggcgttgcgttcatc
ctcttcgtttctaaaaacgacgccctgtccgccgccaaaaccatgaacggcaagatctta
aacggccgcgttttgacggcctccattgccaatgacaatggaagagcccctgagttcatt
cgcagaaggatctacaaggataagtccaggtgttatgagtgtggggaggaaggccatctc
agctatgagtgccccagaaaccagctgggccctcgggagcgcccg---
>PAFTOL004568
aagcgcggcggaggcagcggcggcttggccccgtcgaagtccaccgtctacgttagcaac
ctcgacttcagcctcacaaactccgacctcttcaccatcttctccaccttcggcaaggtt
gctcgygtcaccatcctcaaggaccgtatcacgcgccgcagcaagggcgttgcgttcatc
ctcttcgtttctaaaaacgacgccctgtccgccgccaaaaccatgaacggcaagatctta
aacggccgcgttttgacggcctccattgccaatgacaatggaagagcccctgagttcatt
cgtagaagggtctacaaggataagtccaggtgttatgagtgtggggagggaggccatctc
agctatgagtgccccagaaaccagctgggccctcgggagcgtccg---
>PAFTOL004571
aagcgcggcggcggcagcggcggattagccccctcgaagtcyaccgtctacgttagcaac
ctcgattacaacctcacaaactccgacctcttcaccatcttctccacctttggcaaggtt
gctcgcgtcaccatcctcaaggaccgcatcacgcgcggcagcaagggagtcgccttcatc
ctctttgtctctaaaaacgatgccktgtccgctgccaaaaccatgaacggcaaggtctta
aatggccgcgttttgacggcctccattgccaatgacaacggaagagcccctgagttcatt
cgcagaagggtttacaaggataaatcaaggtgttatgagtgtggggaggaaggccatctc
agctatgagtgcccaagaaaccagctgggccctcgggagcggccg---
>PAFTOL004572
------------------------ttggccccctcgaagtccaccgtctacgttagcaac
ctcgacttcaacctcacaaactccgacctcttyaccatcttctccaccttgggcaaggtt
gctcgcgtgaccatcctcaaggaccgcatcacgcgccgcagcaagggcgtcgccttcatc
ctcttcgtttctaaaaacgacgccctgtccgccgccaaaaccatgaacggcaagatctta
aacggccgcgttttgacggcctccattgccaatgacaacggaagagcccctgagttcatt
cgcagaagggtctacaaggataagtccaggtgttatgagtgtggggaggaaggccatctc
agctatgagtgccccagaaaccagctgggctcccgggagcgcccg---
>PAFTOL004574
aagcgcggcggaggcagcggtggcttggccccctcgaagtccaccgtctacgttagcaac
ctcgacttcaacctcacaaactccgacctcttcaccatcttctccaccttcggcaaggtt
gctcgagtcaccattctcaaggaccgcatcacgcgccgcagcaagggcgtcgccttcatc
ctcttcgtttctaaaaatgacgccctgtccgccgccaaaaccatgaacgacaagatctta
aacggccgcgttttgacggcctccattgccaatgacaacggaagggcccctgagttcatt
cgcagaagggtctacaaggataagtccaggtgttatgagtgtggggaggaaggccatctc
agctatgagtgccccagaaaccaactgggtccccgggagcgccct---
>PAFTOL004577
---cggcgcggaggcagcggcggcttggccccctcgaagtccaccgtctacgttagcaac
ctcgacttcgacctcacaaactccgacgtcttcaccatcttctccaccttcggcaaggtt
gctcgcgtcaccatcctcaaggaccgcatcacgcgccgcagcaagggcgtcgcctttatc
ctcttcgtttctaaaatcgacgccctgtccgccgccaaaaccatgaacggaaagatctta
aatggccgcgttttgacggcctccattgccaatgacaacggaagagcccctgagttcatt
cgcagaagggtctacaaggataaatccaggtgttatgagtgtggggaggaaggccatctc
agctatgagtgccccagaaaccagctgggcccccgggagcgcccggcc
>PAFTOL004578
------------------------ttggccccctcgaagtctaccgtctacgttagcaac
ctcgacttcaacctcacaaattccgacctcttcaccatcttctccaccttcggcaaggtt
gctcgcgtcaccatcctcaaggaccgcatcacgcgccgcagcaagggcgtcgccttcatc
ctcttcgtttctaaaaacgacgccttgaccgccgccaaaaccatgaacggcaagatctta
aacggccgcgttttgacggcatccattgccaatgacaacggaagggcccctgagttcatt
cgcagaagagtctacaaggataagtctaggtgttatgagtgtggggaggaaggccatctc
agctatgagtgcccgagaaaccagctgggccctcgggagcgcccg---
>PAFTOL004582
------------------------ttggccccctcgaagtccaccgtctacgttagcaac
ctcgacttcaaccttacaaactccgacctcttcaccatcttctccaccttcggcaaggtt
gctcgcgtcaccatcctcaaggaccgcatcacgcgccgcagcaagggcgtcgccttcatc
ctcttcgtttctaaaagcgacgccctgtccgccgccaaaaccatgaacggcaagatctta
aacggccgcgttttgacggcctccattgccaatgacaacggaagagcccctgagttcatt
cgcagaagggtctacaaggataagtccaggtgttatgagtgtggggaggaaggccatctc
agctatgagtgccccagaaaccagctgggcccccgggagcgcccg---
>PAFTOL004583
------------------------ttggccccctcgaagtccaccgtctatgttagcaac
ctcgacttcaaccttacaaactccgacctcttcaccatcttctccaccttcggcaaggtt
gctcgcgtcaccatcctcaaggaccgcatcacgcgccgcagcaagggcgtcgccttcatc
ctcttcgtttctaaaaacgacgccctgtccgccgccaaaaccatgaacggcaagatctta
aacggccgcgttttgacggcctccattgccaatgacaacggaagggcccctgagttcatt
cgcagaagggtctacaaggataagtccaggtgttatgagtgtggggargaaggccatctc
agctatgagtgccccagaaaccagctgggtccccgggagcgccca---
>PAFTOL004584
---cggcgcggaggcagcggcggcttggccccctcgaagtccaccgtctacattagcaac
ctcgacttcgacctcacaaactccgacgtcttcaccatcttctccaccttcggcaaggtt
gctcgcgtcaccatcctcaaggaccgcatcaagcgccgcagcaagggcgtcgcctttatc
ctcttcgtttctaaaatcgacgccctgtccgccgccaaaaccatgaacggaaagatctta
aacggccgcgttttgacggcttccattgccaatgacaacggaagagcccctgagttcatt
cgcagaagggtctacaaggataagtccaggtgttatgagtgtggggaggaaggccatctc
agctatgagtgccccagaaaccagctgggcccccgggagcgcccggcc
>PAFTOL004585
aagcgaggcggaggcagcggcggcttagccccttcgaagtcgaccgtctacgttagcaac
ctcgactacaacctcacaaactccgacctcttcaccatcttctccacctttggcaaggtt
gctcgcgtcaccatcctcaaggaccgcatcacgcgcggcagcaagggagtckccttcatc
ctctttgtctctaaaaacgatgccgtttcggccgccaaaaccatgaacggcaaggtctta
aatggccgcgttttgacggcctccattgccaatgacaacggaagagcccctgagttcatt
cgcagaagggtttacaaggataaatcaaggtgttatgagtgtggggaggaaggccatctc
agctatgagtgccccagaaaccagctgggccctcgggagcggccg---
>PAFTOL004587
aagcgcggcggaggcagtggcggcttggccccctcgaagtccaccgtctacgttagcaac
ctcgacttcaacctcacaaactccgacctcttcaccatcttctccaccttcggcaaggtt
gctcgcgtcaccatcctcaaggaccgcatcacgcgccgtagcaagggcgtcgctttcatc
ctcttcgtttctaaaaacgacgccctgtccgccgccaaaaccatgaacggcaagatctta
aacggccgcgttttgacggcctccattgccaatgacaacggaagggcccctgagttcatt
cgcagaagggtttacaaggataagtccaggtgttatgagtgtggggaggaaggccatcta
agctatgagtgccccagaaaccagctgggtccccgggagcgccca---
>PAFTOL004590
aagcgcggcggaggcagcggcggcttggccccctcgaagtccaccgtctacgttagcaac
ctcracttcgacctcacaaactccgacctcttcaccatcttctccaccttcggcaaggtt
gctcgcgtcaccatcctcaaggaccgcatcacgcgccgcagcaagggcgtcgcctttatc
ctcttcgtttctaaaaacgacgccctgtccgccgccaaaaccatgaacggaaagatctta
aacggccgcgttttgacggcctccattgccaatgacaacggaagagcccctgagttcatt
cgcagaagggtctacaaggataagtccaggtgttatgagtgtggggacgaaggccatctc
agctatgagtgccccagaaaccagctgggcccccgggagcgcccggcc
>PAFTOL004591
aagcgcggcggaggcagcggcggcttggccccctcgaagtccaccgtctacgttagcaac
ctcgacttcgacctcacaaactccgacctcttcaccatcttctccaccttcggcaaggtt
gctcgcgtcaccatcctcaaggaccgcatcacgcgccgcagcaagggcgtcgcctttatc
ctcttcgtttctaaaaacgacgccctgtccgccgccaaaaccatgaacggaaagatctta
aacggccgcgttttgacggcctccattgccaatgacaacggaagagcccctgagttcatt
cgcagaagggtctacaaggataagtccaggtgttatgagtgtggggacgaaggccatctc
agctatgagtgccccagaaaccagctgggcccccgggagcgcccg---
>PAFTOL004593
------ggcggaggcagcggcggcttggccccctcgaagtccaccgtctacgttagtaac
ctcgacttcaacctcacaaactccgacctcttcaccatcttctccaccttcggcaaggtt
gctcgcgtcaccatcctcagggaccccatcacgcgccgcagcaagggcgtcgccttcatc
ctcttcgtttctaaaaacgacgccctgtccgccgccaaaaccatgaacggcaagatctta
aacggccgcgttttgacggcctccattgccaatgacaacggaagggcccctgagttcatt
cgcagaagggtctacaaggataagtccaggtgttatgagtgtggggaggaaggccatctc
agctatgagtgccccagaaaccagctgggtccccgggagcgccca---
>PAFTOL004594
aagcgcggcggaggcagcggcggcttggccccctcgaagtccaccgtctacgttagcaac
ctcgacttcgacctcacaaactccgacctcttcaccatcttctccaccttcggcaaggtt
gctcgcgtcaccatcctcaaggaccgcatcacgcgccgcagcaagggcgtcgcctttatc
ctcttcgtttctaaaaacgacgccctgtccgccgccaaaaccatgaacggaaagatctta
aacggccgcgttttgacggcctccattgccaatgacaacggaagagcccctgagttcatt
cgcagaagggtctacaaggataagtccaggtgttatgagtgtggggaggaaggccatctc
agctatgagtgccccagaaaccagctgggcccccgggagcgcccggcc
>PAFTOL004596
------------------------ttggccccctcgaagtccaccgtctacgttagcaac
ctcgacttcagcctcacaaactctgacctcttcaccatcttctccaccttcggcaacgtt
gctcgcgtcaccatcctcaaggaccgcatcacgcgccgcagcaagggcgtcgccttcatc
ctcttcgtttctaaaaacgacgccctgtccgccgccaaaaccatgaacggcaagatctta
aacggccgcgttttgacggcatccattgccaatgacaacggaagagcccctgagttcatt
cgcagaagggtctacaaggataagtccaggtgttatgagtgtggggaggaaggccatctc
agctatgagtgccccagaaaccagctgggccctcgggagcgcccg---
>PAFTOL004597
------------------------ttggccccctcaaagtccaccgtctatgttagcaac
atcgacttcaaccttacaaactccgacctcttcaccatcttctccaccttcggcaaggtt
gctcgcgtcaccatcctcaaggaccgcatcacgcgccgcagcaagggcgtcgccttcatc
ctcttcgtttctaaaaacgatgccttgtccgccgccaaaaccatgaacggcaagatctta
aacggccgcgttttgacggcctccattgccaatgacaacggaagggcccctgagttcatt
cgcagaagggtctacaaggataagtccaggtgttatgagtgtggggaggaaggccatctc
agctatgagtgccccagaaaccagctgggtccccgggagcgccca---
>PAFTOL004598
---cgcggcggaggcagcggcggcttggccccctcgaagtccaccgtctacgttagcaac
ctcgacttcgacctcacaaactccgacctcttcaccatcttctccaccttcggcaaggtt
gctcgcgtcaccatcctcaaggaccgcatcacgcgccgcagcaagggcgtcgcctttatc
ctcttcgtttttaaaaacgacgccctgtcygccgccaaaaccatgaacggaaagatctta
aacggccgygttttgacggcctccattgccaatgacaacggaagagcccctgagttcatt
cgcagaagggtctacaaggataagtccaggtgttatgagtgtggggagcaaggccatctc
agctatgagtgccccagaaaccagctgggcccccgggagcgcccg---
>PAFTOL004599
aagcgcggaggaggcagcggcggcttggcyccctcgaagtccaccgtctacgttagcaac
ctcgacttcgacctcacaaactccgacctcttcaccatcttctccaccttcggcaaggtt
gctcgcgtcaccatcctcaaggaccgcatcacgcgccgcagcaagggcgtcgcctttatc
ctcttcgtttctaaaaaggacgccctgtccgccgccaaaaccatgaacggaaagatctta
aacggccgccttttgacggcctccattgcyaatgacaacggaagagcccctgagttcatt
cgcagaagggtctacaaggataagtccaggtgttatgagtgtggggaggaaggccatctc
agctatgagtgccccagaaaccggctgggcccccgggagcgcccg---
>PAFTOL004600
------ggcggaggcagcggcggcttggccccctcgaagtccaccgtctacgttagcaac
ctcgacttcgacctcacaaactccgacctcttcaccatcttctccaccttcggcaaggtt
gctcgcgtcaccatcctcaagcaccgcatcacgcgccgcagcaagggcgtcgcctttatc
ctcttcgtttctaaaaacgacgccctgtccgccgccaaaaccatgaacggaaagatctta
aacggccgcgttttgacggcctccattgccaatgacaacggaagagcccctgagttcatt
cgcagaagggtctacaaggataagtccaggtgttatgagtgtggggaggaaggccatctc
agctatgagtgccccagaaaccagctgggcccccgggagcgcccg---
>PAFTOL004601
aagcgcggcggaggcagcggcggcttggccccctcaaagtccaccgtctacgttagcaac
ctcgacttcaaccttacaaactccgacctcttcaccatcttctccaccttcggcaaggtt
gctcgcgtcaccatcctcaaggaccgcatcacgcgccgcagcaagggcgtcgctttcatc
ctcttcgtttctaaaaacgacgccctgtccgccgccaaaaccatgaacggcaagatctta
aacggccgcgttttgacggcctccattgccaatgacaacggaagggcccctgagttcatt
cgcagaagggtctacaaggataagtccaggtgttatgagtgtggggaggaaggccatctc
agctatgagtgccccagaaaccagctgggtccccgggagcgccca---
>PAFTOL004603
------------------------ttggccccctcgaagtccaccgtctacgttagcaac
ctcgagttcaacctcacaaactcygacctcttcaccatcttctccaccttcggcaaggtt
gctcgcgtcaccgtcctcaaggaccgcatcacacgccgcagcaagggcgttgcgttcatc
ctcttcatttctaaaaacgacgccctgtccgccgccaaaaccatgaacggcaagatctta
aacggccgcgttttgacggcctcsattgccaatgacaacggaagagcccctgagttcatt
cgcagaagggtctacaaggataagtccaggtgttatgagtgtggsgaggaaggccatctc
agctatgagtgccccagaaaccagctgggccctcgggagcgcccg---
>PAFTOL004604
aagcgcgtcggaggcagcggcggcttggccccctcgaagtccaccatctacgttagcaac
cttgacttcaacctcacaaactccgacctcttcaccatcttctccaccttcggcaaggtt
gctcgcgtcaccatcctcaaggaccgcatcacgcgccgcagcaaaggcgttgcgttcatc
ctcttcgtttctaaaaacgacgccctgtccgccgccaaaaccatgaacggcaagatctta
aacggccgcgttttgacggcctccattgccaatgacaatggaagagcccctgagttcatt
cgcagaagggtctacaaggataagtccaagtgttatgagtgtggggaggaaggccatctc
agctatgagtgccccagaaaccagctgggccctcgggagcgcccggcc
>PAFTOL004605
------------------------ttggccccctcaaagtccaccgtctatgttagcaac
ctcgacttcaaccttacaaactccgaccttttcaccatcttctccaccttcggcaaggtt
gctcgcgtcaccatcctcaaggaccgcatcacgcgccgcagcaagggcgtcgccttcatc
ctcttcgtttctaaaaacgacgccctgtccgccgccaaaaccatgaacggcaagatctta
aacggccgcgttttgacggcctccattgccaatgacaacggaagggcccctgagttcatt
cgcagaagggtctacaaggataagtccaggtgttatgagtgtggggaggaaggccatctc
agctatgagtgccccagaaaccagctgggtccccgggagcgccca---
>PAFTOL004608
------------------------ttggccccctcgaagtccaccgtctacgttagcaac
ctcgacttcaacctcacaaactccgacctcttcaccatcttctccaccttcggcaaggtt
gctcgcgtcaccatcctcaaggaccgcatcacgcgccgcagcaagggcgtcgccttcatc
ctcttcgtttctaaaagcgacgccctgtccgccgccaaaaccatgaacggcaagatctta
aacggccgcgttttgacggcctccattgccaatgacaacggaagagcccctgagttcatt
cgcagaagggtctacaaggataagtccaggtgttatgagtgtggggaggaaggccatctc
agctatgagtgccccagaaaccagctgggccgccgcgagcgcccg---
>PAFTOL004609
aagcgcggcgkaggcagcggcggcttggccccctcgaagtccaccgtctacgttggcaac
ctcgacttcaacctcacaaactccgacctcttcaccatcttctccaccttcggcaaggtt
gctcgcgtcaccatcctcaaggatcgcatcacgcgccgcagcaagggcgtcgccttcatc
ctcttcgtttctaaaagcgacgccctgtccgccgccaaaaccatgaacggcaagatcttr
aacggccgcgttttgacggcctcmatcgccaatgacaacggaagagcccctgagttcatt
cgcagaagggtctacaaggataagtccaggtgttatgagtgtggggaggaaggccatctc
agctatgagtgccccagaaaccagctggggccccgggatcgcccg---
>PAFTOL004610
aagcgaggcggaggcagcggcggcttagccccctcgaagtccaccgtctacgttagcaac
ctcgattacaacctcacaaactccgacctcttcaccatcttctccacctttggcaaggtt
gctcgcgtcaccatcctcaaggaccgcatcacgcgcagcagcaagggagtcgccttcgtc
ctctttgtctctaaaaacgatgccgtgtccgccgccaaaaccatgaacggcaaggtctta
aatggccgggttttgacggcctccattgccaatgacaacggaagaacccctgagttcatt
cgcagaagggtttacaaggacaaatcaaggtgttatgagtgtggggaggaaggccatctc
agctatgagtgccccagaaaccagctgggccctcgggagcgcccg---
>PAFTOL004611
aagcgaggcggaggcagcggcggcttagccccctcgaagtccaccgtctacgttagcaac
ctcgattacaacctcacaaactccgacctcttcaccatcttctccacctttggcaaggtt
gctcgcgtcaccatcctcaaggaccgcatcacgcgcagcagcaagggagtcgccttcatc
ctctttgtctctaaaaacgatgcygtgtccgccgccaaaaccatgaayggcaaggtctta
aatggccgggttttgacggcctccattgccaatgacaacggaagaacccctgagttcatt
cgcagaagggtttacaaggacaaatcaaggtgttatgagtgtggggaggaaggccatctc
agctatgagtgccccagaaaccagctgggccctcgggagcgcccg---
>PAFTOL004613
aaccgcggcggaggcagcggcggcttggccccctcgaagtccaccgtctacgttagcaac
ctcgacttcgacctcacaaactccgacctcttcaccatcttctcgaccttcggcaaggtt
gctcgcgtcaccatcctcaaggaccgcatcacgcgccgcagcaagggcgtcgcctttatc
ctcttcgtttctaaaaaggacgccctgtccgccgccaaaaccatgaacggaaagatctta
aatggccgcgttttgayggcctccattgccaatgacaacggaagagcccctgagttcatt
cgcagaagggtctacaaggataagtccaggtgttatgagtgtggggaggaaggccatctc
agctatgagtgccccagaaaccagctgggcccccgggagcgcccggcc
>PAFTOL004617
---cggcgcggaggcagcggcggcttggccccctcgaagtccaccgtctacgttagcaac
ctcgacttcgacctcacaaactccgacgtcttcaccatcttctccaccttcggcaaggtt
gctcgcgtcaccatcctcaaggaccgcatcacgcgccgcagcaagggtgtcgcctttatc
ctcttcgtttctaaaatcgacgccctgtccgccgccaaaaccatgaacggaaagatctta
aacggccgcgttttgacggcctccattgccaatgacaacggcagaacccctgagttcatt
cgcagaagggtctacaaggataagtccaggtgttatgagtgtggggaggaaggccatctc
agctatgagtgccccagaaaccagctgggctcccgggagcgcccg---
>PAFTOL004618
aagcgcggcgkaggcagcggcggcttggccccctcgaagtccaccgtctacgtyagcaac
ctcgacttcaacctcacaaactccgacctcttcaccatcttctccaccttcggcaaggtt
gctcgcgtcaccatcctcaaggaccgcatcacgcgccgcagcaagggcgtcgccttcatc
ctcttcgtttctaaaagcgacgccctgtccgccgccaaaaccatgaacggcaagatctta
aacggccgcgttttgacggcctccattgccaatgacaacggaagagcccctgagttcatt
cgcagaagggtctacaaggataagtccaggtgttatgagtgtggggaggaaggccatctc
agctatgagtgccccagaaaccagctggggccccgggagcgcccggcc
>PAFTOL004619
------------------------ttagccccctcgaagtctaccgtctacgttagcaac
ctcgactacaatctcacaaactccgacctcttcaccatcttctccaccttcggcaaggta
gctcgcgtcaccgtcctcaaagaccggatcacgcgccacagcaagggcgtcgccttcatc
ctcttcgtctctaaaaacgaagccgtttccgccgtcaaaacsatgaacggcaaggtccta
aatgggcgagttttgacggcctccattgccaatgacaacggaagagcccctgagtttatt
cgcagaagggtttataaggataagtcaaggtgttatgagtgtggggaggaaggtcatctc
agctatgagtgccccagaaaccagctggggccccgggagcgcccg---
>PAFTOL004620
aagcgcgrcggaggcagcggcggcttggccccctcgaagtccaccgtctaygtkagcaac
ctcgacttcaacctcacaaactccgacctcttcaccatcttctccaccttcggcaaggtt
gctcgcgtcaccatcctcaaggaccgtatcacgcgccgcagcaagggcgtcgccttcatc
ctcttcgtttctaaaagcgacgcyctgtccgcggccaaaaccatgaacggcaagatctta
aacggccgcgttttgacggcctccattgccaatgacaacggaagagcccctgagttcatt
cgcagaagggtctacaaggataagtccaggtgttatgagtgtggggaggaaggccatctc
agctatgagtgccccagaaaccagctgggcccycgggagcgcccg---
>PAFTOL004623
------------------------ttggccccctcgaagtccaccgtctatgttagcaac
ctcgacttcaacctcacaaactccgacctcttcaccatcttctccaccttcggcaaggtt
gctcgcgtcaccatcctcaaggaccgcatcacgcgccgcagcaagggcgtcgccttcatc
ctcttcgtttctaaaagcgacgccctgtccgctgccaaaaccatgaacggcaagatctta
aacggccgcgttttgacggcttcaattgccagtgacaacggaagagcccctgagttcatt
cgcagaagggtctacaaggataaatccaggtgttatgagtgtggggaggaaggccatctg
agctatgagtgccccagaaaccagctggggccccgggagcgcccg---
>PAFTOL004624
aagcgcggcggaggcagcggcggcttggctccctcgaagtccaccgtctacgttagcaac
ctcgacttcgacctcacaaactccgacctcttcaccatcttctccaccttcggcaaggtt
gcacgcgtcaccatcctcaaggaccgcatcacgcgccgcagcaagggcgtcgcctttatc
ctcttcgtttctaaaaacgacgccctgtccgccgccaaaaccatgaacggaaagatctta
aacagccgcgttttgacggcctccattgccaatgacaacggaagagcccctgagttcatt
cgcagaagggtctacaaggataagtccaggtgttatgagtgtggggaggaaggccatctc
agctatgagtgccccagaaaccagctgggcccccgggagcgcccggcc
>PAFTOL004625
---cggcgcggaggcagcggcggcttggccccctcgaagtccaccgtctacgttagcaac
ctcgacttcgacctcacaaactccgacgtcttcaccatcttctccaccttcggcaaggtt
gctcgcgtcaccatcctcaaggaccgcatcacgcgccgcagcaagggcgtcgcctttatc
ctcttcgtttctaaaatcgacgccctgtccgccgccaaaaccatgaacggaaagatctta
aacggccgcgttttgacggcctccattgccaatgacaacggaagagcccctgagttcatt
cgcagaagggtctacaaggataaatccaggtgttatgagtgtggggaggaaggccatctc
agctatgagtgccccagaaaccagctgggcctccgggagcgcccg---
>PAFTOL004626
------------------------ttggccccctcaaagtccaccgtctatgttagcaac
ctcgacttcaaccttacaaactccgacctcttcaccatcttctccaccttcgggaaggtt
gctcgcgtcaccatcctcaaggaccgcatcacgcgccgcagcaagggcgtcgccttcatc
ctcttcgtttctaaaaacgacgccctgtccgccgccaaaaccatgaacggcaagatctta
aacggccgcgttttgacggcctccattgccaatgacaacggaagggcccctgagttcatt
cgcagaagggtctacaaggataagtccaggtgttatgagtgtggggaggaaggccatctc
agctatgagtgccccagaaaccagctgggtccccgggagcgccca---
>PAFTOL004627
------------------------ttggccccctcgaagtccaccgtctacgttagcaac
ctcgacttcaacctcacaaactccgacctcttcaccatcttctccaccttcggcaaggtt
gctcgcgtcaccattcttaaggaccgcatcacgcgccgcagcaagggtgtcgccttcatc
ctcttcgtttctaaaagcgacgccctgtccgccgccaaaaccatgaacggcaagatctta
aacggccgcgttttgacggcctccattgccaatgacaacggaagagctcctgagttcatt
cgcagaagggtctacaaggataagtccaggtgttatgagtgtggggaggaaggccatctc
agctatgagtgccccagaaatcagctggggccccgggagcgcccg---
>PAFTOL004631
---cgcggcggaggcagcggcggcttggctccctcgaagtccaccgtctacgttagcaac
ctcgacttcgacctcacaaactccgacctcttcaccatcttctccacgttcggcaaggtt
gctcgcgtcaccatcctcaaggaccgcatcacgcgccgcagcaagggcgtcgcctttatc
ctcttcgtttctaaaaacgacgccctgtccgccgccaaaaccatgaacggaaagatctta
aacggccgcgttttgacggcctccattgccaatgacaacggaagagcccctgagttcatt
cgcagaagggtctacaaggataagtccaggtgttatgagtgtggggaggaaggccatctc
agctatgagtgccccagaaaccagctgggcccccgggagcgcccg---
>PAFTOL004632
------------------------ttggccccctcgaagtccaccgtctatgttagcaac
ctcgacttcaaccttacaaactccgacctcttcaccatcttctccaccttcggcaaggtt
gctcgcgtcaccatcctcaaggaccgtatcacgcgccgcagcaagggcgtcgccttcatc
ctcttcgtttctaaaaacgacgcgctgtccgccgccaaaaccatgaacggcaagatctta
aacggccgcgttttgacggcctccattgccaatgacaacggaagggcccctgagttcatt
cgcagaagggtctacaaggataagtccaggtgttatgagtgtggggaggaaggccatctc
agctatgagtgccccagaaaccagctgggtccccgggagcggcca---
>PAFTOL004633
aagcgcggcggaggcagcggcggcttggcyccctcgaagtccaccgtctacgttagcaac
ctcgacttcaacctcacaaactccgacctcttcaccatcttctccaccttcggcaaggtt
gctygcgtcaccatcctcaaggaccgcatcacgcgccgcagcaagggcgttgcgttcatc
ctsttcgtttctaaaaacgacgccctgtccgccaccaaaaccatgaacggcaagatctta
aacggccgcgttttgacggcctccrttgccaatgacaacggmagagcccctgagttcatt
cgcagaagggtctacaaggataagtccaggtgttatgagtgtggggtggaaggccatctc
agctatgagtgccccagaaaccagctgggccctcgggagcgcccg---
>PAFTOL004634
aagcgcagcggaggcagcggcggcttggctccctcgaagtccaccgtctacgttagcaac
ctcgacttcagcctcacaaactccgacctcttcaccatcttctccaccttcggcaaggtt
gctcgcgtcaccatccttaaggaccgcatcacgcgccgcagcaagggcgttgcgttcatc
ctcttcgtttctaaaaacgacgccctgtccgctgccaaaaccatgaacggcaagatctta
aacggccgcgttttgacggccgccattgccaatgacaacggaagagcccctgagttcatt
cgcagaagggtctacaaggataagtccaggtgttatgagtgtggggaggaaggccatctc
agctatgagtgccccagaaaccagctgggccctcgggagcgcccg---
>PAFTOL004636
------------------------ttggccccctcaaagtccaccgtctacgttagcaac
ctcgacttcagcctcacaaactccgacctcttcaccatcttctccaccttcggcaaggtt
gctcgcgtcaccatcctcaaggaccgcatcacgcgccgcagcaagggcgtcgccttcatc
ctcttcgtttctaaaagcgacgccctatccgccgccaaaaccatgaacggcaagatttta
aacggccgcgttttgacggcctccattgccaatgacaacggaagagcccctgagttcatt
cgcagaagggtctacaaggataagtccaggtgttatgagtgtggggaggaaggccatctc
agctatgagtgccccagaaaccagctggggccccgggagcgcccg---
>PAFTOL004637
aagcgcggcggaggmagcggcggcttagccccctcgaagtccaccgtctacgtcagcaac
ctcgactacaacctcacaaactccgacctcttcactgtcttctccaccttcggcaaggtt
gctcgcgtcaccgtcctcaaggaccgcatcacgcgccgcagcaagggcgtcgccttcatc
ctcttcgtctctaaaaacgacgccgtgtccgccgccaaaaccatgaacggcaaggtacta
aacggccgcgttttgacggcctccattgccaatgacaacggaagagctcctgagttcatt
cgcagaagggtctacaaggataagtcaaggtgttatgagtgtggggaggaaggccatctc
agctatgagtgccccagaaaccagctgggcccccgggagcggccg---
>PAFTOL004638
---cgccgcggaggcagcggcggcttggccccctcgaagtccaccgtctacgttagcaac
ctcgacttcgacctcacaaactccgacgtcttcaccatcttctccaccttcggcaaggtt
gctcgcgtcaccatcctcaaggaccgcattacgcgccgcagcaagggcgtcgcctttatc
ctcttcgtttctaaaatcgacgccctgtccgccgccaaaaccatgaacggaaagatctta
aacggccgcgttttgacggcctccattgccaatgacaacggaagagcccctgagttcatt
cgcagaagggtctacaaggataaatccaggtgttatgagtgtggggaggaaggccatctc
agctatgagtgccccagaaaccagctgggcccccgggagcgcccggcc
>PAFTOL004639
------------------------ttggccccctcaaagtccaccgtctatgttagcaac
ctcgacttcaaccttacaaactccgacctcttcaccatcttctccaccttcggcaaggtt
gctcgcgtcaccatactcaaggaccgcatcacgcgccgcagcaagggcgtcgccttcatc
ctcttcgtttctaaaaacgacgccctgtccgccgccaaaaccatgaacggcaagatctta
aacggccgcgttttgacggcctccattgccaatgacaacggaagggcccctgagttcatt
cgcagaagggtctacaaggataagtccaggtgttatgagtgtggggaggaaggccatctc
agctatgagtgccccagaaaccagctgggtccccgggagcgccca---
>PAFTOL004640
---cgcggcggaggcagcggcggcttggccccctcgaagtccaccgtctatgttagcaac
ctcgacttcaaccttacaaactccgacctcttcaccatcttctccaccttcggcaaggtt
gctcgcgtcaccatcctcaaggaccgcatcacgcgccgcagcaagggcgtcgccttcatc
ctcttcgtttctaaaaacgacgccctgtccgccgccaaaaccatgaacrgcaagatctta
aacggccgcgttttgacggcctccattgccaatgacaacggaagggcccctgagttcatt
cgcagaagggtctacaaggataagtccaggtgttatgagtgtggggaggaaggccatctc
agctatgagtgccccagaaaccagctgggtccccgggagcgccca---
>PAFTOL004642
aagcgcggcggaggcagcggcggcttggccccctcgaagtccaccgtgtacgttagcaac
ctcgacttcgacctcacaaactccgatctcttcaccatcttctccaccttcggcaaggtt
gctcgcgtcaccatcctcaaggaccgcatcacgcgccgcagcaagggcgtcgcctttatc
ctcttcgtttctaaaaacgacgccctgtccgccgccaaaaccatgaacggaaagatctta
aacggccgcgttttgacggcctccattgccaatgacaacggaagagcccctgagttcatt
cgcagaagggtctacaaggataagtccaggtgttatgagtgtggggaggaaggccatctc
agctatgagtgccccagaaaccagctgggcccccgggagcgcccg---
>PAFTOL004644
------------------------ttggccccctcgaagtccaccgtctacgttagcaac
ctcgacttcaacctcacaaactccgacctcttcaccatcttctccaccttcggcaaggtt
gctcgcgtcaccatcctcaaggaccgcatcacgcgccgcagcaagggcgtagccttcatc
ctcttcgtctctaaaaacgacgccctgtccgccgccaaaaccatgaacggcaagatctta
aacggccgcgttttgacgacctccattgccaatgacaacggaagagcccctgagttcatt
cgcagaagggtctacaaggataagtccaggtgttatgagtgtggcgaggaaggccatctc
agctatgagtgccccagaaaccagctgggtccccgggagcgccca---
>PAFTOL004646
aagcgcggcggaggcagcggcggcttggccccctcgaagtccaccgtctacgttagcaac
ctcgacttcgacctcacaaactccgacctcttcaccatcttctccaccttcggcaaggtt
gctcgcgtcaccatcctcaaggaccgcatcacgcgccgcagcaagggcgtcgcctttatc
ctcttcgtttctaaaaacgacgccctgtccgccgccaaaaccatgaacggaaagatctta
aacggccgcgttttgacggcctccattgccaatgacaacggaagagcccctgagttcatt
cgcagaagggtctacaaggataagtccaggtgttatgagtgtgggcaggaaggccatctc
agctatgagtgccccagaaaccagctgggcccccgggagcgcccggcc
>PAFTOL004647
aagcgcggcggaggcagcggtggcttggccccctcgaagtccaccgtctacgttagtaac
ctcgacttcaacctcacaaactccgacctcttcaccatcttctccaccttcggcaaggtt
gctcgcgtgaccatcctcaaggaccgcatcacgcgtcgcagcaagggcgtcgccttcatc
ctcttcgtttctaaaaacgacgccctgtccgccgccaaaaccatgaacggcaagatctta
aacggccgcgttttgacggcctccattgccaatgacaacggaagagcccctgagttcatt
cgcagaaggatctacaaggataagtccaggtgttatgagtgtggggaggaaggccatctc
agctatgagtgccccagaaaccagctgggcccccgggagcgcccg---
>PAFTOL004648
------------------------ttggccccctcaaagtccaccgtctatgttagcaac
ctcgacttcaaccttacaaactccgacctcttcaccatcttctccaccttcggcaaggtt
gctcgcgtcaccatcctcaaggacmgcatcacgcgccgcagcaagggcgtcgccttcatc
ctcttcgtttctaaaaacgacgccctgtccgccgccaaaaccatgaacggcaagatctta
aacggccgcgttttgacggcctccattgccaatgacaacggaagggcccctgagttcatt
cgcagaagggtctacaaggataagtccaggtgttatgagtgtggggaggaaggccatctc
agctatgagtgccccagaaaccagctgggtccccgggagcgccca---
>PAFTOL004649
------------------------ttggccccctcgaagtccaccgtctacgttagcaac
ctcgacttcaacctcacaaactccgacctcttcaccatcttcaccacctttggcaaggtt
gctcgcgtcaccatcctcaaggaccgcatcacgcgccgcagcaagggcgtcgccttcatc
ctcttcgtttctaaaagcgacgccctgtccgccgccaaaaccatgaacggcaagatctta
aacggccgcgttttgacggcctccattgccaatgacaacggaagagcccctgagttcatt
cgcagaagggtctacaaggataagtccaggtgttatgagtgtggggaggaaggccatctc
agctatgagtgccccagaaaccagctggggccccgggagcgcccg---
>PAFTOL004652
---cggcgcggaggcagcggcggcttggccccctcgaagtccaccgtctacgttagcaac
ctcgacttcgacctcacaaactccgacgtcttcaccatcttctccaccttcggcaaggtt
gctcgcgtcaccatcctcaaggaccgcatcacgcgccgcagcaagggcgtcgcctttatc
ctcttcgtttctaaaatcgacgccctgtccgccgccaaaaccatgaacggaaagatctta
aatggccgcgttttgacggcctccattgccaatgacaacggaagagcccctgagttcatt
cgcagaagggtctacaaggataaatccaggtgttatgagtgtggggaggaaggccatctc
agctatgagtgccccagaaaccagctgggcccccgggagcgcccggcc
>PAFTOL004653
aagcgcggcggaggcagcggcggcttggcgccctcgaagtccaccgtctacgttagcaac
ctcgacttcgacctcacraactccgacctcttcaccatcttctccaccttcggcaaggtt
gctcgcgtcaccatcctcaaggaccgcatcacgcgccgcagcaagggcgtcgcctttata
ctcttcgtttctaaaaaccacgccctgtccgccgccaaaaccatgaacggaaagatctta
aacggccgcgttttggcggcctccattgccaatgacaacggaagagcccctgagttcatt
cgcagaagggtctacaaggataagtccaggtgttatgagtgtggggaggaaggccatctc
agctatgagtgccccagaaaccagctgggcccccgggagcgcccggcc
>PAFTOL004654
---cgcggcggaggcagcggcggtttggccccctcgaaatccaccgtctacgttagcaac
ctcgacttcaacctcacaaactccgacctcttcaccatcttctccaccttcggcaaggtt
gctcgcgtgaccatcctcaaggaccgcatcacgcgccgcagcaagggcgtcgccttcatc
ctcttcgtttctaaaaacgacgccctgtccgccgccaaaaccatgaacggcaagatctta
aacggccgcgttttgacggcctccattgccaatgacaacggaagagcccctgagttcatt
cgcagaagggtctacaaggataagtccaggtgttatgagtgtggggaggagggccatctc
agctatgagtgccccagaaaccagctgggcccccgggagcgcccg---
>PAFTOL004657
aagcgaggcggaggcagcggcggcttagccccctcgaagtccaccgtctacgttagcaac
ctcgactacaacctcacaaactccgacctcttcaccatcttctccacctttggcaaggtt
gctcgcgtcaccatcctcaaggaccgcatcacgcgcggcagcaagggagtcgccttcatc
ctctttgtctctaaaaacgatgccgtttcggccgccaaaaccatgaacggcaargtctta
aatggccgcgttttgacggcctccattgccaatgacaacggaagagcccctgagttcatt
cgcagaagggtttacaaggataaatcaaggtgttatgagtgtggggaggaaggccatctc
agctatgagtgccccagaaaccagctgggccctcgggagcggccg---
>PAFTOL004658
------------------------ttggccccctcgaagtccaccgtctacgttagcaac
ctcgacttcaacctcacaaactccgacctcttcaccatcttctccacctttggcaaggtt
gctcgcgtcaccatcctcaaggaccgcatcacgcgccgcagcaagggcgtcgccttcatc
ctcttcgtttctaaaagcgacgccctgtccgccgccaaaaccatgaacggcaagatctta
aacggccgcgttttgacggcctccattgccaatgacaacggaagagcccctgagttcatt
cgcagaagggtctacaaggataagtccaggtgttaygagtgtggggaggaaggccatctc
agctatgagtgccccagaaaccagctggggccccgggagcgcccg---
>PAFTOL004660
------ggcggaggaagcggcggcttggccccctcgaagtccaccgtctacgttagcaac
ctcgacttcaacctcacaaactccgacctcttcaccatcttctccacctttggcaaggtt
gctcgcgtcaccatcctcaaggaccgcatcacgcgccgcagcaagggcgtcgccttcatc
ctcttcgtttctaaaagcgacgccctgtccgccgccaaaaccatgaacggcaagatctta
aacggccgcgttttgacggcctccattgccaatgacaacggaagagcccctgagttcatt
cgcagaagggtctacaaggataagtccaggtgttatgagtgtggggaggaaggccatctc
agctatgagtgccccagaaaccagctggggccccgggagcgcccg---
>PAFTOL004661
aagcgaggcggaggcagcggcggcttagccccctcgaagtccaccgtctacgttagcaac
ctcgactacaacctcacaaactccgacctcttcaccatcttctccacctttggcaaggtt
gctcgcgtcaccatcctcaaggaccgcatcacgcgcggcagcaagggagtcgccttcatc
ctctttgtctctaaaaaggatgccgtttcggccgccaaaaccatgaacggcaaggtctta
aatggccgcgttttgacggcctccattgccaatgacaacggaagagcccctgagttcatt
cgcagaagggtttacaaggataaatcaaggtgttatgagtgtggggaggaaggccatctc
agctatgagtgccccagaaaccagctgggccctcgggagcggccg---
>PAFTOL004662
------------------------ttggccccctcgaagtccaccgtctacgttagcaac
ctcgacttcaacctcacaaactccgacctcttcaccatcttctccaccttcggcaaggtt
gctcgcgtcaccatcctcaaggaccgcatcacgcgccgcagcaagggcgtcgccttcatc
ctcttcgtttctaaaagcgacgccctgtccgccgccaaaaccatgaacggcaagatctta
aacggccgcgttttgacggcctccattgccaatgacaacggaagagcccctgagttcatt
cgcagaagggtctacaaggataagtccaggtgttatgagtgtggggaggaagggcatctc
agctatgagtgccccagaaaccagctggggccccgggagcgcccg---
>PAFTOL004664
aagcgcgscggaggcagcggcggsttggccccctcgaagtcyaccgtctacgttagcaac
ctcgacttcgacctcacaaactccgacctcttcaccatcttctccaccttcggcaaggtt
gctcgcgtcaccatcctcaaggaccgcatcacgcgccgcagcaagggcgtcgcctttatc
ctcttcgtttctaaaaacgacgccctgtccgccgccaaaaccatgaacggaaagatctta
aacggccgcgttttgacggcctccattgccaatgacaacggaagagcccctgagttcatt
cgcagaagggtctacaaggataagtccaggtgttatgagtgtggggacgaaggccatctc
agctatgagtgccccagaaaccagctgggcccccgggagcgcccggcc
>PAFTOL004665
---cgcgggggaggcagcggcggcttggccccttcaaagtccaccgtctatgttagcaac
ctcgacttcaaccttacaaactccgacctcttcaccatcttctccaccttcggcaaggtt
gctcgcgtcaccatcctcaaggaccgcatcacgcgccgcagcaagggcgtcgccttcgtc
ctattcgtttctaaaaacgacgccctgtccgccgccaaaaccatgaacggcaagatctta
aacggccgcgttttgacggcctccattgccaatgacaacggaagggcccctgagttcatt
cgcagaagggtctacaaggataagtccaggtgttatgagtgtggggaggaaggccatctc
agctatgagtgccccagaaaccagctgggtccccgggagcgccca---
>PAFTOL004666
aagcgcggcggaggcagcggcggcttggccccctcgaagtccaccgtctacgttagcaac
cttgacttcgacctcacaaactccgacctcttcaccatcttctccaccttcggcaaggtt
gctcgcgtcaccatcctcaaggaccgcatcacgcgccgcagcaagggcgtcgcctttatc
ctcttcgtttctaaaaacgacgccctgtccgctgccaaaaccatgaacggaaagatctta
aacggccgcgttttgacagcctccattgccaatgacaacggaagagcccctgagttcatt
cgcagaagggtctacaaggataagtccaggtgttatgagtgtggggaggaaggccatctc
agctatgagtgccccagaaaccagctggggacccgggagcgcccg---
>PAFTOL004667
------------------------ttggccccctcgaagtccaccgtctaygttagcaac
cttgacttcgacctcacaaactccgacctcttcaccatcttctccaccttcggcaaggtt
gctcgcgtcaccatcctcaaggaccgcatcacgcgccgcagcaagggcgtcgcctttatc
ctcttcgtttctaaaaacgacgccctgtccgccgccaaaaccatgaacggaaagatctta
aacggccgcgttttgacggcctccattgccaatgacaacggaagagcccctgagttcatt
cgcagaagggtctacaaggataagtccaggtgttatgagtgtggcgaggaaggccatctc
agctatgagtgcyccagaaaccagctgggcccccgggagcgcccg---
>PAFTOL004668
aagcgcggcggaggcagcggcggcttggccccctcgaagtccaccgtctacgttagcaac
cttgacttcgacctcacaaactccgacctcttcaccatcttctccaccttcggcaaggtt
gctcgcgtcaccatcctcaaggaccgcatcacgcgccacagcaagggcgtcgcctttatc
ctcttcgtttctaaaaacgacgccctgtccgccgccaaaaccatgaacggmaagatctta
aacggccgcgttttgacggcctccattgccaatgacaacggaagagcccctgagttcatt
cgcagaagggtctacaaggataagtccaggtgttatgagtgtggggaggaaggccatctc
agctatgagtgccccagaaaccagctgggcccccgggagcgcccggcc
>PAFTOL005024
---cgcggcggaggcagcggcggcttggccccctcgaagtccaccgtctacgttagcaac
ctcgacttcgacctcacaaactccgacctcttcaccatcttctccaccttcggcaaggtt
gctcgcgtcaccatcctcaaggaccgcatcacgcgccgcagcaagggcgtcgcctttatc
ctcttcgtttctaaaaacgacgccctgtccgccgccaaaaccatgaacggcaagatctta
aacggccgcgttttgacggcctccattgccaatgacaacggaagagcccctgagttcatt
cgcagaagggtctacaaggataagtccaggtgttatgagtgtggggaggaaggccatctc
agctatgagtgccccagaaaccagctgggcccccgggagcgcccg---
>PAFTOL005025
---cgcgggggaggcagcggcggcttggccccctcgaagtccaccgtctacgttagcaac
ctcgacttcaacctcacaaactccgaccttttcaccatcttckccaccttcggcaaggtt
gctcgcgtcaccatcctcaaggaccgcatcacgcgccgcagcaagggcgtcgccttcatc
ctcttcgtctctaagaacgacgccctctccgccgccaaaaccatgaacggcaagatctta
aacggccgcgttttgacggcctccattgccaacgacaacggaagagcccctgagttcatt
cgcagaagggtctacaaggataaatccaggtgttatgagtgtggggaggaaggccatctc
agctatgagtgccccagaaaccagctgggccgccgagagcgcccg---
>PAFTOL005026
---cgcggcggaggcagcggcggcttggccccctcgaagtccaccgtctacgttagcaac
ctcgacttcracctcacaaactccgaccttttcaccatcttctccaccttcggcaaggtt
gctcgcgtcaccatcctcaaggaccgcatcacgcgccgcagcaagggcgtcgccttcatc
ctcttcgtctctaagaacgacgccctctccgccgccaaaaccatgaacggcaagatctta
aacggccgcgttttgacggcctccattgccaacgacaacggaagagcccctgagttcatt
cgcagaagggtctacaaggataagtccaggtgttatgagtgtggggaggaaggccatctc
agctatgagtgccccagaaaccagctgggcccccgagagcgcccg---
>PAFTOL005035
aagcgcggcggaggcagcggcggcttggccccctcgaagtccaccgtctacgttagcaac
ctcgacttcgacctcacaaactccgacctcttcaccatcttctccaccttcggcaaggtt
gctcgcgtcaccatcctcaaggaccgcatcacgcgccgcagcaagggcgtcgcctttatc
ctcttcgtttctaaaaacgacgccctgtccgccgccaaaaccatgaacggaaagatctta
aacggccgcgttttgacggcctccattgccaatgacaacggaagagcccctgagttcatt
cgcagaagggtctacaaggataagtccaggtgttatgagtgtggggaggaaggccatctc
agctatgagtgccccagaaaccagctgggcccccgggagcgcccggcc
>PAFTOL005042
------------------------ttggccccstckaagtccaccgtctaygttagcaac
stcgayttcaacctyacaaactccgacstcttcaccatcttctccaccttcggcaaggtt
gctcgcgtyaccatcctcaaggaccgcmtyacgcgccgcagcaagggcgtcgccttcatc
ctcttcgtttctaaaaacgacgcastgtccgccgccaaaaccatgaacggcaagatctta
aacggccgcgttttgacggcctccattgccaatgacaacggaagrgcccctgagttcatt
cgcagaagggtctacaaggataartccaggtgttatgagtgtggggaggaaggccatctc
agctatgagtgcyccagaaaccagctgggyccccgggagcgccca---
>PAFTOL005043
---cggcgcggaggcagcggcggcttggccccctcgaagtccaccgtctacgttagcaac
ctcgatttcgacctcacaaactccgacgtcttcaccatcttctccaccttcggcaaggtt
gctcgcgtcaccatcctcaaggaccgcattacgcgccgcagcaagggcgtcgcctttatc
ctcttcgtttctaaaatcgacgccctgtccgccgccaaaaccatgaacggaaagatctta
aacggccgcgttttgacggcctccattgccaatgacaacggaagagcccctgagttcatt
cgcagaagggtctacaaggataaatccaggtgttatgagtgtggggaggaaggccatctc
agctatgagtgccccagaaaccagctgggcccccgggagcgcccggcc
>PAFTOL005047
------------------------ttggccccctcaaagtccaccgtctatgttagcaac
ctcgacttcaaccttacaaactccgacctcttcaccattttctccaccttcggcaaggtt
gctcgcgtcaccatcctcaaggaccgcatcacgcgccgcagcaagggcgtcgccttcatc
ctcttcgtttctaaaaacgacgccctgtccgccgccaaaaccatgaacggcaagatctta
aacggccgcgttttgacggcctccgttgccaatgacaacggaagggcccctgagttcatt
cgcagaagggtctacaaggataagtccaggtgttatgagtgtggggaggaaggccatctc
agctatgagtgccccagaaaccagctgggtccccgggagcgccca---
>PAFTOL005169
---------------------------------------tccaccgtctacgttagcaac
ctcgacgtcagcctcacaaactccgacctcttcaccatcttctccaccttcggcaaggtt
gctcgcgtcaccatcctcaaggaccgcatcacgcgccgcagcaagggagttgcgttcatc
ctcttcgtttctaaaaacgacgccctgtccgccgccaaaaccatgaacggcaagatctta
aacggccgcgttttgacggcctccattgccaatgacaacggaagagcccctgagttcatt
cgcagaagggtctacaaggataagtccaggtgttatgagtgtggggaggaaggccatctc
agctatgagtgccccagaaaccagctgggccctcgggagcgcccg---
>PAFTOL007498
------------------------ttggccccctcgaagtccaccgtctacgttagcaac
ctcgacttcaacctcacaaactccgacctcttcaccatcttctccaccttcggcaaggtt
gctcgtgtcaccatcctcaaggaccgcatcacgcgccgcagcaagggcgtagccttcatt
ctcttcgtctctaaaaacgacgccctgtccgccgccaaaaccatgaacggcaagatctta
aacggccgcgttttgacggcctccattgccaatgacaacggaagagcccctgagttcatt
cgcagaagggtctacaaggataagtccaggtgttatgagtgtggcgaggaaggccatctc
agctatgagtgccccagaaaccagctgggtccccgggagcgccca---
>PAFTOL008060
---cgcggcggaggcagcggcggcttggccccctcgaagtccaccgtctacgttagcaac
ctcgacttcgacctcacaaactccgacctcttcaccatcttctccaccttcggcaaggtt
gctcgcgtcaccatcctcaaggagcgcatcacgcgccgcagcaagggcgtcgcctttatc
ctcttcgtttctaaaaacgacgccctgtccgccgccaaaaccatgaacggaaagatctta
aacggccgcgttttgacggcctccattgccaatgacaacggaagagcccctgagttcatt
cgcagaagggtctacaaggataagtccaggtgttatgagtgtggggaggaaggccatctc
agctatgagtgccccagaaaccagctgggcccccgggagcgcccg---
>PAFTOL008062
---cgcggcggaggcagcggcggcttggccccctcgaagtccaccgtctacgttagcaac
ctcgacttcgacctcacaaactccgacctcttcaccatcttctccaccttcggcaaggtt
gctcgcgtcaccatcctcaaggaccgcatcacgcgccgcagcaagggcgtcgcctttatc
ctcttcgtttctaaaaacgacgccctgtccgccgccaaaaccatgaacggaaagatctta
aacggccgcgttttgacggcytccattgccaatgacaacggaagagcccctgagttcatt
cgcagaagggtctacaaggataagtccaggtgttatgagtgtggggaggaaggccatctc
agctatgagtgccccagaaaccagctgggcccccgggagcgcccg---
>PAFTOL008063
aagcgcggcggaggcagcggcggcttggccccctcgaagtccaccgtctacgttagcaac
ctcgacttcgacctcacaaactccgacctcttcaccatcttctccaccttcggcaaggtt
gctcgcgtcaccatcctcaaggaccgcatcacgcgccgcagcaagggcgtcgcctttatc
ctcttcgtttctaaaaacgacgccctgtccgccgccaaaaccatgaacggaaagatctta
aacggccgcgttttgacggcctccattgccaatgacaacggaagagcccctgagttcatt
cgcagaagggtctacaaggataagtccaggtgttatgagtgtggggaggaaggccatctc
agctatgagtgccccagaaaccagctgggcccccgggagcgcccggcc
>PAFTOL008084
aagcgaggtggaggcagcggcggcttagccccctcgaagtctaccgtctacgttagcaac
ctcgactacaacctcacaaactccgacctcttcaccatcttctccacctttggcaaggtt
gctcgcgtcaccatcctcaaggaccgcatcacgcgctgcagcaagggagtmgccttcatc
ctctttgtctctaaaaacgatgccgtgtccgccgccaaaaccatgaacggcaaggtctta
aatggccgcgttttgacggcctccattgccaatgacaacggaagagctcctgacttcatt
cgmagaagggtttacaaggataaatcaaggtgttatgagtgtggggaggaaggccatctt
agctatgagtgccccagaaaccagctgggccctcgggagcggccg---
>PAFTOL008417
aagcgcggcggaggcagcggcggcttggctccctcgaagtccaccgtctacgttagcaac
ctcgacttcgacctcacaaactccgacctcttcaccatcttctccaccttcggcaaggtt
gctcgcgtcaccatcctcaaggaccgcatcacgcgccgcagcaagggcgtcgcctttatc
ctcttcgtttctaaaaacgacgccctgtccgccgccaaaaccatgaacggaaagatctta
aacagccgcgttttgacggcctccattgccaatgacaacggaagagcccctgagttcatt
cgcagaagggtctacaaggataagtccaggtgttatgagtgtggggaggaaggccatctc
agctatgagtgccccagaaaccagctgggcccccgggagcgcccggcc
>PAFTOL008419
aagcgcgccggaggcagcggcggcttggccccctcgaagtccaccgtctacgttagcaac
ctcgacttcgacctcacaaactccgacctcttcaccatcttctccaccttcggcaaggtt
gctcgcgtcaccatcctcaaggaccgcatcacgcgccgcagcaagggcgtcgcctttatc
ctcttcgtttctaaaaacgacgccctgtccgccgccaaaaccatgaacggaaagatctta
aacggccgcgttttgacggcctccattgccaatgacaacggaagagcccctgagttcatt
cgcagaagggtctacaaggataagtccaggtgttatgagtgtggggaggaaggccatctc
agctatgagtgccccagaaaccagctgggcccccgggagcgcccg---
>PAFTOL008421
aagcgtggcggaggcagcggcggcttggccccctcgaagtccaccgtctacgttagcaac
ctcgacttcaacctcacaaactccgacctcttcaccatcttctccaccttcggcaaggtt
gctcgcgtcaccatcctcaaggaccgcatcacgcgccgcagcaagggcgtcgccttcatc
ctcttcgtttctaagagcgacgccctgtccgccgccaaagccatgaacggcaagatctta
aacggccgcgttttgacggcctccattgccaatgacaacggaagagcccctgagttcatt
cgcagaagggtctacaaggataagtccaggtgctatgagtgtggggaggaaggccatctc
agctatgagtgccccagaaaccagctggggccccgggagcgcccggcc
>PAFTOL008422
aagcgcggcggaggcagcggtggcttggccccctcgaagtctaccgtctacgttagcaac
ctcgacttcaacctcacaaactccgacctcttcaccatcttctccaccttcggcaaggtt
gctcgcgtcactatcctcaaggaccgcatcacgcgccacagcaagggcgtcgccttcgtc
ctcttcgtttctaaaatcgacgccctstccgccgccaaaaccatgaacggcaagatctta
aacggccgcgttttgacggcctccattgccaacgacaacggaagagcccctgagttcatt
cgaagaagggtctacaaggataagtccaggtgttatgagtgtggggaggaaggccatctc
agctatgagtgccccagaaaccagctggggccccgggagcgcccg---
>PAFTOL008423
------ggcggaggcagcggcggcttggccccctcaaagtccaccgtctacgttagcaac
ctcgacttcaaccttacaaactccgacctcttcaccatcttctccaccttcggcaaggtt
gctcgcgtcaccatcctcaaggaccgcatcacgcgccgcagcaagggcgtcgccttcatc
ctcttcgtttctaaaaacgacgccctgtccgccgccaaaaccatgaacggcaagatctta
aacggccgcgttttgacggcctccattgccaatgacaacggaagggcccctgagttcatt
cgcagaagggtctacaaggataagtccaggtgttatgagtgtggggaggaaggccatctc
agctatgagtgccccagaaaccagctgggttcccgggagcgccca---
>PAFTOL008436
------------------------ttggccccctcgaagtccaccgtctacgctagcaac
ctcgacttcaacctcacaaactccgacctcttcaccatcttctccaccttcggcaaggtt
gctcgcgtcaccattctcaaggaccgcatcacgcgccgcagcaagggcgtcgccttcatc
ctcttcgtctctaaaaacgacgccctgtccgccgccaaaaccatgaacggcaagatctta
aacggccgcgttttgacggcctccattgccaatgacaacggaagagccccggagttcatt
cgcagaagggtctacaaggataagtccaggtgttatgagtgtggggaggaaggccatctc
agctatgagtgccccagaaaccagctgggcccccgggagcgcccg---
>PAFTOL008439
------------------------ttggccccctcgaagtccaccgtctacgttagcaac
ctcgactayaaccttacaaactccgacctcttcaccatcttctccaccttcggcaaggtt
gctcgcgtcaccatcctcaaggaccgtatcacgcgctgcagcaagggcgtcgccttcatc
ctcttcgtctctaaaaacgacgccctgtccgccgccaaaaccatgaatggcaaggtacta
aacggccgsgttttgacggcctccattgccaatgacaacggaagagcccctgagttcatt
cgcagaagggtctacaaggataagtccaggtgttatgagtgyggggaggaaggccatctc
agctatgagtgccccagaaaccagctgggcccccgggagcgtccg---
>PAFTOL008881
aagcgcggcggaggcagcggcggcttggccccctcgaagtccaccgtctacgttagcaac
ctcgacttcaacctcacaaactccgacctcttcaccatcttctccaccttcggcaaggtt
gctcgcgtcaccatcctcaaggaccgcatcacgcgccgcagcaagggcgtcgcctttatc
ctgtttgtttctaaaaacgacgccctgtccgccgccaaaaccatgaacggcaagatctta
aacggccgcgttttgacggcctccattgccaatgacaacggaagagcccctgagttcatt
cgcagaagggtctacaaggataagtccaggtgttatgagtgtggggaggaaggacatctc
agctatgagtgccccagaaaccagctgggtccccgggagcgcccg---
>PAFTOL009175
------------------------------------------------tacgttagcaac
ctcgacttcaacctcacaaactccgacctcttcaccatcttctccaccttcggcaaggtt
gctcgcgtcaccatcctcagggaccgcatcacgcgccgcagcaagggcgtcgccttcatc
ctcttcgtttctaaaaacgacgccctgtccgccgccaaaaccatgaacggcaagatctta
aacggccgcgttttgacggcctccattgccaatgacaacggaagagctccggagttcatt
cgcagaagggtctacaaggataagtccaggtgttatgagtgtggggaggaaggccatctc
agctatgagtgccccagaaaccagctgggcccccgggag---------
>PAFTOL009179
------------------------------------------------------------
------------------------------------atcttctccaccttcggcaaggtt
gctcgcgtcaycatcctcaaggaccgcatcactcgcagcagcaagggcgtcgcctttatc
ctcttcgtttctaaaaacgacgccctgtccgccgccaaaaccatgaacggaaagatctta
aacggccgcgttttgacggcctccattgccaatgacaacggaagagcccctgagttcatt
cgcagaagggtctacaaggataagtccaggtgttatgagtgtggggaggaaggccatctc
agctatgagtgccccagaaaccaactgggcccccgggagcgcccg---
>PAFTOL009181
aagcgcggcggaggcagcggcggcttggccccctcgaagtccaccgtctacgttagcaac
ctcgacttcggcctcacaaactccgacctcttcaccatcttctccaccttcggcaaggtt
gctcgcgtcaccatcctcaaggaccgcatcactcgccgcagcaagggcgtcgcctttatc
ctcttcgtttctaaaaacgacgccctgtccgccgccaaaaccatgaaccaaaagatctta
aacggccgcgttttgacggcctccattgccaatgacaacggaagagcccctgagttcatt
cgcagaagggtctacaaggataagtccaggtgttatgagtgtggggargaaggccatctc
agctatgagtgccccagaaaccagctgggcccccgggagcgcccggcc
>PAFTOL009183
aagcgcggcggaggcagcggcggcttggccccctcgaagtccaccgtctacgttagcaac
cttgacttcggcctcacaaactccgacctcttcaccatcttctccaccttcggcaaggtt
gctcgcgtcaccatcctcaaggaccgcatcactcgccgcagcaagggcgtcgcctttatc
ctcttcgtttctaaaaacgacgccctgtccgccgccaaaaccatgaacggaaagatctta
aacggccgcgttttgacggcctccattgccaatgacaacggaagagcccctgagttcatt
cgcagaagggtctacaaggataagtccrggtgttatgagtgtggagaggaaggccatctc
agctatgagtgccccagaaaccagctgggcccccgggagcgcccggtc
>PAFTOL009185
aagcgcggcggaggaagcggcggcttggccccctcgaagtccaccgtctacgttagcaac
ctcgacttcaacctcacaaactccgacctcttcaccatcttctccaccttcggcaaggtt
gctcgcgtcaccatcctcaaggaccgcatcacgcgccgcagcaagggcgtcgccttcatc
ctcttcgtctctaaaaacgacgccctgtccgccgccaaaaccatgaacggcaagatctta
aacggccgcgttttgacggcctccattgccaatgacaacggaagagcccctgagttcatt
cgcagaagggtctacaaggataagtcaaggtgttatgagtgtggggaggaaggccatctc
agctatgagtgccccagaaaccagctgggcccccgggagcgcccg---
>PAFTOL009187
------------------------ttggccccctcaaagtccaccgtctatgttagcaac
ctcgacttcagccttacaaactccgacctcttcaccatcttctccaccttcggcaaggtt
gctcgcgtcaccmtcctcaaggaccgcatcackcgccgcagcaagggcgtcgccttcatc
ctcttcgtttctaaaaacgacgccctgtccgccgccaaaaccatgaacggcaagatctta
aacggccgcgttttgacggcctccattgccartgacaacggaagggcccctgarttcatt
cktagaagggtctacaaggataagtccaggtgttatgagtgtggggaggaaggccatctc
agctatgagtgccccagaaaccagctgggtccccgggagcgccca---
>PAFTOL009189
aagcgcggcggaggcagcggcggcttggccccctcgaagtccaccgtctacgttagcaac
ctcgacttcgacctcacaaactccgacctcttcaccatcttctccaccttcggcaaggtt
gctcgcgtcaccatcctcaaggaccgcatcacgcgccgcagcaagggcgtcgcctttatc
ctcttcgtttctaaaaacgacgccctgtccgccgccaaaaccatgaacggaaagatctta
aacggccgcgttttgacggcctccattgccaatgacaacggaagagcccctgagttcatt
cgcagaagggtctacaaggataagtccaggtgttatgagtgtggggaggaaggccatctc
agctatgagtgccccagaaaccagctgggcccccgggagcgcccggcc
>PAFTOL009191
aagcgcggcggaggcagcggcggcttggccccctcgaagtccaccgtctacgttagcaac
ctcgacttcgacctcacaaactccgacctcttcaccatcttctccaccttcggcaaggtt
gctcgcgtcaccatcctcaaggaccgcatcacgcgccgcagcaagggcgttgcctttatc
ctcttcgtttctaaaaacgacgccctgtccgccgccaaaaccatgaacggaaagatctta
aacggccgcgttttgacggcctccattgccaatgacaacggaagagcccccgagttcatt
cgcagaagggtctacaaggataagtccaggtgttatgagtgtggggaggaaggccatctc
agctatgagtgccccagaaaccagctgggtccccgggagcgcccggcc
>PAFTOL009193
------------------------ttggccccctcgaagtccaccgtctacgttagcaac
ctcgacttcaacctcacaaactccgacctcttcaccatcttctccaccttcggcaaggtt
gctcgcgtsaccatmctcarggaccgcatcacgcgccgcagcaagggcgtcgccttcatc
ctcttcgtttctaaaaacgacgccctgtccgccgccaaaaccatgaacggcaagatytta
aacggccgcgttttgacggcctccattgccaatgacaacggaagagcccctgagttcatt
cgcagaagggtctacaaggataagtccaggtgttatgagtgtggggaggaaggccatctc
agctatgagtgccccagaaaccagctgggcccccgggagcgcccg---
>PAFTOL009195
---cggcgcggaggcagcggcggcttggccccctcgaagtccaccgtctacgttagcaac
ctcgacttcgacctcacaaactccgacgtcttcaccatcttctccaccttcggcaaggtt
gctcgcgtcaccatcctcaaggaccgcatcacgcgccgcagcaagggcgtcgcctttatc
ctcttcgtttctaaaatcgacgccctgtccgccgccaaaaccatgaacggaaagatctta
aatggccgcgttttgacggcctccattgccaatgacaacggaagagcccctgagttcatt
cgcagaagggtctacaaggataaatccaggtgttatgagtgtggggaggaaggccatctc
agctatgagtgccccagaaaccagctgggcccccgggagcgcccggcc
>PAFTOL009197
------ggcggaggcagcggcggcttggccccctcgaagtccaccgtctacgttagcaac
ctcgacttcgacctcacaaactccgacctcttcaccatcttctccaccttcggcaaggtt
gctcgcgtcaccgtcctcaaggaccgcatcacgcgccgcagcaagggcgtcgcctttatc
ctcttcgtttctaaaaacgacgccctgtccgccgccaaaaccatgaacggaaagatctta
aacggccgcgttttgacggcctccattgccaatgacaacggaagagcccctgagttcatt
cgcagaagggtctacaaggataagtccaggtgttatgagtgtggggacgaagggcatctc
agctatgagtgccccagaaaccagctgggcccccgggagcgcccg---
>PAFTOL009199
aagcgcggcggaggcagcggcggcttggccccctcgaagtccaccgtctacgttagcaac
ctcgacttcgacctcacaaactccgacctcttcacyatcttctccaccttcggcaaggtt
gctcgcgtcaccatcctcaaggaccgcatcacgcgccgcagcaagggcgtcgcctttatc
ctcttcgtttctaaaaacgacgccctgtccgccgccaaaaccatgaacggaaagatctta
aacggccgcgttttgacggcctccattgccaatgacaacggaagagcccctgagttcatt
cgcagaagggtctacaaggataagtccaggtgttatgagtgtggggacgaaggccatctc
agctatgagtgccccagaaaccagctgggcccccgggagcgcccggcc
>PAFTOL009203
---------ggaggcagcggcggcttggccccctcgaaatccaccgtctacgttagcaac
ctcgacttcgacctcacaaactccgacgtcttcaccatcttctccaccttcggcaaggtt
gctcgcgtcaccatcctcaaggaccgcatcacgcgccgcagcaagggcgtcgcctttatc
ctcttcgtttctaaaatcgacgctctgtccgccgccaaaaccatgaacggaaagatctta
aacggccgcgttttgacggcctccattgccaatgacaacggaagagcccctgagttcatt
cgcagaagggtctacaaggataaatccaggtgttatgagtgtggggaggaaggccatctc
agctatgagtgccccagaaaccagctgggcccccgggagcgcccg---
>PAFTOL009205
------------------------ttggccccctcgaagtccaccgtctacgttagcaac
ctcgacttcaacctcacaaactccgaccttttcaccatcttctccaccttcggcaaggtt
gctcgcgtcaccatcctcaaggaccgcatcacgcgccgcagcaagggcgtcgccttcatc
ctcttcgtctctaagaacgacgccctctccgccgccaaaaccatgaacggcaagatctta
aacggccgcgttttgacggcctccattgccaacgacaacggaagagcccctgagttcatt
cgcagaagggtctacaaggataagtccaggtgttatgagtgtggggaggaaggccatctc
agctatgagtgccccagaaaccagctgggcccccgagagcgcccg---
>PAFTOL009207
aagcgaggtggaggcagcggcggcttagccccctcgaagtccaccgtctacgttagtaac
ctcgactwcaacctcacaaactccgacctcttcacyatcttctccacctttggcaaggtt
gctcgcgtcaccatcctcaaggaccgcatcacgcgctgcagcaagggagtcgccttcatt
ctctttgtctctagaaacgatgccgtgtccgccgccaaaaccatgaacggcaaggtctta
aatggccgcgttttgacggcctccatcgccaatgacaacggaagagctcctgagttcatt
cgcagaagggtttacaaggataaatcaaggtgttatgagtgtggggaggaaggccatctt
agctatgagtgccccagaaaccagctgggccctcgggagcggccg---
>PAFTOL009209
aagcgcggcggaggcagcggcggcttggccccctcaaagtccaccgtctacgttggcaac
ctcgacttcaaccttacaaactccgacctcttcaccatcttctccaccttcggcaaggtt
gctcgcgtcaccatcgtcaaggaccgcatcaggcgccgcagcaagggcgtcgccttcatc
ctcttcgtttctaaaaacgacgccctgtccgccgccaaaaccatgaacggcaagatctta
aacggccgcgttttgacggcctccattgccaacgacaacggaagggcccctgagttcatt
cgcagaagggtctacaaggataagtccaggtgttatgagtgtggggaggaaggccatctc
agctatgagtgccccagaaaccagctgggtccccgggagcgccca---
>PAFTOL009215
aagcgcggcggaggcagcggcggcttggccccctcgaagtccaccgtctacgttagcaac
ctcgacttcgacctcacaaactccgacctcttcaccatcttctccaccttcggcaaggtt
gctcgcgtcaccatcctcaaggaccgcatcacgcgccgcagcaagggcgtcgcctttgtc
ctcttcgtttctaaaaacgacgccctgtccgccgccaaaaccatgaacggaaagatctta
aacggccgcgttttgacggcctccattgccaatgacaacggaagagcccctgagttcatt
cgcagaagggtctacaaggataagtccaggtgttatgagtgtggggaggaaggccatctc
agctatgagtgccccagaaaccagctgggcccccgggagcgcccg---
>PAFTOL009217
------ggcggaggcagcggcggcttggccccctcgaagtccaccgtctacgttagcaac
ctcgacttcgacctcacaaactccgacctcttcaccatcttctccaccttcggcaaggtt
gctcgcgtcaccatcctcaaggaccgcatcacgcgccgcagcaagggcgtcgcctttatc
ctcttcgtttctaaaaacgacgccctgtccgccgccaaaaccatgaacggaaagatctta
aacggccgcgttttgacggcctccattgccaatgacaacggaagagcccctgagttcatt
cgcagaagggtctacaaggataagtccaggtgttatgagtgtggggaggaaggccatctc
agctatgagtgccccagaaaccagctgggcccccgggagcgcccg---
>PAFTOL009219
aagcgcggcggaggcagcggcggcttggccccctcgaagtccaccgtctacgttagcaac
ctcgacttcgacctcacaaactccgacctcttcaccatcttctccaccttcggcaaggtt
gctcgcgttaccatcctcaaggaccgcatcacgcgccgcagcaagggcgtcgcctttatc
ctcttcgttkctaaaaacgacgccctgtccgccgccaaaaccatgaacggaaagatctta
aacggccgcgttttgacggcctccattgccaatgacaacggaagagcccctgagttcatt
cgcagaagggtctacaaggataagtccaggtgttatgagtgtggggaggaaggccatctc
agctatgagtgccccagaaaccagctgggcccccgggagcgcccg---
>PAFTOL009221
---cgcggcggaggcagcggcggcttggccccctcgaagtccaccgtctacgttagcaac
ctcgacttcagcctcacaaactccgacctcttcaccatcttctccaccttcggcaaggtt
gctcgcgtcaccatcctcaaggaccgcatcacgcgccgcagcaagggcgttgcgttcatc
ctcttcgtttctaaaaacgacgccctgtccgccgccaaaaccatgaacggcaagatctta
aacggccgcgttttgacggcctccattgccaatgacaacggaagagcccctgagttcatt
cgcagaagggtttacaaggataagtccaggtgttatgagtgtggggaggaaggccatctc
agctatgagtgccccagaaaccagctgggccctcgtgagcgcccg---
>PAFTOL009223
aagcgtggcggaggcagcggcggcttggccccctcgaagtccaccgtctacgttagcaac
ctcgacttcgacctyacaaactccgacctcttcaccatcttctccaccttaggcaaggtt
gctcgcgtcaccatcctcaaggaccgcatcacgcgccgcagcaagggcgtcgcctttatc
ctcttcgtttctaaaaacgacgccctgtccgccgccaaaaccatgaacggaaagatctta
aacggccgcgttctgacggcctccattgccaatgacaacggaagagcccctgagttcatt
cgcagaagggtctacaaggataagtccaggtgttatgagtgtgggcaggaaggccatctc
agctatgagtgccccagaaaccagctgggcccccgggagcgcccggcc
>PAFTOL009225
aagcgcggcggaggcagcggcggcttggccccctcgaagtccaccgtctacgttagcaac
ctcgacttcgacctcacaaactccgacctcttcaccatcttctccaccttcggcaaggtt
gctcgcgtcaccatcctaaaggaccgcatcacgcgccgcagcaagggcgtcgcctttatc
ctcttcgtttctaaaaacgacgccctgtccgccgccaaaaccatgaacggaaagatctta
aacggccgcgttttgacggcctccattgccaatgacaacggaagagcccctgagttcatt
cgcagaagggtctacaaggataagtccaggtgttatgagtgtgggcaggaaggccatctc
agctatgagtgccccagaaaccagctgggcccccgggagcgcccg---
>PAFTOL009227
---cggcgcggaggcagcggcggcttggccccctcgaagtccaccgtctacgttagcaac
ctcgacttcgacctcacaaactccgacgtcttcaccatcttctccaccttcggcaaggtt
gctcgcgtcaccatcctcaaggaccgcatcacgcgccgcagcaagggcgtcgcctttatc
ctcttcgtttctaaaatcgacgccctgtccgccgccaaaaccatgaacggaaagatctta
aacggccgcgttttgacggcttccattgccaatgacaacggaagagcccctgagttcatt
cgcagaagggtctacaaggataaatccaggtgttatgagtgtggggaggaaggccatctc
agctatgagtgccccagaaaccagctgggcccccgggagcgcccggcc
>PAFTOL009229
aagcgcggcggaggtagcggcggcttggccccctcgaagtccaccgtctacgtcagcaac
ctcgacttcaacctcacaaactccgacctattcaccatcttctccaccttcggcaaggtt
gctcgcgtcaccatcctcaaggaccgcatcacgcgccacagcaagggcgtcgccttcatc
ctcttcgtttctaaaagcgacgccctgtccgccgccaaaaccatgaacggcaagatctta
aacggccgcgttttgacggcctccattgccaatgacaacggaagagcccctgagttcatt
cgcagaagggtctacaaggataagtccaggtgttatgagtgtggggaggaaggccatctc
agctatgagtgccccagaaaccagctggggccccgggagcgcccg---
>PAFTOL009231
------------------------ttggccccctcgaagtccaccgtctacgttagcaac
ctcgacttcaacctcacaaactccgacctcttcaccatcttctccaccttcggcaaggtt
gctcgcgtcaccatcctcaaggaccgcatcacgcgacgcagcaagggcgtcgccttcatc
ctcttcgtttctaaaagcgacgccctgtccgccgccaaaaccatgaacggcaagatctta
aacggccgcgttttgacggcctccattgccaatgacaacggaagagcccctgagttcatt
cgcagaaaggtctacaaggataagtccaggtgttatgagtgtggggaggaaggccatctc
agctatgagtgccccagaaaccagctggggccccgggagcgcccg---
>PAFTOL009235
aagcgaggcggaggcagcggcggcttagccccctcgaagtccaccgtctacgttagcaac
ctcgattacaacctcacaaactccgacctcttcacaatcttctccacctttggcaaggtt
gctcgcgtcaccatcctcaaggaccgcatcacgcgcagcagcaagggagtcgccttcatc
ctctttgtctctaaaaacgatgccgtgtccgccgccaaaaccatgaatggcaaggtctta
aatggccgggttttgacggcctccattgccaatgacaacggaagaacccctgagttcatt
cgcagaagggtttacaaggacaaatcaaggtgttatgagtgtggggaggaaggccatctc
agctatgagtgccccagaaaccagctgggccctcgggagcgcccg---
>PAFTOL009237
aagcgaggcggaggaagcggcggcttagccccctcgaagtccaccgtctacgttagcaac
ctcgattacgacctcacaaactccgacctcttcaccatcttctccacctttggcaaggtt
gctcgcgtcaccatcctcaaggaccgcatcacgcgcagcagcaagggagtcgccttcatc
ctctttgtctctaaaaacgatgccgtgtccgccgccaaaaccatgaacggcaaggtctta
aatggccgggttttgacggcctccattgccaatgacaacggaagagcccctgagttcatt
cgcagaagggtttacaaggataaatcaaggtgttatgagtgtggggaggaaggccatctc
agctatgagtgccccagaaaccagctgggccctcgggagcggcca---
>PAFTOL009239
------------------------ttggccccctcgaagtccaccgtctacgttagcaac
ctcgacttcaacctcacaaattccgacctcttcaccatcttctccaccttcggcaaggtt
gctcgcgtcaccatccccaaggaccgcatcaggcgccgcagcaagggcgtagccttcatc
ctcttcgtctctaaaaacgacgccctgtccgccgccaaaaccatgaacggcaagacctta
aacggtcgcgttttgacggcctccattgccaatgacaacggaagagcccctgagttcatt
cgcagaagggtctacaaggataagtccaggtgttatgagtgcggcgaggaaggccatctc
agctatgagtgccccagaaaccagctgggtccccgggagcgccca---
>PAFTOL009241
aagcgtggcggaggcagcggcggcttggccccctcgaagtccaccgtctacgttagcaac
ctcgacttcgacctcacaaactccgacctcttcaccatcttctccaccttaggcaaggtt
gctcgcgtcaccatcctcaaggaccgcatcacgcgccgcagcaagggcgtcgcctttatc
ctcttcgtttctaaaaacgacgccctgtccgccgccaaaaccatgaacggaaagatctta
aacggccgcgttctgacggcctccattgccaatgacaacggaagagcccctgagttcatt
cgcagaagggtctacaaggataagtccaggtgttatgagtgtgggcaggaaggccatctc
agctatgagtgccccagaaaccagctgggcccccgggagcgcccggcc
>PAFTOL009243
------ggcggaggcagcagcggcttggccccctcgaagtccaccgtctacgttagtaac
ctcgacttcaacctcacaaactccgacctcttcaccatcttctccaccttcggcaaggtt
gctcgcgtcaccatcctcaaggaccgcatcacgcgccgcagcaagggcgtcgccttcatc
ctcttcgtttctaaaaacgacgccctgtccgccgccaaaaccatgaacggcaagatctta
aacggccgcgttttgacggcctccattgccaatgacaacggaagggcccctgagttcatt
cgcagaagggtctacaaggataagtccaggtgttatgagtgtggggaggaaggccatctc
agctatgagtgccccagaaaccagctgggtccccgggagcgccca---
>PAFTOL009245
------------------------ttggccccctcgaagtccaccgtctatgttagcaac
ctcgacttcaaccttacaaactccgacctcttcaccatcttctccaccttcggcaaggtt
gctcgcgtcaccatcctcaaggaccgcatcacgcgccgcagcaagggcgtcgccttcatc
ctcttcgtttctaaaagcgacgccctgtccgccgccaaaaccatgaacggcaagatctta
aacggccgcgttttgacggcctccattgccagtgacaacggaagggcccctgagttcatt
cgcagaagggtctacaaggataagtccaggtgttatgagtgtggggaggaaggccatctc
agctatgagtgccccagaaaccagctgggtccccgggagcgccca---
>PAFTOL009247
------------------------ttagccccctcgaagtccaccgtctacattagcaac
ctcgactacgacctcacaaactccgacctcttcacaatcttctccaccttcggcaaggtt
gctcgcgtcaccatcgtcaaggaccgcatcacccgccgcagcaagggcgtcgcctttgtc
ctcttcgtctctaaaaacgacgccgtgtccgccgccaaaaccatgaatggcaaggta---
------------------------------------------------------------
------------------------------------------------------------
------------------------------------------------
>PAFTOL009249
------------------------ttggccccctcaaagtcyaccgtctatgttagcaac
ctcgacttcaaccttacaaactccgacctcttcaccatcttctccaccttcggcaaggtt
gctcgcgtcaccatcctcaaggaccgcatcacgcgccgcagcaagggcgtcgccttcatc
ctcttcgtttctaaaaacgacgccctgtccgccgccaaaaccatgaacggcaagatctta
aacggccgcgttttgacggcctccattgccaatgacaacggaagggcccctgagttcatt
cgcagaagggtctacaaggataagtccaggtgttatgagtgtggggaggaaggccatctc
agctatgagtgccccagaaaccagctgggtccccgggagcgccca---
>PAFTOL009251
------------------------ttggccccctcgaagtccaccgtctatgttagcaac
ctcgacttcaaccttacaaactccgacctcttcaccatcttctccacgatcggcaaggtt
gctcgcgtcaccatcctcaaggaccgcatcacgcgccgcagcaagggtgtcgccttcatc
ctcttcgtttctaaaaacgacgcactgtccgccgccaaaacgatgaacggcaagatctta
aacggccgcgttttgacggcctccattgccaatgacaacggaagggcccctgagttcatt
cgcagaagggtctacaaggataagtccaggtgttatgagtgtggggaggaaggccatctc
agctatgaatgccccagaaaccagctgggtccccgggagcgccca---
>PAFTOL009253
aagcgaggcggaggcagcggcggcttagccccctcgaagtccaccgtctacgttagcaac
ctcgattacaacctcacaaactccgatctcttcaccatcttctccacctttggcaaggtt
gctcgcgtcaccatcctcaaggaccgcatcacgcgcagcagcaagggagtcgccttcatc
ctctttgtctctaaaaacgatgccgtgtccgccgccaaaaccatgaacggcaaggtctta
aatggccgggttttgacggcctccattgccaatgacaacggaagagcccctgagttcatt
cgcagaagggtttacaaggataaatcaaggtgttatgagtgtggggaggaaggccatctc
agctatgagtgccccagaaaccagctgggccctcgggagcggccg---
>PAFTOL009255
------------------------ttggccccctcgaagtccaccgtctacgttagcaac
ctcgacttcagcctcacaaactccgacctcttcaccatcttctccaccttcggcaaggtt
gctcgcgtcaccatcctcaaggaccgcatcacgcgccgcagcaagggcgtcgccttcatc
ctcttcgtctctaaaagcgacgccctgtccgccgccaaaaccatgaacagcaagatctta
aacggccgcgttttgacggcctccattgccaatgacaatggaagagcccctgagttcatt
cgcagaagggtctacaaggataagtccaggtgttatgagtgtggggaggaaggccatctc
agctatgagtgccccagaaaccagctgggcacccgagagcccccg---
>PAFTOL009257
------------------------ttggccccctcgaagtccaccgtctacgttagcaac
ctcgacttcaacctcacaaactccgacctcttcaccatcttctccaccttcggcaaggtt
gctcgcgtcaccatcctcaaggaccgcatcacgcgccgcagcaagggcgtcgccttcatc
ctcttcgtctctaaaagcgacgccctgtccgccgccaaaaccatgaacagcaagatctta
aacggccgcgttttgacggcctccattgccaatgacaatggaagagcccctgagttcatt
cgcagaagggtctacaaggataagtccaggtgttatgagtgtggggaggaaggccatctc
agctatgagtgccccagaaaccagctgggcacccgagagcgcccg---
>PAFTOL009259
------------------------ttggccccctcgaagtccaccgtctacgttagcaac
ctcgacttcaacctcacaaactccgacctcttcaccatcttctccaccttcggcaaggtt
gctcgygtcaccatcctcaaggaccgcatcaygcgccgcagcaagggcgtagccttcatt
ctcttcgtctctaaaaacgacgccctgtccgccgccaaaaccatgaacggcaagatctta
aacggccgcgttttgacggcctccattgccaatgacaacggaagagcccctgagttcatt
cgcagaagggtctacaaggataagtccaggtgttatgagtgtggcgaggaaggccatctc
agctatgagtgccccagaaaccagctgggkmcccgggagcgccca---
>PAFTOL009261
------------------------ttggccccctccaagtccaccgtctacgttagcaac
ctcgacttcaacctcacaaactccgacctcttcaccatcttctccaccttcggcaaggtt
gctcgcgtgaccattctcaaggaccgcatcacgcgccgcagcaagggcgtcgccttcatc
ctcttcgtttctaaaaccgacgccctgtccgccgccaaaaccatgaacggcaagatctta
aacggccgcgttctgacggcctccattgccaatgacaacggaagagcccctgagttcatt
cgcagaagggtctacaaggataagtccaggtgttatgagtgtggggaggaaggtcatctc
agctatgagtgccccagaaatcagttgggcccccgggagcgtccg---
>PAFTOL009263
aagcgcggcggaggcagcggcggcttggcccmctcaaagtcmaccgtctatgttagcaac
ctcgacttcaaccttacaaactccgatctcttcaccatcttctccaccttcggcaaggtt
gctcgcgtcaccatcctcaaggaccgcatcacgcgccgcagcaagggcgtcgccttcgtc
ctcttcgtttctaaaaacgacgccctgtccgctgccaaaaccatgaacggcaagatctta
aacggccgcgttttgacggcctccattgccaatgacaacggaagggcccctgagttcatt
cgcagaagggtctacaaggataagtccaggtgttatgagtgtggggaggaaggccatctc
agctatgagtgccccagaaaccagctgggtccccgggagcgccca---
>PAFTOL009265
aagcgcggaggaggcagcggcggcttggccccctcgaagtccaccgtctatgttagcaac
ctcgacttcaaccttacaaactccgacctcttcactatcttctccaccttcggcaaggtt
gcacgcgtcaccatcctcaaggaccgcatcacgcgccgcagtaggggcgtcgcctttatc
ctcttcgtttctaaaagcgacgctctgtccgccgccaaaaccatgaacggcaagatctta
aacggccgcgttttgacggcctccattgccaatgacaacggaagggcccctgagttcatt
cgcagaagggtctacaaggataagtccaggtgctatgagtgtggggaggaagrccatctc
agctatgagtgccscagaaaccagctgggtccccgggagcgcccagcc
>PAFTOL009267
aagcgaggcggaggcagcggcggcttagccccctcgaagtccaccgtctacgttagcaac
ctcgactacaacctcacaaactccgacctcttcaccatcttctccacctttggcaaggtt
gctcgcgtcaccatcctsaaggaccgcatcacgcgctgcagcaagggagtcgccttcatc
ctctttgtctctaraaacgatgccgtgtccgccgccaaaaccatgaacggcaaggtctta
aatggccgcgttttgacggcctccattgccaatgacaacggaagagcccctgagttcatt
cgcagaagggtttacaaggataaatcaaggtgttatgagtgtggggaggaaggccatctt
agctatgagtgccccagaaaccagctgggccctcgggagcggccg---
>PAFTOL009269
aagcgaggcggaggcagcggcggcttagccccctcgaagtccaccgtctacgttagcaac
atcgactacaacctcacaaactcagacctcttcaccatcttctccacctttggcaaggtt
gctcgcgtgaccatcctcaaggaccgcatcacgcgcggcagcaagggagtcgccttcatc
ctctttgtttctaaaaacgatgccgtgtccgccgccaaaaccatgaacggcaaggtctta
aatggccgcgttttgacagcctccattgccaatgacaacggaagagcccctgagttcatt
cgcagaagggtttacaaggataaatcaaggtgttatgagtgtggggaggaaggccatctt
agctatgagtgccccagaaaccagctgggccctcgggagcggccg---
>PAFTOL009271
------------------------ttggccccctcgaagtccaccgtctacgttagcaac
ctcgacttcaacctcacaaactccgacctcttcaccatcttctccaccttcggcaaggtt
gctcgcgtcaccatcctcaaggaccgcatcacgcgccgcagcaagggcgtcgccttcatc
ctcttcgtttctaaaagcgacgccctgtccgccgccaaaaccatgaacggcaagatctta
aacggccgcgttttgacggcctccattgccaatgataacggaagagcccctgagttcatt
cgcagaagggtatacaaggataagtccaggtgttatgagtgtggggaggaagggcatctc
agctatgagtgccccagaaaccagctggggccccgggagcgcccg---
>PAFTOL009279
aagcgcggcggaggcagcggcggcttggccccctcgaagtccaccgtctacgttagcaac
cttgacttcgacctcacaaactccgacctcttcaccatcttctccaccttcggcaaggtt
gctcgcgtcaccatcctcaaggaccgcatcacgcgccgcagcaagggcgtcgcgtttatc
ctcttcgtttctaaaaacgacgccctgtccgctgccaaaaccatgaacggaaagatctta
aacggccgcgttttgacagcctccattgccaatgacaacggaagagcccctgagttcatt
cgcagaagggtctacaaggataagtccaggtgttatgagtgtggggaggaaggccatctc
agctatgagtgccccagaaaccagctggggacccgggagcgcccg---
>PAFTOL009283
aagcgcggcggaggcagcggcggcttggccccctcgaagtccaccgtctacgttagcaac
ctcgacttcgacctcacaaactccgacctcttcaccatcttctccaccttcggcaaggtt
gctcgcgtcaccatcctcaaggaccgcatcacgcgccgcagcaagggcgtcgcctttatc
ctcttcgtttctaaaaacgacgccctgtccgccgccaaaaccatgaacggaaagatctta
aacggccgcgttttgacggcctccattgccaatgacaacggaagagcccctgagttcatt
cgcagaagggtctacaaggataagtccaggtgttatgagtgtggggacgaaggccatctc
agctatgagtgccccagaaaccagctgggcccccgggagcgcccggcc
>PAFTOL009285
aagcgaggtggaggcagcggcggcttagccccctcgaagtctaccgtctacgttagcaac
ctcgactacaacctcacaaactccgacctcttcaccatcttctccacctttggcaaggtt
gctcgcgtcaccatcctcaaggaccgcatcacgcgctgcagcaagggagtcgccttcatc
ctctttgtctctaaaaacgatgccgtctccgccgccaaaaccatgaacggcaaggtctta
aatggccgcgttttgacggcctccattgccaatgacaacggaagagctcctgacttcatt
cgcagaagggtttacaaggataaatcaaggtgttatgagtgtggggaggaaggccatctt
agctatgagtgccccagaaaccagctgggccctcgggagcggccc---
>PAFTOL009287
---cggcgcggaggcagcggcggcttggccccctcgaagtccaccgtctacgttagcaac
ctcgaattcgacctcacaaactccgacgtcttcaccatcttctccaccttcggcaaggtt
gcccgcgtcaccatcctcaaggaccgcatcacgcgccgcagcaagggcgtcgcctttatc
ctcttcgtttctaaaatcgacgccctgtccgccgccaaaaccatgaacggaaagatctta
aatggccgcgttttgacggcctccattgccaatgacaacggaagagcccctgagttcatt
cgcagaagggtctacaaggataaatccaggtgttatgagtgtggggaggamggccatctc
agctatgactgccccagaaaccagctgggcccccgggagcgcccggcc
>PAFTOL009289
aagcgcggcggaggcagcggcggcttggccccctcaaagtccaccgtctatgttagcaac
ctcgacttcaaccttacaaactccgacctcttcaccatcttctccaccttcggcaaggtt
gctcgcgtcaccatcctcaaggaccgcatcacgcgccgcagcaagggcgtcgccttcatc
cttttcgtttctaaaaacgacgccctgtccgccgccaaaaccatgaacggcaagatctta
aacggccgcgttttgacggcctccattgccaatgacaacggaagggcccctgagttcatt
cgcagaagggtctacaaggataagtccaggtgttatgagtgtggggaggaaggccatctc
agctatgagtgccccagaaaccagctgggtccccgggagcgcccagcc
>PAFTOL009291
---cggcgcggaggcagcggcggcttggccccctcgaagtccaccgtctacgttagcaac
ctcgacttcgacctcacaaactccgacgtcttcaccatcttctccaccttcggcaaggtt
gcccgcgtcaccatcctcaaggaccgaatcacgcgccgcagcaagggcgtcgcctttatc
ctcttcgtttctaaaatcgacgccctgtccgccgccaaaaccatgaacggaaagatctta
aatggccgcgttttgacggcctccattgccaatgacaacggaagagcccctgagttcatt
cgcagaagggtctacaaggataaatccaggtgttatgagtgtggggaggaaggccatctc
agctatgactgccccagaaaccagctgggcccccgggagcgcccggcc
>PAFTOL009293
---cgcggcggaggcagcggcggcttggccccctcgaagtcyaccgtctacgttagcaac
ctcgacttcgacctcacaaactccgacctcttcaccatcttctccaccttcggcaaggtt
gctcgcgtcaccatcctcaaggaccgcatcacgcgccgcagcaagggcgtcgcctttatc
ctcttcgtttctaaaaacgacgccctgtccgycgccaaaaccatgaacggaaagatctta
aacggccgcgttttgacggcctccattgccaatgacaacggaagagcccctgagttcatt
cgcagaagggtctacaaggataagtccaggtgttatgagtgtggggacgaaggccatctc
agctatgagtgccccagaaaccagctgggcccccgggagcgcccg---
>PAFTOL009297
------------------------ttggccccgtcgaagtccaccgtctacgttagcaac
ctcgacttcaacctcacaaactccgacctcttcaccatcttctccaccttcggcaaggtt
gctcgcgtcaccatcctcaaggaccgcatcacgcgccgcagcaagggcgtagccttcatc
ctcttcgtctctaaaaacgacgccctgtccgccgccaaaaccatgaacggcaagatctta
aacggccgcgttttgacggcctccattgccaatgacaacggaagagcccctgagttcatt
cgcagaagggtctacaaggataagtccaggtgttatgagtgtggcgaggaaggccatctc
agctatgagtgccccagaaaccatctgggtccccgggagcgccca---
>PAFTOL009299
aagcgtggcggaggcagcggcggcttggccccctcgaagtccaccgtctatgttagcaac
ctcgacttcaaccttacaaactccgacctcttcaccatcttctccacgttcggcaaggtt
gctcgcgtcaccatcctgaaggaccgcgtcacgcgccgcagcaagggcgtcgccttcatc
ctcttcgtttctaagaacgacgcactgtccgccgctaaaaccatgaacggcaagatctta
aacggccgcgttttgacggcctccattgccaatgacaacggaagggcccctgagttcatt
cgcagaagggtctacaaggataagtccaggtgttatgagtgtggagaggaaggccatctc
agctatgagtgccccagaaaccagctgggtccccgggagcgccca---
>PAFTOL009301
------------------------ttggccccctcaaagtccaccgtctatgttagcaac
ctcgacttcaacctcacaaactccgacctcttcaccatcttctccaccttcggcaaggtt
gctcgcgtcaccatcctcaaggaccgcatcacgcgccgcagcaagggcgtcgccttcatc
ctcttcgtttctaaaaacgacgccctgtccgccgccaaaaccatgaacggcaagatctta
aacggccgcgttttgacggcctccattgccaatgacaacggaagggcccctgagttcatt
cgcagaagggtctacaaggataagtccaggtgttatgagtgtggggaggaaggccatctc
agctatgagtgccccagaaaccagctgggtccccgggagcgccca---
>PAFTOL009303
------------------------------------------accgtctatgttagcaac
ctcgacttcaaccttacaaactccgacctcttcaccatcttctccaccttcggcaaggtt
gctcgcgtcaccatcctcaaggaccgtatcacgcgccgcagcaagggcgtcgccttcatc
ctcttcgtttctaaaaacgacgcgctgtccgccgccaaaaccatgaacggcaagatctta
aacggccgcgttttgacggcctccattgccaatgacaacggaagggcccctgagttcatt
cgcagaagggtctacaaggataagtccaggtgttatgagtgtggggaggaaggccatctc
agctatgagtgccccagaaaccagctgggtccccgggagcggcca---
>PAFTOL009311
---------ggaggcagcggcggcttagccccctcgaaatccacggtctacgtgagcaac
atcgactacagcctcacgaactccgacctcttcaccatattctccactttcggcaaagtc
gctcgcgtcaccgtcctcaaggaccgggtcacgcgccggagcaagggcgtggccttcatc
ctcttcgtctccaaaaacgatgccgtttccgccgctaaagccatgaacggcaaggtccta
aacggccgagttttgacggcgtccattgctaatgacaatggaagagctccggagttcatt
cgcagaagggtttacaaggacaaatcaaggtgctatgagtgtggggacgaaggtcatctc
agctacgagtgccccaaaaaccaactggggccccgggagcggccgtta
>PAFTOL009313
gctggcggcggaggcagcggcgggttagccccatcgaagtccaccgtctacgtsagcaac
ctcgactacaccctcacaaactccgacctcttcaccatcttctccaccttcggcaaggtg
gctcgcgtcacmgtcctcaaggaccgcgccacccgccgcagccggggcgtcgccttcgtc
ctcttcgtggcccgagacgacgcagtttccgctgytcgcgccatgaacggcaaggtgcta
aacggccgcgttttgactgcctccatcgccaacgacaatgggagagcgccggagttcaty
cgccgacgggtttacaaggataagacgaggtgttatgagtgcggggagggggggcatctg
agctacgagtgcccccggaaccagctgggtccccgggagcggccg---
>PAFTOL009319
aagcgcggcggaggaagcggcggcttagccccctcgaaatccaccgtctatgtcagcaat
ctcgacttcagcctcacaaactccgacctcttcactatcttctccaccttcggcaaggtt
gcacgcgtcaccgtcgtcaaagaccgcaccacgcggcggagtaagggggtggcgttcatc
ctcttcgtctctaaagacgacgccgtatccgccgccaaggctatgaacgggaagattctt
aacggtcgcattttgagggcgtcgatcgcgaacgacaatgggagagcccctgagttcatt
cggagaagggtttacaaggataagtcgaggtgttacgagtgtggggacgagggccatttg
agctatgagtgccccaagaaccagctgggtccccgggagaggcca---
>PAFTOL009321
aagcgcagcggaggaagcggcggcttagccccctcgaaatccactgtctacgtcagcaac
atcgactttagcctcacaaactccgaccttttcaccatcttctccacgttcggcaaggtc
gcacgcgtcaccgtcctcaaagaccgcaccacccgccggagcaagggcgtggcgttcatt
ctcttcgtctccaaagacgacgccgcatccgccgccaaggccatgaatgggaaggtccta
aacggccgcgttttgagggcgtcgattgcgaacgacaatgggagagcccctgagtttatt
cggagaagggtttacaaggataagtcgaggtgttatgagtgtggggaggagggccatttg
agctatgagtgccccaagaaccagctgggtccccgggaaaggccg---
>PAFTOL013501
aagcgcggcggaggcagcggcggcttggccccttcgaagtccaccgtctacgttagcaac
ctcgacttcgacctcacaaactccgacctcttcaccatcttctccacctttggcaaggtt
gctcgcgtcaccatcctcaaggaccgcataacgcgccgcagcaagggcgtcgcctttatc
ctcttcgtttctaaaaacgacgccctgtccgccgccaaaaccatgaacggaaagatctta
aacggccgcgttttgacggcctccattgccaatgacaacggaagagcccctgagttcatt
cgcagaagggtctacaaggataagtccaggtgttatgagtgtggggaggaaggccatctc
agctatgagtgccccagaaaccagctgggcccccgggagcgcccg---
>SRR7905849
aagcgcggcggaggcagcggcggcttagccccctcgaagtccaccgtctacattagcaac
ctcgactacgacctcacaaactccgacctcttcacaatcttctccaccttcggcaaggtt
gctcgcgtcaccatcgtcaaggaccgcatcacccgccgcagcaagggcgtcgcctttgtc
ctcttcgtctctaaaaacgacgccgtgtccgccgccaaaaccatgaatggcaaggtacta
aacggccgcgttttgacggcctccattgccaatgacaacggaagagcccctgagttcatt
cgcagaagggtctacaaggataagtcaaggtgttatgagtgtggggaggaaggccatctc
agctatgagtgccccagaaaccagctgggcccccgggagcgcccg---
>SRR7905861
aagcgcggcggaggcagcggcggcttggccccctcaaagtccaccgtctatgttagcaac
ctcgacttcaaccttacaaactccgacctcttcaccatcttctccaccttcggcaaggtt
gctcgcgtcaccatcctcaaggaccgcatcacgcgccgcagcaagggcgtcgccttcatc
ctctttgtttctaaaaacgacgccctgtccgcckccaaaaccatgaatggcaagatctta
aacggccgcgttttgacggcctccattgccaatgacaayggaagggcccctgagttcatt
cgcagaagggtctacaaggataagtccaggtgttatgagtgtggggaggaaggccatctc
agctatgagtgccccagaaaccagctgggtccccgggagcgcccagcc
>SRR7905862
aagcgaggcggaggcagcggcggmttagccccctcgaagtcsaccgtctacgttagcaac
ctcgactacaacctcacaaactccgacctcttcaccatcttctccacctttggcaaggtt
gctcgcgtcaccatcctcaaggaycgcatcacgcgcggcagcaagggagtcgccttcatc
ctctttgtctctaaaarcgatgccgtttcggccgccaaaaccatgaacggcaaggtctta
aatggccgcgttttgacggcctccattgccaatgacaacggaagagcccctgagttcatt
cgcaraagggtttacaaggataartcaaggtgttatgagtgtggggaggaaggccatctc
agctatgagtgccccagaaaccagctgggccctcgggagcggccg---
>SRR8327214
---cgcggcggaggcagcggcggcttggccccctcaaagtccaccgtctatgttagcaac
ctcgacttcaaccttacaaactccgacctcttcaccatcttctccaccttcggcaaggtt
gctcgcgtcaccatcctcaaggaccgcatcacgcgccacagcaagggcgtcgccttcatc
ctcttcgtttctaaaaacgacgccctgtccgccgccaaaaccatgaacggcaagatctta
aacggccgcgttttgacggcctccattgccaatgacaacggaagggcccctgagttcatt
cgcagaagggtctacaaggataagtccaggtgttatgagtgtggggaggaaggccatctc
agctatgagtgccccagaaaccagctgggtccccgggagcgccca---
