# Supplementary material for: Phylogenomics and classification of Cactaceae based on hundreds of nuclear genes
Source: Plant Syst Evol. 2025 Aug 11;311(5):28. doi: 10.1007/s00606-025-01948-z (PMC12339657; doi:10.1007/s00606-025-01948-z)
Supplement: Supplementary file 4 — Online Resource 4: Containing alignments and RAxML gene trees for all included loci and all phylogenetic datasets (ZIP 10372 KB) [file 606_2025_1948_MOESM4_ESM.zip › de Vos et al_ESM_4/ESM_data_alignments/QCP/5599_consensus.mafft.fasta]

>PAFTOL004547
------------------------------------------------------------
------------------------------------------------------------
------------------------------------------------------------
------------------------------------------------------------
------------------------------------------------------------
------tggtcagtgatgtgttttgaccacaatcttaaaaagctctgggaagtga-----
-attt------------------------------------------gcaggaagatttt
ccgcataatgctcaccacagagaggttgcaatttcagtaagcaattataccataaagcat
ggagatacaggattggtaattgttggtggaaggatggagatacagccacatgt-------
------------------------------------------------------------
--------a---------------------------------------------------
------------------------------------------------------------
------------------------------------------------------------
------------------------------------------------------------
------------------------------------------------------------
------------------------------------------------------------
------------------------------------------------------------
------------------------------------------------------------
------------------------------------------------------------
------------------------------------------------------------
------------------------------------------------------------
------------------------------------------------------------
----------------------------ctgcaggcagtgggtggaaatggtgctgagca
aacagttgtaagtggatccatggaagtactccgaccgtgctgggcagtggcaacttctgg
ggtgccagtgcgagaacaactattcaatgcttccatctgccaccatcattctgcttttag
tttgtttcaacatggtgaattctctagaggctttggcaga--------------------
------------------------------------------------------------
------------------------------------------------------------
------------------------------------------------------------
------------------------------------------------------------
------------------------------------------------------------
------------------------------------------------------------
------------------------------------------------------------
------------------------------------------------------------
------------------------------------------------------------
-------------------------------------------------------
>PAFTOL004552
------------------------------------------------------------
---------------------------------------------------gtgttggag
ccgcatgctaggcgtgttgatgaagggtttagtgaggcgcgtgttcttgctgaggtgacc
ttgttgcctgacaaagtccgtgtcgtatctgggagacgccctgttgctatggcaactggt
gtcattgatcgaacttataagcaagggcagccactgaagcaggttttggtggttgttacg
tcgggctggtcagtgatgtgttttgaccacaatcttaaaaagctctgggaagtga-----
-attt------------------------------------------gcaggaagatttt
ccacataatgctcaccacagagaggttgcaatttcagtaagcaattataccataaagcat
ggagatacaggattggtaatagttggtggaaggatggagatacagccacatgt-------
------------------------------------------------------------
------------------------------------------------------------
------------------------------------------------------------
------------------------------------------------------------
------------------------------------------------------------
-----------------------------------------------------------a
cagttcgagtgcagggaatttcgagaatcagtccttggagtaatgcctcatcactgggat
aggcgggaagacacatattttcagctggcacatttcaggcgccacaagaggaaggtgtca
aagaaattgtcaggaaggaatactaattacccatttcacaaacctgaggaacatcaccct
ccaggaaaggattctaccaaaaagattccgaagttgattggaaaagctgcaaactatgct
ggctcggcaaagccaaaaaa-gtcagcgccttatgtaccaaccataacaaactacacaga
gctttggtgggtccctaatgttgtcgtggcacatgagaaagagggaattgaagttctgca
tatggcaactggccgtacggtttgcaagcttcatcttcaagagggtggacttcatgctga
tatcaatggagatggggtgctagatcatgtgcaggcagtgggtggaaatggtgctgagca
aacagttgtaagtggatccatggaagtactccgaccttgctgggcagtagcaacttctgg
ggtgccagtgcgagaacaactattcaatgcctccatttgccaccatcattctgcttttag
tttgttccaacatrgtgaattctctagaggctttggtagaactcaagattatcgttcatt
agaggttgcaacaccaattctcatcc---ctaaagatgatggacaccctcacaggaaggg
cagccgtggagatgtcgtcttcttaacaaatagaggaga---------ggtaagt-----
------------------------------------------------------------
------------------------------------------------------------
------------------------------------------------------------
------------------------------------------------------------
------------------------------------------------------------
------------------------------------------------------------
------------------------------------------------------------
-------------------------------------------------------
>PAFTOL004553
------------------------------------------------------------
---------------------------------------------------gtgttggag
cctcatgctaggcgtgtcgatgaagggtttagtgaggcgcgtgttcttgctgagctgacc
ttgttgcctgacaaagtccgtgttgcatctgggagacgccctgtcgctatggcaactggt
gttattgatcgaacttataagcaagggcagccactgaagcaggttttggtggttgttaca
tcgggctggtcagtgatgtgttttgaccacaatcttaaaaagctctgggaagtga-----
-attt------------------------------------------gcaggaagatttt
ccacataatgctcaccacagagaggttgcaatttcagtaagcaattataccataaagcat
ggagatacaggattggtaatagttggtggaaggatggagatacagccacatgt-------
------------------------------------------------------------
--------a---------------------------------------------------
------------------------------------------------ca----------
------------------------------------------------------------
------------------------------------------------------------
------------------------------------------------------------
------------------------------------------------------------
------------------------------------------------------------
------------------------------------------------------------
------------------------------------------------------------
---------------------gacaatgccttatatacccactataacgaactacaccca
gttctggtgggtccctaatgttgttgtggcacatgagaaagagggaattgaagttctgca
tgtggcatctggccgtacagtttgcaagcttcatcttcaagagggtggacttcatgctga
tatcaatggagatggggtgctagatcatgtgcaggcagtgggtggaaatggtgctgagca
aacagttgtaagtggatccatggaagtactccgaccgtgctgggcagtagcaacttctgg
ggtgccagtgcgagaacaactattcaatgcttccatttgccatcatcattctgcttttag
tttgtttcaacatggtgaattctctagaggctttggcagaactcttgattatagttcgtt
agaggttgcaacaccaattctcatcc---ctaaagatgatggacatgctcacaggaaggg
aagccatggggatgtcatcttcttaacaaatagaggaga---------ggtga-------
----------------cagcatacacccccgc------------tgaacatgggcatggg
gcagagtggcagtggca------gcttttgacaggagcaacatggtctaatctcccatct
ccgtcaggcatgatggaatctggccatgtggtgccaacactgaagccattctctttgagg
gtccatgataatcaccagatgattcttgttgctggtgatcaagaagccttggttatatct
cctagtggtactattatg-acaacagttgagcttcctgcaccgccaacacacaccctggt
ttctgcagatttctcaggtgatggactgaatgaccttatcctcgtaaccgcaaatggagt
atatggctttgttcaaaccaggcagccaggagcccttttctttagtacattagtcggttg
ccttattattgttatgggagtaata---tttgtcatgcagcatctgaattccatg
>PAFTOL004554
------------------------------------------------------------
---------------------------------------------------gtgttggag
ccgcatgctaggcgtgttgatgaagggtttagtgaggcgcgtgttcttgctgaggtgacc
ttgttgcctgacaaagtccgtgtcgtatctgggagacgccctgttgctatggcaactggt
gtcattgatcgaacttataagcaagggcagccactgaagcaggttttggtggttgttacg
tcgggctggtcagtgatgtgttttgaccacaatcttaaaaagctctgggaagtga-----
-attt------------------------------------------gcaggaagatttt
ccacataatgctcaccacagagaggttgcaatttcagtaagcaattataccataaagcat
ggagatacaggattggtaatagttggtggaaggatggagatacagccacatgt-------
------------------------------------------------------------
--------a---------------------------------------------------
------------------------------------------------aa----------
------------------------------------------------------------
-----------------------------aattgaagcaccctctatggacgcagctata
ctgattccccagcataattacaagcttgatgtccatgcattaaacagccgtcatcctgga
gagttcgagtgcagggaatttcgagaatcagtccttggagtaatgcctcatcactgggat
aggcgggaagacacatattttcagctggcacatttcaggcgccacaagaggaaggtgtca
aagaaattgtcaggaaggaatactaattacccatttcacaaacctgaggaacatcaccct
ccaggaaaggattctaccaaaaagattccgaagttgattggaaaagctgcaaactatgct
ggctcggcaaagccaaaaaa-ga-------------------------------------
--------------------------tggcacatgagaaagagggaattgaagttctgca
tatggcaactggccgtacggtttgcaagcttcatcttcaagagggtggacttcatgctga
tatcaatggagatggggtgctagatcatgtgcaggcagtgggtggaaatggtgctgagca
aacagttgtaagtggatccatggaagtactccgaccttgctgggcagtagcaacttctgg
ggtgccagtgcgagaacaactattcaatgcctccatttgccaccatcattctgcttttag
tttgttccaacatagtgaattctctagaggctttggtagaactcaagattatcgttcatt
a-----------------------------------------------------------
------------------------------------------------------------
------------------------------------------------------------
------------------------------------------------------------
------------------------------------------------------------
------------------------------------------------------------
------------------------------------------------------------
------------------------------------------------------------
------------------------------------------------------------
-------------------------------------------------------
>PAFTOL004555
------------------------------------------------------------
------------------gttcttgttgctactcatgatgcgaaaattcaggtgttggag
cctcatgctaggcgtgttgatgaagggtttagtgaggcgcgtgttcttgctgaggtgacc
ttgttgcctgacaaagtccgtgttgcatctgggagacaccctgtcgctatggcaactggt
gttattgatcgaacttataagcaagggcagccactgaagcaggttttggtggttgttaca
tcgggctggtcagtgatgtgttttgaccacaatcttaaaaagctctgggaagtga-----
-attt------------------------------------------gcaggaagatttt
ccacataatgctcaccacagagaggttgcaatttcagtaagcaattataccataaagcat
ggagatacaggattggtaatagttggtggaaggatggagatacagccacatgt-------
------------------------------------------------------------
--------a---------------------------------------------------
------------------------------------------------------------
------------------------------------------------------------
------------------------------------------------------------
------------------------------------------------------------
------------------------------------------------------------
------------------------------------------------------------
------------------------------------------------------------
------------------------------------------------------------
------------------------------------------------------------
----------------------------------------------attgaagttctgca
tgtggcatctggccgtacagtttgcaagcttcatcttcaagagggtggacttcatgctga
tatcaatggagatggggtgctagatcatgtgcaggcagtgggtggaaatggtgctgagca
aacagttgtaagtggatccatggaagtactccgaccgtgctgggcagtagcaacttctgg
ggtgccagtgcgagaacaactattcaatgcttccatttgccaccatcattctgcttttag
tttgtttcaacatggtgaattctctagaggctttggcagaactcatgattatagttcatt
agaggttgcaacaccaattctcatcc---ctaaagatgatggacaccctcacaggaaggg
aagccatggggatgtcatcttcttaacaaatagaggaga---------ggtga-------
----------------catcatacacccccgc------------tgaacatgggcatggg
gcagagtgg---------------------------------------------------
------------------------------------------------------------
------------------------------------------------------------
------------------------------------------------------------
------------------------------------------------------------
------------------------------------------------------------
-------------------------------------------------------
>PAFTOL004556
---------------------------------------------------------aac
ggcgatggcaagaaagaagttcttgttgctactcatgatgcgtaaattcaggtattggag
cctcatgctaggcgtgttgatgaagggtttagtgaggcgcgtgttcttgctgaggtgacc
ttgttgcctgacaaagtccgtgttgcatctgggagacaccctgttgctatggcaastggt
gttattgatcgaacttataagcaagggcagccactgaagcaagttttggtggttgttacg
tcgggctggtcagtgatgtgttttgaccacaatcttaaaaagctctgggaagtga-----
-attt------------------------------------------gcaggaagatttt
ccacataatgctcaccacagggaggttgcaatatcagtaagcaattataccataaagcat
ggagatacaggattggtaatagttggtggaaggatggagatacaaccacatgt-------
------------------------------------------------------------
--------a---------------------------------------------------
------------------------------------------------------------
------------------------------------------------------------
------------------------------------------------------------
------------------------------------------------------------
------------------------------------------------------------
------------------------------------------------------------
------------------------------------------------------------
------------------------------------------------------------
------------------------------------------------------------
------------------------------------------------------------
------------------------------------------------------------
------------------------------------------------------------
------------------------------------------------------------
------------------------------------------------------------
------------------------------------------------------------
------------------------------------------------------------
------------------------------------------------------------
------------------------------------------------------------
------------------------------------------------------------
------------atggaatctggctatgtggtgccaacactgaagccattctctttgagg
gtccatgataatcagcagatgattcttgttgctggtgatcaagaagccttggttatatct
cctagtggtattattatg-acaacagttgagcttcctgccccaccaacacacgctctggt
ttctgcagatttctcaggtgatggactgaatgaccttatcctcgtaactgcaaatggagt
atatggctttgttcagaccaggcagccaggagccctcttctttagtacattagtcggttg
ccttatcattgttatgggagtaata---tttgtcatgcagcatctgaattccatg
>PAFTOL004560
------------------------------------------------------------
---------------------------------------------------gttttggag
ccgcatgctaggcgtgttgatgaagggtttagtgaggcgcgtgttcttgctgaggtgacc
ttgttgcccgacaaagtccgtgtcgtatctgggagacgcccagttgctatggcaactggt
gttattgatcgaacttataagcaagggcagccactgaagcaggttttggtggttgttacg
tcgggttggtcagtgatgtgttttgaccacaatcttaaaaagctctgggaagtga-----
-attt------------------------------------------gcaggaagatttt
ccacataatgctcaccacagagaggttgcwatttcagtaagcaattataccataaagcat
ggagatacaggattggtaatagttggtggaaggatggagatacagccacatgt-------
------------------------------------------------------------
--------a---------------------------------------------------
------------------------------------------------------------
------------------------------------------------------------
------------------------------------------------------------
------------------------------------------------------------
cagtttgagtgcagggaatttcgagaatcagtccttggagtaatgcctcatcactgggat
aggcgggaagacacaaattttcagctggcacatttcaggcgccacaagaggaaggtgtca
aagaaattgtcaggaaggaatactaattacccatttcacaaacctgaggaacatcaccct
ccaggaaaggattctaccaaaaagattccgaagttgattggaaaagctgcaaactatgct
ggctcggcaaagccaaaaaa-ga-------------------------------------
------------------------------------------------------------
------------------------------------------------------------
------------------------------------------------------------
------------------------------------------------------------
------------------------------------------------------------
------------------------------------------------------------
------------------------------------------------------------
------------------------------------------------------------
------------------------------------------------------------
----------------------agcttttgacgggagcaacatggtctaatctcccatct
ccttcaggcatgatggaatctggctatgtggtgccaacactgaagccgttctctttgagg
gtccatgataatcagcagatgattcttgttgctggtgatcaagaagccttggttatatct
cctagtggtactattatg-acaacagttgagcttcctgccccaccaacacacgccctggt
ttctgcagatttctcaggtgatggactgaatgaccttatcctcgtaactgcaaatggagt
atatggctttgtccaaaccaggcatccaggagccctcttctttagcacattagtcggttg
ccttattattgttatgggagtgata---tttgtcatgcagcatctgaattccatg
>PAFTOL004561
------------------------------------------------------------
---------------------------------------------------gtgctggag
cctcatgctaggcgtgttgatgaaggatttagtgaagcgcgtgttcttgctgaggtaacc
ttgctgcctgacaaagtacgtgttgcatctgggaggcgtgctgttgctatggcaactggt
gttattgatcgagcttataagcaaggacagccactgaagcaggttttggtggttgtaacg
tcaggctggtcagtgatgtgttttgaccacaatcttaaaaagctgtgggaagtga-----
-attt------------------------------------------gcaggaagatttt
ccatataatgctcaccacagagaggttgcgatttcagtaagcaattataccataaagcat
ggagatacaggattggtggtagttggtggaaggatggagatacagccacatgt-------
------------------------------------------------------------
------------------------------------------------------------
------------------------------------------------------------
------------------------------------------------------------
------------------------------------------------------------
-----------------------------------------------------------a
cagtttgagtgcagggaatttcgagaatcagtccttggagtaatgcctcatcactgggat
aggcgggaagacacatattttcagctggcacatttcaggcgccacaaaaggaaggtgtca
aagaaaatctcaggaaggaatacgaattacccatttcacaaacctgaggaacaccaccct
ccaggaaaggattctaccaaaaagattccaaagctgattggaaaagctgcaaactatgct
ggttcagcaaaacccaaaaa-g--------------------------------------
------------------------------------------------------------
-------------------------cagcttcatcttcaagagggtggacttcatgctga
tatcaatggagatggagtgttagatcacgtgcaggcagtgggtggaaacggtgctgagca
gacagttgtgagtggatccatggaagtactccgaccatgctgggcggtagcaacttccgg
ggtgccagtgcgagaacaactattcaatgcttctatttgccatcatcattctgcttttag
tttgtttcaacatggtgaattctctagaggctttggtagaattcttgattatagt-----
------------------------------------------------------------
------------------------------------------------------------
------------------------------------------------------------
------------------------------------------------------------
------------------------------------------------------------
---------------------atccttgttgctggagatcaagcagctgtggttgtatct
cctagtggcagcgccatg-acgacagctgaacttccagcaccaccatgttaccccctggt
tactgctgacttctcagatgacggtctaaatgacctcatccttgtgactccaaatgggtt
ttacggctttgttcaaaccaggcagccaggtgctctcttcgttggcatacgggttccctg
cctcagtgttgcgatgagagtcata---tttgtcacccagcatctgaactggatg
>PAFTOL004562
------------------------------------------------------------
------------aaagaagttcttgttgctactcatgatgcgaaaattcaggttttggag
ccgcatgctaggcgtgttgacgaagggtttagtgaggcgcgtgttcttgctgaggtgacc
ttgttgcctgacaaagtccgtgtcgtatctgggagacgccctgttgctatggcaactggt
gttgttgatcgaacttataagcaagggcagccactgaagcaggttttggtggttgttacg
tcgggctggtcagtgatgtgttttgaccacaatcttaaaaagctctgggaagtga-----
-attt------------------------------------------gcaggaagatttt
ccacataatgctcaccacagagaggttgcaatttcagtaagcaattataccataaaacat
ggagatacaggattggtaatagttggtggaaggatggagatacagccacatgt-------
------------------------------------------------------------
--------a---------------------------------------------------
------------------------------------------------------------
------------------------------------------------------------
---------------------------------------------------gcagctata
ctgattccccagcataattacaagcttgatgtccatgcaataaacagccgtcatcctgga
gagttcgagtgcagggaatttcgagaatcagtccttggagtaatgcctcatcactgggat
aggcgggaagacacatattttcagctggcacatttcaggcgccacaagaggaaggtgtca
aagaaattgtcaggaaggaatactaattacccatttcacaaacctgaggaacatcaccct
ccaggaaaggattctaccaaaaagattccgaagttgattggaaaagctgcaaactatgct
ggttcggcaaagccaaaaaa-gtccttg--------------------------------
----------------------gttgtggctcatgagaaagaagggattgaagctctgca
tttggcatctggtcgcacagtctgcaagcttcatcttcaagagggtggacttcatgctga
tatcaatggagatggggtgctagatcatgtgcaggcagtgggtggaaacggtgctgagca
aacagttgtaagtggatccatggaagtactccgaccttgctgggcagtagcaacttctgg
ggtgccagtgcgtgaacaactattcaatgcctccatttgccaccatcattctgcttttag
tttgttccaacatagtgaattctctagaggctttggtagaactcaagattatagttcatt
agaggttgcaacaccaattctcatcc---ctaaagatgatggacaccctcacaggaaggg
cagccatggagatgtcatcttcttaacaaatagaggaga---------ggtaa-------
------------------------------------------------------------
-------------------------------gtggagcaacatggtctaatctcccatct
ccttcgggcatgatggaatctggctatgtggtgccaacactgaagccgttctctttgaag
gtccatgataatcagcagatgattcttgttgctggtgatcaagaagccttggttttatct
cctagtggtactataatg-acaacagttgagcttcctgccccaccaacacacgccctggt
ttctgcagatttctcaggtgatggactgaatgaccttattctcgtaactgcaaatggagt
atatggctttgtccaaaccaggcatccaggagccctcttctttagtacattagtcggttg
ccttattattgttatgggagtgata---tttgtcatgcagcatctgaattccatg
>PAFTOL004563
gattatccgatcaaatacgaagctgatcgacttcctccaccccttgtcactgatctcaac
ggcgacggcaagaaagaagttcttgttgctactcatgatgcgaaaattcaggtgttggag
ccgcatgctaggcgtgttgatgaagggtttagtgaggcrcgtgttcttgctgaggtgacc
ttgttgcctgacaaagtccgtgttgcatctgggaggcaccctgtcgctatggcaactggt
gttattgatcgaacttataagcaagggcagccactgaagcaggttttggtggtggttacg
tcgggctggtcagtgatgtgttttgaccacaatcttaaaaagctctgggaagtga-----
-attt------------------------------------------gcaggaagatttt
ccacataatgctcaccacagagaggttgcaatttcagtaagcaattataccataaagcat
ggagatacaggattggtagtagttggtggaaggatggagatacagccacatgt-------
------------------------------------------------------------
--------a---------------------------------------------------
------------------------------------------------------------
------------------------------------------------------------
------------------------------------------tctacctcgcaatctgta
ctgattcctcagcataattacaagcttgatgttcatgcattaaacagccgtcatcctggc
gagttcgagtgcagggaatttcgagaatcagtccttggagtaatgcctcatcactgggat
aggcgggaagacacatattttcagctggcacatttcaggcgccacaagaggaaggtgtca
aaraaaatatcaggaaggaatactaattacccatttcacaaaccagaggaacatcaccct
ccaggaaaggattctaccaaaaagattccgaagttgattggaaaagctgcaaactatgct
ggctcggcaaagccaaaaaa-g--------------------------------------
------------------------------------------------------------
------------------------------------------------------------
------------------------------------------------------------
------------------------------------------------------------
------------------------------------------------------------
------------------------------------------------------------
------------------------------------------------------------
------------------------------------------------------------
------------------------------------------------------------
------------------------------------------------------------
------------------------------------------------------------
------------------------------------------------------------
------------------------------------------------------------
------------------------------------------------------------
------------------------------------------------------------
-------------------------------------------------------
>PAFTOL004565
------------------------------------------------------------
------------------------------------------------------------
------------------------------------------------------------
------------------------------------------------------------
------------------------------------------------------------
------------gtgatgtgctttgaccacaatcttaaaaagctctgggaagtga-----
-attt------------------------------------------gcaggaagatttt
ccacataatgctcaccacagagaggttgcaatatcagtaagcaattataccataaagcat
ggagatacagggttggtaatagttggtggaaggatggagatacagccacatgt-------
------------------------------------------------------------
--------a---------------------------------------------------
------------------------------------------------------------
------------------------------------------------------------
------------------------------------------------------------
------------------------------------------------------------
------------------------------------------------------------
------------------------------------------------------------
------------------------------------------------------------
------------------------------------------------------------
------------------------------------------------------------
------------------------------------------------------------
------------------------------------------------------------
------------------------------------------------------------
------------------------------------------------------------
------------------------------------------------------------
------------------------------------------------------------
------------------------------------------------------------
------------------------------------------------------------
------------------------------------------------------------
------------------------------------------------------------
------------------------------------------------------------
------------------------------------------------------------
------------------------------------------------------------
------------------------------------------------------------
------------------------------------------------------------
-------------------------------------------------------
>PAFTOL004567
------------------------------------------------------------
---------------------------------------------------gtgttggag
ccgcatgctaggcgtgttgatgaagggtttagtgaggcgcgtgttcttgctgaggtgacc
ttgttgcctgacaaagtccgtgttgtatctgggagacgccctgtcgctatggcaactggt
gttattgatcgaacttataagcaagggcagccactgaagcaggttttggtggttgttacg
tcgggctggtcagtgatgtgttttgaccacaatcttaaaaaactctgggaagtga-----
-attt------------------------------------------gcaggaagatttt
ccacataatgctcaccacagagaggttgcaatttcagtaagcaattataccataaagcat
ggagatacaggattggtaatagttggtggaaggatggagatacaaccacatgt-------
------------------------------------------------------------
--------a---------------------------------------------------
------------------------------------------------wa----------
------------------------------------------------------------
-----------------------------aatcgaagcaccctctatggatgcagctata
ctgattcctcagcataattacaagcttgatgttcatgcattaaacagccgtcatcctgga
gagtttgagtgcagggaatttcgagaatcagtccttggagtaatgcctcatcactgggat
aggcgggaagacacatattttcagctggcacatttcaggcgccacaagaggaaggtgtca
aagaaaatatcaggaaggaatactaattacccatttcacaaaccagaggaacatcatcct
ccaggaaaggattctaccaaaaagattccaaagttgattggaaaagctgcaaactatgct
ggctcggcaaagcctaaaaa-g--------------------------------------
------------------------------------------------------------
-------------------------cagcttcatcttcaagagggtggacttcatgctga
tatcaatggcgatggggtgctagatcatstgcaggctgttggtggaaacggtgctgagca
aacagttgtgagtggatccatggaagtactccgaccatgctgggcagtagcaacttctgg
ggtgccagtgcgagaacaactattcaatgcttccatttgccatcatcattctgcttttag
tttgtttcaacatggtgaattctccagaggctttggtagaactcatgattatagttcatt
agaggttgcaacaccaatcctcattc---ctaaagatgatggacaccctcacaggaaggg
aagccatggggatgtcatcttcttgacaaatagaggaga---------ggtga-------
----------------catcatacgcccccgc------------tgaacatgggcatggt
gcagagtggcaatggca------gcttttgacgggagcaacatggtctaatctcccatct
ccatcaggcatgatggaatctggctatgtggtgccaacactgaagccattctctttgaag
gtccatgataatcagcagatgattcttgttgctggtgatcaagaagccttggttatttct
cctagtggtactattatg-acaacagttgagcttcctgcccccccaacacacgccctggt
ttctgcagatttctcaggtgatggactgaatgaccttatcctcgtaactgcaaacggagt
atatggctttgttcaaaccaggcatccaggagccctcttctttagtacattagtcggttg
cctcattattgtcatgggagtaata---tttgtcatgcagcatctgaattccatg
>PAFTOL004568
gattatcccatcaaatacgaagctgatcgacttcctccaccccttgtcactgatctcaac
ggcgacggcaagaaagaagttcttgttgccactcatgatgctaaaattcaggtgttggag
ccgcatgctaggcgtgttgatgaagggtttagtgaggcgcgtgttcttgctgaggtgacc
ttgttgcctgacaaagtccgtgttgtatctgggagacgccctgtcgctatggcaactggt
gttattgatcgaacttataagcaagggcagccactgaagcaggttttggtggttgttacg
tcggggtggtcagtgatgtgttttgaccacaatcttaaaaaactctgggaagtga-----
-attt------------------------------------------gcaggaagatttt
ccacataatgctcaccacagagaggttgcaatttcagtaagcaattataccataaagcat
ggrgatacaggattggtaatagttggtggaaggatggagatacagccacatgt-------
------------------------------------------------------------
--------a---------------------------------------------------
------------------------------------------------aa----------
------------------------------------------------------------
-----------------------------aatcgaagcaccctctatggatgcagctata
ctgattcctcagcataattacaagcttgatgttcatgcattaaacagccgtcatcctgga
gagttcgagtgcagggaatttcgagaatcagtccttggagtaatgcctcatcactgggat
aggcgggaagacacatattttcagctggcacatttcaggcgccacaagaggaaggtgtca
aaraaaatatcaggaaggaatactaattayccatttcaaaaaccggaggaacatcaccct
ccaggaaaggattctaccaaaaagattccaaagttgattggaaaagctgcaaactaygct
ggctcrgcaaagcctaaaaa-gacaatgccttatatacccactataacgaactacaccca
gttttggtgggtccctaatgttgtcgtggcacatgagaaagagggaattgaagttctgca
tgtggcatctggccgtacagtttgcaagcttcatcttcaagagggtggacttcatgctga
tatcaatggagatggggtgctagatcatgtgcaggctgttggtggaaacggtgctgagca
aacagttgtgagtggatccatggaagtactccgaccatgctgggcagtagcaacttctgg
agtgccagtgcgagaacaactcttcaatgcttccatttgccaccatcattctgcttttag
tttgtttcaacatggtgaattctctagaggctttggtagaattcatgattatagttcatt
agaggttgcaacaccaatcctcatcc---ctaaagatgatggacaccctcacaggaaggg
ragccatggggatgtcatcttcttgacaaatagaggaga---------ggtga-------
----------------catcatacgcccccgc------------tgaacatgggcatggt
gcagagtggcaatggca------gcttttgacgggagcaacatggtctratctcccatct
ccatcaggcatgatggaatctggctatgtggtgccaacactgaagccattctctttgaag
gcccatgatagtcagcagatgattcttgttgctggtgatcaagaagccttggttatatct
yctagtggtactattatg-acaacagtcgagcttcctgccccrccaacrcacgccctggt
ttctgcagatttctcaggtgacggactgaatgaccttatccttgtaactgcaaatggagt
atatggctttgttcaaaccaggcatccaggagccctcttcttcagtacattagtcggttg
ccttattrttgttatgggagtaata---tttgtcatgcagcatctgaattccatg
>PAFTOL004571
------------------------------------------------------------
------------------------------------------------cagctgttggaa
tctcatgctaggcatgttgatgaatggtttagtgaggctcgtgctcttgctgaggtracc
ttsctgcctgayaargtmcgtgttgcatctgrgagscgysctgttgctmtggyarctggt
gttattgatcgagcttataagcaaggacagccactgaagcaggttttggtggttgttacg
tcgggctggtcagtgatgtgttttgaccacaatcttaaaaagctgtgggaagtga-----
-attt------------------------------------------gcaggaagatttt
ccacataatgctcaccacagagaggttgcaatttcagtaagcaattataccataaagcat
ggagatacaggattggtgatagttggtggaaggatggagatacagccacatgt-------
------------------------------------------------------------
--------a---------------------------------------------------
---------------------------------------------wagaa----------
------------------------------------------------------------
-----------------------------aattgaggcaccatccacggatgcagcgatg
ttgattcctcagcataattacaagcttgatgttcatgcattgaacagccgccatcctgga
gagtttgagtgcagggaatttcgagaatcagttcttggagtaatgcctcatcactgggat
aggcgggaagacacatattttcagctggcacatttcaggcgccacaaaaggaaggtgtca
aagaaaatctcaggaaggaatactaattacccatttcacaaacctgaggaacatcaccct
ccaggaaaggattctaccaaaaagattccaaagttgattggaaaagctgcaaactatgct
ggttcagcaaaacccaaaaa-ggcaatgccttatatacccactataacaaactacaccca
gttttggtgggtcccaaatgttgttgtggcacatgagaaagagggaattgaagttctgca
tgtggcatctggccgtacagtttgcaagcttcatcttcaagagggtggacttcatgctga
tatcaatggagatggagtgttagatcatgtgcaggcagtgggtggaaacggtgctgagca
aacagttgtgagtggatccatggaagtactccgaccatgctgggcagtggcaacttctgg
ggtgccagtgcgagaacaactattcaatgcttctatttgccatcatcattctgcttttag
tttgtttcaacatggtgaattctctagaggctttggtagaactcttgattatagttcatt
agaggttgcaacaccaattctcatcc---ccaaagatgatggacaccatcataggaaggg
aagccatggggatgtcatcttcttgacaaatagaggaga---------ggtaa-------
----------------catcgtacrctcctgc------------tgaacatgggcatggg
gcagagtggcaatggca------gcttttgacgggagcgacatggtctaatcttccatct
ccatcagggatgatggagtctggctatgtggtgccaacgctgaagccattctccttgagg
gtccatgataatcaacaaatgatccttgttgcaggagatcaagaagccttggttatatct
cctagtggcactatcatg-acaaccgtcgagcttcctgccccgccaacacatgccttggt
ttctgcagatttctcaggtgayggactgaatgacctgatccttgtaactgcgaatggagt
atatggttttgttcaaaccaggcaaccaggagccctcttctttagtacattggtyggttg
ccttattgttgtgatgggagtaata---tttgtcacgcagcatctgaattctatg
>PAFTOL004572
gattatcccatcaaatacgaagctgatcgactccctccgcctcttgtcactgatctcaac
ggcgacggcaagaaagaagtccttgttgctactcatgatgcgaaaattcaggtgttggag
cctcatgctaggcgtgttgatgaagggtttagtgaggcgcgtgttcttgctgaggtgacc
ttgttgcctgacaaagtccgtgttgcatctgggagacaccctgttgctatggcaactggt
gttattgatcgaacttataagcaagggcagcctctgaagcaggttttggtggttgttacg
tcgggctggtcagtgatgtgttttgaccacaatcttaaaaagctctgggaagtga-----
-attt------------------------------------------gcaggaagatttt
ccacataatgctcaccacagagaggttgcaatatcagtaagcaattataccatcaagcat
ggagatacaggattggtaatagttggtggaaggatggagatacagccacatgt-------
------------------------------------------------------------
--------a---------------------------------------------------
------------------------------------------------aa----------
------------------------------------------------------------
-----------------------------aatcgaagcaccctctatggatgcagctata
ctgattcctcagcataattacaagcttgatgttcatgcattaaacagccgtcatcctgga
gagttcgagtgcagggaatttcgagaatcagtccttggagtaatgcctcatcactgggat
aggcgggaagacacatattttcagctggcacatttcaggcgccacaagaggaaggtgtca
aagaaaatatcaggaaggaatactaattacccatttcacaaacctgaggaacatcaccct
ccaggaaaggattttacgaaaaagattccaaagttgattggaaaagctgccaactatgct
ggctcggcaaagccaaaaaa-gacaatgccttatatacccactataacgaactacaccca
gttttggtgggttcctaatgtcgtcgtggcgcatgagaaagagggaattgaagttctgca
tgtggcaactggccgtacagtttgcmagcttcatcttcaagagggtggacttcatgctga
tatcaatggagatggggtgctagatcatgtgcaggcagtgggtggaaatggtgctgagca
aacagttgtaagtggatccatggaagtactccgaccatgttgggcagtagcaacttctgg
ggtgccagtgcgagaacagctattcaatgcttccatttgccaccattattctgcttttag
tttgtttcaacatagtgaattctctaggggctttggtagaattcatgattatagttcatt
agaggttgcaacgccaattctcatcc---ctaaagatgatggacaccctcacaggaaggg
aagccatggggatgtcatcttcttaacaaataggggaga---------ggtga-------
----------------catcatacacccccgc------------tgaacatgggcatggg
gcagagtggcagtggca------gcttttgacgggagcaacatggtctaatctcccatct
ccatcaggcatgatggaatctggctatgtggtgccaacactgaagccattctctttgagg
gtccatgatagtcagcagatgattcttgttgctggtgatcaagaagccttggttatatct
cctagtggtactattatg-acaacagttgagcttcctgccccaccaacacacgccstggt
ttctgcagatttctcaggtgatgggctgaatgaccttatcctcgtaactgcaaatggagt
atatggctttgttcagaccaggcagccaggagccctcttctttagtacattagttggttg
ccttattattgttatgggagtaata---tttgtcatgcagcatctgaattccatg
>PAFTOL004573
------------------------------------------------------------
---------------------------------------------------gtgttggag
cctcatgctaggcgtgttgatgaagggtttagtgaggcgcgtgttcttgctgaggtgacc
ttgttgcctgacaaagtccgtgtcgcatcggggagacaccmtgttgctatggcaactggt
gttgttgatcgaacttataagcaagggcagccactgaagcaggttttggtggttgttacg
tcaggctggtcagtgatgtgttttgaccacaatcttaaaaagctctgggaagtga-----
-attt------------------------------------------gcaggaagatttt
ccacataatgctcaccacagagaggttgccatatcagtgagcaattataccataaagcat
ggagatacaggattggtaatagttggtggaaggatggagatacagccacatgt-------
------------------------------------------------------------
--------a---------------------------------------------------
------------------------------------------------aa----------
------------------------------------------------------------
-----------------------------aatcgaagcaccctctatggatgcagctata
ctgattcctcagcataattacaagcttgatgttcatgcattaaacagccgtcatcctgga
gagttcgagtgcagggaatttcgagaatcagtccttggagtaatgcctcatcactgggat
aggcgggaagacacttattttcagctggcacatttcaggcgccacaagaggaaggtgtca
aagaaaatatcaggaagggatactagttacccatttcacaaacctgaggaacatcaccct
ccaggaaaggattttacgaaaaagattccgaagttgattggaaaagctgccaactatgct
ggctcggcaaagccaaaaaa-gacaatgccttatatacccactataacraactacaycca
gttttggtgggtccctaatgyygtcgtggckcatgagaaagarggrattgaagttctaca
tgtggcatctggccgtacagtttgcaagcttcatcttcaagagggtggacttcatgctga
tatcaatggagatggggtgctagatcatgtgcaggcagtgggtggaaacggtgctgagca
aacagttgtaagtggatccatggaagtactccgaccatgctgggcagtagcaacttctgg
ggtgccagtgcgagaacagctattcaatgcttccatttgccaccattattctgcttttag
tttgtttcaacatagtgaattctctaggggctttggcagaactcatgattatagttcatt
agaggttgcaacaccgattctcatcc---ctaaagatgatggacaccctcacaggaaggg
aagccatggggatgtcatcttcttaacaaatagaggaga---------ggtga-------
----------------catcatacacccctgc------------tgaacatgggcatggg
gcagagtggcagtggca------gcttttgacgggagcaacatggtctaatctcccatct
ccatcaggcatgatggaatctggctatgtggtgccaacactgaagccattctctttgagg
gtccatgataatcagcagatgattcttgttgctggtgatcaagaagccttggttatatct
cctagtggtactattatg-acaacagttgagcttcctgccccgccaacacatgccctggt
ttctgcagatttctcaggtgatggactgaatgaccttatcctcgtaactgcaaatggagt
atatggctttgttcagaccaggcagccaggagccctcttctttagtacattagtcggttg
ccttattattgttatgggagtaata---tttgtcatgcagcatctgaattccatg
>PAFTOL004574
gattatcccatcaaacacgaagctgatcgacttcctccaccccttgtcactgatctcaac
ggcgacggcaagaaagaagttcttgttgctactcatgatgcgaaaattyaggtgttggag
ccgcatgctaggcgtgttgatgaagggtttagtgaggcacgtgttcttgctgaggtgacc
ttgttgcctgacaaagtccgtgttgcatctgggagacaccctgtcgctatggctactggt
gttgttgatcgaacttataagcaagggcagccactgaagcaggttttggtggttgtcacg
tcgggctggtcagtgatgtgttttgaccacaatcttaaaaagctctgggaagcga-----
-attt------------------------------------------gcaggaagatttt
ccacataatgctcaccacagagaggttgcaatttcagtcagcaattataccataaagcat
ggagatacgggattggtaatagttggtggaaggatggagatacagccacatgt-------
------------------------------------------------------------
--------a---------------------------------------------------
------------------------------------------------aa----------
------------------------------------------------------------
-----------------------------aattgaagcaccctctatggatgcagctata
ctgattcctcagcataattacaagcttgatgttcatgcattaaacagccgtcatcctgga
gagttcgagtgcagggaatttcgagaatcagtccttggagtaatgcctcatcactgggat
aggcgggaagacacatattttcagctggcacatttcaggcgccacaagaggaaggtgtca
aagaaaatatcaggaaggaatactaattacccatttcacaaacctgaagaacatcaccct
ccaggaaaggattctaccaaaaagattccgaagttgattggaaaagctgcaaactatgct
ggctcggcaaagccaaaaaa-gaagggtaattacataccaaccataacaaactacatcca
gttttggtggktcactaatgytgtcgtggcwcatgagaaagarggsattgaagytctgca
tktggcatctggycgyacagtytgcaagcttcatcttcaagagggtggacttcatgctga
tatcaatggagatggggtgctagatcatgtgcaggcagtgggtggaaatggtgctgagca
aacagttgtaagtggatccatggaagtactccgaccgtgctgggcagtagcaacttctgg
ggtgccagtgcgagaacaactattcaatgcttccatttgccaccatcattctgcttttaa
tttgtttcaacatggtgaattctctagaggctttggcagaactcatgattatagttcatt
agaggttgcaacaccaattctcattc---ctaaagatgatggacaccctcacaggaaggg
aagccatggggatgtcatcttcttaacaaatagaggaga---------ggtra-------
----------------catcatacacccctgc------------tgaacatgggcatggg
gcagagtggcagtggca------gcttttgacgggagcaacatggtctaatctcccatct
ccatcaggcatgatggagtctggccatgtggtgccaacactgaagccattctctttgagg
gtccatgataatcaccagatgattcttgttgctggtgatcaagaagccttggttatatct
cctagtggtactattatg-acaacagttgagcttcctgcaccaccaacacacgccctggt
ttctgcagatttctcaggtgatggactgaatgaccttatcctcgtaactgcaaatggagc
atatggctttgttcaaaccaggcaaccaggagcccttttctttagtacactagtcggttg
ccttattattgttatgggagtaata---tttgtcatgcagcatctgaattccatg
>PAFTOL004577
gattatcccatcaaatacgaagctgatcgacttcctccgcctcttgtcactgatctcaac
ggcgacggcaagaaagaagttcttgttgctactcatgatgcgaaaattcaggtcttggag
ccgcatgctaggcgtgttgatgaagggtttagtgaggcgcgtgttcttgctgaggtgacc
ttgttgcctgacaaagtccgtgtcgtatctgggagacgccctgttgctatggcaactggt
gttattgatcgaacttataagcaagggcagccactgaagcaggttttggtggttgttacg
tcgggctggtcagtgatgtgttttgaccacaatcttaaaaagctctgggaagtga-----
-attt------------------------------------------gcaggaagatttt
ccacataatgctcaccacagagaggttgcaatttcagtaagcaattataccataaagcat
ggagatacaggattggtaatagttggtggaaggatggagatacagccacatgt-------
------------------------------------------------------------
--------a---------------------------------------------------
------------------------------------------------aa----------
------------------------------------------------------------
-----------------------------aatcgaagcaccctctatggacgcagctata
ctgattccccagcataattacaagcttgatgtccatgcattaaacagccgtcatcctgga
sagttcgagtgcagggaatttcgagaatcagtccttggagtaatgcctcatcactgggat
aggcgggaagacacawattttcagctggcacatttcaggcgccacaagaggaaggtktca
aagaaattgtcaggaaggaatactaattacccatttcacaaacctgaggaacatcaccct
ccaggaaaggattctaccaaaaagattccraagttgattggaaaagctgcaaactatgct
ggctcggcaaagccaaaaaa-ggcaatgccttacatacccacgataacgaactacaccca
gttttggtgggtccctaatgttgtcgtggcacatgagaaagagggaattgaagttctgca
tgtggcatctggccgtacagtttgcaagcttcatcttcaagagggtggacttcatgctga
tatcaatggagatggggtgctagatcatgtgcaggcagtgggtggwaacggtgctgagca
aacagttgtaagtggatccatggaagtactccgaccttgctgggcagtagcaacttctgg
ggtgccagtgcgtgaacaactattcaatgcctccatttgccaccatcattctgcttttag
tttgttccaacatagcgaattctctagaggctttggtagaactcaagattatagttcatt
agaggttgcaacaccaattctcatcc---ctaaagatgatggacacactcacaggaaggg
cagccatggagat-----------------------------------------------
------------------------------------------------------------
---------------------------------ggagatgcatggtctaatctcccatct
ccwtcaggcatgatggaatctggctatgtggtgcctacactgaasccgttctctttgagg
gtccatgataatcagcagatgattcttgttgctggtgatcaagaagcsttggttatatcy
cctagtggtactattatg-acaacagttgagcttcctgccccaccaacacacgccctggt
ttctgcagatttctcaggtgatggactgaatgaccttatcctcgtaactgcaaatggagt
atatggctttgtccaaaccaggcatccaggagccctcttctttagtacattagtcggttg
ccttattgttgttatgggagtgata---yttgtcatgcagcatctgaattccatg
>PAFTOL004578
------------------------------------------------------------
---------------------------------------------------gtgttggag
cctcatgctaggcgtgttgatgaagggtttagtgaggcgcgtgttcttgctgaggtgacc
ttgttgcctgacaaagtccgtgttgcgtctgggagacaccctgttgctatggcaactggt
gttattgatcgaacttataagcargggcagccactgaagcaggttttggtggttgttacg
tcgggctggtcagtgatgtgttttgaccacaatcttaaaaagctctgggaagtga-----
-attt------------------------------------------gcaggaagatttt
ccacataatgctcaccacagagaggttgcaatatcagtaagcaattataccataaagcat
ggagatacaggattggtaatagttggtggaaggatggagatacagccacatgt-------
------------------------------------------------------------
--------a---------------------------------------------------
------------------------------------------------aa----------
------------------------------------------------------------
-----------------------------aatcgaagcaccctctatggatgcagctata
ctgattcctcagcataattacaagcttgatgttcatgcattaaacagccgtcatcctgga
gagttcgagtgcagggaatttcgagaatcagtcctgcgagtaatgcctcatcactgggat
aggcgggaagacacatattttcagctggcacatttcaggcgccacaagaggaaggtgtca
aagaaaatatcaggaaggaatactaattacccatttcacaaacctgaggagcatcacgct
ccaggaaaggattttaccaaaaagattccgaagttgattggaaaagctgcaaactatgct
ggctcggcaaagccaaaaaa-gacaatgccttatatacccactataacgaaccacaccca
gttttggtgggtccctaatgttgtcgtcgcacatgagaaagagggaattgaagttctgca
tgtggcatctggccgtacagtttgcaagcttcatcttcaagagggtggacttcatgctga
tatcaatggagatggggtgctagatcatgtgcaggcagtgggtggaaacggtgctgagca
aacagttgtaagtggatccatggaagtactccgaccatgctgggcagtagcaacttctgg
ggtgccagtgcgagaacagctgttcaatgcttccatttgccaccatcattctgcttttaa
tttgtttcaacatggtgaattctctaggggctttrgtagagctcatgatcatagttcatt
agaggttgcaacaccaattctcatcc---ctaaagatgatggacaccctcacaggaaggg
aagccatggggatgtcatattcttaacaaatagaggaga---------ggtga-------
----------------catcatacagccccgc------------tgaacatgggcatggg
gcagagtggcagtggca------gcttttgacgggagcaacatggtctaatctcccatct
ccatcaggcatgatggaatctggstatgtggtgccaacactgaagccattctctytgagg
gtccatgataatcagcagatgattcttgttgctggtgatcaagaagccttggttatatcy
cctagtggtactattatg-acaacagttgagcttcctgccccaccaacacacgccctggt
ttctgcagatttctcaggtgacggactgaatgaccttatcctcgtaactgcaaatggagt
atatggctttgttcagaccaggcagccaggagccctcttctttagtacattagtcggttg
ccttattattgttatgggagtaata---tttgtcatgcagcatctgaattccatg
>PAFTOL004582
gattatcccatcaaatacgaagctgatcgacttcctccccctcttgtcactgatctaaac
ggcgacggcaagaaagaagttcttgttgctactcatgatgcgaaaattcaggtgttggag
cctcatgctaggcgtgttgatgaagggtttagtgaggcgcgtgttcttgctgaggtgacc
ttgttgcctgacaaagtccgtgttgcatctgggagacaccctgttgctatggcaactggt
gttattgatcgaacttataagcaagggcagccactgaagcaggttttggtggttgttacg
tccggctggtcagtgatgtgttttgaccacaatcttaaaaagctctgggaagtga-----
-attt------------------------------------------gcaggaagatttt
ccacataatgctcaccacagagaggttgcaatatcagtaagcaattataccataaagcat
ggagatacaggattggtaatagttggtggaaggatggagatacagccacatgt-------
------------------------------------------------------------
--------a---------------------------------------------------
------------------------------------------------aa----------
------------------------------------------------------------
-----------------------------aatcgaagcaccctctatggatgcagctata
ctgattcctcagcataattacaagcttgatgttcatgcattaaacagccgtcatcctgga
gagttcgagtgcagggaatttcgagaatcagtccttggagtaatgcctcatcactgggat
aggcgggaagacacatattttcaactggcacatttcaggcgccacaagaggaaggtgtca
aagaaaatatcaggaaggaatactaattacccatttcacaaacctgaggaacatcaccct
ccaggaaaggattttacgaaaaagattccgaagttgattggaaaagctgccaactatgct
ggctcggcaaagccaaaaaa-gtgtggtaggattggtggcactataacgaactacaccca
gttttggtgggtcccaaatgtcgtcgtggcgcatgagaaagagggaattgaagttctgca
tgtggcatctggccgtacagtttgcmagcttcatcttcaagagggtggacttcatgctga
tatcaatggagatggggtgctagatcatgtgcaggcagtgggtggaaacggtgctgagca
aacagttgtaagtggatccatggaagtactccgaccatgctgggcagtagcaacttctgg
ggtgccagtgcgagaacagctattcaatgcttccatttgccaccattattctgcttttag
tttgtttcaacatagtgaattctctaggggctttggtagaactcatgattatagttcatt
agaggttgcaacaccaattctcatcc---ctaaagatgatggacaccctcacaggaaggg
aagccatggggatgtcatcttcttaacaaatagaggaga---------ggtga-------
----------------catcatacacccccgc------------tgaacatgggcatggg
gcagagtggcaatggca------gcttttgacgggagcaacatggtctaatctcccatct
ccatcaggcatgatggaatctggctatgtggtgccaacactgaagccattctctctgagg
gtccatgataatcagcagatgattcttgttgctggtgatcaagaagccttggttatatct
cctagtggtactattatg-acaacagttgagcttcctgccccaccaacacacgccctggt
ttctgcagatttctcaggtgatggactgaatgaccttatcctcgtaactgcaaatggagt
atatggctttgttcagaccaggcagccaggagccctcttctttagtacattagtcggttg
ccttattgttgttatgggagtaata---tttgtcatgcagcatctgaattccatg
>PAFTOL004583
gattatcctatcaaatacgaagctgatcgacttcctcctccccttgttactgatctcaat
ggcgacggcaagaaagaagttcttgttgctactcatgatgcgaaaattcaggtgttggag
cctcatgctaggcgtgttgatgaagggtttagtgaggcgcgtgttcttgctgaggtgacc
ttgttgcctgacaaagtccgtgttgcatctgggagatgccctgtcgctatggcaactggt
gttattgatcgaacttataagcaagggcagccactgaagcaggttttggtggttgttacg
tcgggctggtcagtgatgtgttttgaccacaatcttaaaaagctctgggaagtga-----
-attt------------------------------------------gcaggaagatttt
ccacataatgctcaccacagagaggttgcaatttcagtaagcaattataccataaagcat
ggagatacaggattggtaatagttggtggaaggatggagatacagccacatgt-------
------------------------------------------------------------
--------a---------------------------------------------------
------------------------------------------------aa----------
------------------------------------------------------------
-----------------------------aattgaagcaccctctatggatgcagctata
ctgattcctcagcataattacaagcttgatgttcatgcattaaacagccgtcatcctgga
gagttcgagtgcagggaatttcgagaatcagtccttggagtaatgcctcatcactgggat
aggcgggaagacacatattttcagctggcacatttcaggcgccacaagaggaagctgtca
aagaaaatatcaggaaggaatactaattacccatttcacaaacctgaggaacatcaccct
ccaggaaaggattctaccaaaaagattccgaagttgattggaaaagctgcaaactatgct
ggctcggcaaagccaaaaaa-gacaatgccttatatacccactataacgaactacaccca
gttttggtgggtccctaatgttgtcgtggcacatgagaaagagggaattgaagttctgca
tgtggcatctggccgtacagtttgcaagcttcatcttcaagagggtggacttcatgctga
catcaatggagatggggtgctagatcatgtgcaggcagtgggtggaaatggtgctgagca
aacagttgtaagtggatccatggaagtactccaaccgtgctgggcagtagcaacttctgg
ggtgccagtgcgagaacaactattcaatgcttccatttgccaccatcattctgcttttag
tttgtttcaacatggtgaattctctaggggctttggcagaactcttgattatagttcatt
agaggttgcaacaccaattctcatcc---ctaaagatgatggacaccctcacaggaaggg
aagccatggggatgtcatcttcttaacaaatagaggaga---------ggtaagtttctg
acagggtttatcgtgacatcatacacccccgc------------tgaacatgggcatggg
gcagagtgg-----------------------------aacatggtctaatctcccatct
ccatcgggcatgatggaatctggccatgtggtgccaacactgaagccattctctttgagg
gtccatgataatcaccagatgattcttgttgctggtgatcaagaagccttggttatatct
cctagtggtactattatg-acaacagttgagcttcctgcaccaccaacacacgccctrgk
ttctgcagatttctcrggtgatggactgaatgaccttatcctcgtaaccgcaaatggagt
atatggctttgttcaarccaggcagccaggagcccttttctttagtacattagtcggttg
ccttattattgttatgggagtaata---tttgtcatgcagcatctgaattccatg
>PAFTOL004584
---------------------------------cctccgcctcttgtcactgatctcaac
ggcgacggcaagaaagaagttcttgttgctactcatgatgcgaaaattcaggttttggag
ccgcatgctaggcgtgttgatgaagggtttagtgaggcgcgtgttcttgctgaggtgacc
ttgttgcctgacaaagtccgtgtcgtatctgggagacgccctgttgctatggcaactggt
gttattgatcgaacttataagcaagggcagccactgaagcaggttttggtggttgttacg
tccggctggtcagtgatgtgttttgaccacaatcttaaaaagctctgggaagtga-----
-attt------------------------------------------gcaggaagatttt
ccacacaatgctcaccacagagaggttgcaatttcagtaagcaattataccataaagcat
ggagatacaggattggtaatagttggtggaaggatggagatacagccacatgt-------
------------------------------------------------------------
--------a---------------------------------------------------
------------------------------------------------------------
------------------------------------------------------------
------------------------------------------------------------
------------------------tttgatgtccatgcattaaacagccgtcatcctgga
gagttcgagtgcagggaatttcgagaatcagtccttggagtaatgcctcatcactgggat
aggcgggaagacacatattttcagctggcacatttcaggcgccacaagaggaaggtgtca
aagaaattgtcaggaaggaatactaattacccatttcacaaacctgaggaacatcaccct
ccaggaaaggattctaccaaaaagattccgaagttgattggaaaagctgcaaactatgct
ggctcggcaaagccaaaaaa-gacaatgccttacatacccactataacgaactacaccca
gttttggtgggtccctaatgttgtcgtggcacatgagaaagagggaattgaagttctgca
tgtggcatctggccgtacagtttgaaagcttcatcttcaagagggtggacttcatgctga
tgtcaatggagatggggtgctagatcatgtgcaggcagtgggtggaaacggtgctgagca
aacagttgtaagtggatccatggaagtactccgaccttgctgggcagtagcaacttctgg
ggtgccagtgcgtgaacaactattcaatgcctccatttgccaccatcattctgcttttag
tttgttccaacatagtgaattctctagaggctttggtagaactcaagattatagttcatt
agaggttgcgacaccaattctcatcc---ctaaagatgatggacaccctcacaggaaggg
cagccatggagatgtcatcttcttaacaaatagaggaga---------ggtga-------
----------------catcatacacccccgc------------cgaacatggacatggg
gcagagtggcagtggca------gcttttgacaggagcaacatggtctaatctcccatct
ccttcgggcatgatggaatctggctatgtggtgccaacactgaagccgttctctttgagg
gtccatgataatcagcagatgattcttgttgctggtgatcaagaagccttggttatatct
cccagtggtactattatg-acaacagttgagcttcctgccccaccaacacacgccctggt
ttctgcagatttctcaggtgatggactgaatgaccttatcctcataactgcaaatggagt
atatggctttgttcaaaccaggcatccaggagccctcttctttagtacattagtcggttg
ccttattattgttatgggagtgata---tttgtcatgcagcatctgaattccatg
>PAFTOL004585
------------------------------------------------------------
------------------------------------------------------ttggag
ccccatgctaggcgtgttgacgaaggatttagtgaagcgcgtgttctagctgaggtaacc
ttgctgcctgacaaagtacgtgttgcatctgggaggcgtgctgttgctatggcaactggt
gttattgatagagcttataagcaaggacagccactgaagcaggttttggtggttgttmyg
wcgggctggtyagtgatgtgttttgaccacaatctwaaaragttgtgggaagtra-----
-attt------------------------------------------gcwggaagatttt
ccacataatgctcrccacagagaggttgcaatttcagtaagcaawtataccataaagcat
ggagatacargrttggtgatagttggtggraggatggmgwtacagccacatattcatcta
gatccctttgaggagataactatggcaaataagaatgcagatgagcataggagaagggca
a-----------------------------------------------------------
------------------------------------------------------------
------------------------------------------------------------
-------------------------agaaaatcgaagcaccatccacggatgcagcgatg
ttgattcctcagcataattacaagcttgatgttcatgcattgaacagccgtcatcctgga
gagtttgagtgcagggaatttcgagaatcagtccttggagtaatgcctcatcactgggat
aggcgggaagacacatattttcagctggcacatttcaggcgccacaaaaggaaggtgtca
aagaaaatctcaggaaggaatactaataacccatttcacaaacctgaggaacatcaccct
ccgggaaaggattctaccaaaaagattccaaagttgattggaaaagctgcaaactatgcg
ggttcagcaaaacccaaaaa-ggcaatgccttatatacccactataacaaactacacgca
gttttggtgggtcccaaatgttgtcgtggcacatgagaaagagggaattgaagttctgca
tgtggcatctggccgtacagtttgcaagcttcatcttcaagagggtggacttcatgctga
tatcaatggagatggagtgttagatcatgtgcaggcagtgggtggaaacggtgctgagca
aacagttgtgagtggatccatggaagtactccgaccatgctgggcggtagcaacttctgg
ggtgccagtgcgagaacaactattcaatgcttctatttgccatcatcattctgctttwag
tttgtttcaacatggtgaattctctagaggctttggtagaactcttgattatagttcatt
agaggttgcaacaccaattctcatcc---ctaaagatgatggacaccatcataggaaggg
aagtcatggggatgtcatcttcttgacaaatagaggaga---------ggtaa-------
----------------catcgtacactcctgc------------tgaacatgggcatggg
gcagagtggcaatggca------gcttttgacaggagctacatggtctaatctcccatct
ccatcaggcatgatggagtctggctatgtggtgccaacgctgaagccattctccttgagg
gtccatgataatcaacaaatgatccttgttgcaggagatcaagaagccttggttatatct
yctagtggcactatcgtg-acaaccatcgagcttcctgcgccaccaacacatgccttggt
ttccgcagatttctcaggtgacagactgaatgacctgatccttgtaactgcgaatggagt
atatggttttgttcaaaccaggcagccaggagccctcttctttagtacattggtcggttg
ccttattattgtgatgggagtaata---tttgtcacgcagcatctgaattctatg
>PAFTOL004587
gattatcccatcaaatacgaagctgatcgacttcctccaccccttgtcactgatctcaac
ggcgacggcaagaaagagattcttgttgctactcatgatgcgaaaattcaggtgttggag
cctcatgctaggcgtgttgatgaagggtttagtgaggcgcgtgttcttgctgaggtgaca
ttgttgcctgacaaagtccgtgttgcatctgggagacgccctgtcgctatggcaactggt
gttgttgatcgaacttataagcaagggcagccactgaagcaggttttggtggttgtcacg
tcgggctggtcagtgatgtgttttgaccacaatcttaaaaagctctgggaagtga-----
-attt------------------------------------------gcaggaagatttt
cctcataatgctcaccacagagaggttgcaatttcagtaagcaattataccataaagcat
ggagatacaggattggtaatagttggtggaaggatggagatacagccacatgt-------
------------------------------------------------------------
--------a---------------------------------------------------
------------------------------------------------aa----------
------------------------------------------------------------
-----------------------------aattgaggcaccctctatggatgctcctata
ctgattcctcagcataattacaagcttgatgttcatgcattaaacagccgtcatcctgga
gagttcgagtgcagggaatttcgagaatcagtccttggagtaatgcctcatcactgggat
aggcgggaagacacatattttcagctggcacatttcaggcgccacaagaggaaggtgtca
aagaaaatatcaggaagaaatactaattacccatttcacaaacctgaggaacatcaccct
ccaggaaaggattctaccaaaaagattccgaagttgattggaaaagctgcaaactatgct
ggctcggcaaagccaaaama-gatgggtaattacataccaaccataacaaactacatcca
gttttggtgggtcccyaatgctgtcgtggctcacgagaaagaagggattgaagctctgca
tttggcatctggtcgcactgtctgcaagsttcatcttcaagagggtggacttcaygctga
tatcaatggagatggggtgctagatcatgtgcaggcagtggggggaaatggtgctgagca
aacagttgtaagtggatccatggaagtactcckaccgtgctgggcagtagcaacttctgg
ggtgccagtgcgagaacaactattcaatgcttccatttgccaccatcattctgcttttag
tttgtttcaacatggtgaattctctagaggctttggcagaactcatgattatagttcatt
agaggttgcaacaccaattctcatac---ctaaagatgatggacaccctcacaggaaggg
aagccatggggacgtcatcttcttaacaaatagagggga---------ggtga-------
----------------catcatacacccctgc------------tgaacatgggcatggg
gcagagtggcagtggca------gcttttgacgggagcaacatggtctaatctcccatct
ccatcaggcatgrtggaatctggccatgtggtgccaacactgaagccattctctttgagg
gtccatgataatcaccaaatgattcttgttgctggwgatcaagaagccttggttatatct
cctagtggtactattatg-acaacagttgagcttcctgcaccaccaacacatgccctggt
ttctgcagatttctcaggtgatggactgaatgacctyatccttgtracygcaaatggrgt
wtayggctttsttcaaaccaggcagccaggwgcccttttctttagtacattagtcggttg
ccttattattgttatgggagtaatt---tttgtcatgcagcatctgaattccatg
>PAFTOL004590
------------------------------------------------------------
------------------gttcttgttgctactcatgatgcgaaaattcaggtgttggag
ccgcatgctaggcgtgttgatgaagggtttagtgaggcgcgtgttcttgctgaggtgacc
ttgttgcctgacaaagtccgtgtcgtatctgggagacgccctgttgctatggcaactggt
gtcattgatcgaacttataagcaagggcagccactgaagcaggttttggtggttgttacg
tcgggctggtcagtgatgtgttttgaccacaatcttaaaaagctctgggaagtga-----
-attt------------------------------------------gcaggaagatttt
ccacataatgctcaccacagagaggttgcaatttcagtaagcaattataccataaagcat
ggagatacaggattggtaatagttggtggaaggatggagatacagccacatgt-------
------------------------------------------------------------
--------a---------------------------------------------------
------------------------------------------------aa----------
------------------------------------------------------------
-----------------------------aattgaagcaccctctatggacgcagctata
ctgattccccagcataattacaagcttgatgtccatgcattaaacagccgtcatcctgga
gagttcgagtgcagggaatttcgagaatcagtccttggagtaatgcctcatcactgggat
aggcgggaagacacatattttcagctggcacatttcaggcgccacaagaggaaggtgtca
aagaaattgtcaggaaggaatactaattacccatttcacaaacctgaggaacatcaccct
ccaggaaaggattctaccaaaaagattccgaagttgattggaaaagctgcaaactatgct
ggctcggcaaagccaaaaaa-gacaatgccttacatacccactataacgaactacaccca
gttttggtgggtccctaatgttgtcgtggcacatgagaaagagggaattgaagttctgca
tgtggcaactggccgtacggtttgcaagcttcatcttcaagagggtggacttcatgctga
tatcaatggagatggggtgctagatcatgtgcaggcagtgggtggaaatggtgctgagca
aacagttgtaagtggatccatggaagtactccgaccttgctgggcagtagcaacttctgg
ggtgccagtgcgagaacaactattcaatgcctccatttgccaccatcattctgcttttag
tttgttccaacatagtgaattctctagaggctttggtagaactcaagattatcgttcatt
agaggttgcaacaccaattctcatcc---ctaaagatgatggacaccctcacargaaggg
cagccatggagatgtcatcttcttaacaaatagaggaga---------ggttg-------
----------------cttctgtcgccaattg------------aacaaagctgcatggg
gcagagtggcagtggca------gcttttgacgggagcaacatggtctaatctcccatct
ccttcgggcatgatggaatctggctatgtggtgccaacactgaagccgttctctttgagg
gtccatgataatcagcagatgattcttgttgctggtgatcaagaagccttggttatatct
cctagtggtactattatg-acaacagttgagcttcctgccccaccaacacacgccctggt
ttctgcagatttctcaggtgatggactgaatgaccttatcctcgtaactgcaaatggagt
atatggctttgttcaaacgaggcatccaggagccctcttctttagtacattagtcggttg
ccttattattgttatgggagtgata---tttgtcatgcagcatctgaattccatg
>PAFTOL004591
---------------------------------------------------------aat
ggcgacggcaagaaagaagttcttgttgctactcatgatgcgaaaattctggtgttggag
ccgcatgctaggcgtgttgatgaagggtttagtgaggcgcgtgttcttgctgaggtgacc
ttgttgcckgacaaagtccgtgtcgtatctggsagacgccctgttgckatggcaactggt
gtcattgatcgaacttataagcaagggcagccactgaagcaggttttggtggttgttacg
tcgggctggtcagtgatgtgttttgaccacaatcttaaaaagctctgggaagtga-----
-attt------------------------------------------gcaggaagatttt
ccacataatgctcaccacagagaggttgcaatttcagtaagcaattataccataaagcat
ggagatacaggattggtaatagttggtggaaggatggagatacagccacatgt-------
------------------------------------------------------------
--------a---------------------------------------------------
------------------------------------------------------------
------------------------------------------------------------
---------------------------------gaagcaccctctatggacgcagctata
ctgattccccagcataattacaagcttgatgtccatgcattaaacagccgtcatcctgga
gagttcgartgcagggaatttcgagaatcagtccttggagtaatgcctcatcactgggat
aggcgggaagacacatattttcagctggcacatttcaggcgccacaagaggaaggtgtca
aagaaattgtcaggaaggaatactaattacccatttcacaaacctgaggaacatcaccct
ccaggaaaggattctaccaaaaagattccgaagttgattggaaaagctgcaaactatgct
ggctcggcaaagccaaaaaa-gacaatgccttacatacccactataacgaactacaccca
gttttggtgggtccctaatgttgtcgtggcacatgagaaagagggaattgaagttctgca
tgtggcaactggccgtacggtttgcaagcttcatcttcaagagggtggacttcatgctga
tatcaatggagatggrgtgctagatcatgtgcaggcagtgggtggaaatggtgctgagca
aacagttgtaagtggatccatggaagtactccgaccttgctgggcagtagcaacttctgg
ggtgccagtgmgagaacaactattcaatgcctccatttgccaccatcattctgcttttag
tttgttccaacatagtgaattctctagaggctttggtagaactcaagattatcgttcatt
agaggttgcaacaccaattctcatcc---ctaaagatgatggacaccctcacaggaaggg
cagccatggagatgtcatcttcttaacaaatagaggaga---------ggtga-------
----------------catcatacaccctcgc------------cgaccatggacatggg
gcagagtggcagtggca------gcttttgacgggagcaacatggtctaatctcccatct
ccttcgggcatgatggaatctggctatgtggtgccaacactgaagccgttctctttgagg
gtccatgataatcagcagatgattcttgttgctggtgatcaagaagccttggttatatct
cctagtggtactattatg-acaacagttgagcttcctgccccaccaacacacgccctggt
ttctgcagatttctcaggtgatggactgaatgaccttatcctcgtaactgcaaatggagt
atatggctttgttcaaacgaggcatccaggagccctcttctttagtacattagtcggttg
ccttattattgttatgggagtgata---tttgtcatgcagcatctgaattccatg
>PAFTOL004594
------------------------------------------------------------
---------------------------------------------------gttttggag
ccccatgctaggcgtgttgatgaaggttttagtgaggcgcgtgttcttgctgaggtgacc
ttgttgcctgacaaagtccgtgtcgtatctgggagacgccctgttgctatggcaactggt
gttattgatcgaacttataagcaagggcagccactgaagcaggttttggtggttgttacg
tcgggctggtcagtgatgtgttttgaccacaaycttaaaaagctctgggaagtga-----
-attk------------------------------------------gcaggaagatttt
ccacataatgctcaccacagagaggttgcaatttcagtaagcaattataccataaagcat
ggagatacaggattggtaatagttggtggaaggatggagatacagccacatgt-------
------------------------------------------------------------
--------a---------------------------------------------------
------------------------------------------------wa----------
------------------------------------------------------------
-----------------------------aatcgaagcaccctctatggatgcagctata
ctgattcctcagcataattacaagcttgacgttcatgcattaaacagccgtcatcctgga
gagttcgagtgcagggaatttcgagaatcagtccttgkagtaatgcctcatcactgggat
aggcgggaagacacatattttcagctggcacatttcaggcgccacaagaggaaggtgtca
aagaaaatgtcaggaaggaatactaattacccatttcacaagcctgaggaacatcaccct
ccaggaaaggattctaccaaaaagattccgaagttgattgggaaagctgcaaactatgct
ggctcggcaaagccaaaama-gatggttaattacataccaaccataacaaactacatcca
gtttttgcattttgaatccttggttgtggctcatgagaaagaagggactgaagctctgca
tttggcatctggtcgcacagtctgcaagcttcatcttcaagagggtggacttcatgctga
tatcaatggagatggggtgctagatcatgtgcaggcagtgggtggaaacggtgctgagca
aacagttgtaagtggatccatggaagtactccgaccrtgctgggcagtagcaacttcygg
ggtgccagtgcgagaacaactattcaatgcttccatttgccaccatcattctgcttttag
tttgttccaacatrgtgaattctctagaggctttggtagaactcaagattatggttcatt
agaggttgcaacaccaattctcatyc---ctaaagatgrtggacaccctcacaggaaggg
aagccatggggatgtcatcttcttaacaaatagaggaga---------ggtga-------
----------------catcatacacccccgc------------tgaacatggacatggg
gcagagtggcagtggca------gcttttgacgggagcaacatggtcyaatctcccatct
ccwtcrggcatgatggaatctggctatgtggtgccwacactgaagccgttctctttgagg
gtccatgataatcagcagatgattcttgttgctggtgatcaagaagccttggttgtatct
cctagtggtactattatg-acaacagtkgagctkcctgccccaccaacacacgccctggt
ttctgcagatttctcaggtgatggactgaatgaccttatcctcgtaactgcaaatggagt
atatggctttgttcaaaccaggcatccaggagccctcttctttagtacattagtcggttg
ccttattattgttatgggagtgata---ttkgtcatgcagcatctgaattccatg
>PAFTOL004596
------------aaatacgaagctgatcgactccctccgcctcttgtcactgatctcaac
ggcgacggcaagaaagaagttcttgttgctactcatgatgcgaaaattcaggtgttggag
cctcatgctaggcgtgttgatgaagggtttagtgaggcgcgtgttcttgctgaggtgacc
ttgttgcctgacaaagtccgtgttgcgtctgggagacaccctgttgctatggcaactggt
gttattgatcgaacttataagcaagggcagccactgaagcaggttttggtggttgttacg
tcgggctggtcagtgatgtgttttgaccacaatcttaaaaagctctgggaagtga-----
-attt------------------------------------------gcaggaagatttt
ccacataatgctcaccacagagaggttgcaatatcagtaagcaattataccataaagcat
ggagatacaggattggtaatagttggtggmaggatggagatacagccacatgt-------
------------------------------------------------------------
--------a---------------------------------------------------
------------------------------------------------aa----------
------------------------------------------------------------
-----------------------------aatcgaagcaccctctatggatgcagctata
cttattcctcagcataattacaagcttgatgttcatgcattaaacagccgtcatcccgga
gagttcgagtgcagggaatttcgagaatcagtcctcggagtaatgcctcatcactgggat
aggcgggaagacacatattttcagctggcacatttcaggcgccacaagaggaaggtgtca
aagaaaatatcaggaaggaatrctaattacccatttcacaaacctgaggagcatcaccct
ccrggaaaggattttaccaaaaagattccgaagttgattggaaaagctgcaaactatgct
ggctcggcaaagccaaaaaa-gacaatgccttatatacctactataacgaactacaccca
gttttggtgggtccctaatgttgtcgtggcacatgagaaagagggaattgaagttctgca
tgtggcatctggccgtacagtttgcaagcttcatcttcaagagggtggacttcatgctga
tatcaatggagatggggtgctagatcatgtgcaggcagtgggtggaaacggtgctgagca
aacagttgtaagtggatcyatggaagtactccgaccatgctgggcagtagcaacttctgg
ggtgccagtgcgagaacagctattcaatgcttccatttgccaccatcattctgcttttag
tttgtttcaacatggtgaattctctaggggctttggtagaactcatgattatagttcatt
agaggttgcaacaccaattctcatcc---ctaaagatgatggacaccctcacaggaaggg
aagccatggggatgtcatcttcttaacaaatagaggasa---------ggtga-------
----------------catcatacagccccgc------------tgaacatgggcatggg
gcagagtggcagtggca------gcttttgacgggagcaacatggtctaatctcccatct
ccrtcaggcatgatggaatctggctatgtggtgccaacactgaagccattctctttgagg
gtccatgataatcagcagatgattcttgttgctggtgatcaagaagccttggttatatct
ccyagtggtactattatg-acaacagttgagcttcctgccccrccaacacacgccctggt
ttctgcagatttctcaggtgatggactgaatgaccttatcctcgtaactgcaaatggagt
atatggctttgttcagaccaggcagccrggagccctcttctttagtacattagtcggttg
ccttattattgttatgggagtaata---tttgtcatgcagcatctgaattccatg
>PAFTOL004597
------------------------------------------------------------
---------------------------------------------------gtgttggag
cctcatgctaggcgtgttgatgaagggtttagtgaggcgcgtgttcttgctgaggtgacc
ttgttgcctgacaaagtccgtgttgcatctgggaggcgccctgtcgctatggcaactggt
gttattgatcgaacttataagcaagggcagccactgaagcaggttttggtggttgttacg
tcgggctggtcagtgatgtgttttgaccacaatcttaaaaagctctgggaagtga-----
-attt------------------------------------------gcaggaagatttt
ccgcataatgctcaccacagagaggttgcaatttcagtaagcaattataccataaagcat
ggagatacaggattggtaatagttggtggaaggatggagatacagccacatgt-------
------------------------------------------------------------
--------a---------------------------------------------------
------------------------------------------------cagccagcggaa
aactctgcaatagtggatttaagacattttgcgttttatgcatttgctggtaaaactggc
caacttcgatggagtagaaagaacgagaaaattgaagcaccctctatggatgcagctata
ctgattcctcagcataattacaagcttgatgttcatgcattaaacagccgtcatcctgga
gagtttgagtgcagggaatttcgagaatccgtccttggagtaatgcctcatcactgggat
aggcgggaagacacatattttcagctggcacatttcaggcgccacaagaggaaggtgtca
aaraaaatatcaggaaggaatactaattacccatttcacaaacctgaggaacatcaccct
ccaggaaaggattctaccaaaaagattccaaagttgattggaaaagctgcaaactatgct
ggctcggcaaagccaaaaaa-g--------------------------------------
------------------------------------------------------------
-------------------------cagcttcatcttcaagagggtggacttcatgctga
tatcaatggagatggggtgctagatcatgtgcaggcagtgggtggaaatggtgctgagca
aacagttgtragtggatccatggaagtactscgaccgtgctgggcagtagcaacttctgg
ggtgccagtgcgagaacaactattcaatgcttccatttgccaccatcattctgcttttag
tttgttccaacatggtgaattctctagaggctttggcagaactcttgattatagttcatt
ggaggttgcaacaccaattctcatcc---ctaaagatgatggacaccctcacaggaaggg
aagccatggggatgtcatcttcttaacaaatagaggaga---------ggtga-------
----------------catcatacacccccgc------------tgaacatgggcayggg
gcagagtggcagtggca------gcttttgacgggagcaacatggtctaatctcccatct
ccatcaggcatgatggaatctggccatgtggtgccaacgctgaagccattctctttgaag
gtccatgataatcaccagatgattcttgttgctggtgatcaagaagccttggttatatct
cctagtggtwstattatg-acaacagttgagcttcctgcascaccaacacacgcsctggt
ttctgcagatttctcaggtgatggactgaatgaccttatcctcgtaaccgcaaatggagt
atatggctttgttcaaaccaggcagccaggagcccttttctttagtacattagtcggttg
ccttattattgttatgggagtaata---tttgtcatgcagcatctgaattccatg
>PAFTOL004598
------------------------------------------------------------
---------------------------------------------------gttttggag
ccgcatgctaggcgtgttgatgaaggttttagtgaggcgcgtgttcttgctgaggtgacc
ttgttgcctgacaaagtccgtgtcgtatctgggagacgccctgttgctatggcaactggt
gttattgatcgaacttataagcaagggcagccactgaagcaggttttggtggttgttacg
tcgggctggtcagtgatgtgttttgaccacaatcttaaaaagctctgggaagtga-----
-attt------------------------------------------gcaggaagatttt
ccacataatgctcaccacagagaggttgcaatttcagtaagcaattataccataaagcat
ggagatacaggattggtaatagttggtggaaggatggagatacagccacatgt-------
------------------------------------------------------------
--------a---------------------------------------------------
------------------------------------------------aa----------
------------------------------------------------------------
-----------------------------aatcgaagcaccctctatggatgcagctata
ctgattcctcagcataattacaagcttgacgttcatgcattaaacagccgtcatcctgga
gagtttgagtgcagggaatttcgagaatcagtccttggagtaatgcctcatcactgggat
aggcgggaagacacatattttcagctggcacatttcaggcgccacaagaggaaggtgtca
aaaaaaatgtcaggaaggaatactaattacccatttcacaagcctgaggaacatcaccct
ccaggaaaggattctaccaaaaagattccgaagttgattgggaaagctgcaaactatgct
ggctcggcaaagccaaaaaa-gacaatgccttatatacccactataacgaactacaccca
gttttggtgggtccctaatgttgtcgtggcacatgagaaagagggaattgaagttctgca
tgtggcatctggccgtacagtttgcmagcttcatcttcaagagggtggacttcatgctga
tatcaatggagatggggtgctagatcatgtgcaggcagtgggtggaaatggtgctgagca
aacagttgtaagtggatccatggaagtactccgaccatgctgggcagtagcaacttccgg
ggtgccagtgcgagaacaactattcaatgcttccatttgccaccatcattctgcttttag
tttgttccaacatagtgaattctctagaggctttggtagaactcaagatyatggttcatt
agaggttgcaacaccaattctcatcc---ctaaagatgatggacaccctcacaggaaggg
aagccatggggatgtcatcttcttaacaaatagaggaga---------ggtga-------
----------------catcatacacccccgc------------tgaacat---------
------------------------------------------------------ccccgc
tgaacatgcatgatggaatctggctatgtggtgccaacactgaagccgttctctttaagg
gtccatgataatcagcagatgattcttgttgctggtgatcaagaagccttggttgtatct
cctagtggtactattatg-acaacagttgagcttcctgccccaccaacacacgccctggt
ttctgaagatttctcgggtgatggactgaatgaccttatcctcgtaactgcaaatggagt
atatggctttgttcaagccaggcatccaggagccctcttctttagtacattagtcggttg
ccttattgttgttatgggagtgata---tttgtcatgcagcatctgaattccatg
>PAFTOL004599
---------------------------------------cctcttgtcactgatctcaat
ggcgacggcaagaaagaagttcttgttgctactcatgatgcgaaaattcaggttttggag
ccgcatgctaggcgtgttgatgaagggtttagtgaggcgcgtgttcttgctgaggtgacc
ttgttgcctgacaaagtccgtgtcatatctgggagacgccctgttgctatggcaactggt
gtaattgatcgaacttataagcaagggcagccactgaagcaggttttggtggttattacg
tcgggctggtcagtgatgtgttttgaccacaatcttaaaaagctctgggaagtga-----
-attt------------------------------------------gcaggaagatttt
ccacataatgctcaccacagggaggttgcaatttcagtaagcaattataccataaagcat
ggagatacaggattggtaatagttggtggaaggatggagatacagccacatgt-------
------------------------------------------------------------
------------------------------------------------------------
------------------------------------------------------------
------------------------------------------------------------
------------------------------------------------------------
-----------------------------------------------------------a
cagttcgagtgcagggaatttcgagaatcagtccttggagtaatgcctcatcactgggat
aggcgggaagacacatattttcagctggcacatttcaggcgccacaagaggaaggtgtca
aagaaaatgtcaggaaggaatactaattacccatttcacaaacctgaggaacatcaccct
ccaggaaaggattctaccaaaaagattccgaagttgattgggaaagctgcaaactatgct
ggctcggcaaagccaaaaaa-ggcaatgccttatatacccactataactaactacaccca
gttttggtgggtccctaatgttgtcgtggcacatgagaaagagggaattgaagttctgca
tgtggcatccggccgtacagtttgcmagcttcatcttcaagagggtggacttcatgctga
tatcaatggagatggggtgctagatcatgtgcaggcagtgggtggaaacggtgctgagca
aacagttgttagtggatccatggaagtactccgaccatgctgggcagtagcaacttctgg
ggtgccagtgcgagaacaactattcaatgcttccatttgccaccatcattctgcttttag
tttgttccaacatagtgaaytctctagaggctttggtagaactcaagatcatagttcatt
agaggttgcaacaccaattctcatcc---ctaaagatgatggacactctcacaggaaggg
aagccatggggatgtcatcttcttaacaaatagaggaga---------ggtga-------
----------------catcatacacccccgc------------tgaacatggacatggg
gcagagtggcagtggca------gcttttgacgggagcaacatggtctaatctcccatct
ccgtcaggcatgatggaatctggctatgtggtgcctacactgaagccgttctctttgagg
gtccatgataatcaacagatgattcttgttgctggtgatcaagaagccttggttatatct
cctagtggtactattatg-acaacagttgagcttcctgccccaccaacacacgccctggt
ttctgcagatttctcaggtgatggactgaatgaccttrtcctcgtaactacaaatggagt
atatggctttgttcaaaccaggcatccaggagccctcttctttagtacattagtcggctg
ccttattattgttatgggagtgata---tttgtcatgcagcatctgaattccatc
>PAFTOL004600
------------------------------------------------------------
---------------------------------------------------gttttggag
ccgcatgctaggcgtgttgatgaaggttttagtgaggcgcgtgttcttgctgaggtgacc
ttgttgcctgacaaagtccgtgtcgtatctgggagacggcctgttgctatggcaactggt
gttattgatcgaacttataagcaagggcagccactgaagcaggttttggtggttgttacg
tcgggctggtcagtgatgtgttttgaccacaatcttaaaaagctctgggaagtga-----
-attk------------------------------------------gcaggaagatttt
ccacataatgctcaccacagagaggttgcaatttcagtaagcaattataccataaagcat
ggagatacaggattggtaatagttggtggaaggatggagatacagccacatgt-------
------------------------------------------------------------
------------------------------------------------------------
------------------------------------------------------------
------------------------------------------------------------
------------------------------------------------------------
-----------------------------------------------------------a
yagttcgagtgcagggaatttcgagaatcagtccttggagtaatgcctcatcactgggat
aggcgggaagacacatattttcagctggcacatttcaggcgccacaagaggaaggtgtca
aagaaaatgtcaggaaggaatactaattacccatttcacaagcctgaggaacatcaccct
ccaggaaaggattctaccaaaaagattccgaagttgattgggaaagctgcaaactatgct
ggctcggcaaagccaaaaaa-gacaatgccttatatacccactataacgaaccacaccca
gttttggtgggtccctaatgttgtcgtggcacatgagaaagagggaattgaagttctgca
tgtggcatctggccgtacagtttgcaagcttcatcttcaagagggtggacttcatgctga
tatcaatggagatggggtgctagatcatgtgcaggcagtgggtggaaacggtgctgagca
aacagttgtaagtggatccatggaagtactccgaccgtgctgggcagtagcaacttctgg
ggtkccagtgcgagaacaactattcaatgcttccatttgccaccatcattctgcttttag
tttgttccaacatggtgaattctctagaggctttggtagaactcaagattatggttcatt
agaggttgcaacaccaattctcattc---ctaaagatgatggacaccctcacaggaaggg
aagccatggggatgtcatcttcttaacaaatagaggagaggtaagtttggtga-------
----------------catcatacacccctgc------------tgaacatgggcatggg
gcagagtggcagtggca------gcttttgacgggagcaacatggtctaatctcccatct
ccatctggcatgatggaatctggctatgtggtgcctacactgaagccgttctctttgagg
gtccatgataatcagcagatgattcttgttgctggtgatcaagaagccttggttrtatct
cctagtggtactattatg-acaacagtkgagctkcctgccccaccaacacacgcyctggt
ttctgcagatttctcaggtgatggactgaatgaccttatcctcgtaactgcaaatggagt
atatggctttgtycaaaccaggcatccaggagccctcttctttagtacattagtcggttg
ccttattattgttatgggagtgata---tttgtcatgcagcatctgaattccatg
>PAFTOL004601
------------------------------------------------------------
------ggcaagaaagaagttcttgttgctactcatgatgcgaaaattcaggtgttggag
cctcatgctaggcgtgttgatgaagggtttagtgaggcgcgtgttcttgctgaggtgacc
ttgttgcctgacaaagtccgtgttgtatctgggagacgccctgtcgctatggcaamtggt
gttattgatcgaacttataagcaagggcagccactgaagcaggttttggtggttgttaca
tcgggctggtcagtgatgtgttttgaccacaatcttgaaaagctctgggaagtga-----
-attt------------------------------------------gcaggaagatttt
ccacataatgctcaccacagagaggttgcaatttcagtaagcaattataccataaagcat
ggagatacaggattggtaatagttggtggaaggatggagacacagtcacatgt-------
------------------------------------------------------------
------------------------------------------------------------
------------------------------------------------------------
------------------------------------------------------------
------------------------------------------------------------
-----------------------------------------------------------a
yagttcgagtgcagggaatttcgagaatcagtccttggagtaatgcctcatcactgggat
aggcgggaagacacatattttcagctggcacatttcaggcgccacaagaggaaggtgtca
aagaaaatatcaggaaggaatactaattacccatttcacaaacctgaggaacatcaccct
ccaggaaaggattctaccaaaaagattccgaagttgattggaaaagctgcaaactatgct
ggctcggcaaagccaaaaaa-gatggttaattacataccaaccataaaaaactacatcca
gttttggtgggtccctaatggtgtcgtggctcatgcgaaagaagga---gaagctctgca
tttggcatctggtcgcacagcctgcaagcttcatcttcaagagggtggacttcatgctga
tatcaatggagatggggtgctagatcatgtgcaggcagtgggtggaaatggtgctgagca
aacagttgtaagtggatccatggaagtactccgaccgtgctgggcagtagcaacttctgg
ggtgccagtgcgagaacaactattcaatgcttccatttgccaccatcattctgcttttag
tttgtttcaacatggtgaattctctagaggctttggcagaactcatgattatagttcatt
agaggttgcaacaccaattctcatcc---ctaaagatgatggacaccctcacaggaaggg
aagccatggggatgtcatcttcttaacaaatagaggaga---------ggtga-------
----------------catcatacacccccgc------------tgaacatgggcatggg
gcagagtggcagtggca------gcttttgacgggagcaacatggtctaatctcccatct
ccatcaggcatgatggaatctggccatgtggtgccaacactgaagccattctctttgagg
gtccatgataatcaccagwtgattcttgttgctggtgatcaagaagccttggttatatct
cctagtggtactattatg-acaacagttgagcttcctgcaccaccaacacacgccctggt
ttctgcagatttctcaggtgatggactgaatgaccttatcctcgtaaccgyaaatggagt
atatggctttgttcaaaccaggcagccaggagcccttttctttagtacattagtcggttg
ccttcttattgttatgggagtaata---tttgtcatgcagcatctgaattccatg
>PAFTOL004603
---------------------------------------------------------aac
ggagacggcaagaaagaagttcttgttgctactcatgatgcgaaaattcaagtgttggag
ccgcatgctaggcgtgttgatgaagggtttagtgaggcgcgtgttcttgctgaggtgacc
ttgttgcctgacaaagtccgtgttgtatctgggagacgccctgtcgctatggcaactggt
gttattgatcgaacttataagcaagggcagccactgaagcaggttttggtagttgttaca
tcgggctggtcagtgatgtgttttgaccacaatcttaaaaagctctgggaagtga-----
-attt------------------------------------------gcaggaagatttt
ccacataatgctcaccacagagaggttgcaatttcagtaagtaattataccataaagcat
ggagatacaggattggtgatagttggtggaaggatggagatacagccacatgt-------
------------------------------------------------------------
------------------------------------------------------------
------------------------------------------------------------
------------------------------------------------------------
------------------------------------------------------------
-----------------------------------------------------------a
yagttcgagtgcagggaatttcgagaatcagtccttggagtaatgcctcatcactgggat
aggcgggaagacacakattttcagctggcacatttcaggcgccacaagaggaaggtttca
aagaaaatatcaggaaggaatactaattacccatttcacaaacctgaggaacatcaccct
ccaggaaaggattytaccaaaaagattccgaagttgattggaaaagctgcaaactatgct
ggctcggcaaagccaaaaaa-g--------------------------------------
------------------------------------------------------------
-------------------------cagcttcatcttcaagagggtggacttcatgctga
tatcaatggagatggggtgctagatcatgtgcaggcagttggtggaaacggtgctgagca
aacagttgtgagtggatccatggaagtactccgaccatgctgggcagtagcaacttctgg
ggtsccagtgcgagaacaactattcaatgcttccatctgccaccatcattctgcttttag
tttgtttcaacatagtgaattctctaggagctttggtagaactcatgattatagttcatt
agaggttgcaacaccaattctcatcc---ctaaagatgatggacaccctcacaggaaggg
aagccatggggatgtcatcttcttaacaaatagaggaga---------ggtga-------
----------------catcatacgcccccgc------------tgaacatgggcatggg
gtagagtggcagtggca------gcttttgacgggagcaacatggtctaatctcccatct
ccatcaggcatgatggaatctggctatgtggtgccaacactgaagccattctctttgaag
gtccatgataatcagcagatgattcttgttgctggtgatcaagaagccttggttatatct
cctagtggtactattatg-acaacagttgagcttcctgccccaycaacacacgccctggt
ttctgcagatttctcaggtgayggactgaatgaccttatcctcgtaactgcaaatggagt
atatggytttgttcaaaccaggcacccaggagccctcttctttagtacattrgtcggttg
ccttattattgttatgggagtaata---tttgtcatgcagcatctgaattccatg
>PAFTOL004604
------------------------------------------------------------
---------------------------------------------------gtgttggag
ccgcatgctaggcgtgttgatgaagggtttagtgaggcgcgtgttcttgctgaggtgacc
ttgttgcctgacaaagtccgygttgtatctgggagacgccctgtcgctatggcaactggt
gttattgatcgaacttataagcaagggcagccactgaagcaggttttggtagttgttacg
tcgggctggtcagtgatgtgttttgaccacaatcttaaaaagctctgggaagtga-----
-attt------------------------------------------gcaggaagatttt
ccacataatgctcaccacagagaggttgcaatttcagtaagtaattataccataaagcat
ggagatacaggattggtgatagttggtggaaggatggagatacagccacatgt-------
------------------------------------------------------------
--------a---------------------------------------------------
------------------------------------------------aa----------
------------------------------------------------------------
-----------------------------aatcgaagcaccctctatggatgcagctata
ctgattcctcagcataattacaagcttgatgttcatgcattaaacagccgtcatcctgga
gagttcgagtgcagggaatttcgagaatcagtccttggagtaatgcctcatcactgggat
aggcgggaagacacatattttcagctggcacatttcaggcgccacaagaggaaggtttca
aagaaaatatcaggaaggaatactaattacccatttcacaaacctgaggaacatcaccct
ccaggaaaggattctaccaaaaagattccraagttgattggaaaagctgcaaactatgct
ggctcggcaaagccaaaaaa-gacaatgccttatatacccactataacgaactacaccca
gttttggtgggtccctaatgttgtcgtggctcatgagaaagagggaattgaagttctgca
tgtggcatctggccgtacagtttgcaagcttcatcttcaagagggtggacttcatgctga
tatcaatggagatggggtgctagatcatgtgcaggcagttggtggaaacggtgctgagca
aacagttgtgagtggatccatggaagtactccgaccatgctgggcagtagcaacttctgg
ggtgccagtgcgagaacaactattcaatgcttccatctgccaccatcattctgcttttag
tttgtttcaacatagtgaattctctaggagctttggtagaactcatgattatagttcatt
agaggttgcaaccccaattctcatccctactamagatgatggacaccctcacaggaaggg
aagccatggggatgtcatcttcttaacaaatagaggaga---------ggtga-------
----------------catcatacgcccctgc------------tgaacatgggcatggg
gcagagtggcagtggca------gcttttgacgggagcaacatggtctaatctcccatct
ccatcaggcatgatggaatctggctatgtggtgccaacactgaagccattctctttgaag
gtccatgataatcagcagatgattcttgttgctggtgatcaagaagccttggttatatct
cctagtggtactattatg-acaacagttgagcttcctgccccaccaacacacgccctggt
ttcggcagatttctcaggtgacggactgaatgaccttatcctcgtaactgcaaatggagt
atatggctttgttcaaaccaggcacccaggagccctcttctttagtacattagtcggttg
ccttattattgttatgggagtaata---tttgtcatgcagcatctgaattccatg
>PAFTOL004605
gattatcccatcaaatacgaagctgatcgacttcctcctccccttgtcactgatctcaat
ggcgacggcaagaaagaagttcttgttgctactcatgatgcgaaaattcaggtgttggag
cctcatgctaggcgtgttgatgaagggtttagtgaggcgcgtgttcttgccgaggtgacc
ttgttgcctgacaaagtccgtgttgcatctgggagacgtccggtcgctatggcaactggt
gttattgatcgaacttataagcaagggcagccactgaagcaggttttggtggttgttacg
tcgggctggtcagtgatgtgttttgaccacaatcttaaaaagctctgggaagtga-----
-attt------------------------------------------gcaggaagatttt
ccacataatgctcaccacagagaggttgcaatttcagtaagcaattataccataaagcat
ggagatacaggcttggtaatagttggtggaaggatggagatacagccacatgt-------
------------------------------------------------------------
--------a---------------------------------------------------
------------------------------------------------aa----------
------------------------------------------------------------
-----------------------------aattgaagcaccctctatggatgcagctata
ctgattcctcagcataattacaagcttgatgttcatgcattaaacagccgtcatcctgga
gagttcgagtgcagggaatttcgagaatcagtccttggagtaatgcctcatcactgggat
aggcgggaagacacatattttcagctggcacatttcaggcgccacaagaggaagctgtca
aagaaaatatcaggaaggaatactaattacccatttcacaaacctgaggaacatcaccct
ccaggaaaggattctaccaaaaagattccgaagttgattggaaaagctgcaaactatgct
ggctcggcgaagccaaaaaa-gacaatgccttatatacccactataacgaactacaccca
gttttggtgggtccctaatgttgtcgtggcacatgagaaagagggaattgaagttctgca
tgtggcatctggccgtacggtttgcaagcttcatcttcaagagggtggacttcatgctga
tatcaatggagatggggtgctagatcatstgcaggcagtgggtggaaatggtgctgagca
aacagttgtaagtggatccatggaagtactccgaccgtgctgggcagtagcaacttctgg
ggtgccagtgcgagaacaactattcaatgcttccatttgccaccatcattctgcttttag
tttgtttcaacatggtgaattctctagaggctttggcagaactcttgattatagttcatt
ggaggttgcaacaccaattctcatcc---ctaaagatgatggacaccctcacaggaaggg
aagccatggggatgtcatcttcttaacaaatagaggaga---------ggtra-------
----------------catcatacacccccgc------------tgaacatgggcatggg
gcagagtggcagtggca------gcttttgacgggagcaacatggtctaatctcccatct
ccatcgggcatgatggaatctggccatgtggtgccaacactgaagccattctctttgagg
gtccatgataatcaccagatgattcttgttgctggtgatcaagaagccttggttatatct
cctagtggtgctattatg-actacagttgagcttcctgcaccaccaacacacgcyctgrt
ttctgcagatttctcaggtgatggactgaatgaccttatcctcgtaaccgcaaatggagt
atatggctttgttcaaaccaggcagccaggagcccttttctttagtacattagtcggttg
cctcattattgttatgggagtaata---cttgtcatgcagcatctgaattccatg
>PAFTOL004608
------------------------------------------------------------
---------------------------------------------------gtgttggag
cctcatgctaggcgtgttgatgaagggtttagtgaggcgcgtgttcttgctgaggtgacc
ttgttgcctgacaaagtccgtgttgcatctgggagacaccctgttgctatggcaactggt
gttattgatcgaacttataagcaagggcagccactgaagcaggttttggtggttgttacg
tcaggctggtcagtgatgtgttttgaccacaatcttaaaaagctctgggaagtga-----
-attt------------------------------------------gcaggaagatttt
ccacataatgctcaccacagagaggttgcaatatcagtaagcaattataccataaagcat
ggagatacaggattggtaatagttggtggaaggatggagatacagccacatgt-------
------------------------------------------------------------
--------a---------------------------------------------------
------------------------------------------------aat---------
------------------------------------------------------------
---------------------------agatttcaagtagttggtagccaatgccttcta
ctgattcctcagcataattacaagcttgatgttcatgcattaaacagccgtcatcctgga
gagttcgagtgcagggaatttcgagaatcagtccttggagtaatgcctcatcactgggat
aggcgggaagacacatattttcagctggcacatttcaggcgccacaagaggaaggtgtca
aagaaaatatcagggaggaatactaattacccatttcacaaacctgaggaacatcaccct
ccaggaaaggattttacgaaaaagattccgaagttgattggaaaagctgccaactatgct
ggctcggcaaagccaaaaaa-gacaatgccttatatacccactataacgaactacaccca
gttttggtgggtccctaatgtcgtcgtggcgcatgagaaagagggaattgaagttctgca
tgtggcatctggccgtacagtttgcaagcttcatcttcaagagggtggacttcatgctga
tatcaatggagatggggtgctagatcatgtgcaggcagtgggtggaaacggtgctgagca
aacagttgtaagtggatccatggaagtactccgaccatgctgggcagtagcaacttctgg
ggtgccagtgcgagaacagctattcaatgcttccatttgccaccattattctgcttttag
tttgtttcaacatagtgaattctctaggggctttggtagaactcatgattatagttcatt
agaggttgcaacaccaattctcatcc---ctaaagatgatggacaccctcacaggagggg
aagccatggagatgtcatcttcttaacaaatagaggaga---------ggtga-------
----------------catcatacacccccgc------------tgaacatgggcatggg
gcagagtggcagtggca------gcttttgacgggagcaacgtggtctaatctcccatct
ccatcaggcatgatggaatctggctatgtggtgccaacactgaagccattctctttgagg
gtccatgataatcagcagatgattcttgttgctggtgatcaagaagccttggttatatct
cctagtggtactattatg-acaacagttgagcttcctgccccaccaacacacgccctggt
ttctgcagatttctcaggtgatggactgaatgaccttatcctcgtaactgcaaatggagt
atatggctttgttcagaccaggcagccaggagccctcttctttagtacattagtcggttg
ccttattattgttatgggagtaata---tttgtcatgcagcatctgaattccatg
>PAFTOL004609
------------------------------------------------------------
---------------------------------------------------gtgttggag
cctcatgctaggcgtgttgatgaagggtttagtgaggcgcgtgttcttgctgaggtgacc
ttgttgcctgacaaagtccgtgttgcatctggaagacaccctgttgctatggcaactggt
gttattgatcgaacttataagcaagggcagccactgaagcaggttttggtggttgttaca
tcgggctggtcagtgatgtgttttgaccacaatcttaaaaagctctgggaagtga-----
-attt------------------------------------------gcaagaagatttt
ccacataatgctcaccacagagaggttgcaatatcagtaagcaattataccataaagcat
ggagatacaggattggtaatagttggtggaaggatggagatacagccrcatgt-------
------------------------------------------------------------
--------a---------------------------------------------------
------------------------------------------------aa----------
------------------------------------------------------------
-----------------------------aatcgaagcaccctctatggatgcagctata
ctgattcctcagcataattacaagcttgatgttcatgcattaaacagccgtcatcctgga
gagttcgagtgcagggaatttcgagaatcagtcctcggwgtaatgcctcatcactgggat
aggcgggaagacacatattttcagctggcacatttcaggcgccacaagaggaaggtgtca
aagaaaatatcaggaaggaatactaattacccatttcacaaacctgaggagcatcaccct
ccaggaaaggattttaccaaaaagattccgaagttsattggaaaagctgcaaactacgct
ggctcggcaaagccaaaaaa-gacaatgccttatatacccactataacgaactacaccca
gttttggtgggtccctaatgttgtcgtggcacatgagaaagagggaattgaagttctgca
tgtggcatctggccgtacagtttgcaagcttcatcttcaagagggtggacttcatgctga
tatcaatggagatggagtgctagatcatgtgcaggcagtgggtggaaacggtgctgagcg
aacagttgtaagtggatccatggaagtactccgaccatgctgggcagtggcaacttctgg
ggtgccagtgcgagaacagctattcaatgcttccatttgccaccatcatactgcttttag
tttgtttcaacatggtgaattctctaggggcttttgtagaacttatgattatatttcatt
agaggttgcaacaccaattctcatcc---ctaaagatgatggacaccctcacaggaagag
aagccatggggatgtcatcttcttaacaaatagaggaga---------ggtga-------
----------------catcatacacccccgc------------tgaacatgggcatggg
gcagagtggcagtggca------gcttttgacgggagcaacatggtctaatctcccatct
ccatcaggcatgatggaatctggctatgtggtgccaacactgaagccattctctttgagg
gtccatgataatcagcagatgattcttgttgctggtgatcaggaagccttggttatatct
cctagtggtactattatg-acaacagttgagcttcctgccccaccaacacacgccctggt
ttctgcagatttctcaggtgatggactgaatgaccttatcctcgtaactgcaaatggagt
atatggctttgttcagaccaggcagccaggagccctcttctttagtacgttagtcggttg
ccttattattgttatgggagtaata---tttgtcatgcagcatctgaactccatg
>PAFTOL004610
gattatccgatcaaatatgaarctgatcgacttcctccgccccttgtcactgatctcaac
ggcgacggcaagaaagaagttcttgttgcaacccatgatgcaaaaattcaggtgctggag
cctcatgctaggcgtgttgatgaaggatttagtgaagcgcgtgttcttgctgaggtaacc
ttgctgcctgacaaagtacgtgttgcatctgggaggcgtgctgttgctatggcaactggt
gttattgatcgagtttataagcaaggacagccactgaagcaggttttggtggttgttacg
tcgggctggtcagtgatgtgttttgaccacaatcttaaaaagctgtgggaggtga-----
-attt------------------------------------------gcaggaagatttt
ccatataatgctcaccacagagaggttgcgatttcagtaagcaattataccataaagcat
ggagatacaggattggtgatagttggtggaaggatggagatacagccacatgt-------
------------------------------------------------------------
--------a---------------------------------------------------
------------------------------------------------aa----------
------------------------------------------------------------
-----------------------------aattgaagcaccatccacggatgcagcgatg
ttgattcctcagcataattacaagcttgatgttcatgcattgaayagccgtcatcctgga
gagtttgagtgcagggaatttcgagaatcagtycttggagtaatgcctcatcactgggat
aggcgggaagacacatattttcagctggcacatttcaggcgccacaaaaggaaggtgtca
aagaaaatctcaggaaggaatacgaattacccatttcacaaacctgaggaacaccaccct
ccaggaaaggattctaccaaaaagattccaaagctgattggaaaagctgcaaactatgct
ggttcagcaaaacccaaaaa-g--------------------------------------
------------------------------------------------------------
-------------------------cagcttcatcttcaagagggtggacttcatgctga
tatcaatggagatggagtgttagatcacgtgcaggcagtgggtggaaacggtgctgagca
aacagttgtgagtggatccatggaagtactccgaccatgctgggcggtagcaacttcggg
ggtgccagtgcgagaacaactattcaatgcttctatttgccatcatcattctgcttttag
tttgtttcaacatggtgaattctctagaggcttyggtagaattcttgattatagttcatt
agaggttgcaacaccaattctcatcc---ctaaagatgatggacrccatcataggaaggg
aagtcatggagatgtcatcttcttgacaaatagaggaga---------ggtaa-------
----------------catcatacactcctgc----------------------------
--------------aca------gcttttgacgggagcgacatgktctaatctcscatct
ccatsaggsatgatggagtctggctatgtggtgccaacgctgaagccattctccttgagg
gtccatgataatcaacaaatgatccttgttgcwggagatcaagmagcyktggttrtatct
cctagcggcactatcatg-acaaccgtcgagcttcctgccccgccaacacatgccttggt
ttctgcagatttctcaggcgatggactgaatgacctgatcctcgtaactgcgaatggagt
atatggytttgttcaaaccaggcagccaggwgccctcttctttagtacattggtcggttg
ccttattattgtgatgggagtaata---tttgtcacgcagcatctgaaytctatg
>PAFTOL004611
gattatccgatcaaatatgaagctgatcgacttcctccgccccttgtcactgatctcaac
ggcgacggcaagaaagaagttcttgttgcaacccatgatgcaaaaattcaggctgtggaa
tctcatgctaggcatgttgatgaatggtttagtgaggctcgtgttcttgctgaggtracc
ttsctgcctgacaaagtacgtgttgcatctgggaggcgtgctgtggctatggcaactggt
gttattgatcgagtttataagcaaggacagccactgaagcaggttttggtggttgttacg
wcgggctggtcagtgatgtgttttgaccacaatcttaaaaagctgtgggaggtga-----
-attt------------------------------------------gcaggaagatttt
ccatataatgctcaccacagagaggttgcgatttcagtaagcaattataccataaagcat
ggagatacaggattggtgatwgttggtggaaggatggagatacagccacatgt-------
------------------------------------------------------------
--------a---------------------------------------------------
------------------------------------------------aa----------
------------------------------------------------------------
-----------------------------aattgaagcaccatccacggatgcagckatg
ttgattcctcagcataattacaagcttgatgttcatgcattgaacagccgtcatcctgga
gagtttgagtgcagggaatttcgagaatcagtccttggagtaatgcctcatcactgggat
aggcgggaagacacatattttcagctggcacatttcaggcgccacaaaaggaaggtgtya
aagaaaatctcaggaaggaatacgaattacccatttcacaaacctgaggaacaccaccct
ccaggaaaggattctaccaaaaagattccaaagctgattggaaaagctgcaaactatgct
ggttcagcaaaacccaaaaa-s--------------------------------------
------------------------------------------------------------
-------------------------cagcttcatcttcaagagggtggacttcatgctga
tatcaatggagatggagtgttagatcacgtgcaggcagtgggtggaaacggtgctgagca
aacagttgtgagtggatccatggaagtactccgaccatgctgggcggtagcaamttcggg
ggtgccagtgcgagaacaactattcaatgcttctatttgccatcatcattctgcttttag
tttgtttcaacatggtgaattctctagaggcttcggtagaattcttgattatagttcatt
agaggttgcaacaccaattctcatcc---ctaaagatgatggacaccatcataggaaggg
aagtcatggagatgtcatcttcttgacaaatagaggaga---------ggtaa-------
----------------catcatacactcctgc------------tgaacatgggcatggg
gcagagtggcaatggca------gcttttgacgggagcgacatggtctaatctcccatct
ccatcaggcatgatggagtctggctatgtggtgccaacgctgaagccattctccttgagg
gtccatgataatcaacaaatgatccttgttgcwggagatcaagmagcyktggttrtatct
cctagcggcactatcatg-acaaccgtcgagcttcctgccccgccaacacatgccttggt
ttctgcagatttctcaggcgatggactgaatgacctgatcctcgtaactgcgaatggagt
atatggttttgttcaaaccaggcagccaggwgccctcttctttagtacattggtcggttg
ccttattattgtgatgggagtaata---tttgtcacgcagcatctgaattctatg
>PAFTOL004613
------------------------------------------------------------
---------------------------gctactcatgatgcgaaaattcaggtgttggag
ccgcatgctaggcgtgttgatgaagggtttagtgaggcgcgtgttcttgctgaggtgacc
ttgttgcctgacaaagtccgtgtcatatctgggagacgycctgtcgctrtggcaactggt
gttattgatcgaacttataagcaagggcagccactgaagcaggttttggtggttgttacg
tcaggctggtcagtgatgtgtttcgaccacaatcttaaaaaactctgggaagtga-----
-attt------------------------------------------gcaagaagatttt
ccacataatgctcaccacagagaggttgcaatttcagtaagcaattataccataaagcat
ggagatacaggtttggtaatagttggtggaaggatggagatacagccacatgt-------
------------------------------------------------------------
--------a---------------------------------------------------
------------------------------------------------aa----------
------------------------------------------------------------
-----------------------------aatcgaagctccctctatggacgcagctata
ctgattccgcagcataattacaagcttgatgtccatgcattaaacagccgtcatcctgga
gagtttgagtgcagggaatttcgagaatcagtccttggtgtaatgcctcatcactgggat
aggcgggaagacacatattttcagctggcacatttcaggcgccacaagaggaaggtgtca
aagaaattgtcaggaaggaatactaattacccatttcacaaacctgaggaacatcaccct
ccaggaaaggattctaccaaaaagattccgaagttgattggaaaagctgcaaactatgct
ggctcggcaaagccaaaama-gacaatgccttacataccgaccataacaaaccacaccca
gttctggtgggtccctaatgttgtcgtggcacatgagaaagagggaattgaagttctgca
tgtggcatctggccgtacagtttgcaagcttcatctcctagagggtggacttcatgctga
catcaatggagatggggtgctagatcatgtgcaggcagttggtggaaacggtgctgagca
aacagttgtaagtggatccatggaagtgctccgaccatgctgggcagtagcaacttctgg
ggtgccagtkcgggaacaactattcaatgcttccatytgccaccatcattctgcttttag
tttgttccaacatagtgaattctctagaggctttggtagaactccagattatagttcttt
agaggttgcaactccaattctcatcc---ctaaagatgatggacaccctcacaggaaggg
cagccatggagatgtcatcttcttaacaaatagaggaga---------ggtga-------
----------------catcatactcccctgc------------tgaacatggacatggg
gcagagtggcagtggca------gcttttgacgggagcaacatggtctaatctcccatct
ccttcaggcatgatggaatctggctatgtggtgccaacactgaagccgttctctttgaag
gtccatgataatcagcagatgattcttgttgctggtgatcaagaagccttggttatatct
cctagtggtactattatg-acaacagttgagctgcctgccccaccaacacacgccctggt
ytctgcagatttctcaggtgatggactgaatgaccttatcctcgtaactgcaaatggagt
atayggctttgttcaaaccaggcatccaggagcsctcttctttagtacattagtcggttg
ccttattattgttatgggagtgata---tttgtcatgcagcatctgaattccatg
>PAFTOL004617
------------------------------------------------------------
---------------------------------------------------gttttggag
ccgcatgctaggcgtgttgatgaagggtttagtgaggcgcgtgttcttgctgaggtgacc
ttgttgcctgacaaagtccgtgtcgtatctgggagacgccctgttgctatggcaactggt
gttattgatcgaacttataagcaagggcagccactgaagcaggttttggtggttgttacg
tcgggctggtcagtgatgtgttttgaccacaatcttaaaaagctctgggaagtga-----
-actt------------------------------------------gcaggargatttt
ccacataatgctcaccacagagaggttgcaatttcagtaagcaattataccataaagcat
ggagatacaggattggtaatagttggtggaaggatggagatacagccacatgt-------
------------------------------------------------------------
--------a---------------------------------------------------
------------------------------------------------------------
------------------------------------------------------------
------------------------------------------------------------
---------------------------tccctttttgcattaaacagccgtcatcctgga
gagttcgagtgcagggaatttcgagaatcagtccttggagtaatgcctcatcactgggat
aggcgggaagacacatattttcagctggcacatttcaggcgccacaagaggaaggtgtca
aagaaattgtcaggaaggaatactaattacccatttcacaaacctgaggaacatcaccct
ccaggaaaggattctaccaaaaagattccgaagttgattggaaaagctgcaaactatgct
ggctcggcaaagccaaaaaa-gacaatgccttacatacccactataacgaactacaccca
gttttggtgggtccctaatgttgtcgtggcacatgagaaagagggaattgaagttctgca
tgtggcatctggccgtacagtttgcaagcttcatcttcaagagggtggacttcatgctga
tatcaatggagatggggtgctagatcatgtgcaggcagtgggtggaaacggtgctgagca
aacagttgtaagtggatccatggaagttctccgaccttgctgggcagtagcaacttctgg
ggtgccagtgcgagagcaactattcaatgcctccatttgccaccatcattctgcttttag
tttgttccaacatagtgaattctctagaggctttggtagaactcaagattatagttcatt
agaggttgcaacaccaattctcatcc---ctaaagatgatggacaccctcacaggaaggg
cagccatggagatgtcatcttcttaacaaatagaggaga---------ggtga-------
----------------catcatacgcccccgt------------cgaacatggacatggg
gcagagtggcagtggca------gcttttgacgggagcaacatggtctaatctcccatct
ccttcaggcatgatggaatctggctatgtggtaccaacactgaagccgttctctttgagg
gtccatgataatcagcagatgattcttgttgctggtgatcaagaagccttggttatatct
cctagtggtactattatg-acaacagttgagcttcctgccccaccaacacacgccctggt
ttctgcagatttctcaggtgatggactgaatgaccttatcctcgtaactgcaaatggagt
atatggctttgtccaaaccaggcatccaggagccctcttctttagtacattagtcggttg
ccttattattgttatgggagtgata---tttgtcatgcagcatctgaattccatg
>PAFTOL004618
gattatcccatcaaatacgaagctgatcgacttcctccgcctcttgtcactgatctcaac
ggcgacggcaagaaagaagttcttgttgctactcatgatgcgaaaattcaggtgttggag
cctcatgctaggcgtgttgatgaagggtttagtgaggcgcgtgttcttgctgaggtgacc
ttgttgcctgacaaagtccgtgttgcrtctggkagacaccctgttgctatggcaactggt
gtyattgatcgaacttataagcaagggcagccactgaagcaggttttggtggttgttacg
tcsggctggtcagtgatgtgttttgaccacaatcttaaaaagctctgggaagtga-----
-attt------------------------------------------gcaggaagatttt
ccacataatgctcaccacagagaggttgcaatatcagtaagcaattataccataaagcat
ggagatacaggattggtaatagttggtggaaggatggagatacagccacatgt-------
------------------------------------------------------------
------------------------------------------------------------
------------------------------------------------------------
------------------------------------------------------------
------------------------------------------------------------
-----------------------------------------------------------a
cagttcgagtgcagggaatttcgagaatcagtcctcggagtaatgcctcatcactgggat
aggcgggaagacacatattttcagctggcacatttcaggcgccacaagaggaaggtgtca
aagaaaatatcaggaaggaatactaattacccatttcacaaacctgaggagcatcaccct
ccaggaaaggattttactaaaaagattccgaagttgattggraaagctgcaaactatgct
ggctcggcaaagccaaaama-gacaatgccttatatacccactataacgaactacaccca
gttttggtgggtccctaatgttgtcgtggcacatgagaaagagggaattgaagttctgca
tgtggcatctggccgtacagtttgcaagcttcatcttcaagagggtggacttcatgctga
tatcaatggagatggggtgctagatcatgtgcaggcagtgggtggaaacggtgctgagca
aacagttgtaagtggatccatggaagtactccgaccatgctgggcagtagcaacttctgg
ggtgccagtgcgagaacagctattcaatgcttccatttgccaccatcattctgcttttag
tttgtttcaacatggtgaattctctagaggctttggtagaastcatgattatagttcatt
agaggttgcaacaccaattctcatcc---ctaaagatgatggacaccctcacaggaaggg
aagccatggggatgtcatcttcttaacaaatagaggaga---------ggtga-------
----------------catcatacacccccgc------------tgaacatgggcatggg
gcagagtggcagtggca------gcttttgacgggagcaacatggtctaatctcccgtct
ccatcaggcatgatggaatctggcyatgtggtgccaacactgaagccattctctttgagg
gtccatgataatcagcagatgattcttgttgctggtgatcaagaagccttggttatatct
cctagtggtactattatg-acaacagttgagcttcctgccccaccaacacacsccctggt
ttctgcagatttctcaggtgatggactgaatgaccttatcctcgtaactgcaaatggagt
atatggctttgttcagaccaggcagccaggagccctcttctttagtacgttagtcggttg
ccttattatcgttatgggagtaata---tttgtcatgcagcatctcaactccatg
>PAFTOL004620
------------------------------------------------------------
---------------------------------------------------gtgttggag
cctcatgctmggcgtgttgatgaagggtttagtgaggcgcgtgttcttgctgaggtgacc
ttgttgcctgacaaagtccgtgttgcatctgggagacaccctgttgctatggcaactggt
gttattgatcgaacttataagcaagggcagccactgaagcaggttttggtggttgttacg
tcgggctggtcagtgatgtgttttgaccacaatcttaagaagctctgggaagtga-----
-attt------------------------------------------gcaggaagatttt
ccacataatgctcaccacagagaggttgcratatcagtaagcaattataccataaagcat
ggagatacaggattggtaatagttggtggaaggatggagatacagccacacgt-------
------------------------------------------------------------
--------a---------------------------------------------------
------------------------------------------------wa----------
------------------------------------------------------------
-----------------------------aatcgaagcaccctctatggatgcagctata
ctgattcctcagcataattacaagcttgatgttcatgcattaaacagccgtcatcctgga
gagtttgagtgcagggaatttcgagaatcagtccttggagtaatgcctcatcactgggat
aggcgggaagacacatattttcagctggcacatttcaggcgccayaagaggaaggtgtca
aagaaaatatcaggaaggaatactaattacccatttcacaaacctgaggaacatcaccct
ccaggaaaggattttacgaaaaaaattccgaagttgattggamaagctgccaactatgct
ggctcggcaaagcccaaaaa-gacaatgccttatatacccactataacraactacaycca
gttttggtgggtccctaatgyygtcgtgkckcatgagaaagarggrattgaagytctgca
tktggcawctggycgyacagtytgcaagcttcatcttcaagagggtggacttcatgctga
tatcaatggagatggggtgctagatcatgtgcaggcagtgggtggaaatggtgctgagca
aacagttgtaagtggatccatggaagtactccgaccatgctgggcagtagccacttctgg
ggtgccagtgcgagaacagctattcaatgcttccatttgccaccattattctgcttttag
tttgtttcaacatagtgaattctctaggggctttcgtagaactcatgattatagttcatt
agaggttgcaacaccaattctcatcc---ctaaagatgatggacaccctcacaggaaggg
aagccatggggatgtcatcttcttaacaaatagaggaga---------ggtga-------
----------------catcatacacccccgc------------tgaacatgggcatggg
gcagagtggcagtggca------gcttttgacgggagcaacatggtctaatctcccatct
ccatcaggcatgatggaatctggctatgtggtgccaacactgaagccattctctttgagg
gtccatgataatcagcagatgattcttgttgctggtgatcaagaagccttggttrtatct
cctagtggtactattatg-acaacagtwgagcttcctgccccaccaacacacgccctggt
ttctgcagatttctcaggtgatggactgaatgaccttatcctcgtaactgcaaatggagt
mtatggctttgttcagaccaggcagccaggagccctcttctttagtacattagtcggttg
ccttattattgttatgggagtaata---tttgtcatgcagcatctgaattccatg
>PAFTOL004623
gattatcccatcaaatacgaagctgatcgacttcctcctcctcttgtcactgatctcaac
ggcgacggcaagaaagaagttcttgttgctactcatgatgccaaaattcaggtgttggag
cctcatgctaggcgtgttgatgaagggtttagtgaggcgcgtgttcttgctgaggtgacc
ttgttgcctgacaaagtccgtgttgcatctgggagacgccctgttgctatggcaactggt
gttattgatcgaacttataagcaagggcagcctctgaagcaggttttggtggttgttacg
tcgggctggtcagtgatgtgttttgaccacaatcttaaaaagctctgggaagtga-----
-attt------------------------------------------gcaggaagatttt
ccacataatgctcaccacagagaagttgcaatatcagtaagcaattataccataaagcat
ggagatamaggattggtaatagttggtggaaggatggagatacagccacatgt-------
------------------------------------------------------------
--------a---------------------------------------------------
------------------------------------------------aa----------
------------------------------------------------------------
-----------------------------aatcgaagcaccctctatggatgcagctata
ctgattcctcagcataattacaagcttgatgttcatgcattaaacagccgtcatcctgga
sagtttgagtgcagggaatttcgagaatcagtccttggagtaatgcctcatcactgggat
aggcgygaagacacatattttcagctggcacatttcaggcgccacaagaggaaggtgtca
aagaaaatatcaggaaksaatactaattacccatttcacaaacctgaggaacatcaccct
ccaggaaaggattttacragaaagattccgaagttgattggaaaagctgccaactatgct
ggctcgs----------------------------tgccaactatgctggctcggaccca
gttttggtgggtccctaatgtcgtcgtggcgcatgagaaagagggaattgaagttctgca
tgtggcaactggccgtacagtttgcaagcttcatcttcaagagggtggacttcatgctga
tatcaatggagatggrgtgctrgatcatgtgcaggcagtgggtggaaatggtgctgagca
aacagttgtaagtggatccatggaagtactccgaccatgctgggcwgtagcaacttctgg
ggtgccagtgcgagaacagctgttcaatgcytccatttgccaccattattctgcttttag
tttgtttcaacatagtgaattctctmggggctttggtagaattcatgattatagttcatt
agaggttgcaacmccaattctyatcc---ctaaagatgrtggacaccctcacaggaaggg
aagccatggggatgtaatcttcttaacaaatagaggaga---------ggtga-------
----------------catcatacacccccgc------------tgaacatgggcatggg
gcagagtggcagtggca------gcttttgacgggagcaacatggtctaacctcccatct
ccatcaggcatgatggaatctggytatgtggtgccaacactgaagccattctckttgagg
gtccatgataatcagcagatgattcttgttgctggtgatcaagaagccttgattatatct
cctagtggtaccattatg-acracagttgagcttcctgccccaccaacacacgccctggt
tgccgcagatttctcgggtgatggactgaatgaccttatcctcgtawctgcaaatggagt
atatggctttgttcagaccaggcagccaggagccctcttctttagtacattagtcggttg
ccttattattgttatgggagtaata---tttgtcatgcagcatctgaattctatg
>PAFTOL004624
------------------------------------------------------------
---------------------------------------------------gttttggag
ccgcatgctaggcgtgttgatgaaggttttagtgaggcgcgtgttcttgctgaggtgacc
ttgttgcctgacaaagtccgtgtcgtatctgggagacgccctgttgctatggcaactggt
gttattgatcgaacttataagcaagggcagccactgaagcaggttttggtggttgttacg
tcgggctggtcagtgatgtgttttgaccacaatcttaaaaagctctgggaagtga-----
-attt------------------------------------------gcaggaagatttt
ccacataatgctcaccacagagaggttgcaatttcagtaagcaattataccataaagcat
ggagatacaggattggtaatagttggtggaaggatggagatacagccacatgt-------
------------------------------------------------------------
--------a---------------------------------------------------
------------------------------------------------------------
------------------------------------------------------------
---------------------------------------------------------ata
ctgattcctcagcataattacaagcttgacgttcatgcattaaacagccgtcatcctgga
gagttcgagtgcagggaatttcgagaatcagtccttggagtaatgcctcatcactgggat
aggcgggaagacacatattttcagctggcacatttcaggcgccacaagaggaaggtgtca
aagaaaatgtcaggaaggaatactaattacccatttcacaagcctgaggaacatcaccct
ccaggaaaggattctaccaaaaagattccgaagttgattgggaaagctgcaaactatgct
ggctcggcaaagccaaaaaa-gacaatgccttatatacccactataacgaactacaccca
gttttggtgggtccctaatgttgtcgtggcacatgagaaagaaggaattgaagttctgca
tgtggcatctggccgtacggtttgcaagcttcatcttcaagagggtggacttcatgctga
tatcaatggagatggggtgctagatcatgtgcaggcagtgggtggaaatggtgctgagca
aacagttgtaagtggatccatggaagtactccgaccttgctgggcagtagcaacttctgg
ggtgccagtgcgagaacaactattcaatgcctccatttgccaccatcattctgcttttag
tttgttccaacatagtgaattctctagaggctttggtagaactcaagattatcgttcatt
agaggttgcaacaccaattctcatcc---ctaaagatgatggacacyctcacaggaaggg
cagccatggagatgtcatcttcttaacaaatagaggaga---------ggtga-------
----------------catcatacacccccgc------------cgaacatggacatggg
gcagagtggca---------------------gggggcagagtggcagaatctcccatct
ccttcgggcatgatggaatctggctatgtggtgccaacactgaagccgttctctttgagg
gtccatgataatcagcagatgattcttgttgctggtgatcaagaagccttggttatatct
cctagtggtactattatg-acaacagttgagcttcctgccccaccaacacacgccctggt
ttctgcagatttctcaggtgatggactgaatgaccttatcctcgtaactgcaaatggagt
atatggctttgttcaaacgaggcatccaggagccctcttctttagtacattagtcggttg
ccttattattgttatgggagtgata---tttgtcatgcagcatctgaattccatg
>PAFTOL004625
gattatcccatcaaatacgaagctgatcgacttcctccacccctggtcactgatctcaat
ggcgacggcaagaaagaagttcttgttgctactcatgatgcgaaaattcaggttttggag
ccgcatgctaggcgtgttgatgaagggtttagtgaggcgcgtgttcttgctgaggtgacc
ttgttgcctgacaaagtccgtgtcgtatctgggaggcgccctgttgctatggcaactggt
gttattgatcgaacttataagcaagggcagccactgaagcaggttttggtggttgttacg
tcgggctggtcagtgatgtgttttgaccacaatcttaaaaagctctgggaagtga-----
-attt------------------------------------------gcaggaagatttt
ccacataatgctcaccacagagaggttgcaatttcagtaagcaattataccataaagcat
ggagatacaggattggtaatagttggtggaaggatggagatacagccacatgt-------
------------------------------------------------------------
--------a---------------------------------------------------
------------------------------------------------aa----------
------------------------------------------------------------
-----------------------------aatcgaagcaccctctatggacgcagctata
ttgattccccagcataattacaagcttgatgtccatgcattaaacagccgtcatcctgga
gagttcgagtgyagggaatttcgagaatcagtccttggagtaatgcctcatcactgggat
aggcgggaagacacatattttcagctggcacatttcaggcgccacaagaggaaggtgtca
aagaaattgtcaggaaggaatactaattacccatttcacaaacctgaggaacatcaccct
ccaggaaaggattctaccaaaaagattccgaagttgattggaaaagctgcaaactatgct
ggctcggcaaagccaaaaaa-gacaatgccttacatacccactataacgaactacaccca
gttttggtgggtccctaatgttgtcgtggcacatgagaaagagggaattgaagttctgca
tgtggcatctggccgtacagtttgcaagcttcatcttcaagagggtggacttcatgctga
tatcaatggagatggggtgctagatcatgtgcaggyagtgggtggaaacggtgctgagca
aacagttgtaagtggatccatggaagtactccgaccttgctgggcagtagcaacttctgg
ggtgccagtgcgtgaacaactattcaatgcctccatttgccaccatcattctgcttttag
tttgttccaacatagtgaattctctagaggctttggtagaactcaagattatagttcatt
agaggttgcaacaccaattctcatcc---ctaaagatgatggacaccctcacaggaaggg
cagccatggagatgtcatcttcttaacaaacagaggaga---------ggtga-------
----------------catcatacacccccac------------cgaacatggacatggg
gcagagtggcagtggca------gcttttgacaggagcaacatggtctaatctcccatct
ccttcgggcatgatggaatctggctatgtggtgccaacactgaagccgttctctttgagg
gtccatgataatcagcagatgattcttgttgctggtgatcaagaagccttggttatatct
cctagtggtactattatg-acaacagttgagcttcctgccccaccaacacacgycctggt
ttctgcagatttctcaggtgatggactgaatgaccttatcctcgtaactgcaaatggagt
atatggctttgtccaaaccaggcatccaggagccctcttctttagtacattagtcggttg
ccttattattgttatgggagtgata---tttgtcatgcagcatctgaattccatg
>PAFTOL004626
gattatcccatcaaatacgaagctgatcgacttcctcctccccttgtcactgatctcaat
ggcgacggcaagaaagaagttcttgttgctactcatgatgcgaaaattcaggtgttggag
cctcatgctaggcgtgttgatgaagggtttagtgaggcgcgtgttcttgctgaggtgacc
ttgttgcctgacaaagtccgtgttgcatctgggagacgcccggtcgctatggcaactggt
gttattgatcgaacttataagcaagggcagccactgaagcaggttttggtggttgttaca
tcgggctggtcagtgatgtgttttgaccacaatcttaaaaagctctgggaagtga-----
-attt------------------------------------------gcaggaagatttt
ccacataatgctcaccacagagaggttgcaatttcagtaagcaattataccataaagcat
ggagatacaggcttggtaatagttggtggaaggatggagatacagccacatgt-------
------------------------------------------------------------
--------a---------------------------------------------------
------------------------------------------------aa----------
------------------------------------------------------------
-----------------------------aattgaaccaccctctatggatgcagctata
ctgattcctcagcataattacaagcttgatgttcatgcattaaacagccgtcatcctgga
gagttcgagtgcagggaatttcgagaatcagtccttggagtaatgcctcatcactgggat
aggcgggaagacacatattttcagctggcacatttcaggcgccacaagaggaagctgtca
aagaaaatatcaggaaggaatactaattacccatttcacaaacctgaggaacatcaccct
ccaggaaaggattctaccaaaaagattccgaagttgattggaaaagctgcaaactatgct
ggctcggcgaagccaaaaaa-gacaatgccttatatacccactataacgaactacaccca
gttttggtgggtccctaatgttgtcgtggcacatgagaaagagggaattgaagttctgca
tgtggcatctggccgtacggtttgcaagcttcatcttcaagagggtggacttcatgctga
tatcaatggagatggggtgctagatcatgtgcaggctgtgggtggaaatggtgctgagca
aacagttgtaagtggatccatggaagtactccgaccgtgctgggcagtagcaacttctgg
ggtgccagtgcgagaacaactattcaatgcttccatttgccaccatcattctgcttttag
tttgtttcaacatggtgaattctctagaggctttggcagaactcttgattatagttcgtt
ggaggttgcaacaccaattctcatcc---ctaaagatgatggacaccctcacaggaaggg
aagccatggggatgtcatcttcttaacaaatagagggga---------ggtga-------
----------------catcatacacccccgc------------tgaacatgggcatggg
gcagagtggcagtggca------gcttttgacgggagcaacatggtctaatctcccatct
ccatcgggcatgatggaatctggccatgtggtgccaacactgaagccattctctttgagg
gtccatgataatcaccagatgattcttgttgctggtgatcaagaagccttggttatatct
cctagtggtgctattatg-acaacagttgagcttcctgcaccaccaacacacgccctggt
ttctgcagatttctcaggtgatggactgaatgaccttatcctcgtaaccgcaaatggagt
atatggctttgttcaaaccaggcagccaggagcccttttctttagtacattagtcggttg
ccttattattgttatgggagtaata---cttgtcatgcagcatctgaattccatg
>PAFTOL004627
gattatcccatcaaatacgaagctgatcgacttcctccgcctcttgtcactgatctcaac
ggcgatggcaagaaagaagttcttgttgctactcatgatgcgaaaattcaggtgttggag
cctcaygcwaggcgtgttgatgaagggtttagtgaggcgcgtgttcttgctgaggtgacc
ttgttgcctgacaaagtccgtgttgcatctgggagacgccctgttgctatggcaactggt
gttattgatcgaacttataagcaagggcagccrctgaagcaggttttggtggttgttacg
tcgggctggtcagtgatgtgttttgaccacaatcttaaaaagctctgggaagtga-----
-actt------------------------------------------gcaggaagacttt
ccacataatgctcaccacagagaggttgcaatatcagtaagcaattacaccataaagcat
ggagatacaggattggtaatagttggtggaaggatggagatamagccacatgt-------
------------------------------------------------------------
------------------------------------------------------------
------------------------------------------------------------
------------------------------------------------------------
------------------------------------------------------------
-----------------------------------------------------------a
cagtttgaatgcagggaattycgagaatcagtccttggagtaatgcctcatcactgggat
aggcgggaagacacatattttcagctggcacatttcaggcgccacaagaggaaggtgtca
aagaaaatatcaggaaggaatactaattacccatttcacaaacctgaggaacatcaycct
ccaggaaaggattttacgaaaaagattccgaagttgattggaaaagctgccaactatgct
gcctcggcaaagccaaaaaa-s--------------------------------------
------------------------------------------------------------
-------------------------cagcttcatcttcaagagggtggacttcatgctga
tatcaatggagatggagtgctagatcatgtgcaggcagtgggtggaaatggtgctgagca
aacagttgtaagtggatccatggaagtactccgaccatgctgggcagtagcaacttctgg
ggtgccagtgcgagaacagctattcaatgcttccatttgccaccattattctgcttttrg
tttgtttcracatagtgaattctctaggggctttggtagaactcatgattatagttcatt
agaggttgcaacgccaattctcatcc---ctaaagatgatggacaccctcacaggaaggg
aagccatggggatgtcatcttcttaacaaatagaggaga---------ggtga-------
----------------catcatacacccccgc------------tgaacatgggcatggg
gcagagtggcagtggca------gctyttgacgggrgcaacatggtctaacctcccatct
ccatcaggcatgatggaatctggctatgtggtgcccacactgaagccattctctttgagg
gtccatggtaatcagcagatgattcttgttgctggtgatcaagaagccttggttatatct
cctagtggtactattatg-acaacagttgagcttcctgccccaccaacacacgccctggt
ttcygcagatttctcgggtgatggactgaatgaccttatcctcgtaactgcaaatggagt
atatggctttgttcagaccaggcagccaggagccctcttcttcagtacgttagtcggttg
ccttattattgttatgggagtaata---tttgtcatgcagcatctgaactccatg
>PAFTOL004629
gattatcccatcaaatacgaagctggtcgacttcctccaccccttgtcactgatcttaat
ggcgacggcaagaaagaagttcttgttgctactcatgatgctaaaattcaggtgttggag
ccgcatgctaggcgtgttgatgaagggtttagtgaggcgcgtgttcttgctgaggtgacc
ttgttgcctgacaaagtccgtgttgtttctgggagacgccctgtcgctatggcaactggt
gttattgatcgaacttataagcaagggcagccactgaagcaggttttggtggttgtaacg
tcgggctggtcagtgatgtgttttgaccacaatcttaaaaagctctgggaagtga-----
-attt------------------------------------------gcaggaagatttt
ccacataatgctcaccacagagaggttgcaatttcagtaagtaattataccataaagcat
ggagatacaggattggtgatagttggtggaaggatggagatacagccacatgt-------
------------------------------------------------------------
--------a---------------------------------------------------
------------------------------------------------aa----------
------------------------------------------------------------
-----------------------------aatcgaagcaccctctatggatgcagctata
ctgattcctcagcataattacaagcttgatgttcatgcattaaacagccgtcatcctgga
gagttcgagtgcagggaattycgagaatcagtccttggagtaatgcctcatcagtgggat
aggcgggaagacacatattttcagctggcacatttcaggcgccacaagaggaaggtgtca
aagaaaatatcaggaaggaatactaattacccatttcacaaaccggaggaacatcaccct
ccaggaaaggattctaccaaaaagattccaaagttgattggaaaagctgcaaactatgct
ggctcggcaaagcctaaaaa-g--------------------------------------
----tggtgggtccctaatgtggtcgtggcacatgagaaagagggaattgaagttctgca
tgtggcaactggccgtacagtttgtaagcttcatcttcaagagggtggacttcatgctga
tatcaatggagatggggtgctagatcatgtgcaggctgttggtggaaayggtgctgagca
aacagttgtaagtggatccatggaagtactacgaccatgctgggcagtagcaacttctgg
ggtgccagtgcgagaacaactattcaatgcttccatttgccaccatcattctgcttttag
tttgtttcaacatggtgaattctctagaggctttggtagaattcatgattatagttcatt
agaggttgcaacaccaatcctcatcc---ctaaagrtgayggacaccctcacaggaaggg
aagccatggggatgtcatcttcttaacaaatagaggaga---------ggtga-------
----------------catcatacgcccccgc------------tgaacatgggcatggg
gcagagtggcagtggca------gcttttgacgggagcaacatggtctaatctcccatct
ccatcaggcatgatggaatctggctatgtggtgccaacactgaagccattctctttgaag
gtccatgataatcagcagatgattcttattgctggtgatcaagaagccttggttatatct
yctagtggtactatcatg-acaacagtcgagcttcctgccccaccaacacacgccctggt
ttctgcagatttctcaggtgacggactgaatgaccttatcctcgtaactgcaaatggagt
rtatggctttgctcaaaccaggcacccaggagccctcttctttagtacattagtcggttg
ccttattattgttatgggagtaata---tttgtcatgcagcatctgaattccatg
>PAFTOL004631
------------------------------------------------------------
---------------------------------------------------gtgttggag
ccgcatgctaggcgtgttgatgaagggtttagtgaggcgcgtgttcttgctgaggtgacc
ttgttgcctgacaaagtccgtgtcgtatctgggagacrccctgttgctatggcaactggt
gtcattgatcgaacttataagcaagggcagccactgaagcaggttttggtggttgttacg
tcgggctggtcagtgatgtgttttgaccacaatcttaaaaagctctgggaagtga-----
-attt------------------------------------------gcaggaagatttt
ccacataatgctcaccacagagaggttgcaatttcagtaagcaattataccataaagcat
ggagatacaggattggtaatagttggtggaaggatggagatacagccacatgt-------
------------------------------------------------------------
--------a---------------------------------------------------
------------------------------------------------aa----------
------------------------------------------------------------
-----------------------------aattgaagcaccctctatggacgcagctata
ctgattccccagcataattacaagcttgatgtccatgcattaaacagccgtcatcctgga
gagttcgagtgcagggaatttcgagaatcagtccttggagtaatgcctcatcactgggat
aggcgggaagacacatattttcagctggcacatttcaggcgccacaagaggaaggtgtca
aagaaattgtcaggaaggaatactaattacccatttcacaaacctgaggaacatcaccct
ccaggaaaggattctaccaaaaagattccgaagttgattggaaaagctgcaaactatgct
ggctcggcaaagccaaaaaa-gacaatgccttacatacccactataacgaactacaccca
gttttggtgggtccctaatgttgtcgtggcacatgagaaagagggaattgaagttctgca
tatggcaactggccgtacggtttgcaagcttcatcttcaagagggtggacttcatgctga
tatcaatggagatggggtrctagatcatgtgcaggcagtgggtggaaatggtgctgagca
aacagttgtaagtggatccatggaagtactccgaccttgctgggcagtagcaacttctgg
ggtgccagtgcgagaacaactattcaatgcctccatttgccaccatcattctgcttttag
tttgttccaacatagtgaattctctagaggctttggtagaactcaagattatcgttcatt
agaggttgcaacaccaattctcatcc---ctaaagatgatggacaccctcacaggaaggg
cagccatggagatgtcatcttcttaacaaatagaggaga---------ggtaa-------
------------------------------------------------------------
-------------gtcg------gtttgtcttgggagcaacatggtctaatctcccatct
ccttcgggcatgatggaatctggctatgtggtgccaacactgaagccgttctctttgagg
gtccatgataatcagcagatgattcttgttgctggtgatcaagaagctttggttatatct
cctagtggtactattatg-acaacagttgagcttcctgccccaccaacacacgccctggt
ttctgcagatttctcaggtgatggactgaatgaccttatcctcgtaactgcaaatggagt
atatggctttgttcaaacgaggcatccaggagccctcttctttagtacattagtcggttg
ccttattattgttatgggagtgata---tttgtcatgcagcatctgaattccatg
>PAFTOL004632
gattatcccatcaaatacgaagctgatcgacttcctcctccccttgtcactgatctcaat
ggcgacggcaagaaagaagttcttgttgctactcatgatgcgaaaattcaggtgttggag
cctcatgctaggcgtgttgatgaagggtttagtgaggcgcgtgttcttgctgaggtgacc
ttgttgcctgacaaagtccgtgttgcatctgggagacgccctgtcgctatggcgactggt
gttattgatcgaacttataagcaagggcagccactgaagcaggttttggtggttgttacg
tcgggctggtcagtgatgtgttttgaccacaatcttaaaaagctctgggaagtga-----
-attt------------------------------------------gcaggaagatttt
ccacataatgctcaccacagagaggttgcaatttcagtaagcaattataccataaagcat
ggagatacaggattggtaatagttggtggaaggatggagatacagccacatgt-------
------------------------------------------------------------
--------a---------------------------------------------------
------------------------------------------------aa----------
------------------------------------------------------------
-----------------------------aattgaagcaccctctatggatgcagctata
ctgattcctcagcataattacaagcttgatgttcatgcattaaacagccgtcatcctgga
gaattcgagtgcagggaatttcgagaatcagtccttggagtaatgcctcatcactgggat
aggcgggaagacacatattttcagctggcacatttcaggcgccacaagaggaaggtgtca
aagaaaatatcaggaaggaatactaattacccatttcacaaacctgaggaacatcaccct
ccaggaaaggattctaccaaaaagattccgaacttgattggaaaagctgcaaactatgct
ggctcggcaaagccaaaaaa-gacaatgccttatatacccactataacgaactacaccca
gttttggtgggaccctaatgttgtcgtggcacatgagaaagagggaattgaagttctgca
tgtggcatctggccgtacagtttgcaagcttcatcttcaagagggtggacttcatgctga
tatcaatggagatggggtgctagatcatgtgcaggcagtgggtggaaatggtgctgagca
aacagttgtaagtggatccatggaagtactccgaccgtgctgggcagtagcaacttctgg
ggtgccagtgcgagaacaactattcaatgcttccatttgccaccatcattctgcttttag
tttgtttcaacatggtgaattctctagaggctttggcagaactcttgattatagttcatt
agaggttgcaacaccaattctcatcc---ctaaagatgatggacaccctcacaggaaggg
aagccatggggatgtcatcttcttaacaaatagaggaga---------ggtga-------
----------------catcatacacccccgc------------tgaacatgggcatggg
gcagagtggcagtggca------gcttttgacgggagcaacatggtctaatctcccatct
ccatcaggcatgatggaatctggccatgtggtgccaacactgaagccattctctttgagg
gtccatgataatcaccagttgattcttgttgctggtgatcaagaagccttggttatatct
cctagtggtactattatg-acaacagttgagcttcctgcaccaccaacacacgccctggt
ttctgcagatttctcaggtgatggactgaatgaccttatcctcgtaactgcaaatggagt
atatggctttgttcaaaccaggcagccaggagcccttttctttagtacattagtcggttg
ccttattattgttatgggagtaata---tttgtcatgcagcatctgagttccatg
>PAFTOL004633
gattatcccatcaaatacgaagctgatcgacttcctccaccccttgtcactgatctcaac
ggcgacggcaagaaagaagttcttgttgccactcatgatgctaaaattcaggtgttggag
ccgcatgctaggcgtgttgatgaagggtttagtgaggcgcgtgttcttgctgaggtgacc
ttgttgcctgacaaagtccgtgttgtatctgggagacgccctgtcgctatggcaactggt
gttattgatcgaacttataagcaagggcagccactgaagcaggttttggtggttgttacg
tcgggctggtcagtgatgtgttttgaccacaatcttaaaaagctctgggaagtga-----
-atkt------------------------------------------gcaggaagatttt
ccacataatgctcaccacagmgaggttgcaatttcagtaagcaattataccataaagcat
ggagatacaggattggtaatagttggtggaaggatggagatacagccacatgt-------
------------------------------------------------------------
--------a---------------------------------------------------
------------------------------------------------aa----------
------------------------------------------------------------
-----------------------------aatcgaagcaccccctatggatgcagctata
ctgattcctcagcataattacaagcttgatgttcatgcattaaacagccgtcaccctgga
gagttcgagtgcagggaatttcgagaatcagtccttggagtaatgcctcatcactgggat
aggcgggaagacacatattttcaactggcacatttcaagcgccacaagaggaaggtgtca
aagaaaatatcaggaaggaatactaattacccatttcacaaaccggaggaacatcaccct
ccaggaaaggattctacaaaaaagattccaaagttgattggaaaagctgcaaactatgct
ggctcggcaaagcgtagaaa-ggyaatgccttatatacccactataacgaactacaccca
gttttggtgggtccctaatgttgtcgtggcacatgagaaagagggaattgaagttctgca
tgtggcatctggccgtacagtttgcmagcttcatcttcaagagggtggacttcatgckga
tatcaatggagatggggtgctagatcatgtgcaggctgttggtggaaacggtgctgagca
aacagttgtgagtggatccatggaagtactccgaccatgctgggcagtagcaacttctgg
ggtgccagtgcgagaacaactattcaatgcttccatttgccaccatcattctgcttttag
tttgtttcaacatggtgaattctctagaggctttggtagaactcatgattatagttcatt
agaggttgcaacaccaatsctcatcc---ctaaagatgatggacaccctcacaggaaggg
aagccatggggatgtcatcttcttaacaaatagaggaga---------ggtga-------
----------------catcatacgcccctgc------------tgaacatgggcatggg
gcagagtggcagtgkca------gcttttgacaggagcaacatggtctaatctcccatct
ccatcaggcatgatggaatctggctatgtggtgccaacactgaagccattctctttgaag
gtccatgatagtcagcagatgattcttrttgctggtgatcaagaagccttggttatatct
cckagtggtactattatg-acaacagtcgagcttcctgcyccaccaacacacgccctggt
ttctgcagatttctcaggtgatggactgaatgaccttatcctcytaactgcaaayggagt
atatggctttgttcaaaccaggcatccaggagccctcttctttagtacattagtcggttg
ccttattattgttatgggagtaata---tttgtcatgcagcatctgaattccatg
>PAFTOL004634
gattatcccatcaaatacgaagctgatcgacttcctccaccccttgtcactgatctcaac
ggcgacggcaagaaagaagttcttgttgccagtcatgatgctaaaattcaggtgttggag
ccgcatgctaggcgtgttgatgaagggtttagtgaggcgcgtgttcttgctgaggtgtcc
ttgttgcctgacaaagtccgtgttgtatctgggagacgccctgttgctatggcaactggt
gttattgatcgaacttataagcaagggcagccactgaagcaggttttggtggttgtyaca
tcggggtggtcagtgatgtgtttygaccacaatcttaaaaaactctgggaagtga-----
-atct------------------------------------------gcaggaagatttt
ccacataatgctcaccacagagaggttgcaatttcagtaagcaattataccataaagcat
ggagatacaggattggtratagttggtggaaggatggagatacagccacatgt-------
------------------------------------------------------------
------------------------------------------------------------
------------------------------------------------------------
------------------------------------------------------------
------------------------------------------------------------
-----------------------------------------------------------a
cagttcgagtgcagggaatttcgagaatcagtcsttggagtaatgcctcatcactgggat
aggcgggaagacacatattttcaactggcacatttcaggcgccacaagaggaaggtrtca
aagaaaatatcaggaaagaatactaattacccatttcacaaaccggaggaacatcaccct
ccaggaaaagattctaccaaaaagattccaaagttgatcggaaaagctgcaaactatgct
ggctcggcgaagcctaaaaa-gacaatgccttatatacccactataacgaactacaccca
gttttggtgggtccctaatgttgtcgtggcacatgagaaagagggaattgaagttctgca
tgtggcatctggccgtacagtttgcaagcttcatcttcaagagggtggacttcatgctga
tatcaatggagatggggtgctagatcatgtgcaggctgttggtggaaacggtgctgagca
racagttgtgagtggatccatggaagtactccgaccatgctgggcagtagcaacttctgg
wgtgccagtgcgagaacaaytattcaatgcttccatttgccaccatyattctgcttttag
tttgtttcaacatggtgaattctctagaggctttggtagaattcatgattatagttcatt
agaggttgcaacaccartcctcatcc---ctaaagatgatggacaccctcacaggarggg
aagccatggggatgtcatcttcttgacaaatagaggaga---------ggtga-------
----------------cagcatacacccccgc------------tgaacatgggcatggt
gcagagtggcaatggca------gcttttgacgggagcaacatggtctaatctcccatct
ccatcaggcatgatggaatctggctatgtggtgccaacactgaagccattctctttgaag
gtccatgataatcatcagatgattcttgttgctggtgatcargaagccttggttatatct
cctagtggtactattatg-rcaacagtggagcttcctkccccaccaacacacgccctggt
ttctgcagatttctcgggtgacggactgaatgaccttatccttgtaactgcaaatggagt
atatggctttgttcaaaccaggcatccaggagccctcttcttcagtacattagtcggttg
ccttattattgtyatgggagtaata---tttgtcatgcagcatctgaattccatg
>PAFTOL004635
------------------------------------------------------------
------------------------------------------------------------
------------------------------------------------------------
------------------------------------------------------------
------------------------------------------------------------
------------------------------------------------------------
------------------------------------------------caggaagatttt
ccacataatgctcaccacagagaggttgcaatttcagtaagcaattataccataaagcat
ggagatacaggattggtgatagttggtggaaggatggagatacagccacatgt-------
------------------------------------------------------------
--------a---------------------------------------------------
------------------------------------------------------------
------------------------------------------------------------
------------------------------------------------------------
------------------------------------------------------------
------------------------------------------------------------
------------------------------------------------------------
------------------------------------------------------------
------------------------------------------------------------
------------------------------------------------------------
------------------------------------------------------------
------------------------------------------------------------
------------------------------------------------------------
------------------------------------------------------------
------------------------------------------------------------
------------------------------------------------------------
------------------------------------------------------------
------------------------------------------------------------
------------------------------------------------------------
------------------------------------------------------------
------------------------------------------------------------
------------------------------------------------------------
------------gtgatg-acaacagtcgagcttcctgccccaccaacacacgccctggt
ttctgcagatttctcgggcgacggactgaatgaccttatccttgtaaccgtcaatggagt
gtatggctttgtccaaaccaggcatccaggagccctcttcttcagtacattagtcggttg
ccttattgtcgttatgggagtaata---tttgtcatgcagcatctgaattccatg
>PAFTOL004636
gattatcccatcaaatacgaagctgatcgacttcctccgcctcttgtcactgatctcaac
ggcgacggcaagaaagaagttcttgttgctactcatgatgccaaaattcaggtgttggag
cctcatgctaggcgtgttgatgagggttttagtgaggcgcgtgttctcgctgaggtgacc
ttgttgcccgacaaagtccgtgttgcatctgggagacgccctgttgctatggcaactggt
gttattgatcgaacttataagcaagggcagcctctgaagcaggttttggtggttgttacg
tcgggctggtcagtgatgtgttttgaccacaatcttaaaaagctctgggaagtta-----
-attt------------------------------------------gcaggaagatttt
ccacataatgctcaccacagagaggttgcaatatcagtaagcaattataccataaagcat
ggagatacaggattggtaatagttggtggaaggatggagatacagccacatgt-------
------------------------------------------------------------
--------a---------------------------------------------------
------------------------------------------------aa----------
------------------------------------------------------------
-----------------------------aatcgaagctccctctatggatgcagctata
ttgattcctcagcataattacaagcttgatgttcatgcattaaacagccgtcatcctgga
gagtttgagtgcagggaatttcgagaatcagtccttggagtaatgcctcatcactgggat
aggcgtgaagacacatattttcagctggcacatttcaggcgccacaagaggaaggtgtca
aagaaaatatcaggaaggaatactaactacccatttcacaaacctgaggaacatcaccct
ccaggaaaggattatacgaaaaagattccaaagttgattggaaaagctgccaactatgct
ggctcagcaaagccaaaaaa-gacaatgccttatataccmacyataacraactacaycca
gttttggtgggtccctaatgyygtcgtggckcatgagaaagarggrattgaagytctgca
yktggcatctggycgyacagtytgcaagcttcatcttcaagagggtggacttcatgctga
tatcaatggagatggagtgctagatcatgtgcaggcagtgggtggaaatggtgctgagca
aacagttgtaagtggatccatggaagtactccgaccatgctgggcagtagcaacttctgg
ggtaccagtgcgagaacagctattcaatgcttccatttgccaccattattctgcttttag
tttgtttcaacatggtgaattctctaggggctttggtagaactcctgattatagttcatt
agaggttgcaacaccaattctcatcc---ctaaggatgatggacaccctcacaggaaggg
aagccatggggatgtcatcttcttaacaaatagaggaga---------ggtga-------
----------------catcatacacccccgc------------tgaacatgggcatggg
gcagagtggcagtggca------gcttttgacgggagcaacatggtctaacctcccatct
ccatcaggcatgatggaatctggctatgtggtgccaacactgaagccattctctttgagg
gtccatgataatcagcagatgattcttgttgctggtgatcaagaagccttggttatatct
cctagtggtactatyatg-acaacartygagcttccygccccrccaacacacgccctggt
ttccgcagatttctcgggtgatggactgaatgaccttatcctcgtaactgcaaatggagt
gtatggctttgttcagaccaggcagccaggagccctcttctttagtacattagtcggttg
ccttattattgttatgggagtaata---tttgtcatgcagcatctgaactctatg
>PAFTOL004638
gattatccaatcaaatacgaagctgatcgacttcctccgcctcttgtcactgatctcaac
ggcgacggcaagaaagaagttcttgttgctactcatgatgcgaaaattcaggttttggag
ccgcatgctaggcgtgttgatgaagggtttagtgaggcgcgtgttcttgctgaggtgacc
ttgttgcctgacaaagtccgtgtcgtatctgggagacgccctgttgctatggcaactggt
gttattgatcgaacttataagcaagggcagccactgaagcaggttttggtggttgttacg
tcgggttggtcagtgatgtgttttgaccacaatcttaaaaagctctgggaggtga-----
-attk------------------------------------------gcaggaagatttt
ccacataatgctcaccacagagaggttgcaatttcagtaagcaattataccataaagcat
ggagatacaggattggtaatagttggtggaaggatggagatacagccacatgt-------
------------------------------------------------------------
--------a---------------------------------------------------
------------------------------------------------aa----------
------------------------------------------------------------
-----------------------------aattgaagcaccctctatggacgcagctata
ctgattccccagcataattacaagcttgatgtccatgcattaaacagccgtcatcctgga
gagttcgagtgcagggaatttcgagaatcagtccttggagtaatgcctcatcactgggat
aggcgggaagacacatattttcagctggcacatttcaggcgccacaagaggaaggtgtca
aagaaattgtcaggaaggaatactaattacccatttcacaaacctgaggaacatcaccct
ccaggaaaggattctaccaaaaagattccgaagttgattggaaaagctgcaaactatgct
ggctcggcaaagccaaaaaa-gacaatgccttacatacccactataacgaactacaccca
gttttggtgggtccctaatgttgtcgtggcacatgagaaagagggaattgaagttatgca
tgtggcatctggccgtacagtttgcaagcttcatcttcaagagggtggacttcatgctga
tatcaatggagatggggtgctagatcatgtgcaggcagtgggtggaaacggtgctgagca
aacagttgtaagtggatccatggaagtactccgaccttgctgggcagtagcaacttctgg
ggtgccagtgcgagaacaactattcaatgcctccatttgccaccatcattctgcttttag
tttgttccaacatagtgaattctctagaggctttggtagaactcaagattatagttcatt
agaggttgcaacaccaattctcatcc---ctaaagatgatggacaccctcacaggaaggg
cagccatggagatgtcatcttcttaacaaatagaggaga---------ggtga-------
----------------catcatacacccccgc------------cgaacatggacatggg
gcagagtggcagtggca------gcttttgacgggagcaacatggtctaatctcccatct
ccttcaggcatgatggaatctggctatgtggtgcctacactgaagccgttctctttgagg
gtccatgataatcagcagatgattcttgttgctggtgatcaagaagccttggttatatcc
cctagtggtactattatg-acaacagttgagcttcctgccccaccaacacacgccctggt
ttctgcagatttctcaggtgatggactgaatgaccttatcctcgtaactgcaaatggagt
atatggctttgtccaaaccaggcatccgggagccctcttctttagtacattagtcggttg
ccttattattgttatgggagtgata---tttgtcatgcagcatctgaattccatg
>PAFTOL004639
gatgatcccatcaaatacgaaggtgagcgacgtcctcctcgccttgtcactgatctcaag
ggcgacggcaagaaagaagttcttgttgctactcatgatgcgaaaattcaggtggtggag
cctcatgctaggcgtgttgatgaagggtttagtgaggcgcgtgttcttgctgaggtgacc
ttgttgcctgacaaagtccgtgtagcatctgggagacgcccggtcgctatggcaactggt
gttattgatcgaacttataagcaagggcagccactgaagcaagttttggtggttgttacg
tcgggctggtcagtgatgtgttttgaccacaatcttaaaaagctctgggaagtga-----
-attt------------------------------------------gcaggaagatttt
ccacataatgctcaccacagagaggttgcaatttcagtaagcaattataccataaagcat
ggagatacaggattggtaatagttggtggaaggatggagatacagccacatgt-------
------------------------------------------------------------
--------a---------------------------------------------------
------------------------------------------------aa----------
------------------------------------------------------------
-----------------------------aattgaagcaccctctatggatgcagctata
ctgattcctcagcataattacaagcttgatgttcatgcattaaacagccgtcatcctgga
gagttcgagtgcagggaatttcgagaatcagtccttggagtaatgcctcatcactgggat
aggcgggaagacacatattttcagctggcacatttcaggcgccacaagaggaagctgtca
aagaaaatatcaggaaggaatactaattacccatttcacaaacctgaggaacatcaccct
ccaggaaaggattctaccaaaaagattccgaagttgattggaaaagctgcaaactatgct
ggctcggcaaagccaaaaaaggatgattaattacata-ccactgtaacaaactacatcca
gttttggtgggtgcctratgctgtcgtggctcatgagaaagaagggattgaagcactgca
tttggcatctggtcgcacagtctgcaagcttcatcttcaagagggtggacttcatgctga
tatcaatggagatggggtgctagatcatgtgcaggcagtaggtggaaatggtgctgagca
aacagttgtaagtggatccatggaagtactccgaccgtgctgggcagtagcaacttctgg
ggtgccagtgcgagaacaactattcaatgcttccatttgccaccatcattctgcttttag
tttgtttcagcatggtgaattctctagaggctttggcaggactcttgattatagttcatt
agaggttgcaacaccaattctcatcc---ctaaagatgatggacaccctcacaggaaggg
aagccatggggatgtcatcttcttaacaaatagaggaga---------ggtga-------
----------------catcatacacccccgc------------tgaacatgggcatggg
gcagagtggcagtggca------gcttttgacgggagcaacatggtctaatctcccatct
ccatcgggcatgatggaatctggccatgtggtgccaacactgaagccattctctttaagg
gtccatgataatcaccagatgattcttgttgctggtgatcaagaagccttggttatatct
cctagtggtactattatg-acaacagttgagcttcctgcaccaccaacacacgccctggt
atctgcagatttctcaggtgatggactgaatgaccttatcctcgtaactgcaaatggagt
atatggctttgttcaaaccaggcagccaggagcccttttctttagtacattagtcggttg
ccttattattgttatgggagtaata---cttgtcatgcagcatctgaattccatg
>PAFTOL004640
gattatcccatcaaatacgaagccgatcgactacctcccccccttgtcactgatctcaac
ggcgacggcaagaaagaagttcttgttgctactcatgatgcgaaaattcaggtgttggag
cctcatgctaggcgtgttgacgaagggtttagtgaggcgcgtgttcttgctgaggtgacc
ttgttgcctgacaaagtccgtgttgtatctgggagacgccctgtcgctatggcaactggt
gttattgatcgaacttataagcaagggcagccactgaagcaggttttggtggttgttacg
tcgggctggtcagtgatgtgttttgaccacaatcttaaaaagctctgggargtga-----
-attt------------------------------------------gcaggaagatttt
ccacataatgctcawcacagagaggttgcaatttcagtaagcaattataccataaagcat
ggcgatacaggattggtaatagttggtggaaggatggagatacagccacatgt-------
------------------------------------------------------------
--------a---------------------------------------------------
------------------------------------------------------------
------------------------------------------------------------
---------------------------------caatcaccctctatggatgcagctata
ctgattcctcagcataattacaagcttgatgttcatgcattaaacagccgtcatcctgga
gagttcgagtgcagggaatttcgagaatcagtccttggagtaatgcctcatcactgggat
aggcgggaagacacatattttcagctggcacatttcaggcgccacaagagraaggtgtca
aagaaaatatcrggaaggaatactaattacccatttcacaaacctgaggaacatcaccct
ccaggaaaggattctaccaaaaagattccgaagttgattggaaaagctgcaaactatgct
ggctcggcaaagccaaaaaa-gacaatgccttacatacccactataacgaactacaccca
gttttggtgggtccctaatgttgtcgtggcacatgagaaagagggaattgaagttctgca
tgtggcatctggccgtacagtttgcaagcttcatcttcaagagggtgggcttcatgctga
tatcaatggagatggggtgctagatcatgtgcaggcagtgggtggaaatggtgctgagca
aacagttgtaagtggatccatggaagtactccgaccgtgctgggcagtrgcaacttctgg
ggtgccagtgcgagaacaactattcaatgcttccatttgccaccatcattctgcttttag
tctgtttcaacatggtgaattctctagaggctttggcagaactcatgattatagttcatt
agaggttgcaacaccaattctcatcc---ctaaagacgatggacaccctcacagcaaggg
aagccatggggatgtcatcttcttaacaaatagaggaga---------gctta-------
----------------ttctccagctgagcaa------------tgagcatggccatggg
gcattctggcagtggca------aatcttggccggggcaacatgg-------tcctatct
ccatcacg-atgatgggatctagaaacggagtgccaacattgaagccactttccctg-ca
atccatgataatcaatgaacgattcttgctgctggagatcaagaagctgcgattatgtct
cctagtcgcagcatcatg-acgacagctgaacatccagcaccaccagcgcatgccctgaa
tacagctgacttttcaaacgatgg---taatgacgtcatccttgtgactgcaaatggggc
ttacggctttsttcaaaccaggcagccaggwgccctcttcgtcagcatgctggttggttg
ccttactgttgtgacgggagtcata---tttgtcacccagcatctgcactcaatg
>PAFTOL004642
------------------------------------------------------------
---------------------------------------------------gttttggag
ccgcatgctaggcgtgttgatgaagggtttagtgaggcgcgtgttcttgctgaggtgacc
ttgttgcctgacaaagtccgtgtcatatctgggagacgccctgttgctatggcaactggt
gttattgatcgaacttataagcaagggcagccactgaagcaggttttggtggttgttacg
tcgggctggtcggtgatgtgttttgaccacaatcttaaaaagctctgggaagtga-----
-attt------------------------------------------gcaggaagatttt
ccacataatgctcaccacagagaggttgcaatttcagtaagcaattataccataaagcat
ggagatacaggattggtaatagttggtggaaggatggagatacagccacatgt-------
------------------------------------------------------------
--------a---------------------------------------------------
------------------------------------------------cagccagcagaa
aactctgcaatagtggatttaagacattttgcattttatgcatttgcgggtaaaactggc
caacttcgatg---------------gaaaatcgaagcaccctctatggatgcagctata
ctgattcctcagcataattacaagcttgatgttcatgcattaaacagccgtcatcctgga
gagttcgagtgcagggaatttcgagaatcagtccttggagtaatgcctcatcactgggat
aggcgggaagacacatattttcagctggcacatttcaggcgccacaagaggaaggtgtca
aagaaaatgtcaggaaggaatactaattacccatttcacaaacctgaggaacatcaccct
ccaggaaaggattctaccaaaaagattccaaagttgattggaaaagccgcaaactatgct
ggctcggcaaagccaaaama-ggtggttaattacataccaaccacaacaaactacatcca
gttttggtgggtccctaatcctgtcgtggctcatgagaaagaagggattgaagctctgca
tttggcatctggtcgcacagtctgcaagcttcatcttctagagggtggacttcatgctga
tatcaatggagatggggtgctagatcatgtgcaggcagtgggtggaaacggtgctgagca
aacagttgtaagtggatccatggaagtactccgaccatgctgggcagtagcaacttctgg
ggtgccagtgcgagaacaactattcaatgcttccatttgccaccatcattctgcttttag
tttgttccaacatagtgaattctctagaggctttggtagaactcaagattatagttcatt
agaggttgcaacaccaattctcatcc---caaaagatgatggacaccctcacaggaaggg
cagcca------------------------------------------ggtga-------
----------------catcatacagccccgc------------tgaacatggacatggg
gcagagtggcagtggca------gcttttgacgggagcaacatggtctaatctcccatct
ccttcaggcatgatggaatctggctatgtggtgccaacactgaagccgttctctttgaag
gtccatgataatcagcagatgattcttgttgctggtgatcaagaagccttggttatatct
cctggtggtactattatg-acaacagttgagctgcctgccccaccaacacacgccctggt
ttctgcagatttctcaggtgatggactgaatgaccttatcctcgtaactgcaaatggagt
atatggctttgttcaaaccaggcatccaggagccctcttctttagtacattagtcggttg
ccttattattgttatgggagtgata---tttgtcatgcagcatctgaattccatg
>PAFTOL004644
gattatcccatcaaatacgaagctgatcgacttcctccgcctcttgtcactgatctcaac
ggcgacggcaagaaagaagttcttgttgctactcatgatgctaaaattyaggtgttggag
ccacatgctcggcgtgttgatgaagggtttagtgaggcgcgtgttcttgcygaggtgacc
ttgytgcctgacaaagtccgtgttgcatctgggaggcatcctgtcgctatggcaactggt
gttattgatcgaacttataagcaagggcagycactgaagcaggtattggtggttgttacg
tcgggctggtcagtgatgtgttttgaccacaatcttaaaaagctctgggaagtca-----
-attt------------------------------------------gcaggaagatttt
ccacataatgctcaccacagagaggttgcaatttcagtaagcaattataccataaagcat
ggagatacaggattggtaatagttggtggraggatggagatacagccacatgt-------
------------------------------------------------------------
--------a---------------------------------------------------
------------------------------------------------aa----------
------------------------------------------------------------
-----------------------------aatcgaagcaccctctatggatgcagctata
ctgattcctcagcataattacaagcttgatgttcatgcattaaacagccgtcatcctgga
gagttcgagtgcagggaatttcgagaatcagtccttggagtaatgcctcatcactgggat
aggcgggaagacacatattttcagctggcacatttcaggcgccacaagaggaaggtgtca
aagaaaatatcaggaaggaatactaattacccatttcacaaaccggaggaacatcaccct
ccaggaaaggattctaccaaaaagattccaaagttgattggaaaagctgcaaactatgct
ggctcggcaaagccaaaaaa-gacaatgccttatatacccactataacgaactacaccca
gttttggtgggtccctaatgtcgtcgtggcacatgagaaagagggaattgaagttctgca
tgtggcatctggccgtacagtttgcaagcttcatcttcaagagggtggacttcatgctga
tatcaatggagatggggtgctagatcatgtgcaggcagttggtggaaatggtgctgagca
aacagttgtgagtggatccatggaagtactccgaccatgctgggcagtagcaacttctgg
ggtgccagtgcgagaacaactattcaatgcttccatttgccaccatcattctgcttttag
tttgtttcaacatggtgaattctctagaggctttggtagaactcatgattatagttcatt
agaggttgcaacaccaattctcatcc---ctaaagatgatggacaccctcacaggaaggg
aagccatggggatgtcrtcttcttaacaaatagaggaga---------ggtga-------
----------------catcatacgcccccgc------------tgaacatgggcatggg
gcagagtggcagtggca------gcttttgacgggagcaacatggtctaatctcccatct
ccatcaggcatgatggaatctggctatgtggtgccaacactgaagccattctctctgagg
gtccatgataatcagcagatgattcttgttgctggtgatcaagaagccttggttatatct
gctagtggtactattatg-acaacagttgagcttcctgccccaccaacacactccctggt
ttctgcagatttctcaggtgatggactgaatgaccttatcctcgtaactgcaaatggagt
atatggctttgttcaaaccaggcagccaggagccctcttctttagyacattagtcggttg
ccttattattgttatgggagtaata---tttgtcatgcagcatctgaattccatg
>PAFTOL004646
------------------------------------------------------------
---------------------------------------------------gtgttggag
ccgcatgctaggcgtgttgatgaagggtttagtgaggcgcgtgttcttgctgaggtgacc
ttgttgcctgacaaagtccgtgtcgtatctgggagacgccctgttgctatggcaactggt
gtcattgatcgaacttataagcaagggcagccactgaagcaggttttggtggttgttacg
tcgggctggtcagtgatgtgttttgaccacaatcttaaaaagctctgggaagtga-----
-attt------------------------------------------gcaggaagatttt
ccacataatgctcaccacagagaggttgcaatttcagtaagcaattataccataaagcat
ggagatacaggattggtaatagttggtggaaggatggagatacagccacatgt-------
------------------------------------------------------------
------------------------------------------------------------
------------------------------------------------------------
------------------------------------------------------------
------------------------------------------------------------
-----------------------------------------------------------a
cagttcgagtgcagggaatttcgagaatcagtccttggagtaatgcctcatcactgggat
aggcgggaagacacatattttcagctggcacatttcaggcgccacaagaggaaggtgtca
aagaaattgtcaggaaggaatactaattacccatttcacaaacctgaggaacatcaccct
ccaggaaaggattctaccaaaaagattccgaagttgattggaaaagctgctaactatgct
ggctcggcaaagccaaaaaa-gatggttaattacataccaaccgtaacaaactacatcca
gtttttggtggggcattatgttgtcgtggcacatgagaaagagggaattgaagttctgca
tgtggcaactggccgtacggtttgcaagcttcatcttcaagagggtggacttcatgctga
tatcaatggagatggggtgctagatcatgtgcaggcagtgggtggaaatggtgctgagca
aacagttgtaagtggatccatggaagtactccgaccttgctgggcagtagcaacttctgg
ggtgccagtgcgagaacaactattcaatgcctccatttgccaccatcattctgcttttag
tttgttccaacatagtgaattctctagaggctttggtagaactcaagattatcgttcatt
agaggttgcaacaccaattctcatcc---ctaaagatgatggacaccctcacaggaaggg
cagccatggagatgtcatcttcttaacaaatagaggaga---------gtttattggt--
----------------tatgacatagagttgc------------ttctgtcgccacttga
acaaagc--tagtggca------gcttttgacgggagcaacatggtctcatctcccatct
ccttcgggcatgatggaatctggctatgtggtgccaacactgaagccgttctctttgagg
gtccatgataatcagcagatgattcttgttgctggtgatcaagaagccttggttatatct
cctagtggtactattatg-acaacagttgagcttcctgccccaccaacacacgccctggt
ttctgcagatttctcaggtgatggactgaatgaccttatcctcgtaactgcaaatggagt
atatggctttgttcaaacgaggcatccaggagccctcttctttagtacattagtcggttg
ccttattattgttatgggagtgata---tttgtcatgcagcatctgaattccatg
>PAFTOL004647
------------------------------------------------------------
---------------------------------------------------gtcttggag
cctcatgctaggcgtgttgatgaagggtttagtgaggcgcgtgttcttgctgaggtgacc
ttgttgcctgacaaagtccgtgttgcatctgggagacaccctgttgctatggcaactggt
gttattgatcgaacttataagcaagggcagccactgaagcaagttttggtggttgttacg
tcgggctggtcagtgatgtgttttgaccacaatcttaaaaagctctgggaagtga-----
-attt------------------------------------------gcaggaagatttt
ccacataatgctcaccacagggaggttgcaatatcagtaagcaattataccataaaacat
ggagatacaggattggtaatagttggtggaaggatggagatacaaccacatgt-------
------------------------------------------------------------
------------------------------------------------------------
------------------------------------------------------------
------------------------------------------------------------
------------------------------------------------------------
-----------------------------------------------------------a
cagttcgagtgcagggaatttcgagaatcagtccttggagtaatgcctcatcactgggat
aggcgggaagacacatattttcagctggcacatttcaggcgccacaagaggaaggtgtca
aagaaaatatcaggaaggaatactaattacccatttcacaaacctgaggaacatcaccct
ccaggaaaggattttaccaaaaagattccgaagttgattggaaaagctgcaaactatgct
ggctcggcaaagccaaaaaa-g--------------------------------------
------------------------------------------------------------
-------------------------cagcttcatcttcaagagggtggacttcatgccga
tatcaatggagatggggtgctagatcatgtgcaggcagtgggtggaaacggtgctgagca
aacagttgtaagtggatccatggaagtactccgtccatgctgggcagtagcaacttctgg
ggtgccagtgcgagaacagctattcaatgcttccatctgccaccatcattctgcttttag
tttgtttcaacatagtgaattctctagggcctttggtagaactcatgattatagttcatt
agaggttgcaacaccaattctcatcc---ctaaagatgatggacaccctcacaggaaggg
aagccatggggatgtcatcttcttaacaaatagaggaga---------ggtga-------
----------------catcatacacccccgc------------tgaacatgggcatggg
gcagagtggcagtggca------gcttttgacgggagcaacatggtctaatctcccatct
ccatcaggaatgatggaatctggctatgtggtgccaacactgaagccattctctttgagg
gtccatgataatcagcagatgattcttgttgctggtgatcaagaagcmttggttatatct
cctagtggtactattatg-acaacagttgagcttcctgccccaccaacacacgccctggt
ttctgcagatttctcaggtgatggactgaatgaccttatcctcgtaactgcaaatggagt
atatggctttgttcagaccaggcagccaggagccctcttctttagtacattagtcggttg
ccttatcattgttatgggagtaata---tttgtcatgcagcatctgaattccatg
>PAFTOL004648
gattatcccatcaaatacgaagctgatcgacttcctcctccccttgtcactgatctcaat
ggcgacggcaagaaagaagttcttgttgctactcatgatgcgaaaattcaggtgttggag
cctcatgctaggcgtgttgatgaagggtttagtgaggcgcgtgttcttgctgaggtgacc
ttgttgcctgacaaagtccgtgttgcatctgggagacgccctgtcgctatggcaactggt
gttattgatcgaacttataagcaagggcagccactgaagcaggttttggtggttgttaca
tcgggctggtcagtgatgtgttttgaccacaatcttaaaaagctctgggaagtga-----
-attt------------------------------------------gcaggaagatttt
ccacataatgctcaccacagagaggttgcaatttcagtaagcaattataccataaagcat
ggagatacaggattggtaatagttggtggaaggatggagatacagccacatgt-------
------------------------------------------------------------
--------a---------------------------------------------------
------------------------------------------------aa----------
------------------------------------------------------------
-----------------------------aattgaagcaccctctatggatgcagctata
ctgattcctcagcataattacaagcttgatgttcatgcattaaacagccgtcatcctgga
gagttcgagtgcagggaatttcgagaatcagtccttggagtaatgcctcatcactgggat
aggcgggaagacacatattttcagctggcacatttcaggcgccacaagaggaaggtgtca
aagaaaatatcaggaaggaatactaattacccatttcacaaacctgaggaacatcaccct
ccaggaaaggattctaccaaaaagattccaaagttgattggaaaagctgcaaactatgct
ggctcggcaaagccaaaaaa-ggcaatgccttatataccmacyataacraactacaycca
gttttggtgggtccctaatgytgtcgtggcwcatgmgaaagarggaattgaagytctgca
tttggcatctggycgyacagtytgcaagcttcatcttcaagagggtggacttcatgctga
tatmaatggagatggggtgctagatcatgtgcaggcagtgggtggaaatggtgckgagca
aacagttgtaagtggatccatggaagtactccgaccgtgctgggcagtagcaacttctgg
ggtgccagtgcgagaacaactattcaatgcttccatttgccaccatcattctgcttttag
tttgtttcaacatggtgaattctctagaggctttggcagaactcatgattatagttcatt
agaggttgcatcaccaattctcatcc---ctaaagatgatggacaccctcacaggaaggg
aagccatggggatgtcatcttcttaacaaatagaggaga---------ggtga-------
----------------catcatacacccccgc------------tgaacatgggcatggg
gca------cagtggca------gcttttgacgggagcaacatggtctaatctcccgtct
ccatcaggcatgatggaatctggccatgtggtgccaacactgaagccattctctttgagg
gtccatgataatcaccagatgattcttgttgctggtgatcaagaagccttggttatatct
cctagtggtactattatg-acaacagttgagcttcctgcaccaccaacacacgccctggt
ttctgcagatttctcaggtgatggactgaatgaccttatcctygtaaccgcaaatggagt
atatggctttgttcaaaccaggcagccaggagcccttttctttagtacattrgtcggttg
ccttattattgttatgggagtaata---tttgtgatgcagcatctgaattccatg
>PAFTOL004649
------------------------------------------------------------
---------------------------------------------------gtgttggag
cctcatgctaggcgtgttgatgaagggtttagtgaggcgcgtgttcttgctgaggtgacc
ctgttgcctgacaaagtccgtgttgcatctggtagacaccctgttgctatggcaacyggt
gtcattgatcgaacttataagcaagggcagccrctgaagcaggttttggtggttgttacg
tcgggctggtcagtgatgtgttttgaccacaatcttaaaaagctctgggaagtga-----
-attt------------------------------------------gcaggaagatttt
ccacataatgctcaccacagagaggttgcaatatcagtaagcaattataccataaagcat
ggagatacaggattggtaatagttggtggaaggatggagatacagccacatgt-------
------------------------------------------------------------
--------a---------------------------------------------------
------------------------------------------------aa----------
------------------------------------------------------------
-----------------------------aattgaagcaccttccatggatgcagctata
ctgattcctcagcataattacaagcttgatgttcatgcattaaacagccgtcatcctgga
gagttcgagtgcagggaatttcgagaatcagtcctcggagtaatgcctcatcactgggat
aggcgggaagacacatattttcagctggcacatttcaggcgccacaagaggaaggtgtca
aagaaaatatcaggaaggaatactaattacccatttcacaaacctgaggagcatcaccct
ccaggaaaggattttaccaaaaagattccgaagttgattggaaaagctgcaaactatgct
ggctcggcaaagccaaaaaa-grcaatgccttatatacccactataacgaactacaccca
gttttggtgggtccctaatgttgtcgtggcacatgagaaagagggaattgaagttctgca
tgtggcaactggccgtacagtttgcaagcttcatcttcaagagggtggacttcatgctga
tatcaatggagatggggtgctagatcatgtgcaggcagtgggtggaaacggtgctgagca
aacagttgtaagtggatccatggaagtactccgaccatgctgggcagtagcaacttctgg
ggtgccagtgcgagaacagctattcaatgcttccatttgccaccatcattctgcttttag
tttgtttcaacatggtgaattctctaggggctttggtagaactcatgattatagttcatt
agaggttgcaacaccaattctcatcc---ctaaagatgatggacaccctcacaggaaggg
aagccatggggatgtcatcttcttaacaaatagaggaga---------ggagt-------
----------------tgcttctgtcgccact------------tgaacaatggtgctgc
tcagagtggcagtggca------gcttttgacgggagcaacgtggtctaatctcccatct
ccgtcaggcatgatggaatctggctatgtggtgccaacactgaagccattctctttgagg
gtccatgataatcagcagatgattcttgttgctggtgatcaagaagccttggttatatct
tctrgtggtactattatg-acaacagttgagcttcctgccccaccaacacacgccctggt
ttctgcagatttctcaggtgatggactgaatgaccttrtcctcgtaactgcaaatggagt
atatggctttgttcagaccaggcagccaggagccctcttctttagtacgttagtcggttg
ccttattatcgttatgggagtaata---tttgtcatgcagcatctcaactccatg
>PAFTOL004652
gattatcccatcaaatacgaagctgatcgacttcctccgcctcttgttactgatctcaac
ggcgacggcaagaaagaagttcttgttgctactcatgatgcgaaaattcaggtcttggag
ccrcatgctaggcgtgttgatgaagggtttagtgaggcgcgtgttcttgctgaggtgacc
ttgttgcctgacaaagtccgtgtcgtatctgggaggcgccctgttgctatggcaactggt
gttattgatcgaacttataagcaagggcagccactgaagcaggttttggtggttgttacg
tcgggctggtcagygatgtgttttgaccacaatcttaaaaagctctgggaagtga-----
-attt------------------------------------------gcaggaagatttt
ccacataatgctcaccacagagaggttgcaatttcagtaagcaattataccataaagcat
ggagatacaggattggtaatagttggtggaaggatggagatacagccacatgt-------
------------------------------------------------------------
--------a---------------------------------------------------
------------------------------------------------aa----------
------------------------------------------------------------
-----------------------------aatcgaagcaccctctatggacgcagctatg
ctgattccccagcataattacaagcttgatgtccatgcattaaacagccgtcatcctgga
gagttcgagtgcagggaatttcgagaatcagtccttggagtaatgcctcatcactgggat
aggcgggaagacacatattttcagctggcacatttcaggcgccacaagaggaaggtgtca
aagaaattgtcaggaaggaatactaattacccatttcacaaacctgaggaacatcaccct
ccaggaaaggattctaccaaaaagattccgaagttgattggaaaagctgcaaactatgct
ggctcggcaaagccaaaaaa-gacaatgccttacatacccactataacgaactacaccca
gttttggtgggtccctaatgttttttaagctcatgagaaggaagggattgaagatctgca
tttggcatctggtcgcacagtctgcaagcttcatcttcaagagggtggacttcatgctga
tatcaatggagatggggtgctagatcatgtgcaggcagtgggtggaaacggtgctgagca
aacagttgtaagtggatccatggaagtactccgaccttgctgggcagtagcaacttctgg
ggtgccagtgcgagaacaactattcaatgcctccatttgccaccatcattctgcttttag
tttgttccaacatagtgaattctctagaggctttggtagaactcaagattatagttcatt
agaggttgcaacaccaattctcatcc---ctaaagatgatggacaccctcacaggaaggg
cagccatggagatgtcatcttcttaacaaatagaggaga---------ggtga-------
----------------catcatacacccccgc------------cgaacatggacatggg
gcagagtggcagtggca------gcttttgacgggagcaacatggtctaatctcccatct
ccttcaggcatgatggaatctggctatgtggtgccaacactgaagccgttctctttgagg
gtccatgataatcagcagatgattcttgttgctggtgatcaagaagccttggttatatct
cctagtggtactattatg-acaacagttgagcttcctgcyccaccaacacacgccctggt
ttctgcagatttctcaggtgatggactgaatgaccttatcctcgtaactgcaaatggagt
atatggctttgtccaarccaggcatccaggagccctcttctttagtacattagtcggttg
ccttattattgttatgggagtgata---tttgtcatgcagcatctgaattccatg
>PAFTOL004653
------------------------------------------------------------
---------------------------------------------------gttttggag
ccgcatgctaggcgtgttgatgaagggtttggtgaggcgcgtgttcttgctgaggtgacc
ttgttgcctgacaaagtccgcgtcgtatctgggagacgccctgttgctatggcaactggt
gttattgatcgaacttataagcaagggcagccactgaagcaggttttggtggttgttacg
tcgggctggtcagtgatgtgttttgaccacaatcttaaaaagctctgggaagtga-----
-attt------------------------------------------gcaggaagatttt
ccacataatgctcaccacagagaggttgcaatttcagtaagcaattataccataaagcat
ggagatacaggattggtaatagttggtggaaggatggagatacagccacatgt-------
------------------------------------------------------------
--------a---------------------------------------------------
------------------------------------------------------------
------------------------------------------------------------
------------------------------------------------------------
------------------------ctttacgttcatgcattaaacagccgtcatcctgga
gagttcgagtgcagggaatttcgagaatcagtccttggagtaatgccccatcactgggat
aggcgggaagatacatattttcagctggcacatttcaggcgccacaagaggaaggtgtca
aagaaaatgtcaggaaggaatactaattacccatttcacaaacctgaggaacatcaccct
ccaggaaaggattctaccaaraagattccgaagttgattgggaaagctgcaaactatgct
ggctcggcaaagccaaaaaa-gacaatgccttatatacccactataacgaactacaccca
gttttggtgggtccctaatgttgtcgtggcacatgagaaagagggaattgaagttctgca
tgtggcgtctggccgtacagtttgcmagcttcatcttcaagagggtggacttcatgctga
tatcaatggagatggggtgctagatcrtgtgcaggcagtgggtggaaacggtgctgagca
aacagttgtaagtggatccatggaagtactccgaccatgctgggcagtagcaacttctgg
ggtgccagtgcgagaacaactattcaatgcttccatttgccaccatcattctgcttttag
tttgttccaacatagtgaattctctagaggctttggtagaactcaagattatagttcatt
agaggttgcaacaccaattctcatcc---ctaaagatgatggacaccctcaccggaaggg
aagccatggggatgtcatcttcttaacaaatagaggaga---------ggtga-------
----------------catcatacacccccgc------------tgaagatggacatggg
gcagagtggcagtggca------gcttttgacgggagcaacatggtctaatctcccatct
ccatcgggcatgatggaatctggctatgtggtgcctacactgaagctgttctctttgagg
gtccatgataatcagcagatgattcttgttgctggtgatcaagaagccttggttatatct
cctagtggtactattatg-acaacagttgagctgcctgccccaccaacacacgccctggt
ttctgcagatttctcaggtgatggactgaatgaccttatcctcgtaactgcaaatggagt
atatggctttgttcaaaccaggcatccaggagccctcttctttagtacattagtcggttg
ccttattattgttatgggagtgata---tttgtcatgcagcatctgaattccatg
>PAFTOL004654
------------------------------------------------------------
---------------------------------------------------gtgttggag
cctcatgctaggcgtgttgatgaagggtttagtgaggcrcgtgttcttgctgaggtgacc
ttgttgcctgacaaagtccgtgttgcatctgggagacaccctgttgctatggcaactggt
gttattgatcgaacttataagcaagggcagccactgaagcaggttttggtggttgttacg
tctggctggtcagtgatgtgttttgaccacaatcttaaaaagctctgggaagtga-----
-attt------------------------------------------gcaggaagatttt
ccacataatgctcaccacagagaggttgcaatatcagtaagcaattataccataaagcat
ggagatacaggattggtaatagttggtggaaggatggagatacagccrcatgt-------
------------------------------------------------------------
--------a---------------------------------------------------
------------------------------------------------wa----------
------------------------------------------------------------
-----------------------------aatcgaagcaccctctatggatgcagctata
ctgattcctcagcataattacaagcttgatgttcatgcattaaacagccgtcatcctgga
gagttcgagtgcagggaatttcgagaatcagtccttggagtaatgcctcatcactgggat
aggcgggaagacacatattttcagctggcacatttcaggcgccacaagaggaaggtgtta
aagaaaatatcaggaaggaatactaattacccatttcacaaacctgaggaamatcaccct
ccaggaaaggattttacgaaaaagatcccgaagttgattggaaaagctgccaactatgct
ggctcggcaaagccaaaaaa-gacaatgccttatatacccactataacraactacaycca
gttttggtgggtccctaatgyygtcgtggckcatgagaaggagggaattgaagttctgca
tgtggcatctggccgtacagtttgcaagcttcatcttcaagagggtggacttcatgctga
tatcaatggagatggggtgctagatcatstgcaggcagtgggtggaaatggtgctgagca
aacagttgtaagtggatccatggaagtactccgaccatgctgggcagtagcaacttctgg
ggtgccagtgcgagaacagctattcaatgcttccatttgccaccattattctgcttttag
tttgtttcaacatagtgaattctctaggggctttggtagaactcctgattatagttcatt
agaggttgcaacaccgattctcatcc---ctaaagatgatggacaccctcacaggaaggg
aagccatggggatgtcatcttcttaacaaatagaggaga---------ggtga-------
----------------catcatacaccccygc------------tgaacatgggcatggg
gcagagtggcagtggca------gcttttgacgggagcaacatggtctaatctcccatct
ccatcaggcatgatggaatctggctatgtggtgccaacactgaagccattctctytgagg
gtccatgataatcagcagatgattcttgttgctggtgatcaagaagccttggttatatct
cctagtggtactattatg-acaacagttgagcttcctgccccrccaacacacgccctggt
gtctgcagatttctcaggtgatggactgaatgaccttatcctcgtaactgcaaatggagt
atacggctttgttcagaccaggcagccaggagccctcttctttagtacattagtcggttg
ccttattattgttatgggagtaata---tttgtcatgcagcatctgaattccatg
>PAFTOL004658
------------------------------------------------------------
---------------------------------------------------gtgttggag
cctcatgctaggcgtgttgatgaaggtgttagtgaggcgcgtgttcttgctgaggtgacc
ttgttgcctgacaaagtccgtgttgcatctggtatacaccctgttgcgatggcaactggt
gtcattgatcgaacttataagcaagggcagccactgaagcaggttttggtggttgttacg
tcgggctggtcagtgatgtgttttgaccacaatcttaaaaagctctgggaagtga-----
-attt------------------------------------------gcaggaagatttt
ccacataatgckcaccacagagaggttgcaatatcagtaagcaattataccataaagcat
ggagatacaggaytggtaatagttggtggaaggatggagatacwgccacatgt-------
------------------------------------------------------------
--------a---------------------------------------------------
------------------------------------------------c-----------
------------------------------------------------------------
------------------------------------------------------------
------------------------------------------------------------
------------------------------------------------------------
------------------------------------------------------------
------------------------------------------------------------
------------------------------------------------------------
------------------------------------------------------------
------------------------------------------------------------
--------------------------agcttcatcttcaagagggtggacttcatgctga
tatcaatggagatggggtgctagatcatgtgcaggcagtgggtggaaacggtgctgagca
aacagttgtgagtggatccatggaagtactccgaccatgctgggcagtagcaacttctgg
ggtgccagtgcgagaacagctattcaatgcttccatttgccaccatcattctgcttttag
tttgtttcaacatggtgaattctctaggagctttggtagaactcatgattatagttcatt
agaggttgcaacaccaattctcatcc---ctaaagatgatggacaccctcacaggaaggg
aagccatggggatgtcatcttcttaacaaatagaggaga---------ggtga-------
----------------catcatacacccccgc------------tgaacatgggcatggg
gcagagtggcagtggca------gcttttgacgggagcaacatggtctaatctcccatct
ccatcaggcatgatggaatctggctatgtggtgccaacactgaagccattctctttgagg
gtccatgrtaatcagcagatgattcttgttgctggtgatcargaagccttggttatatct
cctagtggtactattatg-acaacagttgagcttcctgccccaccaacacacgccctggt
ttctgcagatttctcaggtgatggactgaatgacctyatcctcgtaactgcaaatggagt
atatggctttgttcagaccaggcagccaggagccctcttctttagtacrttagtcggttg
ccttattatygttatgggagtaata---tttgtcatgcagcatctcaactccatg
>PAFTOL004660
------------------------------------------------------------
---------------------------------------------------gtgttggag
cctcatgctaggcgtgttgatgaagggtttagtgaggcgcgtgttcttgctgaggtgacc
ttgttgcctgacaaagtccgtgttgcgtctgggagacaccctgttgctatggcaactggt
gctattgatcgaacttataagcaagggcagccactgaagcaggttttggtggttgttacg
tcgggctggtcagtgatgtgttttgaccacaatcttaaaaagctctgggaagtga-----
-attt------------------------------------------gcaggaagatttt
ccacataatgckcaccacagagaggttgcaatatcagtaagcaattataccataaagcat
ggagatacaggattggtaatagttggtggaaggatggagatacagccacatgt-------
------------------------------------------------------------
--------a---------------------------------------------------
------------------------------------------------ca----------
------------------------------------------------------------
------------------------------------------------------------
------------------------------------------------------------
------------------------------------------------------------
------------------------------------------------------------
------------------------------------------------------------
------------------------------------------------------------
------------------------------------------------------------
------------------------------------------------------------
------------------------------------------------------------
------------------------------------------------------------
------------------------------------------------------------
------------------------------------------------------------
------------------------------------------------------------
------------------------------------------------------------
------------------------------------------------ggtga-------
----------------cagcatacacccccgc------------tgaacatgggcatggg
gcagagtggcagtggca------gcttttgacgggagcaacatggtctaatctcccatct
ccatcaggcatgatggaatctggctatgtggtgccaacactgaagccattctctttgagg
gtccatgataatcagcagatgattcttgttgctggtgatcaagaagccttggttatatct
cctagtggtactattatg-acaacagttgagcttcctgccccaccaacacacgccctkgt
ttctgcagatttctcaggtgatggactgaatgaccttatcctcgtaactgcaaatggagt
atatggctttgttcagaccaggcagccaggagccctcttctttagtacgttartcggttg
ccttattatcgttatgggagtaata---tttgtcatgcagcatctcaactccatg
>PAFTOL004662
------------------------------------------------------------
---------------------------------------------------gtgttggag
cctcatgctaggcgtgttgatgaagggtttagtgaggcgcgtgttcttgccgaggtgacc
ttgttgcctgacaaagtccgtgttgcatctgggagacaccctgttgctatggcaacgggt
gttattgatcgaacttataagcaagggcagccactgaagcaggttttggtggttgttaca
tcgggctggtcagtgatgtgttttgaccacaatcttaaaaagctctgggaagtga-----
-attt------------------------------------------gcaggaagatttt
ccacataatgctcaccacagagaggttgcaatatcagtaagcaattataccataaagcat
ggagatacaggattggtaatagttggtggaaggatggagatacagccrcatgt-------
------------------------------------------------------------
------------------------------------------------------------
------------------------------------------------------------
------------------------------------------------------------
------------------------------------------------------------
-----------------------------------------------------------a
cagttcgagtgcagggaatttcgagaatcagtccttggagtaatgccccatcactgggat
aggcgggaagacacatattttcagctggcacatttcaggcgccacaagaggaaggtgtca
aagaaaatatcaggaaggaatactaattacccatttcacaaacctgaggaacatcaccct
ccaggaaaggattttacgaaaaagattccgaagttgattggaaaagctgccaactatgct
ggctcggcaaagccaaaaaa-gatggttaattgcataccaaccataacaacctacatcca
gttttggtgggtccctaatgctgtcgtggctcatgagaaagaagggattgaagctctgca
tttggcatctggtcgcacagtctgcaagcttcatcttcaagagggtggacttcatgctga
tatcaatggagatggggtgctagatcatgtgcaggcagtgggtggaaatggtgctgagca
aacagttgtaagtggatccatggaagtactccgaccatgctgggcagtagcaacttctgg
ggtgccagtgcgagagcagctattcaatgcttccatttgccaccattattctgcttttar
tttgtttcaacatagtgaattctctaggggctttggtagaactcctgattatagttcatt
rgaggttgcaacaccgattctcatcc---ctaaagatgatggacacccwcacaggaaggg
aagccatggggatgtcatcttcttaacaaatagaggaga---------ggtga-------
----------------catcatacagccccgc------------tgaacatgggcatggg
gcagagtggcagtggca------gcttttgacgggagcaacatggtctaatctcccatct
ccatcaggcatgatggaatctggctatgtggtgccaacactgaagccattctctttgagg
gtccatgataatcagcagatgattcttgttgctggtgatcaagaagccttggttatatct
ccwagtggtactattatg-acaacagttgagcttcctgccccaccaacacacgccctggt
ttcwgcagayttctcaggtgatggrctgaatgaccttatcctcgtaactgcaaatggagt
atatggctttgttcagaccaggcagccaggagccctcttctttagtacattagtcggttg
ccttattattgttatgggagtaata---tttgtcatgcagcatctgaattccatg
>PAFTOL004664
------------------------------------------------------------
---------------------------------------------------gtgttggag
ccgcatgctaggcgtgttgatgaagggtttagtgaggcgcgtgttcttgctgaggtgacc
ttgttgcctgacaaagtccgtgtcgtatctggcagacgccctgttgctatggcaactggt
gtcattgatcgaacttataagcaagggcagccactgaagcaggttttggtggttgttacg
tcrggctggtcagtgatgtgttttgaccacaatcttaaaaarctctgggaagtga-----
-attk------------------------------------------gcaggaagatttt
ccacataatgctcaccacagagaggttgcaatttcagtaagcaattataccataaagcat
ggagatacaggattggtaatagttggtggaaggatggagatacagccacatgt-------
------------------------------------------------------------
------------------------------------------------------------
------------------------------------------------------------
------------------------------------------------------------
------------------------------------------------------------
-----------------------------------------------------------a
cagttcgagtgcagggaatttcgagaatcagtccttggagtaatgcctcatcactgggat
aggcgggaagacacatattttcagctggcacatttcaggcgccacaagaggaaggtgtca
aagaaattgtcaggaaggaatactaattacccatttcacaaacctgaggaacawcrccct
ccaggaaaggattctaccaaaaagattccgaagttgattggaaaagctgcaaactatgct
ggctcggcaaagccaaaaaa-gataatgtaggccatacccactataacgaactacaccca
gttttggtgggtccctaatgttgtcgtggcacatgagaaagagggaattgaagttctgca
tgtggcaactggccgtacggtttgcaagcttcatcttcaagagggtggacttcatgctga
tatcaatggagatggggtgctrgatcatgtgcaggcagtgggtggaaatggtgctgagca
aacagttgtaagtggatccatggaagyactccgaccttgctgggcagtagcaacttctgg
ggtgccagtgcgagaacaactattcaatgcctccatttgccaccatcattctgcttttag
tttgttccaacatagtgaattctctagaggctttggtagaactcaagattatcgttcatt
agaggttgcaacaccaattctcatcc---ctaaagatgatggacaccctcacaggaaggg
cagccatggagatgtcatcttcttaacaaatagaggaga---------ggtga-------
----------------catcatacaccccc------------------------------
------------------------------------------------------------
------------------------------------------------------------
------------------------------------------------------------
------------------------------------------------------------
------------------------------------------------------------
------------------------------------------------------------
-------------------------------------------------------
>PAFTOL004665
gattatcccatcaaatacgaagctgatcgacttcctcctccccttgtcactgatctcaat
ggcgacggcaagaaagaagttcttgttgctactcatgatgcgaaaattcaggtgttggag
cctcatgctaggcgtgttgatgaagggtttagtgaggcgcgtgttcttgctgaggtgacc
ttgttgcctgacaaagtccgtgttgcatctgggagacgccctgtcgctatggcaactggt
gttatcgatcgaacttataagcaagggcagccactgaagcaggttttggtggttgttaca
tcgggctggtcagtgatgtgttttgaccacaatcttaaaaagctctgggaagtga-----
-attt------------------------------------------gcaggaagatttt
ccacataatgctcaccacagagaggttgcaatttcagtaagcaattataccataaagcat
ggagatacaggattggtaatagttggtgggaggatggagatacagccacatgt-------
------------------------------------------------------------
--------a---------------------------------------------------
------------------------------------------------aa----------
------------------------------------------------------------
-----------------------------aattgaagcaccctctatggatgcagctata
ctgattcctcagcataattacaagcttgatgttcatgcattaaacagccgtcatcctgga
gagttcgagtgcagggaatttcgagaatcagtccttggagtaatgccccatcaatgggat
aggcgggaagacacatattttcagctggcacatttcaggcgccacaaaaggaaggtgtca
aagaaactatcaggaaggaatactaattacccatttcacaaacctgaggaacatcaccct
ccaggaaaggattctaccaaaaagattccgaagttgattggaaaagctgcaaactatgct
ggctcggcaaagccaaaaaa-gacaatgccttatatacccactataacgaactacaccca
gttttggtgggtccctaatgttgttgtggcacatgagaaagagggaattgaagttctgca
tgtggcatctggccgtacagtttgcaagcttcatcttcaagagggtggacttcatgctga
tatcaatggagatggggtgctagatcatgtgcaggcagtgggtggaaatggtgctgagca
aacagttgtaagtggatccatggaagtactccgaccgtgctgggcagtagcaacttctgg
ggtgccagtgcgagaacaactattcaatgcttccatttgccaccatcattctgcttttag
tttgtttcaacatggtgaattctctagaggctttggcagaactcatgattatagttcatt
agaggttgcaacaccaattctcatcc---ctaaagatgatggacaccctcacaggaaggg
aagccatggggatgtcatcttcttaacaaatagaggaga---------ggtaa-------
------------------------------------------------------------
------------------------------------------------------------
------------------------------------------------------------
-------------------------gtgttgctggtgatcaagaagccttggttatatct
cctagtggtactattatg-acaacagttgagcttcctgcaccaccaacacacgccctggt
ttctgcagatttctctggtgatggactgaatgaccttatcctcgtaaccgcaaacggagt
atatggctttgttcaaaccaggcagccaggagcccttttctttagtacattagtcggttg
ccttattattgttatgggagtaata---tttgtcatgcagcatctgaattccatg
>PAFTOL004666
------------------------------------------------------------
---------------------------------------------------gtgttggag
cctcatgctaggcgtgttgatgaagggtttagtgaggcgcgtgtgcttgctgaggtgacc
ttgttgcctgacaaagtccgtgtcgtatctgggagacgccctgtcgctatggcaactggt
gttattgatcgaacttataagcaagggcagccactgaagcaggttttggtggttgttaca
tcgggctggtcagtgatgtgttttgaccacaatcttaaaaaactctgggaagtga-----
-attt------------------------------------------gcaggaagatttt
ccacataatgctcaccacagagaggttgcaatttcagtaagcaattataccataaagcat
ggagatacaggattggtaatagttggtggaaggatggagatacagccacatgt-------
------------------------------------------------------------
--------a---------------------------------------------------
------------------------------------------------aa----------
------------------------------------------------------------
-----------------------------aatcgaagcaccctctatggatgcagctata
ctgattcctcagcataattacaagcttgatgttcatgcattaaacagccgtcatcctgga
gagttcgagtgcagggaatttcgagaatcagtgcttggagtaatgcctcatcactgggat
aggcgggaagacacatattttcagctggcacatttcaggcgccacaaaaggaaggtgtca
aagaaaatgtcaggaaggaatactaattacccatttcacaaacctgaggaacatcaccct
ccaggaaaggattctaccaaaaagattccgaagttgattggaaaagctgcaaactatgct
ggctcggcaaagccaaaaaa-gacaatgccttatatacccactataacgaaccacaccca
gttttggtgggtccctaatsytgtygtggcmcatgagaaagarggrattgaagttctgca
tatggcaactggccgtacagtttgcaagcttcatcttcaagagggtggacttcatgctga
tatcaatggagatggggtgctagatcatgtgcaggcagtgggtggaaacggtgctgagca
aacagttgtaagtggatccatggaagtactccgaccatgctgggcagtagcaacttctgg
ggtgccagtacgagaacaactattcaatgcttccatttgccaccatcattctgcttttag
tttgttccaacatagtgaattctctagaggctttggtagaactcaagattatagttcatt
agaggttgcaacgccaattctcatcc---ctaaagatgatggacaccctcacagaaaggg
cagccatggagatgtcatcttcttaacaagtagaggaga---------ggtga-------
----------------catcatacacccccgc------------tgaacatggacatggg
gcagagtggcagtggca------gcttttgacgggagcaacatggtctaatctcccatct
ccttcaggcatgatggaatctggctatgtggtgccaacactgaagccgttckctttgagg
gtscatgataatcagcagatgattcttgttgctggkgatcaagaagccttggttatatct
yctggtggtactattatg-acaacagttgagcttcctgccccaccaacacacgccctggt
ttctgcagatttctcaggtgatggactgaatgaccttatcctcgtaactgcaaatggagt
atatggctttgttcaaaccaggcatccaggagccctcttctttagtacattagycggttg
ccttattattgttatgggagtgata---tttgtcatgcagcatctgaattccatg
>PAFTOL004667
------------------------------------------------------------
---------------------------------------------------gtgttggag
cctcatgctaggcgtgttgatgaagggtttagtgaggcrcgtgtgcttgctgaggtgacc
ttgttgcctgacaaagtccgtgtcrtatctgggagacgccctgtcgctatggcaactggt
gttattgatcgaacttataagcaagggcagccactgaagcaggttttggtggttgttaca
tcgggctggtcagtgatgtgttttgaccacaatcttaaaaaactctgggaagtga-----
-attt------------------------------------------gcaggaagatttt
ccacataatgctcaccacagagaggttgcaatttcagtaagcaattataccataaagcat
ggagatacaggattggtaatagttggtggaaggatggagatacagccacatgt-------
------------------------------------------------------------
------------------------------------------------------------
------------------------------------------------------------
------------------------------------------------------------
------------------------------------------------------------
-----------------------------------------------------------a
cagttcgagtgcagggaatttcgagaatcagtgcttggagtaatgcctcatcactgggat
aggcgggaagacacatattttcagctggcacatttcaggcgccacaagaggaaggtgtca
aagaaaatgccaggaaggaatactaattacccatttcayaaacctgaggaacatcaccct
ccaggaaaggattctaccaaaaagattccgaagttgattggaaaagctgcaaactatgct
ggctcggcaaagccaaaaaa-gacaatgccttatatacccactataacgaaccacaycca
gttttggtgggtccctaatsytgtcgtggcwcatgagaaagarggrattgaagytctgca
tktggcatctggycgyacagtytgcaagcttcatcttcaagagggtggacttcatgctga
tatcaatggagatggggtgctagatcatgtgcaggcagtgggtggaaacggtgctgagca
aacagttgtaagtggatccatggaagtactccgaccatgctgggcagtagcaacttctgg
ggtgccagtacgagaacaactattcaatgcttccatttgccaccatcattctgcttttag
tttgttccaacatagtgaattctctagaggctttggtagaactcaagattatagttcatt
agaggttgcaacaccaattctcatcc---ctaaagatgatggacaccctcacaggaaggg
cagccatggagatgtcatcttcttaacaaatagaggaga---------ggtga-------
----------------catcatacacccccgc------------tgaacatggacatggg
gcagagtggcagtggca------gcttttgacgggagcaacatggtctaatctcccatct
ccttcaggcatgatggaatctggctatgtggtgccaacactgaagccgttctctttgagg
gtccatgataatcagcagatgattcttgttgctggtgatcaagaagccttggttatatct
yctggtggtactattatg-acaacagttgagcttcctgccccaccaacacacgccctggt
ttctgcagatttctcaggtgatggactgaatgaccttatcctcgtaactgcaaatggagt
atatggctttgttcaaaccaggcatccaggagccctcttctttagtacattagtcggttg
ccttattattgttatgggagtgata---tttgtcatgcagcatctgaattccatg
>PAFTOL004668
------------------------------------------------------------
---------------------------------------------------gtgttggaa
cctcatgctaggcgtgttgatgaagggtttagtgaggcgcgtgtgcttgctgaggtgacc
ttgttgcctgacaaagtccgtgtcgtatctgggagacgccctgtcgctatggcaactggt
gttattgatcgaacttataagcaagggcagccactgaagcaggttttggtggttgttaca
tcgggctggtcagtgatgtgtttcgaccacaatcttaaaaaactctgggaagtga-----
-attt------------------------------------------gcaggaagatttt
ccacataatgctcaccacagagaggttgcaatttcagtaagcaattataccataaagcat
ggagatacaggattggtaatagttggtggaaggatggagatacagccacatgt-------
------------------------------------------------------------
--------a---------------------------------------------------
------------------------------------------------------------
------------------------------------------------------------
------------------------------------------------------------
------cctcagcataattacaagcttgatgttcatgcattaaacagccgtcatcctgga
gagttcgagtgcagggaatttcgagaatcagtccttggagtaatgcctcatcactgggat
aggcgggaagacacrtattttcagctggcacatttcaggcgccacaagaggaaggtgtca
aagaaawtgtcaggaaggaatactaattacccatttcacaaacctgaggaacatcaccct
ccaggaaaggattctaccaaaaaggtt---------------------------------
----------------------------------------------------------ag
gttttggtgggtccctaatgttgtcgtggcacatgagaaagagggaattgaagttctgca
tatggcatctggccgtacagtttgcaagcttcatctacaagagggtggacttcatgctga
tatcaatggagatggggtgctagatcatgtgcaggcagtgggtggaaacggtgctgagca
aacagttgtaagtggatccatggaagtactccgaccttgctgggcagtagcaacttctgg
ggtgccagtgcgagaacaactattcaatgcctccatttgccaccaccattctgcttttag
tttgttccaacatagtgaattctctagaggctttggtagaactcaagattatagttcatt
agaggttgcaacaccaattctcatcc---ctaaagatgatggacaccctcacaggaaggg
cagccatggagatgtcatcttcttaacaaatagaggaga---------ggtga-------
----------------catcatacacccccgc------------tgaacatggacatggg
gcagagtggcagtggca------gcttttgacgggagcaacatggtctaatctcccatct
ccttcaggcatgatggaatctggctatgtggtgccaacactgaagccgttctctttgagg
gtccatgataatcagcagatgattcttgttgctggtgatcaagaagccktggttatatct
yctagtggtactattatg-acaacagttgagcttcctgccccaccaacacacgccctggt
ttctgcagatttctcaggtgatggactgaatgaccttatcctcgtaacygcaaatggagt
atatggctttgttcaaaccaggcatccaggagccctcttctttagtacattagtcggttg
ccttattattgttatgggagtgata---tttgtcatgcagcatctgaattccatg
>PAFTOL005024
------------------------------------------------------------
---------------------------------------------------gttttggag
ccgcatgctaggcgtgttgatgaagggtttagtgaggcgcgtgttcttgctgaggtgacc
ttgttgcctgacaaagtccgtgtcgtatctgggagacgccctgttgctatggcaactggt
gttattgatcgaacttataagcaagggcagccattgaagcaggttttggtggttgttaca
tcgggctggtcagtgatgtgttttgaccacaatcttaaaaagctctgggaagtga-----
-attt------------------------------------------gcaggaagatttt
ccacataatgctcaccacagagaggttgcaatttcagtaagcaattataccataaagcat
ggagatacaggattggtaatagttggtggaaggatggagatacagccacatgt-------
------------------------------------------------------------
--------a---------------------------------------------------
------------------------------------------------------------
------------------------------------------------------------
------------------------------------------tstatggacacagctata
ctgattccccagcataattacaagcttgatgtccatgcattaaacagccgtcatcctgga
gagttcgagtgcagggaatttcgagaatcagtccttggagtaatgcctcatcactgggat
aggcgggaagacacatattttcagctggcacatttcaggcgccacaagaggaaggtgtca
aagaaattgtcaggaaggaatactaattacccatttcacaaacctgaggaacatcaccct
ccaggaaaggattctaccaaaaagattccgaagttgattggaaaagctgcaaactatgct
ggctcggcaaagccaaaaaa-gacaatgccttacatacccactataacgaaccacaccca
gttttggtgggtccctaatgttgtcgtggcacatgagaaagagggaattgaagttctgca
tatggcatctggccgtacagtttgcaagcttcatcttcaagagggtggacttcatgctga
tatcaatggagatggggtgctagatcatgtgcaggcagtgggtggaaacggtgctgagca
aacagttgtaagtggatccatggaagtactccgaccttgctgggcagtagcaacttctgg
ggtgccagtgcgagaacaactattcaatgcctccatttgccaccaccattctgcttttag
tttgttccaacatagtgaattctctagaggctttggtagaactcaagattatagttcatt
agaggttgcaacaccaattctcatcc---ctaaagatgatggacaccctcacaggaaggg
cagccatggagatgtcatcttcttaacaaatagaggaga---------gaaag-------
----------------ctgctgttcctcattc------------aggacatggacatggg
gcagagtggcagtggca------gcttttgacgggagcaacatggtctaatctcccatct
ccttcgggcatgatggaatctggctatgtggtgccaacactgaagccgttctctttgagg
gtccatgataatcagcagatgattcttgttgctggtgatcaagaagccgtggttatatct
cctagtggtactattatg-acaacagttgagcttcctgccccaccaacacacgccctggt
ttctgcagatttctcaggtgatggactgaatgaccttatcctcgtaactgcaaatggagt
atatggctttgttcaaaccaggcatccaggagccctcttctttagtacattagtcggttg
ccttattattgttatgggagtgata---tttgtcatgcagcatctgaattccatg
>PAFTOL005025
gattatcccatcaagtacgaagctgatcgacttcctcctccccttgtcactgatctcaat
ggcgacggcaagaaagaagttcttgttgctactcatgatgccaaaattcaggtgttggag
ccgcatgctaggcgtgttgatgaagggtttagtgaggcgcgtgttcttgctgaggtgacc
ttgttgcctgacaaagtccgtgttgcatctgggagacaccctgtcgctatggcaactggt
gttattgatcgaacttataagcaagggcagccactgaagcaggttttggtggttgtcacg
tcgggctggtcagtgatgtgttttgaccacaatcttaaaaagctctgggaagtga-----
-attt------------------------------------------gcaggaagatttt
ccacataatgctcaccatagagaggttgcaatttcagtaagcaattataccataaagcat
ggagatacaggattggtaatagttggtggaaggatggagatacagccacatgt-------
------------------------------------------------------------
------------------------------------------------------------
------------------------------------------------------------
------------------------------------------------------------
------------------------------------------------------------
-----------------------------------------------------------a
cagttcgagtgcagggaatttcgagaatcagtccttggagtaatgcctcatcactgggat
aggcgggaagacacatattttcagctggcacatttcaggcgccacaagaggaaggtgtca
aagaaaacgtcaggaaggaatactaattacccatttcacaaacctgaggaacatcaccct
ccaggaaaggattctaccaaaaagattccgaagttgattggaaaagctgcaaactatgct
ggctcggcaaagccaaaaaa-gatggttaattacataccaaccataacaaaccacatcca
g---tggtgggtccctaatgctgtcgtggctcatgagaaagaagggatagaagctctgca
tttggcatctggtcgcacagtctgcaagsttcatcttcaagagggtggacttcatgctga
tatcaatggagatggggtgctagatcatgtgcaggcagtgggtggaaatggtgctgagca
aacagttgtaagtggatccatggaagtactccgaccgtgctgggcagtagcaacttctgg
ggtgccagtgcgagaasaactattcaatgcctccatttgccaccatcattctgcttttag
tttgtttcaacatggtgaattctctagaggctttggcagaactcatgattatagttcatt
agaggttgcaacaccaattctcatcc---ctaaagatgatggacaccctcacaggaaggg
aagccatggggatgtcatcttcttaacaaatagaggaga---------ggtga-------
----------------catcatacacccccgc------------ttcccatctccatcag
gcatgatggc---------------------------------------gcttcccatct
ccatcaggcatgatggaatctggccatgtggtgccaacactgaagccattctctttgagg
gtccatgataatcaccagatgattcttgttgctggtgatcaagaagccttggttatatct
cctagtggtactattatg-acaacagttgagcttcctgcaccaccaacacacgccctggt
ttctgcagatttctcaggtgatggactgaatgaccttatcctcgtaaccgcaaatggart
atatggctttgttcaaaccaggcagccaggagcccttttctttagtacattagtcggttg
ccttattattgttatgggagtaatt---tttgtcatgcagcatctgaattccatg
>PAFTOL005026
gattatcccatcaaatacgaagctgatcgacttcctcctccccttgtcactgatctcaat
ggcgacggcaagaaagaagttcttgttgctactcatgatgccaaaattcaggtgttggag
ccgcatgctaggcgtgttgatgaagggtttagtgaggcgcgtgttcttgctgaggtgacc
ttgttgcctgacaaagtccgtgttgcatctgggagacaccctgtcgctatggcaactggt
gttattgatcgaacttataagcaagggcagccactgaagcaggttttggtggttgtcacg
tcgggctggtcagtgatgtgttttgaccacaatcttaaaaagctctgggaagtga-----
-attt------------------------------------------gcaggaagatttt
ccacataatgctcaccatagagaggttgcaatttcagtaagcaattataccataaagcat
ggagatacaggattggtaatagttggtggaaggatggagatacagccacatgt-------
------------------------------------------------------------
--------a---------------------------------------------------
------------------------------------------------------------
------------------------------------------------------------
------------------------------------------------------------
------------------------------gttcatgcattaaacagccgtcatcctgga
gagttcgagtgcagggaatttcgagaatcagtccttggagtaatgcctcatcactgggat
aggcgggaagacacatattttcagctggcacatttcaggcgccacaagaggaaggtgtca
aagaaaatgtcaggaaggaatactaattacccatttcacaaacctgaggaacatcaccct
ccaggaaaggattctaccaaaaagattccgaagttgattggaaaagctgcaaactatgct
ggctcggcaaagccaaaaaa-gacaatgccttatatacccactataacgaactacaccca
gttttggtgggtccctaatgttgtcgtagcacatgagaaggagggaattgaagttctgca
tgtggcatctggccgtacagtttgcaagcttcatcttcaagagggtggacttcatgctga
tatcaatggagatggggtgctagatcatgtgcaggcagtgggtggaaatggtgctgagca
aacagttgtaagtggatccatggaagtactccgaccgtgctgggcagtagcaacttctgg
ggtgccagtgcgagaacaactattcaatgcttccatttgccaccatcattctgcttttag
tttgtttcaacatggtgaattctctagaggctttggcagaactcatgattatagttcatt
agaggttgcaacaccaattctcatcc---ctaaagatgatggacaccctcacaggaaggg
aagccatggggacgtcgtcttcttaacaaatagaggaga---------ggtga-------
----------------catcatacacccccgc------------tgaacttgggcatggg
gcagagtggcagtggca------gcttttgacgggagcaacaga----------------
--------------------cgggagcaacatgccaacactgaagccattctctttgagg
gtccatgataatcaccagatgattcttgttgctggtgatcaagaagccttggttatatct
cctagtggtactattatg-acaacagttgagcttcctgcaccaccaacacacgccctggt
ttctgcagatttctcaggtgatggactgaatgaccttatcctcgtaaccgcaaatggagt
atatggctttgttcaaaccaggcagccaggagcccttttctttagtacattagtcggttg
ccttattattgttatgggagtaatt---tttgtcatgcagcatctgaattccatg
>PAFTOL005035
------------------------------------------------------------
---------------------------------------------------gttttggag
ccgcatgctaggcgtgttgatgaagggtttagtgaggcgcgtgttcttgctgaggtgacc
ttgttgcctgacaaagtccgtgtcgtatctgggagacgccctgttgctatggcaactggt
gttattgatcgaacttataagcaagggcagccactgaagcaggttttggtggttgttacg
tcgggctggtcagtgatgtgttttgaccacaatcttaaaaagctctgggaagtga-----
-attt------------------------------------------gcaggaagatttt
ccacataatgctcaccacagagaggttgcaatttcagtaagcaattataccataaagcat
ggagatacaggattggtaatagttggtggaaggatggagatacagccacatgt-------
------------------------------------------------------------
--------a---------------------------------------------------
------------------------------------------------------------
------------------------------------------------------------
------------------------------------------------------------
------------------------------------------------------------
cagttcgagtgcagggaatttcgagaatcagtccttggagtaatgcctcatcactgggat
aggcgggaagacacatattttcagctggcacatttcaggcgccacaagaggaaggtgtca
aagaaawtgtcaggaaggaatactaattacccatttcacaagcctgaggaacatcaccct
ccaggaaaggattctaccaaaaagattccgaagttgattgggaaagctgcaaactatgct
ggctcggcaaagccaaaaaa-g--------------------------------------
------------------------------------------------------------
------------------------------------------------------------
------------------------------------------------------------
------------------------------------------------------------
------------------------------------------------------------
------------------------------------------------------------
------------------------------------------------------------
------------------------------------------------------------
------------------------------------------------------------
------------------------------------------ttttcaactattccatct
ccatcaggcatgatggaatctggctatgtggcgcctacactgaagccgttctctttgagg
gtccatgataatcagcagatgattcttgttgctggtgatcaagaagccttggttatatct
cctagtggtactattatg-acaacagttgagcttcctgccccaccaacacacgccctggt
ttctgcagatttctcaggtgatggactgaatgaccttatcctcgtaactgcaaatggagt
atatggctttgtccaaaccaggcatccaggagccctcttctttagtacattagtcggttg
ccttattattgttatgggagtgata---tttgtcatgcagcatctgaattccatg
>PAFTOL005042
gattatcccatcatatacgaagctgatcgacttcctcctccccttgtcactgatctcaat
ggcgacggcaagaaagaagttcttgttgctactcatgatgcgaaaattcaggtgttggag
cckcatgctaggcgtgttgatgaagggtttagtgaggcgcgtgttcttgctgaggtgacc
ttgttgcctgacaaagtccgtgtygyatctgggagacgccckgtygctatggcaactggt
gttattgatcgaacttataakcaagggcagccactgaagcaggttttggtggttgttacr
tcgggctggtcagtgatgtgttttgaccacaatcttaaaaagctctgggaagtga-----
-attt------------------------------------------gcaggaagatttt
ccacataatgcycaccacagagaggttgcaatttcagtaarcaattataccataaagcat
ggagatacaggattggtaatagttggtggaaggatggagatacagccacatgt-------
------------------------------------------------------------
--------a---------------------------------------------------
------------------------------------------------aa----------
------------------------------------------------------------
-----------------------------aattgaagcaccctctatggatgcagctata
ctgattcctcagcataattacaagcttgatgttcatgcattaaacagccgtcatcctgga
gagttcgagtgcagggaatttcgagaatcagtccttggagtaatgcctcatcactgggat
aggcgggaagacacatattttcagctggcacatttcaggcgccacaagaggaagstgtca
aagaaaatrtcaggaaggaatactaattacccatttcacaaacctgaggaacatcaccct
ccaggaaaggattctaccaaaaagattccraagttgattggraaagctgcaaactatgct
ggctcggcaaagccaaaaaaggatgattaattacata-ccaccgtaacaaactacatcca
gttttgrtgggtgcctaatgctgtcgtggctcatgagaaagaagggattgaagctctgca
tttggcatctggtcgcacagtctgcaagcttcatcttcaagagggtggacttcatgctga
tatcaatggagatggggtgctagatcatgtgcaggcagtgggtggaaayggtgctgagca
aacagttgtaagtggatccatggaagtactccgaccgtgctgggcaktagcaacttctgg
ggtgccagtrcgagaacaactattcaatgcttccatttgccaccatcattctgcttttag
tttgtttcaacatggtgaattctctagaggctttggcagaactcttgattatagttcatt
agaggttgcaacaccaattctcatcc---ctaaagatgatggacaccctcacaggaaggg
aagccatggggatgtcatcttcttaacaaatagaggaga---------ggtga-------
----------------catcatacacccccgc------------tgaacatggrcatggg
gcagagtggcagtggca------gcttttgacgggagcaacatggtctaatctyccatct
ccwtcrggcatgatggaatctggcyatgtrgtgccaacactgaagccrttctctttgagg
gtccatgataatcascagatgattcttgttgctggtgatcaagaagccttggttatatct
cctagtggtactattatg-acaacagttgagcttcctgcsccaccaacacacgccctggt
ttctgcagatttctcaggtgatggactgaatgaccttatcctcgtaacygcaaatggagt
atatggctttgttcaaaccaggcakccaggagccctyttctttagtacattagtcggttg
ccttattattgttatgggrgtrata---tttgtcatgcagcatctgaattccatg
>PAFTOL005043
------------------------------------------------------------
---------------------------------------------------gttttggag
ccgcatgctaggcgtgttgatgaagggtttagtgaggcgcgtgttcttgctgaggtgacc
ttgttgcctgacaaagtccgtgtcgtatctgggagacgccctgttgctatggcaactggt
gttattgatcgarcttataagcaagggcagccactgaagcaggttttggtggttgttaca
tcgggctggtcagtgatgtgttttgaccacaatcttaaaaagctctgggaagtga-----
-attt------------------------------------------gcaggaagatttt
ccacataatgctcaccacagagaggttgcaatttcrgtaagcaattataccataaagcat
ggagatacaggattggtaatagttggtggaaggatggagatacagccacatgt-------
------------------------------------------------------------
--------a---------------------------------------------------
------------------------------------------------aa----------
------------------------------------------------------------
-----------------------------aatcgaagcaccctcaatggatgcagctata
ctgattcctcagcataattacaagcttgaggttcatgcatgaaaaagccgtcatcctgga
gagttcgagtgcagggaatttcgagaatcagtccttggagtaatgcctcatcactgggat
aggcgggaagacacatattttcagctggcacatttcaggcgccacaagaggaaggtgtca
aagaaaatgtcaggaaggaatactaattacccatttcacaaacctgaggaacatcaccct
ccaggaaaggattctaccaaaaagattccaaagttgattgggaaagctgcaaactatgct
ggctcggcaaagccaaaaaa-gacaatgccttatatacccactataacgaactacaccca
gttttggtgggtccctaatgttgtcgtggcacatgagaaagagggaattgaagttctgca
tgtggcatctggccgtacagtttgcaagcttcatcttcaagagggtggacttcatgctga
tatcaatggagatggggtgctagatcatgtgcaggcagtgggtggaaacggtgctgagca
aacagttgtaagtggatccatggaagtactccgaccrtgctgggcagtagcaacttctgg
ggtgccagtgcgagaacaactattcaatgcttccatttgccaccatcattctgcttttag
tttgttccaacatrgtgaattctctagaggctttggtagaactcaagattatagttcatt
agaggttgcaacaccaattctcatcc---ctaaagatgatggacaccctcacaggaaggg
aagccatggggatgtcatcttcttaacaaatagaggaga---------ggtga-------
----------------catcatacacccccgc------------tgaacatggacatggg
gcagagtggcagtggca------gcttttgacgggagcaacatggtctaatctcccatct
ccttcaggcatgatggaatctggctatgtggtgccaacactgaagccsttytctttgagg
gtccatgataatcagcagatgattcttgttgctggtgatcaagaagccttggttatatct
cctagtggtactattatg-acaacagttgagcttcctgccccaccaacacacgccctggt
ttctgcagatttctcaggtgatggactgaatgaccttatcctcgtaactgcaaatggagt
atatggctttgtycaaaccaggcatccaggagccctcttctttagtacattagtcggttg
ccttattattgttatgggagtgata---tttgtcatgcagcatctgaattccatg
>PAFTOL005047
------------------------------------------------------------
---------------------------------------------------gtgttggag
cctcatgctaggcgtgttgatgaagggtttagtgaggcgcgtgttctggctgaggtgacc
ttgttgcctgacaaagtccgtgttgcatctgggagacgccctgtcgctatggcaactggt
gttattgatcgaacttataagcaagggcagccactgaagcaggttttggtggttgttaca
tcgggctggtcagtgatgtgttttgaccacaatcttaaaaagctctgggaagtga-----
-attt------------------------------------------gcaggaagatttt
ccacataatgctcaccacagagaggttgcaatttcagtaagcaattataccattaagcat
ggagatacaggattggtaatagttggtggaaggatggagatacagccacatgt-------
------------------------------------------------------------
--------a---------------------------------------------------
------------------------------------------------aa----------
------------------------------------------------------------
-----------------------------aattgaagcaccctctatggatgcagctata
ctgattcctcagcataattacaagcttgatgttcatgcattaaacagccgtcatcctgga
gagtttgagtgcagggaatttcgagaatcagtccttggagtaatgcctcatcactgggat
aggcgggaagacacatattttcagctggcacatttcaggcgccacaagaggaaggtgtca
aagaaaatatcaggaaggaatastaattacccatttcacaaacctgaggaacatcaccct
ccaggaaaggattctaccaaaaagattccgaagttgattggaaaagctgcaaactatgct
ggctcggcaaagccaaaaaa-gacaatgctttatatacccactctaacgaactacaccca
gttttggtgggtccctaatgttgtcgtggcacatgagaaagagggaattgaagttctgca
tgtggcatctggccgtacagtttgcaagcttcatcttcaagagggtggacttcatgctga
tatcaatggagatggggtgctagatcatgtgcaggcagtgggtggaaatggtgctgagca
aacagttgtaagtggatccatggaagtactccgaccrtgctgggcagtagcaacttctgg
ggtgccagtgcgagaacaactattcaatgcttccatttgccaccatcattctgcttttag
tttgtttcaacatggtgaattctctagaggctttggmagaactcatgattatarttcatt
agaggttgcaacaccaattctcatcc---ctaaagatgatggacaccctcacaggaaggg
aagccatggggatgtcatcttcttaacaaatagaggaga---------ggtga-------
----------------catcatacacccccgc------------tgaacatgggcatggg
gcagagtggcagtggca------gcttttgacgggagcaacatggtctaatctcccatct
ccatcaggcatgatggaatctggccatgtggtgccaacactgaagccattctctttgagg
gtccatgataatcaccagatgattcttgttgctggtgatcaagaagccttggttatatct
cctagtggtactattatg-acaacagttgagcttcctgcaccaccaacacacgccctggt
ttctgcagatttctcaggtgatggactgaatgaccttatcctcgtaaccgcaaatggagt
atatggctttgttcaaaccaggcagccaggagcccttttctttagtacattagtcggttg
ccttattattgttatgggagtaata---tttgtgatgcagcatctgaattccatg
>PAFTOL005169
------------------------------------------------------------
---------------------------------------------------gtgttggag
ccgcatgctaggcgtgttgatgaagggtttagtgaggcgcgtgttcttgctgaggtgacc
ttgttgcctgacaaagtccgtgttgtatctgggagacgccctgtcgctatggcaactggt
gttattgatcgaacttataagcaagggcagccactgaagcaggttttggtagttgttacg
tcgggctggtcagtgatgtgttgcagccattactttaagataattgtcaatgtaatgttt
gaatg------------------------------------------gcaggaagatttt
ccacataatgctcatcacagagaggttgcaatttcagtaagtaattataccataaagcat
ggagatacaggattggtgatagttggtggaaggatggagatacagccacatgt-------
------------------------------------------------------------
--------a---------------------------------------------------
------------------------------------------------------------
------------------------------------------------------------
------------------------------------------------------------
------------------------------------------------------------
------------------------------------------------cactaamaggat
aggcgggaagacacatattttcagctggcacatttcaggcgccacaagaggaaggtttca
aagaaaatatcaggaaggaatactaattacccatttcacaaacctgaggaacatcaccct
ccaggaaaggattctaccaaaaagattccaaagttgattggaaaagctgcaaattat---
------------------ca-gacaatgccttatatacccactataacgaactacaccca
gttttggtgggtccctaatgttgtcgtggcacatgagaaagaggggattgaagttctgca
tgtggcatctggccgtacagtttgcaagcttcatcttcaagagggtggacttcatgctga
tatcaatggagatggggtgctagatcatgtgcaggcagttggtggaaacggtgctgagca
aacagttgtgagtggatccatggaagtacttcgaccatgctgggcagtagcaacttctgg
ggtgccagtgcgagaacaactattcaatgcttcaatctgccaccatcattctgcttttag
tttgtttcaacatagtgaattctctaggagctttggtaga--------------------
------------------------------------------------------------
------------------------------------------------------------
------------------------------------------------------------
------------------------------------------------------------
------------------------------------------------------------
------------------------------------------------------------
------------------------------------------------------------
------------------------------------------------------------
------------------------------------------------------------
-------------------------------------------------------
>PAFTOL007498
------------------------------------------------------------
------------------------------------------------------------
------------------------------------------------------------
------------------------------------------------------------
---------------------------------------caggttttggtggttgttacg
tcgggctggtcagtgatgtgttttgaccacaatcttaaaaagctctgggaagtca-----
-atct------------------------------------------gcaggaagatttt
ccacataatgctcaccacagagaggttgcaatttcagtaagcaattataccataaagcat
ggagatacaggattggtaatagttggtggaaggatggagatacagccacatgt-------
------------------------------------------------------------
--------a---------------------------------------------------
------------------------------------------------aa----------
------------------------------------------------------------
-----------------------------aatcgaagcgccctctatggatgcagctata
ctgattcctcagcataattacaagcttgatgttcatgcattaaacagccgtcatcctgga
gagttcgagtgcagggaatttcgagaatcagtccttggagtaatgcctcatcactgggat
aggcgggaagacacatattttcagctggcgcatttcaggcgccacaagaggaaggtgtca
aagaaaatatcaggaaggaatactaattacccatttgacaaaccggaggaacatcaccct
ccaggaaaggattctaccaaaaagattccaaagttgattggaaaagctgcaaaatatgct
ggctcggcaaagccaaaaaa-gacaatgccttatatacccactataacgaactacaccca
gttttggtgggttcctaatgtcatcgtggcacatgagaaagagggaattgaagttctgca
tgtggtatctggccgtacagtttgcmagcttcatcttcaagagggcggacttcatgctga
tatcaatggagatggggtgctagatcatgtgcaggcagttggcggaaatggtgctgagca
aacagttgtgagtggatccatggaagtactccgaccatgctgggcagtagcaacttctgg
ggtgccagtgcgagaacagctattcaatgcttccatttgccaccatcattctgcttttag
tttgtttcaacatggtgaattctctagaggctttggtagaactcatgattatagttcatt
agaggttgcaacaccaattctcatcc---ctaaagatgatggacaccctcacaggaaggg
aagccatggggatgtcatcttcttaacaaatagaggaga---------ggtga-------
----------------catcatacgcccccgc------------tgaacatgggcatggg
gcagagtggcagtggca------gcttttgacgggagcaacatggtctaatctcccatct
ccatcaggcatgatggaatctggctatgtggtgccacaagtcttgagcatggccacggcg
atccatgataatcaacgaacgattctcgttgctggagatcaagaagctgcgattatgtct
cctaacgcagcatcatga-acgacagttgaacttccagcaccaccagcgcatgccctgat
tgctgctgactgttcaaacgatggtcgaa---gcctcatccttgtgactgcaaatggrgt
wtayggctytsttcaaaccaggcagccaggwgccctcttcktcagcaygytrgtyggttg
ccttaytrttgtkatgggagtcatattttttgtcacccagcatctggactcgatg
>PAFTOL008060
------------------------------------------------------------
---------------------------------------------------gtgttggag
ccgcatgctaggcgtgttgatgaagggtttagtgaggcgcgtgttcttgctgaggtgacc
ttgttgcctgacaaagtccgtgtcgtatctgggagacgccctgttgctatggcaactggt
gtcattgatcgaacttataagcaagggcagccactgaagcaggttttggtggttgttacg
tcgggctggtcagtgatgtgttttgaccacaatcttaaaaagctctgggaagtga-----
-attt------------------------------------------gcaggaagatttt
ccacataatgctcaccacagagaggttgcaatttcagtaagcaattataccataaagcat
ggagatacaggattggtaatagttggtggaaggatggagatacagccacatgt-------
------------------------------------------------------------
--------a---------------------------------------------------
------------------------------------------------c-----------
------------------------------------------------------------
-------------------------------tacaagcaccctctatggacgcagctata
ctgattccccagcataattacaagcttgatgtccatgcattaaacagccgtcatcctgga
gagttcgagtgcagggaatttcgagaatcagtccttggagtaatgcctcatcactgggat
aggcgggaagacacatattttcagctggcacatttcaggcgccacaagaggaaggtgtca
aagaaattgtcaggaaggaatactaattacccatttcacaaacctgaggaacatcaccct
ccaggaaaggattctaccaaaaagattccgaagttgattggaaaagctgcaaactatgct
ggctcggcaaagccaaaaaa-grtggttaattacataccaaccgtaacaaactacatcca
gttttygcattttgaatccttggttgtggctcatgagaaagaagggattgaagcgctgca
tttggcatctggtcgcacagtctgcaagcttcatcttcaagagggtggacttcatgctga
tatcaatggagatggggtgctagatcatstgcaggcagtgggtggaaatggtgctgagca
aacagttgtaagtggatccatggaagtactccgaccttgctgggcagtagcaacttctgg
ggtgccagtgcgagaacaactattcaatgcctccatttgccaccatcattctgcttttag
tttgttccaacatagtgaattctctagaggctttggtagaactcaagattatcgttcatt
agaggttgcaacaccaattctcatcc---ctaaagatgatggacaccctcacaggaaggg
cagccatggagatgtcatcttcttaacaaatagaggaga---------ggtga-------
----------------catcatacacccccgc------------cgaacatggacatggg
gcagagtggcagtggca------gcttttgacgggagcaacatggtctaatctcccatct
ccttcgggcatgatggaatctggctatgtggtgccaacactgaagccgttctctttgagg
gtccatgataatcagcagatgattcttgttgctggtgatcaagaagctttggttatatct
cctagtggtrctattatg-acaacagttgagcttcctgccccaccaacacacgccctggt
ttctgcagatttctcaggtgatggactgaatgaccttatcctcgtaactgcaaatggagt
atatggctttgttcaaacgaggcatccaggagccctcttctttagtacattagtcggttg
ccttattattgttatgggagtgata---tttgtcatgcagcatctgaattccatg
>PAFTOL008062
------------------------------------------------------------
---------------------------------------------------gttttggag
ccgcatgctaggcgtgttgatgaaggttttagtgaggcgcgtgttcttgctgaggtgacc
ttgttgcctgacaaagtccgtgtcgtatctgggagacggcctgttgctatggcaactggt
gttattgatcgaacttataagcaagggcagccactgaagcaggttttggtggttgttacg
tcgggctggtcagtgatgtgttttgaccacaatcttaaaaagctctgggaagtga-----
-attt------------------------------------------gcaggaagatttt
ccacataatgctcaccacagagaggttgcaatttcagtaagcaattataccataaagcat
ggagatacaggattggtaatagttggyggaaggatggagatacagccacatgt-------
------------------------------------------------------------
------------------------------------------------------------
------------------------------------------------------------
------------------------------------------------------------
------------------------------------------------------------
-----------------------------------------------------------a
cagttcgagtgcagggaatttcgagaatcagtccttggagtaatgcctcatcactgggat
aggcgggaagacacatattttcagctggcacatttcaggcgccacaagaggaaggtgtca
aagaaaatgtcaggaaggaatactaattacccatttcacaagcctgaggaacatcaccct
ccaggaaaggattctaccaaaaagattccgaagttgattgggaaagctgcaaactatgct
ggctcggcaaagccaaaama-grcaatgccttatatacccactataacgaaccacaccca
gttttggtgggtccctaatgttgtcgtggcacatgagaaagagggaattgaagttctgca
tgtggcatctggccgtacagtttgcaagcttcatcttsaagagggtggacttcatgctga
tatcaatggagatggggtgctagatcatgtgcaggcagtgggtggaaacggtgctgagca
aacagttgtaagtggatccatggaagtactccgaccgtgctgggcagtagcaacttctgg
ggtgccagtgcgagaacaactattcaatgcttccatttgccaccatcattctgcttttag
tttgttccaacatggtgaattctctagaggctttggtagaactcaagattatggttcatt
agaggttgcaacaccaattctcattc---ctaaagatgatggacaccctcacaggaaggg
aagccatggggatgtcatcttcttaacaaatagaggaga---------ggtga-------
----------------catcatacacccctgctgaacatggacatgaacatggacatggg
gcagagtggcagtggca------gcttttgacgggagcaacatggtctaatctcccatct
ccttcgggcatgatggaatctggctatgtggtgccaacactgaagccgttctctttgagg
gtccatgataatcagcagatgattcttgttgctggtgatcaagaagccttggttatatct
cctagtggtactattatg-acaacagttgagcttcctgccccaccaacacacgccctggt
ttctgcmgatttctcaggtgatggactgaatgaccttatcctcgtaactgcaaatggagy
atatggctttgtccaaaccaggcatccaggagccctcttctttagtacattagtcggttg
ccttattattgttatgggagtgata---tttgtcatgcagcatctgaattccatg
>PAFTOL008063
gattatcccatcaaatacgaagctgatcgacttcctccgcctcttgtcactgatctcaac
ggcgacggcaagaaagaagttcttgttgctactcatgatgcgaaaattcaggttctggag
ccgcatgctaggcgtgttgatgaaggttttagtgaggcgcgtgttcttgctgaggtgacc
ttgttgcctgacaaagtccgtgtcgtatctgggagacggcctgttgctatggcaaccggt
gttattgatcgaacttataagcaagggcagccactgaagcaggttttggtggttgttacg
tcgggctggtcagtgatgtgttttgaccacaatcttaaaaagctctgggaagtga-----
-attt------------------------------------------gcaggaagatttt
ccacataatgctcaccacagagaggttgcaatttcagtaagcaattataccataaagcat
ggagatacaggattggtaatagttggtggaaggatggagatacagccacatgt-------
------------------------------------------------------------
--------a---------------------------------------------------
------------------------------------------------aa----------
------------------------------------------------------------
-----------------------------aatcgaagcaccctctatggatgcagctata
ctgattcctcagcataattacaagcttgacgttcatgcattaaacagccgtcatcctgga
gagttcgagtgcagggaatttcgagaatcagtccttggagtaatgcctcatcactgggat
aggcgggaagacacatattttcagctggcacatttcaggcgccacaagaggaaggtgtca
aagaaaatgtcaggaaggaatactaattacccatttcacaagcctgaggaacatcaccct
ccaggaaaggattctaccaaaaagattccgaagttgattgggaaagctgcaaactatgct
ggctcggcaaagccaaaaaa-gacaatgccttatatacccactataacgaaccacaccca
gttttggtgggtccctaatgttgtcgtggcacatgagaaagagggaattgaagttctgca
tgtggcatctggccgtacagtttgcaagcttcatcttcaagagggtggacttcatgctga
tatcaatggagatggggtgctagatcatgtgcaggcagtgggtggaaacggtgctgagca
aacagttgtaagtggatccatggaagtactccgaccgtgctgggcagtagcaacttctgg
ggtgccagtgcgagaacaactattcaatgcttccatttgccaccatcattctgcttttag
tttgttccaacatggtgaattctctagaggctttggtagaactcaagattatggttcatt
agaggttgcaacaccaattctcattc---ctaaagatgatggacaccctcacaggaaggg
aagccatggggatgtcatcttcttaacaaatagaggaga---------ggtga-------
----------------catcatacacccccgc------------tgaacatggacatggg
gcagagtggcagtggca------gcttttgacgggagcaacatggtctaatctcccatct
ccttcgggcatgatggaatctggctatgtggtgccaacactgaagccgttctctttgagg
gtccatgataatcagcagatgattcttgttgctggtgatcaagaagccttggttatatct
cctagtggtactattatg-acaacagttgagcttcctgccccaccaacacacgccctggt
ttctgcagatttctcaggtgatggactgaatgaccttatcctcgtaactgcaaatggagt
atatggctttgtccaaaccaggcatccaggagccctcttctttagttcattagtcggttg
ccttattattgttatgggagtgata---tttgtcatgcagcatctgaattccatg
>PAFTOL008084
gattatccgatcaaatatgaagctgatcgacttcctcctccccttgtcactgatctcaat
ggcgacggcaagaaagaagttcttgttgcaactcatgatgccaaaattcaggtgttggag
cctcatgctaggcgtgttgatgaaggatttagtgaagcgcgtgttcttgctgaggtaacc
ttgctgcctgacaaagtacgtgttgcatctgggaggcgtgctrttgctatggcaackggt
gttattgatcragctyataagcaaggacagccrykgaagcaggttttggtggttgttmyg
tcgggctggtyagtgatgtgttttgaccayaatytwaaaaagytgtgggaagtra-----
-attt------------------------------------------gcwggaagatttt
ccacataatgctcrccacagagargktgcaatttcagtaagcaawtataccataaagcat
ggakatacargrttggtgatagttggtggaaggatggagwtrcwgccacatattcatcta
gatycctttgaggagataactrtggcaaataagaatgcagatgagcataggagaagtgca
a-----------------------------------------------------------
------------------------------------------------------------
------------------------------------------------------------
-------------------------agaaaatcgaagcaccatccacggatgcggcgatg
ttgattcctcagcataattacaagcttgatgttcatgcattgaacagccgtcgtcccgga
gagtctgagtgcagggaatttcgagaatcagtccttggagtaatgcctcatcactgggat
aggcgggaagacacatattttcagctggcacattttaggcgccacaaaaggaaggtgtca
aagaaaatctcaggaaggaatactaattatccatttcacaaacctgaggaacatcaccct
ccaggaaaggattctaccaaaaagattccaaagttgattggaaaagcggcgaactatgct
ggttcagcaaaacccaaaaa-ggcaattccttacatacccactataacaaactacaccca
gttttggtgggtcccaaatgttgtcgtggcacatgagaaagagggaattgaagttctgca
tgtggcatctggccgtacagtttgcmagcttcatcttcaagagggcggacttcatgctga
tatcaatggagatggagtgttagatcatgtgcaggcagtgggtggaaacggtgctgagca
aacagttgtgagtggatccatggaagtactccgaccatgctgggcagtagcaacttctgg
ggtgccagtgcgagaacaactattcaatgcttctatttgccatcatcattctgcttttag
tttgtttcaacatggggaattctctagaggctttggtagaactcttgattatagttcatt
agaggttgcaacaccaattctcatcc---ctaaagatgacggacaccatcacaggaaggg
aagccatggggatgtcatcttcttgacaaatagaggaga---------ggtaa-------
----------------cakcatacactcctgc------------tgaacatgggcatggg
gcagagtggcaatggca------gcttttgacaggtgctacatggtctaatcttccatct
ccatcggggatgatggagtctggctatgtggtgccgacgctgaagccattctccttgagg
gtccatgataatcaacaaatgatccttgttgcaggagatcaagaagccttggttatatct
cctagtggcactatcatg-acaaccgtcgagcttcctgcccccccaacacatgccttagt
ttctgcagatttctcaggtgacggactgaatgacctcatccttgtaactgcgaatggagt
atatggttttgttcaaaccaggcaaccaggagccctcttctttagtacattggtcggttg
ccttattgttgtgatgggagtaata---tttgtcacgcagcatctgaattctatg
>PAFTOL008417
------------------------------------------------------------
------------------------------------------------------------
------------------------------------------gttcttgctgaggtgacc
ttgttgcctgacaaagtccgtgtcgtatctgggagacgccctgttgctatggcgactggt
gttattgatcgaacttataagcaagggcagccactgaagcaggttttggtggttgttacg
tcgggctggtaagtgatgtgttttgaccacaatcttaaaaagctctgggaagtga-----
-attt------------------------------------------gcaggaagatttt
ccacataatgctcaccacagagaggttgcaatttcagtaagcaattataccataaagcat
ggagatacaggattggtaatagttggtggaaggatggagatacagccacatgt-------
------------------------------------------------------------
------------------------------------------------------------
------------------------------------------------------------
------------------------------------------------------------
------------------------------------------------------------
-----------------------------------------------------------a
cagttcgagtgcagggaatttcgagaatcagtccttggagtaatgcctcatcactgggat
aggcgggaagacacatattttcagctggcacatttcaggcgccacaagaggaaggtgtca
aagaaaatgtcaggaaggaatactaattacccatttcacaagcctgaggaacatcaccct
ccaggaaaggattctaccaaaaagattccgaagttgattgggaaagctgcaaactatgct
ggctcggcaaagccaaaaaa----------------------------------------
---------------------------------------------------------gca
tgtggcatctggccgtacggtttgcaagcttcatcttcaagagggcggacttcatgctga
tatcaatggagatggggtgctagatcatgtgcaggcagtgggtggaaatggtgctgagca
aacagttgtaagtggatccatggaagtactccgaccttgctgggcagtagcaacttctgg
ggtgccagtgcgagaacaactattcaatgcctccatttgccaccatcattctgcttttag
tttgttccaacatagtgaattctctagaggctttggtagaactcaagattatcgttcatt
agaggttgcaacaccaattctcatcc---ctaaagatgatggacaccctcacaggaaggg
cagccatggagatgtcatcttcttaacaaatagaggaga---------ggtaa-------
------------------------------------------------------------
-----------------------gt-----------------------------------
------------------------------------------------------------
------------------------------------------------------------
------------------------------------------------------------
------------------------------------------------------------
------------------------------------------------------------
-------------------------------------------------------
>PAFTOL008419
------------------------------------------------------------
---------------------------------------------------gtgttggag
ccgcatgctaggcgtgttgatgaagggtttagtgaggcgcgtgtgcttgctgaggtgacc
ttgttgcctgacaaagtccgtgtcgtatctgggagacgccctgtcgctatggcaactggt
gttattgatcgaacttataagcaagggcagccactgaagcaggttttggtggttgttaca
tcgggctggtcagtgatgtgttttgaccacaatcttaaaaaactctgggaagtga-----
-attt------------------------------------------gcaggamgatttt
ccacataatgctcaccacagagaggttgcaatttcagtaagcaattataccataaagcat
ggagatacaggattggtaatagttggtggaaggatggagatacagccacatgt-------
------------------------------------------------------------
--------a---------------------------------------------------
------------------------------------------------aa----------
------------------------------------------------------------
-----------------------------aatcgaagcaccctctatggatgcagctata
ctgattcctcagcataattacaagctcgatgttcatgcattaaacagccgtcatcctgga
gagttcgagtgcagggaatttcgagaatcagtccttggagtaatgcctcatcactgggat
aggcgggaagacacatattttcagctggcacatttcaggcgccacaagaggaaggtgtca
aagaaaatgtcaggaaggaatactaattacccatttcacaaacctgaggaacatcaccct
ccaggaaaggattctaccaaaaagattccaaagttgattggaaaagctgcaaactatgct
ggctcggcaaagccaaaaaa-gacaatgccttatatacccactataacgaactacaccca
gttttggtgggtccctaatgttatcgtggcacatgagaaagagggaattgaagttctgca
tgtggcatctggccgtacagtttgcaagcttcatcttcaagagggtggacttcatgctga
tatcaatggagatggggtgctagatcatgtccaggcagtgggtggaaacggtgctgagca
aacagttgtaagtggatccatggaagtactccgaccatgctgggcagtagcaacttctgg
ggtgccagtacgagaacaactattcaatgcttccatttgccaccatcattctgctttcag
tttgttccaacatagtgaattctct-----------------------------------
------------------------------------------------------------
------------------------------------------------------------
------------------tctcccatctcctt------------caggcatg--------
-------------------------------------------attctcttctcccatct
ccttcaggcatgatggaatctggctatgtggtgccaacactgaagccgttctctttgaag
gtccatgataatcagcagatgattcttgttgctggtgatcaagaagccttggttatatct
cctattggtactattatg-acaacagttgagcttcctgccccaccaacacacgccctggt
ttctgcagatttctcaggtgatggactgaatgaccttatcctcgtaactgcaaatggagt
atatggctttgttcaaaccaggcatccaggagccctcttctttartacattagtcggttg
ccttattattgttatgggagtgata---tttgtcatgcagcatctgaattccatg
>PAFTOL008421
------------------------------------------------------------
---------------------------------catgatgcgaaaattcaggtgttggag
cctcatgctaggcgtgttgatgaagggtttagtgaggcgcgtgttcttgctgaggtgacc
ttgttgcctgacaaagtccgygttgcatcggggagacgccctgttgctatggcaactggt
gttattgatcgaacttataagcaagggcagcctctgaagcaggttttggtagttgttaca
tcgggctggtcagtgatgtgttttgaccacaatcttaaaaagctctgggaagtga-----
-attt------------------------------------------gcaggaagatttt
ccacataatgctcaccacagagaggttgcaatatcagtaagcaattataccataaagcat
ggagatacaggattggtaatagttggtggaaggatggagatacagccacatgt-------
------------------------------------------------------------
------------------------------------------------------------
------------------------------------------------------------
------------------------------------------------------------
------------------------------------------------------------
-----------------------------------------------------------a
yagtttgagtgcagggaatttcgagaatcagtccttggagtaatgcctcatcactgggat
aggcgtgaagacacatattttcagctggcacatttcaggcgccacaagaggaaggtgtca
aagaaaatatcaggaaggaatactaattacccatttcagaaacctgaggaacatcaccct
ccaggaaaggattttacgaaaaagattccgaagttgattggaaaagctgccaactatgct
ggctcggcaaagccaaaaaa-gacaacgccttatatacccactataacraactacaycca
gttttggtgggtccctaatgyygtcgtggckcatgagaaagarggrattgaagytctgca
yktggcatctggycgtacagtttgcwagcttcatcttcaagagggtggacttcatgctga
tatcaatggagatggagtgctagatcatgtgcaggcggtgggtggaaatggtgctgagca
aacagttgtaagtggatccatggaagtrcttcgaccatgctgggcagtagcaacttctgg
ggtgccagtgcgagaacagctattcaatgcttccatttgccaccattattctgcttttag
tttgtttcaacatggtgaattctctaggggctttggtaaaattcatgattatagttcatt
agaggttgcaacaccaattctcatcc---ctaaagatgatggacaccctcacaggaaggg
aagccatggggatgtcatcttcttaacaaatagaggaga---------ggtga-------
----------------catcatactcccccgc------------tgaacatgggcatggg
gcagagtggcagtggca------acttttgacaggagcaacatggtctaacctcccatcg
ccatcaggcatgatggaatctggctatgtggtgccaacactgaagccattctctttgagg
gtccatgataatcagcagatgattcttgttgctggtgatcaagaagcattggttatatct
cctagtggtactattatg-acaacagttgagcttcctgccccaccaacacacgccctggt
ttctgcagatttctcaggtgatggactgaatgaccttatcctcgtaactgcaaatggagt
mtatggctttgttcagaccaggcagccaggagccctcttcttcagtacgttagtcggttg
cctcattattgttatgggagtaata---tttgtcatgcagcatctgaactccatg
>PAFTOL008422
gattatcccatcaaatacgaagctgatcgacttcctccgcctcttgtcactgatctcaac
ggcgacggcaagaaagaagttcttgtggctactcatgatgccaaaattcaggtgttggag
cctcatgctaggcgtgttgatgaagggtttagtgaggcrcgtgttcttgctgaggtgacc
ttgttgcctgacaaagtccgtgttgcatctgggagrcgccctgttgctatggcaactggt
gttattgatcgaacttataagcaagggcagcctctgaagcaggttttggtggttgttacg
tcgggctggtcagtgatgtgttttgaccacaatcttaaaaagctctgggaagtga-----
-attt------------------------------------------gcasca-------
------------------------------------------------------------
------------------------------------------------------------
------------------------------------------------------------
------------------------------------------------------------
------------------------------------------------------------
------------------------------------------------------------
------------------------------------------------------------
------------------------------------------------------------
------------------------------------------------------------
------------------------------------------------------------
------------------------------------------------------------
------------------------------------------------------------
---------------------gacaatgccttatatacccactataacgaaccacaccca
gttttggtgggtccctaatgytgtcgtggckcatgagaaagarggraytgaagytctgca
yktggcatctggycgyacagtytgcaagcttcatcttcaagagggtggacttcatgctga
tatyaatggagatggagtgctagatcatgtgcaggcagtgggtggaaatggtgctgagca
aacagttgtaagtggatccatggaagtactccgaccatgctgggcagtagcaacttctgg
ggtgccagtgcgagaacagctattcaatgcttccatttgccaccattattctgcttttag
tttgtttcaacatggtgaattctctaggggctttggtagagctcatgattatagttcatt
agaggttgcaacaccaattctcatcc---ctagagatgatggacaccctcacaggaaggg
aagccatggggacgtcatcttcttaacaaatagaggaga---------ggtaa-------
----------------gtgacaacacccccgc------------tgaacatgggcatggg
gcagagtggcagtggca------gcttttgacgggagcaacatggtctaacctcccatct
ccatcaggcatgatggaatctggctatgtggtgccaacactgaagccattctctttgagg
gcccatgataatcagcagatgattcttgttgctggtgatcaagaagccttggttatatct
cctagtggtacggttatg-acaacagttgagcttcctgccccaccgacacacgccctggt
ttccgcagatttctcgggtgatggactgaatgaccttatcctcgtaactgcaaatggagt
gtatggctttgttcagaccaggcagccaggagccctcttctttagtacattagtcggttg
ccttattrttgttatgggagtaata---tttgtcatgcagcatctgaactctatg
>PAFTOL008423
gattatcccatcaaatacgaagctgatcgacttcctcctccccttgtcactgatctcaat
ggcgacggcaagaaagaagttcttgttgctactcatgatgcgaaaattcaggtgttggag
cctcatgctaggcgtgttgatgaagggtttagtgaggcgcgtgttcttgctgaggtgacc
ttgttgcctgacaaagtccgtgttgcatctgggagacaccctgtcgctatggcaactggt
gttattgatcgaacttataagcaagggcagccactgaagcaggttttggtggttgttaca
tcgggctggtcagtgatgtgttttgaccacaatcttaaaaagctctgggaagtga-----
-attt------------------------------------------gcaggaagatttt
ccacataatgctcaccacagagaggttgcaatttcagtaagcaattataccataaagcat
ggagatacaggattggtaatagttggtggaaggatggagatacagccacatgt-------
------------------------------------------------------------
--------a---------------------------------------------------
------------------------------------------------aa----------
------------------------------------------------------------
-----------------------------aattgaagcaccctcgatggatggagctata
ctgattcctcagcataattacaagcttgatgttcatgcattaaacagccgtcatcctgga
gagttcgagtgcagggaatttcgagaatcagtccttggagtaatgcctcatcactgggat
aggcgggaagacacatattttcagctggcacatttcaggcgccacaagaggaaggtgtca
aagaaaatatcaggaaggaatactaattacccatttcacaaacctgaggaacatcaccct
ccaggaaaggattctaccaaaaagattccgaagttgattggaaaagctgcaaactatgct
ggctcggcaaagccaaaaaa-gacaatgccttatatacccactataacgaactacaccca
gttttggtgggtccctaatgttgtcgtggcacatgagaaagagggaattgaagttctgca
tgtggcatctggccgtacagtttgcaagcttcatcttcaagagggtggacttcatgctga
tatcaatggagatggggtgctagatcatgtgcaggcagtgggtggaaatggtgctgagca
aacagttgtaagtggatccatggaagtactccgaccgtgctgggcagtagcaacttctgg
ggtgccagtgcgagaacaactattcaatgcttccatttgccaccatcattctgcttttag
tttgtttcaacatggtgaattctctagaggctttggcagaactcatgattatagttcatt
agaggttgcaacaccaattctcatcc---ctaaagatgatggacaccctcacaggaaggg
aagccatggggatgtcatcttcttaacaaatagaggaga---------ggtga-------
----------------catcatacacccccgc------------tgaacatgggcatggg
gcagagtggcagtggca------gcttttgacgggagcaacatggtctaatctcccatct
ccatcaggcatgatggaatctggccatgtggtgccaacactgaagccattctctttgagg
gtccatgataatcaccagatgattcttgttgctggtgatcaagaagccttggttatatct
cctagtggtactattatg-acaacagttgagcttcctgcaccaccaacacacgccctggt
ttctgcagatttctcaggtgatggactgaatgaccttatcctcgtaaccgcaaatggagt
atatggctttgttcaaaccaggcagccaggagcccttttctttagtacattagtcggttg
ccttcttattgttatgggggtaata---tttgtcatgcagcatctgaattccatg
>PAFTOL008436
------------------------------------------------------------
---------------------------------------------------gtgttggag
ccacatgctaggcgtgttgatgaagggtttagtgaggcgcgtgttcttgctgaggtgacc
ttgttgcctgacaaagtccgtgttgcatctgggagacaccctgtcgctatggcaactggt
gttattgatcgaacttataagcaagggcagccactgaagcaggttttggtggttgttacg
tcgggctggtcagtgatgtgttttgaccacaatcttaaaaagctatgggaagtga-----
-attt------------------------------------------gcaggaagatttt
ccacataatgctcaccacagagaggttgcgatttccgtaagcaattataccataaagcat
ggagatacaggattggtaatagttggtggaaggatggagatacagccacatat-------
------------------------------------------------------------
--------t---------------------------------------------------
------------------------------------------------ca----------
------------------------------------------------------------
-----------------------------tctgga---tccctttgaggagatgactatg
gcagc------------caagaatgcagaagagcataggagaagtgcaagtgaaacagag
cagttcgagtgcagggaatttcgagaatcagtccttggagtaatgcctcatcactgggat
aggcgggaagacacrtattttcagctggcacatttcaggcgccacaagaggaaggtgtca
aagaaaatatcaggaaggaatactaattacccatttcacaaacctgaggaacttcaccct
ccaggaaaggattctaccaaaaagattccgaagttgattggaaaagctgcaaactatgct
ggctcggcaaagccaaaaaa-gacaatgccttatatacccacyataacraactacaycya
gttttggtgggtccctaatgytgtcgtggywcatgagaaagarrgrattgaagytctgca
tktggcatctggycgtacagtytgcmagcttcatcttcaagagggtggacttcatgctga
tatcaatggagatggggtgctagatcatgtgcaggcagtgggtggaaatggtgctgagca
aacagttgtaagcggatccatggaagtactccgaccatgctgggcagtagcaacttctgg
ggtgccagtgcgagaacaactattcaacgcttccatttgccaccatcattctgcttttag
tttgtttcaacatggtgaattctctagaggctttggtagaactyatgattatagttcatt
agaggttgcaacaccaattctcatcc---ctaaagatgatggacaccctcacaggaaggg
aagccatggggatgtcatcttcttaacaaatagaggaga---------ggtga-------
----------------catcatacgcccccgc------------tgaacatgggcatggg
gcagagtggcagtggca------gcttttgacgggagcaacatggtctaatctcccatct
ccatcaggcatgatggaatctggctatgtggtgccaacactgaagccattctctttgagg
gtccatgataatcagcagatgattcttgttgccggtgatcaagaagccttggttatatct
cctagtggtactattatg-acaacagtcgagcttcctgccccaccaacacacgccctggt
ttctgcagatttctcaggtgatggactgaatgaccttatcctcgtaactgcaaatggagt
atatggctttgttcaaaccaggcagccaggagcccttttctttagtacattagtcggttg
ccttattattgttatgggagtaata---tttgtgatgcagcatctgaattccatg
>PAFTOL008439
------------aaatacgaagctgatcgacttcctcccccccttgtcactgatctcaac
ggcgacggcaagaaagaagttcttgttgctactcatgatgctaaaattcaggtgttggag
cctcatgctaggcgtgttgacgaaggatttagtgaggckcgtgttcttgctgaggtaacc
ttgttgcccgacaaagtccgtgttgcatctgggagacgcgctgtcgctatggcaactggt
gttattgatcgaacttataagcaagggcagccactgaagcaggttttggtggttgttacg
tcgggctggtcagtgatgtgttttgaccataatcttaaaaagctctgggaagtga-----
-attt------------------------------------------gcaggaagatttt
ccacataatgctcaccacagagaggttgcaatttcagtaagcaattataccataaagcat
ggagatacwggattggtaatagttggtggaaggatggagatacagccacatgt-------
------------------------------------------------------------
--------a---------------------------------------------------
------------------------------------------------aa----------
------------------------------------------------------------
-----------------------------aatcgaagcaccctcwatggatgcagctata
ttgattgctcagcataattacaagcttgatgttcatgcattaaacagccgtcatcctgga
gagttcgagtgcagggaatttcgagaatcagtccttggagyaatgcctcatcactgggat
aggcgggaagacacatattttcagctggcacatttcaggcgccacaagaggaaggtrtca
aagaaaatatcaggaaggaatactaattacccatttcacaaacctgaggaacatcaccct
ccaggaaaggattctaccaaaaagattccgaagttgattggaaaagctgcaaactatgct
ggctcagcaaaaccaaaaaa-ggcaatgccttatatacccactataacgaaccacaccca
gttttggtgggtccctaatgttgtcgtggcacatgagaaagagggaattgaagttctgca
tgtggcatctggccgtacagtttgcaagcttcatcttcaagagggtggacttcatgctga
tatcaatggagatggggtgctagatcatgtgcaggcmgtgggtggaaacggtgctgagca
aacagttgtgagtggatccatggaagtactmcgaccatgctgggcagtagcaacttctgg
ggtgccagtgcgggaacaactattcaatgcttccatttgccaccatcattctgcttttag
tttgtttcaacatagtgaattctctagaggctttggtagaaytcatgattatagttcatt
agaggttgcaacaccaattctcatcc---ctaaggatgatggacaccctcacaggaaggg
aagccatggggatgtcatcttcttaacaaatagaggaga---------ggtga-------
----------------catcatacactcccgc------------tgaacatgggcatggg
gcagagtggcagtggcagcttttgcttttgacgggagcaacatggtctaatctcccatct
ccatcaggcatgatggaatctggctatgtggtgccracactgaagccgttctccttgagg
gtccatgataatcaacagatgattcttgttkctggtgatcaagaagccttggttatatct
cctagtggcactattatg-acaacagtcgagcttcctgcyccaccaacacacrccctggt
ttctgcagatttctcaggtgatggactgaatgaccttatcctsgtaactgcaaatggagt
atatggctttgttcaaaccaggcagccaggagccctcttctttagtacattagtcggttg
ccttattattgtgatgggagtaata---tttgtcatgcagcatctgaattccatg
>PAFTOL008881
------------------------------------------------------------
---------aagaaagaagttcttgttgctactcatgatgcgaaaattcaggtgttggag
ccgcatgctaggcgtgttgatgaagggttyagtgaggcgcgtgttcttgctgaggtgacc
ttgttgcctgacaaagtccgtgttgcatctgggagacgccctgtcgctatggcaactggt
gttattgatcgaacttataagcaagggcagccactgaagcaggttttggtggttgttacg
tcgggctggtcagtgatgtgttttgaccacaatcttaaaaagctatgggaagtga-----
-attt------------------------------------------gcaggaagatttt
ccacataatgctcaccacagagaggttgcaatttcygtaagcaattataccataaagcat
ggagatacaggattggtaatagttggtggaaggatggagatacagccacatgt-------
------------------------------------------------------------
--------a---------------------------------------------------
------------------------------------------------aa----------
------------------------------------------------------------
-----------------------------aatcgaagcaccctctatggatgcagctata
ctgattcctcagcataattacaagcttgatgttcatgctttaaacagccgtcatcctgga
gagttcgagtgcagggaatttcgagaatcagtccttggagtaatgcctcatcactgggat
aggcgggaagacacatattttcagctggcacatttcaggcgccacaagaggaargtgtca
aagaaaatatcaggaaggaatactaattacccatttcacaaacctgaggaacatcaccct
ccaggaaaggattctaccaaaaagattccgaagttgattggaaaagctgcaaactatgct
ggctcggcaaagccaaaaaa-gacaatgccttatatacccactataacraactacaycca
gttttggtgggtccctaatgytgtcgtggckyaygagaaagarggrattgaagytctgca
tktggcatctggycgyacagtytgcaagcttcatcttcaagagggtggacttcatgctga
tatcaatggagatggggttctagatcatgtgcaggcagtgggtggaaacggtgctgagca
aacagttgtaagcggatccatggaagtactccgaccatgctgggcagtagcaacttctgg
ggtgccagtgcgagaacaactattcaacgcttccatttgccaccatcattctgcttttag
tttgtttcaacatggtgaattctctagaggctttggtaggactcatgattatagttcatt
agaggttgcaacaccaattctcatcc---ctaaagatgatggacaccctcacaggaaggg
gagccatggggatgtcatcttcttaacaaatcggggaga---------ggtaa-------
----------------gtccttattctccagc------------tgaccatggccaccgg
gcattctggcagtggca------aatcttgaccagggcaacatggtccaatctcccatct
ccatcagg---aatgggatctggaaacgtggggccaacattgaagcaactttccccg-cg
atccatgataatcaatgaatgattcttgttgctggwgatcaagaagctgcgattatgtct
cctagtcgcagcatcatgaacgacagttgaacttccagcaccaccagcgcatgccctgat
tactgctgacttttcamacrrtkg---taatgaccwmatccttgtgactgcraatrgggt
ttacggctttsttcaaaccaggcagccaggwgccctcttcgtcagcaagctgrttggttg
ccttattgttgtgatgggagtcata---tttgtcacccagtatctgarctgaatg
>PAFTOL009175
------------------------------------------------------------
------------------------------------------------------------
------------------------------------------------------------
------------------------------------------------------------
------------------------------------------------------gttacg
tcgggctggtcagtgatgtgttttgaccacaatcttaaaaagctatgggaagtga-----
-attt------------------------------------------gcaggaagatttt
ccmcataaygctcaccacagagaggttgcaatttccgtaagcaattataccataaagcat
ggagatacaggattggtaatagttggtggaaggatggagatacagccacatgt-------
------------------------------------------------------------
--------a---------------------------------------------------
------------------------------------------------aa----------
------------------------------------------------------------
-----------------------------aatcgaagcaccctctatggatgcagctata
ctgattcctcagcataattacaagcttgctgttcatgcattaaacagccgtcatcctgga
gagttcgagtgcagggaatttcgagaatcagtccttggagtaatgcctcatcactgggat
aggcgggaagacacatattttcagctggcacatttcaggcgccacaagaggaaggtgtca
aagaaaatatcaggaaggaatactaattacccatttcacaaacctgaggwacttcaccct
ccaggaaaggattctaccaaaaagattgctgcaattatctttgcaaaattcaattactca
tggtcccatgggttgactga-gatggttaattacataccaaccataacaaactacatcta
gttttggtgggtccctaatgttgtcgtggttcatgagaaagaaaggtttgaagctctgca
tttggcatctggccgtacagtctgcaagcttcatcttcaagagggtggacttcatgctga
tatcaatggagatggggtgctagatcatgtgcaggcagtgggtggaaatggtgctgagca
aacagttgtaagcggatccatggaagta--------------------------------
------------------------------------------------------------
------------------------------------------------------------
------------------------------------------------------------
------------------------------------------------------------
------------------------------------------------------------
------------------------------------------------------------
------------------------------------------------------------
------------------------------------------------------------
------------------------------------------------------------
------------------------------------------------------------
------------------------------------------------------------
-------------------------------------------------------
>PAFTOL009179
------------------------------------------------------------
---------------------------------------------------gtgttggag
cctcatgctaggcgtgttgatgaagggtttagtgaggcgcgtgtgcttgctgaggtgacc
ttgttgcctgacaaagtccgtgtcgtatctgggagacaccctgtcgctatggcaactggt
gttattgatagaacttataagcaagggcagccactgaagcaggttttggtggttgttacg
tcgggctggtcagtgatgtgttttgaccacaatcttaaaaagctctgggaagtga-----
-atttgcagtgggaagtgaatttgcaggtatatgtaatggttaaatggcaggaagatttt
ccacataatgctcaccacagagaggttgcaatttcagtaagcaattataccataaagcat
ggagatacaggattggtaatagttggtggaaggatggagatacagccacatgt-------
------------------------------------------------------------
--------a---------------------------------------------------
------------------------------------------------------------
------------------------------------------------------------
------------------------------------------------------------
------------------------------------------------------------
------------------------------------------------------------
------------------------------------------------------------
------------------------ggatacccatttcacaaacctgaggaacatcaccct
ccaggaaaggattctaccaaaaagattccgaagttgattgggaaagctgcaaactatgct
ggctcggcaaagccaaaaaa-g--------------------------------------
------------------------------------------------------------
------------------------------------------------------------
------------------------------------------------------------
------------------------------------------------------------
------------------------------------------------------------
------------------------------------------------------------
------------------------------------------------------------
------------------------------------------------------------
------------------------------------------------------------
------------------------------------------------------------
------------------------------------------------------------
------------------------------------------------------------
------------------------------------------------------------
------------------------------------------------------------
------------------------------------------------------------
-------------------------------------------------------
>PAFTOL009181
------------------------------------------------------------
------------------------------------------------------------
------------------------------------------------------------
------------------------------------------------------------
------------------------------------------------------------
---------------------------------------------------gtta-----
-aatg------------------------------------------gcaggaagatttt
ccacataatgctcaccacagagaggttgccatttcagtaagcaattataccataaagcat
ggagatacaggattggtaatagttggtggaaggatggagatacagccacatgt-------
------------------------------------------------------------
--------a---------------------------------------------------
------------------------------------------------------------
------------------------------------------------------------
------------------------------------------------------------
------------------------------------------------------------
------------------------------------------------------------
------------------------------------------------------------
------------------------------------------------------------
------------------------------------------------------------
------------------------------------------------------------
------------------------------------------------------------
---------------------------atttcattt------------------------
----------------------------ctgcaggcagtgggtggaaatggtgctgagca
aacagttgtaagtggatccatggaagtactccgaccatgctgggccgtagcaacttctgg
ggtgccagtgcgagaacaactattcaatgcttccatttgccaccatcat-----------
------------------------------------------------------------
------------------------------------------------------------
------------------------------------------------------------
------------------------------------------------------------
------------------------------------------------------------
------------------------------------------------------------
------------------------------------------------------------
------------------------------------------------------------
------------------------------------------------------------
------------------------------------------------------------
-------------------------------------------------------
>PAFTOL009183
------------------------------------------------------------
------------------------------------------------------------
------------------------------------------------------------
------------------------------------------------------------
gttattgatcgaacttataagcaagggcagccactgaagcagattttggtggttgttacg
tcgggctggtcagtgatgtgttttgaccacaatcttaaaaagctctgggaagtga-----
-attt------------------------------------------gcaggaagatttt
ccacataatgctcaccacagagaggttgcaatttcagtaagcaattataccataaagcat
ggagatacaggattggtaatagttggtggaaggatggagatacarccacatgt-------
------------------------------------------------------------
--------a---------------------------------------------------
------------------------------------------------------------
------------------------------------------------------------
------------------------------------------------------------
------------------------------------------------------------
------------------------------------------------------------
------------------------------------------------------------
------------------------------------------------------------
------------------------------------------------------------
------------------------------------------------------------
------------------------------------------------------------
------------------------------------------------------------
------------------------------------------------------------
------------------------------------------------------------
------------------------------------------------------------
------------------------------------------------------------
------------------------------------------------------------
------------------------------------------------------------
------------------------------------------------------------
------------------------------------------------------------
------------------------------------------------------------
------------------------------------------------------------
------------------------------------------------------------
------------------------------------------------------------
------------------------------------------------------------
-------------------------------------------------------
>PAFTOL009185
------------------gaagctgatcgacttcctcccccacttgtcactgatctcaac
ggcgacggcaagaaagaagttcttgttgctactcatgatgcgaaaattcaggtgttggag
ccgcatgctaggcgtgttgatgaagggtttagtgaggcgcgtgttcttgctgaggtgacc
ttgttgcctgacaaagtccgtgttgcatctgggagacgccctgtcgctatggcaactggt
gttattgatcgaacttataagcaagggcagccactgaagcaggttttggtggttgttacg
tcgggctggtcagtgatgtgttttgaccacaatcttaaaaagctatgggaagtga-----
-attk------------------------------------------gcaggaagatttt
ccacataatgctcaccacagagaggttgcaatttcagtaagcaattataccataaagcat
ggagatacaggattggtaatagttggtggaaggatggagatacagccacatgt-------
------------------------------------------------------------
--------a---------------------------------------------------
------------------------------------------------aa----------
------------------------------------------------------------
-----------------------------aatcgaagcaccctctatggatgcagctata
ctgattcctcagcataattacaagcttgatgttcatgcattaaacagccgtcatcctgga
gagttcgagtgcagggaatttcgagaatcagtccttggagtaatgcctcatcactgggat
aggcgggaagacacatattttcagctggcacatttcaggcgccacaagaggaaggtgtca
aagaaaatttcaggaaggaatactaattacccatttcacaaaccggaggaaaatcaccct
ccaggaaaggattctaccaaaaagattccgaagttgattggaaaagctgcaaactatgct
ggctcggcaaagccaaaaaa-grcaatgccttatatacccactataacgaactacaccca
gttttggtgggtccctaatgttgtcgtggcacatgaaaaagagggaattgaagttctgca
tgtggcatctggccgtacagtttgcaagcttcatcttcaagagggtggacttcatgctga
tatcaatggagatggggtgctagatcatgtgcaggcagttggtggaaacggtgctgagca
aacagttgtgagtggatccatggaagtactccgaccatgctgggcagtagcaacttctgg
ggtgccagtgcgagaacaactattcaatgcttccatttgccaccatcattctgcttttag
tttgtttcaacatrgtgaattctctagaggctttggyagaactcwtgattatrgttcrtt
agaggttgcaacaccaattctcatcc---ctaaagatgatggacacsctcacaggaaggg
aagccatggggatgtcatcttcttaacaaatagaggaga---------ggtga-------
----------------catcatacgcccccgc------------tgaacatgggcatggg
gcagagtggcagtggca------gcttttgacgggagcaacatggtctaatctcccatct
ccatcaggcatgatggaatctggctatgtggtgccaacattgaagccattctctttgagg
gtccatgataatcagcagatgattcttgttgctggtgatcaagaagccttggttatatct
cctagtggtactattatg-gcaacggtcgagcttcctgccccaccaacacatgccctggt
ttctgcagatttctcaggtgatggactgaatgaccttatcctcgtaactgcaaatggagt
atatggctttgttcaaaccaggcagccaggagcccttttctttagtacattagtcggttg
ccttattattgttatgggagtaata---tttgtcatgcagcatctgaattccatg
>PAFTOL009187
---------------tacgaagctgatcgacttcctcctccccttgtcactgatctcaac
ggcgacggcaagaaagaagttcttgttgctactcatgatgcgacaattcaggtgttggag
cctcatgctaggcgtgtcgatgaagggtttagtgaggcgcgtgttcttgctgagctgacc
ttgttgcctgacaaagtccgtgttgcatctgggagacgccctatcgctatggcaactggt
gttattgatcgaacttataagcaagggcagccactgaagcaggttttggtggttgttacg
tcgggctggtcagtgatgtgttttgaccacaatcttaaaaagctctgggaagtga-----
-attt------------------------------------------gcaggaagatttt
ccacataatgctcaccacagagaggttgcaatttcagtaagcaattataccataaagcat
ggagatacaggattggtaatagttggtggaaggatggagatacagccacatgt-------
------------------------------------------------------------
--------a---------------------------------------------------
------------------------------------------------a-----------
------------------------------------------------------------
-------------------------------------------------gtggttctata
ctgattcctcagcataattacaagcttgatgttcatgcattaaacacccgtcatcctgga
gagttcgagtgcagggaatttcgagaatcggtccttggagtaatgcctcatcactgggat
aggcgggaagacacatattttcagctggcacatttcaggcgccacaagaggaagctgtca
aagaaaatatcaggaaggaatactaattacccatttcacaaacctgaggaacatcaccct
ccaggaaaggattctaccaaaaagattccgaagttgattggaaaagctgcaaactatgct
ggctcggcaaagccaaaaaa-gacaatgccttatatacccactataacgaactacaccca
gttttggtgggtccctaatgttgttgtggcacatgagaaagagggaattgaagttctgca
tgtggcgtctggccgtacagtttgcaagcttcatcttcaagagggtggacttcatgctga
tatcaatggagatggggtgctagatcatgtgcaggcagtgggtggaaatggtgctgagca
aacagttgtaagtggatccatggaagtactccgaccgtgctgggcagtagcaacttctgg
ggtgccagtgcgagaacaactattcaatgcttccatttgccatcatcattctgcttttag
tttgtttcaacatggtgaattctctagaggctttggcagaactcttgattatggttcgtt
agaggttgcaacaccaattctcatcc---ctaaagatgatggacacgctcacaggaaggg
aagccatggggatgtcatcttcttaacaaatagaggaga---------ggtga-------
----------------catcatacacccccgc------------tgaacatgggcatggg
gcagagtggcagtggca------gcttttgacaggagcaacatggtctaatctcccatct
ccatcaggcatgatggaatctggccatgtggtgccaacactgaagccattctctttgagg
gtccatgataatcaccagatgattcttgttgctggtgatcaagaagccttggttatatct
cctagtggtactattatg-acaacagttgagcttcctgcaccaccaacacacgccctggt
ttctgcagatttctcaggtgatggactgaatgaccttatcctcgtaaccgcaaatggagt
atatggctttgttcaaaccaggcagccaggagcccttttctttagtacattagtyggttg
ccttattattgttatgggagtaata---tttgtcatgcagcatctgaattccatg
>PAFTOL009189
------------------------------------------------------------
------------------------------------------------------------
------------------------------------------------------------
------------------------------------------------------------
------------------------------------------------------------
------------gtgatgtgttttgaccacaatcttaaaaagctctgggaagtga-----
-attt------------------------------------------gcaggaagatttt
ccacataatgctcaccacagagaggttgcaatttcagtaagcaattataccataaagcat
ggagatacaggattggtaatagttggtggaaggatggagatacagccacatgt-------
------------------------------------------------------------
--------a---------------------------------------------------
------------------------------------------------aa----------
------------------------------------------------------------
-----------------------------aatcgaagcaccctctatggacgcagctata
ctgattccccagcataattacaagcttgatgtccatgcattaaacagccgtcatcctgga
gagttcgagtgcagggaatttcgagaatcagtccttggagtaatgcctcatcactgggat
aggcgggaagacacatattttcagctggcacatttcaggcgccayaagaggaaggtgtca
aagaaattgtcaggaaggaatactaattacccatttcacaaacctgaggaacatcaccct
ccaggaaaggattctaccaaaaagattccgaagttgattggaaaagctgcaaactatgct
ggctcggcaaagccaaaaaa-ga-------------------------------------
------------------------------------------------------------
------------------------------------------------------------
------------------------------------------------------------
------------------------------------------------------------
------------------------------------------------------------
------------------------------------------------------------
------------------------------------------------------------
------------------------------------------------------------
------------------------------------------------------------
----------------------------------atgcaacatggtctaatctcccatct
ccttcgggcatgatggaatctggctatgtggtgccaacactgaagccgttctctttgagg
gtccatgataatcagctgatgattcttgttgctggtgatcaagaagccttggttatatct
cctagtggtactattatg-acaacagttgagcttcctgccccaccaacacacgccctggt
ttctgcagatttctcaggtgatggactgaatgaccttatcctcgtaactgcaaatggagt
atatggctttgttcaaaccaggcatccaggagccctcttctttagtacattagtcggttg
ccttattattgttatgggagtgata---ttygtcatgcagcatctgaattccatg
>PAFTOL009191
------------------------------------------------------------
---------------------------------------------------gttttggag
ccgcatgctaggcgtgttgatgaagggtttagtgaggcgcgtgttcttgctgaggtgacc
ttgttgcctgacaaagtccgtgtcgtatctgggagacgccctgttgctatggcaactggt
gttattgatcgaacttataagcaagggcagccactgaagcaggttttggtggttgttacg
tcgggctggtcagtgatgtgttttgaccacaatcttaaaaagctctgggaagtga-----
-attk------------------------------------------gcaggaagatttt
ccacataatgctcaccacagagaggttgcaatttcagtaagcaattataccataaagcat
ggagatacaggattggtaatagttggtggaaggatggagatacagccacatgt-------
------------------------------------------------------------
--------a---------------------------------------------------
------------------------------------------------aa----------
------------------------------------------------------------
-----------------------------aatcgaagcaccctctatggatgcatctata
ctgattcctcagcataattataagcttgacgttcatgcattaaacagccgtcatcctgga
gagttcgagtgcagggaatttcgagaatcagtccttggagtaatgcctcatcactgggat
aggcgggaagacacatattttcagctggcacatttcaggcgccacaagaggaaggtgtca
aagaaaatgtcaggaaggaatactaattacccatttcacaaacctgaggaacatcaccct
ccaggaaaggattctaccaaaaagattccgaagttgattgggaaagctgcaaactatgct
ggctcggcaaagccaaaaaa-gacaatgccttatatacccactataacgaactacaccca
gttttggtgggtccctaatgttgtcgtggcacatgagaaagagggaattgaagttctgca
tgtggcatctggccgtacagtttgcaagcttcatcttcaagagggtggacttcatgctga
tatcaatggagatggggtgctagatcatstgcaggcagtgggtggaaacggtgctgagca
aacagttgtaagtggatccatggaagtactccgaccatgctgggcagtagcaacttctgg
ggtgccagtgcgagaacaactattcaatgcttccatttgccaccatcattctgcttttag
tttgttccaacatagtgaattctctagaggctttggtagagctcaagattatagttcatt
agaggttgcaacaccaattctcatcc---ctaaagatgatggacaccctcacaggaaggg
aagccatggggatgtcatcttcttaacaaatagaggaga---------ggtga-------
----------------catcatacacccctgc------------tgaacacggacatggg
gcagagtggcagtggca------gcttttgactggagcaacatggtctaatctcccatct
ccatcaggcatgatggaatctggctatgtggtgcctacactgaagccgttctctttgagg
gtccatgataatcagcagatgattcttgttgctggtgatcaagaagccttggttgtatct
cctagtggtactattatg-acaacagttgagctgcctgccccaccaacacacgccctggt
ttctgcagatttctcaggtgatggactgaatgaccttatcctcgtaactgcaaatggagt
atatggctttgttcaaaccaggcatccaggagccctcttctttagtacattagtcggttg
ccttattattgttatgggagtgata---tttgtcatgcagcatctgaattccatg
>PAFTOL009193
------------------------------------------------------------
---------------------------------------------------gtgttggag
ccccatgctaggcgtgttgatgaagggtttagtgaggcgcgtgttcttgctgaggtgacc
ttgttgcctgacaaagtccgtgttgcatctgggagacaccctgttgctatggcaactggt
gttattgatcgaacttataagcaagggcagccactgaagcaggttttggtggttgttacg
tcgggctggtcagtgatgtgttttgaccacaatcttaaaaagctctgggaagtga-----
-attk------------------------------------------gcaggaagatttt
ccacataatgctcaccacagagaggttgcaatatcagtaagcaattataccataaagcat
ggagatacaggattggtaatmgttggtggaaggatggagatacagccacatgt-------
------------------------------------------------------------
------------------------------------------------------------
------------------------------------------------------------
------------------------------------------------------------
------------------------------------------------------------
-----------------------------------------------------------a
yagttcgagtgcagggaatttcgagaatcagtccttggagtaatgcctcatcactgggat
aggcgggaagacacatattttcagctggcacatttcaaacgccacaagaggaaggtgtca
aagaaaatatcrggaaggaatactaattacccatttcacaaacctgaggaacatcaccct
ccaggaaaggattttacgaaaaagattccgaagttgattggaaaagctgccaactatgct
ggctcggcaaagccaaaaaa-g--------------------------------------
------------------------------------------------------------
-------------------------cagcttcatcttcaagagggtgggcttcatgctga
tatcaatggagatggggtgctagatcacgtgcaggcagtgggtggaaatggtgctgagca
aacagttgtaagtggatccatggaagtactccgaccatgctgggcagtagcaacttctgg
ggtgccagtgcgagaacagctattcaatgcttccatttgccaccattattctgcttttag
tttgtttcaacatagtgaattctccaggggctttggtagaattcatgattatagttcatt
agaggttgcaacaccaattctcatcc---ctaaagatgatggacaccctcacaggaaggg
aagccatggggatgtcatcttcttgacaaatagaggaga---------gg----------
------------------------------------------------------------
----------------------------taagtggagcaacatggtctaatctcccatct
ccatcaggcatgatggaatctggctatgtggtgccaacactaaagccattctctttgagg
gtccatgataatcagcagatgattcttgttgctggtgatcaagaagccttggttatatct
cctagtggtactattatg-acaacagttgagcttcctgccccaccaacacacgccctggt
ttctgcagatttctcaggtgatggactgaatgaccttatcctcgtaactgcaaatggagt
atatggctttgttcagaccaggcagccaggagccctcttctttagtacattagtcggttg
ccttattattgttatgggagtaata---tttgtcatgcagcacytgaattccatg
>PAFTOL009195
------------------------------------------------------------
------------aaagaagttcttgttgctactcatgatgcgaaaattcaggttttggag
ccgcatgctaggcgtgttgatgaagggtttagtgaggcgcgtgttcttgctgaggtgacc
ttgttgcctgacaaagtccgtgtcgtatctgggagacgccctgttgctatggcaactggt
gttattgatcgaacttataagcaagggcagccactgaagcaggttttggtggttgttacg
tcgggctggtcagtgatgtgttttgaccacaatcttaaaaagctctgggaagtga-----
-attt------------------------------------------gcaggaagatttt
ccacataatgctcaccacagagaggttgcaatttcagtaagcaattataccataaagcat
ggagatacaggattggtaatagttggtggaaggatggagatacagccacatgt-------
------------------------------------------------------------
--------a---------------------------------------------------
------------------------------------------------aa----------
------------------------------------------------------------
-----------------------------aatcgaagcaccctctatggatgcagctata
ctgattcctcagcataactacaagcttgatgttcatgcattaaacagccgtcatcctgga
gagttcgagtgcagggaatttcgagaatcagtccttggagtaatgcctcatcactgggat
aggcgggaagacacatattttcagctggcacatttcaggcgccacaagaggaaggtgtca
aagaaaatgtcaggaaggaatactaattacccatttcacaaacctgaggaacatcaccct
ccaggaaaggattctaccaaaaagattccgaagttgattgggaaagctgcaaactatgct
ggctcggcaaagccaaaaaa-gacaatgccttatatacccactataacgaactacaccca
gttttggtgggtccctaatgttgtcgtggcacatgagaaagagggaattgaagttctgca
tgtggcatctggccgtacagtttgcaagcttcatcttcaagagggtggacttcatgctga
tatcaatggagatggggtgctagatcatgtgcaggcagtgggtggaaacggtgctgagca
aacagttgtaagtggatccatggaagtactccgaccatgctgggcagtagcaacttctgg
ggtgccagtgcgagaacaactattcaatgcttccatttgccaccatcattcwgcttttag
tttgttccaacatagtgaattatctagaggctttggtagaactcaagattatagttcatt
agaggttgcaacaccaattctcatcc---ctaaagatgatggacaccctcacaggaaggg
aagccatggggatgtcatcttcttaacaaatagaggaga---------ggtga-------
----------------catcatacacccccgc------------tgaacatggacatggg
gcagagtggcagtggca------gcttttgacgggagcaacatggtctaatctcccatct
ccatcaggcatgatggaatctggctatgtggtgcctacactgaagccgttctctttgagg
gtccatgataatcagcagatgattcttgttgctggtgatcaagaagccttggttatatcc
cctagtggtactattatg-acaacagttgagcttcctgccccaccaacacacgccctggt
ttctgcagatttctcaggtgatggactgaatgaccttatcctcgyaactgcaaatggagt
atatggctttgtccaaaccaggcatccaggagccctcttctttagtacattagtcggttg
ccttattattgttatgggagtgata---tttgtcatgcagcatctgaattccatg
>PAFTOL009197
------------------------------------------------------------
---------------------------------------------------gtgttggag
ccgcatgctaggcgtgttgatgaagggtttagtgaggcgcgtgttcttgctgaggtgacc
ttgttgcctgacaaagtccgtgtcgtatctgggagacgccctgttgctatggcaactggt
gtcattgatcgaacttataagcaagggcagccactgaagcaggttttggtggttgttacg
tcaggctggtcagtgatgtgtttcgaccacaatcttaaaaaactctgggaagtga-----
-attt------------------------------------------gcaagaagatttt
ccacataatgctcaccacagagaggttgcaatttcagtaagcaattataccataaagcat
ggagatacaggattggtaatagttggtggaaggatggagatacagccacatgt-------
------------------------------------------------------------
------------------------------------------------------------
------------------------------------------------------------
------------------------------------------------------------
------------------------------------------------------------
-----------------------------------------------------------a
------------------------------------------------------------
------------------------------------------------------------
------------------------------------------------------------
------------------------------------------------------------
------------------------------------------------------------
------------------------------------------------------------
------------------------------------------------------------
------------------------------------------------------------
------------------------------------------------------------
------------------------------------------------------------
------------------------------------------------------------
------------------------------------------------------------
------------------------------------------------------------
------------------------------------------------------------
------------------------------------------------------------
------------------------------------------------------------
------------------------------------------------------------
------------------------------------------------------------
------------------------------------------------------------
------------------------------------------------------------
-------------------------------------------------------
>PAFTOL009199
---------------------------------cctccgcctcttgtcactgatctcaac
ggcgacggcaagaaagaagttcttgttgctactcatgatgcgaaaattcaggtgttggag
ccgcatgctaggcgtgttgatgaagggtttagtgaggcgcgtgttcttgctgaggtgacc
ttgttgcctgacaaagtccgtgtcgtatctgggagacgccctgttgctatggcaactggt
gtcattgatcgaacttataagcaagggcagccactgaagcaggttttggtggttgttacg
tcgggctggtcagtgatgtgytttgaccacaatcttaaaaagctctgggaagtga-----
-attt------------------------------------------gcaggaagatttt
ccacataatgctcaccacagagaggttgcaatttcagtaagcaattataccataaagcat
ggagatacaggattggtaatagttggtggaaggatggagatacagccacatgt-------
------------------------------------------------------------
------------------------------------------------------------
------------------------------------------------------------
------------------------------------------------------------
------------------------------------------------------------
-----------------------------------------------------------a
cagttcgagtgcagggaatttcgagaatcagtccttggagtaatgcctcatcactgggat
aggcgggaagacacatattttcagctggcacatttcaggcgccacaagaggaaggtgtca
aagaaattgtcaggaaggaatactaattacccatttcacaaacctgaggaacatcaccct
ccaggaaaggattctaccaaaaagattccgaagttgattggaaaagctgctaactatgct
ggctcggcaaagccaaaaaa-gacaatgccttacatacccactataacgaactacaccca
gttttggtgggtccctaatgttgtcgtggcacatgagaaagagggaattgaagttctgca
tatggcaactggccgtacggtttgcaagcttcatcttcaagagggtggacttcatgctga
tatcaatggagatggggtgctagatcatgtgcaggcagtgggtggaaatggtgctgagca
aacagttgtaagtggatccatggaagtactccgaccttgctgggcagtagcaacttctgg
ggtgccagtgcgagaacaactattcaatgcctccatttgccaccatcattctgcttttag
tttgttccaacatagtgaattctctagaggctttggtagaactcaagattatcgttcatt
agaggttgcaacaccaattctcatcc---ctaaagatgatggacaccctcacaggaaggg
cagccatggagatgtcatcttcttaacaaatagaggaga---------ggtga-------
----------------catcatacacccccgc------------cgaacatggacatggg
gcagagtggcagtggca------acttttgacgggagcaacatggtctaatctcccatct
ccttcgggcatgatggaatctggctatgtggtgccaacactgaagccgttctctttgagg
gtccatgataatcagcagatgattcttgttgctggtgatcaagaagccttggttatatct
cctagtggtactattatg-acaacagttgagcttcctgccccaccaacacacgccctggt
ttctgcagatttctcaggtgatggactgaatgaccttatcctcgtaactgcaaatggagt
atatggctttgttcaaacraggcatccaggagccctcttctttagtacattagtcggttg
ccttattattgttatgggagtgata---tttgtcatgcagcatctgaattccatg
>PAFTOL009203
---tatcccatcaagtacgaagctgatcgacttcctccgcatcttgtcactgmtctcaac
ggcgacggcaagaaagaagttcttgttgctactcatgatgcgaaaattcaggttttggag
ccgcatgctaggcgtgttgatgaagggtttagtgaggcgcgtgttcttgctgaggtgacc
ttgttgcctgacaaagtccgtgtcgtatctgggagacgcccagttgctatggcaactggt
gttattgatcgaacttataagcaagggcagccactgaagcaggttttggtggttgttacg
tcgggctggtcagtgatgtgttttgaccacaatcttaaaaagctctgggaagtga-----
-attt------------------------------------------gcaggaagatttt
ccacataatgctcaccacagagaggttgcaatttcagtaagcaattataccataaagcat
ggagatacaggattggtaatagttggtggaagaatggagatacagccacatgt-------
------------------------------------------------------------
--------a---------------------------------------------------
------------------------------------------------aa----------
------------------------------------------------------------
-----------------------------aatcgaagcaccctctatggacgcagctata
ctgattccccagcataattacaagcttgatgtccatgcattaaacagccgtcatcctgga
gagtttgagtgcagggaatttcgagaatcagtccttggagtaatgcctcatcactgggat
aggcgggaagacacaaattttcagctggcacatttcaggcgccacaagaggaaggtgtca
aagaaattgtcaggaaggaatactaattacccatttcacaaacctgaggaacatcaccct
ccaggaaaggattctaccaaaaagattccgaagttgattggaaaagctgcaaactatgct
ggctcggcaaagccaaaaaa-gacaatgccttacatacccactataacgaactacaccca
gttttggtgggtccctaatgttgtcgtggcacatgagaaagagggaattgaagttctgca
tgtggcatctggccgtacagtttgcaagcttcatcttcaagagggyggacttcatgctga
tatcaatggagatggggtgctagatcatgtgcaggcagtgggtggaaacggtgctgagca
aacagttgtaagtggatccatggaagtactccgaccttgctgggcagtagcaacttctgg
ggtgccagtgcgagaacaactattcaatgcctccatttgccaccatcattctgcttttag
tttgttccaacatagtgaattctctagaggctttggtagaactcaagattatagttcatt
agaggttgcaacaccaattctcatcc---ctaaagatgatggacaccctcacaggaaggg
cagccatggagatgtcatcttcttaacgaatagaggaga---------ggtga-------
----------------catcatacacccccgc------------cgaacatggacatggg
gcagagtggcagtggca------gcttttgacgggagcaacatggtctaatctcccatct
ccttcaggcatgatggaatctggctatgtggtgccaacactgaagccgttctctttgagg
gtccatgataatcagcagatgattcttgttgctggtgatcaagaagccttggttatatct
cctagtggtactattatg-acaacagttgagcttcctgccccaccaacacacgccctggt
ttctgcagatttctcaggtgatggactgaatgaccttatcctcgtaactgcaaatggagt
atatggctttgtccaaaccaggcatccaggagccctcttctttagtacattagtcggttg
ccttattattgttatgggagtgata---tttgtcatgcagcatctgaattccatg
>PAFTOL009205
gattatcccatcaaatacgaagctgatcgacttcctcctccccttgtcactgatctcaat
ggcgacggcaagaaagaagttcttgttgctactcatgatgccaaaattcaggtgttggag
ccgcatgctaggcgtgttgatgaagggtttagtgaggcgcgtgttcttgctgaggtgacc
ttgttgcctgacaaagtccgtgttgcatctgggagacaccctgtcgctatggcaactggt
gttattgatcgaacttataagcaagggcagccactgaagcaggttttggtggttgtcacg
tcgggctggtcagtgatgtgttttgaccacaatcttaaaaagctctgggaagtga-----
-attt------------------------------------------gcaggaagatttt
ccacataatgctcaccatagagaggttgcaatttcagtaagcaattataccataaagcat
ggagatacaggattggtaatagttggtggaaggatggagatacagccacatgt-------
------------------------------------------------------------
--------a---------------------------------------------------
------------------------------------------------at----------
------------------------------------------------------------
-----------------------------aat---agcaccctctatggctgcagctata
ctgattcctcagcataattacaagcttgatgttcatgcattaaacagccgtcatcctgga
gagttcgagtgcagggaatttcgagaatcagtccttggagtaatgcctcatcactgggat
aggcgggaagacacatattttcagctggcacatttcaggcgccacaagagaaaggtgtca
aagaaaatgtcaggaaggaatactaattacccatttcacaaacctgaggaacatcaccct
ccaggaaaggattctaccaaaaagattccgaagttgattggaaamgctgcaaamtatgct
ggctcsgcaaagccaaaama-gatggttaattacataccaaccataacaaaccacatcca
g---tggtgggtccctaatgctgtcgtggctcatgagaaagaagggatagaagctctgca
tttggcatctggtcgcacagtctgcaagcttcatcttcaagagggtggacttcatgctga
tatcaatggagatggggtgctagatcatstgcaggcagtgggtggaaatggtgctgagca
aacagttgtaagtggatccatggaagtactccgaccgtgctgggcagtagcaacttctgg
ggtgccagtgcgagaacaactattcaatgcttccatttgccaccatcattctgcttttag
tttgtttcaacatggtgaattctctagaggctttggcagaactcatgattatagttcatt
agaggttgcaacaccaattctcatcc---ctaaagatgatggacaccctcacaggaaggg
aagccatggggatgtcatcttcttaacaaatagaggaga---------ggtga-------
----------------catcatacacccccgc------------tgaacatgggcatggg
gcagactggcagtggca------gcttttgacgggagcaacatggtctaatctcccatct
ccatcaggcatgatggaatctggtcatgtggtgccaacactgaagccattctctttgagg
gtccatgataatcaccagatgattcttgttgctggtgatcaagaagccttggttatatct
cctagtggtactattatg-acaacagttgagcttcctgcaccaccaacacacgccctggt
ttctgcagatttctcaggtgatggactgaatgaccttatcctcgtaaccgcaaatggagt
atatggctttgttcaaaccaggcagccaggagcccttttctttagtacattagtcggttg
ccttattattgttatgggagtaatt---tttgtcatgcagcatctgaattccatg
>PAFTOL009207
------------------------------------------------------------
------------------------------------------------------------
------------------------------------------------------------
------------------------------------------------------------
------------------------------------aagcaggttttggtggttgttctg
acgggctggttagtgatgtgttttgaccacaatcttaaaaagctgtgggaagtga-----
-attt------------------------------------------gcaggaagatttt
ccacataatgctcaccacagagaggttgcaatttcagtaagcaattataccataaagcat
ggagatacaggattggtgatagttggtggaaggatggagataytgccacatgt-------
------------------------------------------------------------
--------a-----------------------agcaagtat-------------------
-------------------------------------------accgtaaagca------
-------------tggagata-----------------------------caaggttggt
gatarttggtg---------------gaaggatggagttacagccacatattcatctaga
tccctttgagragataactatgg--caaataagaatgcagatgagcataggagaagtgca
cagtctgagtgcagggaatttcgagaatcagtccttggagtaatgcctcatcactgggat
aggcgggaagacacatattttcagctggcacattttaggcgccacaaaaggaaggtgtca
aagaaaatctcaggaaggaatactaattatccatttcamaaacctgaggaacatcaccct
ccaggaaaggattctaccaaaaagattccaaagttgattgggaaagcggcgaactatgct
ggttcagcaaaacccaaaaa-g--------------------------------------
------------------------------------------------------------
-------------------------cagcttcatcttcaagagggcggacttcatgctga
tatcaatggagatggagtgttagatcatgtgcaggcagttggtggaaacggtgctgagca
aacagttgtgagtggatccatggaagtactccgaccatgctgggcagtagcaacttctgg
ggtgccagtgcgagaacaactattcaatgcttctatttgccatcatcattctgcttttag
tttgtttcaacatggggaattctctagaggctttggtagaactcttgattatggttcatt
agaggttgcaacaccaattctcatcc---ctaaagatgatggacaccatcacaggaaggg
aagccatggggatgtcatctttttgacaaatagaggaga---------ggtaagt-----
------------------------------------------------------------
------------------------------------------------------------
------------------------------------------------------------
------------------------------------------------------------
------------------------------------------------------------
------------------------------------------------------------
------------------------------------------------------------
-------------------------------------------------------
>PAFTOL009209
------------------------------------------------------------
---------------------------------------------------gtgttggag
cctcatgctaggcgtgttgatgaagggtttagtgaggcgcgtgttcttgctgaggtgacc
ttgttgcctgacaaagtccgtgttgcatctgggagacaccctgtcgctatggcaactggt
gttattgatcgaacttataagcaagggcagccactgaagcaggttttggtggttgttaca
tcgggctggtcagtgatgtgttttgaccacaatcttaaaaagctctgggaagtga-----
-attt------------------------------------------gcaggaagatttt
ccacataatgctcaccacagagaggttgcaatttcagtaagcaattataccataaagcat
ggagatacaggattggtaatagttggtggaaggatggagatacagccacatg--------
------------------------------------------------------------
------------------------------------------------------------
------------------------------------------------------------
------------------------------------------------------------
----------------------------------------------------------ta
ttgatccctcagcataattacaagcttgatgttcatgcattaaacagccgtcatcctgga
gagttcgagtgcagggaatttcgagaatcagtccttggagtaatgcctcatcactgggat
aggcgggaagacacatattttcagctggcacatttcaggcgccacaagaggaaggtgtca
aagaaaatatcaggaaggaatactaattacccatttcacaaacctgaggaacatcaccct
ccaggaaaggattctaccaaaaagattccgaagttgattggaaaagctgcaaactatgct
ggctcggcaaagccaaaama-gacaatgccttatatacccactataacgaactacaccca
gttttggtgggtccctaatgttgtcgtggcacatgagaaagagggaattgaagttctgca
tgtggcatctggccgtacagtttgcaagcttcatcttcaagagggtggacttcatgctga
tatcaatggagatggggtgctagatcatgtgcaggcagtgggtggaaatggtgctgagca
aacagttgtaagtggatccatggaagtactccgaccgtgctgggcagtagcaacttctgg
ggtgccagtgcgagaacaactattcaatgcttccatttgccaccatcattctgcttttag
tttgtttcaacatggtgaattctctagaggctttggcagaactcatgattatagttcatt
agaggttgcaacaccaattctcatcc---ctaaagatgatggacaccctcacaggaaggg
aagccatggggatgtcatcttcttaacaaatagaggaga---------ggtga-------
----------------catcatacacccccgc------------tgaacatgggcatggg
gcagagtggcagtggca------gcttttgacgggagcaacatggtctaatctcccatct
ccatcaggcatgatggaatctggccaygtggtgccaacactgaagccattctctttgagg
gtccatgataatcaccagatgattcttgttgctggtgatcaagaagccttggttatatct
cctagtggtactattatg-acaacagttgagcttcctgcaccaccaacacacgccctggt
ttctgcagatttctcaggtgatggactgaatgaccttatcctcgtaaccgcaaatggagt
atatggcttygttcaaaccaggcagccaggagcccttttctttagtacattagtcggttg
ccttcttattgttatgggagtaata---tttgtcatgcagcatctgaattccatg
>PAFTOL009215
------------------------------------------------------------
------------------------------------------------------------
------------------------------------------------------------
---------------------------------------------------gcaactggt
gttattgatcgaacttataagcaagggcagccactgaagcaggttttggtagttgttacg
tcgggctggtcagtgatgtgttttgaccacaatcttaaaaagctctgggaagtga-----
-attt------------------------------------------gcaggaagatttt
ccacataatgctcaccacagagaggttgcaatttcagtaagcaattataccataaagcat
ggagatacaggattggtaatagttggtggaaggatggagatacagccacatgt-------
------------------------------------------------------------
------------------------------------------------------------
------------------------------------------------------------
------------------------------------------------------------
------------------------------------------------------------
-----------------------------------------------------------a
cagttcgagtgcagggaatttcgagaatcagtccttggagtaatgcctcatcactgggat
aggcgggaagacacatattttcagctggcacatttcaggcgccacaagaggaaggtgtca
aagaaaatgtcaggaaggaatactaattacccatttcacaagcctgaggaacatcaccct
ccaggaaaggattctaccaaaaagattccgaagttgattgggaaagctgcaaactatgct
ggctcggcaaagccaaaaaa-gttggttaattacataccaaccgtaacaaactacatcca
gtttttgcattttgaatccttggttgtggctcatgagaaagaagggattgaagcgctgca
tttggcatctggtcgcacagtctgcaagcttcatcttcaagagggtggacttcatgctga
tatcaatggagatggggtgctagatcatgtgcaggcagtgggtggaaacggtgctgagca
aacagttgtaagtggatccatggaagtactccgaccgtgctgggcagtagcaacttctgg
ggtgccagtgcgagaacaactattcaatgcttccatttgccaccatcattctgcttttag
tttgttccaacatggtgaattctctagaggctttggtagaactcaagattatggttcatt
agaggttgcaacaccaattctcattc---ctaaagatgatggacaccctcacaggaaggg
aagccatggggatgtcatcttcttaacaaatagaggaga---------ggtga-------
----------------catcatacacccccgc------------tgaacatggacatggg
gcagagtggcagtggca------gcttttgacgggagcaacatggtctaatctcccatct
ccatcaggcatgatggaatctggctatgtggtgcctacactgaagccgttctctttgagg
gtccatgataatcagcagatgattcttgttgctggtgatcaagaagccttggttatatct
cctagtggtactattatg-acaacagttgagcttcctgccccaccaacacacgccctggt
ttctgcagatttctcaggtgatggactgaatgaccttatcctcgtaactgcaaatggagt
atatggctttgttcaaacgaggcatccaggagccctcttctttagtaccttagtcggttg
ccttattattgttctgggcgtgata---ttt------------------------
>PAFTOL009217
------------------------------------------------------------
---------------------------------------------------gttttggag
ccgcatgctaggcgtgttgatgaaggttttagtgaggcgcgtgttcttgctgaggtgacc
ttgttgcctgacaaagtccgtgtcgtatctgggagacgccctgttgctatggcaactggt
gttattgatcgaacttataagcaagggcagccactgaagcaggttttggtggttgttacg
tcgggctggtcagtgatgtgttttgaccacaatcttaaaaagctctgggaagtga-----
-attt------------------------------------------gcaggaagatttt
ccacataatgctcaccacagagaggttgcaatttcagtaagcaattataccataaagcat
ggagatacaggattggtaatagttggtggaaggatggagatacagccacatgt-------
------------------------------------------------------------
--------a---------------------------------------------------
------------------------------------------------------------
------------------------------------------------------------
------------------------------------------------------------
------------------------------------------------------------
------------------------------------------------------------
------------------------------------------------------------
------------------------------------------------------------
------------------------------------------------------------
------------------------------------------------------------
------------------------------------------------------------
------------------------------------------------------------
------------------------------------------------------------
------------------------------------------------------------
------------------------------------------------------------
------------------------------------------------------------
------------------------------------------------------------
------------------------------------------------------------
------------------------------------------------------------
---------------------------------------------------------tct
ccttcgggcatgatggaatctggctatgtggtgccaacactgaagccgttctctttgagg
gtccatgataatcagcagatgattcttgttgctggtgatcaagaagccttggttgtatct
cctagtggtactattatg-acaacagttgagcttcctgccccaccaacacacgccctggt
ttctgcagatttctcaggtgatggactgaatgaccttatcctcgtaactgcaaatggagt
atatggctttgttcaaaccaggcatccaggagccctcttctttagtacattagtcggttg
ccttattgttgttatgggagtgata---tttgtcatgcagcatctgaattccatg
>PAFTOL009219
------------------------------------------------------------
------------------------------------------------------------
------------------------------------------------------------
---------------------------tctgggagacggcctgttgctatggcaactggt
gttattgatcgaacttataagcaagggcagccactgaagcaggttttggtggttgttacg
tcgggctggtcagtgatgtgttttgaccacaatcttaaaaagctctgggaagtga-----
-attt------------------------------------------gcaggaagatttt
ccacataatgctcaccacagagaggttgcaatttcagtaagcaattataccataaagcat
ggagatacaggattggtaatagttggtggaaggatggagatacagccacatgt-------
------------------------------------------------------------
--------a---------------------------------------------------
------------------------------------------------aa----------
------------------------------------------------------------
-----------------------------aatcgaagcaccctctatggatgcagctata
ctgattcctcagcataattacaagcttgacgttcatgcattaaacagccgtcatcctgga
gagttcgagtgcagggaatttcgagaatcagtccttggagtaatgcctcatcactgggat
aggcgggaagacacatattttcagctggcacatttcaggcgccacaagaggaaggtgtca
aagaaaatgtcaggaaggaatactaattacccatttcacaagcctgaggaacatcaccct
ccaggaaaggattctaccaaaaagattccgaagttgattgggaaagctgcaaactatgct
ggctcggcaaagccaaaaaa-gtccttg--------------------------------
----------------------gttgtrgctcatgagaaagaagggattgaagcgctgca
tttggcatctggtcgcacagtctgcaagcttcatcttcaagagggtggacttcatgctga
tatcaatggagatggggtgctagatcatgtgcaggcagtgggtggaaacggtgctgagca
aacagttgtaagtggatccatggaagtactccgaccgtgctgggcagtagcaacttctgg
ggtgccagtg--------------------------------------------------
------------------------------------------------------------
------------------------------------------------------------
------------------------------------------------------------
------------------------------------------------------------
------------------------------------------------------------
------------------------------------------------------------
------------------------------------------------------------
---agtgctactattatg-acaacagttgagcttcctgccccaccaacacacgccctggt
ttctgcagatttctcaggtgatggactgaatgaccttatcctcgtaactgcaaatggagc
atatggctttgtccaaaccaggcatccaggagccctcttctttagtacattagtcggttg
ccttattattgttatgggagtgata---tttgtcatgcagcatctgaattccatg
>PAFTOL009221
------------------------------------------------------------
---------------------------------------------------gtgttggag
ccgcatgctaggcgtgttgatgaagggtttagtgaggcgcgtgttcttgctgaggtgacc
ttgttacctgacaaagtccgtgttgtwtctgggagacgccctgtcgctatggcaactggt
gttattgatcgaacttataagcaagggcagccactgaagcaggttttggtagttgttacg
tcrggctggtcagtgatgtgttttgaccacaatcttaaaaagctctgggaagtga-----
-attt------------------------------------------gcaggaagatttt
ccacataatgctcatcacagagaggttgcaatttcagtaagtaattataccataaagcat
ggagatacaggattggtgatagttggtggaaggatggagatacagccacatgt-------
------------------------------------------------------------
------------------------------------------------------------
------------------------------------------------------------
------------------------------------------------------------
------------------------------------------------------------
-----------------------------------------------------------a
cagttcgagtgcagggaatttcgagaatcagtccttggagtaatgcctcatcactgggat
aggcgggaagacacatattttcagctggcacatttcaggcgccacaagaggaaggtttta
aagaaaatatcaggaaggaatactaattacccatttcacaaacctgaggaacatcaccct
ccaggaaaggattctaccaaaaagattccaaagttgattggaaaagctgcaaactatgct
ggctcggcaaagccaaaaaa-gacaatgccttatatacccactataacgaactacaccca
gttttggtgggtccctaatgttgtcgtggcacatgagaaagaggggattgaagttctgca
tgtggcatctggccgtacagtttgcaagcttcatcttcaagagggtggacttcatgctga
tatcaatggagatggggtgctagatcatgtgcaggcagttggtggaaacggtgctgagca
aacagttgtgagtggatccatggaagtacttcgaccatgctgggcagtagcaacttctgg
ggtgccagtgcgagaacaactattcaatgcttccatctgccaccatcattctgcttttag
tttgtttcaacatagtgaattctctaggagctttggtagaactcatgatcatagttcatt
agaggttgcaacaccaattctcatcc---ctaaagatgatggacaccctcacwggaaggg
aagccatggggatgtcatcttcttaacaaatagaggaga---------ggtga-------
----------------catcatacgcccccgc------------tgaacatgggcatggg
gcagagtggcagtggca------gcttttgamgggagcaaca---tctaatctcccatct
ccatcaggcatgatggagtctggctatgtggtgccaacactgaagccattctctttgaag
gtccatgataatcagcagatgattcttgttgctggtgatcaagaagccttggttatatct
cctagtggtactattttg-acaacagttgagcttcctgccccaccaacacacgccctggt
ttctgcagatttctcargtgacggactgaatgaccttatcctcgtaactgcaaatggagt
atatggctttgttcaaaccaggcacccaggarccctcttctttagtacwttagtcggttg
ccttatyattgttatgggagtaata---tttgtcatgcagcatctgaattccatg
>PAFTOL009223
------------------------------------------------------------
---------------------------------------------------gttttggag
ccgcatgctaggcgtgttgatgaaggttttagtgaggcgcgtgttcttgctgaggtgacc
ttgttgcctgacaaagtccgtgtcgtatctgggagacgccctgttgctatggcaactggt
gttattgatcgaacttataagcaagggcagccactgaagcaggttttggtggttgttacg
tcgggctggtcagtgatgtgttttgaccacaatcttaaaaagctctgggaagtga-----
-attt------------------------------------------gcaggaagatttt
ccacataatgctcaccacagagaggttgcaatttcagtaagcaattataccataaagcat
ggagatacaggattggtaatagttggtggaaggatggagatacaggcacatgt-------
------------------------------------------------------------
--------a---------------------------------------------------
------------------------------------------------aa----------
------------------------------------------------------------
-----------------------------aatcgaagcaccctctatggatgcagctata
ctgattcctcagcataattacaagcttgacgttcatgcattaaacagccgtcatcctgga
gagttcgagtgcagggaatttcgagaatcagtccttggagtaatgcctcatcactgggat
aggcgggaagacacatattttcagctggcacatttcaggcgccacaagaggaaggtgtca
aagaaaatgtcaggaaggaatactaattacccatttcacaagcctgaggaacatcaccct
ccaggaaaggattctaccaaaaagattccgaagttgattgggaaagctgcaaactatgct
ggctcggcaaagccaaaaaa-grcaatgccttatatacccactataacgaactacactca
gttttggtgggtccctaatgttgtcgtggcacatgagaaagagggaattgaagttctgca
tgtggcaactggccgtacagtttgcaagcttcatcttcaagagggtggacttcatgctga
tatcaatggagatggggtgctagatcatgtgcaggcagtgggtggaaacggtgctgagca
aacagttgtaagtggatccatggaagtactccgaccgtgctgggcagtagcaacttctgg
ggtgccagtgcgagaacaactattcaatgcttccatttgccaccatcattctgcttttag
tttgttccaacatagtgaattctctagaggctttggtagaactcaagattatggttcatt
agaggttgcaacaccaattctcattc---ctaaagatgatggacaccctcacaggaaggg
aagccatggggatgtcatcttcttaacaaatagaggaga---------ggtga-------
----------------catcatacacccccgc------------tgaacatggacatggg
gcagagtggcagtggca------gcttttgacgggagcaacatggtctaatctcccatct
ccatcaggcatgatggaatctggctatgtggtgcctacactgaagccgttctctttgagg
gtccatgataatcagcagatgattcttgttgctggtgatcaagaagccttggttgtrtct
cctagtggtactattatg-acaacagtggagctgcctgccccaccaacacacgccctggt
ttctgcagatttctcaggtgatggactgaatgaccttatcctcgtaactgcaaatggagt
atatggctttgttcaaaccaggcatccaggagccctcttctttagtacattagtcggttg
ccttattattgttatgggagtgata---tttgtcatgcagcatctgaattccatg
>PAFTOL009225
------------------------------------------------------------
---------------------------------------------------gttttggag
ccgcatgctaggcgtgttgatgaaggttttagtgaggcgcgtgttcttgctgaggtgacc
ttgttgcctgacaaagtccgtgtygtatctggsagacgccctgttgctatggcaactggt
gttattgatcgaacttataagcaagggcagccactgaagcaggttttggtggttgttacg
tcgggctggtcagtgatgtgttttgaccacaatcttaaaaagctctgggaagtga-----
-attt------------------------------------------gcaggaagatttt
ccacataatgctcaccacagagaggttgcaatttcagtragcaattataccataaagcat
ggagatacaggattggtaatagttggtggaaggatggagatacagccacatgt-------
------------------------------------------------------------
--------a---------------------------------------------------
------------------------------------------------wa----------
------------------------------------------------------------
-----------------------------aatcgaagcaccctctatggatgcagctata
ctgattccgcagcataattacaagcttgacgttcatgcattaaacagccgtcatcctgga
gagttcgagtgcagggaatttcgagaatcagtccttggagtaatgcctcatcactgggat
aggcgggaagacacatattttcagctggcacatttcaggcgccacaagaggaaggtgtca
aagaaaatgtcaggaaggaatactaattacccatttcacaaacctgaggaacatcaccct
ccaggaaaggattctaccaaaaagattccgaagttgattgggaaagctgcaaactatgct
ggctcggcaaagccaaaaaa-g--------------------------------------
------------------------------------------------------------
-------------------------cagcttcatcttcaagagggtggacttcatgctga
tatcaatggagatggggtgctagatcatgtgcaggcagtgggtggaaacggtgctgagca
aacagttgtaagtggatccatggaagtactccgaccgtgctgggcagtagcaacttctgg
ggtgccagtgcgagaacaactattcaatgcttccatttgccaccatcattctgcttttag
tttgttccaacatagtgaattctctagaggctttggtagaactcaagattatggttcatt
agaggttgcaacaccaattctcattc---ctaaagatgatggacamcctcacaggaaggg
aagccatggggatgtcatcttcttaacaaatagaggaga---------ggtga-------
----------------crtcatacacccccgc------------tgaacatggrcatggg
gcagagtggcagtggca------gcttttgacgggagcaacatggtctaatctcccatct
ccatcaggcatgatggaatctggctatgtggtgcctacactgaagccgttctctttgagg
gtccatgataatcagcagatgattcttgttgctggtgatcaagaagccytggttgtatct
cctagtggyactattatg-acaacagtggagctgcctgccccaccaacacacgccctggt
ttctgcagatttctcaggtgatggactgartgaccttatcctcgtaactgcaaatggagt
atatggctttgttcaaaccaggcatccaggagccctcttctttagtacattagtcggttg
ccttattattgttatgggagtgata---tttgtcatgcagcatctgaattccatg
>PAFTOL009227
gattatcccatcaaatacgaagctgatcgacttcctccgcctcttgtcactgatctcaac
ggcgacggcaagaaagaagttcttgttgctactcatgatgcgaaaattcaggttttggag
ccgcatgctaggcgtgttgatgaagggtttagtgaggckcgtgttcttgctgaggtgacc
ttgttgcctgacaaagtccgtgtcgtatctgggaggcgccctgttgctatggcaactggt
gttattgatcgaacttataagcaagggcagccactgaagcaggttttggtggttgttacg
tcgggctggtcagtgatgtgttttgaccacaatcttaaaaagctctgggaagtga-----
-attt------------------------------------------gcaggaagatttt
ccacataatgctcaccacagagaggttgcaatttcagtaagcaattataccataaagcat
ggagatacaggattggtaatagttggtggaaggatggagatacagccacatgt-------
------------------------------------------------------------
--------a---------------------------------------------------
------------------------------------------------aa----------
------------------------------------------------------------
-----------------------------aatcgaagcaccctctatggacgcagctata
ctgattccccagcataattacaagcttgatgtccatgcattaaacagccgtcatcctgga
gagttcgagtgcagggaatttcgagaatcagtccttggagtaatgcctcatcactgggat
aggcgggaagacacatattttcagctggcacatttcaggcgccacaagaggaaggtgtca
aagaaattgtcwggaaggaatactaattacccatttcacaaacctgaggaacatcaccct
ccaggaaaggattctaccaaaaagattccgaagttgattggaaaagctgcaaactatgct
ggctcggcaaagccaaaaaa-gacaatgccttacatacccactataacgaactacaccca
gttttggtgggtccctaatgttgtcgtggcacatgagaaagagggaattgaagttctgca
tgtggcatctggccgtacagtttgcaagcttcatcttcaagagggtggacttcatgctga
tatcaatggagatggggtgctagatcatgtgcaggcagtgggtggaaacggtgctgagca
aacagttgtaagtggatcsatggaagtactccgaccttgctgggcagtagcaacttctgg
ggtgccagtgcgtgaacaactattcaatgcctccatttgccaccatcattctgcttttag
tttgttccaacatagtgaattctctagaggctttggtagaactcaagattatagttcatt
agaggttgcaacaccaattctcatcc---ctaaagatgatggacaccctcacaggaaggg
cagccatggagatgtcatcttcttaacaaatagaggaga---------ggtga-------
----------------catcatacacccccgc------------cggacatggacatggg
gcagagtggcagtggca------gcttttgacaggagcaacatggtctaatctcccatct
cctttgggcatgatggaatctggctatgtggtgccaacactgaagccgttctctttgagg
gtccatgataatcagcagatgattcttgttgctggtgatcaagaagccttggttatatct
cctagtggtactattatg-acaacagttgagcttcctgccccaccaacacacgccctggt
atctgcagatttctcaggtgatggactgaatgaccttatcctcgtaactgcaaatggagt
atatggctttgtccaaaccaggcatscaggagccctcttctttagtacattagtcggttg
ccttattattgttatgggagtgata---tttgtcatgcagcatctgaattccatg
>PAFTOL009229
------------------------------------------------------------
---------------------------------------------------gtgttggag
cctcatgctaggcgtgttgatgaagggtttagtgaggcgcgtgttcttgctgaggtgacc
ttgttgcctgacaaagtccgtgttgcatctggtagacaccctgttgctatggcaactggt
gtcattgatcgaacttataagcaagggcagccactgaagcaggttttggtggttgttacg
tcgggctggtcagtgatgtgttttgaccacaatcttaaaaagctctgggaagtga-----
-attt------------------------------------------gcaggaagatttt
ccacataatgctcaccacagagaggttgcaatatcagtaagcaattataccataaagcat
ggagatacaggattggtaatagttggtggaaggatggagatacagccacatgt-------
------------------------------------------------------------
------------------------------------------------------------
------------------------------------------------------------
------------------------------------------------------------
------------------------------------------------------------
-----------------------------------------------------------a
cagttcgagtgcagggaatttcgagaatcagtcctcggagtaatgcctcatcactgggat
aggcgggaagacacacattttcagctggcacatttcaggcgccacaagaggaaggtgtcc
aagaaaatatcaggaaggaatactaattacccatttcacaaacctgaggagcatcaccct
ccaggaaaggattttaccaaaaagattccgaagttgattggaaaagctgcaaattatgct
ggctcggcaaagccaaaaaa-gacaatgctttatatacccactataacgaactacaccca
gttttggtgggtccctaatgttgttgtggcacatkagaaagarggrattgargytctgca
tktggcatctggccgtacagtttgcaagcttcatcttcaagagggtggacttcatgctga
tatcaatggagatggtgtgctagatcatgtgcaggcagtgggtggaaacggtgctgagca
aacagttgtaagtggatccatggaagtactccgaccatgctgggcagtagcaacttctgg
ggtgccagtgcgagaacagctattcaatgcttccatttgccaccatcattctgcttttag
tttgtttcaacatggtgaattctctaggggctttggtagaactcatgattatagttcatt
agaggttgcaacaccaattctcatcc---ctaaggatgatggacaccctcacaggaaggg
aagccatggggatgtcatcttcttaacaaatagaggaga---------ggtga-------
----------------catcatacacccccgc------------tgaacaagggcatggg
gcagagtggcagtggca------gcttttgacgggagcaacatggtctaatctcccatcg
ccatcaggcatgatggaatctggctatgtggtgccaacactgaagccattctctttgagg
gtccatg---atcagcagatgattcttgttgctggtgatcaagaagccttggttatatct
cctagtggtactattatg-acaacagttgagcttcctgccccaccaacacacgccctggt
ttctgcagatttctcaggtgatggactgaatgaccttatcctcgtaactgcaaatggagt
atatggctttgttcagacgaggcagccaggagccctcttctttagtacgttagtcggttg
ccttattatcgttatgggagtaata---tttgtcatgcagcatctcaactccatg
>PAFTOL009231
------------------------------------------------------------
------------------------------------------------------------
------------------------------------------------------------
------------------------------------------------------------
------------acttataagcaagggcagccactgaagcaggttttagtggttgttacg
tcgggctggtcagtgatgtgttttgaccacaatcttaaaaagctctgggaagtga-----
-attt------------------------------------------gcaggaagatttt
ccacataatgctcaccacagagaggttgcaatatcagtaagcaattataccataaagcat
ggagatacaggattgataatagttggtggaaggatggagayacagcctcatgt-------
------------------------------------------------------------
--------a---------------------------------------------------
------------------------------------------------------------
------------------------------------------------------------
------------------------------------------------------------
------------------------------------------------------------
cagttcgagcgcagagaattcagagaatcaatccttggggtaatgccacatcattgggat
aggcaggaagatactgtgcttgagctagcacatttcagatgacac---------------
------------------------------------------------------------
------------------------------------------------------------
------------------------------------------------------------
----tggtgggtccctaatgcagtcgtggctcatgagaaagaagggtttgaagctctgca
tttggcatctggtcgcacagtctgcaaggatgttctttgtgtaactttgctcc-------
------------------------------------------------------------
------------------------------------------------------------
------------------------------------------------------------
------------------------------------------------------------
-----------------------------ctaaagttactattcatcttc----------
------------------------------------------------------------
-------------------------tacctga------------tacgtacacaaatatg
gcagagtggcagtggca------gcttttgacgggagcaacatggtctaatctcccatct
ccatcaggcatgatggaatctggctatgtggtgccaacactgaagccattctctttgagg
gtccatgataatcaccagatgattcttgttgctggtgatcaagaagccttggttatatct
cctagtggtactattatg-acaacagttgagcttcctgccccaccaacacacgccctggt
ttctggagatttctcaggtgatggactgaatgaccttatcctcgtaactgcaaatggagt
atatggctttgttcaaaccaggcagccaggagccctcttctttagtacgttagtcggttg
ccttattatcgttatgggagtaata---tttgtcatgcagcatctcaactccatg
>PAFTOL009233
gattatccmatyaaataygaaactratcgacttcstccacccyktgtcactratctcaay
ggygayggcragaaagargttcttgttgctactyatgatgccaaaattcaggtgttggag
ccgcatgctaggcgtgttgatgaagggttcagtgaggcgcgtgttcttgctgaggtgacc
ttgttgcctgacaaagtccgtgtggcatctgggagacgcgctgtcgctatggcaactggt
gttattgaycgaacttataagcaagggmagccastgaagcaggttttggtggttgttacr
tcrggmtggtcartgatgtgttttgaccacaatcttaaaaagctatgggaagtga-----
-attt------------------------------------------gcaggaagatttt
ccacataatgctcatcacagagaggttgcaatttcagtaarcaattataccataaagcat
ggagatacargactggtaatagttggtggaaggatggagatacagccwcatgt-------
------------------------------------------------------------
------------------------------------------------------------
------------------------------------------------------------
------------------------------------------------------------
------------------------------------------------------------
-----------------------------------------------------------a
cagttcgagtgcagggaatttcgagaatcagtccttggagtaatgcctcatcactgggat
aggcgggaagatacatattttcagctggcacatttcaggcgccacaagaggaaggtgtca
aagaaaatatcaggaaggaatactaattacccatttcacaaacctgaggaacatcaccct
ccaggaaaggactctaccaaaaagattccgaagttgattggaaaagctgcaaactatgct
ggctcggcaaagccaaaaaa-gacaatgccttatatacccactataacgaactacaccca
gttttggtgggtccctaatgttgtcgtggcgcatgagaaagagggaattgaagttctgca
tgtggcatctggccgtacagtttgcaagcttcatcttcaagagggtggactacatgctga
tatcaatggggatggggtgctagatcatgtgcaggcagtgggtggaaacggtgctgagca
aacagttgtaagtggctccatggaagtactccgaccgtgctgggcggtagcaacttctgg
ggtgccagtgcgagagcaactattcaatgcttccatttgccaccatcattctgcttttag
tttgtttcaacatagtgaattctctagaggctttggtagaattcatgattatagttcatt
agaggttgcaacaccaattctcatcc---ctaaagatgatggacatcttcacaggagggg
aagccatggggatgtaatcttcttaacaaatagaggaga---------ggtga-------
----------------catcatacgcccccgc------------tgaacatgggcatgga
gcggagtggcaatggca------gcttttgacgggagcaacatggtctaatctcccatct
ccatcaggcatgatggaatctggttatgtggtgccgacactgaagccrttctctttgagg
gttcgtgataatgagcagatgattcttgttgctggtgaccaagaagccttggttatatct
cctagtggtactattatg-acgacagttgagcttcctgccccaccaacacacgccctggt
ttctgcagatttctcaggtgatggactgaatgaccttatcctsrtaactgcaaatggagt
atatggctttgttcaaaccaggcacccaggagccctcttctttagtacaytagtcggttg
ccttattattgttatgggagtaata---ttcgtcatgcagcatctgaattccatg
>PAFTOL009235
gattatccgatcaaatatgaagctgatcgacttcctccgccccttgtcactgatctcaac
ggcgacggcaagaaagaagttcttgttgcaacccatgatgcaaaaattcaggtgctggag
cctcatgctaggcgtgttgatgaaggatttagtgaagcgcgtgttcttgctgaggtaacc
ttgctgcctgacaaagtacgtgttgcatctgggaggcgtgctgttgctatggcaactggt
gttattgatcgagcttataagcaaggacagccactgaagcaggttttggtggttgttacg
tcgggctggtcagtgatgtgttttgaccacaatcttaaaaagctgtgggaggtga-----
-attt------------------------------------------gcaggaagatttt
ccatataatgctcaccacagagaggttgctatttcagtaagcaattataccataaagcat
ggagatacaggattggtgatagttggtggaaggatggagatacagccacatgt-------
------------------------------------------------------------
--------a---------------------------------------------------
------------------------------------------------aa----------
------------------------------------------------------------
-----------------------------aattgaagcaccatccacggatgcagcgatg
ttgattcctcagcataattacaagcttgatgttcatgcattgaacagccgtcatcctgga
gagtttgagtgcagggaatttcgagaatcagtccttggagtaatkcctcatcactgggat
aggcgggaagacacatattttcagctggcacatttcaggcgccacaaaaggaaggtgtca
aagaaaatctcaggaaggaatacgaattacccatttcacaaacctgaggaacaccaccct
ccaggaaaggattctaccaaaaagattccaaggctgattggaaaagctgcaaactatgct
ggttcagcaaaacccaaaaa-g--------------------------------------
------------------------------------------------------------
-------------------------cagcttcatcttcaagagggtggacttcatgctga
tatcaatggagatggagtgttagatcacgtgcaggcagtgggtggaaacggtgctgagca
aacagttgtgagtggatccatggaagtactccgaccatgctgggcggtagcaacttcggg
ggtgccagtgcgagaacaactattcaatgcttctatttgccatcatcattctgcttttag
tttgtttcaacatggtgaattctctagaggctttggtagagttcttgattatagttcatt
agaggttgcaacaccaattctcatcc---ctaaagatgatggacaccatcataggaaggg
aagtcatggagatgtcatcttcttgacaaatagaggaga---------ggtaa-------
----------------catcatacactcctgc------------tgaacatgggcatggg
gcagagtggcaatggca------gcttttgacgggagcgacatgrtctaatctcscatct
ccatsaggsatgatggagtctggctatgtggtgccaacgctgaagccattctccttgagg
gtccatgataatcaacaaatgatccttgttgcaggagatcaagaagccttggttatatct
cctagtggcactatcatg-acaacggtcgagcttcctgccccgccaacacatgccttggt
ttctgcagatttctcaggcgatggactgaatgacctgatcctcgtaactgcgaatggagt
atatggytttgttcaaaccaggcagccaggtgccctcttctttggcatacgggttccctg
cctcagtgttgcgatgagagtcata---tttttcacccaccatctgaactggatg
>PAFTOL009237
------------------------------------------------------------
------------------------------------------------------------
------------------------------------------------------------
------------------------------------------------------------
------------------------------------------------------------
------------gtgatgtgttttgaccacaatcttaaaaagctgtgggaagtga-----
-attt------------------------------------------gcaggaagatttt
ccatataatgctcaccacagagaggttgcgatttcagtaagcaattataccataaagcat
ggagatacaggattggtgatagttggtggaaggatggagatacagccacatgt-------
------------------------------------------------------------
--------a---------------------------------------------------
------------------------------------------------------------
------------------------------------------------------------
------------------------------------------------------------
------------------------------------------------------------
------------------------------------------------------------
------------------------------------------------------------
------------------------------------------------------------
------------------------------------------------------------
------------------------------------------------------------
------------------------------------------------------------
------------------------------------------------------------
------------------------------------------------------------
------------------------------------------------------------
------------------------------------------------------------
------------------------------------------------------------
------------------------------------------------------------
------------------------------------------------------------
------------------------------------------------------------
------------------------------------------------------------
------------------------------------------------------------
------------------------------------------------------------
------------------------------------------------------------
------------------------------------------------------------
------------------------------------------------------------
-------------------------------------------------------
>PAFTOL009239
------------------------------------------------------------
---------------------------------------------------gtgttggag
ccgcatgctaggcgtgttgatgaagggtttagtgaggcgcgtgttcttgctgaggtgacc
ttgttgcctgacaaagtccgtgttgcatctggtaggcaccctgttgctatkgcaactggt
gttattgatcgaacttataagcaagggcagccactgaagcaggttttggtggttgttacg
tcgggctggtcagtgatgtgttttgaccacaatcttaaaaagctctgggaagtca-----
-attk------------------------------------------gcaggaagatttt
ccacataatgctcaccacagagaggttgcaatttcagtaagcaattataccataaagcat
ggagatacaggattggtaatagttggtggaaggatggagatacagccacatgt-------
------------------------------------------------------------
------------------------------------------------------------
------------------------------------------------------------
------------------------------------------------------------
-----------------------------------agccccacctatggatgcagctata
ctgattcctcagcataattacaagcttgatgttcatgcattaaacagccgtcatcctgga
gagttcgagtgcagggaatttcgagaatcagtccttagagtaatgcctcatcactgggat
aggcgggaagacacatattttcagctggcacatttcaggcgccacaagaggaaggtgtca
aagaaaatatcaggaaggaatactaattacccatttcacaaaccggaggaacatcaccct
ccaggaaaggattctactaaaaagattccaaagttgattggaaaagctgcaaactatgct
ggctctgcaaagccmaaaaa-gacaatgccttacatacccactataacgaaccacaccca
gttttggtgggtccctaatgtcgtcgtggcacatgagaaagagggaattgaagttctgca
tgtggcatctggccgtacagtttgcaagcttcatcttcaagagggcggacttcatgctga
tataaatggagatggggtgctagatcatgtgcaggcagttggtggaaatggtgctgagca
aacagttgtgagtggatccatggaagtactccgaccatgctgggcagtagcaacttctgg
ggtgccagtgcgagaacaactattcaatgcttcgatttgccaccatcattctgcttttag
tttgtttcaacatggtgaattctctagaggcttgggtagaacttatgattatagttcatt
agagrttgcaacaccaattctcatcc---ctaaagatgatggacaccctcacaggaaggg
aagccatggggatgtcatcttcttaacaaatagaggaga---------ggtaa-------
------------------------------------------------------------
------------------------------------------------------------
----------gtgtggaatctggctatgtggtgccaacactgaagccattctctttgaag
gtccatgataatcagcagatgattcttgttgctggtgatcaagaagccttggttatatct
cctagtggtactattatg-acaacagttgagcttcctgccccaccaacacacgccctggt
ttctgcagatttctcaggtgatggactgaacgaccttatcctcgtaactgcaaatggagt
atatggctttgttcaaaccaggcagccaggagccctcttcttcagcacattagtcggttg
ccttattattgttatgggagtaata---tttgtcatgcagcatctgaattccatg
>PAFTOL009241
------------------------------------------------------------
---------------------------------------------------gttttggag
ccgcatgctaggcgtgttgatgaaggttttagtgaggcgcgtgttcttgctgaggtgacc
ttgttgcctgacaaagtccgtgtcgtatctgggagacgccctgttgctatggcaactggt
gttattgatcgaacttataagcaagggcagccactgaagcaggttttggtggttgttacg
tcgggctggtcagtgatgtgttttgaccacaatcttaaaaagctctgggaagtga-----
-attt------------------------------------------gcaggaagatttt
ccacataatgctcaccacagagaggttgcaatttcagtaagcaattataccataaagcat
ggagatacaggrttggtaatagttggtggaaggatggagatacaggcacatgt-------
------------------------------------------------------------
------------------------------------------------------------
------------------------------------------------------------
------------------------------------------------------------
------------------------------------------------------------
-----------------------------------------------------------a
cagttcgagtgcagggaatttcgagaatcagtccttggagtaatgcctcatcactgggat
aggcgggaagacacatattttcagctggcacatttcaggcgccacaagaggaaggtgtca
aagaaaatgtcaggaaggaatactaattacccatttcacaagcctgaggaacatcaccct
ccaggaaaggattctaccaaaaagattccgaagttgattgggaaagctgcaaactatgct
ggctcggcaaagccaaaaaa-gacaatgccttatatacccactataacgaactacactca
gttttggtgggtccctaatgttgtcgtggcacatgagaaagagggaattgaagttctgca
tgtggcaactggccgtacagtttgcaagcttcatcttcaagagggtggacttcatgctga
tatcaatggagatggggtgctagatcatgtgcaggcagtgggtggaaacggtgctgagca
aacagttgtaagtggatccatggaagtactccgaccgtgctgggcagtagcaacttctgg
ggtgccagtgcgagaacaactattcaatgcttccatttgccaccatcattctgcttttag
tttagtccaacatrgtgaattctctagaggctttggtagaactcaagattatggttcatt
agaggttgcaacaccaattctcattc---ctaaagatgatggacaccctcacaggaaggg
aagccatggggatgtcatcttcttaacaaatagaggaga---------ggtga-------
----------------catcatacacccccgc------------tgaacatggacatggg
gcagagtggcagtggca------gcttttgacgggagcaacatggtctaatctcccatct
ccatcaggcatgatggaatctggctatgtggtgcctacactgaagccgttctctttgagg
gtccatgataatcagcagatgattcttgttgctggtgatcaagaagccttggttgtatct
cctagtggtactattatg-acaacagtggagctgcctgccccaccaacacacgccctggt
ttctgcagatttctcaggtgatggactgaatgaccttatcctcgtaactgcaaatggagt
atatggctttgttcaaaccaggcatccaggagccctcttctttagtacattagtcggttg
ccttattattgttatgggagtgata---tttgtcatgcagcatctgaattccatg
>PAFTOL009243
------------------------------------------------------------
---------------------------------------------------gtgttggag
ccgcatgctaggcgtgttgatgaagggtttagtgaggcgcgtgttcttgctgaggtgacc
ttgttgcctgacaaagtccgtgttgcatctgggagactccctgtcgctatggcaactggt
gttgttgatcgaacttataagcaagggcagccactgaagcaggttttggtagttgtcacg
tcgggctggtcagtgatgtgttttgaccacaatcttaaaaagctctgggaagtga-----
-attt------------------------------------------gcaggaagatttt
ccacataatgctcaccacagagaggttgcaatttctgtaagcaattataccataaagcat
ggagatacaggattggtaatagttggtggaaggatggagatacagccacatgt-------
------------------------------------------------------------
--------a---------------------------------------------------
------------------------------------------------aa----------
------------------------------------------------------------
-----------------------------aattgaagcaccctctatggatgcagctata
ctgattcctcagcataattacaagcttgatgttcatgcattaaacagccgtcatcctgga
gagttcgagtgcagggaatttcgagaatcagtccttggagtaatgcctcatcactgggat
aggcgggaagacacatattttcagctggcacatttcaggcgccacaagaggaaggtgtca
aagaaaatatcaggaaggaatactaattacgcatttcacaaacctgaggaacatcaccct
ccaggaaaggattctaccaaaaagattccgcagttgattggaaaagctgcaaactatgct
ggctccgcaaagccaaaaaa-gactatgccttatatacccactataacgaactacaccca
gttttggtgggtccctaatgttgtcgtggcacatgagaaagagggaattgaagttctgca
tgtggcatctggccgtacagtttgcaagcttcatcttcwagagggtggacttcatgctga
tatcaatggagatggggtgctagatcatgtgcaggcagtgggtggaaatggtgctgagca
aacagttgtaagtggatccatggaagtgctccgaccgtgctgggcagtagcaacttctgg
ggtgccagtgcgagaacractattcaatgcttccatttgccaccatcattctgcttttaa
tttgtttcaacatggtgaattctctagaggctttggcagaactcatgattatagttcatt
agaggttgcaacaccaattctcatcc---ctaaagatgatggacaccctcacaggaaggg
aagtcatggggatgtcatcttcttaacaaatagaggaga---------ggtga-------
----------------catcatacacccccgc------------tgaacatgggcatggg
gcagagtggcagtggca------gcttttgacgggagcaacatggtctaatctcccatct
ccatcaggcatgatggagtctggccatgtggtgccaacactgaagccattctctttgagg
gtccatgataatcaccagatgattcttgttgctggtgatcaagaagccttggttatatct
cctagtggtactattatg-acaacagttgagcttcctgcaccaccaacacatgccctggt
ttctgcagatttctcaggtgatggactgaatgaccttatcctcgtaaccgcaaatggagt
atatggctttgttcaaaccaggcagccaggagcccttttctttagtacattagtcggttg
ccttattattgttatgggagtaata---tttgtcatgcagcatctgaattccatg
>PAFTOL009245
------------------------------------------------------------
---------------------------------------------------gtgttggag
cctcatgctaggcgtgttgatgaagggtttagtgaggcgcgtgttcttgctgaggtgacc
ttgttgcctgacaaagtccgtgttgcatctgggagacgcccggtcgctatggcaactggt
gttattgatcgaacttataatcaagggcagccactgaagcaggttttggtggttgttacg
tcgggctggtcagtgatgtgttttgaccacaatcttaaaaagctctgggaagtga-----
-attk------------------------------------------gcaggaagatttt
ccccataatgctcaccacagagaggttgcagtttcagtaagcaattataccataaagcat
ggagatacaggattggtaatagttggtggaaggatggagatacagccacatgt-------
------------------------------------------------------------
--------a---------------------------------------------------
------------------------------------------------cagccagcggag
aactctgcaataatggatttaagacattttgcgttttatgcatttgctggtaaaactggc
caacttcgatggagtagaaagaacgagaaaattgaagcaccctctatggatgcagctata
ctgattcctcagcataattacaagcttgatgttcacgcattaaacagccgtcatcctgga
gagttcgagtgcagggaatttcgagaatcagtccttggagtaatgcctcatcactgggat
aggcgggaagacacatattttcagctggcacatttcaggcgccacaagaggaagctgtca
aagaaaatatcagggaggaatactaattacccatttcacaaacctgaggaacatcaccct
ccaggaaaggattctaccaaaaagattccgaagttgattggaaaagctgcaaactatgct
ggctcggcaaagccaaaaaa-gacaatgccttatatacccactataacgaactacaycca
gttttggtgggtgcctaatgytgtkgtggcwcrtgagaaagarggrattgaagytctgca
tktggcatctggycgyacagtytgcmagcttcatcttcaagagggtggacttcatgctga
tatcaatggagatggggtgctagatcatgtgcaggcagtgggtggaaatggtgctgagca
aacagttgtaagtggatccatggaagtactccgaccgtgctgggcagtagcaacttctgg
ggtgccagtgcgagaacaactattcaatgcttccatttgccaccatcattctgcttttag
tttgtttcaacatggtgaattctctagaggctttggcagaactcttgattatagttcatt
agaggttgcaacaccaattctcatcc---ctaaagaagatggacaccctcacaggaaggg
aagccatggggatgtcatcttcttaacaaatagaggaga---------ggtga-------
----------------catcatacacccccgc------------tgaacatgggcatggg
gcagagtggcagtggca------gcttttgacgggagcaacatggtctaatctcccatct
ccatcgggcatgatggaatctggccatgtggtgccaacactgaagccattctctttgaga
gtccatgataatcaccagatgattcttgttgctggwgatcaagaagccttggttatatct
cctagtggtactattatg-acaacagttgagcttcctgcaccaccaacacacgccctggt
ttctgcagatttctcaggtgatggactgaatgaccttatcctcgtaaccgcaaatggagt
atatggctttgtccaagctaggcagccaggwgccctcttcgtcagcatgctggttggttg
ccttattgttgtgatcgaagtcata---tttgtcacccggcatctgaactcaatg
>PAFTOL009247
------------------------------------------------------------
------------------------------------------------------------
------------------------------------------------------------
------------------------------------------------------------
------------------------------------------------------------
------------------------------------------------------------
------------------------------------------------------------
------------------------------------------------------------
------------------------------------------------------------
------------------------------------------------------------
------------------------------------------------------------
------------------------------------------------------------
------------------------------------------------------------
------------------------------------------------------------
------------------------------------------------------------
------------------------------------------------------------
------------------------------------------------------------
------------------------------------------------------------
------------------------------------------------------------
---------------gaaca-gatgattaattacataccaaccataacaaactacactca
gttttggtgggtccctaatgttgtcgagg---atgagaatgaagggattgaagctctgca
tttggcatctggtcgcgcagtctgcaaggtc-----------------------------
------------------------------------------------------------
------------------------------------------------------------
------------------------------------------------------------
------------------------------------------------------------
------------------------------------------------------------
------------------------------------------------------------
------------------------------------------------------------
------------------------------------------------------------
------------------------------------------------------------
------------------------------------------------------------
------------------------------------------------------------
------------------------------------------------------------
------------------------------------------------------------
-------------------------------------------------------
>PAFTOL009249
------------------------------------------------------------
---------------------------------------------------gtgttggag
cctcatgctaggcgtgttgatgaagggtttagtgaggcgcgtgttcttgctgaggtgacc
ttgttgcctgacaaagtccgtgttgcatctgggagacgcccggtcgctatggcaactggt
gttattgatcgaacttataagcaagggcagccactgaagcaggttttggtggttgttacg
tcgggctggtcagtgatgtgttttgaccacaatcttaaaaagctctgggaagtga-----
-attt------------------------------------------gcaggaagatttt
ccacataatgctcaccacagagaggttgcaatttcagtaagcaattataccataaagcat
ggagatacaggattggtaatagttggtggaaggatggagatacagccacacgt-------
------------------------------------------------------------
------------------------------------------------------------
------------------------------------------------------------
------------------------------------------------------------
------------------------------------------------------------
-----------------------------------------------------------a
cagttcgagtgcagggaatttcgagagtcagtccttggagtaatgcctcatcactgggat
aggcgggaagacacatattttcagctggcacatttcaggcgccacaagaggaagctgtca
aagaaaatatcaggaaggaatactaattacccatttcacaaacctgaggaacatcaccct
ccaggaaaggattctaccaaaaagattccgaagttgattggaaaagctgcaaactatgct
ggctcggcgaagccaaaaaa-gatttcatttc----------------------------
------------------------------------------------------------
------------------------------------------------------------
-----------------------------tgcaggcagtgggtggaaatggtgctgagca
aacagttgtaagtggatccatggaagtactccgaccgtgctgggcagtagcaacttctgg
ggtgccagtgcgagaacaactattcaatgcttccatttgccaccatcattctgcttttag
tttgtttcaacatggtgaattctctagaggctttggcagaactcttgattatagttcatt
ggaggttgcaacaccaattctcatcc---ctaaagatgatggacaccctcacaggaaggg
aagccatggggatgtcatcttcttaacaaatagaggaga---------ggtaagt-----
------------------------------------------------------------
------------------------------------------------------------
------------------------------------------------------------
------------------------------------------------------------
------------------------------------------------------------
------------------------------------------------------------
------------------------------------------------------------
-------------------------------------------------------
>PAFTOL009251
------------------------------------------------------------
------------------------------------------------------------
------------------------------------------------------------
------------------------------------------------atggcaactggt
gttattgatcgaacttataagcaagggcagccactgaagcaggttttggtggttgttacg
tcgggctggtcagtgatgtgttttgaccacaatcttaaaaagctctgggaagtga-----
-attt------------------------------------------gcaggaagatttt
ccacataatgctcaccacagagaggttgcaatttcagtaagcaattataccataaagcat
ggagatacaggattggtaatagttggtggaaggatggagatacagccacatgt-------
------------------------------------------------------------
------------------------------------------------------------
------------------------------------------------------------
------------------------------------------------------------
------------------------------------------------------------
-----------------------------------------------------------r
cagttcgagtgcagggaatttcgagaatcagtccttggagtaatgcctcatcactgggat
aggcgggaagacacatattttcagctggcacatttcaggcgccacaagaggaagctgtca
aagaaaatatcaggaaggaacactaattacccatttcacaaacctgaggaacatcaccct
ccaggaaaggattctaccaaaaagattccgaagttgattggaaaagctgcaaactatgct
ggctcggcaaagccaaaaaa-g--------------------------------------
------------------------------------------------------------
------------------------------------------------------------
------------------------------------------------------------
------------------------------------------------------------
------------------------------------------------------------
------------------------------------------------------------
------------------------------------------------------------
------------------------------------------------------------
------------------------------------------------------------
------------------------------------------------------------
------------------------------------------------------------
------------------------------------------------------------
------------------------------------------------------------
------------------------------------------------------------
------------------------------------------------------------
-------------------------------------------------------
>PAFTOL009253
------------------------------------------------------------
------------------------------------------------------------
------------------------------------------------------------
------------------------------------------------------------
------------------------------------------------------------
------------------------------------------------------------
------------------------------------------------caggaagatttt
ccatataatgctcaccacagagaggttgcgatttcagtaagcaattataccataaagcat
ggagatacaggattggtgatagttggtggaaggatggagatacagccacatgt-------
------------------------------------------------------------
------------------------------------------------------------
------------------------------------------------------------
------------------------------------------------------------
------------------------------------------------------------
-----------------------------------------------------------a
cagtttgagtgcagggaatttcgagaatcagtccttggagtaatgcctcatcactgggat
aggcgggaagacacatatttgcagctggcacatttmaggcgccacaaaaggaaggtgtca
aagaaaatctcmggaaggaatacgaattacccatttcacaaacctgaggaacaccaccct
ccaggaaaggattctaccaaaaagattccaaagctgattggaaaagctgcaaactatgct
ggttcagcaaaacccaaaaa-g--------------------------------------
------------------------------------------------------------
-------------------------cagcttcatcttcaagagggtggacttcatgctga
tatcaatggagatggagtgttagatcatgtgcaggcagtgggtggaaacggtgctgagca
aacagttgtgagtggatccatggaagtactccgaccatgctgggcagtagcaacttctgg
ggtgccagtgcgagaacaactattcaatgcttctatttgccatcatcattctgcttttag
tttgtttcaa--------------------------------------------------
------------------------------------------------------------
------------------------------------------------------------
------------------------------------------------------------
------------------------------------------------------------
------------------------------------------------------------
------------------------------------------------------------
------------------------------------------------------------
------------------------------------------------------------
------------------------------------------------------------
-------------------------------------------------------
>PAFTOL009255
gattatcccatcaaatacgaagctgaccgacttcctccgcctcttgtcactgatctcaac
ggcgacggcaagaaagaagttcttgttgctactcatgatgccaaaattcaggtgttggag
cctcatgctaggcgtgttgatgaagggtttagtgaggcgcgtgttcttgctgaggtgacc
ttgttgcctgacaaagtccgtgttgcatctgggagacaccctgtcgctatggcaactggt
gttattgatcgaacttataagcaagggcagccactgaagcaggttttggtggttgttacg
tcaggctggtcagtgatgtgttttgaccacaatcttaaaaagctctgggaagtga-----
-attk------------------------------------------gcaggaagatttt
ccacataatgctcaccacagagaggttgcaatttccgtaagcaattataccataaagcat
ggagatacaggattggtaatagttggtggaaggatggagatacagccacatgt-------
------------------------------------------------------------
--------a---------------------------------------------------
------------------------------------------------a-----------
------------------------------------------------------------
-------------------------------------------------gtacagctata
ctgattcctcagcataattacaagcttgatgttcatgcattaaatagccgtcatcctgga
gagttcgagtgcagggaatttcgagaatcagtccttggagtaatgcctcatcactgggat
aggcgggaagacacatattttcagctggcacatttcaggcgccacaagaggaaggtgtca
aagaaaatatcaggaaggaatactaattacccatttcacaaacctgaggaacatcaccct
ccaggaaaggattctaccaaaaagattccgaagttgattggaaaagctgcaaactatgct
ggctccgcaaagccaaaaaa-gatggttaatttcataccaaccataacaaactacatcca
gttttggtgggtccctaatgctgtcgtggctcatgagaaagaagggattgaagctctgca
tttggcttctggacgcacggtctgcaagcttcatcttcaagagggtggacttcatgctga
tatcaatggagatggggtgctagatcatgtgcaggcagtgggtggaaacggcgctgagca
aacagttgtaagcggatccatggaagtactccgaccatgctgggcagtagcaacttctgg
ggtgccagtgcgagaacaactattcaacgcttccatttgccaccatcattctgcttttag
tttgtttcaacatagtgaattttctagaggctttggtagaactcatgattatagttcatt
agaggttgcaacaccaattctcatcc---ctaaagatgatggacaccctcacaggaaggg
aagccatggggatgtcatcttcttaacaaatagaggaga---------ggtga-------
----------------catcatacgcccccgc------------tgaacatgggcatggg
gcagagtggcagtggca------gcttttgacgggagcaacatggtctaatctcccatct
ccatcaggcatgatggaatctggctatgtggtgccaacactgaagccattctctttgagg
gtccatgataatcagcagatgattcttgttgctggtgatcaagaagccttggttatatct
cctagtggtactattatg-acaacagttgagcttcctgccccaccgacacacgccctggt
ttctgcagatttctcaggtgatggactgaatgaccttatcctcgtaactgcaaatggagt
atatggctttgttcaaaccaggcagccgggagccctcttctttagtacattagtcggttg
ccttattattgttatgggagtaata---tttgtcatgcagcatctgaattccatg
>PAFTOL009259
------------------------------------------------------------
---------------------------------------------------gtgttggag
ccgcatgctaggcgtgttgatgaagggtttagtgaggcaagggttcttgctgaggtgacc
ttgttgcctgacaaagtccgtgttgcatctgggaggcaccctgtcgctatggcaactggt
gttattgatcgaacttataagcaagggcagccactgaagcaggttttggtggttgttacg
tcgggctggtcagtgatgtgttttgaccacaatcttaaaaagctctgggaagtca-----
-attt------------------------------------------gcaggaagatttt
ccacataatgctcaccacagagaggttgcaatttcagtaagcaattataccataaagcat
ggagatacaggattggtaatagttggtggaaggatggagatacagccacatgt-------
------------------------------------------------------------
------------------------------------------------------------
------------------------------------------------------------
------------------------------------------------------------
------------------------------------------------------------
-----------------------------------------------------------a
cagttcgagtgcagggaatttcgagaatcagtccttggagtmatgcctcatcactgggat
aggcgggaagacacatattttcagctggtgcatttcaggcgccacaagaggaaggtgtca
aagaaaatatcaggaaggaatactaattacccatttgacaaaccggaggaacatcaccct
ccaggaaaggattctaccaaaaagattccaaagttgattggaaaagctgcaaactatgct
ggctcrgcaaagccaaaaaa-gtctgttaattacataccaaccataacaaactacttcca
gttttggtgggtccctaatgctgtcgtggctcatgagaaagaagggattgaagctctgca
tttggcatctggtcgcacagcctgcaagcttcatcttcaagagggcggacttcatgctga
tatcaatggagatggggtgctagatcatgtgcaggcagttggcggaaatggtgctgagca
aacagttgtgagtggatccatggaagtactccgaccatgctgggcagtagcracttctgg
ggtgccagtgcgagaacagctattcawtgcttccatttgccaccatcattctgcttttag
tttgtttcaacatggtgaattctctagaggctttggtagaactcatgattatagttcatt
agaggttgcaacaccwattctcatcc---ctaaagatgatggacaccctcacaggaaggg
aagccatggggatgtcrtcttcttaacaaatagaggaga---------ggtga-------
----------------catcatackcccccgc------------tgaacatgggcatggg
gcagagtggcagtggca------gcttttgacgggagcaacatggtctaatctcccatct
ccatcaggcatgatggaatctggctatgtggtgccaacrctgaagccattctctttgagg
gtccatgataatcagcagatgattcttgttgctggwgatcaagaagccttggttatatct
cctagtggtactattatg-acaacagttgagcttcctgccccaccaacacacgccctggt
ttctgcagatttctcaggtgatggactgaatgaccttatcctygtractgcaaatggrgt
wtayggctttsttcaaaccaggcagccaggwgccctcttcttcagcacrttagtcggttg
ccttattattgttatgggagtaata---tttgtcatgcagcatctgaattccatg
>PAFTOL009261
------------------------------------------------------------
---------------------------------------------------gtgttggag
cctcatgctaggcgtgttgatgaagggtttagtgaggcgcgtgttcttgctgaggtgacc
ttgttgcctgacaaagtccgtgttgcatctgggagacaccctgttgctatggcaactggt
gttattgatcgaacttataagcaagggcaggtcagtggtacgtatggattgtccctttct
tcgagcttttcmgctrtttgccattactgtaagataattgtcagcgtaatgtttg-----
-aatg------------------------------------------gcaggaagatttt
ccacataatgctcacmwyagagaggttgcaatatcagtaagcaattataccataaagcat
ggagatacaggattggtaatagttggtggaaggatggagatacagccacatgt-------
------------------------------------------------------------
--------a---------------------------------------------------
------------------------------------------------atag--------
------------------------------------------------------------
------------------------------------------------------------
------------------------------------------------------------
------------------------------------------------------------
------------------------------------------------------------
------------------------------------------------------------
------------------------------------------------------------
---------------aagaa----------------------------------------
------------------------------------------------------------
------------------------------------------------------------
------------------------------------------------------------
------------------------------------------------------------
------------------------------------------------------------
------------------------------------------------------------
------------------------------------------------------------
------------------------------------------------------------
------------------------------------------------------------
------------------------------------------------------------
ccatcaggcatgatggaatctggctatgtggtgccaacactgaagccattctctttaagg
gtccatgataatcagcagatgattctagttgctggtgatcaagaagccttggttatatct
cctagtggtactattatg-acaacagttgagcttcctgccccaccaacacacgccctggt
ttctgcagatttctcaggtgatggactgaatgaccttatcctcgtaactgcaaatggagt
atatggctttgttcagaccaggcagccaggagccctcttctttagtacattagtcggttg
ccttatcattgttatgggagtaata---tttgtcatgcagcatctgaattccatg
>PAFTOL009263
------------------------------------------------------------
---------------------------------------------------gtgttggag
cctcatgcyaggcgtgttgatgaagggtttagtgaggcgcgtgttcttgctgaggtgacc
ttgttgcctgacaaggtccgtgttgcatctgggagacgcccggtcgctatggcaactggt
cttattgatcgaacttataagcaagggcagccactgaagcaggttttggtggttgttacg
tcgggctggtcagtgatgtgttttgaccacaatcttaaaaagctctgggaagtga-----
-attt------------------------------------------gcaggaagatttt
ccacataatgctcaccacagagaggttgcaatttcagtaagcaattatacaataaagcat
ggagatacaggattggtaatagttggtggaaggatggagatacagccacatgt-------
------------------------------------------------------------
--------a---------------------------------------------------
------------------------------------------------------------
------------------------------------------------------------
------------------------------------------------------------
---------------aattacaagcttgatgttcatgcattaaacagccgtcatcctgga
gagttcgagtgcagggaatttcgagaatcagtccttggagtaatgcctcatcactgggat
aggcgggaagacacatattttcagctggcacatttcaggcgccacaagaggaagctgtcg
aagaaaatatcaggaaggaatactaattacccatttcacaaacctgaggaacatcaccct
ccaggaaaggattctaccaaaaagattccgaagttgattgkaaaagctgcaaactatgct
ggctckgcaaagccaaaaaaggatgattaattacata-ccaccgtaacaaactacatcca
gttttggtgggtgcctaatgctgtcgtggctcatgagaaagaagggattgaagctctgca
tttggcatctggtcgcacagtctgcaagcttcatcttcaagagggtggacttcatgctga
tatcaatggagatggggtgctagatcatgtgcaggcagtgggtggaaatggtgctgagca
racagttgtaagtggatccatggaagtactccgaccgtgctgggcagtagcaacttctgg
ggtgccagtgcgagaacaactattcaatgcttccatttgccaccatcattctgcttttag
tttgtttcaacatggtgaattctctagaggctttggcagaactcttgattatagttcatt
agaggttgcaacaccaattctcatcc---ctaaagatgatggacaccctcacaggaaggg
aacccatggggatgtcatcttcttaacaaatagaggaga---------ggtga-------
----------------catcatacacccccgc------------tgaacatgggcatggg
gcagagtggcagtggca------gcttttgacgggagcaacatggtctaatctcccatct
ccatcgggcatgatggaatctggccatgtggtgccaacactgaagccattctctttgagg
gtccatgataatcaccagatgattcttgttgctggtgatcaagaagccttggttatatct
cctagtggtactattatg-acgacagttgagcttcctgcaccaccaacacacgccctggt
ttctgcagatttctcaggtgatggactgaatgaccttatcctcgtaaccgcaaatggagt
atatggctttgttcaaaccaggcagccaggagcccttttctttagtacattagtcggttg
ccttattattgttatgggagtaata---yttgtcatgcagcatctgaattccatg
>PAFTOL009265
------------------------------------------------------------
---------------------------------------------------gtgttggag
cctcatgctgggcgtgttgatgaagggtttagtgaggcgcgtgttcttgctgaggtgacc
ttgttgcctgacaaagtccgtgttgcatctgggaggcaccctgtcgctatggcaactggt
gttattgatcgaacttataagcaagggcagccactgaagcaggttttggtggttgttacg
tcgggctggtcagtgatgtgttttgaccacaatcttaaaaagctctgggaagtga-----
-attt------------------------------------------gcaggaagatttt
ccacatactgctcaccacagagaggttgcaatttctgtaagcaattataccataaagcat
ggagatacaggattggtaatagttggtggaaggatggagatacagccacatgt-------
------------------------------------------------------------
--------a---------------------------------------------------
------------------------------------------------------------
------------------------------------------------------------
------------------------------------------------------------
------------------------------------------------------------
------------------------------------------------------------
------------------------------------------------------------
------------------------------------------------------------
------------------------------------------------------------
----------------------------------------accataacagacgacatcca
gctttggtgggtgcctaatgctgtcgtggctcatgagaaagaagggattgaagctctgca
tttggcatctggtcgcacagtctgcaaggtc-----------------------------
------------------------------------------------------------
------------------------------------------------------------
------------------------------------------------------------
------------------------------------------------------------
------------------------------------------------------------
------------------------------------------------------------
------------------------------------------------------------
------------------------------------------------------------
------------------------------------------------------------
------------------------------------------------------------
------------------------------------------------------------
------------------------------------------------------------
------------------------------------------------------------
-------------------------------------------------------
>PAFTOL009271
------------------------------------------------------------
---------------------------------------------------gtattggag
cctcatgctaggcgtgttgatgaagggtttagtgaggcgcgtgttcttgctgaggtgacc
ttgttgcctgacaaagtccgtgttgcatctgggagacaccctgttgctatggcaactggt
gttattgatcgaacttataagcaagggcagccactgaagcaggttttggtggttgttacg
tctggctggtcagtgatgtgttttgaccacaatcttaaaaagctctgggaagtga-----
-attt------------------------------------------gcaggaagatttt
ccacataatgctcaccacagagaggttgcaatatcagtaagcaattataccataaagcat
ggagatacaggattggtgatagttggtggaaggatggagatacagccacatgt-------
------------------------------------------------------------
--------a---------------------------------------------------
------------------------------------------------aa----------
------------------------------------------------------------
-----------------------------aatcgaagcaccctctatggatgcagctata
ctgattcctcagcataattacaagcttgatgttcgtgcattaaacagccgtcatcctgga
gagttcgagtgcagggaatttcgagaatcagtccttggagtaatgccccatcactgggat
aggcgggaggacacatattttcagctggcacatttcaggcgccacaagaggaaggtgtca
aagaaaatatcaggaaggaatactaattacccatttcacaaacctgaggaacatcaccct
ccaggaaaggattttacgaaaaagattccgaagttgattggaaaagctgccaactatgct
ggctcggcaaagcccaaaaa-gac------------------------------------
------------------------------------------------------------
---tgttagtggccgtacggtttgcaagcttcatcttcaagagggtggacttcatgctga
tatcaatggagatggggtgctagatcatgtgcaggcagtgggtggaaatggtgctgagca
aacagttgtaagtggatccatggaagtactccgaccatgctgggcagtagcaacttctgg
ggtgccggtgcgagaacagctattcaatgcttccatttgccaccattattctgcttttag
tttgtttcaacatagtgaattctctaggggctttggtagaactcctgattatagttcatt
agaggttgcaacaccgattctcatcc---ctaaagatgatggacaccctcacaggaaggg
aagccatggggatgtcatcttcttaacaaatagaggaga---------ggtga-------
----------------catcatacacccccgc------------tgaacatgggcatggg
gcagagtggcagtggca------gcttttgacgggagcaacatggtctaatctcccatct
ccatcaggcatgatggaatctggctatgtggtgccaacactgaagccattctctttgagg
gtccatgataatcagcagatgattcttgttgctggtgatcaagaagccttggttatatct
cctagtggtactattatg-acaacagttgagcttcctgccccaccaacacacgccctggt
ttctgcagacttctcaggtgatggactgaatgaccttgtcctcgtaactgcaaatggagt
atatggctttgttcagaccaggcagccaggagccctcttctttagtacattagtcggttg
ccttattattgttatgggagtaata---tttgtcatgcagcatctgaattccatg
>PAFTOL009279
------------------------------------------------------------
---------------------------------------------------gtgttggag
cctcatgctaggcgtgttgatgaagggtttagtgaggcgcgtgtgcttgctgaggtgacc
ttgttgcctgacaaagtccgtgtcgtatctgggagacgccctgtcgctatggcaactggt
gttattgatcgaacttataagcaagggcagccactgaagcaggttttggtggttgttaca
tcgggctggtcagtgatgtgttttgaccacaatcttaaaaaactctgggaagtga-----
-attt------------------------------------------gcaggaagatttt
ccacataatgctcaccacagagaggttgcaatttcagtaagcaattataccataaagcat
ggagatacaggattggtaatagttggtggaaggatggagatacagccacatgt-------
------------------------------------------------------------
--------a---------------------------------------------------
------------------------------------------------aa----------
------------------------------------------------------------
-----------------------------aatcgaagcaccctctatggatgcagctata
ctgattcctcagcataattacaagcttgatgttcatgcattaaacagccgtcatcctgga
gagttcgagtgcagggaatttcgagaatcagtgcttggagtaatgcctcatcactgggat
aggcgggaagacacatattttcagctggcacatttcaggcgccacaaaaggaaggtgtma
aagaaaatgtcaggaaggaatactaattacccatttcacaaacctgaggaacatcaccct
ccaggaaaggattctaccaaaaagattccgaagttgattggaaaagctgcaaactatgct
ggctcggcaaagccaaaaaa-gacaatgccttatatacccactataacgaaccacaccca
gttttggtgggtccctaatsytgtygtggcmcatgagaaagarggrattgaagttctgca
tatggcaactggccgtacagtttgcaagcttcatcttcaagagggtggacttcatgctga
tatcaatggagatggggtgctagatcatgtgcagat------------------------
------------------------------------------------------------
--------------------------gtacttatgttcg---------------------
------------------------------------------------------------
------------------------------------------------------------
------------------------------------------------------------
------------------------------------------------------------
------------------------------------------------------------
------------------------tatgtggtgccaacactgaagccgttctctttgagg
gtccatgataatcagcagatgattcttgttgctggtgatcaagaagccttggttatatct
yctggtggtactattatg-acaacagttgagcttcctgccccaccaacacacgccctggt
ttctgcagatttctcaggtgatggactgaatgacyttatcctcgtaactgcaaatggagt
atatggctttgttcaaaccaggcatccaggagccctcttctttagtacattagtcggttg
ccttattattgttatgggagtgata---tttgtcatgcagcatctgaattccatg
>PAFTOL009281
------------------------------------------------------------
---------------------------------------------------gtgttggag
ccgcatgctaggcgtgttgatgaagggtttagtgaggcgcgtgttcttgctgaggtgacc
ttgttgcctgacaaagtccgtgttgtttctgggagacgtcctgtcgctatggcaactggt
gttattgatcgaacttataagcaagggcagccactgaagcaggttttggtggttgttacg
tcgggctggtcagtgatgtgttttgaccacaatcttaaaaagctctgggaagtga-----
-attt------------------------------------------gcaggaagatttt
ccmcataatgctcaccacagrgaggttgcaatttcagtaagtaattataccataaagcat
ggagatacaggattggtgatagttggtggraggatggagatacagccacatgt-------
------------------------------------------------------------
--------a---------------------------------------------------
------------------------------------------------------------
------------------------------------------------------------
------------------------------------------------------------
------------------------------------------------------------
------------------------------------------------------------
------------------------------------------------------------
------------------------------------------------------------
------------------------------------------------------------
------------------------------------------------------------
------------------------------------------------------------
------------------------------------------------------------
------------------------------------------------------------
------------------------------------------------------------
------------------------------------------------------------
------------------------------------------------------------
------------------------------------------------------------
------------------------------------------------------------
------------------------------------------------------------
------------------------------------------------------------
---------------aattctggctatgtggtgccaacactgaaggcattctctttgaag
gtccatgataatcagcagatgattcttgttgctggtgatcaagaagccttggttatatct
cctagtggtactattatg-acaacagtcgagcttcctgccccaccaacacacgccctggt
ttctgcagatttctcaggtgacggactgaatgaccttatcctcgtwactgcaaatggagt
atatggctttgttcaaaccaggcacccaggagccctcttctttagtacattagtcggttg
ccttattgttgttatgggagtaata---tttgtcatgcagcatctgaattccatg
>PAFTOL009283
------------------------------------------------------------
---------------------------------------------------gtgttggag
ccgcatgctaggcgtgttgatgaagggtttagtgaggcgcgtgttcttgctgaggtgacc
ttgttgcctgacaaagtccgtgtcgtatctgggagacgccctgttgctatggcaactggt
gtcattgatcgaacttataagcaagggcagccactgaagcaggttttggtggttgttacg
tcgggctggtcagtgatgtgttttgaccacaatcttaaaaagctctgggaagtga-----
-attt------------------------------------------gcaggaagatttt
ccacataatgctcaccacagagaggttgcaatttcagtaagcaattataccataaagcat
ggagatacaggattggtaatagttggtggaaggatggagatacagccacatgt-------
------------------------------------------------------------
--------a---------------------------------------------------
------------------------------------------------aa----------
------------------------------------------------------------
-----------------------------aattgaagcaccctctatggacgcagctata
ctgattccccagcataattacaagcttgatgtccatgcattaaacagccgtcatcctgga
gagttcgagtgcagggaatttcgagaatcagtccttggagtaatgcctcatcactgggat
aggcgggaagacacatattttcagctggcacatttcaggcgccacaagaggaaggtgtca
aagaaattgtcaggaaggaatactaattacccatttcacaaacctgaggaacatcaccct
ccaggaaaggattctaccaaaaagattccgaagttgattggaaaagctgcaaactatgct
ggctcggcaaagccaaaaaa----------------------------------------
------------------------------------------gggaattgaagttctgca
tgtggcaactggccgtacggtttgcaagcttcatcttcaagagggtggacttcatgctga
tatcaatggagatggggtgctagatcatgtgcaggcagtgggtggaaatggtgctgagca
aacagttgtaagtggatccatggaagtactccgaccttgctgggcagtagcaacttctgg
ggtgccagtgcgagaacaactattcaatgcctccatttgccaccatcattctgcttttag
tttgttccaacatagtgaattctcaagaggctttggtagaactcaagattatcgttcatt
agaggttgcaacaccaattctcatcc---ctaaagatgatggacaccctcacaggaaggg
cagccatggagatgtcatcttcttaacaaatagaggaga---------ggtaa-------
------------------------------------------------------------
----------gttggca------gcttttgacgggagcaacatggtctaatctcccatct
ccttcgggcatgatggaatctggctatgtggtgccaacactgaagccgttctctttgagg
gtccatgataatcagcagatgattcttgttgctggtgatcaagaagccttggttatatct
cctagtggtattattatg-acaacagttgagcttcctgccccaccaacacacgccctggt
ttctgcagatttctcaggtgatggactgaatgaccttatcctcgtaactgcaaatggagt
atatggctttgttcaaacgaggcatccaggagccctcttctttagtacattagtcggttg
ccttattattgttatgggagtgata---tttgtcatgcagcatctgaattccatg
>PAFTOL009287
------------------------------------------------------------
------------------------gttgctactcatgatgcgaaaattcaggtcttggag
ccgcatgctaggcgtgttgatgaagggtttagtgaggcgcgtgttcttgctgaggtgacc
ttgttgcctgacaaagtccgtgtcgtatctgggagacgccctgttgctatggcaactggt
gttatcgatcgaacttataagcaaggccagccactgaagcaggttttggtggttgttacg
tcgggctggtcagtgatgtgttttgaccacaatcttaaaaagctctgggaagtga-----
-attt------------------------------------------gcaggaagatttt
ccacataatgctcaccacagagaggttgcaatttcagtaagcaattataccataaagcat
ggagatacaggattggtaatagttggtggaaggatggagatacagccacatgt-------
------------------------------------------------------------
--------a---------------------------------------------------
------------------------------------------------------------
------------------------------------------------------------
---------------------------------------------------gcagctata
ctgattccccagcataattacaagcttgatgtccatgcattaaacagccgtcatcctgga
gagttcgagtgcagagaatttcgagaatcagtccttggagtaatgcctcatcactgggat
aggcgggaagatacatattttcagctggcacatttcagacgccacaagaggaaggtgtca
aagaaattgtcaggaaggaatactaattacccatttcacaaacctgaggaacatcaccct
ccaggaaaggattctaccaaaaagattccgaagttgattggaaaagctgcaaactatgct
ggctcggcaaagccaaaaaa-gacaatgccttacatacccactataacgaactacaccca
gttttggtgggtccctaatgttgtcgtggcacatgagaaagagggaattgaagttctgca
tgtcgcatctggccgtacagtttgcaagcttcatcttcaagagggtggacttcatgctga
tatcaatggagatggggtgctagatcatgtgcaggcagtgggtggaaacggtgctgagca
aacagttgtaagtggatccatggaagtactccgaccttgctgggcagtagcaacttctgg
ggtgccagtgcgagaacaactattcaatgcctmcatttgccaccatcattctgcttttag
tttgttccaacatagtgaattctccagaggctttggtagaactcaagattacagttcatt
agaggttgcaacaccaattctcatcc---ctaaagatgacggacaccctcacaggaaggg
cagccatggagatgtcatcttcttaacaaatagaggaga---------ggtga-------
----------------catcatacacccccgc------------cgaacatggacatgga
gcagagtggcagtggca------gcttttgacaggagcgacatggtctaatctcccatct
ccttcgggcatgatggaatctggctatgtggtgccaacactgaagccgttctctttgagg
gtccatgataatcagcagatgattcttgttgctggtgatcaagaagcgttggttatatct
cctagtgggactattatg-acaacagttgagcttcctgccccaccaacacacgccctggt
ttctgcagatttctcaggtgatggactgaatgaccttatcctcgtaactgcaaatggagt
atatggctttgtccaaaccaggcatccaggagccctcttctttagtacattagtcggttg
ccttattatcgttatgggagtgata---tttgtcatgcagcatctgaattccatg
>PAFTOL009289
---------------------------------cctcctccccttgtcactgatctcaat
ggcgacggcaagaaagaagttcttgttgctactcatgatgcgaaaattcaggtgttggag
cctcatgctaggcgtgttgatgaagggtttagtgaggcgcgtgttcttgctgaggtgacc
ttgttgcctgacaaagtccgtgtttcatctgggagacgccctgtcgcgatggcaactggt
gttattgatcgaacttataagcaagggcagccactraagcaggttttggtggttgttaca
tcgggctggtcagtgatgtgttttgaccacaatcttaaaaagctctgggaagtga-----
-attt------------------------------------------gcaggaagatttt
ccacataatgctcaccacagagaggttgcaatttcagtaagcaattataccataaagcat
ggagatacaggattggtaatagttggtggaaggatggagatacagccwcatgt-------
------------------------------------------------------------
--------a---------------------------------------------------
------------------------------------------------wa----------
------------------------------------------------------------
-----------------------------aattgaagcaccctctatggatgcagctata
ctgattcctcagcataattacaagcttgatgttcatgcattaaacagccgtcatcctgga
gagttcgagtgcagggaatttcgagaatcagtccttggagtaatgcctcatcactgggat
aggcgggaagacacatattttcagctggcacatttcaggcgccacaagaggaaggtgtca
aagaaaatatcaggaaggaatactaattacccatttcacaaacctgaggaacatcaccct
ccaggaaaggattctaccaaaaagattccgaagttgattggaaaagctgcaaactatgct
ggctcggcaaagccaaaaaa-ggcaatgccttatatacccactataacgaactacaccca
gttttggtgggtccctaatgttgtcgtggcacatgagaaagagggaattgaagttctgca
tgtggcatctggccgtacagtttgcaagcttcatcttcaagagggtggacttcatgctga
tatcaatggagatggggtgctagatcatgtgcaggcagtgggtggaaatggtgctgagca
aacagttgtaagtggatccatggaagtactccgaccgtgctgggcagtagcaacttctgg
ggtgccagtgcgagaacaactattcaatgcttccatttgccaccatyattctgcttttag
tttgtttcaacatggtgaattctctagaggctttggcagaactcatgattatagttcatt
agaggttgcatcaccaattctcatcc---ctaaagatgatggacaccctcacaggaaggg
aagccatggggatgtcatcttcttaacaaatagaggaga---------ggtga-------
----------------catcatacacccccgc------------tgaacatgggcatggg
gcagagtggcagtggca------gcttttgacgggagcaacatggtctaatctcccatct
ccatcaggcatgatggaatctggccatgtggtgccaacactgaagccattctctttgagg
gtccatgataatcaccagatgattcttgttgctggtgatcaagaagccttggttatatct
cctagtggtactattatg-acaacggttgagcttcctgcaccaccaacacacgccctggt
ttctgcagatttctcaggtgatggactgaatgaccttatcctcrtaaccgcaaatggagt
mtatggctttgttcaaaccaggcagccaggagcccttttctttagtacattagtcggttg
ccttattattgttatgggagtaata---tttgtgatgcagcatctgaattccatg
>PAFTOL009291
---------------------------------------------gtcactgatctcaat
ggcgacggcaagaaagaagttctkgttgctactcatgatgcgaaaattcaggttttggag
ccgcatgctaggcgtgttgatgaagggtttagtgaggcgcgtgttcttgctgaggtgacc
ttgttgcctgacaaagtccgtgtcgtatctgggagacgccctgttgctatggcaactggt
gttattgatcgaacttataagcaagggcagccactgaagcaggttttggtggttgttaca
tcgggctggtccgtgatgtgttttgaccacaatcttaaaaagctctgggaagtga-----
-attt------------------------------------------gcaggaagatttt
ccacataatgctcaccacagagaggttgcaatttcagtaagcaattataccataaagcat
ggagatacaggattggtaatagttggtggaaggatggagatacagccacatgt-------
------------------------------------------------------------
--------a---------------------------------------------------
------------------------------------------------aa----------
------------------------------------------------------------
-----------------------------aatcgaagcaccctctatggacgcagctata
ctgattccccagcataattacaagcttgatgtccatgcattaaacagccgtcatcctgga
gagttcgagtgcagggaatttcgagaatcagtccttggagtaatgcctcatcactgggat
aggcgggaagacacgtattttcagctggcacatttcaggcgccacaagaggaaggtgtca
aagaaattgtcaggaaggaatactaattacccatttcacaaacctgaggagcatcaccct
ccaggaaaggattctactaaaaagattccaaagttgattggaaaagctgcaaactatgct
ggctcggcaaagccaaaaaa-gacaatgccgtatatacccactataacgaactacaccca
gttttggtgggtccctaatgttgtcgtggcacatgagaaagagggaattgaagttctgca
tgtggcatctggccgtacagtttgcaagcttcatcttcaagagggtggacttcatgctga
tatcaatggagatggggtgctagatcatgtgcaggcagtgggtggaaacggtgctgagca
aacagttgtaagtggatccatggaagtactccgaccatgctgggcagtagcaacttctgg
ggtgccagtgcgagaacaactattcaatgcctccatttgccaccatcattctgcttttaa
tttgttccaacatagtgaattctctagaggctttggtagaactcaagattatagttcatt
agaggttgcaacaccaattctcatcc---ctagagatgatggacaccctcacaggaaggg
aagccatggggatgtcatcttcttaacaaatagaggaga---------ggtaa-------
----------------catcatacacccctgc------------cgaacatggacatggg
gcagagtggcagtggca------gcttttgacgggagcaacatggtctaatctcccatct
ccttcaggcatgatggaatctggctatgtggtgccaacactgaagccgttctctttgagg
gtccatgacaatcagcagatgattcttgttgctggcgatcaagaagccttggttatatct
cctagtggtactattatg-acaacrgttgagcttcctgccccaccaacacacgccctggt
ttctgcagatttctcaggtgatggactgaatgaccttatcctcgtaactgcaaatggagt
atatggctttgtccaaaccaggcatccaggagccctcttctttagtacattagtcggttg
ccttattattgttatgggagtgata---tttgtcatgcagcatctgaattccatg
>PAFTOL009293
------------------------------------------------------------
---------------------------------------------------gtgttggag
ccgcatgctaggcgtgttgatgaagggtttagtgaggcgcgtgttcttgctgaggtgacc
ttgttgcctgacaaagtccgtgtcgtatctggsagacgccctgttgctatggcaactggt
gtyattgatcgaacttataagcaagggcagccactgaagcaggttttggtggttgttacg
tcrggctggtcagtgatgtgttttgaccacaatcttaaaaagctctgggaagtga-----
-attt------------------------------------------gcaggaagatttt
ccacataatgctcaccacagagaggttgcaatttcagtaagcaattataccataaagcat
ggagatacaggattggtaatagttggtggaaggatggagatacagccacatgt-------
------------------------------------------------------------
------------------------------------------------------------
------------------------------------------------------------
------------------------------------------------------------
------------------------------------------------------------
-----------------------------------------------------------a
yagttcgagtgcagggaatttcgagaatcagtccttggagtaatgcctcatcactgggat
aggcgggaagacacatattttcagctggcacatttcaggcgccacaagaggaaggtgtca
aagaaattgtcaggaaggaatactaattacccatttcacaaacctgaggaacatcaccct
ccaggaaaggattctaccaaaaagattccgargttgattggaaaagctgcaaactatgct
ggctcggcaaagcccaaaaa----------------------------------------
------------------------------------------------------------
------------------------scagcttcatcttcaagagggtggacttcatgctga
tatcaatggagatggggtgctagatcatstgcaggcagtgggtggaaatggtgctgagca
aacagttgtaagtggatccatggaagtactccgaccttgctgggcagtagcaacttctgg
ggtgccagtgcgagaacaactattcaatgcctccatttgccaccatcattctgcttttag
tttgttccaacatagtgaattctctagaggctttggtagaactcaagattatcgttcatt
agaggttgcaacaccaattctcatcc---ctaaagatgatggacaycctcacaggaaggg
cagccatggagatgtcatcttcttaacaaatagaggaga---------ggtaagt-----
------------------------------------------------------------
------------------------------------------------------------
------------------------------------------------------------
------------------------------------------------------------
------------------------------------------------------------
------------------------------------------------------------
------------------------------------------------------------
-------------------------------------------------------
>PAFTOL009295
------------------------------------------------------------
------------------------------------------------------------
------------------------------------------------------------
------------------------------------------------------------
------------------------------------------------------------
---------------------------------------------------gtta-----
-actg------------------------------------------gcaggaagatttt
ccacataatgctcaccacagagaggttgcaatttcagtaagcaattataccataaagcat
ggagatacaggattggtaatagttggtggaaggatggagatacagccacatgt-------
------------------------------------------------------------
------------------------------------------------------------
------------------------------------------------------------
------------------------------------------------------------
------------------------------------------------------------
-----------------------------------------------------------a
cagttcgagtgcagggaatttcgagaatcagtccttggagtaatgcctcatcactgggat
aggcgggaagacacatattttcagctggcacatttcaggcgccacaagaggaaggtgtca
aagaaattgtcaggaaggaatactaat---------------------------------
------------------------------------------------------------
------------------------------------------------------------
------------------------------------------------------------
------------------------------------------------------------
------------------------------------------------------------
------------------------------------------------------------
------------------------------------------------------------
------------------------------------------------------------
------------------------------------------------------------
------------------------------------------------------------
------------------------------------------------------------
------------------------------------------------------------
------------------------------------------------------------
------------------------------------------------------------
------------------------------------------------------------
------------------------------------------------------------
------------------------------------------------------------
-------------------------------------------------------
>PAFTOL009297
------------------------------------------------------------
---------------------------------------------------gtgttggag
ccgcatgctaggcgtgttgatgaagggtttagtgaggcacgtgttcttgctgaggtgacc
ttgttgcctgacaaagtccgtgttgcatctgggaggcaccctgtcgctatggcaactggt
gttattgatcgaacttataagcaagggcagccactaaagcaggttttggtggttgttacg
tcgggctggtcagtgatgtgttttgaccacaatcttaaaaagctctgggaagtca-----
-attt------------------------------------------gcaggaagatttt
ccacataatgctcaccacagagaggttgcaatttcagtaagcaattataccataaagcat
ggagataccggattggtaatagttggtggaaggatggagatacagccacatgt-------
------------------------------------------------------------
------------------------------------------------------------
------------------------------------------------------------
------------------------------------------------------------
------------------------------------------------------------
-----------------------------------------------------------a
cagttcgagtgcagagaatttcgagaatcagtacttggagtaatgcctcatcactgggat
aggcgggaagacacatattttcagctggcacatttcaggcgccacaagaggaaggtgtca
aagaaaatatcaggaaggaat---------------------------------------
------------------------------------------------------------
---------------gaaca-gatggttaattacataccaacyatgacaaactacttcca
gttttggtgggtccctaatgctgtcgtggctcawgagaaagaagggattgaagctctgca
tttggcatctggtcgcacagtckgcaagcttcaccttcaagagggtggacttcatgctga
tatcaatggagatggggtgctagatcatgtgcaggcagttggtggaaatggtgctgagca
aacagttgtgagtggatccatggaagtactccgaccatgctgggcagtagcaacttctgg
ggtgccagtgcgagaacaactattcaatgcttccatttgccaccatcattctgcttttag
tttgtttcaacatggcgaattctctagaggctttggtagaactcatgattatagttcatt
agaggttgcaacaccaattctcatcc---ctaaagatgatggacaccctcacaggaaggg
aagccatggggatgtcatcttcttaacaaayagaggaga---------ggtga-------
----------------catcatacaccc--------------------------------
-------------------------------------caacatggtctaatctcccatct
ccatcaggcatgatggaatctggctatgtggtgccaacactgaagccattctctttgagg
gtccatgataatcagcagatgattcttgttgctggtgatcaagaagccttggttatatct
cctagtggtactattatg-acaacagttgagcttcctgccccaccaacacacgccctggt
ttctgcagatttctcaggtgatggactgaatgaccttatcctcgtaactgcaaatggagt
atatggctttgttcaaaccaggcagccaggagccctcttcttcagcacattagtcggttg
ccttattattgttatgggagtaata---tttgtcatgcagcatctgaattccatg
>PAFTOL009299
------------------------------------------------------------
---------------------------------------------------gtgttggag
cctcatgctaggcgtgttgatgaagggtttagtgaggcgcgtgttcttgctgaggtgacc
ttgttgcctgacaaagtccgtgttgcatctgggagacgcccggtcactatggcaactggt
gttattgatcgaacttataagcaagggcagccactgaagcaggttttggtggttgttacg
tcgggctggtcagtgatgtgttttgaccacaatcttaaaaagctctgggaagtga-----
-attt------------------------------------------gccggaagatttt
ccacataatgctcaccacagagaggttgcaatttcagtaagcaattataccataaagcat
ggagatacaggattggtaatagttggtggaaggatggagatacagccacatgt-------
------------------------------------------------------------
------------------------------------------------------------
------------------------------------------------------------
------------------------------------------------------------
------------------------------------------------------------
-----------------------------------------------------------a
cagttcgagtgcagggaatttcgagaatcagtccttggagtaatgcctcatcactgggat
aggcgggaagacacatattttcagctggcacatttcaggcgccacaagaggaagctgtca
aagaaaatatcaggaaggaatactaattacccatttcacaaacctgaggaacatcaccct
ccaggaaaggattctaccaaaaagattccgaagttgattggaaaagctgcaaactatgct
ggctcggcaaagccaaaaaa-g------------------accgcaacraactacaycca
gttttggtgggtgcctaatgytgtcgtggcwcrtgagaaagarggrattgaagytctgca
tktggcatctggycgyacagtytgcmagcttcatcttcaagagggtggacttcatgctga
tatcaatggagatggggtgctagatcatgtgcag--------------------------
------------------------------------------------------------
-------------------------------------------------tctgcttttag
tttgtttcaacatggtgaattctctagaggctttggcagaactcttgattatagttcatt
agaggttgcaacaccaattctcatcc---ctaaagatgatggacaccctcacaggaaggg
aagccatggggatgtcatcttcttaacaaatagaggaga---------ggtga-------
----------------catcatacacccccgc------------tgaacatgggcatggg
gcagagtggcagtggca------gcttttgacgggagcaacatggtctaatctcccatct
ccatcgggcatgatggaatctggccatgtggtgccaacactgaagccattctctttgagg
gtccatgataatcaccagatgattcttgttgctggtgatcaagaagccctggttatatct
cctagtggtactattatg-acaacagttgagcttcctgcaccaccaacacacgccctggt
ttctgcagatttctcaggtgatggactgaatgaccttatcctcgtaaccgcaaatggagt
atatggctttgtccaaaccaggcagccaggagcccttttctttagtacattagtcggttg
ccttattattgttatgggagtaata---tttgttatgcagcatctgaattccatg
>PAFTOL009301
------------------------------------------------------------
---------------------------------------------------gtgttggag
cctcatgctaggcgtgttgatgaagggtttagtgaggcgcgtgttcttgctgaggtgacc
ttgttgcctgacaaagtccgtgttgcatctgggagacgcccggtcgctatggcaactggt
gttattgatcgaacttataagcaagggcagccactgaagcaggttttggtggttgttacg
tcgggctggtcagtgatgtgttttgaccacaatcttaaaaagctctgggaagtga-----
-attk------------------------------------------gcaggaagatttt
ccacataatgctcaccacagagaggttgcaatttcagtaagcaattataccataaagcat
ggagatacaggattggtaatagttggtggaaggatggagatacagccacatgt-------
------------------------------------------------------------
------------------------------------------------------------
------------------------------------------------------------
------------------------------------------------------------
------------------------------------------------------------
-----------------------------------------------------------a
cagttcgagtgcagggaatttcgagaatcagtccttggagtaatgcctcatcactgggat
aggcgggaagacacatattttcagctggcacatttcaggcgccacaagaggaagctgtcg
aagaaaatatcaggaaggaatactaattacccatttcacaaacct---------------
------------------------------------------------------------
-------------------------------------cccactataacgaactacaccca
gttttggtgggtccctaatgttgtcgtggcacatgaaaaagagggaattgaagttctgca
tgtggcatctggccgtacagtttgcmagcttcatcttcaagagggtggacttcatgctga
tatcaatggagatggggtgctagatcatgtgcaggcagtkggtggaaatggtgctgagca
aacagttgtaagtggatmcatggaagtactccgaccgtgctgggcagtagcaacttctgg
ggtgccagtgcgagaacaactattcaatgcttccatttgccaccattattctgcgtttag
tttgtttcaacacggtgaattctctagaggctttggcagaactcttgattatagttcatt
agaggttgcaacaccaattctcatcc---ctaaagatgatggacaccctcacaggaaggg
aagccatggggatgtcatcttcttaacaaatagagga-----------------------
------------------------------------------------------------
------------------------------------------------------------
------------------------------------------------------------
------------------------------------------------------------
------------------------------------------------------------
------------------------------------------------------------
------------------------------------------------------------
-------------------------------------------------------
>PAFTOL009303
------------------------------------------------------------
------------------------------------------------------------
------------------------------------------------------------
------------------------------------------------------------
------------------------------------------------------------
------------------------------------------------------------
------------------------------------------------------------
------------------------------------------------------------
------------------------------------------------------------
------------------------------------------------------------
------------------------------------------------------------
------------------------------------------------------------
------------------------------------------------------------
------------------------------------------------------------
------------------------------------------------------------
------------------------------------------------------------
------------------------------------------------------------
------------------------------------------------------------
------------------------------------------------------------
------------------------------------------------------------
------------------------------------------------------------
-------------------------cagcttcatcttcaagagggtggacttcatgctga
tatcaatggagatggggtgctagatcatgtgcaggcagtgggtggaaatggtgctgagca
aacagttgtaagtggatccatggaagtactccgaccgtgctgggcagtagcaacttct--
------------------------------------------------------------
------------------------------------------------------------
------------------------------------------------------------
------------------------------------------------------------
------------------------------------------------------------
------------------------------------------------------------
------------------------------------------------------------
------------------------------------------------------------
------------------------------------------------------------
------------------------------------------------------------
------------------------------------------------------------
-------------------------------------------------------
>PAFTOL009311
------------------------------------------------------------
------------------atgctgcttttaactgctgagtctacatgccaggtgttggaa
cctcacactaggcgtattgatgaggggtttagtgaggctcgtgttcttgctgaggtgacc
ttgctgcctgacaaagtccgtgttgcatctgggagacaggctgttgctatggcaackggt
gttatygatcgaacttataagcaagggcagccaykraagcaggttttggtggtwgtkacw
tcrggmtggtctgtkatgtgttttgaccacaatyttaaraarctktgggaagtga-----
-atyt------------------------------------------gcaggaagatttt
ccacayartgctcaccacagrgaggttgcyatytcartaagcaattataccataaarcat
ggagatacaggattggtwatagttggtggaaggatggagatrcagccacatgt-------
------------------------------------------------------------
--------g---------------------------------------------------
------------------------------------------------aa----------
------------------------------------------------------------
--------------------------gaaaattgaagcaccctccacggatgcagctatg
ttgattccccagcataattacaagcttgatgttcatgcattaaacagtcgtcatcctgga
gagtttgagtgcagggaatttagagaatcaatcctgggagtaatgcctcatcactgggat
aggcgggaagacacatattttcagctggcacatttcaggcgccacaagaggaaggtgttg
aagaaaacctcaggaaggaatactaattacccatttaacaaacctgatgagcatcatcct
ccaggaaaggattctacaaaaaagattccgaagttaattggaaaagctgcaaactatgct
ggctcagcaaaaccaaaaaa-gatgattgcttacatacctaccataacaaactacaccca
gttttggtgggtccctaatgtcgttgtggcacacgagaaagaggggattgaagctctgca
tttggccaccggtcgtacagtctgtaagcttcatcttcaagaggggggactccatgctga
catcaatggagatggggtgctagatcacgtgcaggcagtgggtggaaatggtgctgagca
aacagttgtgagtg----------------------------------------------
------------------------------------------------------------
--------------------------------------gaactcatgattatagttcgtt
ggaggttgcaacgccaattctcatcc---ctagcgatgatggacaccaccataggaaggg
aagctatggggatgtcatcttcttaacaaatagagggga------------ga-------
----------------catcttattctccagc------------tgagcacggccacggg
gcattctggcagtggca------aatcttgactggtgcaacatggtctaatctcccatct
ccatcagg------------------------------------------------gatg
gtccatgataatcaacgaatgattcttgttgctggagatcaagaagccgtggttatatct
cctggtggcagtgtcatg-acaacagttgaacttccagcaccaccaacgcacaccttggt
tactgctgacttttcaaatgacggtctaaatgacctcattctcgtaaccgcaaatggggt
gtacggctttgttcagaccaggcagccgggtgccctcttcttcagcacactggttggttg
cctcattgtggtgatgggagtcata---tttgtcacccagcatctcaactcaatg
>PAFTOL009315
------------------------------------------------------------
------------------------------------------------------------
------------------------------------------gttctggctgaggttacc
ttgttgccggacaaagtccgtgttgtatctgggagacgggctgttgctatggcaactggt
gttattgatcgagtttataagcaagggcagccactgaagcaggttttggtggttgttacg
tctggttggtcagtgttgtgttttgaccacaatcttaaaaagctgtgggaagtga-----
-attt------------------------------------------gcaggaagatttt
ccacataatgctcaccatagggaggttgcaatttcagtaagcaattataccatcaagcat
ggagatacaggattggtagtagttggtggaaggatggagatacagccacatgt-------
------------------------------------------------------------
--------a---------------------------------------------------
------------------------------------------------------------
------------------------------------------------------------
------------------------------------------------------------
------------------------------------------------------------
---------------------------------------attagggttcacgaacaggat
aggcgggaagacacatattttcagctggcacatttcaggcgccacaagagaaaggtgtca
aagaaaatctcaggaaggaatactaattatccatttcacaaacctgaggagcatcatcct
ccaggaaaggattccaccaaaaagattccaaagttgattggaaaggctgcaaactatgct
ggctcagcaaaatccaaaaa-gccagtgacttatatacccacaataacaaaccacaccca
gctttggtgggtccctaatgttgttgtgkcacatgagaaagagggaattgaakttctgca
tgtggcatctggtcgtacagtttgcaagsttcatcttcaagagggtggacttcatgctga
tatcaatggagatggggtgctagatcatgtgcag--------------------------
------------------------------------------------------------
------------------------------------------------------------
------------------------------------------------------------
------------------------------------------------------------
------------------------------------------------------------
------------------------------------------------------------
------------------------------------------------------------
------------------------------------------------------------
------------------------------------------------------------
------------------------------------------------------------
------------------------------------------------------------
------------------------------------------------------------
-------------------------------------------------------
>PAFTOL009321
------------------------------------------------------------
------------------------------------------------------------
------------------------------------------------------------
---------------------------------------------------------ggt
gttattgatcgagtttataagcaagggcagccacttaagcaggttttggtggttgttacg
tccggttggtcggtgttgtgttttgaccacaatcttaaaaagctgtgggaaatga-----
-attt------------------------------------------gcaggaagatttt
ccacataatgctcaccatagggaggttgcaatttcagtaagtaattacaccatcaagcat
ggagatacaggattggtaatagttggtggaaggatggaaatacagccacatgt-------
------------------------------------------------------------
--------a---------------------------------------------------
------------------------------------------------------------
------------------------------------------------------------
------------------------------------------------------------
------------------------------------------------------------
cagtttgagtgcagggaatttcgagaatcagtccttggtgtaatgcctcatcactgggat
aggcgggaagacacatattttcagctggcacatttcaggcgccacaagagaaaagtgtca
aagaaaatctcaggaaggaatactaactatccattccacaaacctgaggagcatcatcct
ccaggaaaggattccaccaaaaagattccgaagttgattggaaaggctgcaaactatgct
ggctcagcaaaatccaaaaa-gacagtgacttatatacccacaataacaaacaacaccca
gctttggtgggtccctaatgttgttgtggcacatgagaaagagggaattgaagttctgca
tgtcgcatctggtcgtacagtttgcaagcttcatcttcaagagggtggacttcacgctga
tatcaatggagatggggtgctagatcatgtgyaggccgttggtggaaatggtgckgagca
racagttgtgagtggatccatggaagtactccgaccatgctgggcagtagcgacctcygg
ggtgccagtgsrggagcaackwttcaatgcttckatttgycatcwytattctccttttaa
yttrtttcaacayggtgaattgtcctgcggatttggtagagctcaagacctcagcttgtt
aaaggttgcaacaccaactcttatcc---cgatagataatggtcattgacacaggaaggg
aagccacagggatattatcttcttgacaaatgaagggga---------ggtaa-------
------------------------------------------------------------
----------------------tgcttttgactggggcaacatggtctaatctaccatct
ccagcaggcatgatggaatctggctatgtggtgccaacactgaagccattctccttgaag
gttcatgataatcaacaaatgattcttgtcgctggagatcaagaagccttggttatatct
cctagtggctctgtcacg-acaacagtggagcttcctggcccccccacacatgccttggt
ttctgaagatttctcaggtgatggactgaacgaccttattctcgtaactaccaatggagt
gtatggctttgttcaaaccaggcagccaggagccctcttctttagcacattggtcggttg
ccttattattgtgatgggagtaata---tttgtcactcagcatttgaattcaatg
>PAFTOL013501
------------------------------------------------------------
---------------gaagttcttgttgctactcatgatgcgaaaattcaggttttggag
ccgcatgctaggcgtgttgatgaagggtttagtgaggcgcgtgttcttgctgaggtgacc
ttgttgcctgacaaagtccgtgtcgtatctgggagacgccctgttrctatggcaactggt
gttattgatcgagcttataagcaagggcagccactgaagcaggttttggtggttgttacg
tcgggctggtcagtgatgtgttttgaccacaatcttaaaaagctctgggaagtga-----
-attt------------------------------------------gcaggaagatttt
ccacataatgctcaccacagagaggttgcaatttcagtaagcaattataccataaagcat
ggagatacaggattggtaatagttggtggaaggatggagatacagccacatgt-------
------------------------------------------------------------
--------a---------------------------------------------------
------------------------------------------------------------
------------------------------------------------------------
------------------------------------------------------------
------------------------------------------------------------
cagttcgagtgcagggaatttcgagaatcagtccttggagtaatgcctcatcactgggat
aggcgggaagacacgtattttcagctggcacatttcaggcgccacaagaggaaggtgtca
aagaaattgtcaggaaggaatactaattacccatttcacaaacctgaggaacatcaccct
ccaggaaaggattctaccaaaaagattccgaagttgattggaaaagctgcaaactatgct
ggctcggcaaagccaaaaaa-g--------------------------------------
------------------------------------------------------------
------------------------------------------------------------
------------------------------------------------------------
------------------------------------------------------------
------------------------------------------------------------
------------------------------------------------------------
------------------------------------------------------------
------------------------------------------------------------
------------------------------------------------------------
------------------------------------------------------------
------------------------------------------------------ttagct
gtccatgataatcagcagatgattcttgttgctggtgatcaagaagccttggttatatct
cctagtggtgctattatg-acaacagttgagcttcctgccccgccaacacacgccctggt
ttctgcagatttctcaggtgatggactgaatgaccttatcctcgtaactgcaaatggagt
atatggctttgttcaaaccaggcatcccggagccctcttctttagtacattagtcggttg
ccttattattgttatgggagtgata---tttgtcatgcagcatctgaattccatg
>SRR5036296
gattatcccatcaaatacgaagctgatcgacttcctcctccccttgtcactgatctcaat
ggcgacggcaagaaagaagttcttgttgctactcatgatgcgaaaattcaggtgttggag
cctcatgctaggcgtgttgatgaagggtttagtgaggcgcgtgttcttgctgaggtgacc
ttgttgcctgacaaagtccgtgttgcatctgggagacgcccggtcgctatggcaactggt
gttattgatcgaacttataatcaagggcagccactgaagcaggttttggtggttgttacg
tcgggctggtcagtgatgtgttttgaccacaatcttaaaaagctctgggaagtga-----
-attt------------------------------------------gcaggaagatttt
ccacataatgctcaccacagagaggttgcaatttcagtaagcaattataccataaagcat
ggagatacaggattggtaatagttggtggaaggatggagatacagccacatgt-------
------------------------------------------------------------
--------acagccagcggaaaactctgcaatagtggatttaagacattttgcgttttat
gcatttgctggtaaaactggccaacttcgatggagtagaaagaacgagaa----------
------------------------------------------------------------
-----------------------------aattgaagcaccctctatggatgcggctata
ctgattcctcagcataattacaagcttgatgttcatgcattaaacagccgtcatcctgga
gagttcgagtgcagggaatttcgagaatcagtccttggagtaatgcctcatcactgggat
aggcgggaagacacatattttcagctggcacatttcaggcgccacaagaggaagctgtca
aagaaaatatcaggaaggaatactaattacccatttcacaaacctgaggaacatcaccct
ccaggaaaggattctaccaaaaagattccgaagttgattggaaaagctgcaaactatgct
ggctcggcaaagccaaaaaa-gacagtgccttatatacccactataacgaactacaccca
gttttggtgggtccctaatgttgtcgtggcacatgagaaagagggaattgaagttctgca
cgtggcatctggccgtacagtttgcaagcttcatcttcaagagggtggacttcatgctga
tatcaatggagatggggtgctagatcatgtgcaggcagtgggtggaaatggtgctgagca
aacagttgtaagtggatccatggaagtactccgaccgtgctgggcagtagcaacttctgg
ggtgccagtgcgagaacaactattcaatgcttccatttgccaccatcattctgcttttag
tttgtttcaacatggtgaattctctagaggctttggcagaactcttgactatagttcatt
agaggttgcaacaccaattctcatcc---ctaaagatgatggacaccctcacaggaaggg
aagccatgggaatgtcatcttcttaacaaatagaggaga---------ggtga-------
----------------catcatacacccccgc------------tgaacatgggcatggg
gcagagtggcagtggca------gcttttgacgggagcaacatggtctaatctcccatct
ccatcgggcatgatggaatctggccatgtggtgccaacactgaagccattctctttgagg
gtccatgataatcaccagatgattcttgttgctggtgatcaagaagccttggttatatct
cctagtggtactattatg-acaacagttgagcttcctgcaccaccaacacacgccctggt
ttctgcagatttctcaggtgatggactgaatgaccttatcctcgtaaccgcaaatggagt
atatggctttgttcaaaccaggcagccaggagcccttttctttagtacattagtcggttg
ccttattattgttatgggagtaata---tttgtcatgcagcatctgaattccatg
>SRR5137211
gattatcccatcaaatacgaagctgatcgacttcctcctccccttgtcaccgatctcaac
ggcgacggcaagaaagaagttcttgttgctactcatgatgcgaaaattcaggtgttggag
cctcatgctaggcgtgttgatgaagggtttagtgaggcgcgtgttcttgctgaggtgacc
ttgttgccygacaaagtccgtgttgcatcagggagacgcccggtcgctatggcaactggt
gttattgatcgaacttataatcaagggcagccactgaagcaggttttggtggttgttacg
tcgggctggtcagtgatgtgttttgaccacaatcttaaaaagctctgggaagtga-----
-attt------------------------------------------gcaggaagatttt
ccacataatgctcaccacagagaggttgcagtttcagtaagcaattataccataaagcat
ggagatacaggattggtaatagttggtggaaggatggagatacagccacatattcatcta
gatccctttgaggagctgactgtggcagccaagaatgcagaagagcataggagaagtgca
agtgaaaca---------------------------------------------------
------------------------------------------------gagccagcggag
aactctgcaataatggatttaagacattttgcgttttatgcatttgctggtaaaactggc
caacttcgatggagtagaaagaacgagaaaattgaagcaccctctatggatgcagctata
ctgattcctcagcataattacaagcttgatgttcacgcattaaacagccgtcatcctgga
gagttcgagtgcagggaatttcgagaatcagtccttggagtaatgcctcatcactgggat
aggcgggaagacacatattttcagctggcacatttcaggcgccacaagaggaagctgtca
aagaaaatatcaggaaggaatactaattacccatttcacaaacctgaggaacatcaccct
ccaggaaaggattctacgaaaaagattccgaagttgattggaaaagctgcaaactatgct
ggctcggcaaagccaaaaaa-gacaatgccttatatacccactataacgaactacamcca
gttttggtgggtgcctaatgytgtkgtggcwcrtgagaaagarggrattgaagytctgca
tktggcatctggycgyacagtytgcaagcttcatcttcaagagggtggacttcatgctga
tatcaatggagatggggtgctagatcatgtgcaggcagtgggtggaaatggtgctgagca
aacagttgtaagtggatccatggaggtactccgaccgtgctgggcagtagcaacttctgg
ggtgccagtgcgagaacaactattcaatgcttccatttgccaccatcattctgcttttag
tttgtttcaacatggtgaattctctagaggctttggcagaactcttgattatagttcatt
agaggttgcaacaccaattctcatcc---ctaaagaagatggacaccctcacaggaaggg
aagccatggggatgtcatcttcttaacaaatagaggrga---------ggtga-------
----------------catcatacaccccygc------------tgaacatgggcatggg
gcagagtggcagtggca------gcttttgacgggagcaacatggtctaatctcccatct
ccatcgggcatgatggaatccggccatgtggtgccaacactgaagccattctctttgagg
gtccatgataatcaccagatggttcttgttgctggtgatcaagaagccttggttatatct
cctagtggtactattatg-acaacagttgagcttcctgcaccaccaacasacgccctggt
ttctgcagatttctcaggtgatggactgaatgaccttatcctcgtaaccgcaaatggagt
atatggctttgtccaagctaggcagccaggagcccttttctttagtacattagtcggttg
ccttattattgttatgggagtaata---tttgtcatgcagcatctgaattccatg
>SRR5137212
------------------------------------------------------------
------------------atgctgttcttaaccactgagtcttcatgccaggtgttggaa
ccccatgctaggtgtgttgatgaaggatttagtgaggctcgtgttcttgccraggtgacc
ttgctgcctgataaagtccgtgttgcttctggaagacaggccgttgcyatggcaacwgst
gttattgatcgaacttayaagcaagggcagccackraagcaggttttggtggtaattact
tcgggatggtctgttatgtgttttgaccacaatctgaagaagctttgggaagtaa-----
-atct------------------------------------------gcaggaagatttt
ccacacaatgctcaccacagagaggttgcwatytcagtaagcaattataccataaarcat
ggagatacaggattggtaatagttggtggaaggatggagatrcagccacatgt-------
------------------------------------------------------------
--------a---------------------------------------------------
------------------------------------------------c-----------
------------------------------------------------------------
------------------------------------------------------------
------------------------------------------------------------
------------------------------------------------------------
------------------------------------------------------------
------------------------------------------------------------
------------------------------------------------------------
------------------------------------------------------------
------------------------------------------------------------
--------------------------agcttcatcttcaagagggtggacttcatgctga
tatcaatggagatggggtgctagatcatgtgcaggcagtgggtggaaacggtgctgagcr
aacagtkstgagtggrtccayggaagtactccgaccatgmtgggcagtagcaacytcygg
ggtgccagtgcgagaacaactattcaatgcttccatttgccaccatcattctgcttttag
tttgtttcaacatggtgaattctctagaggctttggtagaactcatgaytatagttcrtt
agaggttgcaacrccaattctyatcc---cyaragrtgayggwcaycawcayaggaaggg
magccatggggatgtcatmttcttracaaatagaggrga---------ggtaa-------
----------------catcgtacactcccgc------------tgaacatgggcatggg
gcagagtggcagtggca------gcttttgacgggagcaacatggtctaatcttccatct
ccatcaggcatgatggaatctggctatgtggtgccaacactgaagccattctccttgagg
gtccacrataatcarcaratgatccttgttgcgggagatcaagaagccttggttatgtct
cctagtggcactatcatg-acaacagtcgagcttcctgccccaccaacacatgccttgat
ttctgcagatttctcaggtgacggactgaatgacyttatcctcgtaactgcaaatggagt
atatggttttgttcaaaccaggcagccaggagccctcttctttagtacgttggtcggttg
ccttattattgtgatgggagtaata---tttgtaactcagcatttgaattcgatg
>SRR5137213
gattatcccatcaaatacgaagctgatcgacttcctcctccccttgtcactgatctcaat
ggcgacggcaagaaagaagttcttgttgctactcatgatgcgaaaattcaggtgttggag
cctcatgctaggcgtgttgatgaagggtttagtgaggcgcgtgttcttgctgaggtgacc
ttgttgcctgacaaagtccgtgttgcatctgggagacgcccagtcgctatggcaactggt
gttattgatcgaacttataagcaagggcagccactgaagcaggttttggtggttgttacg
tcgggctggtcagtgatgtgttttgaccacaatcttaaaaagctctgggaagtga-----
-attt------------------------------------------gcaggaagatttt
ccacataatgctcaccacagagaggttgcaatttcagtaagcaattataccataaagcat
ggagatacaggattggtaatagttggtggaaggatggagatacagccacatgt-------
------------------------------------------------------------
--------a---------------------------------------------------
------------------------------------------------aa----------
------------------------------------------------------------
-----------------------------aattgaagcaccctccatggatgcagctata
ctgattcctcagcataattacaagcttgatgttcatgcattaaacagccgtcatcctgga
gaattcgagtgcagggaatttcgagaatcggtccttggagtaatgcctcatcactgggat
aggcgggaagacacatattttcagctggcacatttcaggcgccacaagaggaagctgtcg
aagaaaatatcaggaaggaatactaattacccatttcacaaacctgaggaacatcaccct
ccaggaaaggattctaccaaaaagattccgaagttgattggaaaagctgcaaactatgct
ggctcggcaaagccaaaaaa-gacaatgccttatatacccactataacgaactacaccca
gttttggtgggtccctaatgttgtcgtggcacatgagaaagagggaattgaagttctgca
tgtggcatctggccgtacagtttgcaagcttcatcttcaagagggtggacttcatgctga
tatcaatggagatggggtgctagatcatgtgcaggcagtgggtggaaatggtgctgagca
aacagttgtaagtggatccatggaagtactccgaccgtgctgggcagtagcaacttctgg
ggtgccagtgcgagaacaactattcaatgcttccatttgccaccatcattctgcttttag
tttgtttcaacatggtgaattctctagaggctttggcagaactcttgattatagttcatt
agaggttgcaacaccaattctcatcc---ctaaagatgatggacaccctcacaggaaggg
aagccatggggatgtcatcttcttaacaaatagaggaga---------ggtga-------
----------------catcatacacccctgc------------tgaacatgggcatggg
gcagagtggcagtggca------gcttttgacgggagcaacatggtctaatctcccatct
ccatcgggcatgatggaatctggccatgtggtgccaacactgaagccattctctttgagg
gtccatgataatcaccagatgattcttgttgctggtgatcaagaagccttggttatatct
cctagtggtactattatg-gcaacagttgagcttcctgcaccaccaacacacgccctcgt
atctgcagatttctcaggtgatggactgaatgaccttatcctcgtaaccgcaaatggagt
atatggctttgttcaaaccaggcagccaggagcccttttctttagtacattagtcggttg
ccttattattgttatgggagtaata---tttgtcatgcagcatctgaactccatg
>SRR7905849
gattatccgatcaaatacgaagctgatcgacttcctccccccctcgtcaccgatctcaac
ggcgatggcaagaaagaagttcttgttgctactcatgatgctaaaattcaggttttggag
cctcatgctaggcgtgttgatgaaggatttagtgaggcgcgtgttcttgctgaggtgacc
ttgttgcctgacaaagtccgtgttgcatctgggagacgcgctgttgctatggcggccggt
gtcattgatcgaacttataagcaagggcagccactgaagcaggttctggtggttgttacg
tccggctggtcagtgatgtgtttcgaccataatcttaaaaaactgtgggaagtga-----
-attt------------------------------------------gcaggaagatttt
ccacacaatgctcaccacagagaggttgcaatttcmgttagcaattataccataaagcat
ggtgatacagggttggtaatagttggtggaaggatggagatacagccacacattcatcta
gatccctttgaggagatgaccatggcagacaagaatgcagaagaacataggagaagtgca
agtgagaca---------------------------------------------------
------------------------------------------------gagccaacagaa
aactctgcagtagtggatttaagacatttcgcattttatgcatttgcgggtaaaactggc
caacttcgatggagtagaaagaacgagaaaatcgaagcaccctccacggatgcagctatg
ttgattcctcagcataattacaagcttgatgttcatgcattaaacagtcgtcaacctgga
gagtttgagtgcagggaatttcgagaatcagtccttggagtaatgcctcatcaatgggat
aggcgggaagacacatattttcagctggcacatttcaggcgccacaagaggaaggtgtca
aagaaaatctcaggaaggaatactaattacccatttcacaaacctgaggaacatcaccct
ccgggaaaggattccaccaaaaagattccgaagttgattggaaaagctgcaaactatgct
ggctcagcaaaaccaaaaaa-gacaatgccttatatacccactataacraatcacaccca
gttttggtgggtccctaatgttgtcrtggcacatgagaaagagggaattgaagttctgca
tgtggcatctggccgtacagtttgcaagcttcatcttcaagagggtggacttcatgctga
catcaatggagatggggtgctggatcatgtgcaggcagtgggtggaaacggtgctgagca
aacagttgtgagtggatccatggaagtactccgaccatgctgggcagtagcaacttctgg
ggtaccggtgcgagaacagctattcaatgcttccatttgccaccatcattctgcttttag
tctgtttcaacatagtgaattctctagaggctttggtagaattcatgattatagttcakt
agaggttgcaacaccaattctcatcc---ctaaagatgatggacaccatcataggaaggg
aagccatggagatgtcatcttcttaacaaatagaggaga---------ggtaa-------
----------------catcatacactcccgc------------tgaacatgggcatggt
gcagagtggcagtggca------gtttttgacgggagcgacatggtctaatctcccatct
ccatcaggcatgatggaatctggctatgtggtgccaacactgaagccattctccttgagg
gtccatgataatcaacagatgattcttgttgctggtgatcaagaagccttggttatatct
cctagtggcattatcatg-acaacagtygagcttcctgccccaccaacacaygccctggt
ttctgcagatttctcaggtgacggactaaatgaccttatcctcgtaactgctaatggaat
atatggctttgttcaaaccaggcagccaggagccctcctctttagtacattggttggttg
ccttattattgtgatgggagtaata---tttgtcacgcagcatctgaattccatg
>SRR7905861
gattatcccatcaaatacgaagctgatcgacttcctcctccccttgtcactgatctcaat
ggcgatggcaagaaagaagttcttgttgctactcatgatgcgaaaattcaggtgttggag
cctcatgctaggcgtgttgatgaagggtttagtgaggcgcgtgttcttgctgaggtgacc
ttgttgcctgacaaagtccgtgttgcatctgggagacgccctgtcgctatggcaactggt
gttattgatcgaacttataagcaagggcagccactgaagcaggttttggtggttgttacg
tcgggctggtcagtgatgtgttttgaccacaatcttaaaaagctctgggaagtga-----
-attt------------------------------------------gcaggaagatttt
ccacataatgctcaccacagagaggttgcaatttcagtaagcaattataccataaagcat
ggagatacaggattggtaatagttggtggaaggatggagatacagccacatattcatcta
gatccctttgaggagctgactatggcagccaagaatgcagaagagcataggagaagtgca
agtgaaaca---------------------------------------------------
------------------------------------------------gagccagcggaa
aactctgcaatagtggatttaagacattttgcgttttatgcatttgctggtaaaactggc
caacttcgatggactagaaagaacgagaaaattgaagcaccctctatggatgcagctata
ctgattcctcagcataattacaagcttgatgttcatgcattaaacagccgtcatcctgga
gagttygagtgcagggaatttcgagaatcagtccttggagtaatgcctcatcactgggat
aggcgggaagacacatattttcagctggcacatttcaggcgccacaagaggaaggtgtca
aagaaaatatcaggaaggaatactaattacccatttcacaaacctgaggaacatcaccct
ccaggaaaggattctacaaaaaagattccaaagttgattggaaaagctgcaaactatgct
ggctcggcaaagccaaaaaa-gacaatgccttatatacccactataacgaactacaccca
gttttggtgggtccctaatgttgtcgtggcacatgagaaagagggaattgaagttctgca
tgtggcatctggccgtacagtttgcaagcttcatcttcaagagggtggacttcatgctga
tatcaatggagatggggtgctagatcatgtgcaggcagtgggtggaaatggtgctgagca
aacagttgyaagtggatccatggaagtactccgaccgtgctgggcagtagcaacttctgg
ggtgccagtgcgagaacaactattcaatgcttccatttgtcaccatcattctgctcttag
tttgtttcaacatggtgaattctctagaggctttggcagaactcatgattatagttcatt
agaggttgcaacaccaattctcatcc---ctaaagatgatggacaccctcacaggacggg
aagccatggggatgtcatcttcttaacaaatagaggaga---------ggtga-------
----------------catcatacacccccgc------------tgaacatgggcatggg
gcagagtggcagtggca------gcttttgacrggagcaacatggtctaatctcccatca
ccatcaggcatgacggaatctggccatgtggtgccaacactgaagccattctctttgagg
gtccatgataatcaccagatgattcttgttgctggtgatcaagaagccttggttatatct
cctagtggtactattatg-acaacagttgagcttcctgcaccaccaacacacgccctkgt
ttctgcagatttctcaggtgatggactgaatgaccttatcctcgtaaccgcaaatggagt
atatggctttgttcaaaccaggcagccaggagcccttttctttagtacattagtcggttg
ccttattattgttatgggagtaata---tttgtcatgcagcatctgaattccatg
>SRR7905862
gattatccgatcaaatatgaagctgatcgacttcctccgccccttgtcactgatctcaat
ggcgacggcaagaaagaagttcttgttgcaactcatgatgctaaaattcaggtgttggag
ccccatgctaggcgtgttgacgaaggatttagtgaagcgcgtgttcttgctgaggtaacc
ttgctgcctgacaaagtacgtgttgcatctgggaggcgtgctgttgctatggcaactggt
gttattgatagagcttataagcaaggacagccactgaagcaggttttggtggttgttacg
tcgggctggtcagtgatgtgttttgaccacaatcttaaaaagttgtgggaagtra-----
-attt------------------------------------------gcaggaagatttt
ccacataatgctcaccacagagaggttgcaatttcwgtaagcaattataccataaagcat
ggagatacaggattggtgatagttggtggaaggatggagatacagccacatattcatcta
gatccctttgaggagataactatggcaaataagaatgcagatgagcataggagaagtgca
agtgaaaca---------------------------------------------------
------------------------------------------------gagccaacagac
aactctgcaatagtggatttaagrcattttgcattttatgcatttgcgggtaaaaykggc
caacttcgatggagtagaaagaacgagaaaatcgaagcaccatccacggatgcagcgatg
ttgattcctcagcataattacaagcttgatgttcatgcattgaacagccgtcatcctgga
gagtttgagtgcagggaatttcgmgaatcagtccttggagtaatgcctcatcactgggat
aggcgggaagacacatattttcagctggcacatttcaggcgccacaaaaggaaggtgtca
aagaaaatctcaggaaggaatactaataacccatttcacaaacctgaggaacatcaccct
ccgggaaaggattctaccaaaaagattccaaarttgattggaaaagctgcaaactatgcg
ggttcagcaaaacccaaaaa-ggcaatgccttatatacccactataacaaactacacrca
gttttggtgggtcccaaatgttgtygtggcacatgagaaagagggaattgaagttctgca
tgtggcatctggccgtacagtttgcaagcttcatcttcaagagggtggacttcatgctga
tatcaatggagatggagtgttagatcatgtgcaggcagtgggtggaaacggtgctgagcr
aacagttgtgagtggatccatggaagtactccgaccatgctgggcggtmgcaacttctgg
ggtgccagtscgagaacaactattcaatgcttctatttgccatcatcattctgcttttag
tttgtttcaacatggtgaattctctagaggctttggtagaactcttgattatagttcatt
agaggttgcaacaccaattctcatcc---ctaaagatgatggacaccatcrtaggaaggg
aagtcatggggatgtcatcttcttgacaaatagaggaga---------ggtaa-------
----------------catcgtacactcctgc------------tgaacatgggcatggg
gcagagtggcaatggca------gcttttgacaggagcgacatggtctaatctcccatct
ccatcaggcatgatggagtctggctatgtggtgccaacgctgaagccattctccttgagg
gtccatgataatcaacaaatgatccttgttgcaggagatcaagaagcctyggttatatct
cctagtggcactatcgtg-acaaccatcgagcttcctgcgccgccaacrcatgccttggt
ttcygcagatttctcaggtgacagactgaatgacctgatccttgtaactgcgaatggagt
atatggttttgttcaaaccaggcagccaggagccctcttctttagtacattggtcggttg
ccttattattgtgatgggagtaata---tttgtcacgcagcatctgaattctatg
>SRR8327214
gattatcccatcaaatacgaagctgatcgacttcctcctccccttgtcactgatctcaat
ggcgacggcaagaaagaagttcttgttgctactcatgatgcgaaaattcaggtgttggag
cctcatgctaggcgtgttgatgaagggtttagtgaggygcgtgttcttgctgaggtgacc
ttgttgcctgacaaagtccgtgttkcatctgggagacgccctgtcgckatggcaactggt
gttattgatcgaacttataagcaagggcagccactraagcaggttttggtggttgttaca
tcgggctggtcagtgatgtgttttgaccacaatcttaaaaagctctgggaagtga-----
-attt------------------------------------------gcaggaagatttt
ccacataatgctcaccacagagaggttgcaatttcagtaagcaattataccataaagcat
ggagatacaggattggtaatagttggtggaaggatggagatacagccwcatattcatctw
gatccctttgaggagctgactatggcagccaagaatgcagaagarcataggagaagtgca
agtgaaaca---------------------------------------------------
------------------------------------------------gagccagcggaa
aactctgcaatagtggatttaagacattttgcrttttatgcatttgctggtaaaactggc
caacttcgatggagtagaaagaacgagaaaattgaagcaccctctatggatgcagctata
ctgattcctcagcataattacaagcttgatgttcatgcattaaacagccgtcatcctgga
garttcgagtgcagggaatttcgagaatcagtccttggagtaatgcctcatcactgggat
aggcgggaagacacatattttcagctggcacatttcaggcgccacaagaggaaggtgtca
aagaaaatatcaggaaggaatactaattacccatttcacaaacctgaggaacatcaccct
ccrggaaaggattctaccaaaaagattccgaagttgattggaaaagctgcaaactatgct
ggctcggcaaagccaaaaaa-ggcaatgccttatatacccactataacgaactacaccca
gttttggtgggtccctaatgttgtcgtggcacatgagaaagagggaattgaagttctgca
tgtggcatctggccgtacagtttgcaagcttcatcttcaagagggtggacttcatgctga
tatcaatggagatggggtgctagatcatgtgcaggcagtgggtggaaatggtgctgagca
aacagttgtaagtggatccatggaagtactccgaccgtgctgggcagtagcaacttctgg
ggtgccagtgcgagaacaactattcaatgcttccatttgccaccatyattctgcttttag
tttgtttcaacatggtgaattctctagaggctttggcagaactcatgattatagttcatt
agaggttgcatcaccaattctcatcc---ctaaagatgatggacaccctcacaggaaggg
aagccatggggatgtcatcttcttaacaaatagaggaga---------ggtga-------
----------------catcatacacccccgc------------tgaacatgggcatggg
gcagagtggcagtggca------gcttttgacgggagcaacatggtctaatctcccgtct
ccatcaggcatgatggaatctggccatgtggtgccaacactgaagccattctctttgagg
gyccatgataatcaccagatgattcttgttgctggtgatcaagaagccttggttatatct
cctagtggtactattatg-acaacrgttgagcttcctgcaccaccaacacacgccctggt
ttctgcagatttctcaggtgatggactgaatgaccttatcctcgtaaccgcaaatggagt
atatggctttgttcaaaccaggcagccaggagcccttttctttagtacattagtcggttg
ccttattattgttatgggagtaata---tttgtgatgcagcatctgaatyccatg
