# Supplementary material for: Phylogenomics and classification of Cactaceae based on hundreds of nuclear genes
Source: Plant Syst Evol. 2025 Aug 11;311(5):28. doi: 10.1007/s00606-025-01948-z (PMC12339657; doi:10.1007/s00606-025-01948-z)
Supplement: Supplementary file 4 — Online Resource 4: Containing alignments and RAxML gene trees for all included loci and all phylogenetic datasets (ZIP 10372 KB) [file 606_2025_1948_MOESM4_ESM.zip › de Vos et al_ESM_4/ESM_data_alignments/QCP/6652_consensus.mafft.fasta]

>PAFTOL004547
------------------------------------------------------------
------------------------------------------------------------
------------------------------------------aatccag-----------
--------gtttcttgcctagttcattctctatgtatgccatgtcacttgcatctgcttt
ggctctcttggaaagacctgctttggcagttggagttgctgctagtggagttgttattgg
ctggcctttctcagttttggcttttgtgcctgtcacattgttcagcctccatcgtagctt
tagacaggcctttctgtctggggcaatcacttctccaaaaatggaggctctctccgttct
tgttgaccactgctattacggacgatggacatcatctgtcttgaatctgctgttgtataa
tgttctaggaggtggggagagccacttgtatggggttgaaggaccattgttttatctgcg
gaatggattcaacaatttcaacttctgttttgtgcttgcattgctgtttccagttattct
ccctgtgcacattgtgcggaagaaatatgtccctgagttgttggtcatcgtcttgccaat
ttatatttggcttggatttatgtctctgcagccacacaaagaagaaagg-----------
------------------------------------------------------------
------------------------------------------------------------
------------------------------------------------------------
------------------------------------------------------------
------------------------------------------------------------
------------------------------------------------------------
------------------------------------------------------------
------------------------------------------------------------
------------------------------------------------------------
------------------------------------------------------------
------------------------------------------------------------
--------------------------------------
>PAFTOL004551
------caggtgaaagtattttatgctgtgcggctctttctaggactcctgtctgtggtt
gcagatgcatttcttgtggtagctctttccaggaagtatgggaaacgtcttgcttcttac
actcttgcaatgctgtgcttaaccagtggctgcttctttgctagtacaa-----------
--------gtttcttgcccagttcattctctatgtatgccatgtcacttgcatctgcttt
cgctctttcggaaagacctgctttggcrgttggaattgccgccagtggagtcattattgg
ctggcctttctcagttttggcttttgtgcctgtgacattgttcagcctccatcgtagctt
gaaacaggcctttctgtctggggcattcacttctattgctctacttgctctctccattct
tgttgaccacaaatattacagacgatggacatcatcagtcttaaatctgttgttgtataa
cgtgctaggaggtggggaaagccacttgtatggggttgaaggaccactgttttatctgcg
gaatggattcaacaatttcaacttctgttttgtccttgcattgatgtttccaactattct
ggtcgtggacgttgtgcggaagaaatatgtccctgagttgttggtcattgtctcgccaat
ttatatttggcttggatttatgtctctgcagccacacaaagaagaaagg-----------
------------------------------------------------------------
------------------------------------------------------------
------------------------------------------------------------
------------------------------------------------------------
------------------------------ggtt---------ctactctgtgcattggt
agtgaatggcacaggttcccttcatcattctttgttcctgattatatatcgcaagt-gcg
ctggatcgatgatggattccgaggccttcttcctttcccattcaactcaacygtaggtgg
tacttcagcagtgccttcttatttcaacaataagaacaaagcatcagagcagcaatatct
tcaggatctatcggc-ctgtaccctccttgttgaactgcacttgaaacgtccttttgcct
atcgtggaaatgatttgtcgacgtgggaggtg----------------------------
------------------------------------------------------------
--------------------------------------
>PAFTOL004552
------caggtgagagtattttatgcagtgaggctctttctgggactcctgtctgtggtg
gcagatgcatttcttgtgatagctctttcaaggaagtatgggaaacgtcttgcttgttac
actcttgcgatgctatgcttaaccagtggctgcttctttgctagtacaa-----------
--------gtttcttgcctagttcattctctatgtatgccatgtcacttgcatctgcttt
ggctctcttggaaagacctgctttggcagttggagttgctgctagtggagttattattgg
ctggcctttctcagttttggcttttgtgcctgtcacattgttcagcctccatcgtagctt
taaacaggcctttctgtctggggcaatcacttctgttgctctacttgctctctccattct
tgttgaccaccactattacggacgatggacatcatctgtyttgaatctgctgttgtataa
tgttctaggaggtggggggagccacttgtatggggttgaagggccattgttttatctgcg
gaatgggttcaacaatttcaacttctgttttgtccttgcattgctgtttccaattattct
ccctgtgcacattgtgcggaagaaatatgtctctgagttgttggtcatcgtcttgccaat
ttatatttggcttggatttatgtctctgcagccacacaaagaagaaaggtctgaatat--
------------------------------------------------------------
------------------------------------------------------------
------------------------------------------------------------
------------------------------------------------------------
------------------------------------------------------------
------------------------------------------------------------
------------------------------------------------------------
------------------------------------------------------------
------------------------------------------------------------
------------------------------------------------------------
------------------------------------------------------------
--------------------------------------
>PAFTOL004553
------caggtgagagtattttatgcagtgcggctctttctgggactcctgtctgtggta
gcagatgcatttcttgtgatagctctttcaaggaagtatgggaaacgtcttgcttcttac
actcttgcgatgctatgcttaaccagtggctgcttctttgctagtacaa-----------
--------gtttcttgcctagttcattctctatgtatgccatgtcacttgcatctgcttt
ggctctcttggaaagacctgctttggcagttggagttgctgctggtggagttattattgg
ctggcctttctcagttttggcttttgtgcctgtcacattgttcagcctccatcgtagatt
taaacaggcctttctgtctggggcaatcacttctgttgctctacttgctctctccattct
tgttgaccaccgctattacggacgatggacatcatctgtcttgaatctgctgttgtataa
tgttctaggaggtggggagagccacttgtatggggttgaaggaccattattttatctgcg
gaatggattcaacaatttcaacttctgttttgtccttgcattgctgttgccaattattct
ccctgtgcacattgtgcggaagaaatatgtccctgagttgttggtcatcgtcttgccaat
ttatatttggcttggatttatgtctctgcagccacacaaagaagaaagg-----------
------------------------------------------------------------
------------------------------------------------------------
------------------------------------------------------------
------------------------------------------------------------
------------------------------------------------------------
------------------------------------------------------------
------------------------------------------------------------
------------------------------------------------------------
------------------------------------------------------------
------------------------------------------------------------
------------------------------------------------------------
--------------------------------------
>PAFTOL004554
------caggtgagagtattttatgcagtgcggctctttctgggactcctgtctgtggtg
gcagatgcatttcttgtgatagctctttcaaggaagtatgggaaacgtcttgcttgttac
actcttgcgatgctatgcttaaccagtggctgcttctttgctagtacaa-----------
--------gtttcttgcctagttcattctctatgtatgccatgtcacttgcatctgcttt
ggctctcttggaaagacctgctttggcagttggagttgctgctagtggagttattattgg
ctggcctttctcagttttggcttttgtgcctgtcacattgttcagcctccatcgtagctt
taaacaggcctttctgtctggggcaatcacttctgttgctctacttgctctctccattct
tgttgaccaccactattacggacgatggacatcatctgtcttgaatctgctgttgtataa
tgttctaggaggtggggggagccacttgtatggggttgaagggccattgttttatctgcg
gaatgggttcaacaatttcaacttctgttttgtccttgcattgctgtttccaattattct
ccctgtgcacattgtgcggaagaaatatgtctctgagttgttggtcatcgtcttgccaat
ttatatttggcttggatttatgtctctgcagccacacaaagaagaaagg-----------
------------------------------------------------------------
------------------------------------------------------------
------------------------------------------------------------
------------------------------------------------------------
------------------------------------------------------------
------------------------------------------------------------
------------------------------------------------------------
------------------------------------------------------------
------------------------------------------------------------
------------------------------------------------------------
------------------------------------------------------------
--------------------------------------
>PAFTOL004556
------caggtgagagtattttatgcagtgcggctctttctgggactcctgtctgtggta
gcagatacatttcttgtgatagctgtttcaaggaagtatgggaaacgtcttgcttcttac
actcttgcgatgctatgcttaaccagtggctgcttctttgctagtacaa-----------
--------gtttcttgcctagttcattctctatgtatgccatgtcacttgcatctgcttt
ggctctctcggaaagacctgctttggcggttgcagttgctgctagtggagttattgttgg
ctggcctttctcagttttggcttttgtgcctgtcacattgttcagcctccatcgtagctt
taaacaggcctttctgtctgggacaatcgcttctgttgctctacttgctgtctccattct
tgttgaccactactattatggacgatggacatcatctgtcttgaatctgctgttgtataa
tgttctaggaggtggggagagccacttgtatggggttgaaggaccattgttttatctgcg
gaatggattcaacaatttcaacttctgttttgtccttgcattgctgtttccaattattct
ccctgtgcacattgtgcggaagaaatatgtccctgagttgttggtcatcgtcttgccaat
ttatatttggcttggatttatgtctctgcagccacacaaagaagaaaggttt--------
------------------------------------------------------------
------------------------------------------------------------
------------------------------------------------------------
------------------------------------------------------------
------------------------------ggtt---------ctacactatgcattggt
ggtgaatggcacaggtttccttcatcattcttcgttcctgattacatattccaagt-gcg
ctggatcgatgatggattccaaggccttcttcctttcccattcaactcaacactaggtgg
tacttcagcggcaccttcttatttcaacaacaagaacaaagcatcagagcagcaatatct
tcaggatctatcagc-ttgtacccttctcgttgaactgcacttg----------------
------------------------------------------------------------
------------------------------------------------------------
--------------------------------------
>PAFTOL004560
------caggtgagagtattttatgcagtgcggctctttctgggactcctgtctgtggtg
gcagatgcatttcttgtgatagctctttcaaggaagtatgggaaacgtcttgcttgttac
actcttgcgatgctatgcttaaccagtggctgcttctttgctagtacaa-----------
--------gtttcttgcctagttcattctctatgtatgccacgtcacttgcatctgcttt
ggctctcttggaaagacctgctttggcagttggagttgctgctagtggagttattattgg
ctggcctttctcagttttggcttttgtgcctgtcacattgttcagcctccatcgtagctt
taaacaggcctttttgtctggggcaatcacttctgttgctctactcgctctctccattct
tggtgaccgccactattatggacgatggacatcatctgtcttgaatctgctgttgtataa
tgttctaggaggtggggggagccacttgtatggggttgaagggccattgttttatctacg
gaatgggttcaacaatttcaacttctgttttgtccttgcattgctgtttccaattattct
ccctgtgcatattgtgcggaagaaatatgtccctgagttgttggtcatcgtcttgccaat
ttatatttggcttggatttatgtctctgcagccacacaaagaagaaagg-----------
------------------------------------------------------------
------------------------------------------------------------
------------------------------------------------------------
------------------------------------------------------------
------------------------------------------------------------
------------------------------------------------------------
------------------------------------------------------------
------------------------------------------------------------
------------------------------------------------------------
------------------------------------------------------------
------------------------------------------------------------
--------------------------------------
>PAFTOL004561
------caggtgaaagtattttatgctgttcggctctttctgggactcctgtctgtggtt
gcagatgcatttcttgtggtggctctttcaaggaagtatgggaaacgtcttgcttcttac
actcttgcaatgctgtgcttaaccagtggctgcttctttgctagtacaa-----------
--------gtttcttgcccagttcattctctatgtacgccatgtcacttgcatctgcttt
tgctctttcggaaagacctgctttggtggttggcgttgccgccagtggagtcattattgg
ctggcctttctcagttttggcttttgtgcctgtgacattgttcagcctccatcgtagctt
gaagcaggcctttctgtctggggcaatcacttctattgctctacttgctctctccattat
tgttgaccaccaatattacagacaatggacatcatcagtcttaaatctgttgttgtataa
cgtgctaggaggtggggaaagccacttgtatggggttgaaggaccactgttttatctgcg
gaatggattcaacaatttcaacttctgttttgtccttgcattgatgtttccaactattct
gctcgtgcacgttgtgcggaagaaatatgtccctgagttgttggtcattgtctcgccaat
ttatatttggcttggatttatgtctctgcagccacacaaagaagaaagg-----------
------------------------------------------------------------
------------------------------------------------------------
------------------------------------------------------------
------------------------------------------------------------
------------------------------ggtt---------ctactctctgcattggt
agtgaatggcacaggttcccttcatcattctttgttcctgattatatatcgcaagt-gcg
ctggatcgatgatggattccgaggccttcttcctttcccattcaactcaaccgtaggtgg
tacttcagcaggaccttcttatttcaacaataagaacaaagcatcagagcagcaatatct
tcaggatctatcggc-ctgtacccttcttgttgaactgcacttgaaacgtccttttgcct
atcgtggaaatgatttgtcgacatgggaggtg----------------------------
------------------------------------------------------------
--------------------------------------
>PAFTOL004562
------caggtgagagtattttatgcagtgcggctctttctgggactcctgtctgtggtg
gcagatgcatttcttgtgatagctctttcaaggaagtatgggaaacgtcttgcttgttac
actcttgcgatgctatgcttaaccagtggctgcttctttgctagtacaa-----------
--------gtgtcttgcctagttcattctctatgtatgccatgtcacttgcatctgcttt
ggctctcttggaaagacctgctttggcagttggagttgctgctagtggagttattattgg
ctggcctttctcagttttggcttttgtacctgtcacattgttcagcctccatcgtagctt
taaacagacctttctgtctggggcaatcacttctgttgctctactcgctctctccattct
tgttgaccaccactattatggacgatggacatcatctgtcttgaatctgctgttgtataa
tgttctaggaggtggggggagccacttgtatggggttgaagggccattgttttatctgcg
gaatgggttcaacaatttcaacttctgttttgtccttgcattgctgtttccaattattct
ccccgtgcacattgtgcggaagaaatatgtccctgagttgttggtcatcgtcttgccaat
ttatatttggcttggatttatgtctctacagccacacaaagaagaaagg-----------
------------------------------------------------------------
------------------------------------------------------------
------------------------------------------------------------
------------------------------------------------------------
------------------------------ggtt---------ctacactatgcattggt
ggtgaatggcacaggttcccttcatcattcttcattcctgattacatatcgcaagt-acg
ctggatcgatgatggattccaaggccttcttcctttcccattcaactcaacactaggtgg
tacttcagcggcgccctcttatttcaacaacaagaacaaagcatcagagcagcaatatct
tcaggatctatcagc-ctgtacccttctcgttgaactgcacttgaaacgtccttttccct
atcgtggaaatgatttgtcgacatgggag-------------------------------
------------------------------------------------------------
--------------------------------------
>PAFTOL004563
------caggtgagagtattttatgcagtgcggctctttctgggactcctgtctgtggtg
gcagatgcatttcttgtgatagctctttctaggaagtgtgggaaacgtcttgcttcttac
actcttgcgatgctatgcttaaccagtggctgcttctttgctagtacaa-----------
--------gtttcttgcctagttcattctctatgtatgccatgtcacttgcatctgcttt
ggctctcttggaaagacctgctttggcagttggagttgctgctagtggagttattattgg
ctggcctttctcagttttggcttttgtgcctgtcacattgttcagcctccatcgtagctt
taaacaggcctttctgtctggggcaatcacttctgttgctctacttgctctctccattct
tgttgacgaccactattatggacgatggacatcatctgtcttgaatttgctgttgtataa
tgttctaggaggtggggagagccacttgtatggggttgaaggaccattgttttatctgcg
aaatggattcaacaatttcaacttctgttttgtccttgcattgctgtttccagttattct
ccctgtgcacattgtgcggaagaaatatgtccctgagttgttggtcatcgtcttgccaat
ttatatttggcttggatttatgtctctgcagccacacaaagaagaaaggttt--------
------------------------------------------------------------
------------------------------------------------------------
------------------------------------------------------------
------------------------------------------------------------
------------------------------------------------------------
------------------------------------------------------------
------------------------------------------------------------
------------------------------------------------------------
------------------------------------------------------------
------------------------------------------------------------
------------------------------------------------------------
--------------------------------------
>PAFTOL004564
------------------------------------------------------------
------------------------------------------------------------
------------------------------------------aatccag-----------
--------gtttcttgcccagttcattctctatgtatgccatgtcacttgcatctgcttt
cgctctttcggaaagacctgctttggtggttggagttgccgcgagtggagtcattattgg
ctggcctttctcagttttggcttttgtgcctgtgacattgttcagcctccttcgtggctt
gaaacaggcctttctgtctggggcaatcacttctattgctctacttgctctctccattct
tgttgaccaccaatattacagacgatggacatcatcagtcttaaatctgttgttgtataa
cgtgctaggaggtggggaaagccacttgtatggggttgaaggaccactgttttatctgcg
gaatggattcaacaatttcaacttctgttttgtccttgcattgatgtttccaactattct
gctcgtggacgttgtgcggaagaaatatgtccctcagttgttggtcattgtctcgccaat
ttatatttggcttggatttatgtctctgcagccacacaaagaagaaagg-----------
------------------------------------------------------------
------------------------------------------------------------
------------------------------------------------------------
------------------------------------------------------------
------------------------------ggtt---------ctactctgtgcattggt
agtgaatggcacaggttcccttcatcattctttgttcctgattatatatcgcaagt-gcg
ctggatcaatgatggattccgaggccttcttcctttcccattcaactcaaccgtaggtgg
tacttcagcagcgccttcttatttcaacaataagaacaaagcatcagagcagcaatatst
tcaggatctatcggc-ctgtaccctccttgttgaactgcacttgaaacgtccttttgcct
atcgtggaaatgatttg-------------------------------------------
------------------------------------------------------------
--------------------------------------
>PAFTOL004565
------caggtgagagtattttatgcagtgcggctctttctgggactcctgtctgtggta
gcagatgcatttcttgtgatagctgtttcaaggaagtatgggaaacgtcttgcttcttac
actcttgcgatgctatgcttaaccagtggctgcttctttgctagtacaa-----------
--------gtttcttgcctagttcattctctatgtatgccatgtctcttgcatctgcttt
tgctctcttggaaagacctgctttggcggttgcagttgccgctagtggggttattattgg
ctggcctttctcagttttggcttttgtgcctgtcacgttgttgagcctccatcgtagctt
taaacaggcctttctgtctggggcaatcacttctgttactctgcttgctctctccattct
tgtggaccaccactattatggacgatgggcatcatctgtcttgaatctgctgttgtataa
tgttctaggaggtggggagagccacttgtatggggttgaaggaccattgttttatctgcg
gaatggattcaacaatttcaacttgtgttttgtccttgcattgctgtttccaattattct
ccctgtgcacattgtgcggaagaaatatgtccctgagttgttggtcatcgtcttgccaat
ttatgtttggcttggatttatgtctctgcagccacacaaagaagagagg-----------
------------------------------------------------------------
------------------------------------------------------------
------------------------------------------------------------
------------------------------------------------------------
------------------------------------------------------------
------------------------------------------------------------
------------------------------------------------------------
------------------------------------------------------------
------------------------------------------------------------
------------------------------------------------------------
------------------------------------------------------------
--------------------------------------
>PAFTOL004566
------caggtgaaagtattttatgctgtgcggctctttctgggactcctgtctgtggtt
gcagatgcatttcttgtggtagctctttcaaggaagtatgggaaacgtcttgcttcttac
actcttgcaatgctgtgcttaaccagtggctgcttctttgctwgtacaa-----------
--------gtttcttgcccagttcattctctatgtatgccatgtcacttgcatctgcttt
tgctctttcggaaagacctgctctggtggttgcagttgctgccagtggagtcattattgg
ctggcctttctcagttttggcttttgtgccggtgacattgttcagcctccatcgtagctt
gaaacaggcctttctgtctggggcaatcacttctattgctctacttgctctctccattct
tgttgaccaccaatattacagacgatggacatcatcagtcttaaatctgttgttgtataa
cgcgctaggaggtggggaaagccacttgtatggtgttgaaggaccactgttttatctgcg
gaatggattcaacaatttcaacttctgttttgtccttgcattgatgtttccaactattct
gctcatgcacgttgtgcggaagaaatatgtccctgagttgttggtcattgtctcgccaat
ttatatttggcttggatttatgtctctgcagccacacaaagaagaaagg-----------
------------------------------------------------------------
------------------------------------------------------------
------------------------------------------------------------
------------------------------------------------------------
------------------------------ggtt---------ctactctgtgcattggt
agtgaatggcacaggttcccttcatcattctttgttcctgattatatatcgcaagt-gcg
ctggatcgatgatggattccgaggccttcttcctttcccattcaactcaaccataggtgg
tacttcagcagcgccttcttatttcaacaataagaacaaagcatcagagcagcaatatgt
aattgagctt--------------------------------------------------
------------------------------------------------------------
------------------------------------------------------------
--------------------------------------
>PAFTOL004567
------caggtgagagtattttatgcagtgcggctctttctgggactcctgtctgtggtg
gcagatgcatttcttgtggtagctctttcaaggaagtatgggaaacgtcttgcttcttac
actcttgcaatgctatgcttaaccagtggctgcttctttgctagtacaa-----------
--------gtttcttgcctagttcattctctatgtatgccatgtcacttgcatctgcttt
ggctctcttggaaagacctgctttggcagttggagttgctgctagtggggttattattgg
ctggcctttctcagttttggcttttgtgcctgtgacattgttcagcctccatcgtagctt
caaacaggcctttctgtctggggcaatcacttctgttactctactcgctctctccattct
ttttgaccaccactattacggacaatggacatcatctgtcttgaatctgctgttgtataa
tgttctaggaggtggggagagccacttgtatggggttgaaggaccattgttttatctgcg
gaatgggttcaacaatttcaacgtttgttttgtccttgcattgctgtttccaattattct
ccctgtgcacattgtgcggaagaaatatgtccctgagttgttggtcatcgtcctgccaat
ttttatttggcttggatttatgtctctgcagccacacaaagaagaaaggtttctgtatcc
gatctatccgttgatttgtgtggctgcatcagcttttattgagagcatacctgatctttt
ccaagataagtacaacccccatgataattctcttcccgtgttgattggaaagttcattcg
accagtgatactaggcattatatt-----atgcatctcccattctcggaca---------
------------------------------------------------------------
------------------------------------------------------------
------------------------------------------------------------
------------------------------------------------------------
------------------------------------------------------------
------------------------------------------------------------
------------------------------------------------------------
------------------------------------------------------------
--------------------------------------
>PAFTOL004568
---------------------------------------------------tctgtggtg
gcagatgcatttcttgtggtagctctttcaaggaagtatgggaaacgtctcgcttcttac
actcttgcgatgctatgcttagccagtggctgcttctttgctagtactr-----------
--------gtttcttgcctagttcattctctatgtatgccatgtcacttgcatctgcttt
ggctctcttggaaagacctgctttggcagttggagttgctgctagtggagttattattgg
ctggcctttctcagttttggcttttgtgcctgtcacattgttcagcctccatygtagctt
taaacaggcctttctctgtggggcaatcacttctgttgctgtacttgctctctccattct
tgttgaccaccactattatggacgatggacatcatctgtcttgaatctgctgttgtacaa
tgttctaggaggtggcgagagccacttgtatggggttgaaggaccattgttttatctgcg
gaatggattcaacaatttcaacgtctgttttgtccttgcgttgctgtttccaattattct
ccctgtgcacattgtgcggaagagatatgtccctgagttgttggtcatcgtcttgccaat
ttatatttggcttggatttatgtctctgcagccacacaaagaagaaaggtttctgtatcc
gatctatccattgatttgtgtggctgcatcagcttttattgagagcatacctgatctttt
ccgagataagtacaacccccatgataattcttttcccgtgctgattggaaagttcattcg
accagtgatactaggcattatatt-----atgcatctctcattctcggacattctcccta
attcatg-gttattcagcacctctggaaatctacaagcatttgcagtac-----------
------------catgatgatgctggagatggtt---------ctacactatgcattggt
ggggaatggcacaggttcccttcatcattcttcgttcctgattacatattgcaagt-gcg
ctggatygatgatggattccaaggccttcttcctttcccattcaactcaacactaggtgg
tacttcagcggcgccatcttatttcaacaacaagaacaaagcatcagagctgcaatatct
tcaggatctatcagc-ctgtacacttcttgttgaactgcacttgaaacgtccttttccct
atcgtggaaatgatttgttgacatgggaggtg----------------------------
------------------------------------------------------------
--------------------------------------
>PAFTOL004571
gactggcaggtgaaagtattttatgctgtgcggctctttctgggactcctgtctgtggtt
gcagatgcgtttcttgtggtagctctttcaaggaagtatgggaaacgtcttgcttcttac
actcttgcaatgctgtgcttaaccagtggctgcttctttgctagtacaa-----------
--------gtttcttgcccagttcattctctatgtatgccatgtcacttgcatctgcctt
cgctctttcggaaagacctgctttggtggttggagttgccgccagtggagtcattattgg
ctggcctttctcagttttggcttttgtgcctgtgacattgttcagcctccatcgtagctt
gaaacaggcctttctgtctggggcaatcacttctattgctctactkgctctctccattct
tgttgaccaccaatattacagacgatggacatcatcagtcttaaatctgttgttgtataa
cgtgctaggaggtggggaaagccacttgtatggggttgaaggaccactgttttatctgcg
gaatggattcaacaatttcaacttctgttttgtccttgcattgatgttcccaactattct
gctcgtggacgttgtgcggaagaaatatgtccctgagttgttggtcattgtctcgccaat
ttatatttggcttggatttatgtctctgcagccacacaaagaagaaaggtytctgtatcc
aatctatccattgatttgtgtggctgcatcagcttttattgacagcatacctgatctttt
ccgagataagtacaaccccggtgataattctcttcccgtgttgattggaaagttcattcg
accagttacactaggaattatatt-----atgcatctcccattctcggacattctccttg
attcatg-gttattcagcacctttggaaatctacacgcatttgcagtac-----------
------------catgatgatgctggagatggtt---------ctactctgtgcattggt
agtgaatggcacaggttcccttcatcattctttgttcctgattatatatcgcaagt-gcg
ctggattgatgatggattccgaggccttcttcctttcccattcaactcaaccgtaggtgg
tacttcagcagcgccttcttatttcaacaataagaacaaagcatcagagcagcaatatct
tcaggatctatcggc-ctgtaccctccttgttgaactgcacttgaaacgtccttttgcct
atcgtggaaatgatttgtcgacatgggaggttgttgctgcgttgccgtatatggatagag
agctctctcctcccttgtaccgctcattctttatcccatacctttggcaaaacaagaacg
tttttgggttgtataaactcctcagacggataccgaaa
>PAFTOL004572
------caggtgagagtattttatgcagtgcggctttttctgggactcctgtctgtggta
gcagatgcatttcttgtgatagctgtttcaaggaaatatgggaaacgtcttgcttcttac
actcttgcgatgctatgcttaaccagtggctgcttctttgctagtacaa-----------
--------gtttcttgcctggttcattctctatgtatgccatgtcacttgcatctgcttt
tgctctcttggaaagacctgctttggcggttgcagttgccgctagtggagttattattgg
ctggcctttctcagttttggcttttgtgcctgtcacattgttcagcctccatcgtagctt
taaacakgcctttctgtctggggcaatcacttctgttactctacttgctctctccattct
tgttgaccgccactattacggacgatggacatcatctgtcttgaatctgctgttgtataa
tgttctaggaggtggggagagccacttgtatggggttgaaggaccattgttttatctgcg
gaatggattcaacaatttcaacttctgttttgtccttgcattgctgtttccgattattct
ccctgtgcacattgtgcggaagaaatatgtccctgagttgttggtcatcgtcttgccaat
ttatatttggcttggatttatgtctctgcagccacacaaagaagaaagg-----------
------------------------------------------------------------
-------------------------------------------attggaaagttcattcg
accagtgatattaggcattatatt-----atgcatctcccattctcggacattctccctg
attcatg-gttattcagcacctttggaaatctacaagcatttgcagtac-----------
------------catgatgatgctggagatggct---------ctacactatgcattggt
ggtgaatggcacaggttcccttcatcattcttcgttcctgattacatattgcaagt-gcg
ctggatcgacgatggattccaaggccttcttccttttccattcaactcaacactaggtgg
tacttcagcggcgccttcttatttcaacaacaagaacaaagcatcagagcagcaatatct
tcaggatctatcagc-ctgtacccttctcgttgaactgcacttgaaacgtccttttccct
atcgtggaaatgatttgtcg----------------------------------------
------------------------------------------------------------
--------------------------------------
>PAFTOL004573
------caggtgagagtattttatgcagtgcggctttttctgggactcctgtctgtggta
gcagatgcatttcttgtgatagctgtttcaaggaagtatgggaaacgtcttgcttcttac
actcttgcgatgctatgcttaaccagtggctgcttctttgctagtacaa-----------
--------gtttcttgcctagttcattctctatgtatgccatgtcacttgcatctgcttt
tgctctcttggaragacctgctttggcggttgcagttgccgctagtggagttattattgg
ctggcctttctcagttttggcttttgtgcctgtcacattgttcagcctccatcgtagctt
taaacaggcctttctgtctggggcaatcacttctgttactctacttgctctctccattct
tgttgaccaccactattacggacgatggacatcatctgtcttgaatctgctgttgtataa
tgttctaggaggtggggagagccacttgtatggggttgaaggaccattgttttatctgcg
gaatggattcaacaatttcaacctctgttttgcccttgcattgctgtttccaattattct
ccctgtgcaccttgtgcggaagaaatatgtccctgagttgttggtcatcgtcttgccaat
ttatatttggcttggatttatgtctctgcagccacacaaagaagaaagg-----------
------------------------------------------------------------
------------------------------------------------------------
------------------------------------------------------------
------------------------------------------------------------
------------------------------------------------------------
------------------------------------------------------------
------------------------------------------------------------
------------------------------------------------------------
------------------------------------------------------------
------------------------------------------------------------
------------------------------------------------------------
--------------------------------------
>PAFTOL004574
------cagctgagagtatttcatgctgtgcggctctttctgggactcctgtctgtggtg
gcagatgcatttcttgtgatagctctttcaaggaagtatgggaaacgtcttgcttcttac
actcttgcgatgctatgcttaaccagtggctgcttctttgctagtacaa-----------
--------gtttcttgcctagttcattctctatgtatgccatgtcacttgcatctgcttt
ggctttcttggaaagacctgctttggcagttggagttgctgctagtggagttattattgg
ctggcctttctcagttttggcttttgtgcctgtcacattgttcagcctccatcgtagctt
taaacaggcctttctgtccggggcaatcgcttctgttgctctacttgctctstccattct
tgttgaccgctactattatggacgatggacatcatctgtcttgaatctgctgttgtataa
tgttctaggaggtggggagagccacttgtatggggttgaaggaccattgttttatctgcg
gaatggattcaacaatttcaacttctgttttgtctttgcattgctgtttccaattattct
ccctgtgcacattgtgcggaagaaatatgtccctgagttgttggtcatcgtcttgccgat
ttatatttggcttggatttatgtctctgcagccacacaaagaagaaaggtttctgtatcc
gatctatccattgatttgtgtggctgcatcagcttttattgagagcatacctgatctttt
ccgagataaktacaacccccctgataattctcttcccgtgttgattggaaagttcattcg
accagtgatactaggcattatatt-----atgcatctcccattctcggacattctccctg
attcatg-gttattcagcacctttggaaatctacaagcatttgcagtac-----------
------------catgatgatgctggagatggtt---------ctacactatgcattggt
ggtgaatggcacaggttcccttcatcattcttcgttcctgattacatattgcaagt-gcg
ctggattgacgatggattcgaaggccttcttcctttcccattcaactcaacactaggtgg
tacttcagcggcgccttcttatttcaacaacaagaacaaagcatcagagcagcaatatct
tgaggatctatcagc-ctgtacccttctcgttgaactgcacttgaaacgtccttttccct
atcgtggaaatgatttg-------------------------------------------
------------------------------------------------------------
--------------------------------------
>PAFTOL004577
------caggtgagagtattttatgcagtgcggctctttctgggactcctgtctgtggtg
gcagatgcatttcttgtgatagctctttcaaggaagtatgggaaacgtcttgcttgttac
actcttgcgatgctatgcttaaccagtggctgcttctttgctagtacaa-----------
--------gtttcttgcctagttcattctcwatgtatgccatgtcacttgcatctgcttt
ggctatcttggaaagacctgctttggcagttggggttgctgctagtggagttattattgg
ctggcctttctcagttttggcttttgtgcctgtcacattgttcagcctccatcgtagctt
taaacaggcctttctgtctggggcaatcacttctgttgctctactcgctctctccattct
yggtgaccaccactattatggacgatggacatcatctgtcttgaatctgctgttgtataa
tgttctaggaggtggggggagccacttgtatggggttgaagggccattgttttatttgcg
gaatgggttcaacaatttcaacttctcttttgtccttgcattgctgtttccaattgttct
ccctgtgcacattgtgcggaagaaatatgtccctgagttgttggtcatcgtcttgccaat
ttatatttggcttggatttatgtctctgcagccacacaaagaagaaaggtttctgtatcc
gatctatccattgatttgtgtggctgcatcagcttttattgagagcatacccgatctttt
ccgagataagtacaactcccaagataattctcttcccgtgttgattggaaagttcattcg
accagtgatactaggcattatatt-----atgcatctcccattctcgaacattctccctg
attcatg-gttattcagcacctctggaaatctacaakcatttgcagtac-----------
------------catgatgatgctggagatggt---------------------------
------------------------------------------------------------
------------------------------------------------------------
------------------------------------------------------------
------------------------------------------------------------
------------------------------------------------------------
------------------------------------------------------------
--------------------------------------
>PAFTOL004578
------caggtgagagtattttatgcagtgcggatttttctgggactcctgtctgtggta
gcagatgcatttcttgtgatagctgtttcaaggaagtatgggaaacgtcttgcttcttac
actcttgcgatgctatgcttaaccagtggctgcttctttgctagtacaa-----------
--------gtttcttgcctagttcattctctatgtatgccatgtcacttgcatctgcttt
tgctctcttggaaagacctgctttggcggttgcagttgccgctagtggagttattattgg
ctggcctttctcagttttggcttttgtgcctgtcacattgttcagcctccatcgtagctt
taaacaggcctttctgtctggggcaatcacttctgttgctctacttgctctctctattgt
tgttgaccaccactattacggacgatggacatcatctggcttgaatctgctgttgtataa
tgttctaggaggtggggagagccacttgtatggggttgaaggaccatggttttatctgcg
gaatggattcaacaatttcaacttctgttttgtccttgcattgctgtttccgattattct
ccctgtgcacattgtgcggaataaatatgtccctgagttgttggtcatcgtcttgccaat
ttatatttggcttggatttatgtctctgcagccacacaaagaagaaagg-----------
------------------------------------------------------------
------------------------------------------------------------
------------------------------------------------------------
------------------------------------------------------------
------------------------------ggtt---------ctacactatgcattggt
ggtraatggcacaggttcccttcgtcattcttcgttcctgattacatatcgcaagt-gcg
gtggatcgacgatggattccaaggccttcttcctttcccattcaactcaacactaggtgg
tacttcagcggcaccttcttatttcaacaacaagaacaaagcatcagagcagcaatatct
tcaggatccatcagc-ctgtacccttctcgttgaactgcacttgaaacgtcct-------
------------------------------------------------------------
------------------------------------------------------------
--------------------------------------
>PAFTOL004582
------caggtgagagtattttatgcagtgcggctctttctgggactcctgtctgtggta
gcagatgcatttcttgtgatagctgtttcaaggaagtatgggaaacgtcttgcttcttac
actcttgcgatgctatgcttaaccagtggctgcttctttgctagtacaa-----------
--------gtttcttgcctagttcattctctatgtatgccatgtcacttgcatctgcttt
ggctctcttggaaagacctgctttggcggttgcagttgccgctagtggagttattattgg
ctggcctttctcagttttggcttttgtgcctgtcacattgttcagcctccatcgtagctt
taaacaggcctttctgtctggggcaatcacttctgttgctctacttgctctctccattct
tgttgaccaccactattatggacgatggacatcatctgtcttgaatctgctgttgtataa
tgttctaggaggtggggagagccacttgtatggggttgaaggaccattgttttatctgcg
gaatggattcaacaatttcaacttctgttttgtccttgcattgctgtttccagttattct
ccctgtgcacactgtgcggaagaaatatgtccctgagttgttggtcatcgtcttgccaat
ttatatttggcttggatttatgtctctgcagccacacaaagaggaaaggtttctgtatcc
gatctatccattgatttgtgtggctgcatcagcttttattgagagcatccctgatctttt
ccgagataagtacaacccccctgatagttctcttcccgtgttgcttttctctgtttgtca
atacgttcttactgatgaaacaaa-----tgttctgtctgatgagcaggttgtgcacgta
ctgaacc-tttttttcaacaagcttcaacagtaaagctaatttgttcta-----------
------------tatcatcctgccattgtaggtt---------ctacactatgcgttggt
ggtgaatggcacaggttcccttcatcattcttcgttcctgattacatattgcaagt-gcg
ctggatcgacgatggattccaaggccttcttcctttcccattcaactcaacactaggtgg
tacttcagcggcgccttcttatttcaacaacaagaacaaagcatcagagcagcaatatct
tcaggatctatcagc-ctgtacccttctcgttgaactgcacttgagacgtccttttccct
atcgtggaaatgatttgtcgacatgggaggtg----------------------------
------------------------------------------------------------
--------------------------------------
>PAFTOL004583
------caggtgagagtattttatgcagtgcggctctttctgggactcctgtctgtggta
gcagatgcatttcttgtgatagctctttcaaggaagtatgggaaacgtcttgcttcttac
actcttgcgatgctatgcttaaccagtggctgcttctttgctagtacaa-----------
--------gtttcttgcctagttcattctctatgtatgccatgtcacttgcatctgcttt
ggctctcttggaaagacctgctttggcagttggagttgctgctagtggagttattattgg
ctggcctttctcagttttggcttttgtgcctgtcacattgtttagcctccatcgtagctt
taaacaggcctttctgtctggggcactcacttctgttgctctacttgctctctccattct
tgttgaccacygctattacggacgatggacatcatctgtcttgaatctgctgttgtataa
tgttctaggaggtggggagagccacttgtatggggttgaaggaccattattttatctgcg
gaatggattcaacaatttcaacttctgttttgtccttgcattgctgtttccaattattct
ycctgtgcacattgtgcggaagaaatatgtccctgagttgttggtcatcgtcttgccaat
ttatatttggctcggatttatgtctctgcagccacacaaagaagaaaggtytctgtatcc
gatctatccattggtttgtgtggctgcatcagcttttattgagagcatacctgatctttt
ccgagataagtacaaaccccctgatacttctcttcccgtgttgattggaaagttcattcg
accagtgatactaggcattatatt-----atgcatctcccattctcggacattctccctg
attcatg-gttattcagcacctttggaaatctacaagcatttgcagtat-----------
------------catgatgatgctggagatggtt---------ctacactatgcattggt
ggtgaatggcacaggttcccgtcatcattcttcattcctgattacatattgcaact-gcg
ctggatygaygatggattccraggccttcttcctttcccattcaactcaacmstaggtgg
tacttcagcrgcgccttcttatttcaacaayaagaacaaagcatcagagcagcaatatct
tcaggatctatcagc-ctgtacccttctcgttgaactgcacttgaaacgtcctttt----
------------------------------------------------------------
------------------------------------------------------------
--------------------------------------
>PAFTOL004584
------caggtgagagtattttatgcagtgcggctctttctgggactcctgtctgtggtg
gcagatgcatttcttgtgatagctctttcaaggaagtatgggaaacgtcttgcttgttac
actcttgcgatgctatgcttaaccagtggctgcttctttgctagtacaa-----------
--------gtttcttgcctagttcgttctctatgtatgccatgtcacttgcatctgcttt
ggctctcttggaaagacctgctttggcagttggagttgctgctagtggagttattattgg
ctggcctttctcagttttggcttttgtgcctgtcacattgttcagcctccatcgtagctt
taaacagacctttctgtctggggcaatcacttctgttrctctactcgctctctccattct
tgttgaccaccactattatggacgatggacatcatctgtcttgaatctgctgttgtataa
tgttctaggaggtggggggagccacttgtatggggttgaagggccattgttttatctgcg
gaatgggttcaacaatttcaacttctgttttgtccttgcgttgctgtttccaattattct
ccctgtgcacattgtgcggaagaaatatgtccctgagttgttggtcatcgtcttgccaat
ttatatttggcttggatttatgtctctgcagccacacaaagaagaaaggtytctgtatcc
gatctatccattgatttgtgtggctgcatcagcttttattgagagcatacccgatctttt
ccgagataagtacaacccccaagataattctcttcccgtgttgattggaaagttcattcg
accagtgatactaggcattatatt-----atgcatctcccattctcgaacattctccctg
attcatg-gttattcagcacctctggaaatctacaagcatttgcagtac-----------
------------catgatgatgctggagatggt---------------------------
------------------------------------------------------------
------------------------------------------------------------
------------------------------------------------------------
------------------------------------------------------------
------------------------------------------------------------
------------------------------------------------------------
--------------------------------------
>PAFTOL004585
------caggtgaaagtattttacgctgtgcggctctttctgggactcctgtctgtggtt
gcagatgcatttcttgtggtagctctttcaaggaagtatgggaaacgtcttgcttcttac
actcttgcaatgctgtgcttaaccagtggctgcttctttgctagtacaa-----------
--------gtttcttgcccagttcattctctatgtatgccatgtcacttgcatctgcttt
tgctcttttggaaagacctgctttggtggttgcagttgctgccagtggagtcattattgg
ctggcctttctcagttttggcttttgtgcctgtgacattgttcagcctccatcgtagctt
gaaacaggcctttctgtctggggcaatcacttctattgctctacttgctctctccattct
tgttgaccaccaatattacagacgatggacatcatcagtcttaaatctgttgttgtataa
tgtgctaggaggtggggaaagccacttgtatggtgttgaaggaccactgttttatctgcg
gaatggattcaacaatttcaacttctgtttcgtccttgcattgatgtttccaactattct
gcttgtgcacgttgtgcggaagaaatatgtccctgagttgttggtcattgtctcgccaat
ttatatttggcttggatttatgtctctgcagccacacaaagaagaaaggtytctgtatcc
aatctatccattgatttgtgtggctgcatcagcttttattgacggcatacctgatctttt
ccgagataagtacaaccctggtgataattctcttcccgtgttggtgagctttcactgctt
gtcacccgtgtatcttattttgcttgtcaatatgttcttactcatggaagaaatattctg
tttgatg-agcagatmgc----ttcaacaataaaactaatttgttcta------------
------------tatcatcctgccattgtaggtt---------ctactctgtgcattggt
agtgaatggcacaggttcccttcatcattctttgttcctgattatatatcgcaagt-gcg
ctggattgatgatggattccgaggccttcttcctttcccattcaactcaaccgtaggtgg
tacttcagcagcgccttcttatttcaacaataagaacaaagcatcagagcagcaatatct
tcaggatctatcggc-ctgtaccctccttgttgaactgcacttgaaacgtccttttgcct
atcgtggaaatgatttgtcgacatgggaggttgttgctgcgttgccgtatatggatagag
agctctctcctcccttgtaccgctcattctttatcccgtacctttggcaaaacaagaacg
ttttt---------------------------------
>PAFTOL004587
------caggtgagagtattttatgcagtgcggctctttctgggactcctgtctgtggtg
gcagatgcatttcttgtgatagctctttcaaggaagtatgggaaacgtcttgcttcttac
actcttgcgatgctatgcttaaccagtggctgcttctttgctagtacaa-----------
--------gtttcttgcctagttcattctctatgtatgccatgtcacttgcatctgcttt
ggctttcttggaaagacctgctttggcagttggagttgctgctagtggagttattattgg
ctggcctttctcagttttggcttttgtgcctgtcacattgttcagcctccatcgtagctt
taaacgggcctttctgtctgtggcaatcacttctgttgctctacttgctctctccattct
tgttgaccaccactattacggacgatggacatyatctgtcttgaatctgctgttgtataa
tgttctaggaggtggggagagccacttgtatggggttgaaggaccattgttttatctgcg
gaatggattcaacaatttcaacttctgttttatccttgcactgctgtttccaattatcct
cactgtgcacattgtgcggaagaaatatgtccctgagttgttggtcatcgtcttgccaat
ttatatttggcttggatttatgtctctgcagccacacaaagaagaaaggtttctgtatcc
gatctatccattgatttgtgtggctgcatcagcttttattgagagcatacctgatctttt
ccgagataagtacaacccccttgataattctcttcccatgttgattggaaagttcattcg
accagtgatactaggcattatatt-----atgcatctcccattctcggacattctccctg
attcatg-gttattcagcacctttggaaatctacaagcatttgcagtac-----------
------------catgatgatgctggagatggtt---------ctacactatgcattggt
ggtgaatggcacaggttcccttcatcattcttcgttcctgattacatattgcaagt-gcg
ctggatcgacgatggattccaaggccttcttcctttcccattcaactcaacgctaggtgg
tacttcagcggcgccttcttatttcaacaacaagaacaaagcatcagagcagcaatatct
tgaggatctatcagc-ctgtacccttctcgttgaactgcacttgaaacgtccttttccct
atcgtgggaatgatttgtcgacatgggaggtg----------------------------
------------------------------------------------------------
--------------------------------------
>PAFTOL004590
------caggtgagagtattttatgcagtgcggctctttctgggactcctgtctgtggtg
gcagatgcatttcttgtgatagctctttcaaggaagtatgggaaacgtcttgcttgttac
actcttgcgatgctatgcttaaccagtggctgcttctttgctagtacaa-----------
--------gtttcttgcctagttcattctctatgtatgccatgtcacttgcatctgcttt
ggctctcttggaaagacctgctttggcagttggagttgctgctagtggagttattattgg
ctggcctttctcagttttggcttttgtgcctgtcacattgttcagcctccatcgtagctt
taaacaggcctttctgtctggggcaatcacttctgttgctctacttgctctctccattct
tgttgacaaccactattacggacgatggacatcatctgtcttgaatctgctgttgtataa
tgttctaggaggtggggggagccacttgtatggggttgaagggccattgttttatctgcg
gaatgggttcaacaatttcaacttctgttttgtccttgcattgctgtttccaattattct
ccctgtgcacattgtgcggaagaaatatgtctctgagttgttggtcatcgtcttgccaat
ttatatttggcttggatttatgtctctgcagccacacaaagaagaaagg-----------
------------------------------------------------------------
------------------------------------------------------------
------------------------------------------------------------
------------------------------------------------------------
------------------------------ggtt---------ctacactatgcattggt
ggtgaatggcacaggttcccttcatcattcttcgttcctgattacatatcgcaagt-gcg
ctggatcgatgatggattccaaggccttcttcctttcccattcaactcaacactaggtgg
tacttcagccgcgccctcttatttcaacaacaagaacaaagcatcagagcagcaatatct
tcaggatctatcagc-ctgtacccttctcgttgaactgcacttgaaacgcccttttccct
atcgtggaaatgatttgtcgacatgggaggtcgttgctgcattgccttatgtggatagag
agctctctcctcccttgtaccgctcattctttatcccgtacctctggcaaaacaagaacg
tttttgggttgtataaactcctcagacagataccgaaa
>PAFTOL004591
------caggtgagagtattttatgcagtgcggctctttctgggactcctgtctgtggtg
gcagatgcatttcttgtgatagctctttcaaggaagtatgggaaacgtcttgcttgttac
actcttgcgatgctatgcttaaccagtggctgcttctttgctagtacaa-----------
--------gtttcttgcctagttcattctctatgtatgccatgtcacttgcatctgcttt
ggctctcttggaaagacctgctttggcagttggagttgctgctagtggagttattattgg
ctggcctttctcagttttggcttttgtgcctgtcacattgttcagcctccatcgtagctt
taaacaggcctttctgtctggggcaatcacttctgttgctctacttgctctctccattct
tgttgacaaccactattacggacgatggacatcatctgtcttgaatctgctgttgtataa
tgttctaggaggtggggggagccacttgtatggggttgaagggccattgttttatctgcg
gaatgggttcaacaatttcaacttctgttttgtccttgcattgctgtttccaattattct
ccctgtgcacattgtgcggaagaaatatgtctctgagttgttggtcatcgtcttgccgat
ttatatttggcttggatttatgtctctgcagccacacaaagaagaaagg-----------
------------------------------------------------------------
------------------------------------------------------------
------------------------------------------------------------
------------------------------------------------------------
------------------------------ggtt---------ctacactatgcattggt
ggtgaatggcacaggttcccttcatcattcttcgttcctgattacatatcgcaagt-gcr
ctggatcgatgatggattccaaggccttcttcctttcccattcaactcaacactaggtgg
tacttcagccgygccctcttatttcaacaacaagaacaaagcatcagagcagcaatatct
tcaggatctatcagc-ctgtacccttctcgttgaactgcacttgaaacgcccttttccct
atcgtggaaatgatttgtcgacatgggaggtcgttgctgcattgccttatgtggacagag
agctctctcctcccttgtaccgctcattctttatcccgtacctctggcaaaacaagaacg
tttttgggttgtataaactcctcagacagataccgaaa
>PAFTOL004593
------caggtgagagtattttatgcagtgcggctctttctgggactcctgtctgtggtg
gcagatgcatttcttgtgatagctctttcaaggaagtatgggaaacgtcttgcttcttac
actcttgcgatgctatgcttaaccagtggctgcttctttgctagtacaa-----------
--------gtttcttgcctagttcattctctatgtatgccatgtcacttgcatctgcttt
ggctttcttggaaagacctgctttggcagttggagttgctgctagtggagttattattgg
ctggcctttctccattttggcttttgtgcctgtcacattgttcagcctccatcgtagctt
taaacaggcctttctgtctggggcaatcacttctgttgctctacttgctctctccattct
tgttgaccaccactattacggacgatggacatcatctgtcttgaatctgctgttgtataa
tgttctaggaggtggggagagccacttgtatggggttgaaggaccattgttttatctgct
taatggattcaacaatttcaacttctgttttgtccttgcattgctgtttccaattattct
ccctgtgcacatggtgcggaagaaatatgtccctgagttgttggtcatcgtcttgccaat
ttatatttggcttggatttatgtctctgcagccacacaaagaagaaaggtttctgtatcc
gatctatccattgatttgtgtggctgcatcagcttttattgagagcatacctgatctttt
ccgagataagtacaacccccttgataattctcctcccgtgttgattggaaagttcattcg
accagtgatactaggcattatatt-----atgcatctcccattctcggacattctcccag
attcatg-gttattcagcacctttggaaatctacaagcatttgcagtac-----------
------------catgatgatgctggagatggtt---------ctacactatgcattggt
ggtgaatggcacaggttcccttcatcattcttcgttcctgattacatattgcaagt-gtg
ctggatcgacgatggattccgaggccttcttcctttcccattcaactcaacactaggtgg
tacttcaacggcgccttcttatttcaacaacaagaacaaagcatcagagcagcaatatct
tgaggatctatcagc-ctgtacccttctcgttgaactgcacttgaaacgtccttttccct
atcgtggaaatgatttg-------------------------------------------
------------------------------------------------------------
--------------------------------------
>PAFTOL004594
------caggtgagagtattttatgcagtgcggctctttctgggactcctgtctgtggtg
gcagatgcatttcttgtgatagctctttcaaggaagtatgggaaacgtcttgcttgttac
actcttgcgatgctatgcttaaccagtggctgcttctttgctagtacaa-----------
--------gtttcttgcctagttcattctctatgtatgccatgtcacttgcatctgcttt
ggctctcttggaaagacctgctttggcagttggagttgctgctagtggagttattattgg
ctggcctttctcagttttggcttttgtgcctgtcacattgttcagcctccatcgtagctt
taaacaggcctttctgtctggggcaatcacttctgttgctctacttgctctctccattct
tgttgaccaccactattacggacgatggacatcatctgtcttgaatctgctgttgtataa
tgttctaggaggtggggggagccacttgtatggggttgaagggccattgttttatctgcg
gaatgggttcaacaacttcaacttctgttttgtccttgcattgctgtttccaattattct
ccctgtgcacattgtgcggaagaaatatgtctctgagttgttggtcatcgtcttgccaat
ttatatttggcttggatttatgtctctgcagccacacaaagaagaaaggtttctgtatcc
gatctatccattgatttgtgtggctgcatcagcttttattgagagcatacccgatctttt
ccgagataagtacaacccccaagataattctcttccggtgttgattggaaagttcattcg
accagtgatactaggcattatatt-----atccatctcccattctcgaacattctccctg
attcatg-gttattcagcacctctggaaatctacaagcatttgcagtac-----------
------------catgatgatgctggagatggtt---------ctacactatgcattggt
ggtgaatggcacaggttcccttcatcattcttcgttcctgattacatatcgcaagt-gcg
ctggatcgatgatggattccaaggccttcttcctttcccattcaactcaacactaggtgg
tacttcagcggygccctcttatttcaacaacaagaacaaagcatcagagcagcaatatct
tcaggatctatcagc-ctgtacccttctcgttgaactgcacttgaaacgcccttttccct
atcgtggaaatgatttgtcgacatgggaggtg----------------------------
------------------------------------------------------------
--------------------------------------
>PAFTOL004596
---------gtgagagtattttatgcagtgcggctttttctgggactcctgtctgtggta
gcagatgcatttcttgtgatagctgtttcaaggaagtatgggaaacgtcttgcttcatac
actcttgcgatgttatgcttaaccagtggctgcttctttgctagtacar-----------
--------gtttcttgcctagttcattctctatgtatgccgtgtcacttgcatctgcttt
tgctctcttggaaagacctgctttggcggttgcagttgccgctagtggagttattattgg
ctggcctttctcagttttggcttttgtgcctgtcacattggtcagcctccatcgtagctt
taaacaggcttttctgtctggggcaatcacttctgttgctctacttgctctctccattct
tgttgaccaccactattacggacgatggacatcatctgtcttgaatctgctgttgtataa
tgttctaggaggtggggagagccacttgtatggggttgaaggaccattgttttatctgcg
gaatggattcaacaatttcaacttctgttttgtccttgcattgctgtttccaattattct
ccctgtgcacattgtgcggaagaaatatgtccctgagttgttggtcatcatcttgccaat
ttatatttggcttggatttatgtctctgcagccacacaaagaagaaagg-----------
------------------------------------------------------------
------------------------------------------------------------
------------------------------------------------------------
------------------------------------------------------------
------------------------------ggtt---------ctacgctatgcattggt
ggtgaatggcacaggttcccttcatcattcttcgttcctgattacatattgcaagt-gcg
ctggatcgacgatggattccaaggccttcttcctttcccattcaactcaacactaggtgg
tacttcagcggcgccttcttatttcaacaacaagaacaaagcatcagagcagcaatatct
tcaggatctatcagc-ctgtacccttctcgttgaactgcacttgaaacgtccttttccct
accgtggaaatgatttctcgacatgggaggtg----------------------------
------------------------------------------------------------
--------------------------------------
>PAFTOL004597
------caggtgagagtattctatgcagtgcggctctttctgggactcctgtctgtggtg
gcagatgcatttcttgtgatagctctttcaaggaagtatgggaaacgtcttgcttcttac
actcttgcgatgctatgcttaaccagtggctgcttctttgctagtacaa-----------
--------gtttcttgcctagttcattctctatgtatgccatgtcacttgcatctgcttt
ggctctcttggaaagacctgctttggccgttggagttgctgctagtggagttattattgg
ctggcctttctcagttttggcttttgtgcctgttacattgttcagcctccatcgtagctt
taaacaggcctttctgtctggggcaatcacttctgttgctctacttgctctctccattct
tgttgaccgccgctattacggacgatggacatcatctgtcttgaatctgctgttgtataa
tgttctaggaggtggggagagccatttgtatggggttgaaggaccattgttttatctgcg
gaatggattcaacaatttcaacttctgttttgtccttgcattgctgtttccaattattct
ccctgtgcacattgtgcggaagaaatatgtccctgagttgttggtcatcatcttgccaat
ttatatttggcttggatttatgtctctgcagtcacacaaagaagaaaggtytatgtatcc
gatctatccattgatttgtgtggctgcatcagcttttattgagagcatacctgatctttt
ccgagataagtacaacccctctgataattctcttcccgtgttgattggaaagttcattcg
accagtgatactaggcattatatt-----atgcatctcccattctcggacattctccctg
attcatg-gttattcggcacctttggaaatctacaagcatttgcagtac-----------
------------catgatgatgctggagatggt---------------------------
------------------------------------------------------------
------------------------------------------------------------
------------------------------------------------------------
------------------------------------------------------------
------------------------------------------------------------
------------------------------------------------------------
--------------------------------------
>PAFTOL004598
------caggtgagagtattttatgcagtgcggctctttctgggactcctgtctgtggtg
gcagatgcatttcttgtgatagctctttcaaggaagtatgggaaacgtcttgcttgttac
actcttgcgatgctatgcttaaccagtggctgcttctttgctagtacaa-----------
--------gtttcttgcctagttcattctctatgtatgccatgtcacttgcatctgcttt
ggctctcttggaaagacctgctttggcagttggagttgctgctagtggagttattattgg
ctggcctttctcagttttggcttttrtgcctgtcacattgttcagcctccatcgtagctt
taaacaggcctttctgtctggggcaatcacttctgttgctctacttgctctctccattct
tgttgaccaccactattacggacgatggacatcatctgtcttgaatctgctgttgtataa
tgttctaggaggtggggggagccacttgtatggggttgaagggccattgttttatctgcg
gaatgggttcaacaacttcaacttctgttttgtccttgcattgctgtttccaattattct
ccctgtgcacattgtgcggaagaaatatgtctctgagttgttggtcatcgtcttgccaat
ttatatttggcttggatttatgtctctgcagccgcacaaagaagaaagg-----------
------------------------------------------------------------
------------------------------------------------------------
------------------------------------------------------------
------------------------------------------------------------
------------------------------ggtt---------ctacactatgcattggt
ggtgaatggcacaggttcccttcatcattctttgttcctgattacatatcgcaagt-gcg
ctggatcgatgatggattccaaggccttcttcctttcccattcaactcaacactaggtgg
tacttcagcggcgccctcttatttcaacaacaagaacaaagcatcagagcagcaatatgt
a-----------------------------------------------------------
------------------------------------------------------------
------------------------------------------------------------
--------------------------------------
>PAFTOL004599
------caggtgagagtattttatgcagtgcggctctttctggggctcctgtcagtggtg
gcagatgcatttcttgtgatagctctttcaaggaagtatgggaaacgtcttgcttgttac
actcttgcgatgctatgcttaaccagtggctgcttctttgctagtacaa-----------
--------gtttcttgcctagttcattctctatgtatgccgtctcacttgcatctgcttt
ggctctcttggaaagacctgctttggcagttggagttgctgctagtggagttattattgg
ctggcctttctcagttttggcttttgtgcctgtcacattgttcagcctccaccrtagctt
taaacaggcctttctgtctggggcaatcacttctgttgctctacttggtctctccattct
tgttgaccaccactattacggacgatggacatcatctgtcttgaatctgctgttgtataa
tgttctaggaggtggagggagccacttgtatggggttgaagggccattgttttatctgcg
gaatgggttcaacaatttcaacttctgttttgtccttgcattgctgtttccaattattct
ccctgtgcacattgtgcggaagaaatatgtctctgagttgttggtcatcgtcttgccaat
ttatatttggcttggatttatgtctctgcagccacacaaagaagaaaggtytctgtatcc
gatctatccattgatttgtgtggctgcatcagcttttattgagagcatacccgatctttt
ccgagataagtacaacccccaagataattctcttcccgtgttgattggaaagttcattcg
accagtgatactaggcattatatt-----atccatctcccattctcgaacattctccttg
attcatg-gttattcagcacctctggaaatctacaagcatttgcagtac-----------
------------catgatgatgctggagatggtt---------ctacactatgcattggt
ggtgaatggcacaggttcccttcatcattcttcgttcctgattacatatcgcaagt-gcg
ctggatcgatgatggattccaaggccttcttcctttcccattcaactcaacactaggtgg
tacttcagcggcgccctcttatttcaacaacaagaacaaagcatcagagcagcaatatct
tcaggatctatcagc-ctgtacccttctcgttgaactgcacttgaaacgctcttttccct
atcgtggaaatgatttgtcgacatgggag-------------------------------
------------------------------------------------------------
--------------------------------------
>PAFTOL004600
------caggtgagagtattttatgcagtgcggctctttctgggactcctgtctgtggtg
gcagatgcatttcttgtgatagctctttcaaggaagtatgggaaacgtcttgcttgttac
actcttgcgatgctatgcttaaccagtggctgcttctttgctagtacaa-----------
--------gtttcttgcctagttcattctctatgtatgccatgtcacttgcatctgcttt
ggctctcttggaaagacctgctttggcagttggagttgctgctagtggagttattattgg
ctggcctttctcagttttggcttttgtgcctgtcacattgttcagcctccatcgtagctt
taaacaggcctttctgtctggggcaatcacttctgttgctctacttgctctctccattct
tgttgaccaccactattacrgacgatggacatcatctgtcttgaatctgctgttgtataa
tgttctaggaggtggggggagccacttgtatggrgttgaagggccattgttttatctgcg
gaatgggttcaacaacttcaacttctgttttgtccttgcattgctgtttccaattattct
ccctgtgcacgttgtgcggaagaaatatgtctctgagttgttggtcatcgtcttgccaat
ttatatttggcttggatttatgtctctgcagccacacaaagaagaaaggtytctgtatcc
gatctatccattgatttgtgtggctgcatcagcttttattgagagcatacccgatctttt
ccgagataagtacaacccccaagataattctcttcccgtgttgattggaaagttcattcg
accagtgatactaggcattatatt-----atccatctcccattctcgaacattctccctg
attcatg-gttattcagcacctctggaaatctacaagcatttgcagtac-----------
------------catgatgatgctggagatggtt---------ctacactatgcattggt
ggtgaatggcacaggttcccttcatcattcttcgttcctgattacatatcgcaagt-gcg
ctggatcgatgatggattccaaggccttcttcctttcccattcaactcaacactaggtgg
tacttcagcggcgccctcttatttcaacaacaagaacaaagcatcagagcagcaatatct
tcaggatctatcagc-ctgtacccttctcgttgaactgcacttg----------------
------------------------------------------------------------
------------------------------------------------------------
--------------------------------------
>PAFTOL004601
------caggtgagagtattttatgcagtgcggctctttctgggactcctgtctgtggtg
gcagatgcatttcttgtgatagctctttcaaggaagtatgggaaacgtcttgcttcttac
actcttgcgatgctatgcttaaccagtggctgcttctttgctagtacaa-----------
--------gtttcttgcctagttcattctctatgtatgccatgtcacttgcatctgcttt
ggctctcttggaaaaacctgctttggcagttggagttgctgctagtggagttattattgg
ctggcctttctcagttttggcttttgtgcctgtcacattgttcagcctccatcgtagctt
taaacaggcctttctgtctggggcaatcacttctgttgctctactkgctctctccattct
tgttgaccaccgctattacggacgatggacatcatctgtcttgaatctgctgttgtataa
tgttctaggaggtgggragagcyacttgtatggggttgaaggaccattgttttatctgcg
gaatggattcaacaatttcaacttctgttttgtccttgcattgctgtttccaattattct
ccctgtgcacattgtgcggaagaaatatgtccctgagttgttggtcatcgtattgccaat
ttatatttggcttggatttatgtctctgcagccacacaaagaagaaaggtttctgtatcc
gatctatccattgatttgtgtggctgcatcagcttttattgagagcatacctgatctttt
ccgagakaagtacaacccccctgataattctcttcctgtgttgattggwaagttcattcg
accagtgatactaggcattatatt-----atgcatctctcattctcggacattctccctg
attcatg-gttattcagcacctttggaaatctacaagcatttgcagtwy-----------
------------catgatgatgctggagatggtt---------ctacactatgcattggt
ggygaatggcacaggttcccttcatcattctttgttcctgattacatattgcaagt-gcg
ctggatcgacgatggattccaaggccttcttcctttcccattcaactcaacactaggtgg
trcttctgcagcrccttcttatttcaacaacaagaacaaagcatcagagcagcaatatgt
a-----------------------------------------------------------
------------------------------------------------------------
------------------------------------------------------------
--------------------------------------
>PAFTOL004603
------caggtgagagtattttatgcagtgcggctctttctgggactcctgtctgtggtg
gcagatgcatttcttgtgatagctctttcaaggaagtatgggagacgtcttgcttcttac
actcttgcgatgctatgcttaaccagtggctgcttctttgctagtacar-----------
--------gtttcttgcctagttcattctctatgtatgccatgtcacttgcatctgcttt
ggctctcttggaaagacctgctttggcagttggagttgctgctagtggagttattattgg
ctggcctttctcagttttggcttttgtgcctgtcacattgttcagcctccatcgtagctt
taaacaggcctttctgtctgggacaatcacttctgttgctctacttgctctctccattct
tgttgaccaccagtattacggacgatggacatcatctgtcttgaatctgctgttgtataa
tgttctaagaggtggggagagccacttgtatggggttgaagggccattgttttatctgcg
gaatggattcaacaatttcaacttctgttttgtccttgcattgctgtttccaattattct
ccctgtgctcattgtgcggaagaaatatgtccctgagttgttggtcatcatcttgccaat
ttatatttggcttggatttatgtctctgcagccacacaaagaagaaaggttttc------
---------------------------------------------tgtccttcccctttt
ccgagataagtacaatccccttgatagttctcttcccgtgttgattggaaagttcattcg
accagtggtactaggcgttatatt-----atgcatctcccattctcggacattctccctg
attcatg-gttattcagcacctttggaaatctacaagcatttgcagtac-----------
------------catgatgatgctggagatggtt---------ctacactatgcattggt
ggtgaatggcacaggttcccttcatcattcttcgttcctgattacatattgcaagt-gcg
ctggatcaacgatggattccaaggccttcttcctttcccattcaactcaacactaggtgg
tacttcagcggcgccttcttatttcaacaacaagaacaaagcatcagagcagcaatatgt
a-----------------------------------------------------------
------------------------------------------------------------
------------------------------------------------------------
--------------------------------------
>PAFTOL004604
------caggtgagagtattttatgcagtgcggctctttctgggactcctgtctgtggtg
gcagattcatttcttgtgatagctctttcaaggaagtatgggagacgtcttgcgtcttac
actcttgcgatgctatgcttaaccagtggttgcttctttgctagtacar-----------
--------gtttcttgcctagttcattctctatgtatgccgtgtcacttgcatctgcttt
ggctctcttggaaagacctgctttggcagttggagttgctgctagtggagttattattgg
ctggcctttctcagttttggcttttgtgcctgtcacattgttcagcctccatcgtagctt
taaacaggcctttctgtctgggacaatcacttctgttgctctacttgctctctccattct
tgttgaccaccactattacggacgatggacgtcatctgtcttgaatctgctgttgtataa
tgttctaagaggtggggagagccacttgtatggggttgaagggccattgttttatctgcg
gaatggattcaacaatttcaacttctgttttgtccttgcattgctgtttccaattattct
ccctgtgctcattgtgcggaagaaatatgttcctgagttgttggtcatcatcttgccaat
ttatatttggcttggatttatgtctctgcagccacacaaagaagaaaggttt--------
------------------------------------------------------------
------------------------------------------------------------
------------------------------------------------------------
------------------------------------------------------------
------------------------------grtt---------ctacactatgcattggt
ggtgaatggcacaggttcccttcatcattcttcgttcctgattacatattgcaagt-gcg
ctggatcaacgatggattccaaggccttcttcctttcccattcaactcaacaytaggtgg
tacttcagcggcgccttcttatttcaacaacaagaacaaagcatcagagcagcaatatct
tcaggatctatcagc-ctgtacccttctcgttgaactgcacttgaaacgtccttttccct
atcgtggaaatgatttgtcaacatgg----------------------------------
------------------------------------------------------------
--------------------------------------
>PAFTOL004605
---cggcaggtgagagtattctatgcagtgcggctctttctgggactcctgtctgtggtg
gcagatgcatttcttgtgatagctctttcaaggaagtatgggaaacgtcttgcttcttac
actcttgcgatgctatgcttaaccagtggctgcttctttgctagtacaa-----------
--------gtttcttgcctagttcattctctatgtatgccatgtcacttgcatctgcttt
ggctctcttggaaagacctgctttggccgttggagttgctgctagtggagttattattgg
ctggcctttctcagttttggcttttgtgcctgtcacattgttcagcctccatcgtagctt
taaacaggcctttctgtctggggcaatcacttctattgctctacttgctctctccattct
tgttgaccaccgctattacggacgatggacatcatctgtcttgaatctgctgttgtataa
tgttctaggaggtggggagagccacttatatggggttgaaggaccattgttttatctgcg
gaatggattcaacaatttcaacttctgttttgtctttgcattgctgtttccaattattct
ccctgtgcacattgtgcggaagaaatatgtccctgagttgttggtcatcgtcttgccaat
ttatatttggcttggatttatgtctctgcagccacacaaagaagaaaggtttctgtatcc
gatctatccgttgatttgtgtggctgcatcagcttttatcgagagcatacctgatctttt
ccgagataagtacaacccccctgataattctcttcccgtgttgattggaaagttcattcg
accagtgatactaggcattatatt-----atgcatctcccattctcggacattctccctg
attcatg-gttattcagcacctttggaaatctacaagcatttgcagtac-----------
------------catgatgatgctggagatggtt---------ctacactatgcattggt
ggtgaatggcacaggttcccttcatcattcttcgttcctgattacatactgcaagt-gcg
ctggatcgacgatggattccaaggccttcttcctttcccattcaactcaacactaggtgg
tacttcagcggcgccgccttatttcaacaagaagaacaaagcgtcagagcagcaatatct
tcaggatctatcagc-ctgtacccttctcgttgaactgcacttgaaacgtcct-------
------------------------------------------------------------
------------------------------------------------------------
--------------------------------------
>PAFTOL004608
------caggtgagagtattttatgcagtgcggctctttctgggactcctgtctgtggta
gcagatgcatttcttgtgatagctgtttcaaggaagtatgggaaacgtcttgcttcttac
actcttgcgatgctatgcttaaccagtggctgcttctttgctagtacaa-----------
--------gtttcttgcctagttcattctctatgtatgccatgtcacttgcatctgcttt
ggctctcttggaaagacctgctttggcggttgcagttgccgctggtggagttattattgg
ctggcctttctcggttttggcttttgtgcctgtcacattgttcagcctccatcgtagctt
taaacaggcctttctgtctggggcaatcacttctgttgctctacttgctctctccattct
tgttgaccaccactattatggacgatggacatcatctgtcttgaatctgctgttgtataa
tgttctaggaggtggggagagccacttgtatggggttgaaggatcattgttttatctgcg
gaatggattcaacaatttcaacttctgttttgtccttgcattgctgtttccagttattct
cccagtgcacattgtgcggaagaaatatgtccctgagttgttggtcatcgtcttgccaat
ttatatttggcttggatttatgtctctgcagccacacaaagaggaaagg-----------
------------------------------------------------------------
------------------------------------------------------------
------------------------------------------------------------
------------------------------------------------------------
------------------------------ggtt---------ctacactatgcattggt
ggtgaatggcacaggttcccttcatcattcttcgttcctgattacatattgcaagt-gcg
ctggatcgacgatggattccaaggccttcttcctttcccattcaactcaacactaggtgg
tacttcagcggcgccttcttatttcaacaacaagaacaaagcatcagagcagcaatatct
tcaggatctatcagc-ctgtacccttcttgttgaactgcacttgaaacgtccttttccct
atcgtggaaatgatttggcaacatgggaggtg----------------------------
------------------------------------------------------------
--------------------------------------
>PAFTOL004609
------caggtgagagtattttatgcagtgcggctttttctgggactcatgtctgtggta
gcagatgcatttcttgtgatagctgtttcaaggaagtatgggaaacgtcttgcttcttac
actcttgcgatgctatgcttaaccagtggctgcttctttgctagtacaa-----------
--------gtttcttgcctagttcattctctatgtatgccatgtcacttgcatctgcttt
tgctctcttggaaagacctgctttggcggttgcagttgccgctagtggagttattattgg
ctggcctttctcagttttggcttttgtgcctgtcacattgttcagcctccatcgtagctt
taaacaggcctttctgtctggggcaatcacttctgtyactctacttgctctctccattgt
tgttgaccaccactattacggacgatggacatcatctgtcttgaatctgctgttgtataa
tgttgtaggaggtggggagagccacttgtatggggttgaaggaccattgttttatctgcg
gaatggattcaacaatttcaacttctgttttgtccttgcattgctgtttccaattattct
ccctgtgcayattgtgcggaagaaatatgtccctgagttgttggtcatcatcttgccaat
ttatatttggcttggatttatgtctctgcagccacacaaagaagaaagg-----------
------------------------------------------------------------
------------------------------------------------------------
------------------------------------------------------------
------------------------------------------------------------
------------------------------------------------------------
------------------------------------------------------------
------------------------------------------------------------
------------------------------------------------------------
------------------------------------------------------------
------------------------------------------------------------
------------------------------------------------------------
--------------------------------------
>PAFTOL004610
------caggtgaaagtattttatgctgttcggctttttctgggactcctgtctgtggtt
gcagatgcatttcttgtggtggctctttcaaggaagtatgggaaacgtcttgcttcttac
actcttgcaatgctgtgcttaaccagtggctgcttctttgctagtacaa-----------
--------gtttcttgcccagttcattctctatgtacgccatgtcacttgcatctgcttt
tgctctttcggaaagacctgctttggtggttggggttgccgccagtggagtcattattgg
ctggcctttctcagttttggcttttgtgcctgtgacattgttcagcctccatcgtagctt
gaagcaggcctttctgtctggggcaatcacttctattgctctacttgctctctccattat
tgttgaccaccaatattacagacgatggacatcatcagtcttaaatctgttgttgtataa
cgtgctaggaggtggggaaagccacttgtatggggttgaaggaccactgttttatctgcg
gaatggattcaacaatttcaacttctgttttgtccttgcattgatgtttccaactattct
gctcgtgcacgttgtgcggaagaaatatgtccctgagttgttggtcattgtctcgccaat
ttatatttggcttggatttatgtctctgcagccacacaaagaagaaaggtytctgtatcc
aatctatccattgatttgtgtggctgcatcagcttttattgacagcatacctgatctttt
acgagataagtacaaccccggtgataattctcttcccgtgttggt---------------
------------------------------------------------------------
------------------------------------------------------------
-----------------------------gggtt---------ctactctgtgcattggt
agtgaatggcacaggttcccttcatcattctttgttcctgattatatatcgcaagt-gcg
ctggatcgatgatggattccgaggccttcttcctttcccattcaactcaaccgtaggtgg
tacttcagcagcgccttcttatttcaacaataagaacaaagcatcagagcagcaatatct
tcaggatctatcggc-ctgtacccttcttgttgaactgcacttgaaacgtccttttgcct
atcgtggaaatgatttgtcgacatgggaggtg----------------------------
------------------------------------------------------------
--------------------------------------
>PAFTOL004611
------caggtgaaagtattttatgctgttcggctctttctgggactcctgtctgtggtt
gcagatgcatttcttgtggtggctctttcaaggaagtatgggaaacgtcttgcttcttac
actcttgcaatgctgtgcttaaccagtggctgcttctttgctagtacaa-----------
--------gtktcttgcccagttcattctctatgtacgccatgtcacttgcatctgcttt
tgctctttcggaaagacctgctttggtggttggagttgctgccagtggagtcattattgg
ctggcctttctcagttttggcttttgtgcctgtgacattgttcagcctccatcgtagctt
gaagcaggcctttctgtctggggcaatcacttcwattgctctactkgctctctccattat
tgttgaccaccaatattacagacgatggacatcatcagtcttaaatctgttgttgtataa
cgtgctaggaggtggggaaagccacttgtatggggttgaaggaccactgttttatctgcg
gaatggattcaacaatttcaacttctgttttgtccttgcattgatgtttccaactattct
gctcgtgcacgttgtgcggaagaaatatgtccctgagttgttggtcattgtctcgccaat
ttatatttggcttggatttatgtctmtgcagccacacaaagaagaaaggtttctgtatcc
aatctatccattgatttgtgtggctgcatcagcttttattgacagcatacctgatctttt
ccgagataagtacaamcccggtgataattctcttcccgtgttgattggaaagttcattcg
accagttacacttggcattatatt-----atgcatttcccattctcggacattctcgttg
attcatg-gttattcagcacctttggaaatctacacgcatttgcagtac-----------
------------catgatgatgctggagatggtt---------ctactctgtgcattggt
agtgaatggcacaggttcccttcatcattctttgttcctgattatatatcgcaagt-gcg
ctggatcgatgatggattccgaggccttcttcctttcccattcaactcaaccgtaggtgg
tacttcagcagcgccttcttatttcaacaataagaacaaagcatcagagcagcaatatst
tcaggatctatcggc-ctgtaccctycttgttgaactgcacttgaaacgtccttttgcct
atcgtggaaatgatttgtcgacatgggaggtg----------------------------
------------------------------------------------------------
--------------------------------------
>PAFTOL004613
------caggtgagagtattttatgcagtgcggctctttctgggactcttgtctgtggtg
gcagatgcatttcttgtgatagctctttcaaggaagtatgggaaacgtcttgcctgttac
actcttgcgatgctatgcttaaccagtggctgcttctttgctagtacaa-----------
--------gtttcttgcctagttcattctctatgtatgccatgtcacttgcatctgcttt
ggctctcttggaaagacctgctttggcagttggagttgctgctagtggagttattattgg
ctggcctttctcagttttggcttttgtgcctgtcacattgttcagcctccatcgtagctt
taaacaggcctttctgtctggggcaatcacttctgttgttctactagctctctccattct
tgttgaccaccactattatggacgatggacatcatctgtcttgaatctgctgttgtataa
tgttctaggaggtggggggagccacttgtatggggttgaagggccactgttttatctgcg
aaatgggttcaacaatttcaacttctgttttgtccttgcattgctgtttccaattattct
ccctgtgcacattgtgcggaagaaatatgtccctgagttgttggtcatcgtcttgccaat
ttatatgtggcttggatttatgtctctgcagccacacaaagaagaaaggtttctgtatcc
gatctatccattgatttgtgtggctgcatcagcttttattgagagcatacccgatctttt
ccgagataagtacaacccccaagataattctcttcccgtgttgattggaaagttcattcg
accagtgatactaggcattatatt-----atgcatctcccattctcgaacattctccctg
attcatg-gttattcagcacctctggaaatctacaagcatttgcagtac-----------
------------catgatgatgctggagatggtt---------ctacactatgcattgkt
ggtgaatggcacaggttcccttcatcattcttcgttcctgattacatatcgcaagt-gtg
ctggatcgatgatggattccaaggccttcttcctttcctattcaactcaacactaggtgg
tacttcagcagcgccctcttatttcaacaacaagaacaaagcatcagagcagcaatatct
tcaggatctgtcagc-ctgtacccttctcgttgaactgcacttgaaacgtccttttccct
atcgtggaaatgatttgtcgaaatgggaggtg----------------------------
------------------------------------------------------------
--------------------------------------
>PAFTOL004617
------caggtgagagtattttatgcagtgaggctctttctgggactcctgtctgtggtg
gcagatgcatttcttgtgatagctctttcaaggaagtatgggaaacgtcttgcttgttac
actcttgcgatgctatgcttaaccagtggctgcttctttgctagtacaa-----------
--------gtgtcttgcctagttcactctctatgtatgccatgtcacttgcatctgcttt
ggctctcttggaaagacctgctttggcagttggagttgctgctagtggagttattattgg
ctggcctttctcagttttggcttttgtacctgtcacattgttcagcctccatcgtagctt
taaacagacctttctgtctggggcaatcacttctgttgctctactcgctctctccattct
tgttgaccatcactattatggacgatggacatcatctgtcttgaatctgctgttgtataa
tgttctaggaggtggggggagccacttgtatggggttgaagggccattgttttatctgcg
gaatgggttcaacaatttcaacttctgttttgtccttgcattgctgtttccaattatttt
ccctgtgcacattgtgcggaagaaatatgtccccgaattgttggtcatcgtcttgccaat
ttttatttggcttggatttatgtctctacagccacacaaagaagaaaggtttctgtatcc
gatctatccattgatttgtgtggctgcatcagcttttattgagagcatacccgatctttt
ccgagataagtacaacccccaagataattctcttcccgtgttgattggaaagttcattcg
accagtgatactaggcattatatt-----atgcatctcccattctcgaacattctccctg
attcatg-gttattcagcacctctggaaatctacaagcatttgcagtac-----------
------------catgatgatgctggagatggtt---------ctacactatgcattggt
ggtgaatggcacaggttcccttcatcattcttcattcctgattwcatatcgcaagt-acg
ctggatcgatgatggattccaaggccttcttcctttcccattcaactcaacactaggtgg
tacttcagcgacgccctcttatttcaacaacaagaacaaagcatcagagcagcaatatct
tcaggatctatcagc-ctgtacccttctcgttgaactgcacttgaaacgtccttttccct
atcgtggaaatgatttgtcgacatgggaggtcgttgctgcattgccttatgtggatagag
agctctctcctcccttgtaccgctcattctttatcccatacctctggcaaaacaagaacg
tttttgggttgtataaactcctcaga------------
>PAFTOL004618
------caggtgagagtattttatgcagtgcggctttttctgggactcctgtctgtggta
gcagatgcatttcttgtgatagctgtttcaaggaagtatgggaaacgtcttgcttcttac
actcttgcgatgctatgcttaaccagtggctgcttctttgctagtacaa-----------
--------gtttcttgcctagttcattctctatgtatgccatgtcacttgcatctgcttt
tgctctcttggaaagacctgctttggcggttgcagttgccgctagtggagttattattgg
ctggcctttctcagttttggcttttgtgcctgtcacattgttcagcctccatcgtagctt
taaacaggcctttctgtgtggggcaatcacttctgttactctacttgctctctccattct
tgttgaccaccactattacggacgatggacatcatctgtcttgaatctgctgttgtataa
tgttctaggaggtggggagagccacttgtatggggttgaaggaccattgttttatctgcg
gaatggattcaacaatttcaacttctgttttgtccttgcgttgctgtttccaattattct
ccctgtgcacattgtgcggaagaaatttgtccctgagttgttggtcatcgtcttgccaat
ttatatttggcttggatttatgtctctgcagccacacaaagaagaaagg-----------
------------------------------------------------------------
------------------------------------------------------------
------------------------------------------------------------
------------------------------------------------------------
------------------------------ggtt---------ctacactgtgcattggt
ggtgaatggcacaggttcccttcatcattcttcgttcctgattacatattgcaagt-gcg
ctggatcgacgatggattccaaggccttcttcctttcccattcaactcaacactaggtgg
tacttcagcggcgccttcttatttcaacaacaagaacaaggcatcagagcagcaatatct
tcaggatctatcagc-ctgtacccttctcgttgaactgcac-------------------
------------------------------------------------------------
------------------------------------------------------------
--------------------------------------
>PAFTOL004619
------caggtgagagtattttattctgtgcggctctttctgggactcctgtctgtggtt
gcagatgtatttcttgtggtagctctttcaaggaagtatggaaaacgtcttgcttcttac
actcttgcgatgctatgcttaaccagtggctgcttctttgctagtacaa-----------
--------gtttcttgcctagttcattctccatgtataccatgtcgcttgcatctgcttt
ggctcttctggagakacctgctttggcggttgcagttgccgctggtggagttattattgg
ctggcccttctcagttttggcctttgtgcctgtcacattgttctgcctccatcatagctt
taaacaggtgtttctgtctggggcaatcacttctgttgctctacttgctctctccactat
tgttgaccactactattacagacgatggacgtcatctgtcttaaatctgttattgtataa
cgtgctaggaggtggggagagccagttgtatggggttgaaggaccactgttttatctgcg
gaacggattcaacaatttcaacttctgcttcgtccttgcaatgctgttcccaattactct
ggtcgtgcatgttgtgcggaagaaatatgtccctgagttgttggtcatcgtctcaccaat
ttatatttggcttggatttatgtctctgcagccacacaaagaagaaaggtytctgtatcc
aatctatccattgatttgtgtggctgcatcagcttttattgagagcatacctgatctttt
ccgggacatgtacaaccccagtgataattctgctcccgtcttgattggaaagttcattcg
accagtgatactcggcattatatt-----atgcgtctcccattcgcggacattctccttg
attcatg-gttatttagcacctttggagatctacaagcatttgcagtac-----------
------------catgatgatgctggagatggtt---------ctacactatgtgttggt
agtgaatggcacaggttcccttcatcattcttcgtacctgattacataacgcaagt-gcg
ctggattgatgatggattccgaggccttcttcccttcccattcaactcaacactaggtgg
tacttcatcggcgccttcttatttcaacaacgagaacaaagcatcagagcagcaatatct
ccaggatctatcagc-ctgtaccctccttgttgaactgcacttgaaacgtccttttgcct
atcgtggaagt-------------------------------------------------
------------------------------------------------------------
--------------------------------------
>PAFTOL004620
------caggtgagagtattttatgcagtgcggctttttctgggactcctgtctgtggta
gcagatgcatttcttgtgatagctgtttcaaggaagtatgggaaacgtcttgcttcttac
actcttgcgatgctatgcttaaccagtggctgcttctttgctagtacaa-----------
--------gtttcttgcctagttcattctctatgtatrccatgtcacttgcatctgcttt
tgctctcttggaaagacctgctttggcggttgcagttgccgctagtggagttgttattgg
ctggccttyytcagttttggcttttgtgcccgtcacattgttcagcctccatcgtagctt
taaacaggcctttctgtctggggcaatcacttctgtcactctacttgctctctccattct
tgttgaccaccactattatggacgatggacatcatctgtcttgaatctgctgttgtataa
tgttctaggaggtgggaagagccacttgtatggggttgaaggaccattgttttatctgcg
gaatggattcaacaatttcaacttctgttttgtccttgcattgctgtttccaattattct
ccctgtgcacattgtgcggaagaaatatgtccctgagttgttggtcatygtcttgccaat
ttatatttggcttggatttatgtctctgcagccacacaaagaagaaaggtytctgtatcc
gatctatccattgatttgtgtggctgcatcagcttttattgagagcatccctgatctttt
ccgagataagtacaacccccctgatagttctcttcccgtgttgattggaaagttcattcg
accagtaatattaggcattatatt-----atgcatctcccattctcggacattctccctg
attcatg-gttattcagcacctttggaaatctacaagcatttgcagtac-----------
------------catgatgatgctggagatggtt---------ctacactatgcattggt
ggtgaatggcacaggttcccttcatcattcttcgttcctgattacatattgcaagt-gcg
ctggatcgacgatggattccaaggccttcttcctttaccattcaactcaacactaggtgg
tacttcagcggcgccttcttatttcaacaacaagaacaaagcatcagagcagcaatatct
tcaggatctatcggc-ctgtacccttctcgttgaactgcacttgaaacgtccttttcctt
atcgtggaaatgatttgtcgaaatgggaggtg----------------------------
------------------------------------------------------------
--------------------------------------
>PAFTOL004623
------caggtgagtgtattttatgcagtgcggctttttctgggactcctgtctgtggta
gcagatgcatttcttgtgatagctgtttcaaggaagtatgggaaacgtcttgcttcttac
actcttgcgatgctatgtttaaccagtggctgcttctttgctagtacaa-----------
--------gtttcttgcctagttcattctctatgtatgccatgtcacttgcatctgcttt
tgctctcttggaaagacctgctttggcggttgcagttgcctcgagtggagttattattgg
ctggcctttctcagttttggcttttgtgcctgtctcattgttcagcctccatcgtagctt
taaacaggcctttctgtctggggcaatcacttctgttactctacttgctctctccattct
tgttgaccaccactattacggacgatggacatcatctgtcttgaatctgctgttgtataa
tgttctaggaggtggggagagccacttgtatggggttgaaggaccattgttttatctgcg
gaatggattcaacaatttcaacttctgttttgtccttgcattgctgtttccaattattct
ccctgtgcacattgtgcggaagaaatatgtccctgagttgttggtcatcgtcttgccaat
ttatatttggcttggatttatgtctctgcagccacacaaagaagaaaggtytctgtatcc
gatctatccattgatttgtgtggctgcatcagcttttattgagagcatccctgatctttt
ccgagataagtacaacccctctgatagttctcttccggtgttgattggaaagttcattcg
accagtgatattaggcattatatt-----atgcatctctcattctcggacgttctccctg
attcatg-gttattcagcacctttggaaatctacaagcatttgcagtac-----------
------------catgatgatgctggagatggtt---------ctacgctatgcgttggt
ggtgaatggcacaggttcccttcatcattcttcgttccggattacatattgcaagt-gcg
ctggatcgacgatggattccaaggccttcttcctttcccattcaactcaacactaggtgg
tacttcagcggcgccttcttatttcaacaacaagaacaaagcatcagaacagcaatatct
tcaggatctatcagc-ctgtacccttctc-------------------------------
------------------------------------------------------------
------------------------------------------------------------
--------------------------------------
>PAFTOL004624
------caggtgagagtattttatgcagtgaggctctttctgggactcctgtctgtggtg
gcagatgcatttcttgtgatagctctttcaaggaagtatgggaaacgtcttgcttgttac
actcttgcgatgctatgcttaaccagtggctgcttctttgctagtacaa-----------
--------gtttcttgcctagttcattctctatgtatgccatgtcacttgcatctgcttt
ggctctcttggaaagacctgctttggcagttggagttgctgctagtggagttattattgg
ctggcctttctcagttttggcttttgtgcctgtcacattgttcagcctccatcgtagctt
taaacaggcctttctgtctggggcaatcacttctgttgctctacttgctctctccattct
tgttgaccaccactattacggacgatggacatcatctgtcttgaatctgctgttgtataa
tgttctaggaggtggggggagccacttgtatggggttgaagggccattgttttatctgcg
gaatgggttcaacaatttcaacttctgttttgtccttgcattgctgtttccaattattct
ccctgtgcacattgtgcggaagaaatatgtctctgagttgttggtcatcgtcttgccaat
ttatatttggcttggatttatgtctctgcagccacacaaagaagaaaggtytctgtatcc
gatctatccattgatttgtgtggctgcatcagcttttgttgagagcatacccgatctttt
ccgagataagtacaacccccaagataattctcttcccgtgttgattggaaagttcattcg
accagtgatactgggcattatatt-----atccatctcccattctcgaacattctccctg
attcatg-gttattcagcacctctggaaatctacaagcactgctggtca-----------
------------catgaaggatcagcagtaggtt---------ctacactatgcattggt
ggtgaatggcacaggttcccttcatcattcttcgttcctgattacatatcgcaagt-gcg
ctggatcgatgatggattccaaggccttcttcctttcccattcaactcaacactaggtgg
tacttcagcggcgccctcttatttcaacaagaagaacaaagcatcagagcagcaatatct
tcaggatctatcagc-ctgtacccttctcgttgaactgcacttgaaacgcccttttccct
atcgtggaaat-------------------------------------------------
------------------------------------------------------------
--------------------------------------
>PAFTOL004625
------caggtgagagtattttatgcagtgcggctctttctgggactcctgtctgtggtg
gcagatgcatttcttgtgatagctctttcaaggaagtatgggaaacgtcttgcttgttac
actcttgcgatgctatgcttaaccagtggctgcttctttgctagtacar-----------
--------gtttcttgcctagttcattctctatgtatgccatgtcacttgcatctgcttt
ggctctcttggaaagacctgctttggcagttggagttgctgctagtggagttattattgg
ctggcctttctcagttttggcttttgtgcctgtcacattgttcagcctccgtcgtagctt
taaacaggcctttctgtctggggcaatcacttctgttgctctactcgctctctccattct
tgttgaccaccactattatggacgatggacatcatctgtcttgaatctgctgttgtataa
tgttctaggaggtggggggagccacttgtatggggttgaagggccattgttttatctgcg
gaatgggttcaacaatttcaacttctgttttgtccttgcattgctgtttccaattattct
ccctgtgcacattgtgcggaagaaatatgtccctgagttgttggtcatcgtcttgccaat
ttatatttggcttggatttatgtctctgcagccacacaaagaagaaagg-----------
------------------------------------------------------------
------------------------------------------------------------
------------------------------------------------------------
------------------------------------------------------------
------------------------------------------------------------
------------------------------------------------------------
------------------------------------------------------------
------------------------------------------------------------
------------------------------------------------------------
------------------------------------------------------------
------------------------------------------------------------
--------------------------------------
>PAFTOL004626
---cggcaggtgagagtattctatgcagtgcggctctttctgggactcctgtctgtggtg
gcagatgcatttcttgtgatagctctttcaaggaagtatgggaaacgtcttgcttcttac
actcttgcgatgctatgcttaaccagtggctgcttctttgctagtacaa-----------
--------gtttcttgcctagttcattctctatgtatgccatgtcacttgcatctgcttt
ggctctcttggaaagacctgctttggccgttggagttgctgctagtggagttattattgg
ctggcctttctcagttttggcttttgtgcctgtcacattgttcagcctccatcgtagctt
taaacaggcctttctgtctggggcaatcacttctgttgctctacttgctctctccattct
tgttgaccaccgctattacggacgatggacatcatctgtcttgaatctgctgttgtataa
tgttctaggaggtggggagagccacttatatggggttgaaggaccattgttttatctgcg
gaatggattcaacaatttcaacttctgttttgtctttgcattgctgtttccaattattct
ccctgtgcacattgtgcggaagaaatatgtccctgagttgttggtcatcgtcttgccaat
ttatatttggcttggatttatgtctctgcagccacacaaagaagaaaggtytctgtatcc
gatctatccattgatttgtgtggctgcatcagcttttattgagagcatacctgatctttt
ccgagataagtacaacccccctgataattctcttcccgtgttgattggaaagttcattcg
accagtgatactaggcattatatt-----atgcatctcccattctcggacattctccctg
attcatg-gttattcagcacctttggaaatctacaagcatttgcagtac-----------
------------catgatgatgctggagatggtt---------ctacactatgcattggt
ggtgaatggcacaggttcccttcatcattcttcgttcctgattacatactgcaagt-gcg
ctggatcaacgatggattccaaggccttcttcctttcccattcaactcaacactaggtgg
tacttcagcggcgccgccttatttcaacaagaagaacaaagcatcagagcagcaatatct
tcaggatctatcagc-ctgtacccttctcgttgaactgcacttgaaacgtccttttccct
accgcggaaatgatttgtcgacatgggaggtg----------------------------
------------------------------------------------------------
--------------------------------------
>PAFTOL004627
------caggtgagagtattttatgcagtgcggctttttctgggactcctgtctgtggta
gcagatgcatttcttgtgatagctgtttcaaggaagtatgggaaacgtcttgcttcttac
actcttgcgatgctatgcttaaccagtggctgcttctttgctagtacaa-----------
--------gtttcttgcctagttcattctctatgtatgccatgtcacttgcatctgcttt
tgctctcttggaaagacctgctttggcggttgcagttgctgctagtggagttattattgg
ctggcctttctcagtcttggcttttgtgcctgtcacattgtttggccttcatcgtagctt
taaacaggcctttctgtctggrgcaatcacttctgttactctacttgctctgtccattct
tgttgaccaccactattacggacgatggacatcatctgtcttgaatctgctgttgtataa
tgttctaggaggtggggagagccacttgtatgggattgaaggaccattgttttatctgcg
gaatggattcaacaatttcaacttctgttttgtccttgcattgctgtttccaattattct
ccctgtgcacattgtgcggaagaaatatgtccctgagttgttggtcatcatcttgccaat
ttatatttggcttggatttatgtctctgcagccacacaaagaagaaaggtytctgtatcc
gatctatccattgatttgtgtggctgcatcagcttttattgagagcatccctgatctttt
ccgagataagcacaacccccctgatagttctcttcccgtgttggt---------------
------------------------------------------------------------
------------------------------------------------------------
-----------------------------gggtt---------ctacactatgcattggt
ggtgaatggcacaggttcccttcatcattcttcattcctgattacatattgcaagt-gcg
ctggatcgacgatggattccaaggccttcttcctttcccattcaactcaacactaggtgg
tactttagcggcaccttcttatttcaacaacaagaacaaagcatcagagcagcaatatct
tcaggatctatcagc-ctgtacc-------------------------------------
------------------------------------------------------------
------------------------------------------------------------
--------------------------------------
>PAFTOL004629
------caggtgagagtattttatgcagtgcrgctgtttctgggactcctgtctgtggtg
gcagatgcatttcttgtgatagctctttcaaggaaatttgggaaacgtcttgcttcttam
actcttgcgatgctatgcttaaccagtggctgcttctttgctagtacaa-----------
--------gtttcttgcctagttcattctctatgtatgccatgtcacttgcatctgcttt
ggctctcttggaaagacctgctttggcagttggagttgctgctagtggagttattattgg
ctsgcctttmtcagttttggcttttgtgcctgtcacattgttcagcctccatcgtagctt
taaacaggcctttctgtcgggggcaatcacttctgttgctctacttgytctttccattct
tgttgaccacyactattacggacgatggacatcatctgtcttgaatctgctgttgtataa
tgttctaggaggwggggagagccacttstatggggttgaaggaccattgttttatctgcg
gaatggattcaacaatttcaacttctgttttgtccttgcattgctgtttccaattattct
ctctgtgcaygttgtgcggaagaaatatgtccckgagttgttggtyattgtcttgccrgt
ttatatttggcttggatttatgtctctgcagccacacaaagaagaaaggtttctgtatcc
gatctatccattgatttgtgtggctgcatcagcttttattraaagcatacctgatctttt
ccgagataagtacaacccccttgatagctcgcttcccgtgttgattggaaagttcattcg
accagtgatactaggcattatatt-----atgcatctcccattctcggacattctccctg
attcatg-gttattcagcacctttggaaatctacaagcatttgcagtac-----------
------------catgacgatgctggagatggtt---------ctacactatgcgttggt
ggtgaatggcacaggttcccttcatcattcttcgttcctgattacatattgcaagt-gcg
ctggatcgacgacggattccaaggccttcttcctttcccattcaactcaacactaggtgg
aacttcagcggcaccttcttatttcaacaacaagaacaaagcagtagagcagcaatatct
tcaggatctatcagc-ctgtacccttctcgttgaactgcacttgaaacgtccttttccct
atcgtggaaatgatttgtcgacatgggaggtg----------------------------
------------------------------------------------------------
--------------------------------------
>PAFTOL004631
------caggtgagagtattttatgcagtgcggctctttctgggactcctgtctgtggtg
gcagatgcatttcttgtgatagctctttcaaggaagtatgggaaacgtcttgcttgttac
actcttgcgatgctatgcttaaccagtggctgcttctttgctagtacaa-----------
--------gtttcttgcctagttcattctctatgtatgccatgtcacttgcatctgcttt
ggctctcttggaaagacctgctttggcagttggagttgctgctagtggagttattattgg
ctggcctttctcagttttggcttttgtgcctgtcacattgttcagcctccatcgtagctt
taaacaggcctttctgtctggggcaatcacttctgttgctctacttgctctctccattct
tgttgaccaccactattacggacgatggacatcatctgtcttgaatctgctgttgtataa
tgttctaggaggtggggggagccacttgtatggggttgaagggccattgttttatctgcg
gaatgggttcaacaatttcaacttctgttttgtccttgcattgctgtttccaattattct
ccctgtgcacattgtgcggaagaaatatgtctctgagttgttggtcatcgtcttgccaat
ttatatttggcttggatttatgtctctgcagccacacaaagaagaaagg-----------
------------------------------------------------------------
------------------------------------------------------------
------------------------------------------------------------
------------------------------------------------------------
------------------------------ggtt---------ctacactatgcattggt
ggtgaatggcacaggttcccttcatcattcttcgttcctgattacatatcgcaagt-gcg
ctggatcgatgatggattccaaggccttcttcctttcccattcaactcaacactaggtgg
tacttcagcggcgccctcttatttcaacaasaagaacaaagcatcagagcagcaatatct
tcaggatctatcagc-ctgtacccttctcgttgaactgcacttgaaacgcccttttccct
atcgtggaaatgatttgtcgacatgggaggttgttgctgcattgccttatgtggatagag
agctctctcctcccttgtaccgctcattctttatcccgtacctctggcaaaacaagaacg
tttttgggttgtat------------------------
>PAFTOL004632
------caggtgagagtattttatgcagtgcggctctttctgggactcctgtctgtggtg
gcagatgcatttcttgtgatagctctttcaaggaagtatgggaaacgtcttgcttcttac
actcttgcgatgctatgcttaaccagtggctgcttctttgctagtacaa-----------
--------gtttcttgcctagttcattctctatgtatgccatgtcacttgcatctgcttt
ggctctcttggaaagacctgctttggcagttggagttgctgctagtggagttattatcgg
ctggcctttctcagttttggcttttgtgcctgtcacattgttcagcctccatcgtagctt
taaacaggcctttctgtctggggcaatcacttctgttgctctacttgctctctccattct
tgttgaccaccgctattacggacgatggacatcatctgtcttgaatctgctgttgtataa
tgttctaggaggtggggagagccacttgtatggggttgaaggaccattgttttatctgcg
gaatggattcaacaatttcaacttctgttttgtccttgcattgctgtttccaattattct
ccctgtgcacattgtgcggaagaaatatttccctgagttgttggtcatcgtcttgccaat
ttatatttggcttggatttatgtctctgcagccacacaaagaagaaaggtttctgtatcc
gatctatccattgatttgtgtggctgcatcagcttttattgagagcatacctgatctttt
ccgagataattacaaaccccctgataattctcttcccgtgttgattggaaagttcattcg
accagtgatactaggcattatatt-----atgcatctcccattctcggacattctccctg
attcatg-gttattcagcacctttggaaatctacaagcatttgcagtac-----------
------------catgatgatgctggagatggtt---------ctacactatgcattggt
ggtgaatggcacaggttcccttcatcattcttcgttcctgattacatattgcaagt-gcg
ctggatcgacgatggattccaaggccttcttcctttcccattcaactcaacactaggtgg
tacttcagcggcgccttcttatttcaacaacaagaacaaagcatcagagcagcaatatct
tcaggatctatcagc-ctgtacccttctcgttgaactgcacttgaaacgtccttttccct
atcgcggaaatgatttgtcgacatgggag-------------------------------
------------------------------------------------------------
--------------------------------------
>PAFTOL004633
------caggtgagagtattttatgcagtgcggctctttctgggactcctgtctgttgts
gcwgatgcatttcttgtggtagctctttcaaggaagtatgggaaacgtcttgcttcttac
actcttgcgatgctatgcttaaccagtggctgcttctttgctagtacaa-----------
--------gtttcttgcctagttcattctctatgtattccatgtcacttgcatctgcttt
ggctctcttggaaagacctgctttggcrgttggagttgctgctagtggagttattattgg
ctggcctttctcagttttggcttttgtgcctgtcacattgttcagcctccatcgtagctt
gaaacaggcctttctgtctggggcaatcacttctgttgctctacttgctctctccattct
tgttgaccaccactattacggacgatggacatcatctgtcttgaatctgcttttgtataa
tgttctcggaggtggggagagccacttgtatggggttgaaggaccattgttttatctgcg
gaatggtttcaacaatttcaacgtctgttttgtscttgcattgctgtttccaattattct
tcctgtgcacattgtgcggaagagatatgtccctgagttgttggtcatcgtcttgccaat
ttatatttggcttggatttatgtctctgcagccacacaaagaagaaaggtytctgtatcc
gatctatccattgatttgtgtggctgcatcagcttttattgagagcatacctgatctttt
ccgagataagtacaacccccatgataattctcttcccgtgctgattggaaagttcattcg
accagtgatactaggcattatatt-----atgcatctcccattctcggacattctcccta
attcatg-gttattcagcacctctggaaatctacaagcatttgcagtac-----------
------------catgatgatgctggagatagtt---------ctacactatgcattggt
ggtgaatggcacaggttcccttcatcattcttcgttcctgattacatattgcatgt-gcg
ctggatcgatgatggattccaaggccttcttcctttcccattcaactcaacactaggtgg
tacttcagcggcgccttcttatttcaacaacaagaacaaagcatcagagaagcaatatct
tcaggatctgtcagc-ctgtacccttcttgttgaactgcacttgaaacgtccttttccct
atcgtggaaatgatttgtctacatgggaggtg----------------------------
------------------------------------------------------------
--------------------------------------
>PAFTOL004634
---cggcaggtgagagtattttatgcagtgcggctctttctgggactcctgtctgtggtg
gcagatgcatttcttgtggtagctctttcaaggaagtatgggaaacgtctcgcttcttac
actcttgcgatgctatgcttagccagtggctgcttctttgctagtacaa-----------
--------gtttcttgcctagttcattctctatgtatgccatgtcacttgcatctgcttt
ggctctcttggaaagacctgctttggcagttggagttgctgctagtggagttattattgg
ctggcctttctcagttttggcttttgtgcctgtcacattgttcagyctccatcgtagctt
taaacrggcctttctctctggggcaatcacttctgttgctgtacttgctctctccattct
tgttgaccaccactattatggacgatggacatcatctgtcttgaatctgctgttgtacaa
tgttctaggaggtggcgagagccacttgtatggggttgaaggaccattgttttatctgcg
gaatggattcaacaatttcaacgtctgttttgtccttgcgttgctgtttccaattmttct
ctctgtgcacattgtgcggaagagatatgtccctgagttgctggtcatcgtcttgccaat
ttacatttggcttggatttatgtctctgcagccacacaaagaagaaaggtttctgtatcc
gatctatccattgatttgtgtggctgcatcagcttttattgagagcatacctgatctttt
ccgagataagtacaacccccatgataattctcttcccgtgctgattggaaagttcattcg
accagtgatactaggcattatatt-----atgcatctctcattctcggacattctcccta
attcatg-gttattcagcacctctggaaatctacaagcatttgcagtac-----------
------------catgacgatgctggagatggtt---------ctacactatgcattggt
ggggaatggcacaggtttccttcatcattcttcgttcctgattacatattgyaagt-gcg
ctggattgatgatggattccaaggccttcttcctttcccattcaactcaacactaggtgg
tacttcagcggcgccatcttatttcaacaacaagaacaaagcatcagagctgcaatatgt
a-----------------------------------------------------------
------------------------------------------------------------
------------------------------------------------------------
--------------------------------------
>PAFTOL004635
------------------------------------------------------------
------------------------------------------------------------
------------------------------------------aatccag-----------
--------gtttcttgcctagttcattctctatgtatgccatgtcacttgcatctgcttt
ggctctcttggaaagacctgctttggcagttggagttgctgctagtggagttattattgg
ctggcctttctcagttttggcttttgtgcctgtcacattgttcagcctccatcgtagctt
taaacaggcctttctctctggggcaatcacttctgttgctctgcttgctctctccattct
tgttgaccaccactattatggacgatggacatcatctgtcttgaatctgctgttgtataa
tgttctaggaggtggcgagagccacttgtatggggttgaaggaccattgttttatctgca
gaatggattcaacaatttcaacgtctgtttggtccttgctttgctgtttccagttattct
ccctgtgcgcattgtgcggaagagatatgtccctgagttgttggtcatcgtcttgccaat
ttatatttggcttggatttatgtctctgcagccacacaaagaagaaagg-----------
------------------------------------------------------------
------------------------------------------------------------
------------------------------------------------------------
------------------------------------------------------------
------------------------------------------------------------
------------------------------------------------------------
------------------------------------------------------------
------------------------------------------------------------
------------------------------------------------------------
------------------------------------------------------------
------------------------------------------------------------
--------------------------------------
>PAFTOL004636
------caggtgagagtattttatgcagtgcggctttttctgggactcctgtctgtggta
gcagatgcatttcttgtgatagctgtttcaaggaagtatgggaaacgtcttgcttcttac
actcttgcgatgctatgcttaaccagtggctgcttctttgctagtacar-----------
--------gtttcttgcctagttcattctctatgtatgccatgtcacttgcatctgcttt
tgctctcttggaaagacctgctttggcggttgcagttgccgctagtggagttattattgg
ctggcctttctcagttttggcttttgtgcctgtcacattgttcagcctgcatcgtagctt
taaacaggcctttctgtctggggcaatcacttcagttactctgcttgctctctccattct
tgtggaccaccattattacggacgatggacatcgtctgtcttgaatctgctgttgtataa
tgttctagcaggtggggagagccacttgtatggggttgaaggaccattgttttatctgcg
gaatggattcaacaatttcaacttctgttttgtccttgcattgctgtttccaattattct
ccctgtgcacattgtgcggaagaaatatgtccctgagttgttggtcatcgtcttgccagt
ttatatttggcttggatttatgtctctgcagccacacaaagaagaaaggtttctgtatcc
gatctatccattgatttgtgtggctgcatcagcctttattgagagcatccctgatctttt
ccgagataagtacaacccccctgatagttctcttcccgtgttgattggaaagttcattcg
accagtgatattaggcattatatt-----atgcacctcccattctcggacatcctctctg
attcatg-gttattcagcacctgtggaaatctacaagcatttgcagtac-----------
------------catgatgatgctggcgatggtt---------ctacactatgcattggt
ggtgaatggcacaggttcccttcatcgttcttcgttcctgattacatattgcaagt-gcg
ctggatcgacgatggattccgaggccttcttcctttcccattcaactcaacactaggtgg
tacttcagcggcgccttcttatttcaacaacaagaacaaagcatcagagcagcaatatct
tcaggatctatcagc-ctgtacccttctcattgaactgcacttgaaacgtccttttccct
atcgtggaaatgatttgtcgacatgggaggtg----------------------------
------------------------------------------------------------
--------------------------------------
>PAFTOL004637
------caggtgagagtattttatgctgtgcggctctttctgggactcctgtctgtggtt
gcagatgcatttcttgtggtagctctttcaaggaagtatgggaaacgtcttgcttcttac
actcttgcgatgctatgcttaaccagtggctgcttctttgctagtacaa-----------
--------gtttcttgcctagttcattctctatgtatgccatgtcacttgcatctgcttt
ggctctcttggaaagacctgctttggcggttggagttgcygctagtggagttattattgg
ctggcctttctcagttttggcttttgtgcctgtcacattgttcagcctccatcgtagctt
taaacagggctttctgtctggggcaatcacttctgttgctctacttgctctctccattct
tgttgaccaccactattacagacgatggacatcatctgtcttaaatctgttgttgtataa
cgtgctaggaggtggggagagccacttgtatggggttgaaggaccactgttttatctgcg
gaatggattcaacaatttcaacttctgttttgtccttgcattgctgtttccaattattct
gctcgtgcacgttgtgcggaagaaatatgtccctgagttgttggtcatcgtctcgccaat
ttatatttggcttggatttatgtgtctgcagccacacaaagaagaaaggtytctgtatcc
aatctatccattgatttgtgtggctgcatcagcttttattgagagcatacctgatctttt
tcgagataagtacaaccccagtgataattctcttmcggtgttgattggaaagttcattcg
accagtgatactaggcattatatt-----atgcgtctcccattctcggacattctcyttg
attcatg-gttattcagcacctttggaaatctacaagcatttacagtac-----------
------------catgatgatgctggagatggtt---------ctatactatgcattggt
ggtgaatggcacaggttcccttcatcattcttcgttcctgattacatatcgcaagt-gtg
ctggatcgatgatggattccgaggccttcttcctttcccattcaactcaacactaggtgg
tacttcagcggcgccttcttatttcaacaagaagaacaaagcatcaaagcagcaatatst
tcaggatctatcagc-ctgtaccctccttgttgaactgcacttgaaacgtccttttgctt
atcgtggaaatgatttgtcgacatgggaggttgttgctgcgttgccttatgtggatagag
agctctctcctcccttgtaccgctcattctttatcccgtacctatggcaagacaagaacg
tttttgggttgtataaa---------------------
>PAFTOL004638
------caggtgagagtattttatgcagtgcggctctttctgggactcctgtctgtggtg
gcagatgcatttcttgtgatagctctttcaaggaagtatgggaaacgtcttgcttgttac
actcttgcgatgctatgcttaaccagtggctgcttctttgctagtacaa-----------
--------gtttcttgcctagttcattctctatgtatgccatgtcacttgcatctgcttt
ggctctcctggaaagacctgctttggcagttggagttgctgctagtggagttattattgg
ctggcctttctcagttttggcttttgtgcctgtcacattgttcagcctccatcgtagctt
taaacaggcctttctgtctggggcaatcacttctgttgctctactcgctctctccattct
tggtgaccaccactattatggacgatggacatcatctgtcttgaatctgctgttgtataa
tgttctaggaggtggggggagccacttgtatggggttgaagggccattgttttatctgcg
gaatgggttcaacaatttcaacttctgttttgtccttgcattgctgtttccaattattct
ccctgtgcacattgtgcggaagaaatatgtccctgagttgttggtcatcgtcttgccaat
ttatatttggcttggatttatgtctctgcagccacacaaagaagaaaggtttctgtatcc
gatctatccattgatttgtgtggctgcgtcagcttttattgagagcatacccgatctttt
ccgagataagtacaaatcccaagataattctcttcccgtgttgattggaaagttcattcg
accagtgatactaggcgttatatt-----atgcatctcccattctcgaacattctccctg
attcatg-gttattcagctcctctggaaatctacaagcatttgcagtac-----------
------------catgatgatgctggagatggt---------------------------
------------------------------------------------------------
------------------------------------------------------------
------------------------------------------------------------
------------------------------------------------------------
------------------------------------------------------------
------------------------------------------------------------
--------------------------------------
>PAFTOL004639
---cggcaggtgagagtattctatgcagtgcggctctttctgggactcctgtctgtggtg
gcagatgcatttcttgtgatagctctttcaaggaagtatgggaaacgtcttgcttcttac
actcttgcgatgctatgcttaaccagtggctgcttctttgctagtacaa-----------
--------gtttcttgcctagttcattctctatgtatgccatgtcacttgcatctgcttt
ggctctcttggaaagacctgctttggccgttggagttgctgctagtggagttattattgg
ctggcctttctcagttttggcttttgtgcctgtcacattgttcagcctccatcgtagctt
taaacaggcctttctgtctggggcaatcacttctgttgctctacttgctctctccattct
tgttgaccaccgctattacggacgatggacatcatctgtcttgaatctgctgttgtataa
tgttctaggaggtggggagagccacttatatggggttgaaggaccactgttttatctgcg
gaatggattcaacaatttcaacttctgctttgtctttgcattgctgtttccaattattct
ccctgtgcacattgtgcggaagaaatatgtccctgagttgttggtcatcgtcttgccaat
ttatatttggcttggatttatgtctctgcagccgcacaaagaagaaaggtttctgtatcc
gatctatccattgatttgtgtggctgcatcagcttttattgagagcatacctgatctttt
ccgagataagtacaacccccctgataattctcttaccgtgttgattggaaagttcattcg
accagtgatactaggcattatatt-----atgcatctcccattctcggacattctccctg
attcatg-gttattcagcacctttggaaatctacaagcatttgcagtac-----------
------------catgatgatgctggagatggt---------------------------
------------------------------------------------------------
------------------------------------------------------------
------------------------------------------------------------
------------------------------------------------------------
------------------------------------------------------------
------------------------------------------------------------
--------------------------------------
>PAFTOL004640
------caggtgagagtattttatgcagtgcggctctttctgggactcctgtctgtggtg
gcagatgcatttcttgtgatagctctttcaaggaagtatgggaaacgtcttgcttcttac
actcttgcgatgctatgcttaaccagtggctgcttctttgctagtacar-----------
--------gtttcttgcctagttcattctctatgtatgccatgtcacttgcatctgcttt
ggctcttttggaaagacctgctttggcagttggagttgctgctagtggagttattattgg
ctggcctttctcagttttggcttttgtgcctgtaacattgttcagcctccatcatagctt
taaacaggcctttctgtatggggcgatcacttctgttgctctacttgctctctccattct
tgttgaccaccactattatggacgatggacatcatctgtcctgaatctgctgttgtataa
tgttctaggaggtggggagagccacctgtatggggttgaaggaccattgttttatctgcg
gaatggattcaacaatttcaacttctgttttgtccttgcattgctgtttccaattattct
ccctgtgcacattgtgcggaagaaatatgtccctgagttgttggtcatcgtcttgccaat
ttatatttggcttggatttatgtctctgcagccacacaaagaagaaaggtytctgtatcc
gatctatccattgatttgtgtggctgcatcagcttttattgagagcatacctgatctttt
ccgagataagtacaaaccccctgataattctcttcctgtgttgattggaaagttcattcg
accagtgatacttggcattatatt-----atgcatctcccattctcggacgttctccctg
attcatg-gttattcagcacctttggaaatatacaagcatttgcagtac-----------
------------catgatgatgcttatgtaggtt---------ctacactatgcattggt
ggtgaatggcacakgttcccttcatcattcttcgttcctgattacatattgcaagt-gcg
ctggatcgacgatggattccaaggccttcttcctttcccattcaactcaacactaggtgg
tacttcagcggcgccttcttatttcaacaacaagaacaaagcatcagagcagcaatatgt
acaggttgttgctgc-gttgccttatgtggatagagagctct--------ctcctccctt
gtaccgctcattctttatc-----------------------------------------
-----------------------------------ccgtacctctggcaaagcaagaatg
tttttgggttgtataaactcctcagacagataccg---
>PAFTOL004642
------caggtgagagtattttatgcagtgcggctctttctgggactcctgtctgtggtg
gcagatgcatttcttgtgatagctctttcaaggaagtatgggaaacgtcttgcttgttac
actcttgcgatgctatgcttaaccagtggctgcttctttgctagtacaa-----------
--------gtttcttgcctagttcattctctatgtatgccatgtcacttgcatctgcttt
ggctctcttggaaagacctgctttggcagttggagttgctgctagtggagttattattgg
ttggcctttctcagctttggcttttgtgcctgtcacattgttcagcctccatcgtagctt
taaacaggcctttctgtctggggcaatcacttctgttgctctactcgctctctccattct
tgttgaccaccactattacggacgatggacatcatctgtcttgaatctgctgttgtataa
tgttctaggaggtggggggagccacttgtatggggttgaagggccattgttttatctgcg
gaatgggttcaacaatttcaacttctgttttgtccttgcattgctgtttccaattattct
ccctgtgcacattgtgcggaagaaatatgtccctgagttgttggtcatcgtcttgccaat
ttatatttggcttggatttatgtctctgcagccacacaaagaagaaaggtytctgtatcc
gatctatccattgatttgtgtggctgcatcagcttttattgagagcatacccgattcttt
ccgagataagtacaacccccaagataattctcttcccgtgttgattggaaagttcattcg
accagtgatactaggcattatatt-----atgcatctcccattctcgaacattctccctg
attcatg-gttattcagcacctctggaaatctacaagcatttgcagtac-----------
------------catgatgatgctggagatggtt---------ctamactatgcattggt
ggtgaatggcacaggttcccttcatcattcttcgttcctgattacatatcgcaagt-gcg
ctggatcgatgatggattccaaggccttcttcctttcccattcaactcaacactaggtgg
tacttcagcggcgccctcttatttcaacaacaagaacaaagcatcagagcagcaatatst
tcaggatctatcagc-atgtacccttctcgttgaactgcacttgaaacgtccttttccct
atcgtggaaatgatttgtcgacatgggaggtcgttgctgcattgccttatgtggatagag
agctctctcctcccttgtaccgctcattctttatcccgtacctctggcaaaacaagaacg
tttttgggttg---------------------------
>PAFTOL004644
------caggtgagagtattttatgcagtgcggctctttctgggactcctgtctgtggtg
gcagatgcatttcttgtgatagctctttcaaggaagtatgggaaacgtcttgcttcttac
actcttgctatgctatgcttaaccagtggctgcttctttgctagtacaa-----------
--------gtttcttgcctagttcattctctatgtatgccatgtcacttgcatctgcttt
ggctctcttggaaagacctgctttggcagttggagttgctgctagtggagttattattgg
ctggcctttctcagttttggcttttgtgcctgtcacattgttcagcctccatcgtagctt
taaacaggcctttctgtctggggcaatcacttctgttgctctacttgctctctccattct
tgttgaccaccactattatggacgatggacatcatctgtcttgaatctgctgtcgtataa
tgttctaggaggtggggagagccacttgtatggggttgaaggaccattgttttatctgcg
gaatggattcaacaatttcaacttctgttttgtccttgcattgctgtttccaattattct
ccctgtgctcattgtgcggaagaaatatgtccctgagttgttggtcattgtcttgccaat
ttatatttggcttggatttatgtctctgcagccacacaaagaagaaaggtttctgtatcc
aatctatccattgatttgtgtggctgcatcagcttttattgagagcatacctgatctttt
tcgagataagtacaacccccctgatagttctcttcccgtgttgattggaaagttcattcg
accagtgatactaggcattatatt-----atgcatcttcggatcagcagttgtgcatgta
ctgaacc-tttttttcaacaagcttcaacactaaagctaatttgttcta-----------
------------tatcatcctgtcattgtaggtt---------ctacactatgcattggt
ggtgaatggcacaggttcccttcatcattcttcgttcctgattacatatggcaagt-gcg
ctggattgacgatggattccaaggccttcttcctttcccattcaactcaacactaggtgg
tacttcagcggcgccttcttatttcaacaacaagaacaaagcatcggagcagcaatatct
tcaggatctgtcagc-ctgtacccttctcgttgaactgcacttgaaacgtccttttccct
atcgtggaaatgatttgtcgwcatgggaggttgttgctgcgttgccttatgtggatagag
agctctctcctcccttgtaccgctcattctttatc-------------------------
--------------------------------------
>PAFTOL004646
------caggtgagagtattttatgcagtgcggctctttctgggactcctgtctgtggtg
gcagatgcatttcttgtgatagctctttcaaggaagtatgggaaacgtcttgcttgttac
actcttgcgatgctatgcttaaccagtggctgcttctttgctagtacaa-----------
--------gtttcttgcctagttcattctctatgtatgccatgtcacttgcatctgcttt
ggctctcttggaaagacctgctttggcagttggagttgctgctagtggagttattattgg
ctggcctttctcagttttggcttttgtgcctgtcacattgttcagcctccatcgtagctt
taaacaggcctttctgtctggggcaatcacttctgttgctctacttgctctctccattct
tgttgaccaccactattacggacgatggacatcatctgtcttgaatctgctgttgtataa
tgttctaggaggtggggggagccacttgtatggggttgaagggccattgttttatctgcg
gaatgggttcaacaatttcaacttctgttttgtccttgcattgctgtttccaattattct
ccctgtgcacattgtgcggaagaaatatgtctctgagttgttggtcatcgtcttgccaat
ttatatttggcttggatttatgtctctgcagccacacaaagaagaaagg-----------
------------------------------------------------------------
------------------------------------------------------------
------------------------------------------------------------
------------------------------------------------------------
------------------------------ggtt---------ctacactatgcattggt
ggtgaatggcacaggttcccttcatcattcttcgttcctgattacatatcgcaagt-gcg
ctggatcgatgatggattccaaggccttcttcctttcccatttaactcaacactaggtgg
tacttcagccgcgccctcttatttcaacaacaagaacaaagcatcagagcagcaatatct
tcaggatctatcagc-ctgtacccttctcgttgaactgcac-------------------
------------------------------------------------------------
------------------------------------------------------------
--------------------------------------
>PAFTOL004647
------caggtgagagtattttatgcagtgcggctctttctgggactcctgtctgtggta
gcagatacatttcttgtgatagctgtttcaaggaagtatgggaaacgtcttgcttcttac
actcttgcgatgctatgcttaaccagtggctgcttctttgctagtacaa-----------
--------gtttcttgcctagttcattctctatgtatgccatgtcacttgcatctgcttt
ggctctctcggaaagacctgctttggcggttgcagttgctgctagtggagttattgttgg
ctggcctttctcagttttggcttttgtgcctgtcacattgttcagcctccatcgtagctt
taaacaggcctttctgtctgggacaatcacttctgttgctctacttgctgtctccgttct
tgttgaccactactattatggacgatggacatcatctgtcttgaatctrctgttgtataa
tgttctaggaggtggggagagccacttgtatggggttgaaggaccattgttttatctgcg
gaatggattcaacaatttcaacttctgttttgtccttgcattgctgtttccaattattct
ccctgtgcacattgtgcggaagaaatatgtccctgagttgttggtcatcgtcttgccaat
ttatatttggcttggatttatgtctctgcagccacacaaagaagaaaggttt--------
------------------------------------------------------------
------------------------------------------------------------
------------------------------------------------------------
------------------------------------------------------------
------------------------------ggtt---------ctacactatgcattggt
ggtgaatggcacaggtttccttcatcattcttcgttcctgattacatattccaagt-gcg
ctggatcgacgatggattccaaggccttcttcctttcccattcaactcaacactaggtgg
tacttcagcggtgccttcttatttcaacaacaagaacaaagcatcagagcagcaatatct
tcaggatctatcagc-ttgtacccttctcgttgaa-------------------------
------------------------------------------------------------
------------------------------------------------------------
--------------------------------------
>PAFTOL004648
------caggtgagagtattttatgcagtgcggctctttctgggactcctgtctgtggtg
gcagattcatttcttgtgatagctctttcaaggaagtatgggaaacgtcttgcttcttac
actcttgcgatgctatgcttaaccagtggctgtttctttgctagtacaa-----------
--------gtttcttgcctagttcattctctatgtatgccatgtcacttgcatccgcttt
ggctctcttggaaagacctgctttggcggttggagttgctgctagtggagttattattgg
ctggcctttctcagttttggcttttgtgcctgtcacattgttcagcctccatcgtagctt
taaacaggcctttctgtctggggcaatcacttctgttgctctacttgctctctccattct
tgttgaccaccactattacggacgatggacatcatctgtcttgaatctgctgttgtataa
tgttgtaggaggtggggagagccacttgtatggggttgaaggaccattgttttatctgcg
gaatggattcaacaatttcaacttctgttttgtccttgcattgctgtttccaattattct
ccctgtgcacattgtgcggaagaaatatgtccctgagttgttggtcatcgtattgccaat
ttatatttggcttggatttatgtctctgcagccgcacaaagaagaaaggtttctgtatcc
gatctatccattgatttgtgtggctgcatcagcttttattgagagcatacctgatctttt
ccgagataagtacaacccccctgataattctcttcctgtgttgattggaaagttcattcg
accagtgatactaggcattatatt-----atgcatctctcattctcggacattctccctg
atacatg-gttattcagcacctttggaaatctacaagcatttgcagtac-----------
------------catgatgatgctggagatggtt---------ctacactatgcattggt
ggtgaatggcacaggttcccttcatcattcttcgttcctgattacatattccaagt-gcg
ctggatcgacgatggattccaaggccttcttcctttcccattcaactcaacattaggtgg
tacttctgcggcgccttcttatttcaacaacaagaacaaagcatcagagcagcaatatct
tcaggatctatcagc-ctgtacccttctcgttgaactgcacttgaaacgtccttttccct
atcgcggaaatgatttgtcaacatgggaggtg----------------------------
------------------------------------------------------------
--------------------------------------
>PAFTOL004649
------caggtgagagtattttatgcagtgcggctttttctgggactcctgtctgcggta
gcagatgcatttcttgtgatagctgtttcaaggaagtatgggaaacgtcttgcttcttac
actcttgcgatgctatgcttaaccagtggctgcttctttgctagtacaa-----------
--------gtttcttgcctagttcattctctatgtatgccatgtcacttgcatctgcttt
tgctctcttggaaagacctgctttggcggttgcagttgccgctagtggagtcattattgg
ctggcctttctcagttttggcttttgtgcctgtcacattgttcagcctccatcgtagctt
taaacaggcctttctgtctggggcaatcacttctgttactctacttgctctctccattct
tgttgaccaccactattacggacgatggacatcatctgtcttgaatctgctgttgtataa
tgttctaggaggtggggagagccacttgtatggggttgaaggaccattgttttatctgcg
gaatggatttaacaatttcaacttctgttttgtccttgcattgctgtttccaatgattct
ccctgtgcacattgtgcggaagaaatatgtccctgagttgttggtcatcgtcttgccaat
ttatatttggcttggatttatgtctctgcagccacacaaagaagaaaggtttctgtatcc
gatctatccattgatttgtgtggctgcatcagcttttattgagagcatccccgatctttt
ccgagacaagtacaacccccctgataaactgtctgatgagcagattggaaaattcattcg
accagtgatattaggcattatatt-----atgcatctcccattctcggacattctccctg
attcatg-gttattcagcacctttggaaatctacaagcatttgcagtac-----------
------------catgatgatgctggagatggtt---------ctacactgtgcattggc
ggtgaatggcacaggttcccttcatcattcttcgttcctgattacatattgcaagt-gcg
ctggatcgacgatggattccaaggccttcttcctttcccattcaactcaacactaggtgg
tacttcagcggcgccttcttatttcaacaacaagaacaaggcatcagagcagcaatatct
tcaggatctatcagc-ctgt----------------------------------------
------------------------------------------------------------
------------------------------------------------------------
--------------------------------------
>PAFTOL004652
------caggtgagagtattttatgcagtgcggctctttctgggactcctgtctgtggtg
gcagatgcatttcttgtgatagctctttcaaggaagtatgggaaacgtcttgcttgttac
actcttgcgatgctatgcttaaccagtggctgcttctttgctagtacaa-----------
--------gtttcttgcctagttcattctctatgtatgccatgtcacttgcatctgcttt
ggctatcttggaaagacctgctttggcagttggagttgctgctagtggagttattattgg
ctggcctttctcagttttggcttttgtgcctgtcacattgttcagcctccatcgtagctt
taaacaggcctttctgtctggggcaatcacttctgttgctctactcgctctctccattct
tggtgaccaccactattatggacgatggacatcatctgtcttgaatctgctgttgtataa
tgttctaggaggtggggggagccacttgtatggggttgaagggccattgttttatttgcg
gaatgggttcaacaatttcaacttctgttttgtccttgcattgctgtttccaattgttct
ccctgtgcatattgtgcggaagaaatatgtccctgagttgttggtcatcgtcttgccaat
ttatatttggcttggatttatgtctctgcagccacacaaagaagaaaggtttctgtatcc
gatctatccattgatttgtgtggctgcatcagcttttattgagagcatacccgatctttt
ccgagataagtacaactcccaagataattctcttcccgtgttgattggaaagttcattcg
accagtgatactaggcattatatt-----atgcatctcccattctcgaacattctccctg
attcatg-gttattcagcacctctggaaatctacaagcatttgcagtac-----------
------------catgatgatgctggagatggtt---------ctacactatgcattggt
ggtgaatggcacaggttcccttcatcattcttcgttcctgattacatatcgcaagt-gcg
ctggatcgatgatggattccaaggccttctgcctttcccattcaactcaacactaggtgg
tacttcagcggcgccctcttatttcaacaacaagaacaaagcatcagagcagcaatatct
tcaggatctgtcagc-ctgtacccttctcgttgaactgcacttgaaacgtccttttccct
atcgtggaaatgatttgtcgacatgggaggtcgttgctgcattgccttatgtggatagag
agctctctcctcccttgtaccgctcattctttatcccgtacctctggcaaaacaagaacg
tttttgggttgtataaactcctcagacagataccgaaa
>PAFTOL004653
------cagttgagagtattttatgcagtgcggctctttctgggactcctgtctgtggtg
gcagatgcatttcttgtgatagctctttcaaggaagtatgggaaacgtcttgcttgttac
actcttgcgatgctatgcttaaccagtggctgcttctttgctagtacaa-----------
--------gtwtcttgcctagttcattctctatgtatgccatgtcacttgcatctgcttt
ggctctcttggaaagacctgcgttggcagttggagttgctgctagtggagttattattgg
ctggcctttctcagttttggcttttgtgcctgtcacattgttcagcctccatcgtagctt
taaacaggcctttctgtctggggcgatcacttctgttgctctactcgctctctccattct
tgttgaccaccactattatggacgatggacatcatctgtcttgaatctgctgttgtataa
tgttctaggaggtggggggagccacttgtatggggttgaagggccattgttttatctgcg
gaatgggttcaacaatttcaacttctgttttgtccttgcattgctgtttccaattactct
ccctgtgcacattgtgcggaagaaatatgtccctgagttgttggtcatcgtcttgccaat
ttatatttggcttggatttatgtcgctgcagccacacaaagaagaaaggtytctatatcc
gatctatccattgatttgtgtggctgcatcagcttttgttgagagcatacccgatctttt
ccgagataagtacaacccccaagataattctcttcccgtgttgattggaaagttcattcg
accagtgatactaggcattatatt-----atgcatttcccattctcgaacattctccctg
attcatg-gttagtcagcacctctggaaatctacaagcatttgcagtac-----------
------------catgatgatgctggagatggtt---------ctacactatgcattggt
ggtgaatggcacaggttcccttcatcattcttcattcctgattacatatcacaagt-gca
ctggattgatgatggattccaaggccttcttcctttcccattcaactcaacactaggtgg
tacttcagcggcgccctcttatttcaacaacaagaacaaagcatcagagcagcaatatst
tcaggatctatcagc-ctgtacccttctcgttgaactgcacttgaaacgtccttttccct
atcgtggaaatgatttgttgacatgggaggtg----------------------------
------------------------------------------------------------
--------------------------------------
>PAFTOL004654
------caggtgagagtattttatgcagtgcggctttttgtgggactcctgtctgtggta
gcagatgcattttttgtgatagctgtttcaaggaagtatgggaaacgtcttgcttcttac
actcttgcgatgctatgcttaaccagtggctgcttctttgctagcacaa-----------
--------gtttcttgcctagttcattctctatgtatgctatgtcacttgcatctgcttt
tgctctcttggaaagacctgctatggcggttgcagttgccgctagtggagttattattgg
ctggcctttctcagttttggcttttgtgcctgtcacattgttcagcctccatcgtagctt
caaacaggcctttctgtctggggcaatcacttctgttactctatttgctttctccattct
tgttgaccaccactattacggacgatggacatcatctgtcttgaatctgctgttgtataa
tgttctaggaggtggggagagccacttgtatggggttgaaggaccattcttttatctgcg
gaatggattcaacaatttcaacttctgttttgtccttgcattgctgtttccaattattct
ccctgtgcacattgtgcggaagaaatatgtccccgagttgttcgtcatcgtcttgccaat
ttatatttggcttggatttatgtctctgcagccacacaaagaagaaaggtttctgtatcc
gatctatccattgatttgtgtggctgcatcagcttttattgagagcatccctgatctttt
ccgagataagtacaacccccttgatagttctcttcccgtgttggt---------------
------------------------------------------------------------
------------------------------------------------g-----------
------------tatgatcctgccattgtaggtt---------ctacactatgcatcggt
ggtgaatggcacaggttcccttcatcattcttcgttcctgattacatatttcaagt-gcg
ctggatcgacgatggattccaaggccttcttcctttcccattcaactcgacactaggtgg
tacttcagcggcgccttcttatttcaacaacaagaacaaagcatcagagcagcaatatct
tcaggatctatcagc-ctgtacccttctcgttgaactgcacttgaaacgtccctttccct
atcgtggaaatgatctgtcgacatgggaggtg----------------------------
------------------------------------------------------------
--------------------------------------
>PAFTOL004657
------caggtgaaagtattttatgctgtgcggctctttctgggactcctgtctgtggtt
gcagatgcatttcttgtggtagctctttcaaggaagtatgggaaacgtcttgcttcttac
actcttgcaatgctgtgcttaaccagtggctgcttctttgctagtacaa-----------
--------gtttcttgcccagttcattctctatgtatgccatgtcacttgcwtctgcttt
tgctcttttggaaagacctgctttggtggttgcagttgctgccagtggagtcattattgg
ctggcctttctcagttttggcttttgtgcctgtgacattgttcagcctccatcgtagctt
gaaacaggcctttctgtctggggcaatcacttctattgctctacttgctctctccattct
tgttgaccaccaatattatagacgatggacatcatcagtcttaaatctgttgttgtataa
cgtgctaggaggtggggaaagccacttgtatggtgttgaaggaccactgttttatctgcg
gaatggattcaacaatttcaacttctgtttcgtccttgcattgatgtttccaactattct
gcttgtgcacgttgtgcggaagaaatatgtccctgagttgttggtcattgtctcgccaat
ttatatttggcttggatttatgtctctgcagccacacaaagaagaaaggtytctgtatcc
aatctatccattgatttgtgtggctgcatcagcttttattgacagcatacctgatctttt
ccgagataagtacaaccctggtgataattctcttcccgtgttgatcggaaagttcattcg
accarttatattaggcattatatt-----atgcatctcccattctcggacattctccttg
attcatg-gttattcagcacctttggaaatctacamgcatttgcagtac-----------
------------catgatgatgctggagatggtt---------ctactctgtgcattggt
agtgaatggcacaggttcccttcatcattctttgttcctgattatatatcgcaagt-gcg
ctggattgatgatggattccgaggccttcttcctttcccattcaactcaaccgtaggtgg
tacttcagcagcgccttcttatttcaacaataagaacaaagcatcacagcagcaatatst
tcaggatctatcggc-ctgtacccttcttgttgaactgcacttgaaacgtccttttgcct
atcgtggaaatgatttgttgacatgggaggttgttgctgcgttgccgtatatggatagag
agctctctcctcccttgtaccgctcattctttatcccgtacctttggcaaaacaagaacc
tttttgggttgtataaactcctcagacggattccaaaa
>PAFTOL004658
------caggtgagagtattttatgcagtgcggctttttctgggactcctgtctgtggta
gcagatgcatttcttgtgatagctgtttcaaggaagtatgggaaacgtcttgcttcttac
actcttgcgatgctatgcttaaccagtggctgcttctttgctagtacaa-----------
--------gtttcttgcctagttcattctctatgtatgccatgtcacttgcatctgcttt
tgctctcttggaaagacctgctttggcggttgcagtcgccgctagtggagttattattgg
ctggcctttctcagttttggcttttgtgcctgtcacattgttcagcctccatcgtagctt
taaacaggcctttctatctggggcaatcacttctgttactctacttgctctctccattct
tgttgaccaccactattatggacgatggacatcatctgtcttgaatctgctgttgtataa
tgttctaggaggtggggagagccacttgtatggggttgaaggaccattgttttatctgcg
gaatggattcaacaatttcaacttctgttttgtccttgcattgctgtttccaattattct
ccctgtgcacgttgtgcggaagaaatatgtccctgagttgttggtcatcgtcttgccaat
ttatatttggcttggatttatgtctctgcagccacacaaagaagaaagg-----------
------------------------------------------------------------
------------------------------------------------------------
------------------------------------------------------------
------------------------------------------------------------
------------------------------------------------------------
------------------------------------------------------------
------------------------------------------------------------
------------------------------------------------------------
------------------------------------------------------------
------------------------------------------------------------
------------------------------------------------------------
--------------------------------------
>PAFTOL004660
------caggtgagagtattttatgcagtgcggctttttctgggactcctgtctgtggta
gcagatgcatttcttgtgatagctgtttcaaggaagtatgggaaacgtcttgcttcttac
actcttgcgatgctatgcttaaccagtggctgcttctttgctagtacaa-----------
--------gtttcttgcctagttcattctctatgtatgccatgtcacttgcatctgcttt
tgctctcttggaaagacctgctttggcggttgcagttgccgctagtggagttattattgg
ctggcctttctcagttttggcttttgtgcctgtcacattgttcagcctccatcgtagctt
taaacaggcctttctgtctggggcaatcacttctgttactctacttgctctctccattct
tgttgaccaccactattatggacgatggacatcatctgtcttgaatctgctgttgtataa
tgttctaggaggtggggagagccacttgtatggggttgaaggaccattgttttatctgcg
gaatggattcaacaatttcaacttctgttttgtccttgcattgctgtttccaattattct
ccctgtgcacattgtgcggaagaaatatgtccctgagttgttggtcatcgtcttgccaat
ttatatttggcttggatttatgtctctgcagccacacaaagaagaaagg-----------
------------------------------------------------------------
------------------------------------------------------------
------------------------------------------------------------
------------------------------------------------------------
------------------------------------------------------------
------------------------------------------------------------
------------------------------------------------------------
------------------------------------------------------------
------------------------------------------------------------
------------------------------------------------------------
------------------------------------------------------------
--------------------------------------
>PAFTOL004661
------caggtgaaagtattttatgctgtgcggctctttctgggattcctgtctgtggtt
gcagatgcatttcttgtggtagctctttcaaggaagtatgggaaacgtcttgcttcttac
actcttgcaatgctgtgcttaaccagtggctgcttctttgctagtacaa-----------
--------gtttcttgcccagttcattctctatgtatgccatgtcacttgcatctgcttt
tgctctttcggaaagacctgctttggtggttgcagttgctgccagtggagtcattattgg
ctggcctttctcagttttggcttttgtgcctgtgacattgttcagcctccatcgtagctt
gaaacaggcctttctgtctggggcaatcacttctattgctctacttgctctctccattct
tgttgaccaccaatattacagacgatggacatcatcagtcttaaatctgttgttgtataa
ygtgctaggaggtggggaaagccacttgtatggtgttgaaggaccactgttttatctgcg
gaatggattcaacaatttcaacttctgttttgtccttgcattgatgtttccaactattct
gcttgtgcrcgttgtgcggaagaaatatgtccctgagttgttggtcattgtctcgccaat
ttatatttggcttggatttatgtctctgcagccmcacaaagaagaaagg-----------
------------------------------------------------------------
------------------------------------------------------------
------------------------------------------------------------
------------------------------------------------------------
------------------------------ggtt---------ctactctgtgcattggt
agtgaatggcacaggttcccttcatcattctttgttcctgattatatatcgcaagt-gcg
ctggattgatgatggattccgaggccttcttcctttcccattcaactcaaccgtaggtgg
tacttcagcagcgccttcttatttcaacaataagaacaaagcatcagagcagcaatatct
tcaggatctatcggc-ctgtgccctccttgttgaactgcacttgaaacgtccttttgcct
atcatggaaatgatttgtcgacatgggaggtg----------------------------
------------------------------------------------------------
--------------------------------------
>PAFTOL004662
------caggtgagagtattttatgcagtgcggctttttctgggactcctgtctgtggta
gcagatgcatttcttgtgatagctgtttcaaggaagtatgggaaacgtcttgcttcttac
actcttgcgatgctatgcttaaccagtggctgcttctttgctagtacaa-----------
--------gtttcttgcctagttcattctctatgtatgccatgtcacttgcatctgcttt
tgctctcttggaaagacctgctttggcggttgcagttgctgctagtggagttattattgg
ctggcctttytcagttttggcttttgtgcctatcacattgttcagcctccatcgtagctt
taaacaggcctttctgtctggggcaatcacttctgttactctacttgctctctccattct
tgttgaccaccactattatggacgatggacatcgtctgtcttgaatctgctgttgtataa
tgttctaggaggtggggagagccacttgtatggggttgaaggaccattgttttatctgcg
gaatggattcaacaatttcaacttctgttttgtccttgcattgctgtttccaattattct
gcctgtgcacattgtgcggaagaaatatgtccctgaattgttggtcatcgtcttgccaat
ttatatttggcttggatttatgtccctgcagccacacaaagaagaaaggtctgaatat--
------------------------------------------------------------
------------------------------------------------------------
------------------------------------------------------------
------------------------------------------------------------
------------------------------------------------------------
------------------------------------------------------------
------------------------------------------------------------
------------------------------------------------------------
------------------------------------------------------------
------------------------------------------------------------
------------------------------------------------------------
--------------------------------------
>PAFTOL004664
------caggtgagagtattttatgcagtgcggctctttctgggaytcctgtctgtggtg
gcagatgcatttcttgtgatagctctttcaaggaagtatgggaaacgtcttgcttgttac
actcttgcgatgctatgcttaaccagtggctgcttctttgctagtacaa-----------
--------gtttcttgcctagttcattctctatgtatgccatgtcacttgcatctgctkt
ggctctcttggaaagacctgctttggcagttggagttgctgctagtggagttattattgg
ctggcctttctcagttttggcttttgtgcctgtcacattgttcagcctccatcgtagctt
taaacaggcctttctgtctggggcaatcayttctgttgctctacttgctctctccattct
tgttgacmaccactattacggacgatggacatcatctgtcttgaatctgctgttgtataa
tgttctaggaggtgggggsagccacttgtatggggttgaagggccattgttttatctgcr
gaatgggttcaacaatttcaacttctgttttgtccttgcattgctgtttccaattattct
ccctgtgcacattgtgcggaagaaatatgtctctgagttgtyggtcatygtcttgccaat
ttatatttggcttggatttatgtctctgcagccacacaaagaagaaagg-----------
------------------------------------------------------------
------------------------------------------------------------
------------------------------------------------------------
------------------------------------------------------------
------------------------------ggtt---------ctacactatgcattggt
ggtgaatggcacaggttcccttcatcattcttcgttcctgattacatatcgcaagt-gcg
ctggatcgatgatggattccaaggccttcttcctttcccattcaactcaacactaggtgg
tacttcagccgcgccctcttatttcaacaacaagaacaaagcatcagagcagcaatatgt
a-----------------------------------------------------------
------------------------------------------------------------
------------------------------------------------------------
--------------------------------------
>PAFTOL004665
------caggtgagagtattttatgcagtgcggctctttctgggactcctgtctgtggtg
gcagatgcatttcttgtgatagctctttcaaggaagtatgggaaacgtcttgcttcttac
actcttgcgatgctatgcttaaccagtggctgcttctttgctagtacaa-----------
--------gtttcttgcctagttcattctctatgtatgccatgtcacttgcatctgcttt
ggctctcttggaaagacctgctttggcagttggagttgctgctagtggagttattattgg
ctggcctttctcagttttggcttttgtgcctgtcacattgttcagcctccatcgttgctt
taaacaggcctttctgtctggggcaatcacttctgttgctctacttgttctctccattct
tgttgaccaccgctattacggacgatggacatcatctgtcttgaatctgctgttgtataa
tgttctaggaggtggggagagccatttgtatggggttgaaggaccattgttttatctgcg
gaatggattcaacaatttgaacttctgttttgtccttgcattgctgtttccaattattct
ccctgtgcacattgtgcggaaaaaatatgtccctgagttgttggtcatcgtattgccaat
ttatatttggcttggatttatgtctctgcagccacacaaagaagaaagg-----------
------------------------------------------------------------
------------------------------------------------------------
------------------------------------------------------------
------------------------------------------------------------
------------------------------------------------------------
------------------------------------------------------------
------------------------------------------------------------
------------------------------------------------------------
------------------------------------------------------------
------------------------------------------------------------
------------------------------------------------------------
--------------------------------------
>PAFTOL004666
------caggtgagagtattttatgcagtgcggctctttctgggactcctgtctgtggcg
gcagatgcatttcttgtgatagctctttcaaggaagtatgggaaacgtcttgcttgttac
actcttgcgatgctatgcttaaccagtggctgcttctttgctagtacaa-----------
--------gtttcttgcctagttcattctctatgtatgccatgtcacttgcatctgcttt
ggctctcttggaaagacctgctttggcagttggagttgctgctagtggagctattattgg
ctggcctttctcagttttggcttttgtgcctgtcacattgttcagcctccatcgtagctt
taaacaggcctttctgtctggggcaatcacttctgttgctctactcgctctctccattct
tgttgaccaccactattatggacgatggacatcatctgtcttgaatctgctgttgtataa
tgttctaggaggtggggggagccacttgtatggggttgaagggccattgttctatctgcg
gaatgggttcaacaatttcaacttctgttttgtccttgcattgctgtttccaattattct
ccctgtgcacattgtgcggaagaaatatgtccctgagttgttggtcatcgtcttgccaat
ttatatttggcttggatttatgtctctgcagccacacaaagaagaaagg-----------
------------------------------------------------------------
------------------------------------------------------------
------------------------------------------------------------
------------------------------------------------------------
------------------------------------------------------------
------------------------------------------------------------
------------------------------------------------------------
------------------------------------------------------------
------------------------------------------------------------
------------------------------------------------------------
------------------------------------------------------------
--------------------------------------
>PAFTOL004667
------caggtgagagtattttatgcagtgcggctctttctgggactcctgtctgtggtg
gcagatgcatttcttgtgatagctctttcaaggaagtatgggaaacgtcttgcttgttac
actcttgcgatgctatgcttaaccagtggctgcttctttgctagtacaa-----------
--------gtttcttgcctagttcattctctatgtatgccatgtcacttgcatctgcttt
ggctctcttggaaagacctgctttggcagttggagttgctgctagtggagctattattgg
ctggcctttctcagttttggcttttgtgcctgtcacattgttcagcctccatcgtagctt
taaacaggcctttctgtctggggcaatcacttctgttgctctactcgctctctccattct
tgttgaccaccactattacggacgatggacatcatctgtcttgaatctgctgttgtataa
tgttctaggaggtggggggagccacttgtatggggttgaagggccattgttctatctgcg
gaatgggttcaacaatttcaacttctgttttgtccttgcattgctgttgccaattattct
ccctgtgcatattgtgcggaagaaatatgtccctgagttgttggtcatcgtcttgccaat
ttatatttggcttggatttatgtctctgcagccacacaaagaagaaagg-----------
------------------------------------------------------------
------------------------------------------------------------
------------------------------------------------------------
------------------------------------------------------------
------------------------------------------------------------
------------------------------------------------------------
------------------------------------------------------------
------------------------------------------------------------
------------------------------------------------------------
------------------------------------------------------------
------------------------------------------------------------
--------------------------------------
>PAFTOL004668
------caggtgagagtattttatgcagtgcggctctttctgggactcctgtctgtggtg
gccgatgcatttcttgtgatagctctttcaaggaagtatgggaaacgtcttgcttgttac
actcttgcgatgctatgcttaaccagtggctgcttctttgctagtacaa-----------
--------gtttcttgcctagttcattctctatgtatgccatgtcacttgcatctgcttt
ggctctcttggaaagacctgctttggcagttggagttgctgctagtggagytattattgg
stggcctttctcagttttggcttttgtgccygtcacattgttcagcctccatcgtagctt
taaacagrcctttctgtctggggcaatcacttctgttgctctactcgctctctccattct
tgttgaccaccactattayggacgatggacatcatctgtcttgaatctgctgttgtataa
tgttctaggaggtggggggagccacttgtatggggttgaagggccattgttytatctgcg
gaatgggttcaacaatttcaacttctgttttgtccttgcattgctgtttccaattattct
ccctgtgcacattgkgcggaagaaatatgtccctgagttgttggtcatcgtcttgccaat
ttatatttggcttggatttatgtctctgcagccacacaaagaagaaaggtttctgtatcc
gatctatccattgatttgtgtggctgcatcagcctttattgagagcatacccgatctttt
ccgagataagtacaacccccaagataattctcttcctgtgttgtttggaaagttcattcg
accagtgatactaggcattatatt-----atgc---------------------------
------------------------------------------------------------
------------------------------------------------------------
------------------------------------------------------------
------------------------------------------------------------
------------------------------------------------------------
------------------------------------------------------------
------------------------------------------------------------
------------------------------------------------------------
--------------------------------------
>PAFTOL005024
------caggtgagagtattttatgcagtgcggctctttctgggactcctgtctgtggtg
gcagatgcatttcttgtgatagctctttcaaggaagtatgggaaacgtcttgcttgttac
actcttgcgatgctatgcttaaccagtggctgcttctttgctagtacaa-----------
--------gtttcttgcctagttcattctctatgtatgccatgtcacttgcatctgcttt
ggctctcttggaaagacctgctttggcagttggagttgctgctagtggagttattattgg
gtggcctttctcagttttggcttttgtgcctgtcacattgttcagcctccatcgtagctt
taaacagacctttctgtctggggcaatcacttctgttgctctactcgctctctccattct
tgttgaccaccactattatggacgatggacatcatctgtcttgaatctgctgttgtataa
tgttctaggaggtggggggagccacttgtatggggttgaagggccattgttttatctgcg
gaatgggttcaacaatttcaacttctgttttgtccttgcattgctgtttccaattattct
ccctgtgcacattgggcggaagaaatatgtccctgagttgttggtcatcgtcttgccaat
ttatatttggcttggatttatgtctctgcagccacacaaagaagaaagg-----------
------------------------------------------------------------
------------------------------------------------------------
------------------------------------------------------------
------------------------------------------------------------
------------------------------ggtt---------ctacactatgcattggt
ggtgaatggcacaggttcccttcatcattcttcattcctgattacatatcgcaagt-gcg
ctggatcgatgatggattccaaggccttcttcctttcccattcaactcaacactaggtgg
tacttcagcggcgccctcttatttcaacaacaagaacaaagcatcagagcagcaatatgt
a-----------------------------------------------------------
------------------------------------------------------------
------------------------------------------------------------
--------------------------------------
>PAFTOL005025
------caggtgagagtattttatgcagtgcggctctttctgggactcctgtctgtggtg
gcagatgcatttcttgtgatagctctttcaaggaagtatgggaaacgtcttgcttcttac
actcttgcgatgctatgcttaaccagtggctgcttctttgctagtacaa-----------
--------gtttcttgcctagttcattctctatgtacgccatgtcacttgcatctgcttt
ggctctcttggaaagacctgctttggcagttggagttgctgctagtggagttattattgg
ctggcctttctcagttttggcttttgtgcctgtcacattgttcagcctccatcgtagctt
taaacaggcctttctgtctggggcaatcatttctgttgctctacttgctctctccattct
tgttgaccaccactattacggacgatggacatcatctgtcttgaatctgctgttgtataa
tgttctaggaggtggggagagccacttgtatggggttgaaggaccattgttttatctgcg
gaatggattcaacaatttcaacttctgttttgtccttgcattgctgtttccaattattct
ccctgtgcacattgtgcggaagaaatatgtccctgagttgttggtcatcgtcttgccaat
ttatatttggcttggatttatgtctctgcagccacacaaagaagaaaggtttctgtatcc
gatctatccattgatttgtgtggctgcatcagcttttattgagagcatacctgatctttt
ccgagataagtacaacccgcctgataattctcttcccgtgttgatcggaaagttcattcg
accagtgatactaggcatcatatt-----atgcatctcccattctcggacattctccctg
attcatg-gt--------------------------------------------------
------------------------------ggtt---------ctacactatgcattggt
ggtgaatggcacaggttcccttcatcattcttcgttcctgattacatattgcaagt-gcg
ctggatcgacgatggattccaaggccttcttcctttcccattcaactcaacactaggtgg
tacttcagcggcgccttcttatttcaacaacaagaacaaagcatcagagcagcaatatgt
a-----------------------------------------------------------
------------------------------------------------------------
------------------------------------------------------------
--------------------------------------
>PAFTOL005026
------caggtgagagtattttatgcagtgcggctctttctgggactcctgtctgtggtg
gcagatgcatttcttgtgatagctctttcaaggaagtatgggaaacgtctygcttsttac
actcttgcgatgctatgcttaaccagtggctgcttctttgctagtacaa-----------
--------gtgtcttgcctagttcattctctatgtaygccatgtcacttgcatctgcttt
ggctctcttggaaagacctgctttggcagttggagttgctgctagtggagttattattgg
ctggcctttctcagttttggcttttgtgcctgtcacattgttcagcctycatcgtagctt
taaacaggcctttctgtctggggcaatcacttctgttgctctacttgctctctccattct
tgttgaccaccactattacggacgatggacatcatctgtcttgaatctgctgttgtataa
tgttctaggaggtggggrgagccacttgtatggggttgaaggrccattgttttatctgcg
gaatggrttcaacaatttcaacttctgttttgtccttgcattgctgtttccaattattct
ccctgtgcacattgtgcggaagaaatatgtcyctgagttgttggtcatygtcttgccaat
ttatatttggcttggatttatgtctctgcagccacacaaagaagaaagg-----------
------------------------------------------------------------
------------------------------------------------------------
------------------------------------------------------------
------------------------------------------------------------
------------------------------ggtt---------ctacactatgcattggt
ggtgaatggcacaggttcccttcatcattcttcgttcctgattacatattgcaagt-rcg
ctggatcgatgatggattccaaggccttcttcctttcccattcaactcaacactaggtgg
tacttcagcggcgccttcttatttcaacaacaagaacaaagcatcagagcagcaatatct
tcaggatctatcagc-ctgtacccttctcgttgaactgcgcttgaaacgccgttttccct
atcgtggaaatgatttgtcgacatgggaggtg----------------------------
------------------------------------------------------------
--------------------------------------
>PAFTOL005035
------caggtgagagtattttatgcagtgcggctctttctgggactcctgtctgtggtg
gcagatgcatttcttgtgatagctctttcaaggaagtatgggaaacgtctcgcttgttac
actcttgcgatgctatgcttaaccagtggctgcttctttgctagtacaa-----------
--------gtttcttgcctagttcattstctatgtatgccatgtcacttgcatctgcttt
ggctctcttggaaagacctgctttggcagttggagttgctgctagtggagttattattgg
ctggcctttctcagttttggcttttgtgcctgtcacattgttcagcctccatcgtagctt
taaacaggcctttctgtctggggcaatcacttctgttgctctacttgctctctccattct
tgttgaysaccactattacggacgatggacatcatctgtcttgaatctgctgttgtataa
tgttctaggaggtggggggagccacttgtatggggttgaagggccattgttttatctgcg
gaatgggttcaacaatttcaacttctgttttgtccttgcattgctktttccaattattct
ccctgtgcacattgtgcggaagaaatatgtctctgagttgttggtcatcgtcttgccaat
ttatatttggcttggatttatgtctctgcagccacacaaagaagaaagggtatta-----
------------------------------------------------------------
------------------------------------------------------------
------------------------------------------------------------
----------------------------------aaatagttggaattc-----------
------------catgctcaaaattatgtaggtt---------ctacactatgcattggt
ggtgaatggcacaggttcccttcatcattcttcgttcctgattacatatygcaagt-acg
cyggatcgatgatggattccaaggccttcttcctttcccattcaactcaacactaggtgg
tacttcagcrgcgccctcttatttcaacaacaagaacaaagcatcagagcagcaatatct
tcaggatctatcagc-ctgtacccttctcgttgaactgcacttgaaacgccgttttccct
atcgtggaaat-------------------------------------------------
------------------------------------------------------------
--------------------------------------
>PAFTOL005042
------caggtgagagtattttatgcagtgcggctctttctgggactcctgtctgtggta
gcagatgcatttcttgtgatggctctttcaaggaagtatgggaaacgtcttgcttcttac
actcttgcgatgctatgcttaaccagtggctgcttttttgctagtacaa-----------
--------gtttcttgcctagttcattctctatgtatgccatgtcacttgcatctgcttt
ggctctcytggaaagacctgctttggcagttggagttgctgctagtggagttattattgg
ctggcctttctcagttttggcttttgtgcctgtcacattgttcagcctccatcgtagctt
taaacaggcctttctgtctggggcaatcacttctgttgctctacttgctctctccattct
tgttgaccaccrctattacggacgatggacatcatctgtcttgaatctgctgttgtataa
tgttctaggaggtggggagagccacttgtatggggttgaaggaccattattttatctgcg
gaatggattcaacaatttcaacttctgttttgtccttgcwttgctgtttccaattattct
ccctgtgcacattgtgcggaagaaatatgtccctgagttgttggtcatcgtcttgccaat
ttatatttggcttggatttatgtctctgcagccacacaaagaagaaagg-----------
------------------------------------------------------------
------------------------------------------------------------
------------------------------------------------------------
------------------------------------------------------------
------------------------------ggtt---------ctacactatgcattggt
ggtgaatggcacaggttcccttcatcattcttcgttcctgattacatattgcaagt-gcg
ctggatcgacgatggattccaaggccttcttcctttcccattcaactcaacactaggtgg
tacttcagcggcaccttcttatttcaacaacaagaacaaagcgtcagagcagcaatatct
tcaggatctatcagc-ctgtacccttctcgttgaactgcacttgaaacgtccttttccct
atcgcggaaatgatttgtcgacatgggag-------------------------------
------------------------------------------------------------
--------------------------------------
>PAFTOL005043
------caggtgagagtattttatgcagtgcggctctttctgggactcctgtctgtggtg
gcagatgcatttcttgtgatagctctttcaaggaagtatgggaaacgtcttgcttgttac
actcttgcgatgctatgcttaaccagtggctgcttctttgctagtacaa-----------
--------gtttcttgcctagttcattctctatgtatgccatgtcacttgcatctgcttt
ggctctcctggaaagacctgctttggcagttggagttgctgctagtggagttattattgg
ctggcctttctcagttttggcttttgtgcctgtcacattgttcagcctccatcgtagctt
taaacaggcctttctgtctggggcaatcacttctgttgctctactcgctctctccattct
tggtgaccaccactattatggacgatggacatcatctgtcttgaatctgctgttgtataa
tgttctaggaggtggggggagccacttgtatggggttgaagggccattgttttatctgcg
gaatgggttcaacaatttcaacttctgttttgtccttgcattgctgtttccaattattct
ccctgtgcacattgtgcggaagaaatatgtccctgagttgttggtcatcgtcttgccaat
ttatatttggcttggatttatgtctctgcagccacacaaagaagaaagg-----------
------------------------------------------------------------
------------------------------------------------------------
------------------------------------------------------------
------------------------------------------------------------
------------------------------------------------------------
------------------------------------------------------------
------------------------------------------------------------
------------------------------------------------------------
------------------------------------------------------------
------------------------------------------------------------
------------------------------------------------------------
--------------------------------------
>PAFTOL005047
------caggtgagagtattttatgcagtgcggctctttctgggactcctgtctgtggtg
gcagatgcatttcttgtgatagctctttcaaggaagtatgggaaacgtcttgcttcttac
actcttgcgatgctatgcttaaccagtggctgtttctttgctagtacaa-----------
--------gtttcttgcctagttcattctctatgtatgccatgtcacttgcatccgcttt
ggctctcttggaaagacctgctttggcagttggagttgctgctagtggagttattattgg
ctggcctttctcagttttggcttttgtgcctgtcacattgttcagcctccatcgtagctt
taaacaggcctttctgtctggggcagtcacttctgttgctctacttgctctctccattct
tgttgaccaccactattacggacgatggacatcatctgtcttgaatctgctgttgtataa
tgttgtaggaggtggggagagccacttgtatggggttgaaggaccattgttttatctgcg
gaatggattcaacaatttcaacttctgttttgtccttgcattgctgtttccaattattct
ccctgtgcacattgtgcggaagaaatatgtccctgagttgttggtcatcgtattgccaat
ttatatttggcttggatttatgtctctgcagccacacaaagaagaaagg-----------
------------------------------------------------------------
------------------------------------------------------------
------------------------------------------------------------
------------------------------------------------------------
------------------------------------------------------------
------------------------------------------------------------
------------------------------------------------------------
------------------------------------------------------------
------------------------------------------------------------
------------------------------------------------------------
------------------------------------------------------------
--------------------------------------
>PAFTOL005169
------caggtgagagtattttatgcagtgcggctctttctgggactcctgtctgtggtg
gcagatgcatttcttgtgatagctctttcaaggaagtatgggagacgtcttgcttcttac
actcttgcgatgctatgcttaaccagtggctgcttctttgctagtacaa-----------
--------gtttcttgcctagttcattctctatgtatgccatgtcacttgcatctgcttt
ggctctcttggaaagacctgctttggcagttggagttgctgctagtggagttattattgg
ctggcctttctcagttttggcttttgtgcctgtcacattgttcagcctccatcgtagctt
taaacaggcctttctgtctggggcaataacttctgttgctctacttgctctctccattct
tgttgaccacctctattacggacgatggacatcatctgtcttgaatctgctgttgtataa
tgttctaagaggtggggagagccacttgtatggggttgaagggccattgttttatctgcg
gaatggattcaacaatttcaacttctgttttgtccttgcattgctgtttccaattattct
ccctgtgcttattgtgcggaagaaatatgtccctgagttgttggtcatcatcttgccaat
ttatatttggcttggatttatgtctctgcagccacacaaagaagaaaggttt--------
------------------------------------------------------------
------------------------------------------------------------
------------------------------------------------------------
------------------------------------------------------------
------------------------------------------------------------
------------------------------------------------------------
------------------------------------------------------------
------------------------------------------------------------
------------------------------------------------------------
------------------------------------------------------------
------------------------------------------------------------
--------------------------------------
>PAFTOL007498
------caggtgagagtattttatgcagtgcggctctttctgggactcctgtctgtcgtg
gcagatgcatttcttgtgatagctctttcaaggaagtatgggaaacgtcttgcttcttac
actcttgcgatgctatgcttaaccagtggctgcttctttgctagtacaa-----------
--------gtttcttgcctagttcattatctatgtatgccatgtcacttgcatctgcttt
ggctctcttggaaagacctgctttggcagttggagttgctgctagtggagttattattgg
ctggcctttctcagttttggcttttgtgcctgtcacattgttcagcctccatcgtagctt
taaacaggcctttctgtctggggcaatcacttccgttgctctacttgctctctccattct
tgttgaccaccactattatggacgatggacatcatctgtcttgaatctgctgttatataa
tattctaggaggtggagagagccacttgtatggggttgaaggaccattgttttatctgcg
gaatggattcaacaatttcaacttttgttttgtccttgcattgctgtttccaattattct
ccctgtgcacattgtgcggaagaaatatgtccctgagttgttggtcatcgtcttgccaat
ttatatttggcttggatttatgtctctgcagccacacaaagaagaaaggtttgaataacc
------------------------------------------------------------
------------------------------------------------------------
------------------------------------------------------------
------------------------------------------------------------
------------------------------------------------------------
------------------------------------cctg--------------------
------------------------------------------------------------
------------------------------------------------------------
------------------------------------------------------------
------------------------------------------------------------
------------------------------------------------------------
--------------------------------------
>PAFTOL008060
------caggtgagagtattttatgcagtgcggctctttctgggactcctgtctgtggtg
gcagatgcatttcttgtgatagctctttcaaggaagtatgggaaacgtcttgcttgttac
actcttgcgatgctatgcttaaccagtggctgcttctttgctagtacaa-----------
--------gtttcttgcctagttcattctctatgtatgccatgtcacttgcatctgcttt
ggctctcttggaaagacctgctttggcagttggagttgctgctagtggagttattattgg
ctggcctttctcagttttggcttttgtgcctgtcacattgttcagcctccatcgtagctt
taaacaggcctttctgtctggggcaatcacttctgttgctctacttgctctctccattct
tgttgaccaccactattacggacgatggacatcatctgtcttgaatctgctgttgtataa
tgttctaggaggtggggggagccacttgtatggggttgaagggccattgttttatctgcg
gaatgggttcaacaatttcaacttctgttttgtccttgcattgctgtttccaattattct
ccctgtgcacattgtgcggaagaaatatgtctctgagttgttgatcatcgtcttgccaat
ttatatttggcttggatttatgtctctgcagccacacaaagaagaaagg-----------
------------------------------------------------------------
------------------------------------------------------------
------------------------------------------------------------
------------------------------------------------------------
------------------------------ggtt---------ctacactatgcattggt
ggtgaatggcacaggttcccttcatcattcttcgttcctgattacatatcgcaagt-gcg
ctggatcgatgatggattccaaggccttcttcctttcccattcaactcaacactaggtgg
tacttcagcggcgccctcttatttcaacaacaagaacaaagcatcagagcagcaatatgt
a-----------------------------------------------------------
------------------------------------------------------------
------------------------------------------------------------
--------------------------------------
>PAFTOL008062
------caggtgagagtattttatgcagtgcggctctttctgggactcctgtctgtggtg
gcagatgcatttcttgtgatagctctttcaaggaagtatgggaaacgtcttgcttgttac
actcttgcgatgctatgcttaaccagtggctgcttctttgctagtacaa-----------
--------gtttcttgcctagttcattctctatgtatgccatgtcccttgcatctgcttt
ggctctcttggaaagacctgctttggcagttggagttgctgctagtggagttattattgg
ctggcctttctcagttttggcttttgtgcctgtcacattgttcagcctccatcgtagctt
taaacaggcctttctgtctggggcaatcacttctgttgctctacttgctctctccattct
tgttgaccaccactattacggacgatggacatcatctgtcttgaatctgctgttgtataa
tgttctaggaggtggggggagccacttgtatggggttgaagggccattgttttatctgcg
gaatgggttcaacaacttcaacttctgttttgtccttgcattgctgtttccaattattct
ccctgtgcacgttgtgcggaagaaatatgtctctgagttgttggtcatcgtcttgccaat
ttatatttggcttggatttatgtctctgcagccacacaaagaagaaagg-----------
------------------------------------------------------------
------------------------------------------------------------
------------------------------------------------------------
------------------------------------------------------------
---------------------------------------------------------ggt
ggtgaatggcacaggttcccttcatcattcttcgttcctgattacatatcgcaagt-gcg
ctggatcgatgatggattccaaggccttcttccgttcccattcaactcaacactaggtgg
tacttcagcggcgccctcttatttcaacaacaagaacaaagcatcagagcagcaatatct
tcaggatctatcagc-ctgtacccttcttgttgaactgcacttg----------------
------------------------------------------------------------
------------------------------------------------------------
--------------------------------------
>PAFTOL008063
------caggtgagagtactttatgcagtgcggctctttctgggactcctgtctgtggtg
gcagatgcatttcttgtgatagctctttcaaggaagtatgggaaacgtcttgcttgttac
actcttgcgatgctatgcttaaccagtggctgcttctttgctagtacaa-----------
--------gtttcttgcctagttcattctctatgtatgccatgtcacttgcatctgcttt
ggctctcttggaaagacctgctttggcagttggagttgctgctagtggagttattattgg
ctggcctttctcagttttggcttttgtgcctgtcacattgttcagcctccatcgtagctt
taaacaggcctttctgtctggggcaatcacttctgttgctctacttgctctctccattct
tgttgaccaccactattacggacgatggacatcatctgtcttgaatctgctgttgtataa
tgttctaggaggtggggggagccacttgtatggggttgaagggccattgttttatctgcg
gaatgggttcaacaatttcaacttctgttttgtccttgcattgctgtttccaattattct
ccctgtgcacattgtgcggaagaaatatgtctctgagttgttggtcatcgtcttgccaat
ttatatttggcttggatttatgtctctgcagccacacaaagaagaaaggtttctgtatcc
gatctatccattgatttgtgtggctgcatcagcttttattgagagcatacccgatctttt
ccgagataagtacaacccccaagataattctcttcccgtgttgattggaaagttcattcg
accagtgatactaggcattatatt-----atccatctcccattctcgaacattctccctg
attcatg-gttattca--------------------------------------------
------------------------------ggtt---------ctacactatgcattggt
ggtgaatggcacaggttcccttcatcattcttcgttcctgattacatatcgcaagt-gcg
ctggatcgatgatggattccaaggccttcttcctttcccattcaactcaacactaggtgg
tacttcagcggcgccctcttatttcaacaacaagaacaaagcatcagagcagcaatatct
tcaggatctatcagc-ctgtacccttctcgttgaactgcacttgaaacgcccttttccct
atcgtggaaatgatttg-------------------------------------------
------------------------------------------------------------
--------------------------------------
>PAFTOL008084
------caggtgaaagtattttatgctgtgcggctctttctgggactcctgtctgtggtt
gcagatgcgtttcttgtggtagctctttcaaggaagtatgggaaacgtcttgcttcttac
actcttgcaatgctgtgcttaaccagtggctgcttytttgctagtacaa-----------
--------gtttcttgcccagttcattctctatgtatgccatgtcacttgcatctgcttt
cgctctttcggaaagacctgctttagcggttggaattgccgccagtggagtcattattgg
ctggcctttctcagttttggcttttgtgcctgtgacattgttcagcctccatcgtagctt
gaaacaggcctttctgtctggggcaatcacttctattgctctacttgctctctccattct
tgttgaccacaaatattacagacgatggacatcatcagtcttaaatctgttgttgtataa
cgtgctaggaggtggggaaagccacttgtatggggttgaaggaccactgttttatctgcg
gaatggattcaacaatttcaacatatgttttgtccttgcattgatgtttccaactattct
gctcgtggacgttgtgcggaagaaatatgtccctgagttgttgstcattgtctcgccaat
ttatatttggcttggatttatgtctctgcagccwcacaaagaagaaaggtytctgtatcc
aatctrtccattgatttgtgtggctgcatcagcttttattgacagcatacctgatctttt
ccgagataagtacaaccccggtgataattctcttcccgtgttgattggaaagttcattcg
accagttacactaggcattatatt-----atgcatctcccattctcggacattctccttg
attcatg-gttattcagcacctttggaaatctacacgcatttgcagtac-----------
------------catgatgatgctggagatggtt---------ctactctgtgcattggt
agtgaatggcacaggttcccttcatcattctttgttcctgattatatatcgcaagt-gcg
ctggatcgatgatggattccgaggccttcttcctttcccattcaacgcaaccgtaggtgg
tacttcagcagcgccttcttatttcaacaataagaacaaagcatcagagcagcaatatct
tcaggatctatcggc-ctgtaccctccttgttgaactgcacttgaaacgtccttttgcct
atcgtggaaatgatttgtcgacatgggaggtcgttgctgcgttgccgtatatggatagag
agctctctcctcccttgtaccgctcattctttatcccatacctttggcaaaacaagaacg
tttttgggttgtataaactcctcagacggatactgaaa
>PAFTOL008417
------caggtgagagtattttatgcagtgcggctctttctgggactcctgtctgtggtg
gcagatgcatttmttgtgatagctctttcaaggaagtatgggaaacgtcttgcttgttac
actcttgcgatgctatgcttaaccagtggctgcttctttgctagtacaa-----------
--------gtttcttgcctagttcattctctatgtatgccatgtcacttgcatctgcttt
ggctctcttggaaagacctgctttggcagttggagttgctgctagtggagttattattgg
ctggcctttctcagttttggcttttgtgcctgtcacattgttcagcctccatcgtagctt
taaacaggcctttctgtctggggcaatcacttctgttgctctacttgctctctccattct
tgttgaccaccactattacggacgatggacatcatctgtcttgaatctgctgttgtataa
tgttctaggaggtggggggagccacttgtatggggttgaagggccattgttttatctgcg
gaatgggttcaacaatttcaacttctgttttgtccttgcattgctgtttccaattattct
ccctgtgcacattgtgcggaagaaatatgtctctgagttgttggtcatcgtcttgccaat
ttatatttggcttggatttatgtctctgcagccacacaaagaagaaaggtttctgtatcc
gatctatccattgatttgtgtggctgcatcagcttttgttgagagcatacccgatctttt
ccgagataagtacaacccccaagataattctcttcccgtgttgattggaaagttcattcg
accagtgatactaggcattatatt-----atccatctcccattctcgaacattc------
------------------------------------------------------------
------------------------------ggtt---------ctacactatgcattggt
ggtgaatggcacaggttcccttcatcattcttcgttcctgattacatatcgcaagt-gcg
ctggatcgatgatggattccaaggccttcttcctttmccattcaactcaacactaggtgg
tacttcagcggcgccctcttatttcaacaacaagaacaaagcatcagagcagcaatatct
tcaggatctatcagc-ctgtacccttctcatt----------------------------
------------------------------------------------------------
------------------------------------------------------------
--------------------------------------
>PAFTOL008419
------caggtgagagtattttatgcagtgcggctctttctgggactcctgtctgtggtg
gcagatgcatttcttgtgatagctctttcaaggaagtatgggaaacgtcttgcttgttac
actcttgcgatgctatgcttaaccagtggctgcttctttgctagtacar-----------
--------gtttcttgcctagttcattctctatgtatgccatgtcacttgcatctgcttt
ggctctcttggaaagacctgctttggcagttggagttgctgctagtggagttattattgg
ctggcctttctcagttttggcttttgtgcctgtcacattgttcagcctccatcgtagctt
taaacaggcctttctgtctggggcaatcacttctgttgctctactsgctctctctattct
tgttgaccaccactattacggacgatggacatcatctgtcttgaatctgctgttgtataa
tgttctaggaggtggggggagccacttgtatggggttgaagggccattgttttatctgcg
gaatgggttcaacaatttcaacttctgttttgtcctcgcattgctgtttccaattattct
ccctgtgcacattgtgcggaagaaatatgtccctgagttgttggtcatcgtcttgccaat
ttatatttggcttggatttatgtctctgcagccacacaaagaagaaagg-----------
------------------------------------------------------------
------------------------------------------------------------
------------------------------------------------------------
------------------------------------------------------------
------------------------------ggtt---------ctacactatgcattggt
ggtgaatggcacaggttcccttcatcattcttcgttcctgattacatatcgcaagt-gcg
ctggatcgatgatggattccaaggccttcttcctttcccattcaactcaacactaggtgg
tacttcagcggcgccctcttatttcaacaacaagaacaaagcatcagagcagcaatatgt
a-----------------------------------------------------------
------------------------------------------------------------
------------------------------------------------------------
--------------------------------------
>PAFTOL008421
------caggtragagtattttatgcagtgcggctttttctggractcctgtctgtggta
gcagatgcatttcttgtgatagctgtttcaaggaagtatgggaaacgtcttgcttcttac
actcttgcgatgctatgcttaaccagtggctgcttctttgctagtacaa-----------
--------gtttcttgcctagttcattctctatgtatgccatgtcacttgcatctgcttt
tgctctcttggaaagacctgctttggccgttgcagttgccgctagtggagttattattgg
ctggcctttctcagttttggcttttgtgcctgtcacattgttcagccttcatcgtagctt
taaacaggcctttctgtctggggcaatcacttctgttactctactcgctctctccattct
tgttgaccaccactattacggacgatggacatcatctgtcttgaatctgctgttgtataa
tgttctaggaggtggggagagccacttgtatggggttgaaggaccattgttttatctgcg
gaatggattcaacaatttcaacttctcttttgtccttgcattgctctttccaattattct
ccctgtgcacattgtgcggaagaaatatgtcccggagttgttggtcatcatcttgccaat
ttatatttggcttggatttatgtctctgcagccacacaaagaagaaaggtttctgtatcc
gatctatccattgatttgtgtggctgcatcagcttttattgagagcatacctgatctttt
ccgagataagtacaacccccctgatagttctcttcccgtgttgcttggaaagttcattcg
accagtgatattaggaattatatt-----atgcatctcccattctcggacattcgctctg
atccatg-gttattcagcacctttggaaatctacaagcatttgcagtac-----------
------------catgatgatgccggagatggtt---------ctacactatgcattggt
gctgaatggcacaggttcccttcatcattcttcgttcccgattacatattgcaagt-gcg
ctggatcaacgatggattccaaggccttcttcctttcccattcaactcaacactaggtgg
tacttcagcggcgccttcttatttcaacaacaagaacaaagcatcagagcagcaatatct
tcaggatcagtcagc-ttgtacccttctcgttgaactgcacttgaaacgtcctttcccct
atcgtggaaatgatttgtcgacatgggaggtg----------------------------
------------------------------------------------------------
--------------------------------------
>PAFTOL008422
---------gtgagagtattttatgcagtgcggctttttctgggactcctgtctgtggta
gcagatgcatttcttgtgatagctgtttcaagaaagtatgggaaacgtcttgcttcttac
actcttgcaatgctatgcttaaccagtggctgcttctttgctagtacaa-----------
--------gtttcttgccaagttcattctctatgtatgccatgtcacttgcatctgcttt
tgctttcgtggaaagacctgctttggcggttgcagttgctgctagtggagttattattgg
ctggcctttctcagttttggcttttgtgcctgtcacattgttcagccttcatcgtagctt
taaacaggcctttctgtctggggcgatcacttctgttattctacttgctctctccattct
tgttgaccaccactattatggacgttggacatcatctgtcttgaatctgctgttgtataa
tgttctaggaggtggggagagccacttgtatggggttgaaggaccattgttttatctgcg
gaatggattcaacaatttcaacttctgttttgtccttgcattgctgcttccaattattat
ccctgtgcacattgtgcggaagaaatatgtccctgagttgttggtcatcgtcttgccaat
ttatatttggcttggatttatgtctctgcagccacacaaagaagaaagg-----------
------------------------------------------------------------
------------------------------------------------------------
------------------------------------------------------------
------------------------------------------------------------
------------------------------ggtt---------ctacactatgcattggt
ggtgaatggcacaggttcccttcatcattcttcgttcctgattacatattgcaagt-gcg
ctggatcgacgatggcttccaaggccttcttcctttcccattcaactcaacactcggtgg
tacttcagcggcaccttcttatttcaacaacaagaacaaagcatcagagcagcaatatct
tcaggatctgtcaac-ctgtacccttctcgtt----------------------------
------------------------------------------------------------
------------------------------------------------------------
--------------------------------------
>PAFTOL008423
------caggtgagagtattttatgcagtgcggctctttctgggactcctgtctgtggtg
gcagatgcatttcttgtgatagctctttcaaggaagtatgggaaacrtcttgcttcttac
actcttgcgatgctatgcttaaccagtggctgcttctttgctagtacaa-----------
--------gtttcttgcctagttcawtctctatgtatgccatgtcacttgcatctgcttt
ggctctcttggaaagacctgctttggcagttggagttgctgctagtggagttattattgg
ctggcctttctcagttttggcttttgtgcctgtcacattgttcagcctccatygtagctt
taaacagkcctttctgtctggggcaatcactkctgttgctctacttgctctctccattct
tgttgaccaccgctattacggacgatggacatcatctgtcttgaatctgctgttgtataa
tgttctaggaggtggggagagcmacttgtatggggttgaaggaccattgttttatctgcg
gaatggattcaacaatttcaacttctgttttgtccttgcattgctgtttccaattattct
ccytgtgcacattgtgcggaagaaatatgtccctgagttgttggtcatygtmttgccaat
ttatatttggcttggatttatgtctctgcagccacacaaagaagaaaggtytctgtatcc
gatctatccattgatttgtgtggctgcatcagcttttattgagagcatacctgatctttt
ccgagataagtacaacccccctgataattctcttcctgtgttgattggaaagttcattcg
accagtgatactaggcattatatt-----atgcatctctcattctcggacattctccctg
attcatg-gttattcagcacctttggaaatctacaagcatttgcagtac-----------
------------catgatgatgctggagatggtcaggttgtcgctgcgttgccttatgtg
gatagagagctctctcctcccttgt-accgctcattctttatcccgtacctctggcaaaa
caagaacgtttttgggttgtataaactcctcagacagatacccaaa--------------
------------------------------------------------------------
------------------------------------------------------------
------------------------------------------------------------
------------------------------------------------------------
--------------------------------------
>PAFTOL008436
------caggtgagagtattttatgcagtgcggctctttctgggactcctgtctgtggtg
gcagatgcatttcttgtgatagctctttcaaggaagtatgggaaacgtcttgcttcttac
actcttgcgatgctatgcttaaccagtggctgcttctttgctagtacaa-----------
--------gtttcttgcctagttcattctctatgtatgccatgtcacttgcatctggttt
ggctctcttggaaagacctgctttggcagttggagttgctgctagtggagttattattgg
ctggcctttctcagttttggcttttgtgcctgtcacattgttcagcctccatcgtagctt
taaacaggcctttctgtctggggcaatcacttctgttgctctacttgctctctccattct
tgttgatcaccactattacggacgatggacatcatctgtcttgaatctgctgttgtataa
tgttctaggaggtggggagagccacttgtatggggttgaaggaccattgttttatctgcg
gaatggattcaacaatttcaacttctgttttgtccttgcattgctgtttccaattgttct
ccctgtgcacattgtgcggaagaaatatgtccctgagttgttggtcatcgtcttgccaat
ttatatttggcttggatttatgtctctgcagccacacaaagaagaaaggtytctgtatcc
gatctatccattgatttgtgtggctgcatcagcttctattgagagcatacctgatctttt
ccgagataagtacaacccccctgataattctcttcccgtgttgattggaaagttcattcg
accagtgctactaggcattatatt-----atgcatctcccattctcggacattctccctg
attcatg-gt--------------------------------------------------
------------------------------------------------------------
------------------------------------------------------------
------------------------------------------------------------
------------------------------------------------------------
------------------------------------------------------------
------------------------------------------------------------
------------------------------------------------------------
--------------------------------------
>PAFTOL008439
------caggtgagagtattttatgcagtgcggctctttctgggactcctgtctgtggta
gcagatgcatttcttgtggtagctgtttcacggaagtatgggaaacgtcttgcttcttac
actcttgcgatgctatgcttaaccagtggctgcttctttgctagtacar-----------
--------gtttcttgcctagttcattctctatgtatgcmatgtcactkgcatctgcttt
ggctytcttgggaagacctgctttggtggttggagttgccgctagtggagttattattgg
ttggcctttctctgttttggcttttgtgcctgtcacattgttcagcctccatcgtagctt
tararaggcctttctgtctggggcaatcacttctgttgctctacttgttctctccattct
tgttgaccactactattacggacgatggacatcatctgtcttgaatctgctgttgtataa
cgtgctaggaggtggggagagccacttgtatggggttgaaggaccattgttttatctgcg
gaatggattcaacaatttcaacttytgttttgtccttgcgttgctgttyccaattatgct
twttgtgcacgtygtgcggaagaaatatgtccctgagttgttggtcatcatcttgccaat
ttatatttggcttggatttatgtctctgcagccacacaaagaagaaagg-----------
------------------------------------------------------------
------------------------------------------------------------
------------------------------------------------------------
------------------------------------------------------------
------------tmtgatcctgccattgtaggtt---------ctacwytatgcattggt
ggtgaatggcacaggttcccytcatcattcttcgttcctgcttacatattgcaagt-scr
ctggatcgacgatggattccaaggccttcttcctttcccattcaactcaacactaggtgg
cacttcagcggcgccttcttatttcaacaasaagaacaaagcatcagagcagcaatatct
tcaggatatttcagc-ctgtacccttctcgttgaactgcacttgaaacgtccttttgcct
atcgtggaaatgatttatcaacatgggaggttgttgctgcattgccttatgttgatagag
agctctctcctccgttgtaccgctcattctttatcccgtacctttggcaaaacaagaacg
tttttgggttgtataaactcctcagacagatacca---
>PAFTOL008881
------caggtgagagtattttatgcagtgcggctctttctggggctcctgtctgtggta
gcagatgcatttcttgtgatagctgtttcaaggaagtatgggaaacgtcttgcttcttac
actcttgcgatgctatgcttaaccagtggctgcttctttgctagtacaa-----------
--------gtttcttgcctagttcattctctatgtatgccatgtcacttgcatctgcttt
ggctctcttggaaagacctgctttggcggttgcagttgccactagtggagttattattgg
ctggcctttctcagttttggcttttgtgcctgtcacattgttcagcctccatcgtagctt
taaacaggcctttctgtctggggcaatcacttctgttgctctactggctctctccattct
tgttgaccaccactattacggacgatggacatcttctgtcttgaatctgctgttgtataa
tgttctaggaggtggggagagccacttgtatggggttgaaggaccattgttttatctgcg
gaatggattcaacaatttcaacttctgttttgtccttgcattgctgtttccaattattct
ccctgtgcacattgtgcggaagaaatatgtccctgagttgttggtcatcgtcttgccaat
ttatatttggcttggatttatgtctctgcagccacacaaagaagaaaggtttctgtatcc
gatctatccattgatttgtgtggctgcatcagcttttattgagagcatccctgatctttt
ccgagataagtacaacccccctgatagttctcttcccgtgttgattggaaagttcattcg
accagtgatactagccattatatt-----atgcatctcccattctcggacattctccctg
atttctatatcatcctgccattgtaggttctactatgcatctcccattctcggacattct
ccctgatttctatatcatcctgccattgtaggtt---------ctacactatgcattggt
ggtgaatggcacaggttcccttcatcattcttcgttcctgattacatattgcaagt-gcg
ctggatcgacgatggattccaaggccttcttccttccccattcaactcaacactaggtgg
tacttcagcggcgccttcttatttcaacaacaagaacaaagcatcagagcagcaatatst
tcaggatctatcagc-ctgtacccttctcgttgaactgcacttgaaacgtccttttccct
at----------------------------------------------------------
------------------------------------------------------------
--------------------------------------
>PAFTOL009175
------------------------------------------------------------
------------------------------------------------------------
------------------------------------------------------------
-----------------------------------atgctaagtatctttttactg----
------------------------------------------------------------
------------------------------------------------------------
-------------------------------tctggcttcttccaggctctctccattct
tgttgaccaccactattacggacgatggacatcatctgtcttgaatctgctgttgtataa
tgttctaggaggtggggagagccacttgtatggggttgaaggaccattgttttatctgcg
gaatggattcaacaatttcaacttctgttttgtccttgcattgctgtttctagttgttct
ccctgtgcacactgtgtggaagaaatatgtccctgagttgttggtcatcgtcttgccaat
ttatatttggcttggatttatgtctctgcagccacacaaagaagaaagg-----------
------------------------------------------------------------
------------------------------------------------------------
------------------------------------------------------------
------------------------------------------------------------
------------------------------------------------------------
------------------------------------------------------------
------------------------------------------------------------
------------------------------------------------------------
------------------------------------------------------------
------------------------------------------------------------
------------------------------------------------------------
--------------------------------------
>PAFTOL009179
------------------------------------------------------------
------------------------------------------------------------
------------------------------------------aatccag-----------
--------gtttcttgcctagttcattctctatgtatgccatgtcacttgcacctgcttt
ggctctcttggaaagacctgctttggcagttggagttgctgctagtggagttattattgg
ctggcctttctcagttttggcttttgtgcctgtcacattgttcagcctccatcgtagctt
taaacaggcctttctgtctggggcaatcacttctgttgctctactt--------------
------------------------------------------------------------
------------------------------------------------------------
----------------------------------------ctgctagtctttattattct
ccctgtgcacagtgtgcggaagaaatatgtccctgagttgttggtcattgtcttgccaat
ttatatttggcttggatttatgtctctgcagccacacaaagaagaaaggtttctgtatcc
katmtatccattgatttgtgtggctgcatcagcttttattgagagcatacccgatctttt
ccgagataagtacaacccccatgataattctcttccygtgttggtg--------------
------------------------------------------------------------
------------------------------------------------------------
------------------------------------------------------------
------------------------------------------------------------
------------------------------------------------------------
------------------------------------------------------------
------------------------------------------------------------
------------------------------------------------------------
------------------------------------------------------------
--------------------------------------
>PAFTOL009181
------caggtgagagtattttatgcagtgcggctctttctgggactcctgtctgtgttg
gcagatgcatttcttgtgatagctctttcaaggaagtatgggaaacgtcttgcttgttac
actcttgcgatgctatgcttaaccagtggctgcttctttgctagtacaa-----------
--------gtttcttgcctagttcattctctatgtatgccatgtcacttgcacctgcttt
ggctctcttggaacgacctgctttggcagttggagttgctgctggtggagttattattgg
ctggcctttctcagttttggcttttgtgcctgtcacattgttcagcctccatcgtagctt
taaacaggcctttctgtctggggcaatcacttctgttgctctacttgctctctccattct
tgttgaccaccactattacggacgatggacatcatctgtcttgaatctgctgttgtataa
tgttctaggaggtggggagagccacttgtatggggttgaaggaccattgttttatctgcg
gaatgggttcaacaatttcaacktctgttttgtccttgcattgctgtttccaattattct
ccctgtgcacattgtgcggaagaaatatgtycctgagttgttggtcattgtcttgccaat
ttatatttggcttggatttatgtctctgcagccacacaaagaagaaagg-----------
------------------------------------------------------------
------------------------------------------------------------
------------------------------------------------------------
------------------------------------------------------------
------------------------------------------------------------
------------------------------------------------------------
------------------------------------------------------------
------------------------------------------------------------
------------------------------------------------------------
------------------------------------------------------------
------------------------------------------------------------
--------------------------------------
>PAFTOL009183
------caggtgagagtattctatgcagtgcggctctttctgggactcctgtctgtgttg
gcagatgcatttcttgtgatagctctttcaaggaagtatgggaaacgtcttgcttgttac
actcttgcgatgctatgcttaaccagtggctgcttctttgctagtacaa-----------
--------gtttcttgcctagttcattctctatgtatgccatgtcacttgcacctgcttt
ggctctcttggaacgacctgctttggcagttggagttgctgctagtggagttattattgg
ctggcctttctcagttttggcttttgtgcctgtcacattgttcagcctccatcgtagctt
taaacaggcctttctgtctggggcaatcacttctgttgctctacttgctctctccattct
tgttgaccaccactattacggacgatggacatcatctgtcttgaatctgctgttgtataa
tgttctaggaggtggggagagccacttgtatggggttgaaggaccattgttttatctgcg
gaatgggttcaacaatttcaacttctgttttgtccttgcattgctgtttccaattattct
ccctgtgcacattgtgcggaagaaatatgtccctgagttgttggtcatcgtcttgccaat
ttatatttggcttggatttatgtctctgcagccacacaaagaagaaagg-----------
------------------------------------------------------------
------------------------------------------------------------
------------------------------------------------------------
------------------------------------------------------------
------------------------------------------------------------
------------------------------------------------------------
------------------------------------------------------------
------------------------------------------------------------
------------------------------------------------------------
------------------------------------------------------------
------------------------------------------------------------
--------------------------------------
>PAFTOL009185
------caggtgagagtattttatgcagtgcggctctttctgggactcctgtctgtggtg
gcagatgcatttcttgtggtagctgtttcaaggaagtatgggaaacgtcttgcttcttac
actcttgcgatgctatgcttaaccagtggctgcttctttgctagtacar-----------
--------gtttcttgcctagttcattctctatgtatgccatgtcacttgcatctgcttt
ggctcttttggaaagacctgctttggcagttggagttgctgctagtggagttattattgg
ctggcctttctcagttttggcttttgtgcctgtcacattgttcagcctccatcgtagctt
taaacaggcctttctgtctggggcaatcacttctgttgcgctacttgttctctccattct
tgttgaccaccactattacggacgatggacatcatctgtcttgaatctgctgttgtataa
tgttctaggaggtggggagagccacttgtatggggttgaaggaccattgttttatctgcg
gaatggattcaacaatttcaacttctgttttgtccttgcattgctgtttccaattattct
ccctgtgcacattgtgcggaagaaatatgtccctgagttgttggtcatcatcttgccaat
ttatatttggcttggatttatgtctctgcagccacacaaagaagaaagg-----------
------------------------------------------------------------
------------------------------------------------------------
------------------------------------------------------------
------------------------------------------------------------
------------------------------ggtt---------ctacactatgcattggt
ggtgaatggcacaggttcccttcatcattcttcgttcctgattacatattgcaagt-gcg
ctggattgatgatggattccgaggccttcttcctttcccattcaactcaacactaggtgg
tacttcagcggcgccttcttatttcaacaacaagaacaaagcatcagagcagcaatatct
tcaggatctatcagc-ctgtacccttctcgttgaactgcacttgaaacgtccttttccct
atcgtggaaatgatttgtcgacatgggaggtg----------------------------
------------------------------------------------------------
--------------------------------------
>PAFTOL009187
------caggtgagagtattttatgcagtgcggctctttctgggactcctgtctgtggta
gcagatgcatttcttgtgatagctctttcaaggaagtatgggaaacgtcttgcttcttac
actcttgcgatgctatgcttaaccagtggctgcttctttgctagtacaa-----------
--------gtttcttgcctagttcattctctatgtatgccatgtcacttgcatctgcttt
ggctctcttggaaagacctgctttggcagttggagttgctgctggtggagtyattattgg
ctggcctttctcagttttggcttttgtgcctgtcacattgttcagcctccatcgtagctg
taaacaggcctttctgtctggggcaatcacttctgttgctctacttgctctctccattct
tgttgaccaccgctattacggacggtggacatcatctgtcttgaatctgctgttgtataa
tgttctaggaggtggggagagccacttgtatggggttgaaggaccattattttatctgcg
gaatggatttaacaatttcaacttctgttttgtccttgcattgctgtttccaattattct
ccctgtgcacattgtgcggaagaaatatgtccctgagttgttggtcatcgtcttgccaat
ttatatttggcttggatttatgtctctgcagccacacaaagaagaaaggtttctgtatcc
gatctatccattgatttgtgtggctgcatcagcttttattgagagcatacctgatctttt
ccgagataagtacaaaccccctgataattctcttcccgtgttgattggaaagttcattcg
accagtgatactaggcattatatt-----atgcatctcccattctcggacattctccctg
attcatg-gttattcagcacctttggaaatctacaagcatttgcagtat-----------
------------catgatgatgctggagatggt---------------------------
------------------------------------------------------------
------------------------------------------------------------
------------------------------------------------------------
------------------------------------------------------------
------------------------------------------------------------
------------------------------------------------------------
--------------------------------------
>PAFTOL009189
------caggtgagagtattttatgcagtgcggctctttctgggactcctgtctgtggtg
gcagatgcatttcttgtgatagctctttcaaggaagtatgggaaacgtcttgcttgttac
actcttgcgatgctatgcttaaccagtggctgcttctttgctagtacaa-----------
--------gtttcttgcctagttcattctctatgtatgccatgtcacttgcatctgcttt
ggctctcttggaaagacctgctttggcagttggagttgctgctagtggagttattattgg
gtggcctttctcagttttggcttttgtgcctgtcacattgttcagcctccatcgtagctt
taaacagacctttctgtctggggcaatcacttctgttgctctactcgctctctccattct
tgttgaccaccactattatggacgatggacatcatctgtcttgaatctgctgttgtataa
tgttctaggaggtggggggagccacttgtatggggttgaagggccattgttttatctgcg
gaatgggttcaacaatttcaacttctgttttgtccttgcattgctgtttccaattattct
ccctgtgcacattgggcggaagaaatatgtccctgagttgttggtcatcgtcttgccaat
ttatatttggcttggatttatgtctctgcagccacacaaagaagaaagg-----------
------------------------------------------------------------
------------------------------------------------------------
------------------------------------------------------------
------------------------------------------------------------
------------------------------ggtt---------ctacactatgcattggt
ggtgaatggcacaggttcccttcatcattcttcattcctgattacatatcgcaagt-gcg
ctggatcgatgatggattccaaggccttcttcctttcccattcaactcaacactaggtgg
tacttcagcggcgccctcttatttcaacaacaagaacaaagcatcagagcagcaatatct
tcaggatctatcagc-ctgtacccttctcgttgaactg----------------------
------------------------------------------------------------
------------------------------------------------------------
--------------------------------------
>PAFTOL009191
------caggtgagagtattttatgcagtgcggctctttctgggactcctgtctgtggtg
gcagatgcatttcttgtgatagctctttcaaggaagtatgggaaacgtcttgcttgttac
actcttgcgatgctatgcttaaccagtggctgcttctttgctagtacar-----------
--------gtttcttgcctagttcattctctatgtatgccatgtcacttgcatctgcttt
ggctctcttggaaagacctgctttggcagttggagttgctgctagtggagttattattgg
gtggcctttctcagttttggcttttgtgcctgtcacattgttcagcctccrtcgtagctt
taaacagacatttctgtctggggcaatcacttctgttgctctactcgctctctccattct
tgttgaccaccactattatggacgatggacatcatctgtcttgaatctgctgttgtataa
tgttctaggaggtggggggagccacttgtatggggttgaagggccattgttttatctgcg
gaatgggttcaacaatttcaacttctgttttgtccttgcattgctgtttccaattattct
ccctgtgcacattgtgcggaagaaatatgtccctgagttgttggtcatcgtcttgccaat
ttatatttggcttggatttatgtctctgcagccacacaaagaagaaaggtttctgtatcc
gatctatccattgatttgtgtggctgcatcagcttttattgagagcatacccgatctttt
ccgagataagtacaacccccaagataattctcttcccgtgttgattggaaagttcattcg
gccagtgatactaggcattatatt-----atgcatctcccattctcgaacattctccctg
attcatg-gttattcagcacctctggaaatctacaagcatttgcagtac-----------
------------catgatgatgctggagatggtt---------ctacactatgcattggt
ggtgaatggcacaggttcccttcatcattcttcattcctgattacatatcgcaagt-gcg
ctggatcgatgatggattccaaggccttcttcctttcccattcaactcaacactaggtgg
tacttcagcggcgccctcttatttcaacaacaagaacaaagcatcagagcagcaatatgt
a-----------------------------------------------------------
------------------------------------------------------------
------------------------------------------------------------
--------------------------------------
>PAFTOL009193
---------------gtattttatgcagtgcggctttttctgggactcctgtctgtggta
gcagatgcatttcttgtgatagctgtttcaaggaagtatgggaaacgtcttgcttcttac
actcttgcgatgctatgcttaaccagtggctgcttctttgctagtacaa-----------
--------gtttattgcctagttyattctctatgtatgccatgtcacttgcatctgcttt
tgctctcttggaaagacctgctttggcggttgcagttgccgctagtggagttattattgg
ctggcctttctctgttttggcttttgtgcccgtcacattgttcaacctccatcgwagctt
taaacaggcctttctgtctggggcaatcacttctgttactctactkgctctctccattct
tgttgaccaccactattacggacgatggacatcatctgtcttgaatctgctgttgtataa
tgttctaggaggtggggagagccacttgtatggggttgaaggaccattgttttatttgcg
gaatggattcaacaatttcaacttctgttttgtccttgcattgctgtttccaattattct
ccctgtgcacattgtgcggaagaaatatgtccctgagttgttggtcatcgtcttgccaat
ttatatttggcttggatttatgtctctgcagccacacaaagaagaaaggtttctgtatcc
gatctatccattgatttgtgtggctgcatcagcttttattgagagcatccctgatctttt
ccgagataagtacaacccccctgatagttctcttcctgtgttggt---------------
------------------------------------------------------------
------------------------------------------------------------
------------------------------------------------------------
--------------------------gttcttcgttcctgattacatattgcaagt-gcg
ctggatcgacgatggattccaaggccttcttccttttccattcaactcaacactaggtgg
tacttcagcggcgccttcttatttcaacaagaagaacaaagcatcagagcagcaatatst
tcaggatctatcagc-ctgtacctttctcgttgaactgcacttg----------------
------------------------------------------------------------
------------------------------------------------------------
--------------------------------------
>PAFTOL009195
------caggtgagagtattttatgcagtgcggctctttctgggactcctgtctgtggtg
gcagatgcatttcttgtgatagctctttcaaggaagtatgggaaacgtcttgcttgttac
actcttgcgatgctatgcttaaccagtggctgcttctttgctagtacaa-----------
--------gtttcttgcctagttcattctctatgtatgccatgtcacttgcatctgcttt
ggctctcttggaaagacctgctttggcagttggagttgctgctagtggagttattattgg
ctggcctttctcagttttggcttttgtgcctgtcacactgttcagcctccatcgtagctt
taaacaggcctttctgtctggggcaatcacttctgttgctctactcgctctctccattct
tgttgaccaccactattatggacgatggacatcatctgtcttgaatctgctgttgtataa
tgttctaggaggtgggggaagccacttgtatggggttgaagggccattgttttatctgcg
gaatgggttcaacaatttcaacttctgttttgtccttgcattgctgtttccaattattct
ccctgtgcacattgtgcggaagaaatatgtccctgagttgttggtcatcgtcttgccaat
ttatatttggcttggatttatgtctctgcagccacacaaagaagaaaggtytctgtatcc
gatctatccattgatttgtgtggctgcatcagcttttattgagagcatacccgatctttt
ccgagataagtacaactcccacgataattctcttcccgtgttgattgggaagttcattcg
accagtgatactaggcattatatt-----atgcatctcccattctcgaacattctccctg
attcatg-gttattcagcacctctggaaatctacaagcatttgcagtac-----------
------------catgatgatgctggagatggt---------------------------
------------------------------------------------------------
------------------------------------------------------------
------------------------------------------------------------
------------------------------------------------------------
------------------------------------------------------------
------------------------------------------------------------
--------------------------------------
>PAFTOL009197
------caggtgagagtattttatgcagtgcggctctttctgggactcctgtctgtggtg
gcagatgcatttcttgtgatagctctttcaaggaagtatgggaaacgtcttgcttgttac
actcttgcgatgctatgcttaaccagtggctgcttctttgctagtacaa-----------
--------gtttcttgcctagttcattctctatgtatgccatgtcacttgcatctgcttt
ggctctcttggaaagacctgctttggcagttggagttgctgctagtggaataattattgg
ctggcctttctcagttttggcttttgtgcctgtcacattgttcagcctccatcgtagctt
taaacaggccgttctgtctggggcaatcacttctgttgctctacttgctctctccattct
tgttgaccaccactattacggacgatggacatcatctgtcttgaatctgctgttgtataa
tgttctaggaggtgggggcagccacttgtatggggttgaagggccattgttttatctgcg
gaatgggttcaacaatttcaacttctgttttgtcctcgcattgctgtttccaattattct
ccctgtgcacattgtgcggaagaaatatgtctctgagttgttggtcattgtcttgccaat
ttatatttggcttggatttatgtctctgcagccacacaaagaagaaagg-----------
------------------------------------------------------------
------------------------------------------------------------
------------------------------------------------------------
------------------------------------------------------------
------------------------------------------------------------
------------------------------------------------------------
------------------------------------------------------------
------------------------------------------------------------
------------------------------------------------------------
------------------------------------------------------------
------------------------------------------------------------
--------------------------------------
>PAFTOL009199
------caggtgagagtattttatgcagtgcggctctttctgggactcctgtctgtggtg
gcagatgcatttcttgtgatagctctttcaaggaagtatgggaaacgtcttgcttgttac
actcttgcgatgctatgcttaaccagtggctgcttctttgctagtacaa-----------
--------gtttcttgcctagttcattctctatgtatgccatgtcacttgcatctgcttt
ggctctcttggaaagacctgctttggcagttggagttgctgctagtggagttattattgg
ctggcctttctcagttttggcttttgtgcctgtcacattgttcagcctccatcgtagctt
taaacaggcctttctgtctggggcaatcacttctgttgctctacttgctctctccattct
tgttgaccaccactattacggacgatggacatcatctgtcttgaatctgctgttgtataa
tgttctaggaggtgggggcagccacttgtatggggttgaagggccattgttttatctgcg
gaatgggttcaacaatttcaacttctgttttgtccttgcattgctgtttccaattattct
ccctgtgcacattgtgcggaagaaatatgtctctgagttgttggtcattgtcttgccaat
ttatatttggcttggatttatgtctctgcagccacacaaagaagaaaggtttctgtatcc
gatctatccattgatttgtgtggctgcatcagcttttattgagagcatacccgatctttt
ccgagataagtacaacccccaagataattctcttcccgtgttgattggaaagttcattcg
accagtgata--------------------------------------------------
------------------------------------------------------------
------------------------------ggtt---------ctacactatgcattggt
ggtgaatggcacaggttcccttcatcattcttcgttcctgattacatatcgcaagt-gcg
ctggatcgatgatggattccaaggccttcttcctttcccattcaactcaacactaggtgg
tacttcagccgcgccctcttatttcaacaacaagaacaaagcatcagagcagcaatatct
tcaggatctatcagc-ctgtacccttcttgttgaactgcacttgaaacgcccttttctct
atcgtggaaatgatttgtcg----------------------------------------
------------------------------------------------------------
--------------------------------------
>PAFTOL009203
------caggtgagagtattttatgcagtgcggctctttctgggactcctgtctgtggtg
gcagatgcatttcttgtgatagctctttcaaggaagtatgggaaacgtcttgcttgttac
actcttgcgatgctttgcttaaccagtggctgcttctttgctagtacaa-----------
--------gtttcttgcctagttcattctctatgtatgccatgtcacttgcatctgcttt
ggctctcttggaaagacctgctttggcagttggagttgctgctagtggagttattattgg
ctggcctttctcagttttggcttttgtgcctgtcacattgttcagcctccatcgtagctt
taaacaggcctttctgtctggggcaatcacttctgttgctctactsgctctctccattct
tggtgaccaccactattatggacgatggacatcatctgtcttgaatctgctgttctataa
tgttctaggaggtggggggagccatttgtatggggttgaagggccattgttttatctacg
gaatgggttcaacaatttcaacttctgttttgtccttgcattgctgtttccaattattct
ccctgtgcatattgtgcggaagaaatatgtccctgagttgttggtcatcgtcttgccaat
ttatatttggcttggatttatgtctctgcagccacacaaagaagaaagg-----------
------------------------------------------------------------
------------------------------------------------------------
------------------------------------------------------------
------------------------------------------------------------
------------------------------------------------------------
------------------------------------------------------------
------------------------------------------------------------
------------------------------------------------------------
------------------------------------------------------------
------------------------------------------------------------
------------------------------------------------------------
--------------------------------------
>PAFTOL009205
------caggtgagagtattttatgcagtgcggctctttctgggactcctgtctgtggtg
gcagatgcatttcttgtgatagctctttcaaggaagtatgggaaacgtcttgcttcttac
actcttgcgatgctatgcttaaccagtggctgcttctttgctagtacaa-----------
--------gtttcttgcctagttcattctctatgtacgccatgtcacttgcatctgcttt
ggctctcttggaaagacctgctttggcagttggagttgctgctagtggagttattattgg
ctggcctttctcagttttggcttttgtgcctgtcacattgttcagccttcatcgtagctt
taaacaggcctttctgtctggggcaatcacttctgttgctctacttgctctctccattct
tgttgaccaccactattacggacgatggacatcatctgtcttgaatctgctgttgtataa
tgttctaggaggtggggagagccacttgtatggggttgaaggaccattgttttatctgcg
gaatggattcaacaatttcaacttctgttttgtccttgcattgctgtttccaattattct
ccctgtgcacattgtgcggaagaaatatgtccctgagttgttggtcattgtcttgccaat
ttatatttggcttggatttatgtctctgcagccacacaaagaagaaagg-----------
------------------------------------------------------------
------------------------------------------------------------
------------------------------------------------------------
------------------------------------------------------------
------------------------------ggtt---------ctacactatgcattggt
ggtgaatggcacaggttcccttcatcattcttcgttcctgattacatattgcaagt-gcg
ctggatcgatgatggattccaaggccttcttcctttcccattcaactcaacactaggtgg
tacttcagcggcgccttcttatttcaacaacaagaacaaagcatcagagcagcaatatgt
a-----------------------------------------------------------
------------------------------------------------------------
------------------------------------------------------------
--------------------------------------
>PAFTOL009207
------caggtgaaagtattttatactgtgcggctctttctaggactcctgtctgtggtt
gcagatgcatttcttgtggtagctctttcaaggaagtatgggaaacgtcttgcttcttac
actcttgcaatgctgtgcttaaccagtggytgcttctttgctagtacaa-----------
--------gtttcttgcccagttcattctctatgtatgccatgtcacttgcatctgcttt
cgctctttcggaaagacctgctttggcggttggaattgccgccagtggagtcattattgg
ctggcctttctcagttttggcttttgtgcctgtgacattgttcagcctccatcgtagctt
gaaacaggcctttctttctggggcaatcacttctattgctctacttgctctctccattct
tgttgaccacaaatattacagacgatggacatcatcagtcttaaatctgttgttgtataa
ygtgctaggaggtggggaaagccacttgtatgggrttgaaggaccactgttttatctgcg
gaatggattcaacaatttcaacttctgttttgtccttgcattgatgtttccaactattct
gctygtggacgttgtgcggaagaaatatgtccctgagttgttggtcattgtctcgccaat
ttatatttggcttggatttatgtctctgcagccacacaaagaagaaagg-----------
------------------------------------------------------------
------------------------------------------------------------
------------------------------------------------------------
------------------------------------------------------------
------------------------------ggtt---------ctactctgtgcattggt
agtgaatggcacaggttcccttcatcattctttgttcctgattatatatcgcaagt-gcg
ctggatcgatgatggattccgaggccttcttcctttcccattcaactcaaccgtaggtgg
tacttcagcagcgccttcttatttcaacaataagaacaaagcatcagagcagcaatatct
tcaggatctatcggc-ctgtaccctccttgttgaactgcacttgaaacgtccttttgcct
atcgtggaaatgatttgtcgacatgggaggtg----------------------------
------------------------------------------------------------
--------------------------------------
>PAFTOL009215
------caggtgagagtattttatgcagtgcggctctttctgggactcctgtctgtggtg
gcagatgcatttcttgtgatagctctttcaaggaagtatgggaaacgtcttgcttgttac
actcttgcgatgctatgcttaaccagtggctgcttctttgctagtacaa-----------
--------gtttcttgcctagttcattctctatgtatgccatgtcacttgcatctgcttt
ggctctcttggaaagacctgctttggcagttggagttgctgctagtggagttattattgg
ctggcctttctcagttttggcttttgtgcctgtcacattgttcagcctccatcgtagctt
taaacaggcctttctgtctggggcaatcacttctgttgctctacttgctctctccattct
tgttgaccaccactattacggacgatggacatcatctgtcttgaatctgctgttgtataa
tgttctaggaggtggggggagccacttgtatggggttgaagggccattgttttatctgcg
gaatgggttcaacaatttcaacttctgttttgtccttgcattgctgtttccaattattct
ccctgtgcacattgtgcggaagaaatatgtctctgagttgttggtcatcgtcttgccaat
ttatatttggcttggatttatgtctctgcagccacacaaagaagaaagg-----------
------------------------------------------------------------
------------------------------------------------------------
------------------------------------------------------------
------------------------------------------------------------
------------------------------ggtt---------ctacactatgcattggt
ggtgaatggcacaggttcccttcatcattcttcgttcctgattacatatcgcaagt-gcg
ctggatcgatgatggattccaaggccttcttcctttcccattcaactcaacactaggtgg
tacttcagcggcgccctcttatttcaacaacaagaacaaagcatcagagcagcaatatgt
a-----------------------------------------------------------
------------------------------------------------------------
------------------------------------------------------------
--------------------------------------
>PAFTOL009217
------caggtgagagtattttatgcagtgcggctctttctgggactcctgtctgtggtg
gcagatgcatttcttgtgatagctctttcaaggaagtatgggaaacgtcttgcttgttac
actcttgcgatgctatgcttaaccagtggctgcttctttgctagtacaa-----------
--------gtttcttgcctagttcattctctatgtatgccatgtcacttgcatctgcttt
ggctctcttggaaagacctgctttggcagttggagttgctgctagtggagttattattgg
ctggcctttctcagttttggcttttgtgcctgtcacattgttcagcctccgtcgtagctt
taaacaggcatttctgtctggggcaatcacttctgttgctctacttgctctctccattct
tgttgaccaccactattatgggcgatggacatcatctgtcttgaatctgctgttgtataa
tgttctaggaggtggggggagccacttgtatggggttgaagggccgttgttttatctgcg
gaatgggttcaacaacttcaacttctgttttgtccttgcattgctgtttccaattattct
ccctgtgcacattgtgcggaagaaatatgtctctgagttgttggtcatcgtcttgccaat
ttatatttggcttggatttatgtctctgcagccacacaaagaggaaagg-----------
------------------------------------------------------------
------------------------------------------------------------
------------------------------------------------------------
------------------------------------------------------------
------------------------------------------------------------
------------------------------------------------------------
------------------------------------------------------------
------------------------------------------------------------
------------------------------------------------------------
------------------------------------------------------------
------------------------------------------------------------
--------------------------------------
>PAFTOL009219
------caggtgagagtattttatgcagtgcggctctttctgggactcctgtctgtggtg
gcagatgcatttcttgtgatagctctttcaaggaagtatgggaaacgtcttgcttgttac
actcttgcgatgctatgcttaaccagtggctgtttctttgctagtacaa-----------
--------gtttcttgcctagttcattctctatgtatgccatgtcacttgcatctgcttt
ggctctcttggaaagacctgctttggcagttggagttgctgctagtggagttattattgg
ctggcctttctcagttttggcttttgtgcctgtcacattgttcagcctccatcgtagctt
taaacaggcctttctgtctggggcaatcacttctgttgctctacttgctctctccattct
tgttgaccaccactattacggacgatggacatcatctgtcttgaatctgctgttgtataa
tgttctaggaggtggggggagccacttgtatggggttgaagggccattgttttatctgcg
gaatgggttcaacaacttcaacttctgttttgtccttgcattgctgtttccaattattct
ccctgtgcacgttgtgcggaagaaatatgtctctgagttgttggtcatcgtcttgccaat
ttatatttggcttggatttatgtctctgcagccacacaaagaagaaagg-----------
------------------------------------------------------------
------------------------------------------------------------
------------------------------------------------------------
------------------------------------------------------------
------------------------------ggtt---------ctacactatgcattggt
ggtgaatggcacaggttcccttcatcattcttcgttcctgattacatatcgcaagt-gcg
ctggatcgatgatggattccaaggccttcttcctttcccattcaactcaacactaggtgg
tacttcagcggcgccctcttatttcaacaacaagaacaaagcatcagagcagcaatatgt
a-----------------------------------------------------------
------------------------------------------------------------
------------------------------------------------------------
--------------------------------------
>PAFTOL009221
------caggtgagagtattttatgcagtgcggctctttctgggactcctgtctgtggtg
gcagatgcatttcttgtgatagctctttcaaggaagtatgggagacgtcttgcttcttac
actcttgcgatgctatgcttaaccagtggctgcttctttgctagtacaa-----------
--------gtttcttgcctagttcattctctatgtatgccatgtcacttgcatctgcttt
ggctctcttggaaagacctgctttggcagttggagttgctgctagtggagttattattgg
ctggcctttctcagttttggcttttgtgcctgtcacattgttcagcctccatcgtagctt
taaacaggcctttctgtctggggcaataacttctgttgctctactkgctctctccattct
tgttgaccacytctattacggacgatggacatcatctgtcttgaatctgctgttgtataa
tgttctaagaggtggggagagccacttgtatggggttgaaggrmcattgttttatctgcg
gaatggattcaacaatttcaacttctgttttgtccttgcattgctgtttccaattattct
ccctgtgcttattgtgcggaagaaatatgtccctgagttgttggtcatcatcttgccaat
ttatatttggcttggatttatgtctctgcagccacacaaagaagaaaggtttstgtatcc
aatctatccattgatttgtgtggctgcatcagcttttattgagagcatacctgatctttt
ccgagataagtacaatccccttgatagttctcttcctgtgttgattggaaagttcattcg
accagtggtactaggcattatatt-----atgcatctcccattctcggacattctccctg
attcatg-gttattcagcacctttggaaatctacaagcatttgcagtac-----------
------------catgatgatgctggagatgatt---------aatacatgtcttttctc
tgtcaatggcacaggttcccttcttcattcttcgttcctgattacatattgcaagt-gcg
ctggatcaacgatggattccaaggccttcttcctttcccattcaactcaacactaggtgg
tacttcagcggcgccttcttatttcaacaacaagaacaaagcatcagagcagcaatatgt
a-----------------------------------------------------------
------------------------------------------------------------
------------------------------------------------------------
--------------------------------------
>PAFTOL009223
------caggtgagagtattttatgcagtgcggctctttctgggactcctgtctgtggtg
gcagatgcatttcttgtgatagctctttcaaggaagtatgggaaacgtcttgcttgttac
actcttgcgatgctatgcttaaccagtggctgcttctttgctagtacaa-----------
--------gtttcttgcctagttcattctctatgtatgccatgtcacttgcatctgcttt
ggctctcttggaaagacctgctttggcagttggagttgctgctagtggagttattattgg
ctggcctttctcagttttggcttttgtgcctgtcacattgttcagcctccgtcgtagctt
taaacaggcctttctgtctggggcaatcacttctgttgctctacttgctctctccattct
tgttgaccaccactattacggacgatggacatcatctgtcttgaatctgctgctgtataa
tgttctaggaggtggggggagccacttgtatggggttgaagggccattgttttatctgcg
gaatgggttcaacaatttcaacttctgttttgtccttgcattgctgtttccaattattct
ccctgtgcacattgtgcggaagaaatatgtctctgagttgttggtcatcgtcttgccaat
ttatatttggcttggatttatgtctctgcagccacacaaagaagaaaggtttctgtatcc
gatctatccattgatttgtgtggctgcatcagcttttattgagagcatacctgatctttt
ccgagataagtacaacccccaagataattctcttcccgtgttgattggaaagttcattcg
accagtgatactaggcattatatt-----atccatctcccattctcgaagattctcc---
------------------------------------------------------------
------------------------------ggtt---------ctacactatgcattggt
ggtgaatggcacaggttcccttcatcattcttcgttcctgattacatatcgcaagt-gcg
atggatcgatgatggattccaaggccttcttcctttcccattcaactcaacactaggtgg
tacttcagcggcgccctcttatttcaacaacaagaacaaagcatcagagcagcaatatct
tcaggatctatcagc-ctgtacccttctcgttgaactgcacttgaaacgc----------
------------------------------------------------------------
------------------------------------------------------------
--------------------------------------
>PAFTOL009225
------caggtgagagtattttatgcagtgcggctctttctgggactcctgtctgtggtg
gcagatgcatttcttgtgatagctctttcaaggaagtatgggaaacgtcttgcttgttac
actcttgcgatgctatgcttaaccagtggctgcttctttgctagtacaa-----------
--------gtttcttgcctagttcattctctatgtatgccatgtcacttgcatctgcttt
ggctctcttggaaagacctgctttggcagttggagttgctgctagtggagttattattgg
ctggcctttctcagttttggcttttgtgcctgtcacattgttcagcctccatcgtagctt
taaacaggcctttctgtctggggcaatcacttctgttgctctacttgctctctccattct
tgttgaccaccactattacggacgatggacatcatctgtcttgaatctgctgctgtataa
tgttctaggaggtggggggagccacttgtatggggttgaagggccattgttttatctgcg
gaatgggttcaacaatttcaacttctgttttgtccttgcattgctgtttccaattattct
ccctgtgcacattgtgcggaagaaatatgtctctgagttgttggtcatcgtcttgccaat
ttatatttggcttggatttatgtctctgcagccacacaaagaagaaagg-----------
------------------------------------------------------------
-------------------------------------------attggaaagttcattcg
accagtgatactaggcattatatt-----atccatctcccattctcgaacattctccctg
attcatg-gttattcagcacctctggaaatctacaagcatttgcagtac-----------
------------catgatgatgctggagatggtt---------ctacactatgcattggt
ggtgaatggcacaggttcccttcatcattcttcrttcctgattacatatcgcaagt-gcg
ctggatcgatgatggattccaaggccttcttcctttcccattcaactcaacactaggtgg
tacttcagcggcgccctcttatttcaacaacaagaacaaagcgtcagagcagcaatatst
tcaggatctatcagc-ctgtacccttctcgttgaactgcacttgaaacgcccttttccct
atcgtggaaatgatttgtcg----------------------------------------
------------------------------------------------------------
--------------------------------------
>PAFTOL009227
------caggtgagagtattttatgcagtgcggctctttctgggactcctgtctgtggtg
gcagatgcatttcttgtgatagctctttcaaggaagtatgggaaacgtcttgcttgttac
actcttgcgatgctatgcttaaccagtggctgcttctttgctagtacaa-----------
--------gtttcttgcctagttcattctctatgtatgccatgtcacttgcatctgcttt
ggctctcttggaaagacctgctttggcagttggagttgctgctagtggagttattattgg
ctggcctttctcagttttggcttttgtgcctgtcacattgttcagccttcatcgtagctt
taaacaggcctttctgtctggggcaatcacttctgttgctctactcgctctctccattct
tgttgaccaccgctattatggacgatggacatcatctgtcttgaatctgctgttgtacaa
tgttctaggaggtggggggagccacttgtatggggttgaagggccattgttctatctgcg
gaatgggttcaacaatttcaacttctgttttgtccttgcattgctgtttccaattattct
ccctgtgcacattgtgcggaagaaatatgtccctgagttgttggtcaycgtcttgccaat
ttatatttggcttggatttatgtctctgcagccacacaaagaagaaagg-----------
------------------------------------------------------------
------------------------------------------------------------
------------------------------------------------------------
------------------------------------------------------------
------------------------------------------------------------
------------------------------------------------------------
------------------------------------------------------------
------------------------------------------------------------
------------------------------------------------------------
------------------------------------------------------------
------------------------------------------------------------
--------------------------------------
>PAFTOL009229
------caggtgagagtgttttatgcaatgcggctttttctgggactcctgtctgtggta
gcagatgcatttcttgtgatagctgtttcaaggaagtatgggaaacgtcttgcttcttac
actcttgcgatgctatgcttaaccagtggctgcttctttgctagtacaa-----------
--------gtttcttgcctagttcattctctatgtatgccatgtcacttgcatctgcttt
tgctctcttggaaagacctgctttggcggttgcagttgcagctagtggagttattattgg
ctggcctttctcagttttggcttttgtgcctgtcacattgttcagcctccatcgtagctt
taaacaggcctttctgtctggggcaatcacttctgttactctacttgctctctccattct
tgttgaccaccactattacggacgatggacatcatctgtcttgaatctgctgttgtataa
tgttctaggaggtggggagagccacttgtatggggttgaaggaccattgttttatctgcg
gaatggattcaataatttcaacttctgttttgtccttgcattgctgtttccaattattct
acctgtgcacattgtgcggaagaaatatgtccctgagttgttggtcatcgtcttgccaat
ttatatttggcttggatttatgtctctgcagccacacaaagaagaaagg-----------
------------------------------------------------------------
------------------------------------------------------------
------------------------------------------------------------
------------------------------------------------------------
------------------------------------------------------------
------------------------------------------------------------
------------------------------------------------------------
------------------------------------------------------------
------------------------------------------------------------
------------------------------------------------------------
------------------------------------------------------------
--------------------------------------
>PAFTOL009231
------------------------------------------------------------
------------------------------------------------------------
------------------------------tgcttctttgctagtacaa-----------
--------gtttcttgcctagttcattctctatgtatgccatgtcacttgcatctgcttt
tgctgtcttggaaagacctgctttggcggttgcagttgccgctagtggagttattattgg
ctggcctttctcagttttggcttttgtgcctgtcacattgttcagcctccatcgtagctt
taaacaggcctttctgtctggggcaatcacttctgttactctacttgctctctccattct
tgttgaccaccactattacggacgatggacatcatctgtcttgaatctgctgttgtataa
tgttctaggaggtggggagagccacttgtatggggttgaaggaccattgttttatctgcg
gaatggattcaacaatttcaacttctgttttgtccttgcattgctgtttccaattattct
ccctgtgcacattgtgcggaagaaatatgtccctgagttgttggtcatcgtcttgccaat
ttatatttggcttggatttatgtctctgcagccacacaaagaagaaagg-----------
------------------------------------------------------------
------------------------------------------------------------
------------------------------------------------------------
------------------------------------------------------------
------------------------------------------------------------
------------------------------------------------------------
------------------------------------------------------------
------------------------------------------------------------
------------------------------------------------------------
------------------------------------------------------------
------------------------------------------------------------
--------------------------------------
>PAFTOL009233
------caggtgagagtattttatgcagtgcggctgtttctgggactcctgtctgtggtg
gcagatgcatttcttgtggtagctatttcaaggaagtatggraaacgtcttgcttcttac
actcttgcgatgctatgcttaaccagtggctgcttctttgctagtacaa-----------
--------gtttcttgcccagttcattctctatgtatgccatgtcacttgcatctgcttt
ggctcttttggaaagacctgctttggcagttggagttgctgctagtggagttattattgg
ctggcctttctcagttttgrcttttgtgcctgtcacattgttcggcctccatcgtagctt
taaacaggcctttctgtctggggccatcacttctgttgctctacttgctctctccattct
tgttgaccaccactattayggacgatggacatcatctgtcttgaatctgctgttgtataa
tgttctaggaggtggggagagccacttgtatggggttgaaggaccattgttttatctgcg
gaatggattcaacaatttcaacttctgttttgtccttgcattgctgtttccaattattct
ccctgtgcacattgtgcggaggaaatatgtccctgagttgttggtcattgtcatgccaat
ttatatttggcttggatttatgtctctgcagccacacaaagaagaaagg-----------
------------------------------------------------------------
------------------------------------------------------------
------------------------------------------------------------
------------------------------------------------------------
------------------------------ggtt---------ctacactatgcattggt
ggtgaatggcataggttcccttcatcattcttcgttcctgattacatattgcaagt-gcg
ctggatcgacgatggattccgaggccttcttcctttcccattcaactcaacactaggtgg
tacttcagcggctcctccttatttcaacaacaagaacaaagcatcagagcagcaatatgt
a-----------------------------------------------------------
------------------------------------------------------------
------------------------------------------------------------
--------------------------------------
>PAFTOL009235
------caggtgaaagtattttatgctgttcggctctttctgggactcctgtctgtggtt
gcagatgcatttyttgtggtggctctttcaaggaagtatgggaaacgtcttgcttcttac
actcttgcaatgctgtgcttaaccagtggctgcttctttgctagtacaa-----------
--------gtttcttgcccagttcattctctatgtacgccatgtcacttgcatctgcttt
tgctctttcggaaagacctgatttggtggttggagttgccgccagtggagtcattattgg
ctggcctttctcagttttggcttttgtgcctgtgacattgttcagcctccatcgtagctt
gaagcaggcctttctgtctggggcaatcacttctattgctctacttgctctctccattat
tgttgaccaccaatattacagacgatggacatcatcagtcttaaatctgttgttgtataa
tgtgctaggaggtggggaaagccacttgtatggggttgaaggaccactgttttatctgcg
gaatggattcaacaatttcaacttctgttttgtccttgcattgatgtttccaactattct
gctcgtgcacgttgtgcggaagaaatatgtccctgagttgttggtcattgtctcgccaat
ttatatttggcttggatttatgtctctgcagccacacaaagaagaaaggtytctgtatcc
aatctatccattgatttgtgtggctgcatcagcttttattgacagcatacctgatctttt
ccgagataagtacaaccccggtgataattctcttcccgtgttgattggaaagttcattcg
accagttacact------------------------------------------------
------------------------------------------------------------
-----------------------------tggtt---------ctactctgtgcattggt
agtgaatggcacaggttcccttcatcattctttgttcctgattatatatcccaagt-gcg
ctggatcgatgatggattccgaggccttcttcctttcccattcaactcaaccataggtgg
tacttcagcagcgccttcttatttcaacaataagaacaaagcatcagagcagcaatatct
tcaggatctatcggc-ctgtacccttcttgttgaactgcacttgaaacgtccttttgcct
atcgtggaaatgatttgtcgacatgggaggtg----------------------------
------------------------------------------------------------
--------------------------------------
>PAFTOL009237
------------------------------------------------------------
------------------------------------------------------------
------------------------------------------------------------
------------------------------------------------------------
----------gaaagacctgctttggtggttggagttgccgccagtggagtcattattgg
ctggcctttctcagttttggcttttgtgcctgtgacattgttcagcctccatcgtagctt
gaaacaggcctttctgtctggggcaattacttctattgctctaattgctctctccattat
tgttgaccaccaatattacagactatggacatcatcagtcttaaatctgttgttgtataa
cgtgctaggaggtggggaaagccacttgtatggggttgaaggaccactgttttatctgcg
gaatggattcaacaatttcaacttctgttttgtccttgcattgatgtttccaacaattct
gctcgtgcacgttgtgcggaagaaatatgtccctgagttgttggtcattgtctcgccaat
ttatatttggcttggatttatgtctctgcagccacacaaagaagaaagg-----------
------------------------------------------------------------
------------------------------------------------------------
------------------------------------------------------------
------------------------------------------------------------
------------------------------------------------------------
------------------------------------------------------------
------------------------------------------------------------
------------------------------------------------------------
------------------------------------------------------------
------------------------------------------------------------
------------------------------------------------------------
--------------------------------------
>PAFTOL009239
------caggtgagagtattttatgcagtgcggctctttctgggactcctgtctgtggtg
gcagatgcattttttgtgatagctctttcaaggaagtacgggaaacgtcttgcttcttac
actmttgcgatgctatgcttaaccagtggctgcttctttgctagtacar-----------
--------gtttcttgcctagttcattctctatgtatgccatgtcacttgcatctgcttt
ggctctcttgaaaagacctgctttggcagttggagttgctgctagtggagttattattgg
ctggcctttctcagttttggcttttgtgcctgtcacattgttcagcctccatcgtagctt
taaacaggcctttctgtctggggcaatcacttctgttgctctacttgctctctccattct
tgttgaccaccactattatggacgatggacatcgtctgtcttgaatctgctgttatataa
tgttctaggaggtggggagagccacttgtatggggttgaaggaccattgttttatctgcg
gaatggattcaacaatttcaacttctgttttgtccttgcattgctgtttccaattattct
ccctgtgcacattgtgcggaagaaatatgtccctgagttgttggtcatcatcttgccaat
ttatatttggcttggatttatgtctctgcagccacacaaagaagaaaggttt--------
------------------------------------------------------------
------------------------------------------------------------
------------------------------------------------------------
------------------------------------------------------------
------------------------------------------------------------
------------------------------------------------------------
------------------------------------------------------------
------------------------------------------------------------
------------------------------------------------------------
------------------------------------------------------------
------------------------------------------------------------
--------------------------------------
>PAFTOL009241
------caggtgagagtattttatgcagtgcggctctttctgggactcctgtctgtggtg
gcagatgcatttcttgtgatagctctttcaaggaagtatgggaaacgtcttgcttgttac
actcttgcgatgctatgcttaaccagtggctgcttctttgctagtacaa-----------
--------gtttcttgcctagttcattctctatgtatgccatgtcacttgcatctgcttt
ggctctcttggaaagacctgctttggcagttggagttgctgctagtggagttattattgg
ctggcctttctcagttttggcttttgtgcctgtcacattgttcagcctccatcgtagctt
taaacaggcctttctgtctggggcaatcacttctgttgctctacttgctctctccattct
tgttgaccaccactattacggacgatggacatcatctgtcttgaatctgctgctgtataa
tgttctaggaggtggggggagccatttgtatggggttgaagggccattgttttatctgcg
gaatgggttcaacaatttcaacttctgttttgtccttgcattgctgtttccaattattct
ccctgtgcacattgtgcggaagaaatatgtctctgagttgttggtcatcgtcttgccaat
ttatatttggcttggatttatgtctctgcagccacacaaagaagaaaggtytctgtatcc
gatctatccattgatttgtgtggctgcatcagcttttattgagagcatacctgatctttt
ccgagataagtacaacccccaagataattctcttcccgtgttggt---------------
------------------------------------------------------------
------------------------------------------------------------
-----------------------------gggtt---------ctacactatgcattggt
ggtgaatggcacaggttcccttcatcattcttcgttcctgattacatatcgcaagt-gcg
atggatcgatgatggattccaaggccttcttcctttcccattcaactcaacactaggtgg
tacttcagcggcgccctcttatttcaacaacaagaacaaagcatcagagcagcaatatct
tcaggatctatcagc-ctgtacccttctcgttgaactgcacttgaaacgccctttt----
------------------------------------------------------------
------------------------------------------------------------
--------------------------------------
>PAFTOL009243
------caggtgagagtgttttatgcagtgcggctctttctgggactcctgtctgtggtg
gcagatgcatttcttgtgatagctctttcaaggaagtatgggaaacgtcttgcttcttac
actcttgcgatgctatgcttaaccagtggctgcttctttgctagtacaa-----------
--------gtttcttgcctagttcattctctatgtatgccatgtcacttgcatctgcttt
ggctttcttggaaagacctgctttggcrgttggagttgctgctagtggagttattattgg
ctggcctttctccgttttggcttttgtgcctgtcacattgttcagcctccatcgtagctt
taaacaggcctttctgtctggggcaatcacttctgttgctctacttgctctctccattct
tgttgaccaccactattacggacgatggacatcatctgtcttgaatctgctgttgtataa
tgttctaggaggtggggagagccacttgtatggggttgaaggaccattgttttatctgct
taatggattcaacaatttcaacttctgttttgtgcttgcattgctgtttccaattattct
ccctgtgcacatggtgcggaagaaatatgtccctgagttgttggtcatcgtcttgccaat
ttatatttggcttggatttatgtctctgcagccacacaaagaagaaaggtttctgtatcc
gatctatccattgatttgtgtggctgcatcagcttttattgagagcatacctgatctttt
ccgagataagtacaacccccttgataattctcctcccgtgttgattggaaagttcattcg
accagtgatactaggcattatatt-----atgcatctcccattctcggacattctcccag
attcatg-gttattcagcacctttggaaatctacaaccatttgcagtac-----------
------------catgatgatgctggagatggt---------------------------
------------------------------------------------------------
------------------------------------------------------------
------------------------------------------------------------
------------------------------------------------------------
------------------------------------------------------------
------------------------------------------------------------
--------------------------------------
>PAFTOL009245
------caggtgagagtattttatgcagtgcggctctttctgggactcctgtctgtggta
gcagatgcatttcttgtgatagctctttcaaggaagtatgggaaacgtcttgcttcttac
actcttgcgatgctatgcttaaccagtggctgcttctttgctagtacaa-----------
--------gtttcttgcctagttcattctctatgtatgccatgtcacttgcatctgcttt
ggctctcttggaaagacctgctttggcagttggagttgctgctagtggagttattattgg
ctggcctttctcagttttggcttttgtgcctgtcacattgttcagcctccatcgtagctt
taaacaggcctttctgtctggggcaatcacttctgttgctctactkgctctctccattct
tgttgatcaccgctattacggacgatggacgtcatctgtcttgaatctgctgttgtataa
tgttctaggaggtggggagagccacttgtatggggttgaaggaccattattttatctgcg
gaatggattcaacaatttcaacttctgttttgtccttgcattgctgtttccaattattct
ccctgtgcacattgtgcggaagaaatatgtccctgagttgttggtcatcgtcttgccaat
ttatatttggcttggatttatgtctctgcagccacacaaagaagaaaggtytctgtatcc
aatttatccattgatttgtgtggctgcatcagcttttattgagagcatacctgatctttt
ccgagataagtacaaaccccctgataattctcttcccgtgttggtg--------------
------------------------------------------------------------
------------------------------------------------------------
------------------------------------------------------------
------------------------------------------------------------
------------------------------------------------------------
------------------------------------------------------------
------------------------------------------------------------
------------------------------------------------------------
------------------------------------------------------------
--------------------------------------
>PAFTOL009249
------------------------------------------------------------
------------------------------------------------------------
------------------------------------------------------------
-----------------------------------atgctaagtatctttttactg----
------------------------------------------------------------
------------------------------------------------------------
-------------------------------tctgacttcttccaggctctctccattct
tgttgaccactgctattacggacgatggacatcatctgtcttgaatctgctgttgtataa
tgttctaggaggtggggagagccacttgtatggggttgaaggaccattgttttatctgcg
gaatggattcaacaatttcaacttctgttttgtccttgcattgctgtttccaattattct
ccctgtgcacattgtgcggaagaaatatgtccctgagttgtgggtcatcgtcttgccaat
ttatatttggcttggatttatgtctctgcagccacacaaagaagaaagg-----------
------------------------------------------------------------
------------------------------------------------------------
------------------------------------------------------------
------------------------------------------------------------
------------------------------------------------------------
------------------------------------------------------------
------------------------------------------------------------
------------------------------------------------------------
------------------------------------------------------------
------------------------------------------------------------
------------------------------------------------------------
--------------------------------------
>PAFTOL009251
------caggtgagagtattttatgcagtgcggctctttctaggactcctgtctgtggta
gcagatgcatttcttgtgatagctctctcaaggaagtatgggaaacgtcttgcttcttac
actcttgcgatgctatgcttaaccagtggctgcttctttgctagtacaa-----------
--------gtttcttgcctagttcattctctatgtatgccatgtcacttgcatctgcttt
ggctctcttggaaagacctgctttggcagttggagttgctgctggtggagttattattgg
ctggcctttctcagttttggcttttgtgcctgtcacattgttcagcctccatcgtagctt
taaacaggcctttctgtctggggcaatcacttctgttgctctacttgctctctccattct
tgttgaccaccgctattacggacgatggacatcatctgtcttgaatctgctgttgtataa
tgttctaggaggtggggagagccacttgtatggggttgaaggaccattattttatctgcg
gaatggattcaacaatttcaacttctgttttgtccttgcattgctgtttccgattattct
ccctgtgcacattgtgcggaagaaatatgtccctgagttgttggtcatcgtcttgccaat
ttatatttggcttggatttatgtctctgcagccacacaaagaagaaagg-----------
------------------------------------------------------------
------------------------------------------------------------
------------------------------------------------------------
------------------------------------------------------------
------------------------------------------------------------
------------------------------------------------------------
------------------------------------------------------------
------------------------------------------------------------
------------------------------------------------------------
------------------------------------------------------------
------------------------------------------------------------
--------------------------------------
>PAFTOL009253
------------------------------------------------------------
------------------------------------------------------------
------------------------------------------------------------
----------ctcttgcccagttcattctctatgtatgccatgtcacttgcatctgcttt
tgctctttcggaaagacctgctttggtggttggagttgccgccagtggagtcattattgg
ctggcctttctcagttttggcttttgtgcctgtgacattgttaagcctccatcgtagctt
gaaacaggcctttctgtctggggcaatcacttctattgctctacttgctctctccattat
tgttgaccaccaatattacagacaatggacatcatcagtcttaaatctgttgttgtataa
cgtgctaggaggtggggaaagccacttgtatggggttgaaggrccactgttttatctgcg
gaatggattcaacaatttcaacttctgttttgtycttgcattgatgtttccaactattct
gctcgtgcacrttgtgcggaagaaatatgtccctgarttgttggtcattgtctcgccaat
ttatatttggcttggatttatgtctctgcagccacacaaagaagaaagg-----------
------------------------------------------------------------
------------------------------------------------------------
------------------------------------------------------------
------------------------------------------------------------
------------------------------------------------------------
------------------------------------------------------------
------------------------------------------------------------
------------------------------------------------------------
------------------------------------------------------------
------------------------------------------------------------
------------------------------------------------------------
--------------------------------------
>PAFTOL009255
------caggtgagagtattttatgcagtgcggctctttctgggactcctgtcggtggtg
gcagatgcatttcttgtgatagctctttcaaggaagtatgggaaacgttttgcttcttac
actcttgcgatgctatgcttaaccagtggctgcttctttgctagtacaa-----------
--------gtttcttgcctagttcattctctatgtatgccatgtcacttgcatctgcttt
ggctctcttggaaagacctgctttggcagttggagttgctgctagtggagttattattgg
ctggcctttctcagttttggcttttgtgcctgtcacattgttcagcctccatcgtagctt
taaacagtcctttctgtctggggcgatcacttctgttgctctactkgctctctccattct
tgttgaccaccactattacggacgatggacatcatctgtcttgaatctgctgttgtataa
tgttctaggaggtggggagagccacttgtatggggttgaaggaccattgttttatctgcg
gaatggattcaacaatttgaacttctgttttgtccttgcattgctgtttccaattattct
ccctgtgcacattgtgcggaagaaatatgtccctgagttgttggtcatcgtcttgccaat
ttatatttggcttggatttatgtctctgcagccacacaaagaagaaaggtytctgtatcc
gatctatccattgatttgtgtggctgcatcagcttttattgagagcatacctgatctttt
ccgagataagtacaacccccctgataattctcttcccgtgttgattggaaagttcattcg
accagtgatactaggcattatatt-----atgcatctcccattctcggacattctccctg
attcatg-gttattcagcacctttggaaatctacaagcatttgcagtac-----------
------------catgatgatgctggagatgttt---------agcttgggggtggttgt
ggtgaatggcacaggttcccttcatcattcttcgttcctgattacatattgcaggt-gcg
ctggatcgacgatggattccaaggccttcttcctttcccatttaactcaacactaggtgg
tacttcagcggcgccttcttatttcaacaacaagaacaaagcatcagggcagcaatatct
tcaggatctatcagc-ctgtacccttctcgttgaactgcacttgaaacgtccttttccct
atcgtggaaatgatttgtcg----------------------------------------
------------------------------------------------------------
--------------------------------------
>PAFTOL009259
------caggtgagagtattttatgcagtgcggctctttctgggactcctgtctgtcgkg
gcrgatgcatttcttgtgatagctctttcaaggaagtatgggaaacgtcttgcttcttac
actcttgcgatgctatgcttaaccagtggctgcttctttgctagtacaa-----------
--------gtttcttgcctagttcattatctatgtatgccatgtcacttgcatctgcttt
ggctctcttggaaagacctgctttggcagttggagttgctgctagtggagttattattgg
ctggcctttctcagttttggcttttgtgccygtcwcaktgttcagcctccatcgtagctt
taaacaggcctttctgtctggggcaatyacttccgttgctctacttgctctctccattct
tgttgaccaccactattatggacgatggacatcatctgtcttgaatctgctgttatataa
tattctaggaggtggagagagccacttgtatggggttgaaggaccattgttttatctgcg
gaatggattcaacaatttcaacttttgttttgtccttgcattgctgtttccaattattct
ccctgtgcacattgtgcggaagaaatatgtccctgrgttgttggtcatcgtcttgccaat
ttatatttggcttggatttatgtctctgcagccacacaaagaagaaaggtttgaataacc
------------------------------------------------------------
------------------------------------------------------------
------------------------------------------------------------
------------------------------------------------------------
------------------------------------------------------------
------------------------------------cctg--------------------
------------------------------------------------------------
------------------------------------------------------------
------------------------------------------------------------
------------------------------------------------------------
------------------------------------------------------------
--------------------------------------
>PAFTOL009261
------------------------------------------------------------
------------------------------------------------------------
------------------------------------------aatccag-----------
--------gtttcttgcctagttcattctctatgtatgccatgtcagttgcatctgcttt
ggctctctcgggaagacctgctttggcggttgcagttgctgctagtggagttattattgg
ctggcctttctcagttttggcttttgtgcctgtcacattgttcagcctccatcgttgctt
taaacaggcctttctctctgggacaatcacttctgttgctctacttgctgtttccattct
tgttgaccactactattacggacgatggacatcatctgtcttgaatctgctgttgtataa
tgttctaggaggtggggagagccacttgtatggggttgaaggaccattgttttatctgcg
gaatggattcaacaatttcaacttctgttttgtccttgcattgctgtttccaattattct
ccctgtgcacattgtgcggaagaaatatgtccctgagttgttgatcatcgtcttgccaat
ttatatttggcttggatttatgtctctgcagccacacaaagaagaaagg-----------
------------------------------------------------------------
------------------------------------------------------------
------------------------------------------------------------
------------------------------------------------------------
------------------------------------------------------------
------------------------------------------------------------
------------------------------------------------------------
------------------------------------------------------------
------------------------------------------------------------
------------------------------------------------------------
------------------------------------------------------------
--------------------------------------
>PAFTOL009263
------caggtgagagtattctatgcagtgcggctctttctgggactcctgtctgtggtg
gcagatgcatttcttgtgatagctctttcaaggaagtatgggaaacgtcttgcttcttac
actcttgcgatgctatgcttaaccagtggctgcttctttgctagtacaa-----------
--------gtttcttgcctagttcattctctatgtatgccatgtcacttgcatctgcttt
ggctctcttggaaagacctgctttggccgttggagttgctgctagtggagttattattgg
ctggcctttctcagttttggcttttgtgcctgtcacattgttcagcctccatcgtagctt
taaacaggcctttctgtctggggcaatcacttctgttgctctacttgctctctccattct
tgttgatcactgctattacggacgatggacatcatctgtcttgaatctgctgttgtataa
tgttctaggaggtggggagagccacttgtatggggttgaaggaccattgttttatctgcg
gaatggattcaacaatttcaacttctgttttgtccttgcattgctgtttccaattattct
ccctgtgcacattgtgcggaagaaatatgtccctgagttgttggtcatcgtcttgccaat
ttatatttggcttggatttatgtctctgcagccacataaagaagaaagg-----------
------------------------------------------------------------
------------------------------------------------------------
------------------------------------------------------------
------------------------------------------------------------
------------------------------------------------------------
------------------------------------------------------------
------------------------------------------------------------
------------------------------------------------------------
------------------------------------------------------------
------------------------------------------------------------
------------------------------------------------------------
--------------------------------------
>PAFTOL009265
------caggtgagagtattttatgcagtgcggctctttctgggactcctgtctgtggta
gcagatgcatttcttgtgatagctctttcaaggaagtatgggaaacgtcttgcttcttac
actcttgcgatgctatgcttaaccagtggctgcttctttgctagtacaa-----------
--------gtttcctgcctagttcattctctatgtatgccatgtcacttgcatctgcttt
ggctctcttggaaagacctgctttggcagttggagttgctgctagtggagttattattgg
ctggcctttctcagttttggcttttgtgcctgtcacattgttcagcctccatcgtagctt
taaacaggcctttctgtctggggcaatcacttctgttgctctacttgctctctccattct
tgttgaccacckctattacggacgatggacatcatctgtcttgaatctgctgttgtataa
tgttctaggaggtggggagagccacytgtatggggttgaaggaccattgttttatctgcg
gaatggattcaacaatttcaacttctgttttgtccttgcattgctgtttccaattattct
ccctgtgcacattgtgcggaagaaatatgtccctgagttgttggtcatygtcttgccaat
ttatatttggcttggatttatgtctctgcagccacacaaagaagaaagg-----------
------------------------------------------------------------
------------------------------------------------------------
------------------------------------------------------------
------------------------------------------------------------
------------------------------------------------------------
------------------------------------------------------------
------------------------------------------------------------
------------------------------------------------------------
------------------------------------------------------------
------------------------------------------------------------
------------------------------------------------------------
--------------------------------------
>PAFTOL009267
------caggtgagagtattttatgctgtgcggctctttctgggactcctgtctgtggtt
gcagatgcgtttcttgtggtagctctttcaagaaagtatgggaaacgtcttgcttcttac
actcttgcaatgctgtgcttaaccagtggctgcttctttgctagtacaa-----------
--------gtttcttgcccagttcattctctatgtatgccatgtcacttgcatctgcttt
cgctctttcggaaagacctgctttggcggttggagttgctgccagtggagtcattattgg
ctggcctttctcagttttggcttttgtgcctgtgacattgttcagcctccatygtagctt
gaaacaggcctttctgtctggggcattcacttctattgctctacttgctctctccattct
tgttgaccaccaatattacagaggatggacatcatcagtcttaaatctgttgttgtataa
catgctaggaggtggggaaagccacttgtatggggttgaaggaccactgttttatctgcg
gaatggattcaacaatttcaacttctgttttgtccttgcattgatgtttccaactattct
gctcgtggacgttgtgcggaagaaatatgtccctgagttgttygtcattgtctcgccaat
ttatatttggcttggatttatgtctctgcagccacacaaagaagaaaggtytctgtatcc
aatctatccattgatttgtgtggctgcatcagcttttattgacagcatacctgatctttt
ccgagataagtacaacctcagtgataattctcttcccgtgttgattggaaagttcattcg
accagttacactaggcattatatt-----atgcgtctcccattctcggacattctccttg
attcatg-gttattcagcacctttggaaatctacacgcatttgcagtac-----------
------------catgatgatgctggagatggtt---------ctactctgtgcattggt
agtgaatggcacaggttcccttcatcattctttgttcctgattatatatcgcaagt-gcg
ctggatcgatgatggattccgaggccttcttcctttcccattcaactcaaccgtaggtgg
tacttcagcagcaccttcttatttcaacaataagaacaaagcatcagagcagcaatatct
tcaggatctatcggc-ctgtaccctccttgttgaactgcacttgaaacgtccttttgcct
atcgtggaaatgatttgtcgacatgggaggtg----------------------------
------------------------------------------------------------
--------------------------------------
>PAFTOL009269
------caggtgaaagtattttatgctgtgcggctctttctgggactcctgtctgtggtt
gcagatgcgtttcttgtggtagctctttcaaggaagtatgggaaacgtcttgcttcttac
actcttgcaatgctgtgcttaaccagtggctgcttctttgctagtacaa-----------
--------gtttcttgcccagttcattctctatgtatgccatgtcacttgcatctgcttt
cgctctttcggaaagacctgctttggcggttggagttgctgccagtggagtcattattgg
ctggcctttctcagttttggcttttgtgcctgtgacattgttcagcctccatcgtagcct
gaaacaggcctttctgtctggggcaatcacttctattgctctacttgctctctccattct
tgttgaccaccaatattacagacgatggacatcatcagtcttaaatctgttgttgtataa
cgtgctaggaggtggggaaagtcacttgtatggggttgaaggaccactgttttatctgcg
aaatggattcaacaatttcaacttctgttttatccttgcattgatgtttccaactattct
gctcgtggacgttgtgcggaagaaatatgtccctgagttgttggtcattgtctcgccaat
ttatatttggcttggatttatgtctctgcagcctcacaaagaagaaaggtttctgtatac
aatctatccattgatttgtgtggctgcatcagcttttattgacagcatacctgatctttt
ccgagataagtacaaccccggtgataattctcttcccgtgttgattggaaagttcattcg
accagttacactaggcgttatatt-----atgcatctcccattctcggacattctccttg
attcatg-gttattcagcacctttggaaatctacaygcatttgcagtac-----------
------------catgatgatgctggagatggtt---------ctactctgtgcgttggt
ggtgaatggcacaggttcccttcatcattctttgttcctgattatatatcgcaagt-gcg
ctggatcgatgatggattccgaggccttcttcctttcccattcaactcaaccgtaggtgg
tacttcagcagcgccttcttatttcaacaataagaacaaagcatcagagcagcaatatct
tcaggatctatcggc-ctgtaccctccttgttgaactgcacttgaaacgtccttttgcct
atcgtggaaatgatttgtcaacatgggaggtg----------------------------
------------------------------------------------------------
--------------------------------------
>PAFTOL009271
------caggtgagagtattttatgcagtgcggctttttctgggactcctgtctgtggta
gcagatgcatttcttgtgatagctgtttcaaggaagtatgggaaacgtcttgmttcttac
actcttgcgatgctatgcttaaccagtggctgcttctttgctagtacga-----------
--------gtttcttgcctagttcattctctatgtatgccatgtcacttgcatctgcttt
tgctctcttggaaagacctgctttggcggttgcagttgctgctagtggagttattattgg
ctggcctttctcagttttggcttttgtgcctatcacattgttcagcctccagcgtagctt
taaacaggcctttctgtctggggcaatcacttctgttactctacttgctctctccattct
tgttgaccaccactattatggacgatggacatcgtctgtcttgaatctgctgttgtataa
tgttctaggaggtggggagagccacttgtatggggttgaaggaccattgttttatctgcg
gaatggattcaacaatttcaacttctgttttgtccttgcattgctgtttccaattattct
gcctgtgcacattgtgcggaagaaatatgtccctgaattgttggtcatcgtcttgccaat
ttatatttggcttggatttatgtccctgcagccacacaaagaagaaaggtctgaatat--
------------------------------------------------------------
------------------------------------------------------------
------------------------------------------------------------
------------------------------------------------------------
------------------------------------------------------------
------------------------------------------------------------
------------------------------------------------------------
------------------------------------------------------------
------------------------------------------------------------
------------------------------------------------------------
------------------------------------------------------------
--------------------------------------
>PAFTOL009279
------caggtgagagtattttatgcagtgcggctctttctgggactcctgtctgtggcg
gcagatgcatttcttgtgatagctctttcaaggaagtatgggaaacgtcttgcttgttac
actcttgcgatgctatgcttaaccagtggctgcttctttgctagtacaa-----------
--------gtttcttgcctagttcattctctatgtatgccatgtcacttgcatctgcttt
ggctctcttggaaagacctgctttggcagttggagttgctgctagtggagctattattgg
ctggcctttctcagttttggcttttgtgcctgtcacattgttcagcctccatcgtagctt
taaacaggcctttctgtctggggcaatcacttctgttgctctactcgctctctccattct
tgttgaccaccactattatggacgatggacatcatctgtcttgaatctgctgttgtataa
tgttctaggaggtggggggagccacttgtatggggttgaagggccattgttctatctgcg
gaatgggttcaacaatttcaacttctgttttgtccttgcattgctgtttccaattattct
ccctgtgcacattgtgcggaagaaatatgtccctgagttgttggtcatcgtcttgccaat
ttatatttggcttggatttatgtctctgcagccacacaaagaagaaaggtttctgtatcc
gatctatccattgatttgtgtggctgcatcagcttttattgagagcatacccgatctttt
ccgagataagtacaacccccaagataattctcttcctgtgttgattggaaagttcattcg
accagtgatactaggcattatatt-----atgcatctcccattctcgaacattctccctg
attcatg-gttattcagcacctctggaaatctacaagcatttgcagtac-----------
------------catgatgatgctggagatggtt---------ctacattatgcattggt
ggtgaatggcacaggttcccttcgtcattcttcgttcctgattacatatcgcaagt-gcg
gtggatcgatgatggattccaaggccttcttcctttcccattcaactcaacactaggtgg
tacttcagcggctccctcttatttcaacaacaagaacaaagcatcagagcagcaatatgt
a-----------------------------------------------------------
------------------------------------------------------------
------------------------------------------------------------
--------------------------------------
>PAFTOL009281
------------------------------------------------------------
------------------------------------------------------------
------------------------------------------aatccag-----------
--------gtttcttgcctagttcattctctatgtatgccatgtcacttgcatctgcttt
ggctctcttggaaagacctgcttttgcagttggagttgctgctagtggagttattattgg
ctggcctttctcagttttggcttttgtgcctgtcacattgttcagcctccatcgtagctt
taaacaggcctttctgtcgggggcaatcacttctgttgctctacttgctctttccattct
tgttgaccaccactattacggacgatggacatcatctgtcttgaatctgctgttgtataa
tgttctaggaggtggggagagccacttgtatggggttgaaggaccattgttttatctgcg
gaatggattcaacaatttcaacttctgttttgtccttgcattgctgtttccaattgttct
ctctgtgcacgttgtgcggaagaaatatgtccctgagttgttggtcatcgtcttgccagt
ttatatttggcttggatttatgtctctgcagccacacaaagaagaaagg-----------
------------------------------------------------------------
------------------------------------------------------------
------------------------------------------------------------
------------------------------------------------------------
------------------------------------------------------------
------------------------------------------------------------
------------------------------------------------------------
------------------------------------------------------------
------------------------------------------------------------
------------------------------------------------------------
------------------------------------------------------------
--------------------------------------
>PAFTOL009283
------caggtgagagtattttatgcagtgcggctctttctgggactcctgtctgtggtg
gcagatgcatttcttgtgatagctctttcaaggaagtatgggaaacgttttgcttgttac
actcttgcgatgctatgcttaaccagtggctgcttctttgctagtacaa-----------
--------gtttcttgcctagttcattctctatgtatgccatgtcacttgcatctgcttt
ggctctcttggaaagacctgctttggcagttggagttgctgctagtggagttattattgg
ctggcctttctcagttttggcttttgtgcctgtcacattgttcagcctccatcgtagctt
taaacaggcctttctgtctggggcaatcacttctgttgctctacttgctctctccattct
tgttgaccaccactattacggacgatggacatcatctgtcttgaatctgctgttgtataa
tgttctaggaggtggggggagccacttgtatggggttgaagggccattgttttatctgcg
gaatgggttcaacaatttcaacttctgttttgtccttgcattgctgtttccaattattct
ccctgtgcacattgtgcggaagaaatatgtctctgagttgttggtcatcgtcttgccaat
ttatatttggcttggatttatgtctctgcagccacacaaagaagaaagg-----------
------------------------------------------------------------
------------------------------------------------------------
------------------------------------------------------------
------------------------------------------------------------
------------------------------ggtt---------ctacactatgcattggt
ggtgaatggcacaggttcccttcatcattcttcgttcctgattacatatcgcaagt-gcg
ctggatcgatgatggattccaaggccttcttcctttcccattcaactmaacactaggtgg
tacttcagccgcgccctcttatttcaacaacaagaacaaagcatcagagcagcaatatgt
a-----------------------------------------------------------
------------------------------------------------------------
------------------------------------------------------------
--------------------------------------
>PAFTOL009285
------caggtgaaagtattttatgctgtgcggctctttctgggactcctgtctgtggtt
gcagatgcgtttcttgtggtagctctttcaaggaagtatgggaaacgtcttgcttcttac
actcttgcaatgctgtgcttaaccagtggctgcttctttgctagtacaagtacgtatact
tcttcatcgtttcttgagttcttcattctctatgtatgccat------------------
-gctctttcggaaagacctgctttagcggttggaattgcctccagtggagtcattattgg
ctggcctttctcagttttggcttttgtgcctgtgacattgttcagcctccatcgtagctt
gaaacaggcctttctgtctggggcaatcacttctattgctctacttgctctctccattct
tgttgaccacaaatattacagacgatggacatcatcagtcttaaatctgttgttgtataa
cgtgctaggaggtggggaaagccacttgtatggggttgaaggaccactgttctatctgcg
gaatggattcaacaatttcaacatatgttttgtccttgcattgatgtttccaactattct
gctcgtggatgttgtgcggaagaaatatgtccctgagttgttggtcattgtctcgccaat
ttatatttggcttggatttatgtctctgcagccacacaaagaagaaaggtytctgtatcc
aatctatccattgatttgtgtggctgcatcagcttttattgacagcatacctgatctttt
ccgagataagtacaaccccggtgataattctcttcccgtgttgrttggaaagttcattcg
accagttacactaggcattatatt-----atgcatctcccattctcggacattctccttg
attcatg-gttattcagcacctttggaaatctacacgcatttgcagtac-----------
------------catgatgatgctggagatggtt---------ctactctgtgcattggt
agtgaatggcacaggttcccttcatcattctttgttcctgattatatatcgcaagt-gcg
ctggatcgatgatggattccgaggccttcttcctttcccattcaacgcaaccgtaggtgg
tacttcagcagcgccttcttatttcaacaataagaacaaagcatcagagcagcaatatct
tcaggatctatcggc-ctgtaccctccttgttgaactgcacttgaaacgtccttttgcct
atcgtggaaatgatttgtcgacatgggaggtg----------------------------
------------------------------------------------------------
--------------------------------------
>PAFTOL009287
------caggtgagagtattttatgcagtgcggctctttctgggactcctgtctgtggtg
gcagatgcatttcttgtgatagctctttcaaggaagtatgggaaacgtcttgcttgttac
actcttgcgatgctatgcttaaccagtggctgcttttttgctagtacaa-----------
--------gtttcttgcctagttcattctctatgtatgccatgtcacttgcatctgcttt
ggctctcttggaaagacctgctttggcagttggagttgctgctagtggagttattattgg
ctggcctttctcagttttggcttttgtgcctgtcacattgttcagcctccatcgtagctt
taaacaagcctttctgtctggggcaatcacttctgttgctctactcgctctctccattct
tggtgaccaccactattatggacgatggacatcatctgtcttgaatctgctgttgtataa
tgttctaggaggtggggggagccacttgtatggggttgaagggccattgttttatctgcg
gaatgggttcaacaatttcaacttctgttttgtccttgcattgctgtttccaattattct
ccctgtgcacattgtgcggaagaaatatgtccctgagttgttggtcattgtcttgccaat
ttatatttggcttggatttatgtctctgcagccacacaaagaagaaagg-----------
------------------------------------------------------------
----gataagtacaactcccaagataattctcttcccgtgttgattggaaagttcattcg
accagtgatactaggcattatatt-----atgcatctcccattctcgaacattctccctg
attcatg-gttattcagcacctctggaaatctacaagcatttgcagtac-----------
------------catgatgatgctggagatggt---------------------------
------------------------------------------------------------
------------------------------------------------------------
------------------------------------------------------------
------------------------------------------------------------
------------------------------------------------------------
------------------------------------------------------------
--------------------------------------
>PAFTOL009289
------------------------------------------------------------
------------------------------------------------------------
------------------------------------------aatccag-----------
--------gtttcttgcctagttcattctctatgtatgccatgtcacttgcatccgcttt
ggctctcttggaaagacctgctttggcagttggagttgctgctagtggagttattattgg
ctggcctttctcagttttggcttttgtgcctgtcacattgttcagcctccatcgtagctt
taaacaggcctttctgtctggggcaatcacttctgttgctctacttgctttctccattct
tgttgaccaccactattacrgacgatggacatcatctgtcttgaatctgctgttgtataa
tgttgtaggaggtggggagagccacttgtatggggttgaaggaccattgttttatctgcg
gaatggattcaacaatttcaacttctgttttgtccttgcattgctgtttccaattattct
ccctgtgcacattgtgcggaagaaatatktccctgagttgttggtcatcgtattgccaat
ttatatttggcttggatttatgtctctgcagccacacaaagaagaaagg-----------
------------------------------------------------------------
------------------------------------------------------------
------------------------------------------------------------
------------------------------------------------------------
------------------------------------------------------------
------------------------------------------------------------
------------------------------------------------------------
------------------------------------------------------------
------------------------------------------------------------
------------------------------------------------------------
------------------------------------------------------------
--------------------------------------
>PAFTOL009291
------caggtgagaktattttatgcagtgcggctctttctgggactcctgtctgtggtg
gcagatgcatttcttgtgatagctctttcaaggaagtatgggaaacgtcttgcttgttac
actcttgcgatgctatgcttaaccagtggctgcttttttgctagtacaa-----------
--------gtttcttgcctagttcattctctatgtatgccatgtcacttgcatctgcttt
ggctctcttggaaagacctgctttggcagttggagttgctgctagtggagttattattgg
ctggcctttctcagttttggcttttgtgcctgtcacattgttcagcctccatcgtagctt
taaacaagcctttctgtctggggcaatcacttctgttgctctactcgctctctccattct
tggtgaccaccactattatggacgatggacatcatctgtcttgaatctgctgttgtataa
tgttctaggaggtggggggagccacttgtatggggttgaagggccattgttttatctgcg
gaatgggttcaacaatttcaacttstgttttgtccttgcattgctgtttccaattattct
ccctgtgcacattgtgcggaagaaatatgtccctgagttgttggtcatcgtcttgccaat
ttatatttggcttggatttatgtctctgcagccacacaaagaagaaaggtttctgtatcc
gatctatccattgatttgtgtggctgcatcagctgttattgagagcatacccgatctttt
ccgagataagtacaactcccaagataattctcttcccgtgttgattggaaagttcattcg
accagtgatactaggcattatatt-----atgcatctcccattctcgaacattctccctg
attcatg-gttattcagcacctctggaaatctacaagcatttgcagtac-----------
------------catgatgatgctggagatggtg--------------------------
------------------------------------------------------------
------------------------------------------------------------
------------------------------------------------------------
------------agt-atttggccatgttg--gaactgcacttgaaacgtccttttccct
atcgtggaaatgatttgtcgacatgggaggtcgttgctgcattgccctatgtggatagag
agctctctcctcccttgtaccgctcattctttatcccgtacctctggcaaaacaagaacg
tgtttgggttgtataaactcctcagacagataccgaaa
>PAFTOL009293
------caggtgagagtattttatgcagtgcggctctttctgggactcctgtctgtggtg
gcagatgcatttcttrtgatagctctttcaaggaagtatgggaaacgtcttgcttgttac
actcttgcgatgctatgcttaaccagtggctgcttctttgctagtacar-----------
--------gtttcttgcctagttcattctctatgtatgccatgtcacttgcatctgcttt
ggctctcttggaaagacctgctttggcagttggagttgctgctagtggagttattattgg
ctggcctttctcagttttggcttttgtgcctgtcacattgttcagcctccatcgtagctt
taaacaggcctttctgtctggggcaatcacttctgttgctctacttgctctctccattct
tgttgacmaccactattacggacgatggacatcatctgtcttgaatctgctgttgtataa
tgttctaggaggtgggggsagccacttgtatggggttgaagggccattgttttatctgcr
gaatgggttcaacaatttcaacktctgttttgtccttgcattgctgtttccaattattct
ccctgtgcacattgtgcggaagaaatatgtctctgagttgttggtcatygtcttgccaat
ttatatttggcttggatttatgtctctgcagccacacaaagaagaaagg-----------
------------------------------------------------------------
------------------------------------------------------------
------------------------------------------------------------
------------------------------------------------------------
------------------------------------------------------------
------------------------------------------------------------
------------------------------------------------------------
------------------------------------------------------------
------------------------------------------------------------
------------------------------------------------------------
------------------------------------------------------------
--------------------------------------
>PAFTOL009295
------------------------------------------------------------
------------------------------------------------------------
------------------------------------------aatccag-----------
--------gtttcttgcctagttcattctctatgtatgccatgtcacttgcatctgcttt
ggctctcttggaaagacctgctttggcagttggagttgctgctagtggagttattattgg
ctggcctttctcagttttggcttttgtgcctgtcacattgttcagcctccatcgtagctt
taaacaggcctttctgtctggggcaatcacttctgttgctctacttgctctctccattct
tgttgaccaccactattacggacgatggacaycatctgtcttgaatctgctgttgtataa
tgttctaggaggtggggggagccacttgtatggggttgaagggccattgttttatctgcg
gaaygggttcaacaatttcaacttctgttttgtccttgcattgctgtttccaattattct
ccctgtgcacattgtgcggaagaaatatgtctctgagttgttggtcatcgtcttgccaat
ttatatttggcttggatttatgtctctgcagccacacaaagaagaaagg-----------
------------------------------------------------------------
------------------------------------------------------------
------------------------------------------------------------
------------------------------------------------------------
------------------------------------------------------------
------------------------------------------------------------
------------------------------------------------------------
------------------------------------------------------------
------------------------------------------------------------
------------------------------------------------------------
------------------------------------------------------------
--------------------------------------
>PAFTOL009297
------caggtgagagtattttatgcagtgcggctctttctgggactcctgtctgtggtg
gcagatgcatttcttgtgatagctctttcaaggaagtatgggaaacgtcttgcttcttac
actcttgcgatgctatgcttaaccagtggctgcttctttgctagtacar-----------
--------gtttcttgcctagttcattctctatgtatgccatgtcacttgcatctgcttt
ggctctcttggaaagacctgctttggcagttggagttgctgctagtggagttattattgg
ctggcctttctcagttttggcttttgtgccygtcacattgttcagcctccatcgtagctt
taaacaggcctttctgtctggggcaaccacttctgttgctctacttgctctctccattct
tgttgaccaccactattatggacgatgkacatcatctgtcttkaatctgctgttatataa
tgttctaggaggtggggagagccacttktatggggttgaaggaccatwgttttatctgcs
gaatggattcaacaatttcaacttctgttttgtccttgcattgctgtttccaattattct
ccctgtgcacattgtgcggaagaaatatgtccctgagttgttggtmatcgtcttgmcaat
ctatatttggcttggatttatgtctctgcagccacacaaagaagaaaggtttctgtatcc
gatctatccattgatttgtgtggctgcatcagcttttattgagagyatacctgatctttt
ccgagataagtacaacccccctgatagctctcttcccgtgttgattggaaagttcattcg
accagtgatactaggcattatatt-----atgcat-------------------------
------------------------------------------------------------
-----------------------tgtgcatggtt---------ctacactatgcattggt
ggtgaatggcacaggttcccttcatcattcttcgttcctgattacatattgcaagt-gcg
ctggatcgacgatggattccraggccttcttcctttcccattcaactcaacactaggtgg
tacttcagcggcrccttcttatttcaacaacaagaacaaagcatcagagcagcaatatct
tcaggatctagcagc-ttgtacccttctcgttgaactgcacttgaaacgtccttttccct
atcgtggaaatgatttgtcgacatgg----------------------------------
------------------------------------------------------------
--------------------------------------
>PAFTOL009299
------caggtgagagtattttatgcagtgcggctctttttgggactcctgtctgtggta
gcagatgcatttcttgtgatagctctttcaaggaagtatgggaaacgtcttgcttcttac
actcttgcgatgctatgcttaaccagtggctgcttcgttgctagtacaa-----------
--------gtttcttgcctagttcattctctatgtatgccatgtcacttgcatctgcttt
ggctctcttggaaagacctgctttggcagttggagttgctgctagtggagttattattgg
ctggcctttctcagttttggcttttgtgcctgtcacattgttcagcctccatcgtagctt
taaacaggcctttctgtctggggcaatcacttctgttgctctacttgctctctccattct
tgttgaccaccgctattacggacgatggacatcatctgtcttgaatctgctgttgtataa
tgttctaggaggtggggagagccacttgtatggggttgaaggaccattattttatctgcg
gaatggattcaacaatttcaacttctgttttgtccttgcattgctgtttccaattattct
ccctgtgcacattgtgcggaagaaatatgttcctgagttgttggtcatcgtcttgccaat
ttatatttggcttggatttatgtctctgcagccacacaaagaagaaagg-----------
------------------------------------------------------------
------------------------------------------------------------
------------------------------------------------------------
------------------------------------------------------------
------------------------------------------------------------
------------------------------------------------------------
------------------------------------------------------------
------------------------------------------------------------
------------------------------------------------------------
------------------------------------------------------------
------------------------------------------------------------
--------------------------------------
>PAFTOL009301
------caggtgagagtattctatgcagtgcggctctttctgggactcctgtctgtggtg
gcagatgcattttttgtgatagccctttcaaggaagtatgggaaacgtcttgcttcttac
actcttgcgatgctatgcttaaccagtggctgcttctttgctagtacaa-----------
--------gtttcttgcctagttcattctctatgtatgccatgtcacttgcatctgcttt
ggctctcttggaaagacctgctttggccgttggagttgctgctagtggagttattattgg
ctggcctttctcagttttggcttttgtgcctgtcacattgttcagcctccatcgtagctt
taaacaggcctttctgtctggggcaatcacttctgttgctctacttgctctctccattct
tgttgaccactgctattacggacgatggacatcatctgtcttgaatctgctgttgtataa
tgttctaggaggtggggagagccacttgtatggggttgaaggaccattgttttatctgcg
gaatggattcaacaatttcaacttctgttttgtccttgcattgctgtttccaattattct
ccctgtgcacattgtgcggaagaaatttgtccctgagttgttggtcatcgtcttgccaat
ttatatttggcttggatttatgtctctgcagccrcacaaagaagaaagg-----------
------------------------------------------------------------
------------------------------------------------------------
------------------------------------------------------------
------------------------------------------------------------
------------------------------------------------------------
------------------------------------------------------------
------------------------------------------------------------
------------------------------------------------------------
------------------------------------------------------------
------------------------------------------------------------
------------------------------------------------------------
--------------------------------------
>PAFTOL009303
------------------------------------------------------------
------------------------------------------------------------
------------------------------------------aatccag-----------
--------gtttcttgcctagttcattctctatgtatgccatgtcacttgcatctgcttt
ggctctcttggaaagacctgctttggcagttggagttgctgctagtggagttattatcgg
ctggcctttctcagttttggcttttgtgcctgtcacattgttcagcctccatcgtagctt
taaacaggcctttctgatctttttact---gtctgacttcttccaggctctctccattct
tgttgaccaccgctattacggacgatggacatcatctgtcttgaatctgctgttgtataa
tgttctaggaggtggggagagccacttgtatggggttgaaggaccattgttttatctgcg
gaatggattcaacaatttcaacttctgttttgtccttgcattgctgtttccaattattct
ccctgtgcacattgtgcggaagaaatat--------------------------------
------------------------------------------------------------
------------------------------------------------------------
------------------------------------------------------------
------------------------------------------------------------
------------------------------------------------------------
------------------------------------------------------------
------------------------------------------------------------
------------------------------------------------------------
------------------------------------------------------------
------------------------------------------------------------
------------------------------------------------------------
------------------------------------------------------------
--------------------------------------
>PAFTOL009311
------------------------------------------------------------
------------------------------------------------------------
------------------------------------------aatccag-----------
--------gtttcttgcctagttcattctctatgtatgccatgtcacttgcatccgcttt
ggctcttttggagagacctgcttgggcagtttccgttgccgctagtggtgttattattgg
ctggcctttctcagttttggcttttgtgcctgtcacattgttctccctccgtcatagctt
taaacaggcctttctgtccggggcaatcatttctgttgctctacttgctctctcagttct
tgttgactactactattacagacgatggacatcttctgtcttaaatctactgctgtataa
tgtactaggaggtggggagagccacttgtatggggttgaaggaccactgttttatctgcg
gaatggattcaacaatttcaacttctgttttgtccttgcattgctgtttccaatcattct
gcttgtacgagttgtgcggaagaaatacgtccctgagttgttggtcatcgtctcaccaat
ctatatttggcttggatttatgtccctgcagccacacaaagaagaaagg-----------
------------------------------------------------------------
------------------------------------------------------------
------------------------------------------------------------
------------------------------------------------------------
------------------------------ggtt---------ctacactatgtgttggt
agtgaatggcacaggttcccttcatctttctttgttcctgattacatagcacaagt-gcg
ctggattgatgatggattccgaggccttctgccttttccattcaattcaacattgggtgg
tacttcagcagcgccttcttatttcaacaacaagaacaaagcatcagagcagcaatatct
ccgggatctttcagc-ctgtaccttgcttgttgaactgcacttgaaacgtccttttgctt
accgtgggagtgatttgtcaacatgggaggtg----------------------------
------------------------------------------------------------
--------------------------------------
>PAFTOL009313
------------------------------------------------------------
------------------------------------------------------------
------------------------------tgtatataactcaactcag-----------
--------gtttcttgcctagttcgttctctatgtatgccatgtcacttgcatccgcttt
ggctcttttggagagacctgcttgggcagttgcagttgctgcaagyggagttatcattgg
ctggcctttctcagttttggctttcttgcctgtgacattgttctctctcyggaggagttt
caaacgagcctttstgtctggggctatcatttctgtagctgtacttgccctctcagttct
tgtcgactayttatattacagacaatggacatcatctgtcttaaatctgttgttgtacaa
cgtgctaggaggtggggagagtcacttrtatggggttgaaggaccactsttttatctgcg
gaatggattcaacaatttcaacttctgttttatcctggcgttgctgtttccaattaccct
gcttgtgcaagttgtgcggaagaaatatgtccctgacttgttggttattgtctcaccaat
ctatatttggcttggatttatgtccctgcagccacacaaagaagaaaggtytctgtatcc
aatatatccactaatttgtgtggctgcatcagctttcattgaaagcatacctgatgtttt
ccgggacaagtacaaccccaatgatamttctcttcctgtgttgattggaaagtccattcg
gccagtgatactaggcatyatatt-----atgcgtctctcattctcgtacrttctccrtg
attcatg-gttactcagcaccattagagatctacraacatttgcagtac-----------
------------catgaygatgctggagatggtt---------ctacactttgygttgga
agtgagtggcacaggttcccttcatcattctttgttcccgattatgtagcacaagt-acg
ctggatcgatgatggattccgaggccttcttccttttccattcaattcaacacttggtgg
tacttcagcagctccgccttatttcaacaacaagaacaaggcatcagagcagcaatatgt
aaaacaggtagttgcagcattgccttatttggatagagagctctccccacccttgcaccg
gtcgt-------------------------------------------------------
---------------------------tctttatcccgtacctttggcagmacaggaatg
tttttgggatgtataaactcytcaracagataccaaaa
>PAFTOL009315
------------------------------------------------------------
------------------------------------------------------------
------------------------------------------------------------
------------------------------------------------------------
------------------------------------------------------------
------------------------------------------------------------
------------------------------------------------------------
------------------------------------------------------------
----ctaggaggtggggagagccatttgtatggggttgaaggaccgctgttctatctgcg
aaatggattcaacaatttcaacttctgttttgtgcttgcattgctgtttcctattactct
gctcgtgcatgttgtgcggaaaaaatacgtccctgagttgctggtcattgtctcaccaat
ttatatttggcttgggtttatgtctctgcagccgcacaaagaagaaaggtttgta-----
------------------------------------------------------------
------------------------------------------------------------
------------------------------------------------------------
------------------------------------------------------------
------------------------------------------------------------
------------------------------------------------------------
------------------------------------------------------------
------------------------------------------------------------
------------------------------------------------------------
------------------------------------------------------------
------------------------------------------------------------
--------------------------------------
>PAFTOL009319
------caggtgagagtgttttwtgccgtgcggctttttctggggcttctttctgtggtt
gctgatacatgtcttgtggtagctctttcaaggaaatatggaaaacgacttgcttgttac
actcttgcaatgctatgcttaaccagtggctgcttctttgctagtacaa-----------
--------gtttcttgcctagttcattctctatgtatgccatgtcacttgcatctgcttt
ggctctgttggagaggcctgctttggcggttgcagttgcagctagtggagttattcttgg
ttggcctttctcagttttggccttcctgcctctcacattcttctgcctccgttgtagctt
taaacgggcctttctgtccggggcaatcatttccgttgctgtacttgtgctctccgttct
tgttgactaccactattacagacgatggacatcgtctgtcctaaatctgttggtgtataa
tgtgctaggaggtggggagagccatttgtatggggttgaaggaccgctgttctatctgcg
aaatggattcaacaatttcaacttctgttttgtgcttgcatttctgtttcctattactct
gcttgtgcatgttgtgcggaaaaaatatgtccctgagttgttggtcattgtctcaccaat
ttatatttggcttggatttatgtctctgcagccgcacaaagaggaaaggtttctgtatcc
aatttatccattgatttgtgtagctgcatcagcttttattgacagcatacctgatctttt
ccgggataggttcaaccccaatgataattctcttcttgtgttgrttggaaagttcatccg
gcctttggtactaggcattatatt-----atgcgcgtcacattctcgtacgttttccttg
cttcatg-gttattcggcacctttggaaatctacaagcatttgcagtac-----------
------------catgatgatgctggagacggtt---------ctacgctatgtgtcggt
agtgagtggcacaggttcccttcatcattctttgttcctgactacatagcacatgt-gcg
ctggattgacgatggattccgaggcctccttcctttcccattcaactcaacactgggtgg
tacttcagtggcgccttcttatttcaacaacaagaacaaagcatcagagcagcaatatgt
aattgatcttttaac-tttgact-------------------------------------
------------------------------------------------------------
------------------------------------------------------------
--------------------------------------
>PAFTOL009321
------caggtgaaagtattttatgctgtgcggctttttcttgggcttctctctgtggtt
gcagatgcatgtcttgtggtagctctttcaaggaaatatggaaaacggcttgcttgttac
gctcttgcaatgctatgcttaaccagtggctgcttctttgctagtacaa-----------
--------gtttcttgcctagttcattctctatgtatgccatgtctcttgcatctgcttt
ggctcttttggagagacctgctttggcggttgcagttgcagctagtggtgttattcttgg
ctggcctttctcagttttggctttcctgcctgtcacattcttctgcctccgtcgtagctt
taaatgggcctttctgtctggggcaatcatttctgttgctgtgcttgcactctctgttct
tgttgactaccactattacagacgatggacatcatctgtcctaaatctgttggtgtataa
tgtgctaggaggtggggagagccatttgtatggggttgaaggaccgctgttctatctgcg
aaatggattcaacaatttcaacttctgttttgtgcttgcattgttgtttcctattactct
gctcgtgcatgttgtgcggaaaaaatacgtccctgagttgttggtcattgtctcaccgat
ttatatttggcttggatttatgtctctgcagccacacaaagaagaaaggtttstgtatcc
aatctatccattgatttgtgtagctgcatcagcttttgttgatagcatacctgatctttt
ccgggataggtacaaccccaatgataattctcttcctgtgctgattggaaagttcattcg
gcctttgatactaggcattatatt-----gtgcgcatcacattctcgtacgttctccttg
attcatg-gttattcggcacctttggaaatctacaagcatttgcagtac-----------
------------catgatgatgctggagamggtt---------ctacactatgtgtcggt
agtgagtggcacaggttcccttcatcattcttcgttcctgactacatagcacatgt-gcg
ctggattgacgatggattccgaggcctccttcctttcccattcaactcaacactgggtgg
tacttcagccgctccttcttatttcaacaacaagaacaaggcatcagagcaccaatatct
tcgggatatctcagc-ctgtaccctccttgttgaactgcacttgaaacgtccttttgcct
atcgtggaagtgatttgtcaacatgggaggtg----------------------------
------------------------------------------------------------
--------------------------------------
>PAFTOL013501
------caggtgagagggttttatgcagtgcggctctttctgggactcctgtctgtggtg
gcagatgcatttcttgtgatagctctttcaaggaagtatgggaaacgtcttgcttgttac
actcttgcgatgctatgcttaacctgtggctgcttctttgctagtacaa-----------
--------gtttcttgcctagttcattctctatgtatgccatgtcacttgcatctgcttt
ggctctcttggaaagacctgctttggcagttggagttgctgctagtggagttattattgg
ctggcctttctcagttttggcttttgtgcctgtcacattgttcagcctccattgtagctt
taaacagacctttctgtctggggcaatcacttctgttgctctactcgctctctccattct
tgttgaccaccactattatggacgatggacatcatctgtcttgaatctgctgttgtataa
tgttctaggaggtggggggagccacttgtatggggttgaagggccattcttttatctgcg
gaatgggttcaacaatttcaacttctgttttgtccttgcattgctgtttccaattattct
ccctgtgcacattgtgcggaagaaatatgtccctgagttgttggtcatcgtcttgccaat
ttatatttggcttggatttatgtctctgcagccacacaaagaagaaagg-----------
------------------------------------------------------------
------------------------------------------------------------
------------------------------------------------------------
------------------------------------------------------------
------------------------------------------------------------
------------------------------------------------------------
------------------------------------------------------------
------------------------------------------------------------
------------------------------------------------------------
------------------------------------------------------------
------------------------------------------------------------
--------------------------------------
>SRR5036296
------------------------------------------------------------
------------------------------------------------------------
------------------------------------------------------------
------------------------------------------------------------
------------------------------------------------------------
------------------------------------------------------------
------------------------------------------------------------
------------------------------------------------------------
------------------------------------------------------------
------------------------------------------------------------
------------------------------------------------------------
------------------------------------------------------------
------------------------------------------------------------
------------------------------------------------------------
------------------------------------------------------------
------------------------------------------------------------
------------------------------ggtt---------ctacactatgcattggt
ggtgaatggcacaggttcccttcatcattcttcgttcctgattacatattgcaagt-gcg
ctggatcgacgatggattccaaggccttcttcctttcccattcaactcaacactaggtgg
tacttcagcggcgccttcttatttcaacaacaagaacaacgcatcagagcagcaatatct
tcaggatctatcagc-ctgtacccttctcgttgaactgcacttgaaacgtccttttccct
atcgcggaaatgatttgtcgacatgggaggttgttgctgcgttgccttatgtggatagag
agctctctcctcccttgtaccgctcattctttatcccgtacctctggcaaaacaagaacg
tttttgggttgtataaactcctcagacagataccgaaa
>SRR5137211
------caggtgagagtattttatgcactgcggctctttctgggactcctgtctgtggta
gcagatgcatttcttgtgatagctctttcaaggaagtatgggaaacgtcttgcttcttac
actcttgcgatgctatgcttaaccagtggctgcttctttgctagtacaa-----------
--------gtttcttgcctagttcattctctatgtatgccatgtcacttgcatctgcttt
ggctctcttggaaagacctgctttggcagttggagttgctgctagtggagttattattgg
ctggcctttctcagttttggcttttgtgcctgtcacattgttcagcctccatcgtagctt
taaacagacctttctgtctggggcaatcacttctgttgctctacttgctctctccattct
tgttgaccaccgctattacggacgatggacatcatctgtcttgaatctgctgttgtataa
tgttctaggaggtggggagagccacttgtatggggttgaaggaccattattttatctgcg
gaatggattcaacaatttcaacttctgttttgtccttgcattgctgtttccaattattct
ccctgtgcacattgtgcggaagaaatatgtccctgagttgttggtcatcgtcttgccaat
ttatatttggcttggatttatgtctctgcagccacacaaagaagaaaggtttctgtatcc
aatttatccattgatttgtgtggctgcatcagcttttattgagagcatacctgatctttt
ccgagataagtacaaacccccggataattctcttcccgtgttgattggaaagttcattcg
accagtgatactaggcattatatt-----atgcatctcccattctcggacattctccctg
attcatg-gttattcagcacctttggaaatctacaagcatttgcagtat-----------
------------catgatgatgctggagatggtt---------ctacactatgcattggt
ggtgaatggcacaggttcccttcatcattcttcgttcctgattacatattgcaagt-gcg
ctggatcgacgatggattccaaggccttcttcctttcccattcaactcaacactaggtgg
tacttcagcggcgccgccttatttcaacaacaagaacaaagcatcagagcagcaatattt
tcaggatctatcagt-ctgtacccttctcgttgaactgcacttgaaacgtccttttccct
atcgcggaaatgatttgtcgacatgggaggttgtcgctgcgttgccttttgtggatagag
agctctctcctcccttgtaccgctcattctttatcccgtacctctggcaaaacaagaacg
tttttgggttgtataaactcctcagacagataccgaaa
>SRR5137212
------------------------------------------------------------
------------------------------------------------------------
------------------------------------------------------------
------------------------------------------------------------
------------------------------------------------------------
------------------------------------------------------------
-aaaccggcctttctggctggggcaatcacttctggtgcgctacttgctctctccattct
tgttgaccaccactattacagacgatggacatcgtctgtctttaatctgctgttgtataa
cgtgctaggaggtggggagagccacttgtatggggttgaaggaccactgttttatctgcg
gaatggattcaacaatttcaacttctgttttgtccttgcattgctgtttccaattattct
gctcgtgcacgttgtgcggaagaaatatgtccctgagttgttggtcatcgtcttgccaat
ttatatttggcttggatttatgtctctgcagccacacaaagaagaaaggtttctgtatcc
aatctatccattgatttgtgtggctgcatcagcttttattgagagcatacctgatctttt
ccgagataagtacaaccccagtgataattcttttcccgtgttgattggaaagttcattcg
accagtgatactaggcattatatt-----atgcgtctcccattctcggacattctccttg
attcatg-gttattcagcacctttggaaatctacaagcatttacagtac-----------
------------catgatgatgctggagatggtt---------ctacactatgcattggt
ggtgaatggcacaggttcccttcatcattcttcgttcctgattacatatcgcaagt-gcg
ctggatcgatgatggattccgaggccttcttcctttcccrttcaactcgacactaggtgg
tacttcagcggcgccgccttatttcaacaacaagaacaaagcaycagagcagcaatatct
tcaggatctatcagc-ctgtaccctccttgttgaactgcacttgaaacgtccttttgcct
atcgtggaaatgatttgtcgacatgggaggttgttgctgcgttgccttatgtggatagag
agctctctcctcccttgtaccgctcattcttcatcccgtacctttggcaaaacaagaacg
tttttgggttgtataaactcctcagacagataccgaaa
>SRR5137213
------------------------------------------------------------
------------------------------------------------------------
------------------------------------------------------------
------------------------------------------------------------
------------------------------------------------------------
------------------------------------------------------------
------------------------------------------------------------
------------------------------------------------------------
------------------------------------------------------------
------------------------------------------------------------
------------------------------------------------------------
----------------------------------------------aggtttctgtatcc
gatctatccattgatttgtgtggctgcatcagcttttattgagagcatacctgatctttt
ccgagataagtacaacccccctgataattctcttcccgtgttgattggaaagttcattcg
accagtgatactaggcattatatt-----gtgcatctcccattctcggacattctccctg
attcatg-gttattcagcacctttggaaatctacaagcatttgcagtac-----------
------------catgatgatgctggagatggtt---------ctacactatgcattggt
ggtgaatggcacaggttcccttcatcattcttcgttcctgattacatattgcaagt-gcg
ctggatcgacgatggattccaaggccttcttcctttcccattcaactcaacactaggtgg
tacttcagcggcgccgccttatttcaacaagaagaacaaagcatcagagcagcaatatct
tcaggatctatcagc-ctgtacccttctcattgaactgcacttgaaacgtccttttccct
atcgcggaaatgatttgtcgacatgggaggttgtcgctgcgttgccttatgtggatagag
agctctctcctcctttgtaccgctcattctttatcccgtacctctggcaaaacaagaacg
tttttgggttgtataaactcctcagacagataccgaaa
>SRR7905849
gacgagaaggttagagtattttatgctgtgcggctctttctgggactcctgtctgtggtt
gcagatgcatttcttgtggtagctctttcaaggaagtatgggaaacgtcttgcttcttac
actcttgcgatgctatgcttaaccagtggctgcttctttgctagtacaa-----------
--------gtttcttgcctagttcattgtctatgtatgccatgtcacttgcatctgcttt
ggctctcttggaaagacctgctttggcagttggagttgctgctagtggagttattatggg
ctggcctttctcagttttggcttttgtgcctgtcacattgttcagcctccatcgtagctt
taaacaggcctttctgtctggggcaatcacttctgttgctctacttgttctctccattct
tgttgactaccactattacaggcgatggacatcatccgtcttaaatctgttgttgtataa
cgtgctaggaggtggggagagccacttgtatggggttgaaggaccgctgttttatgtgcg
gaatggattcaacaatttcaacttttgttttgtccttgcattgctgtttccaattattct
gcttgtgcacgttgtgcggaagaaatatgtccctgagttgttggtcatcgtcttgccaat
ttatatttggcttggatttatgtctctgcagccacacaaagaagaaaggtttctgtatcc
gatctatccattgatttgtgtggctgcatcagcttttattgagagcatacctgatcttct
ccgcgataagtacaaccgcagtgataattctcttcccgtgttgattggaaagttcattcg
accagtgacactaggcattatatt-----atgcgtctcccattctcggacattctccctg
attcatg-gttattcagcacctttggaaatctacaagcatttgcagtac-----------
------------catgatgatgctggagatggtt---------ctacactatgcattggt
agtgaatggcataggttcccttcatcattctttgttcctgattacatatcgcaagt-gcg
ctggatcgatgatggattccaaggccttcttcctttcccattcaactcaacactcggtgg
tacttcagcggcaccttcttatttcaacaacaagaacaaagcatcagagcagcaatatct
tcaggatctatcagc-ctgtaccctccttgttgaactgcacttgaaacgtccttttgcct
atcgtggaaatgatttgtcgacatgggaggttgttgctgcgttgccttatgtggatagag
agctctctcttcccttgtaccgctcattctttatcccgtacctttggcaaaacaagaacg
tttttgggttgtataaactcctcagacagatgttgaaa
>SRR7905861
gacgagaaggtgagartattttatgcagtgcggctctttctgggactcctgtctgtggtg
gcagatgcatttcttgtgatagctctttcaaggaagtatgggaaacgtcttgcttcttac
actcttgcgatgctatgcttaaccagtggctgcttctttgctagtacaa-----------
--------gtttcttgcctagttcattctctatgtatgccatgtcacttgcatctgcttt
ggctctcttggaaagacctgctttggcagttggagttgctgctagtggagttgttattgg
ctggcctttctcagttttggcttttgtgccggttacattgttcagcctccatcgtagctt
tagacaggcctttctgtctggggcaatcacttctgttgctctacttgctctctccgttct
tgttgaccactgctattacggacgatggacatcatctgtcttgaatctgctgttctataa
tgttctaggaggcggggagagccacttgtatggggttgaaggaccattgttttatctgcg
gaatggattcaacaatttcaacttctgttttgtccttgcattgctgtttccagttattct
ccctgtgcacattttgcggaagaaatatgtccctgagttgttggtcatcgtcttgccaat
ttatatttggcttggatttatgtctctgcagccacacaaagaagaaaggtttctgtatcc
gatctatccattgatttgtgtggctgcatcagcttttattgagagcatacctgatctttt
ccgagataagtacaacccccctgataattctcttcccgtgttgattggaaagttcattcg
accagtgatactaggcattatatt-----atgcatctcccattctcggacattctccctg
attcatg-gttattcagcacctttggaaatctacaagcatttgcagtac-----------
------------catgatgatgctggagatggtt---------ctacactatgcattggt
ggtgaatggcacaggttcccttcatcattcttcgttcctgattacatattgcaagt-gcg
ctggatcgacgatggattccaaggccttcttcctttcccattcaactcaacactaggtgg
tacttcagcagcgccttcttatttcaacaacaagaacaaagcgtcagagcagcaatatct
tcaggatctatcagc-ctgtacccttctcgttgaactgcacttgaaacgtccttttccgt
atcgcggaaatgatttgtcgacatgggaggttgtcgctgcgttgccttatgtggatagag
agctctctcctcccttgtaccgctcattctttatcccgtacctctggcaaaacaagaacg
ttttcgggttgtataaactcctcagacagataccgaaa
>SRR7905862
gatgagaaggtgaaagtattttatgctgtgcggctctttctgggactcctgtctgtggtt
gcagatgcatttcttgtggtagctctttcaaggaagtatgggaaacgtcttgcttcttac
actcttgcaatgctgtgcttaaccagtggctgcttctttgctagtacaa-----------
--------gtttcttgcccagttcattctctatgtatgccatgtcatttgcatctgcttt
tgctctttcggaaagacctgctytggtggttgcagttgctgccagtggagtcattattgg
ctggcctttctcagttttggcttttgtgcctgtgacattgttcagcctccatcgtagctt
gaaacaggcctttctgtctggggcaatcacttctattgctctacttgctctctccattct
tgttgaccaccaatattacaggcratggacatcatcagtcytaaatctgttgttgtataa
cgtgctaggaggtggggaaagccacttgtatggtgttgaaggaccactgttttatctgcg
gaatggattcaacaatttcaacttctgttttgtccttgcrttgatgtttccaactaytct
gctygtgcacgttgtgcggaagaaatatgtccctgagttgttggtcattgtctcgccaat
ttatatttggcttggatttatgtctctgcagccacacaaagaagaaaggtttctgtatcc
aatctatccattgatttgygtggctgcatcagcttttattgacagcatacctgatctttt
ccgrgataagtacaaccctggtgataattctyttcccgtgttgatcggaaagttcattcg
accagttatattaggcattatatt-----atgcatctcccattctcggacattctccttg
attcatg-gttattcagcacctttggaaatctacacgcatttgcagtay-----------
------------catgatgatgctggaratggtt---------ctactctgtgcattggt
agtgaatggcacaggttcccttcatcattctttgytcctgattatatatcgcaagt-gcg
ctggatygatgatggattccraggccttcttcctttcccattcaactcaaccrtaggtgg
tacttcagcagcgccttcttatttcaacaatragaacaaagcatcagagcarcaatatct
tcaggatctatcggc-ctgtaccctycttgttgaactgcacttgaaacgtcctttygcct
atcgtggaaatgatttgtcgacrtgggaggtmgtygctgcrttgccgtatatggatagag
agctytctcctcccttgtaccgctcattctttatcccgtacctttggcaaaacaagaacg
tttttgggttgtataaactcctcagacggatactgaaa
>SRR8327214
gacgagaaggtgagagtattttatgcagtgcggctctttctgggactcctgtctgtggtg
gcagatgcatttcttgtgatagctctttcaaggaagtatgggaaacgtcttgcttcttac
actcttgcgatgctatgcttaaccagtggctgtttctttgctagtacaa-----------
--------gtttcttgcctagttcattctctatgtatgccatgtcacttgcatccgcttt
ggctctcttggaaagacctgctttggcagttggagttgctgctagtggagttattattgg
ctggcctttctcagttttggcttttgtgcctgtcacattgttcagcctccatcgtagctt
taaacaggcctttctgtctggggcaatcacttctgttgctctacttgctctctccattct
tgttgaccaccactattacagacgatggacatcatctgtcttgaatctgctgttgtataa
tgttgtaggaggtggggagagccacttgtatggggttgaaggaccattgttttatctgcg
gaatggattcaacaatttcaacttctgttttgtccttgcattgctgtttccaattattct
ccctgtgcacattgtgcggaagaaatatttccctgagttgttggtcatcgtattgccaat
ttatatttggcttggatttatgtctctgcagccacacaaagaagaaaggtttctgtatcc
aatctatccattgatttgtgtggctgcatcagcttttattgagagcatacctgatctttt
ccgagataagtacaacccccccgataattctcttcctgtgttgattggaaagttcattcg
accagtgatactaggcattatatt-----atgcatctctcattctcggacattctccctg
atacatg-gttattcagcacctttggaaatctacaagcatttgcagtac-----------
------------catgatgatgctggagatggtt---------ctacactatgcattggt
ggtgaatggcacaggttcccttcatcattcttcgttcctgattacatattgcaagt-gcg
ctggatcgacgatggattccaaggccttcttcctttcccattcaactcaacactaggtgg
tacttctgcggcgccttcttatttcaacaacaagaacaaagcatcagagcagcaatatct
tcaggatctatcagc-ctgtacccttcttgttgaactgcacttgaaacgtccttttccct
atcgcggaaatgatttgtcgacatgggaggttgtcgctgcgttgccttatgtggatagag
agctctctcctcccttgtaccgctcattctttatcccgtacctctggcaaaacaagaacg
tttttgggttgtataaactccacagacagataccaaaa
