# Supplementary material for: Phylogenomics and classification of Cactaceae based on hundreds of nuclear genes
Source: Plant Syst Evol. 2025 Aug 11;311(5):28. doi: 10.1007/s00606-025-01948-z (PMC12339657; doi:10.1007/s00606-025-01948-z)
Supplement: Supplementary file 4 — Online Resource 4: Containing alignments and RAxML gene trees for all included loci and all phylogenetic datasets (ZIP 10372 KB) [file 606_2025_1948_MOESM4_ESM.zip › de Vos et al_ESM_4/ESM_data_alignments/QCP/6500_consensus.mafft.fasta]

>PAFTOL004547
------------------------------------------------------------
------------------------------------------------------------
------------------------------caggttgtttcagcattagcagttgatcac
tcagggtcaagagttctttctggtagttatgattatacagttcgtatgtatgacttccaa
gggatgaaacrggatttggcttcctttagacaattagaaccgtttgaagggcaccaagtt
cgggccctgagttggagccccacagctggattctttttgtgtgtcactggttctgctcaa
gctaagatatatgatcgtgatggactcacaattggtgagtttgtaaagggagacatgtat
atccgtgatctcaagaacacaaagggtcacatatctggtttaacttgtggagagtggcac
ccacataaaaaggagactatcttgacttcatctgaagatggatcacttcgaatatgggat
gtgaatgacttcaaaagccaaaaacaggtaa-----------------------------
------------------------------------------------------------
------------------------------------------------------------
------------------------------------------------------------
------------------------------------------------------------
------------------------------------------------------------
------------------------------------------------------------
------------------------------------------------------------
-------------------------------------------------------aggtt
ttcgcaactgctggagacaaaagtcaagggggaacacacattctatatgacccaacacta
agtgagagaggcgctcttgtatgcgttgctcgggcgccaaggaagaagtcagtggacgat
tttgaggtgcagccggtcatacacaaccctcatgcactgcccttgttcagagatcagcca
agtcgcaagaggcagagggagaagatattgaaggacccgatgaaatcccacaagcctgag
cttccaatcacaggacctggccacggtgggaggactggtacatcttcaggcagcttgtta
acccagtatcttctcaaggaagggggtatgttgaaggagacatggatggaagaagatccc
agagaagctatactgaagtatgcagaggttgcagagaaagatcccaagtttattgcccca
gcctattctgagacccaaccaaagcctgtctttgcagaatcggatcctgaggaggaatag
>PAFTOL004551
------------------------------------------------------------
------------------------------------------------------------
------------------------------caggtagtttcagctttagcagttgatcat
tcagggtcaagagttctttctggtagttatgattacatggttcgtatgtatgacttccaa
ggkatgaaaagggattcggcttcctttaggcaattagaaccatctgaagggcaccaagtt
cgggctttgagttggagccccacagctgggttctttttgtgtgtcactggctctgctcaa
gcgaagatatatgatcgtgatggactcacaattggcgagtttgtaaagggagacatgtat
atccgtgatctcaagaacacaaagggtcacatatctggtttaacttgtggcgagtggcat
cctcataaaaaggagactatcttgacatcatctgaagatggatcacttcgaatatgggat
gtgaatgacttcaaaagccaaaagcaggttatcaagccaaagcttgcaaggcctgggaga
gttccggtaacaacttgtgcttgggaatgtgagggaaagagcattgctggtggagtagga
gatggatctatccagatatggaacgttaagccaggatggggcagcagaccagacatacat
gttgaaaaagcacattcagatgacatcactgggctgaagttttctgctgatggccgccac
ctatta------tctagaagctttgatagtacattgaaggtttgggatttgcggcaaatg
aagcagtctcttaaggtgtttgaggatctgccaaatcattatgcacaaacaaatatagca
cttagccctgatgagcagctcatcttgactggtacgtctgtcgaaagggatagcccaata
ggagggttgctttatttctatgatcgcgaaaagcttgaactagtttcaagggttggtatc
tcccctacttgcagtgttgtgcagtgtgcttggcacccaaagctaaatc------aggtt
ttcgcgactgctggagacaaaagtcaagggggaacgcacgtcttgtatgacccaacgcta
agtgagagaggggctcttgtatgtgttgctcgtgcgccaaggaagaagtcagtggacgat
tttgaggtgcagccgcttatacacaaccctcatgcattgccgttgttcagagatcagcca
agtcgcaagaggcagagggagaagacattgaaggacccggtgaaatcccacaagcctgag
cttccaatcacaggaccgggccatggtgggaggaccggtacatcctcaggcagtttgtta
acccaatatcttctcaagcaagggggcatgttgaaggagacatggatggaagaagacccc
agagaagctatattgaaatatgctgaggttgcagagaaagatcccaagttcattgcccca
gcatattctgagacccaaccaaagcctgtctttgcagaatcggatcctgaggaggag---
>PAFTOL004552
------------------------------------------------------------
------------------------------------------------------------
------------------------------caggttgtttcagcgttagcagtcgatcac
tcagggtcaagagttctttctggtagttatgattatacrgttcgtatgtatgacttccaa
gggatgaaacgggatttggcttcctttagacaattagaaccatttgaagggcaccaagtt
cgggccttgagttggagccccacagctggattctttttgtgtgtcactggttctgctcaa
gctaagatatatgaccgtgatggactcacaattggtgagtttgtaaagggagacatgtat
atccgtgatctcaagaacacaaagggccacatatctggtttaacttgtggagagtggcac
ccacataaaaaggagactatcttgacatcatctgaagatggatcacttcgaatatgggat
gtgaatgacttcaaaagccaaaagcaggttatcaagccaaagcttgcaaggcctggaaga
gttccagtaacaacttgttcttgggaatgtgagggaaagagtattgctggtggaattgga
gatggatctatccagatatggaaccttaaggcaggaggggggagcagaccagatgtacat
gttgaaaaagcacattcagatgacatcactgggctgaaattttctgctgatggccaccac
ctatta------tctagaagctttgatggtacattgaaggtttgggatttacggaagatg
aagcagtctcttaaggtgtttcgggatctgccaaatcattatgcacaaacaaatatagca
tttagccctgatgagcagctcatcttgactggtacttctgttgaaagggatagcccaata
ggagggttgctttgcttctatgatcatgaaaagcttgaactagtttcaatgattggtatc
tcccctagttgcagtgttgtgcagtgtgcttggcacccaaagctraatc------aggtt
tttgcaactgctggagacaaaagtcgagggggaacacacgtgctatatgacccaacacta
agcgagagaggtgctcttgtatgcgttgctcgggcaccaaggaagaagtcagtggacgat
tttgaggtgcagccagttatacacaaccctcatgcactgcccttgttcagagatcagcca
agtcgcaagaggcagagggagaagatattgaaggacccactgaaatctcacaagcctgag
cttccaatcacaggacctggccacggcgggaggaccggtacatcttcaggcagcttgtta
acccaatatcttctcaaggaagggggtatgttgaaggagacatggatggaagaggatccc
agagaagctatattgaagtatgcagaggttgcagagaaagatcccaagtttattgcccca
gcctatgctgagacccaaccaaagcctgtctttgcagaatcggattctgaggaggaatag
>PAFTOL004553
------------------------------------------------------------
------------------------------------------------------------
------------------------------caggttgtttcaacgttagcagttgatcac
tcagggtcaagagttctctctggtagttatgattatacagttcgtatgtatgacttccaa
gggatgaaacgggatttggcttcctttagacaattagaaccgtttgaagggcaccaagtt
cgggccctgagttggagccccacagctggattctttttgtgtgtcactggttctgctcaa
gctaagatatatgatcgtgatggactcacaattggtgagtttgtaaagggagacatgtat
atccgtgatctcaagaacacaaagggtcacatatctggtttaacttgtggagagtggcac
ccacataaaaaggagactatcttgacgtcatctgaagatggatcacttcgaatatgggat
gtgaatgacttcaaaagccaaaaacaggttatcaagccaaagcttgcgaggcctggaaga
gttccagtaacaacttgtgcttgggaatgtgagggaaagagtattgctggtggaatagga
gatggatctattcagatatggaaccttaaggcgggaggggggagcagaccagatgtccac
gttgaaaaagcacattcagatgacatcactgggctgaaattttctgctgatggccaccac
ctatta------tctagaagctttgatggtacattgaaggtttgggatttacggaaaatg
aagcagtctcttaaggtgtttgaggatctgccaaatcattatgcacaaacaaatatagca
tttagccctgacgagcagctcatcttgactggtacttctgttgaaagggatagcacaata
ggagggttgctttgcttctatgatcgtgaaaagcttgaactagtttcaatgattggtatc
tcccccacgtgcagtgttgtgcagtgtgcctggcacccaaagcttaatc------aggtt
ttcgcaactgctggagacaaaagtcaaggggcaacgcacatactatatgacccaacacta
agtgagagaggtgctcttgtatgcgttgctcgggcgccaaggaagaagtcagtggacgat
tttgaggtgcagccggttatacacaatcctcatgcactgcccttgttcagagatcagcca
agtcgcaagaggcagagggagaagatattgaaggacccgatgaaatcccacaagcctgag
ctcccaatcacaggacctggccatggtgggaggactggtacatcttcaggcagcttgtta
acccaatatcttctcaaggaaggaggtatgttgaaggagacatggatggaagaagatccy
agggaagctatactgaagtatgcagaggttgcagagaaagatcccaagtttattgcccca
gcctatgctgacacccaaccaaagcctgtctttgcagaattggatcctgaggaggaatag
>PAFTOL004554
------------------------------------------------------------
------------------------------------------------------------
------------------------------caggttgtttcagcgttagcagtcgatcac
tcagggtcaagagttctttctggtagttatgattatacggttcgtatgtatgacttccaa
gggatgaaacgggatttggcttcctttagacaattagaaccatttgaagggcaccaagtt
cgggccctgagttggagccccacagctggattctttttgtgtgtcactggttctgctcaa
gctaagatatatgaccgtgatggactcacaattggtgagtttgtaaagggagacatgtat
atccgtgatctcaagaacacaaagggccacatatctggtttaacttgtggagagtggcac
ccacataaaaaggagactatcttgacatcatctgaagatggatcacttcgaatatgggat
gtgaatgacttcaaaagccaaaagcaggttatcaagccaaagcttgcaaggcctggaaga
gttccagtaacaacttgttcttgggaatgtgagggaaagagtattgcyggtggaattgga
gatggatctatccagatatggaaccttaaggcaggaggggggagcagaccagatgtacay
gttgaaaaagcacattcagatgacatcactgggctgaaattttctgctgatggccaccac
ctatta------tctagaagctttgatggtacattgaaggtttgggatttacggaagats
aagcagtctcttaaggtgtttcgggatctgccaaatcattatgcacaaacaaatatagca
tttagccctgatgagcagctcatcttgactggtacttctgttgaaagggatagcccaata
ggagggttgctttgcttctatgrtcatgaaaagcttgaactagtttcaatgattggtatc
tcccctagttgcagtgttgtgcagtgtgcttggcacccaaagctaaatc------aggtt
ttcgcaactgctggagacaaaagtcaagggggaacacacgtgctatatgacccaacacta
agcgagagaggtgctcttgtatgcgttgctcgggcaccaaggaagaagtcagtggacgat
tttgaggtgcagccagttatacacaaccctcatgcactgcccttgttcagagatcagcca
agtcgcaagaggcagagggagaagatattgaaggacccagtgaaatctcacaagcctgag
cttccaatcacaggacctggccacggcgggaggaccggtacatcttcaggcagcttgtta
acccaatatcttctcaaggaagggggtatgttgaaggagacgtggatggaagaggatccc
agagaagctatattgaagtatgcagaggttgcagagaaagatcccaagtttattgcccca
gcctatgctgagacccaaccaaagcctgtctttgcagaatcggattctgaggaggaatag
>PAFTOL004555
------------------------------------------------------------
------------------------------------------------------------
------------------------------caggttgtttcagcattagcagttgatcac
tcagggtcaagagttctttctggtagttatgattatacagttcgtatgtatgacttccaa
gggatgaaacgggatttggcttcctttagacaattagaaccgtttgaagggcaccaagtt
cgggccctgagttggagccccacagctggattctttttgtgtgtcactggttctgcccaa
gctaagatatatgatcgtgatggactcacaattggtgagtttgtaaagggagacatgtat
atccgtgatctcaagaacacaaagggtcacatatccggtttaacttgtggagagtggcac
ccacataaaaaggagactatcttgacgtcatctgaagatggatcacttcgaatatgggat
gtgaatgacttcaaaagccaaaaacaggttatcaagccaaagcttgcaaggcctggaaga
gttccagtaacaacttgtgcttgggaatgtgagggaaagagtattgctggtggaatagga
gatggatctatccagatatggaaccttaaggcgggaggggggagcagaccagatgtacat
gttgaaaaagcacattcagatgacatcactgggctgaaattttctgctgatggccaccac
ctatta------tctagaagctttgatggtacattgaaggtttgggacttacggaaaats
aagcrgtctcttaaggtgtttgaggatctgccaaatcattatccacaaacaaatatagca
tttagccctgacgagcagctcatcttgactggtacttctgttgaaagggatagcccaata
ggagggttgctttgcttctatgatcgtgaaaagcttgaactagtttcaatgatkggtatc
tcccctacttgcagtgttgtgcagtgtgcttggcacccaaagctaaatc------aggtt
ttcgcaactgctggagacaaaagtcaagggggaacacacatactatatgacccaacacta
agtgagagaggcgctcttgtatgcgttgctcgggcgctaaggaagaagtcagtggatgat
tttgaggtgcagccggttatacacaaccctcatgcgctgcccttgttcagagatcagcct
agtcgcaagaggcagagggagaagatattgaaggacccgatgaaatcccacaagcctgag
cttccaatcacaggacctggccacggcgggaggactggtacatcttcaggcagcttgtta
acccaatatcttctcaaggaagggggtatgttgaaggagacatggatggaagaagatccc
agagaagctatactgaagtttgcrgaggttgcagagaaagagcccaagtttattgcccca
gcctatgctgagacccaaccaaagcctgtctttgcagaatcggatcctgaggaggaatag
>PAFTOL004556
------------------------------------------------------------
------------------------------------------------------------
------------------------------caggttgtttcagcgttagcagttgatcac
tcagggtcaagagttctttctggtagttatgattatatggttcgtatgtatgacttccaa
gggatgaaacgggatttggcttcctttagacaattagaaccatttgaagggcaccaagtt
cgggccctgagttggagccccacagctggattctttttgtgtgtcactggttctgctcaa
gctaagatatatgatcgtgatggactcacaattggtgagttcgtaaagggagacatgtat
atccgtgatctcaagaacacaaagggtcacatatctggtttaacttgtggagagtggcac
ccacataaaaaggagactatcttgacatcatctgaagatggatcactccgaatatgggat
gtgaatgacttcaaaagccaaaagcaggttatcaagccaaagcttgcaaggcctggaaga
gttccagtaacaacttgtgcttgggaaggtgagggaaagagtattgctggtggaatagga
gatggatctatccagatatggaaccttaaggcgggaggggtgagcagaccagaggtacat
gttgaaaaagcacattcagatgacatcactgggctgaaattttctgctgatggccaccac
ctatta------tctagaagctttgatggtacattgaaggtttgggatttacggaaaatg
aagcagtctcttaaggtgtttgaggatctgccaaatcattatgcacaaacaaatatagca
tttagccctgatgagcagctcatcttgactggtacttctgttgaaagggatagcccaata
ggagggttgctttgcttctatgatcgtgaaaagcttgaactagtttcaatgattggtatc
tcccctacttgcagtgttgtgcagtgtgcttggcacccaaagctaaatc------aggtt
ttcgcaactgctggagacaaaagtcaagggggaacacacatactatatgacccaacacta
agcgagaggggcgctcttgtatgcgttgctcgggcgccaaggaagaagtcagtggacgat
tttgaggtacagccagttatacacaaccctcatgcactgcccttgttcagagatcagcca
agtcgcaagaggcagagggagaagatattgaaggacccgatgaaatcccacaagcctgag
cttccaatcacaggacctggccatggcgggagaacgggtacatcttcaggcagcttgtta
acccaatatcttctcaaggaagggggtatgttgaaggagacatggatggaagaagatccc
agggaagctatattgaagtatgcagaggttgcagagaaagatcccaagtttattgcccca
gcctatgctgagacccaaccaaagcctgtctttgcagaatcggatcctgaggaggaataa
>PAFTOL004560
------------------------------------------------------------
------------------------------------------------------------
------------------------------caggttgtttcrgcgttagcagttgatcac
tcagggtcaagagttctttctggtagttatgattatacggttcgtatgtatgacttccaa
gggatgaaacgggatttggcttcctttagacaattagaaccatttgaagggcaccaagtt
cgggccctgagttggagccccacagctggattctttttgtgtgtcactggttctgctcaa
gctaagatatatgatcgtgatggactcacaattggtgagtttgtaaagggagacatgtat
atccgtgatctcaagaacacaaagggccacatatctggtttaacttgtggagagtggcac
ccacataaaaaggagactatcttgacatcatctgaagatggatcacttcgaatatgggat
gtgaatgacttcaaaagccaaaagcaggttatcaagccaaagcttgcaaggcctggaaga
gttccagtaacaacttgttcttgggaatgtgagggaaagagtattgctggtggaattgga
gatggatctatccagatatggaaccttaaggcgggaggggkgastagaccagatgtacat
gttgaaaaagcacattcagatgacatcactgggctgaaattttctgctgatggccaccac
ctatta------tctagaagctttgacggtacattgaaggtttgggatttacggaagatg
aagcagtctcttaaggtgtttggggatctgccaaatcattatgcacaaacaaatatagca
tttagcccggacgagcagctcatcttgactggtacttctgttgaaagggatagcccaata
ggagggttgctttgcttctatgatcgtgaaaagcttgaactagtttcaatgattggtatc
tcccctagttgcagtgttgtgcagtgtaattggcacccaaagctaaatc------aggtt
ttcgcaactgctggagacaaaagtcaagggggaacacacgtgctatatgacccaacacta
agcgagagaggtgctcttgtatgcattgctcgggcaccaaggaagaagtcggtggacgat
tttgaggtgcagccggtgatacacaaccctcatgcactgcccttgttcagagatcagcca
agtcgcaagaggcagagggagaagatattgaaggacccagtgaaatctcacaagcctgag
cttccaattacaggacctggccayggygggaggactggtacatcttcaggcagcttgtta
acccaatatcttctcaaggaagggggtatgttgaaggagacatggatggaagaggatccc
agagaagctatattgaagtatgcagaggttgcagagaaagatcccaagtttattgcccca
gcctatgctgagacccaaccaaagcctgtctttgcagaatcggattctgaggaggaatag
>PAFTOL004561
------------------------------------------------------------
------------------------------------------------------------
------------------------------caggtagtttcagctttagcagttgatcac
tcagggtcaagagttctttctggtagttatgattatatgattcgtatgtatgacttccaa
gggatgaaaagggatttggcttcctttaggcaattagaaccrtttgaagggcaccaagtt
cgggctttgagttggagccccacagctgggttctttttgtgtgtcactggctctgcgcaa
gcgaagatatatgatcgtgatggrctcacaattggtgagtttgtaaagggagacatgtat
atccgtgatctcaagaacacaaagggtcacatatctggtttaacttgtggcgagtggcat
ccgcataaaaaagagactatcttgacatcatctgaagatggatcacttcgaatatgggat
gtgaatgacttcaaaagccaaaagcaggtgatcaagccaaagcttgcaaggcctggaaga
gttccggtaacaacttgtgcttgggaatgcgagggaaagagcattgctggtggagtagga
gatggatctatccagatatggaatgttaagccaggatggggcagcagaccagacatacat
gttgaaaaagcacattcagatgacatcactgggctgaagttttctgctgatggccgccac
ctatta------tctagaagctttgacwgtacattgaaggtttgggatttgcggcaaatg
aagcagtctcttaaggtgtttgaggatttgccgaatcattatgcacaaacaaatatagca
cttagccctgatgagcagctcatcttgacgggtacttctgtcgaaagggatagcccaata
ggagggttgctttatttctatgatcgcgaaaagcttgaactagtttcaagggttggtatc
tcccctacttgcagtgttgtgcagtgtgcttggcacccaaagctaaatc------aggtt
ttcgcaactgctggagacaaaagtcaagggcgaacgcacatcttgtatgacccaacrcta
agtgagagaggcgctcttgtatgtgttgctcgtgcgccaaggaagaagtcagtggacgat
tttgaggtgcagccggttatacacaaccctcatgcactgccgttgttcagagatcagcca
agtcgcaagaggcaaagggagaaggtattgaaggacccgatgaaatcccacaagcctgag
cttccaatcacaggacctggccatggtgggaggaccggtacatcctctggcagtttgtta
acccaatatcttctcaagcaagggggcatgttgaaggagacatggatggaagaagatccc
agagaagctatattgaaatatgctgaggttgcagagaaagatcccaagttcattgcccca
gcatattctgagacccaaccaaagcctgtctttgcagaatcggatcctgaggaggag---
>PAFTOL004562
------------------------------------------------------------
------------------------------------------------------------
------------------------------caggttgtttcggcgttagcagtcgatcac
tcagggtcaagagttctttctggtagttatgattatacggttcgtatgtatgacttccaa
gggatgaaacgggatctggcttcctttagacaattagaaccatttgaagggcaccaagtt
cgggccctgagttggagccccacagctggattctttttgtgtgtcactggttctgctcaa
gctaagatatatgatcgtgatggactcacaattggtgagtttgtaaagggagacatgtat
atccgtgatctcaagaacacaaagggccacatatctggtttaacttgtggagagtggcac
ccacataaaaaggagactatcttgacatcatctgaagatggatcacttcgaatatgggat
gtgaatgacttcaaaagccaaaagcaggttatcaagccaaagcttgcaaggcctggaaga
gttccagttacaacttgttcttgggaatgtgagggaaagagtattgctggtggaattgga
gatggatctatccagatatggaaccttaaggcgggaggggggagcagaccagatgtacat
gttgaaaaagcacattcagatgacatcactgggctgaaattttctgctgatggtcaccac
ctatta------tctagaagctttgacagtacattgaaggtttgggatttacggaagatg
aagcagtctcttaaggtgtttggggatctgccaaatcattatgcacaaacaaatatagca
tttagcccggacgagcagctcatcttgactggtacttctgttgaaagggatagcccaata
ggagggttgctttgcttctatgatcgtgaaaagcttgaactagtttcaatgattggtatc
tcccctagttgcagtgttgtgcagtgtgcttggcacccaaagctaaatc------aggtt
ttcgcaactgctggagacaaaagtcaagggggaacacacgtgctatatgacccaacacta
agcgagagaggtgctcttgtatgcgttgctcgggcaccaaggaagaagtcggtggacgat
tttgaggtgcagccggttatacacaaccctcatgcactgcccttgttcagagatcagcca
agtcgcaagaggcagagggagaagatattgaaggacccagtgaaatctcacaagcctgag
cttccaatcacaggacctggccacggcgggaggaccggtacatcttcaggcagcttgtta
acccaatatcttctcaaggaagggggtatgttgaaggagacatggatggaagaggatccc
agagaagctatattgaagtatgcagaggttgcggagaaagatcccaagtttattgcccca
gcctatgctgagacccaaccaaaggctgtctttgcagaatcggattctgaggaggaatag
>PAFTOL004563
------------------------------------------------------------
------------------------------------------------------------
------------------------------caggttgtttcagcgttagcagttgatcac
tcagggtcaagagttctttctggtagttatgattatacggttcgtatgtatgacttccaa
gggatgaaacgggatttggcttcctttagacaattrgaaccatttgaagggcaccaagtt
cgggccctgagttggagccccacagctggattctttttrtgtgtcastggttctgctcaa
gctaagatatatgatcgtgatggactcacaattggtgagtttgtaaagggagacatgtat
atccgtgatctcaagaacacaaagggtcacatatctggtttaacttgtggagagtggcac
ccacataaaaaggagactatcttgacatcatctgaagatggatcacttcgaatatgggat
gtgaatgacttcaaaagccaaaagcaggttatcaagccaaagcttgcraggcctggaaga
gttccagtaacaacttgtgcttgggaatgtgagggaaagagtattgctggtggaatagga
gatggatctatccagatatggaaccttaaggcaggaggggggagcagaccagatgcacat
gttgaaaaagcacattcagatgacatcactggrctgaaattgtckgctgatggccaccac
ctatta------tctagaagttttgatggtacattgaaggtttgggatttacggaaaatg
aagcagtctcttaaggtgtttgaggatctgccaaatcattatgcacaaacaaatatagca
tttagccctgacgagcagctcatcttgactggtacttctgttgaaarggatagcycaata
ggrgggttgctttgcttctatgatcgtgaaaagcttgaactagtttcaatgattggtatc
tcccctacttgcagtgttgtgcartgtgcttggcacccaaagctaaatc------aggtt
ttcgcaactgctggagacaaaagtcaagggggaacacgcgtactatatgacccaacacta
agcgagagaggcgctcttgtatgcgtttctcgggcaccaaggaagaagtcagtggacgat
tttgaggtgcagccggttatacacaaccctcatgcactgcccttgttcagagatcagcca
agtcgsaagaggcagagggaraagatactgaaggayccgatgaaatcccacaagcctgag
cttccaatcacaggacctggtcatggtgggaggaccggtacatcttcaggcagcttgtta
acccaatatcttctcaaggaagggggtatgttgaaggagacatggatggaagaagatccc
agagaagctatattgaagtatgcagaggttgcagagaaagatcccaagtttattgcccca
gcctatgctgagacccaaccaawgrccgtctttgcagaatcagatcctgaggaagaatag
>PAFTOL004564
------------------------------------------------------------
------------------------------------------------------------
------------------------------caggtagtttcagcgttagcagttgatcat
tcagggtcaagrgttctttctggtagttatgattacacggttcgtatgtatgacttycaa
gggatgaaaagggattcggcttcctttaggcaattagaaccatttgaagggcaccaagtt
cgggctttgagttggagccccacagctgggttctttttgtgtgtcactggctctgcgcaa
gcgaagatatatgatcgtgatggactcacaattggcgagtttgtaaagggagacatgtat
atccgtgatctcaagaacacaaagggtcacatatctggtttaacttgtggcgagtggcat
ccacataaaaaggagactatcttgacatcatctgaagatggatcacttcgaatatgggat
gtgaatgacttcaaaagccaaaagcagtgtatgaccttgaggcaaggaacascaagggag
attccggtaacaacttgtgcttgggaatgcgagggaaagagcattgctggtggagtagga
gatggatctatccagatatggaacgttaagccaggatggggcagcagaccagacatacat
gttgaaaaagcacattcagatgacatcactgggctgaagttttctgctgatggccgccac
ctactagaagcttctagaagctttgatagtacattgaaggtttgggatttgcggcaaatg
aaacagtctcttaaggtgtttgaggatctgccaaatcattatgcacaaacaaatatagcg
cttagccctgatgagcagctcatcttgactggtacktctgtcgaaagggatagcccaata
ggagggttgctttatttctatgatcgcgaaaagcttgaactagtttcaagggttggtatc
tcccctacttgcagtgttgtgcagtgtgcttggcacccaaagctaaatc------aggtt
ttcgcgactgctggagacagaagtcaagggggaacgcacatcttgtatgacccaacacta
agtgagagaggcgctcttgtatgtgttgctcgtgcrccaaggaagaastcagtggacgat
tttgaggtgcagccggttatacacaaccctcatgcactgccgttgttcagagatcagccr
agtcrcaagaggcagagggagaagatattgaaggacccggtgaaatcccacaagcctgag
cttccaatcacaggaccgggccatggtgggaggacyggtacatcctcaggcagtytgtta
acccaatatcttctcaagcaagggggcatgttgaaggagacatggatggaagaagatccc
agagaagctatattgaaatatgctgaggttgcagagaaagatcccaagttcattgcccca
gcatattctgagacccaaccaaagcctgtctttgcagaatcggatcctgaggaggag---
>PAFTOL004565
------------------------------------------------------------
------------------------------------------------------------
------------------------------caggttgtttcagcgttagcagttgatcac
tcagggtcaagagttctttctggtagttatgattatayggttcgtatgtatgacttccaa
ggaatgaagcgggatttggcttcctttagacaattagaaccatttgaagggcaccaagtt
cgggccctgagttggagccccacagctggattctttttgtgtgtcactggttctgctcaa
gctaagatatatgatcgtgatggactcacaattggtgagttcgtaaagggagacatgtat
atccgtgatctcaagaacacaaaaggtcacatatctggtttaacttgtggagagtggcac
ccacataaaaaggagactatcttgacctcatctgaagatggatcactccgaatatgggat
gtgaacgacttcaaaagccaaaagcaggttatcaagccaaagcttgcaaggcctggaaga
gttccagtaacaacttgtgcttgggaatgtgagggaaagagtatcgctggtggaatagga
gatggatctatccagatatggaaccttaaggtgggaggggcgagcagaccagaggtacat
gttgaaaaagcacattcagatgacatcactgggctgaaattctctgctgatggccaccac
ctatta------tctagaagctttgatggtacattgaaggtttgggatttacggaaaatg
aagcagtctcttaaggtgtttgaggatctgccgaatcattatgcacaaacaaatgtatca
tttagccctgatgagcagctcatcttgactggtacttctgttgaaagggatagcccaata
ggagggttgctttgcttctatgatcgtgaaaagcttgaactagtttcaatgattggtatc
tcccctacttgcagtgttgtgcagtgtgcttggcacccaaagctaaatc------aggtt
ttcgcgactgctggagacaaaagtcaagggggaacacacatactgtatgacccaacactg
agcgagagaggcgctcttgtatgcgttgctcgggcgccaaggaagaagtcagtggacgat
tttgaggtacagccagttatacacaaccctcatgcactgcccttgttcagagatcagcca
agtcgcaagagacagagggagaagatattgaaggacccgatgaaatcccacaagcctgag
cttccaatcacaggacctggccacggtgggaggaccggtacatcttcaggcagcttgtta
acccaatatcttctcaaggaagggggtatgttgaaggagacatggatggaagaagatccc
agggaagctatattgaagtatgcagaggttgcagagaaagatcccaagttcattgcccca
gcctatgctgagacccaaccaaagcctgtctttgcagaatcggatcctgaggaggaatag
>PAFTOL004566
tatgagaatttagtttcagctttagcagttgatcactcagggtcaagagttctttctggt
agttatgattatacgattcgtatgtatgacttccaagggatgaaaagggatttggcttcc
tttaggcaattagaaccatttgaagggcaccaggtagtttcagctttagcrgttgatcac
tcagggtcaagagttctttctggtagttatgattatacsattcgtatgtatgacttccaa
gggatgaaaagggatttggcttcctttaggcaattagaaccatttgaagggcaccaagtt
cgggctttgagttggagccccacagctgggttctttttgtgtgtcactggctctgcacaa
gcgaagatatatgatcgtgatggactcacaattggygagtttgtaaagggrgacatgtat
atccgtgatctcaagaacacaaagggtcacatatctggtttaacttgtggcgagtggcat
ccgcayaaaaaggagactatcttgacatcatctgaggatggatcacttcgaatatgggat
gtgaatgacttcaaaagccaaaagcaggttatcaagccaaagcttgcaaggcctggaaga
gttccggtaacaacttgtgcttgggaatgcgagkgaaagagcattgctggtggagtagga
gatggatctatccagatatggaacgttaagctgggatggggcagcagaccagacatacat
gttgaaaaagcacattcagatgacatcactgggctgaagttttctgctgatggccgccac
ctatta------kctagaagctttgatrgtacattgaaggtttgggatttgcggcaaatg
aagcagtctcttaaggtgtttcaggatctgccaaatcattatgcacaaacaaatatagca
cttagccctgatgagcagctcatctkgactggtacttcygtcgaaagggatagcccaata
ggagggttgctttatttctatgatcgcgaaaagctkgaactagtttcaagggttggtatc
tcccctacttgcagtgttgtgcagtgtgcttggcacccaaagctmaatc------aggtt
ttcgcgactgctggagacaaaagtcaagggggaacgcacgtcttgtatgacccaacacta
agtgagagaggtgctcttgtatgtgttgctcgtgcrccaaggaagaactcagtggacgat
tttgaggtgcagccggttatacacaaccctcatgcactgccattgttcagagatcagcca
agtcgcaagaggcagagggagaagatattgaaggacccggtgaaatcccrcaagcctgag
cttccaatmacaggaccgggccatggtgggaggaccggtacatcctcaggcagtttgtta
acccaatatcttctcaagcaagggggcatgttgaaggagacatggatggaagaagatccc
agggaagctatattgaaatatgctgaggttgcagcgaaagatcccaagttcmttgcccca
gcatattctgagacccaaccaaagcccgtctttgcagaatcggattctgaggaggag---
>PAFTOL004567
------------------------------------------------------------
------------------------------------------------------------
------------------------------caggttgtttcagcgttagcagttgatcac
tcagggtcaagagttctttctggtagttatgattatacggttcgtatgtatgacttccaa
gggatgaaacgggatttggcttcctttagacaattagaaccatctgaagggcaccaagtt
cgggccctgagttggagccccacagctggattctttttgtgtgtcactggttctgctcaa
gctaagatatatgatcgtgatggactcacaattggtgagtttgtaaagggagacatgtat
atccgtgatctcaagaacacaaagggtcacatatctggtttaacttgtggagagtggcac
ccacataaaaaggagactatcttgacgtcatctgaagatggatcacttcgaatatgggat
gtgaatgacttcaaaagccaaaagcaggttattaagccaaagcttgcaaggcctggaaga
gttccaataacaacttgtgcttgggaatgtgagggaaagagtgttgctggtggaatagga
gatggatctatccagatatggaaccttaaggcgggaggggcgagcagaccagatgtacat
gttgaaaaagcacattcagatgacataactgggctgaaattttctgctgatggccaccac
ctatta------tctagaagctttgatggtacattgaaggtttgggatttacggaagatg
aagcagtctctcaaggtgtttgaggatctgccaaatcattatgcacaaacaaatatagca
tttagccctgacgagcagctcatcttgactggtacttctgttgaaagggatagcccaata
ggagggttgctttgcttctatgaccgtgaaaagcttgaactagtttcaatgattggtatc
tcccctacttgcagtgttgtgcagtgtgcttggcacccaaagctaaatc------aggtt
ttcgctacttctggagacaaaagtcaagggggaacacacatactgtatgacccaacacta
agcgagagaggtgctcttgtatgcattgctcgggcaccaaggaagaagtcggtggatgat
tttgaggtgcagccggttatacacaaccctcatgcactgcccttgttcagagatcagccg
agtcgcaagaggcagagggagaagatattgaaggacccggtgaaatcccacaagcctgag
ctcccaatcacaggacctggccacggcgggaggaccggtacatcttcaggcagcttgtta
acccaatatcttctcaaggaagggggtatgttgaaggagacatggatggaagaagatccc
agagaagctatattgaagtatgcagaggttgcagagaaagatcccaagtttattgcccca
gcctatgctgagacccaaccaaagcctgtctttgcagaatcggattctgaggaggaatag
>PAFTOL004568
------------------------------------------------------------
------------------------------------------------------------
------------------------------caggttgtttcagcattagcagttgatcac
tcagggtcaagagttctttctggtrgttatgattatatggttcgtatgtatgacttccaa
gggatgaaacgggatttggcttcctttagacaattagaaccatttgaagggcaccaagtt
cgggccctgagttggagccccacagctggattctttttgtgtgtcactggttctgctcaa
gctaagatatatgatcgtgatggactcgcaattggtgagttcgtaaagggrgacatgtat
atccgtgatctgaagaacaccaagggtcacatatctggtttaacttgtggagagtggcac
ccacataaaaaggagactatcttgacatcatctgaagatggatcacttcgaatatgggat
gtgaatgacttcaaaagccaaaagcaggttatcaagccaaagctttcaaggcctggaaga
gttccggtaacaacttgtgcttgggaatgtgagggaaagagtattgctggtggaatagga
gatggatctatccagatatggaaccttarggcgggaggggcaagcagaccagatgtacat
gttgaaaaagcacattcagatgacataactgggctgaaattttctgctgatggccaccac
ctatta------tctagaagctttgatggtacattgaaggtttgggatttacggaatatg
aagcagtctctcaaggtgtttgaggatctgccaaatcattatgcacaaacaaatatagca
tttagccctgacgagcagctcatcttgactggtacttctgttgaaagggatagcccaata
ggagggttgctttgcttctatgatcgtgaaaagcttgaactagtttcaacgattggtatc
tcccctacttgcagtgttgtrcagtgtgcttggcacccaaagctaaatc------aggtt
ttcgctactgctggagacaaaagtcaagggggaacacacatactatatgacccaacacta
agcgagagaggtgctcttgtatgcgttgctcgggcaccaaggaagaagtcggtggatgat
tttgaggtgcagccggttatacacaaccctcacgcactgcccttgttcagagatcagcca
agtcgcaagaggcagagggagaagatattgaaggacccagtgaaatcccacaagcctgag
cttccaatcacaggacctggccacggcgggaggaccggtacatcttcaggcagcttgtta
acccaatatctactcaaggaaggaggtatgttgaaggagacatggatggaagaagatccc
agagaagctatattgaagtatgcagaggttgcggagaaagatcccaagtttattgcccca
gcctatgctgagacccaaccaaagcctgtctttgcagaatcggattctgaggaggaataa
>PAFTOL004571
------------------------------------------------------------
------------------------------------------------------------
------------------------------caggtagtttcagctttagcagttgatcat
tcagggtcaagagttctttctggtagttatgattacacggttcgtatgtatgacttccaa
gggatgaaaagggattcggcttcctttaggcarttagaaccatttgaagggcaccaagtt
cgggctttgagttggagccccacagctgggttctttttgtgtgtcackggctctgcgcaa
gcgaagatatatgatcgtgatggactcacaattggcgagtttgtaaagggwgacatgtat
atccgtgatctcaagaacacaaagggtcacatatctggtttaacttgtggcgagtggcat
ccacataaaaaggagactatcttgacatcatctgatgatggatcacttcgaatatgggat
gtraatgacttcaaaagccaaaagcaggttatcaagccaaagcttgcaaggcctggaaga
gttccrgtaacaacttgtgcttgggaatgcgagggaaagagcattgctggtggagtagga
gatggatctatccagatatggaacgttaagccaggatggggcagcagaccagacatacat
gttgaaaaagcacattcagatgacatcactgggctgaagttttctgctgatggccgccac
ctatta------tctagaagctttgatagtacattgaaggtttgggatttgcggcaaatg
aagcagtcgcttaaggtgtttgaggatctgccaaatcattatgcacaaacaaatatagcg
cttagccctgatgagcagctcatcttgactggtacttctgtygaaagggatagcccaata
ggagggttgctttatttctatgatcgcgaaaagcttgaactagtttcaagggttggtatc
tcccctacttgcagtgttgtgcagtgtgcttggcacccaaagctraatc------aggtt
ttcgcgactgctggagacaaaagtcaagggggaacgcacatcttgtatgacccaacacta
agtgagagaggcgctcttgtatgtgttgctcgtgcgccaaggaagaagtcagtggacgat
tttgaggtgcagccggttatacacaaccctcatgcactgccgttgttcagagatcagcca
agtcgcaagaggcagagggagaagatattgaaggacccsgtgaaatcccacaagcctgag
cttccaatcacaggaccgggacatggtgggaggaccggtacatcctcaggcagtttgtta
acccaatatcttctcaagcaagggggcatgttgaaggagacatggatggaagaagatccc
agagaagctatattgaaatatgctgaggttgcagagaaagatcccaagttyattgcccca
gcatattctgagacccaaccaaagcctgtctttgcagaatcggatcctgaggaggag---
>PAFTOL004572
------------------------------------------------------------
------------------------------------------------------------
------------------------------caggttgtttcagcgttagcagttgatcac
tcagggtcaagagttctttctggtagttatgattatacggttcgtatgtatgacttccaa
gggatgaaacgggatttggcttcctttagacaattagaaccatttgaagggcaccaagtt
cgggccctgagttggagccccacagctggattctttttgtgtgtcactggttctgctcaa
gctaaaatatatgatcgtgatggactcacaattggtgagtttgtaaagggagacatgtat
atccgtgatctcaagaacacaaagggtcacatatctggtttaacttgtggagagtggcac
ccacataaaaaggagactatcttgacatcatctgaagatggatcactccgaatatgggat
gtgaatgacttcaaaagccaaaagcaggttatcaagccaaagcttgcaaggcctggaaga
gttccagtaacaacttgtgcttgggaatgtgagggaaagagtattgctggtggaatagga
gatggatctatccagatatggaaccttaaggcgggaggagcgagcagaccagaggtacat
gttgaaaaagcacattcagatgatatcactgggctgaaattttcttctgatggccaccac
ctatta------tctagaagctttgatggtacattgaaggtttgggatttacggaaaatg
aagcagtctcttaaggtgtttgaggatctgccgaatcattatgcacaaacaaatatagca
tttagccctgacgagcagctcatcttgactggtacttctgttgaaagggatagcccaata
ggagggttgctttgcttctatgatcgtgaaaagcttgaactagtttcaatgattggtatc
tcccctacttgcagtgttgtgcagtgtgcttggcacccaaagctaaatc------aggtt
ttcgcgactgctggagacaaaagtcaaggaggaacacacatactatatgacccaaatcta
agcgagagaggcgctcttgtatgcgttgctcgggcgccaaggaagaagtcagtggatgat
tttgaggtacagccagttatacacaaccctcatgcactgcccttgttcagagatcagcca
agtcgcaagaggcagagggagaagatattgaaggacccgatgaaatcccacaagcctgag
cttccaatcacaggacctggccacggtgggaggactggtacatcttcaggcagcttgttg
acccaatatcttctcaaggaagggggtatgttgaaggagacatggatggaagaagatccc
agggaagctatattgaagtatgcagaggttgcagagaaagatcccaagtttattgcccca
gcctatgctgagacccaaccaaagcctgtctttgcagaatcagatcctgaggaggaatag
>PAFTOL004573
------------------------------------------------------------
------------------------------------------------------------
------------------------------caggttgtttcagcgttagcagttgatcac
tcagggtcaagagttctttctggtagttatgattatackgttcgtatgtatgacttccaa
gggatgaaacgggatttggcttcctttagacaattagaaccatttgawgggcaccaagtt
cgggccctgagttggagccccacagctggattctttttgtgtgtaactggttctgctcaa
gctaagatatatgatcgtgatggactcacaattggtgagttcgtaaagggagacatgtat
atccgtgatctgaagaacacaaagggtcacatatctggtttaacttgtggagagtggcac
ccacataaaaaggagactatcttgacatcatctgaagatggatcrctccgaatatgggat
gtgaatgacttcaaaagccaaaagcaggttatcaagccaaagcttgcaaggcctggaaga
gttccagtaacaacttgtgcttgggaatgtgagggaaagagtattgctggtggaatagga
gatggatctatccagatatggaaccttaaggcgggaggggcgagcagaccagaggtacat
gttgaaaaagcacattcagatgacatcactgggctgaaattttctgctgatggccaccac
ctatta------tctagaagctttgatggtacattgaaggtttgggatttacggaaaatg
aagcagtctcttaaggtgtttgaggatctgccgaatcattatgcacaaacaaatatagca
tttagccctgacgagcagcttatcttgactggtacttctgttgaaagggatagcccaata
ggagggttgctttgcttctatgatcgtgaaaagcttgaaytagtttcaatgattggtatc
tcccctacttgcagtgttgtgcagtgtgcttggcacccaaagctaaatc------aggtt
ttcgcgactgctggagacaaaagtcaagggggaacacacatactttatgacccaacacta
agtgagagaggcgctcttgtatgcgtggctcgggcgccaaggargaagtcagtggacgat
tttgaggtacagccagttatacacaaccctcatgcactgcccttgttcagagatcagcca
agtcgcaagaggcagagggagaagatattgaaggacccgatgaaatcccacaagcctgag
cttccaatcacaggacctggccacggcgggaggactggtacatcttcaggcagcttgtta
acccaatatcttctcaaggaagggggtatgttgaaggagacatggatggaagaagatccc
agggaagctatattgaagtatgcagaggttgcagagaaagatcccaagtttattgcccca
gcctatgctgagacccaaccaaagcctgtctttgcagaatcggatcctgaggaggaatag
>PAFTOL004574
------------------------------------------------------------
------------------------------------------------------------
------------------------------caggttgtttcagcgttagcagttgatcac
tcagggtcaagagttctttctggtagttatgactatacggttcgtatgtatgacttccaa
ggtatgaaacgggatttggcttcctttagacaattagaaccatttgaagggcaccaagtt
cgggccctgagttggagccccacagctggattctttttgtgtgtcactggttctgctcaa
gctaagatatatgatcgtgatggactcacaattggtgagttcgtaaagggagacatgtat
atccgtgatctcaagaacacaaagggtcacatatctggtttaacttgtggagagtggcac
ccacataaaaaggagactatcttgacatcatctgaagatggatcacttcgaatatgggat
gtgaatgacttcaaaagccaaaagcaggttatcaggccaaagcttgcaaggcctggaaga
gttccggtaacaacttgtgcttgggaatgtgagggaaagagtattgctggtggaatagga
gatggatctatccagatatggaaccttaaggcaggaggggggagcagaccagatgtrcat
gtggaaaaagcacattcagatgacatcactgggctgaaattttctgcggatggccaccac
ctatta------tctagaagctttgatggtacattgaaggtttgggatttacggaaaatg
aagcagtctcttaaggtgtttgaggatctcccaaatcattatgcacaaacaaatatagca
tttagccctgacgagcagctcatcttgactggtacttctgttgaaagggatagcccaata
ggagggttgctttgcttctatgatcgtgaaaagcttgaactagtttcaatgattggtatc
tcccctwcttgcagtgttgtgcagtgtgcttggcacccaaagctaaatc------aggtt
ttcgcaactgctggagataaaaatcaagggggaacacacatactatatgacccaacactr
agcgagagaggcgctcttgtatgcgttgctcgggcgccaaggaagaaktcagtggacgat
tttgaggtgcagccggttatacacaaccctcatgcactgcccttgttcagagatcagcca
agtcgcaagaggcagagggagaagatattgaaggacccgatgaaatcccacaagcctgag
cttccaatcacaggacctggacacggyggaaggaccggtacatcttccggcagcttgtta
acccaatatcttctcaaggaagggggtatgttgaaggagacatggatggaagaagatccc
agagaagctatattgaagtatgcagaggttgcagagaaagatcccaagtttattgcccca
gcctatgctgagacccaaccaaagcccgtctttgcagaatcagatcctgaggag------
>PAFTOL004577
------------------------------------------------------------
------------------------------------------------------------
------------------------------caggttgtttcagcgttagcagtcgatcac
tcagggtcaagagttctttctggtagttatgattatacggttcgtatgtatgacttccaa
gggatgaaacgggatttggcttcctttagacaattagaaccatttgaagggcaccaagtt
cgggccctgagttggagccccacagctggattctttttgtgtgtaactggttctgctcaa
gctaagrtatatgatcgtgatggactcacaattggtgagtttgtaaagggagacatgtat
atccgtgatctcaagaacacaaagggccacatatctggtttaacttgtggagagtggcac
ccacataaaaaggagactatcttgacatcatctgaagatggatcacttcgaatatgggat
gtgaatgacttcaaaagccaaaagcaggttatcaagccaaagcttgcaaggcctggaaga
gttccagtaacaacttgttcttgggaatgtgagggaaagagtattgctggtggaattgga
gatggatctatccagatatggaaccttaaggcaggaggggggagcagaccagatgtacat
gttgaaaaagcacattcagatgacatcactgggctgaaattttctgctgatggccaccac
ctattg------tctagaagctttgacrgcacattgaaggtttgggatttacggaagatg
aagcagtctcttaaggtgtttggggatctgccaaatcattatgcacaaacaaatatagca
tttagcccggacgagcagctcatcttgactggtacttctgttgaaagggatagcccaata
ggagggttgctttgcttctatgatcgtgaaaagcttgaactagtttcaatgattggtatc
tcccctagttgcagtgttgtgcagtgtgcttggcacccgaagctaaatc------aggtt
ttcgcaactgctggagacaaaagtcaagggggaacacacgtgctatatgacccaacacta
agtgagagaggtgctcttgtatgcattgctcgggcaccaaggaagaagtcggtggatgat
tttgaggtgcagccagttatacacaaccctcatgcactgcccttgttcagagatcagcca
agtcgcaagaggcagagggacaagatattgaaggacccagtgaaatctcacaagcctgag
cttccaatcacaggacctggccacggcgggaggaccggtacatcttcaggcagcytgtta
acccaatatcttctcaaggaagggggtatgttgaaggagacatggatggaagaggatccc
agagaagctatattgaagtatgcagaggttgcagagaaagatcccaagtttattgcccca
gcctatgctgagacccaaccaaagcctgtctttgcagagtcggattctgaggaggaatag
>PAFTOL004578
------------------------------------------------------------
------------------------------------------------------------
---------------------------------gttgtttccgcgttagcagttgatcac
tcagggtcaagagttctttctggtagttatgattatatggttcgtatgtatgacttccaa
gggatgaaacgggatttggcttcctttagacaattagaaccatttgaagggcaccaagtt
cgggccctgagttggagccctacagctggattctttttgtgtgtcactggttctgctcaa
gctaagrtatatgatcgtgatggactcacaattggtgagttcgtgaagggagacatgtat
atccgtgatctcaagaacacaaagggtcacatatctggtttaacttgtggagagtggcac
ccacataaaaaggagactatcttgacatcttctgaagatggatcactccgaatatgggat
gtgaatgacttcaaaagccaaaagcaggttatcaagccaaagcttgcaaggcctggaaga
gttccagtaacaacttgtgcttgggaatgtgagggaaagagtattgcyggtggaatagga
gatggatctatccagatatggaaccttaaggcgggaggggcgagcagaccagaggtacat
gttgaaaaagcacattcagatgacatcactgggctcaaattttctgctgatagccaccac
ctattt------tctagaagctttgatggtacattgaaggtttgggatttacggaaaatg
aagcagtctcttaaggtgtttgaggatctgccgaatcattatgcacaaacaaatatagca
tttagccctgacgagcagctcatcttgactggtacttctgttgaaagggatagcccaaga
ggagggttgctttgcttctatgatcgtgaaaagcttgaactagtttcaatgattggtatc
tcccctatgtccagtgttgtgcagtgtgcttggcacccaaagctaaatc------aggtt
ttcgcaactgctggagacaaaagtcaagggagaacacacatactatatgacccaacgcta
agcgagagaggcgctcttgtatgcgttgctcaggcgccaaggaagaagtcagtggacgat
tttgaggtacagccagttgtacacaaccctcatgcactgcccttgttcagagatcagcca
agccgcaagaggcagagggagaagatattgaaggacccgatgaaatcccacaagcctgag
cttccaatcacaggacctggccacggcgggaggaccggctcatcttcaggcagcttgtta
acccaatatcttctcaaggaagggggtatgttgaaggagacatggatggaagaagatccc
agggaagctatattgaagtatgcagaggttgcagagaaagatcccaagtttattgcccca
gcctatgctgagacccaaccaaagcctgtctttgcagaatcggatcctgaggcagaatag
>PAFTOL004582
---g--------------------------------------------------------
------------------------------------------------------------
----------------------------ggcaggttgtttcagcgttagcagttgatcac
tcagggtcaagagttctttctggtagttatgattatatggttcgtatgtatgacttccaa
gggatgaaacgggatttggcttcctttagacaattagaaccatttgaagggcaccaagtt
cgggccctgagttggagccccacagctggattctttttgtgtgtcactggttctgctcaa
gctaagatatatgatcgtgatggactcacaattggtgagttcgtaaagggagacatgtat
atccgtgatctcaagaacacaaagggtcacatatctggtttaacttgtggagagtggcac
ccacataaaaaggagactatcttgacatcatctgaagatggatcactccgaatatgggat
gtgaatgacttcaaaagccaaaagcaggttatcaagccaaagcttgcaaggcctggaaga
gttccagtracaacttgtgcttgggaatgtgagggaaagagtattgctggtggaatagga
gatggatctatccagatatggaaccttaaggcaggaggggcgagcagaccagaggtacat
gttgaaaaagcacattcagatgacatcactgggctgaaagtttctgctgatggccaccac
ctatta------tctagaagctttgatggtacattgaagatttgggatttacggaaaatg
aagcagtctcttaaggtgtttgaggatctgccgaatcattatgcacaaacaaatatagca
tttagccctgacgagcagctcatcttgactggtacttctgttgaaagggaaagcccaaga
ggagggttgctttgcttctatgatcgtgaaaagcttgaactagtttcaatgattggtatc
tcccctacttgcagtgttgtgcagtgtgcttggcacccaaagctaaatc------aggtt
ttcgcaactgctggagacaaaagtcaagggcgaacacacatactatatgacccaacacta
agtgagagaggcgctcttgtatgcgttgctcgggcgccaaggaagaagtcagtggacgat
tttgaggtacagccagttatacacaaccctcatgcactgcccttgttcagagatcagcca
agtcgcaagaggcagagggakaagatattgaaggacccgatcaaatcccacaagcctgag
cttccaatcacaggacctggccacggcgggaggaccggtacatcttcaggcagcttgtta
acccaatatcttctcaaggaagggggtatgttgaaggagacatggatggaagaagatccc
agggaagctatattgaagtatgcagaggttgcagagaaagatcccaagtttattgcccca
gcgtatgctgagacccaaccaaagcctgtctttgcagaatcggatcctgaggaggaatag
>PAFTOL004583
------------------------------------------------------------
------------------------------------------------------------
------------------------------caggttgtttcagcgttagcagttgatcac
tcagggtcaagagttctctctggtagttatgattatacagttcgtatgtatgacttccaa
gggatgaaacgggatttggcgtcctttagacaattagaaccgtttgaagggcaccaagtt
cgggccctgagttggagccccacagctggattctttttgtgtgtcactggttctgctcaa
gctaagatatatgatcgtgatggactcacaattggtgagtttgtaaagggagacatgtat
atccgtgatctcaagaacacaaagggtcacatatctggtttaacttgtggagagtggcac
ccacataaaaaggagactatcttgaygtcatctgaagatggatcacttcgcatatgggat
gtgaatgacttcaaaagccaaaaacaggttatcaagccaaagcttgcaaggccyggaaga
gttccrgtaacaacttgtgcttgggaakgtgagggaaagagtattgctggtggaatagga
gatggatctattcagatatggaaccttaaggcgggaggggggagcagaccagatgtccat
gttggaaaagcacattcagatgacatcactgggctgaaattttctgctgatggccaccac
ctatta------tctagaagctttgatggtacattgaaggtttgggatttacggaaaatg
aagcagtctcttaaggtgtttgaggatctgccaaatcattatgcacaaacaaatatagca
tttagccctgacgagcagctcatcttgactggtacttctgttgaaagggatagcccaata
ggagggttgctttgcttctatgatcgtgaaaagcttgaactagtttcaatgattggtatc
tcccctayttgcagtgttgtgcagtgtgcttggcacccaaagcttaatc------aggtt
ttcgcaactgctggagacaaaagtcagggggcaacacacatactatatgacccaacacta
agtgagagaggcgctcttgtatgcgttgctcgggcgccaaggaagaagtcagtggacgat
tttgaggtgcagccggttatacacaatcctcatgcactgcccttgttcagagatcagcca
agtcgcaagaggcagagggagaagatattgaaggacccgatgaaatcccacaagcctgag
ctcccaatcacaggacctggccacggtgggaggactggtacatcttcaggcagcttgtta
acccaatatcttctcaaggaaggaggtatgttgaaggagacatggatggaagaagatccc
agagaagctatactgaagtatgcagaggttgcagagaaagatcccaagtttattgcccca
gcctatgctgacacccaaccaaagcctgtctttgcagaatcggatcctgaggaggaatag
>PAFTOL004584
------------------------------------------------------------
------------------------------------------------------------
------------------------------caggttgtttcggcgttagcagtcgatcac
tcagggtcaagagttctttctggtagttatgattatacggttcgtatgtatgacttccaa
gggatgaaatgggatttggcttcctttagacaattagaaccatttgaagggcaccaagtt
cgggccctgagttggagccccacagctggattctttttgtgtgtcactggttctgctcaa
gctaagatatatgatcgtgatggactcacaattggtgagtttgtaaagggagacatgtat
atccgtgatctcaagaacacaaagggccacatatctggtttaacttgtggagagtggcac
ccacataaaaaggagactatcttgacatcatctgaagatggatcacttcgaatatgggat
gtgaatgacttcaaaagccaaaagcaggttatcaagccaaagcttgcaaggcctggaaga
gttccagtgacaacttgttcttgggaatgtgagggaaagagtattgctggtggaattgga
gatggatctatccaggtatggagccttaaggcgggaggggggagcagaccagatgtacat
cttgaaaaagcacattcagatgacatcactgggctgaaattttctgctgatggccaccac
ctatta------tctagaagctttgacggtacattgaaggtttgggatttacggaagatg
aagcagtctcttaaggtgtttggggatctgacaaatcattatgcacaaacaaatatagca
tttagcccrgacgagcagctcatcttgactggtacttctgttgaaagggatagcccaata
ggagggttgctttgcttctatgatcgtgaaaagcttgaactagtttcaatgattggtatc
tcccctagttgcagtgttgtgcagtgtgcttggcacccaaagctaaatc------aggtt
ttcgcaactgctggagacaaaagtcgagggggaacacacgtgctatatgacccaacacta
agcgagagaggtgctcttgtatgcgttgctcgggcaccaaggaagaagtcggtggacgat
tttgaggtgcagccggttatacacaaccctcatgcactgcccttgttcagagatcagcca
agtcgcaagaggcagagggagaagatattgaaggacccagtgaaatctcacaagcctgag
cttccaatcacaggacctggccacggcgggaggaccggtacatcttcaggcagcttgtta
acccaatatcttctcaaggaagggggtatgttgaaggagacatggatggaagaggatccc
agagaagctatattgaagtatgctgaggttgcagagaaagatcccaagtttattgcccca
gcctatgctgagacccaaccaaagcctgtctttgcagaatcggattctgaggaggaatag
>PAFTOL004585
------------------------------------------------------------
------------------------------------------------------------
------------------------------caggtagtttcagctttagcagttgatcac
tcagggtcaagagttctttctggtagttatgattatacgattcgtatgtatgacttccaa
gggatgaaaagggatttggcttcctttaggcaattagaaccatttgaagggcaccaagtt
cgggctttgagttggagccccacagctgggttctttttgtgtgtcactggctctgcacaa
gcgaagatatatgatcgtgatggactcacaattggcgagtttgtaaagggagacatgtat
atccgkgatctcaagaacacaaagggtcacatatctggtttaacttgtggcgagtggcat
ccgcataaaaaggagactatcttgacatcatctgaggatggatcacttcgaatatgggat
gtgaatgacttcaaaagccaaaagcaggttatcaagccaaagcttgcaaggcctggaaga
gttccggtaacaacttgtgcttgggaatgcgagggaaagagcattgctggtggagtagga
gatggatctatccagatatggaacgttaagctgggatggggcagcagaccagacatacat
gttgaaaaagcacattcagatgacatcactgggctgaagttttctgctgatggccaccac
ctatta------tctagaagctttgatagtacattgaaggtttgggatttgcggcaaatg
aagcagtctcttaaggtgtttcaggatctgccaaatcattatgcacaaacaaatatagca
cttagccctgatgagcagctcatcttgactggtacttctgtcgaaagggatagcccaata
ggagggttgctttatttctatgatcgcgaaaagcttgaactagtttcaagggttggtatc
tcccctacttgcagtgttgtgcagtgtgcttggcacccaaagctaaatc------aggtt
ttcgcgactgctggagacaaaagtcaagggggaacgcacgtcttgtatgacccaacacta
agtgagagaggcgctcttgtatgtgttgctcgtgcgccaaggaagaactcagtggacgat
tttgaggtgcagccggttatacacaaccctcatgcactgccgttgttcagagatcagcca
agtcgcaagaggcagagggagaagatattgaaggacccggtgaaatcccacaagcctgag
cttccaatcacaggaccgggccatggtgggaggacyggtacatcctcaggcagtttgtta
acccaatatcttctcaagcaagggggcatgttgaaggagacatggatggaagaagatccc
agggaagctatattgaaatatgctgaggttgcagcgaaagatcccaagttcattgcccca
gcatattctgagacccaaccaaagcccgtctttgcagaatcggattctgaggaggag---
>PAFTOL004587
------------------------------------------------------------
------------------------------------------------------------
------------------------------caggttgtttcagcgttagcagttgatcac
tcagggtcaagagttctttctggtagttatgactatacggttcgtatgtatgacttccaa
gggatgaaacgggatttggcttcctttagacaattagaaccatttgaagggcaccaagtt
cgggccctgagttggagccccacagctggattctttttgtgtatcactggttctgctcaa
gctaagatatatgatcgtgatggactcacaattggtgagttcgtcaagggagacatgtat
atccgtgatctcaagaacacaaagggtcacatatctggtttaacttgtggagagtggcac
ccacataaaaaggagactatcttgacatcatctgaagatggatcacttcgaatatgggat
gtgaatgacttcaaaagccaaaagcaggttatcaagccaaagcttgcaaggcctggaaga
gttccagtaacaacttgtgcttgggaatgtgagggaaagagtattgccggtggaatagga
gatggatctatccagatatggaaccttaaggcaggaggggggagcagaccagatgtgcat
gtgggaaaagcacattcagatgacatcactgggctgaaattttctgctgatggccaccac
ctatta------tctagaagctttgatggtacattgaaggtttgggatttacggaaaatg
aagcagtctcttaaggtgtttgaggatctgccaaatcattatgcacaaacaaatatagca
tttagccctgacgagcagctcatcttgactggtacttctgttgaaagggatagcccaata
ggagggttgctttgcttctatgatcgtgaaaagcttgaactcgtttcaatgattggtatc
tcccctacttgcagtgttgtgcagtgtgcttggcacccaaagctaaatc------aggtt
ttcgcaactgctggagacaaaaatcaagggggaacacacatactatatgacccaacacta
agcgagagaggcgctcttgtatgcgttgctcgggcgccaaggaagaagtcagtggacgat
tttgaggtgcagccagttatacacaaccctcatgcactgcccttgttcagagatcagcca
agtcgcaagaggcagagggagaagatattgaaggacccgatgaaatcccacaagcctgag
cttccaatcacaggacctggacacggcggaaggaccggtacatcttcaggcagcttgtta
acccaatatcttctcaaggaagggggtatgttgaaggagacatggatggaagaagatccc
agagaagctatattgaagtatgcagaggttgcagagaaagatcccaagtttattgcccca
gcctatgctgagacccaaccaaagcccctctttgcagaatcagatccggaggaggaatag
>PAFTOL004590
------------------------------------------------------------
------------------------------------------------------------
------------------------------caggttgtttcagcgttagcagtcgatcac
tcagggtcaagagttctttctggtagttatgattatacggttcgtatgtatgacttccaa
gggatgaaacgggatttggcttcctttagacaattagaaccatttgaagggcaccaagtt
cgggccytgagttggagccccacagctggattctttttgtgtgtcactggttctgctcaa
gctaagrtatatgaccgtgatggactcacaattggtgagtttgtaaagggagacatgtat
atccgtgatctcaagaacacaaagggccacatatctggtttaacttgtggagagtggcac
ccacataaaaaggagactatcttgacatcatctgaagatggatcacttcgaatatgggat
gtsaatgacttcaaaagccaaaagcaggttatcaagccaaagcttgcaaggcctggaaga
gttccagtarcaacttgttcttgggaatgtgagggaaagagtattgctggtggaattgga
gatggatctatccagatatggaaccttaaggcaggaggggggagcagaccagatgtacat
gttgaaaaagcacattcagatgacatcactgggctgaaattttctgctgatggccaccac
ctatta------tctagaagctttgatggtacattgaaggtttgggatttacggaagatg
aagcagtctcttaaggtgtttggggatctgccaaatcattatgcacaaacaaatatagca
tttagccctgatgagcagctcatcttgactggtacttctgttgaaagggatagcccaata
ggagggttgctttgcttctatgatcatgaaaagcttgaactagtttcaatgattggtatc
tcccctagttgcagtgttgtgcagtgtgcttggcacccaaagctaaatc------aggtt
ttcgcaactgctggagacaaaagtcaagggggaacacacgtgctatatgacccaacacta
agcgagagaggtgctcttgtatgcgttgctcgggcaccaaggaagaagtcagtggacgat
tttgaggtgcagccagttatacacaaccctcatgcactgcccttgttcagagatcagcca
agtcgcaagaggcagagggagaagatrttraaggacccagtgaaatctcacaagcctgag
cttccaatcacaggacctggccacggcgggaggaccggtacatcttcaggcagcttgtta
acccaatatcttctcaaggaagggggtatgttgaaggagacatggatggaagaggatccc
agagaagctatattgaagtatgcagaggytgcagagaaagatcccaagtttattgcccca
gcctatgctgagacccaaccaaagcctgtctttgcagaatcggattctgaggaggaatag
>PAFTOL004591
------------------------------------------------------------
------------------------------------------------------------
------------------------------caggttgtttcagctttagcagtcgatcac
tcagggtcaagagttctttctggtagttatgattatacggttcgtatgtatgacttccaa
gggatgaaacgggatttggcttcctttagacaattagaaccatttgaagggcaccaagtt
cgggccttgagttggagccccacagctggattctttttgtgtgtcactggttctgctcaa
gctaagatatatgaccgtgatggactcacaattggtgagtttgtaaagggagacatgtat
atccgtgatctcaagaacacaaagggccacatatctggtttaacttgtggagagtggcac
ccacataaaaaggagactatcttgacatcatctgaagatggatcacttcgaatatgggat
gtgaatgacttcaaaagccaaaagcaggttatcaagccaaagcttgcaaggcctggaaga
gttccagtaacaacttgttcttgggaatgtgagggaaagagtattgctggtggaattgga
gatggatctatccagatatggaaccttaaggcaggaggggggagcagaccagatgtacat
gttgaaaaagcacattcagatgacgtcactgggctgaaattttctgctgatggccaccac
ctatta------tctagaagctttgatggtacattgaaggtttgggatttacggaagatg
aagcagtctcttaaggtgtttggggatctgccaaatcattatgcacaaacaaatatagca
tttagccctgatgagcagctcatcttgactggtacttctgttgaaagggatagcccaata
ggagggttgctttgcttctatgatcatgaaaagcttgaactagtttcaatgattggtatc
tcccctagttgcagtgttgtgcagtgtgcttggcacccaaagctaaatc------aggtt
ttcgcaactgctggagacaaaagtcaagggggaacacacgtgctatatgacccaacacta
agcgagagaggtgctcttgtatgcgttgctcgggcaccaaggaagaagtcagtggacgat
tttgaggtgcagccagttatacacaaccctcatgcactgcccttgttcagagatcagcca
agtcgcaagaggcagagggagaagatgttaaaggacccagtgaaatctcacaagcctgag
cttccaatcacaggacctggccacggcgggaggaccggtacatcttcaggcagcttgtta
acccaatatcttctcaaggaagggggtatgttgaaggagacatggatggaagaggatccc
agagaagctatattgaagtatgcagaggttgcagagaaagatcccaagtttattgcccca
gcctatgctgagacccaaccaaagcctgtctttgcagaatcggattctgaggaggaatag
>PAFTOL004593
------------------------------------------------------------
------------------------------------------------------------
------------------------------caggttgtttcagcgttggcagttgatcac
tcagggtccagagttctttctggtagttatgactatacggttcgtatgtatgacttccaa
ggtatgaaacgggatttggcttcctttagacaattagaaccatctgaagggcaccaagtt
cgggccctgagttggagccccacagctggattctttttgtgtgtcactggttctgctcaa
gctaagatatatgatcgtgatggactcacaattggtgagttcgtaaagggagacatgtat
atccgtgatctcaagaacacaaagggtcacatatctggtttaacttgtggagagtggcac
ccacataaaaaggagactatcttgacatcatctgaagatggatcacttcgaatatgggat
gtgaatgacttcaaaagccaaaagcaggttatcaagccaaagcttgcaaggcctggaaga
gttccggtaacaacctgtgcttgggaatgtgagggaaagagtattgctggtggaatagga
gatggatctatccagrtatggaaccttaaggcaggaggggggagcagaccagatgtacgt
gtggaaaaagcacattcagatgacatcactgggctgaaattttctgctgatggccaccac
ctatta------tctagaagctttgatggtacattgaaggtttgggatttacggaaaatg
aagcagtctcttaaggtgtttgaggatctgccaaatcattatgcacaaacaaatatagca
tttagccctgacgagcagctcatcttgactggtacttctgttgaaagggrtagcccaatg
ggagggttgctttgcttctatgattgtgaaaagcttgaactagtttcaatgattggtatc
tcccctacttgcagtgttgtgcagtgtgcttggcacccaaagctaaatc------aggtw
ttcgcaactgctggagacaaaaatcgagggggaacacacatactatatgacccgacacta
agcgagagaggcgctcttgtatgcattgctcgggcgccaaggaagaagtcagtggacgat
tttgaggtgcagccggttatacacaaccctcatgcactgcccttgttcagagatcagcca
agtcgcaagaggcagagggagaagatattgaaggacccgatgaaatcccacaagcctgag
cttccaatcacaggacctggacacggcggaaggactggtacatcttcaggcagcttgtta
acccaatatcttctcaaggaagggggtatgttgaaggagacatggatggaagaagatccc
agagaagctatattgaagtatgcagaggttgcagagaaagatcccaagtttattgcccca
gcctatgctgagacccaaccaaagcccgtctttgcagaatcagatcctgaggag------
>PAFTOL004594
------------------------------------------------------------
------------------------------------------------------------
------------------------------caggttgtttcagcgttagcagttgatcac
tcagggtcaagagttctttctggtagttatgattatacggttcgtatgtatgacttccaa
gggatgaaacgggatttggcttcctttagacaattagaaccatttgaagggcaccaagtt
cgggccctgagttggagccccacagctggattctttttgtgtgtcactggttctgctcaa
gctaagatatatgaccgtgatggactcacaattggtgagtttgtaaagggagacatgtat
atccgtgatctcaagaacacaaagggccacatatctggtttaacttgtggagagtggcat
ccacataaaaaggagactatcttgacatcatctgaagatggatcacttcgaatatgggat
gtgaatgacttcaaaagccaaaagcaggttatcaagccaaagcttgcaaggcctggaaga
gttccagtaacaacttgttcttgggaatgtgagggaaagagtattgctggtggaattgga
gatggatctatccagatatggaaccttaaggcaggaggggggagcagaccagatgtacat
gttgaaaaagcacattcagatgacatcactgggctgaaattttctgctgatggccaccac
ctatta------tctagaagctttgatggtacattgaaggtttgggatttacggaagatg
aagcagtctcttaaggtgtttggggatctgccaaatcattatgcacaaacaaatatagca
tttagccctgatgagcagctcatcttgactggtacttctgttgaaagggatagcccaata
ggagggttgctttgcttctatgatcatgaaaagcttgaactagtttcaatgattggtatc
tcccctagttgcagtgttgtgcagtgtgcttggcacccaaagctaaatc------aggtt
ttcgcaactgctggagacaaaagtcaagggggaacacacgtgctatatgacccaacacta
agcgagagaggtgctcttgtatgcgttgctcgggcaccaaggaagaagtcagtggacgat
tttgaggtgcagccggttatacacaaccctcatgcactgcccttgttcagagatcagcca
agtcgcaagaggcagagggagaagatattgaaggacccagtgaaatctcacaagcctgag
cttccaatcacaggacctggccacggcgggaggaccggtacatcttcaggcagcttgtta
acccaatatcttctcaaggaagggggtatgttgaaggagacatggatggaagaggatccc
agagaagctatattgaagtatgcagaggttgcagagaaagatcccaagtttattgcccca
gcctatgctgagacccaaccaaagcctgtctttgcagaatcggattctgaggaggaatag
>PAFTOL004596
------------------------------------------------------------
------------------------------------------------------------
------------------------------caggttgtttcagcgttagcagttgatcac
tcagggtcaagagttctttctggtagttatgattatatggttcgtatgtatgacttccaa
gggatgaaacgggatttggcttcctttagacaattagaaccatttgaagggcaccaagtt
cgggccctgagttggagccctaccgctggattctttttgtgtgtcactggttctgctcaa
gctaagrtatatgatcgtgatggactcacaattggtgagttcgtaaagggagacatgtat
atccgtgatctcaagaacacaaagggtcacatatctggtttaacttgtggagagtggcac
ccacataaaaaggagactatcttgacatcatctgaagatggatcactccgaatatgggat
gtgaatgacttcaaaagccaaaagcaggttatcaagccaaagcttgcaaggcctggaaga
gttccagtaacaacttgtgcttgggattgtgagggaaagagtattgctggtggaatagga
gatggatctatccagatatggaaccttaaggcgggaggggcgagcagaccagaggtacat
gttgaaaaagcacattcagatgacatcactgggctgaaattttctgctgatggccaccac
ctatta------tctagaagctttgatggtacattgmaggtttgggatttacggaaaatg
aagcagtctcttaaggtgtttgaggatctgccgaatcattatgcacaaacaaatatagca
tttagccctgacgagcagctcatcttgacttgtacttctgttgaaagggatagcccaaga
ggagggttgctttgcttctatgatcgtgaaaagcttgaactagtttcgatgattggtatc
tcccctacttgcagtgttgtgcagtgtgcttggcacccaaagctaaatc------aggtt
ttcgcaactgctggagacaaaagtcaagggggaacacacatactatatgacccaacacta
agcgagagaggcgctcttgtatgcgttgcgcgggcgccaaggaagaagtcagtggacgat
tttgaggtacagccagttatacacaaccctcatgcactgcccttgttcagagatcagcca
agtcgcaagaggcagagggagaagatattgaaggacccgatgaaatcccacaagcctgag
cttccaatcacaggacctggccacggcgggaggaccggtacatcttcaggcagcttgtta
acccaatatcttctcaaggaagggggtatgttgaaggagacatggatggaagaagatccc
agggaagctatattgaagtatgcagaggttgcagagaaagatcccaagtttattgcccca
gcctacgctgagacccaaccaaagcctgtctttgcagaatcggatcctgaggaggaatag
>PAFTOL004597
------------------------------------------------------------
------------------------------------------------------------
------------------------------caggttgtttcggcgttagcagttgatcac
tcagggtcaagagttctttctggtagttatgattatacagttcgtatgtatgacttccaa
gggatgaaacgggatttggcttcctttagacaattagaaccgtttgaagggcaccaagtt
cgggccctgagttggagccccacagctggattctttttgtgtgttactggttctgctcaa
gctaagatatatgatcgtgatggactcacaattggtgagtttgtaaagggagacatgtat
atccgtgatctcaagaacacaaagggtcacatatctggtttaacttgtggagagtggcac
ccacataaaaaggagactatcttgacgtcatctgaagatggatcacttcgaatatgggat
gtgaatgacttcaaaagccaaaaacaggttatcaagccaaagcttgcaaggcctggaaga
gttccagtaacaacttgtgcttgggaatgtcagggaaagagtattgctggtggaatagga
gatggatctatccagatatggaaccttaaggcgggcggggcgagcagaccagatgtacat
gttgaaaaagcacattcagatgacatcactgggctgaaattttctgctgatggccaccac
ctatta------tctagaagctttgatggtacattgaaggtttgggatttacggaaaatg
aagcagtctcttaaggtgtttgaggatctgccaaatcattatgcacaaacaaatatagca
tttagccctgatgagcagctcatcttgactggtacttctgttgaaagggatagcccaata
ggggggttgctttgcttctatgatcgtgaaaaccttgaactagtttcaatgattggtatc
tcccctacttgcagtgttgtgcagtgtgcttggcacccaaagctaaatc------aggtw
tttgcaactgctggagacaaaagtcaaggcggaacacacatactatatgacccaacacta
agtgagagaggcgctcttgtatgcgttgctcgggcgccaaggaagaagtcagtggatgat
tttgaggtgcagccagttatacacaaccctcatgcactgcccttgttcagagatcagccg
agtcgcaagaggcagagggagaagatattaaaggacccgatgaaatcccacaagcctgag
cttccaatcacaggacctggccatggcgggaggactggtacatcttcaggcagcttgtta
acccaatatcttctcaaggaagggggtatgttgaaggagacatggatggaagaagatccc
agagaagctatactgaaatatgcagaggttgcaaagaaagatcccaagtttattgcccca
gcctatgctgagacccaaccaaagcctgtctttgcagaatcggatcctgaggaggaatag
>PAFTOL004598
------------------------------------------------------------
------------------------------------------------------------
------------------------------caggttgtttcagcgctagcagtcgatcac
tcagggtcaagagttctttctggtagttatgattatacggttcgtatgtatgactttcaa
gggatgaaacgggatttggcttcctttagacaattagaaccatttgaagggcaccaagtt
cgggccctgagttggagccccacagctggattctttttgtgtgtcactggttctgctcaa
gctaagatatatgaccgtgatggactcacaattggtgagtttgtaaagggagacatgtat
atccgtgatctcaaaaacacaaagggccatatatctggtttaacttgtggggagtggcac
ccacataaaaaggagactatcttgacatcatctgaagatggatcacttcgaatatgggat
gtgaatgacttcaaaagccaaaagcaggttatcaagccaaagcttgcaaggcctggaaga
gttccagtaacaacttgttcttgggaatgtgagggaaagagtattgctggtggaattgga
gatggatctatccagatatggaaccttaaggcaggaggggggagcagaccagatgtacat
gttgaaaaagcacattcagatgacatcactgggctgaaattttctgctgatggccaccac
ctatta------tctagaagctttgatggtacattgaaggtttgggatttacggaagatg
aagcagtctcttaaggtgtttggggatctgccaaatcattatgcacaaacaaatatagca
tttagccctgatgagcagctcatcttgactggtacttctgttgaaagggatagcccaata
ggagggttgctttgcttctatgatcatgaaaagcttgaactagtttcaatgattggtatc
tcccctagttgcagtgttgtgcagtgtgcttggcacccaaagctaaatc------aggtt
ttcgcaactgctggagacaaaagtcaagggggaacacacgtgctatacgacccaacacta
agcgagagaggtgctcttgtatgtgttgctcgggcaccaaggaagaagtcagtggacgat
tttgaggtgcagccagttatacacaaccctcatgcactgcccttgttcagagatcagcca
agtcgcaagaggcagagggagaagatattgaaggacccagtgaaatctcacaagcctgag
cttccaatcacgggacctggccacggcgggaggaccggtacatcttcaggcagcttgtta
acycaatatcttctcaaggaagggggtatgttgaaggagacatggatggaagaggatccc
agagaagctatattgaagtatgcagaggttgcagagaaagatcccaagtttattgcccca
gcctatgctgagacccaaccaaagcctgtctttgcagaatcggattctgaggaggaatag
>PAFTOL004599
------------------------------------------------------------
------------------------------------------------------------
------------------------------caggttgtttcagcgttagcagtygatcac
tcagggtcaagagttctttctggtagttatgattatacggttcgtatgtatgacttccaa
gggatgaaacgggatttggcttcctttagacaattagaaccagttgaagggcaccaagtt
cgggccctgagttggagccccacagctggattctttttgtgtgtcactggttctgctcaa
gctaagatatatgaccgtgatggactcacaattggtgagtttgtaaagggagacatgtat
atccgtgatctcaagaacacaaagggccacatatctggtttaacttgtggagagtggcac
ccacgtaagaaggagactatcttgacatcatctgaagatggatcacttcgaatatgggat
gtgaatgacttcaaaagccaaaagcaggtwatcaagccaaagcttgcaaggcctggaaga
gttccagtaacaacttgttcttgggaatgtgagggaaagagtattgctggtggaattgga
gatggatctatccagatatggaaccttaaggcaggaggggggagcagaccagatgtacat
gttgaaaaagcacattcagatgacatcactgggctgaaattttctgctgatggccaccac
ctatta------tctagaagctttgatggtacattgaaggtttgggatttacggaagatg
aagcagtctcttaaggtgtttggggatctgccaaatcattatgcacaaacaaatatagca
tttagccctgatgagcagctcatcttgactggtacttctgttgaaagggatagcccaata
ggagggttgctttgcttctatgatcatgaaaagcttgaactagtttcaatgattggtatc
tcccctagttgcagtgttgtgcagtgtgcttggcacccaaagctaaatc------aggtw
tttgcaactgctggagacaaaagtcaagggggaacacacgtgctatatgacccaacacta
agcgagagaggtgctcttgtatgcgttgctcgggcaccaaggaagaagtcagtggacgat
tttgaggtgcagccggttatacacaaccctcatgcactgcccttgttcagagatcagcca
agtcgcaagaggcagagggagaagatattgaaggacccagtgaaatctcacaagcctgag
cttccaatcacaggacctggctatggcgggaggaccggtacatcttcaggaagcttgyta
acccaatatcttctcaaggaagggggtatgttgaaggagacatggatggaagaggatccc
agagaagctatattgaagtatgcagaggttgcagagaaagatcccaagtttattgcccca
gcctatgctgaaacccaaccaaagcctgtctttgcagaatcggattctgaggaggaatag
>PAFTOL004600
------------------------------------------------------------
------------------------------------------------------------
------------------------------caggttgtttcagcgttagcagtcgatcac
tcagggtcaagagttctttctggtagttatgattataccgttcgtatgtatgacttccaa
gggatgaaacgggatttggcttcctttagacaattagaaccatttgaagggcaccaagtt
cgggccctgagttggagccccacagctggattctttttgtgtgtcactggttctgctcaa
gctaagatatatgaccgtgatggactcacaattggtgagtttgtaaagggagacatgtat
atccgtgatctcaagaacacaaagggccatatatctggtttaacttgtggagagtggcac
ccacataaaaaggagactatcttgacatcatctgaagatggatcacttcgaatatgggat
gtgaatgacttcaaaagccaaaagcaggttatcaagccaaagcttgcaaggcctggaaga
gttccagtaacaacttgttcttgggaatgtgagggaaagagtattgctggtggaattgga
gatggatctatccagatatggaaccttaaggcaggaggggggagcagaccagatgtacat
gttgaaaaagcacattcagatgacatcactgggctgaaattttctgctgatggccaccac
ctatta------tctagaagctttgatggtacattgaaggtttgggatttacggaagatg
aagcagtctcttaaggtgtttggggatctgccaaatcattatgcacaaacaaatatagca
tttagccctgatgagcagctcatcttgactggtacttctgttgaaagggatagcccaata
ggagggttgctttgcttctatgatcatgaaaagcttgaactagtttcaatgattggtatc
tcccctagttgcagtgttgtgcagtgtgcttggcacccaaagctaaatc------aggtt
ttcgcaactgctggagacaaaagtcaagggggaacacacgtgctatacgacccaacacta
agcgagagaggtgctcttgtatgcgttgctcgggcaccaaggaagaagtcagtggacgat
tttgaggtgcagccagttatacacaaccctcatgcactgcccttgttcagagatcagcca
agtcgcaagaggcagagggagaagatattgaaggacccagtgaaatctcacaagcctgag
cttccaatcacaggacctggccacggcgggaggaccggtacatcttcaggcagcttgtta
acccaatatcttctcaaggaagggggtatgttgaaggagacatggatggaagaggatccc
agagaagctatattgaagtatgcagaggttgcagagaaagatcccaagtttattgcccca
gcctatgctgagacccaaccaaagcctgtctttgcagaatcggattctgaggaggaatag
>PAFTOL004601
------------------------------------------------------------
------------------------------------------------------------
------------------------------caggttgtttcagcattagcagttgatcac
tcagggtcaagagttctttctggtagttatgattatacagttcgtatgtatgacttccaa
gggatgaaacgggatttggcttcctttagacaattagaaccgtttgaagggcaccaagtt
cgggccctgagttggagccccacagctggattctttttgtgtgtcactggttctgctcaa
gctaagatatatgatcgtgatggactcacaattggtgagtttgtaaagggagacatgtat
atccgtgatctcaagaacacaaagggtcacatatccggtttaacttgtggagagtggcac
ccacataaaaaggagactatcttgacgtcatctgaagatggatcacttcgaatatgggat
gtgaatgacttcaaaagccaaaaacaggtwatcaagccaaagcttgcaaggcctggaaga
gttccagtaacaacttgtgcttgggaatgtgagggaaagagtattgctggtggaatagga
gatggatctatccagatatggaaccttaaggcgggaggggggagcagaccagatgtacat
gttgaaaaagcacattcagatgacatcactgggctgaaattttctgctgatggccaccac
ctatta------tctagaagctttgatggtacattgaaggtttgggatttacggaaaatg
aagcagtctcttaaggtgtttgaggatctgccaaatcattatccacaaacaaatatagca
tttagccctgacgagcagctcatcttgactggtacttctgttgaaagggatagcccaata
ggagggttgctttgcttctatgatcgtgaaaagcttgaactagtttcaatgattggtatc
tcccctacttgcagtgttgtgcagtgtgcttggcacccaaagctaaatc------aggtt
ttcgcaactgctggagacaaaagtcaagggggaacacacatactatatgacccaacacta
agtgagagaggcgctcttgtatgcgttgctcgggcgccaaggaagaagtcagtggatgat
tttgaggtgcagccggttatacacaaccctcatgcgctgcccttgttcagagatcagcca
agtcgcaagaggcagagggagaagatattgaaggacccgatgaaatcccacaagcctgag
cttccaatcacaggacctggccacggcgggaggactggtacatcttcaggcagcttgtta
acccaatatcttctcaaggaagggggtatgttgaaggagacatggatggaagaagatccc
agagaagctatactgaagtttgcggaggctgcagagaaagagcccaagtttattgcccca
gcctatgctgagacccaaccaaagcctgtctttgcagaatcggatcctgaggaggaatag
>PAFTOL004603
------------------------------------------------------------
------------------------------------------------------------
------------------------------caggttgtttcagcgttagcagttgatcac
tcagggtcaagagttctttctggtagttatgattatacagttcrtatgtatgacttccaa
gggatgaaacgggatttggcttcctttagacaattagaaccatttgaagggcaccaagtt
cgggccctgagttggagccccacagctggattctttttgtgtgtcactggttctgctcaa
gctaagatatatgatcgtgatggactcacaattggtgagttcgtaaagggagacatgtat
atccgtgatctcaagaacacaaagggtcacatatctggtttaacttgtggagagtggcac
ccacataaaaaggagactatcttgacatcatctgargatggatcacttcgaatatgggat
gtgaatgacttcaaaagccaaaagcaggttatcaagccaaagcttgcaaggcctggaaga
gttccagtaacaacttgtgcttgggaatgtgagggaaagagtattgctggtggaatagga
gatggatctatccagatatggaaccttaaggcgggaggggggagcagaccagatgtacat
gttgaaaaagcacattcagatgacatcactgggctgaaattttctgctgatggccaccac
ctatta------tctagaagctttgatggtacattgaaggtttgggatttacggaagatg
aagcagtctcttaaggtgtttgaggatctgccaaatcattatgcacaaacaaatatagta
tttagccctgacgagcagctcatcttgactggtacttctgttgaaagggatagcccaata
ggagggttgctttgcttctatgatcgtgaaaagcttgaactagtttcaatgattggtatc
tcccctacctgcagtgttgtgcagtgtgcttggcacccaaagctaaatc------aggtt
ttcgctactgctggagacaaaagtcaagggggaacacacatactatatgacccaacacta
agcgagagaggtgctcttgtatgcgttgctcgggcaccacggaagaagtcggtggacgat
attgaggtgcatccggttatacacaaccctcatgcgctgcccttgttcagagatcagcca
agtcgcaagaggcagagggagaagatattgaaggacccggtgaaatcccacaagcctgag
gttccaatcacaggacctggccacggcgggaggaccggtacatcttcaggcagcttgtta
acccaatatcttctcaaggaagggggtatgttgaaggagacatggatggaagaagacccc
agagaagctatattgaagtatgcagaggttgcagagaaagatcccaagtttattgccccm
gcctatgctgagacccaaccaaagcctgtctttgcagaatcggattctgaggaggaatag
>PAFTOL004604
------------------------------------------------------------
------------------------------------------------------------
------------------------------caggttgtttcagcgttagcagttgatcac
tcagggtcaagagttctttctggtagttatgattatacagttcgtatgtatgacttccaa
gggatgaaacgggatttggcttcctttagacaattagaaccatttgaagggcaccaagtt
cgggccctgagttggagccccacagctggattctttttgtgtgtcactggttctgctcaa
gctaagatatatgatcgtgatggactcacaattggtgagttcgtaaagggagacatgtat
atccgtgatctcaagaacacaaagggtcacatatctggtttaacttgtggagagtggcac
ccacataaaaaggagactatcttgacatcatctgaagatggatcacttcgaatatgggat
gtgaatgacttcaaaagccaaaagcaggttatcaagccaaagcttgcaaggcctggaaga
gttccagtaacaacttgtgcttgggaatgtgagggaaagagtattgctggtggaatagga
gatggatctatccagatatggaaccttaaggcgggaggggggagcagaccagatgtacat
gttgaaaaagcacattcagatgacatcactgggctgaaattttctgctgatggccaccac
ctatta------tctagaagctttgatggtacattgaaggtttgggatttacggaggatg
aagcagtctcttaaggtgtttgaggatctgccaaatcattatgcacaaacaaatatagta
tttagccctgacgagcagctcatcttgactggtacttctgttgaaagggatagcccaata
ggagggttgctttgcttctatgatcgtgaaaagcttgaactagtttcaatgattggtatc
tccccttcctgcagtgttgtgcagtgtgcttggcacccaaagctaaatc------aggtt
ttcgctactgctggagacaaaagtcaagggggaacacacatactatatgacccaacacta
agcgagagaggtgctcttgtatgcgttgctcgggcaccacggaagaagtcggtggacgat
tttgaggtgcagccggttatacacaaccctcatgcactgcccttgttcagagatcagcca
agtcgcaagaggcagagggagaagatattgaaggacccgatgaaatcccacaagcctgag
cttccaatcacaggacctggccacggcgggaggaccggtacatcttcaggcagcttgtta
acccaatatcttctcaaggaagggggtatgttgaaggagacatggatggaagaagacccc
agagaagctatattgaagtatgcagaggttgcagagaaagatcccaagtttattgcccca
gcctatgctgagacccaaccaaagcctgtctttgcagaatcggattctgaggaggaatag
>PAFTOL004605
------------------------------------------------------------
------------------------------------------------------------
------------------------------caggttgtttcggcgttagcagttgatcac
tcagggtcaagagttctctctggtagttatgattatacagttcgtatgtatgacttccaa
gggatgaaacgggatttggcttcctttagacaattagaaccatttgaagggcaccaagtt
cgggccttgagttggagccccacagctggattctttttgtgtgtcaccggttctgctcaa
gctaagatatatgatcgtgatggactcacaattggtgagtttgtaaagggagacatgtat
atccgtgatctcaagaacacaaagggtcacatatctggtttaacttgtggagagtggcac
ccacataaaaaggagactatcttgacgtcatctgaagatggatcacttcgcatatgggat
gtgaatgacttcaaaagccaaaaacaggttatcaagccaaagcttgcaaggcctggaaga
gttccagtaacaacttgtgcttgggaatgtgagggaaagagtattgctggtggaatagga
gatggatctatccagatatggaaccttaaggcgggaggggtgagcagaccagatgtccat
gttgaaaaagcacattcagatgacataactgggctgaaattttctgctgatggccaccac
ctattt------tctagaagctttgatggtacattgaaggtttgggatttacggaaaatg
aagcagtctcttaaggtgttcgaggatctgccaaatcattatgcacaaacaaatatagca
tttagccctgatgagcagctcatcttgactggtacttctgttgaaagggatagcccaata
ggagggttgctttgcttctatgatcgtgaaaagcttgaactagtttcaatgattggcatc
tctcctacttgcagtgttgtgcagtgtgcttggcacccaaagcttaatc------aggtt
ttcgcaactgctggagacaaaagtcaaggggcaacacacatactgtatgacccaacacta
agtgagagaggcgctcttgtatgcgttgctcgggcgccaaggcagaagtcagtggatgat
tttgaggtgcagccggttatacacaaccctcatgcactgcccttgtttagggatcagcca
agtcgcaagaggcagagggagaagatattgaaggacccgatgaaatcccacaagcctgag
cttccaatcacaggacctggccacggtgggaggactggtacatcttcaggcagcttgtta
acccaatatcttctcaaggaagggggtatgttgaaggagacatggatggaagaagatccc
agagaagctatactgaagtatgcagaggttgcagagaaagatcccaagtttattgcccca
gcctatgctgacacccaaccaaagcctgtctttgcagaatcagatcctgaggaggaatag
>PAFTOL004608
------------------------------------------------------------
------------------------------------------------------------
------------------------------caggttgtttcagcgttagcagttgataac
tcagggtcaagagttctttctggtagttatgattatatggttcgtatgtatgacttccaa
gggatgaaacgggatttggcttcctttagacaattagaaccatttgaagggcaccaagtt
cgggccctgagttggagccccacagctggattctttttgtgtgtcactggttctgctcaa
gctaagatatatgatcgtgatggactcacaattggtgagttcgtaaagggagacatgtat
atccgtgatctcaagaacacaaagggtcacatatctggtttaacttgtggagagtggcac
ccacataaaaaggagactatcttgacatcatctgaagatggatcactccgaatatgggat
gtgaatgacttcaaaagccaaaagcaggttatcaagccaaagcttgcaaggcctggaaga
gttccagtaacaacttgtgcttgggaatgtgagggaaagagtattgctggtggaatagga
gatggatctatccagatatggaaccttaaggcaggaggggcgagcagaccagagatacat
gttgaaaaagcacattcagatgacatcactgggctgaaattttctgctgatggccaccac
ctatta------tctagaagctttgacggcacattgaaggtttgggatttacggaaaatg
aagcagtctcttaaggtgtttgaggatctgccgaatcattatgcacaaacaaatatagca
tttagccctgacgagcagctcatcttgactggtacttctgttgaaagggatagcccaaga
ggagggttgctttgcttctatgatcgtgaaaagcttgaactagtttcaatgattggtatc
tcccctacttgcagtgttgtgcagtgtgcttggcacccaaagctaaatc------aggtt
ttcgcaactgctggagacaaaagtcaagggcgaacacacatactatatgacccaacacta
agcgagagaggcgctcttgtatgcgttgctcgggcgccaaggaagaagtcagtggacgat
tttgagatacagccagttatacacaaccctcatgcactgcccttgttcagagatcagcca
agtcgcaagaggcagagggagaagatattgaaggacccgatcaaatcccacaagcctgag
cttccaatcacaggacctggccacggtgggaggaccggtacatcttcaggcagcttgtta
acccaatatcttctcaaggaagggggtatgttgaaggagacatggatggaagaagatccc
agggaagctatattgaagtatgcagaggttgcagagaaagatcccaagtttattgcccca
gcgtatgctgagacccaaccaaagcctgtctttgcagaatcggatcctgaggaagaatag
>PAFTOL004609
------------------------------------------------------------
------------------------------------------------------------
------------------------------caggttgtttcagcgttagcagttgatcac
tcagggtcaagagttctttctggtagttatgattatacggttcgcatgtatgacttccaa
gggatgaaacgggatttggcttcctttagacaattagaaccatttgaagggcaccaagtt
cgggccttgagttggagccccacagctggattctttttgtgtgtcactggttctgctcaa
gctaagatatatgatcgtgatggactcacaattggtgagttcgtaaagggagacatgtat
atccgtgatctcaagaacacaaagggccacatatcgggtttaacttgtggagagtggcac
ccacataaaaaggagactatcttgacatcatctgaagatggatcactccgaatatgggat
gtgaatgacttcaaaagccaaaagcaggttatcaagccaaagcttgcaaggcctggaaga
gttccagtaacaacttgtgcttgggaatgtcagggaaagagtattgctggtggaatagga
gayggatctatccagatatggaaccttaaggcgggaggggcgaccagaccagaggtacat
gttgaaaaagcacattcagatgatatcactgggctgaaattttctgctgatggccaccac
gtatta------tctagaagctttgatggtacattgaaggtttgggatttacggaaaatg
aagcagtctcttaaggtgtttgaggatctgccgaatcattatgcacaaacaaatatagca
tttagccctgacgagcagctcatcttgactggtacttctgttgaaagggatagcccaata
ggagggttgctttgcttctatgatcgtgaaaggcttgaactggtttcaatgattggtatc
tcccctacttgcagtgttgtgcagtgtgcttggcacccaaggctaaatc------aggtw
ttcgcaactgctggagacaaaagtcaagggggaacacacatactatatgacccaacacta
agcgagagaggcgctcttgtgtgcgttgctcgggcgccaaggaagaagtcagtggacgat
tttgaggtacagccggttatacacaaccctcatgcactgcccttgttcagagatcagcca
agtcgcaagaggcagagggagaagatattgaaggacccgatgaaatcccacaagcctgag
cttccaatcacaggacctggccacggcgggagractggtacatcttcaggcagcttgtta
acccaatatcttctcaaggaaggaggtatgttgaaggagacatggatggaagaagatccc
agggaagctatattgaagtatgcagaggttgcagagaaagatcccaagtttattgcccca
gcctatgctgagacccaaccaaagcctgtctttgcagaatcggatcctgaggaggaatag
>PAFTOL004610
------------------------------------------------------------
------------------------------------------------------------
------------------------------caggtagtttcagctttagcagttgatcac
tcagggtcaagagttctttctggtagttatgattatacgattcgtatgtatgacttccaa
gggatgaaaagggatttggcttcctttaggcaattagaaccatttgaagggcaccaagtt
cgggctttgagttggagccccacagctgggttctttttgtgtgtcactggctctgcgcaa
gcgaagatatatgatcgtgatggactcacaattggtgagtttgtaaagggagacatgtat
atccgtgatctcaagaacacaaagggtcacatatctggtttaacttgtggcgagtggcat
ccrcataaaaaagagactatcttgacatcatctgaagatggatcacttcgaatatgggat
gtgaatgacttcaaaagccaaaagcaggtgatcaagccaaagcttgcaaggcctggaaga
gttccggtaacaacttgtgcttgggartgcgagggaaagagcattgctggtggagtagga
gatggatctatccagatatggaatgttaagccaggatggggcagcagaccagacatacat
gttgaaaaagcacattcagatgacatcactgggctgaagttttctgctgatggccgccac
ctatta------tctagaagctttgacagtacattgaaggtttgggatttgcggcaaatg
aagcagtctcttaaggtgtttgaggatctgcsgaatcattatgcacaaacaaatatagca
cttagccctgatgagcagctcatcttkacgggtayttctgtygaaagggatagcccaata
ggagggttgctttatttctatgatcgcgaaaagcttgaactagtttcaagggttggtatc
tcccctacttgcagtgttgtgcagtgtgcttggcacccaaagctaaatc------aggtt
ttcgcgaccactggagacaaaagtcaagggggaacgcacatcttgtatgacccaacacta
agtgagagaggcgctcttgtatgtgttgctcgtgcrccaaggaagaagtcagtggacgat
tttgaggtgcagccggttatacacaaccctcatgcactgccgttgttcagagatcagcca
agtcgcaagaggcaaagggagaaggtattgaaggacccggtgaaatcccacaagccygag
cttccaatcacaggacctggccatggtgggaggacsggtacatcctctggcagtttgtta
acccaatatcttctcaagcaagggggcatgttgaaggagacatggatggaagaagatccc
agagaagctatattgaaatatgctgaggttgcagagaaagatcccaagttcattgcccca
gcatattctgagacccaaccaaagcctgtctttgcagaatcggatcctgaggaggag---
>PAFTOL004611
------------------------------------------------------------
------------------------------------------------------------
------------------------------caggtagtttcagctttagcagttgatcac
tcagggtcaagagttctttctggtagttatgattatacgattcgtatgtatgacttccaa
gggatgaaaagggatttggcttcctttaggcaatyagaaccatttgaagggcaccaagty
cgggctttgagttggagccccacagctgggttctttttgtgtgtcactggctctgcgcaa
gcgaagatatatgatcgtgatggactcacaattggtgagtttgtaaagggagacatgtat
atccgtgatctcaagaacacaaagggtcacatatctggtttaacttgtggcgagtggcat
ccgcataaaaaagagactatcttgacatcatctgaagatggatcacttcgaatatgggat
gtgaatgacttcaaaagccaaaagcaggtgatcaagccaaagcttgcaaggcctggaaga
gttccggtaacaacttgtgcttgggaatgcgagggaaagagcattgctggtggagtagga
gatggatctatccagatatggaatgttaagccaggatggggcagcagaccagacatacat
gttgaaaaagcacattcagatgacatcactgggctgaagttttctgctgatggccgccac
ctatta------tctagaagctttgacagtacattgaaggtttgggatttgcggcaaatg
aagcagtctcttaaggtgtttgaggatctgccgaatcattatgcacaaacaaatatagca
cttagccctgatgagcagctcatcttgacgggtacttctgtcgaaagggatagcccaata
ggagggttgctttatttctatgatcgcgaaaagcttgaactagtttcaagggttggtatc
tcccctacttkcagtgttgtgcagtgtgcttggcacccaaagctaaatc------aggtt
ttcgcgaccgctggagacaaaagtcaagggggaacgcacatcttgtatgacccaacacta
agtgagagaggcgctcttgtatgtgttgctcgtgcgccraggaagaagtcagtggacgat
tttgaggtgcagccggttatacacaaccctcatgcactgccgttgttcagagatcagcca
agtcgcaagaggcaaagggagaaggtattgaaggacccggtgaaatcccacaagcctgag
cttccaatcacaggacctggccatggtgggaggacgggtacatcctctggcagtttgtta
acccaatatcttctcaagcaagggggcatgttgaaggagacatggatggaagaagatccc
agagaagctatattgaaatatgctgaggttgcagagaaagatcccaagttcattgcccca
gcatattctgagacccaaccaaagcctgtctttgcagaatcggatcctgaggaggag---
>PAFTOL004613
------------------------------------------------------------
------------------------------------------------------------
------------------------------caggttgtttcagcattagcagtcgatcac
tcagggtcaagagttctttctggtagttatgattatacggttcgtatgtatgacttccaa
gggatgaaacgggatatggcttcctttagacaattagaaccatttgaagggcaccaagtt
cgggccctgagttggagccccacagctggattctttttgtgtgtcactggttctgctcaa
gctaagatatatgatcgtgatggactcacaattggtgagtttgtaaagggagacatgtat
atccgtgatctcaagaacacaaagggccacatatctggtttaacttgtggagagtggcac
ccacataaaaaggagactatcttgacatcatctgaagatggatcacttcgaatatgggat
gtgaatgacttcaaaagccaaaagcaggttatcaagccaaagcttgcaaggcctggaaga
gttccagtaacaacttgttcttgggaatgtgagggaaagagtattgctggtggaattgga
gatggatctattcagatatggaaccttaaggcaggaggggggagcagaccagatgtacat
gttgaaaaagcacattcagatgacatcactgggctgaaattttctgctgatggccaccac
ctatta------tctagaagctttgatggtacaytgaaggtttgggacttaaggaagatg
aagcagtctcttaaggtgtttggggatctgccaaatcattatgcacaaacaaatatagca
tttagccctgacgagcagctcatcttgactggtacttctgttgaaagggatagcccaata
ggaggrttgctttgcttctatgatcttgaaaagcttgaactagtttcaatgattggtatc
tcccctagttgcagtgttgtgcagtgtgcttggcacccaaaacttaatc------aggtt
tttgcaactgctggagacaaaagtcaagggggaacacacgtgctatatgacccaacacta
agcgagagaggtgctcttgtatgcgttgctcgggcaccaaggaagaartcggtggacgat
tttgaggtgcagccggttatacacaaccctcatgcactgcccttgttcagagatcagcca
agtcgcaagaggcagagggagaagatattgaaggacccagtgaaatctcacaagcctgag
cttccaatcacaggacctggccacggcgggaggaccggtacatcttcaggcagcttgtta
acccaatatcttctcaaggaagggggtatgttgaaggagacatggatggaagaggatccc
agagaagctatattgaagtatgcagaggttgcagagaaagatcccaagtttattgcccca
gcctatgctgagacccaaccaaagcctgtctttgcagaatcggattctgaggaggaatag
>PAFTOL004617
------------------------------------------------------------
------------------------------------------------------------
------------------------------caggttgtttcggcgttagcagtygatcac
tcagggtcaagagttctttctggtagttatgattatacggttcgtatgtatgacttccaa
gggatgaaacgggatttggcttcctttagacaattagaaccatttgaagggcaccaagtt
cgggccctgagttggagccccacagctggattctttttgtgtgtcactggttctgctcaa
gctaagrtatatgatcgtgatggactcacaattggtgagtttgtaaagggagacatgtat
atccgtgatctcaagaacacaaagggccacatatctggtttaacttgtggagagtggcac
ccacataaaaaggagactatcttgacatcatctgaagatggatcacttcgaatatgggat
gtgaatgacttcaaaagccaaaagcaggtwatcaagccaaagcttgcaaggcctggaaga
gttccagtgacaacttgttcttgggaatgtgagggaaagagtattgctggtggaattgga
gatggatctatccagatatggaaccttaaggygggagggtggagcagaccagatgtacat
gttgaaaaagcacattcagatgacatcactgggctgaaattttctgctgatggtcaccac
ctatta------tctagaagctttgacggtacattgaaggtttgggatttacggaagatg
aagcagtcccttaaggtgtttggggatctgccaaatcattatgcacaaacaaatatagca
tttagcccggacgagcagctcatcttgactggtacttctgttgaaagggatagcccaata
ggagggttgctttgcttctatgatcgtgaaaagcttgaactagtttcaatgattggtatc
tcccctacttgcagtgttgtgcagtgtgcttggcacccaaagctaaatc------aggtw
ytcgcractgctggagacaaaagtcaagggggaacacacgtgctatatgacccaacacta
agcgagagaggtgctcttgtatgcgttgctcgggcaccaaggaagaagtcggtggacgat
tttgaggtgcagccggttatacacaaccctcatgcactgcccttgttcagagatcagcca
agtcgcaagaggcagagggagaagatattgaaggacccagtgaaatctcacaagcctgag
cttccaatcacaggacctggtcacggtgggaggaccggtacatcttcaggcagcttgtta
acccaatatcttctcaaggaagggggtatgttgaaggagacatggatggaagaggatccc
agagaagctatattgaagtatgcagaggttgcagagaaagatcccaagtttattgcccca
gcctatgctgagacccarccaaagcctgtctttgcagaatcggattctgaggaggaatag
>PAFTOL004618
------------------------------------------------------------
------------------------------------------------------------
------------------------------caggttgtttcagcgttagcagttgatcac
tcagggtcaagagttctttctggtagttatgattatacggttcgcatgtatgacttccaa
gggatgaaacgggatttggcttcctttagacaattagaaccatttgaagggcaccaagtt
cgggccctgagttggagccccacagctggattctttttgtgtgtcactggttctgctcaa
gctaagrtatatgatcgtgatggactcacaattggtgagttcgtaaagggagacatgtat
atccgtgatctcaagaacactaagggtcacatatctggtttaacttgtggagagtggcac
ccacataaaaaggagactatcttgacatcatctgaagatggatcactccgaatatgggat
gtgaatgacttcaaaagccaaaagcaggttatcaaaccaaagcttgcaaggcctggaaga
gttccagtaacaacttgtgcttgggaatgtgagggaaagagtattgctggtggaatagga
gatggatctatccagatatggaaccttaaggcgggaggggcgaccagaccagaggtrcat
gttgaaaaagcacattcagatgacatcactgggctgaaatttgctgctgatggccaccac
gtatta------tctagaagctttgatggtacattgaaggtttgggatttacggaaaatg
aagcagtctcttaaggtgtttsaggatctgccraatcattatgcacaaacaaatatagca
tttagccctgacgagcagctcatcttgactggtacttctgttgaaagggatagcccaata
ggagggttgctttgcttctatgatcgtgaaaagcttgaactagtttcaatgattggtatc
tcccctacttgcagtgttgtgcagtgtgcttggcacccaaggctaaatc------aggtt
ttcgcaactgctggagacaaaagtcaagggggaacacacatactatatgacccaacacta
agcgagagaggygctcttgtatgcgttgctcgggcaccaaggaagaagtcagtggacgat
tttgaggtacagccagttatacacaaccctcatgcactgcccttgttcagagatcagcca
agtcgcaagaggcagagggagaagatattgaaggacccgatgaaatcccacaagcctgag
cttccaatcacaggacctggccacggcgggaggactggtacatcttcaggcagcttgtta
acccaatatcttctcaaggaaggaggtatgttgaaggagacatggatggaagaagatccc
agggaagctatattgaagtatgcagaggttgcagagaaagatcccaagtttattgcccca
gcctatgctgagacccaaccaaagcctgtctttgcagaatcggatcctgaggaggaatag
>PAFTOL004619
------------------------------------------------------------
------------------------------------------------------------
------------------------------caggttgtttccgccttagcagtagatcac
tcagggtctagagttctttctggtagttacgattatacagttcgtatgtatgacttccaa
gggatgaaacgggatttggcttcctttagacaattagaaccatttgaagggcaccaagtt
cgggctctgagttggagccccacagctggattctttttgtgtgtcactggctctgctcaa
gctaagatatatgatcgtgatggactcacaattggcgagtttgtaaagggagacatgtat
atccgtgatctcaagaacacaaagggtcacatatctggtttaacttgtggagagtggcac
ccacataaaaaggagactatcttgacgtcatctgaagatggatcacttcggatatgggat
gtgaatgacttcaaaagccaaaagcaggttatcaagccaaagcttgcaaggcctggaaga
gttccagtaacaacttgtgcttgggaacgtgagggaaagagcattgctggtggaatagga
gatggatctatccagrtatggaacgttaagccaggatgggggagcagaccagatgtacat
gttgaaaaagcacattcagatgacgtcactgggctgaaattttctactgatgggcgccat
ctatta------tctagaagctttgatggtacactaaaggtttgggatttgcggcaaatg
aagcagtctcttaaagtgtttgaggatctgccaaatcattatgcacaaacaaatatagca
tttagccccgatgagcagcttatcttgactggtacttctgttgacagggatagtccaata
ggagggttgctttgcttctatgatcacgaaaagcttgaactagtttcaaggattggtatc
tcccctacttgcagtgttgtgcagtgtggttggcacccaaagttaaatc------aggtt
tttgcaagtgctggagacaaaagtcaagggggaacgcacatactgtatgacccaacctta
agcgagagaggcgctcttgtatgcgttgctcgtgcgcagaggaagaagtcagtggacgat
tttgaggtgcagccagttatacacaaccctcatgcattgcccttgttcagagatcagcca
agtcgcaagaggcagagggagaagatactgaaggaccctgtgaaatcccacaaacctgag
ctcccaatcacaggacctggctgcggtgggaggaccggtacatcttcaggcagcttgtta
acccaatatcttctcaagcaagggggtatgttgaaggagacatggatggaagaagatccc
cgagaagctatattgaagtatgcagaggttgctgagaaagatcccaagtttattgccccg
gcctatgccgagacccaaccaaagcccgtctttgcagaatcagatcctgaggaggaatag
>PAFTOL004620
------------------------------------------------------------
------------------------------------------------------------
------------------------------caggttgtttcagcgttagcagttgatcac
tcagggtcaagagttctttctggtagttatgattatacggttcgtatgtatgacttccaa
gggatgaaacgggatttggcttcctttagacaattagaaccatttgaagggcaccaagtt
cgggccctgagttggagccccacatctggattctttttgtgtgtcgctggttctgctcaa
gctaagatatatgatcgtgatggactcacaattggtgagttcgtaaagggagacatgtat
atccgtgatctcaagaacacaaagggtcacatatckggtttaacttgtggagagtggcac
ccrcataaaaaggagactatcttgacatcatctgaagatggatcactccgaatatgggat
gtgaatgacttcaaaagccaaaagcaggtwatcaagccaaagcttgcaaggcctggaaga
gttccagtaacaacttgtgcttgggaatgtgagggaaagagtattgctggtggaatagga
gatggatctatccagatatggaaccttamggcgggaggggtgagcagaccagaggtacat
gtygaaaaagcacattcagatgacatcactgggctgaaattttctgctgatggtcaccat
ctatta------tctagaagctttgatggtacattgaaggtttgggatttacggaaaatg
aagcagtctcttaaggtgtttgaggatctgccgaatcattatgcacaaacaaatatagca
tttagccctgacgagcagctcatcttgactggtacttctgttgaaagggatagcccaata
ggagggttgctttgcttctatgatcgtgaaaagcttgaactagtttcaatgattggtatc
tcccctacttgcagtgttgtgcagtgtgcttggcacccaaagctaaatc------aggtt
ttcgcgactgctggagacaaaagtcaagggggaacacacatactatatgacccaacacta
agcgagagaggcgctcttgtatgcgttgctcgggcrccaaggaagaaktcagtggacgat
tttgaggtacagccagttatacacaaccctcatgcactgcccttgttcagagatcagcca
agtcgcaagaggcaragggagaagatattgaaggacccgatgaaatcccacaagcctgag
cttccaatcacaggacctggccacggcgggaggaccggtacatcttcaggcagcttgtta
acccaatatcttctcaaggaagggggtatgttgaaggagacatggatggaagaagatccm
agggaagctatattgaagtatgcagaggttgcagagaaagatcccaagtttattgcccca
gcctatgctgagacccaaccaaagcctgtctttgcagaatcggatcctgaggaggaatag
>PAFTOL004623
------------------------------------------------------------
------------------------------------------------------------
------------------------------caggttgtttcagcrttagcagttgatcac
tcagggtcaagagttctttctggtagttatgattatacggttcgtatgtatgacttccaa
gggatgaaacgggatttggcttcctttagacaattagaaccatttgaagggcaccaagtt
cgggccctgagttggagccccacagctggattctttttgtgcgtcactggttctgctcaa
gctaagatatatgatcgtgatggactcacaattggtgagttcgtaaagggagacatgtat
atccgtgatctcaagaacacaaagggtcacatatctggtttaacttgtggagagtggcac
ccacataaaaaggagactatcttgacatcatctgaagatggatcactccgaatatgggat
gtgaatgacttcaaaagccaaaagcaggttatcaagccaaagcttgcaaggcctggaaga
gttccagtaacaacttgtgcttgggaatgtgagggaaagagtattgctggtggaatagga
gatggatctatccagatatggaaccttaaagkgggaggggcgagcagaccagaggtacat
gttgaaaaagcacattcagatgacatcactgggctgaaattctctgctgatggccaccac
ctatta------tctagaagctttgatggtacattgaaggtttgggatttacggaaaatg
aagcagtctcttaaggtgtttgaggatctgccgaatcattatgcacaaacaaatatagca
tttagccctgacgagcagctcatyttgactggtacttctgttgaaagggatagcccaata
ggaggkttgctttgcttctatgatcgtgaaaagcttgaactagtttcaatgattggtatc
tcccctacttgcagtgttgtgcaatgtgcttggcacccaaagctaaatc------aggtt
ttcgsgactgctggagacaaaagtcaaggggsaacacacatactgtatgacccaacacta
agcgagagaggcgctcttgtatgcgttgctcgggcgccaaggaagaagtcagtggacgat
tttgaggtacagccagttatacacaaccctcatgcactgcccttgttcagagatcagcca
agtcgcaagaggcagagggagaagatattgaaggacccaatgaaatcccacaagcctgag
cttccaataacaggacctggccacggcgggaggactggtwcatcttcaggcagcttgtta
acccaatatcttctcaaggaagggggtatgttgaaggagacatggatggaagaagatccc
agggaggctatattgaagtatgcagaggttgcagagaaagatcccaagtttattgcccca
gcctatgctgagacccaaccaaagcctgtctttgcagaatcggatcctgaggaggaatag
>PAFTOL004624
------------------------------------------------------------
------------------------------------------------------------
------------------------------caggttgtttcagcgttagcagtcgatcac
tcagggtcaagagttctttctggtagttatgattataccgttcgtatgtatgacttccaa
gggatgaaacgggatttggcttcctttagacaattagaaccatttgaagggcaccaagtt
cgggccctgagttggagccccacagctggattctttttgtgtgtcactggttctgctcaa
gctaagatatatgaccgtgatggactcacaattggtgagtttgtaaagggagacatgtat
atccgtgatctcaagaacacaaagggccacatatctggtttaactagtggagagtggcac
ccacataaaaaggagactatcttgacatcatctgaagatggatcacttcgaatatgggat
gtgaatgacttcaaaagccaaaagcaggttatcaagccaaagcttgcaaggcctggaaga
gttccagtaacaacttgttcttgggaatgtgagggaaagagtattgctggtggaattgga
gatggatctatccagatatggaaccttaaggcaggaggggggagcagaccagatgtacat
gttgaaaaagcacattcagatgacatcactgggctgaaattttctgctgatggccaccac
ctatta------tctagaagctttgatggtacattgaaggtttgggatttacggaagatg
aagcagtctcttaaggtgtttcgggatctgccaaatcattatgcacaaacaaatatagca
tttagccctgatgagcagctcatcttgactggtacttctgtcgaaaaggatagcccaata
ggagggttgctttgcttctatgatcatgagaagcttgaactagtttcaatgattggtatc
tcccctagttgcagtgttgtgcagtgtgcttggcacccaaagctaaatc------aggtt
ttcgcaactgctggagacaaaagtcaagggggaacgcacgtgctatatgacccaacacta
agcgagagaggtgctcttgtatgcgttgctcgggcaccaaggaagaagtcagtggacgat
tttgaggtgcagccagttatacacaaccctcatgcactgcccttgttcagagatcagcca
agtcgcaagaggcagagggagaagatattgaaggacccagtgaaatctcacaagcctgag
cttccaatcacaggacctggccacggcgggaggaccggtacatcttcaggcagcttgtta
acccaatatcttctcaaggaagggggtatgttgaaggagacgtggatggaagaggatccc
agagaagctatattgaagtatgcagaggttgcagagaaagatcccaagtttattgcccca
gcctatgctgagacccaaccaaagcctgtctttgcagaatcggattctgaggaggaatag
>PAFTOL004625
------------------------------------------------------------
------------------------------------------------------------
------------------------------caggttgtttcggcgttagcagtcgatcac
tcagggtcaagagttctttctggtagttatgattatacagttcgtatgtatgacttccaa
gggatgaaacgggatttggcttcctttagacaattagaaccatttgaagggcaccaagtt
cgggccctgagttggagccccacagctggattctttttgtgtgtcactggttctgctcaa
gctaagatatatgatcgtgatggactcacaattggtgagtttgtaaagggagacatgtat
atccgtgatctcaagaacacaaagggccacatatctggtttaacttgtggagagtggcac
ccacataaaaaggagactatcttgacatcatctgaagatggatcacttcgartatgggat
gtgaatgacttcaaaagccaaaagcaggtwatcaagccaaagcttgcaaggcctggaaga
gttccagtaacaacttgttcttgggaatgtgagggaaagagtattgctggtggaattgga
gatggatctatccagatatggaaccttaaggcrggaggggggagcagaccagatgtacat
gttgaaaaagcacattcagatgacatcactgggctgaaattttctgctgatggccaccac
statta------tctagaagctttgacggtacattgaaggtttgggatttacggaagatg
aagcagtctcttaaggtgtttggggatctgccaaatcattatgcacaaacaaatatagca
tttagcccggacgagcagctcatcttgactggtacttctrttgaaagggatagcccaata
ggagggttgctttgcttctatgatcgtgaaaagcttgaactagtttcaatgattggtatc
tcccctagttgcagtgttgtgcagtgtgcttggcacccaaagctaaatc------aggtt
ttcgcaactgctggwgacaaaagtcaagggggaacacacgtgctatatgacccaacacta
agcgagagaggkgctcttgtatgcattgctcgggcaccaaggaagaagtcggtggaygat
tttgaggtgcagccggttatacacaaccctcatgcactgcccttgttcagagatcagcca
agtcgcaagaggcagagggagaagatrttgaaggacccaktgaaatctcacaagcctgag
cttccaatcacaggacctggccacggcgggaggaccggtacatcktcaggcagcttgtta
acccaatatcttctcaaggaaggsggtatgttgaaggagacatggatggaagaggatccc
agagaagctatattgaagtatgcagaggttgcagagaaagatcccaagtttattgcccca
gcctatgctgagacccaaccaaagcctgtctttgcagaatcggattctgaggaggaatag
>PAFTOL004626
------------------------------------------------------------
------------------------------------------------------------
------------------------------caggttgtttcagcgttagcagttgatcac
tcagggtcaagagttctctctggtagttatgattatacagttcgtatgtatgacttccaa
gggatgaaacgggatttggcttcctttagacagttagaaccgtttgaagggcaccaagtt
cgggccctgagttggagccccacagctggattctttttgtgtgtcaccggttctgctcaa
gctaagatatatgatcgtgatggacttacaattggtgagtttgtaaagggagacatgtat
atccgtgatctcaagaacacaaagggtcacatatctggtttaacttgtggagagtggcac
ccacataaaaaggatactatcttgacgtcatctgaagatggatcactgcgcctatgggat
gtgaatgacttcaaaagccaaaaacaggttatcaagccaaagcttgcaaggcctggaaga
gttccagtaacaacttgtgcttgggaatgtgaaggaaagagtattgctggtggaatagga
gatggatctatccagatatggaaccttaaggcgggaggggtgagcagaccagatgtccat
gttgaaaaagcacattcagatgacatcactgggctgaaattttctgctgatggccaccac
ctatta------tctagaagctttgatggtacattgaaggtttgggatttacggaaaatg
aagcagtctcttaaggtgtttgaggatctgccaaatcattatgcacaaacaaatatagca
tttagccctgacgagcagctcatcttgactggtacttctgttgaaagggatagccgaata
ggagggttgctttgcttctatgatcgtgaaaagcttgaactagtttcaatgattggtatc
tcccctacttgcagtgttgtgcagtgtgcttggcacccaaagcttaatc------aggtt
ttcgcaactgctggagacaaaagtcaaggggcaacgcacatactgtatgacccaacacta
agtgagagaggcgctcttgtatgcgttgctcgggcgccaaggaagaagtcagtggacgat
tttgaggtgcagccggttatacacaatcctcatgcactgcccttgttcagagatcagcca
agtcgcaagaggcagagggagaagatattgaaggacccgatgaaatcccacaagcctgag
cttccaatcacaggacctggccacggtgggaggactggtacatcttcaggcagcttgtta
acccaatatcttctcaaggaagggggtatgttgaaggagacatggatggaagaagatccc
agagaagctatactgaagtatgcagaggttgcagagaaagatcccaagtttattgcccca
gcctatgctgacacccaaccaaagcctgtttttgcagaatcggatcctgaggaggaatag
>PAFTOL004627
------------------------------------------------------------
------------------------------------------------------------
------------------------------caggttgtttcagcgttagcagttgatcac
tcagggtcaagagttctttctggtagttatgattatactgttcgtatgtatgacttccaa
gggatgaaacgggatttggcttcctttagacaattagaaccatttgaagggcaccaagtt
cgggccctgagttggagtcccacagctggattctttttgtgcgtcactggttctgctcaa
gctaagrtatatgatcgtgatggactcacaattggtgagttcgtaaagggagacatgtat
atccgtgatctcaagaacacaaagggtcacatatctggtttaacwtgtggasagtggcac
ccacataaaaaggagactatcttgacatcatctgaagatggatcactccgaatatgggat
gtgaatgacttcaaaagccaaaagcaggttatcaagccaaagcttgcaaggcctggaaga
gttccagtaacaacttgtgcttgggaatgtgagggaaagagtattgctggtggaatagga
gatggatctatccagatatggaaccttaaggcgggaggggcgagcagaccagaggtacat
gttgaaaaagcacattcagatgacatcactgggctgaaattttctgctgatggccaccac
ctatta------tctagaagctttgatggtacattgaaggtttgggatctacggaaaatg
aagcagtctcttaaggtgtttgaggatctgccgaatcattatgcacaaacaaatatagca
attagccctgacgagcagctcatcctgactggtacttctgttgaaagggatagcccaata
ggagggttgctttgcttctrtgatcgtgaaaagcttgaactagtttcaatgattggtatc
tcccctacttgcagtgttgtkcagtgtgcttggcacccaaagctaaatc------aggtt
ttcgcractrctggagacaaaagtcaaggggaaacacacatactatatgacccaacacta
agcgagagaggtgctctggtatgcgttgctcgggcgccaaggaagaagtcagtggatgat
tttgaggtacagccagttatacacaaccctcatgcactgcccttgttcagagatcagcca
agtcgcaagaggcagagggagaagatattgaaggacccaatgaaatcccacaagcctgag
ctcccaatcacaggacctggccacggggggaggacgggtacatcttcwggcagcttgtta
acmcaatatcttctcaaggaagggggtatgttgaaggagacatggatggaagaagatccc
agggaagctatattgaagtatgcagaggttgcagagaaagatcccaagtttattgcccca
gcctaygctgagacccaaccaaagcckgtctttgcagaatcggatcctsaggaggaatag
>PAFTOL004629
------------------------------------------------------------
------------------------------------------------------------
------------------------------caggttgtttcagcgttagcagttgatcac
tcagggtcaagagttctttctggtagttatgattatacggttcgtatgtatgacttccaa
gggatgaaacgggatttggcttcctttagacaattagaaccatttgaagggcaccaagtt
cgggccctgagttggagccccacagctggattctttttgtgtgtcactggttctgctcaa
gctaagrtatatgatcgtgatggactcacaattggtgagttcgtaaagggagacatgtat
atccgtgatctcaagaacacaaagggtcacatatctggtttaacttgtggagagtggcac
ccacataaaaaggagactatcttgacatcatccgaagatggatcacttcgaatatgggat
gtgaatgacttcaaaagccaaaagcaggttatcaagccaaagcttgcaaggcctggaaga
gttccagtaacaacttgtgcttgggaatgtgagggaaagggtattgctggtggaatagga
gatggatctatccagatatggaaccttaaggcgggagggggaagcagaccacatgtacat
gttgaaaaagcacattcagatgacatcactgggctgaaattttctgctgatggccaccac
ctatta------tctagaagctttgatggtacattgaaggtttgggatttacggaagatg
aggcagtctcttaaggtgtttgaggatttgccaaatcattatgcacaaacaaatatcgca
tttagccctgacgagcagctcatcttgactggtacttctgttgaaagggatagcccaata
ggagggttgcttcgcttctatgatcgtgaaaagcttgaactagtttcaacgattggcatc
tcccctacttgcagtgttgtgcagtgtgcttggcacccaaagctaaatc------aggtt
ttcgctactgctggagacaaaagtcaagggggaacacacgtcctatatgacccaacacta
agcgagagaggtgctcttgtatgcgttgctcgggcaccaaggaaaaagtcggtggatgat
tttgaggtgcagccagttatacacaaccctcatgcactgcccctgttcagagatcagcca
agtcgcaagaggcagagggagaagatattgaaggacccggtgaaatcccacaagcctgag
cttccaatcacaggacctggccacggcgggaggactggtacatcttcaggcagcttgtta
acccaatatcttctcaaggaagggggtatgttgaaggagacatggatggaagaagatccc
agagaagctatattgaagtatgcagaggttgcagagaaagatcccaagtttattgcccca
gcctatgctgagacccaaccaaagcctgtctttgcagaatcggattctgaggaggaatag
>PAFTOL004631
------------------------------------------------------------
------------------------------------------------------------
------------------------------caggttgtttcagcgttagcagtcgatcac
tcagggtcaagagttctttctggtagttatgattatacggttcgtatgtatgacttccaa
gggatgaaacgggatttggcttcctttagacaattagaaccatttgaagggcaccaagtt
cgggccctgagttggagccccacagctggattctttttgtgtgtcactggttctgctcaa
gctaagatatatgaccgtgatggactcacaattggtgagtttgtaaagggagacatgtat
atccgtgatctcaagaacacaaagggccatatatctggtttaacttgtggagagtggcac
ccacataaaaaggagactatcttgacatcatctgaagatggatcacttcgaatatgggat
gtgaatgacttcaaaagccaaaagcaggttatcaagccaaagcttgcaaggcctggaaga
gttccagtaacaacttgttcttgggaatgtgagggaaagagtattgctggtggaattgga
gatggatctatccagatatggaaccttaaggcaggaggggggagcagaccagatgtacat
gttgaaaaagcacattcagatgacatcactgggctgaaattttctgctgatggccaccac
ctatta------tctagaagctttgatggtacattgaaggtttgggatttacggaagatg
aagcagtctcttaaggtgtttggggatctgccaaatcattatgcacaaacaaatatagca
tttagccctgatgagcagctcatcttgactggtacttctgttgaaagggatagcccaata
ggagggttgctttgcttctatgatcatgaaaagcttgaactagtttcaatgattggtatc
tcccctagttgcagtgttgtgcagtgtgcttggcacccaaagctaaatc------aggtt
ttcgcaactgctggagacaaaagtcaagggggaacacacgtgctatacracccaactcta
agcgagagaggtgctcttgtatgcgttgctcgggcaccaaggaagaagtcagtggacgat
tttgaggtgcagccagttatacacaaccctcatgcactgcccttgttcagagatcagcca
agtcrcaagaggcagagggagaagatattgaaggacccagtgaaatctcacaagcctgag
cttccaatcacaggacctggccacggtgggaggaccggtacatcttcaggcagcttgtta
acccaatatcttctcaaggaagggggtatgttgaaggagacatggatggaagaggatccc
agagaagctatattgaagtatgcagaggttgcagagaaagatcccaagtttattgcccca
gcctatgctgagacccaaccaaagcctgtctttgcagaatcggattctgaggaggaatag
>PAFTOL004632
------------------------------------------------------------
------------------------------------------------------------
------------------------------caggttgtttcagcrttagcagttgatcac
tcagggtcaagagttctctctggtagttatgattatacagttcgtatgtctgacttccaa
gggatgaaacgggatttggcttcctttagacaattagaaccgtttgaagggcaccaagtt
cgggccctgagttggagccccacagctggattctttttgtgtgtcactggttctgctcaa
gctaagatatatgatcgtgatggactcacaattggtgagtttgtaaagggagacatgtat
attcgtgatctcaagaacacaaagggtcacatatctggtttaacttgtggagagtggcac
ccacataaaaaggagactatcttgacgtcatctgaagatggatcacttcgaatatgggat
gtgaatgacttcaaaagccaaaaacaggttatcaagccaaagcttgcaaggcctggacga
gttccagtaacaacttgtgcttgggaatgtgagggaaagagtattgctggtggaatagga
gatggatctatccagatatggaaccttaaggcgggaggggggagcagaccagatgtgcat
gttgaaaaagcacattcagatgacatcactgggctgaaattttctgctgatggccaccac
ctattg------tctagaagctttgatggtacattgaaggtttgggatttacggaaaatg
aagcagtctcttaaggtgtttgaggatctgccaaatcattatgcacaaacaaatatagca
tttagccctgacgagcagctcatcttgactggtasttctgttgaaagggatagcccaata
ggagggttgctttgcttctatgatcgtgaaaagcttgaactagtttcaatgattggtatc
tcccctacttgcagtgttgtgcagtgtgcttggcacccaaagcttaatc------aggtt
tttgcaactgctggagacaaaagtcaaggggcaacacacatactatatgacccaacacta
agtgagagaggtgctcttgtatgcgttgctcgggcgccaaggaagaagtcagtggacgat
tttgaggtgcagccgtttatacacaaccctcatgcactgcccttgttcagagatcagcca
agtcgcaagaggcagagggagaagatattgaaggacccgatgaaatcccacaagcctgag
cttccaatcacaggacctggccacggtgggaggactggtacatcttcaggcagcttgtta
acccaatatcttctcaaggaagggggtatgttgaaggagacatggatggaagaagatccc
agagaagctatactgaagtatgcagaggttgcagagaaagatcccaagtttattgcccca
gcctatgctgacacccaaccaaagcctgtctttgcagaatcggatcctgaggaggaatag
>PAFTOL004633
------------------------------------------------------------
------------------------------------------------------------
------------------------------caggttgtttcagcattagcagttgatcac
tcagggtcaagagttctttctggtagttatgattatacggttcgtatgtatgacttccar
gggatgaaacgrgatttggcttcctttagacaattagaaccatttgaagggcaccaagtt
cgggccctragttggagcccsacagctggattctttttgtgtgtcactggttctgctcaa
gctaagatatatgatcgtgatggactcacaattggtgagtttgtaaagggagacatgtat
atccgtgatctcaagaacacaaagggtcacatatctggtttaacttgtggagagtggcac
ccacataaaaaggagactatcttgacatcatctgaagatggatcwcttcgaatatgggat
gtgaatgacttcaaaagccaaaagcaggttatcaagccaaagcttgcaaggcctggaaga
gytccagtgacaacttgtgcttgggaatgtgagggaaagggtgttgctggtggaatagga
gatggatctatccagatatggaaccttaaggcgggaggggckagcagaccatatktacat
gtkgaaaaagcacattcagatgacatmactgggctgaaattttctgctgatggccaccac
ctrtta------tctmgaagctttgatggtacattgaaggtttgggatttacggaagatg
aagcagtctctcawggtgtttgaggatctgccaaatcattatgcacaaacaaatatagca
tttagccctgacgagcagctcatcttgactggtacttctgttgaaagggatagcccaata
ggagggttgctttgcttctatgatcgtgaaaagcttgaactagtttcaatgattggtatc
tcccctacttgcagtgttgtgcagtgtgcttggcacccaaagctaaatc------aggtt
ttcgctactgctggagacaaaagtcaaggsggaacacacatactatatgacccaacacta
agcgagagaggtgctcttgtatgcgttgctcgggcaccaaggaagaagtcggtggatgat
tttgaggtgcagccggttatacacaaccctcatgcactgcccatgttcagagatcagcca
agtcgcaagaggcagagggagaagatgttgaaggacccggtgaaatcccacaagcctgag
cttccaatcacaggacctggccacggcgggaggaccggtacatcttcaggcagcttgtta
acccaatatcttctcaaggaagggggtatgttgaaggagacatggatggaagaagatccc
agagaagctatattgaagtatgcagaggttgcagagaaagatcccaagtttattgcccca
gcctatgctgagacccaaccaaagcctgtctttgcagaatcggattctgaggaggaatag
>PAFTOL004634
------------------------------------------------------------
------------------------------------------------------------
---------------------------------gttgtttcagcattagcagttgatcac
tcagggtcaagagttctttctggtagttatgattatayggttcgtatgtatgacttccaa
gggatgaaacgggatttgrcttcctttagacaattagaaccatttgaagggcaccaagtt
cgggccctgagttggagccccacagctggattctttttgtgtgtcactggttctgctcaa
gctaagatatatgatcgtgatggactcgcaattggtgagttcgtaaagggagacatgtat
atccgtgatctgaagaacaccaagggtcacatatctggtttaacttgtggagagtggcac
ccgcataaaaaggagactatcttgacatcatctgaagatggatcacttcgaayatgggat
gtgaatgacttyaaaagccaaaagcaggttatcaagccaaagctttcaaggcctggaaga
gtwccggtaacaacttgtgcttgggaatgtgagggaaagagtattgctggtggaatagga
gatggatctatccagatatggaaccttaaggcgggaggggcgagyagaccwgatgtacat
gttgaaaaagcacattcagatgacataactgggctgaaattttctgctgatggccaccac
ctatta------tctagaagctttgatggtacattgaaggtttgggatttacggaatatg
aagcagtctctcaaggtgtttgaggatctgccaaatcattatgcacaaacaaayatagca
tttagccctgacgagcagctcatcytgactggtacttctgttgaaagggatagcycaata
ggagggttgctttgcttctatgatcgtgaaaagcttgaactagtttcaatgattggtatc
tcccctacttgcagtgtkgtgcagtgtgcttggcacccaaagctaaayc------aggtt
ttcgctactgctggagacaaaagtcaaggggkaacacacgtactatatgacccagcacta
agcgagagaggtgctcttgtatgygttgctcgggcaccaaggaagaagtcggtggatgat
tttgaggtgcagccggttatacacaaycctcacgcactgcccttgttcagagatcagcca
agtcgcaagaggcagagggagaagatattgaaggacccagtgaaatcccacaagcctgag
cttccaatcacaggacctggccatggcgggaggaccggtacatcttcaggcagcttgtta
acccaatatctcctcaaggaaggaggcatgttgaaggagacatggatggaagaagatccc
agagaagctatattgaagtatgcagaggttgcggagaaagatcccaagtttattgcccca
gcctatgctgagacccaaccaaagcctgtttttgctgaatcggattctgaggaggaatag
>PAFTOL004635
------------------------------------------------------------
------------------------------------------------------------
------------------------------caggttgtttcagcattagcagttgatcac
tcagggtcaagagttctttctggtagttatgattatacagttcgtatgtaygacttccaa
gggatgaaacgggatttggcttcctttagacaattagaaccatttgaagggcaccaagtt
cgggccctaagttggagccccacatctggattctttttgtgtgtcactggttctgctcaa
gctaagatatatgatcgtgatggactcgcaattggtgagttcgtaaagggagacatgtat
atccgtgatctgaagaacacaaagggtcacatatctggtttracttgtggagagtggcac
ccacataaaaaggagactatcttgacatcatctgaagatggatcrcttcgaatatgggat
gtgaatgacttcaaaagccaaaagcaggtaccaaacyaccagtcttcttgagttgactgg
gttccggtaacaacttgtgcttgggaatgtgagggaaaaagtattgttggtggaatagga
gatggatctatccagatatggaaccttaaggcgggaggggcgagcagaccagatgtacat
gttgaaaaagcacattcagatgacataactgggctgaaattttctgctgatggccaccac
ctatta------tctagaagctttgatggtacattgaaggtttgggatttacggaatatg
aagccgtctctcaaggtgtttgaggatctgccaaatcattatgcacaaacaaatatagca
tttagcccagacgagcagctcatcttgactggtacttctgttgcaagggmtagcccaata
ggagggttggtttgcttctatgatcgtgaaaagcttgaactagtttcaaygattggtatc
tcccctacttgcagtgtcgtgcagtgtgcttggcacccaaagctaaatc------aggtt
ttcgctactgycggagacaaaagtcaagggggaacacacatactatatgacccarcacta
agcgagagaggtgctcttgtatgcgttgctcgggcaccaaggaagaagtckgtrgatgat
tttsaggtgcagccggttatacacaaycctcacgcactgcccttgttcagagatcagcca
agtcgcaagaggcagagggagaagatactgaaggacccagtgaaatcccacaagcctgag
cttccaatcacaggacctggccacggcgggaggaccggtacatcttcaggcagcttgtta
acccaatatctcctcaaggaaggaggtatgttgaaggagacatggatggaagaagatccc
agagaagctatattgaagtatgcagaggttgcggagaaagatcccaagtttattgcccca
gcctatgctgagacccaaccaaagcctgtctttgcagaatcggattctgaggaggaatag
>PAFTOL004636
------------------------------------------------------------
------------------------------------------------------------
------------------------------caggttgtttcagcgttagcagttgatcac
tcagggtcaagagttctttctggtagttatgattatacggttcgtatgtatgacttccaa
gggatgaagcgggatttggcttcctttagacaattagaaccatttgaagggcaccaagtt
cgggccctgagttggagccccacagctggattctttttgtgtgtcactggttctgctcaa
gctaagatatatgatcgtgatggactcacaattggtgagttcgtaaagggagacatgtat
atccgtgatctcaagaacacaaagggtcacatatctggtttaacttgtggagagtggcac
ccacataaaaaggagactatcttgacatcatctgaagatggatcactccgaatatgggat
gtgaatgacttcaaaagccaaaagcaggttatcaagccaaagcttgcaaggcctggaaga
gttccagtaacaacttgtgcttggraatgtgagggaaagagcattgctggtggaatagga
gatggatctatccagatatggaacctcaaggcgggaggggtgagcagaccagaggtacat
gttgaaaaagcacattcagatgacatcactgggctgaaattttctgctgatggccaccac
ctatta------tctagaagctttgatggtacattgaaggtttgggatttacggaaaatg
aagcagtctcttaaggtgtttgaggatctgccaaatcattatgcacaaacaaatatagca
tttagccctgacgggcagctcatcctgactggtacttctgttgaaagggatagcccaata
ggagggttgctttgcttctatgatcgtgaaaagcttgaactagtttcaatgattggtatc
tcccctacttgcagtgttgtgcagtgtgcttggcacccaaagctaaatcaggtaaaggtt
ttcgcgactgctggagacaaaagtcaagggggracacacatactatatgacccaacacta
agcgagagaggcgctcttgtatgcgttgctcgggcgccaaggaagaagtcagtggacgat
tttgaggtacagccagttatacacaaccctcatgcactgcccttgttcagagatcagcca
agtcgcaagaggcagagggagaagatattgaaggacccgatgaaatcccacaagcctgag
cttccaatcacaggacctggccacggcgggaggaccggtacctcttcaggcagcttgtta
acccaatatcttctcaaggaagggggtatgttgaaggagacatggatggaagaagatccc
agggaagctatattgaagtatgcagaggttgcagagaaagatcccaagtttattgcccca
gcttattctgagacccaaccaaagcctgtctttgcagaatcggatcctgaggaggaatag
>PAFTOL004637
------------------------------------------------------------
------------------------------------------------------------
------------------------------caggttgtttcagctttagcagttgatcac
tcagggtcaagagttctttctggtagttatgattatacggttcgtatgtatgacttccaa
gggatgaaacgggatttggcttcctttagacaattagaaccatttgaagggcaccaagtt
cgggccctgagttggagccccacagctggattctttttgtgtgtcaccggttctgctcaa
gctaagatatatgatcgtgatggactcacaattggcgagtttgtaaagggagacatgtat
atccgtgatctcaagaacacaaagggtcacatatctggtttaacttgtggagagtggcac
ccacataaaaaggagactatcttgacatcatctgaagatggatcacttcgaatatgggat
gtgaatgacttcaatagccaaaagcaggttatcaagccaaagcttgcaaggcctggaaga
gttccagtgacaagctgtgcttgggaacgtgagggaaagagcattgccggtggaatagga
gatggatctatccagrtatggaaccttaagccgggatgggggagcaggccagatgtacat
gttgaaaaagcacattcagatgacatcactgggctgaaattttctgctgatggccgccac
ctatta------tctagaagctttgatggtacattgaaggtttgggatttgcggcaaatg
aagcagtctcttaaggtgtttgaggatctgccaaatcattatgcacaaacaaatatagca
tttagccctgatgagcagctcatcttgactggtacttctgttgaaagggatagcccaata
ggagggttggtttgcttctatgatcgcgaaaagcttgaactagtttcaagggttggtatc
tcccctacttgcagtgttgtgcagtgtgcttggcacccaaagctaaatc------aggtt
ttcactactgccggagacaaaagtcaagggggaacgcacatactatatgacccaacacta
agtgagagaggtgctcttgtatgcattgctcgtgcgccaaggaagaagtcagtggatgat
tttgaggtgcagccggttatacataaccctcatgcactgcccttgttcagagatcagcca
agtcgcaagaggcagagggaaaagatattgaaggacccagtgaaatcccacaagcctgag
cttccaatcacaggacctggccgcggtgggaggaccggtacatcttcaggcagtttgtta
acccaatatcttctcaagsaagggggtatgttgaaggagacatggatggaagaagatccc
agagaagccatattgaagtatgcagaggttgcagagaaagatcccaagtttattgccccg
gcctatgcggagacccaaccaaagcccgtctttgcagaatcggatcctgaggaggag---
>PAFTOL004638
------------------------------------------------------------
------------------------------------------------------------
------------------------------caggttgtttcagcgttagcagtcgatcac
tcagggtcaagagttctttctggtagttatgattatacggttygtatgtatgacttccaa
gggatgaaacgggatttggcttcctttagacaattagaaccatttgaagggcaccaagtt
cgggccctgagttggagccccacagctggattctttttgtgtgtaactggttctgctcaa
gctaagatatatgatcgtgatggactcacaattggtgagtttgtaaagggagacatgtat
atccgtgatctcaagaacacaaagggccacatatctggtttaacttgtggagagtggcac
ccacataaaaaggagactatcttgacatcatctgaagatggatcacttcgaatatgggat
gtgaatgacttcaaaagccaaaagcaggttatcaagccaaagcttgcaaggcctggaaga
gttccagtaacaacttgttcttgggaatgtgagggaaagagtattgctggtggaattgga
gatggatctatccagatatggaaccttaaggcgggaggggggagcagaccagatgtccat
gttgaaaaaggccattcagatgacatcactgggctgaaattttctgctgatggccaccac
ctatta------tctagaagctttgacggtacattgaaggtttgggatttacggaagatg
aagcagtctcttaaggtgtttggggatctgccaaatcattatgcacaaacaaatatagca
tttagcccggacragcagctcatcttgactggtacttctgttgaaagggatagcccaata
ggagggttgctttgcttctatgatcgtgaaaagcttgaactagtttcaatgattggtatt
tcccctagttgcagtgttgtgcagtgtgcttggcacccaaagctaaatc------aggtw
ttcgcaactgctggagacaaaagtcaagggggaacacacgtgctatatgacccaacacta
agcgagagaggtgctcttgtatgcattgctcaggcaccaaggaagaagtcggtggacgat
tttgaggtgcagccggttatacacaaccctcatgcactgcccttgttcagagatcagcca
agtcgcaagaggcagagggagaagatattgaaggacccagtgaaatctcacaagcctgag
cttccaatcacaggacctggccayggcgggaggaccggtacatcttcaggcagcttgtta
acccaatatcttctcaaggaagggggtatgttgaaggagacatggatggaagaggatccc
agagaagctatattgaagtatgcagaggttgcagagaaagatcccaagtttattgcccca
gcctatgctgagacccaaccaaagcctgtctttgcagaatcggattctgaggaggaatag
>PAFTOL004639
------------------------------------------------------------
------------------------------------------------------------
------------------------------caggttgtttcagcgttagcagttgatcac
tcagggtcaagagttctctctggtagttatgattatacagttcgtatgtatgacttccaa
gggatgaaacgggatttggcttcctttagacaattagaaccgtttgaagggcaccaagtt
cgggccttgagttggagccccacagctggattctttttgtgcatcaccggttctgctcaa
gctaagatatatgatcgtgatggactcacaattggtgagtttgtaaagggagacatgtat
atccgtgatctcaagaacacaaagggtcacatatctggtttaacttgtggagagtggcac
ccccataaaaaggagactatcttgacgtcatctgaagatggatcacttcgcatatgggat
gtgaatgacttcaaaagccaaaaacaggttatcaagccaaagcttgcaaggcctggaaga
gttccagtaacaacttgtgcttgggaatgtgagggaaagagtattgctggtggaatagga
gatggatctatccagatatggaaccttaaggcgggaggggtgagcagaccagatgtccat
gttgaaaaagcacattcagatgacatcactgggctaaaattttctgctgatggccaccac
ctatta------tctagaagctttgatggtacattgaaggtttgggatttacggaaaatg
aagcagtctcttaaggtgtttgaggatctgccaaatcattatgcacaaacaaatatagca
tttagccctgacgagcagctcatcttgactggtacttctgttgaaagggatagcccaata
ggagggttgctttgcttctatgatcgtgaaaagcttgaactagtttcaatgattggtatc
tcccctacttgcagtgttgtgcagtgtgcttggcacccaaagcttaatc------aggtt
ttcgcaactgctggagacaaaagtcaaggggsaacacacrtrctrtatgacccaacacta
agygagagaggygctcttgtatgcrttgctcrggcrccaaggaagaagtcagtggacgat
tttgaggtgcagccagttatacacaaccctcatgcacttcccttgttcagagatcagcca
agtcgcaagaggcagagggagaagatattgaaggacccgatgaaatcccacaagcctgag
cttccaatcacaggacctggccacggtgggaggactggtacatcttcaggcagcttgtta
acccaatatcttctcaaggaagggggtatgttgaaggagacatggatggaagaagatccc
agagaagctatactgaagtatgcagaggttgcagagaaagatcccaagtttattgcccca
gcctatgctgacacccaaccaaagcctgtctttgcagaatcggatcctgaggaggaataa
>PAFTOL004640
------------------------------------------------------------
------------------------------------------------------------
------------------------------caggttgtttcagcgttagcagttgatcac
tcagggtcaagagttctttctggtagttatgactatacggttcgtatgtatgacttccaa
gggatgaaacgggatttggcttcctttagacaattagaaccatttgaagggcaccaagtt
cgggccctgagttggagccccacagctggattctttttgtgtgtcactggttctgctcaa
gctaagatatatgatcgtgatggactcacaattggtgagttcgtaaagggagacatgtat
atccgtgatctcaagaacacaaagggtcacatatctggtttaacttgtggagagtggcac
ccacataaaaaggagactatcttgacatcatctgaagatggatcacttcgaatatgggat
gtgaatgacttcaaaagccaaaagcaggttatcaagccaaagcttgcaaggcctggaaga
gttccagtaacaacttgtgcttgggaatgtgagggaaagagtattgctggtggaatagga
gatggatctatccagatatggaaccttaaggcaggaggggggagcagaccagatgtacat
gtggaaaaagcacattcagatgacatcactgggctgaaattttctgctgatggccaccac
ctatta------tcgagaagctttgatagtacattgaaggtttgggatttacggaaaatg
aagcagtctcttaaggtgtttgacgatctgccaaatcattatgcacaaacaaatatagca
tttagccccgacgagcagctcatcttgactggtacttctgttgaaagggatagcccaata
ggagggttgcttcgcttctatgatcgtgaaaagctagaactagtttcaatgattggtatc
tcccctacttgcagtgttgtgcagtgtgcttggcacccaaagctaaatc------aggtt
ttcgcaactgctggagacaaaaatcaagggggaacacacatactatatgacccaacacta
agcgagagaggcgctcttgtatgcgttgctcgggtgccaaggaagaagtcagtggacgat
tttgaggtgcagccggttatacacaaccctcatgcactgcccttgttcagagatcagcca
agtcgcaagaggcaaagggagaagatattgaaggacccgatgaaatcccacaagcctgag
cttccaatcacaggacctggacacggcggaaggaccggtacatcttcaggcagcttgttg
acccaatatcttctcaaggaagggggtatgttgaaggagacatggatggaagaagatccc
agagaagctatattgaagtatgcagaggttgcagagaaagatcccaagtttattgcccca
gcctatgctgagacccaaccaaagcctgtctttgcagaatcagatcctgaggaggaatag
>PAFTOL004642
------------------------------------------------------------
------------------------------------------------------------
------------------------------caggttgtttcagcgttagcagtcgatcac
tcggggtcaagagttctttctggtagttatgattatacggttcgtatgtatgacttccaa
gggatgaaacgggatttggcttcctttagacaattagaaccatttgaagggcaccaagtt
cgggccctgagttggagccccacagctggattctttttgtgtgtcactggttctgctcaa
gctaagatatatgatcgtgatggactcacaattggtgagtttgtaaagggagacatgtat
atccgtgatctcaagaacacaaagggccacatatctggtttaacttgtggagagtggcac
ccacataaaaaggagactatcttgacatcatctgaagatggatcacttcgaatatgggat
gtgaatgacttcaaaagccaaaagcaggttatcaagccaaagcttgcaaggcctggaaga
gttccagtaacaacttgttcttgggaatgtgagggaaagagtattgctggtggaattgga
gatggatctatccagatatggaacctcaaggcgggaggggggagcagaccagatgtacat
gttgaaaaagcacattcagatgacatcactgggctgaaattttctgctgatggccaccac
ctatta------tctagaagctttgatggtacattgaaggtttgggatttacggaagatg
aagcagtctcttaaggtttttggggatctgccaaatcattatccacaaacaaatatagca
tttagccctgacgagcagctcatcttgactggtacttctgttgaaagggatagcccaata
ggagggttgctttgcttctatgatcgtgaaaagcttgaactagtttcaatgattggtatc
tcccctagttgcagtgttgtgcagtgtgcttggcacccaaagctaaatc------aggtt
tttgcaactgctggagacaaaagtcaagggggaacacacgtgctatatgacccgacacta
agcgagagaggtgctcttgtatgcattgctcgggcaccaaggaagaagtcggtggacgat
tttgaggtgcagccggttatacacaaccctcatgcactgcccttgttcagagatcagcca
agtcgcaagaggcagagggagaagatattgaaggacccagtgaaatctcacaagcctgag
cttccaatcacaggacctggccacggcgggaggaccggtacatcttcaggcagcttgtta
acccaatatcttctcaagcaagggggtatgttgaaggagacatggatggaagaggatccc
agagaagctatattgaagtatgcagaggttgcagagaaagatcccaagtttattgcccca
gcctatgctgagacccaaccaaagcctgtctttgcagaatcggattctgaggaggaatag
>PAFTOL004644
---t--------------------------------------------------------
------------------------------------------------------------
----------------------------cgcaggttgtttcagcgttagcagttgatcac
tcagggtcaagagttctttctggtagttatgattatacggttcgtatgtatgacttccaa
gggatgaaacgggatttggcttcctttagacaattagaaccatttgaagggcaccaagtt
cgggccctgagttggagccccacagctggattctttttgtgtgtcactggttctgctcaa
gctaagatatatgatcgtgatggactcacaattggtgagttcgtaaagggagacatgtat
atccgtgatctcaagaacacaaagggtcacatatctggtttaacttgtggagagtggcac
ccacataaaaaagagactatcttgacatcatctgaagatggatcacttcgaatatgggat
gtgaatgacttcaaaagccaaaagcaggttatcaagccaaagcttgcaaggcctggaaga
gttccagtaacaacttgtgcttgggaatgtgagggaaagagtattgctggtggaatagga
gatggatctatccagrtatggaaccttaaggcaggaggggggagcagaccagatttacat
gttgaaaaagcacattcagatgacatcactggactgaaattttctgctgatggccaccac
ctatta------tctagaagctttgatggtacattgaaggtttgggatttacggaaaatg
aagcagtctcttaaggtgtttgaggatctgccaaatcattatgcacaaacaaatatagca
tttagccctgacgatcagctcatcttgactggtacwtctgttgaaagggatagcccaata
ggagggttgctttgcttctatgatcgtgaaaagcttgaactagtttcaatgattggtatc
tcccctacttgcagtgttgtgcagtgtgcttggcacccaaagctaaatc------aggtt
ttcgcaactgctggggacaaaagtcaagggggaacacacatactatatgacccaacacta
agcgagagaggcgctcttgtatgcgtagctcgggcgccaaggaagaagtcagtggacgat
tttgaggtgcagccrgttatacacaaccctcatgcactgcccttgttcagagatcagcca
agtcgcaagaggcagagggagaagatattgaaggacccgatgaaatcccacaagcctgag
cttccratcacaggacctggacacggygggaggaccggtacatcttcaggcagcttgtta
acccaatatcttctcaaggaagggggtatgttgaaggagacatggatggaagaagatccc
agagaagctatattgaagtatgcagaggttgcagagaaagatcccaagtttattgcccca
gcctatgctgagacccaaccaaagcccgtctttgcagaatcagatcctgaggaggaatag
>PAFTOL004646
------------------------------------------------------------
------------------------------------------------------------
------------------------------caggttgtttcagcgttagcagtcgatcac
tcagggtcaagagttctttctggtagttatgattatacggttcgtatgtatgacttccaa
gggatgaaacgggatttggcttcctttagacaattagaaccatttgaagggcaccaagtt
cgggccctgagttggagccccacagctggattctttttgtgtgtcactggttctgctcaa
gctaagatatatgaccgtgatggactcacaattggtgagtttgtgaagggagacatgtat
atccgtgatctcaagaacacaaagggccatatatctggtttaacttgtggagagtggcac
ccacataaaaaggagactatcttgacatcatctgaagatggatcacttcgaatatgggat
gtgaatgacttcaaaagccaaaagcaggttatcaagccaaagcttgcaaggcctggaaga
gttccagtaacaacttgttcttgggaatgtgagggaaagagtattgctggtggaattgga
gatggatctatccagatatggaaccttaaggcaggaggggggagcagaccagatgtacat
gttgaaaaagcacattcagatgacatcactgggctgaaattttctgctgatggccaccac
ctatta------tctagaagttttgatggtacattgaaggtttgggatttacggaagatg
aagcagtctcttaaggtgtttggggatctgccaaatcattatgcacaaacaaatatagca
tttagccctgatgagcagctcatcttgactggtacttctgttgaaagggatagcccaata
ggagggttgctttgcttctatgatcatgaaaagcttgaactagtttcaatgattggtatc
tcccctagttgcagtgttgtgcagtgtgcttggcacccaaagctaaatc------aggtt
ttcgcaactgctggagacaaaagtcaagggggaacacacgtgctatacaacccaacacta
agcgagagaggtgctcttgtatgcgttgctcgggcaccaaggaagaagtcagtggacgat
tttgaggtgcagccagctatacacaaccctcatgcactgcccttgttcagagatcagcca
agtcgcaagaggcagagggagaagatattgaaggacccagtgaaatctcacaagcctgag
cttccaatcacaggacctggccacggcgggaggaccggtacatcttcaggcagcttgtta
acccaatatcttctcaaggaagggggtatgttgaaggagacatggatggaagaggatccc
agagaagctatattgaagtatgcagaggttgcagagaaagatcccaagtttattgcccca
gcctatgctgagacccaaccaaagcctgtctttgcagaatcggattctgaggaggaatag
>PAFTOL004647
------------------------------------------------------------
------------------------------------------------------------
------------------------------caggttgtttcagcgttagcagttgatcac
tcagggtcaagagttctttctggtagttatgattatatggttcgtatgtatgacttccaa
gggatgaaacgggatttggcttcctttagacaattagaaccatttgaagggcaccaagtt
cgggccctgagttggagccccacagctggattctttttgtgtgtcactggttctgctcaa
gctaagatatatgatcgtgatggactcacaattggtgagttcgtaaagggagacatgtat
atccgtgatctcaagaacacaaagggtcacatatctggtttaacttgtggagagtggcac
ccacataaaaaggagactatcttgacatcatctgaagatggatcactccgaatatgggat
gtgaatgacttcaaaagccaaaagcaggttatcaagccaaagcttgcaaggcctggaaga
gttccagtaacaacttgtgcttgggaaggtgagggaaagagtattgctggtggaatagga
gatggatctatccagatatggaaccttaaggcgggaggggtgagcagaccagaggtacat
gttgaaaaagcacattcagatgacatcactgggctgaaattttctgctgatggccaccac
ctatta------tctagaagctttgatggtacattgaaggtttgggatttacggaaaatg
aagcagtctcttaaggtgtttgaggatctgccaaatcattatgcacaaacaaatatagca
tttagccctgatgagcagctcatcttgactggtacttctgttgaaagggatagcccaata
ggagggttgctttgcttctatgatcgtgaaaagcttgaactagtttcaatgattggtatc
tcccctacttgcagtgttgtgcagtgtgcttggcacccaaagctaaatc------aggtt
ttcgcaacttctggagacaaaagtcaagggggaacacacatactatatgacccaacacta
agcgagaggggcgctcttgtatgcgttgctcgggcgccaaggaagaagtcggtggatgat
tttgaggtacagccagttatacacaaccctcatgcactgcccttgttcagagatcagcca
agtcgcaagaggcagagggagaagatattgaaggacccgatgaaatcccacaagcctgag
cttccaatcacaggacctggccatggcgggaggacgggtacatcttcaggcagcttgtta
acccaatatcttctcaaggaagggggtatgttgaaggagacatggatggaagaagatccc
agggaagctatattgaagtatgcagaggttgcagagaaagatcccaagtttattgcccca
gcctatgctgagacccaaccgaagcctgtctttgcagaatcggatcctgaggaggaataa
>PAFTOL004648
------------------------------------------------------------
------------------------------------------------------------
------------------------------caggttgtttcagcattagcagttgatcac
tcagggtcaagagttctttctggtagttatgattatacagttcgtatgtatgacttccaa
ggsatgaaacgggatttggcttcctttagacaattagaaccgtttgaagggcaccaagtt
cgggccctgagttggagccccacagctggattctttttgtgtgtcactggttctgctcaa
gctaagatatatgatcgtgatggactcacaattggtgagtttgtaaagggagacatgtat
atccgtgatctcaagaacacaaagggtcacatatccggtttaacttgtggagagtggcac
ccacataaaaaggagactatcttgacgtcatctgaagatggatcacttcgaatatgggat
gtgaatgacttcaaaagccaaaaacaggttatcaagccaaagcttgcaaggcctggaaga
gttccagtaacaacttgtgcttgggaatgtgagggaaagagtattgctggtggaatagga
gatggatctatccagatatggaaccttaaggcrggaggggggagcagaccagatgtacat
gttgaaaaagcacattcagatgacatcactgggctgaaattttctgctgatggccaccac
ctatta------tctagaagctttgatggtacattgaaggtttgggatttacggaaaatg
aagcagtcccttaaggtgtttgaggatctgccaaatcattatccacaaacaaatatagca
tttagccctgaygagcagctcatcttgactggtacttctgttgaaagggatagcccaaya
ggagggttgctttgcttctatgatcgtgaaaagcttgaactagtttcaatgattggtatc
tcccctacttgcagtgttgtgcagtgtgcttggcacccaaagctaaatc------aggtw
tttgcaactgctggagacaaaagtcaagggggaacacacatactatatgacccaacacta
agtgagagaggcgctcttgtatgcgttgctcgggcgccaaggaagaagtcagtggatgat
tttgaggtgcagccggttatacacaaccctcatgcgctgcccttgttcagagatcagcca
agtcgcaagaggcagagggagaagatattgaaggacccgatgaaatcccacaagcctgag
cttccaatcacaggacctggccacggcgggaggactggtacatcttcaggcagcttgtta
acccaatatcttctcaaggaagggggtatgttgaaggagacatggatggaagaagatcca
agagaagctatactgaagtttgcagaggttgcagagaargagcccaagtttattgcccca
gcctatgctgagacccaaccaaagcctgtcttygcagaatcggatcctgaggaggaatag
>PAFTOL004649
------------------------------------------------------------
------------------------------------------------------------
------------------------------caggttgtttcagcgttagcagttgatcac
tcggggtcaagagttctttctggtagttatgattatacggttcgcatgtatgacttccaa
gggatgaaacgggatttggcttcttttagacaattagaaccatttgaagggcaccaagtt
cgggccctgagttggagccccacagctggattctttttgtgtgtcactggttctgctcaa
gctaagatatatgatcgtgatggactcacaattggtgagttcgtgaagggagacatgtat
atccgtgatctcaagaacacaaagggtcacatatctggtttaacttgtggagagtggcac
ccacataaaaaggagactatcttgacatcatctgaagatggatcactccgaatatgggat
gtgaatgacttcaaaagccaaaagcaggttatcaagccaaagcttgcaaggcctggaaga
gttccagtaacaacttgtgcttgggaatgtgagggaaagagtattgctggtggaatagga
gatggatctatccagatatggaaccttaaggcgggaggggcgaccagaccagaggtacat
gttgaaaaagcacattcagatgacatcactgggctgaaattttctgctgatggccaccac
gtacta------tctagaagctttgatggtacattgaaggtttgggatttaaggaaaatg
aagcagtctcttaaggtgtttgaggatctgccgaatcattatgcacagacaaatatagca
tttagccctgacgagcaactcatcttgactggtacttctgttgaaagggatagcccaata
ggagggttgctttgcttctatgatcgtgagaagctggaactagtttcaatgattggtatc
tcccctacttgcagtgttgtgcagtgtgcttggcacccaaagctaaatc------aggtt
tttgcaactgctggagacaaaagtcaagggggaacacacatactatatgacccaacacta
agcgagagaggtgctcttgtatgcgttgctcgggcgccaaggaagaagtcagtggacgat
tttgaggtacagccagttatacacaaccctcatgcactgcccttgttcagagatcagcca
agtcgcaagaggcagagggagaagatattgaaggacccgatgaaatcccacaagcctgag
cttccaatcacaggacctggccacggcgggaggaccggtacatcttcaggcagcttgtta
acccaatatcttctcaaggaaggaggtatgttgaaggagacatggatggaagaagatccc
agggaagctatattgaagtatgcagaggttgcagagaaagatcccaagtttattgcccca
gcctatgctgagacccaaccaaagcctgtctttgcagaatcggatcctgaggaggaatag
>PAFTOL004652
------------------------------------------------------------
------------------------------------------------------------
------------------------------caggttgtttcagcgttagcagtcgatcac
tcagggtcaagagttctttctggtagttatgattatacggttcgtatgtatgacttccaa
gggatgaaacgggatttggcttcctttagacaattagaaccatttgaagggcaccaagtt
cgggccctgagttggagccccacagctggattctttttgtgtgtaactggttctgctcaa
gctaagrtatatgatcgtgatggactcacaattggtgagtttgtaaagggagacatgtat
atccgtgatctcaagaacacaaagggccacatatctggtttaacttgtggagagtggcac
ccatataaaaaggagactatcttgacatcgtctgaagatggatcacttcgaatatgggat
gtgaatgacttcaaaagccaaaagcaggttatcaagccaaagcttgcaaggcctggaaga
gttccagtaacaacttgttcttgggaatgtgagggaaagagtattgctggtggaattgga
gatggatctatccagrtatggaaccttaaggcgggaggggggagcagaccagatatacat
gttgaaaaagcacattcagatgacatcactgggctgaaattttctgctgatggccaccat
ctatca------tctagaagctttgacggtacattgaaggtttgggatttacggaagatg
aagcagtctcttaaggtgtttggggatctgccaaatcattatgcacaaacaaatatagca
tttagcccggacgagcagctcatcttgactggtacttctgttgaaagggatagcccaata
ggagggttgctttgcttctatgatcgtgaaaagcttgaactagtttcaatgattggtatc
tcccctagttgcagtgttgtgcagtgtgcttggcacccaaagctaaatc------aggtt
ttcgcaactgctggagacaaaagtcaagggggaatacacgtgctatatgacccaacacta
agcgagagaggtgcccttgtatgcattgctcgggcaccaaggaagaagtcggtggatgat
tttgaggtgcagccgcttatacacaaccctcatgcactgcccttgttcagagatcagcca
agtcgcaagaggcagagggagaagatattgaaggacccagtgaaatctcacaagcctgag
cttccaatcacaggacctggccacggcgggaggaccggtacatcttcaggcagcttgtta
acccaatatcttctcaaggaagggggtatgttgaaggagacatggatggaagaggatccc
agagaagctatattgaagtatgcagaggttgcagagaaagatcccaagtttattgcccca
gcctatgctgagacccaaccaaagsctgtctttgcagaatcggattctgaggaggaatag
>PAFTOL004653
------------------------------------------------------------
------------------------------------------------------------
------------------------------caggttgtttcggcattggcagtcgatcac
tcaggatcaagagttctttctggtagttatgattatacggttcgtatgtatgacttccaa
gggatgaaacgggatttggcttcctttagacaattagaaccatttgaagggcaccaagtt
cgggccctgagttggagccccacagctggattctttttgtgtgtcactggttctgctcaa
gctaagatatatgatcgtgatggactcacaattggtgagtttgtaaagggagacatgtat
atccgtgatctcaagaacacaaagggccacatatctggtttaacttgtggagagtggcac
ccacataaaaaggagactatcttgacatcatctgaagatggatcaattcgaatatgggat
gtgaatgacttcaaaagccaaaagcaggttatcaagccaaagcttgcaaggcctggaaga
gttccagtaacaacttgttcttgggaatgtgagggaaagagtattgctggtggaattgga
gatggatctatccagatatggaaccttaaggcgggaggggggagcaggccagatgtacat
gttgaaaaagcacattcagatgacatcactgggctgaaattttctgctgatggccaccac
ctatta------tctagaagctttgacggtacattgaaggtttgggatttacggaagatg
aagcagtctcttaaggtgtttggggatctgccaaatcattatgcacaaacaaatatagca
tgtagccctgatgagcagctcatcttgactggtacttctgttgaaagggatagcccaata
ggagggttgctttgcttctatgatcgtgaaaagcttgaactagtttcaatgattggtatc
tcccctagttgcagtgttgtgcagtgtgcttggcacccaaagctaaatc------aggtt
ttcgcaactgctggagacaaaagtcaagggggaacacacgtgctatatgacccaacacta
agcgagagaggtgctcttgtatgcgtcgctcgggcaccaaggaagaagtctgtggacgat
tttgaggtgcagccggttatacacaaccctcatgcactgcccttgttcagagatcagcca
agtcgcaagaggcagagggagaagatattgaaggacccagtgaaatctcacaagcctgag
cttccaatcacaggacctggccacggcgggaggaccggtacatcttcaggcagcttgtta
acccaatatcttctcaaggaagggggtttgttgaaggagacatggatggaagaggatccc
agagaagctatattgaagtatgcagaggttgcagagaaagatcccaagtttattgcccca
gcctatgctgggacccaaccaaagcctgtctttgcagaatctgattctgaggaggaatag
>PAFTOL004654
------------------------------------------------------------
------------------------------------------------------------
------------------------------caggttgtttcagyrttagcagttgatcac
tcagggtcaagagttctttctggtagttatgattatacggttcgtatgtatgacttccaa
gggatgaaacgggatttggcttcctttagacaattagaaccatttgaagggcaccaagtt
cgggccctgagttggagccccacagctggattctttttgtgtgtcactggttctgctcaa
gctaagrtatatgatcgtgatggactcacaattggtgagttcgtaaagggagacatgtat
atccgtgatctcaagaacacaaagggtcacatatctggtttaacttgtggagagtggcac
ccccataaaaaggagactatcttgacatcatctgaagatggatcactccgaatatgggat
gtgaatgacttcaaaagccaaaagcaggttatcaagccaaagcttgcaaggcctggaaga
gttccagtaacaacttgtgcttgggaatgtgagggaaagagtatcgctggtggaatagga
gatggatctatccagatatggaaccttaaggcgggaggggctagcagaccagaggtacat
gttgaaaaagcacattcagatgacatcactgggctgaaattttctgctgatggccaccac
ctatta------tctagaagctttgatggtacattgaaggtttgggatttacggaaaatg
aagcagtctcttaaggtgtttgaggatctgccgaatcattatgcacaaacaaatatagca
tttagccctgacgagcagtttatcttgactggtacttctgttgaaagggatagcccaata
ggagggttgctttgcttctatgatcgtgaaaagcttgaactagtttcaatgcttggtatc
tcccctacttgcagtgttgtgcagtgtgcttggcacccaaagctaaatc------aggtt
ttcgcgactgctggagacaaaagtcaagggggaacacacatactatatgacccaacacta
agcgagagaggcgctcttgtatgcgttgctcgggccccaaggaagaagtcagtggacgat
tttgaggtacagccagttatacacaaccctcatgcactgcccttgttcagagatcagcca
agtcgcaagaggcagagggagaagatattgaaggacccgatgaaatcccacaagcctgag
cttccaatcacagggcctggccacggcgggaggaccggtacctcttcaggcagcttgtta
acccaatatcttctcaaggaagggggtatgttgaaggagacatggatggaagaagatccc
agggaagctatattgaagtatgcagaggttgcagagaaagatcccaagtttattgcgcca
gcctatgctgagacccaaccaaagcctgtctttgcagaatcggatactgaggaggaatag
>PAFTOL004657
------------------------------------------------------------
------------------------------------------------------------
------------------------------caggtagtttcagctttagcagttgatcac
tcagggtcaagagttctttctggtagttatgactatacgattcgtatgtatgacttccaa
gggatgaaaagggatttggcttcctttaggcaattagaaccatttgaagggcaccaagtt
cgggctttgagttggagccccacagctgggttctttttgtgtgtcactggctctgcacaa
gcgaagatatatgatcgtgatggactcacaattggcgagtttgtaaagggagacatgtat
atccgtgatctcaagaacacaaagggtcacatatctggtttaacttgtggcgagtggcat
ccgcataaaaaggagactatcttgacatcatctgaggatggatcacttcgaatatgggat
gtgaatgacttcaaaagccaaaagcaggttatcaagccaaagcttgcaaggcctggaaga
gttccrgtgacaacttgtgcttgggaatgtgagggaaagagcattgctggtggwgtagga
gatggatctatccagatatggaacgttaagctgggatggggcagcagaccagacatacat
gttgaaaaagcacattcagatgacatcactgggctgaagttttctgctgatggccgccac
ctatta------tctagaagctttgattgtacattgaaggtttgggatttgcggcaaatg
aagcagtctcttaaggtgtttcacgatctgccaaatcattatgcacaaacaaatatagca
cttagccctgatgagcagctcatcttgactggtacttctgttgaaagggatagcccaata
ggagggttgctttatttctatgatcgcgaaaagcttgaactagtttcaagggttggtatc
tcccctacttgcagtgttgtgcagtgtgcttggcacccaaagctaaatc------aggtt
ttcgcaactgctggagacaaaagtcaagggggaacgcacgtcttgtatgacccaacacta
agtgagagaggcgctcttgtatgtgttgctcgtgcaccaaggaagaactcagtggacgat
tttgaggtgcagccggttatacacaaccctcatgcactgccgttgttcagagatcagcca
agtcgcaagaggcagagggagaagatattgaaggacccggtgaaatcccacaagcctgag
cttccaatcacaggaccgggccatggtgggaggaccggtacatcctcaggcagtttgtta
acccaatatcttctcaagcaagggggcatgttgaaggagacatggatggaagaagatccc
agggaagctatattgaaatatgctgaggttgcagcgaaagatcccaagttcattgcccca
gcatattctgagacccaaccaaagcccgtctttgcagaatcggattctgaggaggag---
>PAFTOL004658
------------------------------------------------------------
------------------------------------------------------------
------------------------------caggttgtttcagcgttagctgttgatcac
tcagggtcaagagttctttctggtagttatgattatacggttcgcatgtatgacttccaa
gggatgaaacgggatttggcttcctttagacaattagaaccatttgaagggcaccaagtt
cgggccytgagttggagccccacagctggattctttttgtgtgtcactggttctgctcaa
gctaagatatatgatcgtgatggactcacaattggtgagttcgtaaagggagacatgtat
atccgtgatctcaagaacacaaagggtcacatatctggtttaacttgtggagagtggcac
ccacayaaaaaggagactatcttgacatcatctgaagatggatcactccgaatatgggat
gtgaatgacttcaaaagccaaaarcaggttatcaagccaaagcttgcaaggcctggaaga
gttccagtaacaacttgtgcttgggaatgtgagggaaagagtattgctggtggaatagga
gatggatctatccagatatggaaccttaaggcgggaggggcgaccagaccagaggtacat
gttgaaaaagcacattcagatgacatcactgggctgaaattttctgctgatggccgccac
gtatta------tctagaagctttgatggtacattgaaggtttgggatttacggaaaatg
aaacagtctcttaaggtgtttgaggatctgccgaatcattatgcacaaacaaatatagca
tttagccctgacgagcagctcatcttractggtacttctgttgaaagggatagcccaata
ggagggttgctttgcttctatgatcgtgaaaagcttgaactagtttcaatgattggtatc
tcccctacttgcagtgttgtgcagtgtgcttggcacccaaggctraatc------aggtt
ttcgcaactgctggagacaaaagtcaagggggaacacacatactatatgacccaacacta
agcgagagaggcgctcttgtatgcgttgctcgggcgccaaggaagaagtcagtggacgat
tttgaggtacagccagttatacacaaccctcatgcactgcccttgttcagagatcagcca
agtcgcaagaggcagagggagaagatattgaaggacccratgaaatcccacaagcctgag
cttccaatcacaggacctggccacggcgggaggactggtacatcttcaggcagcttgtta
acccaatatcttctcaaggaaggaggtatgttgaaggagacatggatggaagaagatccc
agggaagctatattgaagtatgcagaggttgcagagaaagatcccaagtttattgcccca
gcctatgctgagacccaaccaaagcctgtctttgcagaatcggatsctgaggaggaatag
>PAFTOL004660
------------------------------------------------------------
------------------------------------------------------------
------------------------------caggttgtttcagcgttagcagttgatcac
tcagggtcaagagttctttctggtagttatgattatactgttcgcatgtatgacttccaa
gggatgaaacgggatttggcttcctttagacaattagaaccatttgaagggcaccaagtt
cgggccctgagttggagccccacagctggattctttttgtgtgtcactggttctgctcaa
gctaagatatatgatcgtgatggactcacaattggtgagttcgtaaagggagacatgtat
atccgtgatctcaagaacacaaagggtcacatatctggtttaacttgtggagagtggcac
ccacataaaaaggagactatcttgacatcatctgaagatggatcactccgaatatgggat
gtgaatgacttcaaaagccaaaagcagg--------------------------------
------------------------------------------------------------
------------------------------------------------------------
------------------------------------------------------------
----ta------tctagaagctttgatggtacattgaaggtttgggatttacggaaaatg
aagcagtctcttaaggtgtttgaggatctgccgaatcattatgcacaaacaaatatagca
tttagccctgacgagcagctcatcttgactggtacttctgttgaaagggatagcccaata
ggagggttgctttgcttctatgatcgtgaaaagcttgaactagtttcaatgattggtatc
tcccctacttgcagtgttgtgcagtgtgcttggcacccaaggctaaatc------aggtt
ttcgcaactgctggagacaaaagtcaagggggaacacacatactatatgacccaacacta
agcgagagaggcgctcttgtatgcgttgctcgggcaccaaggaagaagtcagtggacgat
tttgaggtacagccagttatacacaaccctcatgcactgcccttgttcagagatcagcca
agtcgcaagaggcagagggagaagatattgaaggacccgatgaaatcccacaagcctgag
cttccaatcacaggacctggccacggcgggaggactggtacatcttcaggcagcttgtta
acccaatatcttctcaaggaaggaggtatgttgaaggagacatggatggaagaagatccc
agagaagctatattgaagtatgcagaggttgcagagaaagatcccaagtttattgcccca
gcctatgctgagacccaaccaaagcctgtctttgcagaatcggatcctgaagaggaatag
>PAFTOL004661
------------------------------------------------------------
------------------------------------------------------------
------------------------------caggtagtttcagctttagcagttgatcac
tcagggtcaagagttctttctggtagttatgattatacgattcgtatgtatgacttccaa
gggatgaaaagggatttggcttcctttaggcaattagaaccatttgaagggcaccaagtt
cgggctttgagttggagccccacatctgggttctttttgtgtgtcactggctctgcacaa
gcgaagatctatgatcgtgatggactcacaattggcgagtttgtaaagggagacatgtat
atccgtgatctcaagaacacaaagggtcacatatctggtttaacttgtggcgagtggcat
ccgcataaaaaggagactatcttgacatcatctgaggatggatcacttcgaatatgggat
gtgaatgacttcaaaagccaaaagcaggttatcaagccaaagcttgcaaggcctggaaga
gttccggtaacaacttgtgcttgggaatgcgagggaaagagcattgctggtggagtagga
gatggatctatccagatatggaacgttaagctgggatggggcagcagaccagacatacat
gttgaaaaagcacattcagatgacatcactgggctgaagttttctgctgatggccgccac
ctatta------tctagaagctttgatagtacattgaaggtttgggatttgcggcaaatg
aagcagtctcttaaggtgtttcaggatctgccaaatcattatgcacaaacaaatatagca
cttagccctgatgagcagctcatcttgactggtacttctgtcgaaagggatagcccaata
ggagggttgctttatttctatgatcgtgaaaagcttgaactagtttcaagggttggtatc
tcccctacttgcagtgttgtgcagtgtgcttggcacccaaagctaaatc------aggtw
ttcgcgactgctggagacaaaagtcaagggggaacgcacgtcttgtatgacccaacacta
agtgagagaggcgctcttgtatgtgttgctcgtgcgccaaggaagaactcagtggacgat
tttgaggtgcagccggttatacacaaccctcatgcactgccgttgttcagagatcagcca
agtcgcaagaggcagagggagaagatattgaaggacccgatgaaatcccacaagcctgag
cttccaatcacaggaccaggccatggtgggaggaccggtacatcctcaggcagtttgtta
acccaatatcttctcaagcaagggggcatgttgaaggagacatggatggaagaagatccc
agggaagctatattgaaatatgctgaggctgcagcgaaagatcccaagttcattgcccca
gcatattctgagacccaaccaaagcccgtctttgcagaatcggattctgaggaggag---
>PAFTOL004662
------------------------------------------------------------
------------------------------------------------------------
------------------------------caggttgtttcagcgttagcagttgatcac
tcagggtcaagagttctttctggtagttaygattatrcagttcgtatgtatgacttccaa
gggatgaaacgggatttggcttcctttagacaattagaaccatttgaagggcaccaagtt
cgggccctgagttggagccctacagctggattctttttgtgtgtcactggttctgctcaa
gctaagatatatgatcgtgatggactcacaattggtgagttcgtaaagggagacatgtat
atccgtgatctcaagaacacaaagggtcacatatctggtttaacttgtggggagtggcac
ccacataaaaaggagactatcttgacatcatctgaagatggatcacttcgaatatgggat
gtgaatgacttcaaaagccaaaagcaggttatcaagccaaagcttgcaaggcctggaaga
gttccagtaacaacttgtgcttgggaatgtgagggaaagagtattgctggtggaatagga
gatggatctatccagatatggaactttaaggtgggaggggcgagcagaccagaggtacat
gttgaaaaagcacattcagatgacatcactgggctgaaattctctgctgatggccatcac
ctatta------tctagaagctttgatggtacattgaaggtttgggatttacggaaaatg
aagcagtctcttaaggtgtttgaggatctgccgaatcattatgcacaaacaaatatagca
tttagccctgatgaacagctcatcttgactggtacttctgttgaaagagatagcccaata
ggagggttgctttgcatctatgatcgtgaaaagcttgaactagtttcaaagattggtatc
tcccctacttgcagtgttgtgcagtgtgcttggcacccaaagctaaatc------aggtt
ttcgcgactgctggagacaaaagccaagggggaacacacatactgtatgacccaacgcta
agtgagagaggtgctcttgtttgcgttgctcgggcgccaaggaagaagtcagtggacgat
tttgaggtacagccagttatacacaaccctcatgcactgcccttgttcagagatcagcca
agtcgcaagaggcagagggagaagatattgaaggacccgatgaaatcccacaagcctgag
cttccaatcacaggacctggtcacggcgggaggactggtacatcttcaggcagcttgtta
acccaatatcttctcaaggaagggggtatgttgaaggagacatggatggaagaagatccc
agggaagctatattgaagtatgcagaggttgcagagaaagatcccaagtttattgcccca
gcctatgctgagacccaaccaaagcctgtctttgctgaatcggatcctgaggaggaatag
>PAFTOL004664
------------------------------------------------------------
------------------------------------------------------------
------------------------------caggttgtttcagcgttagcagtcgatcac
tcagggtcaagagttctttctggtagttatgattatacggttcgtatgtatgacttccaa
gggatgaaacgggatttggcttcctttagacaattagaaccatttgaagggcaccaagtt
cgggccttgagttggagccccacagctggattctttttgtgtgtcactggttctgctcaa
gctaagatatatgaccgtgatggactcacaattggygagtttgtaaagggagacatgtat
atccgtgatctyaagaacacaaagggccacatatctggtttaacttgtggagagtggcac
ccacataaaaaggagactatcttgacatcatctgaagatggatcacttcgaatatgggat
gtgaatgacttcaaaagccaaaagcaggttatcaagccaaagcttgcaaggcctggaaga
gttccagtaacaacttgttcttgggaatgtgagggaaagagtattgctggtggaattgga
gatggatctatccagatatggaaccttaaggcaggaggggggagcagaccagatgtacat
gttgaaaaagcacattcagatgacatcactgggctgaaattttctgctgatggccaccac
ctatta------tctagaagctttgatggtacattgaaggtttgggatttacggaagatg
aagcaktctcttaaggtgtttggggatctgccaaatcattatgcacaaacaaatatagca
tttagccctgatgagcagctcatcttgactggtacttctgttgaaagggatagcccaata
ggagggttgctttgcttctatgatcatgaaaagcttgaactagtttcaatgattggtatc
tcccctagttgcagtgttgtgcagtgtgcttggcacccaaagctaaatc------aggtw
ttcgcaactgctggagacaaaagtcaagggggaacacacgtgctatatgacccaacacta
agcgagagaggtgctcttgtatgcgttgctcgggcaccaaggaagaagtcagtggacgat
tttgaggtgcagccagttatacacaacccwcatgcactgcccttgttcagagatcagcca
agtcgcaagaggcagagggagaagatrttraaggacccagtgaaatctcacaagcctgag
cttccaatcacmggacctggccacggcgggaggaccggtacatcttcaggcagcttgtta
acccaatatcttctcaaggaagggggtatgttgaaggagacatggatggaagaggatccc
agagaagctatattgaagtatgcagaggttgcagagaaagatcccaagtttattgcccca
gcctatgctgagacccaaccaaagcctgtctttgcagaatcggattctgaggaggaatag
>PAFTOL004665
------------------------------------------------------------
------------------------------------------------------------
------------------------------caggttgtttcagcattagcagttgatcac
tcagggtcaagagttctttctggtagttatgattatacagttygtatgtatgacttccaa
gggatgaaacgggatttggcttcctttagacaattagaaccgtttgaaggccaccaagtt
cgggccctgagttggagccccacagctggattctttttgtgtgtcactggttctgctcaa
gctaagatatatgatcgtgatggactcacaattggtgagtttgtaaagggagacatgtat
atccgtgatctcaagaacacaaagggtcacatatctggtttaacttgtggagagtggcac
ccacataaaaaggagactatcttgacgtcatctgaagatggatcacttcgaatatgggat
gtgaatgacttcaaaagccaaaarctggttatcaagccaaagcttgcaaggcctggaaga
gttccagtaacaacttgtgcttgggaatgtgagggaaagagtattgctagtggcatagga
gatggatctatccagatatggaaccttaaggcaggaggggcgagcagaccagatgtacat
gttgaaaaagcacattcagatgacatcactgggctgaaattttctgctgatggccaccac
ctatta------tctagaagctttgatggtacattgaaggtttgggatttacggaaaatg
aagcagtctcttaaggtgtttgaggatctgccaaatcattatgcacaaacaaatatagca
tttagccctgacgagcagctcatcttgactggtacttctgttgaaagggatagcccaata
ggagggttgctttgcttctatgatcgtgaaaagcttgaactagtttcaatgattggtatc
t---ctacttgcagtgttgtgcagtgtgcttggcacccaaagctaaatc------aggtt
ttcgcaactgctggagacaaaagtcaagggggaacacacatactatatgacccaacacta
agtgagagaggcgctcttgtatgcgttgctcgggcgccaaggaagaaatcagtggacgat
tttgaggtgcagccggttatacacaaccctcatgcactgcccttgttcagagatcagcca
agtcgcaagaggcagagggagaagatattgaaggacccgatgaaatcccacaagcctgag
cttccaatcacaggacctggccacggcgggaggactggtacatcttcaggcagcttgtta
acccaatatcttctcaaggaagggggtatgttgaaggagacatggatggaagaagatccc
agagaagctatactgaagtttgcagaggccgcagagaaagatcccaagtttattgcccca
gcctatgctgagacccaaccaaaggctgtctttgcagaatcggatcctgaggaggaatag
>PAFTOL004666
------------------------------------------------------------
------------------------------------------------------------
------------------------------caggttgtttcagcgttagcagtcgatcac
tcagggtcaagagttctttctggtagttatgattatacggttcgtatgtatgacttccaa
gggatgaaacgggatttggcttcctttagacaattagaaccatttgaagggcaccaagtt
cgggccctgagttggagccccacagctggattctttttgtgtgtcactggttctgcccaa
gctaagatatatgatcgtgatggactcacaattggtgagtttgtaaagggagacatgtat
atccgtgatctcaagaacacaaagggccacatatctggtttaacttgtggagagtggcac
ccacataaaaaggagactatcttgacatcatctgaagatggatcacttcgaatatgggat
gtgaatgacttcaaaagccaaaagcaggttatcaagccaaagcttgcaaggcctggaaga
gttccagtaacaacttgttcttgggaatgtgagggaaagagtattgctggtggaattgga
gatggatctatccagatgtggaaccttaaggcgggaggggggagcagaccaggtgtacat
gttgaaaaagcacattcagatgacatcactgggctgaaattttctgctgatggccaccac
ctatta------tctagaagctttgatggtacattgaaggtttgggatttacggaagatg
aagcagtctcttaaggtgtttggggatctgccaaatcattatgcacaaacaaatatagca
ttyagccctgacgagcarctcatcttgactggtacttctgttgaaagggatagcccaata
ggagggttgctttgcttctatgatcgtgaaaagcttgaactagtttcaatgattggtatc
tcccctagttgcagtgttgtgcagtgtgcttggcacccaaagctaaatc------aggtt
ttcgcaactgctggagacaaaagtcaagggggaacacacgtgctatatgacccaacacta
agcgagagaggtgctcttgtttgcrttgctcgggcaccaaggaagaaatcggtggacgat
tttgaggtgcagccggttatacacaaccctcatgcactgcccttgttcagagatcagcca
agtcgcaagaggcagagggagaagatactgaaggacccagtgaaatctcacaagcctgag
cttccaatcacaggacctggccacggcgggaggaccggtacatcttcaggcagcctgtta
acccaatatctccttaaggaagggggtatgttgaaggagacatggatggaagaggatccc
agagaagctatattgaagtttgcagaggttgcagagaaagatcccaagtttattgcccca
gcctatgctgagacccaaccaaagcctgtctttgcagaatcggattctgaggaggaatag
>PAFTOL004667
------------------------------------------------------------
------------------------------------------------------------
------------------------------caggttgtttcagcgttagcagtcgatcac
tcagggtcaagagttctttctggtagttatgattatacggttcgtatgtatgacttccaa
gggatgaaacgggatttggcttcctttagacaattagaaccatttgaagggcaccaagtt
cgggccctgagttggagccccacagctggattctttttgtgtgtcactggttctgcccaa
gctaagatatatgatcgtgatggactcacaattggtgagtttgtaaagggagacatgtat
atccgtgatctcaagaacacaaagggccacatatctggtttaacttgtggagagtggcac
ccacataaaaaggagactatcttgacatcatctgaagatggatcacttcgaatatgggat
gtgaatgacttcaaaagccaaaagcaggttatcaagccaaagcttgcaaggcctggaaga
gttccagtaacaacttgttcttgggaatgtgagggaaagagtattgctggtggaattgga
gatggatctatccagatgtggaaccttaaggcgggaggggggagcagaycagatgtacat
gttgaaaaagcacattcagatgacatcactgggctgaaattttctgctgatggccaccac
ctatta------tctagaagctttgatggtacattgaaggtttgggatttacggaagatg
aagcagtctcttaaggtgtttggggatctgccaaatcattatgcacaaacaaatatagca
tttagccctgacgagcagctcatcttgactggtacttctgttgaaagggatagcccaata
ggagggttgctttgcttctatgatcgtgaaaagcttgaactagtttcaatgattggtatc
tcccctagttgcagtgttgtgcagtgtgcttggcacccaaagctaaatc------aggtt
tttgcaactgctggagacaaaagtcaagggggaacacacgtgctatatgacccaacacta
agcgagagaggtgctcttgtatgcgttgctcgggcaccaaggatgaagtcggtggacgat
tttgaggtgcagccggttatacacaaccctcatgcactgcccttgttcagagatcagcca
agtcgcaagaggcagagggagaagatactgaaggacccagtgaaatctcacaagcctgag
cttccaatcacaggacctggccacggcgggaggaccggtacatcttcaggcagcttgtta
acccaatatctccttaaggaagggggtatgttgaaggagacatggatggaagaggatccc
agagaagctatattgaagtttgcagaggttgcagagaaagatcccaagtttattgcccca
gcctatgctgagacccaaccaaagcctgtctttgcagaatcggattctgaggaggaatag
>PAFTOL004668
------------------------------------------------------------
------------------------------------------------------------
------------------------------caggttgtttcrgcgttagcagtcgatcac
tcagggtcaagagttctttctggtagttatgattatayggtkcgtatgtatgacttccaa
gggatgaaacgggatttggcttcctttagacaattagaaccatttgaagggcaccaagtt
cgggccctgagttggagccccacagctggattctttttgtgtgtcactggttctgcycaa
gctaagatatatgatcgtgatggactcacaattggtgagtttgtaaagggagacatgtat
atccgtgatctcaagaacacaaagggccacatatctggtttaacttgtggagagtggcac
ccacataaaaaggagactatcttgacatcatctgaagatggatcacttcgaatatgggat
gtgaatgacttcaaaagccaaaagcaggttatcaagccaaagcttgcaaggcctggaaga
gttccagtaacaacttgttcttgggaatgtgagggaaagagtattgctggtggaattgga
gatggatctatccagatgtggaaccttaaggcgggaggggggagcagaccagatgtacat
gttgaaaaagcacattcggatgacatcactgggctgaaattttctgctgatggccaccac
ctatta------tctagaagctttgatggtacattgaaggtttgggatttacggaagatg
aagcagtctcttaaggtgtttggggatctgccaaatcattatgcacaaacaaatatagca
tttagccctgacgagcagctcatcttgactggtacttctgttgaaagggatagcccaata
ggagggttgctttgcttctatgatcgtgaaaagcttgaactagtttcaatgattggtatc
tcccctagttgcagtgttgtgcagtgtgcttggcacccaaarctaaatc------aggtt
ttcgcaactgctggagacaaaagtcaagggggaacacaygtgctatatgacccaacacta
agcgagagaggtgctcttgtatgcgttgctcgggcaccaaggaagaartcrgtggaygat
tttgaggtgcagccggttatacacaaccctcatgcaytgcccttgttcagagatcagcca
agtcgcaagaggcagagggagaagataytgaaggacccagtgaaatckcacaagcctgag
cttccaatcacaggacctggccacggcgggaggaccggtacatcttcaggcagcttgtta
acccaatatctccttaaggaagggggtatgttgaaggagacatggatggaagaggatccc
agagaagctatattgaagtwtgcagasgttgcagagaaagatcccaagtttattgcccca
gcctatgctgagacccaaccaaagcctgtctttgcagaatcggattctgaggaggaatag
>PAFTOL005024
------------------------------------------------------------
------------------------------------------------------------
------------------------------caggttgtttcggcgttagcagtcgatcac
tcagggtcaagagttctttctggtagttatgattatatggtgcgtatgtatgacttccaa
gggatgaaacgggatttggcttcctttagacaattagaaccatttgaagggcaccaagtt
cgggccctgagttggagccccacagctggattctttttgtgtgtcactggttctgctcaa
gctaagatatatgatcgtgatggactcacaattggtgagtttgtaaagggagacatgtat
atccgtgatctcaagaacacaaagggccacatatctggtttaacttgtggagagtggcac
ccacataaaaaggagactatcttgacatcatctgaagatggatcacttcgaatatgggat
gtgaatgacttcaaaagccaaaagcaggtwatcaagccaaagcttgcaaggcctggaaga
gttccagtaacaacttgttcttgggaatgtgagggaaagagtattgctggtggaattgga
gatggatctatccagatatggaaccttaaggcgggaggggcgagcagaccagatgtacat
gttgaaaaagcacattcagatgacatcactgggctgaaattttctgctgatggccaccac
ctatta------tctagaagctttgacggtacattgaaggtttgggatttacggaagatg
aagcagtctcttaaggtgtttggggatctgccaaatcattatgcacaaacaaatatagca
tttagccctgacgagcagctcatcttgactggtacttctgttgaaagggatagcccaata
ggagggttgctttgcttctatgatcgtgaaaagcttgaactagtttcaatgattggtatc
tcccctagttgcagtgttgtgcagtgtgcttggcacccaaaactaaatc------aggtt
ttcgcaactgctggagacaaaagtcaagggggaacacatgtgctatatgacccaacacta
agcgagagaggtgctcttgtatgcgttgctcgggcaccaaggaagaaatcagtggatgat
tttgaggtgcagccggttatacacaaccctcatgcattgcccttgttcagagatcagcca
agtcgcaagaggcagagggagaagatattgaaggacccagtgaaatctcacaagcctgag
cttccaatcacaggacctggccacggcgggaggaccggtacatcttcaggcagcttgtta
acccaatatcttctaaaggaagggggtatgttgaaggagacatggatggaagaggatccc
agagaagctatattgaagtatgcagaggttgcagagaaagatcccaagtttattgcccca
gcctatgctgagacccaaccaaagcctgtctttgcagaatcggattctgaggaggaatag
>PAFTOL005025
------------------------------------------------------------
------------------------------------------------------------
------------------------------caggttgtttcagcgttagcagttgatcac
tcagggtcaagagttctttctggtagttatgactatacggttcgtatgtatgacttccaa
gggatgaaacgggatttggcttcctttagacaattagaaccatttgaagggcatcaagtt
cgggccctgagttggagcccmacagctgggttctttttgtgtgtcactggttctgctcaa
gctaagatatatgatcgtgatggactcacaattggtgagttcgtaaagggagacatgtat
atccgtgatctcaagaacacaaagggtcacatatctggtttaacttgtggagagtggcac
ccacataaaaaggagactatcttgacatcatctgaagatggatcacttcgaatatgggat
gtgaatgacttcaaaagccaaaagcaggttatcaagccaaagcttgcaagacctggaaga
gttccagtaacaacttgtgcttgggaatgtgagggaaagagtattgctggtggaatagga
gatggatctatccagatatggaaccttaaggcaggaggggggagcagaccagatgtacat
gttgaaaaagcacattcagatgacatcactgggctgaaattttctgctgatggccaccac
ctatta------tctagaagctttgatggtacattgaaggtttgggatttacggaaaatg
aagcagtctcttaagttgtttgaggatctgccaaatcattatgcacaaacaaatatagca
tttagccctgacgagcagctcatcttgaccggtacttctgttgaaagggatagcccaata
ggagggttgctttacttctatgatcgtgaaaagcttgaactagtttcaatgattggtatc
tcccctacttgcagtgtcgtgcagtgtgcttggcacccaaagctaaatc------aggtt
ttcgcaactgctggagacaaaaatcaagggggaacacacatactatatgacccaactcta
agcgagagaggcgctcttgtatgcgttgctcgggcsccaaggaagaactcagtggacgat
tttgaggtgcagccggttatacacaaccctcatgcactgcccttgttcagagatcagcca
agtcgcaagaggcagagggagaagatattgaaggacccgatgaaatcccacaagcctgag
cttccaatcacaggacctggacacggcgggaggaccggtacatcttcaggcagcttgtta
acccaatatcttctcaaggaagggggtatgttgaaggagacatggatggaagaagatccc
agagaagctatattgaagtatgcagaggttgcagagaaagatcccaagtttattgcccca
gcytatgctgagacccaaccaaagcccgtctttgcagaatcagatcctgaggaggaatag
>PAFTOL005026
------------------------------------------------------------
------------------------------------------------------------
------------------------------caggttgtttcatcgttagcagtygatcac
tcagggtcaagagttctttctggtagttatgactatacggttcgtatgtatgacttccaa
gggatgaaacgggatttggcttcctttagacaattagaaccatttgaagggcatcaagtt
cgggccctgagttggagccccacagctgggttctttttgtgtgtcactggttctgctcaa
gctaagatatatgatcgtgatggactcacaattggtgagttcgtaaagggagacatgtat
atccgtgatctcaagaacacaaagggtcacatatctggtttaacttgtggagagtggcac
ccacataaaaaggagactatcttgacatcatctgaagatggatcacttcgaatatgggat
gtgaatgacttcaaaagccaaaagcaggttatcaagccaaagcttgcaagacctggaaga
gttccagtaacaacttgtgcttgggaatgtgagggaaagagtattgctggtggaatagga
gatggatctatccagatatggaaccttaaggcaggaggggggagcagaccagatgtacat
gttgaaaaagcacattcagatgacatcactgggctraaattttctgctgatggccaccac
ctatta------tctagaagctttgatggtacattgaaggtttgggatttacggaaaatg
aagcagtctcttaagttgtttgaggatcttccaaatcattatgcacaaacaaatatagca
tttagccctgacgagcagctcatcttgactggtacttctgttgaaaggggtagcccaata
ggagggttgctttgcttctatgatcgtgaaaagcttgaactagtttcaatgattggtatc
tcccctacttgcagtgttgtgcagtgtgcttggcacccaaagctaaatc------aggtt
ttcgcaactgctggagacaaaaatcaagggggaacacacatactataygacccaacacta
agcgagagaggygctyttgtatgcrttgctcgggcrccaaggaagrastcagtggacgat
tttgaggtgcagccrgttatacacaaccctcatgcactgcccttgttcagagatcagcca
agtcgcaagaggcagagggagaagatattgaaggacccrrtgaaatcycacaagcctgag
cttccaatcacaggacctggacacggcgggaggaccggtacatcttcaggcagcttgtta
acccaatatcttctcaaggaagggggtatgttgaaggagacatggatggaagaagatccc
agagaagctatattgaagtatgcagaggttgcagagaaagatcccaagtttattgcccca
gcctatgctgagacccaaccaaagcccgtctttgcagaatcagatcctgaggaggaatag
>PAFTOL005035
------------------------------------------------------------
------------------------------------------------------------
------------------------------caggttgtktcrgcrttagcagtcgatcac
tcagggtcaagagttctttctggtagttatgattatacggttcgtatgtatgacttccaa
gggatgaaacgggatttggcttcctttagacaattagaaccatttgaagggcaccaagtt
cgggccctgagttggagccccacagctggattctttttrtgtgtcactggttctgctcaa
gctaagatatatgaycgtgatggactcacaattggtgagtttgtaaagggagacatgtat
atccgtgatctcaagaacacraagggccayatakctggtttaacttgtggagagtggcac
ccacataaaaaggagactatcttgacatcatctgaagatggatcacttcgaatatgggat
gtgaatgacttcaaaagccaaaagcaggttatcaagccaaagcttgcaaggcctggaaga
gttccagtaacaacttgttcttgggaatgtgagggaaagagtattgctggtggaattgga
gatggatctatccagatatggaaccttaaggcaggaggggggagcagaccagatgtacat
gttgaaaaagcacattcagatgacatcactgggctgaaattttctgctgatggccaccac
ctattr------tctagaagctttgatggtacattgaaggtttgggatttacggaagatg
aagcagtctcttaaggtgtttggggatctgccaaatcattatgcacaaacaaatatagca
tttagccctgatgagcagctcatcttgactggtacttctattgaaagggatagcccaata
ggagggttgctttgcttctatgatcatgaaaagcttgaactagtttcaatgattggtatc
tcccctagttgcagtgttgtgcagtgtgcttggcacccaaagctaaatc------aggtt
ttcgcaactgctggagacaaaagtcaagggggaacacacgtgctatacgacccaacacta
agcgagagaggtgctcttgtatgcattgctcgggcaccaaggaagaagtcagtggacgat
tttgaggtgcagccagttatacacaaccctcatgcactgcccttgttcagagatcagcca
agtcgcaagaggcagagggagaagatattgaaggacccagtgaaatctcacaagcctgag
cttccaatcacaggacctggccacggcgggaggaccggtacatcktcaggcagcttgtta
acccaatatcttctcaaggaagggggtatgttgaaggagacatggatggaagaggatccc
agagaagctatattgaagtatgcagaggttgcagagaaagatcccaagtttattgcccca
gcctatgctgagacccaaccaaagcctgtctttgcwgartcggattctgaggaa------
>PAFTOL005042
------------------------------------------------------------
------------------------------------------------------------
------------------------------caggttgtttcagcgttagcagtygatcac
tcagggtcaagagttctytctggtagttatgattatacrgttcgtatgtatgacttccaa
gggatgaaacgggatttggcttcctttagacaattagaaccrtttgaagggcaccaagtt
cgggccctgagttggagcccyacagctggattctttttgtgtgtmactggttctgctcaa
gctaagatatatgatcgtgatggactcacaattggtgagtttgtaaagggagacatgtat
atccgtgatctcaagaacacaaagggycacatatctggtttaacttgtggagagtggcac
ccacataaaaaggagactatcttgacrtcatctgaagatggwtcacttcgaatatgggat
gtgaatgacttcaaaagccaaaarcaggttatcaagccaaagcttgcaaggcctggaaga
gttccagtaacaacttgtkcttgggaatgtgagggaaagagtattgctggtggaatwgga
gatggatctattcagatatggaaccttaaggcgggagggkggagcagaccagatgtccat
gttgaaaaagcacattcagatgacatcactgggctgaaattttctgytgatggccaccac
ctatta------tctagaagctttgayggtacattgaaggtttgggatttacggaaratg
aagcagtctcttaaggtgtttgrggatctgccaaatcattatgcacaaacaaatatagca
tttagccckgacgagcagctcatcttgactggtacttctgttgaaagggatagcccaata
ggagggttgctttgcttctatgrtcgtgaaaagcttgaactagtttcaatgattggtaty
tcccctasttgcagtgttgtgcagtgtgcttggcacccaaagctwaatc------aggtt
ttcgcaactgctggagacaaaagkcaaggggsaacacacrtrctatatgacccaacacta
agygagagaggygctctygtatgcrttgctcgggcrccaaggaagaagtcrgtggacgat
tttgaggtgcagccggttatacacaaycctcatgcactgcccttgttcagagatcagcca
agtcgcaagaggcagagggagaagatattgaaggacccrrtgaaatcycacaagcctgag
ctyccaatcacaggacctggccacggygggaggacyggtacatcttcaggcagcttgtta
acccaatatcttctcaaggaaggrggtatgttgaaggagacatggatggaagargatccc
agagaagctataytgaagtatgcagaggttgcagagaaagatcccaagtttattgcccca
gcctatgctgasacccaaccaaagcctgtctttgcagaatcggatyctgaggaggaatag
>PAFTOL005043
------------------------------------------------------------
------------------------------------------------------------
------------------------------caggttgtttcagcgttagcagtcgatcac
tcagggtcaagagttctttctggtagttatgattatacggttcgtatgtatgacttccaa
ggkatgaaacgggatttggcttcctttagacaattagaaccatttgaagggcaccaagtt
cgggccctgagttggagccccacagctggattctttttgtgtgtaactggttctgctcaa
gctaagatatatgatcgtgatggactcacaattggtgagtttgtaaagggagacatgtat
atccgtgatctcaagaacacaaagggccacatatctggtttaacttgtggagagtggcac
ccacataaaaaggagactatcttgacatcatctgaagatggatcacttcgaatatgggat
gtgaatgacttcaaaagccaaaagcaggttatcaagccaaagcttgcaaggcctggaaga
gttccagtaacaacttgttcttgggaatgtgagggaaagagtattgctggtggaattgga
gatggatctatccagatatggaaccktaaggcgggaggggggagcagaccagatgtccat
gttgaaaaagcacattcagatgacatcactgggctgaaattttctgctgatggccaccac
ctatta------tctagaagctttgacggtacattgaaggtttgggatttacggaagatg
aagcagtctcttaaggtgtttggggatctgccaaatcattatgcacaaacaaatatagca
tttagcccggacgagcagctcatcttgactggtacttctgttgaaagggatagcccaata
ggagggttgctttgcttctatgatcgtgaaaagcttgaactagtttcaatgattggtatt
tcccctagttgcagtgttgtgcagtgtgcttggcacccaaagctaaatc------aggtt
ttcgcaactgctggagacaaaagtcaagggggaacacacgtgctatatgacccaacacta
agcgagagaggtgctcttgtatgcattgctcgggcaccaaggaagaagtcggtggacgat
tttgaggtgcagccggttatacacaaccctcatgcactgcccttgttcagagatcagcca
agtcgcaagaggcagagggagaagatattgaaggacccagtgaaatctcacaagcctgag
cttccaatcacaggacctggccacggcgggaggaccggtacatcttcaggcagcttgtta
acccaatatcttctcaaggaagggggtatgttgaaggagacatggatggaagaggatccc
agagaagctatattgaagtatgcagaggttgcagagaaagatcccaagtttattgcccca
gcctatgctgagacccaaccaaagcctgtctttgcagaatcggattctgaggaggaatag
>PAFTOL005047
------------------------------------------------------------
------------------------------------------------------------
------------------------------caggttgtttcagcattagcagttgatcac
tcagggtcaagagttctttctggtagttatgattatacagttcgtatgtatgacttccaa
gggatgaaacgggatttggcttcttttagacaattagaaccgttcgaagggcaccaagtt
cgggccctgagttggagccccacagctggattctttttgtgtgtcactggttctgctcaa
gctaagatatatgatcgtgatggactcacaattggtgagtttgtaaagggagacatgtat
atccgtgatctcaagaacacaaagggtcacatatccggtttaacttgtggagagtggcac
ccacataaaaaggagactatcttgacgtcatctgaagatggatcacttcgaatatgggat
gtgaatgacttcaaaagccaaaaacaggttatcaagccaaagcttgcaaggcctggaaga
gttccagtaacaacttgtgcttgggaatgtgagggaaagagtattgctggtggaatagga
gatggatctatccagatatggaaccttaaggcgggaggggggagcagaccagatgtacat
gttgaaaaagcacattcagatgacatcactgggctgaaattttctgctgatggccaccac
ctatta------tctagaagctttgatggtacattgaaggtttgggatttacggaaaatg
aagcagtctcttaaggtgtttgaggatctgccaaatcattatccacaaacaaatatagca
tttagccctgacgagcagctcatcttgactggtacttctgttgaaagggatagcccaata
ggagggttgctttgcttctatgatcgcgaaaagcttgaactagtttctatgattggtatc
tcccctacttgcagtgttgtgcagtgtgcttggcacccaaagctaaatc------aggtt
ttcgcaactgctggagacaaaagtcaagggggaacacacatactatatgacccaacacta
agtgagagaggcgctcttgtatgcgttgctcgggcgccaaggaagaagtcagtggatgat
tttgaggtgcagccggttatacacaaccctcatgcgctgcccttgttcagagatcagcca
agtcgcaagaggcagagggagaagatattgaaggacccgatgaaatctcacaagcctgag
cttccaatcacaggacctggccacggcgggaggactggtacatcttcaggcagcttgcta
acccaatatcttctcaaggaagggggtatgttgaaggagacatggatggaagaagatccc
agagaagctatcctgaagtttgcagaggttgcagagaaagagcccaagtttattgcccca
gcctatgctgagacccaaccaaagcctgtctttgcagaatcggatcctgaggaggaatag
>PAFTOL005169
------------------------------------------------------------
------------------------------------------------------------
------------------------------caggttgtttcagcgttagcagttgatcac
tcagggtcaagagttctttctggtagttatgattatacggttcgtatgtatgacttccaa
gggatgaaacgggattcggcttcctttagacaattagaaccatttgaagggcaccaagtt
cgggccctgagttggagccccacagctggattctttttgtgtgtcactggttctgctcaa
gctaagrtatatgatcgtgatggactcacaattggtgagttcgtaaagggagacatgtat
atccgtgatctcaagaacacaaagggtcacatatctggtttaacttgtggagagtggcac
ccacataaaaaggagactatcttgacatcatctgaagatggatcacttagaatatgggat
gtgaatgacttcaaaagccaaaagcaggttatcaagccaaagcttgcaaggcctggaaga
gttccagtaacaacttgtgcttgggaatgtgagggaaagagtattgctggtggaatagga
gatggatctatccagatatggaaccttaaggcgggaggggggagcagaccagatgtacat
gttgaaaaagcacattcagatgacatcactgggctgaaattttctgctgatggccaccac
ctatta------tctagaagctttgatggtacattgaaggtttgggatttacggaagatg
aagcagtctcttgaggtgtttgaggatctgccaaatcattatgcacaaacaaatatagca
tttagccctgacgagcagctcatcttgactggtacttctgttgaaagggatagcccaata
ggagggttgctttgcttctatgatcgtgaaaagcttgaactagtttcaatgattggtatc
tcccctacwtgcagtgttgtgcagtgtgcttggcacccaaagctaaatc------aggtt
ttcgctactgctggagacaaaagtcaagggggaacacacatactctatgacccaacacta
agcgagaggggtgctctcgtatgcgttgctcgggcaccaaggaaaaagtcggtggacgat
tttgaggtgcagccggttatacacaaccctcatgcactgcccttgttcagagatcagcca
agtcgcaagaggcagagggagaagatattgaaggacccggtgaaatcccacaagcctgag
cttccaatcacaggacctggccacggggggaggaccggtacatcttcaggcagcttgtta
acccaatatcttctcaaggaagggggtatgttgaaggagacatggatggaagaagatccc
agagaagctatattgaagtttgcagaggttgcagagaaagatcccaagtttattgcccca
gcctatgctgagacccaaccaaagccggtctttgcagaatcggattctgaggaggaatag
>PAFTOL007498
------------------------------------------------------------
------------------------------------------------------------
------------------------------caggttgtttcagcgttagcagttgatcac
tcagggtcaagagttctttctggtagttatgattatacggttcgtatgtatgacttccaa
gggatgaaacgggatttggcttcctttagacaattagaaccatttgaagggcaccaagtt
cgggccctgagttggagccccacagctggattctttttatgtgtcactggttctgctcaa
gctaagatatatgatcgtgacggactcacaattggtgagttcgtaaagggagacatgtat
atccgtgatctcaagaacacaaagggtcacatatctggtttaacttgtggagagtggcac
ccacataaaaaggagactatcttgacatcatctgaagatggatcacttcgaatatgggat
gtgaatgacttcaaaagccaaaagcaggttatcaagccaaagcttgcaaggcctggaaga
gttccagtaacaacttgtgcttgggaatgtgagggaaagagtattgctggtggaatagga
gatggatctatccagatatggaaccttaaggcaggaggggggagcagaccagatgtacat
gttsaaaaagcacattcagatgatatcactgggctgaaattttctgctgatggccaccac
gtatta------tctagaagttttgatggtacattgaaggtttgggatttacggaaaatg
aagcagtatcttaaggtgtttgaggatctgccaaatcattatgcacaaacaaatatagca
tttagccctgacgagcagctcatcttgactggtacttctgttgaaagggatagcccaata
ggagggttgctttgcttctatgatcgtgaaaagcttgaactagtttcaatgattggtatc
tcccctacttgcagtgttgtgcagtgtgcttggcacccaaagctaaatc------aggtt
ttcgcaactgctggagacaaaagtcaagggggaacacacatactatatgatccaacacta
agcgagagaggcgctcttgtatgcgttgctcgggcgccaaggaagaagtcagtggacgat
tttgaggtgcagccggttatacacaaccctcatgcactgcccttgttcagagatcagcca
agtcgcaagaggcagagggagaagatactgaaggacccgatgaaatcgcacaagcctgag
cttccaatcacaggacctggtcatggcgggagaaccggtacatcttcaggaagcttgtta
acccaatatcttctcaaggaagggggtatgttgaaggagacatggatggaagaagatysy
agagaagctatattgaagtatgcagaggttgcagagaaagatcccaagtttattgcccca
gcctatgctgagacccaaccaaagcctgtctttgaagaatcagatcctgaggaggaatag
>PAFTOL008060
------------------------------------------------------------
------------------------------------------------------------
------------------------------caggttgtttcagcgttagcagtcgatcac
tcagggtcaagagttctttctggtagttatgattatacggttcgtatgtatgacttccaa
gggatgaaacgggatttggcttcctttagacaattagaaccatttgaagggcaccaagtt
cgggccttgagttggagccccacagctggattctttttgtgtgtcactggttctgctcaa
gctaagatatatgaccgtgatggactcacaattggtgagtttgtaaagggagacatgtat
atccgtgatctcaagaacacaaagggccacatatctggtttaacttgtggagagtggcac
ccacataaaaaggagactatcttgacatcatctgaagatggatcacttcgaatatgggat
gtgaatgacttcaaaagccaaaagcaggttatcaagccaaagcttgcaaggcctggaaga
gttccagtaacaacttgttcttgggaatgtgagggaaagagtattgctggtggaattgga
gatggatctatccagatatggaaccttaaggcaggaggggggagcagaccagatgtacat
gttgaaaaagcacattcagatgacatcactgggctgaaattttctgctgatggccaccac
ctatta------tctagaagctttgatggtacattgaaggtktgggatttacggaagatg
aagcagtctcttaaggtgtttcgggatctgccaaatcattatgcacaaacaaatatagca
tttagccctgatgagcagctcatcttgactggtacttctgttgaaagggatagcccaata
ggagggttgctttgcttctatgatcatgaaaagcttgaactagtttcaatgattggtatc
tcccctcgttgcagtgttgtgcagtgtgcttggcacccaaagctaaatc------aggtt
tttgcaactgctggagacaaaagtcaagggagaacacacgtgctatatgacccaacacta
agcgagagaggtgctcttgtatgcgttgctcgggcaccaaggaagaagtcagtggacgat
tttgaggtgcagccagttatacacaaccctcatgcactgcccttgttcagagatcagcca
agtcgcaagaggcagagggagaagatattgaaggacccagtgaaatctcacaagcctgag
cttccaatcacaggacctggccacggcgggaggaccggtacatcttcaggcagcttgtta
acccaatatcttctcaaggaagggggtatgttgaaggagacatggatggaagaggatccc
agagaagctatattgaagtatgcagaggttgcagagaaagatcccaagtttattgcccca
gcctatgctgagacccaaccaaagcctgtctttgcagaatcggattctgaggaggaatag
>PAFTOL008062
------------------------------------------------------------
------------------------------------------------------------
------------------------------caggttgtttcagcgttagcagtcgatcac
tcagggtcaagagttctttctggtagttatgattatacggttcgtatgtatgacttccaa
gggatgaaacgggatttggcttcctttagacaattagaaccatttgaagggcaccaagtt
cgggccctgagttggagccccacagctggattctttttgtgtgtcactggttctgctcaa
gctaagatatatgaccgtgatggactcacaattggtgagtttgtaaagggggacatgtat
atccgtgatctcaaaaacacaaagggccatatatctggtttaacttgtggagagtggcac
ccacataaaaaggagactatcttgacatcatctgaagatggatcacttcgaatatgggat
gtgaatgacttcaaaagccaaaagcaggttatcaagccaaagcttgcaaggcctggaaga
gttccagtaacaacttgttcttgggaatgtgagggaaagagtattgctggtggaattgga
gatggatctatccagatatggaaccttaaggcaggakgggggagcagaccagatgtacat
gttgaaaaagcacattcagatgacatcactgggctgaaattttctgctgatggccaccac
ctatta------tctagaagctttgatggtacattgaaggtttgggatttacggaagatg
aagcrgtctcttaaggtgtttggggatctrccaaatcattatgcacaaacaaatatagca
tttagccctgatgagcagctcatcttgactggtacttctgttgaaagggatagcccaata
ggagggttgctttgcttctatgatcatgraaagcttgaactagtttcaatgattggtatc
tcccctagttgcagtgttgtgcagtgtgcttggcacccaaagctaaatc------aggtw
ttcgcaactgctggagacaaaagtcaagggggaacacacgtgctatacgacccaacacta
agcgagagaggtgctcttgtatgcgttkctcgggcaccaaggaagaagtcagtggacgat
tttgakgtgcagccagttatacacaaccctcatgcactgcccttgttcagagatcagcca
agtcgcaagaggcagagggagaagatattgaaggacccagtgaaatctcacaagcctgag
cttccaatcacaggacctggccacggcgggaggaccggtacatcttcaggcagcttgtta
acccaatatcttctcaaggaagggggtatgttgaaggagacatggatggaagaggatccc
agagaagctatattgaagtatgcagaggttgcagagaaagatcccaagtttattgcccca
gcctatgctgagacccaaccaaagmctgtctttgcagaatcggattctgaggaggaatag
>PAFTOL008063
------------------------------------------------------------
------------------------------------------------------------
------------------------------caggttgtttcrgcgttagcagtcgatcac
tcagggtcaagagttctttctggtagttatgattatacggttcrtatgtatgacttccaa
gggatgaaacgggatttggcttcctttagacaattagaaccatttgaagggcaccaagtt
cgggccctgagttggagccccacagctggattctttttgtgtgtcactggttctgctcaa
gctaagatatatgaccgtgatggactcacaattggtgagtttgtaaagggagacatgtat
atccgtgatctcaagaacacaaagggccatatatctggtttaacttgtggagagtggcac
ccacataaaaaggagactatcttgacatcatctgaagatggatcacttcgaatatgggat
gtgaatgacttcaaaagccaaaagcaggttatcaagccaaagcttgcaaggcctggaaga
gttccagtaacaacttgttcttgggaatgtgagggaaagagtattgctggtggaattgga
gatggatctatccagatatggaaccttaaggcaggaggggggagcagaccagatgtacat
gttgaaaaagcacattcagatgacatcactgggctgaaattttctgctgatggccaccac
ctatta------tctagaagctttgatggtacattgaaggtttgggatttacggaagatg
aagcagtctcttaaggtgtttggggatctgccaaatcattatgcacaaacaaatatagca
tttagccctgatgagcagctcatcttgactggtacttctgttgaaagggatagcccaata
ggagggttgctttgcttctatgatcatgaaaagcttgaactagtttcaatgattggtatc
tcccctagttgcagtgttgtgcagtgygcttggcacccaaagctaaatc------aggtt
ttcgcaactgctggagacaaaagtcaagggggaacacacgtgctatacgacccaactcta
agcgagagaggtgctcttgtatgcgttgctcgggcaacaaggaggaagtcagtggacgat
tttgaggtgcagccagttatacacaaccctcatgcactgcccttgttcagagatcagcca
agtcgcaagaggcagagggagaagatattgaaggacccagtgaaatctcacaagcctgag
cttccaatcacaggacctggccacggcgggaggaccggtacatcttcaggcagcttgtta
acccaatatcttctcaaggaagggggtatgttgaaggagacatggatggaagaggatccc
agagaagctatattgaagtatgcagaggttgcagagaaagatcccaagtttattgcccca
gcctatgctgagacccaaccaaagcctgtctttgcagaatcggattctgaggaggaatag
>PAFTOL008084
------------------------------------------------------------
------------------------------------------------------------
------------------------------caggtagtttcagctttagcagttgatcat
tcagggtcaagagttctttctggtagttatgattacatggttcgtatgtatgacttccaa
gggatgaaaagggattcggcttccttcaggcaattagaaccatctgaagggcaccaagtt
cgggctttgagttggagccccacagctgggttctttttgtgtgtcactggctctgcgcaa
gcgaagrtatatgatcgtgatggactcacaattggcgagtttgtaaagggagacatgtat
atccgtgatctcaagaacacaaagggtcayatatctggtttaacttgtggcgagtggcat
cctcataaaaaggagactatcttgacatcatctgaagatggatcacttcgaatatgggat
gtgaatgacttcaaaagccaaaagcaggttatcaagccaaagcttgcaaggcctgggaga
gttccggtaacaacttgtgcttgggaatgtgagggaaagagcattgctggtggagtagga
gatggatctatccagatatggaacgttaagccaggatggggcagcagaccagacatacat
gttgaaaaagcacattcagatgacatcactgggctgaagttttctgctgatggccgccac
ctatta------tctagaagctttgatagtacattgaaggtttgggatttgcggcaaatg
aagcagtctcttaaggtgtttgaggatctgccaaatcattatgcacaaacaaatrtagca
cttagccctgatgagcagctcatcttgactggtacgtctgtcgaaagggatagcccaata
ggagggttgctttatttctatgatcgcgaaaagcttgaactagtttcaagggttggtatc
tcccctacttgcagtgttgtgcagtgtgcttggcacccaaagctaaatc------aggtt
tttgcgactgctggagacaaaagtcaagggggaacgcacatcttgtatgacccaacacta
agtgagagaggggctcttgtatgtgttgctcgtgcgccaaggaagaagtcagtggacgat
tttgaggtgcagccggttatacacaaccctcatgcactgccgttgttcagagatcagcca
agtcgcaagaggcagagggagaagatattgaaggacccggtgaaatcccacaagcctgag
cttccaatcacaggaccgggccatggtgggaggaccggtacatcctcaggcagtttgtta
acccaatatcttctcaagcaagggggcatgttgaaggagacatggatggaagaagatccc
agagaagctatattgaaatatgctgaggttgcagagaaagatcccaagttcattgcccca
gcatattctgagacccaaccaaagcctgtctttgcagaatcggatcctgaggaggag---
>PAFTOL008417
------------------------------------------------------------
------------------------------------------------------------
------------------------------caggttgtttcagcgttagcagtcgatcac
tcagggtcaagagttctttctggtagttatgattataccgttcgtatgtatgacttccaa
gggatgaaacgggatttggcttcctttagacaattagaaccatttgaagggcaccaagtt
cgggccctgagttggagccccacagctggattctttttgtgtgtcactggttctgctcaa
gctaagatatatgaccgtgatggactcacaattggtgagtttgtaaagggagacatgtat
atccgtgatctcaagaacacaaagggccacatatctggtttaactagtggagagtggcac
ccacataaaaaggagactatcttgacatcatctgaagatggatcacttcgaatatgggat
gtgaatgacttsaaaagccaaaagcaggtwatcaagccaaagcttgcaaggcctggaaga
gttccagtaacaacttgttcttgggaatgtgagggaaagagtattgctggtggaattgga
gatggatctatccagatatggaaccttaaggcaggaggggggagcagaccagatgtacat
gttgaaaaagcacattcagatgacatcactgggctgaaattttctgctgatggccaccac
ytatta------tctagaagctttgatggtacattgaaggtttgggatttacggaagatg
aagcagtctcttaaggtgtttcgggatctgccaaatcattatgcacaaacaaatatagca
tttagccctgatgagcagctcatcttgactggtacttctgttgaaagggatagcccaata
ggagggttgctttgcttctatgatcatgaaaagcttgaactagtttcaatgattggtatc
tcccctagttgcagtgttgtgcagtgtgcttggcacccaaagctaaatc------aggtt
ttcgcaactgctggagacaaaagtcaagggggaacgcacgtgctatatgacccaacacta
agcgagagaggtgctcttgtatgcgttgctcgggcaccaaggaagaagtcagtggacgat
tttgaggtgcagccagttatacacaaccctcatgcactgcccttgttcagagatcagcca
agtcgcaagaggcagagggagaagatattgaaggacccagtgaaatctcacaagcctgag
cttccaatcacaggacctggccacggcgggaggaccggtacatcttcaggcagcttgtta
acccaatatcttctcaaggaagggggtatgttgaaggagacgtggatggaagaggatccc
agagaagctatattgaagtatgcagaggttgcagagaaagatcccaagtttattgcccca
gcctatgctgagacccaaccaaagcctgtctttgcagaatcggattctgaggaggaatag
>PAFTOL008419
------------------------------------------------------------
------------------------------------------------------------
------------------------------caggttgtttcagcgttagcagtcgatcac
tcagggtcaagagttctttctggtagttatgattatacggttcgtatgtatgacttccaa
gggatgaaacgggatttggcttcctttagacaattagaaccatttgaagggcaccaagtt
cgggccctgagttggagccccacagctggattctttttgtgtgtcactggttctgctcaa
gctagggtatatgatcgtgatggactcacaattggtgagtttgtaaagggagacatgtat
atccgtgatctcaagaacacaaagggccacatatctggtttaacttgtggagagtggcac
ccacataaaaaggagactatcttgacatcatctgaagatggatcacttcgaatatgggat
gtgaatgacttcaaaagccaaaagcaggtwatcaagccaaagcttgcaaggcctggaaga
gttccagtaacaacttgttcttgggaatgtgagggaaagagtattgctggtggaattgga
gatggatctatccagatatggaaccttaaggcgggaggggggagcagaccagatgttcat
gttgaaaaagcacattcagatgacatcactgggctgaaattttctgctgatggccaccac
ctatta------tctagaagctttgatggtacattgaaggtttgggatttacggaagatg
aagcagtctcttaaggtktttggggatctgccaaatcattatgcacaaacaaatatagca
tttagccctgacaagcagctcatcttgactggtacttctgttgaaagggatagcccaata
ggagggttgctttgcttctatgatcgtgaaaagcttgaactagtttcaatgattggtatc
tcccctagttgcagtgttgtgcagtgtgcttggcacccaaagctaaatc------aggtt
tttgcaactgctggagacaaaagtcaagggggaacacacgtgctatatgacccaacacta
agtgagagaggtgctcttgtatgcgttgctcgggcaccaaggaagaagtcggtggacgat
tttgaggtgcagccggttatacacaaccctcatgcactgcccttgttcagagatcagcca
agtcgcaagaggcagagggagaagatattgaaggacccagtgaaatctcacaagcctgag
cttccaatcacaggacctggccacggcgggaggaccggtacatcttcaggcagcttgtta
acccaatatcttctcaagcaagggggtatgttgaaggagacatggatggaagaggatccc
agagaagctatattgaagtatgcagaggttgcagagaaagatcccaagtttattgcccca
gcctatgctgagacccaaccaaagcctgtctttgcagaatcggattctgaggaggaatag
>PAFTOL008422
------------------------------------------------------------
------------------------------------------------------------
------------------------------caggttgtttcagcgttagcagttgatcac
tcagggtcaagagttctttctggtagttatgaytatacggttcgtatgtatgacttccaa
gggatgaagcgggatttggcttcctttagacaattagaaccatttgaagggcaccaagtt
cgggccctgagttggagccccacagctggattctttttgtgtgtcactggttctgctcaa
gctaagatatatgatcgtgatggactcacaattggtgagttcgtaaagggagacatgtat
atccgtgatctcaagaacacaaagggtcacatatctggtttaacttgtggagagtggcac
ccacataaaaaggagactatcttgacatcatctgaagatggatcactccgaatatgggat
gtgaatgacttcaaaagccaaaagcaggt-------------------------------
------------------------------------------------------------
--------------aatatggaaccttaaggcgggaggggcgagcagaccagaggtacat
gttgaaaaagcacattcagatgacatcactgggctgaaattttctgctgatgsccaccat
ctatta------tctagaagctttgatggtacattgaaggtttgggatttacggaaaatg
aagcagtctcttaaggtgtttgaggatctgccgaatcattatgcacaaacaaatatagca
tttagccctgacgggcagctcatcctgactggtacttctgttgaaagggatagcccaata
ggagggttgctttgcttctatgatcgtgaaaagcttgaactagtttcaatgattggtatc
tcccctacttgcagtgttgtgcagtgtgcttggcacccaaagctaaatc------aggtt
tttgcgactgctggagacaaaagtcaagggggaacacacatactttatgacccaacacta
agcgagagaggcgctcttgtatgcgttgctcgggcgccaaggaagaagtcagtggaygat
tttgaggtacagccagttatacacaaccctcatgcactgccgttgttcagagatcagcca
agtcgcaagaggcagagggagaagatattgaaggacccgatgaaatcccacaagcctgag
cttccaatcacaggacctggtcacggcgggaggaccggtacatcttcaggcagcttgtta
acccaatatcttctcaaggaagggggtatgttgaaggagacatggatggaagaagatccc
agggaagctatattgaagtatgcagaggttgcagagaaagatcccaagtttattgcccca
gcttattctgagacccaaccaaagcctgtctttgcagaatcggatcctgaggaggaatag
>PAFTOL008423
------------------------------------------------------------
------------------------------------------------------------
------------------------------caggttgtttcagcattagcagttgatcac
tcagggtcaagagttctttctggtagttatgattatacagttcgtatgtatgacttccaa
gggatgaaacgggatttggcttcctttagacaattagaaccgtttgaagggcaccaagtt
cgggccctgagttggagccccacagctggattctttttgtgtgtcactggttctgcccaa
gctaagatatatgatcgtgatggactcacaattggtgagtttgtaaagggagacatgtat
atccgtgatctcaagaacacaaagggtcacatatccggtttaacttgtggagagtggcac
ccacataaaaaggagactatcttgacgtcatctgaagatggatcacttcgaatatgggat
gtgaatgacttcaaaagccaaaaacaggtwatcaagccaaagcttgcgaggcctggaaga
gttccagtaacaacttgtgcttgggaatgtgagggaaagagtattgctggtggaatagga
gatggatctatccagatatggaaccttaaggcgggaggggggagcagaccagatgtacat
gttgaaaaagcacattcagatgacatcactgggctgaaattttctgctgatggccaccac
ctatta------tctagaagctttgatggtacattgaaggtttgggacttacggaaaatg
aagcagtctcttaaggtgtttgaggatctgccaaatcattatccacaaacaaatatagca
tttagccctgacgagcagctcatcttgactggtacttctgttgaaaggggtagcccaata
ggagggttgctttgcttctatgatcgtgaaaagcttgaactagtttcaatgattggtatc
tcccctacttgcagtgttgtgcagtgtgcttggcacccaaagctaaatc------aggtt
ttcgcaactgctggagacaaaagtcaagggggaacacacatactatatgacccaacacta
agtgagagaggcgctcttgtatgcgttgctcgggcgctaaggaagaagtcagtggatgat
tttgaggtgcagccggttatacacaaccctcatgcgctgcccttgttcagagatcagcct
agtcgcaagaggcagagggagaagatattgaaggacccgatgaaatcccacaagcctgag
cttccaatcacaggacctggccacggcgggaggactggtacatcttcaggcagcttgtta
acccaatatcttctcaaggaagggggtatgttgaaggagacatggatggaagaagatccc
agagaagctatactgaagtttgcagaggttgcagagaaagagcccaagtttattgcccca
gcctatgctgagacccaaccaaagcctgtctttgcagaatcggatcctgaggaggaatag
>PAFTOL008436
------------------------------------------------------------
------------------------------------------------------------
------------------------------caggttgtttcagcgttagcagttgatcac
tcagggtcaagagttctttctggcagttatgactatacggttcgtatgtatgacttccaa
gggatgaaacgggatttggcttcctttagacaattagaaccatttgaagggcaccaagtt
cgggccctgagttggagccccacagctggattctttttgtstgtcactggttctgctcaa
gctaagatatatgatcgtgatggactcacaattggtgagttcgtaaagggggacatgtat
atccgtgatctcaagaacacaaagggtcacatatctggtttaacttgtggagagtggcac
ccacataaaaaggagactatcttgacatcatctgaagatggatcacttcgaatatgggat
gtgaatgacttcaaaagccaaaagcaggttatcaagccaaagcttgcaaggcctggaaga
gttccagtaacaacttgtgcttgggaatgtgagggaaagagtattgctggtggaatagga
gatggatctatccagatatggaaccttaaggcaggaggggggagcagaccagatgtacat
gttgaaaaagcacattcagatgacatcactgggctgaaattttctgctgatggccaccac
ctatta------tctagaagctttgatggtacattgaaggtttgggatttacggaaaatg
aagcagtgtcttaaggtgtttgaggatctgccaaatcattatgcacaaacaaatatagca
tttagccctgacgagcagctcatcttgactggtacttctgttgaaagggatagcccaata
ggagggttgctttgcttctatgatcgtgaaaagcttgaactagtttcaatgattggtatc
gcccctacttgcagtgttgtgcagtgtgcttggcacccaaagctaaatc------aggtt
ttcgcaactgctggagacaaaaatcaagggggaacacacatactatacgacccaacacta
agcgagagaggcgctcttgtatgcgttgctcgggcgccaaggaagaagtcagtggacgat
tttgaggtgcagccrgttatacacaaccctcatgcactgcccttgttcagagatcagcca
agtcgcaagaggcagagggagaagatattgaaggacccgatgaaatcccacaagcctgag
cttccaatcacaggacctggacatggcgggaggaccggtacatcttcaggcagcttgtta
acccaatatcttctcaaggaagggggtatgttgaaggagacatggatggaagaagatcct
agagaagctatattgaagtatgcagaggttgcagagaaagatcccaagtttattgcccca
gcctatgctgagacccaaccaaagcccgtctttgcagaatcagatcctgaggag------
>PAFTOL008439
------------------------------------------------------------
------------------------------------------------------------
------------------------------caggttgtttcagcgttagcagttgatcac
tcagggtcaagagttctttctgktagttatgattatacgrttcgtatgtatgacttccaa
ggratgaaacgggatttggcttcctttagacagttagaaccatttgaagggcaccaagtt
cgggccctgagttggagcccsacagctggattctttttgtgtgtcactggttctgctcaa
gctaagatatatgatcgtgatggactcacaattggtgagtttgtaaagggagatatgtat
atccgtgatctcaagaacacaaagggtcacatatctggtttaacttgtggagagtggcac
ccacataaaaaggagactatcttgacatcatctgaagatggatcacttcgaatatgggat
gtgaatgacttcaaaagccaaaagcaggttatcaagccaaagcttgcaaggcctggaaga
gttccagtaacaacttgtgcttgggaatgtgagggaaagagtrttgctggtggaatagga
gatggatctrtccagatatggaaccttaagccgggatgggggagcagaccagatgtacat
gttgaaaaagcacattcagatgacatcactgggctgaaattttctgccgatggccaccag
ctatta------tctagaagctttgatggtacattgaaggtttgggatttacggaaaatg
aagcagtctcttaaggtgtttgaggatctgccaaatcattatgcacagacaaatatagca
tttagccctgacgagmagctcatcttgactggtacttctgttgaaagggatagcccaata
ggagggttgctttgcttctatgatcgtgaaaagcttgagctagtttcaatgattggtatc
tcccctacttgcagtgttgtgcagtgtgcttggcacccaaagctraatc------aggtt
ttcgcaactgctggagacaaaagtcwagggggaacacacatactgtatgacccaacacta
agcgagagaggagctcttgtatgcgttgctcgggcgccaaggaagaagtcagtggacgat
tttgaggtgcagccggttatacacaaccctcatgcactscccttgttcagagatcagcca
agccgcaagaggcagagggasaagatattgaaggacccaktgaaatcccacaagcctgag
cttccaatcacaggacctggccacrgcgggaggaccggtacatcttcaggcagcttgtta
acccaatatcttctcaagcaagggggtatgttgaaggagacatggatggaagaagatccc
agagaagctatattgaagtatgcagaggtygcagagaaagatcccragtttattgccccg
gcctatgctgagasccaaccaaagcctgtctttgcagaatcrgatcctgaggaagaatag
>PAFTOL008881
------------------------------------------------------------
------------------------------------------------------------
---------------------------------gttgtttcagcattagcagttgatcac
tcagggtcaagagttctttctggtagttatgattatacggttcgtatgtatgacttccaa
gggatgaaacgggatttggcttcatttagacaattagaaccatttgaagggcaccaagtt
cgggccctgagttggagccccacagctggattctttttgtgtatcactggttckgctcaa
gctaagatatatgatcgtgatggactcacaattggtgagttygtraagggtgacatgtat
atccgtgatctcaagaacacaaagggtcacatatctggtttaacttgtggagagtggcac
ccacrtaaaaaggagactatcttgacatcatctgaagatggatcacttcgaatatgggat
gtgaatgacttcaaaagccaaaagcaggttatcaagccaaagcttgcaaggcctggaaga
gttccagtaacaacttgtgcttgggaatgtgagggaaagagtcttgctggtggaatagga
gatggatctatccagatatggaaccttaaggcgggaggggtgagcagaccagatgtacat
gttgaaaaagcacattcagatgacatcactgggctgaaattttctgctgatggccaccac
ctatta------tctagaagctttgatggtacattgaaggtttgggatttacggaawatg
aagcagtctcttaaggtgtttgaggatctgccaaatcattatgcacaaacaaatatagca
tttagtcctgacgagcagctcatcttgactggtacttctgttgaaagggatagcccaata
ggagggttgctttgcttctatgatcgtgaaaagcttgaactagtttcaatgattggtatc
tcccctacttgcagtgttgtgcagtgtgcttggcacccaaagctmaatc------aggtt
ttcgcaactgctggagacaaaagtcaagggggaacacacatactatatgacccaacacta
agygagagaggcgctcttgtatgcgttgctcgggcgccaaggaagaagtcagtggacgat
tttgaggtgcagccggttatacacaaccctcatgcactgcccttgttcagagatcagcca
agtcgcaagagacagagggagaagatattgaaggacccgatgaaatcccacaagcctgag
cttccaatcacaggacctggacayggcgggaggaccggtacatcttcaggcagcttgtta
acccaatatcttctcaaggaagggggtatgttgaaggagacatggatggaagaagatcca
agagaagctatattgaagtatgcagaggttgcagagaaagatcccaagtttattgcccct
gcctatgctgagacccaaccaaagcccgtctttgcagaatcggatcctgaggaggaatag
>PAFTOL009175
------------------------------------------------------------
------------------------------------------------------------
------------------------------caggttgtttcagcgttagcagttgatcac
tcagggtcaagaattctttctggcagttatgactatacggttcgtatgtatgacttccaa
gggatgaaacgggatttggcttcctttagacaattagaaccrtttgaagggcaccaagtw
cgggccctgagttggagccccacwgctggattctttttgtgtgtcactggttctgctcaa
ggtcagatatatgatcgtgatggactcacaattggtgagttcgtaaagggagacatgtat
atccgc------------------------------------------------------
------------------------------------------------------------
---------------------------gttatcaagccaaagcttgcaaggcctggaaga
gttccagtaacaacttgtgcttgggaatgtgagggaaagagtattgctggtggaatagga
gatggatctatccagatatggaaccttaaggcaggaggggggagcagaccagatgtacat
gttgaaagagcacattcagatgacatcactgggctgaaattttctgctgatggccaccac
ctat---------------ggtgtctcattgtctcccaggtttgggatttacggaaaatg
aagcagtctctaaaggtktttgaggatctgccaaatcattatgcacaaacaaatatagca
tttagccctgatgagcagctcatcttgactggtacttctgttgaaagggataggccaata
ggagggttgctttgcttctatgatcgtgaaaagcttgaactagtttcaatgattggtatc
tcccctacttgcagtgttgtgcagtgtgcttggcacccaaagctaaatc------aggta
t-----------------------------------------------------------
----------------------------------------------------------at
tttgaggtgcagccggttatacacaaccctcatgcactgcccttgttcagagatcagcca
agtcgcaagaggcagagggagaagatattgaaggacccgataaaatcccacaagcctgag
cttccaatcacaggacctggacatggtgggaggaccggtacatcttcaggcagcttgtta
acccaatatcttctcaaggaagggggtatgttgaaggagacatggatggaagaagatcct
agagaagctatattgaagtatgcagaggttgcagagaaa---------------------
------------------------------------------------------------
>PAFTOL009179
------------------------------------------------------------
------------------------------------------------------------
------------------------------------------------------------
------------------------------------------------------------
------------------------tttagacaattagaaccatttgaagggcaccaagtt
cgggccctgagttggagccccacagctggattctttttgtgtatcactggttctgctcaa
gctaagatatatgatcgtgatggactcacaattggtgagtttgtaaagggtgacatgtat
atccgtgatctcaagaacacaaagggccacatatctggtttaacttgtggagagtggcac
ccacataaaaaggagactatcttgacatcatctgaagatggatcacttcgaatatgggat
gtaaatgacttcaaaagccaaaagcaggttatcaagccaaagcttgcaaggcctggaaga
gttccagtaacaacttgttcttgggaatgtgagggaaagagtattgctggtggaattgga
gatggatctatccagatatggaaccttaaggcgggaggggggagcagaccagacgtacat
gttgaaaaagcacattcagatgacatcactgggctgaaattttctgctgatggccaccac
ctatta------tctagaagctttgatggtacattgaaggtttgggatttacggaagatg
aagcagtctcttaaggtgtttggggatctgccaaatcattatgcacaaacaaatatagca
tttagccctgacgagcagctcatcttgactggtacttctgttgaaagggatagcccaata
ggagggttgctttgcttctatgatcgtgaaaagcttgaactagtttcaatgattggtatc
tcccctagttgcagtgttgtgcagtgtgcttggcacccaaagctaaatc------aggta
tat------------------------------------------------------ttt
aaagagagaggtgctcttgtatgtgttgctcgggcaccaaggaagaagtcggtggacgat
tttgaggtgcagccggttatacacaaccctcatgcactgcccttgttcagagatcagcca
agtcgcaagaggcagagggagaagatattgaaggacccagtgaaatctcacaagcctgag
cttccaatcacaggacctggccacggcgggaggaccggtacatcttcaggcagcttgtta
acccaatatcttctcaaggaagggggtatgttgaaggagacatggatggaagaggatccc
agagaagctatattgaagtatgcagaggttgcagagaaagatcccaagtttattgcccca
gcctatgctgagacgcaa------------------------------------------
>PAFTOL009181
------------------------------------------------------------
------------------------------------------------------------
------------------------------caggttgtttcagcgttagcagtcgatcac
tcagggtcaagagttctttctggtagttatgattatacggttcgtatgtatgacttccaa
gggatgaaacgggatttggcttcctttagacaattagaaccatttgaagggcaccaagtt
cgggccctgagttggagccccacagctggattctttttgtgtgtcactggttctgctcaa
gctaagatatatgatcgtgatggactcacaattggtgagtttgtaaagggagacatgtat
atccgtgatctcaagaacacaaagggccacatatctggtttaacttgtggagagtggcac
ccacataaaaaggagactatcttgacatcatctgaagatggatcacttcgaatatgggat
gtgaatgacttcaacagccaaaagcaggttatcaagccaaagcttgcaaggcctggaaga
gttcctgtaacaacttgttcttgggaatgtgagggaaagagtattgctggtggaattgga
gatggatctatccagatatggaaccttaaggcgggaggggggagcagaccagacgtacat
gttgaaaaagcacattcagatgacatcactgggctgaaattttctgctgaaggccaccac
ctatta------tctagaagctttgatggtacattgaaggtttgggatttacggaagatg
aagcagtctcttaaggtgtttggggatctgccaaatcattatgcacaaacaaatataaca
tttagccctgacgagcagctcatcttgactggtasttctgttgaaagggatagcccaata
ggagggttgctttgcttctatgatcgtgaaaagcttgaactagtttcaatgattggtatc
tcccctagttgcagtgttgtgcagtgtgcttggcacccaaagctaaatc------aggtt
tttgcaactgctggagacaaaagtcaagggggaacacacgtgctatatgacccaacacta
agtgagagaggtgctcttgtatgtgttgctcgggcaccaaggaagaagtcagtggacgat
tttgaggtgcagccggttatacacaaccctcatgcactgcccttgttcagggatcagcca
agtcgcaagaggcagagggagaagatattgaaggacccagtgaaatctcacaagcctgag
cttccaatcacaggacctggccacggcgggaggaccggtacatcttcaggcagcttgtta
acccaatatcttctcaaggaagggggtatgttgaaggagacatggatggaagaggatccc
agagaagctatattgaagtatgcagaggttgccgagaaagaccccaagtttattgcccca
gcctatgctgagacccaaccaaagcctgtctttgcagaatcggattctgaggaggaatag
>PAFTOL009183
------------------------------------------------------------
------------------------------------------------------------
------------------------------caggttgtttcagcgttagcagtcgatcac
tcagggtcaagagttctttctggtagttatgattatacggttcgtatgtatgacttccaa
gggatgaaacgggatttggcttcctttagacaattagaaccatttgaagggcaccaagtt
cgggccctgagttggagccccacagctggattctttttgtgtgtcactggttctgctcaa
gctaagatatatgatcgtgatggactcacaattggtgagtttgtaaagggagacatgtat
atccgtgatctcaagaacacaaagggccacatatctggtttaacttgtggagagtggcac
ccacataaaaaggagactatcttgacatcatctgaagatggatcacttcgaatatgggat
gtgaatgacttcaacagccaaaagcaggttatcaagccaaagcttgcaaggcctggaaga
gttccagtaacaacttgttcttgggaatgtgagggaaagagtattgctggtggaattgga
gatggatctatccagatatggaaccttaaggcgggaggggggagcagaccagacgtacat
gttgaaaaagcacattcagatgacatcactgggctgaaattttctgctgaaggccaccac
ctatta------tctagaagctttgatggtacattgaaggtttgggatttacggaagatg
aagcagtctcttaaggtgtttggggatctgccaaatcattatgcacaaacaaatatagca
tttagccctgacgagcagctcatcttgactggtacttctgttgaaagggatagcccaata
ggagggttgctttgcttctatgatcgtgaaaagcttgaaccagtttcaatgattggtatc
tcccctagttgcagtgttgtgcagtgtgcttggcacccaaagctaaatc------aggtt
tttgctactgctggagacaaaagtcaagggggaacacacgtgctatatgacccaacacta
agcgagagaggtgctcttgtatgtgttgctcgggcaccaaggaagaagtcggtggacgat
ttcgaggtgcagccggttatacacaaccctcatgcactgcccttgttcagagatcagcca
agtcgcaagaggcagagggagaagatattgaaggacccagtgaaatctcacaagcctgag
cttccaatcacaggacctggccacggcgggaggaccggtacatcttcaggcagcttgtta
acccaatatcttctcaaggaagggggtatgttgaaggagacatggatggaagaggatccc
agagaagctatattgaagtatgcagaggttgccgagaaagatcccaagtttattgcccca
gcctatgctgagacccaaccaaagcctgtctttgcagaatcggattctgaggaggaatag
>PAFTOL009185
------------------------------------------------------------
------------------------------------------------------------
------------------------------caggttgtttcagcgttagcagttgatcac
tcaggatcaagggttctttctggtagttatgattatacagttcgtatgtatgacttccaa
gggatgaaacaggatttggcttcctttagacaattagaaccgtttgaagggcaccaagtt
cgggccctgagttggagccccacagctggattctttttgtgtgtcactggttctgctcaa
gctaagatatatgatcgtgatggactcacaattggtgagttcgtaaagggagacatgtat
atccgtgatctcaagaacacaaagggtcacatatctggtttaacttgtggagagtggcac
ccacataaaaaggagactatcttgacatcatctgaagatggatcacttcgaatatgggat
gtgaatgacttcaaaagccaaaaacaggttatcaagccaaagcttgcaaggcctggaaga
gttccagtaacaacttgtgcttgggaacgtgagggaaggagtattgctggtggaatagga
gatggatctatccagatatggaaccttaaggcgggaggggggagcagaccagatgtacat
gttgaaaaagcacattcagatgacatcactgggctgaaattttctgctgatggccaccac
ctatta------tctagaagctttgatggtacattgaaggtttgggatttacggaaaatg
aagcagtctcttaaggtgtttgaagatctgccaaatcattatgcacaaacaaatatggca
tttagccctgacgagcagctcatcttgactggtacttctgttgaaagggatagcccaata
ggagggttgctttgcttctatgatcgtgagaagcttgaactagtttcaatgattggtatc
tcccctacttgtagtgttgtgcagtgtgcttggcacccaaagctaaatc------aggtt
ttcgcaactgctggagacaaaagtcaagggggaacacacatactatatgacccaacacta
agcgagagaggcgctcttgtatgcgttgctcgggcgccaaggaagaagtcagtggacgat
tttgaggtgcagccggttatacacaaccctcatgcactgcccttgttcagagatcagcca
agtcgcaagaggcagagggagaagatattgagggacccgatgaaatcccacaagcctgag
cttccaatcacaggacctggccacggcgggaggactggtacatcttcaggcagcttgtta
acccagtatcttctcaaggaagggggtatgttgaaggagtcatggatggaagaagatccc
agagaagctatactgaagtatgcagaggttgcagagaaagatcccaagtttattgcccca
gcctatgctgagacccaaccaaagcctctctttgcagaatcggatcctgaggaggaatag
>PAFTOL009187
------------------------------------------------------------
------------------------------------------------------------
------------------------------caggttgtttcagcgttagcagttgatcac
tcagggtcaagagttctctctggtagttatgattatacagttcgtatgtatgacttccaa
gggatgaaacgggatttggcttcctttagacaattagaaccgtttgaagggcaccaagtt
cgggccctgagttggagccccacagctggattctttttgtgtgtcactggttctgctcaa
gctaagatatatgatcgtgatggactcacaattggtgagtttgtaaagggagacatgtat
atccgtgatctcaagaacacaaagggtcacatatctggtttaacttgtggagagtggcac
ccacataaaaaggagactatcttgacgtcatctgaagatggatcacttcgaatatgggat
gtgaatgacttcaaaagccaaaaacaggttatcaagccaaagcttgcaaggcctggaaga
gttccagtaacaacttgtgcttgggaatgtgagggaaagagtattgttggtggaatagga
gatggatctattcagatatggaaccttaaggcgggaggggggagcagaccagatgtccat
gttgaaaaagcacattcagatgacatcactgggctgaaattttctgctgatggccaccac
ctatta------tctagaagctttgatggtacattgaaggtttgggatttacggaaaatg
aagcagtctcttaaggtgtttgaggatctgccaaatcattatgcacaaacaaatatagca
tttagccctgacgagcagctcatcttaactggtacttctgttgaaagggatagcccaata
ggagggttgctttgcttctatgatcgtgaaaagcttgaactagtttcaatgattggtatc
tcccctacttgcagtgttgtgcggtgtgcttggcacccaaagcttaatc------aggtt
tttgcaactgctggagacaaaagtcaaggggcaacgcacatactatatgacccaacacta
agtgagagaggcgctcttgtatgcgttgctcgggcgccaaggaagaagtcagtggacgat
tttgaggtgcagccggttatacacaatcctcatgcactgcccttgttcagagatcagcca
agtcgcaagaggcagagggagaagatattgaaggacccgatgaaatcccacaagcctgag
ctcccaatcacaggacctggccacggtgggaggactggtacatcttcaggcagcttgtta
acccaatatcttctcaaggaaggaggtatgttgaaggagacatggatggaagaagatccc
agagaagctatactgaaatatgcagaggttgcagagaaagatcccaagtttattgcccca
gcctatgctgacacccaaccaaagcctgtctttgcagaatcggatcctgaggaggaatag
>PAFTOL009189
------------------------------------------------------------
------------------------------------------------------------
------------------------------caggttgtttcggcgttagcagtcgatcac
tcagggtcaagagttctttctggtagttatgattatatggtgcgtatgtatgacttccaa
gggatgaaacgggatttggcttcctttagacaattagaaccatttgaagggcaccaagtt
cgggccctgagttggagccccacagctggattctttttgtgtgtcactggttctgctcaa
gctaagatatatgatcgtgatggactcacaattggtgagtttgtaaagggagacatgtat
atccgtgatctcaagaacacaaagggccacatatctggtttaacttgtggagagtggcac
ccacataaaaaggagactatcttgacatcatctgaagatggatcacttcgaatatgggat
gtgaatgacttcaaaagccaaaagcaggttatcaagccaaagcttgcaaggcctggaaga
gttccagtaacaacttgttcttgggaatgtgagggaaagagtattgctggtggaattgga
gatggatctatccagatatggaaccttaaggcgggaggggcgagcagaccagatgtacat
gttgaaaaagcacattcagatgacatcactgggctgaaattttctgctgatggccaccac
ctatta------tctagaagctttgacggtacattgaaggtttgggatttacggaagatg
aagcagtctcttaaggtgtttggggatctgccaaatcattatgcacaaacaaatatagca
tttagccctgacgagcagctcatcttgactggtacttctgttgaaagggatagcccaata
ggagggttgctttgcttctatgatcgtgaaaagcttgaactagtttcaatgattggtatc
tcccctagttgcagtgttgtgcagtgtgcttggcacccaaaactaaatc------aggtt
ttcgcaactgctggagacaaaagtcaagggggaacacacgtgctatatgacccaacacta
agcgagagaggtgctcttgtatgcgttgctcgggcaccaaggaagaaatcagtggatgat
tttgaggtgcagccggttatacacaaccctcatgcattgcccttgttcagagatcagcca
agtcgcaagaggcagagggagaagatattgaaggacccagtgaaatctcacaagcctgag
cttccaatcacaggacctggccacggcgggaggaccggtacatcttcaggcagcttgtta
acccaatatcttctaaaggaagggggtatgttgaaggagacatggatggaagaggatccc
agagaagctatattgaagtatgcagaggttgcagagaaagatcccaagtttattgcccca
gcctatgctgagacccaaccaaagcctgtctttgcagaatcggattctgaggaggaatag
>PAFTOL009191
------------------------------------------------------------
------------------------------------------------------------
------------------------------caggttgtttcagcgttagcagtcgatcac
tcagggtcaagagttctttctggtagttatgattatacggttcgtatgtatgacttccaa
gggatgaaacgggatttggcctcctttagacaattagaaccatttgaagggcaccaagtt
cgggccctgagttggagccccacagctggattctttttgtgtgtcactggttctgctcaa
gctaagatatatgatcgtgatggactcacaattggtgagtttgtaaagggagacatgtat
atccgtgatctcaagaacacaaagggccacatatctggtttaacttgtggagagtggcac
ccacataaaaaggagactatcttgacatcatctgaagatggatcacttcgaatatgggat
gtgaatgacttcaaaagccaaaaacaggttatcaagccaaagcttgcaaggcctggaaga
gttccagtaacaacttgttcttgggaatgtgagggaaagagtattgctggtggaattgga
gatggatctatccagrtatggaaccttaaggcgggaggggggagcagaccagatgtacat
gttgaaaaagcacattcagatgacatcactgggctgaaattttctgctgatggccaccac
ctatta------tctagaagctttgatggtacattgaaggtttgggatttacggaagatg
aagcagtctcttaaggtgtttggggatctgccaaatcattatgcacaaacaaatatagca
tttagccctgacgagcagctcatcttgactggtacttctgttgaaagggatagcccaata
ggagggttgctttgcttctatgatcgtgaaaagcttgaactagtttcaatgattggtatc
tcccctagttgcagtgttgtgcagtgtgcttggcacccaaagctaaatc------aggtt
tttgcaactgctggagacaaaagtcaagggggaacacacgtgctatatgacccaacacta
agcgagagaggtgctcttgtatgcgttgctcgggcaccaaggaagaagtcggtggacgat
tttgaggtgcagccgcttatacacaaccctcatgcactgcccttgttcagagatcagcca
agtcgcaagaggcagagggacaagatattgaaggacccagtgaaatctcacaagcctgag
cttccaatcacaggacctggccatggcgggaggaccggtacatcttcaggcagcttgtta
acccaatatcttctcaagcaagggggtatgttgaaggagacatggatggaagaggatccc
agagaagctatattgaagtatgcagaggttgcagagaaagatcccaagtttattgcccca
gcctatgctgagacgcaaccaaagcctgtctttgcagaatcggattctgaggaggaatag
>PAFTOL009193
------------------------------------------------------------
------------------------------------------------------------
------------------------------caggttgtttcagcgttagcagttgatcac
tcagggtcaagagttctttctggtagttatgattatacggttcgtatgtatgacttccaa
gggatgaaacgggatttggcttcctttagacaattagaaccatttgaagggcaccaagtt
cgggccctgagttggagccccacagctggattctttttgtgtgtcactggttctgctcaa
gctaagatatatgatcgtgatggactcacaattggtgagttcgtaaagggagacatgtat
atccgtgatctcaagaacacaaagggtcacatatctggtttaacttgtggagagtggcac
ccacataaaaaggagactatcttgacgtcatctgaagatggatcactccgaatatgggat
gtgaatgacttcaaaagccaaaagcaggttatcaagccaaagcttgcaaggcctggaaga
gttccggtaacaacttgtgcttgggaatgtgagggaaagagtattgctggtggaatagga
gatggatctatccagatatggaaccttaaggcgggaggggcgagcagaccagaggtacat
gttgaaaaagcacattcagatgacatcactgggctgaaattttctgctgatggccaccac
ctatta------tctagaagctttgatggtacattgaagatttgggatttacggaaaatg
aagcagtctcttaaggtgtttgaggatctggcgaatcattatgcacaaacaaatatagca
tttagccctgacgagcagctcatcctgactggtacttctgttgaaagggatagcccagta
ggagggttgctttgcttctatgatcgtgaaaagcttgaactagtttcaatgattggtatc
tcccctacttgcagtgttgtgcagtgtgcttggcacccaaagctaaatc------aggtw
ttcgcgactgctggagacaaaagtcaagggggaacacacatactctatgacccaacgcta
agcgagagaggcgctcttgtatgcgttgctcgggcaccaaggaagaagtcagtggacgat
tttgaggtagagccagttatacacaaccctcatgcactgcccttgttcagagaccagcca
agtcgcaagaggcagagggagaagatattgaaggacccgatgaaatcccacaagcctgag
cttccaatcacaggacctggccacggcgggaggactggtacatcttcaggcagcttgtta
acccaatatcttctcaaggaagggggtatgttgaaggagacatggatggaagaagatccc
agggaagctatattgaagtatgcagatgttgcagagaaagatcccaagtttattgcccca
gcctatgctgagacccaaccaaagcctgtctttgcagaatcggatcctgaggaggaatag
>PAFTOL009195
------------------------------------------------------------
------------------------------------------------------------
------------------------------caggttgtttcagcgttagcagtcgatcac
tcagggtcaagagttctttctggtagttatgattatacggttcgtatgtatgacttccaa
gggatgaaacgggatttggcttcctttagacaattagaaccatttgaagggcaccaagtt
cgggccctgagttggagccccacagctggattctttttgtgtgtaactggttctgctcaa
gctaagatatatgatcgtgatggactcacaattggtgagtttgtaaagggagacatgtat
atccgtgatctcaagaacacaaagggccacatatctggtttaacttgtggagagtggcac
ccacataaaaaggagactatcttgacatcatctgaagatggatcacttcgaatatgggat
gtgaatgacttcaaaagccaaaagcaggttatcaagccaaagcttgcaaggcctggaaga
gttccagtaacaacttgttcttgggaatgtgagggaaagagtattgctggtggaattgga
gatggatctatccagatatggaaccttaaggcgggaggggggagcagaccagatgtacat
gttgaaaaagcacattcagatgacatcactgggctgaaattttctgctgatggccaccac
ctatta------tctagaagctttgacggtacattgaaggtttgggatttacggaagatg
aagcagtctcttaaggtgtttggggatctgccaaatcattatgcacaaacaaatatagca
tttagcccggacgagcagctcatcttgactggtacttctgttgaaagggatagcccaata
ggagggttgctttgcttctatgatcgtgaaaagcttgaactagtttcaatgattggtatc
tcccctagttgcagtgttgtgcagtgtgcttggcacccaaagctaaatc------aggtt
ttcgcaactgctggagacaaawgtcaagggggaacacacgtgctatatgacccaacacta
agcgagagaggtgctcttgtatgcattgctcgggcaccaaggaagargtcggtggatgat
tttgaggtgcagccggttatacacaaccctcatgcactgcccttgttcagagatcagcca
agtcgcaagaggcagagggagaagatattgaaggacccagtgaaatctcacaagcctgag
cttccaatcacaggacctggccacggtgggaggaccggtacatcttcaggcagcttgtta
acccaatatcttctcaaggwagggggtatgttgaaggagacatggatggaagaggatccc
agagaagctatattgaagtatgcagaggttgcagagaaagatcccaagtttattgcccca
gcctatgctgagacccaaccaaagcctgtctttgcagaatcggattctgaggaggaatag
>PAFTOL009197
------------------------------------------------------------
------------------------------------------------------------
------------------------------caggttgtttcagcgttagcagtcgatcac
tcagggtcaagagttctttctggtagttatgattatacggttcgtatgtatgacttccaa
gggatgaaacgggatttggcttcctttagacaattagaaccatttgaagggcaccaagtt
cgggccctgagttggagccccacagctggattctttttgtgtgtcactggttctgctcaa
gctaagatatatgaccgtgatggactcacaattggtgagtttgtmaagggagacatgtat
atccgtgatctcaagaacacaaagggccacatatctggtttaactagtggagagtggcac
ccacataaaaaggagactatcttgacatcatctgaagatggatcacttcgaatatgggat
gtgaatgacttcaaaagccaaaagcaggttatcaagccaaagcttgcaaggcctggaaga
gttccagtaacaacttgttcttgggaatgtgagggaaagagtattgctggtggaattgga
gatggatctatccagatatggaaccttaaggcaggaggggggagcagaccagatgtacat
gttgaaaaagcacattcagatgacatcactgggctgaaattttctgctgatggccaccac
ctatta------tctagaagctttgatggtacattgaaggtttgggatttacggaatatg
aagcagtctcttaaggtgtttggggatctgccaaatcattatgcacaaacaaatatagca
tttagccctgatgagcagctcatcttgactggtacttctgttgaaagggatagcccaata
ggagggttgctttgcttctatgatcatgaaaagcttgaactagtttcaatgattggtatc
tcccctagttgcagtgttgtgcagtgtgcttggcacccaaagctaaatc------aggtt
ttcgcaactgctggagacaaaagtcaagggggaacacacgtgctatatgacccaacacta
agcgagagaggtgctcttgtatgtgttgctcgggcaccaaggaagaagtcagtggacgat
tttgaggtgcagccagttatacacaaccctcatgcactgcccttgttcagagatcagcca
agtcgcaagaggcagagggagaagatgttaaaggacccagtgaaatctcacaagcctgag
cttccaatcacaggacctggccacggcgggaggaccggtacatcttcaggcagcttgtta
acccaatatcttctcaaggaagggggtatgttgaaggagacatggatggaagaggatccc
agagaagctatattgaagtatgcagaggttgcagagaaagatcccaagtttattgcccca
gcctatgctgagacccaaccaaagcctgtctttgcagaatcggtttctgaggakgaatag
>PAFTOL009199
------------------------------------------------------------
------------------------------------------------------------
------------------------------caggttgtttcagcgttagcagtcgatcac
tcagggtcaagagttctttctggtagttatgattatacggttcgtatgtatgacttccaa
gggatgaaacgggatttggcttcctttagacaattagaaccatttgaagggcaccaagtt
cgggccctgagttggagccccacagctggattctttttgtgtgtcactggttctgctcaa
gctaagatatatgaccgtgatggactcacaattggtgagtttgtaaagggagacatgtat
atccgtgatctcaagaacacaaagggccacatatctggtttaacttgtggagagtggcac
ccacataaaaaggagactatcttgacatcatctgaagatggatcacttcgaatatgggat
gtgaatgacttcaaaagccaaaagcaggttatcaagccaaagcttgcaaggcctggaaga
gttccagtaacaacttgttcttgggaatgtgagggaaagagtattgctggtggaattgga
gatggatctatccagrtatggaaccttaaggcaggaggggggagcagaccagatgtacat
gttgaaaaagcacattcagatgacatcactgggctgaaattttctgctgatggtcaccac
ctatta------tctagaagctttgatggtacattgaaggtttgggatttacggaagatg
aagcagtctcttaaggtgtttggggatctgccaaatcattatgcacaaacaaatatagca
tttagccctgatgagcagctcatcttgactggtacttctgttgaaagggatagcccaata
ggagggttgctttgcttctatgatcatgaaaagcttgaactagtttcaatgattggtatc
tcccctagttgcagtgttgtgcagtgtgcctggcacccaaagctaaatc------aggtt
ttcgcaactgctggagacaaaagtcaagggggaacacacgtgctatatgacccaacacta
agcgagagaggtgctcttgtatgcgttgctcgggcaccaaggaagaagtcagtggacgat
tttgaggtgcagccagttatacacaaccctcatgcactgcccttgttcagagatcagcca
agtcgcaagaggcagagggagaagatattgaaggacccagtgaaatctcacaagcctgag
cttccaatcacaggacctggccacggcgggaggaccggtgcatcttcaggcagcttgtta
acccaatatcttctcaaggaagggggtatgttgaaggagacatggatggaagaggatccc
agagaagctatattgaagtatgcagaggttgcagagaaagaacccaagtttattgcccca
gcctatgctgagacccaaccaaagcctgtctttgcagaatcggattctgaggaggaatag
>PAFTOL009203
------------------------------------------------------------
------------------------------------------------------------
------------------------------caggttgtttcggcgttagcagtcgatcac
tcagggtcaagagttctttctggtagttatgattatacggttcgtatgtatgacttccaa
gggatgaaacgggatttggcttcctttagacaattagaaccatttgaagggcaccaagtt
cgggccctgagttggagccccacagctggattctttttgtgtgtcactggttctgctcaa
gctaagatatatgatcgtgatggactcacaattggtgagtttgtaaagggagacatgtat
atccgtgatctcaagaacacaaagggccacatatctggtttaacttgtggagagtggcac
ccacataaaaaggagactatcttgacatcatctgaagatggatcacttcgaatatgggat
gtgaatgacttcaaaagccaaaagcaggttatcaagccaaagcttgcaaggcctggaaga
gttccagtaacaacttgttcttgggaatgtgagggaaagastattgctggtggaattgga
gatggatctatccagatatggaaccttaaggtgggaggggggagtagaccagatgtacat
gttgaaaaagcacattcagatgacatcactgggctgaaattttctgctgatggccaccac
ctatta------tctagaagctttgacggtacattgaaggtttgggatttacggaagatg
aagcagtctcttaaggtgtttggggatctgccaaatcattatgcacaaacaaatatagca
tttagcccggacgagcagctcatcttgactggtacttctgttgaaagggatagcccaata
ggagggttgctttgcttctatgatcgtgaaaagcttgaactagtttcaatgattggtatc
tcccctagttgcagtgttgtgcagtgtagttggcacccaaagctaaatc------aggtt
ttcgcaactgctggagacaaaagtcaagggggaacacacgtgctatatgaccctacacta
agcgagagaggtgctcttgtatgcattgctcgggcactaaggaagaagtcggtggacgat
tttgaggtgcagccggttatacacaaccctcatgcactgcccttgttcagagatcagcca
agtcgcaagaggcagagggagaagatattgaaggacccagtgaaatctcacaagcctgag
cttccaattacaggacctggccacggcgggaggactggtacatcttcaggcagcttgtta
acccaatatcttctcaaggaagggggtatgttgaaggagacatggatggaagaggatccc
agagaagctatattgaagtatgcagaggttgcagagaaagatcccaagtttattgcccca
gcctatgctgagacccaaccaaagcctgtctttgcagaatcggattctgaggaggaatag
>PAFTOL009205
------------------------------------------------------------
------------------------------------------------------------
------------------------------caggttgtttcatcgttagcagttgatcac
tcagggtcaagagttctttctggtagttatgactatacggttcgtatgtatgacttccaa
ggcatgaaacgggatttggcttcctttagacaattagaaccatttgaagggcatcaagtt
cgggccctgagttggagccccacagctgggttctttttgtgtgtcactggttctgctcaa
gctaagatatatgatcgcgatggactcacaattggtgagttcgtaaagggagacatgtat
atccgtgatctcaagaacacaaagggtcacatatctggtttaacttgtggagagtggcac
ccacataaaaaggagactatcttgacatcatctgaagatggatcacttcgaatatgggat
gtgaatgacttcaaaagccaaaagcaggttatcaagccaaagcttgcaagacctggaaga
gttccagtaacaacttgtgcttgggaatgtgagggaaagagtattgctggtggaatagga
gatggatctatccagatatggaactttaaggcaggaggggggagcagaccagatgtacat
gttgaaaaagcacattcagatgacatcactgggctaaaattttctgctgatggccaccac
ctatta------tctagaagctttgatggtacattgaaggtttgggatttacggaaaatg
aagcagtctcttaagttgtttgaggatcttccaaatcattatgcacaaacaaatatagca
tttagccctgacgagcagctcatcttgactggtacttctgttgaaagggatagcccaata
ggagggttgctttgcttctatgatcgtgaaaagcttgaactagtttcaatgattggtatc
tcccctacttgcagtgttgtgcagtgtgcttggcacccaaagctaaatc------aggtt
ttcgcaactgctggagacaaaagtcaagggggaacacacatactatatgacccaacacta
agcgagagaggcgctcttgtatgcgttgctcgggcgccaaggaagaactcagtggacgat
tttgaggtgcagccggttatacacaaccctcatgcactgcccttgttcagagatcagcca
agtcgcaagaggcagagggagaagatattgaaggacccgatgaaatcccacaagcctgag
cttccaatcacaggacctggacacggcgggaggaccggtacatcttcaggcagcttgtta
acccaatatcttctcaaggaagggggtatgttgaaggagacatggatggaagaagatccc
agagaagctatattgaagtatgcagaggttgcagaaaaagatcccaagtttattgcccca
gcctatgctgagacccaaccaaagcccgtctttgcagaatcagatcctgaggaggaatag
>PAFTOL009207
------------------------------------------------------------
------------------------------------------------------------
------------------------------caggtagtttcagctttagcagttgatcat
tcagggtcaagagttctttctggtagttatgattacatggttcgtatgtatgacttccaa
gggatgaaaagggattcggcttcctttaggcaattagaaccatctgaagggcaccaagtt
cgggctttgagttggagccccacagctgggttctttttgtgtgtcactggctctgctcaa
gcaaagatatatgatcgtgatggactcacaattggcgagtttgtaaagggagacatgtat
atccgtgatctcaagaacacaaagggtcacatatctggtttaacttgtggcgagtggcat
cctcataaaaaggagactatcttgacatcatctgaagatggatcactkcgaatatgggat
gtgaatgacttcaaaagccaaaagcaggttatcaagccaaagcttgcaaggcctgggaga
gttccggtaacaacttgtgcttgggaatgtgagggaaagagcattgctggtggagtagga
gatggatctatccagatatggaacgttaagccaggatggggcagcagaccagacatacat
gttgaaaaagcacattcagatgacatcactgggctgaagttttctgctgatggccgccac
ctatta------tctagaagctttgatagtacattgaaggtttgggatttgcggcaaatg
aagcagtctcttaaggtgtttgaggatctgccaaatcattatgcacaaacaaatatagca
cttagccctgatgagcagctcatcttgactggtacgtctgtcgaaagggatagcccaata
ggagggttgctttatttctatgatcgcgaaaagcttgaactagtttcaagggttggtatc
tcccctacttgcagtgttgtgcagtgtgcttggcacccwaagctaaatc------aggtt
ttcgcgactgctggagacaaaagtcaaggtggaacgcacgtcttgtatgacccaacgcta
agtgagagaggggctcttgtatgtgttgctcgtgcgccaaggaagaagtcagtggacgat
tttgaggtgcagccgcttatacacaaccctcatgcattgccgttgttcagagatcagcca
agtcgcaagaggcagagggagaagatattgaaggacccggtgaaatcccacaagcctgag
cttccaatcacaggaccgggccatggtgggaggaccggtacatcctcaggcagtttgtta
acccaatatcttctcaagcaagggggcatgttgaaggagacatggatggaagaagacccc
agagaagctatattgaaatatgctgaggttgcagagaaagatcccaagttcattgcccca
gcatattctgagacccaaccaaagcctgtctttgcagaatcggatcctgaggaggag---
>PAFTOL009209
------------------------------------------------------------
------------------------------------------------------------
------------------------------caggttgtttcagcattagcagttgatcac
tcagggtcaagagttctttctggtagttatgattatacagttcgtatgtatgacttccaa
gggatgaaacgggatttggcttcctttagacaattagaaccgtttgaagggcaccaagtw
cgggccctgagttggagccccacagctggattctttttgtgtgtcactggttctgcccaa
gctaagrtatatgatcgtgatggactcacaattggtgagtttgtaaagggagacatgtat
atccgtgatctcaagaacacaaagggtcacatatccggtttaacttgtggagagtggcac
ccacataaaaaggagactatcttgacgtcatctgaagatggatcacttcgaatatgggat
gtgaatgacttcaaaagccaaaaacaggttatcaagccaaagcttgcaaggcctggaaga
gttccagtaacaacttgtgcttgggaatgtgagggaaagggtattgctggtggaatagga
gatggatctatccagatatggaaccttaaggcgggaggggggagcagaccagatgtacat
gttgaaaaagcacattcagatgacatcactgggctgaaattttctgctgatggccaccac
ctatta------tctagaagctttgatggtacattgaaggtttgggatttacggaaaatg
aagcagtctcttaaggtgtttgaggatctgccaaatcattatccacaaacaaatatagca
tttagccctgacgagcagctcatcttgactggtacttctgttgaaagggatagcccaata
ggagggttgctttgcttctatgatcgtgaaaagcttgaactagtttcaatgattggtatc
tcccctacttgcagtgttgtgcagtgtgcttggcacccaaagctaaatc------aggtt
ttcgcaactgctggagacaaaagtcaagggggaacacacatactatatgacccaacacta
agtgagagaggcgctcttgtatgcgttgctcggccgccaaggaagaagtcagtggatgat
tttgaggtgcagccggttatacacaaccctcatgcgctgcccttgttcagagatcagcca
agtcgcaagaggcagagggagaagatattgaaggacccgatgaaatcccacaagcctgag
cttccaatcacaggacctggccacggcgggaggactggtacatcttcaggcagcttgtta
acccaatatcttctcaaggaagggggtatgttgaaggagacatggatggaagaagatccc
agagaagctatactgaagtttgcagaggytgcagagaaagagcccaagtttattgcccca
gcctatgctgagacccaaccaaagcctgtctttgcagaatcggatcctgaggaggaatag
>PAFTOL009215
------------------------------------------------------------
------------------------------------------------------------
------------------------------caggttgtttcagcgttagcagtcgatcac
tcagggtcaagagttctttctggtagttatgattatacggttcgtatgtatgacttccaa
gggatgaaacgggatttggcttcctttagacaattagaaccatttgaagggcaccaagtt
cgggccctgagttggagccccacagctggattctttttgtgtgtcactggttctgctcaa
gctaagatatatgaccgtgatggactcacaattggtgagtttgtaaagggagacatgtat
atccgtgatctcaagaacacaaagggccatatatctggtttaacttgtggagagtggcac
ccacataaaaaggagactatcttgacatcatctgaagatggatcacttcgaatatgggat
gtgaatgacttcaaaagccaaaagcaggttatcaagccaaagcttgcaaggcctggaaga
gttccagtaacaacttgttcttgggaatgtgagggaaagagtattgcaggtggaattgga
gatggatctatccagatatggaaccttaaggcaggaggggggagcagaccagatgtacat
gttgaaaaagcacattcagatgacatcactgggctgaaattttctgctgatggccaccac
ctatta------tctagaagctttgatggtacattgaaggtttgggatttacggaagatg
aagcagtctcttaaggtgtttggggatctgccaaatcattatgcacaaacaaatatagca
tttagccctgatgagcagctcatcttgactggtacttctgttgaaagggatagcccaata
ggagggttgctttgcttctatgatcatgaaaagcttgaactagtttcaatgattggtatc
tcccctagttgcagtgttgtgcagtgtgcttggcacccaaagctaaatc------aggtt
ttcgcaactgctggagacaaaagtcaagggggaacacacgtgctatacgacccaactcta
agcgagagaggtgctcttgtatgcgttgctcgggcaacaaggaggaagtcagtggacgat
tttgaggtgcagccggttatacacaaccctcatgcactgcccttgttcagagatcagcca
agtcgcaagaggcagagggagaagatattgaaggacccagtgaaatctcacaagcctgag
cttccaatcacaggacctggccatggcgggaggaccggtacatcttcaggcagcttgtta
acccaatatcttctcaaggaagggggtatgttgaaggagacatggatggaagaggatccc
agagaagctatattgaagtatgcagaggttgcagagaaagatcccaagtttattgcccca
gcctatgctgagacccaaccaaagcctgtctttgcagaatcggattctgaggaggaatag
>PAFTOL009217
------------------------------------------------------------
------------------------------------------------------------
------------------------------caggttgtttcagcgttagcagtcgatcac
tcagggtcaagagttctttctggtagttatgattatacggttcgtatgtatgacttccaa
gggatgaaacgggatttggcttcatttagacaattagaaccatttgaagggcaccaagtt
cgggccctgagttggagccccacagctggattctttttgtgtgtcactggttctgctcaa
gctaagatatatgaccgtgatggactcacaattggtgagtttgtaaagggagacatgtat
atccgtgatctcaagaacacaaagggccacatatctggtttgacttgtggagagtggcac
ccacataaaaaggagactatcttgacatcatctgaagatggatcacttcgaatatgggat
gtgaatgacttcaaaagccaaaagcaggttatcaagccaaagcttgcaaggcctggaaga
gttccagtaacaacttgttcttgggaatgtgagggaaagagtattgctggtggaattgga
gatggatctatccagatatggaaccttaaggcaggaggggggagcagaccagatgtacat
gttgaaaaagcacattcagatgacatcactgggctgaaattttctgctgatagccagcac
ctatta------tctagaagctttgatggtacattgaaggtttgggatttacggaagatg
aagcagtctcttaaggtgtttggggatctgccaaatcattatgcacaaacaaatatagca
tttagccctgatgagcagctcatcttgactggtacttctgttgaaagggatagcccaata
ggagggttgctttgcttctatgatcatgaaaagcttgaactagtttcaatgattggtatc
tcccctagttgcagtgttgtgcagtgtgcttggcacccaaagctaaatc------aggtt
ttcgcaactgctggagacaaaagtcaagggggaacacacgtgctatatgacccaacacta
agtgagagaggtgctcttgtatgcgttgctcgggcaccaaggaagaagtcagtggacgat
tttgaggtgcagccagttatacacaaccctcatgcactgcccttgttcagagatcagcca
agtcgcaagaggcagagggagaagatattgaaggacccagtgaaatctcacaagcctgag
cttccaatcacaggacctggccacggcgggaggactggtacatcttcaggcagcttgtta
acccaatatcttctcaaggaggggggtatgttgaaggagacatggatggaagaggatccc
agagaagctatattgaagtatgcagaggttgcagagaaagatcccaagtttattgcccca
gcctatgctgagacccaaccaaagcctgtctttgcagaattggatgctgaggaggaataa
>PAFTOL009219
------------------------------------------------------------
------------------------------------------------------------
------------------------------caggttgtttcagcgttagcagtcgatcac
tcagggtcaagagttctttctggtagttatgattataccgttcgtatgtatgacttccaa
gggatgaaacgggatttggcttcctttagacaattagaaccatttgaagggcaccaagtt
cgggccctgagttggagccccacagctggattctttttgtgtgtcactggttctgctcaa
gctaagatatatgaccgtgatggactcacaattggtgagtttgtaaagggagacatgtat
atccgtgatctcaagaacacaaagggccatatatctggtttaacttgtggagagtggcac
ccacataaaaaggagactatcttgacatcatctgaagatggatcacttcgaatatgggat
gtgaatgacttcaaaagccaaaagcaggttatcaagccaaagcttgcaaggcctggaaga
gttccagtaacaacttgttcttgggaatgtgagggaaagagtattgctggtggaattgga
gatggatctatccagrtatggaaccttaaggcaggaggggggagcagaccagatgtacat
gttgaaaaagcacattcagatgacatcactgggctgaaattttctgctgatggccaccac
ctatta------tctagaagctttgatggtacattgaaggtttgggatttacggaagatg
aagcagtctcttaaggtgtttggggatctgccaaatcattatgcacaaacaaatatagca
tttagccctgatgagcagctcatcttgactggtacttctgttgaaagggatagcccaata
ggagggttgctttgcttctatgatcatgaaaagcttgaactagtttcaatgattggtatc
tcccctagttgcagtgttgtgcagtgtgcttggcacccaaagctaaatc------aggtw
ttcgcaactgctggagacaaaagtcaagggggaacacacgtgctatacgacccaacacta
agcgagagaggtgctcttgtatgcgttgctcgggcaccaaggaagaagtcagtggacgat
tttgaggtgcagccagttatacacaaccctcatgcactgcccttgttcagagatcagcca
agtcgcaagaggcagagggagaagatattgaaggacccagtgaaatctcacaagcctgag
cttccaatcacaggacctggccacggcgggaggaccggtacatcttcaggcagcttgtta
acccaatatcttctcaaggaagggggtatgttgaaggagacatggatggaagaggatccc
agagaagctatattgaagtatgcagaggttgcagagaaagatcccaagtttattgcccca
gcctatgctgagacccaaccaaagcctgtctttgcagaatcggattctgaggaggaatag
>PAFTOL009221
------------------------------------------------------------
------------------------------------------------------------
------------------------------caggttgtttcagcgttagcagttgatcac
tcagggtcaagagttctttctggtagttatgattatacggttcgtatgtatgacttccaa
gggatgaaacgggatttggcttcctttagacaattagaaccatttgaagggcaccaagtt
cgggccctgagttggagccccacagctggattctttttgtgtgtcactggttctgctcaa
gctaagatatatgatcgtgatggactcacaattggtgagttcgtaaagggagacatgtat
atccgtgatctcaagaacacaaagggtcacatatctggtttaacttgtggagagtggcac
ccacataaaaaggagactatcttgacatcatctgaagatggatcacttcgaatatgggat
gtgaatgacttcaaaagccaaaagcaggttatcaagccaaagcttgcaaggcctggaaga
gttccagtaacaacttgtgcttgggaatgtgagggaaagagtattgctggtggaatagga
gatggatctatccagrtatggaaccttaaggctggaggggcgagcagaccagatgtacat
gttgaaaaagcacattcagatgacatcactgggctgaaattttctgctgatgg---ccac
ctatta------tctagaagctttgatggtacattgaaggtttgggatttacggaagatg
aagcagtctcttaaggtgtttgaggatctgccaaatcattatgcacaaacaaatatagca
tttagccctgacgagcagctcatcttgactggtacttctgttgaaagggatagcccaata
ggagggttgctttgcttctatgatcgtgaaaagcttgaactagtttcaatgattggtatc
tcccctacttgcagtgttgtgcagtgtgcttggcacccaaagctaaatc------aggtt
ttcgctactgctggagacaaaagtcaagggggaacacacatactatatgacccaacacta
agcgagagaggtgctcttgtatgcgttgctcgggcaccaaggaaaaattcggtggacgat
tttgaggtgcagccggttatacacaaccctcatgcactgcccttgttcagagatcagcca
agtcgcaagaggcagagggagaagatattgaaggacccggtgaaatcccacaggcctgag
cttccaatcacaggacctggccacggggggaggaccggtacatcttcaggcagcttgtta
acccaatatcttctcaaggaagggggtatgttgaaggagacatggatggaagaagatccc
agagaagctatattgaagtatgcagaggttgcagagaaagatcccaagtttattgcccca
gcctatgctgagacccaaccaaagcctgtctttgcagaatcggattctgaggaggaatag
>PAFTOL009223
------------------------------------------------------------
------------------------------------------------------------
------------------------------caggttgtttcagcgttagcagtcgatcac
tcagggtcaagagttctttctggtagttatgattatatggttcgtatgtatgacttccaa
gggatgaaacgggatttggcttcctttagacaattagaaccatttgaagggcaccaagtt
cgggccctgagttggagccccacagctggattctttttgtgtgtcactggttctgctcaa
gctaagatatatgaccgtgatggactcacaattggtgagtttgtaaagggagacatgtat
atccgtgatctcaagaacacaaagggccacatatctggtttaacttgtggagagtggcac
ccacataaaaaggagactatcttgacatcatctgaagatggatcacttcgaatatgggat
gtgaatgacttcaaaagccaaaagcaggttatcaagccaaagcttgcaaggcctggaaga
gttccagtaacaacttgttcttgggaatgtgagggaaagagtattgctggtggaattgga
gatggatctatccagatatggaaccttaaggcaggaggggggagcagaccagatgtacat
gttgaaaaagcacattcagatgacatcactgggctgaaattttctgctgatggccaccay
ctatta------tctagaagctttgatggtacattgaaggtttgggatttacggaagatg
aagcagtctcttaaggtgtttygggatctgccaaatcattatgcacaaacaaatatagca
tttagccctgatgagcagctcatcttgactggtacttctgttgaaagggatagcccaata
ggagggttgctttgcttctatgatcatgaaaagcttgaactagtttcaatgattggtatc
tcccctagttgcagtgttgtgcagtgtgcttggcacccaaagctaaatc------aggtt
ttcgcaactgctggagacaaaagtcaagggggaacacacgtgctatatgacccaacacta
agcgagagaggtgctcttgtatgcgttgctcgggcaccaaggaagaagtcagtggacgat
tttgaggtgcagccagttatacacaaccctcatgcactgcccttgttcagagatcagcca
agtcgcaagaggcagagggagaagatattgaaggacccagtgaaatctcacaagcctgag
cttccaatcacaggacctggccacggcgggaggaccggtacatcttcaggcagcttgtta
acccaatatcttctcaaggaagggggtatgttgaaggagacgtggatggaagaggatccc
agagaagctatattgaagtatgcagaggttgcagagaaagatcccaagtttattgcccca
gcctatgctgagacccaaccaaagcctgtctttgcagaatcggattctgaggaggaatag
>PAFTOL009225
------------------------------------------------------------
------------------------------------------------------------
------------------------------caggttgtttcagcgttagcagtcgatcac
tcagggtcaagagttctttctggtagttatgattatacggttcgtatgtatgacttccaa
gggatgaaacgggatttggcttcctttagacaattagaaccatttgaagggcaccaagtt
cgggccctgagttggagccccacagctggattctttttgtgtgtcactggttctgctcaa
gctaagatttatgaccgtgatggactcacaattggtgagtttgtaaagggagacatgtat
atccgtgatctcaagaacacaaagggccacatatctggtttaacttgtggagagtggcac
ccacataaaaaggagactatcttgacatcatctgaagatggatcacttcgaatatgggac
gtgaatgacttcaaaagccaaaagcaggttatcaagccaaagcttgcaaggcctggaaga
gttccagtaacaacttgttcttgggaatgtgagggaaagagtattgctggtggaattgga
gatggatctatccagatatggaaccttaaggcaggaggggggagcagaccagatgtacgt
gttgaaaaagcacattcagatgacatcactgggctgaaattttctgctgatggccaccac
ctatta------tctagaagctttgatggtacattgaaggtttgggatttacggaagatg
acgcagtctcttaaggtgtttcgggatctgccaaatcattatgcacaaacaaatatagca
tttagccctgatgagcagctcatcttgactggtacttctgttgaaagggatagcccaata
ggagggttgctttgcttctatgatcatgaaaagcttgaactagtttcaatgattggtatc
tcccctagttgcagtgttgtgcagtgtgcttggcacccaaagctaaatc------aggtw
ttcgcaactgctggagacaaaagtcaagggggaacacacgtgctatatgacccaacacta
agcgagagaggtgctcttgtatgcgttgctcgggcaccaaggaagaagtcagtggacgat
tttgaggtgcagccagttatacacaaccctcatgcactgcccttgttcagagatcagcca
agtcgcaagaggcagagggagaagatattgaaggacccagtgaaatctcacaagcctgag
cttccaatcacaggacctggccacggcgggaggaccggtacatcttcaggcagcttgtta
acccaatatcttctcaaggaagggggtatgttgaaggagacgtggatggaagaggatccc
agagaagctatattgaagtatgcagaggttgcagagaaagatcccaagtttattgcccca
gcctatgctgagacccaaccaaagcccgtctttgcagaatcggattctgaggaggaatag
>PAFTOL009227
------------------------------------------------------------
------------------------------------------------------------
------------------------------caggttgtttcagcgttagcagtcgatcmc
tcagggtcaagagttctttctggtagttatgattatacggttcgtatgtatgacttccaa
gggatgaaacgggatttggcttcctttagacaattagaaccatttgaagggcaccaagtt
cgggccctgagttggagccccacagctggattctttttgtgtgtaactggttctgctcaa
gctaagrtatatgatcgtgatggactcacaattggtgagtttgtaaagggagacatgtat
atccgtgatctcaagaacacaaagggccacatatctggtttaacttgtggagagtggcac
ccacataaaaaggagactatcttgacatcatctgaagatggatcacttcgaatatgggat
gtgaatgacttcaaaagccaaaagcaggttatcaagccaaagcttgcaaggcctggaaga
gttccagtaacaacttgttcttgggaatgtgagggaaagagtattgctggtggaattgga
gatggatctatccagatatggaaccttaaggcgggaggggggagcagaccagatgtacat
gttgaaaaagcacattcagatgacatcactgggctgaaattttctgctgatggccaccac
ttatta------tctagaagctttgacggtacattgaaggtttgggatttacggaagatg
aagcagtcccttaaggtgtttggggatctgccaaatcattatgcacaaacaaatatagca
tttagcccggacgagcagctcatcttgactggtacttckgttgaaagggatagcccaata
ggagggttgctttgcttctatgatcgtgaaaagcttgaactagtttcaatgattggtatc
tcccctagttgcagtgttgtgcagtgtgcttggcacccaaagctaaatc------aggtg
ttcgcaactgctggagacaaaagtcaagggggaacacacgtgctatatgacccaacacta
agcgagagaggtgctcttgtatgcattgctcgggcaccaaggaagaagtcggtggacgat
tttgaggtgcagccggttatacacaaccctcatgcactgcccttgttcagagatcagcca
agtcgcaagaggcagagggagaagatattgaaggacccagtgaaatctcacaagcctgag
cttccaatcacaggacctggccacggygggaggaccggtacatcttcaggcagcttgtta
acccaatatcttctcaaggaagggggtatgttgaaggagacatggatggaagaggatccc
agagaagctatattgaagtatgcagaggttgcagagaaaratcccaagtttattgcccca
gcctatgctgagacccaaccaaagcctgtctttgcagaatcggattctgaggaggaatag
>PAFTOL009229
------------------------------------------------------------
------------------------------------------------------------
------------------------------caggttgtttcagcgttagcagttgatcac
tcagggtcaagagttctttctggyagttatgattatackgttcgcatgtatgacttccaa
gggatgaaacgggatttggcttcctttagacaattagaaccatttgaagggcaccaagtt
cgggccctgagttggagccccacagctggattctttttgtgtgtcactggttctgctcaa
gctaagrtatatgatcgtgatggactcacaattggtgagttcgtaaagggagacatgtat
atccgtgatctcaagaacacaaagggtcacatatctggtttaacttgtggagagtggcac
ccacataaaaaggagactatcttgacatcatctgaagatggatcactccgaatatgggat
gtgaatgacttcaaaagccaaaagcaggttatcaagccaaagcttgcaaggcctggaaga
gttccagtracaasttgtgcttgggratgtgagggaaagagtattgctggmggaatagga
gatggatctatccagatatggaaccttaaggcgggaggggcgaccagaccagaggtacat
gttgaaaawgcacattcagatgacatcactgggctgaaattttctgctgatggccaccac
gtatta------tctagaagctttgatggtacattgaaggtttgggatttacggaaaatg
aagcagtctcttaaggtgtttgaggatctgcckaatcattatgcwcaaacaaatatagca
tttagccctgacgagcagctmatcttgactggtacttctgttgaaagggatagcccaata
ggagggttgctttgcttctatgatcgtgaaaagcttgaactagtttcaatgattggtatc
tccyctacttgcagtgttgtgcagtgtgcttggcacccaaggctaaatc------aggtt
ttcgcaactgctggagacaaaagtcaagggggaacacacatactatatgacccaacacta
agcgagagaggcgctcttgtatgcgttgctcrggcgccaaggaagaagtcagtggacgat
tttgaggtacagccagttatacacaaccctcatgcrctgcccttgttcagagatcagcca
agtcgcaagaggcagagggagaagatattgaaggacccratgaaatcccacaagcctgag
cttccaatcacaggacctggccacggcgggaggactggtacatcttcaggcagcttgtta
acccaatatcttctcaaggaaggaggtatgttgaaggagacatggatggaagaagatccc
agrgaagctatattgaagtatgcagaggttgcaragaaagatcccaagtttattgcccca
gcctatgctgagacccaaccaaagcctgtctttgcagaatcggatcctgaggaggaatag
>PAFTOL009231
------------------------------------------------------------
------------------------------------------------------------
------------------------------caggttgttkcagcgttagcagttgatcac
tcagggtcaagagttctttctggtagttatgattatactgttcgcatgtatgacttccaa
gggatgaaacgggatttgrcttcctttagacaattagaaccatttgaagggcaccaagtt
cgggccctgagttggagccccacagctggattctttttgtgtgtcactggttctgctcaa
gctaagatatatgatcgtgatggactcacaattggtgagttcgtaaagggagacatgtat
atccgtgatctcaagaacacaaagggtcacatatctggtttaacttgtggagagtggcac
ccacataaaaaggagactatcttgacatcatctgaagatggatcactccgaatatgggat
gtgaatgacttcaaaagccaaaagcaggttatcaagccaaagcttgcaaggcctggaaga
gttccagtaacaacttgtgcttggggatgtgagggaaagagtgttgctggcggaatagga
gatggatctatccagatatggaaccttaaggcgggaggggcgaccagaccagaggtacat
gttgaaaatgcacattcagatgacatcactgggctgaaattttctgctgatggccaccac
gtgtta------tctagaagctttgatggtacattgaaggtttgggatttacggaaaata
aagcagtctcttaaggtgtttgaggatctgccgaatcattatgcacaaacaaatrtagca
tttagccctgacgagcagctcatcttgactggtacttctgttgaaagggatagcccaata
ggagggttgctttgcttctatgatcgtgaaaagcttgaactagtttcaatgattggtatc
tcccctacttgcagtgttgtgcagtgtgcttggcacccaaggctaaatc------aggtt
ttcgcaactgctggagacaaaagtcaagggggaacacacatactatatgacccaacacta
agcgagagaggcgctcttgtatgcgttgctcgggcgccaaggaagaagtcagtggacgat
tttgaggtacagccagttatacacaaccctcatgcactgcccttgttcagagatcagcca
agtcgcaagaggcagagggagaagatattgaaggacccgatgaaatcccacaagcctgag
cttccaatcacaggacctggccacggcgggaggactggtacatcttcaggcagcttgtta
acccaatatcttctcaaggaaggaggtatgttgaaggagacatggatggaagaagatccc
agagaagctattttgaagtatgcagaggttgcagagaaagatcccaagtttattgcccca
gcctatgctgagacccaaccaaagcctgtcttygcagaatcggatcctgaggaggattag
>PAFTOL009233
------------------------------------------------------------
------------------------------------------------------------
------------------------------caggttgtttcagcattagcaattgatcac
tcagggtcaagagttctttctggtagttatgattatacggttcgtatgtatgacttccaa
gggatgaaacgggatttagcttcctttagacaattagaaccatttgaaggscaccaagtt
cgggccctgagttggagccccacagctggattctttttgtgtgtcactggttctgctcaa
gctaagatatatgatcgtgatggactcacaattggtgagttcgtaaagggagacatgtat
atccgtgatctcaagaacacaaagggtcacatatctggtttaacttgtggagagtggcac
ccacataaaaaggagactatcttgacatcatctgaagatggatcacttcgaatatgggay
gtgaatgatttcaaaagccaaaagcaggtwatcaagccaaagcttgcaaggcctggaaga
gttccagtaacaacttgtgcttgggaatgtgagggaaatagtattgttggtggaatagga
gatggatctatccagatatggaacctcaaggcaggaggggtgagcagaccagatgtacat
gttgaaatagcacattcagatgacatcactgggctgaaattttctgctgatggccaccac
ctatta------tctagragctttgatggtacattgaaggtttgggatttacggaaaatg
aagcagtctgttaaggtgtttgaggatctaccaaatcagtatgcacaaacaaatatagca
tttagccctgacgagcagctyatcttgactggtacttctgttgaaagggatagcccaata
ggagggttgctttgcttctatgatcgggaaaagcttgaactagtttcaatgattggtatc
tcccctacttgcagtgttgtgcagtgtgcttggcacccaaagctaaatc------aggtt
tttgcaactgctggagacaaaagtcaagggggaacacacatactatatgacccaacacta
agcgagagaggcgctcttgtatgcatagctcgggcgccaaggaagaagtcagtggacgat
tttgaggtgcagccrgttatacacaaccctcatgcactgccrttgttcagagatcagcca
agtcgcaagaggcagagggagaagatattgaaggacycgatgaaatcccacaagcctgag
cttccaatcacaggacctggacacggygggaggactggtacatcrtcaggcagcttgtta
acccaatatcttcttaaggaagggggtatgttgaaggagacatggatggaagaagatccg
agagaagctatattgaagtatgcasaggttgcagagaaagatcccaagtttattgcccca
gcatatgctgagacccaaccaaagcccgtctttgcagaatcggatcctgaggaa------
>PAFTOL009235
------------------------------------------------------------
------------------------------------------------------------
---------------------------tctcaggtagtttcagctttagcagttgatcac
tcagggtcaagagttctttctggtagttatgattatacgattcgtatgtatgacttccaa
gggatgaaaagggatttggcttcctttaggcaattagaaccatttgaagggcaccaagtt
cgggctttgagttggagccccacagctgggttctttttgtgtgtcactggctctgcgcaa
gcgaagatatatgatcgtgatggactcacaattggtgagtttgtaaagggagacatgtat
atccgtgatctcaagaacacaaagggtcacatatctggtttaacttgtggcgagtggcat
ccgcataaaaaagagactatcttgacatcatctgaagatggatcacttcgaatatgggat
gtgaatgacttcaaaagccaaaagcaggtgatcaagccaaagcttgcaaggcctggaaga
gttccggtaacaacttgtgcttgggartgcgagggaaagagcattgctggtggagtagga
gatggatctatccagatatggaatgttaagccaggatggggcagcagaccagacatacat
gttgaaaaagcacattcagatgacatcactgggctgaagttttctgctgatggccgccac
ctatta------tctagaagctttgacagtacattgaaggtttgggatttgcggcaaatg
aagcagtctcttaaggtgtttgaggatctgccgaatcattatgcacaaacaaatatagca
cttagccctgatgagcagctcatctttacgggtacttctgtcgaaagggatagcccaata
ggagggttgctttatttctatgatcgcgaaaagcttgaactagtttcaagggttggtatc
tcccctacttgcagtgttgtgcagtgtgcttggcacccaaagctaaatc------aggtt
ttcgcgaccgctggagacaaaagtcaagggsgaacgcacatcttgtatgacccaacacta
agtgagagaggcgctcttgtatgtgttgctcgtgcgccaaggaagaagtcagtggacgat
tttgaggtgcagccggttatacacaaccctcatgcactgccgttgttcagagatcagcca
agtcgcaagaggcaaagggagaaggtattgaaggacccggtgaaatcccacaagcctgag
cttccaatcacaggacctggccatggtgggaggaccggtacatcctctggcagtttgtta
acccaatatcttctcaagcaagggggcatgttgaaggagacatggatggaagaagatccc
agagaagctatattgaaatatgctgaggttgcagagaaagatcccaagttcattgcccca
gcatattctgagacccaaccaaagcctgtctttgcagaatcggatcctgaggaggag---
>PAFTOL009237
------------------------------------------------------------
------------------------------------------------------------
------------------------------caggtagtttcagctttagcagttgatcac
tcagggtcaagagttctttctggtagttatgattatacgatwcgtatgtatgacttccaa
gggatgaaaagggatttggcttcctttaggcaattagaaccatttgaagggcaccaagtt
cgggctttgagttggagccccacagctgggttctttttgtgtgtcactggctctgcgcaa
gcgaagatatatgatcgtgatggactcacaattggcgagtttgtaaagggagacatgtat
atccgtgatctcaagaacacaaagggtcacatatctggtttaacttgtggcgagtggcat
ccgcataaaaaagagactatcttgacatcatctgaagatggatcacttcgaatatgggat
gtgaatgacttcaaaagccaaaagcaggtgatcaagccaaagcttgcaaggcctggaaga
gttccggtaacaacttgtgcttgggaatgcgagggaaagagcattgctggtggagtagga
gatggatctatscagatatggaatgttaagccaggatggggcagcagaccagacatacat
gttgaaaaagcacattcagatgacatcactgggctgaagttttctgctgatggccgccac
ctatta------tctagaagctttgacagtacattgaagctttgggatttgcggcaaatg
aagcagtctcttaaggtgtttgaggatctgccaaatcattatgcacaaacaaatatagca
cttagccctgatgagcagctcatcttgacgggtacttctgttgaaagggatagcccaata
ggagggttgctttatttctatgatcgcgaaaagcttgaactagtttcaagggttggtatc
tcccctacttgcagtgttgtgcagtgtgcttggcacccaaagctaaatc------aggtt
ttcgtgaccgctggagacaaaagtcaagggggaacgcacatcttgtatgacccaacatta
agtgagagaggtgctcttgtatgtgttgctcgtgcgccaaggaagaagtcagtggacgat
tttgaggtgcagccggttatacacaaccctcatgcactgccgttgttcagagatcagcca
agtcgcaagaggcagagggagaaggtattgaaggacccggtgaaatcccacaagcctgag
cttccaattacaggacctggccatggtgggaggaccggtacatcctctggcagtttgtta
acccaatatcttctcaagcaagggggcatgttgaaggagacatggatggaagaagatccc
agagaagctatattgaaataygctgaggttgcagagaaagatcccaagttcattgcccca
gcatattctgagacccaaccaaagcctgtctttgcagaatcggatcctgaggaggag---
>PAFTOL009239
------------------------------------------------------------
------------------------------------------------------------
------------------------------caggttgtttcagcgttagcagttgatcay
tcagggtcaagagttctttctggtagttatgattatgcrgttcgtatgtatgacttccaa
gggatgaaacgggatttggcttcctttagacaattagaaccatttgaagggcaccaagtt
cgggccctgagttggagccccacagctggattctttttatgtgtcactggttctgctcaa
gctaagatatatgatcgtgatggactcacaattggtgagtttgtaaagggagacatgtat
atccgtgatcttaagaacacaaagggtcacatatctggtttaacttgtggagagtggcac
ccacataaaaaggagactatcttgacatcatctgaagatggatcacttcgaatatgggat
gtgaatgacttcaaaagccaaaagcaggttatcaagccaaagcttgcaaggcctggaaga
gttccagtaacaacttgtgcttgggratgtgagggaaagagtattgctggtggaatagga
gayggatctatccagatatggaaccttaaggcaggaggggggagcagaccagatgtacat
gttgaaaaagcacactcagatgacatcactgggctgaaattttctgctgatggccacctc
ctatta------tctagaagttttgatggtacattgaaggtttgggatttacggaaaatg
aagcagtctcttaaggtgtttgaggatctgccaaatcattatgcacaaacaaatatagca
tttagcccwgacgagcaactcatcttgactggtacttctgttgaaagggatagcccaata
ggagggttgctttgcttctatgatcgtgaaaagcttgaactagtttcaacgattggtatc
tcccctacttgcagtgttgtgcagtgtgcttggcacccaaagctaaatc------aggtw
ttcgcaactgctggagacaaaagtcaagggggaacacacatactatatgacccaacacta
agcgagagaggcgctcttgtatgcgttgctcgggtgccaaggaagaagtcagtggacgat
tttgaggtgcagccggttatacacaaccctcatgcactgcccttgttcagagatcagcca
agtcgcaagaggcagagggagaagatactgaaggacccratgaaatcccacaagcctgag
cttccaatcacaggacctggtcatggcgggaggaccggtacatcttcaggcagcttgtta
acccaatatcttctcaaggaagggggtatgttgaaggagacatggatggaagaagatccc
agagaagctatattgaagtatgcagaggttgcagagaaagatcccaagtttattgcccca
gcctatgctgagacccaaccaaagcccgtctttgcagaatcagatcctgaggaggaatag
>PAFTOL009241
------------------------------------------------------------
------------------------------------------------------------
------------------------------caggttgtttcagcgttagcagtcgatcac
tcagggtcaagagttctttctggtagttatgattatacggttcgtatgtatgacttccaa
gggatgaaacgggatttgacttcctttagacaattagaaccatttgaagggcaccaagtt
cgggccctgagttggagccccacagctggattctttttgtgtgtcactggttctgctcaa
gctaagatttatgaccgtgatggactcacaattggtgagtttgtaaagggagacatgtat
atccgtgatctcaagaacacaaagggccacatatctggtttaacttgtggagagtggcac
ccacataaaaaggagactatcttgacatcatctgaagatggatcacttcgaatatgggac
gtgaatgacttcaaaagccaaaagcaggttatcaagccaaagcttgcaaggcctggaaga
gttccagtaacaacttgttcttgggaatgtgagggaaagagtattgctggtggaattgga
gatggatctatccagatatggaaccttaaggcaggaggggggagcagaccagatgtacgt
gttgaaaaagcacattcagatgacatcactgggctgaaattttctgctgatggccaccac
ctatta------tctagaagctttgatggtacattgaaggtttgggatttacggaagatg
acgcagtctcttaaggtgtttcgggatctgccaaatcattatgcacaaacaaatatagca
tttagccctgatgagcagctcatcttgactggtacttctgttgaaagggatagcccaata
ggagggttgctttgcttctatgatcatgaaaagcttgaactagtttcaatgattggtatc
tcccctagttgcagtgttgtgcagtgtgcttggcacccaaagctaaatc------aggtw
ttsgcaactgctggagacaaaagtcaagggggaacacacgtgctatatgacccaacacta
agcgagagaggtgctcttgtatgcgttgctcgggcaccaaggaagaagtcagtggacgat
tttgaggtgcagccagttatacacaaccctcatgcactgcccttgttcagagatcagcca
agtcgcaagaggcagagggagaagatattgaaggacccagtgaaatctcacaagcctgag
cttccaatcacaggacctggccacggtgggaggaccggtacatcttcaggcagcttgtta
acccaatatcttctcaaggaagggggtatgttgaaggagacgtggatggaagaggatccc
agagaagctatattgaagtatgcagaggttgcagagaaagatcccaagtttattgcccca
gcctatgctgagacccaaccaaagcctgtctttgcagaatcggattctgaggaggaatag
>PAFTOL009243
------------------------------------------------------------
------------------------------------------------------------
------------------------------caggttgtttcagcgttagcagttgatcac
tcagggtcaagagttctttctggtagttatgactatacggttcgtatgtatgacttccaa
ggtatgaaacgggatttggcttcctttagacaattagaaccatctgaagggcaccaagtt
cgggccctgagttggagccccacagctggattctttttgtgcgtcactggttctgctcaa
gctaagatatgtgatcgtgatggactcacaattggtgagtttgtgaagggagacatgtat
atccgtgatctcaagaacacaaagggtcacatatctggtttaacttgtggagagtggcac
ccacataaaaaggagactatcttgacatcatctgaagatggatcacttcgaatatgggat
gtgaatgacttcaaaagccaaaagcaggttatcaagccaaagcttgcaaggcctggaaga
gttccggtaacaacttgtgcttgggaatgtgagggaaagaatattgctggtggaatagga
gatggatctatccagatatggaaccttaaggcaggaggggggagcagaccagatttacat
gtggaaaaagcacattcagatgacatcactgggctgaaattttctgctgatggccaccac
ctatta------tctagaagctttgatggtacattgaaggtttgggatttacggaaaatg
aagcagtctcttaaggtgtttgaggatctgccaaatcattacgcacaaacaaatatagca
tttagccctgacgagcagctcatcttgactggtacttctgttgaaagggatagcccaata
ggagggttgctttgcttctatgattgtgaaaagcttgaactagtttcaatgattggtatc
tcccctacttgcagtgttgtgcagtgtgcttggcacccaaagctaaatc------aggtt
ttcgcaactgctggagacaaaaatcgagggggaacacacatactatatgacccaacacta
agcgagagaggcgctcttgtatgcgttgctcgggcgccaaggaagaagtcagtggacgat
tttgaggtgcagcccgttatacacaaccctcatgcactgcccttgttcagagatcagcca
agtcgcaagaggcagagggagaagatattgaaggacccgatgaaatctcacaagcctgag
cttccaatcacaggacctggacacggcggaaggaccggtacatcttcaggcagcttgtta
acccaatatcttctcaaggaagggggtatgttgaaggagacatggatggaagaagatccc
agagaagctatattgaagtatgcagaggctgcagagaaagatcccaagtttattgcccca
gcctatgctgagacccaaccaaagcccgtctttgcagaatcagatcctgaggag------
>PAFTOL009245
------------------------------------------------------------
------------------------------------------------------------
------------------------------caggttgtttcagcgttagcagttgatcac
tcagggtcaagagttctctctggtagttatgattatacagttcgtatgtatgacttccaa
gggatgaaacgggatttggcctcctttagacaattagaaccatttgaagggcaccaagtt
cgggccctgagttggagccccacagctggattctttttgtgtgtcactggttctgctcaa
gctaagatatatgatcgtgatggacttacaattggtgagtttgtaaagggagacatgtat
atccgtgatctcaagaacacaaagggtcacatatctggtttaacttgtggagagtggcac
ccacataaaaaggagactgtcttgacgtcatctgaagatggatcacttcgaatatgggat
gtgaatgacttcaaaagccaaaaacaggttatcaagccaaagcttgcaaggcctggaaga
gttccagtaacaacttgtgcttgggaatgtgagggaaagagtattgctggtggaattgga
gatggatctattcagatatggaaccttaaggcgggaggggggagcagaccagatgtccat
gttgaaaaagcacattcagatgacatcactgggctgaaattttctgctgatggccaccac
ctgtta------tctagaagctttgatggtacattgaaggtttgggatttacggaaaatg
aagcagtctcttaaggtgtttgaggatctgccaaatcattatgcacaaacaaatatagca
tttagccctgacgagcagctcatcttgactggtacttctgttgaaagggatagcccaatg
ggagggttgctttgcttctatgatcgtgaaaagcttgaactagtttcaatgattggtatc
tcccctacttgcagtgttgtgcagtgtgcttggcacccaaagcttaatc------aggtt
ttcgcaactgctggagacaaaagtcaaggggcaacacacatactatatgacccaacacta
agtgagagaggcgctcttgtatgcgttgctcgggcgccaaggaagaagtcagtggacgat
tttgaggtgcagccggttatacacaatcctcatgcactgcccttgttcagggatcagcca
agtcgcaagaggcagagggagaagatattgaaggacccgatgaaatcccacaagcctgag
ctcccaatcacaggacctggccacggtgggaggactggtacatcttcaggcagcttgtta
acccaatatcttctcaaggaaggaggtatgttgaaggagacatggatggaagaagatccc
agagaagctatactgaagtatgcagaggttgcagagaaagatcccaagtttattgcccca
gcctatgctgacacccaaccaaagcctgtctttgcagaatcggatcctgaggaggaatag
>PAFTOL009249
------------------------------------------------------------
------------------------------------------------------------
------------------------------caggttgtttcagcgttagcagttgatcac
tcagggtcaagagttctttctggtagttatgattatacagttcgtatgtatgacttccaa
gggatgaaacgggatttggcttcctttagacaattagaaccgtttgaagggcaccaagtt
cgggccctgagttggagccccacagctggattctttttgtgtgtcaccggttctgctcaa
gctaagatatatgatcgtgatggactcacaattggtgagtttgtaaagggagacatgtat
atccgtgatctcaagaacacaaagggtcacatatctggtttaacttgtggagagtggcac
ccacataaaaaggagactatcttgacgtcatctgaagatggatcacttcgcatatgggat
gtgaatgacttcaaaagccaaaaacaggttatcaagccaaagcttgcaaggcctggaaga
gttccagtaacaacttgtgcttgggaatgtgagggaaagagtattgctggtggaatagga
gatggatctatccagatatggaaccctaaggcgggaggggcgagcagaccagatgtccat
gttgaaaaagcacattcagatgacatcactgggctgaaattttctgctgatggccaccac
ctatta------tctagaagctttgatggtacattgaaggtttgggatttacggaaaatg
aagcagtctcttaaggtgtttgaggatctgccaaatcattatgcacaaacaaatatagca
tttagccctgacgagcagctcatcttgactggtacttctgttgaaagggatagtccaata
ggagggttgctttgcttctatgatcgtgaaaagcttgaactagtttcaatgattggtatc
tcccctacttgcagtgttgtgcagtgtgcttggcacccaaagcttaatc------aggtt
ttcgcaattgctggagacaaaagtcaaggagcaacacacatactgtatgacccaacacta
agtgagagaggcgctcttgtatgcgttgcgcgggcgccaaggaagaagtcagtggacgat
tttgaggtgcagccggttatacacaaccctcatgcactgcccttgttcagagatcagcca
agtcgcaagaggcagagggagaagatattgaaggacccgatgaaatcccacaagcctgag
cttccaatcacaggacctggccacggtgggaggactggtacatcttcaggcagcttgtta
acccaatatcttctcaaggaagggggtatgttgaaggagacatggatggaagaagatccc
agagaagctatactgaagtatgcagaggttgcagagaaagatcccaagtttattgcccca
gcctatgctgacacccaaccaaagcctgtctttgcagaatcggatcctgaggaggaatag
>PAFTOL009251
------------------------------------------------------------
------------------------------------------------------------
------------------------------caggttgtttcagcgttagcagttgatcac
tcagggtcaagagttctctctggtagttatgattatacagttcgtatgtatgacttccaa
gggatgaaacgggatttggcttcctttagacaattagaaccgtttgaagggcaccaagtt
cgggccctgagttggagccccacagctggattcttcttgtgtgtcactggttctgctcaa
gctaagatatatgatcgtgatggactcacaattggtgagtttgtaaagggagacatgtat
atccgtgatctcaagaacacaaagggtcacatatctggtttaacttgtggagagtggcac
ccacataaaaaggagactatcttgacgtcatctgaagatggatcacttcgaatatgggat
gtgaatgacttcaaaagccaaaaacaggttatcaagccaaagcttgcaaggcctggaaga
gttccagtaacaacttgtgcttgggaatgtgagggaaagagtattgctagtggaatagga
gatggatctattcagatatggaacctcaaggcgggaggggggagcagaccagatgtgcat
gttgaaaaagcacattcagatgacatcactgggctgaaattttctgctgatggccaccac
ctatta------tctagaagctttgatggtacattgaaggtttgggatttacggaaaatg
aagcagtctcttaaggtgtttgacgatctgccaaatcattatgcacaaacaaatatagca
tttagccctgacgagcagctcatcttgactggtacttctgttgaaagggatagcccaata
ggagggttgctttgcttctatgatcgtgaaaagcttgaactagtttcaatgattggtatc
tcccctacttgcagtgttgtgcagtgtgcttggcacccaaagcttaatc------aggtt
ttcgcaactgctggagacaaaagtcaaggggcaacacacatactatatgacccaacacta
agtgagagaggcgctcttgtatgcgttgctcgggcgccaaggaagaagtcagtggacgat
tttgaggtgcagccggttatacacaatcctcatgcactgcccttgttcagagatcagcca
agtcgcaagaggcagagggagaagatattgaaggatccgatgaaatcccacaagcctgag
ctcccaatcacaggacctggccacggtgggaggactggtacatcttcaggcagcttgtta
acccaatatcttctcaaggaaggaggtatgttgaaggagacatggatggaagaagatccc
agagaagctatactgaagtatgcagaggttgcagagaaagatcccaagtttattgcccca
gcctatgctgacacccaaccaaagcctgtctttgcagaatcggatcctgaggaggaatag
>PAFTOL009253
------------------------------------------------------------
------------------------------------------------------------
------------------------------caggtagtttcagctttagcagttgatcac
tcagggtcaagagttctttctggtagttatgattatacgattcgtatgtatgacttccaa
gggatgaaaagggatttggcttcctttaggcaattagaaccatttgaagggcaccaastt
cgggctttgagttggagccccacagctgggttctttttgtgtgtcactggctctgcgcaa
gcgaagatatatgatcgtgatggactcacaattggcgagtttgtaaagggagacatgtat
atccgtgatctcaagaacacmaagggtcayatatctggtttaacttgtggygagtggcat
ccrcataaaaaagagactatcttgacatcatctgaagatggatcacttcgaatatgggat
gtgaatgacttcaaaagccaaaagcaggtgatmaagccaaagcttgcaaggcctggaaga
gttccggtaacaacttgtgcttgggaatgcgagggaaagagcattgctggtggagtagga
gayggatctatccagatatggaatgttaagccaggatggggcagcagaccagacryacat
gttgaaaargcacattcagatgacatcactgggctraarttttctgctgatggccgccac
ctatta------tctagaagctttgayagtacaytgaagatttgggatttgcggcaaatg
aagcagtctcttaaggtgtttgaggatctgccaaatcattatgcacaaacaaatatagca
cttagccctgaygagcagctcatcttgacgggtacttctgtcgaaagggatagcccaata
ggagggttgctttatttctatgatcgcgaaaagcttgaactagtttcaagggttggtatc
tcccctacttgcagtgttgtgcagtgtgcttggcacccaaagctaaatc------agatt
ttcgcgaccgctggagacaaaagtcaagggggaacgcacatcttgtatgacccaacacta
agtgagagaggcgctcttgtatgtgttgctcgtgcaccaaggaagaagtcactggacgat
tttgaggtgcagccggtcatacacaaccctcatgcactgccgttgttcagagatcagcca
agtcgcaagaggcagagggagaaggtattgaaggacccggtgaaatcccacaagcctgag
cttccaatcacaggacctggccatggtgggaggaccggtacatcctctggcagtttgtta
acccartatcttctcaagcaagggggyatgttgaargagacatggatggaagaagatccc
agagaagctatattgaaatatgctgaggttgcagagaaagatcccaagttcattgcccca
gcatattctgagacccaaccaaagcctgtctttgcagaatcggatcctgaggaggag---
>PAFTOL009255
------------------------------------------------------------
------------------------------------------------------------
------------------------------caggttgtttcagcgttagcagttgatcac
tcagggtcaagagttctttctggtagctatgactatacggttcgtatgtatgacttccaa
gggatgaaacgggatttggcttcctttagacaattagaaccatttgaagggcaccaagtt
cgggccctgagttggagccccacagctggattctttttgtgtgtcactggttctgctcaa
gctaagatatatgatcgtgatggactcacagttggtgagttcgtaaagggagacatgtat
atccgtgatctcaagaacacaaatggtcacatatctggtttaacttgtggagagtggcac
ccacataaaaaggagactatcttgacatcatctgaagatggatcacttcgaatatgggat
gtgaatgacttcaaaagccaaaagcaggttatcaagccaaagcttgcaaggcctggaaga
gttccagtaacaacttgtgcttgggaatgtgagggaaagagtattgctggtggaatagga
gatggatctatccagatatggaaccttaaggcaggaggggggagcagaccagatgtacat
gttgaaaaagcacattcagatgacatcactgggctgaaattttctgctgatggccaccac
ctattg------tctagaagctttgacggtacattgaaggtttgggatttacggaaaatg
aagcagtctcttaaggtgtttgaggatctgccaaatcattatgcacaaacaaatatagca
tttagccctgacgagcagctcatcttgactggtacttctgttgaaagggatagcccaata
ggagggttgctttgcttctatgatcgtgaaaagcttgaactagtttcaatgattggtatc
tcccctacttgcagtgttgtgcagtgtgcttggcacccaaagctaaatc------aggtt
ttcgcaactgctggagacaaaaatcaagggggaacacacatactatatgacccaacacta
agcgagagaggcgctcttgtatgcgttgctcgggcgccaaggaagaagtcagtggacgat
tttgaggtgcagccagttatacacaaccctcatgcactgcccttgttcagagatcagcca
agtcgcaagaggcagagggagaagatattgaaggacccaatgaaatcccacaagcctgag
cttccaatcacaggacctggacacggcgggaggaccggtacatcttcaggcagcttgtta
acccaatatcttctcaaggaagggggtatgttgaaggagacatggatggaagaagatccc
agagaagctatattgaagtatgcagaggttgcagagaaagatcccaagtttattgcccca
gcctatgctgagacccaaccaaagcccgtctttacagaatcagatcctgaggaggaatag
>PAFTOL009257
------------------------------------------------------------
------------------------------------------------------------
------------------------------caggttgtttcagcgttagcagttgatcac
tcagggtcaagagttctttctggtagctatgactatacggttcgtatgtatgacttccaa
gggatgaaacgggatttggcttcctttagacaattagaaccatttgaagggcaccaagtt
cgggccctgagttggagccccacagctggattctttttgtgtgtcactggttctgctcaa
gctaagatatatgatcgtgatggactcacagttggtgagttcataaagggggacatgtat
atccgtgatctcaagaacacaaagggtcacatatctggtttaacttgtggagagtggcac
ccacataaaaaggagactatcttgacatcatctgaagatggatcacttcgaatatgggat
gtgaatgacttcaaaagccaaaagcaggttatcaagccaaagcttgcaaggcctggaaga
gttccagtaacaacttgtgcttgggaatgtgagggaaagagtattgctggtggaatagga
gatggatctatccagatatggaaccttaaggcaggaggggggagcagaccagatgtacat
gttgaaaaagcacattcagatgacatcactgggctgaaattttctgctgatggccaccac
ctattg------tctagaagctttgacggtacattgaaggtttgggatttacggaaaatg
aagcagtctcttatggtgtttgaggatctgccaaatcattatgcacaaacaaatatagca
tttagccctgacgagcagctcatcttgactggtacttctgttgaaagggatagcccaata
ggagggttgctttgcttctatgatcgtgaaaagcttgaactagtttcaatgattggtatc
tcccctacttgcagtgttgtgcagtgtgcttggcatccaaagctaaatc------aggtw
ttcgcaactgctggagacaaaaatcaagggggaacacacatactatatgacccaacacta
agcgagagaggcgctcttgtatgcgttgctcgggcgccaaggaagaagtcagtggacgat
tttgaggtgcagccggttatacacaaccctcatgcactgcccttgttcagagatcagcca
agtcgcaagaggcagagggagaagatattgaaggacccaatgaaatcccacaagcctgag
cttccaatcacaggacctggacacggcgggaggaccggtacatcttcaggcagcttgtta
acccaatatcttctcaaggaagggggtatgttgaaggagacatggatggaagaagatccc
agagaagctatattgaagtatgcagaggttgcagagaaagatcccaagtttattgcccca
gcctatgctgagacccaaccaaagcccgtctttgcagaatcagatcctgaggaggaatag
>PAFTOL009259
------------------------------------------------------------
------------------------------------------------------------
------------------------------caggttgtttcagcgttagcagttgatcac
tcagggtcaagagttctttctggtagttatgattatacggttcgtatgtatgacttccaa
gggatgaaacgggatttggcttcctttagacaattagaaccatttgaagggcaccaagtt
cgggccctgagttggagccccacagctggattctttttatgtgtcactggttctgctcaa
gctaagatatatgatcgtgacggactcacaattggtgagttcgtaaagggagacatgtat
atccgtgatctcaagaacacaaagggtcacatatctggtttaacttgtggagagtggcac
ccacataaraaggagactatcttgacatcatctgaagatggatcacttcgaatatgggat
gtgaatgacttcaaaagccaaaagcaggttatcaagccaaagcttgcaaggcctggaaga
gttccmgtaacaacttgtgcttgggaatgtgagggaaagagtattgctggtggaatagga
gatggatctatccagatatggaaccttaaggcaggaggggggagcagaccagatgtacat
gttgaaaaagcacattcagatgatatcactgggctgaaattttctgctgatggccaccac
gtatta------tctagaagttttgatggtacattgaaggtttgggatttacggaaaatg
aagcagtatcttaaggtgtttgaggatctgccaaatcattatgcacaaacaaatatagca
tttagccctgacgagcagctcatcttgactggtacttctgttgaaagggatagcccaata
ggagggttgctttgcttctatgatcgtgaaaagcttgaastagtttcaatgattggtatc
tcccctacttgcagtgttgtgcagtgtgcttggcacccaaagctaaatc------aggtt
ttcgcaactgctggagacaaaagtcaagggggaacacacatmctatatgatccaacacta
agcgagagaggcgctcttgtatgcgttgctcgggcgccaaggaagaagtcagtggacgat
tttgaggtgcagccggttatacayaaccctcatgcactgcccttgttcagagatcagcca
agtcgcaagaggcagagggagaagatactgaaggacccgatgaaatcgcacaagcctgag
cttccaatcacaggacctggtcatggcgggagaaccggtacatcttcaggaagcttgtta
acccaatatcttctcaaggaagggggtatgttgaaggagacatggatggaagaagatccc
agagaagctatattgaagtatgcagaggttgcagagaaagatcccaagtttattgcccca
gcctatgctgagacccaaccaaagcctgtctttgaagaatcagatcctgaggaggaatag
>PAFTOL009261
------------------------------------------------------------
------------------------------------------------------------
------------------------------caggttgtttcagcgttagcagttgatcac
tcagggtcaagarttctttctggtagttatgattatatggttcgtatgtatgacttccaa
gggatgaaacgggatttggcttcctttagacaattagaaccatttgaagggcaccaagtt
cgggccctgagytggagccccacagctggattctttttgtgtgtcactggttctgctcaa
gctaagatatatgatcgtgatggactcacaattggtgagttcgtcaagggagacatgtat
atccgtgatctcaagaacacaaagggtcacatatctggtttaacttgtggagaatggcat
ccrcataaaaaggagactatcttgacatcatctgaagatggatcactgcgaatatgggat
gtgaatgacttcaaaagccaaaagcaggttatcaagccaaagcttgcaaggcctggaaga
gttccagtaacaacttgtgcttgggaaggtgagggaaagagtattgctggtggaatagga
gatggatctatccagrtatggaaccttaaggcgggaggggtgagcagaccagaggtacat
gttgaaaaagcacattcagatgacataactgggctgaaattttctgctgatggccaccac
ctatta------tctagaagctttgatggtacattgaaggtttgggatttacggaaaatg
aagcagtctcttaaggtgtttgaggatctgccgaatcattatgcacaaacaaatatagca
tttagcccygatgagcagctsatcttgactggtacttctgttgaaagggatagcccaata
ggaggkttgctttgcttctatgatcgtgagaagcttgaactagtttcaaagattggtatc
tcccctacttgcagtgttgtgcagtgtgcttggcacccaaagctaaatc------aggtt
ttcgcaactgctggagacaaaagtcaagggggaacacacatactatatgacccaacactg
agcgagaggggcgctcttgtatgcgttgctcgggcgccaaggaagaagtcagtggatgat
tttgaggtacagccagttatacacaaccctcatgcactgcccttgttcagagatcarcca
agtcgcaagaggcagagggagaagatattaaaggacccgatgaaatcccacaagcctgag
cttccaatcacaggacctggccatggcgggagraccggtacatcttcaggcagcttgtta
acccaatatcttctcaaggaagggggtatgttgaargagacatggatggaagaagatccc
agggaagctatattgaagtatgcagaggttgcagagaaagatcccaagtttattgcccca
gcctatgcygagacccaaccaaagcctgtctttgcagaatcggatattgaggaggaataa
>PAFTOL009263
------------------------------------------------------------
------------------------------------------------------------
------------------------------caggttgtttcagcattagcagttgatcac
tcagggtcaagagttctctctggtagttatgattatacagttcgtatgtatgacttccaa
gggatgaaacgggatttggcttcctttagacaattagaaccgtttgaagggcaccaagtt
cgggccttgagttggagccccacagctggattctttttgtgtgtcaccggttctgctcaa
gctaagatatatgatcgtgatggactcacaattggtgagtttgtaaagggrgacatgtat
atccgtgatctcaagaacacaaagggtcacatatctggtttaacttgtggagagtggcac
ccacataaaaaggagactatcttgacgtcatctgaagatggatcacttcgcatatgggat
gtgaatgacttcaaaagccaaaaacaggttatcaagccaaagcttgcaaggcctggaaga
gttccrgtaacaacttgtgcttgggaatgtgagggaaagagtattgctggtggaatagga
gatggatctatccagatatggaaccttaaggcgggaggggtgagcagaccagatgtccat
gttgaaaaagcacattcagatgacatcactgggctgaaattttctgctgatggccaccac
ctatta------tctagaagctttgatggtacattgaaggtttgggatttacggaaaatg
aagcagtctcttaaggtgtttgaggatctgccaaatcattatgcacaaacaaatatagca
tttagccctgacgagcagctcatcttgactggtacttctgttgaaagggatagtccaata
ggagggttgctttgcttctatgatcgtgaaaagcttgaactagtttcaatgattggtatc
tcccctacttgcagtgttgtgcagtgtgcttggcacccaaagcttaatc------aggtt
ttcgcaactgctggagacaaaagtcaaggagcaacacacatactgtatgacccaacacta
agtgagagaggtgctcttgtatgcgttgctcgggcgccaaggaagaagtcagtggacgat
tttgaggtgcagccggttatacacaaccctcatgcactgcccttgttcagagatcagcca
agtcgcaagaggcagagggagaagatattgaaggacccgatgaaatcccacaagcctgag
cttccaatcacaggacctggccacggtgggaggactggtacatcttcaggcagcttgtta
acccaatatcttctcaaggaagggggtatgttgaaggagacatggatggaagaagatccc
agagaagctatactgaagtatgcagaggttgcagagaaagatcccaagtttattgcccca
gcctatgctgacacccaaccaaagcctgtctttgcagaatcggatcctgaggaggaatag
>PAFTOL009265
------------------------------------------------------------
------------------------------------------------------------
------------------------------caggttgtttcagcgttagcagttgatcac
tcagggtcaagagttctctctggtagttatgattatacagttcgtatgtatgacttccaa
gggatgaaacgggatttgggttcctttagacaattagaaccgtttgaagggcaccaagtt
cgggccctgagttggagccccacagctggattttttttgtgtgtcactggttctgctcaa
gctaagatatatgaccgtgatggactcacaattggtgagtttgtaaagggagacatgtat
atccgtgatctcaagaacacaaagggtcacatatctggtttaacttgtggagagtggcac
ccacataaaaaggagactatcttgacgtcatctgaagatggatcacttcgrgtatgggat
gtgaatgacttcaaatgccaaaaacaggttataaagccaaagcttgcaaggcctggaaga
gttccagtaacaacttgtgcttgggaatttgagggaaagagtattgctggtggaatagga
gatggatctatccagatatggaaccttaaggcgggaggggggagcagaccagatgtccat
gttgaaaaagcacattcagatgacatcactgggctgaaattttctgctgatggccaccac
ctatta------tctagaagctttgatggtacattgaaggtttgggatttacggaaaatg
aagcagtctcttaaggtgtttgaggatctgccaaatcattatgcacaaacaaatatagca
tttagccctgatgagcagctcatcttgactggtacttctgttgaaagggatagcccaata
ggagggttgctttgcttctatgatcgtgaaaagcttgaactagtttcaatgattggtatc
tctcctacttgcagtgttgtgcagtgtgcttggcacccaaagcttaatc------aggtt
ttcgcagctgctggagacaaaagtcaaggggcaacacacatactatatgacccaacacta
agtgagagaggcgcacttgtatgcgttgctcgggcrccaaggaagaagtcagtggatgat
tttgaggtgcagccggttatacacaaccctcatgcactgcccttgttcagagatcagcca
agtcgcaagaggcagagggagaagatattgaaggacccgatgaaatcccacaagcctgag
cttccaatcacaggacctggccayggtgggaggactggtacatcttcaggcagcttgtta
acccaatatcttctcaaggaagggggtatgttgaaggagacatggatggaagaagatccc
agagaagctatactgaagtatgcagaggttgcagagaaagatcccaagtttattgcccca
gcctatgctgacacccaaccaaagcctgtctttgcagartcggatcctgaggacgaatag
>PAFTOL009267
------------------------------------------------------------
------------------------------------------------------------
------------------------------caggtagtttcagctttagcagttgatcat
tcagggtcaagagttctttctggtagttatgattacacggttcgtatgtatgacttccaa
gggatgaaaagggattcggcttcctttaggcaattagaaccatctgaagggcaccaagtt
cgggctttgagttggagccccacagctgggttctttttgtgtgtcactggctctgcacaa
gcgaagatatatgatcgtgatggactcacaattggcgagtttgtaaagggagacatgtat
atccgtgatctgaagaacacaaagggtcacatatctggtttaacttgtggcgagtggcat
ccacataaaaaggagactatcttgacatcatctgaagatggatcacttcgaatatgggat
gtgaatgacttcaaaagccaaaagcaggttatcaagccaaagcttgcaaggcctggaaga
gttccggtaacaacttgtgcttgggaatgcgagggaaagagcattgctggtggagtagga
gatggatctatccagatatggaacgttaagccaggatggggcagcagaccagacatacat
gttgaaaaagcacattcagatgacatcactgggctgaagttttctgctgatggccgccac
ctatta------tctagaagctttgatagtacattgaaggtttgggatttgcggcaaatg
aagcagtctcttaaggtgtttgaggatctgccaaatcattatgcacaaacaaatatagca
cttagccctgatgagcagctcatcttgactggtacttctgtcgaaagggatagtccaata
ggagggttgctttatttctatgatcgcgaaaagcttgaactagtttcaagggttggtatc
tcccctacttgcagtgttgtgcagtgtgcttggcacccaaagctaaatc------aggtt
ttggcgactgctggagacaaaagtcaagggggaacgcacatcttgtatgacccaacacta
agtgagagaggcgctcttgtatgtgttgctcgtgcgccaaggaagaagtcagtggacgat
tttgaggtgcagccggttatacacaaccctcatgcactgccgttgttcagagatcagcca
agtcgcaagaggcagagggagaagatattgaaggacccggtgaaatcccacaagcctgag
cttccaatcacaggaccgggccatggtgggaggaccggtacatcctcaggcagtttgtta
acccaatatcttctcaagcaagggggcatgttgaaggagacctggatggaagaagatccc
agagaagctatattgaaatatgcygaggttgcagagaaagatcccaagttcattgcccca
gcatattctgagacccaaccaaagcctgtctttgcagaatcggatcctgaggaggag---
>PAFTOL009269
------------------------------------------------------------
------------------------------------------------------------
------------------------------caggtagtttcagctttagcagttgatcat
tcagggtcaagagttctttctggtagttatgattacacggttcgtatgtatgacttccaa
gggatgaaaagggattcggcttcctttaggcaattagaaccatctgaagggcaccaagtt
cgggctttgagttggagccccacagctgggttctttttgtgtgtcactggctctgcgcaa
gcgaagatatatgatcgtgatggactcacaattggcgagtttgtaaagggagacatgtat
atccgtgatctcaagaacacaaagggtcacatatctggtctaacttgtggcgagtggcat
ccacataaaaaggagactatcttgacatcatctgaagatggatcacttcgaatatgggat
gtgaatgacttcaaaagccaaaagcaggttatcaagccaaagcttgcaaggcctggaaga
gttccggtaacaacttgtgcttgggaatgcgagggaaagagcattgctggtggagtagga
gatggatctatccagatatggaacgttaagccaggatggggcagcagaccagacatacat
gttgaaaaagcacattcagatgacatcactgggctgaagttttctgctgatggccgtcac
ctatta------tctagaagctttgatagtacattgaaggtttgggatttgcggcaaatg
aagcagtctcttaaggtgtttgaggatctgccaaatcattatgcacaaacaaatatagca
cttagccctgatgagcagctcatcttgactggtacttctgtcgaaagggatagcccaata
ggagggttgctttatttctatgatcgcgaaaagcttgaactagtttcaagggttggtatc
tctcctacttgcagtgttgtgcagtgtgcttggcacccaaagctaaatc------aggtt
ttcgcgactgctggagacaaaagtcaagggggaacgcacatcttgtatgacccaacacta
agtgagagaggcgctcttgtatgtgttgctcgtgcgccaaggaagaagtcagtggatgat
tttgaggtgcagccggttatacacaaccctcatgcactgccgttgttcagagatcagcca
agtcgcaagaggcagagggagaagatattgaaggacccggcgaaatcccacaagcctgag
cttccaatcacaggaccgggccatggtgggaggaccggtacatcctcaggcagtttgtta
acccaatatcttctcaagcaagggggcatgttgaaggagacatggatggaagaagatccc
agagaagctatattgaaatatgctgaggttgcagagaaagatcccaagttcattgcccca
gcatattctgagacccaaccaaagcctgtctttgcagaatcggatcctgaggaggag---
>PAFTOL009271
---t--------------------------------------------------------
------------------------------------------------------------
----------------------------cgcaggttgtttcagcgttagcagttgatcac
tcagggtcaagagttctttctggtagttatgattatacggttcgtatgtatgacttccaa
gggatgaaacgggatttggcttcctttagacaattagaaccatttgaagggcaccaagtt
cgggccctgagttggagccctacagctggattctttttgtgtgtcactggttctgctcaa
gctaagatatatgatcgtgatggactcacaattggtgagtttgtaaagggagacatgtat
atccgtgatctcaagaacacaaagggtcacatatctggtttaacttgtggggagtggcac
ccacataaaaaggagactatcttgacatcatctgaagatggatcacttcgaatatgggat
gtgaatgacttcaaaagccaaaagcaggttatcaagccaaagcttgcaaggcctggacga
gttccagtaacaacttgtgcttgggaatgtgagggaaagagtattgctggtggaatagga
gatggatctatccagrtatggaaccttaaggtgggaggggcgagcagaccagaggtacat
gttgaaaaagcacattcagatgacatcactgggctgaaattctctgctgatggccaccac
ctgtta------tctagaagctttgatggtacattgaaggtttgggatttacggaaaatg
aagcagtctcttaaggtgtttgaggatttgccgaatcattatgcacaaacaaatatagca
tttagccctgatgaacagctcatcttgactggtacttctgttgaaagagatagcccaata
ggagggttgctttgcatctatgatcgtgaaaagcttgaactagtttcaatgattggtatc
tcccctacttgcagtgttgtgcagtgtgcttggcacccaaagctaaatc------aggtw
ttcgcgactgctggagacaaaagccaagggggaacacacatactgtatgacccaacgcta
agcgagagaggtgctcttgtttgcgttgctcgggcgccaaggaagaagtcagtggacgat
tttgaggtacagccagttatacacaaccctcatgcactgcccttgttcagagatcagcca
agtcgcaagaggcagagggagaagatattgaaggayccgatgaaatcccacaagcctgag
cttccaatcacaggacctggccacggcgggaggaccggtacatcttcaggcagcttgtta
acccaatatcttctcaaggaagggggtatgttgaaggagacatggatggaagaagatccc
agggaagctatattgaagtatgcagaggttgcagagaaagatcccaagtttattgcccca
gcctatgctgagacccaaccaaagcctgtctttgctgaatcggatccggaggaggaatag
>PAFTOL009279
------------------------------------------------------------
------------------------------------------------------------
------------------------------caggttgtttcagcgttagcagtcgatcac
tcagggtcaagagttctttctggtagttatgattatacggttcgtatgtatgacttccaa
gggatgaaacgggatttggcttcctttagacaattagaaccatttgaagggcaccaagtt
cgggccctgagttggagccccacagctggattctttttgtgtgtcactggttctgcccaa
gctaagatatatgatcgtgatggactcacaattggtgagtttgtaaagggagacatgtat
atccgtgatctcaagaacacaaagggccacatatctggtttaacttgtggagagtggcac
ccacataaaaaggagactatcttgacatcatctgaagatggatcacttcgaatatgggat
gtgaatgacttcaaaagccaaaagcaggttatcaagccaaagcttgcaaggcctggaaga
gttccagtaacaacttgttcttgggaatgtgagggaaagagtattgctggtggaattgga
gatggatctatccagatgtggaaccttaaggcgggaggggggagcagaccaggtgtacat
gttgaaaaagcacattcagatgacatcactgggctgaaattttctgctgatggccaccac
ctatta------tctagaagctttgatggtacattgaaggtttgggatttacggaagatg
aagcagtctcttaaggtgtttggggatctgccaaatcattatgcacaaacaaatatagca
tttagccctgacgagcagctcatcttgactggtacttctgttgaaagggatagcccaata
ggagggttgctttgcttctatgatcgtgaaaagcttgaactagtttcaatgattggtatc
tcccctagttgcagtgttgtgcagtgtgcttggcacccaaagctaaatc------aggtt
ttygcaactgctggagacaaaagtcaagggggaacacacgtgctatatgacccaacacta
agcgagagaggtgctcttgtttgcgttgctcgggcaccaaggaagaaatcggtggacgat
tttgaggtgcagccggttatacacaaccctcatgcactgcccttgttcagagatcagcca
agtcgcaagaggcagagggagaagatactgaaggacccagtgaaatctcacaagcctgag
cttccaatcacaggacctggccacggcgggaggactggtacatcttcaggcagcctgtta
acccaatatctccttaaggaagggggtatgttgaaggagacatggatggaagaggatccc
agagaagctatattgaagtttgcagaggttgcagagaaagatcccaagtttattgcccca
gcctatgctgagacycaaccaaagcctgtctttgcagaatcggattctgaggaggaatag
>PAFTOL009281
------------------------------------------------------------
------------------------------------------------------------
------------------------------caggttgtttcagcgtcagcagttgatcac
tcagggtcaagagttctttctggtagttatgattatacggttcgtatgtatgacttccaa
gggatgaaacgggatctggcttcctttagacaattagaaccatttgaaggtcaccaagtt
cgggccctgagttggagccccacagctggattctttttgtgtgtcactggttctgctcaa
gctaagatatatgatcgtgatggactcacaattggtgagttcgtaaagggagacatgtat
atccgtgatctcaagaacacaaagggtcacatatctggtttaacttgtggagagtggcac
ccacataaaaaggagactatcttgacatcatctgaagatggatcacttcgaatatgggat
gtgaatgacttcaaaagccaaaagcaggtcatcaagccaaagcttgcaaggcctggaaga
gttccagtaacgacttgtgcttgggaatgtgagggaaagagtattgctggtggaatagga
gatggatctatccagatatggaaccttaaggcgggatgggggagcagaccagatgtacat
gttgaaaaagcacactcagatgacatcactgggctgaaattttctgctgatggccaccac
ctatta------tctagaagctttgatggtacattgaaggtttgggatttacggaagatg
aagcagtctcttaaggtgtttgaggatctgccaaatcattatgcacaaacaaatatagca
tttagccctgacgagcagctcatcttgactggtacttctgttgaaagggatagcccaata
ggagggttgctttgcttctatgatcgtgaaaagcttgaactagtttcaacgattggcatc
tcctctacttgcagtgttgtgcagtgtgcttggcacccaaagctaaatc------aggtt
ttcgctactgctggagacaaaagtcaagggggaacacacgtactatatgacccaacacta
agcgagagaggtgctcttgtatgcgttgctcgggcaccaaggaaaaagtcggtggatgat
tttgaggtgcagccagttatacacaaccctcatgcactgcccctgttcagagatcagcca
agtcgcaagaggcagagggagaagatattgaaggacccggtgaaatcccacaakcctgac
cttccaatcacaggacctggccacggcgggaggaccggtacatcttcaggcagcttgtta
acccaatatcttctcaaggaagggggtatgttgaaggagacatggatggaagaagatccc
agagaagctatattgaagtatgcagaggttgcagagaaagatcccaagtttattgctcca
gcctatgctgagacccaaccaaagcctgtctttgcagaatcggattctgaggaggaatag
>PAFTOL009283
------------------------------------------------------------
------------------------------------------------------------
------------------------------caggttgtttcagcgttagcagtcgatcac
tcagggtcaagagttctttctggtagttatgattatacggttcgtatgtatgacttccaa
gggatgaaacgggatttggcttcctttagacaattagaaccatttgaagggcaccaagtt
cgggccctgagttggagccccacagctggattctttttgtgtgtcactggttctgctcaa
gctaagatatatgaccgtgatggactcacaattggtgagtttgtaaagggagacatgtat
atccgtgatctcaagaacacaaagggccacatatctggtttaacttgtggagagtggcac
ccacataaaaaggagactatcttgacatcatctgaagatggatcacttcgaatatgggat
gtgaatgacttcaaaagccaaaagcaggttatcaagccaaagcttgcaaggcctggaaga
gttccagtaacaacttgttcttgggaatgtcagggaaagagtattgctggtggaattgga
gatggatctatccagatatggaaccttaaggcaggaggggggagcagaccagatgtacat
gttgaaaaagcacattcagatgacatcactgggctgaaattttctgctgatggccaccac
ctctta------tctagaagctttgatggtacattgaaggtttgggatttacggaagatg
aagcagtctcttaaggtgtttggggatctgccaaatcattatgcacaaacaaatatagca
tttagccctgatgagcagctcatcttgactggtacttctgttgaaagggatagcccaata
ggagggttgctttgcttctatgatcatgaaaagcttgaactagtttcaatgattggtatc
tcccctagttgcagtgttgtgcagtgtgcttggcacccaaagctaaatc------aggtt
ttcgcaactgctggagacaaaagtcaagggggaacacacgtgctatatgacccaacacta
agcgagagaggtgctcttgtatgcgttgctcgggcaccaaggaagaagtcagtggacgat
tttgaggtgcagccagttatacacaaccctcatgcactgcccttgttcagagatcagcca
agtcgcaagaggcaaagggagaagatgttaaaggacccagtgaaatctcacaagcctgag
cttccaatcacaggacctggccacggcgggaggaccggtacatcttcaggcagcttgtta
acccaatatcttctcaaggaagggggtatgttgaaggagacatggatggaagaggatccc
agagaagctatattgaagtatgcagaggttgcagagaaagatcccaagtttattgcccca
gcctatgctgagacccaaccaaagcctgtctttgcagaatcggattctgaggaggaatag
>PAFTOL009285
------------------------------------------------------------
------------------------------------------------------------
------------------------------caggtagtttcagctttagcagttgatcat
tcagggtcaagagttctttctggtagttatgattacatggttcgtatgtatgacttccaa
gggatgaaaagggattcggcttccttcaggcaattagaaccatctgaagggcaccaagtt
cgggctttgagttggagccccacagctgggttctttttgtgtgtcactggctctgcgcaa
gcaaagatatatgatcgtgatggactcacaattggcgagtttgtaaagggagacatgtat
atccgtgatctcaagaacacaaagggtcacatatctggtttaacttgtggcgagtggcat
cctcataaaaaggagactatcttgacatcatctgaagatggatcacttcgaatatgggat
gtgaatgacttcaaaagccaaaagcaggttatcaagccaaagcttgcaaggcctgggaga
gttccggtaacaacttgtgcttgggaatgtgagggaaagagcattgctggtggagtagga
gatggatctatccagrtatggaacgttaagccaggatggggcagcagaccagacatacat
gttgaaaaagcacattcagatgacatcactgggctgaagttttctgctgatggccgccac
ctatta------tctagaagctttgatagtacattgaaggtttgggatttgcggcaaatg
aagcagtctcttaaggtgtttgaggatctgccaaatcattatgcacaaacaaatatagca
cttagccctgatgagcagctcatcttgactggtacgtccgtcgaaagggatagcccaata
ggagggttgctttatttctatgatcgcgaaaagcttgaactagtttcaagggttggtatc
tcccctacttgcagtgttgtgcagtgtgcttggcacccaaagctaaatc------aggtt
tttgcgactgctggagacaaaagtcaagggggaacgcacatcttgtatgacccaacacta
agtgagagaggggctcttgtatgtgttgctcgtgcgccaaggaagaagtcagtggacgat
tttgaggtgcagccggttatacacaaccctcatgcactgccgttgttcagagatcagccg
agtcgcaagaggcagagggagaagatattgaaggacccggtgaaatcccacaagcctgag
cttccaatcacaggaccgggccatggtgggaggaccggtacatcctcaggcagtttgtta
acccaatatcttctcaagcaagggggcatgttgaaggagacatggatggaagaagatccc
agagaagctatattgaaatatgctgaggttgcagagaaagatcccaagttcattgcccca
gcatattctgagacccaaccaaagcctgtctttgcagaatcggatcctgaggaggag---
>PAFTOL009287
------------------------------------------------------------
------------------------------------------------------------
------------------------------caggttgtttcagcgttagcagtcgatcac
tcagggtcaagagttctttctggtagttatgattatacggttcgtatgtatgacttccaa
gggatgaaacgggatttggcttcctttagacaattagaaccatttgaagggcaccaagtt
cgggccctgagttggagccccacagctggattctttttgtgtgtaactggttctgctcaa
gctaagrtatatgatcgtgatggactcacaattggtgagtttgtaaagggagacatgtat
atccgtgatctcaagaacacaaagggccacatatctggtttaacgtgtggagagtggcac
ccacataaaaaggagactatcttgacatcatctgaagatggatcacttcgaatatgggat
gtgaatgacttcaaaagccaaaagcaggttatcaagccaaagcttgcaaggcctggaaga
gtcccagtracaacttgttcttgggaatgtgagggaaagagtattgctggtggaattgga
gatggrtctatccagatatggaaccttaaggcgggaggggggagcagaccagatgtacat
gttgaaaaagcacattcagatgacatcactgggctgaaattttctgctgatkgccaccac
ctattg------tctagaagctttgacggtacattgaaggtttgggatttacggaagatg
aagcagtctcttaaggtgtttggggatctgccaaatcattatgcacaaacaaatatagca
tttagcccggacgagcagctcatcttgactggtacttctgttgaaagggatagcccaata
ggagggttgctttgcttytatgatcgtgaaaagcttgaactagtttcaatgattggtatc
tcccctagttgcagtgttgtgcagtgtgcttggcacccaaagctaaatc------aggtt
ttcgcaactgctggagacaaaagtcaagggggaacacacgtgctatatgacccaacacta
agcgagagaggtgctcttgtatgcattgctcgggcaccaaggaagaagtcggtggatgat
tttgaggtgcagccggttatacacaaccctcatgcactgcccttgttcagagatcagcca
agtcgcaagaggcagagggagaagatattgaaggacccagtaagatctcacaagcctgag
cttccaatcacaggacctggccatggcgggaggaccggtacatcttcaggcagcttgtta
acccaatatcttctcaaggaagggggtatgttgaaggagacatggatggaagaggatccc
agggaagctatattgaagtatgcagaggttgcagagaaagatcccaagtttattgcccca
gcctatgctgagacccaaccaaagcctgtctttgcagaatcggattctgaggaggaatag
>PAFTOL009289
------------------------------------------------------------
------------------------------------------------------------
------------------------------caggttgtttcagcattagcagttgatcac
tcagggtcaagagttctttctggtagttatgattatacagttcgtatgtatgacttccaa
gggatgaaacgggatttggcttcctttagacaattagaaccgtttgacgggcaccaagtt
cgggccctgagttggagccccacagctggattctttttgtgtgtcactggttctgctcaa
gctmagatatatgatcgtgatggactcacaattggtgagtttgtaaagggagacatgtat
atccgtgatctcaagaacacaaagggtcacatatccggtttaacttgtggagagtggcac
ccacataaaaaggagactatcttgacgtcatctgaagatggatcacttcgaatatgggat
gtgaatgacttcaaaagccaaaaacaggttatcaagccaaagcttgcaaggcctggaaga
gttccagtaacaacttgtgcttgggaatgtgagggaaagagtattgctggtggaatagga
gatggatctatccagatatggaaccttaaggcgggaggggggagcagaccagatgtacat
gttgaaaaagcacattcagatgacatcactgggctgaaattttctgctgatggccaccac
ctatta------tctagaagctttgatggtacattgaaggtttgggatttacggaaaatg
aagcagtctcttaaggtgtttgaggatctgccaaatcattatccacaaacaaatatagca
tttagccctgacgagcagctcatcttgactggtacttctgttgaaagggatagcccaata
ggagggttgctttgcttctatgatcgtgaraagcttgaactagtttcaatgattggtatc
tcccctacttgcagtgttgtgcagtgtgcttggcacccaaagctaaatc------aggtt
ttcgcaactgctggagacaaaagtcaaggggraacacacatactgtatgacccaacacta
agtgagagaggcgctcttgtatgcgttgctcgggcgccaaggaagaagtcagtggatgat
tttgaggtgcagccggttatacacaaccctcatgcgctgcccttgttcagagatcagcca
agtcgcaagaggcagagggagaagatattgaaggacccgatgaaatcccacaagcctgag
cttccaatcacaggacctggccacggcgggaggactggtacatcttcaggcagcttgtta
acccaatatcttctcaaggaagggggtatgttgaaggagacatggatggaagaagatccc
agagaagctatactgaagtttgcagaggttgcagagaaagagcccaagtttattgcccca
gcctatgctgagacccaaccaaagcctgtctttgcagaatcggatcctgaggaggaatag
>PAFTOL009291
------------------------------------------------------------
------------------------------------------------------------
------------------------------caggttgtttcagcgttagcagtcgatcac
tcagggtcaagagttctttctggtagttatgattatacggttcgtatgtatgacttccaa
gggatgaaacgggatttggcttcctttagacaattagaaccatttgaagggcaccaagtt
cgggccctgagttggagccccacagctggattctttttgtgtgtaactggttctgctcaa
gctaagatatatgatcgtgatggactcacaattggtgagtttgtaaagggagacatgtat
atccgtgatctcaagaacacaaagggccacatatctggtttaacttgtggagagtggcac
ccacataaaaaggagactatcttgacatcatctgaagatggatcacttcgaatatgggat
gtgaatgacttcaaaagccaaaagcaggttatcaagccaaagcttgcaaggcctggaaga
gttccagtaacaacttgttcttgggaatgtgagggaaagagtattgctggtggaattgga
gatggatctatccagatatggaaccttaaggcgggatggggaagcagaccagatgtacat
gttgaaaaagcacattcagatgacatcactgggctgaaattttctgctgatggccaccac
ctatta------tctagaagctttgacggtacattgaaggtttgggatttacggaagatg
aagcagtctcttaaggtgtttggggatctgccaaatcattatgcacaaacaaatatagca
tttagcccggacgagcagctcatcttgactggtacttctgttgaaagggatagcccaata
ggagggttgctttgcttctatgatcgtgaaaagcttgaactagtttcaatgattggtatc
tcccctagttgcagtgttgtgcagtgygcttggcacccaaagctaaatc------aggtt
ttygcaactgctggagacaaaaatmaagggggaacacaygtgctatatgacccracacta
agcgagagaggtgctcttgtatgcattgctcgggcaccaaggaagaagtcrgtggatgat
tttgaggtgcagccggttatacacaaccctcatgcactgcccttgttcagagatcagcca
agtcgcaagaggcagagggagaagatattgaaggacccagtgaaatctcacaagcctgag
cttccaatcacaggacctggccacggcgggaggaccggtacatcttcaggcagcttgtta
acccaatatcttctcaaggaagggggtatgttgaaggagacatggatggaagaggatccc
agagaagctatattgaagtatgcagaggttgcagagaaagatcccaagtttattgcccca
gcctatgctgagacccaaccaaagcctgtctttgcasaatcggattctgaggaggaatag
>PAFTOL009293
------------------------------------------------------------
------------------------------------------------------------
------------------------------caggttgtttcagcgttagcagtcgatcac
tcagggtcaagagttctttctggtagttatgattatacggttcgtatgtatgacttccaa
gggatgaaacgggatttggcttcctttagacaattagaaccatttgaagggcaccaagtt
cgggccytgagttggagccccacagctggattctttttgtgtgtcactggttctgctcaa
gctaagatatatgaccgtgatggactcacaattggtgagtttgtaaagggagacatgtat
atccgtgatctyaagaacacaaagggccacatatctggtttaacttgtggwgagtggcac
ccacataaaaaggagactatcttgacatcatctgaagatggatcacttcgaatatgggat
gtsaatgacttcaaaagccaaaagcaggttatcaagccaaagcttgcaaggcctggaaga
gttccagtaacaacttgttcttgggaatgtgagggaaagagtattgctggtggaattgga
gatggatctatccagatatggaaccttaaggcaggaggggggagcagaccagatgtacat
gttgaaaaagcacattcagatgacatcactgggctgaaattttctgctgatggccaccac
ctatta------tctagaagctttgatggtacattgaaggtttgggatttacggaagatg
aagcagtctcttaaggtgtttggggatctgccaaatcattatgcacaaacaaatatagca
tttagccctgatgagcagctcatcttgactggtacttctgttgaaagggatagcccaata
ggagggttgctttgcttctatgatcatgaaaagcttgaactagtttcaatgattggtatc
tcccctagttgcwgtgttgtgcagtgtgcttggcacccaaagctaaatc------aggtw
ttcgcaactgctggagacaaaagtcaagggggaacacacgtgctatatgacccaacacta
agcgagagaggtgctcttgtatgcgttgctcgggcaccaaggaagaagtcagtggacgat
tttgaggtgcagccagttatacacaaccctcatgcactgcccttgttcagagatcagcca
agtcgcaagaggcagagggagaagatrttraaggacccagtgaaatctcacaagcctgag
cttccaatcacaggacctggccacggcgggaggaccggtacatcttcaggcagcttgtta
acccaatatcttctcaaggaagggggtatgttgaaggagacatggatggaagaggatccc
agagaagctatattgaagtatgcagaggttgcagagaaagatcccaagtttattgcccca
gcctatgctgagacccaaccaaagcctgtctttgcagaatcggattctgaggaggaatag
>PAFTOL009295
------------------------------------------------------------
------------------------------------------------------------
------------------------------caggttgtttcagcgttagcagtcgatcac
tcagggtcaagagttctttctggtagttatgattatacggttcgtatgtatgacttccaa
gggatgaaacgggatttggcttcctttagacaattagaaccatttgaagggcaccaagtt
cgggccytragttggagccccacagctgsattctttttgtgtgtcactggttctgctcaa
gctaagatatatgaccgtgatggactcacaattggtgagtttgtaaagggagacatgtat
atccgtgatctcaagaacacaaagggccacatatctggtttaacttgtggagagtggcac
ccacataaaaaggagactatcttgacatcatctgaagatggatcacttcgaatatgggat
gtgaatgacttcaaaagccaaaagcaggttatcaagccaaagcttgcaaggcctggaaga
gttccrgtaacaacttgttcttgggaatktgagggaaagagtattgctggtggaattgga
gatggatctatccaggtac-----------------------------------------
------------------------------------------------------------
-------------------------------------aggtttgggatttacggaagatg
aagcagtctcttaaggtgtttcgggatctgccaaatcattatgcacaaacaaatatagca
tttagccctgatgagcagctyatcttgactggtacttctgttgaaagggatagcccaata
ggagggttgctttgcttctatgatcatgaaaagcttgaactagtttcaatgattggtatc
tcccctagttgcagtgttgtgcagtgtgcttggcacccaaagctaaatc------aggtt
ttcgcaactgctggagacaaaagtcaagggggaacacacgtgctatatgacccaacwcta
agcgagagaggtgstcttgtatgcgttgctcgggcaccaaggaagaagtcagtggacgat
tttgaggtgcagccagttatacacaaccctcatgcactgcccttgttcagagatcagcca
agtcgcaagaggcagagggagaagatattgaaggacccggtgaaatctcacaagcctgag
cttccaatcacaggacctggccacggcgggaggaccggtacatcttcaggcagcttgtta
acccaatatcttctcaaggaagggggtatgttgaaggagacatggatggaagaggatccc
agagaagctatattgaagtatgcagaggttgcagagaaagatcccaagtttattgcccca
gcctatgctgagacccaaccaaagcctgtctttgcagaatcggattctgaggaggaatag
>PAFTOL009297
------------------------------------------------------------
------------------------------------------------------------
------------------------------caggttgtttcagcgttagcagttgatcac
tcagggtcaagagttctttctggtagttatgattatacggttcgtatgtatgacttccaa
gggatgaaacgggatttggcttcctttagacaactagaaccatttgaagggcaccaagtt
cgggccctgagttggagccccacagctggattctttttatgtgtcactggttctgctcaa
gctaagatatatgatcgtgatggactcacaattggtgagttcgtaaagggagacatgtat
atccgtgatctcaagaacacaaagggtcacatatctggtttaacttgtggagagtggcac
ccacataaaaaggagactatcttgacatcatctgaagatggatcacttcgaatatgggat
gtgaatgacttcaaaagccaaaagcaggttatcaagccaaagcttgcaaggcctggaaga
gttccagtaacaacttgtgcttgggaatgtgagggaaagagtattgctggtggaatagga
gatggatctatccagatatggaaccttaaggcaggaggggggagcagaccagatgtacat
gttgaaaaagcacattcagatgacatcactgggctgaaattttctgctgatggccaccac
ctatta------tctagaagttttgatggtacattgaaggtttgggacttacggaaaatg
aagcaatctcttaaggtgtttgaggatctgccaaatcattatgcacaaacaaatatagca
tttagccctgacgagcagctcatcttgactggtacttctgttgaaagggatagcccaata
ggagggttgctttgcttctatgatcgtgaaaagcttgaactagtttcaatgattggtatc
tcccctacttgcagtgttgtgcagtgtgcttggcacccaaagctaaatc------aggtt
ttcgcaactgctggagacaaaagtcaagggggaacacacatactatatgacccaacacta
agcgagagaggcgctcttgtatgcgttgctcgggtgccaaggaagaagtcagtggacgat
tttgaggtgcagccggttatacacaaccctcatgcactgcccttgttcagagatcagcca
agtcgcaagaggcaragggagaagatactgaaggacccgatgaaatcccacaagcctgag
cttccaatcacaggacctggtcatggcgggaggaccggtacatcttcaggcagcttgtta
acccaatatcttctcaaggaagggggtatgttgaaggagacatggatggaagaagatccy
agagaagctatattgaagtatgcagaggttgyagagaaagatsccaagtttattgcccca
gcctatgctgagacccaaccaaagcccgtctttgcagaatcagatcctgaggaggaatag
>PAFTOL009299
------------------------------------------------------------
------------------------------------------------------------
------------------------------caggttgtttcagcgttagcagttgatcac
tcagggtcaagagttctytctggtagttwtgattatacagttcgtatgtatgacttccaa
gggatgaaacgggatttggcttcctttagacaattagaaccgtttgaagggcaccaagtt
cgggccctgagttggagccccacagctggattctttttgtgtgtcactggttctgctcaa
gctaagatatatgatcgtgatggactcacaattggtgagtttgtaaagggagacatgtat
atccgtgatctcaagaacacaaagggtcacatatctggtttaacttgtggagagtggcac
ccacataaaaaggagactatcttgacgtcatctgaagatggatcacttcgaatatgggat
gtgaatgacttcaaaagccaaaaacaggttatcaagccaaagcttgcaaggcctggaaga
gttccagtaacaacttgtgcttgggaatgtgagggaaagagtattgctggtggaatagga
gatggatctattcagatatggaaccttaaggcgggaggggggagcagaccagatgtccat
gttgaaaaagcacattcagatgacatcactgggctgaaattttctgctgatggccaccac
ctatta------tctagaagctttgatggtacattgaaggtttgggatttacggaaaatg
aagcagtctcttaaggtgtttgaggatctgccaaatcattatgcacaaacaaatatagca
tttagccctgatgagcagctcatcttaactggtacttctgttgaaagggatagcccaata
ggagggttgctttgcttctatgatcgtgaaaagcttgaactagtttcaatgattggtatc
tcccctacttgcagtgttgtgcagtgtgcctggcacccaaagcttaatc------aggtt
ttcgcaactgctggagacaaaagtcaaggggcaacacacatactatatgacccaacacta
agtgagagaggtgctcttgtatgcrttgctcgggcgccaaggaagaagtcagtggacgat
tttgaggtgcagccggttatacacaatcctcatgcactgcccttgttcagagatcagcca
agtcgcaagaggcagagggagaagatattgaaggacccgatgaaatcccacaagcctgag
ctcccaatcacaggacctggccacggtgggaggactggtacatcttcaggcagcttgtta
acccaatatcttctcaaggaaggaggtatgttgaaggagacatggatggaagaagatccc
agagaagctatactgaagtatgcagaggttgcagagaaagatcccaagtttattgcccca
gcctatgctgacacccaaccaaagcctgtctttgcagaatcggaacctgaggaggaatag
>PAFTOL009301
------------------------------------------------------------
------------------------------------------------------------
------------------------------caggttgtttcagcgttagcagtggatcac
tcagggtcaagagttctttctggtagttatgattatacagttcgtatgtatgactttcaa
gggatgaaacgggatttggcttcctttagacaattagaaccgtttgaagggcaccaagtt
cgggccctgagttggagccccacagctggattctttttgtgtgtcaccggttctgctcaa
gctaagatatatgatcgtgatggactcacaattggtgagtttgtaaagggagacatgtat
atccgtgatctcaagaacacaaagggtcacatatctggtttaacttgtggagagtggcac
ccacataaaaaggagactatcttgacgtcatctgaagatggatcacttcgcatatgggat
gtgaatgacttcaaaagccaaaaayaggttatcaagccaaagcttgcaaggcctggaaga
gttccagtaacaacttgtgcttgggaatgtgagggaaagagtattgctggtggaatagga
gatggatctatccagatatggaaccttaaagcgggaggggcgagcagaccagatgtccat
gttgaaaaagcacattcagatgacatcactgggctgaaattttctgctgatgkccaccac
gtatta------tctagaagctttgatggtacattgaaggtttgggatttacggaaaatg
aagcagtctcttaaggtgtttgaggatctgccaaatcattatgcacaaacaaatatagca
tttagccctgacgagcagctcatcttgactggtacttctgttgaaagggatagtccaata
ggagggttgctttgcttctatgatcgtgaaaagcttgaactagtttcaatkattggtatc
tcccctacttgcagtgttgtgcagtgtgcttggcacccaaagcttaatc------agttg
gttgccacaactcctagtcattaaggaggatgtgggtctgttagtcatgacccaacacta
agtgagagaggcgctcttgtatgcgttgctcgggcgccaaggaagaagtcagtggatgat
tttgaggtgcagccggttatacacaaccctcatgcactgcccttgttcagagatcagcca
agtcgcaagaggcagagggagaagatattgaaggacccgatgaaatcccacaagcctgag
cttccaatcacaggacctggccacggtgggaggactggtacatcttcaggcagcttgtta
acccaatatcttctcaaggwagggggtatgttgaaggagacatggatggaagaagatccc
agagaagctatactgaagtatgcagaggttgcagagaaagatcccaagtttattgcccca
gcctatgctgacacccaaccaaagcctgtctttgcagaatcggatcctgaggaggaatag
>PAFTOL009303
------------------------------------------------------------
------------------------------------------------------------
------------------------------------------------gcagttgatcac
tcagggtcaagagttctctctggtagttatgattatacagttcgtatgtctgacttccaa
gggatgaaacgggatttggcttcctttagacaattagaaccgtttgaagggcaccaagtt
cgggccctgagttggagccccacagctggattctttttgtgtgtcactggttctgctcaa
gctaagatatatgatcgtgatggactcacaattggtgagtttgtaaagggagacatgtat
attcgtgatctcaagaacacaaagggtcacatatctggtttaacttgtggagagtggcac
ccacataaaaaggagactatcttgacgtcatctgaagatggatcacttcgaatatgggat
gtgaatgacttcaaaagccaaaaacagg--------------------------------
------------------------------------------------------------
------------------------------------------------------------
------------------------------------------------------------
------------------------------------------------------------
-------------------tagaggatctgccaaatcattatgcacaaacaaatatagca
tttagccctgacgagcagctcatcttgactggtacttctgttgaaagggatagcccaata
ggagggttgctttgcttctatgatcgtgaaaagcttgaactagtttcaatgattggtatc
tcccctacttgcagtgttgtgcagtgtgcttggcacccaaagcttaatc------aggtg
tattatgctgctggagacaaaagtcaaggggcaacacacatactatatgacccaacacta
agtgagagaggtgctcttgtatgcgttgctcgggcgccaaggaagaagtcagtggacgat
tttgaggtgcagccgtttatacacaaccctcatgcactgcccttgttcagagatcagcca
agtcgcaagaggcagagggagaagatattgaaggacccgatgaaatcccacaagcctgag
cttcca------------------------------------------------------
------------------------------------------------------------
------------------------------------------------------------
------------------------------------------------------------
>PAFTOL009311
------------------------------------------------------------
------------------------------------------------------------
------------------------------caggtcgtttcagctttagcagttgatcac
tcagggtcaagagttctttctggtagttatgattatacagttcgcatgtatgacttccaa
gggatgaagcgggacttggcttcctttagacaattggaaccatttgaagggcaccaagtt
cgggctttgagttggagccccacagctggattctttttgtgtgtcactggctctgcccag
gctmagatatatgatcgtgatggacttactattggcgagtttgtaaagggggacatgtat
atccgtgatctcaagaacacaaagggtcatatatctggtttaacttgtggagagtggcac
ccacataaaaaggagactgtcctgacatcatctgaagatggatcacttcggatatgggat
gtgaatgatttcaaaagccaaaagcaggttatcaagccaaagcttgcaaggcccggaaga
gttccagttacaacatgtgcttgggaatgcgaggggaaaagcattgctggtggaataggg
gatggatctatccagatatggaacctcaagccaggatgggggagcagaccagatgtacat
gttgaaaaagcacattcagatgacatcactggactgaaattttccagtgatggccgtcat
atatta------tctagaagctttgatgctacattgaaggtttgggatttgcgccaaatg
aagcagtctctgaaggtgtttgaggatctaccaaataattatgctcaaacaaatattgca
tttagccctgatgagcaactcatcttgactggtacttctgttgaaagggatagcccaata
ggagggttgctttgcatttatgatcgtgaaaagcttgaactagtttcaaggattggtatc
tcccctactagcagtgtcgtgcagtgtgcttggcacccaaagctaaatc------aggtt
ttcgcaactgccggagacaaaagccaagggggaacgcatgtactatatgacccgaccttg
agtgagagaggcgctcttgtatgcgttgctcgcgccccaaggaacaagtcagtggatgat
tttgaggtgcagccagttatacacaaccctcatgcactacccttgttcagagatcagcca
agtcgcaagaggcagagggagaagatattgaaggaccctgcgaaatcccacaagccagag
ctcccgatcacaggacctggccatggtgggagaactggtacatcctcgggtagcttgtta
acacaatatcttctcaagcaaggtggtatgttgaaggagacatggatggaagaagatccc
agagaagctatattgaagtatgctgaggttgcagagaaagatcccaagtttattgcccca
gcatatgccgagacccaaccgaagccagtctttcaagattcagattctgaggaagag---
>PAFTOL009313
------------------------------------------------------------
------------------------------------------------------------
---------------------------------gtcgtttcggctttagcagttgatcac
tcagggtcragagttctttctggcagctatgactatacagttcgtatgtatgacttccaa
gggatgaaacgagatttggcttcttttagacaaatagaaccttttgaagggcatcaagtt
cgcgcactgagttggagccccacagctgggttctttttgtgtgtcacaggctctgctcaa
gccmagatatatgatcgtgacggacttactattggtgagtttgtcaagggagacatgtat
atccgtgatctgaagaatacaaagggccayatatctggtttaacctgtggagagtggcac
ccgcataaaaaggagactgtcttgacgtcatctgaggatggatcacttcggatatgggac
gtgaatgacttcaaaagccaaaaacaggttatcaarccaaagyttgcaaggcctggaagg
gttcyagtcacaacatgtgcttgggaacstgagggaaagagcattgyyggcggaatagga
gatggatctatccagrtatggaacctcaagccaggatgggggagcagasccgatatgcat
gtygaaaaagcacattcagatgacatcactgccctgaaattttctagcgatggttgtcat
ctacta------tctagaagctttgatggtacattaaaggtttgggatttgcgtcaaatg
aagcagtctcttaaggtgtttgaggatctcccaaataattatgctcaaacaaacatcgcg
tttagccctaatgagcaactcatcttgactggcacttccgttgaaagggatagcccaata
ggagggttgctatgcttctwtgatcgtgaaaagcttgaactagtgtcaaggattggtatc
tcccctacttgtagtgttgtgcagtgtgcttggcacccaaagctaaatc------aggtt
tttgccacctccggggacaaaagtcraggagggacccacgtactctatgaycccaccctg
agtgagagaggtgctcttgtatgcgttgctcgtgctccaaggcagaagtcagcagacgat
tttgaggtgcaaccagttatacacaaccctcatgcactgcccttgttcagagatcagccg
agccgcaagaggcagagggagaagatactgaaggacccgatgaaatcccacaagcccgag
ctcccggtcactggacctgggcacggtgggagaactggaacttcktctggtagcttgtta
acccartatcttctcaagaaagggggtatgctgaaggagacatggatggacgaggatcca
agagaagctatattgaagtatgctgatgcggcagagaaagatccgaagtttattgccccg
gcttatgccgagacccagccaaagcccgtctttgcagaatcggatccygasgatgag---
>PAFTOL009315
------------------------------------------------------------
------------------------------------------------------------
------------------------------------------------------------
------------------------------------------------------------
------------------------------------------------------------
------------------------------------------------------------
---cagatatatgatcgtgatggactcacaattggtgagtttgtaaagggagacatgtat
atccgtgacctcaagaacacaaagggtcacatatctggtttaacttgtggagagtggcac
ccacataaaaaggagactatcttgacrtcwtctgaagatggatcacttcggatatgggat
gtgaatgacttcaaaagccaaaagcaggttatcaagccaaagcttgcaaggcctggacga
gttccggtcacaacttgtgcttgggaacgtgagggaaagagtattgcaggtggaatagga
gatggatctatccagatatggaacctcaagccgggatgggggagcagaccagatgtacat
gttgaaaaagcccattctgatgacatcactgggctgaaattttctactgatggccgtcat
ctattg------tctagaagttttgatggtacattaaaggta------------------
------------------------------------------------------------
------------------------------------------------------------
------------------------------------------------------------
------------------------------------------------------------
------------------------------------------------------------
------------------------------------------------------------
------------------------------------------------------------
------------------------------------------------------------
------------------------------------------------------------
------------------------------------------------------------
------------------------------------------------------------
------------------------------------------------------------
>PAFTOL009319
------------------------------------------------------------
------------------------------------------------------------
---------------------------------gttgtgtcagccttagcggttgatcac
tcaggatcaagagttctttctggtagttacgattatacagttcgtatgtatgacttccaa
gggatgaaacgggatttggcttcttttagacaattagaaccatttgaagggcaccaagtt
cgggcactgagttggagccctacagctggattctttttgtgtgtcactggctctgctcaa
gctmagatatatgatcgtgatggactcacaattggtgagtttgtaaagggagacatgtat
atccgtgatctcaagagcacaaagggtcacatatctggtttaacttgtggagagtggcac
ccacataaaaaggagactatcttgacatcatctgaagatggatcacttcggatatgggat
gtgaatgacttcaaaagccagaagcaggttatcaagccaaagcttgcaaggcctggacga
gttccagtcacaacttgtgcttgggaacgtgagggaaagagcgttgcaggtggaatagga
gacggatctatccagatatggaacctcaagccgggatgggggagcagaccagatgtacat
gttgaaaaagcccattcagatgacatcactgggctgaaattttctactgatggccgtcat
ctattg------tctagaagttttgatgggacattaaagatttgggatttgcgacaaatg
aagcagtctcttaaggtgtttgaggaactgccaaatcattatgcacaaacaaatatagcg
tttagccctgatgagcagctcatcttgactggtacttctgttgaaagggattgcccaata
ggagggttgctttgtttctatgaccgtgaaaagcttgaactagtttcaaggattggtatc
tcccctacgtgcagtgttgtgcagtctgcttggcacccaaagctaaatc------aggtt
tttgcgaccattggagacaaaagtcaagggggaacgcatgtactgtatgacccaaccctg
agtgaaagaggcgctcttgtatgtgttgctcgtgcaccaaggatgaagtcagtggacgat
tttgaggtgcagccagttgtacacaatcctcatgcactgcccttgttcagagatcagcca
agtcgcaagagacagagggagaagatactgaaggacccaatgaaatctcacaagcccgag
ctccccatgacaggacctggccatggtgggagaaccggtacatcatcaggcagtttgtta
acccaatatctcctcaagcaagggggtatgttgaaggaaacatggatggaagaagatcct
agggaggctatactgaagtatgctgaggttgcagagaaagatcccaagtttattgctcca
gcatatgccggtactcaaccaaagcctgtctttgcagaatcggattctgaagacgag---
>PAFTOL009321
------------------------------------------------------------
------------------------------------------------------------
---------------------------------gttgtgtcggccttagcagttgatcac
tcaggttcaagagttctttctggtagttacgattatacagttcgtatgtatgacttccaa
gggatgaaacgggatttggcttcttttagacaattagaaccatttgaaggacaccaagtt
cgggcactgagttggagccctacagctggattctttttgtgtgtcactggctctgctcaa
gctaagatatatgatcgtgatggactcacaattggtgagtttgtaaagggagacatgtat
atccgtgatctcaagaacacaaagggtcacatttctggcttaacttgtggagagtggcac
ccacataaaaaggagactatcttgacatcatctgaagatggatcacttcggatatgggat
gtgaatgacttcaaaagccaaaagcaggttatcaagccaaagcttgcaaggcctggacga
gttccagtcacaacttgtgcttgggaacgtgacggaaagagcattgcaggtggaatagga
gatggatctatccagatatggaacctcaagccgggatgggggagcagaccagatgtacat
gttgaaaaagcccattcagatgacatcactgggctgaaattttctactgatggccgtcat
ctattg------tcaagaagttttgatggtacattaaaggtttgggatttgcgacaaatg
aagcagtctcttaaggtgtttgaggatctgccaaatcattatgcacaaacaaatatagca
tttagccctgatgagcagctcatcttgactggtacttctgttgaaagggatagcccaata
ggaggtttgctttgcttctatgatcgtgaaaagcttgaactagtttcaaggattggtatc
tcccctacgtgcagtgttgtgcagtgtgcttggcatccaaagctaaatc------aggtt
ttcgcgaccactggagacaaaagtcaagggggaacacatgtgctatatgacccaaccctg
agtgaaagaggcgctcttgtatgtgttgctcgcgcaccaaggaagatgtcagtggacgat
tttgaggtgcagccagttatacacaaccctcatgcactgcccttgttcagagatcagcca
agtcgcaagaggcagagggagaagatactgaaggacccagtgaaatctcacaagcccgaa
ctccccatgacaggacctggccacggtgggagaaccggtacatcatcaggcagtttgtta
acccaatatctactcaagcaagggggtatgttgaaggagacatggatggaagaagatccc
agagaagctatactgaagtatgccgaggttgcagagaaagaacccaagtttattgctccg
gcatatgccggtactcaaccaaagcctgtctttgcagaatcggattctgaggaagag---
>PAFTOL013501
------------------------------------------------------------
------------------------------------------------------------
------------------------------caggttgtttcagcgttagcagtcgatcac
tcagggtcaagagttctttctggtagttatgattatatggttcgtatgtatgacttccaa
gggatgaaacgggatttggcttcctttagacaattrgaaccatttgatgggcaccaagtt
cgggccctgagttggagccccacagctggattctttttgtgtgtcactggttctgctcaa
gctaagatatatgaccgtgatggactcacaattggtgagtttgtaaagggagacatgtat
atccgtgatctcaagaacacaaagggccacatatctggtttaacttgtggagagtggcac
ccacataaaaaggagactatcttgacttcatctgaagatggatcacttcgaatatgggat
gtgaatgacttcaaaagccaaaagcaggttatcaagccaaagcttgcaaggcctggaaga
gttccagtaacaacttgttcttgggaatgtgagggaaagagtattgctggtggaattgga
gatggatctatccagatatggaaccttaaggcaggaggggggagcagaccagatgtacat
gttgaaaaagcacattcagatgacatcactgggctgaaattttctgctgatggccaccac
ctatta------tctagaagctttgatggtacattgaaggtttgggatttacggaagatg
aagcagtctcttaaggtgtttggggatctgccaaatcattatgcacaaacaaatatagca
tttagccctgatgagcagctcatcttgactggtacttctgttgaaagggatagcccaata
ggagggttgctttgcttctatgatcatgaaaagcttgaactagtttcaatgattggtatc
tcccctagttgcagtgttgtgcattgtgcttggcacccaaagctaaatc------aggtt
ttcgcaactgctggagacaaaagtcatgggggaacacacgtgctatatgacccaacacta
agcgagagaggtgctcttgtatgcgttgctcgggcaccaaggaagaagtcagtggacgat
tttgaggtgcagccggttatacacaaccctcatgcactgcccttgttcagagatcagcca
agtcgcaagaggcagagggagaagatattgaaggacccrgtgaaatctcacaagcctgag
cttccaatcacaggacctggccacggcgggaggactggtacatcttcaggcagcttgtta
acccaatatcttctcaaggaagggggtatgttgaaggagacatggatggaagaggatccc
agagaagctatattgaagtatgcagaggttgcagagaaagatcccaagtttattgcccca
gcctatgctgagacccaaccaaagcctgtctttgcagaatcsgattctgaggaggaatag
>SRR5036296
------------------------------------------------------------
------------------------------------------------------------
------------------------------caggttgtttcagcgttagcagttgatcac
tcagggtcaagagttctctctggtagttatgattatacagttcgtatgtatgacttccaa
gggatgaaacgggatttggcttcctttagacaattagaaccgtttgaagggcaccaagtt
cgggccctgagttggagccccacagctggattctttttgtgtgtcactggttctgctcaa
gctaagatatatgatcgtgatggactcacaattggtgagtttgtaaagggagacatgtat
atccgtgatctcaagaacacaaagggtcacatatctggtttaacttgtggagagtggcac
ccacataaaaaggagactatcttgacgtcatctgaagatggatcacttcgaatatgggat
gtgaatgacttcaaaagccaaaaacaggttatcaagccaaagcttgcaaggcctggaaga
gttccagtaacaacttgtgcttgggaatgtgagggaaagagtattgctggtggaatagga
gatggatctattcagatatggaaccttaaggcgggaggggggagcagaccagatgtccat
gttgaaaaagcacattcagatgacatcactgggctgaaattttctgctgatgtccaccac
ctatta------tctagaagctttgatggtacattgaaggtttgggatttacggaaaatg
aagcagtctcttaaggtgtttgaggatctcccaaatcattatgcacaaacaaatatagca
tttagccctgacgagcagctcatcttgactggtacttctgttgaaagggatagcccaata
ggagggttgctttgcttctatgatcgtgaaaagcttgaactagtttcaatgattggtatc
tcccctacttgcagtgttgtgcagtgtgcttggcacccaaagcttaatc------aggtt
ttcgcaactgctggagacaaaagtcaaggggcaacacacatactatatgacccaacacta
agtgagagaggcgctcttgtatgcgttgctcgggcgccaaggaagaagtcagtggacgat
tttgaggtgcagccggttatacacaatcctcatgcactgcccttgttcagagatcagcca
agtcgcaagaggcagagggagaagatattgaaggacccgatgaaatcccacaagcctgag
ctcccaatcacaggacctggccacggtgggaggactggtacatcttcaggcagcttgtta
acccartatcttctcaaggaaggaggtatgttgaaggagacatggatggaagaagatccc
agagaagctatactgaagtatgcagaggttgcagagaaagatcccaagtttattgcccca
gcctatgctgacacccaaccaaagcctgtctttgcagaatcggatcctgaggaggaatag
>SRR5137211
------------------------------------------------------------
------------------------------------------------------------
------------------------------caggttgtttcagcgttagcagttgatcac
tcagggtcaagagttctctctggtagttatgattatacwgttcgtatgtatgacttccaa
gggatgaaacgggatttggcctcctttagacaattagaaccatttgaagggcaccaagtt
cgggccctgagttggagccccacagctggattctttttgtgtgtcactggttctgctcaa
gctaagatatatgatcgtgatggaattacamttggtgagtttgtaaagggagacatgtat
atccgtgatctcaagaacacaaagggtcacatatctggtttaacttgtggasagtggcac
ccacataaaaaggagmctatcttgacatcatctgaagatggatcacttcgaatatgggat
gtgaatgacttcaaaagccaaaaacaggttatcaagccaaagcttgcaaggcctggaaga
gttccagtaacaacttgtgcttgggaatgtgagggaaagagtattgctggtggaatagga
gatggatctattcagatatggaaccttaaggcgggaggggggagcagaccagatgtccat
gttgaaaaagcacattcagatgacatcagtgggctgaaattttctgctgatggccaccac
ctatta------tctagaagctttgatggtacattgaaggtttgggatttacggaaaatg
aagcagtctcttaaggtgtttgaggatctgccaaatcattatgcacaaacaaatatagca
tttagccctgacgagcagctcatcttgackggtacttctgttgaaagggatagcccaatg
ggagggttgctttgcttctatgatcgtgaaaagcttgaactagtttcaatgattgktatc
tcccctacttgcagtgttgtgcagtgtgcttggcacccaaagcttaatc------aggtt
ttcgcaactgctggagacaaaagtcaaggggcaacacacatactatatgacccaacacta
agtgagagaggcgctcttgtatgcgttgctcgggcgccaaggaagaagtcagtggacgat
tttgaggtgcagccggttatacacaatcctcatgcactgcccttgttcagagatcagcca
agtcgcaagaggcagagggagaagatattgaaggacccgatgaaatcccacaagcctgag
ctcccaatcacaggacctggccacggtgggaggactggtacatcktcaggcagcttgtta
acccaatatcttctcaaggaaggaggtatgttgaaggagacatggatggaagaagatccc
agagaagctatactraagtatgcagaggttgcagagaaagatcccaagtttattgcccca
gcctatgctgacacccaaccaaagcctgtctttgcagaatcggatcctgaggaggaatag
>SRR5137212
------------------------------------------------------------
------------------------------------------------------------
------------------------------caggttgtttcagctttagcagttgatcac
tcagggtcaagagttctttctggtagttatgattatacggttcgtatgtatgactttcaa
gggatgaaacgggatttggcttcctttagacaattagaaccatttgaagggcaccaagtt
cgggccctgagttggagccccacagctggattctttttgtgtgtcaccggctctgctcaa
gctaagatatatgaycgtgatggactcacaattggcgagtttgtaaagggagacatgtat
atccgtgatctcaagaacacaaaaggtcacatatctggtttaacttgtggagagtggcac
ccacataaaaaggagactatcttgacatcatctgaagatggatcacttcgaatgtgggat
gtgaatgacttcaaaagccaaaagcaggttatcaagccaaagcttgcaagacctggaaga
gttccagtaacaacttgtgcttgggaacgtgagggaaagagcattgccggtggaatagga
gatggatctatccagatatggaaccttaagccaggatgggggagcagaccagatgtacat
gttgaaaaagcacattcagatgacatcactgggctgaaattttctgctgatggccgccac
ctatta------tctagaagctttgatggtacattgaaggtttgggatttgcggcaaatg
aagcagtctcttaaggtgtttgaggatctgccaaatcattatgcacaaacaaatgtagca
tttagccctgatgagcagctcatcttgactggtacttctgttgaaagggatagcccaata
ggagggttgctttgcttctatgatcgcgaaaagcttgaactagtttcaaggattggtatc
tcccctacttgcagtgttgtgcagtgtgcttggcacccaaagctaaatc------aggtt
ttcgctactgccggagacaaaagtcaagggggaacgcacgtactgtacgacccaacacta
agcgagcgaggcgctcttgtatgcgttgctcgtgcgccaaggaagaagtcagtggacgat
tttgaggtgcagccggttatacacaaccctcatgcactgcccttgttcagagatcagcca
agtcgcaagaggcagagggacaagatattgaaggacccggtgaaatcccacaagcctgag
cttccaatcacaggacctggccatggtgggaggaccggtacatcttcaggcagcttgtta
acccaatatcttctcaagcaagggggtatgttgaaggagacatggatggaagaagatccc
agagaagccatattgaagtatgcagaggttgcagagaaagatcccaagtttattgccctg
gcctatgcggagacccaaccaaagcccgtctttgcagaatcggatcctgaggaagac---
>SRR5137213
------------------------------------------------------------
------------------------------------------------------------
------------------------------caggttgtttcagcgttagcagttgatcac
tcagggtcaagagttctttctggtagttatgattatacagttcgtatgtatgacttccaa
gggatgaaacgggatttggcttcctttagacaattagaaccgtttgaagggcaccaagtt
cgggccctgagttggagccccacagctggattctttttgtgtgtcaccggttctgctcaa
gctaagatatatgatcgtgatggactcacaattggtgagtttgtaaagggagacatgtat
atccgtgatctcaagaacacaaagggtcacatatctggtttaacttgtggagagtggcac
ccacataaaaaggagactatcttgacgtcatctgaagatggatcacttcgcatatgggat
gtgaatgacttcaaaagccaaaaacaggttatcaagccaaagcttgcaaggcctggaaga
gttccagtaacaacttgtgcttgggaatgtgagggaaagagtattgctggtggaatagga
gatggatctatccagatatggaaccttaaggcgggaggggcgagcagaccagatgtccat
gttgaaaaagcacattcagatgacatcactgggctgaaattttctgctgatggccaccac
ctatta------tctagaagctttgatggtacattgaaggtttgggatttacggaaaatg
aagcagtctcttaaggtgtttgaggatctgccaaatcattatgcacaaacaaatatagca
tttagccctgacgagcagctcatcttgactggtacttctattgaaagggatagtccaata
ggagggttgctttgcttctatgatcgtgaaaagcttgaactagtttcaatgattggtatc
tcccctacttgcagtgttgtgcagtgtgcttggcacccaaagcttaatc------aggtt
ttcgcaactgctggagacaaaagtcaaggagcaacacacatactgtatgacccaacacta
agtgagagaggcgctcttgtatgcgttgctcgggcgccaaggaagaagtcggtggatgat
tttgaggtgcagccggttatacacaaccctcatgcactgcccttgttcagagatcagcca
agtcgcaagaggcagagggagaagatattgaaggacccgatgaaatcccacaagcctgag
cttccaatcacaggacctggccacggtgggaggactggtacatcttcagggagcttgtta
acccaatatcttctcaaggaagggggtatgttgaaggagacatggatggaagaagatccc
agagaagctatactgaagtatgcagaggttgcagagaaagatcccaagtttattgcccca
gcctatgctgacacccaaccaaagcctgtctttgcagaatcggatcctgaggaggaataa
>SRR7905849
caca--------------------------------------------------------
------------------------------------------------------------
----------------------------gtaaagttgtttcagcgttcgcagttgatcac
tcagggtcaagagttctttccggtagttatgattacacagttcgtatgtatgacttccaa
gggatgaaacgggatttggcttcctttagacaattagaaccatttgaagggcaccaactt
cgggccctgagttggagccccacagctggattctttttgtgtgtcaccggctctgctcaa
gctaagatatatgatcgtgatggactcacaattggtgagtttgtaaagggagacatgtat
atccgtgatctcaagcacacaaagggtcacatatctggtttaacttgtggagagtggcac
ccacataaaaaggagactatcttgacatcatctgaagatggatcacttcgaatatgggat
gtgaatgacttcaaaagccaaaagcaggttatcaagccaaagcttgcaaggcctggaaga
gttccagtaacaacttgtgcttgggaacgtgagggaaagagcattgctggtggaatagga
gatggatctatccagatatggaaccttaagccgggatgggggagcagaccagatgtacat
attgaaaaagcacattcagatgacatcactgggctgaaattttctgctgatggccaccac
ctatta------tctagaagctttgatggtacattgaaggtttgggatttacggcaaatg
aagcagtctctcaaggtgtttgaggatctgccaaatcattatgcacaaacaaatatagca
tttagccctgatgagcagctcatcttgactggtacttctgttgaaagggatagcccaata
ggagggttgctttgcttctatgatcgcgaaaagcttgaactagtttcaaggattggtatc
tcccctacttgcagtgttgtgcagtgtgcttggcacccaaagctaaacc------aggtt
ttcgcaactgctggagacaaaagtcragggggaacacacatactatatgacccaacacta
agtgagagaggcgctcttgtatgcgttgctcgcgcgccaaggaagaagtcagtggacgat
tttgaggtgcagccggttatacacaaccctcatgcactgcccttgttcagagatcagccr
agtcgcaagaggcagagggagaagatattgaaggacccagtgaaatcccacaagcctgag
cttccaatgacaggacctggccacggtgggaggaccggtacatcttcaggcagtttgtta
acccaatatcttctcaagcaagggggtatgttgaaggagacatggatggaagaagatccc
agagaagctatattgaagtatgcagaggttgcagagaaagatcccaagtttattgcccca
gcctatgctgagacccaaccaaagcccgtctttgcagaatcggatcctgaggaggag---
>SRR7905861
caca--------------------------------------------------------
------------------------------------------------------------
----------------------------gtaaggttgtttcagcattagcagttgatcac
tcagggtcaagagttctttctggtagttatgattatacagttcgtatgtatgacttccaa
gggatgaaacgggatttggcttcctttagacaattagaaccgtttgaagggcaccaagtt
cgggccctgagttggagccccacagctggattctttttgtgtgtcactggttctgctcaa
gctaagatatatgatcgtgatggactcacaattggtgagtttgtaaagggagacatgtat
atccgtgatctcaagaacacaaagggtcacatatctggtttaactygtggagagtggcac
ccacataaaaaggagactatcttgacgtcatctgaagatggatcacttcgaatatgggat
gtgaatgacttcaaaagccaaaaacaggttatcaagccaaagcttgcaaggcctggaaga
gttccagtaacaacttgtgcttgggaatgtgagggaaagagtrttgctggtggaatagga
gatggatctatccagayatggaaccttaaggctggaggggggagcagaccagatgtacat
gttgaaaaagcacattcagatgacatcactgggctgaaattttctgctgatggccaccac
ctatta------tctagaagcttygatggtacattgaaggtttgggatttacggaaaatg
aagcagcctcttaaggtgtttgaggatctgccaaatcattatgcacaaacraatatagca
tttagccctgacgagcagctcatcttgactggtacttctgttgaaagggatagcccaata
ggagggttgctttgcttctgtratcgtgaaaagcttgaactagtttcaatgattggtatc
tcccctacttgcagtgttgtgcagtgtgcttggcacccaaagctaaatc------aggtt
ttcgcaactgctggagacaaaagtcaagggggaacacacatactatatgacccaacacta
agtgagagaggcgctcttgtatgcrttgctcrggcgccaaggaagaagtcagtggacgat
tttgaggtgcagccggtcatacacaaccctcatgcactgcccttgttcagagatcagcca
agtcgcaagaggcagagggagaagatattgaaggacccgatgaaatsccacaagcctgag
cttccaatcacaggacctggccayggcgggaggactggtacatcttcaggcagcttgtta
acccaatatcttctcaaggaagggggtatgttgaaggagacatggatggaagaagatccc
agagaagctatactgaagtatgcagaggttgcagagaaagatcccaagtttattgcccca
gcctatgctgagacccaaccaaagcctgtctttgcagaatcggatcctgaggaggaatag
>SRR7905862
caca--------------------------------------------------------
------------------------------------------------------------
----------------------------gtaaggtagtttcagctttagcagttgatcac
tcagggtcaagagttctttctggtagttatgattatacgattcgtatgtatgacttccaa
gggatgaaaagggatttggcttcctttaggcaattagaaccatttgaagggcaccaagtt
cgggctttgagttggagccccacakctgggttctttttgtgtgtcactggctctgcacaa
gcgaagatatatgatcgtgatggactcacaattggcgagtttgtaaagggagacatgtat
atccgtgatctcaagaacacaaagggtcacatatctggtttaacttgtggcgagtggcat
ccgcataaaaaggagactatcttgacatcatctgaggatggatcacttcgaatatgggat
gtgaatgacttcaaaagccaaaagcaggttatcaagccaaagcttgcraggcctggaaga
gttccrgtaacaacttgtgcttgggaatgcragggaaagagcattgctggtggagtagga
gatggatctatccagatatggaacgttaagctgggatggggcagcagaccagacatacat
gttgaaaaagcacattcagatgacatcactgggctgaagttttctgctgatggcygccac
ctatta------tctagaagctttgatagtacattgaaggtttgggatttgcggcaaatg
aagcagtctcttaaggtgtttcaggatctgccaaatcattatgcacaaacaaatatagca
cttagccctgatgagcagctcatcttgactggtacttctgtcgaaagggatagcccaaka
ggagggttgctttatttctatgatcgygaaaagcttgaactagtttcaagggttggtatc
tcccctacttgcagtgttgtgcagtgygcttggcacccaaagctaaatc------aggtt
ttcgcgactgctggagacaaaagtcaagggggaacgcacgtcttgtatgacccaacacta
agtgagagaggcgctcttgtatgtgtysctcgtgcgccaaggaagaactcagtggaygat
tttgaggtgcagccggttatacacaaccctcatgcmctgccgttgttcagagatcagcca
agtcgcaagaggcagagggagaagatattgaaggacccggtgaaatcccayaagcctgag
cttccaatcacaggaccrggccatggtgggaggaccggtacatcctcaggcagtttgtta
acccaatatcttctcaagcaagggggcatgttgaaggagacatggatggaagaagatccc
agggaagctatattgaaatatgctgaggttgcagcraaagatcccaagttcattgcccca
gcatattctgagacccaaccaaagcccgtctttgcagaatcggattctgaggaggag---
>SRR8327214
caca--------------------------------------------------------
------------------------------------------------------------
----------------------------gtaaggttgtttcagcattagcagttgatcac
tcagggtcaagagttctttctggtagttatgattatacagttcgtatgtatgacttccaa
gggatgaaacgggatttggcttcctttagacaattagaaccgtttgacgggcaccaagtt
cgggccctgagttggagccccacagctggattctttttgtgtgtcactggttctgctcaa
gctaagatatatgatcgtgatggactcacaattggtgagtttgtaaagggagacatgtat
atccgtgatctcaagaacacaaagggtcacatatccggtttaacttgtggagagtggcac
ccacataaaaaggagactatcttgacrtcatctgaagatggatcacttcgaatatgggat
gtgaatgacttcaaaagccaaaaacaggttatcaagccaaagcttgcaaggcctggaaga
gttccagtaacaacttgtgcttgggaatgtgagggaaagagtattgctggtggaatagga
gatggatctatccagatatggaaccttaaggcgggaggggggagcagaccagatgtacat
gttgaaaaagcacattcagatgacatcactgggctgaaawtttctgctgatggccaccac
ctatta------tctagaagctttgatggtacattgaaggtttgggatttacggaaaatg
aagcagtctcttaaggtgtttgaggatctgccaaatcattatccacaaacaaatatagca
tttagccctgacgagcagctcatcttgactggtacttctgttgaaagggatagcccaata
ggagggttgctttgcttctatgatcgtgaaaagcttgaactagtttcaatgattggtatc
tcccctacttgcagtgttgtgcagtgtgcttggcacccaaagctaaatc------aggtt
ttcgcaactgctggagacaaaagtcaagggggaacacacatactgtatgacccaacacta
agtgagagaggcgctcttgtatgcgttgctcgggygccaaggaagaagtcagtggatgat
tttgaggtgcagccggttatacacaaccctcatgcgctgcccttgttcagagatcagcca
agtcgcaagaggcagagggagaagatattgaaggacccgatgaaatcccacaagcctgag
cttccaatcacaggacctggccacggcgggaggactggtacatcttcaggcagcttgtta
acccaatatcttctcaaggaagggggtatgttgaaggagacatggatggaagaagatccc
agagaagctatactgaagtttgcagaggttgcagagaaagagcccaagtttattgcccca
gcctatgctgagacccaaccaaagcctgtctttgcagaatcggatcctgaggaggaatag
