# Supplementary material for: Phylogenomics and classification of Cactaceae based on hundreds of nuclear genes
Source: Plant Syst Evol. 2025 Aug 11;311(5):28. doi: 10.1007/s00606-025-01948-z (PMC12339657; doi:10.1007/s00606-025-01948-z)
Supplement: Supplementary file 4 — Online Resource 4: Containing alignments and RAxML gene trees for all included loci and all phylogenetic datasets (ZIP 10372 KB) [file 606_2025_1948_MOESM4_ESM.zip › de Vos et al_ESM_4/ESM_data_alignments/QCP/6532_consensus.mafft.fasta]

>PAFTOL004547
------------------------------------------------gatatgtgtggt
ggtacaggaaaatggaaagcactcaacagaaagcgtgctaaagatgtatatgagtttacc
gagtgccctaattgctacggtcgagggaaacttgtctgccctgtttgtttgggtactggt
ttacct--aacaataaaggtcttttgagaaggcctgatgcaaaaaagttgctagataaga
tgtacaatggtcggattctg
>PAFTOL004551
------------------------------------------------gatatgtgtggt
ggtacaggaaaatggaaagcactcamcagaaagcgtgctaaagatgtatatgagtttacy
gagtgccctaattgctacggtcgagggaaacttgtctgccctatatgtttgggtactggt
ttacca--aacaacaaaggtcttcttaggaggcctgatgcaaaaaagttgctagataaga
tgtacaatggtcggattctg
>PAFTOL004552
------------------------------------------------gatatgtgtggt
ggtacaggaaaatggaaagcactcaacagaaagcgtgctaaagatatatatgagtttact
gagtgtcctaattgctacggtcgagggaaacttgtctgccctgtttgtttgggtactggt
ttaccg--aacaataaaggtcttctgagaaggcctgatgcaaaaaagttgctagataaga
tgtacaatggtcggattctg
>PAFTOL004553
gagagagcagtttgccgtaactgtggtggcagtggtgctgttttatgtgatatgtgtggt
ggtacaggaaaatggaaagcactcaayagaaagcgtgctaaagatgtatatgagtttact
gagtgccctaattgctacggtcgagggaaacttgtctgccctgtttgtttgggtactggt
ttaccg--aacaataaaggccttctgagaaggcctgatgcaaaaaagttgctagataaga
tgtacaatggtcgtattctc
>PAFTOL004554
------------------------------------------------gatatgtgtggt
ggtacaggaaaatggaaagcactcaacagaaagcgtgctaaagatatatatgagtttact
gagtgtcctaattgctacggtcgagggaaacttgtctgccctgtttgtttgggtactggt
ttaccg--aacaataaaggtcttctgagaaggcctgatgcaaaaaagttgctagataaga
tgtacaatggtcggattctg
>PAFTOL004555
------------------------------------------------gatatgtgtggt
ggtacaggaaaatggaaagcactcaacagaaagcgtgcgaaagatgtatatgagtttact
gagtgccctaattgctacggtcgagggaaacttgtatgccctgtttgtttgggtactggt
ttaccg--aacaataaaggtcttttgagaaggcctgatgcaaaaaagttgctagataaga
tgtacaatggtcggattctg
>PAFTOL004556
------------------------------------------------gatatgtgtggy
ggtacaggaaaatggaargcactcaacagaaagcgtgctaaagatgtatatgagtttact
gagtgccctaattgctacggtcgagggaaacttgtctgccctgtttgtttgggtactggt
ttrccr--aacaataaaggtcttctgagaaggcctgatgcaaaaaaattgctagataaga
tgtacaatggtcggattctg
>PAFTOL004561
------------------------------------------------gatatgtgtggt
ggtacaggaaaatggaaagcactcaacagaaagcgtgctaaagatgtatatgagtttacc
gagtgccctaattgctacggtcgagggaaacttgtctgccctatatgtttgggtactggt
ttacca--aacaataaaggtcttctgagaaggcctgatgcaaaaaagttgctagataaga
tgtacaatggtcggattctg
>PAFTOL004562
------------------------------------------------gatatgtgtggt
ggtacaggaaaatggaaagcactcaacagaaagcgtgctaaagatatatatgagtttact
gagtgtcctaattgctatggtcgagggaaacttgtctgccctgtttgtttgggtactggt
ttacca--aacaataaaggtcttctgagaaggcctgatgcaaaaaagttgctagataaga
tgtacaatggtcggattctg
>PAFTOL004563
------------------------------------------------gatatgtgtggt
ggtacaggaaaatggaaagcactcaacagaaagcgtgctaaagatgtatatgagtttact
gagtgccctaattgctacggtcgagggaaacttgtctgccctgtttgtttgggtactggt
ttacca--aacaataaaggtcttctgagaaggcctgatgcaaaaaagttgctagataaga
tgcacaatggtcggattctg
>PAFTOL004564
------------------------------------------------gatatgtgtggt
ggtacaggaaaatggaaagcactcaacagaaagcgtgctaaagatgtatatgagtttacc
gaatgccccaattgctacggt---------------------------------------
------------------------------------------------------------
--------------------
>PAFTOL004565
------------------------------------------------gatatgtgtgrt
ggtacaggaaaatggaaagcactcaacagaaagcgtgctaaagatgtatatgagtttact
gagtgccctaattgctacggtcgagggaaacttgtctgccctgtttgtttgggtactggt
ttaccg--aacaataaaggtcttctgaggaggcctgatgcaaaaaaattgctagataaga
tgtacaatggtcggattctg
>PAFTOL004566
------------------------------------------------gatatgtgtggt
ggtacaggaaaatggaaagcactcaacagaaagcrtgctaaagatgtatatgagtttacc
gagtgccctaattgctacggtcgagggaaacttgtctgccctatttgtttgggtactggt
ttacca--aacaataagggtcttctgagaaggcctgatgcaaaaaagttgctagataaga
tgtacaatggtcggattctg
>PAFTOL004567
------------------------------------------------gatatgtgtggt
ggtacaggaaaatggaaagcactcaacagaaagcgtgctaaagatgtatatgagtttact
gagtgtcctaattgctacggtcgggggaaacttgtctgccctgtttgtttgggtactggt
ttaccg--aacaataaaggtcttctgagaaggcctgatgcaaaaaagttgctagataaga
tgtacaatggtcggattctg
>PAFTOL004568
------------------------------------------------gatatgtgtggt
ggtacaggaaaatggaaagcactcaacagaaagcgtgctaaagatgtatatgagtttact
gagtgtcctaattgctacggtcgagggaaacttgtctgccctgtttgtttgggtactggt
ttaccg--aacaataaaggtcttctgagaaggcctgatgcaaaaaagttgctagataaga
tgtacaatggtcggattctg
>PAFTOL004571
gagagagcagtttgccgtaactgtggtggcagtggtgctgttatakgtgatatgtgtggt
ggtacaggaaaatggaaagcactcaacagaaagcgtgctaaagatgtatatgagtttacy
gagtgccctaattgctacggtcgagggaaacttgtctgccctatatgtttgggtactggt
ttgcca--aacaataaaggtcttctgaggaggcctgatgcaaaaaagttgctggataaga
tgtacaatggtcggattctg
>PAFTOL004572
gagagagcagtttgccgtaactgtggtggcagtggtgctgttatakgtgatatgtgtggt
ggtacaggaaaatggaaagcactcaacagaaagcgtgctaaagatgtatatgagtttact
gagtgccctaattgctacggtcgagggaagcttgtctgccctgtttgtttgggtactggt
ttaccg--aacaataaaggtcttctgagaaggcctgatgcaaaaaaattgctagataaga
tgtacaatggtcggattctg
>PAFTOL004573
------------------------------------------------gatatgtgtggt
ggaacaggaaaatggaaagcactcaacagaaagcgtgctaaagatgtatatgagtttacc
gagtgccctaattgctacggtcgagggaaacttgtctgccctgtttgtttgggtactggt
ttaccg--aacaataaaggtcttctgagaaggcctgatgcaaaaaaattgctagataaga
tgtacaatggtcggattctg
>PAFTOL004574
gagagagcagtttgccgtaactgtggtggcagtggtgctgttatakgtgatatgtgtggt
ggtacaggaaaatggaaagcactgaacagaaagcgtgctaaagatgtatatgagtttact
gagtgccctaattgctacggtcgagggaaacttgtctgccctgtttgtttgggtactggt
ttaccg--aacaataaaggtcttctgagaaggcctgatgcaaaaaagttgctagataaaa
tgtacaatggtcggattctg
>PAFTOL004577
------------------------------------------------gatatgtgtggt
ggtacaggaaaatggaaagcactcaacagaaagcgtgctaaagatatatatgagtttact
gagtgtcctaattgctacggtmgagggaaacttgtctgccctgtttgtttgggtactggt
ttaccg--aacaataaaggtcttctgagaaggcctgatgcaaaaaagttgctagataaga
tgtacaatggtcggattctg
>PAFTOL004578
gagagagcagtttgccgtaactgtggtggcagtggtgctgttatakgtgatatgtgtggt
ggtacaggaaaatggaaagcactcaacagaaagcgtgctaaagatgtatatgagtttact
gagtgccctaattgctacggtmgagggaaacttgtctgccctgtttgtttgggtacmggt
ttaccg--aacaataaaggtcttctgagaaggcctgatgcaaaaaaattgctagataaga
tgtacaatggtcggattctg
>PAFTOL004582
------------------------------------------------gatatgtgtggt
ggtacaggaaaatggaaagcactcaacagaaagcgtgctaaagatgtatatgagtttact
gagtgccctaattgctacggtcgagggaaacttgtctgccctgtttgtttgggtactggt
ttaccg--aacaataaaggtcttctgagaaggcctgatgcaaaaaaattgctagataaga
tgtacaatggtcggattctg
>PAFTOL004583
gagagagcagtttgccgtaactgtggtggcagtggtgctgttttakgtgatatgtgtggt
ggtacaggaaaatggaaagcactcaacagaaagcgtgctaaagatgtatatgagtttact
gagtgccctaattgctacggtcgagggaaacttgtctgccctgtttgtttgggtactggt
ttaccg--aacaataaaggccttctgagaaggcctgatgcaaaaaagttgctagataaga
tgtacaatggtcggattctg
>PAFTOL004584
gagagagcagtttgccgtaactgtggcggcagtggtgctgttatatgtgatatgtgtggt
ggtacaggaaaatggaaagcactcaacagaaagcgtgctaaagatatatatgagtttact
gagtgtcctaattgctacggtcgagggaaacttgtctgccctgtttgtttgggtactggt
ttaccg--aacaataaaggtcttctgagaaggcctgatgcaaaaaagttgctagataaga
tgtacaatggtcggattctg
>PAFTOL004585
gagagagcagtttgccgtaactgtggtggcagtggtgctgttatakgtgatatgtgtggt
ggtacaggaaaatggaaagcactcaacagaaagcgtgctaaagatgtatatgagtttacc
gagtgccctaattgctacggtcgagggaaactcgtctgccctatttgtttgggtactggt
ttacca--aacaataagggtcttctgagaaggcctgatgcaaaaaagttgctagataaga
tgtacaatggtcggattctg
>PAFTOL004587
gagagagcagtttgccgtaactgtggtggcagtggtgctgttatatgtgatatgtgtggt
ggtacaggaaaatggaaagcactgaacagaaagcgtgctaaagatgtatatgagtttacc
gagtgccctaattgctacggtcgagggaaacttgtgtgccctgtttgtttgggtactggt
ttaccg--aacaataaaggtcttctgagaaggcctgatgcaaaaaatttgctagataaaa
tgtacaatggtcggattctg
>PAFTOL004590
------------------------------------------------gatatgtgtggt
ggtacaggaaaatggaaagcactcaacagaaagcgtgctaaagatatatatgagtttact
gagtgtcctaattgctacggtcgagggaaacttgtctgccctgtttgtttgggtactggt
ttaccg--aacaataaaggtcttctgagaaggcctgatgcaaaaaagttgctagataaga
tgtacaatggtcggattctg
>PAFTOL004591
gagagagcagtctgccgtaactgtggcggcagtggtgctgttatatgtgatatgtgtggt
ggtacaggaaaatggaaagcactcaacagaaarcgtgctaaagatatatatgagtttact
gagtgtcctaattgctacggtcgagggaaacttgtctgccctgtttgtttgggtactggt
ttaccg--aacaataaaggtcttctgagaaggcctgatgcaaaaaagttgctagataaga
tgtacaatggtcggattctg
>PAFTOL004593
gagagagcagtttgccgtaactgtggtggcagtggtgctgttatakgtgatatgtgtggt
ggtacaggaaaatggaaagcactcaacagaaagcgtgctaaagatgtatatgagtttact
gagtgccctaattgctacggtcgagggaaacttgtctgccctgtttgtttgggtactggt
ttaccg--aacaataaaggtcttctgagaaggccggatgcaaaaaagttgctagataaga
tgtacaatggtcggattctg
>PAFTOL004594
gagagagcagtttgccgtaactgtggcggcagtggtgctgttatakgtgatatgtgtggt
ggtacaggaaaatggaaagcactcaacagaaagcgtgctaaagatatatatgagtttact
gagtgtcctaattgctacggtcgagggaaacttgtctgccctgtttgtttgggtactggt
ttaccg--aacaataaaggtcttctgagaaggcctgatgcaaaaaagttgctagataaga
tgtacaatggtcggattctg
>PAFTOL004596
------------------------------------------------gatatgtgtggt
ggtacaggaaaatggaaagcactcaacagaaagcgtgctaaagatgtatatgagtttact
gagtgccctaattgctacggtcgagggaaacttgtctgccctgtttgtttgggtacaggt
ttaccg--aayaataaaggtcttctgagaaggcctgaygcaaaaaaattgctagataaga
tgtacaatggtcggattctg
>PAFTOL004597
gagagagcagtttgccgtaactgtggtggcagtggtgctgttatatgtgatatgtgtggt
ggtacaggaaaatggaaagcactcaacagaaagcgtgccaaagatgtatatgagtttact
gagtgccctaattgctacggtcgagggaaacttgtctgccctgtttgtttgggtactggt
ttaccg--aacaataaaggccttctgagaaggcctgatgcaaaaaagttgctagataaga
tgtacaatggtcggattctg
>PAFTOL004598
------------------------------------------------gatatgtgtggt
ggtacaggaaaatggaaagcactcaacagaaagcgtgctaaagatatatatgagtttact
gagtgtcctaattgctacggtcgagggaaacttgtctgccctgtttgtttgggtactggt
ttacct--aacaataaaggtcttctgagaaggcctgatgcaaaaaagttgctagataaga
tgtacaatggtcggattctg
>PAFTOL004599
------------------------------------------------gatatgtgtggt
ggtacaggaaaatggaaagcactcaacagaaagcgtgctaaagatatatatgagtttact
gagtgtcctaattgctacggtcgagggaaacttgtctgccctgtttgtttgggtactggt
ttaccg--aacaataaaggtcttttgagaaggcctgatgcaaaaaagttgctagataaga
tgtacaatggtcggattctg
>PAFTOL004600
gagagagcagtttgccgtaactgtggcggtagtggtgctgttatakgtgatatgtgtggt
ggtacaggaaaatggaaagcactcaacagaaagcgtgctaaagatatatatgagtttact
gagtgtcctaattgctacggtcgagggaaacttgtctgccctgtttgtttgggtactggt
ttaccg--aacaataaaggtcttctgagaaggcctgatgcaaaaaagttgctagataaga
tgtacaatggtcggattctg
>PAFTOL004601
------------------------------------------------gatatgtgtggt
ggtacaggaaaatggaaagcactcaacagaaagcgtgctaaagatgtatatgagtttact
gagtgccctaattgctacggtcgagggaaacttgtatgccctgtttgtttgggtactggt
ttaccg--aacaataaaggtcttttgagaaggcctgatgcaaaaaagttgctagataaga
tgtacaatggtcggattctg
>PAFTOL004603
gagagagcagtttgccgtaactgtggtggcagtggtgctgttatakgtgatatgtgtggt
ggtacaggaaaatggaaagcactcaacagaaagcgtgctaaagatgtatatgagtttact
gagtgtcctaattgctacggtcgagggaaacttgtctgccctgtttgtttgggtactggt
ttaccg--aacaataaaggtctkctgagaaggcctgatgcaaaaaagttgctagataaga
tgtayaatggtcggattctg
>PAFTOL004604
gagagagcagtttgccgtaactgtggtggcagtggtgctgttatatgtgatatgtgtggt
ggtacaggaaaatggaaagcactcaacagaaagcgwgctaaagatgtatatgagtttact
gagtgtcctaattgctacggtcgagggaaacttgtctgccctgtttgtttgggtactggt
ttaccg--aacaataaaggtctkctgagaaggcctgatgcaaaaaagttgctagataaga
tgtacaatggtcggattctg
>PAFTOL004608
------------------------------------------------gatatgtgtggt
ggtacaggaaaatggaaagcactcaacagaaagcgtgctaaagatgtatatgagtttact
gagtgccctaattgctacggtcgagggaaacttgtctgccctgtttgtttgggtactggt
ttaccg--aacaataaaggtcttctgagaaggcctgatgcaaaaaaattgctagataaga
tgtacaatggtcggattctg
>PAFTOL004609
gagagagcagtttgccgtaactgtggtggcagtggtgctgttatakgtgatatgtgtggt
ggtacaggaaaatggaaagcactcaacagaaagcgtgctaaagatgtatatgagtttact
gagtgccctaattgctatggtcgagggaaacttgtctgccctgtttgtttgggtactggt
ttaccg--aacaataaaggtcttctgagaaggcctgatgcraaaaaattgctagataaga
tgtacaatggtcggattctg
>PAFTOL004610
------------------------------------------------gatatgtgtggt
ggtacaggaaaatggaaagcactcaacagaaagcgtgctaaagatgtatatgagtttacc
gagtgccctaattgctacggtcgagggaaacttgtctgccctatatgtttgggtactggt
ttacca--aacaataaaggtcttctgagaaggcctgatgcaaaaaagttgctagataaga
tgtacaatggtcggattctg
>PAFTOL004611
---------------------tgtggtggcactggtgctgttatakgtgatatgtgtggt
ggtacaggaaaatggaaagcactcaacagaaagcgtgctaaagatgtatatgagtttacc
gagtgccctaattgctacggtcgagggaaacttgtctgccctatatgtttgggtactggt
ttacca--aacaataaaggtcttctgagaaggcctgatgcaaaaaagttgctagataaga
tgtacaatggtcggattctg
>PAFTOL004613
gagagagcagtttgccgtaactgtggtggcagtggtgctatcatatgtgatatgtgtggt
ggtacaggaaaatggaaagcactcaacagaaagcgtgctaaagatatttatgagtttact
gagtgtcctaattgctacggtcgagggaaacttgtctgccctgtttgtttgggtactggt
ttaccg--aacaataaaggtcttttgagaaggcctgatgcaaaaaagttgctagataaga
tgtacaatggtcggattctg
>PAFTOL004617
gagagagcagtttgccgtaactgtggcggcagtggtgctgttatatgtgatatgtgtggt
ggtacaggaaaatggaaagcactcaacagaaagcgtgctaaagatatatatgagtttact
gagtgtcctaattgctacggtcgagggaaacttgtctgycctgtttgtttgggtactggt
ttaccg--aacaataaaggtcttctgagaaggcctgatgcaaaaaagttgctagataaga
tgtacaatggtcggattctg
>PAFTOL004619
------------------------------------------------gatatgtgtggt
ggtacaggaaaatggaaggcactcaatcgaaagcgtgctaaagatgtatatgagtttacc
gagtgccctaattgctacggtcgagggaaacttgtctgccctgtttgtttgggtactggt
ttgccg--aacaacaaaggtcttctgagaaggcctgatgcaaaaaagttgctagataaga
tgtacaatggtcggattttg
>PAFTOL004620
------------------------------------------------gatatgtgtggt
ggtacaggaaaatggaaagcactsaacagaaagcgtgctaaagatgtatatgagtttact
gagtgccctaattgctacggtcgagggaaacttgtctgccctgtttgtttgggtactggt
ttaccg--aacaataaaggkcttctgaggaggcctgatgcaaaaaaattgctagataaga
tgtacaatggtcggattctg
>PAFTOL004623
------------------------------------------------gatatgtgtggt
ggtacaggaaaatggaaagcrctcaacagaaagcgtgctaaagatgtatatgagtttact
gagtgccctaattgctatggtcgagggaaacttgtctgccctgtttgtttrggtactggt
ttaccg--aacaacaaaggtcttctgagaaggcctgatgcaaaaaaattgctagataaga
tgtacaatggtcggattctg
>PAFTOL004624
------------------------------------------------gatatgtgtggt
ggtacaggaaaatggaaagcactcaacagaaagcgtgctaaagatatatatgagtttact
gagtgtcctaattgctacggtcgagggaaacttgtctgccctgtttgtttgggtactggt
ttaccg--aacaataaaggtcttctgagaaggcctgatgcaaaaaagttgctagataaga
tgtacaatggtcggattctg
>PAFTOL004625
gagagagcagtttgccgtaactgtggcggcagtggtgctgttatatgtgatatgtgtggt
ggtacaggaaaatggaaagcactcaacagaaagcgtgctaaagatatatatgagtttact
gagtgtcctaattgctacggtcgagggaaacttgtctgccctgtttgtttgggtactggt
ttaccg--aacaataaaggtcttctgagaaggcctgatgcaaaaaagttgctagataaga
tgtacaatggtcggattctg
>PAFTOL004627
------------------------------------------------gatatgtgtggt
ggtacaggaaaatggaaagcactcaacagaaagcgtgctaaagatgtatatgagtttact
gagtgccctaattgctacggtcgagggaaacttgtctgccctgtttgtttgggtactggt
ttaccg--aacaataaaggtcttctgagaaggcctgatgcaaaaaaattgctagataaga
tgtacaatggtcggattctg
>PAFTOL004629
------------------------------------------------gatatgtgtggt
ggtacgggaaaatggaaagcactcaacagaaagcgtgctaaagatgtatatgagtttact
gagtgccctaattgctacggtcgagggaagcttgtctgccctgtttgtttgggtactggt
ttacca--aacaataaaggtcttctgagaaggcctgatgcaaaaaagttgctagataaga
tgtacaatggtcggattctg
>PAFTOL004631
------------------------------------------------gatatgtgtggt
ggtacaggaaaatggaaagcactcaacagaaagcgtgctaaagatatatatgagtttact
gagtgtcctaattgctacggtcgagggaaacttgtctgccctgtttgtttgggtactggt
ttaccg--aacaataaaggtcttctgagaaggcctgatgcaaaaaagttgctagataaga
tgtacaatggtcggattctg
>PAFTOL004632
------------------------------------------------gatatgtgtggt
ggtacaggaaaatggaaagcactcaacagaaagcgtgctaaagatgtatatgagtttact
gagtgccctaattgctacggtcgagggaaacttgtctgccctgtttgtttgggtactggt
ttaccg--aacaataaaggccttctgagaaggcctgatgcaaaaaagttgctagataaga
tgtacaatggtcggattctg
>PAFTOL004633
------------------------------------------------gatatgtgtggt
ggtacaggaaaatggaaagcactcaatagaaagcgtgctaaagatgtatatgagtttact
gagtgtcctaattgctacggtcgagggaaacttgtctgccctgtttgtttgggtactggt
ttaccg--aacaataaaggtcttctgagaaggcctgatgcaaaaaarttgctagataaga
tgtacaatggtcggattctg
>PAFTOL004634
------------------------------------------------gatatgtgtggt
ggtacaggaaaatggaaagcactcaacagaaarcgtgctaaagatgtataygagtttact
gagtgtcctaattgctacggtcgagggaaacttgtctgccctgtttgtttgggtactggt
ttaccg--aacaataaaggtcttctgagaaggcctgatgcaaaaaagttgctagataaga
tgtacaatggtcggattctg
>PAFTOL004635
------------------------------------------------gatatgtgtggt
ggtacaggaaaatggaaagcactcaacagaaarcgtgctaaagatgtatatgagtttact
gagtgtcccaattgctacgggcgagggaaacttgtctgccctatttgtttgggtactggt
ttaccg--aacaataaaggtcttctgagaaggcctgatgcaaaaaagttgctagataaga
tgtacaatggtcggattctg
>PAFTOL004636
gagagagccgtttgccgtaactgtggtggcagtggtgctgttatakgtgatatgtgtggt
ggtacaggaaaatggaaagcactgaacagaaagcgtgctaaagatgtatatgagtttact
gagtgccctaattgctacggtcgagggaaacttgtctgccctgtttgtttgggtackggt
ttaccg--aacaataaaggtcttctgagaaggcctgatgcaaaaaaattgctagataaga
tgtacaatggtcggattctg
>PAFTOL004637
------------------------------------------------gatatgtgtggt
ggtacaggaaaatggaaagcactcaacagaaagcgtgctaaagatgtatatgagtttact
gagtgccctaattgctatggtcgagggaaacttgtctgccctgtttgtttgggtactggt
ttaccg--aacaataaaggtcttctgagaaggcctgatgcaaaaaagttgctagataaga
tgtacaatggtcggattctg
>PAFTOL004638
------------------------------------------------gatatgtgtggt
ggtacaggaaaatggaaagcactcaacagaaagcgtgctaaagatatatatgagtttact
gagtgtcctaattgctacggtcgagggaaacttgtctgccctgtttgtttgggcactggt
ttaccg--aacaataaaggtcttctgagaaggcctgatgcaaaaaagttgctagataaga
tgtacaatggtcggattctg
>PAFTOL004639
------------------------------------------------gacatgtgtggt
ggtacaggaaaatggaaagcactcaacagaaagcgtgctaaagatgtatatgagtttact
gagtgccctaattgctacggtcgagggaaacttgtctgccctgtttgtttgggtactggt
ttaccg--aacaataaaggccttctgagaaggcctgatgcaaaaaagttgctagataaga
tgtacaatggtcggattctg
>PAFTOL004642
------------------------------------------------gatatgtgtggt
ggtacaggaaaatggaaagcactcaacagaaagcgtgctaaagatgtatatgagtttact
gagtgtcctaattgctacggtcgagggaaacttgtctgccctgtttgtttgggtactggt
ttaccg--aacaataaaggtcttctgagaaggcctgatgcaaagaagttgctagataaga
tgtacaatggtcggattctg
>PAFTOL004644
gagagagcagtttgccgtaactgtggtggcagtggtgctgttatatgtgatatgtgtggt
ggtacaggaaaatggaaagcactcaacagaaagcgtgctaaagatgtatatgagtttact
gagtgccctaattgctacggtcgagggaaacttgtctgccctgtttgtttgggtactggt
ttaccg--aacaataaaggtcttctgwgaaggcctgatgcaaaaargttgctagataaga
tgtacaatggtcggattctg
>PAFTOL004646
gagagagcagtttgccgtaactgtggcggcagtggtgctgttatakgtgatatgtgtggt
ggtacaggaaaatggaaagcactcaacagaaagcgtgctaaagatatatatgagtttact
gagtgtcctaattgctacggtcgagggaaacttgtctgccctgtttgtttgggtactggt
ttaccg--aacaataaaggtcttctgagaaggcctgatgcaaaaaagttgctagataaga
tgtacaatggtcggattctg
>PAFTOL004647
gagagagcagtttgccgtaactgtggtggcagtggtgctgttatatgtgatatgtgtggt
ggtacaggaaaatggaaagcactcaacagaaagcgtgctaaagatgtatatgagtttact
gagtgccctaattgctacggtmgagggaaacttgtctgccctgtttgtttgggtactggt
ttaccg--aacaataaaggtcttctgagaaggcctgatgcaaaaaaattgctagataaga
tgtacaatggtcggattctg
>PAFTOL004648
gagagagcagtttgccgtaactgtggtggcagtggtgctgttatakgtgatatgtgtggt
ggtacaggaaaatggaaagcactcaacagaaagcgtgctaaagatgtatatgagtttact
gagtgccctaattgctatggtcgagggaaacttgtctgccctgtttgtttgggtactggt
ttaccg--aacaataaaggtcttttgagaaggcctgatgcaaaaaagttgctagataaga
tgtacaatggtcggattctg
>PAFTOL004649
------------------------------------------------gatatgtgtggt
ggtacaggaaaatggaaagcactcaacagaaagcgtgctaaagatgtatatgagtttact
gagtgccctaattgctacggtcgagggaaacttgtmtgccctgtttgtttgggtactggt
ttaccg--aacaataaaggtcttctgagaaggcckgatgcaaaaaaattgctagataaga
tgtacaatggtcggattctg
>PAFTOL004652
gagagagcagtttgccgtaactgtggcggcagtggtgctgttatakgtgatatgtgtggt
ggtacaggaaaatggaaagcactcaacagaaagcgtgctaaagatatatatgagtttact
gagtgtcctaattgctatggtcgagggaaacttgtctgccctgtttgtttgggtactggt
ttaccg--aacaataaaggtcttctgagaaggcctgatgcaaaaaagttgctagataaga
tgtacaatggtcggattctg
>PAFTOL004653
gagagagcagtttgccgtaactgtggtggcagtggtgctgtcatakgtgatatgtgtggt
ggtacaggaaaatggaaagcactcaacagaaagcgtgctaaagatgtatatgagtttact
gagtgtcctaattgctatggtmgagggaaacttgtctgccctgtttgtttgggtactggt
ttaccg--aacaataaaggtcttctgagaaggcctgatgcaaaaaagttgctagataaga
tgtacaatggtcggattctg
>PAFTOL004654
------------------------------------------------gatatgtgtggt
ggtacaggaaaatggaaagcactcaacagaaagcgtgctaaagatgtatatgagtttact
gaatgccctaattgctatggtcgagggaaacttgtctgccctgtttgtttgggtactggt
ttacca--aacaataaaggtcttctgcgaaggcctgatgcaaaaaaattgctagataaga
tgtacaatggtcggattctg
>PAFTOL004657
------------------------------------------------gatatgtgtggt
ggtacaggaaaatggaaagcactcaacagaaagcgtgctaaagatgtatatgagtttacc
gagtgccctaattgctacggtcgagggaaacttgtctgccctatttgtttgggtactggt
ttacca--aacaataagggtcttctgagaaggcctgatgcaaaaaagttgctagataaga
tgtacaatggtcggattctg
>PAFTOL004658
------------------------------------------------gatatgtgtggt
ggtacaggaaaatggaaagcactcaacagaaagcgtgctaaagatgtatatgagtttact
gagtgccctaattgctacggtcgagggaaacttgtttgccctgtttgtttgggtactggt
ttaccg--aacaataaaggccttctcagaaggcctgatgcaaaaaaattgctagataaga
tgtacaatggtcggattctg
>PAFTOL004660
------------------------------------------------gatatgtgtggt
ggtacaggaaaatggaaagcactcaacagaaagcgtgctaaagacttatatgagtttact
gagtgccctaattgctacggtcgagggaaacttgtctgccctgtttgtttgggtactggt
ttaccg--aacaataaaggtcttctcagaaggcctgatgcaaaaaaattgctagataaga
tgtacaatggtcggattctg
>PAFTOL004661
gagagagcagtttgccgtaactgtggtggcagtggtgctgttatatgtgatatgtgtggt
ggtacaggaaaatggaaagcactcaacagaaagcgtgctaaagatgtatatgagtttaca
gagtgccctaattgctacggtcgagggaaacttgtctgccctatttgtttgggtactggt
ttaccg--aacaataagggtcttctgagaaggcctgatgcaaaaaagttgctagataaga
tgtacaatggtcggattctg
>PAFTOL004662
------------------------------------------------gatatgtgtggt
ggtacaggaaaatggaaagcactcaacagaaagcgtgctaaagaygtrtatgagtttact
gagtgccctaattgctacgggcgagggaaacttgtctgccctgtttgtttrggtactggt
ttaccg--aacaataaaggtcttctgagaaggcctgatgcmaaaaaattgctagataaga
tgtacaatggtcggattctg
>PAFTOL004664
------------------------------------------------gatatgtgtggt
ggtacaggaaaatggaaagcactcaacagaaarcgtgctaaagatatatatgagtttact
gagtgtcctaattgctacggtcgagggaaacttgtctgccctgtttgtttgggtactggt
ttaccr--aacaataaaggtcttctgagaaggcctgatgcaaaaaagttgctagataaga
tgtacaatggtcggattctg
>PAFTOL004665
gagagagcagtttgccgtaactgtggtggcagtggtgctgttatatgtgatatgtgtggt
ggtacaggaaaatggaaagcactcaacagaaagcgtgctaaagatgtatatgagtttact
gagtgccctaattgctacggtcgggggaaacttgtctgccctgtttgtttgggtactggt
ttaccg--aacaataaaggtcttctgagaaggcctgatgcaaaaaagttgctagataaga
tgtacaatggtcggattctg
>PAFTOL004666
gagagagcagtttgccgtaactgtggtggcagtggtgctgttatakgtgatatgtgtggt
ggtacaggaaaatggaaagcactcaacagaaagcgtgctaaagatgtatatgagttcact
gagtgtcctaattgctacggtcgagggaaacttgtctgccctgtttgtttgggtactggt
ttaccg--aacaataaaggtcttctgagaaggcctgatgcaaaaaagttgctagataaga
tgtacaatggtcggattctg
>PAFTOL004667
------------------------------------------------gatatgtgtggt
ggtacaggaaaatggaaagcactcaacagaaagcgtgctaaagatgtatatgagttcact
gagtgtcctaattgctacggtcgagggaaacttgtctgccctgtttgtttgggtactggt
ttaccg--aacaataaaggtcttctgagaaggcctgatgcaaaaaagttgctagataaga
tgtacaatggtcggattctg
>PAFTOL004668
------------------------------------------------gatatgtgtggt
ggtacaggaaaatggaaagcactcaacagaaagcgtgctaaagatgtatatgagttyact
gagtgtcctaattgctacggtcgagggaaacttgtctgccctgtttgtttgggtactggt
ttaccg--aacaataaaggtcttctgagaaggcctgatgcaaaaaagttgctagataaga
tgtacaatggtcggattctg
>PAFTOL005024
------------------------------------------------gatatgtgtggt
ggtacaggaaaatggaaagcactcaacagaaagcgtgctaaagatgtatatgagtttact
gagtgtcctaattgctacggtcgagggaaacttgtctgccctgtttgtttgggtactggt
ttaccg--aacaataaaggtcttctgagaaggcctgatgcaaaaaagttgctagataaga
tgtacaatggtcggattctg
>PAFTOL005025
gagagagcagtttgccgtaactgtggtggcagtggtgctgttatakgtgatatgtgtggt
ggtacaggaaaatggaaagcactcaacmgaaagcgtgctaaagatgtatatgagtttact
gagtgccctaattgctacggtcgagggaaacttatctgccctgtttgtttgggtactggt
ttaccg--aacaataaaggtcttctgagaaggcctgatgcaaaaaagttgctagacaaaa
tgtacaatggtcggattctg
>PAFTOL005026
------------------------------------------------gatatgtgtggt
ggtacaggaaaatggaaagcactcaacagaaagcgtgctaaagatgtatatgagtttact
gagtgccctaattgctacggtcgagggaaacttgtctgccctgtttgtttgggtactggt
ttaccg--aacaataaaggtcttctgagaaggcctgatgcaaaaaagttgctagataaga
tgtacaatggtcggattctg
>PAFTOL005035
------------------------------------------------gatatgtgtggt
ggtacaggaaaatggaaagcactcaacagaaagcgtgctaaagatatatatgagtttact
gagtgtcctaattgctacggtcgagggaaacttgtctgccctgtttgtttgggtactggt
ttaccg--aacaataaaggtcttctgagaaggcctgatgcaaaaaagttgctagataaga
tgtacaatggtcggattctg
>PAFTOL005042
------------------------------------------------gatatgtgtggt
ggtacaggaaaatggaaagcactcaacagaaagcgtgctaaagatrtatatgagtttact
gagtgyccwaattgctacggtcgagggaaacttgtctgccctgtttgtttgggtactggt
ttaccg--aacaataaaggycttctgagaaggcctgatgcaaaaaagttgctagataaga
tgtacaatggtcggattctg
>PAFTOL005043
------------------------------------------------gatatgtgtggt
ggtacaggaaaatggaaagcactcaacagaaagcgtgctaaagatatatatgagtttact
gagtgtcctaattgctacggtcgagggaaacttgtctgccctgtttgtttgggtactggt
ttaccg--aacaataaaggtcttctgagaaggcctgatgcaaaaaagttgctagataaga
tgtacaatggtcggattctg
>PAFTOL005047
gagagagcagtttgccgtaactgtggtggcagtggtgctgttatatgtgatatgtgtggt
ggtacaggaaaatggaaagcactcaacagaaagcgtgctaaagatgtatatgagtttact
gagtgccctaattgctacggtcgagggaaacttgtctgccctgtttgtttgggtactggt
ttaccg--aacaataaaggtcttttgagaaggcctgatgcaaaaaagttgctagataaga
tgtacaatggtcggattctg
>PAFTOL005169
------------------------------------------------gatatgtgtggt
ggtacaggaaaatggaaagcactcaacagaaagcgwgctaaagatgtatatgagtttact
gagtgycctaattgctacggtcgagggaaacttgtctgccctgtttgtttgggtactggt
ttaccg--aacaataaaggtcttctgagaaggcctgatgcaaaaaagttgctagataaga
tgtacaatggtcggattctg
>PAFTOL007498
------------------------------------------------gatatgtgtggt
ggtacaggaaaatggaaagcactcaacagaaagcgygctaaagatgtataygagtttact
gagtgccctaattgctacggtcgagggaaacttgtctgccctgtttgtttgggtactggt
ttacca--aacaataaaggtcttctgagaaggcctgatgcaaaaaagttgctagataaga
tgtacaatggtcggattctg
>PAFTOL008060
------------------------------------------------gatatgtgtggt
ggtacaggaaaatggaaagcactcaacagaaagcgtgctaaagatatatatgagtttact
gagtgtcctaattgctacggtcgaggkaaacttgtctgccctgtttgtttgggtactggt
ttaccg--aacaataaaggtcttctgagaaggcctgatgcaaaaaagttgctagataaga
tgtacaatggtcggattctg
>PAFTOL008062
------------------------------------------------gatatgtgtggt
ggtacaggaaaatggaaagcactcaacagaaagcgtgctaaagatatatatgagtttact
gagtgtcctaattgctacggtcgagggaaacttgtctgccctgtttgtttgggtactggt
ttaccg--aacaataaaggtcttctgagaaggcctgatgcaaaaaagttgctagataaga
tgtacaatggtcggattctg
>PAFTOL008063
gagagagcaggttgccgtaactgtggcggcagtggtgctgttatakgtgatatgtgtggt
ggtacaggaaaatggaaagcactcaacagaaagcgtgctaaagatatatatgagtttact
gagtgtcctaattgctacggtcgagggaaacttgtctgccctgtttgtttgggtactggt
ttaccg--aacaataaaggtcttctgagaaggcctgatgcaaaaaagttgctagataaga
tgtacaatggtcrgattctg
>PAFTOL008417
------------------------------------------------gatatgtgtggt
ggtacaggaaaatggaaagcactcaacagaaagcgtgctaaagatatatatgagtttact
gagtgtcctaattgctacggtcgagggaaacttgtctgccctgtttgtttgggtactggt
ttaccg--aacaataaaggtcttctgagaaggcctgatgcaaaaaagttgctagataaga
tgtacaatggtcggattctg
>PAFTOL008419
------------------------------------------------gatatgtgtggt
ggtacaggaaaatggaaagcactcaacagaaagcgtgctaaagatgtatatgagtttact
gagtgtcctaattgctacggtcgagggaaacttgtctgccctgtttgtttgggtactggt
ttaccg--aacaataaaggtcttctgagaaggcctgatgcaaaaaagttgctagataaga
tgtacaatggtcggattctg
>PAFTOL008421
------------------------------------------------gatatgtgtggt
ggtacaggaaaatggaaagcactgaacagaaagcgtgctaaagatgtatatgagtttact
gagtgccctaattgctacggtcgagggaaacttgtctgccctgtttgtttgggtactggt
ttaccg--aacaataaaggtcttctgagaaggcctgatgcaaaaaaattgctagataaga
tgtacaatggtcggattctg
>PAFTOL008422
------------------------------------------------gatatgtgtggt
ggtacaggaaaatggaaagcactcaacagaaagcgtgctaaagatttatatgagtttact
gagtgccctaattgctacggtcgagggaaacttgtctgccctgtttgtttgggtactggt
ttaccg--aacaataaaggtcttctgagaaggcctgatgcaaaaaaattgctagataaga
tgtacaatggtcggattctg
>PAFTOL008423
gagagagcagtttgccgtaactgtggtggcagtggtgctgttatatgtgatatgtgtggt
ggtacaggaaaatggaaagcactcaacagaaagcgtgctaaagatgtatatgagtttact
gagtgccctaattgctacggtcgagggaaacttgtgtgccctgtttgtttgggtactggt
ttaccg--aacaataaaggtcttttgagaaggcctgatgcaaaaaagttgctagataaga
tgtacaatggtcggattctg
>PAFTOL008436
------------------------------------------------gatatgtgtggt
ggtacaggaaaatggaaagcactcaatagaaagcgtgctaaagacgtatatgagtttact
gagtgccctaattgctacggtcgagggaaacttgtctgccctgtttgtttgggtactggt
ttaccg--aacaataaaggtcttctgagaaggcctgatgcaaaaaagttgctagataaga
tgtacaatggtcggattctg
>PAFTOL008439
gagagagcagtttgccgtaactgtggtggcagtggtgctgttatakgtgatatgtgtggt
ggtacaggaaaatggaaagcacttaacagaaagcgtgcgaaagatgtatatgagtttact
gagtgycctaattgctacggtcgagggaaacttgtctgccctgtttgtttgggtactggt
ttaccg--aacaataaaggtcttctgagaaggccygatgcaaaaaagttgctagataaga
tgtacaatggtcrgattctg
>PAFTOL008881
gagagagcagtttgccgtaactgtggtggcagtggtgctgttatakgtgatatgtgtggt
ggtacaggaaaatggaaagcactcaacagaaagcgtgctaaagatgtatatgagtttact
gagtgccctaattgctacggtcgagggaaacttgtctgycctgtttgtttgggtactggt
ttaccg--aacamyaaaggtcttctgagaaggcctgatgcaaaaaagttgctagataaga
tgtacaatggtckgattctg
>PAFTOL009179
------------------------------------------------gatatgtgtggt
ggtacaggaaaatggaaagcactcaacagaaagcgtgctaaagatgtatatgagtttact
gagtgtcctaattgckacggtcgagggaaacttgtctgccctgtttgtttgggtactggt
ttaccg--aacaataaaggtcttctgagaaggcctgatgcaaaaaagttgctagataaga
tgtacaatggtcggattctg
>PAFTOL009183
------------------------------------------------gatatgtgtggt
ggtacaggaaaatggaaagcactcaacagaaagcgtgctaaagatgtatatgagtttact
gagtgtcctaattgctacggtcgagggaaacttgtctgccctgtttgtttgggtactggt
ttaccg--aacaataaaggtcttctgagaaggcctgatgcaaaaaagttgctagataaga
tgtacaatggtcggattctg
>PAFTOL009187
------------------------------------------------gatatgtgtggt
ggtacaggaaaatggaaagcactcaacagaaagcgtgctaaagatgtatatgagtttact
gagtgccctaattgctacggtmgagggaaacttgtctgccctgtttgtttgggtactggt
ttaccg--aacaataaaggccttctgagaaggcctgatgcaaaaaagttgctagataaga
tgtacaatggtcggattctg
>PAFTOL009189
gagagagcagtttgccgtaactgtggtggcagtggtgctgtcatatgtgatatgtgtggt
ggtacaggaaaatggaaagcactcaacagaaagcgtgctaaagatrtatatgagtttact
gagtgtcctaattgctacggtcgagggaaacttgtctgccckgtttgtttgggtactggt
ttaccg--aacaataaaggtcttctgagaaggcctgatgcaaaaaagttgctagataaga
tgtacaatggtcggattctg
>PAFTOL009191
------------------------------------------------gatatgtgtggt
ggtacaggaaaatggaaagcactcaacagaaagcgtgctaaagatatatatgagtttact
gagtgtcctaattgctacggtcgagggaaacttgtctgccctgtttgtttgggtactggt
ttaccg--aacaataaaggtcttctgagaaggcctgatgcaaaaaagttgctagataaga
tgtacaatggtcggattctg
>PAFTOL009193
gagagagcagtttgccgtaactgtggtggcagtggtgctgttatakgtgatatgtgtggt
ggtacaggaaaatggaaagcactcaatagaaagcgtgctaaagatgtatatgagtttact
gagtgccctaattgctacggtcgagggaaacttgtctgccctgtttgtttgggtactggt
ttaccg--aacaataaaggtcttctgagraggcctgatgcaaaaaaattgctagataaga
tgtacaatggacggattctg
>PAFTOL009195
gagagagcagtttgccgtaactgtggcggcagtggtgctgttatakgtgatatgtgtggt
ggtacaggaaaatggaaagcactcaacagaaagcgtgctaaagatatatatgagtttact
gagtgtcctaattgctacggtmgagggaaacttgtctgccctgtttgtttgggtactggt
ttaccg--aacaataagggtcttctgagaaggcctgatgcaaaaaagttgctagataaga
tgtacaatggtcggattctg
>PAFTOL009197
gagacagcagtttgccgtaactgtggcggcagtggtgctgttatatgtgatatgtgtggt
ggtacaggaaaatggaaagcactcaacagaaagcgtgctaaagatatatatgagtttact
gagtgtcctaattgctacggtcgagggaaacttgtctgccctgtttgtttgggtactggt
ttaccg--aacaataaaggtcttctgagaaggcctgatgcaaaaaagttgctagataaga
tgtacaatggtcggattctg
>PAFTOL009199
gagagagcagtttgccgtaactgtggcggcagtggtgctgttatakgtgatatgtgtggt
ggtacaggaaaatggaaagcactcaacagaaagcgtgctaaagatatatatgagtttact
gagtgtcctaattgctacggtcgagggaaacttgtctgccctgtttgtttgggtactggt
ttaccg--aacaataaaggtcttctgagaaggcctgatgcaaaaaagttgctagataaga
tgtacaatggtcggattctg
>PAFTOL009203
gagagagcagtttgccgtaactgtggcggcagtggtgctgttatatgtgatatgtgtggt
ggtacaggaaaatggaaagcactcaacagaaagcgtgctaaagatatatatgagtttact
gagtgtcctaattgctacggtcgagggaaacttgtctgccctgtttgtttgggtactggt
ttaccg--agcaataaaggtcttctgagaaggcctgatgcaaaaaagttgctagataaga
tgtacaatggtcggattctg
>PAFTOL009205
gagagagcagtttgccgtaactgtggtggcagtggtgctgttatakgtgatatgtgtggt
ggtacaggaaaatggaaagcactcaacagaaagcgtgctaaagatgtatatgagtttact
gagtgccctaattgctacggtcgagggaaacttgtctgccctgtttrtttgggtactggt
ttaccg--aacaataaaggtcttctgagaaggcctgatgcaaaaaagttgctagataaaa
tgtacaatggtcggattctg
>PAFTOL009207
cagagagcagtttgtcgtaactgtggtggcagtggctctgttatakgtgatatgtgtggt
ggtacaggaaaatggaaagcactcaayagaaagcgtgctaaagatgtatatgagtttacs
gagtgccctaattgctacggtcgagggaaacttgtctgccctatatgtttgggtactggt
ttacca--aacaayaaaggtcttctyaggaggcctgatgcaaaaaagttgctagataaga
tgtacaatggtcggattctg
>PAFTOL009209
------------------------------------------gtaggtgatatgtgtggt
ggtacaggaaaatggaaagcactcaacagaaagcgtgcgaaagatgtatatgagtttact
gagtgccctaattgctacggtcgagggaaacttgtatgccctgtttgtttgggtactggt
ttaccg--aacaataaaggtcttttgagaaggcctgatgcaaaaaagttgctagataaga
tgtacaatggtcggattctg
>PAFTOL009215
gagagagcaggttgccgtaactgtggcggcagtggtgctgttatatgtgatatgtgtggt
ggtacaggaaaatggaaagcactcaacagaaagcgtgctaaagatatatatgagtttact
gagtgtcctaattgctacggtcgagggaaacttgtctgccctgtttgtttgggtactggt
ttaccg--aacaataaaggtcttctgagaaggcctgatgcaaaaaagttgctagataaga
tgtacaatggtcggattctg
>PAFTOL009217
------------------------------------------------gatatgtgtggt
ggtacaggaaaatggaaagcactcaacagaaagcgtgctaaagatatatatgagtttact
gagtgtcctaattgctacggtcgagggaaactcgtctgccctgtttgtttgggtactggt
ttaccg--aacaataaaggtcttctgagaaggcctgatgcaaagaagttgctagataaga
tgtacaatggtcggattctg
>PAFTOL009219
------------------------------------------------gatatgtgtggt
ggtacaggaaaatggaaagcactcaacagaaagcgtgctaaagatatatatgagtttact
gagtgtcctaattgctacggtcgagggaaacttgtctgccctgtttgtttgggtactggt
ttaccg--aacaataaaggtcttctgagaaggcctgatgcaaaaaagttgctagataaga
tgtacaatggtcggattctg
>PAFTOL009221
------------------------------------------------gatatgtgtggt
ggtacaggaaaatggaaagcactcaacagaaagcgagctaaagatgtatatgagtttact
gagtgtcctaattgctacggtcgagggaaacttgtctgccctgtttgtttgggtactggt
ttaccg--aacaataaaggtcttctgagaaggcctgatgcaaaaaagttgctagataaga
tgtacaatggtcggattctg
>PAFTOL009223
---------------cgtaactgtggcggcagtggttctgttatakgtgatatgtgtggt
ggtacaggaaaatggaaagcactcaacagaaagcgtgctaaagatatatatgagtttact
gagtgtcctaattgctacggtcgagggaagcttgtctgccctgtttgtttgggtactggt
ttaccg--aacaataaaggtcttctgagaaggcctgatgcaaaaaagttgctagataaga
tgtacaatggtcggattctg
>PAFTOL009225
gagagagcagtttgccgtaactgtggcggcagtggttctggtatakgtgatatgtgtggt
ggtacaggaaaatggaaagcactcaacagaaagcgtgctaaagayatatatgagtttact
gagtgtcctaattgctacggtcgagggaaacttgtctgccctgtttgtttgggtactggt
ttaccg--aacaataaaggtcttctgagaaggcctgatgcaaaaaagttgctagataaga
tgtacaatggtcggattctg
>PAFTOL009227
------------------------------------------------gatatgtgtggt
ggtacaggaaaatggaaagcactcaacagaaagcgtgctaaagatatatatgagtttact
gagtgtcctaattgctatggtcgagggaaacttgtctgccctgtttgtttgggtactggt
ttaccg--aacaataaaggtcttctgagaaggcctgatgcaaaaaagttgctagataaga
tgtacaatggtcgrattctg
>PAFTOL009229
gagagagtaatttgccgtaactgtggtggcagtggtgctgttatakgtgatatgtgtggt
ggtacaggaaaatggaaagcactcaacagaaagcgtgctaaagatrtatmtgagtttact
gagtgccctaattgctacggtcgagggaaacttgtctgccctgtttgtttgggtactggt
ttaccg--aacaataaaggtcttctgagaaggcctgatgcaaaaaaattgctagataaga
tgtacaatggtcggattctg
>PAFTOL009231
------------------------------------------------gatatgtgtggt
ggtacaggaaaatggaaagcactcaacagaaagcgtgctaaagatgtatatgagtttact
gagtgccctaattgctacggtcgagggaaacttgtctgccctgtttgttttggtactggt
ttaccgaaaataataaaggtcttctgaga--gcckgatgcaaaaaaattgctagataaga
tgtacaatggtcggattctg
>PAFTOL009233
gagagagcagtttgccgtaactgtggtggcagtggtgctgwtttakgtgatatgtgtggt
ggtacaggaaaatggaaagcactcaacagaaagcgtgctaaagatgtatatgagtttact
gagtgccctaattgctacggtcgagggaaacttgtctgccctgtttgtttgggtactggt
ttaccg--aacaataaaggtcttctgagaaggcctgatgcaaaaaagctgctagataaga
tgtacaatggtcggattctg
>PAFTOL009235
------------------------------------------------gatatgtgtggt
ggtacaggaaaatggaaagcactcaacagaaagcgtgctaaagatgtatatgagtttacc
gagtgccctaattgctacggtcgagggaaacttgtctgccctatatgtttgggtactggt
ttacca--aacaataaaggtcttctgagaaggcctgatgcaaaaaagttgctagayaaga
tgtacaatggtcggattctg
>PAFTOL009237
------------------------------------------------gatatgtgtggt
ggtacaggaaaatggaaagcactcaacagaaagcgtgctaaagatgtatatgagtttacc
gagtgccctaattgctatggtcgagggaaacttgtctgccctatatgtttgggtactggt
ttaccm--aacaataaaggtcttctgagaaggcctgatgcaaaaaagttgctagataaga
tgtacaatggtcggattctg
>PAFTOL009239
------------------------------------------------gatatgtgtggt
ggtacaggaaaatggaaagcactcaacagaaagcgtgctaaagatgtatatgagtttact
gagtgccctaattgctacggtmgagggaaacttgtctgccctgtttgtttgggtactggt
ttaccg--aacaataaaggtcttctgagaaggcctgatgcaaaaaagttgctagataaga
tgtacaatggtcggattctg
>PAFTOL009241
------------------------------------------------gatatgtgtggt
ggtacaggaaaatggaaagcactcaacagaaagcgtgctaaagatatatatgagtttact
gagtgtcctaattgctacggtcgagggaarcttgtctgccctgtttgtttgggtactggt
ttaccg--aacaataaaggtcttctgagaaggcctgatgcaaaaaagttgctagataaga
tgtacaatggtcggattctg
>PAFTOL009243
gagagagcagtttgccgtaactgtggtggcagtggtgctgttatakgtgatatgtgtggt
ggtacaggaaaatggaaagcactcaacagaaagcgtgctaaagatgtatatgagtttact
gagtgccctaattgctacggtcgagggaaacttgtctgccctgtttgtttgggtactggg
ttaccg--aacaataaaggtcttctgagaaggccggatgcaaaaaagttgctagataaga
tgtacaatggtcggattctg
>PAFTOL009245
gagagagcagtttgccgtaactgtggtggcagtggtgctgttttakgtgatatgtgtggt
ggtacaggaaaatggaaagcactcaacagaaagcgtgctaaagatgtatatgagtttact
gagtgccctaattgctacggtmgagggaaacttgtctgccctgtttgtttgggtactggt
ttaccg--aacaataaaggccttctgagaaggcctgatgcaaaaaagttgctagataaga
tgtacaatggtcggattctg
>PAFTOL009249
------------------------------------------------gatatgtgtggt
ggtacaggaaaatggaaagcactgaacagaaagcgtgctaaagatgtatatgagtttact
gagtgtcctaattgctacggtcgagggaaacttgtctgccctgtttgtttgggtactggt
ttaccg--aacaataaaggccttctgagaaggcctgatgcaaaaaagttgctagataaga
tgtacaatggtcggattctg
>PAFTOL009251
------------------------------------------------gatatgtgtggt
ggtacaggaaaatggaaagcactcaaccgaaagcgtgctaaagatgtatatgagtttact
gagtgccctaattgctacggtcgagggaaacttgtctgccctgtttgtttgggtactggt
ttaccg--aacaataaaggccttctgagaaggcctgatgcaaaaaagttgctrgataaga
tgtacaatggtcggattctg
>PAFTOL009253
------------------------------------------------gatatgtgtggt
ggtacaggaaaatggaaagcactcaacagaaagcgtgctaaagatgtatatgagtttacc
gagtgccctaattgctacggtcgagggaaacttgtctgccctatatgtttgggtactggt
ttacca--aacaataaaggtcttctgagaaggcctgatgcaaaaaagttgctagataaga
tgtacaatggtcggattctg
>PAFTOL009255
------------------------------------------------gatatgtgtggt
ggtacaggaaaatggaaagcactcaacagaaagcgtgctaaagatgtatatgagtttact
gagtgccctaattgctacggtcgagggaaacttgtctgccctgtttgtttgggtactggt
ttaccg--aacaataaaggtcttctgagaaggcctgatgcaaaaaagttgctagataaga
tgtacaatggccggattctg
>PAFTOL009257
gagagagcagtttgccgtaactgtggtggcagtggtgctgttatakgtgatatgtgtggt
ggtacaggaaaatggaaagcactcaacagaaagcgtgctaaagatgtgtatgagtttact
gagtgccctaattgctacggtcgagggaaacttgtctgccctgtttgtttgggtactggt
ttaccg--aacaataaaggtcttctgagaaggcctgatgcaaaaaagttgctagataaga
tgtacaatggccggattctg
>PAFTOL009259
------------------------------------------------gatatgtgtggt
ggtacaggaaaatggaaagcactcaacagaaagcgtgctaaagatgtatatgagtttact
gagtgccctaattgctacggtcgagggaaactkgtctgccctgtttgtttgggtactggt
ttacca--aacaataaaggtcttctgagaaggcctgatgcaaaaaagttgctagataaga
tgtacaatggtcggattctg
>PAFTOL009261
------------------------------------------------gatatgtgtggt
ggtacaggaaaatggaaagcactcaacagaaagcgtgctaaagatgtatatgagtttact
gagtgccctaattgctacggtcgagggaaactcgtctgtcctgtttgtttgggtactggt
ttaccg--aacaataaaggtcttctgagaaggcctgatgcaaaaaaattgctagataaga
tgtacaatggtcggattctg
>PAFTOL009263
------------------------------------------------gacatgtgtggt
ggtacaggaaaatggaaagcactcaacagaaagcgtgctaaagatgtatatgagtttaca
gagtgccctaattgctacggtcgagggaaacttgtctgccctgtttgtttgggtactggt
ttaccg--aacaataaaggccttctgagaaggcctgatgcaaaaaagttgctagataaga
tgtacaayggtcggattctg
>PAFTOL009265
------------------------------------------------gatatgtgtggt
ggtacaggaaaatggaaagcactcaacagaaagcgtgctaaagatgtatatgagtttact
gagtgccctaattgctatggtcgagggaaacttgtctgccctgtttgtttgggtacaggt
ttaccg--aacaataaaggccttctgagaaggcctgatgcaaaaaagttgctagataaga
tgtacaatggtcggattctg
>PAFTOL009267
------------------------------------------------gatatgtgtggt
ggtacaggaaaatggaaagcactcaacagaaagcgtgctaaagatgtgtatgagtttaca
gagtgccctaattgctacggtcgagggaaacttgtctgccctatatgtttgggtactggt
ttaccr--aacaataaaggtcttctgagraggcctgatgcaaaaaagttgctagataaga
tgtacaatggtcggattctg
>PAFTOL009269
------------------------------------------------gatatgtgtggt
ggtacaggaaaatggaaagcgctcaacagaaagcgtgctaaagatgtatatgagtttact
gagtgccctaattgctacggtcgagggaaacttgtctgccctatatgtttgggtactggt
ttacca--aacaataaaggtcttctgagaaggcctgatgcaaaaaagttgctagataaaa
tgtacaatggtcggattctt
>PAFTOL009271
gagagagcagtttgccgtaactgtggtggcagtggtgctgttatakgtgatatgtgtggt
ggtacaggaaaatggaaagcactcaacagaaagcgtgctaaagatgtgtatgagtttact
gagtgccctaattgctacgggcgagggaaacttgtctgccctgtttgtttgggtactggt
ttaccg--aacaataaaggtcttctgagaaggcctgatgccaaaaaattgctagataaga
tgtacaatggtcggattctg
>PAFTOL009279
gagagagcagtttgccgtaactgtggtggcagtggtgctgttatatgtgatatgtgtggt
ggtacaggaaaatggaaagcactcaacagaaagcgtgctaaagatgtatatgagttcact
gagtgtcctaattgctacggtmgagggaaacttgtctgccctgtttgtttgggtactggt
ttaccg--aacaataaaggtcttctgagaaggcctgatgcaaaaaagttgctagataaga
tgtacaatggtcggattctg
>PAFTOL009281
------------------------------------------------gatatgtgtggt
ggtacaggaaaatggaaagcacttaacagaaagcgtgctaaagatgtatatgagtttact
gagtgccctaattgctacggtcgagggaagcttgtctgccctgtttgtttgggtactggt
ttacca--aacaataaaggtcttctgagaaggcctgatgcaaaaaagttgctcgataaga
tgtacaatggtcggattctg
>PAFTOL009283
------------------------------------------------gatatgtgtggt
ggtacaggaaaatggaaagcactcaacagaaagcgtgctaaagatatatatgagtttact
gagtgtcctaattgctacggtcgagggaaacttgtctgccctgtttgtttgggtactggt
ttaccg--aacaataaaggtcttctgagaaggcctgatgcaaaaaagttgctagataaga
tgtacaatggtcggattctg
>PAFTOL009287
------------------------------------------------gatatgtgtggt
ggtacaggaaaatggaaagcactcaacagaaagcgtgctaaagatatatatgagtttact
gagtgtcctaattgctacggtcgagggaaacttgtctgccctgtttgtttgggtactggt
ttaccg--aacaataaaggtcttctgagaaggcctgatgcaaaaaagttgctagataaga
tgtacaatggtcggattctg
>PAFTOL009289
------------------------------------------------gatatgtgtggt
ggtacaggaaaatggaaagcactcaacagaaagcgtgctaaagatgtatatgagtttact
gagtgccctaattgctacggtcgagggaaacttgtctgccctgtttgtttgggtactggt
ttaccg--aacaataaaggtcttttgagaaggcctgatgcaaaaaagttgctagataaga
tgtacaatggtcggattctg
>PAFTOL009291
gagagagcagtttgccgtaactgtggcggcagtggtgctgttatakgtgatatgtgtggt
ggtacaggaaaatggaaagcactcaacagaaagcgtgctaaagatatatatgagtttact
gagtgtcctaattgctacggtcgagggaaacttgtctgccctgtttgtttgggtactggt
ttaccg--aacaataaaggtcttctgagaaggcctgatgcaaaaaagttgctagataaga
tgtacaatggtcggattctg
>PAFTOL009293
------------------------------------------------gatatgtgtggt
ggtacaggaaaatggaaagcactcaacagaaarcgtgctaaagatatatatgagtttact
gagtgtcctaattgctacggtcgagggaaacttgtctgccctgtttgtttgggtactggt
ttaccg--aacaataaaggtcttctgagaaggcctgatgcaaaaaagttgctagataaga
tgtacaatggtcggattctg
>PAFTOL009295
------------------------------------------------gatatgtgtggt
ggtacaggaaaatggaaagcactcaacagaaagcgtgctaaagatatatatgagtttact
gagtgtcctaattgctacggtcgagggaaacttgtctgccctgtttgtttgggtactggt
ttaccg--aacaataaaggtcttctgagaaggcctgatgcaaaaaagttgctagataaga
tgtacaatggtcggattctg
>PAFTOL009297
------------------------------------------------gatatgtgtggt
ggtacaggaaaatggaaagcactcaayagaaagcgygctaaagatgtatatgagtttact
gagtgccctaattgctacggtcgagggaaacttgtctgccctgtttgtttgggtactggt
ttacca--aacaataaaggtcttctgagaaggcctgatgcaaaaaagttgctagataaga
tgtacaatggtcggattctg
>PAFTOL009299
------------------------------------------------gatatgtgtggt
ggtacaggaaaatggaaagcactcaacagaaagcgtgctaaagatgtatatgagtttact
gagtgccctaattgctacggtcgagggaaacttgtctgccctgtttgtttgggtactggt
ttaccg--aacaataaaggccttctgagaaggcctgatgcaaaaaagttgctagataaga
tgtacaatggtcggattctg
>PAFTOL009301
------------------------------------------------gatatgtgtggt
ggtacaggaaaatggaaagcactcaacagaaagcgtgctaaagatgtatatgagtttact
gagtgccctaattgctacggtcgagggaaacttgtctgccctgtttgtttgggtactggt
ttaccg--aacaataaaggccttctgagaaggcctgatgcaaaaaagttgctagataaga
tgtacaatggtcggattctg
>PAFTOL009311
------------------------------------------------gatatgtgtggt
ggcacaggaaaatggaaggcactcaatagaaagcgtgctaaagatgtatatgagtttact
gaatgccctaattgctacggtcgagggaaacttgtctgccctgtttgtttgggtactggt
ttgcca--aacaataaaggtcttctgcgaaggcctgatgcaaaacagttgctagataaga
tgtacaatggtcggctgttg
>PAFTOL009313
------------------------------------------------gatatgtgtggt
ggtacaggaaaatggaaggcactyaatagaaaacgtgctaaagatgtatatgagtttacc
gagtgccccaattgctawggtcgagggaaacttgtctgccctgtttgtttgggtactggt
ttgcct--aacaataaaggtcttctgagaaggcctgatgcaaagcagttgctagataara
tgtacaatggtcggctgttg
>PAFTOL009315
------------------------------------------ttaggtgatatgtgtggt
ggtacaggaaaatggaaggcactcaatagaaagcgcgctaaagatgtatatgagtttact
gagtgtcctaattgctacggt---------------------------------------
------------------------------------------------------------
--------------------
>PAFTOL009319
gagagagcggtttgccgtaactgtggtggcattggtgctgtaatakgtgatatgtgtggt
ggtacaggaaaatggaaagcactcaatagaaagcgcgctaaagatgtatatgagtttact
gagtgccctaattgctacggacgagggaaacttgtctgccctgtttgtttgggtactggt
ttgcca--aacaataaaggtcttctgagaagacctgatgcgaaaaagttgctggataaga
tgtacaatggtcggatattg
>PAFTOL009321
gagagagctgtttgccgtaactgtggtggcagtggtgctgttatakgtgatatgtgtggt
ggtacaggaaaatggaaggcactcaatagaaagcgcgctaaagatgtatatgagtttact
gagtgtcctaattgctacggacgagggaaacttgtgtgccctgtttgtttgggtactggt
ttgcca--aacaacaaaggtcttttgagaaggcctgatgcgaaaaagttgctggataaga
tgtacaatggtcggattttg
>PAFTOL013501
------------------------------------------------gatatgtgtggt
ggtacaggaaaatggaaagcactcaacagaaagcgtgctaaagatgtatatgagtttact
gagtgtcctaattgctacggtcgagggaaacttgtctgccctgtttgtttgggtactggt
ttaccg--aacaataaaggtcttctgagaaggcctgatgcaaaaaagttgctagataaga
tgtacaatggtcggattctg
>SRR5036296
------------------------------------------------gatatgtgtggt
ggtacaggaaaatggaaagcactcaacagaaagcgtgctaaagatgtatatgagtttact
gagtgccctaattgctacggtcgagggaaacttgtctgccctgtttgtttgggtactggt
ttaccg--aacaataaaggccttctgagaaggcctgatgcaaaaaagttgctagataaga
tgtacaatggtcggattctg
>SRR5137211
gagagggcagtttgccgtaactgtggtggcagtggtgctgttttatgtgatatgtgtggt
ggtacaggaaaatggaaagcactcaacagaaagcgtgctaaagatgtatatgagtttact
gagtgtcctaattgttacggtcgagggaaacttgtctgccctgtttgtttgggtactggt
ttaccg--aacaataaaggccttctgagaaggcctgatgcaaaaaagttgctagataaga
tgtacaatggtcggattctg
>SRR5137212
gagagagcggtttgccgtaactgtggtggcagtggtgctgttatatgtgatatgtgtggt
ggtacaggaaaatggaaagcactcaacagaaagcgtgctaaagatgtatatgagtttact
gagtgccctaattgctatggtcgagggaaacttgtctgccctgtttgtttgggtactggt
ttaccg--aacaacaaaggtcttctcagaaggcctgatgcaaaaaagttgctagataaga
tgtacaatggtcggattctg
>SRR7905849
gagagagcagtttgccgtaactgtggtggcagtggtgctgttatatgtgatatgtgtggt
ggtacaggaaaatggaaagcactcaacagaaagcgtgctaaagatgtatatgagttcact
gagtgccctaattgctacggtcgagggaaacttgtctgccctgtttgtttgggtactggt
ttaccg--aacaataaaggtcttctgagaaggcctgatgcaaaaaagttgctagataaga
tgtacaatggtcggattctg
>SRR7905861
gagagagcagtttgccgtaaytgyggtgggagtggtgctgttatatgtgatatgtgtggt
ggtacaggaaaatggaaagcactcaacagaaagcgtgctaaagatgtatatgagtttacc
gagtgccctaattgctacggtcgagggaaacttgtctgccctgtttgtttgggtactggt
ttaccg--aacaataaaggtcttttgagaaggcctgatgcaaaaaagttgctagataaga
tgtacaatggtcggattctg
>SRR7905862
gagagagcagtttgccgtaactgtggtggcagtggtgctgttatatgtgatatgtgtggt
ggtacaggaaaatggaaagcactcaacagaaagcgtgctaaagatgtatatgagtttacy
gagtgccctaattgctacggtcgagggaaacttgtctgccctatttgtttgggtactggt
ttaccr--aacaataagggtcttctgagaaggcctgatgcaaaaaagttgctagataaga
tgtacaatggtcggattctg
>SRR8327214
gagagagcagtttgccgtaactgtggtggcagtggtgctgttatatgtgatatgtgtggt
ggtacaggaaaatggaaagcactcaacagaaagcgtgctaaagatgtatatgagtttact
gagtgccctaattgctacggtcgagggaaacttgtctgccctgtttgtttgggtactggt
ttaccg--aacaataaaggtcttttgagaaggcctgatgcaaaaaagttgctagataaga
tgtacaatggtcggattctg
