# Supplementary material for: Phylogenomics and classification of Cactaceae based on hundreds of nuclear genes
Source: Plant Syst Evol. 2025 Aug 11;311(5):28. doi: 10.1007/s00606-025-01948-z (PMC12339657; doi:10.1007/s00606-025-01948-z)
Supplement: Supplementary file 4 — Online Resource 4: Containing alignments and RAxML gene trees for all included loci and all phylogenetic datasets (ZIP 10372 KB) [file 606_2025_1948_MOESM4_ESM.zip › de Vos et al_ESM_4/ESM_data_alignments/QCP/6660_consensus.mafft.fasta]

>PAFTOL004547
------------------------------------------------------------
------------------------------------------------------------
------------------------------------------------------------
------------------------------------------------------------
------------------------------------------------------------
------------------------------------------------------------
------------------------------------------------------------
------------------------------------------------------------
------------------------------------------------------------
------------------------------------------------------------
------------------------------------------------------------
------------------------------------------------------------
------------------cagg---gttgcgcagcaagaggaagtctcagcaaggaagac
gctgccttcatatgcgtggaggcacttgaatcggtgccagagactagattgataatcgag
gtt---------------------------------------------------------
------------
>PAFTOL004551
------------------------------------------------ggaggccctaag
ctaaggaaatggtayggggcacctgatctcctcccgaaagatggatcaggagccgaagaa
caggakgatgct---gatttagaagaagccagggatgctgttttggtaactgatggagat
agtgacattggcc---------agatggtgattctgtccttgattgtcaaacgaacccga
--gtaaaagcgctagttaa--agataagcgggcagctcta---gaagcctt--tggaact
ta------tgtagag---------------------------------------------
------------------------------------------caggaaggt---ttttta
tccaaagttgggaa------cctaaaaggagtagaacatgttgttctatt---atcccag
ctatctgtctacaa----------------------------------------------
-----------------------------------------aggtgctgatggcattcaa
gctctcatgacaagcaatgtaagaaaatcagctgagcaagatgagtcaaccttaatgacc
tcaggaattccgtacaccataattagagttggctctctacaaaatactccrggtggaact
caaggttttagctttgaagagg---gttgtgcggcaagaggaaatctcagcaaggaagac
gctgctttcatatgcgtagaggcacttgaatcggtgccagagaccgcattggtagtcgag
gtt---------------------------------------------------------
------------
>PAFTOL004552
------------------------------------------------ggaggccctaag
ctaaggaaatggtatggggcacctgatttcctcctgaaagatggagcagtagccgaagaa
caggatgatgct---gatacagaagaagccagggatgctgttttggtgactgatggagat
agtgacattggcc---------agatggtgattttgcccttgattgtcaaacgaacccga
--gtaaaagcactagttaa--agataagcgggcagctcta---gaagcctt--tggaact
ta------cgttgagtcattagtg------ggagatgcaaatagtaatgtcttcctgaag
aaggctttgagaggcgt---ccgtgcaatt---atatgccctaatgaaggt---ttttta
tccaaagttgggag------cctaaaaggagtagagcatgttgttctatt---atcccag
ctgtctgtctacaa----------------------------------------------
-----------------------------------------aggtgctgatggcattcaa
gctctcatgacaaksaatgcaagaaaattagctgagcaagacgaatcgaccttaatgacc
tcaggaattccctacaccataattagagttggctctctacaaaatactccaggtggaact
caaggttttagctttgaagagg---gttgtgcagcaagaggaagtctcagcaaggaagat
gctgccttcatatgtgtggaggcacttgaatcggtgccagagactggattgataatcgag
gtggtgaatggcgaggagaaggttccagactggaaacagcattttgcagggttgatgcag
aagcaaggccaa
>PAFTOL004553
------------------------------------------------ggaggccctaag
ctaaggaaatggtatggggcacctgatttcctcccgaaagatggagcagtagccgaagaa
caggatgatgct---gatataaaagaagccagggatgctgttttggtgactgatggagat
agtgacattggcc---------agatggtgattttgtccttgattgtcaaacgaacccaa
--gtaaaagcgctagttaa--agataagcgggcagctcta---gaagcctt--tggaact
ta------tgttgag---------------------------------------------
------------------------------------------caggaaggt---ttttta
tccgaagttgggag------cccaaaaggagtagagcatgttgttctatt---atcccag
ctatctgtctacaa----------------------------------------------
-----------------------------------------aggtgctgatggcattcaa
gctctcatgacaagcaatgcaagaaaattagctgagcaagacgaatcaaccgtaatgacc
tcaggaattccctacaccataattagagttggctctctacaaaatacgccaggtggaatg
caaggttttagctttgaagagg---gttgtgcagcaagaggaagtctcagcaaggaagac
gctgccttcatatgcgtggaggcacttaagttggttccagagactggattgataatcgag
gtggtgaatggcgaggagaaggtttcagactggaaacaacattttgcagggttgatgcag
aagcaaggccaa
>PAFTOL004554
------------------------------------------------ggaggccctaag
ctaaggaaatggtatggggcacctgatttcctcctgaaagatggagcagtagccgaagaa
caggatgatgct---gatacagaagaagccagggatgctgttttggtgactgatggagat
agygacattggcc---------agatggtgattttgcccttgattgtcaaacgaacccga
--gtaaaagcactagttaa--agataagcgggcagctcta---gaagcctt--tggaact
ta------cgttgagtcattagcg------ggagatgcaaatagtaaggtcttcctgaag
aaggctttgagaggcgt---ccgtgcaatt---atatgccctaatgaaggt---ttttta
tccaaagttgggag------cctaaaaggagtagagcatgttgttctatt---atcccag
ctgtctgtctacaa----------------------------------------------
-----------------------------------------aggtgctgatggcattcaa
gctctcatgacaaksaatgcaagaaaattagctgagcaagacgaatcgaccttaatgacc
tcaggaattccctacaccataattagagttggctctctacaaaatactccaggtgraact
caaggttttagctttgaagagg---gttgtgcagcaagaggaagtctcagcaaggaagat
gctgccttcatatgtgtggaggcactygaatcggtgccagagactggattgataatcgag
gtggtgaatggcgaggagaaggtttcagactggaaacagcattttgcagggttgatgcag
aagcaaggccaa
>PAFTOL004555
------------------------------------------------ggaggccctaag
ctaaggaaatggtatggggcacctgatttcctccggaaagatggagcagtagcmgaagaa
caggatgatgct---gatataaaagaagccagggatgctgttttggtgactgatggagat
agtgacattggcc---------agttgtgatcttctattcctagcttatttagaagttta
--ccaatggagacagctgc--tgacaatgccctttcttta---ttcgaaga--gcattct
tt------cttggttactttaagg------aaggatcccaagggatttggtcttcactcg
ctgcagctttgacccta---gacccctctg---ctgcctctgcaggaaggt---ttttta
tccaaagttgggag------cctaaaaggagtagagcatgttgttctatt---atcccag
ctatctgtctacaa----------------------------------------------
-----------------------------------------aggtgctgatggcattcaa
gctctcatgacaagcaatgcaagaaaattagctgagcaagacgaatcaaccttaatgatg
tcaggaattccatacaccataattagagttggctctctacaaaatactccaggtggaact
cacggttttagctttcaagagg---gttgtgcagcaagaggaagtctcagcaaggaagac
gctgccttcatatgcgtggaggcacttgaatcggtgccagagactagattgataatcgag
gtt---------------------------------------------------------
------------
>PAFTOL004556
------------------------------------------------ggaggccctaag
ctaaggaaatggtatggggcacctgatttcctcccgaaagatggagaagtagccgaagaa
caggctaatgct---gatatagaagaagccagggatgctgttttggtgactgatggagat
agtgacattggcc---------agatggtgattttgtccttgattgtcaaacgaacacga
--gtaaaagcactagttaa--agacaagagggcagctcta---gaagcctt--tggatct
ta------tgttgagtcattagcg------ggagatgcaaatagtaaggtcttcctgaag
aaggctttgagaggcgt---tcgtgcaatt---atatgcccaaatgaaggt---ttttta
tccaaagttgggga------cttaaaaggtgtagagcatgttgttctgtt---atcccag
ctatctgtctacaa----------------------------------------------
-----------------------------------------aggtgctgatggcattcaa
gctctcatgacaaggaatgcaagaaaattagctgagcaagacgaatcaaccttgatgacc
tcaggaattccatacaccataattagagttggttctctacaaaatactccagggcgaact
caaggttttagctttgaagagg---gttgtgcagcaagaggaagtctcaacaaggaagat
gctgccttcatatgcgtggaggcacttgaatcggtgccagagactggattgataatcgag
gtggtgaatggcgaagagaaggtttcagactggaaacaacattttgcagggtwgatgcag
aagcaaggccaa
>PAFTOL004560
------------------------------------------------ggaggccctaag
ctaaggaaatggtatggggcacctgatttcctcctgaaagacggagcagtagccgaagaa
caggatgattct---gatacagaagaagccagggatgctgttttggtgactgatggagat
agtgacattggcc---------agatggtgattttgcccttgattgtcaaacgaacccga
--gtaaaagcgctagttaa--agataagcaggcagctcta---gaagcctt--tggaact
ta------cgttgagtcattagcg------ggagatgcaaatagtaaggtcttcctgaag
aaggctttgagaggcgt---ccgtgcaatt---atatgccctaatgaaggt---ttttta
tccaaagttgggag------cctaaaaggagtagagcatgttgttctatt---atcccag
ctgtctgtctacaa----------------------------------------------
-----------------------------------------aggtgctgatggcattcaa
gctctcatgacaagcaatgcaagaaaattagctgagcaagacgaatcgaccttaatgacc
tcaggaattccctacaccataattagagttggctctctacaaaatactccaggtggaact
caaggttttagctttgaagagg---gttgtgcagcaagaggaagtctcagcaaggaagac
gctgccttcatatgcgtcgaggcacttgagtcggtgccggagactggattgataatcgag
gtt---------------------------------------------------------
------------
>PAFTOL004561
------------------------------------------------ggaggccctaag
ctaaggaaatggtatggggcacctgatctcctgccgaaagatggatcagtagctgaagaa
caggatgatgct---gatgtagaagaggccagggatgctgttttggtaactgatggagat
agtgacattggcc---------agatggtgattttgtccttgattgtcaaacgaacccga
--gtaaaagcgctagtgaa--agataagcgggcagctcta---gaagcctt--tggaact
ta------tgtagagtcattagtc------ggagatgcaaacactaaggtcttcctgagg
aaagctttgagaggcgt---tcgtgcaatt---atatgcccaaatgaaggt---ttttta
tccaaagttgggag------cctaaaaggagtagaacatgttgttctatt---atcccag
ctatctgtctacaa----------------------------------------------
-----------------------------------------aggtgctgatggcattcaa
gctctcatgacaaggaatgcaagaaaattagctgagcaagatgagtcaaccttaatgacc
tcaggaattccgtacaccataattagagttggctctctacaaaatactccgggtggaact
caaggttttagctttgaagagg---gttgtgcggcaagaggaaatctcagcaaggaagac
gctgccttcatatgcgtggaggcacttgaatcggtgccagagactgcagtggtactcgag
gtggtgaatggcgaggagaaggtttcagactggaaacaacattttacagggttgatgcag
aagcaaggccga
>PAFTOL004562
------------------------------------------------ggaggccctaag
ctaaggaaatggtatggggcacctgatttcctcctgaaagatggagcagtcgccgaagaa
caggatgatgct---gatacagaagaagccagggatgctgttttggtgactgatggagat
agtgacattggcc---------agatggtgattttgcccttgattgtcaaacgaacccga
--gtaaaagcgctagttaa--agataagcgggcagctcta---gaggcctt--tggaact
ta------cgtcgagtcattagcg------ggagatgcaaatagtaaggtcttcctgaag
aaggctttgagaggcgt---ccgtgcaatt---atatgccctaatgaaggt---ttttta
tccaaagttgggag------cctaagaggagtagagcatgttgttttatt---atcccag
ctgtctgtctacaa----------------------------------------------
-----------------------------------------aggtgctgatggcattcaa
gctctcgtgacaagcaatgcaagaaaattagctgagcaagacgaatcgaccttaatgacc
tcaggaattccctacaccataattagagttggctctctacaaaatactccaggtggaact
caaggttttagctttgaasagg---gttgtgcagcaagaggaagtctcagcaaggaagat
gctgccttcatatgcgtggaggcacttgaattggtgccagagactggattgataatcgag
gtggtgaatggcgaggagaaggtttcagactggaaacaacattttgcagggttgatgcag
aagcaaggccaa
>PAFTOL004563
------------------------------------------------ggaggccctaag
ctaaggaaatggtatggggcacctgatttcctcccgaaagatggatcagtggccgaagaa
caggatgatgct---gatatagaagaagccagggatgctgttttggtgactgatggagat
agtgacattggcc---------agatggtgattttgtccttgattgtcaaacgaacccga
--gtaaaagcgctagttaa--agataagcgggcagctcta---gaagcctt--tggaact
ta------tgttgagtcattagcg------ggagatgcaaatagtgaggtcttcctgaag
aaggctttgagaggcgt---tcgtgcaatt---atatgcccaaatgaaggt---ttttta
tctaaagtttggag------cctaaaaggagtagagcatgttgttctatt---atcccag
ctatctgtctacaa----------------------------------------------
-----------------------------------------aggtgctgatggcattsaa
gctctcatgacaagcaatgcaagaaaattrgctgagcaggamgaatcaaccttaatgacc
ttaggaattccatacaccataattagagttggctctctacaaaatactccaggtggaact
caaggttttagctttgacgagg---gttgtgcagcaagaggaagcctcagcaaggaagac
gctgccttcatatgcatggaggcacttgaatcggtgccagagactggattgataatcgag
gtt---------------------------------------------------------
------------
>PAFTOL004564
------------------------------------------------ggaggccctaag
ctaaggaaatggtatggggcacctgatctcctcccgaaagatggatcagtagccgaagaa
gaggatgatgct---gatgtagaagaagccagggatgctgttttggtaactgatggagat
agcgacattggcc---------aggta---------------------------------
------------------------------------------------------------
------------------------------------------------------------
------------------------------------------------------------
------------------------------------------------------------
------------------------------------------------------------
------------------------------------------------------------
------------------------------------------------------------
------------------------------------------------------------
------------------------------------------------------------
------------------------------------------------------------
------------------------------------------------------------
------------
>PAFTOL004565
------------------------------------------------ggaggccctaag
ctaaggaaatggtatggggcacctgatttcctcccgaaagatggagcagttgccgaagaa
caggatgatgct---gatatagaagaagccagggatgctgttttggtgactgatggagat
agtgacattggcc---------agatggtgattttgtccttgattgtcaaacgaacccga
--gtaaaagcactagttaa--ggacaagcgggcagctcta---gaagcctt--tggatct
ta------tgttgagtcattagcg------ggagatgcaaatagtaaggtcttcctgaag
aaggctttgagaggcgt---tcgtgcaatt---atatgcccaaatgaaggt---ttttta
tccaaagtcgggag------cctagaaggagtagagcatgttgttctgtt---atcccag
ctatctgtctacaa----------------------------------------------
-----------------------------------------aggtgctgatggcattcga
tctctcatgacaagcaatgcaagaaaattagctgagcaggacgaatcaaccttaatgacc
tcaggacttccatacaccataattagagttggctctctacaaaatactccaggtggaact
caaggctttagctttgaagag---------------------------------------
------------------------------------------------------------
------------------------------------------------------------
------------
>PAFTOL004566
------------------------------------------------ggaggccctaag
ctaaggaaatggtatggggcacctgatctcctcccgaaagatggatcagtagccgcagaa
catgatgatgct---gacgtagaagaagccagggatgctgttttggtaactgatggagat
agtgacattggcc---------agatggtgattttgtccttgattgtcaaacgaacccga
--gtaaaagcgctagt--------------------------------------------
------------------------------------------------------------
------------------------------------------------------------
--------------------------------------------------------ccag
ctatctrtctacaa----------------------------------------------
-----------------------------------------aggtgctgatggcattcaa
gctctcatgacaagcaatgcaagaaaattagctgagcaagatgagtcaaccttaatgacc
tcaggaattccrtacaccataattagagttggctctctacaaaatactccgggkggaact
caaggtttttgctttgaagag---------------------------------------
------------------------------------------------------------
------------------------------------------------------------
------------
>PAFTOL004567
------------------------------------------------ggaggccctaag
ctaaggaaatggtatggagcacctgatctcctcccgaaagatggagcagcagccgaagaa
caggatgatgct---gatatagaagaagccagggatgctgttttggtgactgatggagat
agtgacattggcc---------agatggtgattttgtccttgattgtcaaacgaacccga
--gtaaaagcgctagttaa--agataagcgagctgctgtc---gaagcctt--tggaacc
ta------tgttgagtcattagcg------ggagatgcaaatagtaaggtcttcctgaag
aagactttgagaggtgt---tcgtgcaatt---atatgcccaaatgaaggt---ttttta
tccaaagttgggag------cctaaagggagtagagcatgttgttctatt---atcccag
ctatctgtctacaa----------------------------------------------
-----------------------------------------aggtgctgatggcattcaa
gctctcatgacaagcaatgcaagaaaattagctgagcaagacgaatcaaccttaatgacc
tcaggaattccatacaccataattagagctggctctctacaaaatactccaggtggaact
caaggttttagctttgaagagg---gttgtgcagcaagaggaagtctcagcaaggaagac
gctgccttcatatgcgtggaggcacttgaatcggtgccagagactcgattgataattgag
gtggtgaatggcaaggagaaggtttcagactggaaacaacattttacagggttgatgcag
aagcaagggcaa
>PAFTOL004568
------------------------------------------------ggaggccctaag
ctaaggaaatggtatggagcacctgatctcctcccgaaagatggagcagtagccaaagaa
caggatgatgct---gatatagaagaagccagagatgcygttttggtgactgatggagat
agtgacattggcc---------agatggtgattctgtccttgattgtcaaacgaacccga
--gtaaaagcgctagttaa--agataagtgggcagcttta---gaagcctt--tggtact
ta------tgttgaggctgcgaga------aaagatcccaagagatttggtcttcacttg
ctgcagctttaacccta---cacctctctg---ctgcctctgcaggaaggt---ttttta
tccaaagttgggag------cctaaaaggagtagagcacgttgttctatt---atcgcag
ctatctgtctacaa----------------------------------------------
-----------------------------------------aggtgctgatggcattcaa
gctctcatgacaagcaatgcaagaaaattagctgagcaagacgaatcaaccttaatgacc
tcaggaattccatacaccgtaattagagttggctctctacaaaatactccaggtggaact
caaggttttagctttgaagagg---gttgtgcagcaagaggaagtctcagcaaggaagac
gctgccttcatatgcgtggaggcacttgaagcggtcccagagacaagattgataattgag
gtggtgaatggtaaggagaacgtttcagactggaaacaacattttgcagggttgatgcag
aagcaaggccaa
>PAFTOL004571
------------------------------------------------gggggccctaag
ctaaggaaatggtatggggcacctgatctcttcccgaaagatggatcagtagccgaagaa
caggatgatgct---gatgtagaagaagccagggatgctgttttggtaactgatggagat
agtgacattggcc---------agrtggtgattttgtccttgattgtcaaacgaaaccgg
--gtaaaagcgctagttaa--agataagcgggcagctcta---gaagcctt--tggaact
ta------tgtagagatttatgtctccataagatcccaagagatttggtcttcacctgtt
gcagctttgaccctagc---tctctctgct---gcct------ctgcagga---ttttta
tccaaagttgggag------cctaaagggagtagaacatgttgttctatt---atcccag
ctmtctgtctacaa----------------------------------------------
-----------------------------------------aggtgctgatggcattcaa
gctctcatgacaagcaatgcaagaaaattagctgagcaagatgagtcaaccttaatgacc
tcaggaattccgtacactrtaattagagttggctctctacaaaatactcycggtggaact
caaggttttagctttgaagagg---gttgtgcggcaagaggaaatctcagcaaggaagac
gctgccttcatatgcgtggaggcacttgaattggtgccagagaccgcattggtaatcgag
gtggtgaatggcgaggagaaggtttcagactggaaacaacattttacagggttgatgcag
aagcaaggccaa
>PAFTOL004572
------------------------------------------------ggaggccctaag
ctaaggaaatggtatggggcacctgatttcctcgggaaagatggagtagtagccgaagaa
caggatgatgct---gatatagaagaagccagggatgctgttttggtgactgatggagat
agtgacattggcc---------agatggtgattttgtccttgattgtcaaacgaacccga
--gtaaaagcactagttaa--agacaagcgggcagctcta---gaagcctt--tggatct
ta------tgttgagtcattagct------ggagatgcaaatagtaaggtcttcctgaag
aaggctttgagaggcgt---tcgtgcaatt---atatgcccaaatgaaggt---ttttta
tccaaagttgggag------cctaaaaggagtagagcatgttattctgtt---atcccag
ctatctgtctacaa----------------------------------------------
-----------------------------------------aggtgctgatggcattcaa
gctctcatgacaagcaatgcaagaaaattrgctgagcaagacgaatcaaccttaatgacc
tcaggaattccatacacaataattagagttggctctctgcaaaatactccaggtggaact
caaggttttagctttgatgagg---kttgtgcagcaagaggaagtctcaacaaggaagac
gctgccttcatatgcgtgcaggcacttgaatcggtgccagagactggattgataatwgag
gtggtgaatggcgaagagaaggtttcagactggaagcaacattttgcagggttgatgcaa
aagcaaggccaa
>PAFTOL004573
------------------------------------------------ggaggccctaag
ctaaggaaatggtatggggcacctgatttcctcccgaaagatggagcagtagccgaagaa
caggatgatgct---gatatagaagaagccagggatgctgttttggtaactgatggagat
agtgacattggcc---------agatggtgattttgtccttgattgtcaaacgaacccga
--gtaaaagcactagtt-------------------------------------------
------------------------------------------------------------
------------------------------------------caggaaggt---ttttta
tccaaagttgggag------cctaagaggagtagagcatgttgttctgtt---atcscag
ctatctgtctacaa----------------------------------------------
-----------------------------------------aggtgctgatggcattcaa
gctctcatgacaagcaatgcaagaaaattagctgagcaagacgaatcaaccttaatgacc
tcaggaattccatacaccataattagagttggctcactacaaaatactccaggtggaact
caaggttttagctttgaagagg---gttgtgcagcaagaggaagtcttaacaaggaagac
gctgccttcatatgcgtgcaggcacttgaatcagtgccggagactggattggtaatcgag
gtagtgaatggcgaagagaaggtttcagactggaaacaacattttgcagggttgatgcag
aagcaaggccaa
>PAFTOL004574
------------------------------------------------ggaggccctaag
ctaaggaaatggtatggagcacctgatctcctcccgaaagatggagcaatagccgaagaa
caggatgatgct---gatatagaagaagccagggatgctgttttggtgactgatggagat
agtgacattggcc---------agatggtgattttgcccttgattgtcaaaagaacccga
--gtaaaagcactagttaa--agataagcgggcagctcta---gaagcctt--tggaact
ta------cgttgagtcattagcg------ggagatgcaaatagtaaggtcttcctgaag
aaggctttgagaggcgt---tcgtgcaatt---atatgcccaaasgaaggt---ttttta
tccaaagttgggag------cctaaaaggagtagagcatgttgttctatt---atcccag
ctatctgtctacaa----------------------------------------------
-----------------------------------------aggtgctgatggcattcaa
gctctcatgacaagcaatgcaagaaaattagctgagcaagacgaatcaaccttaatgacc
tcaggaattccctacaccataattagagttggctctctacaaaatactccaggtggaacg
caaggttttagctttgaagagg---gttgtgcagcaagaggaagtctcagcaaggaagac
gctgccttcatatgcgtggaagcacttgagttggttccagagactggattgataatcgag
gtggtgaatggcgaggagaaggtttcagactggaaacaacattttgcagggttgatgcag
aagcaaggccaa
>PAFTOL004577
------------------------------------------------ggaggccctaag
ctaaggaaatggtatggggcayctgatttccksctgaaagatggagcagtagccgaagaa
caggatgatgct---gatacagaagaarccagggatgctgttttggtgactgatggagat
agtgacattggcc---------agatggtgattttgcccttgattgtcaaacgaacccga
--gtaaaagcgctagttaa--agataagcrggcagctcta---gaagcctt--tggaact
ta------cgttgagtcattagcg------gkagatgcaaatagtaaggtcttcmtgaag
aaggctttgagaggcgt---ccgtgcaatt---atatgccctaakgaaggt---ttttta
tccaaagtggggag------cctaaaaggagtagagcatgttgttctatt---atcccag
ctatctgtctacaa----------------------------------------------
-----------------------------------------aggtgctgatggcattcaa
gctctcatgacaagcaatgcaagaaaattagctgagcaagacgaatcgaccttaatgacc
tcaggaattccctacaccataattagagttggctctctrcaaaatactccaggtggaact
caaggttttagctttgaagagg---gttgtgcagcaagaggaagtctcagcaaggaagat
gctgccttcatatgcrtggaggcacttgaatcggtgccagagactggattgattatcgag
gcggtgaatggcgaggagaaggtttcagactggaaacaacattttgcagggttgatgcag
aagcaaggccaa
>PAFTOL004578
------------------------------------------------ggaggccctaag
ctaaggaaatggtatggggcacctgatttcctcccgaaagatggagcagtggccgaagaa
caggatgatgct---grtatagaagaagccagggatgctgttttggtgactgatggagat
agtgacattggcc---------agatggtgattttgtccttgattgtcaaacgaacccga
--gtaaaagcactagttaa--agacaagcgggcagctcta---gaagcctt--tggatct
ta------tgttgagtcattagcg------ggagatgcaaatagtaaggtcttcctgaag
aaggctttgagaggcrt---tcgtgcaatt---atatgcccaaatgaaggt---ttttta
tccaaagttgggag------cctaaaaggartagarcatgttgttytgtt---atcccag
ctatctgtctacaa----------------------------------------------
-----------------------------------------aggtgctgatggcattcaa
gctctcatgacaagcaatgcaagaaaattagctgagcaagacgaatcaaycttaatgacc
tcaggaattccatacaccataattagagctggctctctacaaaatactccaggtggaact
caaggttttagctttgaagagg---gttgtgcagcaagaggaagtctcaacaaggaagac
gctgccttcatatgcgtgcaggcacttgamtcggtgccagagactggattggtaatcgag
gtggtgaatggcgaagagaaggtttcagaytggaaacaacattttgcagggttgatgcag
aagcaaggccaa
>PAFTOL004582
------------------------------------------------ggaggccctaag
ctaaggaaatggtatggggcacctgatttcctcccgaaagatggagcagtagccgaagaa
caggatgatgct---gatatagaagaagccagggatgctgttttggtgactgatggagat
actgacattggcc---------agatggtgattttgtccttgattgtcaaacgaacccga
--gtaaaagcactagttaa--agacaagcgggcagctcta---gaagcctt--tggatct
ta------tgttgagtcattagcg------ggagatgcaaatagtaaggtcttcctgaag
aaggctttgagaggcat---tcgtgcaatt---atatgcccaaatgaaggt---ttttta
tccaaagttgggag------cctaaaaggagtagagcatgttgttctgtt---atcccrg
ctatctctctacaa----------------------------------------------
-----------------------------------------aggtgctgatggcattcaa
gccctcatgacaagcaatgcaagaaaattagctgagcaagacgaatcaaccttaatggcc
tcaggaattccatacaccataattagagttggctctctacaaaatactccaggtggaact
caaggttttagctttgaagagg---gttgtgcagcaagaggaagtctcaacaaggaagac
gctgccttcatatgcgtgcaggcacttgaatcggtgccagaaactggattggtaatcgag
gtggtgaatggtgaagagaaggtttcagactggaaacaacattttgcagggttgatgcag
aagcaaggccaa
>PAFTOL004583
------------------------------------------------ggaggccctaag
ctaaggaaatggtatggggcacctgatttcctcccgaaagatggagcagtagccgaagaa
cmggatgatgct---gatataaaggaagccagggatgctgttttggtgactgatggagat
agtgacattggcc---------agrtggtgattttgtccttgattgtcaaacgaacccaa
--gtaaaagcgctagttaa--agataagcgggcagctcta---gaagcctt--tggaact
ta------tgttgagttattagcg------ggagatgcaaatagtaaggtcttcctgaag
aaggctttgagaggcgt---tcgtgcaatt---atatgcccaaatgaaggt---ttttta
tcmgaagttgggag------cctaaaaggagtagagcatgttgttctatt---atcccag
ctatctgtctacaa----------------------------------------------
-----------------------------------------aggtgctgatggcattcaa
gcyctcatgacaagcaatgcaagaaaattagctgagcaagacgaatcaaccttaatgacc
tcaggaattccctacaccataattagagttggctctctacaaaatactccaggtggaatg
caaggttttagctttgaagagg---gttgtgcagcaagaggaagtctcagcaaggaagac
gctgccttcatatgcgtggaggcacttgagttggttccagagactggattgataatcgag
gtggtgaatggcraggagaacgtttcagactggaaacaacattttgcagggttgatgcag
aagcaaggccaa
>PAFTOL004584
------------------------------------------------ggaggccctaag
ctaaggaaatggtatggggcacctgatttcctcctgaaagatggagcagtagccgaagaa
caggatgattct---gatacagaagaagccagggatgctgttttggtgactgatggagat
agtgacattggcc---------agatggtgattttgccgttgattgtcaaacgaacccga
--gtaaaagtgctagttaa--agataagcgggcagctcta---gaagcctt--tggaact
ta------cgttgaggtct---cg------ggagatgcaaatagtaaggtcttcctgaag
aaggctttgagaggcgt---ccgtgcaatt---atatgccctaatgaaggt---ttttta
tccaaagttgggag------cctaaaaggagtagagcatgttgttctatt---atcscag
ctgtctgtctacaa----------------------------------------------
-----------------------------------------aggtgctgatggcattcaa
gctctcatgacaagcaatgcaagaaaattagctgagcaagacgaatcgaccttaatgacc
tcaggaattccctacaccataattagaattggctctctacaaaatactccaggtggaact
caaggttttagctttgaagagg---gttgtgcggcaagaggaagtctcagcaaggaagat
gctgccttcatatgcgtggaggcacttgaatcggtgccagagactggattgataatcgag
gtggtgaatggcgaggagaaggtttcagactggaaacaactttttgcgcggttgatgcaa
aaacaaggccaa
>PAFTOL004585
------------------------------------------------ggaggccctaag
ctaaggaaatggtatggggcacctgatctcctcccgaaagatggatcagtagccgcagaa
catgatgatgct---gacgtagaacaagccagggatgctgttttggtaactgatggagat
agtgacattggcc---------agatggtgattttgtccttgattgtcaaacgaacccaa
--gtaaaagcgctagttaa--agataagcgggcagctcta---gaagcctt--tggaact
ta------tgtagaggtgcgtgtg------aatccttttgtgccttacatgttccagtct
actggattgacatctttgaccctatctctg---ctgcctctgcaggaaggt---ttttta
tccaaagttgggag------cctaaaaggagtagaacacgttgttctatt---atcccag
ctatctgtctacaa----------------------------------------------
-----------------------------------------agatgctgatggcattcaa
gctctcatgacaagcaatgcgagaaaattagctgagcaagatgagtcaacgttaatgacc
tcaggaattccgtacaccattattagagttggctctctacaaaatactccgggtggaact
caaggtttttgctttgaagagg---gttgtgcggcaagaggaaatctcagcaaggaagac
gctgccttcatatgcgtggaggcacttgaatcggtgccagagaccgcattggtaattgag
gtggtgaatggcgaggagaaggtttcagactggaaacaacattttacagggttgatgcag
aagcaaggccaa
>PAFTOL004587
------------------------------------------------ggaggccctaag
ctaaggaaatggtatggagcacctgatctcctcccgaaagatggagcaatagccgaagaa
caggatgatgct---gatatagaagaagccagggatgctgttttggtgactgatggagat
agtgacattggcc---------agatggtgattttgcccttgattgtcaaaagaacccga
--gtaaaagcgctagttaa--agataagcgggcagctcta---gaagcctt--tggaact
ta------cgttgagtcattagcg------ggagatgcaaatagtaaggtcttcctgaag
aaggctttgagaggcgt---tcgtgcaatt---atatgcccaaasgaaggt---ttttta
tccgaagttgggag------cctaaaaggagtagagcatgttgttctatt---atcccag
ctatctgtctacga----------------------------------------------
-----------------------------------------aggtgctgatggcattcaa
gctctcatgacaagcaatgcaagaaaattagctgagcaagacgaatcaaccttaatgacc
tcaggaattccctacaccataattagagttggctctctacaaaatactccaggtggaacg
caaggttttagctttgaagagg---gttgtgcagcaagaggaagtctcagcaaggaagac
gctgccctcatatgcgtggaggcacttgagttggtgccagagactggattgataatcgag
gtggtgaatggcgaggagaaggtttcagactggaaacaacattttgcagggttgatgcag
aagcaaggccaa
>PAFTOL004590
------------------------------------------------ggaggccctaag
ctaaggaaatggtatggggcacctgatttcctcctgaaagatggagcagtagccgaagaa
caggatgatgct---gatacagaagaagccagggatgctgttttggtgactgatggagat
agygacattggcc---------agatggtgattttgcccttgattgtcaaacgaacccga
--gtaaaagcactagttaa--agataagcgggcagctcta---gaagcctt--tggaact
ta------cgttgagtcattagcg------ggagatgcaaatagtaaggtcttcctgaag
aaggctttgagaggcgt---ccgtgcaatt---atatgccctaatgaaggt---ttttta
tccaaagttgggag------cctaaaaggagtagagcatgttgttctatt---atcccag
ctgtctgtctacaa----------------------------------------------
-----------------------------------------aggtgctgatggcattcaa
gctctcatgacaatgaatgcaagaaaattagctgagcaagacgaatcgaccttaatgacc
tcaggaattccctacaccataattagagttggctctctacaaaatactccaggtggaact
caaggttttagctttgaagagg---kttgtgcagcaagaggaagtctcagcaaggaagat
gctgccttcatatgtgtggaggcacttgaatcggtgccagagactggattgataatcgag
gtggtgaatggcgaggagaaggtttcagactggaaacagcattttgcagggttgatgcag
aagcaaggccaa
>PAFTOL004591
------------------------------------------------ggaggccctaag
ctaaggaaatggtatggggcacctgatttcctcctgaaagatggagcagtagccgaagaa
caggatgatgct---gatacagaagaagccagggatgctgttttggtgactgatggagat
agygacattggcc---------agatggtgattttgcccttgattgtcaaacgaacccga
--gtaaaagcactagttaa--agataagcgggcagctcta---gaagcctt--tggaact
ta------cgttgagtcattagcg------ggagatgcaaatagtaaggtcttcctgaag
aaggctttgagaggcgt---ccatgcaatt---atatgccctaatgaaggt---ttttta
tccaaagttgggag------cctaaaaggagtagagcatgttgttctatt---atcccag
ctgtctgtctacaa----------------------------------------------
-----------------------------------------aggtgctgatggcattcaa
gctctcatgacaatgaatgcaagaaaattagctgagcaagacgaatcgaccttaatgacc
tcaggaattccctacaccataattagagttggctctctacaaaatactccaggtggaact
caaggttttagctttgaagagg---gttgtgcagcaagaggaagtctcagcaaggaagat
gctgccttcatatgygtggaggcacttgaatcggtgccagagactggattgataatcgag
gtggtgaatggcgaggagaaggtttcagactggaaacagcattttgcagggttgatgcag
aagcaaggccag
>PAFTOL004593
------------------------------------------------ggaggccctaag
ctaaggaaatggtatggggcacctgatttcctcccgaaagatggagcagtagccgaagaa
caggataatgct---gatatagaagaagccagggatgctgttttggtgactgatggagat
agtgacattggcc---------agrtggtgattttgtccttgattgtcaaacgaacccga
--gtaaaagcgctagttaa--agataagcgggcagctcta---gaagcctt--tggaact
ta------tgttgagtcattagcg------ggagatgcaaatagtaaggtcttcctgaag
aaggctttgagaggtgt---tcgcgcaatt---atatgcccaaatgaaggt---ttttta
tccaaggttgggag------cctaaaaggagttgagcatgttgttctact---atcccag
ctatctgtctacaa----------------------------------------------
-----------------------------------------aggtgctgatggcattcaa
gctctcatgacaagcaatgcaagaaaattagctgagcaagacgaatcaaccttaatgacc
tcaggaattccatacaccataattagagttggctatctacaaaatactccaggtggaact
caaggttttagctttgaagagg---gttgtgcagcaagaggaagtctcagcaaggaagac
gctgccttcatatgcatggaggcacttgaatcagtgccagagactggattgataatcgag
gtggtgaatggagaggagaagatttcagactggaaacaacattttgcagggttgatgcag
aagcaaggccaa
>PAFTOL004594
------------------------------------------------ggaggccctaag
ctaaggaaatggtatggggcacctgatttcctcctgaaagatggagcagtagccgaagaa
caggatgatgct---gatacagaagaagccagggatkctgttttggtgactgatggagat
agtgacattggcc---------agatggtgattttgcccttgattgtcaaacgaacccga
--gtaaaagcgctagttaa--agataagcgggcagctcta---gaagcctt--tggaact
ta------ygttgagkcattagcg------ggagatgcaaatagtaaggtcttcctgaag
aaggctttgagaggcgt---ccgtgcaatt---atatgccctaatgaaggt---ttttta
tccaaagttgggag------cctaaaaggagtagagcatgttgttctatt---atcccag
ctgtctgtctacaa----------------------------------------------
-----------------------------------------aggtgctgatggcattcaa
gctctcatgacaagcaatgcaagaaaattagctgagcaagacgaatcgaccttaatgacc
tcaggaattccctacaccataattagagttggctctctacaaaatactccaggtggaact
caaggttttagctttgaagagg---gttgtgcagcaagaggaagtctcagcaaggaagat
gctgccttcatatgcgtggaggcacttgaatcggtgccagagactggattgataatcgag
gtggtgaatggcgaggagaaggtttcagactggaaacaacattttgcagggttgatgcag
aagcaaggccaa
>PAFTOL004596
------------------------------------------------ggaggccctaag
ctaaggaaatggtatggggcacctgatttcctcccgaaagatggagcagtagccgaagaa
caggatgatgct---gacatagaagaagccagggacgctgttttggtgactgatggagat
agtgacattggcc---------agatggtgattttgtccttgattgtcaaacgaacccga
--gtaaaagcactagttaa--agacaagcgggcagctcta---gaagcctt--tggatct
ta------tgttgagtcattagcg------ggagatgcaaatagtaaggtcttcctgaag
aaggctttgagaggcgt---tcgtgcaatt---atatgcccaaatgaaggt---ttttta
tccaaagttgggag------cgtaaaaggagtagagcatgttgttctgtt---atcccag
ctatctgtctacaa----------------------------------------------
-----------------------------------------aggtgctgatggcattcaa
gctctcatgacaagcaatgcaagaaaattagctgagcaagatgaatcaaccttaatgacc
tcaggaattccatacaccataattagagttggctctctacaaaatactccaggtggaact
caaggttttagctttgaagagg---gttgtgcagcaagaggaagtctgaacaaggaagac
gctgccttcatatgcgtgcaggcacttgaatcggtgccagagactggattggtaatcgag
gtggtgaatggcgaagagaaggtttcagactggaaacaacattttgcagsgttgatgcag
aagcaaggccaa
>PAFTOL004597
------------------------------------------------ggaggccctaag
ctaaggaaatggtatggggcacctgatttcctcccgaaggatggagcagtagccgaagaa
caggataatgct---gatataaaagaagccagggatgctgttttggtgactgatggagat
agtgacattggcc---------agrtggtgattttgtccttgattgtcaaacgaacccga
--gtaaaagcgctagttaa--agataagcgggcagctcta---gaagcctt--tggaack
ta------tgttgagtcattagcg------gtagatgcaaataayaaggtcttcctgaag
aaggctttgagaggcgt---tcgtgcaatt---atatgcccaaatgaaggt---ttttta
tccaaagttgggag------cctaaaaggagtagagcatgttgttctatt---atcccag
ctatctgtctacaa----------------------------------------------
-----------------------------------------aggtgctgatggcrttcaa
gctctcatgacaagcaatgcaagaaaattagctgagcaagacgaatcaaccttaatgatg
tcaggaattccatacaccataattagagttggctctctacaaaatgctccgggtggaact
cacggttttagctttgaagagg---gttgtgcagaaagaggaagtctcagcaaggaagac
gctgccttcatatgcgtggaggcacttgratcggtgccagagactggattgataatcgag
gtggtgaatggcgaggagaaggtatcagactggaaacaatattttgcagggttgatgcag
aagcaaggccaa
>PAFTOL004598
------------------------------------------------ggaggccctaag
ctaaggaaatggtatggggcacctgatttcctcctgaaagatggagcagtagccgaagaa
caggatgatgct---gatacagaagaagccagggatgctgttttggtgactgatggagat
agtgacattggcc---------agatggtgattttgcccttgattgtcaaacgaacccga
--gtaaaagcactagttaa--agataagcgggcagctcta---gaagcctt--tggaact
ta------cgttgagtcattagcg------ggagatgcaaatagtaaggtcttcctgaag
aaggctttgagaggcgt---ccgtgcaatt---atatgccctaatgaaggt---ttttta
tccaaagttgggag------cctaaaaggagtagagcatgttgttctatt---atcccag
ctgtctgtctacaa----------------------------------------------
-----------------------------------------aggtgctgatggcattcaa
gctatcatgacaagcaatgcaagaaaattagctgagcaagacgaatcgaccttaatgacc
tcaggaattccctacaccataattagagttggctctctacaaaatactccwggtggaact
caaggttttagctttgaagagg---gttgtgcagcaagaggaagtctcagcaaggaagat
gctgccttcatatgcgtggaggcacttgaatcggtgccagagactggattgataatcgag
gtkgtgaatggcgaggagaaggtttcagactggaaacaacattttgcagggttgatgcag
aagcaaggccaa
>PAFTOL004599
------------------------------------------------ggaggccctaag
ctaaggaaatggtatggggcacctggtttcctcctgaaagatggagcagtagccgaagaa
caggatgatgct---gatacagaagaaaccagggatgctgttttggtgactgatggagat
agtggcattggcc---------agatggtgattttgcccttgattgtcaaacgaacccga
--gtaaaagcgctagttaa--agttaagcgggcagctcta---gaagcctt--tggaact
ta------cgttgagtcattagcg------ggagatgcaaatagtaaggtcttcctgaag
aaggctttgagaggcgt---ccgtgcaatt---atatgccctaatgaaggt---ttttta
tccaaagttgggag------cctaaaaggagtagagcatgttgttctatt---atcccag
ctgtctgtctacaa----------------------------------------------
-----------------------------------------aggtgctgatggcattcaa
gctctcatgacaagcaatgcaagaaaattagctgagcaagacgaattgaccttaatgacc
tcaggaattccctacaccataattagagttggctctctacaaaatactccaggtggaact
caaggttttagctttgaagagg---gttgtgcagcaagaggaagtctcagcaatgaagat
gctgccttcatatgcgtggaggcacttgaatcggtgccagagactggattgataatcgag
gtggtgaatggcgaggagaaggtttcagactggaaacaacattttgcagggttgatgcag
aagcaaggccaa
>PAFTOL004600
------------------------------------------------ggaggccctaag
ctaaggaaatggtatggggcacctgatttcctcctgaaagatggagcagtagccgaagaa
caggatgatgct---gatacagaagaagccagggatgctgttttggtgactgatggagat
agtgacattggcc---------agrtggtgattttgcccttgattgtcaaacgaacccga
--gtaaaagcrctagttaa--agataagcgggcagctcta---gaagcctt--tggaact
ta------cgttgagtcattagyg------ggagatgcaaatagtaaggtcttcctgaag
aaggctttgagaggcgt---ccgtgcaatt---atatgccctagtagttct---ttttta
tccaaagttgggag------cctaaaaggagtagagcatgttgttctatt---atcccag
ctgtctgtctacaa----------------------------------------------
-----------------------------------------aggtgctgatggcattcaa
gctctcatgacaaksaatgcaagaaaattagctgagcaagacgaatcgaccttaatgacc
tcaggaattccctacaccataattagagttggctctctacaaaatactccaggtggaact
caaggttttagctttgaagagg---gttgtgcagcaagaggaagtctcagcaaggaagat
gctgccttcatatgygtggaggcacttgaatyggtgccagagactggattgataatcgag
gtkgtgaatggcgaggagaaggtttcagactggaaacagcattttggagggttgatgcag
aagcaaggccaa
>PAFTOL004601
------------------------------------------------ggaggccctaag
ctaaggaaatggtatggggcacctgatttcctcccgaaagatggagcagtagccgaagaa
caggatgatgct---gatataaaagaagccagggatgctgttttggtgactgatggagat
agtgacattggcc---------agatggtgattttgtccttgattgtcaaacaaacccga
--gcaaaagcg-------------------------------------------------
------------------------------------------------------------
------------------------------------------caggaaggt---ttttta
tccaaagttgggag------cctaaaaggagtagagcatgttgttctatt---atcccag
ctatctgtctacaa----------------------------------------------
-----------------------------------------aggtgctgatggcattcaa
gctctcatgacaagcaatgcaagaaaattagctgagcaagacgaatcaaccttaatgatg
tcaggaattccatacaccataattagagttggctctctacaaaatactccaggtggaact
cacggttttagctttgaagagg---gttgtgcagcaagaggaagtctcagcaaggaagac
gctgccttcatatgcgtggaggcacttgaatcggtgccagagactggattgataatcgag
gtkgtgaatggcgaggagaaggtttcagactggaaacaatattttgcagggttgacgcag
aagcaaggccaa
>PAFTOL004603
------------------------------------------------ggaggccctaag
ctaaggaaatggtatggggcacctgatttcctcccgaaagatggagcagtagccgaagaa
caggatgatgct---gatatagaagaagccagggatgctgttttagtgactgatggagat
ggtgacattggcc---------aggtagtga-----------------------------
------------------------------------------------------------
-------------agtcattagcg------ggagatgcaaatagtaaggtcttcctgaag
aaggctttgagaggcgt---tcgtgcaatt---atatgcccaaatgaaggt---ttttta
tccaaagttgggag------cctaaaaggagtagagcatgttgttctatt---atcccag
ctatctgtctacga----------------------------------------------
-----------------------------------------aggtgctgatggcattcaa
gctctcatgacaagcaatgcaagaaaattagctgagcaagacgaatcgaccttaatgacc
tcaggaattccctacaccataatcagagttggctctctacaaaatactccaggtggaact
caaggttttagctttgaagagg---gttgtgcagcaacaggaagtctcagcaaggaagac
gctgccttcatatgcgcggaggcacttgaatcggtgccagagactggattgataatcgag
gtt---------------------------------------------------------
------------
>PAFTOL004604
------------------------------------------------ggaggtcctaag
ctaaggaaatggtatggggcayctgatttcctcccgaaagatggagcagtagccgaagaa
caggatgatgct---gatatagaagaagccagggatgctgttttagtgactgatggagat
ggtgacattggcc---------agrtggtgattttgtccttgattgtcaagcgaacccga
--gtaaaagcgctagttaa--agataagcgggcagctcta---gaagcctt--tggaact
ta------tgttgagtcattagcg------ggagatacaaagagtaaggtcttcctgaag
aaggctttgagaggtgt---tcgtgcaatt---atatgcccaaatgaaggt---ttttta
tccaaagttgggag------cctaaaaggagtagagcatgttgttctatt---atcccag
ctatctgtctacga----------------------------------------------
-----------------------------------------aggtgctgatggcattcaa
gctctcatgacaagcaatgcaagaaaattagctgagcaagacgaatcgaccttaatgacc
tcaggaattccctacaccataattagagttggctctctacaaaatactccaggtggaact
caaggttttagctttgaagagg---gttgtgcagcaacaggaagtctcagcaaggaagac
gccgccttcatatgcgcggaggcacttgaatcggtgccagagactgsattgataatcgag
gtggtcaatggcgaagagaaggtttcagactggaaacaacattttgcagggttgatgcag
aagcaaggccaa
>PAFTOL004605
------------------------------------------------ggaggccctaag
ctacggaaatggtatggggcacctgatttcctctcgaaagatggagcagtagccgaagaa
caggatgatgct---gatataaaagaagccagggatgctgttttggtgactgatggagat
agtgacattggcc---------agatggtgattttgtccttgattgtcaaacgaacccga
--gtaaaagcgctagttaa--agataagcgggcagctcta---gaagcctt--tggaact
ta------tgttgagtcattagcg------ggggatgcaaataataaggtcttcctgaag
aaggctttgagaggcgt---tcgtgcaatt---atatgcccaaatgaaggt---ttttta
tccaaagttgggag------cctaaaaggagtagagcatgttgttctatt---atcccag
ctatctgtctacaa----------------------------------------------
-----------------------------------------aggcgctgatggcattcaa
gctctcatgacaagcaatgcragaarattagctgagcaagaygaatcaaccttaatgatg
tcaggaattccatacaccataattagagttggctctctacaaaatactccaggtggaact
cacggttttagctttgaagagg---gttgtgcagcaagaggaagtctcagcaaggaagac
gctgccttcatatgcgtggaggcacttgaatcggtgccagasactagattgataatcgag
gtggtgaatggcgaggagaaggtttcagactggaaacaatattttgcagggttgatgcag
aagcaaggccaa
>PAFTOL004608
------------------------------------------------ggaggccctaag
ctaaggaaatggtatggggcacctgatttcctcccgaaagatggagcagtagccgaagaa
caggatgatgct---gatatagaagaagccagggatgctgttttggtgactgatggagat
actgacattggcc---------agatggtgattttgtccttgattgtcaaacgaacccga
--gtaaaagcactagtcaa--agacaagcgggcagctcta---gaagcctt--tggatct
ta------tgttgagtcattagcg------ggagatgcaaatagtgaggtcttcctgaag
aagagtctttgacccta---gacctctctg---ctgcctctgcaggaaggt---ttttta
tccaaagttgggag------cctaaaaggagtagagcatgttgttctgtt---atcccgg
ctatctgtctacaa----------------------------------------------
-----------------------------------------aggtgctgatggcattcaa
gccctcatgacaagcaatgcaagaaaattagctgagcaagacgaatcaaccttaatgacc
tcaggaattccatacaccataattagagttggctctctacaaaatactcyrggtggaact
caaggttttagctttgaagagg---gttgtgcagcaagaggaagtctcaacaaggaagac
gctgccttcatatgcgtggaggcacttgaatcggygccagaggctggattgataatcgag
gtggtgaatggcgaagagaaggtttcagactggaaacaacattttgcacggttgatgcag
aagcaaggccaa
>PAFTOL004609
------------------------------------------------ggaggccctaag
ctaaggaaatggtatggggcacctgatttgctcccgaaagatggagcagtagccgaagaa
caggatgatgct---gatatagaagaagccagggatgctgttttggtgactgatggagat
agtgacattggcc---------agatggtgattttgtccttgattgtcaaacgaacccga
--gtaaaagcactagttaa--agacaagcgggcagctcta---gaagcctt--tggatct
ta------tgttgagccattagcg------ggagatgcaaatagtaaggtcttcctgaag
aaggctttgagaggcgt---tcgtgcaatt---atatgcccaaatgaaggt---ttttta
tccaaagttgggag------cctaaaaggagtagagcatgttgttctgtt---atcccag
ctatctgtctacaa----------------------------------------------
-----------------------------------------aggtgctgatggcattcaa
gctctcatgacaagcaatgcaagaaaattagctgagcaggacgaatcaaccttaatgacc
tcaggaattccatacaccataattagagttggctctctacaaaatactccaggtggaact
caaggttttagctttgaagagg---gttgtgcagcaagaggaagtctcaacaaggaagac
gctgccttcatatgcgtgcaggcacttgaatcagtgccagagactggattgatcattgag
gtggtgaatggcgaagagaaggtttcagactggraacaacattttgcaggkttgatgcag
aagcaaggccaa
>PAFTOL004610
------------------------------------------------ggaggccctaag
ctaaggaaatggtatggggcacctgagctcctgcccaaagatggatcagtagccgargaa
ctggatgatgct---gatgtagaagaggccagggatgctgttttggtaactgatggagat
agtgacattggcc---------agatggtgattttgtccttgattgtcaaacgaacccga
--gtaaaagcgctagttaa--agataagcgggcagctcta---gaagcctt--tggaact
ta------cgtagagtcattagtc------ggagatgcaaacactaaggtcttccctagg
tcgcagctttgacccta---gttctctctg---ctaactttgcaggaaggt---ttttta
tccaaagttgggag------cctaaaaggagtagaacatgttgttctatt---atcccag
ctatctgtctacaa----------------------------------------------
-----------------------------------------aggtgctgatggcattcaa
gctctcatgacaaggaatgcaagaaaattagctgagcaagatgagtcaaccttaacgacc
tcaggaattccgtacaccataattagagttggctctctacaaaatactccgggtggaacc
caaggttttagctttgaagagg---gttgtgcggcaagaggaaatctcagcaaggaagac
gctgccttcatatgcgtggaggcacttgaatcggtgccagagaccgcattggtactcgag
gtggtgaatggcgaggagaaggtttcagactggaaacaacattttacagggttgatgcag
aagcaaggccga
>PAFTOL004611
------------------------------------------------ggaggccctaag
ctaaggaaatggtatggggcacctgakctcctgcccaaagatggatcagtagccgaagaa
cwggatgatgct---gatgtagaagaggccarggatgctgttttggtaactgatggagat
agtgacattggcc---------agrtggtgattttrtccttgattgtcaaacgaacccga
--gtraaagcgctagttaa--agataagcgggcagctcta---gaagcctt--tggaact
ta------tgtagag---------------------------------------------
------------------------------------------caggaaggt---ttttta
tccaaagytgggagcctaaacctaaagggagtagaacatgttgttctatt---atcccag
ctatctgtctacaa----------------------------------------------
-----------------------------------------aggtgctgatggsattcaa
gctctcatgacaaggaatgcaagaaaattagctgagcaagatgagtcaaccttaacracc
tcaggaattccgtacaccataattagagttggctctctacaaaatactccgggtggaacc
caaggttttagctttgaagagg---gttgtgcggcaagaggaaatctcagcaaggaagac
gctgccttcatatgcgtggaggcacttgaatcggtgccagagacygcattggtactcgag
gtggtgaatggcgaggagaaggtttcagactggaaacaacattttacagggttgatgcag
aagcaaggccga
>PAFTOL004613
------------------------------------------------ggaggccctaag
ctaaggaaatggtatggggcagctgatttcctcctgaaagatggarcagtagccgaagaa
caggatgatact---gatacagaagaagccagggatgctgttttggtgactgatggagat
agtgacattggcc---------agatggtgattttgcccttgattgtcaaacgaacccga
--gtaaaagcgctagttaa--agataagcgggcagctcta---gaagcctt--tggaact
ta------cgtagagtcattagcg------ggagatgcaaacagtaaggtcttcctgaag
aaggctttgagaggcgt---ccgtgcaatt---atatgccctaakgaaggt---ttttta
tccaaagttggtag------cctaaaaggagtagagcatgttgtactatt---atcccag
ctgtctgtctacaa----------------------------------------------
-----------------------------------------aggtgctgatggcattcaa
gctctcatgacaagcaatgcaagaaaattagctgagcaagacgaatcgrccytaatgrcc
tcaggaattccctacaccataattagagttggctctctacaaaatactccaggtggaact
caaggttttagctttgaagagg---gttgtgcagcaagrggaagtctcagcaaggaagat
gctgccttcatatgcgtggaggcacttgaatcrgtgccagagactggattgataatcgag
gtggtgaatggcraggagaaggtttcagactggaaacaacattttgcaggrttgatgcag
aagcaa------
>PAFTOL004617
------------------------------------------------ggaggccctaag
ctaaggaaatggtatggggcacctgatttcctcctgaaagatggagcagtagccgaagaa
caggatgattct---gatagagaagaagccagggatgctgttttggtgactgatggagat
agtgacattggcc---------agatggtgattttgcccttgattgtcaaacgaacccga
--gtaaaagcgctagttaa--agataagcgggcagctcta---gaagcctt--tggaacc
ta------cgttgagtcattagcg------ggagatgcaaatagtaaggtcttcctgaag
aaggctttgagaggcgt---ccgtgcaatt---atatgccctaatgaaggt---ttttta
tccaaakttgggag------cctaaaaggagtagagcatgttgttctatt---atcccag
ctgtctgtctacaa----------------------------------------------
-----------------------------------------aggtgctgatggcattcaa
gctctcatgacaagcaatgcaagaaaattagctgagcaagacgaatcgaccttaatgacc
tcaggagttccctacaccataattagagttggctctctacaaaatastccaggtggaact
caaggttttagctttgaagagg---gttgtgcagcaagaggaagtctcagcaaggaagat
gctgccttcatatgcgtggaggcacttgaatcggtgccagagactggattgataatcgag
gtggtgaatggcgaggagaaggtttcaaactggaaacaacattttgcagggttgatgcag
aagcaaggccaa
>PAFTOL004618
------------------------------------------------ggaggccctaag
ctaaggaaatggtatggggcacctgatttcctcccgaaagatggagcaatagccgaagaa
caggatgatgct---gatatagaagaagccagggatgctgttttggtgactgatggagat
agtgacattggcc---------agatggtgattttgtccttgattgtcaaacgaacccga
--gtaaaagcactagttaa--agacaagcgggcagctcta---gaagcctt--tggatct
ta------tgttgagtcattagcg------ggagatgcaaatagtaaggtcttcctgaag
aaggctttgagaggcgt---tcgtgcaatt---atatgcccaaatgaaggt---ttttta
tccaaagttgggag------cctaaaaggagtagagcatgttgttctgtt---atcccag
ctatctgtctacaa----------------------------------------------
-----------------------------------------aggtgctgatggcattcaa
gctctcatgacaagcaatgcaagaaaattagctgagcaggacgaatcaaccttaatgacc
tcaggaattccatacaccataattagagttggctctctacaaaatactccaggtggaact
caaggttttagctttgaagagg---gttgtgcagcaagaggaagtctcaacaaggaagat
gctgccttcatatgcgtgcaggcacttgaatcagtgccagagactggattgataatcgag
gtggtgaatggcgaagagaaggtttcagactggaaacaacattttgcagggttgatgcag
aagcaacgccaa
>PAFTOL004619
------------------------------------------------ggaggccctaag
ctaaggaaatggtatggggcacctgatctcctcccgaaagatggagcagtatccgaagaa
caggatgatact---gatgtagaagaagccagggaagctgttttggtaactgatggagat
agtgacattggcc---------agatggtgattttgtccttgattgtcaaacgaacccga
--gtaaaagcaatggttaa--agataagcgggcagctcta---gaagcctt--tggaact
ta------tgttgagtcactagcg------ggagatgcaaatagtaaggtcttcctgaag
aaggctttgagaggcgt---tcgtgcaatt---atatgcataaatgaaggt---ttttta
tccaaagttgggag------cctaagaggagtagagcatgttgttctgtt---atcccag
ctatctgtctacaa----------------------------------------------
-----------------------------------------aggtgctgatggcattcaa
gctctcatgacaagcaatgcaagaaaattagctgagcaagacgaatcaaccttaatgacc
tcaggaattccatacaccatagtcagggttggctctctacaaaatgctccaggtggaact
caaggttttagctttgaagagg---gatgtgcagcaagaggaagtctcagcaaggaagat
gctgccttcatatgcgtggaggcacttgaatcggtaccagagaccggattgagaatcgag
gtggtgaatgggaaggagaaggtttcagactggaaacaacattttataaagttgatgcag
aagcaaggccaa
>PAFTOL004620
------------------------------------------------ggaggcccwaag
ctaaggaaatggtatggggcacctratttcctcccgaaagatggagcartagccgaagaa
cgggatgatgct---gatatagaagragccagggatgctrttttggtgactgatggagat
agtgacattggcc---------agatggtgattttgtccttgattgtcaaacgaacccga
--gtaaaagcactagttaa--agacaagcgggcagctcta---gaagcctt--tggatct
ta------tgtcgagtcattagcg------ggagatgcaaatagtaaggtcttcctgcag
aaggctttgagaggcgt---tcgtgcaatt---atatgcccaaatgaaggt---ttttta
tccaaagttgggag------cctaaaaggagtagagcatgttgttctgtt---atcccag
ctatctgtctacaa----------------------------------------------
-----------------------------------------aggtgctgatggcattcaa
gctctcatgacaagcaatgcaagaaaattagctgagcaagacgaatcarccttaatgacc
tcaggaattccatacaccatagtkagagttggctctctacaaaatactccaggtggaact
caaggttttagctttgaagagg---gttgtgcagcaagaggaagtctcaacaaggaagat
gctgccttcatatgcgtgcaggcacttgaatcagtgccagagactggattgataatcgag
gtggtgaatggcgaagagaaggtttcagactggaaacaacattttgcagggttgatgcag
aagcaaggccaa
>PAFTOL004623
------------------------------------------------ggaggccctaag
ctaaggaaatggtatggggcacctgatttcctcccgaaagatggagcagtagccgaagaa
caggatgatgct---gatatagaagaagccagggatgctgttttggtgactgatggagat
agtgacattggcc---------agatggtgattttgtccttgattgtccaacgaacccga
--gtaaaagcactagttaa--agacaagcgggcagctcta---gaagcctt--tggatct
ta------tgttgagtcattagcg------ggagatgcaagtagtaaggtcttcctgaag
aaggctttgagaggcgt---ccgtgcaatt---atatgcccaaatgaaggt---ttttta
tccaaagttgggag------cctaaaaggagtagagcatgttgttctgtt---atcccgg
ctatctgtctacaa----------------------------------------------
-----------------------------------------aggtgctgatggcattcaa
gctctcatgacaagcaatgcaagaaaattagctgggcaggacgaatcaaccttaatgacc
tcaggaattccatacaccataattagagttggctctctacaaaatactccaggtggaact
caaggttttagctttgaagagg---gttgtgcagcaagaggaagtctcaacaaggaagac
gctgccttcgtatgcgtgcaggccaaaaattaactccacattatcaatcatatcaaacca
gtggtgaatggcgaagagacggtttcagactggaaacaacattttgcagggttgatgcag
aagcaaggccaa
>PAFTOL004624
------------------------------------------------ggaggccctaag
ctaaggaaatggtatggggcacctgatttcctcctgaaagatggagcagtagccgaagaa
caggatgatgct---gatacagaagaagccagggatgctgttttggtgactgatggagat
agtgacattggcc---------agatggtgattttgcccttgattgtcaaacgaactcga
--gtaaaagcactagttaa--agataagcgggcagctcta---gaagcctt--tggaact
ta------cgttgagtcattagtg------ggagatgcaaatagtaaggtcttcctgaag
aaggctttgagaggcgt---ccgtgcaatt---atatgccctaacgaaggt---ttttta
tccaaagttgggag------cctaaaaggagtagagcatgttgttctatt---atcscag
ctgtctgtctacaa----------------------------------------------
-----------------------------------------aggtgctgatggcattcaa
gctctcatgacaatgaatgcaagaaaattagctgagcaagacgaatcgaccttaatgacc
tcaggaattccctacaccataattagagttggctctctacaaaatactccaggtggaact
caaggttttagctttgaagagg---gttgtgcagcaagaggaagtctcagcaaggaagat
gctgccttcatatgtgtggaggcacttgaatcggtgccagagactggattgataatcgag
gtt---------------------------------------------------------
------------
>PAFTOL004625
------------------------------------------------ggaggccctaag
ctaaggaaatggtatggggcacctgatttccggctgaaagatggagcagtagcyraagaa
cwggatgatgct---gatacagaagaagccagggatgctgttttggtgactgatggagat
agtgacattggcc---------agatggtgattttgcccttggttgtcaaacgaacccga
--gtaaaagcgctagttaa--agataagcgggcggctcta---gaagcctt--tggaact
ta------cgttgagtcattagcg------ggcgatgcaaatagtaaggtcttcctgaag
aaggctttgagaggcat---ccgtgcaatt---atatgccctaatgaaggt---ttttta
tccaaagttgggag------cctaaaaggagtagagcatgttgttctatt---atcccag
ctgtctgtctacaa----------------------------------------------
-----------------------------------------aggtgctgatggcattcaa
gctctcatgacaagcaatgcaagaaaagtagctgagcaagacgaatcgaccttaatgacc
tcaggaattccctacaccataattagagttggctctctacaaaatactccaggtggaact
caaggttttagttttgaagagg---gttgtgcagcaagaggaagtctcagcaaggaagat
gctgccttcatatgcgtggaggcacttgagtcggtgccagagactggattgataatcgag
gtggtgaatggcgaggagaaggtttcagactggaaacaactttttgcaggattgatgcag
aagcaaggccaa
>PAFTOL004626
------------------------------------------------ggaggtcctaag
ctacggaaatggtatggggcacctgatttcctctcgaaagatggagcagtagccgaagaa
caggatgacgct---gatataaaagaagtcggggatgctgttttggtgacggatggagat
agtgacattggcc---------agatggtgattttgtccttgattgtcaaacgaacccga
--gtaaaagcgctagttaa--agataagcgggcagctcta---gaagcctt--tggaact
ta------tgttgagtcattagcg------ggggatgcaaataataaggtcttcctgaag
aaggctttgagaggcgt---tcgtgcaatt---atatgcccaaatgaaggt---ttttta
tccaaagttgggag------cctaaaaggagtagagcatgttgttctatt---atcccag
ctatctgtctacaa----------------------------------------------
-----------------------------------------aggcgctgacggcattcaa
gctctcatgacaagcaatgcaagaaaattagctgagcaagacgaatcaaccttaatgatg
tcaggaattccatacaccataattagagttggctctctacaaaatactccaggtggaact
cacggttttagctttgaagagg---gttgtgcagcaagaggaagtctcagcaaggaagac
gctgccttcatatgcgtggaggcacttgaatcggtgccagagactagattgataatcgag
gtggtgaatggcgaggagaaggtttcagactggaaacaatattttgcagggttgatgcag
aagcaaggccaa
>PAFTOL004627
------------------------------------------------ggaggccctaag
ctaaggaaatggtatggggcacctgatttcctcccgaaagatggggcagtagccgaagaa
caggatgatgct---gatatagaagaagccagggatgctrttttagtgactgatggagat
agtgacattggcc---------agatggtgattttgtccttgattgtcaaacgaacccga
--gtaaaagcactagtcaa--agacaagcgggcagctcta---gaagcctt--tggatct
ta------tgttgagtcattagcg------ggagatgcaaatagtaaggtcttcctgaag
aaggctttgagaggcgt---tcgtgcaatt---atatgcccaaatgaaggt---ttttta
tccaaagttgcgag------cctaaaaggagtagagcatgttgttctgtt---atcccag
ctatctgtctacaa----------------------------------------------
-----------------------------------------aggtgctgatggcattcag
gctctcatgacaagcaatgcaagaaaattagctgagcaagaggaatcaaccttaatgacc
tcaggaattccatacaccrtaattagagttggctctctacaagatacgccaggtggaact
caaggttttagctttgaagagg--------------------------------------
------------------------------------------------------------
-tggtgaatggcgaagagaaggtttcagactggaaacaacattttgcagggttgatgcag
aagcaaggccaa
>PAFTOL004629
------------------------------------------------ggaggccctaag
ctaaggaaatggtatggagcacctgatctcctcccgaaagatggagcagtagccgaagaa
caggatgatgct---gatatagaagaagccagggatgctgttttggtgactgatggagat
agcgacattggcc---------agatggtgattttgtccttgatcgtcaaacgaacccga
--gtaaaagcgctagttaa--agataagcgggcagctcta---gaagcctt--tggtact
ta------tgttgaggtgcgtgtg------actccttttgtgcctcatatgttccagtct
actgtactttgaccata---gacgtctctg---ctgcctctgcaggaaggt---ttttta
tccaaagttgggag------cctaaaaggagtagagcatgttgttctatt---atcccag
ctatctgtctacaa----------------------------------------------
-----------------------------------------aggtgctgatggcattcaa
gctctcatgacaagcaatgcaagaaaattagctgagcaagacgaatcaaccttaatgacc
tcaggaattccgtacactgtaattagagttggctctctacaaaatactccaggtggaact
cagggctttagctttgaagagg---gttgtgcagcaagaggaaggctcagcaaggaagac
gctgccttcatatgcgtggaggcacttaaatcggtgccagagactcgattgataattgag
gtggtgaatggcgaggagaaggtttcagactggaaacaacattttgcaaggttgatgcag
aagcaaggccaa
>PAFTOL004631
------------------------------------------------ggaggccctaag
ctaaggaaatggtatggggcacctgatttcctcctgaaagatggagcagtagccgaagaa
caggatgatgct---gatacagaagaagccagggatgctgttttggtgactgatggagat
agtgacattggcc---------agatggtgattttgcccttgattgtcaaacgaacccga
--gtaaaagcactagttaa--agataagcgggcagctcta---gaagcctt--tggaact
ta------cgttgagtcattagtg------ggagatgcaaatagtaaggtcttcctgaag
aaggctttgagaggcgt---ccgtgcaatt---atatgccctaatgaaggt---ttttta
tccaaagttgggag------cctaaaaggagtagagcatgttgttctatt---atcccag
ctgtctgtctacaa----------------------------------------------
-----------------------------------------aggtgctgatggcattcaa
gctctcatgacaatgaatgcaagaaaattagctgagcaagacgaatcgaccttaatgacc
tcaggaattccctacaccataattagagttggctctctacaaaatactccaggtggaact
caaggttttagctttgaagagg---gttgtgcagcaagaggaagtctcagcaaggaagat
gctgccttcatatgtgtggaggcacttgaatcggtgccagagactggattgataatcgag
gtkgtgaatggcgaggagaaggtttcagactggaaacagcattttgcagggttgatgcag
aagcaaggccag
>PAFTOL004632
------------------------------------------------ggaggccctaag
ctaaggaaatggtatggggcacctgatttcctcccgaaagatggagcagtagccgaagaa
caggatgatgct---gatataaaagaagccagggatgctgttttggtgactgatggagat
aatgacattggcc---------agrtggtgattttgtccttgattgtcaaacgaacccga
--gtaaaagccctagttaa--agataagcgggcagctcta---gaagcctt--tggaact
ta------tgttgagtcattagcg------ggagatgcaaataataaggtcttcctgaag
aaggctttgagaggcgt---tcgtgcaatt---atatgcccaaatgaaggt---ttttta
tccaaagttgggag------cctaaaaggagtagagcatgttgttctatt---atcccag
ctatctgtctacaa----------------------------------------------
-----------------------------------------aggtgctgatggcattcaa
gctctcatgacaagcaatgcaagaaaattagctgagcaagacgaatcaaccttaatgatt
tcaggaattccatacaccataattagagttggctctctacaaaatactccaggtggaact
cacggttttagctttgaagagg---gttgtgcagcaagaggaagtctcagcaaggaagac
gctgccttcatatgcgtggaggcacttgaatcggtgccagagactagattgataatcgag
gtggtgaatggcgaggagaaggtttcagactggaaacaatattttgcagggttgatgcag
aagcaaggccaa
>PAFTOL004633
------------------------------------------------ggaggccctaag
ctaaggaaatggtatggagcacctgatctcctcccgaaagatggagcagtagccgaagaa
caggatgatgct---gatatagaagaagccagggatgctgttttggtgactgatggagat
agtgacattggcc---------agatggtgattttgtccttgattgtcaaacgtacccka
--gtaaaagcgctagttaa--agataagcgggcagctcta---gaagcctt--tggtact
ta------tgttgaggcggcaagg------aaagatcccaagagatttggtctccactcg
ctgcagctttaacccta---gacctctctg---ctgcctctgcaggaaggt---ttttta
tacaaagttgggag------cctaaaaggagtagagcatgttgttctatt---rtcccag
ctatctgtctacaa----------------------------------------------
-----------------------------------------aggtgctgatggcattcaa
gctctcatgacaagcaatgcaagaaaattagctgagcaagacgaatcaacgttaatgacc
tcaggaattccatacaccgtaattagagttggctttctacgaaacactccaggtggaact
caaggttttagctttgaagagg---gttgtgcagcaagaggaagtctcagcaaggaagac
gctgccttcatatgcgtggaggcacttgaattggtgccagagactcgattgataattgag
gtggtgaatggcgaggagaaggtttcagactggaaacaacattttgcagggttgatgcag
aagcaaggccaa
>PAFTOL004634
------------------------------------------------ggaggccctaag
ctaaggaaatggtatggagcacctgatctcctcccraaagatggagcagtagccaaagaa
caggatgatgct---gatatagaagaagccagagatgctgttttggtgactgatggagat
agtgacattggcc---------agatggtgattttgtcgttgatcgtcaaacgaacccga
--gtaaaagcgctagttaa--agataagcgggcggctcta--------------------
------------------------------------------------------------
------------------------tctctg---ctgcctgcgcaggaaggt---ttttta
tccaaagttgggag------cctaaaaggagtagagcatgttgttctatt---atcccag
ctatctgtctacra----------------------------------------------
-----------------------------------------aggtgctratggcattcaa
gctctcatgacaagcaatgcaagaaaattagctgagcaagacgaatcaaccttaatgacc
tcagraattccatacaccgtaatcagagttggctctctacaaaatactccaggtggaact
caaggttttagctttgaagagg---gttgtgcagcaagaggaagtctcagcaaggaagac
gctgccttcatatgygtggaggcacttgaatcggtgccagagactcgmttgataattgag
gtggtgaatggcgaggrgaaggtttcagactggaaacaacattttgcagggttgatgcag
aagcaaggccaa
>PAFTOL004635
------------------------------------------------ggaggccctaag
ctaaggaaatggtatggagcacctgatctcctcccgaaagatggagcagtagccaaagaa
caagatgatgct---gatatagaagaagccagagatgctgttttggtgactgatggagat
agtgatgttggcc---------aggta---------------------------------
------------------------------------------------------------
------------------------------------------------------------
------------------------------------------------------ctatta
ttccaagttgggag------cctagaaggagtagagcatgttgttctatt---atcccag
ctatctgtctacaa----------------------------------------------
-----------------------------------------aggtgctgatggcattcaa
gctctcatgacaagcaatgcaagaaaattagctgagcaagacgaatcaaccttagtgacc
tcaggaattccatacactgtaattagagttggctctctacaaaatactccaggtggaact
caaggttttagctttgaagagg---gttgtgcagcaagaggaagtctcagcaaggaagac
gctgccttcatatgcgtggaggcacttgaatcggtgccagagactcgattgataattgag
gtt---------------------------------------------------------
------------
>PAFTOL004636
------------------------------------------------ggaggccctaag
ctaaggaaatggtatggggcacctgatttcctcccgaaagatggaggagtagccgaagaa
ctggatgatgct---gatatagaagaagccagggatgctgttttggtgactgatggagat
agtgacattggcc---------agrtggtgattttgtccttgattgtcaaacgaacccga
--gtaaaagcactagttaa--agacaagcgggcagctcta---gaagcctt--tggatct
ta------tgttgag---------------------------------------------
------------------------------------------caggaaggt---ttttta
tccaaagttgggag------cctaaaaggagtagagcatgttgttctgtt---atcccag
ctatctgtctacaa----------------------------------------------
-----------------------------------------aggtgctgatggcattcaa
gctctcatgacaagcaatgtcagaaaattagctgagcaagatgaatcaaccttaatgacc
tcaggaattccatacaccataattagggttggctctctacaagatacgcctggtggaact
caaggttttagctttgaagagg---gttgtgcagcaagaggaagtctcagcaaggaagat
gctgccttcatatgcgtgcaggcacttgaatcagtgccagagactggattgaaaatcgag
gtggtgaatggcgaagagaaggtttcagactggaaacaacattttgcagggttgatgcag
aagcaaggccaa
>PAFTOL004637
------------------------gatttcacatatacatattatgcaggggggcctaag
ctaaggaaatggtatggagcccctgatctcctcccgaaagatggagcagtagccgaagaa
gaggatgatact---gatgtagaagaagctagggacgctgttttggtaactgacggagat
agtgacattggcc---------agatggtgattttgtccttgattgtcaaacggacccga
--gtaaaagcactggttaa--agataggcgggcagctcta---gaagcctt--tggaact
ta------tgttgagtcattagcg------ggagatgcaaacagtaaggtcttcctgaag
aaggctttgggaggcgt---ttgtgcaatt---atatgcccaaatgaaggt---ttttta
tccaaagttgggag------cctaaaaggagtagagcatgttgttctatt---atcccag
ctatctgtctacaa----------------------------------------------
-----------------------------------------aggtgctgatggcattcaa
gcgctcatgataagcaatgcaagaaaattagctgagcaagacgaatcaaccttaatgacc
tcaggagttccatacaccataatcagagcgggctctctacaaaatactccgggtggaact
caaggttttagctttgaagagg---gttgtgcagcaagaggaagtctcagcaaggaagac
gctgccttcatatgcgtggaggcacttgaatcggtgccagagaccggattgatagttgag
gtggtgaatggggacgagaagatttcagactggaaacaacattttatggggttgatgcag
aagcaaggccaa
>PAFTOL004638
------------------------------------------------ggaggccctaag
ctaaggaaatggtatggggcacctgatttcctcctgaaagatggagcagtagccgaagaa
caggatgattct---gatacagaagaagccagggatgctgttctggtgactgatggagat
agtgacattggcc---------agrtggtgattttacccttgattgtcaaacgaacccga
--gtaaaagcgctagttaa--agataagcgggcagctcta---gaagcctt--tggaact
ta------cgttgagtcattagcg------ggagatgcaaatagtaaggtcttcctgaag
aaggctttgagaggcgt---ccatgcaatt---atatgccctaatgaaggt---ttttta
tccaaagttggtag------cctaaaaggagtagagcatgttgttctatt---atcccag
ctgtctgtctacaa----------------------------------------------
-----------------------------------------aggtgctgatggcattcaa
gctctcatgacaagcaatgcaagaaaattagctgagcaagacgaatcgaccttaatgrcc
tcaggaattccstacaccataattagagttggctctctacaaaatactccgggtggaact
caaggttttagctttgaagagg---gttgtgcagcaagaggaagtctcagcaaggaagat
gctgccttcatatgcgtcgaggcacttgagtcggtgccagagactggattgataatcgag
gtggtgaatggcgaggagaaggtttcagactggaaacaacattttgcagggttgatgcag
aagcaaggccaa
>PAFTOL004639
------------------------------------------------ggaggccctaag
ctacggaaatggtatggggcacctgatttcctctcgaaagatggagcagtagccgaagaa
caggatgatgct---grtataaaagaagccagggatgctgttttggtgactgatggagat
agtgacattggcc---------agatggtgattttgtccttgattgtcaaacgaacccga
--gtaaaagcgctagttaa--agataagcgggcagctcta---gaagcctt--tggaact
ta------tgttgaggtgtgtgtg------actccatttgtgccgtagatgttccagtga
tttggtcttcactctgctgcagctttgacc---ctatctctgcaggaaggt---ttttta
tccaaagttgggag------cctaaaaggagtagagcatgttgttctatt---atcccag
ctatctgtctacaa----------------------------------------------
-----------------------------------------aggcgctgatggcattcaa
gctctcatgacaagcaatgcaagaaaattagctgagcaagacgaatcaaccttaatgatg
tcaggaattccatacaccataattagagttggctctctacaaaatactccaggtggaact
cacggttttagctttgaagagg---gttgtgcagcaagaggaagtctcagcaaggaagac
gctgccttcatatgcgtggaggcacttgagtcggtgccagagactagattgataatcgag
gtggtgaatggcgaggagaaggtttcagactggaaacaatattttgcagggttgatgcag
aagcaaggccaa
>PAFTOL004640
------------------------------------------------ggaggccctaag
ctaaggaaatggtatggggcacctgatttcctcccgaaagatggagcagtagccaaagaa
ctggatgatgct---gatatagaagaagccagggatgctgttttggtgactgatggagat
agtgacattggcc---------agatgatgattttgtccttgattgtcaaacgaactgtg
ccttaggtgtcccagtctactgtattgacatattcgtcta---atttttgc--tggtgct
aac----ttgtgaagtcattagcg------ggagatgcaaatagtaaggtcttccagaag
aaagctttgagaggtgt---tcgtgcaatt---atatgcccaaatgaaggt---ttttta
tccaragttggaag------cct---aggattagagcatgttgttctatt---atcccag
ctatctgtctacaa----------------------------------------------
-----------------------------------------aggtgctgatggcattcaa
gctctcatgacaagcaatgcaagaaaattakctgagcaagacgaatcaaccttaatgacc
tcaggaattccctacaccataattagagttggctctctaagaaatactccrggtggaact
caaggttttagctttgaagagg---gttgtgcagcaagaggaagtctcagcaaggaagac
gctgccttcatatgtgtggaggcacttgaatcgatgccagagactggattgataatcgag
gtggtgaatggcgaggagaaggtttcagactggaaacaacattttgcagggttgatgcag
aagcaaggccaa
>PAFTOL004642
------------------------------------------------ggaggccctaag
ctaaggaaatggtatggggcacctgatttcctcctgaaagatggagcagtagccgaagaa
caggatgatgct---gatacagaagaagccagggatgctgttttggtgactgatggagat
agtgacattggcc---------agatggtgattttgcccttgattgtcaaacgaaccaga
--gtaaaagcgctagttaa--agataagcgggcagctcta---gaagcctt--tggaact
ta------cgttgagtcattagcg------ggagatgcaaatagtaaggtcttcctgaag
aaggctttgagaggcgt---ccgtgcaatt---atatgccctaatgaaggc---ttttta
tccaaagttgggag------cctaaaaggagtagagcatgttgttstatt---atcccag
ctgtctgtctacaa----------------------------------------------
-----------------------------------------aggtgctgatggcattcaa
gctctcatgacaagcaatgcaagaaaattagctgagcaagacgaatcgaccttaatgacc
tcaggaattccctacaccataattagagttggctctctacaaaatactccaggtggaact
caaggttttagctttgaagagg---gttgtgcagcaagaggaagtctcagcaaggaagat
gctgccttcatatgcgtggaggcacttgaatcggtgccagagactggattgataatcgag
gtggtgaatggcgaggagaaggtttcagactggaaacaacattttgcagggttgatgcag
aagcaaggccaa
>PAFTOL004644
------------------------------------------------ggaggccctaag
ctaaggaaatggtatggggcacctgatttcctcccgaaagatggagcagtagccgaasaa
caggatgatgct---gatatagaagaagccagggatgctgttttggtgactgatggagat
agtgacattggcc---------agatggtgattttgtccttgattgtcaagcgaacccga
--gtaaaagcgctagttaa--agataagcgrgcagctcta---gaagcctt--tggaact
ta------tgttgagtcattagcg------ggagatgcaaatagtaaggtcttcmtgaag
aaggctttgagaggcgt---ycgtgcaatt---atatgcccaaatgaaggt---ttttta
tccaaagttggggg------cccaaaaggagtagagcatgttgttctatt---atcccag
ctatctgtctacaa----------------------------------------------
-----------------------------------------aggtgctgatggcattcaa
gctctcatgacaagcaatgcaagaaaattagctgagcaagacgaatcaaccttaatgacc
tcaggaattccctacaccataattagagttggctctctacaaaatactccaggtggaact
caaggttttagctttgaagagg---gttgtgcagcaagaggaagcctcagcaaggaagac
gctgccttc---------------------------------------------------
------------------------------------------------------------
------------
>PAFTOL004646
------------------------------------------------ggaggccctaag
ctaaggaaatggtatggggcacctgatttcctcctgaaagatggagcagtagccgaagaa
caggatgatgct---gatacagaagaagccagggatgctgttttggtgactgatggagat
agtgacattggcc---------agatggtgattttgcccttgattgtcaaacgaacccga
--gtaaaagcactagttaa--agataagcgggcagctcta---gaagcctt--tggaact
ta------cgttgagtcattagcg------ggagatgcaaatagtaaggtcttcctgaag
aaggctttgagaggcgt---ccgtgcaatt---atatgccctaatgwaggt---ttttta
tccaaagttgggag------cctaaaaggagtagagcatgttgttctatt---atcccag
ctgtctgtctacaa----------------------------------------------
-----------------------------------------aggtgctgatggcattcaa
gctctcatgacaatgaatgcaagaaaattagctgagcaagacgaatcgaccttaatgacc
tcaggaattccctacaccataattagagttggctctctacaaaatactccaggtggaact
caaggttttagctttgaagagg---gttgtgcagcaagaggaagtctcagcaaggaagat
gctgccttcatatgtgtggaggcacttgaatcggtgccagagactggattgataatcgag
gtggtgaatggcgaggagaaggtttcagactggaaacagcattttgcagggttgatgcag
aagcaaggccaa
>PAFTOL004647
------------------------------------------------ggaggccctaag
ctaaggaaatggtatggggcacctgatttcctcccgaaagatggagaagtagccgaagaa
caggctaatgct---gatatagaagaagccagggatgctgttttggtgactgatggagac
agtgacattggcc---------agatggtgattttgtccttgattgtcaaacgaacacga
--gtaaaagcactagttaa--agacaagagggcagctcta---gaagcctt--tggatct
ta------tgttgagtcattagcg------ggagatgcaaatagtaaggtcttcctgaag
aaggctttgagaggcgt---tcgtgcaatt---atatgcccaaatgaaggt---ttttta
tccacagttgcgga------cttaaaaggagtagagcatgttgttctgtt---atcccag
ctatctgtctacaa----------------------------------------------
-----------------------------------------aggtgctgatggcattcaa
gctctcatgacaaggaatgcaagaaaattagctgagcaagacgaatcaaccttgatgacc
tcaggaattccatacaccataattagagttggttctctacaaaatactccaggtcgaact
caaggttttagctttgaagagg---gttgtgcagcaagaggaaktctcaacaaggmagat
gctgccttcatatgcgtggaggcacttgaatcggtgccagagactggattgataatcgag
gtggtgaatggcgaagagaaggtttcagactggaaacaacattttgcagggttgatgcag
aagcaaggc---
>PAFTOL004648
------------------------------------------------ggaggccctaag
ctaaggaaatggtatggggcacctgatttcctcccgaaagatggagcagtagccgaagaa
caggatgatgct---gatataaaagaagccagggatgctgttttggtgactgatggagac
ggtgacattggcc---------agatggtgatattgtccttgattgtcaaacgaacacga
--gtaaaagcgctagttaa--agataagcgggcagctcta---gaagcctt--tggaact
ta------tgttgagtcattagcg------ggagatgcaaataataaggtcttcctgaag
aaggctttgagaggcgt---tcgtgcaatt---atatgcccaaatgaaggt---ttttta
tccgaagttgggag------cctacaaggagtagagcatgttgttctatt---atcccag
ctatctgtctacaa----------------------------------------------
-----------------------------------------aggtgctgatggcattcaa
gctctcatgacaagcaatgcaagaaaattagctgagcaagacgaatcaaccttaatgatg
tcaggaattccatacaccataattagagttggctctctacaaaattctcccggtggaact
catggttttagctttgaagagg---gttgtgcagcaagaggaagtctcagcaaggaagac
gctgccttcatatgcgtggaggcacttgaatcggtgccagagactagattgataatcgag
gtggtgaatggcaaggagaakgtttcagactggaaacaatattttgcagggttgatgcga
aagcaaggccaa
>PAFTOL004649
------------------------------------------------ggaggccctaag
ctaaggaaatggtatggggcacctgatttcctcccgaaagatggagcagtagccgaagaa
caggatgatgct---gatatagaagaagccagggatgctgttttggtgactgatggagat
agtgacattggcc---------agrtggtgattttgtccttgattgtcaaacgaacccga
--gtaaaagcactagttaa--agacaagcgggcagctcta---gaagcctt--tggatct
ta------tgttgagtcattagcg------ggagatgcaaatagtaaggtcttcctgaag
aaggctttgagaggcgt---tcgtgcaatt---atatgcccaaatgaaggt---ttttta
tccaaagttgggag------cctaaaaggagtagagcatgttgttctgtt---atcscag
ctatctgkctacaa----------------------------------------------
-----------------------------------------aggtgctgttggcattcaa
gctctcatgacaagcaatgcaagaaaattagctgagcaggacgaatcaaccttaatgacg
tcaggaattccatacaccataattagagttggctctctacaaaatactccaggtggaact
caaggttttagctttgaagagg---gttgtgcagcaagaggaagtctcaacaaggaagat
gctgcctttatatgcgtgcaggcacttgaatcagtgccagagactggattgataatcgag
gtggtgaatggcgaagagaaggtttcagactggaaacaacattttgcrkggttgatgcag
aagcaaggccaa
>PAFTOL004652
------------------------------------------------ggaggccctaag
ctaaggaaatggtatggggcacctgatttccggctgaaagatggagcagtagccgaagga
caggatgatgct---gatacagaagaagccagggatgctgttttggtgactgatggagat
agtgacattggcc---------agatggtgattttgcccttgattgtcaaacgaacccga
--gtaaaagcgctagttaa--agataagcaggcagctcta---gaagcctt--tggaact
ta------cgttgagtcattagcg------ggagatgcaaatagtaaggtcttcatgaag
aaggctttgagaggcgt---ccgtgcaatt---atatgccctaatgaaggt---ttttta
tccaaagttgggag------cctaaaaggagtagagcatgttgttctttt---atcccag
ctgtctgtctacaa----------------------------------------------
-----------------------------------------aggtgctgatggcattcaa
gctctcatgacaagcaatgcaagaaaattagctgagcaagacgaatcgaccttaatgacc
tcaggaattccctacaccataattagagttggctctctacaaaatactccaggtggaact
caaggttttagctttgaagagg---gttgtgcagcaagaggaaktctcagcaaggaagat
gctgccttcatatgcgtggaggcacttgaatcggtgccagagactggtttgataatcgag
gtggtgaatggcgaggagaaggtttcagactggaaacaacattttgcagggttgatgcag
aagcaaggccaa
>PAFTOL004653
------------------------------------------------ggaggccctaag
ctaaggaaatggtatggggcacctgatttcctcctgaaagatggagcagtagccgaagga
caggatgatgct---gatacagaagaagccagggatgctgttttggtgactgatggagat
agtgacattggcc---------agatggtgattttgcccttgattgtcaaacgaacccga
--gtaaaagcgctagttaa--agataagcgggcagctcta---gaagcctt--tggagct
ta------cgttgagtcattagcg------ggagatgcaaatagtaaggtcttcctgaag
aaggctttgagaggcgt---ccgtgcaatt---atatgccctaakgaaggt---ttttta
tccaaagttgggag------cctaaaaggagtagrgcatgttgttctatt---atcccag
ctgtctgtctacaa----------------------------------------------
-----------------------------------------aggtgctgatggcattcaa
gctctcatgacaagcaatgcaagaaaattagctgagcaagacgaatcgaccttaatgacc
tcaggaattccctacaccataattagagttggctctctacaaaatactccaggtggaact
caaggttttagctttgaagagg---gttgtgcagcaagaggaagtctcagcaaggaagat
gctgccttcatatgcgtggaggcacttgaatcggtgccagagactggattgataatcgag
gtggtgaatggcgaggagaaggtttcagactggaaacaactttttgcggggttgatgcaa
aaacaaggccag
>PAFTOL004654
------------------------------------------------ggaggccctaag
ctaaggaaatggtatggggcacctgatttcctccssaaagatggagcagtwgccgaagar
caggatgatgct---gatatagaagaagccagggatgctgttttrgtgactgatggagat
agtgacattggcc---------agatggtgattttgtccttgattgtcaaacgaacccga
--gtaaaagcactagtcaa--agacaagcgggcagctcta---gaagcctt--tggatct
ta------tgttgagtcattagcg------ggagatgcaaatagtaaggtcttgctgaag
aaggctttgagaggcgt---tcgtgcaatt---atatgcccaaatgaaggt---ttttta
tccaaagttgggag------cctaagaggagtagagcatgttgttctgtt---atcccag
ctatctgtctacaa----------------------------------------------
-----------------------------------------aggtgctgatggcattcaa
gctctcatgacaagcaatgcaagaaaattagctgagcaagacgaatcaaccttaatgacc
tcaggaattccrtacaccataattagagttggctctctacaaaatactccaggtggaact
caaggtttyagctttgaagagg---gttgtgcagcaagaggaagtctcaacaaggaagac
gctgccttcatatgcgtgcaggcacttgaatcggtgccagagactggattggtaatcgag
gtggtgaatggcgaagagaaggtttcagactggaaacaacattttgcagggttgatgcag
aagcaaggccaa
>PAFTOL004657
------------------------------------------------ggaggccctaag
ctaaggaaatggtatggggcacctgatctcctcccgaaagatggatcagtagccgaagaa
catgatgatgct---gacgtagaacaagccagggatgctgttttggtaactgatggagat
agtgacattggcc---------agatggtgattttgtccttgattgtcaaacgaacccga
--gtaaaagcgctagttaa--agataagcgggcagctcta---gaagcctt--tggaact
ta------tgtagagtgtctccat------aagatcccaagagatttggtcttccacttg
ttgcagctttgacccta---gctctctctg---ctgcctctgcaggaaggt---ttttta
tccaaagttgggag------cctaaaaggagtagaacatgttgtgctatt---atcccag
ctatctgtctacaa----------------------------------------------
-----------------------------------------aggtgctkatggcattcaa
gctctgatgacaagcaatgcaagaaaattagctgagcaagatgagtcaaccttaatracc
tcaggaattccgtacaccataattagagttggctctctacaaaatactccgggtggaact
caaggtttttgctttaaagagg---gttgtgcggcaagaggaaatctcagcaaggaagac
gctgccttcatatgcgtggaggcacttgaatyggtgccggagactgcattggtaatcgag
gtggtgaatggcgaggagaaggtttcagactggaracaacattttacagggttgatgcag
aagcaaggccaa
>PAFTOL004658
------------------------------------------------ggaggccctaag
ctaaggaaatggtatggggcacctgatttcctcccgaaagatggagcagtagccgaagaa
caggatgatgct---gatatagaagaagccagggatgctgttttggtgactgatggagat
agtgamattggcc---------agatggtgattttgtccttgattgtcaaacgaacccga
--gtaaaagcactagttaa--agacaagcgggcagctcta---gaagcctt--tggatct
ta------tgttgagtcattagcg------ggagatgcaaatagtacggtcttcctgaag
aaggctttgagaggcgt---tcgtgcaatt---atatgcccaaatgaaggt---ttttta
tccaaagttgggag------cctaaaaggagtagagcatgttgttctgtt---atcccag
ctatctgtctacaa----------------------------------------------
-----------------------------------------aggtgctgatggcattcaa
gctctcatgacaagcaatgcaagaaaattagctgagcaggacgaatcaaccttaatgacc
tcaggaattccatacaccataattagagttggctctctacaaaatactccaggtggaact
caaggttttagctttgaagagg---gttgtgcagcaagaggaagtctcaacaaggaagat
gctgccttcatatgcgtgcaggcacttgaatcagtgccagagactggattgataatcgag
gtggtgaatggcgaagagaaggtttcagactggaaacaacattttgcagggttgatgcag
aagcaaggccaa
>PAFTOL004660
------------------------------------------------ggaggccctaag
ctaaggaaatggtatggggcacctgatttcctcccgaaagatggagcagtagccgaagaa
caggatgatgct---gatatagaagaagccagggatgctgttttggtgactgatggagat
agtgacattggcc---------agatggtgattttgtccttgattgtcaaacgaacccga
--gtaaaagcactagttaa--agacaagcgggcagctcta---gaagcctt--tggatct
ta------tgttgagtcattagcg------ggagatgcaaatagtaaggtcttcctgaag
aaggctttgagaggcgt---tcgtgcaatt---atatgcccaaatgaaggt---ttttta
tccaaagttggaag------cctaaaaggagtagagcatgttgttctgtt---atcccag
ctatctgtctacaa----------------------------------------------
-----------------------------------------aggtgctgatggcattcaa
gctctcatgacaagcaatgcaagaaaattagctgagcaggacgaatcaaccttaatgacc
tcaggaattccatacascataattagagttggctctctacaaaatactccaggtggaact
caaggttttagctttgaagagg---gttgtgccgcaagaggaagtctcaac---------
------------------------------------------------------------
gtggtgaatggcgaagagaaggtttcagactrgaaacaacattttgcagggttgatgcag
aagcaaggccaa
>PAFTOL004661
------------------------------------------------ggaggccctaag
ctaaggaaatggtatggggcacctgatctcctcccgaaagatggatcagtagccgcagaa
catgatgatgct---gacgtagaacaagccagggatgctgttttggtaactgatggagat
agtgacattggcc---------agatggtgattttgtccttgattgtcaaacgaacccga
--gtaaaagcgctagttaa--agataagcgggcagctcta---gaagcctt--tggaact
ta------tgtagagtcattagtc------ggagatgcaaacagtaagatcttcatgagg
aaagctttgcgaggtgt---tcgtgcaatt---atatgcccaaatgaaggt---ttttta
tccaaagttgggag------cctaaaaggagtagaacacgttgttctatt---atcccag
ctatctgtctacaa----------------------------------------------
-----------------------------------------aggtgctgatggcattcaa
gctctcatgacaagcaatgcaagaaaattagctgagcaagatgagtcaaccttaatgacc
tcaggaattccgtacaccataattagagttggctctctacaaaatactccgggtggaact
caaggtttttgctttgaagagg---gttgtgcggcaagaggaaatctcagcaaggaagac
gctgccttcatatgcgtggaggcacttgaatcggtgccagagaccgcattggtaattgag
gtggtgaatggcgaggagaaggtttcagactggaaacagcattttacagggttgatgcag
aagcaaggccaa
>PAFTOL004662
------------------------------------------------ggaggccctaag
ctaaggaaatggtatggggcacctgatttcctcccgaaagatggagcagtagccraagaa
caggatgatgct---gatatagwagaagccagggatgctgttttggtgactgatggagat
agtgacattggcc---------agatggtgattttgtccttgattgtcaaacgaacccga
--gtaaaagcactagtgaa--agacaagcgggcagctcta---gaagcctt--tggatct
ta------tgttgagtcattagcg------ggagatgcaaatagtaaggtcttgctaaag
aaggctttgagaggcgt---tcgtgcaatt---atatgcccaaatgaaggt---ttttta
tccaaagttgggag------cctaagaggagtagaacatgttgttctgtt---atcccag
ctatctgtstacaa----------------------------------------------
-----------------------------------------aggtgctgatggcattcaa
gctctcatsacaagcaatgcaagaaaattagctgagcaagacgaatcaaccttaatgacc
tcaggaattccatacacyataattagagttggctctctacaaaatactccaggtggaact
carggttttagctttgaagagg---gttgtgcagcaagaggcagtctcaacaaggaagac
gctgccttcatatgcgtgcaggcacttgaatcggtgccagagactggattagtaatcgag
gtggtgaatggcgaagagaaggtttcagactggaaacaacattttgcagggttgatggag
aagcaaggccaa
>PAFTOL004664
------------------------------------------------ggaggccctaag
ctaaggaaatggtatggggcacctgatttcctcctgaaagatggagcwgtagccgaagaa
saggatgatgct---gatacagaagargccagggatgctgttttggtgactgatggagat
agtgacattggcc---------agatggtgattttgcccttgattgtcaaacgaacccga
--gtaaaagcactagttaa--agataagcgggcagctcta---gaagcctt--tggaact
ta------cgttgagtcattagcg------ggagatgcaaatagtaaggtcttcctgaag
aaggctttgagaggcgt---ccgtgcaatt---atatgccctaatgaaggt---ttttta
tccaaagttgggag------cctaaaaggagtagagcatrttgtyctatt---atcccag
ctgtctgtctacaa----------------------------------------------
-----------------------------------------aggtgctgatggcattcaa
gctctcatgacaatgaatgcaagaaaattagctgagcaagacgaatygaccttaatgacc
tcaggaattccytacaccataattagagttggctctctacaaaatactccaggtggaact
caaggttttagctttgaagagg---gttgtgcrgcaagaggaagtctcagcaaggaagat
gctgccttcatatgygtggaggcacttgaatcggtgccagagactggattgataatcgag
gtggtgaatggcgaggagaaggtttcagactggaaacaacattttgcagggttgatgcag
aagcaaggccaa
>PAFTOL004665
------------------------------------------------ggaggccctaag
ctaaggaaatggtatggggcacctgatttcctcccgaaagatggagcagtagccgaagaa
caggatgatgct---gatataaaagaagccagggatgctgttttggtgactgatggagat
agtgacattggcc---------agatggtgattttgtccttgattgtcaaacgaacccga
--gtaaaagcgctagttaa--agataagcgggcagctcta---gaagcctt--tggtact
ta------tgttgagtcattagcg------ggagatgcaaataataaggtcttcctgaag
aaggctttgagaggcgt---tcgtgcaatt---atatgcccaaatgaaggt---ttttta
tccaaagttgggag------cctaaaaggagtagagcatgttgttctatt---atcccag
ctatctgtctacaa----------------------------------------------
-----------------------------------------aggtgctgatggcattcaa
gctctcatgacaagcaatgcaagaacattagctgagcaagacgaatcaaccttaatgatg
tcaggaattccatacaccataattagagttggctctctacaaaatactgcaggtggaact
cacggttttagctttcaagagg---gttgtgcagcaagaggaagtctcagcaaggaagac
gctgctttcatatgcgtggaggcacttgaatcggtgccagagactagattcataatcgag
gtggtgaatggcgaggagaaggtttcagactggaaacagtattttgcagggttgatgcag
aagcaaggccaa
>PAFTOL004666
------------------------------------------------ggaggccctaag
ctaaggaaatggtatggggcacctgatttcctccygaaagatggagcagtagccgaagaa
caggatgatgct---gatacagaagaagccagggatgctgttttggtgactgatggagat
agtgacattggcc---------agatggtgattttgcccttgattgtcaaacgaacccga
--gtaaaagcgctagttaa--agataagcgrgcagctcta---gaagcctt--tggaact
ta------cgttgagtcattagcg------ggagatgcaaatagtaacgtcttcctgaag
aaggctttgagaggcgt---ccgtgcgatt---atatgcccaaatgaaggt---ctctta
tccaaagttgggag------cctaaaaggagtagagcatgttgttctatt---atcccag
ctgtctgtctacaa----------------------------------------------
-----------------------------------------aggtgctgatggcattcaa
gctctcatgacaagcaatgcaagaaaattagctgagcaagacgaatcgaccttaatgacc
tcaggaattccctacaccataattagagttggctctctacaaaatactccaggtggaact
caaggttttagctttgaagagg---gttgtgcagcaagaggaagtctcagcaaggaagat
gctgccttcatatgcgtggaggcrcttgaatcrgtgccagagactggattgataatcgag
gtggtgaatggcraggagaaggtttcagactggaaacaacattttgcagagttgatgcag
aagcaaggccaa
>PAFTOL004667
------------------------------------------------ggaggccctaag
ctaaggaaatggtatggggcacctgatttcctcctgaaagatggagcagtagccgaagaa
caggatgatgcg---gatacagaagaagccagggatgctgttttggtgactgatggagat
agtgacattggcc---------agatggtgattttgcccttgattgtgaaacgaacccga
--gtaaaagcgctagttaa--agataagcgggcagctcta---gaagcctt--tggaact
ta------cgttgagtcattagcg------ggagatgcaaatagtaaggtcttcctgaag
aaggctttgagaggcgt---ccgtgcgatt---atatgcccaaatgaaggt---ttttta
tccaaagttgggag------cctaaaaggagtagagcatgttgttctatt---atcccag
ctgtctgtctacaa----------------------------------------------
-----------------------------------------aggtgctgatggcattcaa
gctctcatgacaagcaatgcaagaaaattagctgagcaagaygaatcgaccttaatgacc
tcaggaattccctacaccataattagagttggctctctacaaaatactccaggtggaact
caaggttttagctttgaagagg---gttgtgcagcaagaggaagtctcagcaaggaagat
gctgccctcatatgcgtggaggcacttgaatcggtgccagagactggattgataatcgag
gtt---------------------------------------------------------
------------
>PAFTOL004668
------------------------------------------------ggaggccctaag
ctaaggaaatggtatggggcacctgatttcctccygaaagatggagcagtagccgaagaa
caggatgatgct---gatacagaagaagccagggatgctgttytggtgactgatggagat
agtgacattggcc---------agatggtcattttgcccttgattgtcaaacgaacccga
--gtaaaagcgctagttaa--agataagcgggcagctcta---gaagcctt--tggaaat
ta------cgttgagtcattagcg------ggagatgcaaatagtaaggtcttcctgaag
aaggctttgagaggcgt---ccgtgcaatt---atatgcccaaatgaaggt---ttttta
tccaaarttgggag------cctaaaaggagtagagcatgttrttctatt---atcccag
ctgtctgtctacaa----------------------------------------------
-----------------------------------------aggtgctgatggcattcaa
gstctcatgasaagcaatgcaagaaarttagctgagcaagacgaatcgaccttaatgacc
tcaggaattccctacaccataatyagagttggctctctacaaaatactccaggtggaact
caaggttttagctttgaagagg---gttgtgcagcaagaggaartctcagcaaggaagat
gctgccttcatatgcgtggaggcacttgaatcggtgccagagactggattgataatcgag
gtggtgaatggcgaggagaaggtttcagactggaaacaacattttgcarggttgatgcag
aagcaaggccaa
>PAFTOL005024
------------------------------------------------ggaggccctaag
ctaaggaaatggtatggggcacctgatttcctcctgaaagatggagcagtagccgaagaa
caggatgattct---gacacagaagaagccagggatgctgttttggtgactgatggagat
agtgacattggcc---------agatggtgattttgcccttgattggcaaacgaacccga
--gtaaaagcgctagttaa--agataagcgggcagctcta---gaagcctt--tggaatt
ta------cgttgagtcattagcg------ggagatgcaaatagtaaggtcttcctgaag
aaggctttgagaggcgt---ccgtgcaatt---atatgccctaatgaaggt---ttttta
tccaaagttgggag------cctaaaaggagtagagcatgttgttctatt---atcccag
ctgtctgtctacaa----------------------------------------------
-----------------------------------------aggtgctgatggcattcaa
ggtctcatgacaagcaatgcaagaaaattagctgagcaagacgaatcgaccttaatgacc
tcaggaattccctacaccataatcagagttggctctctacaaaatactccaggtggaact
caaggttttagctttgaagagg---gttgtgcagcaagaggaagtctcagcaaggaagat
gctgccttcatatgcgtggaggcacttgaatcggtgccagagactggattgataatcgag
gtggtgaatggcgaggagaaggtttcagactggaaacaacattttgcagggttgatgcag
aagcaaggccaa
>PAFTOL005025
------------------------------------------------ggaggccctaag
ctaaggaaatggtatggggcacctgatttcctcccgaaagatcgagcagcagccgaagaa
caggatgatgct---gatatagaagaagccagggatgctgttttggtgactgatggagat
agtgacgttggcc---------agatggtgattttgtccttgattgtcaaacgaacccga
--gtaaaagcgctagttaa--agataaccgggaagctcta---gaagcctt--tggaact
ta------tgttgaggtgtgtgtg------actccttttgtgcctcagatgttccagtct
actgtattgacatattg---tgatcttctr---ttcctagcttatgaaggt---ttttta
tccaaagttgggag------cctaaaaggagttgagcatgttgttctact---atcccag
ctmtctgtctacaa----------------------------------------------
-----------------------------------------aggtgctgatggcattcaa
gctctcatgacaagcaatgcaagaaaattagctgagcaagacgaatcaaccttaatgacc
tcaggaattccatacaccataattagagttggctctctacaaaatactccaggtggaact
caaggttttagctttgaagagg---gttgtgcagcaagaggaagtctcagcaaggaagac
gctgcsttcatatgcatggaggcacttgaatcggtgccagagactggattgataatcgag
gtggtgaatggcgaggagaaggtttcagactggaaacaacattttgcagggttgatgcag
aagcaaggcgaa
>PAFTOL005026
------------------------------------------------ggaggccctaag
ctaaggaaatggtatggggcacctgatttcctcccgaaagatggagcagctgccgaagaa
caggatgatgct---gatatagaagaagccagggatgctgttttggtgactgatggagat
agtgacgttggcc---------agatggtgattttgtccttgattgtcaaacgaacccga
--gtaaaagcgctagttaa--agataagcgggcagctcta---gaagcctt--tggaact
ta------tgttgagtcattagcg------ggagatgcaaatagtaaggtcttcctgaag
aaggctttgagaggcgt---ccgtgcaatt---atatgccctaatgaaggt---ttttta
tccaaagttgggag------cctaaaaggagttaagcatgttgttctact---atcccag
ctatctgtctacaa----------------------------------------------
-----------------------------------------aggtgctgatggcattcaa
gctytcatgacaagcaatgcaagaaaattagctgagcaagacgaatcaaccttaatgacc
tcaggaattccatacaccataattagagttggctctctacaaaatactccaggtggaact
caaggttttagctttgaagagg---gttgtgcagcaagaggaagtctcagcaaggaagac
gctgccttcatatgcgtggaggcacttgaatcggtgccagagactggattgataatcgag
gtggtgaatggcgaggagaaggtttcagactggaaacaacattttgcagggttgatgcag
aagcaaggccaa
>PAFTOL005035
------------------------------------------------ggaggccctaag
ctaaggaaatggtatggggcacctgatttyctcctgraagatggagcagtagccgaagaa
caggatgatgct---gatacagaagaagcsagggatgctgttttggtgactgatggagat
agtgacattggcc---------aggtattaa--------------------cgaatgtga
------------------------------------------------------------
------------------------------------------------------------
----------------------gctctctg---ctgcctctgcaggaaggt---ttttta
tccaaagttgggag------cctaaaaggagtagagcatgttgttctatt---atcccag
ctgtctgtctacaa----------------------------------------------
-----------------------------------------aggtgctgacggcattcaa
gctctcatgacaagcaatgcaagaaaattagctgagcaagacgaatcgaccttaatgacc
tcaggaattccctacaccatmattagagttggctctctacaaaatactccaggtggaact
caaggttttagctttgaagagg---gttgtgcagcaagaggaagtctcagcaaggaagat
gctgccttcatatgcgtggaggcacttgaatcggtgccagagactggattgataatcgag
gtggtgaatggcgaggagaaggtttcagactggaaacaactttttgcggggttgatgcaa
aaacaaggccaa
>PAFTOL005042
------------------------------------------------ggaggccctaag
ctaaggaaatggtatggggcacctgatttccwccycaaagatggagcagtagccgaagaa
caggatgatgct---gatataaaagaagccagggatgctgttttggtgactgatggagat
agtgacattggcc---------agatgctgattttgtccttgattgtcaaacgaacccga
--gtaaaagcgctagttaa--agayaagcgggcagctcta---gaagcctt--tggaact
ta------ygttgagtcattagcg------gtagatgcaaataataaggtcttcctgaag
aaggctttgagaggcgt---tcgtgcaatt---atatgcccaaatgaaggt---ttttta
tccaaagttgggag------cctaaaaggagtagagcatgttgttctatt---atcccag
ctatctgtctacaa----------------------------------------------
-----------------------------------------aggtgctgatggyrttcaa
gctctcatgacaagcaatgcaagaaaattagctgascaagacgaatcraccttaatgays
tcaggaattccmtacacmataattagagttggctctctacaaaatactccrggtggaact
camggttttagctttgaagagg---gttgtgcagcaagaggaagtctcagcaaggaagay
gctgccttcatatgcgtggaggcacttgaatcggtgccagagactrgattgataatcgag
gtggtgaatggcgaggagaaggtttcagactggaaacaacattttgcagggttgatgcag
aagcaaggccaa
>PAFTOL005043
------------------------------------------------ggaggccctaag
ctaaggaaatggtatggggcayctgatttccksctgaaagatggagcagtagccgaagra
caggatgatgct---gatacagaagaarccagggatgctgttttggtgactgatggagat
agtgacattggcc---------agatggtgattttgcccttgattgtcaaacgaacccga
--gtaaaagcgctagttaa--agataagcgggcagctcta---gaagcctt--tggaact
ta------cgttgagtcattagcg------ggagatgcaaatagtaaggtcttcctgaag
aaggctttgagaggcgt---ccgtgcaatt---atatgccctaatgaaggt---ttttta
tccaaagttgggag------cctaaaaggagtagagcatgttgttctatt---atcccag
ctrtctgtctacaa----------------------------------------------
-----------------------------------------aggtgctgatggcattcaa
gctctcatgacaagcaatgcaagaaaattagctgascaagacgaatcgaccttaatgacc
tcaggaattccctacacmataattagagttggctctctacaaaatactccaggtggaact
caaggttttagctttgaagagg---gttgtgcagcaagaggaagtctcagcaaggaagat
gctgccttcatatgcgtggaggcacttgartcggtgccagagactggattgataatcgag
gtggtgaatggcgaggagaaggtttcagactggaaacaacattttgcaggattgatgcag
aagcaaggccaa
>PAFTOL005047
------------------------------------------------ggaggccctaag
ctaaggaaatggtatggggcacctgatttcctcccgaaagatggagcagtagccgaagaa
caggatgatgct---gatataaaagaagccagggatgctgttttggtgactgatggagat
ggtgacattggcc---------agatggtgattttgtccttgattgtcaaacgaacacga
--gtaaaagcgctagttaa--agataagcgggcagctcta---gaagcctt--tggaact
ta------tgttgagtcattagcg------ggagatgcaaataataaggtcttcctgaag
aaggctttgagaggcat---tcgtgcaatt---atatgcccaaatgaaggt---ttttta
tccgaagttgggag------cctacaaggagtagagcatgttgttctatt---atcccag
ctatctgtctacaa----------------------------------------------
-----------------------------------------aggtgctgatggcattcaa
gctctcatgacaagcaatgcaagaaaattagctgagcaagacgaatcaaccttaatgatg
tcaggaattccatacaccataattagagttggctctctgcaaaatactccaggtggaact
catggttttagctttgaagagg---gttgtgcagcaagaggaagtctcagcaaggaagac
gctgccttcatatgcgtggaggcacttgaatcggtgccagagactagattgataatcgag
gtkgtgaatggcaaggacaaggtttcagactggaaacaatattttgcagggttgatgcag
aagcaaggccaa
>PAFTOL005169
------------------------------------------------ggaggccctaag
ctaaggaaatggtatggggcacctgatttcctcccgaaagatggagcagtagccgaagaa
caggatgatgct---gatatagaagaagcgagggatgctgttttggtgactgatggagat
agtgacattggcc---------aggta---------------------------------
------------------------------------------------------------
------------------------------------------------------------
---------------------------------------------aaaggt---ttttta
tccaaagttgcgag------cctaaaaggagtagagcatgttgttctatt---atcccag
ctatctgtctacga----------------------------------------------
-----------------------------------------aggtgctgatggcattcaa
gctctcatgacaagcaatgcaagaaaatttgctgagcaagacgaatcgaccttaatgacc
tcaggaattccctacaccataattagagttggctctctacaaaatactccaggtggaact
caaggttttagctttgaagag---------------------------------------
------------------------------------------------------------
gtggtgaatggcgaagagaaggtttcagactggaaacaacattttgcagggttgatgyag
aagcaaggccaa
>PAFTOL007498
------------------------------------------------ggaggccctaag
ctaaggaaatggtatggggcacctgatttcctcccgaaagatggagcagtagccgaagaa
caggatgatgct---gatatagaagaagctagggatgctgttttggtgactgatggagat
agtgacattggcc---------aggtatctgtgctgcctctg------------------
------------------------------------------------------------
------------------------------------------------------------
------------------------------------------caggaaggt---ttttta
tccaaagttgggag------cttaaaaggagtagagcatgttgttctatt---atcccag
ctatctgtctacaa----------------------------------------------
-----------------------------------------aggtgctgatggcattcaa
gctctcatgacaagcaatgcaagaaaactagctgagcaagacgaatcaaccttaatgacc
tcaggaattccctacaccataattagagttggctctctaaaaaatactccaggtggaact
caaggttttagctttgaagagg---gttgtgcagcaagaggaagcctcagcaaggaagac
gctgct------------------------------------------------------
gtggtgaatggcgaggagaaggtttcagactggaaacaacattttgcagggttgatgaat
aagcaaggccaa
>PAFTOL008060
------------------------------------------------ggaggcccgaag
ctaaggaaatggtatggggcacctgatttcctcctgaaagatggagcagtagccgaagaa
caggatgatgct---gatacagaagaagccagggatgctgttttggtgactgatggagat
agtgacattggcc---------aggta---------------------------------
------------------------------------------------------------
------------------------------------------------------------
------------------------tctctg---ctgcctccgcaggaaggt---ttttta
tccaaagttgggag------cctaaaaggagtagagcatgttgttctatt---atcccag
ctgtctgtctacaa----------------------------------------------
-----------------------------------------aggtgctgatggcattcaa
gctctcatgacaatgaatgcaagaaaattagctgagcaagacgaatcgaccttaatgacc
tcaggaattccctacaccataattagagttggctctctacaaaatagtccaggtggaact
caaggttttagctttgaagagg---gttgtgcagcaagaggaagtctcagcaaggaagat
gctgccttcatatgtgtggaggcacttgaatcggtgccagagactggattgataatcgag
gtt---------------------------------------------------------
------------
>PAFTOL008062
------------------------------------------------ggaggccctaag
ctaaggaaatggtatggggcacctgatttcctcctgaaagatggagcagtagccgaagaa
caggatgatgct---gatacagaagaagccagggatgctgttttggtgactgatggagat
agtgacattggcc---------agatggtgattttgcccttgattgtcaaacgaacccga
--gtaaaagcactagttaa--agataagcgggcagctcta---gaagcctt--tggaact
ta------cgttgagtcattagtg------ggagatgcaaatagtaaggtcttcctgaag
aaggctttgagaggcgt---ccgtgcaatt---atatgccctaatgaaggt---ttttta
tccaaagttgggag------cctaaaaggagtagagcatgttgttctatt---atcccag
ctgtctgtctacaa----------------------------------------------
-----------------------------------------aggtgctgatggcattcaa
gctctcatgacaatgaatgcaagaaaattagctgagcaagacgaatcgaccttaatgacc
tcaggaattccctacaccataattagagttggctctctacaaaatactccaggtggaact
caaggttttagctttgaagagg---gttgtgcagcaagaggaagtctcagcaaggaagat
gctgccttcatatgtgtggaggcacttgaatcggtgccagagactggattgataatcgag
gtggtgaatggcgaggagaaggtttcagactggaaacagcattttgcagggttgatgcag
aagcaaggccaa
>PAFTOL008063
------------------------------------------------ggaggccctaag
ctaaggaaatggtatggggcacctgatttcctcctgaaagatggagcagtagccgaagaa
caggatgatgct---gatacagaagaagccagggatrctgttttggtgactgatggagat
agtgacattggcc---------agatggtgattttgcccttgattgtcaaacgaacccga
--gtaaaagcactagtkaa--agataagcgggcagctcta---gaagcctt--tggaact
ta------cgttgagtcattagtg------ggagatgcaaatagtaaggtcttcctgrag
aaggctttgagaggcgt---ccgtgcaatt---atatgccctaatgwaggt---ttttta
tccaaagttgggag------cctaaaaggagtagagcatgttgttctatt---atcccag
ctgtctgtctacaa----------------------------------------------
-----------------------------------------aggtgctgatggcattcaa
gctctcatgacaatgaatgcaagaaaattagctgagcaagacgaatcgaccttaatgacc
tcaggaattccctacaccataattagagttggctctctacaaaatactccaggtggaact
caaggttttagctttgaagagg---gttgtgcagcaagaggaagtctcagcaaggaagat
gctgccttcatatgtgtggaggcrcttgaatcggtgccagagactggattgrtaatcgag
gtggtgaatggcgaggagaaggttgcagactggaaacaacattttgcagggttgatgcag
aagcaaggccaa
>PAFTOL008084
------------------------------------------------ggaggccctaag
ctaaggaaatggtatggggcacctgatctcctcccgaaagatggatcaggagccgaagaa
caggatgatgct---gatttagaagaagccagggatgctgttttggtaactgatggagat
agtgacattggcc---------agatggtgattctgtccttgattgtcaaacgaacccga
--gtaaaagcgctagttaa--agataagcgggcagctcta---gaagcctt--tggaact
ta------tgtagagtcattggtc------ggagatgcaaacagtaaagtcttcctgagg
aaagctttaagaggcgt---tcgtgcaatt---atatgcccaaatgaaggt---ttttta
tccaaagttgggaa------cctaaaaggagtagaacatgttgttctatt---atcccgg
ctatctgtctacaa----------------------------------------------
-----------------------------------------agrtgctgatggcattcaa
gctctcatgacaagcaatgtaagaaaatcagctgagcaagatgagtcaaccttaatgacc
tcaggaattccgtacaccataattagagttggctctctacaaaatactccgggtggaact
caaggttttagctttgaagagg---gttgtgcggcaagaggaaatctcagcaaggaagac
gctgccttcatatgcgtggaggcacttgartcggtgccagagaccgcattgktagtcgag
gtggtgaatggcgaggagaaggtttcagactggaaacaacattttacggggttgatgcag
aagcaaagccaa
>PAFTOL008417
------------------------------------------------ggaggccctaag
ctaaggaaatggtatggggcacctgatttcctcctgaaagatggagcagtagccgaagaa
caggatgatgct---gatacagaagaagccagggatgctgttttggtgactgatggagat
agtgacattggcc---------agatggtgattttgcccttgattgtcaaacgaacccga
--gtaaaagcactagttaa--agataagcgggcagctcta---gaagcctt--tggaact
ta------cgttgaggtctgtgtg------gctccttttgtgccttagatgttccagtct
actcagttttgacccta---gagctctctg---ctgcctctgcaggaaggt---ttttta
tccaaagttgggag------cctaaaaggagtagagcatgttgttctatt---atcccag
ctgtctgtctacaa----------------------------------------------
-----------------------------------------aggtgctgatggcattcaa
gctctcatgacaatgaatgcaagaaaattagctgagcaagacgaatcgaccttaatgacc
tcaggaattccctacaccataattagagttggctctctacaaaatactccaggtggaact
caaggttttagytttgaagagg---gttgtgcagctagaggaagtctcagcaaggaagat
gctgccttcatatgtgtggaggcacttgaatcggtgccagagactggattgataatcgag
gtt---------------------------------------------------------
------------
>PAFTOL008419
------------------------------------------------ggaggccctaag
ctaaggaaatggtatggggcacctgatttcctcctgaaagatggagcagtagccgaakaa
caggatgatgct---grtacagaagaagccagggatgctgttttggtgactgatggagat
agtgacattggcc---------agatggtgattttgcccttgattgtcaaacgaacccga
--gtaaaagcactagttaa--agataagcgggcagctcta---gaagcctt--tggaact
ta------cgttgagtcattagcg------ggagatgcaaatagtaaggtcttcctgaag
aaggctttgagaggcgt---ccgtgcaatt---atatgcccaaatgaaggt---ttttta
tccaaagttgggag------cctaaaaggagtagagcatgttgttctatt---atcscag
ctgtctgtctacaa----------------------------------------------
-----------------------------------------aggtgttgatggcattcaa
gctctcatgacaagcaatgcaagaaaattagctgagcaagacgaatcgaccttaatgacc
tcaggaattccctacaccataattagagttggctctctacaaaatactccaggtggaact
caaggttttagctttgaagagg---gttgtgcagcaagaggaagtctcagcaaggaagat
gctgccttcatatgcgtggaggcacttgaatcggtgccagagactggattgataatcgag
gtt---------------------------------------------------------
------------
>PAFTOL008421
------------------------------------------------ggaggccctaag
ctaaggaaatggtatggagcacctgatttcctcccgaaagatggagcagttgccgaagaa
caggatgctgca---gatatagaagaagccagggatgctgttttggtgactgatggagat
agtgacattggcc---------agatggtgattttgtccttgattgtcaaacgaacccga
--gtaaaagcactagttaa--agacaagcgggcagctcta---gaagcctt--tggatct
ta------tgttgagtcattagcg------ggagatgcaaatagtaaggtcttcctgaag
aaggctttgagaggcgt---tcgtgcaatt---atatgcccaaatgaaggt---ttttta
tccaaagttgggag------cctaaaaggagtagagcatgttgttctgtt---atcccag
ctctctgtctacaa----------------------------------------------
-----------------------------------------aggtgctgatggcattcaa
gctctcatgacaagcaatgcaagaaaattagctgagcaggacgaatcaaccttaatgacc
tcaggaattccatacaccataattagagttggctctctacaaaatactccaggtggaact
caaggttttagctttgaagagg---gttgtgcagcaagaggaagtctcaacaaggaagac
gctgccttcatatgcrtgcaggcacttgaatcagtgccagagactggattgataatcgag
gtggtgaatggcgaagagaaggtttcagactggaaacaacattttgcagggttgatgcag
aagcaaggccaa
>PAFTOL008422
------------------------------------------------ggaggccctaag
ctaaggaaatggtatggggcacctgatctcctccctaaagatggtgcagtagccgaagaa
caggatgatkct---gatacagaagaagccagggatgctgttttggtggctgatggagat
agtgacattggcc---------agatggtgattttgtccttgattgtcaaaagaatccga
--gtaaaagcactagttaa--agacaagcgggcagctcta---gaagcctt--tggatct
ta------tgttgaggtgtgtgtg------actaggtttgggccttaggtgttccgaact
attcagctttgacccta---cacctctctg---ctgtctctgcaggaaggt---ttttta
tccaaagttgggag------cctaaaaggagtagagcatgttgttctgtt---atcccag
ctatctgtctacaa----------------------------------------------
-----------------------------------------aggtgctcagggcattcaa
gctctcatgacaagcaatgcaagaaaattagctgagcaagacgaatcaaccttaatgacc
tcaggaattccatacaccatagttagagttggctctctacaaaatactccaggtggaact
caaggttttagctttgaagagg---gttgtgcagcaagaggaagtctcagcaaggaagat
gctgccttcatatgcgtgcaggcacttgaatcagtgccagagactggattgataatcgag
gtggtgaatggcgaagagaaggtttcagactggaaacaacattttgcagggttgattaag
aagcaaggccaa
>PAFTOL008423
------------------------------------------------ggaggccctaag
ctaaggaaatggtatggggcacctgatttcctctggaaagatggagcagtagccgaggaa
caggatgatgct---gatataaaagaagccagggatgctgttttggtgactgatggagat
agtgacattggcc---------agatggtgattttgtccttgattgtcaaacgaacccga
--gtaaaagcgctagttaa--agataagcgggcagctcta---gaagcctt--tggtact
ta------tgttgagtcattagcg------ggagatgcaaataataaggtcttcctgaag
aaggctttgagaggcgt---tcgtgcaatt---atatgcccaaatgaaggt---ttttta
tccaaagttgggag------cctaaaaggagtagagcatgttgttctatt---atcccag
ctatctgtctacaa----------------------------------------------
-----------------------------------------aggtgctgatggcattcaa
gctctcatgacaagcaatgcaagaaaattagctgagcaagacgaatcaaccttaatgatg
tcaggaattccatacaccataattagagttggctctctacaaaatactccaggtggaact
cacggttttagctttcaagagg---gttgtgcagcaagaggaagtctcagcaaggaagac
gctgccttcatatgcgtggaggcacttgaatcggtgccagagactagattgataatcgag
gtggtgaacggcgaggagaaggtttcagactggaaacaatattttgcagggttgatgcag
aagcaaggccaa
>PAFTOL008436
------------------------------------------------ggaggccctaag
ctaaggaaatggtatggggcacctgatttcctcccgaaagatggagcagtagccgaagaa
caggatgatgct---gatatagaagaagccagggatgctgttttggtgactgatggagat
agtgatattggcc---------agatggtgattttgtccttgattgtsaaacgaacccga
--gtaaaagcgctagttaa--agataagcgggcagctcta---gaagcctt--tggaact
ta------tgttgagtcattagcg------ggagatgcaaatagtaaggtcttcctgaag
aaggctttgagaggtgt---tcgtgcaatt---atatgcccaaatgaaggt---ttttta
tccaaagttgggag------cctaaaaggagtagagcatgttgttctatt---atcccag
ctgtctgtctacaa----------------------------------------------
-----------------------------------------agatgctgatggcattcaa
gctctcatgacaagcaatgcaagaaaattagctgagcaagatgaatcaacgttaatgacc
ttaggaatttcatacaccatwattagagttggctctctacaaaatactccaggtggarct
caaggttttagctttgaagagg---gttgtgcagcaagaggaagtctcagcaaggaagac
gctgccttcatatgcgtggaggcacttgaatcggtgccagagactggattgataatcgag
gtggtgaatggcgaggaggaggtttcagactggaaacaacattttgcagggttgatgcag
aagcaaggccaa
>PAFTOL008439
------------------------------------------------ggaggccctaag
ctaaggaaatggtatggggcrcctgatttcctcccgaaagatggagcagtagccgmagaa
caggatgatgtt---gatgtagaagaagccagggatgctgttttggtgactgatggagat
agtgacattggyc---------agatggtgattttgtccttgattgtcaaacgaacccga
--gtaaaagcrctagttaa--agataagcgggcagctcta---gaagcctt--tggaact
ta------tgttgagtcattagcg------ggagatgcaaatagt---gtcttcctgaag
aaggctttgagaggcgt---tcgcgcaatt---atatgcccaaakgaaggt---ttttta
tccaaagttgggag------cctaaaaggagtagagcatgttgttctatt---atcccag
ctatctgtctacaa----------------------------------------------
-----------------------------------------aggtgctgatggcattcaa
gctctcatgacaagcaatgcaagaaaattagctgagcaggacgaatcaaccttaatatcc
tcaggaattccgtacatcataattagagttggctcgctacaaaatactcctggtggaatt
caaggttttagctttgaagagg---gttgtgcggcaagaggaagtctcagcaaggaagac
gctgccttcatatgcgtggaggcacttgaatcggtgccagagaccggattgataatcgag
gtggtgaatggcaaggagaaggtttcagactggaaacwacattttgcagggttgatgcag
aagcaaggccaa
>PAFTOL008881
------------------------------------------------ggaggtcctaag
ctaaggaaatggtatggggcacctgatttgctcccgaaagatggagcagyggccgaagaa
caggatgatgct---gatatagaagaagccagggatgctgttttggtgactgatggagat
agtgacgttggcc---------agrtggtgattttgtccttgattgtcaaacgaaaccga
--gtaaaagcgctagttaa--agataagcgggcagctcta---gaagcctt--tggatct
ta------tgttgagtcattagcs------ggagatgcaaatagtaaggtcttcctgaag
aaggctttgagaggcgt---tcgtgcaatt---atatgcccaaatgaaggg---ttttta
tccaaagttgggag------cctaaaaggagttgagcatgttgttctact---atcccag
ctatctgtctacaa----------------------------------------------
-----------------------------------------aggtgttgatggcattcaa
gctctcatgacaagcaatgcaagaaaattagctgagcaagacgaatcaaccttgatgacc
tcaggaattccatacactataattagagttggctctctacaaaatactgcaggtggaact
caaggttttagctttgaagagg---gttgtgcagcaagaggaagtctcagcaaggaagac
gctgccttcatatgcgtggaggcacttgaatcggtgccagagactggattgataatcgag
gtkgtgaatggcgaggagaaggtttcagactggaaacaacattttgcwgggttgatgcag
aagcaaggccaa
>PAFTOL009175
------------------------------------------------------cctaag
ctaaggaaatggtatggggcacctgatttcctcccgaaagatggagcagtggctgaagaa
caggatgatgct---gatatagaagaagccagggatgctgttttggtgactgatggagat
agtgatattggcc---------aggta---------------------------------
------------------------------------------------------------
------------------------------------------------------------
------------------------------------------------------------
---------------------------------------------------------cag
ctatctgtctacaa----------------------------------------------
-----------------------------------------aggtgctgatggcattcaa
gctctcatgacaagcaatgcaagaaaattagctgagcaagacgaatcaaccttaatgacc
tcaggaattccatacacaataattagagttggctctctgcaaaatactcca---------
------------------------------------------------------------
------------------------------------------------------------
------------------------------------------------------------
------------
>PAFTOL009179
------------------------------------------------------------
------------------------------------------------------------
------------------------------------------------------------
------------------------atggtgattttgcccttgattgtcaaacgaacccga
--gtaaaagcactagttaa--agataagcgggcagctcta---gaagcctt--tggaact
ta------cgttgagtcattagcg------ggagatgcaaatagtaaggtcttcctgaag
aaggctttgaraggcgt---ccgtgcaatt---atatgccctaatcatctc---gtcccc
ccttttgttgggak------cctaaaaggagtagagcatgttgttctatt---atcccag
ctgtctgtctacaa----------------------------------------------
-----------------------------------------aggtgctgatggcattcaa
gctctcatgacaagcaatgcaaggaaattagctgagcaagacgaatcgaccttaatgacc
tcaggaattccctacaccataattagagttggctctctacaaaatactccaggtggarct
caaggttttagctttgaagagg---gttgtgcagcaagaggaagtctcagcaaggaagat
gctgccttcatatgcgtggaggcacttgaatcggtgccagagactggattgataatcgag
gtt---------------------------------------------------------
------------
>PAFTOL009181
------------------------------------------------ggaggccctaag
ctaaggaaatggtatggggcacctgattccctcctgaaagatggakcagtagccgaagaa
caggatgatgct---grtacagaagaagccagggatgctgttttggtgactgatggagat
agtgacattggcc---------agatggtgattttgcccttgattgtcaaacgaacccga
--gtaaaagcgctagttaa--agataagcggacagctcta---gaagcctt--tggaact
ta------cgttgagtcattagcg------ggagatgcaaatagtaaggtcttcctgaag
aagcagttttgacccta---gagctctctg---ctgcctctgcaggaaggt---ttttta
tccaaagttgggag------cctaaaaggagtagagcatgttgttctatt---atcccag
ctgtctgtctacaa----------------------------------------------
-----------------------------------------aggtgctgatggcattcaa
gctctcatgacaagcaatgcaagaaaattagctgagcaagacgaatcgaccttaatgacc
tcaggaattccctacaccataattagagttggctctctacaaaatactccaggtggaact
caaggttttagctttgaagagg---gttgtgcagcaagaggaagtctcagcaaggaagat
gctgccttcatatgcgtggaggcacttgaatcggtgccagagactggattgataatcgag
gtggtgaatggcgaggagaaggtttcagactggaaacaacatttt---------------
------------
>PAFTOL009183
------------------------------------------------ggaggccctaag
ctaaggaaatggtatggggcacctgattccctcctgaaagatggagcagtagccgaagaa
caggatgatgct---gatgcagaagaagccarggatgctgttttggtgactgatggagat
agtgacattggcc---------agatggtgattttgcccttgattgtcaaacgaacccga
--gtaaaagcgctagttaa--agataagcgggcagctcta---gaagcctt--tggaact
ta------cgttgagtcattagcg------ggagatgcaaatagtaaggtcttcctgaag
aaggctttgagaggcgt---ccgtgcaatt---atatgccctaatgaaggt---ttttta
tccaaagttgggag------cctaaagggcgtagagcatgttgttctatt---atcccag
ctgtctgtctacaa----------------------------------------------
-----------------------------------------aggtgctgatggcattcaa
gctctsatgacaagcaatgcaagaaaattagctgagcaagacgaatcgrccttaatgacc
tcaggaattccctacaccataattagagttggctctctacaaaatactccaggtggaact
caaggttttagctttgaagagg---gttgtgcagcaagaggaagtctcagcaaggaagat
gctgccttcatatgcgtggaggcacttgaatcggtgccaragactggattgataatcgag
gtt---------------------------------------------------------
------------
>PAFTOL009185
------------------------------------------------ggtggccctaag
ctaaggaaatggtatggggcacctgatttcctccygaaagatgaagcagtagccgaagaa
caggatgatgct---gatatagaagaagccagggatgctgttttggtgactgatggagat
agtgacattggcc---------agatggtgattttgtccttgattgtcaaacgaacccga
--gtaaaagcgctagttaa--agataagcgggcagctcta---gaagcctt--tggaact
ta------tgttgagtcattagcg------ggagatgcaaatagtaaggtcttcctgaag
aaggctttgagaggcgt---tcgtgcaatt---atatgcccaaatgaaggt---ttttta
tccaaagttgggag------cctaaaagtagtagagcatgttgttctatt---atcccag
ctatctgtctacaa----------------------------------------------
-----------------------------------------aggtgctgatggcattcaa
gctctcatgacaagcaatgcaagaaaattagctgagcaagacgaatcaagcttaatgaca
tcaggaattccatacaccataattagagttggctctctagaaaatactccaggtggaact
caaggttttagctttgaagagg---gttgtgcagcaagaggaagtctcagcaaggaagac
gcttcctttgtatgcgtgcaggcacttgaattggtgccagagactggattgataatcgag
gtggtgaatggcgaggagaaggtttcagactggaaacaacattttgcagggttgatgcag
aagcaaggccaa
>PAFTOL009187
------------------------------------------------ggaggccctaag
ctaaggaaatggtatggggcacctgatttcctcccgaaagatggagcagtagccgaagaa
caggatgatgct---gatataaaagaagccagggatgctgttttggtgactgatggagat
agtgacattggcc---------agatggtgattttgtccttgattgtcaaacgaacgcaa
--gtaaaagcgctagttaa--agataagcgggcagctcta---gaagcctt--tggaact
ta------tgttgagtcattagcg------ggagatgcaaatagtaaggtcttcctgaag
aaggctttgagaggcgt---tcgtgcaatt---atatgcccaaatgaaggt---ttttta
tccgaagttgggrg------ccyaaaaggagtagagcatgttgttctatt---atcccag
ctatctgtctacaa----------------------------------------------
-----------------------------------------aggtgctgatggcattcaa
gctctcatgacaagcaatgcaagaaaattagctgagcaagacgaatcaacyrtaatgacc
tcaggaattccytacaccataattagagtkggctctctacaaaatackccaggtggaatg
caaggttttagctttgaagagg---gttgtgcagcaagaggaagtctcagcaaggaagac
gctgccttcatatgcgtggaggcacttgagytggttccagagactggattgataatcgag
gtt---------------------------------------------------------
------------
>PAFTOL009189
------------------------------------------------ggaggccctaag
ctaaggaaatggtatggggcacctgatttcctcctgaaagatggarcagtagccgaagaa
ctggatgattct---gatacagaagaagccagggatgctgttttggtgacagatggagat
agtgacattggcc---------agatggtgattttgcccttgattgtcaaacgaacccga
--gtaaaagcgctagttaa--agataagcgggcagctcta---gaagcctt--tggaact
ta------cgttgag---------------------------------------------
------------------------------------------caggaaggt---tttttg
tccaaagttgggag------cctaaaaggagtagagcatgttgttctatt---atcccag
ctgtctgtctacaa----------------------------------------------
-----------------------------------------aggtgctgatggcattcaa
gctctcatgacaagcaatgcaagaaaattagctgagcaagacgaatcgaccttaatgacc
tcaggaattccctacaccataattagagttggctctytacaaaatactccaggtggaact
caaggttttagctttgaagagg---gttgtgcagcaagaggaagtctgagcaaggaagat
gctgccttcatatgcgtggaggcacttgaatcggtgccagagactggattgataatcgag
gtggtgaatggcgaggagaaggtttcagactggaaacaactttttgcggggttgatgcaa
aaacaaggccaa
>PAFTOL009191
------------------------------------------------ggaggccctaag
ctaaggaaatggtatggggcacctgatttcctcctgaaagatggagcagtagccgaagaa
caagatgattct---gatacagaagaagccagggatgctgttttggtgactgatggagat
agtgacattggcc---------agatggtgattttgcccttgattgtcaaacgaacccga
--gtaaaagcgttagttaa--agataagcgggcagctcta---gaagcctt--tggaact
ta------cgttgagtcattagca------ggagatgcaaatagtaaggtcttcctgaag
aaggctttgagaggcgt---ccgtgcaatt---atatgccctaatgaaggt---ttttta
tccaaagttggaag------cctaaaaggagtagagcatgttgttctatt---atcccag
ctgtctgtctacaa----------------------------------------------
-----------------------------------------aggtgctgatggcattcaa
gctctcatgacaagcaatgcaagaaaattagctgagcaagatgaatcgaccttattgacc
tcaggaattccctacaccataattagagttggctctctacaaaatactccaggtggaact
caaggttttagctttgaagagg---gttgtgcagcaagaggaagtctgagcaaggaagat
gctgccttcatatgcgtggaggcacttgaatcggtgccagagactggattgataatcgag
gtggtgaatggcgaggagaaggtttcggactggaaacaacattttgcagggttgatgcag
aagcaaggccaa
>PAFTOL009193
------------------------------------------------ggaggccctaag
ctaaggaaatggtatggggcacctgatttcctcccgaragatggagcagtagccgaagaa
caggatgatgct---gacatagaagaagccagggatgctgttttggtgactgatggagat
agtgacattggcc---------agatggtgattttgtccttgattgtcaaacgaacccga
--gtaaaagcactagttaa--agacaagcgggcagctcta---gaagcctt--tggatct
ta------tgttgagtcattagcg------ggagatgcaaatagtaaggtcttcctgaag
aaggctttgagaggcgt---tcgtgcaatt---atatgcccaaatgtaagt---acatta
tccaaggttgggag------cctaaaaggagtagagcatgttattctgtt---atcccag
ctatctgtctacaa----------------------------------------------
-----------------------------------------aggtgctratggcattcaa
gctctcatgacaagcaatgcaagaaaattagctgagcaagacgaatcaaccttaatgacc
tcaggaattccatacacaataattagagttggctctctgcaaaatactccaggtggaact
caaggttttagctttgaagagg--------------------------------------
------------------------------------------------------------
-tggtgaatggcgaagagaaggtttcagactggaaacaacattttgcagggttgatgcaa
aagcaaggccaa
>PAFTOL009195
------------------------------------------------ggaggccctaag
ctaaggaaatggtatggggcayctgatttccksctgaaagatggagcagtagccgaagaa
caggatgatgct---gatacagaagaarccagggatgctgttttggtgactgatggagat
agtgacattggcc---------agatggtgattttgcccttgattgtcaaacgaacccga
--gtaaaagcgctagttar--agataagcrggcagctctg---gaagcctt--tggaact
ta------cgttgagtcattagcg------ggagatgcaaatagtaaggtcttcctgaag
aaggctttgagaggcgt---ccgtgcaatt---atatgccctaakgaaggt---ttttta
tccaaagttgggag------cctaaaaggagtagagcatgttgttctatt---atcccag
ctrtctgtctacaa----------------------------------------------
-----------------------------------------aggtgctgatggcattcaa
gctctcatgacaagcaatgcaagaaaattagctgagcaagacgaatcgaccttaatgacc
tcasgaattccctacaccataattagagttggctctctacaaaatactccaggtggaact
caaggytttagctttgaagagg---gttgtgcagcaagaggaagtctcagcaaggaagat
gctgccttcatatgcgtggaggcacttgaatcggtgccagagactggattgataatcgag
gtggtgaatggcgaggagaaggtttcagactggaaacaacattttgcagggttgatgcag
aagcaaggccaa
>PAFTOL009197
------------------------------------------------ggaggccctaag
ctaaggaaatggtatggggcacctgatttcctcctgaaagatggagttgtagcygaagaa
caggatgatgct---gatacagaagaagccagggatgctgttttggtgactgatggagat
agtgacattggcc---------aggtaacaa-----------------------------
------------------------------------------------------------
------------------------------------------------------------
----------------------------------------------aaggt---ttttta
tccaaagttgggag------cctaaaaggagtagagcatgttgttctatt---atcccag
ctgtctgtctacaa----------------------------------------------
-----------------------------------------aggtgctgatggcattcaa
gctctcatgacaatgaatgcaagaaaattagctgagcaagacgaatcgaccttaatgacc
tcaggaattccctacaccataattagagttggctctctacaaaatactccaggtggaact
caaggttttagctttgaagagg---gttgtgcagcaagaggaagtctcagcaaggaagat
gctgccttcatatgtgtggaggcactygaatcggtgccagagactggattgataatcgag
gtt---------------------------------------------------------
------------
>PAFTOL009199
------------------------------------------------ggaggccctaag
ctaaggaaatggtatggggcacctgatttcctcctgaaagatggagcagtagccgaagaa
gaggatgatgct---gatacagaagaagccagggatgctgttttggtgactgatggagat
agtgacattggcc---------agatggtgattttgcccttgattgtcaaacgaacccga
--gtaaaagcactagttaa--agataagcgggcagctcta---gaagcctt--tggaact
ta------cgttgagtcattagcg------ggagatgcaaatagtaaggtcttcctgaag
aaggctttgagaggcgt---ccgtgcaatt---atatgccctaatgaaggt---ttttta
tccaaagttgggag------cctaaaaggagtagagcatgttgttctatt---atcccag
ctgtctgtctacaa----------------------------------------------
-----------------------------------------aggtgctgatggcattcaa
gctctcatgacaatgaatgcaagaaaattagctgagcaagacgaatcgaccttaatgacc
tcaggaattccctacaccataattagagttggctctctacaaaatactccaggtggaact
caaggttttagctttgaagagg---gttgtgcagcaagaggaagtctcagcaaggaagat
gctgccttcatatgtgtggaggcacttgaatcggtgccagagactggattgataatcgag
gtggtgaatggcgaggagaaggtttcagactggaaacagcattttgcagggttgatgcag
aagcaaggccaa
>PAFTOL009205
------------------------------------------------ggaggccctaag
ctaaggaaatggtatggggcacctgatttcctcccgaaagatcaagcagcagccgaagaa
caggatgatgct---grtatagaagaagccagggatgctgttttggtgactgatggagat
agtgacgttggcc---------agatggtgattttgtccttgattgtcaaacgaacccga
--gtaaaagcgctagttaa--agataagcgggcrgctcta---gaagcctt--tggaact
ta------tgttgaggtgtgtgtg------actccttttgtgccttmgatgttccagtct
actgtactttgacccta---gacctctctg---ctgcctctgcaggaaggt---ttttta
tccaaagttgggag------cctaaaaggagttgagcatgttgttctact---atcscag
ctatctgtctacaa----------------------------------------------
-----------------------------------------aggtgctgatggcattcaa
gctctcatgacaagcaatgcaagaaaattagctgagcaagacgaatcaaccttaatgacc
tcaggaattccatacaccataattagagttggctctctacaaaatactccaggtggaact
caaggttttagctttgaagagg---gttgtgcagcaagaggaagtctcagcaaggaagac
gctgccttcatatgcgtggaggcacttgaatcagtgccagagactggattgataatcgag
gtggtgaatggcgaggagaaggtttcagactggaaacaacattttgcaggkttgatgcag
aagcaaggccaa
>PAFTOL009207
------------------------------------------------ggaggccctaag
ctaaggaaatggtatggggcacctgatctcctcccgaaagatggatcaggrgcygaagaa
caggatgrtgct---gatttagaagaagccagggatgctgttttggtaactgatggagat
agtgacattggcc---------agatggtgattctgtccttgattgtcaaacgaacccga
--gtaaaa---ctagttaa--agataagcgggcagctcta---gaagcctt--tggaact
ta------tgtagaggtacgtgtg------aatccttttgtgccttgtatgttccagtct
aaaaattgcaagcttca---cttgtctcta---ctgcctctgcaggaaggt---ttttta
tccaaagttgggaa------cctaaaaggagtagaacatgttgttctatt---atcccag
ctatctgyctacaa----------------------------------------------
-----------------------------------------aggtgctgatggcattcaa
gctctcaygacaagcaatgtaagaaaatcagctgagcaagatgagtcaaccttaatgacc
tcaggaattccgtacaccataattagagttggctctctacaaaatactccrggtggaact
caaggttttagctttgaagagg---gttgtgcggcaagaggaaatctcagcaaggaagat
gctgctttcatatgcgtagaggcacttgaatcggtgccagagaccgcattggtagtcgag
gtggtgaatggcgaggagaaggtttcagactggaaacaacattttacgggg---------
------------
>PAFTOL009209
------------------------------------------------ggaggccctaag
ctaaggaaatggtatggggcacctgatttcctccggaaagatggagcagtagcagaagaa
caggatgatgct---gatataaaagaagccagggatgctgttttggtgactgatggagat
agtgacattggcc---------agatggtgattttgtccttgattgtcaaacgaacccga
--gtaaaagcgctagttaa--agataagcgggcagctcta---gaagcctt--tggtact
ta------tgttgagtcattagcg------ggagatgcaaataataaggtcttcctgaag
aaggctttgagaggcgt---tcgtgcaatt---atatgcccaaatgaaggt---ttttta
tccaaagttgggag------cctaaaaggagtagagcatgttgttctatt---atcccag
ctatctgtctacaa----------------------------------------------
-----------------------------------------aggtgctgatggcattcaa
gctctcatgacaagcaatgcaagaaaattagctgagcaagacgaatcaaccttaatgatg
tcaggaattccatacaccataattagagttggctctctacaaaatactccaggtggaact
cacggttttagctttcaagagg---gttgtgcagcaagaggaagtctcagcaaggaagac
gctgccttcatatgcgtggaggcacttgaatcggtgccagagactagattgataatcgag
gtggtgaacggcgaggagaaggtttcagactggaaacaatattttgcagggttgatgcag
aagcaaggccaa
>PAFTOL009215
------------------------------------------------ggaggccctaag
ctaaggaaatggtatggggcacctgatttcctcctgaaagatggagcagtagccgaagaa
caggatgatgct---gatacagaagaagccagggatgctgttttggtgactgatggagat
agtgacattggcc---------agatggtgattttgcccttgattgtcaaacgaacccga
--gtaaaagcactagttaa--agataagcgggcagctcta---gaagcctt--tggaact
ta------cgttgagtcattagtg------ggagatgcaaatagtaaggtcttcctgaag
aaggctttgagaggcgt---ccgtgcaatt---atatgccctaatgaaggt---ttttta
tccaaagttgggag------cctaaaaggagtagagcatgttgttctatt---atcccag
ctgtctgtctacaa----------------------------------------------
-----------------------------------------aggtgctgatggcattcaa
gctctcatgacaatgaatgcaagaaaattagctgagcaagacgaatcgaccttaatgacc
tcaggaattccctacaccataattagagttggctctctacaaaatactccaggtggaact
caaggttttagctttgaagagg---gttgtgcagcaagaggaagtctcagcaaggaagat
gctgccttcatatgcgtggaggcacttgaatcggtgccagagactggattgataatcgag
gtggtgaatggcgaggagaaggtttcagactggaaacagcattttgcagggttgatgcag
aagcaaggccaa
>PAFTOL009217
------------------------------------------------ggaggccctaag
ctaaggaaatggtatggggcacctgatttcctcctgaaagatggagcagtagccgaagaa
caggatgatgcc---gatacagaagaagccagggatgctgttttggtgactgatggagat
agtgacattggcc---------agatggtgattttgcccttgattgtcaaacgaacccga
--gtaaaagcgctagttaa--agataagcgggcagctcta---gaagcctt--tggaact
ta------tgttgaggtctgtgtg------gctccttttgtgccttagatgttccagtct
actcagttttgacccta---gagctctctg---ctgcctctgcaggaaggt---ttttta
tccaaagttgggag------cctaaaaggagtagagcatgttgttctatt---atcccag
ctgtctgtctacaa----------------------------------------------
-----------------------------------------aggtgctgatggcattcaa
gctctcatgacaagcaatgcaagaaaattagctgagcaagacgaatcgatcttaatgacc
tcaggaattccctacaccataattagagttggctctctacaaaatactccaggtggaact
caaggttttagctttgaggagg---gttgtgcagcaagaggaagtctcagcaaggaagat
gctgccttcatatgcgtggaggcacttgaatcggtgccagagactggattgataatcgag
gtggtgaatggcgaggagaaggtttcagactggaaacaacattttgcagggttgatgcag
aagcaaggccaa
>PAFTOL009219
------------------------------------------------ggaggccctaag
ctaaggaaatggtatggggcacctgatttcctcctgaaagatggagcagtagccgaagaa
caggatgatgcw---gatacagaagaagccagggatgctgttttggtgactgatggagat
agtgacattggcc---------aggt----------------------------------
------------------------------------------------------------
------------------------------------------------------------
------------------------------------------------------------
-----agttgggag------cctaaaaggagtagagcatgttgttctatt---atcccag
ctgtctgtctacaa----------------------------------------------
-----------------------------------------aggtgctgatggcattcaa
gctctcatgacaagcaatgcaagaaaattagctgagcaagacgaatcgaccttaatgacc
tcaggaattccctacaccataattagagttggctctctacaaaatactccaggtggaact
caaggttttagctttgaagag---------------------------------------
------------------------------------------------------------
------------------------------------------------------------
------------
>PAFTOL009221
------------------------------------------------ggaggccctaag
ctaaggaaatggtatggggcacctgatttcctcccgaaagatggagcagtagccgaagaa
caggatgatgct---gatatagaagaagcgagggatgctgttttggtgactgatggagat
agtgacattggcc---------agatggtgattttgtccttgattgtcaagcgaacccga
--gtaaaagcgctagttaa--agataagcgggcagctctt---gaagcctt--tggaact
ta------tgttgagtcattagcc------ggwgatgcaaatagtaaggtcttcctgaag
aaggctttgagaggcgt---tcgtgcaatt---atatgcccaaatgaggg------atga
ggtgaggggaagcg------ccttcaaggagtagagcatgttgttctatt---atcscag
ctatctgtctacga----------------------------------------------
-----------------------------------------aggtgctgatggcattcaa
gctytcatgacaagcaatgcaagaaaattagckgagcaagacgaatcgaccttaatgacc
tcaggaattccctacaccataattagagttggctctctacaaaatactccaggtggaact
caaggttttagctttgacgagg---gttgtgcagcaacaggaagtctcagcaaggaagac
gccgccttcatatgtgcagaggcacttgaatcggtgccagagactggattgataatcgag
gtggtgaatggcgaagagaaggtttcagactggaaacaacattttgcagggttgatgcag
aagcaaggccaa
>PAFTOL009223
------------------------------------------------ggaggccctaag
ctaaggaaatggtatggggcacctgatttcctcctgaaagatggagcagtagccgaagaa
caggatgatgct---gacacagaagawgccagggatgctgttttggtgactgatggagat
agtgacattggcc---------agatggtgattttgcccttgattgtcaaacaaacccga
--gtaaaagcactagttaa--agataagcgggcagctcta---gaagcttt--tggaact
ta------cgttgagtcattagcg------ggagatgcaaatagtaaggtcttcctgaag
aaggctttgagaggcgt---ccgtgcaatt---atatgccttaatgaaggt---ttttta
tccaaagttgagag------cctaaaaggagtagagcatgttgttctatt---atcccag
ctgtctgtctacaa----------------------------------------------
-----------------------------------------aggtgctgatggcattcaa
gctctcatgacaatgaatgcaagaaaattagctgagcaagacgaatcgaccttaatgacc
tctggaattccctacaccataattagagttggctctctacaaaatactccaggtggaact
caaggttttagctttgaagagg---gttgtgcagcaagaggaagtctcagcaaggaagat
gctgccttcatatgtgtggaggcacttgaatcggtgccagagactggattgataatcgag
gtggtgaatggcgaggagaaggtttcagactggaaacagcattttgcagggttgatgcag
gagcaaggccaa
>PAFTOL009225
------------------------------------------------ggaggccctaag
ctaaggaaatggtatggggcacctgatttcctcctgaaagatggagcagtagccgaagaa
caggatgatgct---gatacagaagaagccagggatgctgttttggtgactgatggagat
agtgacattggcc---------agrtggtgatyttgcccttgattgtcaaacgaacccga
--gtaaaagcactagttaa--agataagcgggcagctcta---gaagcttt--tggaact
ta------cgttgagtcattagcc------ggagatgcaaatagtaaggtcttcctgaag
aaggctttgagaggcgt---ccgtgcaatt---atatgccctaatgaaggt---ttttta
tccaaagttgggag------cctaaaaggagtagagcatgttgttctatt---atcccag
ctgtctgtctacaa----------------------------------------------
-----------------------------------------aggtgctratggcattcaa
gctctcatgacaatgaatgcaagaaaattagctgagcaagacgaatcgaccttaatgacc
tcaggaattccctacaccataattagagttggctctctacaaaatactccaggtggaact
caaggttttagctttgaagagg---gttgtgcagcaagaggaagtctcagcaaggaagat
gctgccttcatatgtgtggaggcacttgaatcggtgccagagactggattgmtaatcgag
gtggtgaatggcgaggagaaggtttcagactggaaacagcattttgcagggttgatgcag
aagcaaggccaa
>PAFTOL009227
------------------------------------------------ggaggccctaag
ctaaggaaatggtatggggcacccgatttcctcctgaaagatggagcagtagccgaagaa
caggatgattct---gatacagaagaagccagggatgctgttttggtgactggtggagat
agtgacattggcc---------agatggtgattttgcccttgattgtcaaacgaacccga
--gtaaaagcgctagttaa--agataagcaggcagctcta---gaagcctt--tggaact
ta------cgttgagtcattagcg------ggagatgcaaacagtaaggtcttcctgaag
aaggctttgagaggcgt---ccgtgcaatt---atatgccctaatgaaggt---ttttta
tacaaagttgggag------cctagaaggagtagagcatgttgttctatt---atcccag
ctgtctgtctacaa----------------------------------------------
-----------------------------------------aggtgctgatggcattcaa
gctctcatgacaagcaatgcaagaaaattagctgagcaagacgaatcgaccttaatgacc
tcaggaattccctacaccataattagagttggctctctacaaaatactccaggtggaact
caaggttttagctttgaagagg---gttgtgcagcaagaggaagtctcagcaaggaagat
gctgccttcatatgcgtgcaggcacttgaatcggtgccagagactggattgataatcgag
gtggtgaatggcgaggagaaggtttcagactggaaacaacattttgcagggttgatgcag
aagcaaggccaa
>PAFTOL009229
------------------------------------------------ggaggccctaag
ctaaggaaatggtatggggcacctgatttcctcccgaaagatggagcagtagccgaagaa
caggatgatgct---gatatagaagaagccagggatgctgttttggtgactgatggagat
agtgacattggcc---------agatggtgattttgtccttgattgtcaaacgaacccga
--gtaaaagcactagttaa--agacaagcgggcagctcta---gaagcctt--tggatct
ta------tgttgaggtgtgtgtg------actacttttgtgccttagatgttccagtct
actgtattgacatattc---atctaatttt---tgctgctggcaggaaggt---ttttta
tccaaagttggaag------cctaaaaggagtagagcatgttgttctgtt---atcccag
ctatctgtctacaa----------------------------------------------
-----------------------------------------aggtgctgatggcattcaa
gctctcatgacaagcaatgcaagaaaattagctgagcaggacgaatcaaccttaatgacc
tcrggaattccatacagcataattagagttggctctctacaaaatactccaggtggaact
caaggttttagctttgaagagg---gttgtgcagcaagaggaagtctcaacaaggaagat
gctgccttcatatgcgtgcaggcacttgaatcagtgccagagactggattgataattgag
gtggtgaatggcgaagagaaggtttcagactggaaacaacattttkcarggttgatgcag
aagcaaggccaa
>PAFTOL009231
------------------------------------------------ggaggccctaag
ctaaggaaatggtatggggcacctgatttcctcccggaagatggagcagtagccgaagaa
caggatgatgct---gatatagaagaagccagggatgctgttttggtgactgatggagat
agtgacattggcc---------aggtatgaaccctgaaccttctgatt-------tctag
--cttattgttccagtcta--ctgtattgacatattcatc---taatttttgctgatgct
aac----ttgtgaagtcattagcg------ggagatgcaaatagtaaggtcttccagaag
aaggctttgagaggcgt---tcgtgcaatt---atatgcccaaat---------------
------------------------------------------------------------
------------------------------------------------------------
------------------------------------------------------------
------------------------------------------------------------
------------------------------------------------------------
------------------------------------------------------------
------------------------------------------------------------
gtggtgaatggcgaagagaaggtttcagactggaaacaacattttgcagggttgatgcag
aaacaaggccaa
>PAFTOL009233
------------------------------------------------ggaggccctaag
ctaaggaaatggtatggggcacctgatttgctcccgaaagatggagaagyagccgaagaa
caggatgatgcg---gatatagaagaagccagggatgctattttggtgactgatggagat
agtgacattggcc---------agrtggtgattttrtccttgattgtcaaacgaacccga
--gtaaaagcgctwgttaa--agataagcgggcagctgta---gaagcctt--tggaact
ta------tgttgaggctgtaagg------aaggatcccaagagatttggttttcactcg
ctgcarctttraccctm---gacctctctg---ctgtctctgcaggaaggt---gtttta
tccaaakttgggag------cctgaaaggagtagagcatgttgttctatt---atcccgg
ctatctgtctacaa----------------------------------------------
-----------------------------------------aggtgctgatggcattcaa
gccctcatgacaagcaatgcaagaaaactagctgagcaagatgaattaaccttaatgacc
tcaggaattccatacaccataattagagttggctctctacaaaatactccagctggaact
caaggttttagctttgaagagg---gttgtgcagcaacaggaagtctcagcaaggaagac
gctgccttcatatgcgtggaggcacttgagtcggtgccacagactggattgataatcgag
gtt---------------------------------------------------------
------------
>PAFTOL009235
------------------------------------------------ggaggccctaag
ctaaggaaatggtatggggcacctgagctcctgcctaaagatggatcagtagccgaagaa
caggatgatgct---gatgtagaagaggccagggatgctgttttggtaactgatggagat
agtgacattggcc---------agatggtgattttgtccttgattgtcaaacgaacccga
--gtaaaagckctagttaa--agataagcgggcagctcta---gaagcctt--tggaact
ta------tgtagagtc-------------------------------------------
--------------------------tctg---ctaactctgcaggaaggt---ttttta
tccaaagttgggag------cctaaaaggagtagaacatgttgttctatt---atcccag
ctatctgtctacaa----------------------------------------------
-----------------------------------------aggtgctgatggcattcaa
gctctcatgacaaggaatgcaagaaaattagctgagcaagatgagtcaaccttaacgacc
tcaggaattccgtacaccataattagagttggctctctacaaaatactccgggtggaact
caaggttttagctttgaagagg---gttgtgcggcaagaggaaatctcagcaaggaagac
gctgccttcatatgcgtggaggcacttgaatcggtgccagagaccgcattggtactcgag
gtggtgaatggcgaggagaaggtttcagactggaaacaacattttacagggttgatgcag
aagcaaggccga
>PAFTOL009237
------------------------------------------------ggaggccctaag
ctaaggaaatggtatggggcacctgatctcctgccgaaagatggatcagtagctgaagaa
caggatgatgct---gatgtagaagaggccagggatgctgttttggtaactgatggagac
agtgacattggcc---------agatgatgattttgtctttgattgtcaaacgaacccga
--gtaaaagcgctagttaa--agataagcgggcagctcta---gaagcctt--tggaact
ta------tgta------------------------------------------------
------------------------------------------caggaaggt---ttttta
tccaaagttgggag------cctaaaaggagtagaacatgttgttctatt---atcccag
ctatctgtctacaa----------------------------------------------
-----------------------------------------aggtgctgatggcattcaa
gctctcatgacaaggaatgcaagaaaattagctgagcaagatgagtcaaccttaatgacc
tcaggaattccgtacaccataattagggttggctctctacaaaatactccgggtggaact
caaggttttagctttgaagag---------------------------------------
------------------------------------------------------------
------------------------------------------------------------
------------
>PAFTOL009239
------------------------------------------------ggaggccctaag
ctaaggaaatggtatggggcacctgatttcctcccgaaagatggagcagtagccgaagaa
caggatgatgct---grtatagaagaagccagggatgctgttttggtgactgatggagat
agtgacattggcc---------agatggtgattttgtccttgattgtcaagcgaacccga
--gtaaaagcgctagttaa--agataagcgggcagctcta---gaagcctt--tggaact
ta------tgttgagtcattagcg------ggagatgcaaatagtaagatcttcctgaag
aaggctttgagaggtgt---tcgtgcaatt---atatgcccaaatgaaggt---ttttta
tccaaagctgggag------cctaaaaggagtagagcatgttgttctatt---atcccag
ctatctgtctacaa----------------------------------------------
-----------------------------------------aggtgctgatggcattcaa
gctctcatgacaagcaatgcaagaaaattagctgagcaagacgaatcaaccttaatgacc
tcaggaattccctacaccataattagagttggctctctaaaaaatactccaggtggaact
caaggttttagctttgaagagg---kttgtgcagcaagaggaagcctcagcaaggaagac
gctgccttcatatgcatggaggcacttgaatcggtgccagagactggattgataatcgag
gtt---------------------------------------------------------
------------
>PAFTOL009241
------------------------------------------------ggaggccctaag
ctaaggaaatggtatggggcacctgatttcctcctgaaagatggagcagtagccgaagaa
caggatgatgct---gatacagaagaagccagggatgctgttttggtgactgatggagat
agtgacattggcc---------agatggtgattttgcccttgattgtcaaacaaacccga
--gtaaaagcactttgaaa-----------------------------------------
------------------------------------------------------------
-----------------------------------------gcaggaaggc---ttttta
tccaaagttgggag------cctaaaaggagtagagcatgttgttctatt---atccaar
ctgtctgtctacaa----------------------------------------------
-----------------------------------------aggtgctgatggcattcaa
gctctcatgacaatgaatgcaagaaaattagctgagcaagacgaatcgaccttaatgacc
tcaggaattccctacaccataattagagttggctctctacaaaatactccaggtggaact
caaggttttagctttgaagagg---gctgtgcwgcaagaggaagtctcagcaaggaagat
gctgccttcatatgtgtggaggcacttgaatcrgtgccagagactggattgataatcgag
gtggtgaatggcgaggagaaggtttcagactggaaacagcattttgcagggttgatgcag
gagcaaggccaa
>PAFTOL009243
------------------------------------------------ggaggccctaag
ctaaggaaatggtatggggcacctgatttcctcccgaaagatggagcagtagccgaagaa
caggataatgct---gatatagaagaagccagggatgctgttttggtgactgatggagat
agtgacattggcc---------agatggtgattttgtccttgattgtcaaacgaacccga
--gtaaaagcgctagttaa--agataagcgggcagctcta---gaagcctt--tggaact
ta------tgttgagtcattagcg------ggagatgcaaatagtaaggtcttcctgaag
aaggctttgagaggtgt---tcgcgcaatt---atatgcccaaatgaaggt---ttttta
tccaaggttgggag------cctaaaaggagttgagcatgttgttctact---atcccag
ctatctgtctacaa----------------------------------------------
-----------------------------------------aggtgctgatggcattcaa
gctctgatgacaagcaatgcaagaaaattagctgagcaagacgaatcaaccttaatgacc
tcaggaattccatacaccataattagagttggctcgctacaaaatactccaggtggaact
caaggttttagctttgaagagg---gttgtgcagcaagaggaagtctcagcaaggaagac
gctgccttcatatgcatggaggcccttgaatcagtgccagagactggattgataatcgag
gtggtgaatggagaggagaagatttcagactggaaacaacattttgcagggttgatgcag
aagcaaggccaa
>PAFTOL009245
------------------------------------------------ggaggccctaag
ctaaggaaatggtatggggcacctgatttcctcccgaaagatggagcagtagccgaagaa
caggatgatgct---grtatraaagaagccacggatgctgttttggtgactgatggagat
agtgacattggcc---------aggtacgatgagcatgcatgccttaatcttatttagaa
--gtttaccagctagttaa--agataagcgggcagctcta---gaagcctt--tggaact
ta------tgttgagtcattagtg------gtagatgcaaataataaggtcttcctgaag
aaggctttgagaggcgt---tcgtgcaatt---atatgcccaaakgaaggt---ttttta
tccaaagttgggag------cctaaaaggagtagagcatgttgttctatt---atcccag
ctatctgtctacaa----------------------------------------------
-----------------------------------------aggtgctgatggcgttcaa
gctctcatgacaagcaatgcaagaaaattagctgagcaagacgaatcaaccttaatgatg
tcaggaattccatacaccataattagagttggctctttacaaaatactccgggtggaact
cacggttttagctttgaasagg---gttgtgcagcaagaggaagtctcagcaaggaagac
gctgccttcatatgcgtggaggcacttgaatcggtgccagagactagattgataatcgag
gtggtgaatggcgaggagaaggtttcagactggaaacaatattttgcagggttgatgcag
aagcaaggtcaa
>PAFTOL009249
------------------------------------------------ggaggccctaag
ctacggaaatggtatggggcacctgatttcctctcgaaagatggagcagtagccgaagaa
caggaagatgct---gatataaaagaagccagggatgctgttttggtgactgatggagat
agtgacrttggcc---------aggta---------------------------------
------------------------------------------------------------
------------------------------------------------------------
---------------------------------------------gaaggt---ttttta
tccaaagttgggag------cctaaaaggagtagagcatgttgttctatt---atcccag
ctatctgtctacaa----------------------------------------------
-----------------------------------------aggcgctgatggcattcaa
gctctcatgacaagcaatgcaagaaaattagctgagcaagacgaatcaaccttaatgatg
tcaggaattccatacaccataattagagttggctctctacaaaatactccaggtggaact
cacggttttagctttgaagagg---gttgtgcagcaagaggaagtctcagcaaggaagac
gctgccttcatatgcgtggaggcacttgaatcggtgccagagactagattgataatcgag
gtt---------------------------------------------------------
------------
>PAFTOL009251
------------------------------------------------ggaggccctaag
ctaaggaaatggtatggggcacctgatttcctcccgaaagatggagcagtagccgaagaa
caggatgatgct---gatataaaagaagccagggatgctgttttggtgactgatggagat
agtgacattggcc---------agatggtgattttgtccttgattgtcaaacgaacccaa
--gtaaaagcgctagttaa--agataagcgggcagctcta---gaagcctt--tatcatc
tc------cataaatgctttaagg------aaggatctcaagggatttggtcttcactcg
ctgcagctttgacccta---gacccctctg---ctgcctctgcaggaaggt---ttttta
tccgaagtggggag------cctaaaaggagtagagcatgttgttctatt---atcccag
ctatctgtctacaa----------------------------------------------
-----------------------------------------aggtgctgatggcattcaa
gctctcatgacaagcaatgcaagaaaattagctgagcaagacgaatcaaccgtaatgacc
tcaggaattccctacaccataattagagttggctctctacaaaatactccaggtggaatg
caaggttttagctttgaagagg---gttgtgcagcaagaggaagtctcagcaaggaagac
gctgccttcatatgcgtggaggcacttgagttggttccagagactggattgataatcgag
gtggtgaatggcgaggagaaggtttcagactggaaacaacattttgcagggttg------
------------
>PAFTOL009253
------------------------------------------------ggaggccctaag
ctaaggaaatggtatggggcacctgatctcctgccgaaagatggatcagtagccgaagaa
caggacgatgct---gatgtagaagaggccagggatgctgttttggtaactgatggagat
agtgacattggcc---------agatgatgattttgtccttgattgtcaaacgaacccga
--gtgaaagcgctagttaa--agataagcgggcagctcta---gaagcctt--tggaact
ta------tgtagag---------------------------------------------
------------------------------------------------------------
---------------------------------------------------------cag
cyatctgtctacaa----------------------------------------------
-----------------------------------------aggtgctgatggcattcaa
gctctcatgacaaggaatgcaagaaarttagctgagcaagatgagtcaaccttaatgrcc
tcaggaattccgtacaccataattagagttggctctctacaaaatactccgggtggaact
caaggttttagctttgaagag---------------------------------------
------------------------------------------------------------
------------------------------------------------------------
------------
>PAFTOL009255
------------------------------------------------ggaggccctaag
ctaaggaaatggtatggagcacctgatctcctcccgaaagatggagcaatagccgaagaa
caggatgatgct---gagatagaagaagccagggatgctgttttggtgactgatggagat
agtggcattggcc---------agatggtgattttgtccttgattgtcaaacgaacccga
--gtaaaagcgctagttaa--agataagcgggcagctcta---gaagcctt--tggaact
ta------tgttgagtcattagcg------ggagatgcaaatagtaaggtgttcctgaag
aaggctttgagaggcta---gacctctctg---ctgcctctgcaggaaggt---ttttta
tccaaagttgggag------cctaaaaggagtagagcatgttgttctatt---atcccag
ctatctgtctacaa----------------------------------------------
-----------------------------------------aggtgctgatggcattcaa
gctctcatgacaagcaatggaagaaaattagctgagcaagacgaatcaaccttaatggcc
tcaggaattccatacaccataattagagttggctctctacaaaatactccaggtggaact
cgaggttttagctttgaagagg---gttgtgcagcaagaggaagtctcagcaaggaagac
gctgccttcatatgcgtggaggcacttgcatcgacgccagagactggattgataattgag
gtggtgaatggcgaagagaaggtttcagactggaaacaacattttgcagggttgatgcag
aagcaaggccaa
>PAFTOL009257
------------------------------------------------ggaggccctaag
ctaaggaaatggtatggagcacctgatctcctcccgaaagatggagcaatagccgaagaa
caggatgatgct---gatatagaagaagccagggatgctgttttggtgactgatggagat
agtgacattggcc---------agatggtgattttgtccttgattgtcaaacgaacccga
--gtaaaagcgctagttaa--agataagcgtgcagctcta---gaagcctt--tggaact
ta------tgttgagtcattagcg------ggagacgcaaatagtaaggtgttcctgaag
aaggctttgagaggcgt---tcgtgcaatt---atatgcccaaatgaaggt---ttttta
tccaaagtggggag------cctaaaaggagtagagcatgttgttctatt---atcccag
ctatctgtctacaa----------------------------------------------
-----------------------------------------aggtgctgatggcattcaa
gctctcatgacaagcaatggaagaaaattagctgagcaagacgaatcaaccttaatggcc
tcaggaattccatacaccataattagagttggctctctacaaaatactccaggtggaact
caaggttttagctttgaagagg---gttgtgcagcaagaggaagtctcagcaaggaagac
gccgccttcatatgcgtggaggcacttgcatcgacgccagagactggattgataattgag
gtggtgaatggcgaagagaaggtttcagactggaaacaacattttgcagggttgatgcag
aagcaaggccaa
>PAFTOL009259
------------------------------------------------ggaggccctaag
ctaaggaaatggtatggggcacctgatttcctcccgaaagatggagcagtagccgaagaa
caggatgatgct---gatatagaagaagctagggatgctgttttggtgactgatggagat
agtgacattggcc---------agatggtgattttgtccttgattgtcaaa---------
------------------------------------------------------------
------------------------------------------------------------
------------------------tctgtg---ctgcctctgcaggaaggt---ttttta
tccaaagttgggag------cctaaaaggagtagagcatgttgttctatt---atcccag
ctatctgtctacra----------------------------------------------
-----------------------------------------aggtgctgatggcattcaa
gctctcatgacaagcaatgcaagaaaactagctgagcaagacgaatcaaccttratgacc
tcaggaattccctacaccataattagagttggctctctaaaaaatactccaggtggaact
caaggttttagctttgaagagg---gttgtgcagcaagaggaagcctcagcaaggaagac
gctgccttcatatgmatggaggcactcgaatcggtgccagagactggattgataatcgag
gtt---------------------------------------------------------
------------
>PAFTOL009261
------------------------------------------------------------
------------------------------------------------------------
------------------------------------------------------------
------------------------------------------------------------
------------------------------------------------------------
------------------------------------------------------------
------------------------------------------------------------
---------------------------------------------------------cag
ctatctgtctacaa----------------------------------------------
-----------------------------------------aggtgctgatggcattcaa
gctctcattacaaggaatgcaagaaaattagctgagcaagacgaatcaaccttgatgacc
tcaggaattccatacaccataattagagttggttctctacaaaatactcccggtcgaact
caaggttttagctttgaagagg---tatgt------------------------------
------------------------------------------------------------
------------------------------------------------------------
------------
>PAFTOL009263
------------------------------------------------ggaggccctaag
ctaaggaaatggtatggggcacctgatttcctcccgaaagatggagcagtagccgaagaa
caggatgatgct---gatataaaagaagccagggatgctgttttggtgactgatggagat
agtgacattggcc---------agatggtgattttgtccttggttgtcaaacgaacccaa
--gtaaaagcgctagttaa--agataagcgggcagctcta---gaagcctt--tggaact
ta------tgttgagtcattagcg------ggagatgcaaatagtaaggtcttcctgaag
aaggctttgagaggcgt---tcgtgcaatt---atatgcccaaakgaaggt---ttttta
tccgaagttgggag------cctaaaaggagtagagcatgttgttctatt---atcccgg
ctatctgtctacaa----------------------------------------------
-----------------------------------------aggtgctgatggcattcaa
gctctcatgacaagcaatgcaagaaaattagctgagcaagacgaatcaaccgtaatgacc
tcaggaattccctacaccataattagagttggctctctacaaaatactccaggtggaatg
caaggttttagctttgaagagg---gttgtgcagcaagaggaattctcagcaaggaagac
gctgccttcctatgtgtggaggcacttgagttggttccagagactggattgataatcgag
gtggtgaatggcgaggagaaggtttcagactggaaacaacattttgcagggttgatgcag
aagcaaggccaa
>PAFTOL009265
------------------------------------------------ggaggccctaag
ctaaggaaatggtatggggcgcctgatttcctcccgaaagayggagcagtagccaaagaa
caggatgatgct---gatataaaagaagccagggatgctgttttggtgactgatggagat
agtgacattggcc---------agaaccttctgatttctagcttatttagatggtgttgg
------atgttccagtcaa--atgtattgacatattcgtc---taatctttgctggtgct
tac----ttgcgaagtcattagaa------ggagatgcaaatagtaaggtcttcctgaag
aaggctttgagaggcgt---tcgtgcaatt---atatgcccaaatgcctattt-------
------------------------------------------------------------
------------------------------------------------------------
------------------------------------------------------------
------------------------------------------------------------
------------------------------------------------------------
-----------------acagg---gttgtgcagcaagaggaagtctcagcaaggaagat
gctgccttcatatgcgtggaggcccttgaatcggtgccagagactagattgataatcgag
gtggtgaatggcgaggagaaggtttcagactggaaacaatattttgcagggttgatgcag
aagcaaggccaa
>PAFTOL009267
------------------------------------------------ggaggccctaag
ctaaggaaatggtatggggcacctgatctcctcctgaaagatggatcagtagccgaagaa
caggatgatgct---gatgtagaagaagccagggatgctgttttggtaactgatggagat
agygacattggcc---------agrtggtrattttgtccttgattgtcaaacgaacccga
--gtaaaagcgctagttaa--agataagcgggcagctcta---gaagcctt--tggaact
ta------tgtcgagtcattagtc------ggagatgcaaacagtaaggtcttcctgaag
aaagctgaagagggtct---tcacttgtctctgctgcctctgcaggaaggt---ttttta
tccaaagttgggaa------cctaaaaggagtagaacatgttgttctatt---atcccag
ctatctgtctacaa----------------------------------------------
-----------------------------------------aggtgctgatggcattcaa
gctctcatgacaagcaatgcaagaarattagctgagcaagatgagtcaaccttaatgacc
tcaggaattccrtacaccataattagagttggctctctacaaaatactccgggtggaact
saaggttttarctttsaagagg---gttgtgcagcaagaggaactctcagcaaggaagac
gctgccttcatatgcgtggaggcacttgaatcggtgccagagacggcaytggtagtcgag
gtggtgaatggcgaggagaaggtttcagactggaaacaacattttacagggttgatgcag
aagcaaggccaa
>PAFTOL009269
gcgagcaagaaacccagcttcgtcgatcaaattatcgactacattgaaggaggccctaag
ctaaggaaatggtatggggcacctgatctcctcccgaaagatggatcaatagccgaagaa
caggatgatgct---gatgtagaagaagccagggatgctgttttggtaactgatggagat
agtgacattggcc---------agatggtgattttgtccttgattgtcaaacgaacccaa
--gtaaaagcgctagttaa--agataagcgggcagctcta---gaagcctt--tggaact
ta------tgtcgagtcattagtt------ggagatgcaaacagtaaggtcttcctgaag
aaagctttgagaggcgt---tcgtgcaatt---atatgcccaaatgaaggt---ttttta
tccaaagttgggaa------cctaaaaggagtagaacatgttgttctatt---atcccag
ctatctgtctacaa----------------------------------------------
-----------------------------------------aggtgctgatggcattcaa
gctctcatgacaagcaatgcaagaaaattagctgagcaagatgagtcaaccttaatgacc
tcaggaattccgtacaccataattagagttggctctctaaaaaatactccgggtggaact
caaggttttagctttgaagagg---gttgtgcggcaagaggaaatctcagcaaggaagac
gctgccttcatatgcgtggaggcacttgaatcggtgccagagactgcattggtagttgag
gtggtgaatggcgaggagaaggtttcagactggaaacaacattttacagggttgatgcag
aagcaaggccag
>PAFTOL009271
------------------------------------------------ggaggccctaag
ctaagaaaatggtatggggcacctgatttcctcccgaaagatggagcagtagccgaagaa
caggatgatgct---gatatagaagaagccagggatgctgtcttggtgactgatggagat
agtgacattggcc---------agrtggtgattttgtccttgattgtcaaacgaacccga
--gtaaaagcactagttaa--agacaagcgggcagctcta---gaagcctt--tggatct
ta------tgttgagtcattagcg------ggagatgcaaatagtaaggtcttcctgcag
aaggctttgagaggcgt---tcgtgcaatt---atatgcccaaatgaaggt---ttttta
tccaaagttgggag------cctaagaggagtagagcatgttgttctgtt---atcccag
ctatctgtctacaa----------------------------------------------
-----------------------------------------aggtgctgatggcattcaa
gctctcatgacaagcaatgcaagaaaattagctgagcaagacgaatcaaccttaatgacc
tcaggaattccatacaccataattagagttggctctctacaaaatactccaggtggaact
cagggttttagctttgaagaggaatgtaatgtgttggttggaagtctcaacaaggaagac
gctgccttcatatgcgtgcaggcacttgaatcggtgccagagactggattggtaatcgag
gtggtgaatggcgaagagaaggtttcagactggaaacaacattttgcagggttgatgcag
aagcaaggccaa
>PAFTOL009279
------------------------------------------------ggaggccctaag
ctaaggaaatggtatggggcacctgatttcctccccaaagatggagcagtagccgaagaa
caggatgatact---gatacagaagaagccagggatgctgttttggtgactgatggagat
agtgacattggcc---------agatggtgattttgcccttgattgtcaaacgaacccga
--gtaaaagcgctagttaa--agataagcgggcagctcta---gaagcctt--tggaact
ta------cgttgagtcattagcg------ggagatgcaaatagtaaggtattcctcttc
aatcagttttgacccta---gagctctctg---ctgcctctgcaggaaggt---ttttta
tccaaaatagggag------cctaaaaggagtagagcatgttattctatt---atcccag
ctgtctgtctacaa----------------------------------------------
-----------------------------------------aggtgctgatggcattcaa
gctctcatgacaagcaatgcaagaaagttagctgagcaagacgaatcgaccttaatgacc
tcaggaattccctacaccataattagagttggctctctacaaaatactccaggtggaact
caaggttttagctttgaagagg---gttgtgcagcaagaggaagtctcagcaaggaagat
gctgccttcatatgygtggaggcacttgaatcggtgccagagactggattgataatcgag
gtggtgaatggtgaggagaaggtttcagactggaaacaacattttgcagagttgatgcag
aagcaaggccaa
>PAFTOL009281
------------------------------------------------ggaggccctaag
ctaaggaaatggtatggagcacctgatctcctcccgaaagatggagcagtagccgaagaa
cagtatgatgct---gatatagaagaagccagggatgctgttttggtgactgatggagat
agtgacattggcc---------agatggtgattttgtccttgattgtcaaacgaacccga
--gtaaaagcattg---aa--agatattctggcatagctatctccacttcc--ttgtatt
tacgtctccatgaatgctgcgggg------aaagatcccaagagatttggtcttcactcg
ctgcagctttgacccta---gacttctctg---ctgcctctgcaggaaggt---ttttta
tccaaagttgggag------cctaaaaggagtagagcatgttgttctatt---atcccag
ctatctgtctacaa----------------------------------------------
-----------------------------------------aggtgctgatggctttcaa
gctctcatgacaagcaatgcaagaaaattagctgagcaagacgaatcaaccttaatgacc
tcaggaattccatacactgtaattagagttggctmtctacaaaatactccagstggaact
caaggctttagctttgaagagg---gttgtgcagcaagaggaaggctcagcaaggaagac
gctgccttcatatgcgtggaggcacttgaatcggtgccagagactcgattgataattgag
gtggtgaatggcgaggagaaggtttcagactggaaacaacattttgcaaggttgatgcag
aag---------
>PAFTOL009283
------------------------------------------------ggaggccctaag
ctaaggaaatggtatggggcacctgatttcctcctgaaagatggagcagtagccgaagaa
caggatgatgct---gatacagaagaagccagggatgctgttttggtgactgatggagat
agtgacattggcc---------agatggtgattttgcccttgattgtcaaacgaatccga
--gtaaaagcactagttaa--agataagcgggcagctcta---gaagcctt--tggaact
ta------cgttgagtcattagcg------ggagatgcaaatagtaaggtcttcctgaag
aaggctttgagaggcgt---ccgtgcaatt---atatgccctaatgaaggt---ttttta
tccaaagttgggag------cctaaaaggagtagagcatgttgttctatt---atcccag
ctgtctgtctacaa----------------------------------------------
-----------------------------------------aggtgctgatggcattcaa
gctctcatgacaatgaatgcaagaaaattagctgagcaagacgaatcgaccttaatgacc
tcaggaattccctacaccataattagagttggctctctacaaaatactccaggtggaact
caaggttttagctttgaagagg---gttgtgcagcaagaggaagtctcagcaaggaagat
gctgccttcatatgtgtggaggcacttgaatcggtgccagagactggattgataatcgag
gtggtgaatggcgaggagaaggtttcagactggaaacagcattttgcagggttgatgcag
aagcaaggccaa
>PAFTOL009285
------------------------------------------------ggaggccctaag
ctaaggaaatggtatggggcacctgatctcctcccgaaagatggatcaggagccgaagaa
caggatgatgct---gatttagaagaagccagggatgctgttttggtaactgatggagat
agtgacattggcc---------agatggtgattctgtccttgattgtcaaacgagcccga
--gtaaaagcgctagttaa--agataagcgggcagctcta---gaagcctt--tggaact
ta------tgtagagtcattagtc------ggagatgcaaacagtaaggtcttcctgagg
aaagctttaagaggygt---tcgtgcaatt---atatgcccaaatgaaggt---ttttta
tccaaagttgggaa------cctaaaaggagtagaacatgttgttctatt---atcccgg
ctatctgtctacaa----------------------------------------------
-----------------------------------------aggtgctgatggcattcaa
gctctcatgacaagcaatgtaagaaaatcagctgagcaagatgagtcaaccttaatgacc
tcaggaattccgtacaccataattagagttggctctctacaaaatactccgggtggaact
cgaggttttagctttgaagagg---gttgtgcggcaagaggaaatctcagcaaggaagac
gctgccttcatatgcgtggaggcacttgaatcagtgccagagaccgcattggtagtcgag
gtggtgaatggcgaggagaaggtttcagactggaaacaacattttacggggttgatgcag
aagcaaagccaa
>PAFTOL009287
------------------------------------------------ggaggccckaag
ctaaggaaatggtatggggcacctgatttccksctgaaagatggagcagtagccgaagaa
caggatgatgct---gatacagaagaagccagggatgctgttttggtgactgatggagat
agtgacaycggcc---------agatggtgattttgcccttgattgtcaaacgaacccga
--gtaaaagcgctagttaa--agataagcrggcagctcta---gaagcctt--tgggact
ta------cgttgaggtctgtgtg------gctccttttgtgccttatatgttccagtct
ackcagttttgactcta---gacctctctg---ctgcctctgcaggaaggt---ttttta
tccaaagttgggag------cctaaaaggagtagagcatgttgttctatt---atcccag
ctgtctgtctacaa----------------------------------------------
-----------------------------------------aggtgccgatggcattcaa
gctctcatgacaagcaatgyaagaaaattagctgarcaagatgaatcgaccttaatgacc
tcaggaattccctacaccataattagagttggctctctayaaaatactccaggtggaact
caaggttttagctttgaagagg---gttgtgcagcaagaggaagtctcagcaaggaagat
gctgccttcatatgcgtggargcacttgaatcggtgccagagactggattgataatcgag
gtggtgaatggcgaggagaaggtttcagactggaaacaacttttygcggggttgatgcaa
aaacaaggccaa
>PAFTOL009289
------------------------------------------------ggaggccctaag
ctaaggaaatggtatggggcacctgatttcctcccgaaagatggagcagtagccgaagaa
caggatgatgct---gatataaaagaagccagggatgctgttttggtgactgatggagat
ggtgacattggcc---------aggtagtga-----------------------------
------------------------------------------------------------
-------------agtcattagcg------ggagatgcaaataataaggtcttcctgaag
aaggctttgagaggcgt---tcgtgcaatt---atatgcccaaatgaaggt---ttttta
tccgaagttgggag------cctacaaggagtagagcatgttgttctatt---atcccag
ctatctgtctwcaa----------------------------------------------
-----------------------------------------aggtgctgatggcattcaa
gctctcatgacaagcaatgcaagaaaattagctgagcaagacgaatcaaccttaatgatg
tcaggaattccatacaccataattagagttggctctctgcaaaatactccaggtggaact
catggttttagctttgaagagg---gctgtgcagcaagaggaagtctcagcaaggaagac
gctgccttcatatgcgtggaggcacttgaatcggtgccagagactagattgataatckag
gtggtgaatggcaaggagaaggtttcagactggaaacaatattttgcagggttgatgcag
aagcaaggccaa
>PAFTOL009291
------------------------------------------------ggaggccctaag
ctaaggaaatggtatggggcacctgatttccggctgaaagatggagcagtagccgaagaa
caggatgatgct---grtacagaagaagccagggatgctgttttagtgactgatggagat
agygacattggcc---------agatggtgattttgcccttgattgtcaaacgaacccga
--gtaaaagcgctagttaa--agataagcaggcagctcta---gaagcctt--tggaact
ta------cattgagtcattagtg------ggagatgcaaatagtaaggtcttcctgaag
aaggctttgagaggcgt---ccgtgcaatt---atatgccctaakgaaggt---ttttta
tccaaasttgggag------cctaaaaggagtagarcatgttgttctatt---atcccag
ctgtctgtctacaa----------------------------------------------
-----------------------------------------aggtgccgatggcattcaa
gctctcatgacargcaatgcaagaaaattagctgagcragacgaatcgaccttaatgacc
tcaggaattccctacaccataattagagttggctctctacaaaatactccaggtggaact
caaggttttagctttgaagagg---gttgtgcagcaagaggaagtctcagcaaggaagat
gctgccttcatatgcgtggaggcacttgaatcggtgccagagactggattgataatcgag
gtggtgaatggcgaggagaaggtttcagactggaaacaactttttgcggggttgatgcaa
aaacaaggccaa
>PAFTOL009293
------------------------------------------------ggaggccctaag
ctaaggaaatggtatggggcacctgatttcctcctgaaagatggagcagtagcmgaagaa
caggatgatgct---gatacagaagaagccagggatgctgttttggtgactgatggagat
agtgacattggcc---------agatggtgattttgcccttgattgtcaaacgaacccga
--gtaaaagcactagttaa--agataagcgggcagctcta---gaagcctt--tggaact
ta------cgttgagtcattagcg------ggagatgcaaatagtaaggtcttcctgaag
aaggctttgagaggcgt---ccgtgcaatt---atatgccctaatgaaggt---ttttta
tccaaagttgggag------cctaaaaggagtagagcatrttgtyctatt---atcccag
ctgtctgtctacaa----------------------------------------------
-----------------------------------------aggtgctgatggcattcaa
gctctcatgacaatgaatgcaagaaaattagctgagcaagacgaatygaccttaatgacc
tcaggaattccctacaccataattagagttggctctctacaaaatactccaggtggaact
caaggttttagctttgaagagg---gttgtgcagcaagaggaagtctcagcaaggaagat
gctgccttcatatgygtggaggcacttgaatcggtgccagagactggattgataatcgag
gtggtgaatggmgaggagaaggtttcagactggaaacarcattttgcagggttgatgcag
aagcaaggccaa
>PAFTOL009295
------------------------------------------------------------
------------------------------------------------------------
------------------------------------------------------------
------------------------------------------------------------
------------------------------------------------------------
------------------------------------------------------------
------------------------------------------------------------
------------------------------------------------------------
------------aa----------------------------------------------
-----------------------------------------aggtgctgatggcattcaa
gctctcatgacaatgaatgcaagaaaattagctgagcaagacgaatcgaccttaatgacc
tcaggaattccctacaccataattagagttggctctctacaaaatactccaggtggaact
caaggttttagctttgaagagg---gttgtgcagcaagaggaagtctcagcaaggaagat
gctgccttcatatgygtggaggcacttgaatcggtgccagagactggattgataatcgag
gtt---------------------------------------------------------
------------
>PAFTOL009297
------------------------------------------------ggaggccctaag
ctaaggaaatggtatggggcacctgatttcctgccgaaagatggagcagtagccgaagaa
caggatgatgct---gatatagaagaagccagggatgctgttttggtgactgatggagat
agtgacatcggcc---------agatggtgattttgtccttgattgtcaagcgaacccga
--gtaaaagcgctagttaa--agataagcgggcagctcta---gaagcctt--tggaact
ta------tgttgaggt-------------------------------------------
--------------------gacctctgtg---ctgcctctgcaggaaggt---ttttta
tccaaagttgggag------cctaaaaggagtagagcatgttgttctatt---atcccag
ctacctgtctacaa----------------------------------------------
-----------------------------------------aggtgctgatggcattcaa
gctctcatgacaagcaatgcaagaaaattagctgagcaagacgaatcaaccttaatgacc
tcaggaattccctacaccataattagagttggctctctaaaaaatactccaggtggaact
caaggttttagctttgaagagg---gttgtgcagcaagaggaagcctcagcaaggaagac
gctgccttcatatgcatggaggcacttgaatcggtgccagagactggattgatgatcgag
gtt---------------------------------------------------------
------------
>PAFTOL009299
------------------------------------------------ggaggccctaag
ctaaggaaatggtatggggcacctgatttcctcccgaaagatggagcagtagccgaagaa
caggatgatgct---grtataaaagaagccacggatgctgttttggtgactgatggcgat
agtgacattggcc---------aggta---------------------------------
------------------------------------------------------------
------------------------------------------------------------
------------------------------------------caggaaggt---ttttta
tccaaagttgggag------cctaaaaggagtagagcatgttgttctatt---atcccag
ctatctgtctacaa----------------------------------------------
-----------------------------------------aggtgctgatggcgttcaa
gctctcatgacaagcaatgcaagaaaattagctgagcaagacgaatcaaccttaatgatg
tcaggaattccatacaccataattagagttggctctctacaaaatactccaggtggaact
cacggttttagctttgaasagg---gttgtgcagcaagaggaagtctcagcaaggaagac
gctgccttcatatgcgtggaggcacttgaatcggtgccagagactagattgataatcgag
gtt---------------------------------------------------------
------------
>PAFTOL009301
------------------------------------------------ggaggccctaag
ctaaggaaatggtatggggcacctgatttcctctcgaaagatggaccagtagccgaagaa
cagaatgatgck---gatataaaagaagccagggatgctgttttggtgactgatggagat
agtgacattggcc---------aggta---------------------------------
------------------------------------------------------------
------------------------------------------------------------
------------------------------------------------------------
---------------------ctaaaaggagtagagcatgttgttctatt---atcccag
ctatctgtctacaa----------------------------------------------
-----------------------------------------aggtgctgatggcattcaa
gctctcatgacaagcaatgcaagaaaattagctgagcaggacgaatcaaccgtaatgacc
tcaggaattccctacaccataattagagttggctctctacaaaatactccaggtggaatg
caaggttttagctttgaagagg---gttgtgcagcaagaggaattctcagcaaggaagac
gctgccttcatatgcgtggaggcacttgagttggttccagagactggattgataatcgag
gtt---------------------------------------------------------
------------
>PAFTOL009303
------------------------------------------------ggaggccctaag
ctaaggaaatggtatggggcacctgatttcctcccgaaagatggagcagtagccgaagaa
caggatgatgct------------------------------------------------
------------------------atggtgattttgtccttgattgtcaaacgaacccga
--gtaaaagccctagttaa--agataagcgggcagctcta---gaagcctt--tgtaact
ta------tgttgagtcattagcg------ggagatgcaaataataaggtcttcctgaag
aaggctttgagaggcgt---tcgtgcaatt---atatgcccaaatgtaagtacatgttga
tctattgttctcag------ttctgaacatctctctgtcgtgtttgtttg---acaacag
ctatctgtctacaa----------------------------------------------
-----------------------------------------aggtgctgatggcattcaa
gctctcatgacaagcaatgcaagaaaattagctgagcaagacgaatcaaccttaatgatt
tcaggaattccatacaccataattagagttggctctctacaaaatactccaggtggaact
cacggttttagctttgaagag---------------------------------------
------------------------------------------------------------
------------------------------------------------------------
------------
>PAFTOL009311
---------------------------------------ttctatgcagggggacctaaa
ctaaggaaatggtatggagcacctgatctccttccaaaggatggatcggtagctgaagaa
gaggatgatgctgcagaagcagaagaggccagggatgctgttctggtaactgatggagat
agtgacattggcc---------agatggtgattttgtccttgattgtcaaacgaacacga
--gtgaaagcactggttaa--agacaagcgggcagctcta---gaagcctt--tggaact
ta------tgttgagtcatttgcg------ggagatgcaaataataaggtcttcctgaag
aaggctttgaggggtgt---tcgtgcaatc---atatgcccaaat---------------
------------------------------------------------------------
------------------------------------------------------------
------------------------------------------------------------
------------------------------------------------------------
------------------------------------------------------------
------------------cagg---gttgtgcagccagaggatgtctcagcaaggaagac
gctgccatcatatgcgtggaggcacttgaattggtgccagagaccggattgataatcgag
gtt---------------------------------------------------------
------------
>PAFTOL009313
---------------------------------------tactatgcaggggggcctaaa
ctaaggaaatggtacggagcacctgatcttctgcccaaagatggatcggtagctgaagaa
gaggatgataccgcagatgtagaagaagcgagggatgctgttctggtaaccgatggagat
agtgacataggcc---------agattgtgattctgtccttgattgtcaaacgaacccga
--gtaaaagctctggtcaa--agataggcgggctgctcta---gaagcttt--tgggact
ta------cgttgagtcattagcg------ggagatgcaaatgatccggttttcctgaaa
aaggctttgaggggtgt---tcgtgcgatt---atatgcccaaatgtatgt---atatta
accta---tggaaa------aaaaaaaaaaatttgtcatgtttgtttgataagattgcag
ttatcagtctacaa----------------------------------------------
-----------------------------------------aggtgctgaaggcattcaa
gctctcatgacgagtaatgcaagaaaattggcggaacaagatgaatcaacattgatggcc
tcggggattccatacactataatcagagccggctctctacaaaatacaccgggtggaact
caagggtttagtttcgaagagg---gtagtgcagcaagaggaagtctaagcaaggaagat
gctgccttcatctgtgtcgaagcacttgaatcggtgccagagactggattgataattgag
gtc---------------------------------------------------------
------------
>PAFTOL009315
------------------------------------------------------------
------------------------------------------------------------
------------------------------------------------------------
------------------------------------------------------------
------------------------------------------------------------
------------------------------------------------------------
------------------------------------------------------------
------------------------------------------------------------
------------------------------------------------------------
------------------------------------------------------------
------------------------------------------------------------
---------------------------------tctc-----------------------
-------------------agg---gttgtgcagcaaaaggaagtctaagcaaagaagat
gctgccttcatatgtgtggaggcacttgaatcggtgccagaaaccagattgataatcgag
gtt---------------------------------------------------------
------------
>PAFTOL009319
------aaaaaacccggcttcttcgatcaaattctcgactacattgaaggggggccaaag
ctaaggaaatggtatggagcacctgatctcctcccgaaagatggagcagtagctgaagag
gaggaggatgct---grtgtagaagaagccagggatgctgttttgktaactgatggagat
agtgaaattggcc---------agatggtgattttgtccttgattgtcaaacgcacccga
--gtaaaagcactggtcaa--agataggcgggcagctata---gaagcctt--tgggact
ta------tgttgagtcattagcg------ggagatgcaaacaatgagggcttcctgaag
aaggctttgaaaggcgt---tcgtgcaatt---gtatgcccaaatgaagga---tttcta
tccaaagttgggag------cctaaaaggagtagaacatgttgttctgtt---atctcag
ttgtctgtctacaa----------------------------------------------
-----------------------------------------aggtgctgatggcattcaa
gctctcgtgacaagaaattcaagaaaattggctgagcaagacgaatcaaccttaataacc
tcaggaattccgtacactataatcagagctggtgcgctacaaaatactcctggtggaact
cagggttttagctttgaagagg---gttgtgcagtaaggggaagtcttagcaaagaagat
gctgccttcatatgtgtggaagcacttgcattggtgccagaaactggattaataatcgag
gtggtaaatgggcaagagaagatctctgactggaaacaaaactttgtagagttaatgcaa
aagcaaggc---
>PAFTOL009321
---------------------------------------tactatgcaggggggcctaag
ctaaggaaatggtatggagcacctgatctcctcccgaaagacggagaagtagctgaagag
gaggaggatgct---gatgtagaagaagccagggatgctgttttggtaactgatggagat
agtgaaattggcc---------agatggtgatcttgtccttgattgtcaaacgagcccga
--gtaaaagcactggtcca-----------------------------------------
------------------------------------------------------------
--------------------------------------------ggaagga---tttata
tccaaagttgggag------cctaaaaggagtagagcatgttgttatgtt---atcccag
ttgtctgtgtacaa----------------------------------------------
-----------------------------------------aggtgctgatggcattcaa
gctctcatggcaagcaattcaagaaaattggctgagcaagacgaatcaaccttaatgacc
tcaggaattccttacactataatcagagctggtgttctacaaaatactcctggtggaatt
cagggttttagctttgaagagg---gttgtgcagcaagaggaagtcttagcaaagaagat
gccgccttcatatgtgtggaagcacttgaatcatcgccagaaaccggattaataatcgag
gtggtaaatggtgaagagaagatctcggactggaaacaacattttgtagagttaatgcag
aagccaggc---
>PAFTOL013501
------------------------------------------------ggaggccctaag
ctaaggaaatggtatggggcacctgattacctcctraaagatggagcagtagccgaagaa
caggatgatgct---gatacagaagaagccagggatgctgttttggtgactgatggagat
agtgacattggcc---------agatggtgattttgcccttgattgtcaaacgaacccga
--gtaaaagcgctagttaa--agacaagcgggcagctcta---gaagcctt--tggaact
ta------cgttgagtcattagcg------ggagatgcaaatagtaaggtcttcctgaag
aaggctttgagaggcgt---ccgtgcaatt---atatgccctaatgaaggt---ttttta
tccaaagttgggag------cctaaaaggagtagagcatgttgtcctatt---atcccag
ctgtctgtctacaa----------------------------------------------
-----------------------------------------aggtgctgatggcattcaa
gctctcatgacaagcaatgcaagaaaattagcygagcaagrcgaatcgaccttaatgacc
tcaggaattccctacaccataattagagttggcactctacaaaatactccaggtggaact
caaggttttagctttgaagagg---gttgtgcagcaagaggaagtctcagcaaggaagat
gctgcctttatatgcgtggaggcacttgaatcggtgccagagactggattgataatcgag
gtggtgaatggcgaggagaaggtttcagactggaaacagcattttgcagggttgatgcag
aagcaaggccaa
>SRR5036296
------------------------------------------------------------
------------------------------------------------------------
------------------------------------------------------------
------------------------atggtgattttgtccttgattgtcaaacgaacccaa
--gtaaaagcgctagttaa--agataagcgggcagctcta---gaagcctt--tggaact
ta------tgttgagtcattagtg------ggagatgcaaatagtaaggtcttcctgaag
aaggctttgagaggagt---tcgtgcaatt---atatgcccaaatgtaagt---gcattt
tgatctgtttttct------cagttctgaagcttctcatcgccaccttcg---atagcag
ctatctgtctacaa----------------------------------------------
-----------------------------------------aggtgctgatggcattcaa
gctctcatgacaagcaatgcaagaaaattagctgagcaagacgaatcaaccgtaatgacc
tcaggaattccctacaccataattagggttggctctctacaaaatactccaggtggaatg
caaggttttagctttgaagagg---gttgtgcagcaagaggaagtctcagcaaggaagac
gctgccttcatatgcgtggaggcacttgagttggttccagagactggattgataatcgag
gtggtgaatggcgaggagaaggtttcagactggaaacaacattttgcagggttgatgcag
aagcaaggccaa
>SRR5137211
gcgagcaagaaacccagcttcatcgatcaaattctcgactacattgaaggaggccctaag
ctaaggaaatggtatggggcacctgatttcctcccgaaagatggagcagtagccgaagaa
caggatgatgct---gatacaaaagaagccacggatgctgttttggtgactgatggagat
agtgacattggcc---------agatgctgattttgtccttgattgtcaaacgaatccga
--gtaaaagcgctagttaa--agataagcgggcagctcta---gaagcctt--tggaact
ta------tgttgagtcattagtg------gtagatgcaaataataaggtcttcctgaag
aaggctttgagaggcgt---tcgtgcaatt---atatgcccaaatgaaggt---ttttta
tccaaagttgggag------cctaaaaggagtagagcatgttgttctatt---atcccag
ctatctgtctacaa----------------------------------------------
-----------------------------------------aggtgctgatggcgttcaa
gctctcatgacaaggaatgcaagaaaattagctgagcaagacgaatcaaccttaatgatg
tcaggaattccatacaccataattagagttggctctctacaaaatactccaggtggaact
cacggttttagctttgaagagg---gttgtgcagcaagaggaagtctcagcaaggaagac
gctgccttcatatgcgtggaggcacttgaatcagtgccagagactagattgataatcgag
gtggtgaatggcgaggagaaggtttcagactggaaacaatattttgcagggttgatgcag
aagcaaggtcaa
>SRR5137212
------------------------gatttcacatatacatattatgcaggggggcctaag
ctaaggaaatggtatggagcacctgatctcctcccgaaagatggagcagtagccgaagaa
gaggatgatact---gatgtagaagaagctagggacgctgttttggtaactgacggagat
agtgacattggcc---------agatggtgattttgtccttgattgttaaacggacccga
--gtaaaagcactggttaa--agataggcgggcagctcta---gaagcctt--tggaact
ta------tgttgagtcattagcg------ggagatgcaaacagtaaggtcttcctgaag
aaggctttgagaggtgt---tcgtgcaatt---atatgcccaaacgaaggt---ttttta
tccaaagttgggag------cctaaaaggagtagagcatgttattctatt---atcccag
ctatctgtctacaa----------------------------------------------
-----------------------------------------aggtgctgatggcattcaa
gctctcatgataagcaatgcaagaaaattagctgagcaagacgaatcaaccttaatgacc
tctggagttccatacaccataatcagagctggctctctacaaaatactctgggtggaact
caaggttttagcttcgaagagg---gttgtgcagcaagaggaagtctcagcaaggaagat
gctgccttcatatgcgtggaggcacttgaatcggtgccggagaccggattgataatcgag
gtggtgaatggggaggagaaggtttcagactggaaacaacattttatagggttgatgcaa
aagcaaggccaa
>SRR5137213
------------------------------------------------------------
------------------------------------------------------------
------------------------------------------------------------
------------------------atggtgattttgtccttgattgtcaaacgaacccaa
--gtaaaagcgctagttaa--agataagcgggcagctcta---gaagcctt--tggaact
ta------tgttgagtcattagcg------ggagatgcaaatagtaaggtcttcctgaag
aaggctttgagaggcgt---tcgagcaatt---atatccccaaatgaaggt---ttttta
tccgaagttgggag------cctaaaaggagtagagcatgttgttctatt---atcccag
ctatctgtctacaa----------------------------------------------
-----------------------------------------aggtgctgatggcattcaa
gctctcatgacaagsaatgcaagaaaattagctgagcaagacgaatcaaccgtaatgacc
tcaggaattccctacaccataattagagttggctctctacaaaatactccaggtggaatg
caaggttttagctttgaagagg---gttgtgcagcaagaggaattctcagcaaggaggat
gctgccttcatatgcgtggaggcacttgagttggttccagagactggattgataatcgag
gtggtgaatggcgaggagaaggtttcagactggaaacaacattttgcagggttgatgcag
aagcaaggccaa
>SRR7905849
gcgagcaagaaacccagcttcgtcgatcaaattctcgactacattgaaggaggccctaag
ctaaggaaatggtatggggcacctgatctcctcccgaaagatggagcagtagccgaagaa
caggatgatgct---gaagtagaagaagccagggatgctgttttggtaactgatggagat
agtgacataggccagcttatttagatggtgattttgtccttgattgtcaaacgaacccga
--gtaaaagctctagttaa--agataagcgggcagctcta---gaagcctt--cggaact
ta------tgttgagtcatttgcg------ggagatgcaaatagtaaggtcttcctgaag
aaggctttgagaggtgt---tcgtgcaatt---atatgcccaaatgaaggt---ttttta
tccaaagttgggag------cctgaaaggagtagagcatgttgttttatt---atcccag
ctatctgtctacaa----------------------------------------------
-----------------------------------------aggtgctgatggcattcaa
gctctcatgacaagcaatgcaagaaaattagctgagcaagacgaatcaaccttaatgacc
tcaggaattccatacaccataattagagttggctctctacaaaatactccgggtggaact
caaggttttagctttgaagagg---gttgtgcagcaagaggaagtctcagcaaggaagac
gctgccttcatatgcgtggaggcacttgaattggtgctagagaccggattgatattcgag
gtggtgaatggcaaggagaaggtttcagactggaaacaacattttacggggttgatgcag
aagcaaggccaa
>SRR7905861
gcgagcaagaaacccagcttcatcgatcaaattctcgattacattgaaggaggccctaag
ctaaggaaatggtatggggcacctgatttcctcccgaaagatggagcagtagccgaagaa
caggatgatgct---gatataaaagaagccagggatgctgttttcgtgactgatggagat
agtgacattggcc---------agatggtgattwtgkccttgattgtcaaacgaacccga
--gtaaaagckctagttaa--agataagcgggcagcycta---gaagcctt--tggaact
ta------tgttgagtcattagcg------ggagatgcaaatgataaggtcttcctgaag
aaggctttgagaggcgt---tcgtgcaatt---atatgcccaaatgaaggt---ttttta
tccaaagttgggag------cctraaaggagtagagcatgttgttctatt---atcccag
ctatctgtctacaaaggtgctgatggcattcaagctctcatgacaagcaatgcaagaaaa
ttagctga---------------------gtctattatcccaggtgctgatggcattcaa
gctctcatgacaagcaatgcaagaaaattagctgagcaagacgaatcaaccttaatgatg
tcaggaattccatacaccataattagagttggctctctacaaaatactccaggtggaact
cacggttttagctttgaagagg---gttgtgcagcaagaggaagtctcagcaaggaagac
gctgccttcatatgcgtggaggcacttgaatcggtgccagagactagattgataatcgag
gtggtgaatggcgargagaaggtktcagactggaaacaatattttacagggttgatgcag
aagcaaggccaa
>SRR7905862
gcgagcaagaaacygagcttcttcgatcaaattctcgactacattgaaggaggccctaag
ctaaggaaatggtatggggcacctgatctcctcccgaaagatggatcagtagccgaagaa
catgatgatgct---gacgtagaacaggccagggatgctgttttggtaactgatggagat
agtgacattggcc---------agatggtgattttgtccttgattgtcaaacgaacccga
--gtaaaagygctrgttaa--agataagcgggcagctcta---gaagcctt--tggaact
ta------tgtagagtcattagtc------ggagatgcaaacagtaagatcttcctgagg
aaagctttgagaggcgt---tcgtgcaatt---atatgcccaaatgaaggt---ttttta
tccaaagttgggag------cctaaaaggagtagaacacgttgttctatt---atcccag
ctatctgtctacaa----------------------------------------------
-----------------------------------------aggtgctgatggcattcaa
gctctcatgacaagcaatgcaagaaaattagctgagcaagatgagtcaaccttaatgacc
tcagsaattccgtacaccataattagagttggctcwytacaaaatackcygggtggaact
caaggtttttgctttgaagagg---gttgtgcggcaagrggaaatctcagcaaggaagac
gctgccttcatatgcgtggaggcacttgaatcrgtgccagagaccgcattggtaattgag
gtggtgaatggcgaggagaaggtttcagactggaaacaacaytt-acagggt--------
------------
>SRR8327214
gcgagcaagaaacccagcttcatcgatcaaattctcgactacattgaaggaggccctaag
ctaaggaaatggtatggggcacctgatttcctcccgaaagatggagcagtagccgaagaa
cmggatgatgct---gatataaaagaagccagggatgctgttttggtgactgatggagat
ggtgacattggcc---------agatggtgatwttgtccttgattgtcaaacgaacacra
--gtaaaagcgctagttaa--agataagcgggcagctcta---gaagcctt--tggaact
ta------tgttgagtcattagcg------ggagatgcaaataataaggtcttcctgaag
aaggctttgagaggcgt---tcgtgcaatt---atatgcccaaatgaaggt---ttttta
tccgaagttgggag------cctacaaggagtagagcatgttgttctatt---atcccag
ctatctgtctwcaaaggtgctgatggcattcaagctctcatgacaagcaatgcaagaaaa
ttrgctgagcaagacgaatcaaccttaatgtctattatcccaggtgctgatggcattcaa
gctctcatgacaagcaatgcaagaaaattrgctgagcaagacgaatcaaccttaatgatg
tcaggaattccatacaccataattagagttggctctctgcaaaatactccaggtggaact
catggttttagctttgaagagg---gttgtgcagcaagaggaagtctcagcaaggaagac
gctgccttcatatgcgtggaggcacttgaatcggtgccagagactagattgataatcgag
gtggtgaatggcaaggagaaggtttcagactggaaacaatattttgcagggttgatgcag
aagcaaggccaa
