# Supplementary material for: Phylogenomics and classification of Cactaceae based on hundreds of nuclear genes
Source: Plant Syst Evol. 2025 Aug 11;311(5):28. doi: 10.1007/s00606-025-01948-z (PMC12339657; doi:10.1007/s00606-025-01948-z)
Supplement: Supplementary file 4 — Online Resource 4: Containing alignments and RAxML gene trees for all included loci and all phylogenetic datasets (ZIP 10372 KB) [file 606_2025_1948_MOESM4_ESM.zip › de Vos et al_ESM_4/ESM_data_alignments/QCP/6130_consensus.mafft.fasta]

>PAFTOL004551
------------------------------------------------------------
------------------------------------------------------------
------------------gtgactgyttttggatccttccattttcagcaaccaggaatt
ggtggagaagtggtgccacaccaagataactcatttctttatactgagccgcaaacttgc
asagggttgtggcttgctttagaagacgccacagttactaatggttgcctttgggccatc
cctggatctcacaaaaatggccttcttaggagatttatccgggatgatgaaggtgtccac
tttgatcggccattcccatcgtatgatcctaaggatttcgttccaattgaagttaaatc-
-----------------------tggttccttggttgtgatccatggtgatcttattcat
cagagttttgagaatacgtcgccgaactcaaggcatgcttacagcttacatgtggtggat
act
>PAFTOL004552
------------------------------------------------------------
------------------------------------------------------------
------------------gtgactgttttcggacctttccattttcagcaaccaggcatt
ggtggagaagtggtgccacaccaagataattcatttctttatactgagccgcgaacttgc
acggggttatggcttgctttagaagacgccactgtcactaayggttgcctttgggccatc
cctggatctcacaaaaatggccttcttagaagatttatccgagatgatgaaggggttcac
tttgatcagccattcccatcatatgatcctaaagattttgttccaattgaagttaagtc-
-----------------------tggttccttggttgtgattcatggtgatctcattcat
cag---------------------------------------------------------
---
>PAFTOL004553
------------------------------------------------------------
------------------------------------------------------------
------------------------------------ttccattttcagcaaccaggcatt
ggtggagaagtggtgccacaccaagataattcatttctttatactgagccgcgaacttgc
acagggttatggcttgctttagaagacgccacagttactaatggttgcctttgggccatc
cctggatctcacaaaagtggccttcttagaagatttatccgagatgatgaaggggtgcac
tttgatcggccattcccatcatatgatcctaaagattttgttccaattgaagttaaatc-
-----------------------tggttccttggttgtgattcatggtgatctcattcat
cagagttttgagaatacatcgccaacctcaaggcatgcttacagcttacatgtcgtg---
---
>PAFTOL004555
------------------------------------------------------------
------------------------------------------------------------
------------------gtgactgttttcggatctttccattttcagcaaccaggcatt
ggtggagaagtggtgccacaccaagataattcatttctttatactgagccacgaacttgc
acaggtttatggcttgctttagaagacgccacagttactaatggttgcctttgggctatc
cctggatctcacaaaaatggccttcttagaagatttatccgagatgatgaagggatccac
tttgatcggccattcccatcatatgatcctaaagattttgttccaattgaagttaagtc-
-----------------------tggttccttg---------------------------
------------------------------------------------------------
---
>PAFTOL004556
------------------------------------------------------------
------------------------------------------------------------
------------------------------------------tttcagcaagcaggcatt
ggtggagaagtggtgccacaccaagataattcatttctttatactgagccacgaacttgc
acagggttatggcttgctttagaagacgccacagttactaatggttgcctttgggccatc
cctggatctcacaaaaatggccttcttagaagatttatccgagatgatgaaggggtccac
ttt---------------------------------------------------------
------------------------------------------------------------
------------------------------------------------------------
---
>PAFTOL004560
------------------------------------------------------------
------------------------------------------------------------
------------------gtgactgttttcggatctttccattttcagcaaccaggcatt
ggtggagaagtggtgccacaccaagataattcatttctttatactgagccacgaacttgc
acagggttatggcttgctttagaagacgccacagttactaatggttgcctttgggccatc
cctggatctcacaaaaatggccttcttagaagatttatccgagatgatgaaggggttcac
tttgatcggccattcccatcatac------------------------------------
------------------------------------------------------------
------------------------------------------------------------
---
>PAFTOL004561
------------------------------------------------------------
------------------------------------------------------------
------------------gtgactgtttttatatccttccattttcagcaaccaggcatt
ggcggagaagtggtgccgcaccaagataactcatttctttatactgagccgccaacttgc
acagggttgtggcttgctttagaagacgccacagttactaatggttgcctttgggccatc
cctggatctcacaaaaatggccttcttaggagatttgtccgagatgatgaaggggttcac
tttgatcggccattcccatcgtgttatcctaaggattttgttccaattgaagttaaatc-
-----------------------tggttccttggttgtgatccatggtgatcttattcat
cagagttttgagaatacgtcgccgaactcaaggcatgcttacagcttacatgtggtggat
acc
>PAFTOL004562
------------------------------------------------------------
------------------------------------------------------------
------------------gtgactgttttcggacctttccattttcagcaaccaggcatt
ggtggagaagtggtgccacaccaagataattcatttctttatactgagccacgaacttgc
acagggttatggcttgctttagaagacgccacagttactaatggttgcctttgggccatc
cctggatctcacaaaaatggccttcttagaagatttatccgagatgatgaaggggttcac
tttgatcagccattcccatca---------------------------------------
------------------------------------------------------------
------------------------------------------------------------
---
>PAFTOL004563
------------------------------------------------------------
------------------------------------------------------------
------------------gtgactgttttcagatctttccattttcagcaaccaggcatt
ggtggagaagtggtgccacaccaagataattcatttctttatactgagccacgaacttgc
acagggttatggcttgctttagaagacgccacagttactaatggttgcctttgggccatc
cctggatctcacaaaaatggccttcttagaagatttatccgagatgatgaagggatccac
tttgatcggccattcccatcatatgatcctaaagattttgtttcaattgaagttaagtc-
-----------------------tggttccttggttgtgattcatggtgatctcattcat
cagaggttagag------------------------------------------------
---
>PAFTOL004564
------------------------------------------------------------
------------------------------------------------------------
------------------gtgactattttcggatccttccattttcagcaaccaggcatt
ggtggcgaagtggtgccacaccaagataactcctttctttatactgagccacaaacttgc
acagggttgtggcttgctttagaagacgccacagttactaatggttgcctttgggccatc
cctggatctcacaaaaatggccttcttaggagatttatccgagatgatgaaggggtccac
tttgatcggccattcccattgtatgatcctaaggatttcgttccaattgaagttaaatc-
-----------------------tggttccttggttgtgatcaatggtgatcttattcat
caa---------------------------------------------------------
---
>PAFTOL004566
------------------------------------------------------------
------------------------------------------------------------
------------------gtgactgttttcggatccttccattttcagcaaccaggcatt
ggtggagaagtggtgccacatcaagataactcatttctttatactgagccgcaaacttgc
acggggttgtggcttgctttagaagatgccacagttactaatggttgcctttgggccatc
cctggatctcacaaaaatggccttcttaggagatttatccgagatgatgaaggggtccac
tttgatcggtcattcccatcgtatgatcctaaagatttcgttccaattgaagttaaatc-
-----------------------tggttccttggttgtgatccatggtgatcttattcat
cagagttttgagaatacgtcgccgaactcaaggcatgcttacagcttacatgtggtggat
act
>PAFTOL004567
ggtaaactaaaacagccaaagcaactttctatcaataaagttggccatgcactagatgag
cttgatccagttttcaaaagtttctctcgctctcagaatttctcgggcttgcttgcatct
ctagattacaagaggccagtggttattcagtctatgtatattttcaagcaaccaggcatt
ggtggagaagtggtgccacaccaagataattcatttctttataccgagccacaaacttgc
acaggattatggcttgctttacaagacgccacagttattaatggttgcctttgggccatc
cctggatctcacaaaaatggccttcttagaagattcatccgagatgatgaaggggttcac
tttgatcggccattcccatcatatgatcctaaagattttgttccaattgaagttaagtc-
-----------------------tggttccttggttgtgattcatggtgatctcattcat
cagagttttgagaatacgtcgccaaactcaaggcatgcttacagcttacatgtcgtggat
act
>PAFTOL004568
------------------------------------------------------------
------------------------------------------------------------
------------------gtgactstttttggatctttccattttcagcaaccaggaatt
ggtggagaagtggtgccacaccaagayaattcatttctttgtactgagccacgaacttgc
acagggttatggcttgctttagaagatgccacagttactaatggttgcctttgggccatc
cctggatctcataaaaatggtcttctcagaagatttatccgagatgatgaaggggtccac
tttgatcggccattcccatcatatgatcctaargattttgttccaattgaagttaaatc-
-----------------------tggttccttggttgtgattcatggtgatctcattcat
cagagttttgagaatacgtcgccaaactcaaggcatgcttacagcttacatgtcgtggat
act
>PAFTOL004571
------------------------------------------------------------
------------------------------------------------------------
------------------gtgactgtttttgkatccttccattttcagcaaccaggcatt
ggtggcgaagtggtgccacaccaagataactcatttctttatactgagccgcaaacttgc
acagggttgtggcttgctttagaagacgccacagttactaatggttgcctttgggccatc
cctggatctcacaaaaatggccttcttaggagatttatccgagatgatgaaggggtccac
tttgatcggccattcccatcgtatgatcctaaggatttcgttccaattgaagttaaatc-
-----------------------tggttccttggttgtgatccatggtgatcttattcat
cagagttttgagaatacgtcgccgaactcaaggcatgcttacagcttacatgtggtggat
act
>PAFTOL004572
ggtaaactaaaacagccaaagcaactttctatcaataaagttggccatgcactagatgag
cttgatccagttttcaaaaattgctctcgctctcagaatttctcaggcttgcttgcatct
ctagattacaagaggccagtggttatccagtctatgtatattttcaagcaaccmggcatt
ggtggagaagtggtgccacaycaagataattcatttctktatactgagccacgaacttgc
acagggttatggcttgctttagaagacgccacagttgctaatggttgcctttgggccatc
cctggatctcacaaaartggccttcttagaagatttatccgagatagtgaaggggtccac
tttgatcaggcattcccatcatatgatcctaaagattttgttccaattgaagttaagtc-
-----------------------tggttccttggttgtgattcatggtgatctcattcat
------------------------------------------------------------
---
>PAFTOL004573
------------------------------------------------------------
------------------------------------------------------------
------------------gtgactgttttcagatctttccattttcagcaaccaggcatt
ggtggagaagtkgtgccacaccaagataattcatttctttatactgagccacaaacttgc
acagggttatggcttgctttagaagacgccacrgttactaatggttgcctttgggccatc
cctggatctcacaaaartggccttcttagaagatttatccgagatgatgaaggggtccac
tttgatcggccattcccgtcatatgatcctaaagattttgttccagttgaagttaagtc-
-----------------------tggttccttggttgtgattcatggtgatctcattcat
cagaggttagag------------------------------------------------
---
>PAFTOL004574
------------------------------------------------------------
------------------------------------------------------------
------------------atgactgttttcggatctttccatttttagcaaccaggcatt
ggtggagaagtggtgccacaccaagataattcatttctttatactgagccacaaacttgc
acagggttatggcttgctttagaagacgccacagtcactaatggttgcctttgggccatc
cctggatctcacaaaaatggccttcttagaagatttgtccgagatgatgaaggggtccac
tttgatcagccattcccgtcatatgatcctaaagattttgttccaattgaagttaaatc-
-----------------------tggttccttggttgtgattcatggtgatctcattcat
cagagttttgagaatacatcgccaaactcaaggcatgcttacagcttacatgtcgtggat
act
>PAFTOL004577
------------------------------------------------------------
------------------------------------------------------------
------------------gtgactgtttwcggatctttccattttcagcaaccaggcatt
ggtggagaagtggtgccacaccaagataattcatttctttatactgagccacgaacttgc
acagggttatggcttgctttagaagacgccacagttactaatggttgcctttgggccatc
cctggatctcacaaaartggccttcttagaagatttatccgagatgatgaaggggttcac
tttgatcggccattcccatcatacratcctaaagattttgttccaattgaagttaagtc-
-----------------------tggttccttggttgtgattcatggtgatctcattcat
cagagttttgagaatacatcgccaaactcaaggcatgcttacagcttacatgtcgtggat
act
>PAFTOL004578
------------------------------------------------------------
------------------------------------------------------------
------------------gtgactgttttcggatctttccattttcagcaaccaggtatt
ggtggagaagtggtgccacaccaagataattcatttstttatactgagccacgaacttgc
acagggttatggcttgctttagaagacgccacagttactaatggttgcctttgggccatc
cctggatctcacaaaartggccttcttagaagatttatccgggatgatgraggggtccac
tttgatcggccattcccatcatatgatattaaagattttgttccaattgaagtcaagtc-
-----------------------tggttccttggttgtgattcatggtgatctcattcat
cagagttttgagaatacgtcrccaaactcaaggcatgcttacagcttacatgtcgtggat
act
>PAFTOL004582
ggtaaactaaaacagccaaagcaactttctatcaataaagttggccatgcactagatgag
cttgatccagttttcaaaaatttctctcgctctcggaatttctcaggcttgcttgcatct
ctagattacaagaggccagtggttatccagtctatgtatattttcaagcaaccaggcatt
ggtggagaagtggtgccacaccaagataattcatttctttatactgagccacgaacttgc
acagggttatggcttgctttagaagacgccacagttgctaatggttgcctttgggccatc
cctggatctcacaaaartggccttcttagaagatttatccgagatgatgaaggggtccac
tttgatcgggcattcccatcatatgatcctaaagattttgttccaattgaagttaagtg-
-----------------------tggttccttggttgtgattcatggtgatctcattcat
cagagttttgagaatacgtcgtcaaactcaaggcatgcttacagcttacatgtcgtggat
act
>PAFTOL004583
---gaactctaacagccaaagcaactttctatcaataaagttggccatgcactagatgag
cttgatccagttttcaaamatttctctcgctctcagaatttctcaggcttgcttgcatct
ctagattacaagaggccagtggttatccagtctatgtatattttcaagcaaccaggcatt
ggtggagaagtggtgccacaccaagataattcatttctttatactgagccgcgaacttgc
acagggttatggcttgctttagaagaygccacagttactaatggttgcctttgggccatc
cctggatctcacaaaartggccttcttagaagatttatccgagatgatgaaggggtgcac
tttgatcggccattcccatcatatgatcctaaagattttgttccaattgaagttaaatc-
-----------------------tggttccttggttgtgattcacggtgatctcattcat
cagagttttgagaatacatcgccaaactcaaggcatgcttacagcttacatgtcgtggat
act
>PAFTOL004584
------------------------------------------------------------
------------------------------------------------------------
------------------gtgactgttttcggatctttccattttcagcaaccaggcatt
ggtggagaagtggtgccacaccaagataattcatttctttatactgagccacgaacttgc
acagggttatggcttgctttagaagacgccayagttactaatggttgcctttgggccatc
cctggatctcacaaaaatggccttcttagaagatttatccgagatgatgaaggggttcac
tttgatcggccattcccatcatacgatcctaaagattttgttccaattgaagttaagtc-
-----------------------tggytccttggttgtgattcatggtgatctcattcat
cagagttttgagaatacgtcgccaaactcaaggcatgcttacagcttacatgtcgtggat
act
>PAFTOL004585
------------------------------------------------------------
------------------------------------------------------------
------------------gtgactgttttcagatccttccattttcagcaaccaggcatt
ggtggagaagtggtgccacatcaagataactcatttctttatactgtgccgcaaacttgc
acggggttgtggcttgctttagaagatgccacagttactaatggttgcctttgggccatc
cctggatctcacaaaaatggacttcgtaggagatttatccgagatgatgaaggggtccac
tttgatcggtcattcccatcgtatgatcctaaagatttcgttccaattgaagttaaatc-
-----------------------tggttccttggttgtgatccatggtgatcttattcat
cagagttttgagaatgcgtcgccgaactcaaggcatgcttacagcttacatgtggtggat
act
>PAFTOL004587
------------------------------------------------------------
------------------------------------------------------------
------------------gtgactgttttcggatctttccattttcagcaaccaggcatt
ggtggagaagtggtgccacaccaagataattcatttctttatactgagccccgaacttgc
acagggttatggcttgctttagaagacgccacagttactaatggttgcctttgggccatc
cctggrtctcacaaaaatggcattcttagaagatttatccgagatgatgaaggggtccac
tttgatcggccattcccgtcatatgatcctaaagattttgttccaattgaagttaagtc-
-----------------------tggttccttggttgtgattcatggtgatctcattcat
cagagttttgagaatacrtcgccaaactcaaggcatgcttacagcttacatgtcgtggat
act
>PAFTOL004591
ggtaaactaaaacagccaaagcaactttctatcaataaagttggccatgcactagatgag
cttgatccagttttcaaaagtttctctcgctctcagaatttctctggcttgcttgcatct
ctagattacaagaggccagtggttatccagtcyatgtatattttcaagcaaccaggcatt
ggtggagaagtggtgccacaccaagataattcatttctttatactgagccgcaaacttgc
acggggttatggcttgctttagaagacgccactgtcactaatggttgcctttgggccatc
cctggatctcacaaaaatggccttcttagaagatttatccgagatgatgaaggggttcac
tttgatcagccattcccatcatatgatcctaaagattttgttccaattgaagttaagtc-
-----------------------tggttccttggttgtgattcatggtgatctcattcat
cagagttttgagaatacgtcaccaaactcaaggcatgcttacagcttacatgtcgtggat
act
>PAFTOL004593
ggtaaactaaaacagccaaagcaactttctatcaataaagttggccatgcactagatgag
cttgatccagttttcaaaaatttctctcgctctcagaatttctcagggttgcttgcatct
ctagattacaagaggccagtggttatccagtctatgtatattttcaagcaaccaggcatt
ggtggagaagtggtgccacaccaagataattcatttctttatacwgagccacgaacttgc
acagggttatggcttgctttggaagacgccacagttactaatggttgcctttgggccatc
cctggatctcacaaaaatggccttcttagaagattyatccgagatgatgaaggggtccac
tttgatcggccattcccatcatatgatcctaaagattttgttccaattgaagttaartc-
-----------------------tggttccttggttgtgattcatggtgatctcattcat
cagagttttgagaatacktcgccaaactcaaggcatgcttacagcttacatgtcgtggat
act
>PAFTOL004594
ggtaaactaaaacagccaaagcaactttctatcaataaagttggccatgcactagatgag
cttgatccagttttcaaaagtttctctcgctctcagaatttctctggcttgcttgcatct
ctagattacaagaggccagtggttatccagtctatgtatattttcaagcaaccaggcatt
ggtggagaagtggtgccacaccaagataattcatttctttatactgagccrcgracttgc
acggggttatggcttgctttagaagacgccactgtyactaatggttgcctttgggccatc
cctggatctcacaaaaatggccttcttagaagatttatccgagatgatgaaggggttcac
tttgatcagccattcccatcatatgatcctaaagattttgttccaattgaagttaartc-
-----------------------tggttccttggttgtgattcatggtgatctcattcat
cagagttttgagaatacrtcrccaaactcaaggcatgcttacagcttacatgtcgtggat
act
>PAFTOL004596
------------------------------------------------------------
------------------------------------------------------------
------------------gtgactgtttttggatctttccattttcagcaaccaggcatt
ggtggagaagtggtgccacaccaagataattcatttctttatactgagccacgaacttgc
acagggttatggcttgctttagaagacgccacagttactaatggttgcctttgggccatc
cctggatctcacaaaaatggccttcttagaagatttatccgagatgatgaaggggtccac
tttgatcggccattcccatcatatgatcctaaagattttgttccaattgaagtcaagtc-
-----------------------tggttccttggttgtgattcatggcgatctcattcat
cagagttttgagaatacgtcgccaaactcaaggcatgcttacagcttacatgtcgtggat
act
>PAFTOL004597
------------------------------------------------------------
------------------------------------------------------------
------------------gtgactgttttcggatctttccattttcagcaaccaggcatt
ggtggagaagtggtgccacaccaagataattcatttctttatactgagccacgaacttgc
acagggctatggcttgctttagaagacgccacagttactaatggttgcctttgggccatc
cctggatctcacaaaartggccttcttagaagatttatccgagatgatgaaggggtgcac
tttgatcggccattcccatcatatgatcctaaagattttgttccaattgaagtcaaatc-
-----------------------tggttccttggttgtgattcatggtgatctcattcat
caaagttttgagaatacatcgccaaactcaaggcatgcttacagcttacatgtcgtggat
act
>PAFTOL004598
------------------------------------------------------------
------------------------------------------------------------
------------------gtgactgttttcggacctttccattttcagcaaccaggcatt
ggtggagaagtggtgccacaccaagataattcatttctttatactgagccgcgaacttgc
acgggkttatggcttgctttagaagacgccactgtcactaatggttgcctttgggccatc
cctggatctcacaaaaatggccttcttagaagatttatccgagatgatgaaggggttcac
tttgatcagccattcccatcgtatgatcctaaagattttgttccaattgaagttaagtc-
-----------------------tggt---------------------------------
------------------------------------------------------------
---
>PAFTOL004599
------------------------------------------------------------
------------------------------------------------------------
------------------gtgactgttttcggacctttccattttcagcaaccaggcatt
ggtggagaagtggtgccacaccaagataattcatttctttatactgagccacgaacttgc
acagggttatggcttgctttagaagacgccacagttactaatggttgcctttgggccatc
cctggatctcacaaaaatggccttcttagaagatttatccgagatgatgaaggggttcac
tttgatcggccattcccatcatatgatcctaaagattttgttccaattgaagttaagtc-
-----------------------tggttccttggttgtgattcatggtgatctcattcat
cagagktttgagaatacgtcgccaaactcaaggcatgcttacagcttacatgtcgtggat
act
>PAFTOL004600
---aaactaaaacagccaaagcaactttctatcaataaagttggccatgcactagatgag
cttgatccagttttcaaaagtttctctcgctctcagaatttctctggcttgcttgcatct
ctagattacaagaggccagtggttatccagtctattcttctaacttgtcaaccaggcatt
ggtggagaagtggtgccacaccaagataattcatttctttatactgagccacggacttgc
acggggttatggcttgctttagaagacgccactgttactaatggttgcctttgggccatc
cctggatctcacaaaaatggccttcttagaagatttatccgagatgatgaaggggttcac
tttgatcagccattcccatcatatgatcctaaagattttgttcctattgaagttaaatc-
-----------------------tggttccttggttgtgattcatggtgatctcattcat
cagagttttgagaatacgtcgccaaactcaaggcatgcttacagcttacatgtcgtggat
act
>PAFTOL004601
------------------------------------------------------------
------------------------------------------------------------
------------------gtgattttttttggatctttccattttcagcaaccaggcatt
ggtggagaagtggtgccacaccaagataattcatttctttatactgagccacgaacttgc
acagggttatggcttgctttagaagacgccacagttactaatggttgcctttgggccatc
cccggatctcacaaaaatggccttgttagaagatttatccgagatgatgaaggggtccac
tttgatcggccattcccatcatatgatcctaaagattttgttccaattgaagttaaatc-
-----------------------tggttccttggttgtgattcatggtgatctcattcat
cagagttttgagaatacatcgccaaactcaaggcatgcttacagcttacatgtcgtggat
act
>PAFTOL004603
------------------------------------------------------------
------------------------------------------------------------
------------------gtgactgttttcrgaccttttcattttcagcaaccaggcatt
ggtggagaagtggtgccacaccaagataattcatttctttatactgagccacgaacttgc
acagggttatggcttgctttagaagacgccacagttactaatggttgcctttgggccatc
cctggatctcacaaaaatggccttcttagaagatttatccgagatgatgaaggggttcac
tttgatcggccattcccatcatatgatcataaagattttgttccaattgaagttaagtc-
-----------------------tggttccttggttgtgattcatggtgatctcattcat
cagagttttgagaatacgtcgccaaactcaaggcatgcttacagcttacatgtcgtggat
act
>PAFTOL004604
ggtaaactaaaacagccaaagcaactttctatcaataaagttggccatgcactagaygag
cttgatccagttttcaaaagtttctctcgctctcagaatttctcgggcttgcttgcatct
ctagattacaagaggccagtggttatccagtctatgtatattttcaagcaaccaggcatt
ggtggagaagtggtgccacaccaagataattcatttctttatactgagccacgaacttgc
acagggttatggcttgctttagaagacgccacagttaytaatggttgcctttgggccatc
cctggatctcacaaaaatggccttcttagaagatttatccgagatgatgaaggggttcac
tttgatcrgccattcccawcatatgatgctaaagattttgttccaattgaagttaagtc-
-----------------------tggttccttggttgtgattcatggtgatctcattcat
cagagttttgagaatatgtcgccaaactcaaggcatgcttacagcttacatgtcgtggat
act
>PAFTOL004605
ggtaaactgaaacagccaaagcaactttctatcaataaagttggccatgcactagatgag
cttgatccagttttcaaaaatttctctcgctctcagaatttcttaggcttgcttgcatct
ctagattacaagaggccagtggttatccagtctatgtatattttcaagcaaccaggcatt
ggtggagaagtggtgccacaccaagataattcatttctttatactgagccacgaacttgc
acagggttatggcttgctttagaagacgccacagttactaatggttgcctttgggccatc
cctggatctcacaaaaatggccttcttagaagatttatccgagatratgaaggggtccac
tttgatcggccattcccatcatatgatcctaaagattttgttccaattgaagttaaatc-
-----------------------tggttccttggttgtgattcatggtgatctcattcat
cagagkttwgagaatacatcgccaaactcaaggcatgcttacagcttacatgtcgtggat
act
>PAFTOL004608
ggtaaactaaaacagccaaagcaactttctatcaataaagttggacatgcactagatgag
cttgatccagttttcaaaaatttctctcgctctcagaatttctcaggcttgcttgcatct
ctagattacaagaggccagtggttatccagtgatctttccattttcagcaaccaggcatt
ggtggagaagtggtgccacaccaagataattcttttctttatactgagccacgaacttgc
acagggttatggcttgctttagaagacgccacagttgctaatggttgcctttgggccatc
cctggatctcacaaaaatggccttcttagaagatttgtgcgagatgatgaaggggtccac
tttgatcgggcattcccatcatatgatcctaaagattttgttccaattgaagttaagtc-
-----------------------tggttccttggttgtgattcatggtgatctcattcat
cagagttttgagaatacgtcgtcaaactcaaggcatgcttacagcttacatgtcgtggat
act
>PAFTOL004609
ggtaaactaaaacagccaaagcaactttctatcaataaagttggccatgcactagatgag
cttgatccagttttcaaaaatttctctcgctctcagaatttctcaggcttgcttgcatct
ctagattataagaggccagtggttattcagtctatgtatattttcaagcaaccaggcatt
ggtggagaagtggtgccacatcaagataattcatttctttatactgagccacgaacttgc
acagggttatggcttgctttagaagacgccacrgttgctaatggttgcctttgggccatc
cctggatctcacaaaaatggccttcttagaagatttgtccgagatgatgaaggggtccac
tttgatcggccattcccatcatatgatcctaaarattttgttccaattgaagttaagtc-
-----------------------tggttccttggttgtgattcatggtgatctcattcat
cagagttttgagaatacgtcgccaaactcaaggcatgcttacagcttacatgttgtggat
act
>PAFTOL004610
------------------------------------------------gcactagacgag
cttgatccggttttcaaaaatttctctcgctgtcagaatttctcaggcttgcttgcatct
ctaggctacaagaggccagtggtcatccagtctatgtatattttcaagcaaccaggcatc
ggtggagaagtggtgccgcaccaagataactcatttctttatactgagccgcaaacttgc
acagggttgtggcttgctttagaagacgctacagttactaatggttgcctttgggccatc
cctggatctcacaaaartggccttcttaggagatttatccgagatgatgaaggggtccac
tttgatcggccattcccatcgtgttatcctaaggattttgttccaattgaagttaaatc-
-----------------------tggttccttggttgtgatccatggtaatcttattcat
cagagttttgagaatacgtcgccgaactcaaggcatgcttacagcttacatgtggtggat
act
>PAFTOL004611
------------------------------------------------gcactagatgag
cttgatccggttttcaaaaatttctctcgctctcagaatttctcaggcttgcttgcatct
ctaggctacaagaggccagtggtcatccagtctatgtatattttcaagcaaccaggcatt
ggtggagaagtggtgccgcaccaagataactcatttctttatactgagccgcaaacttgc
acagggttgtggcttgctttagaagacgctacagttactaatggttgcctttgggccatc
cctggatctcacaaaartggccttcttaggagatttatccgagatgatgaaggggtccac
tttgatcggccattcccatcgtgttatcctaaggattttgttccaattgaagttaaatc-
-----------------------tggttccttggttgtgatccatggtaatcttattcat
cagagttttgagaatacgtcgccgaactcaaggcatgcttacagcttacatgtggtggat
act
>PAFTOL004617
------------------------------------------------------------
------------------------------------------------------------
------------------gtgactgttttcggatctttccattttcagcaaccaggcatt
ggtggagaagtggtgccacaccaagataattcatttctttatactgagccacgaacttgc
acagggttatggcttgctttagaagacgccacagttactaatggttgcctttgggccatc
cctggatctcacaaaaatggccttcttagaagatttatccgagatgatgaaggggttcac
tttgatcggccattcccatcatacgatcctaaagattttgttccaattgaagttaagtc-
-----------------------tggttccttggttgtgattcatggtgatctcattcat
cagagttttgagaatacgtcgccaaactcaaggcatgcttacagcttacatgtcgtggat
act
>PAFTOL004618
ggtaaactaaaacagccaaagcaactttctatcaataaagttggccatgcactagatgag
cttgatccagttttcaaaaatttctctcgctctcagaatttctcaggcttgcttgcatct
ctagattacaagaggccagtggttgtccagtctatgtatattttcaagcaaccaggcatt
ggtggagaagtggtgccacaycaagataattcatttctttatactgagccacraacttgc
acagggttatggcttgctttagaagacgccacagttrctaatggytgcctttgggccatc
cctggatctcacaaaaatggccttcttagaagatttrtccgagatgatgaaggggtccac
tttgatcggccattcccatcatatgatcctaaagattttgttccaattgargttaagtc-
-----------------------tggttccttggttgtgattcatggtgatctcattcat
cagagttttgagaatacgtcgccaaactcaaggcatgcttacagcttacatgtygtggac
act
>PAFTOL004619
------------------------------------------------gcactagacgag
cttgatccagttttcaaaaayttctctcgctctcagaatttctcargtttgcttgcatct
ctaggttacaagaggccagtggtcatccagtctatgtatattttcaagcaaccaggsatt
ggtggagaagtggtgccacaccaagataattcttttctttatactgagccgcgaacttgc
accgggttatggcttgccttagaagatgccacagttactaatgggtgcctttgggccatc
cctggatctcataaaaatggccttcttagaagatttacccgagatgatgaaggggtccac
tttgatcggccattcacatcatatgatcctacagatttcgttccaattgaagttaaatc-
-----------------------yggttccttggttgtgatccatggtgatcttattcat
cagagttttgagaatasgtcgctgaactcaaggcatgcttacagcttacatgtggtggat
acc
>PAFTOL004620
ggtaaactaaaacagccaaagcaackttctatcaataaagttggccatgcactagatgag
cttgatccagttttcaaaaatttctctcgctctcagaatttctcaggcttgcttgcatct
ctagattacaagaggccagtggttatccagtctatgtatattttcaagcaaccaggcatt
ggtggagaagtggtgccacaccaagataattcatttctttatactgagccacgaacttgc
acagggttatggcttgctttagaagacgccacagttgctaatggttgcctttgggccatc
cctggatctcacaaaaatggccttcttagaagatttatccgagatgatgaaggggtccac
tttgatcgggcattcccatcatatgatcctaaagattttgttccaattgaagttaagtc-
-----------------------tggttccttggttgtgattcatggtgatctcattcat
cagagttttgagaatacgtcgtcaaactcaaggcatgcttacagcttacatgtggtggat
act
>PAFTOL004623
------------------------------------------------------------
------------------------------------------------------------
------------------gtgactgttttcggatctttccattttcagcaaccaggcatt
ggtggagaagtggtgccacaccaagataattcatttctttatactgagccacgaacttgc
acagggttatggcttgctttagaagacgccacggttgctaatggttgcctttgggccatc
cctggatctcacaaaaatggccttcttagaagatttatccgagatgatgaagggatccac
tttgatcgggcg------------------------------------------------
------------------------------------------------------------
------------------------------------------------------------
---
>PAFTOL004624
------------------------------------------------------------
------------------------------------------------------------
------------------gtgactgttttcggacctttccattttcagcaaccaggcatt
ggtggagaagtggtgccacaccaagataattcatttctttatactgagccgcgaacttgc
acggggttatggcttgctttagaagacgccactgtcactaatggttgcctttgggccatc
cctggatctcacaaaaatggccttcttagaagatttatccgagatgatgaaggggttcac
tttgatcagccattcccatcatatgatcctaaagattttgttccaattgaagttaagtc-
-----------------------tggttccttggttgtgattcatggtgatctcattcat
cagagttttgagaatacgtcaccaaactcaaggcatgcttacagcttacatgtcgtggat
act
>PAFTOL004625
ggtaaactaaaacagccaaagcaactttctatcaataaagttggccatgcactagatgag
cttgatccagttttcaaaagtttctctcgctctcagaatttctctggcttgcttgcatct
ctagattacaagaggccagtggttatccagtctatgtatattttcaagcaaccaggcatt
ggtggagaagtggtgccacaccaagataattcatttctttatactgagccacgaacttgc
acagggttatggcttgctttagaagacgccacagttactaatggttgcctttgggccatc
cctggatctcacaaaaatggccttcttagaagatttatccgagatgatgaaggggttcac
tttgatcggccattcccatcatacgatcctaaagattttgttccaattgaagttaagtc-
-----------------------tggttccttggttgtgattcatggtgatctcatccat
aagagttttgagaatacgtcgccaaactcaaggcatgcttacagcttacatgtcgtggat
act
>PAFTOL004626
ggtaaactaaaacagccaaagcaactttctatcaataaagttggccatgcactagatgag
cttgatccacttttcaaaaatttctctcgctctcagaatttctcaggcttgcttgcatct
ctagattacaagaggccagtggttatccagtcttctttccattttcagcaaccaggcatt
ggtggagaagtggtgccacaccaagataattcatttctttatactgagccacgaacttgc
acaggtttatggcttgctttagaagacgccacggtcactaatggttgcctttgggccatc
cctggatctcacaaaaatggccttcttagaagatttatccgagatgatgaaggggtccac
tttgatcggccattcccatcatatgatcctaaagattttgttccaattgaagttaagtc-
-----------------------tggttccttggttgtgattcatggtgatctcattcat
cagagttttgagaatacgtcaccaaactcaaggcatgcttacagcttacatgtcgtggat
act
>PAFTOL004627
------ctaaaacggccaaagcaactttctatcaataaagttggccatgcgctagatgag
cttgatccagttttcaaaaatttctctcgctctcagaatttckcaggcttgcttgcatct
ctagattacaagaggccagtggtcatccaatctatgtatattttcaagcaaccaggcatt
ggtggagaagtggtgccacaccaagataattcatttctttatactgagccacaaacttgc
acagggttatggcttgctttagaagacgccacagttgctaatggttgyctttgggccatc
cctggatctcacaaaaatggccttcttagaagatttatccgagatgatgaaggggtccac
tttgatcgggcattcccatcatatgatcctaaagattttgtt------------------
------------------------------------------------------------
------------------------------------------------------------
---
>PAFTOL004629
------------------------------------------------gcactagatgag
cttgatccagttttcagaaatttctctcgctctcagaatttctcaggcttgcttgcatct
ctaaattacaagaggccagtggttatccagtctatgtatattttcaagcaaccaggaatt
ggtggagaagtggtgccacaccaagataattcatttctttatacygagccacgaacttgc
acagggttatggcttgctttagaagacgccacagttactaatggttgcctttgggccatc
cctggatctcacaagaatggtcttcttagaagatttatccgagatgatgaaggggtccac
tttgatcggccattcccrtcatatgatcctaaagattttgttccagttgaagttaaatc-
-----------------------tggttccttggttgtgattcatggtgatctcattcat
cagagttttgagaatacgtcgccaaactcaaggcatgcttacagcttacatgtcgtggat
act
>PAFTOL004631
------------------------------------------------------------
------------------------------------------------------------
------------------------------------------tttcagcaaccaggcatt
ggtggagaagtggtgccacaccaagataattcatttctttatactgagccgcgaacttgc
acgggrttatggcttgctttagaagaygccactgtcactaatggttgcctttgggccatc
cctggatctcacaaaaatggccttcttagaagatttatccgagatgatgaaggggttcac
tttgatcagccattcccatcatatgatcctaaagattttgttccaattgaagttaagtc-
-----------------------tggttccttggttgtgattcatggtgatctcattcat
cagagttttgagaatacgtcaccaaactcaaggcatgcttacagcttacatgtcgtggat
act
>PAFTOL004632
ggtaaactgaaacagccaaagcaactttctatcaataaagttggccatgcactagatgag
cttgatccagttttcaaaaatttctctcgctctcagaatttctcaggcttgcttgcatct
ctagattacaagaggccagtggttatccagtctatgtatattttcaagcaaccaggcatt
ggtggagaagtggtgccacaccaagataattcatttctttatactgagccgcgaacttgc
acagggttatggctygctttagaagacgccacagttactaatggttgcctttgggccatc
cctggatctcacaaaaatggccttcttagaagatttatccgagatgatgaaggggtgcac
tttgatcggccattcccatcatatgatcctaaagattttgttccaattgaagttaaatc-
-----------------------tggttccttggttgtgattcatggtgatctcattcat
cagagttttgagaatacatcgccaaattcaaggcatgcttacagcttacatgtcgtggat
act
>PAFTOL004633
------------------------------------------------------------
------------------------------------------------------------
------------------gtgactgttttcggacctttccattttcagcaaccaggtatt
ggtggagaagtggtgccacaccaagataattcatttctttatactgagccacaaacttgc
acagggttatggcttgctttagaagacgccacagctactaatggttgcctttgggccatg
cctggatctcacaaaaatggccttcttagaagatttatccgagatgatgaaggggttcac
tttgatcggccattcccatcatatgatcctaaarattttgttccaattgaagttaagtc-
-----------------------tggttccttggttgtgattcatggtgatctcattcat
cagagttttgagaatacgtcaccaaactcaaggcatgcttacagcttacatgtcgtrgat
act
>PAFTOL004634
------------------------------------------------------------
------------------------------------------------------------
------------------gtgactrtttttggatctttccattttcagcaaccaggaatt
ggtggagaagtggtgccacaccaagataattcatttctttatactgagccacgaacttgc
acagggttatggcttgctttagaagatgccacagttactaatggttgcctttgggccatc
cctggatctcacaaaaatggtcttcttagaagatttatccgagatgatgcaggggtccac
tttgatcatccattcccatcatatgatcytaaagattttgttccaattgaagttaaatc-
-----------------------tggttccttggttgtgattcatggtgatctcattcat
cagagttttgagaatacgtcgccaaactcaaggcatgcttacagcttacatgtcgtggat
act
>PAFTOL004636
------------------------------------------------------------
------------------------------------------------------------
------------------gtgactgttttcggatctttccattttcagcaaccaggcatt
ggtggagaagtggtgccacaccargataattcatttctttatacwgagccacgaacttgc
acagggttatggctwgctttagaagamgccacagttgctaatggttgcctttgggccatc
cctggatctcacaaaaatggccttcttagaagatttatccgagatgatgaaggggtccac
tttgatcgggcattcccatcatatgatcctaaagattttgttccaattgaagttaagtc-
-----------------------tggttccttggttgtgattcatggtgatctcattcat
cagaggttagag------------------------------------------------
---
>PAFTOL004637
------------------------------------aatgtccgtgcagcactagatgag
cttgatccagttttcaaaaagttctcttgctctcagaatttcgcaggcttgcttacatct
ctgggttacaagaggccagtggtcatccagtctatgtatattttcaagcaaccaggcatt
ggtggagaagtsgtgccacaccaagataattcatttctttatactgagccacgaacttgc
acagggttatggcttgctttagaagacgccacagttactaatggttgcctttgggccatc
cctggatcgcacaaaaatggccttcttagaagatttatccgagatgatgaagggatccac
tttgatcggccattcccatcatatgatcctaaagattttgttccaattgaagttaaatc-
-----------------------tggttccttggttgtgatccatggtgatcttattcat
cagagttttgaaaatacatcgccgaactcaaggcatgcttacagcttacatgtggtggat
act
>PAFTOL004638
------------------------------------------------------------
------------------------------------------------------------
------------------gtgactgttttyggatctttccattttcagcaaccaggcatt
ggtggagaagtggtgccacaccaagataattcatttctttatactgagccacgaacttgc
acagggttatggcttgctttagaagacgccacagttactaatggttgcctttgggccatc
cctggatctcacaaaaatggccttcttagaagatttatccgagatgctgaaggggttcac
tttgatcggccattcccatcatacgatcctaaagattttgttccaattgaagttaagtc-
-----------------------tggttccttggttgtgattcatggtgatctcattcat
cagagttttgagaatacgtcgccaaactcaaggcatgcttacagcttacatgtcgtggat
act
>PAFTOL004639
ggtaaactgaaacagccaaagcaactttctatcaataaagttggccatgcactagatgaa
cttgatccagttttcaaaaatttctctcgctctcagaatttctcaggcttgcttgcatct
ctagattacaagaggccagtgactgttttcggatctttccattttcagcaaccaggcatt
ggtggagaagtggtgccacaccaagataattcatttctttatactgagccacgaacttgc
acagggttatggcttgctttagaagacgccacagttactaatggttgcctttgggccatc
cctggatctcacaaaaatggccttcttagaagatttatccgagatgatgaaggg------
------------------------------------------------------------
------------------------------------------------------------
------------------------------------------------------------
---
>PAFTOL004640
------------------------------------------------------------
------------------------------------------------------------
------------------gtgactgtttttggatctttccattttcagcaaccaggcatt
ggtggagaagtggtgccacaccaagataattcatttctttacactgagccacgaacttgc
acagggttatggcttgctttagaagacgccacagttactaatggttgcctttgggccatc
cctggatctcacaaaaatggccttcttagaagattcatccgagatgatgaaggggtccac
tttgatcggccattcccatcatatgatcctaaagattttgttccaattgaagttaaatc-
-----------------------tggttccttggttgtgattcatggtgatctcattcat
cagagttttgagaatacttcgccaaactcaaggcatgcttacagcttacatgtcgtggat
act
>PAFTOL004642
------------------------------------------------------------
------------------------------------------------------------
------------------gtgactgttttcggacctttccattttcagcaaccaggcatt
ggtggagaagtggtgccacaccaagataattcatttctttatactgagccacgaacttgc
acagggttatggcttgctttagaagatgccacagttactaatggttgcctttgggccatc
cctggatctcacaaaaatggccttcttagaagatttatccgagatgatgaagggattcac
tttgatcggccattcccatcatatgatcctaaagattttgttccaattgaagttaagtg-
-----------------------tggttccttggttgtg---------------------
------------------------------------------------------------
---
>PAFTOL004644
------------------------------------------------------------
------------------------------------------------------------
------------------gtgactgttttcggatctttccattttcagcaaccaggcatt
ggtggagaagtggtgccacaccaagataattcatttctttatastgagccacaaacttgc
acagggttatggcttgctttagaaracgccacagttactaatggttgcctttgggccatc
cctggatctcacaaaaatggccttcttagaagatttatccgwgatgatgaaggggtccac
tttgatcggccattcccatcatatgatcctaaagattttgttccaattgaagttaagtc-
-----------------------tggttccttggttgtgattcatggtgatctcattcat
cagagttttgagaatacgtcgccaaactcaaggcatgcttacagcttacatgtcgtggat
act
>PAFTOL004646
------------------------------------------------------------
------------------------------------------------------------
------------------------------------ttccattttcagcaaccaggcatt
ggtggagaagtggtgccacaccaagataattcatttctttatactgagccacgaacttgc
acaggtttatggcttgctttagaagacgccacagttactaatggttgcctttgggccatc
cctggatctcacaaaaatggccttcttagaagatttatccgagatgatgaaggggttcac
tttgatcggccattcccatcatacgatcctaaagattttgtcccaattgaagttaagtc-
-----------------------tggttccttggttgtgattcatggtgatctcattcat
cagagttttgagaatacgtcaccaaactcaaggcatgcttacagcttacatgtcgtggat
act
>PAFTOL004647
ggtaagctaaaacagcccaagcaactttctatcaataaagttggccawgcactagatgag
cttgatccagttttcaaaaatttctctcgctctcagaatttctcaggcttgctagcatct
ctcgattacaagaggccagtggttatccagtctatgtatattttcaagcaagcgggcatt
ggtggagaagtggtgccacaccaagataattcatttctttatactgagccacgaacttgc
acagggttatggcttgctttagaagacgccacagttactaatggttgcctttgggccatc
cctggatctcacaaaaatggccttcttagaagatttatccgagatgatgaaggggtccac
tttgatcgcccattcccatcatatgatcctaaagattttgttccgattgaagttaagtc-
-----------------------tggttccttggttgtgattcatggtgatctcattcat
cagagttttgagaatacgtcgccaaactcaaggcatgcttacagcttacatgttgtggat
act
>PAFTOL004648
------------------------------------------------------------
------------------------------------------------------------
------------------------------------ttccattttcagcaaccaggcatt
ggtggagaagtggtgccacatcaagataattcatttctttatactgagccacgaacttgc
acagggttatggcttgctttagaagacgccacaatcactaatggttgcctttgggccatc
cctggatctcacaaaaatggccttcttagaagatttatccgagatgatgaaggggtccac
tttgatcggccattyccatcatatgatcctaaagattttgttccaattgaagttaaatc-
-----------------------tggttccttggttgtgattcatggtgatctcattcat
cagagttttgagaatacatcgccaaactcaaggcatgcttacagcttacatgtcgtggat
act
>PAFTOL004649
------------------------------------------------------------
------------------------------------------------------------
---------------------------------atctttccatttcagcaaccaggcatt
ggtggagaagtggtgccacatcaagataattcatttctttatactgagccacgaacttgc
acagggttatggcttgctttagaagacgccacagttgctaatggttgcctttgggccatc
cctggatctcacaaaartggccttcttagaagatttgtccgagatgatgaaggggtccac
tttgatcggccattcccatcatatgatcctaaagattttgttccaattgaagtgaagtc-
-----------------------tggttccttggttgtgattcatggtgatctcattcat
cagagttttgagaatacgtcgccaaactcaaggcatgcttacagcttacatgtcgtggat
act
>PAFTOL004652
------------------------------------------------------------
------------------------------------------------------------
------------------gtgactgtttttggatctttccattttcagcaaccaggcatt
ggtggagaagtggtgccacaccaagataattcatttctttatactgagccacgaacttgc
acagggttatggcttgctttagaagacgccacagttactaatgggtgcctttgggccatc
cctggatctcacaaaartggccttcttagaagatttatmcgagatgatgaaggggttcac
tttgatcggccattcccatcatacgatcctaaagattttgttccaattgaagttaagtc-
-----------------------tggttccttggttgtgattcatggtgatctcattcat
cagagttttgagaatacgtcgccaaactcaaggcatgcttacagcttacatgtcgtggat
act
>PAFTOL004653
ggtaaactaaaacagccaaagcaactttctatcaataaagttggccatgcactagatgag
cttgatccagttttcaaaagtttctctcgctctcagaatttctctggcttgcttkyatct
ctagattacaagaggccagtggttatccagtctatgtatattttcmagcaaccaggcatt
ggtggagaagtggtgccacaccaagataattcatttctttatactgagccacgaagttgc
acagggttatggcttgctttagaagatgccacagttactaatggttgcctttgggccatc
cctggatctcacaaaaatggccttcttagaagatttatccgagatgacgaaggggttcac
tttgatcggccatttccatcatacgatcctaaagattttgttccaattgaagttaagtc-
-----------------------tggttccttggttgtgattcatggtgatctcattcat
cagagttttgagaatacgtcgccaaactcaaggcatgcttacagcttacatgtcgtggat
act
>PAFTOL004654
ggtaaactaaaacagccaaagcaactttctatcaataaagttggccatgcactagatgag
cttgatccaattttcaaaaatttctctcgctccaag------------------------
------------------gtgactgttttcggatmtttccattttcagcaaccaggcatt
ggtggagaagttgtgccrcaccaagataattcatttctttatactgagccacgaacttgc
acagggttatggcttgctttrgaagacgccacagttgctaatggttgcctttgggccatc
cctggatctcacaaaaatggccttcttagaagatttmtccgagatgatgaaggggtccac
tttgatcgggcattcccatcatatgatcttaaagattttgttccaattgaagttaagtc-
-----------------------tggttccttggttgtgattcatggtgatctcattcat
cagaggttagag------------------------------------------------
---
>PAFTOL004658
------------------------------------------------------------
------------------------------------------------------------
------------------gtgactgttttcggatctttccattttcagcaaccaggcatt
ggtggagaagtggtgccacatcaagataattcatttctttatactgagccgcgaacttgc
acagggttatggcttgctttagaagacgccacagttgctaatggttgcctttgggccatc
cctggatctcacaaaaatggccttcttagaagatttgtccgagatgatgaagggatccac
tttgat------------------------------------------------------
------------------------------------------------------------
------------------------------------------------------------
---
>PAFTOL004661
------------------------------------------------------------
------------------------------------------------------------
------------------gtgactgttttcggatccttccaytttcagcaaccaggcatt
ggtggagaagtggtgccacatcaagataactcatttctttatactgtgccgcaaacttgc
acggggttgtggcttgctttagaagatgccacagttactaatggttgcctttgggccatc
cctggatctcacaaaaatggccttcttaggagatttatccgagatgatgaagggrtccac
tttgatcggccattcccatcgtatgatcctaaggatttcgttccarttgaagttaaatc-
-----------------------tggttccttggttgtgatccatggtgatcttattcat
cagagttttgagaatacgtcrcccaactcaaggcatgcttacagcttacatgtggtggat
act
>PAFTOL004662
------------------------------------------------------------
------------------------------------------------------------
------------------gtgattgttttcggatctttccattttcagcaaccaggcatt
ggcggagaagtggtgccacaccaagataattcatttctttataccgagccacgaacttgc
acagggttatggcttgctttagragacgccacagttgctaatggttgcctttgggccatc
cctggatctcacaaaaatggccttcttagaagatttatccgagatgatgaaggtgtccac
tttgatcgggcattcccatcatttgatcctaaagatgttgttccaattgaagttaagtc-
-----------------------tggctccttggttgtgattcatggtgatctcattcat
cagaggttagag------------------------------------------------
---
>PAFTOL004665
------------------------------------------------------------
------------------------------------------------------------
------------------gtgactgttttcrgatctttccattttcagcaaccaggcatt
ggtggagaagtggtgccrcaccaagataattcatttctttatactgagccacraacttgc
acaggtttatggcttgctttagaagacgccacagttactaatggttgcctttgggccatc
cctggatctcacaaaaatggccttcttagaagatttatccgagatgatgaaggggtccac
tttgatcggccattcccatcatatgatcctaaagattttgttccaattgaagttaagtc-
-----------------------tggttccttggttgtggttcatggtgatctcattcat
cagagttttgagaatacgtcaccaaactcaaggcatgcttacagcttacatgtcgtggat
act
>PAFTOL004666
------------------------------------------------------------
------------------------------------------------------------
------------------------------------ttccattttcagcaaccaggcatt
ggtggagaagtggtgccacaccaagataattcatttctttatactgagccacgaacttgc
acagggttatggcttgctttagaagacgccacagttactaatggttgcctttgggccatc
cctggatctcacaaaaatggccttcttagaagatttatccgagatgatgaaggggttcac
tttgatcagccattcccatcatatgatcctaaagattttgttccaattgaagttaagtc-
-----------------------tggttccttggttgtgattcatggtgatctcattcat
cagagttttgagaatacgtcaccaaactcaaggcatgcttacagcttacatgtcgtggat
act
>PAFTOL004667
------------------------------------------------------------
------------------------------------------------------------
------------------gtgactgtttttggacctttccattttcagcaaccaggcatt
ggtggagaagtggtgccacaccaagataattcatttctttatactgagccacaaacttgc
acagggttatggcttgctttagaagacgcsacagttactaatggttgcctttgggccatc
cctggatctcacaaaaatggccttcttagaagatttatccgagatgatgaaggggttcat
tttgatcagccattcccatcatatgatcctaaagattttgttccaattgaagttaagtc-
-----------------------tggttccttggttgtgattcatggtgatctcattcat
cagagttttgagaatacgtcaccaaactcaaggcatgcttacagcttacatgtcgtggat
act
>PAFTOL004668
ggtaaactaaaacagccaaagcaactttctatcaataaagttggccatgcactagatgag
cttgatccagttttcaaaagtttctctcgctctcagaatttctctggcttgcttgcatct
ctagattacaagaggccagtggttatccagtctatgtatattttcaagcaaccaggcatt
ggtggagaagtggtgccacaccaagataattcatttctttatactgagccacgaacttgc
acagggttatggcttgctttagaagacgccacagttactaatggttgcctttgggccatc
cctggatctcacaaaaatggccttcttagaagatttatccgagatgaagaaggggttcat
tttgatcagccattcccatcatatgatcctaaagattttgttccaattgaagttaagtc-
-----------------------tggttccttggttgtgattcatggtgatctcattcat
cagagttttgagaatacgtcaccaaactcaaggcatgcttacagcttacatgtcgtggat
act
>PAFTOL005024
------------------------------------------------------------
------------------------------------------------------------
------------------gtgactgttttcggacctttccattttcagcaaccaggcatt
ggtggagaagtggtgccacaccaagataattcatttctttatactgagccacgaacttgc
acagggttatggcttgctttagaagacgccacagttactaatggttgcctttgggccatc
cctggatctcacaagaatggccttcttagaagatttatccgagatgatgaaggggttcac
tttgatcggccattcccatcatatgatcctaaggat------------------------
------------------------------------------------------------
------------------------------------------------------------
---
>PAFTOL005025
------------------------------------------------------------
------------------------------------------------------------
------------------gtgactgttttcggatctttccattttcagcaaccaggcatt
ggtggagaagtggtgccacaccaagataattcatttctttatactgagccacgaacttgc
acagggttatggcttgctttagaagacgccacagttactaatggttgcctttgggccatc
cctggatctcacaaaaatggccttcttagaagattcatccgagatgatgaaggggtccac
tttgatcggccattcccatcatatgatcctaaagattttgttccaattgaagttaaatc-
-----------------------t------------------------------------
------------------------------------------------------------
---
>PAFTOL005026
------------------------------------------------------------
------------------------------------------------------------
------------------gtgactgttttcggatctttccattttcagcaaccaggcatt
ggtggagaagtggtgccacaccaagataattcatttctttatactgagccacgaacttgc
acagggttatggcttgctttagaagrcgccacagttactaatggttgcctttgggccatc
cctggatctcacaaaaatggccttcttagaagattcatccgagatgatgaaggggtccac
tttgatcggccattcccatcatatgatcctaaagattttgttccaattgaagttaaatc-
-----------------------tggt---------------------------------
------------------------------------------------------------
---
>PAFTOL005035
------------------------------------------------------------
------------------------------------------------------------
------------------gtgactgttttcggayctttccattttcagcaaccaggcatt
ggtggagaagtggtgccacaccaagataattcatttctttatactgagccacggacttgc
acggggttatggcttgctttagaagacgccactgttactaatggttgcctttgggccatc
cctggatctcacaaaaatggccttcttagaagatttatccgagatgaggaaggggttcac
tttgatcagccattcccatcatatgatcctagagattttgttccaattgaagttacatc-
-----------------------tggttccttggttgtgattcatggtgatctcattcat
cagaggttagag------------------------------------------------
---
>PAFTOL005042
------------------------------------------------------------
------------------------------------------------------------
------------------gtgactgttttcggatctttccattttcagcaaccaggcatt
ggtggagaagtggtgccacaccaagataattcatttctttatactgagccacgaacttgc
acaggtttatggcttgctttagaagacgccacggtcactaatggttgcctttgggccatc
cctggatctcacaaaaatggccttcttagaagatttatccgagatgatgaaggggtccac
tttgatcggccattcccattatatgatcctaaagattttgttccaattgaagttaagtc-
-----------------------tggttccttggttgtgattcatggtgatctcattcat
cagaggttagag------------------------------------------------
---
>PAFTOL005043
------------------------------------------------------------
------------------------------------------------------------
------------------gtgactgttttcggatctttccattttcagcaaccaggcatt
ggtggagaagtggtgccacaccaagataattcatttctttatactgagccacgaacttgc
acagggttatggcttgctttagaagacgccacagttactaatggttgcctttgggccatc
cctggatctcacaaaaatggccttcttagaagatttatccgagatgatgarggggttcac
tttgatcggscattcccatcatacgatcctaaagattttgttccaattgaagttaagtc-
-----------------------yggttccttggttgtgattcatggtgatctcattcat
cagagttttgagaatacgtcgccaaactcaaggcatgcttacagcttacatgtcgtggat
act
>PAFTOL005047
------------------------------------------------------------
------------------------------------------------------------
------------------gtgactgttttcggatctttccattttcagcaaccaggcatt
ggtggagaagtggtgccacaccaagataattcatttctttatactgagccacgaacttgc
acgggtttatggcttgctttagaagacgccacagttactaatggttgcctttgggccatc
cctggatctcacaaaaatggccttcttagaagattcatccgagatgatgaaggggtccac
tttgatcggccattcccatcatatgatcctaaagattttgttccaattgaagttaaatc-
-----------------------tggttccttggttgtgattcatggtgatctcattcat
cagaggttagag------------------------------------------------
---
>PAFTOL005169
------------------------------------------------------------
------------------------------------------------------------
------------------gtgactgttttcggatctttccattttcagcaaccaggcatt
ggtggagaagtggtgccacaccaagataattcatttctttatactgagccacgaacttgc
acagggttgtggcttgctttagaagacgccacagttactaatggttgcctttgggccatc
cctggatctcacaaaagt------------------------------------------
------------------------------------------------------------
------------------------------------------------------------
------------------------------------------------------------
---
>PAFTOL007498
------------------------------atttcaaatgtctgtgcagcactagatgag
cttgatccagttttcaaaaatttctcttgctctcagaatttctcaggcttgcttgcatct
ctagcttacaagaggccagtggcttggtattcaaaatgtgaaatcatgcaaccaggcatt
ggtggagaagtggtgccacaccaagataattcatttctttacactgagccacgaacttgc
acrgggttatggcttgctttagaagacgccacagttactaatggttgcctttgggccatc
cctggatctcacaaaaatggccttgttagaagatttatccgagatgatgaaggggtccac
tttgatcggccattcccatcatatgatcctaaagattttgttccaattgaagttaagtc-
-----------------------tggttccttggttgtgattcatggtgatctcattcat
cagaggttagag------------------------------------------------
---
>PAFTOL008060
------------------------------------------------------------
------------------------------------------------------------
------------------gtgactgttttcggacctttcyattttcagcaaccaggcatt
ggtggagaagtggtgccacaccaagataattcatttctttatactgagccrcgaasttgc
acggggttatggcttgctttagaagacgccactgtcactaatggttgcctttgggccatc
cctggatctcacaaaagt------------------------------------------
------------------------------------------------------------
------------------------------------------------------------
------------------------------------------------------------
---
>PAFTOL008062
------------------------------------------------------------
------------------------------------------------------------
------------------gtgactgttttcggacctttccattttcagcaaccaggcatt
ggtggagaagtggtgccacaccaagataattcatttctttatactgagccgcgaacttgc
acggggttatggcttgctttagaagacgccactgtcactaatggttgcctttgggccatc
cctggatctcacaaaaatggccttcttagaagatttatccgagatgatgaaggggttcac
tttgatcagccattcccatcgtatgatcctaaagattttgttccaattgaagttaagtc-
-----------------------tggttccttggttgtgattcatggtgatctcattcat
cagagttttgagaatacgtcaccaaactcaaggcatgcttacagcttacatgtcgtggat
act
>PAFTOL008063
------------------------------------------------gcactagatgag
cttgatccagttttcaaaagtttctctcgctctcagaatttctctggcttgcttgcatct
ctggattacaagaggccagtggttatccagtctatgtatattttcaagcaaccaggcatt
ggtggagaagtggtgccgcaccaagataattcatttctttatactgagccacgaacttgc
acagggttatggcttgctttagaagacgccacagttactaatggttgcctttgggccatt
cctggatctcacaaaartggccttcttagaagatttatccgagatgatgaaggggttcac
tttgatcagccattcccatcgtatgatcctaaagattttgttccaattgaagttaagtc-
-----------------------tggttccttggttgtgattcatggtgatctcattcat
cagagttttgagaatacgtcaccaaactcaaggcatgcttacagcttacatgtcgtggat
act
>PAFTOL008084
------------------------------------------------------------
------------------------------------------------------------
------------------gtgactgtttttggatccttccattttcagcaaccaggaatt
ggtggagaagtggtgccacaccaagataactcatttctttatactgagccgcaaacttgc
acagggttgtggcttgctttagaagacgccacagttgctaatggctgcctttgggccatc
cctggatctcacaaaaatggccttcttaggagatttatccgggatgaygaaggtgtccac
tttgatyggccattcccatcgtatgatcctaaggatttcgttccaattgaagttaaatc-
-----------------------tggttccttggttgtgatccatggtgatcttattcat
cagagttttgagaatrcgtcgcygaactcaaggcatgcttacagcttrcatgtggtggat
act
>PAFTOL008417
------------------------------------------------------------
------------------------------------------------------------
------------------gtgactgttttcggacctttccattttcagcaaccaggcatt
ggtggagaagtggtgccacaccaagataattcatttctttatactgagccacggacttgc
acggggttatggcttgctttagaagacgccactgttactaatggttgcctttgggccatc
cctggatctcacaaaaatggccttcttagaagatttatccgagatgatgaaggggttcac
tttgatcagccattcccatcatatgatcctaaagattttgttccaattgaagttaagtc-
-----------------------tggttccttggttgtgattcatggtgatctcattcat
cagagttttgagaatacgtcgccaaactcaaggcatgcttamagcttacatgtc------
---
>PAFTOL008419
------------------------------------------------------------
------------------------------------------------------------
------------------gtgactgttttcggacytttccattttcagcaaccaggcatt
ggtggagaagtggtgccacaccaagataattcatttctttatactgagccacgaacttgc
acagggttatggcttgctttagaagacgccacagttactaatggttgcctttgggccatc
cctggatctcacaaaaatggccttcttagaagatttatccgagatgatgaaggggttcac
tttgatcggccattcccatcatatgatcctaaagatttt---------------------
------------------------------------------------------------
------------------------------------------------------------
---
>PAFTOL008421
ggtaaactaaaacagccaaagcaactttctatcaataaagttggccatgcactagatgag
cttgatccagttttcaaaaatttctcttgctctcagaatttctcaggcttgcttgcatct
ttagattacaagaggccagtggttatccagtctatgtatattttcaagcaaccaggcatt
ggtggagaagtggtgccacaccaagataattcatttctttatactgagccacgaacttgc
acagggttatggcttgctttagaagacgccacagttgctaatggttgcctttgggccatc
cctggatctcacaaaaatggccttcttagaagatttatccgagatgatgaaggggtccac
tttgatcgggcattcccatcatatgaccctgaagattttgttccaattgaagtcaagtc-
-----------------------tggttccttggttgtcattcatggtgatctcattcat
cagagkttwgagaatacgtcgtcaaaatcaaggcatgcttacagcttacatgtcgtggat
act
>PAFTOL008422
------------------------------------------------------------
------------------------------------------------------------
------------------gtgactgttttcggatctttccattttcagcaaccaggcatt
ggtggtgaagtggtgccacaccaagataattcatttctttatactgagccacgaacttgc
acagggttatggcttgctttagaagacgccacagttgctaatggttgcctttgggccatc
cctggatctcacaaaaatggccttcttagaagatttatccgagatgatgaaggggtccaa
tttgatcgggcattcccatcatatgatcctaaagattttgttccaattgaa---------
------------------------------------------------------------
------------------------------------------------------------
---
>PAFTOL008423
------------------------------------------------------------
------------------------------------------------------------
------------------gtgactgttttcggatctttccattttcagcaaccaggcatt
ggtggagaagtggtgccacaccaagataattcatttctttatactgagccacgaacttgc
acaggtttatggcttgctttagaagacgccacagttactaatggttgcctttgggctatc
cctggatctcacaaaartggccttcttagaagatttatccgagatgatgaagggatccac
tttgatcggccattcccatcatatgatcctaaagattttgttccaattgaagttaagtc-
-----------------------tggttccttggttgtgattcatggtgatctcattcat
cagagttttgagaatacgtcaccaaactcaaggcatgcttacagcttacatgtcgtggat
act
>PAFTOL008436
------------------------------------------------------------
------------------------------------------------------------
------------------gtgactgtttttggatctttccattttcagcaaccaggcatt
ggtggagaagtggtgccacaccaagataattcatttctttctactgagccacgaacttgc
acaggattatggcttgctttagaagacgccacagttactaatggttgcctttgggccatc
cctggatctcacaaaaatggccttcttagaagatttatccgagatgatgaaggggtccac
tttgatcggccattcccgtcatatgatcctaaagattttgttccaattgaagttacgtc-
-----------------------tggttccttggttgtgattcatggtgatctcattcat
cagagttttgagaatacgtcgccaaactcaaggcatgcttacagcttgcatgttgtggat
act
>PAFTOL008439
------------------------------------------------------------
------------------------------------------------------------
------------------gtgactgttttcggatccttccgttttcagcaaccaggcatt
ggtggagaagtggtgcctcaccaagataattcatttctttatactgarccacraacttgc
acagggttatggcttgytttagaagatgccacagttactaatggttgcctttgggccatc
cctggatctcacaaaartggccttcttagaagatttatccgagatgatgaaggggtccac
tttgatcggccattcccatcatatgatcctaaagatttcgttccaattgaagttaaatc-
-----------------------tggttccttggttgtgatccatggtgatctcattcat
caaagttttgagaattcatcgccaaactcaaggcatgcttacagcttacatgtcgtggat
---
>PAFTOL008881
------------------------------------------------------------
------------------------------------------------------------
------------------gtgactgtttttggatccttcyattttcagcaaccagggatt
ggtggagaagtggtgccacaccaagataattcatttctttatactgagcctcgaacrtgc
acaggtttatggcttgctttagaagacgccacagttactaatggttgcctttggkccatc
cctggatctcacaaaaatggccttcttagaagattcatccgagatgatgaaggggtccac
ttcgatcggccattcccagcatatgaccctaaagatttcgttccaattgaagttaaatc-
-----------------------tggctccttagttgtgatccatggtgatcttattcat
------------------------------------------------------------
---
>PAFTOL009175
------------------------------------------------------------
------------------------------------------------------------
---------------------------------atctttcattttcagcaaccaggcatt
ggtggagaagtggtgccacaccaagataattcatttctttatactgagccacgaacttgc
acagggttatggcttgctttagaagacgccacagttactaatggttgcctttgggccatc
cctggatctcacaaaagt------------------------------------------
------------------------------------------------------------
------------------------------------------------------------
------------------------------------------------------------
---
>PAFTOL009179
ggtaaactaaaacagtcaaaggaactttctatcaataaagttggccatgcactagatgag
cttgatccagttttcaaaagtttctctcgctctcagaatttctctggcttgcttgcatct
ctagattacaagaggccagtggttatccagtctatgtatattttcaag------------
------------------------------------------------------------
------------------------------------------------------------
------------------------------------------------------------
------------------------------------------------------------
------------------------------------------------------------
------------------------------------------------------------
---
>PAFTOL009185
------------------------------------------------------------
------------------------------------------------------------
---------------------------------atctttcattttcagcaaccaggcatt
ggtggagaagtggtgccacaccaagataattcatttctttatactgagccacgaacttgc
aaagggttatggcttgctttagaagacgccacagttactaatggttgcctttgggccatc
cctggatctcacaaaaatggccttcttagaagatttatccgagatgatgaaggggtccac
tttgatcagccattcccatcatatgatcgtaaagattttgttccaattgaagttaaatc-
-----------------------tggttccttggttgtgattcatggtgatctcattcat
cagagttttgagaatacgtcgccaaactcaaggcatgcttacagcttacatgttgtggat
act
>PAFTOL009187
------------------------------------------------------------
------------------------------------------------------------
------------------gtgactgttttcggatctttccattttcagcaaccaggcatt
ggtggagaagtggtgccacaccaagataattcatttctttatactgagccgcgaacttgc
acagggttatggcttgctttagaagacgccacagttactaatggttgcctttgggccatc
cctggatctcacaaaartggccttcttagaagatttatccgagatgatgaaggggtgcac
tttgatcggccattcccatcatatgatcctaaagattttgttccaattgaagttaaatc-
-----------------------tggttccttg---------------------------
------------------------------------------------------------
---
>PAFTOL009191
------------------------------------------------------------
------------------------------------------------------------
------------------gtgactgtatttggacctttccattttcagcaaccaggcatt
ggtggagaagtggtgccacaccaagataattcatttctttatactgagccacgaagttgc
acagggttatggcttgctttagaagacgccacagttactaatggttgcctttgggccatc
cctggatctcacaaaaatggccttcttagaagatttatccgagatgatgaaggggttcac
tttgatcggccatttccatcatacgatcctaaagattttgttccaattgaagttaagtc-
-----------------------tggttccttggttgtgattcatggtgatctcattcat
cagagttttgagaatacgtccccaaactcaaggcatgcttacagcttacatgtcgtcgat
act
>PAFTOL009193
------------------------------------------------------------
------------------------------------------------------------
------------------gtgactgttttcggatctttccattttcagcaacccggcatt
ggtggagaagtggtgccacaccaagataattcatttctttatacygagccacraacttgc
acagggttatggcttgctttagaagacgccacagttgctaatggttgcctttgggccatc
cctrgatctcacaaaagt------------------------------------------
------------------------------------------------------------
------------------------------------------------------------
------------------------------------------------------------
---
>PAFTOL009195
------------------------------------------------------------
------------------------------------------------------------
------------------gtgactgttttcrgatctttccattttcagcaaccaggcatt
ggtggagaagtggtgccacaccaagataattcatttctttatactgagccacgaacttgc
acagggttatggcttgctttagaagacgccacagttactaatggttgcctttgggccatc
cctggatctcacaaaaatggccttcttagaagatttatccgagatgatgaaggggttcac
tttgatcggccattcccatcatacgatcctaaagaatttgttccaattgaagttaagtc-
-----------------------tggttccttggttgtgattcatggtgatctcattcat
cagagttttgagaatacgtcgccaaactcaaggcatgcttacagcttacatgtcgtggat
act
>PAFTOL009199
---aaactaaaacagccaaagcaactttctatcaataaagttggccatgcactagatgag
cttgatccagttttcaaaagtttctctcgctctcagaatttctctggcttgcttgcatct
ctagattacaagaggccagtggttatccagtctatgtatattttcaagcaaccaggcatt
ggtggagaagtggtgccacaccaagataattcatttctttatactgagccacgaacttgc
acaggtttatggcttgctttagaagacgccacagttactaatggttgcctttgggccatc
cctggatctcacaaaaatggccttcttagaagatttatccgagatgatgaaggggttcac
tttgatcggccattcccatcatacgatcctaaagattttgtcccaattgaagttaagtc-
-----------------------tggttccttggttgtgattcatggtgatctcattcat
cagagttttgagaatacgtcaccaaactcaaggcatgcttacagcttacatgtcgtggat
act
>PAFTOL009203
------------------------------------------------------------
------------------------------------------------------------
------------------gtgactgttttcggatctttccattttcagcaaccaggcatt
ggtggagaagtggtgccacaccaagataattcatttctttatactgagccacraacttgc
acagggttatggcttgctttagaagacgccacagttactaatggttgcctttgggccatc
cctggatctcacaaaaatggccttcttagaagatttatccgagatgatgaaggggttcac
tttgatcagccattcccatcatacgatcctaaagattttgttccaattgaagttaagtc-
-----------------------tggttccttggttgtgattcatggtgatctcattcat
cagagttttgagaatacatcaccaaactcaaggcatgcttacagcttacatgtcgtggat
act
>PAFTOL009205
------------------------------------------------------------
------------------------------------------------------------
------------------gtgactgttttcggatctttccattttcagcaaccaggcatt
ggtggagaagtggtgccacaccaagataattcatttctttatactgagccacgaacttgc
acagggttatggcttgctttagaagacgccacagttactaatggttgcctttggrccatc
cctggatctcacaaaaatggccttcttagaagattcatccgagatgatgaaggggtccac
tttgatcggccattcccatcatatgatcctaaagattttgttccaattgaagttaaatc-
-----------------------tggttccttggttgtgattcatggtgatctcattcat
cagagttttgagaatacttcgccaaactcaaggcatgcttacagcttacatgtcgtggat
act
>PAFTOL009207
------------------------------------------------------------
------------------------------------------------------------
------------------gtgactgtttttggatccttccattttcagcaaccaggaatt
ggtggagaagtggtgccacaccaagataaytcatttctttatactragccgcaaacttgc
acaggrttgtggcttgctttagaagacgccacagttactaatrgttgcctttgggccatc
cctggatctcacaaaaatggccttcttaggagatttatccgggatgatgaaggtgtccac
tttgatcagccattcccatcgtatgatcctaaggatttcgttccaattgaagttaaatc-
-----------------------tggttccttggttgtgatccatggtgatcttattcat
cagagttttgagaatacgtcgccaaactcaaggcatgcttacagcttacatgtggtggat
act
>PAFTOL009209
ggtaaactaaaacagccaaagcaactttctatcaataaagttggccatgcactagatgag
cttgatccagttttcaaaaatttctcttgcgctcagaacttgtgcctgttgcttgcaatc
attgccttccttacacttgtgactgttttcggatctttccattttcagcaaccaggcatt
ggtggagaagtggtgccacaccaagataattcatttctttatactgagccacgaacttgc
acaggtttatggcttgctttagaagacgccacagttactaatggttgcctttgggcyatc
cctggatctcacaaaaatggccttcttagaagatttatccgagatgatgaagggatccac
tttgatcggccattcccatcatatgatcctaaagattttgttccaattgaagttaagtc-
-----------------------tggttccttggttgtgattcacggtgat---------
------------------------------------------------------------
---
>PAFTOL009215
------------------------------------------------------------
------------------------------------------------------------
------------------gtgactgttttcggacctttccattttcagcaaccaggcatt
ggtggagaagtggtgccacaccaagataattcatttctttatactgagccgcgaacttgc
acgggattatggcttgctttagaagatgccactgtcactaatggttgcctttgggccatc
cctggatctcacaaaaatggccttcttagaagatttatccgagatgatgaaggggttcac
tttgatcagccattcccatcatatgatcctaaagattttgttccaattgaagttaagtc-
-----------------------tggttccttggttgtgattcatggt------------
------------------------------------------------------------
---
>PAFTOL009217
------------------------------------------------------------
------------------------------------------------------------
------------------gtgactgttttcggacctttccattttcagcaaccaggcatt
ggtggagaagtggtgccacaccaagataattcatttctttatactgagccacagacttgc
acggggttatggcttgctttagaagacgccactgttactaatggttgcctttgggccata
cctggatctcacaaaaatggccttcttagaagatttatccgtgatgaggaaggggttcac
tttgatcagccattcccatcatatgatcctaaagattttgttccaattgaagttaaatc-
-----------------------tggttccttggttgtgattcat---------------
------------------------------------------------------------
---
>PAFTOL009219
------------------------------------------------------------
------------------------------------------------------------
------------------gtgactgttttcggacctttccattttcagcaaccaggcatt
ggtggagaagtggtgccacaccaagataattcatttctttatactgagccgcgaacttgc
acgggrttatggcttgctttagaagacgccactgtcactaatggttgcctttgggccatc
cctggatctcacaaaaatggccttctcagaagatttatccga------------------
---gatttatccgagccatcatatgatcctaaagattttgttccaattgaagttaagtc-
-----------------------tggttccttggttgtgattcatggtgatctcattcat
cagagttttgagaatacatcaccaaactcaaggcatgcttacagcttacatgtcgtggat
act
>PAFTOL009221
------------------------------------------------------------
------------------------------------------------------------
------------------gtgactgttttcggacctttccattttcagcaaccaggcatt
ggtggagaagtggtgccacaccaagataattcatttctttatactgagccacgaacttgc
acagggttatggcttgctttagaagacgccacagttactaatggttgcctttgggccatc
cctggatctcacaaaartggccttcttagaagatttatccgagatgatgaaggggttcac
tttgatcagccattcccatcatatgatcctaaagattttgttccaattgaagttaagtc-
-----------------------tggttccttggttgtgattcatggtgatctcattcat
aag---------------------------------------------------------
---
>PAFTOL009223
------------------------------------------------------------
------------------------------------------------------------
------------------gtgactgttttcggacctttccattttcagcaaccaggcatt
ggtggagaagtggtgccacaccaagataattcatttctttatactgagccgcgaacttgc
acgggattatggcttgctttagaagacgccactgtcactaatggttgcstttgggccatc
cctggatctcacaaaaatggccttcttagaagatttatccgagatgatgaaggggttcac
tttgatcagccattcccatcatatgatcctaaagattttgttccaattgaagttaagtc-
-----------------------tggttccttggttgtgattcatggtgatctcattcat
cagaggttagag------------------------------------------------
---
>PAFTOL009225
------------------------------------------------------------
------------------------------------------------------------
------------------gtgactgttttcggacctttccattttcagcaaccaggcatt
ggtggagaagtggtgccacaccaagataattcatttctttatactgagccgcgaacttgc
acgggattatggcttgctttagaagacgccactgtcactaatggttgcctttgggccatc
cctggatctcacaaaaatggccttcttagaagatttatccgagatgatgaaggggttcac
tttgatcagccattcccatcatatgatcctaaagattttgttccaattgaagttaagtc-
-----------------------tggttccttggttgtgattcatggtgatctcattcat
cagagttttgagaatacatcaccaaactcaaggcatgcttacagc---------------
---
>PAFTOL009227
------------------------------------------------------------
------------------------------------------------------------
------------------gtgactgttttcggaccgttccattttcagcaaccaggcatt
ggtggagaagtggtgccacaccaagataattcatttctttatactgagccacgaacttgc
acagggttatggcttgctttagaagacgccacagttactaatggttgcctttgggccatc
cctggatctcacaaaaatggccttcttagaagatttatccgagatgatgaaggggttcac
tttgatcagccattcccatcatatgatcctaaagattttgttccaattgaagttaagtc-
-----------------------tggttccttggttgtgattcatggtgatctcattcat
cagagttttgagaatacgtcaccaaactcaaggcatgcttacagcttacatgtcgtggat
act
>PAFTOL009229
ggtaaactaaaacagccaaagcaactttctatcaataaagttggccatgcactagatgag
cttgatccagttttcaaaaatttctctcgttctcagaatttctcaggcttgcttgcatct
cttgattataagaggccagtggttatccagtctatgtatattttcaagcaaccaggcatt
ggtggagaagtggtgccacatcaagataattcatttctttatactgagccacgaacttgc
acagggttatggcttgctttagaagatgccacagttgctaatggttgcctttgggccatc
cctggatcccacaaaartggccttcttagaagatttgtccgagatgatgaaggggtccac
tttgatcggccattcccatcatatgatcctaaagattttgttccaattgaagttaagtc-
-----------------------tggttccttggttgtgattcatggtgatctcattcat
cagagktttgagaatacgtcgccaaactcaaggcatgcttacagcttacatgtggtggat
act
>PAFTOL009231
------------------------------------------------------------
------------------------------------------------------------
------------------gtgactgttttcggatctttccattttcagcaaccaggcatt
ggtggagaagtggtgccacatcaagataattcatttctttatactgagccacgaacttgc
acagggttatggcttgctttagaagacgccacagttgctaatggttgcctttgggccatc
cctagatctcacaaa---------------------------------------------
------------------------------------------------------------
------------------------------------------------------------
------------------------------------------------------------
---
>PAFTOL009233
------------------------------------------------------------
------------------------------------------------------------
------------------gtgaatgttttcggatcgttccattttcagcaaccaggcatt
ggtggagaagtggtgccacaccaagataattcatttctttatactgagccacgaacttgc
acagggttatggcttgctttagaagacgccacagttactaatggttgcctytgggccatc
cctggatctcacaaaaacggccttcttagaagatttattcgagatgaagaaggggtccac
tttgatcggccattcccatcatacgatcctaaagattttgttccaattgaa---------
------------------------------------------------------------
------------------------------------------------------------
---
>PAFTOL009235
------------------------------------------------------------
------------------------------------------------------------
------------------gtgactgtttttgtatacttccattttcagcaaccaggcatt
ggtggagaagtggtgccgcaccaagataactcatttctttatactgagccgcaaacttgc
acagggttgtggcttgctttagargacgctacagttactaatggttgcctttgggccatc
cctggatctcacaaaaatggccttcttaggagatttatccgagatgatgaaggggtccac
tttgatcggccattcccatcgtgttatcctaaggattttgttccaattgaagttaaatc-
-----------------------tggttccttggttgtgatccatggtgatcttattcat
cagagttttgagaatacgtcgccraactcaaggcatgcttacagcttacatgtggtggat
act
>PAFTOL009237
------------------------------------------------------------
------------------------------------------------------------
------------------gtgactgtttttgtatccttccattttcagcaaccaggcatt
ggtggagaagtggtgccgcaccaagataactcatttctttatactgagccgcaaacttgc
acagggttgtggcttgctttagaagacgcyacagttactaatggttgcctttgggccatc
cctggatctcacaaaaatggccttcttaggagatttatccgagatgatgaaggggtccac
tttgatcggccattcccatcgtgtgatcctaaggattttgttccaattgaagttcggcca
ttcccatcgtgtgatcctaaggattttgttccaattgaagttaatggtgatcttattcac
cagagttttgagaatgcgtcgccgaactcaaggcatgcttacagcttacatgtggtggat
act
>PAFTOL009239
------------------------------------------------------------
------------------------------------------------------------
------------------gtgactgttttcggatctttccattttcagcaaccaggcatt
ggtggagaagtggtgccacaccaagataattcatttcttcatactgagccacgaacttgc
acagggttatggcttgctttagaagacgccacagttactaatggttgcctttgggccatc
cctggatctcacaaaaatggccttcttagaagatttatccgagatgatgaaggggtccac
tttgatcggccattcccatcatatgatcctaaagattttgttccaattgaagttaagtc-
-----------------------tggttccttggttgtgattcatggtgatctcattcat
cagagttttgagaatacgtcgccaaactcaaggcatgcttacagcttacatgtcgtggat
act
>PAFTOL009241
------------------------------------------------------------
------------------------------------------------------------
------------------gtgactgttttcggacctttccattttcagcaaccaggcatt
ggtggagaagtggtgccacaccaagataattcatttctttatactgagccgcgaacttgc
acgggattatggcttgctttagaagacgccactgtcactaatggttgcctttgggccatc
cctggatctcacaaaaatggccttcttagaagatttatccgagatgatgaaggggttcac
tttgatcagccattcccatcatatgatcctaaagattttgttccaattgaagttaagtc-
-----------------------tggttccttggttgtgattcatggtgatctcattcat
cagaggttagag------------------------------------------------
---
>PAFTOL009243
------------------------------------------------------------
------------------------------------------------------------
------------------gtgactgttttaggatctttccgttttcagcaaccaggcatt
ggtggagaagtggtgccacaccaagataattcatttctttatactgagccacgaacttgc
acagggttatggcttgctttagaagacgccacagttactaatggttgcctttgggccatc
cctggatctcacaaaaatggccttcttagaagattcatccgagatgatgaaggggtccac
tttgatcggccattcccatcatatgatcctaaagattttgttccaattgaagttaaatc-
-----------------------tggttccttggttgtgattcatggtgatctcgttcat
cagaggttagagagt---------------------------------------------
---
>PAFTOL009245
------------------------------------------------------------
------------------------------------------------------------
------------------gtgaatgtttttggatctttccattttcagcaaccaggcatt
ggtggagaagtggtgccacaccaagataattcatttctttataccgagccacgaacttgc
acaggtttatggcttgctttagaagacgccacggttactaatggttgcctttgggccatc
cctggatctcacaaaaatggccttcttagaagatttatccgagatgatgaaggggtccac
tctgatcggccattcccatcatatgatcctaaagattttgttccaattgaagttaagtc-
-----------------------tggttccttggttgtgattcatggtgatctcattcat
cagagttttgagaatacgtcaccaaactcaaggcatgcttacagcttacatgtcgtggat
act
>PAFTOL009249
------------------------------------------------------------
------------------------------------------------------------
------------------gtgactgttttcggatctttccattttcagcaaccaggcatt
ggtggagaagtggtgccacaccaagataattcatttctttatactgagccacgaacttgc
acagggttatggcttgctttagaagacgccacagttactaatggttgcctttgggccatc
cctggatctcacaaaaatggccttcttagaagatttatccgagatgatgaaggggtc---
------------------------------------------------------------
------------------------------------------------------------
------------------------------------------------------------
---
>PAFTOL009251
------------------------------------------------------------
------------------------------------------------------------
------------------gtgactgtttttggatctttccattttcagcaaccaggcatt
ggtggagaagtggtgccacaccaagataattcatttctttataccgagccacgaacttgc
acggggttatggcttgctttagaagacgccaccattactaatggttgcctttgggccatc
cctggatctcacaaaagt------------------------------------------
------------------------------------------------------------
------------------------------------------------------------
------------------------------------------------------------
---
>PAFTOL009253
------------------------------------------------------------
------------------------------------------------------------
------------------gtgactgtttttgtatccttccattttcagcaaccaggcatt
ggtggagaagtggtgccgcaccaagataactcatttctttatactgagccgcaaacttgc
acagggttgtggcttgctttagaagacgccacagttactaatggttgcctttgggccatc
cctggatctcacaaaaatggccttcttaggagatttatccgagatgat------------
------------------------------------------------------------
------------------------------------------------------------
------------------------------------------------------------
---
>PAFTOL009255
------------------------------------------------------------
------------------------------------------------------------
------------------gtgactgtttttggatctttccattttcagcaaccaggcatt
ggtggagaagtggtgccacaccaagataattcatttctttatacggagccacgaacttgc
acagggttatggcttgctttagaagacgccacagttactaatggttgcctttgggccatc
cctggatctcacaaaaatggccttcttagaagattcatccgagatgatgaaggggtccac
tttgatcggccattcccatcatatgatcctaaagattttgttccaattgaagttaaatc-
-----------------------tggttccttggttgtgattcatggtgatctcattcat
cagagttttgagaatacgtcgccaaactcaaggcatgcttacagcttacatgtc------
---
>PAFTOL009257
------------------------------------------------------------
------------------------------------------------------------
------------------gtgactattttcagatctttccattttcagcaaccaggcatt
ggtggagaagtggtgccacaccaagataattcatttctttatactgagccacgaacttgc
acagggttatggcttgctttagaagacgccacagttactaatggttgccttcgggccatc
cctggatctcacaaaaatggcgttcttagaagatttatccgagatgatgaaggggttcac
tttgatcggccattcccatcatatgatcctaaagattttgttccaattgaagttaagtc-
-----------------------tggttccttggttgtgattcatggtgatctcattcat
cagagttttgagaatacgtcgccaaactcaaggcatgcttacagcttacatgtcgtggat
act
>PAFTOL009259
------------------------------------------------------------
------------------------------------------------------------
------------------gtgactgttttcggatctttccattttcagcaacsaggcatt
ggtggagaagtggtgccacaccaagataattcatttctttacactsagccacgaacttgc
acagggttatggcttgctttagaagacgccacagttactaatggttgcctttgggccatc
cctggatctcacaaaartggccttgttagaagatttatccgagatgatgaaggggtccac
tttgatcggccattcccatcatatgatcctaaagattttgttccaattgaagttaagtc-
-----------------------tggttccttggttgtgattcatggtgatctcattcat
cagagttttgagaatacgtcgccaaactcaaggcatgcttacagcttacatgtcgtggat
act
>PAFTOL009261
------------------------------------------------------------
------------------------------------------------------------
------------------------------ggatttttccattttcagcaaccaggcatt
ggtggagaagtagtgccacaccaagataattcatttctttatactgagccacgaacttgc
acagggttatggcttgctttagaagacgccacagttactaatggttgcctttgggccatc
cctggatctcacaaaagt------------------------------------------
------------------------------------------------------------
------------------------------------------------------------
------------------------------------------------------------
---
>PAFTOL009263
------------------------------------------------------------
------------------------------------------------------------
------------------gtgactgttttcggatctttccattttcagcaaccaggcatt
ggtggagaagtggtgccacaccaagataattcatttctttatactgagccacgaacttgc
acagggttatggcttgctttagaagacgccacagttactaatggttgcctttgggccatc
cctggatctcacaaaartggccttcttagaagatttatccgagatgatgaaggggtccac
tttgatcggccattcccatcatatgatcctaaagattttgttccaattgaagttaaatc-
-----------------------tggttccttggttgtgattcatggtgatctcattcat
cagagkttwgagaatacatcgccaaactcaaggcatgcttacagcttacatgtcgtggat
act
>PAFTOL009265
------------------------------------------------------------
------------------------------------------------------------
------------------gtgacygttttcggatctttccrttttcagcaaccaggcatt
ggtggagaagtggtgccacaccaagataattcatttctttatactgagccacraacttgc
acaggtttatggcttgctttrgaagatgccacggtyactaatggttgcctttgggccatc
cctggatctcacaaaaatggccttcttagaagatttatccgagatgatgaaggggtc---
------------------------------------------------------------
------------------------------------------------------------
------------------------------------------------------------
---
>PAFTOL009267
------------------------------------------------------------
------------------------------------------------------------
------------------gtgactgtttttggatccttccactttcagcaaccaggaatt
ggtggagaagtggtgccacaccaagataactcatttctttatactgagccgcaaacytgc
acagggttgtggcttgctttrgaagacgccacagttactaatggttgcctttgggccatc
cctggatctcacaaaaatggccttsttaggagatttatccgggatgatgaaggtgtccay
tttgatcggccattcccatcctatgatcctaaggatttcgttccaattgaagctaaatc-
-----------------------tggttccttggttgtgatccatggtgatcttattcat
cagagttttgagaatacgtcgccgaactcaaggcatgcttacagcttacatgtggtggat
act
>PAFTOL009269
------------------------------------------------------------
------------------------------------------------------------
------------------------------------ttccattttcagcaaccaggaatt
ggtggagaagtggtgccacaccaagataactcatttctttatactgagccgcaaacttgc
acagggttgtggcttgctttagaagacgccacagttactaatggctgcctttgggccatc
cctggatctcacaaaaatggccttcttaggagatttatccgggatgatgaaggtgtccac
tttgatcggccattcccatcgtatgatcctaaggatttcgttccaattgaagttaaatc-
-----------------------tggttccttggttgtgatccatggtgatcttattcat
cagagttttgagaatacgtcgccgaactcaaggcatgcttacagcttacatgtggtggat
act
>PAFTOL009271
ggtaaactaaaacagccaaagcaactttctatcaataaagttggccatgcactggatgag
cttgatccagttttcaaaaatttctctcgc------------------------------
------------------gtgattgttttcggatctttccattttcagcaaccaggcatt
ggcggagaagtggtgccacaccaagataattcatttctttataccgagccacgaacttgc
acagggttatggcttgctttagaagacgccacagttgctaatggttgcctttgggccatc
cctggatctcacaaaaatggccttcttagaagatttatccgagatgatgaaggtgtccac
tttgatcgggcattcccatcatttgatcctaaagattttgttccaattgaagttaagtc-
-----------------------t------------------------------------
------------------------------------------------------------
---
>PAFTOL009279
------------------------------------------------------------
------------------------------------------------------------
------------------gtgactgttttcggacctttccattttcagcaaccaggcatt
ggtggagaagtggtgccacaccaagataattcatttctttatactgagccacgaacttgc
acagggttatggcttgctttagaagacgccacagttactaatggttgcctttgggccatc
cctggatctcacaaaaatggccttcttagaagatttatccgagatgatgaaggggttcac
tttgatcagccattcccatcatatgatcctaaagattttgttccaattgaagttaagtc-
-----------------------tggttccttggttgtg---------------------
------------------------------------------------------------
---
>PAFTOL009281
------------------------------------------------------------
------------------------------------------------------------
------------------gtgactgttttcggatctttccattttcagcaaccaggaatt
ggtggagaagtggtgccacaccaagataattcatttctttatactgagccacgaacttgc
acagggttatggcttgctttagaagatgccacagttactaatggttgcctttgggccatc
cctggatctcacaagaatggtcttcttagaagatttatccgagatgatgaaggggtacac
tttgatcggccattcccgtcatatgatcctaaagattttgttccagttgaagttaagtc-
-----------------------tggttccttggttgtgattcat---------------
------------------------------------------------------------
---
>PAFTOL009283
ggtaaactaaaacagccaaagcaactttctatcaataaagttggccatgcactagatgag
cttgatccagttttcaaaagtttctctcgctctcagaatttctctggcttgcttgcatct
ctagattacaagaggccagtggttatccagtctatgtatattttcaagcaaccaggcatt
ggtggagaagtggtgccgcaccaagataattcatttctttatactgagccgcgaacttgc
acggggttatggcttgctttagaagacgccactgtcactaatggttgcctttgggccatc
cctggatctcacaaaaatggccttcttagaagatttatccgagatgatgaaggggttcac
tttgatcagccattcccatcatatgatcctaaagattttgttccaattgaagttaagtc-
-----------------------tggttccttggttgtgatt------------------
------------------------------------------------------------
---
>PAFTOL009285
------------------------------------------------------------
----------------------tctc----------------------------------
-------------gattagtgactgtttttggatccttccattttcagcaaccaggaatt
ggtggagaagtggtgccacaccaagataactcatttctttatactgagccgcaaacttgc
acagggttgtggcttgctttagaagacgccacagttgctaatggctgcctttgggccatc
cctggatctcacaaaaatggccttcttaggagatttatccgggatgatgaaggtgtccac
tttgattggccattcccatcgtatgatcctaaggatttcgttccaattgaagttaaatc-
-----------------------tggttccttggttgtgatccatggtgatcttattcat
cagagttttgagaatacgtcgccgaactcaaggcatgcttacagcttacatgtggtggat
act
>PAFTOL009287
------------------------------------------------------------
------------------------------------------------------------
------------------gtgactgttttcggatctttccattttcagcaaccaggcatt
ggtggagaagtggtgccacaccaagataattcatttctttatactgagccacgaacttgc
acagggttatggcttgctttagaagacgccacagttactaatggttgcctttgggccatc
cctggatctcacaaaaatggccttcttagaagatttatccgagatgacgaaggggttcac
tttgatcggccattcccatcatacgatcctaaagattttgttccaattgaagttaagtc-
-----------------------tggttccttggttgtgattcatggtgatctcattcat
cagagttttgagaatacgtcgccaaactcaaggcatgcttacagcttacatgtcgtggat
act
>PAFTOL009289
------------------------------------------------------------
------------------------------------------------------------
------------------gtgactgttttcggatctttccattttcagcaaccaggcatt
ggtggagaagtggtgccacaccaagataattcatttctttatactgagccacgaacttgc
acaggtttatggcttgctttagaagacgccacagttactaatggttgcctttgggccgtc
cctggatctcacaaaaatggccttcttagaagattcatccgagatgatgaaggggtccac
tttgatcagcctttcccatcatatgatcctaaagattttgctccaattgaagttaaatc-
-----------------------tggttccttggttgtgattcatggtgatctcattcat
cagagttttgagaatacatcgccaaactcaaggcatgcttacagcttacatgtcgtggat
act
>PAFTOL009291
------------------------------------------------------------
------------------------------------------------------------
------------------gtgactgttttcggatctttccattttcagcaaccaggcatt
ggtggagaagtggtgccacaccaagataattcatttctttatactgagccacgaacttgc
acagggttatggcttgctttagaagacgccacagttactaatggttgcctttgggccatc
cctggatctcacaaaaatggccttcttagaagatttatccgagatgatgaaggggttcac
tttgatcggccattcccatcatacgatcctaaagattttgttccaattgaagttaagtc-
-----------------------yggttccttggttgtgattcatggtgatctcattcat
cagagttttgagaatacgtcgccaaactcaaggcatgcttacagcttacatgtcgtggat
act
>PAFTOL009293
------------------------------------------------------------
------------------------------------------------------------
------------------gtgactgttttcggacctttccattttcagcaaccaggcatt
ggtggagaagtggtgccacaccaagataattcatttctttatactgagccrcgaacttgc
acrggkttatggcttgctttagaagacgccacwgtyactaatggttgcctttgggccatc
cctggatctcacaaaaatggccttcttagaagatttatccgagatgatgaaggggttcac
tttgatcggccattcccatcatacgatcctaaagattttgtccca---------------
------------------------------------------------------------
------------------------------------------------------------
---
>PAFTOL009295
------------------------------------------------------------
------------------------------------------------------------
------------------gtgactgttttcggacctttccattttcagcaaccaggcatt
ggtggagaagtggtgccacaccaagataattcatttctttatactgagccgcgaacttgc
acgggg------------------------------------------------------
------------------------------------------------------------
------------------------------------------------------------
------------------------------------------------------------
------------------------------------------------------------
---
>PAFTOL009297
agtaaactaaaacagccaaagcaactttctatcaataaagttggccatgcactagatgag
cttgatccagttttcaaaaatttctctcgctctcagaatttctcaggcttgcttgcatct
ttagattacaagaggccagtggttatccagtctatgtatattttcmagcaaccaggcatt
ggtggagaagtggtgccacaccaagataattcatttctttrtactgagccacgaacttgc
acagggttatggcttgctttagaagaygccacagttactaatggttgcctttgggccatc
cctggatctcacaaaaatggccttcttagaagattyatccgagatgatgaaggggtccac
tttgatsggccattcccatcatatgatcctaaagattttgttccaattgaagttaartc-
-----------------------tggttccttggttgtgattcatggtgatctcattcat
cagagktttgagaatacgtcgccaaactcaaggcatgcttacagcttacatgtcgtggat
act
>PAFTOL009299
------------------------------------------------------------
------------------------------------------------------------
------------------gtgactgttttcggatctttccattttcagcaaccaggcatt
ggtggagaagtggtgccacaccaagataattcatttctttatactgagccacgaacttgc
acagggttatggcttgctttagaagacgccaccgttactaatggttgcctttgggccatc
cctggatctcacaaaaatggccttcttagaagatttatc---------------------
------------------------------------------------------------
------------------------------------------------------------
------------------------------------------------------------
---
>PAFTOL009301
------------------------------------------------------------
------------------------------------------------------------
------------------gtgaatgttttcggatctttccattttcagcaaccaggcatt
ggtggagaagtggtgccacaccaagataattcatttctttatactgagccacaaacttgc
acaggtttatggcttgctttagaagacgccacggttactaatggttgcctttgggccatc
cctggatctcacaaaa--------------------------------------------
----gtcggccattcccatcatatgatcctaaagattttgttccaattgaagttaagtc-
-----------------------tggttccttggttgtgattcatggtgatctcattcat
cagagttttgagaatacgtcaccaaactcaaggcatgcttacagcttacatgtcgtggat
acc
>PAFTOL009303
------------------------------------------------------------
------------------------------------------------------------
------------------gtgactgttttcggatctttccattttcagcaaccaggcatt
ggtggagaagtggtgccacaccaagataattcatttctttatactgagccgcgaacttgc
acagggttatggcttgctttagaagacgccacagttactaatggttgcctttgggccatc
cctggatctcacaaaaatggccttcttagaagatttatccgagatgatgaaggggtgcac
tttgatcggccattccca------------------------------------------
------------------------------------------------------------
------------------------------------------------------------
---
>PAFTOL009311
------------------------------------------------------------
------------------------------------------------------------
---------------------------------------ctgtttcagcaaccaggcatt
ggtggagaagtggtgccgcaccaagataattcatttctttatactgagccacaaacttgc
acagggttgtggcttgctttagaggatgccacagttacaaatggttgcctttgggccatt
cctggatctcataaaaatggccttctgagaagatttatccgagatgataaaggggttcat
tttgatcggccattccctccatatgatccaaaagatttcgttccaattgaagttaaatc-
-----------------------tggttccttggttgtgattcatggtgatcttattcat
cagagttttgagaatacgtcgccgaattcaaggcatgcttacagcttgcatgtggtggat
act
>PAFTOL009313
------------------------------------------------------------
---------------------------gagtcggagaatttctcagtcttgcttgcatct
cttggttacaagaggccggtggtcatgcagtctatgtatattttcaagcaaccaggcatt
ggtggggaagtggtgccacaccaagacaatgcatttctttatactgacccaccaacttgc
acagggttttggcttgctctagaagatgctacaactacaaatggttgcctttgggccatt
cccggctctcacaaaartggccttcttagaagattcatccgagatgatgaaggggtccat
tttgatcagccattcccgtcatatgatcttaaagattttgttccaattgaagttaaagc-
-----------------------tggttcattggttgtgatccatggtgatcttattcat
cagagtttcgagaataagtcgccgaattcaaggcatgcttacagcttacatgtggtggat
acc
>PAFTOL009315
------------------------------------------------------------
------------------------------------------------------------
------------------------------------ttccattttcagcaaccaggcatt
ggtggagaagtggtgccacaccaggataattcatttctttgtactgagccacgaacttgc
acagggttgtggcttgctttggaagatgccacggttacaaatggttgcctttgggcgatt
cctggatcccacaaaaatggccttctgagaagatttatccgagatgaggaaggtgtccat
tttgatcggccgttcccgtcatatgatcctaaagattttgttccaattgaa---------
------------------------------------------------------------
------------------------------------------------------------
---
>PAFTOL009319
------------------------------------------------------------
------------------------------------------------------------
---------------------------------ttattccattttcagcaaccaggcatt
ggaggagaagtggtgcctcaccaagataattcatttctttgtactgagccacgaacttgc
acagggttgtggcttgctttagaagatgccacagttacaaatggttgcctttgggcgatt
cctggatcccacaaaaatggccttctaagaagatttatccgagatgatgaaggtgtccat
tttgatcggccattcccgtcatataatcctaaagattttgttccaattgaagttaaatc-
-----------------------tggttcattagttgttattcatggtgatcttattcat
caaagttttgagaacacatcgctgaattcaaggcatgcctacagcttacatgtggtggat
acc
>PAFTOL009321
------------------------------------------------------------
---------------------------------caaaacttctaatttcttttcagccaa
ttgtaccaatcacacagagtactaatacat---ttagtgacttttcagcaaccaggcatt
ggtggagaagtggtaccacaccaagataactcatttctttgtactgagcctcgaacttgc
acagggttgtggcttgctttagaagatgccacagttacaaatggttgcctatgggcgatt
cctggatcccacaaaaatggccttctaagaagatttatacgagatgatgaaggtgtccat
tttgatcggtcattcccgtcatatgatcctaaagactttgttccgattgaagttaaatc-
-----------------------tggttctttagttgttattcatggtgatcttattcat
cagagttttgaaaacacgtcgccgaattcaaggcacgcttacagcttgcatgtggtggac
---
>PAFTOL013501
------------------------------------------------------------
------------------------------------------------------------
------------------gtgactgttttyggacctttccattttcagcaaccaggcatt
ggtggagaagtggtgccacaccaagataattcatttctttatactgagccacgaacttgc
acagggttatggcttgctttagaagacgccacagttactaatggttgcctttgggccatc
cctggatctcacaaaaatggccttcttagaagatttatccgagatgatgaaggggttcac
tttgatcggccattcccatcatatgatcctaag---------------------------
------------------------------------------------------------
------------------------------------------------------------
---
>SRR5036296
------------------------------------------------------------
------------------------------------------------------------
------------------gtgaatgtttttggatctttccattttcagcaaccaggcatt
ggtggagaagtggtgccacaccaggataattcatttctttatactgagccacgaacttgc
acaggtttatggcttgctttagaagacgccacggttactaatggttgcctttgggccatc
cctggatctcacaaaaatggccttcttagaagatttatccgagatgatgaaggggtccac
tttgatcggccattcccatcatatgatcctaaagattttgttccaattgaagttaagtc-
-----------------------tggttccttggttgtgattcatggtgatctcattcat
cagagttttgagaatacgtcaccaaactcaaggcatgcttacagcttacatgtcgtggat
act
>SRR5137211
ggtaaactaaaacagccaaagcaactttctatcaataaagttggccatgcactagatgag
cttgatccagttttcaaaaatttctctcgctctcagaatttctcaggcttgcttgcatct
ctagattacaagaggccagtggttatccagtctatgtatattttcaagcaaccaggcatt
ggtggagaagtggtgccacaccaagataattcatttctttatactgagccacgaacttgc
acaggtttatggcttgctttagaagacgccacggtgactaatggttgcctttgggccatc
cctggatctcacaaaaatggccttcttagaagatttatccgagatgatgaaggggtccac
tttgatcggccattcccatcatatgatcctaaagattttgttccaattgaagttaagtc-
-----------------------tggttccttggttgtgattcatggtgatctcattcat
cagagttttgagaatacgtcaccaaactcaaggcatgcttacagcttacatgtcgtggat
act
>SRR5137212
------------------------------------------------------------
------------------------------------------------------------
------------------gtgactgttttcggatccttccattttcagcaaccaggcatt
ggtggagaagtggtgccacaccaagataattcttttctttatactgagccacgaacttgc
acagggttatggcttgctttagaagamgccacagttactaatggttgcctttgggccatc
cctggatctcacaagaatggccttcttagaagatttrtccgagatgatgaaggggtscac
tttgatctyccattcccatcatatgatcctaaagatttcgttccaattgaagttaaatc-
-----------------------tggttccttggttgtgatacatggtgatcttattcat
cagagttttgagaatacatcgccgaattcaaggcatgcttacagcttacatgtggtggat
act
>SRR5137213
ggtaaactgaaacagccaaagcaactttctatcaataaagttggccatgcactagatgag
cttgatccagttttcaaaaatttctctcgstctcagaatttctcaggcttgcttgcatct
ctagattacaagaggccrgtggttatccagtctatgtatattttcaag------------
------------------------------------------------------------
------------------------------------------------------------
------------------------------------------------------------
------------------------------------------------------------
------------------------------------------------------------
------------------------------------------------------------
---
>SRR7905849
ggtaaactaaaacagccaaagcaactttctatcaataaagttggccatgcactagacgag
cttgatccrgttttcaaaaatttctctcgctctcagaacttctcaggcttgcttgcatcc
ctatgttacaagaggccggtggtcatccagtccatgtatattttcaagcaaccaggcatt
ggtggagaagtggtgccacaccaagataattcatttctttatactgaaccacaaacttgc
acaggcttatggcttgctttagaagacgccacagttactaatggttgcctttgggccatc
cctggatcycacaaaaatggccttcttagaaggtttatccgagatgatgaagggatccac
tttgatcggccattcccatcatacgatcctaaagawtttgttccaattgaagttaaatc-
-----------------------tggttccttagttgtgatccatggtgatcttattcat
cagagttttgagaatacrtcgccgaactcaaggcatgcttacagcttacatgtggtggat
act
>SRR7905861
ggtaaactaaaacagtcaaagcaactttctatcaataaagttggccatgcactagatgag
cttgatccagttttcaaaaatttctctcrctctcagaatttctcaggcttgcttgcatct
ctagattacaagaggccagtggttatccagtctatgtatattttcaagcaaccaggcatt
ggtggagaagtggtgccacaccaagataattcatttctttatactgagccacgaacttgc
acaggtttatggcttgctttagaagacgccacagttactaatggttgcctttgggccatc
cctggatctcacaaaaatggccttcttagaagatttatccgagatgatgaaggggtccac
tttgatcggccattcccatcatatgatcctaaagattttgttccaattgaagttaagtc-
-----------------------tggttccttggttgtgattcatggtgatctcattcat
cagagttttgagaatacrtcaccaaactcaaggcatgcttacagcttacatgtcgtggat
act
>SRR7905862
ggtagactaaaacagccaaarcaactttctatcaataaagttggccatgcactagatgag
cttgatccagttttcaaaaatttctctcgctctcagaatttctcaggcttgcttgcatct
ctaggytacaagaggccagtggtcatccartctatgtatattttcaagcaaccaggcatt
ggtggagaagtggtgccacatcaagataactcatttctttatactgwgccgcaaacttgc
acggggttgtggcttgctttagaagatgccacagttactaatggttgcctttgggccatm
cctggatctcacaaaaatggccttcttaggagatttatccgagatgatgaaggggtccac
tttgatcggycattcccatcgtatgatcctaargatttcgttccaattgaagttaaatc-
-----------------------tggttccttggttgtgatccatggtgatcttattcat
cagagttttgagaatacgtcgcysaactcaaggcatgcttacagcttacatgtggtggat
act
>SRR8327214
ggtaaactaaaacagccaaagcaactttctatcaataaagttggccatgcactagatgag
cttgatccagttttcaaaaatttctctggctctcagaatttctcaggcttgcttgcatcg
ctagattacaagaggccagtggttatccagtctatgtatattttcaagcaaccaggcatt
ggtggagaagtggtgccacaccaagataattcatttctttatactgagccacraacttgc
acaggtttatggcttgctttagaagacgccacagttactaatggttgcctttgggccrtc
cctggatctcacaaaratggccttsttagaagattcatccgagatgatgaaggggtccac
tttgatcggccattcccatcatatgatcctaaagattttgttccaattgaagttaaatc-
-----------------------tggttccttggttgtgattcatggtgatctcattcat
cagagttttgagaatacatcgccaaactcaaggcaygcttacagcttacatgtcgtggat
act
