# Supplementary material for: Phylogenomics and classification of Cactaceae based on hundreds of nuclear genes
Source: Plant Syst Evol. 2025 Aug 11;311(5):28. doi: 10.1007/s00606-025-01948-z (PMC12339657; doi:10.1007/s00606-025-01948-z)
Supplement: Supplementary file 4 — Online Resource 4: Containing alignments and RAxML gene trees for all included loci and all phylogenetic datasets (ZIP 10372 KB) [file 606_2025_1948_MOESM4_ESM.zip › de Vos et al_ESM_4/ESM_data_alignments/QCP/6487_consensus.mafft.fasta]

>PAFTOL004547
------------------------------------------------------------
------------------------------------------------------------
------------------------------------------------------------
------------------------------------------------------------
------------------------------------------------------------
------------------------------------------------------------
------------------------------------------------------------
------------------------------------------------------------
------------------------------------------------------------
------------------------------------------------------------
------------------------------------------------------------
------------------------------------------------------------
------------------------------------------------------------
------------------------------------------------------------
--------------------------------gtagcaactggagatggagtcgcgatgg
cccatcgagctcaagcagtgatagcaaatatggagtttgttcagttccacccaactgcct
tagctgacgaaggccttcctataacccctttgaaagcccgagaaaatgcattccttataa
ctgaagctgtcagaggagatggtggcattctgtacaatttagacatggaaagattcatgc
ctctttatgatgatagagcggagcttgccccaagggatgtggtggcaaggagcatagatg
atcaactgaaaaagcggaatgagaagtatgtgctccttgacataagtcacaaaccccgag
aaaagattctctctcatttccctaacataggagccgaatgcctcaagtatggcctagata
taacacggcagccaatcccagtagtccctgctgctcattacatgtgcggtggagttaagg
ccgggctccaaggggagaccaatgtgaaaggcctgtacgttgctggtgaggtagcttgca
caggcttacatggagccaaccggctagccagcaattcactgctygaagcgttagtttttg
ctagaagagccgtccagccttcaatagactacaagaaccrttcaaaactcgacgtaagtt
cttcaaat------cagtgggctcaaccaacagttcctacgtcacttggtgaggatgtac
ttgccaaaatcatcgcaaagacgagggaaataaggaaagaattgcaggccatcatgtgga
aatatgtcggcattgtcaggtccactgcaaggctgaagaccgcagagcaccggatagcag
agttggagggtaaatgggaggaatacttgtttcgacacaggtggaagccaacaatggtgg
cacttgaggcrtgtgaaatgaggaatctcttctgttgcgcgaagctagtggtgagcagtg
cactatcaagaacagagagtcgcgggcttcactacaccatcgatttcccataccttgagg
aaagcaagaggcttcctaccattattctgcct------
>PAFTOL004551
tcaaggtacttcgactttgcagtcattggcagtggagttgctgggcttcgatatgctctt
gaagttgcaaagcatggaactgttgctgtaattaccaaggctgagcctcacgagagcaac
acaaactatgctcaaggtggtgttagtgcagtattgtcccccttagattctgtggaaagt
catatgcaagacaccatcattgcaggggcatatctttgtgatgaggagactgtcagagt-
------------------------------------------------------------
------------------------------------------------------------
------------------------------------------------------------
----a------------gagaggatcagagaactgattgcaatgggtgcatcatttgatc
atggtgaggatggaaatttgcacctagcaagggagggagggcattcccatcatagaattg
tccatgcggctgatataactggtagggagattgagagggcactaytagaggcagttgaaa
aaaatccaaacatctttttgttccagcaccattttgcaatagatttgttgacttcccag-
--------------------------------------gatggttc-cactgctgtttgt
catggcgtt------gacactctaaatactgaaacattaga---------------ggtc
atgcggtt--tctatcaaaagtgaccttacttgcctct---------ggtggtgctggtc
atatcta---cccaactacaactaatcctccggtagcaactggtgatggagttgccatgg
cccatcgagctcaagcagtgatagcaaatatggagtttgttcagtttcacccaactgcct
tagctgatgaaggccttcctataacagctttgaaagcacragaaaatgctttccttataa
cagaagctgtcagaggagacggtggcattctttacaacttggacatggawagattcatgc
ckctttatgatgatagagcggagcttgccccgagggatgtggtggcaagaagcatagacg
atcaactgaaaaagcgaaatgagaagtatgtcctccttgacataagtcacaaaccccgag
aaaagattctctctcatttccctaacatagcagccgaatgcctcaagtatggcctggata
taacgcagcagccaatcccagtagtccctgctgctcattacatgtgcgggggagttaggg
ctgggctccaaggggagaccaatgtgaagggcttgtacrttgcaggtgaggtagcttgta
caggcttgcatggagccaaccggctagccagcaattcactactcgaagccttggtttttg
cmagaagagccgtccagccttcaatatactacaagaaccattcaacactcaatgcaagtg
cttcaaat------cagtgggctcaaccaacagttcccacatcactcagtgatgatatac
tttcgaaaatcaacrcaaagacaaggcaaatgcggamagaattgcaggccataatgtgga
aatatgttggcattgtcaggtccaccgcaaggctgaagaccgcrgagaagaggatagcag
agttggagggtatatgggaagaatacttgtttcgacatgggtggaagccaacaatggtgg
ggctggaggcctgtgaaatgaggaatctattttgttgcgcgaagctagtggtgagcagtg
ccttatcgagaacagaaagccgtgggcttcactacacgatcgatttcccttaccttgagg
aaagcaagaggcttcccaccattattctgcct------
>PAFTOL004552
------------------------------------------------------------
------------------------------------------------------------
------------------------------------------------------------
------------------------------------------------------------
------------------------------------------------------------
------------------------------------------------------------
------------------------------------------------------------
-----------------gagaggatyagagaactgattgcaatgggtgcatcatttgatc
atggagaggatggaaatttgcacctagcaagagagggagggcactcccatcatagaattg
tccatgcagctgatatgacaggtagagagatygagagggcgctactagaggcagttgaaa
aaaaccctaacatcttcttgtttgagcaccattttgcaatagatttgttgacttcccag-
------------------------------------------------------------
------------------------------------------------------------
------------------------------------------------------------
--------------------------------gtagcaactggagatggagtcgcgatgg
cccatcgagctcaagcagtgatagcaaatatggagtttgttcagttccacccaactgcct
tagctgacgakggccttcctatamcccctttgacagcccgagaaaatgcattccttataa
ctgaagctgtcagaggagatggtggcattctgtacaatttagacatggaaagattcatgc
ctctttatgataatagagcggagcttgccccaagggatgtggtggcaaggagcatagacg
atcaactgaaaaagcggaatgagaagtatgtgctccttgacataagtcacaaaccccgag
aaaagatyctctctcatttccctaacataggagcsgaatgcctcaagtatggcctagaca
taacacggcagccaatcccagtagtccctgctgctcattacatgtgtgggggagttaagg
ctgggctccaaggggagaccaatgtgaagggcctgtatgttgcaggwgaggtagcttgta
caggcttacatggagccaacaggctagccagcaattcactacttgaagcgttagtttttg
ctagaagagccgtccagccttcaatagactacaagaaccattcaacactcaacgtaagtt
cttcaa---------------------------------------ttggtgaagatgtac
ttgccaaaatcattgcaaagacaagggaaataaggaaagaattgcaggccatcatgtgga
aatatgtcggcattgtcaggtccaccgcaaggctgaagaccgcagagcaccggatagcag
agttggagggaaaatgggagaaatacttgtttcgatacggttggaagccaacaatggtgg
cacttgaggcgtgtgaaatgaggaatctcttctgttgcgcgaagctagtggtgagcagtg
cattatcaagaacagagagtcgcgggcttcactacaccatcgatttcccataccttgagg
aaagcaagaggcttcctaccattattctgcct------
>PAFTOL004553
tcaaggcacttcgactttgcagttattggcagtggagttgctgggcttcgctatgctctt
gaagttgcaaagcatggaactgttgctgtaattaccaaggctgagcctcatgagagcaac
acaaactatgctcaaggtggagttagtgcagttttgtcccccttagattcggtggaaagt
catatgcgggataccatcattgcaggggcatatctttgcgatgaggagactgtcagagt-
------------------------------------------------------------
------------------------------------------------------------
------------------------------------------------------------
----a------------gagaggatcagagaactgattgcaatgggtgcatcatttgatc
atggagaggacggaaatttgcacctagcgagagagggagggcactcccatcatagaattg
tccatgcagctgatatgacwggtagagagattgagagggcactactagaggcagttgaaa
aaaaccctaacatcttcttgtttgagcaccattttgcaatagatttgttgacttcccag-
--------------------------------------gatggttc-caacactatttgt
catggtgtt------gacactataaatactgaaacattgga---------------ggta
atgacacc--actgaattgaccttatctg------ttt---------ggtggtgctggtc
acattta---cccgactacaacgaatcctcaggtagcaactggagatggagtcgcgatgg
cccatcgagctcaagcagtgatagcaaatatggrgtttgttcagttccacccaactgcct
tagctgacgaaggccttcctataacccctttgaaagcccgagaaaatgcattccttataa
ctgaagctgtcagaggagatggtggcattctttacaatttagacatggaaagattcatgc
ctctttatgatgatagagcggagcttgccccaagggatgtggtggcaaggagcatagatg
atcaactgaaaaagcggaatgagaagtatgtgctccttgatataagtcacaaaccccgag
aaaagattctctctcatttccctaacataggagccgaatgcctcaagtatggcctagata
taacacggcagccaatcccagtagtccctgctgctcattacatgtgcgggggagttaggg
ctgggctccaaggggagaccaatgtgaaaggcctgtacgttgcaggtgaggtagcttgta
caggcttacatggagccaaccggctagccagcaattcactactcgaagcgttagtttttg
ctagaagagccgtccagccttcaatagactacaagaaccattcaaaactcaacgtaagtt
cttcaa---------------------------------------ttggtgaagatgtac
ttgccaaaataattgcaaagacgagggaaataaggaaagaattgcaggccatcatgtgga
aatatgtcggcattgtcaggtccactgcaaggctcaagaccgcagagcaccggatagcag
agttggagggtaaatgggaggaatacttgtttcgacataggtggaggccaacaatggtgg
cacttgaggcgtgtgaaatgaggaatctcttctgttgcgcgaagctagtggtgagcagtg
cactatcgagaacagagagtcgcgggcttcactacaccatcgatttcccataccttgagg
aaagcaagaggcttcctaccattattctgcct------
>PAFTOL004554
tcaaggtactttgactttgcagttgttggcagtggagttgctgggcttcgctatgctctt
gaagttgcaaagcacggaactgttgctgtaattaccaaggctgagcctcatgagagcaac
acaaaytatgctcaaggtggagttagtgcagtattgtcccccctagattcggtggaaagt
catatgcaggataccatcattgcaggggcatatctttgcgatgaggagactgtcagagtg
------------------------------------------------------------
------------------------------------------------------------
--------------------------------gtttgcacagaagggcc-----------
----a------------gagaggatcagagaactgattgcaatgggtgcatcatttgatc
atggagaggatggaaatttgcacctagcaagagagggagggcactcccatcatagaattg
tccatgcagctgatatgacaggtagagagatcgagagggcgctactagaggcagttgaaa
aaaaccctaacatcttcttgtttgagcaccattttgcaatagatttgttgacttcccag-
--------------------------------------gatggttc-caacactatttgt
tatggtgtt------gacactataaatactgaaacattgga---------------ggta
atgacacc--agtgaataa-----------------------------------------
-------------------------------agtagcaactggagatggagtcgcgatgg
cccatcgagctcaagcagtgatagcaaatatggagtttgttcagttccacccaactgcct
tagcwgacgagggccttcctataacccctttgacagcccgagaaaatgcattccttataa
ctgaagctgtcagaggagatggtggcattctgtacaatttagacatggaaagattcatgc
ctctttatgatratagagcggagcttgccccaagggatgtggtggcaaggagcatagayg
atcaactgaaaaarcggaatgagaagtatgtgctccttgacataagtcacaagccccgag
aaaagattctctctcatttccctaacataggagccgaatgcctcaagtatggcctagaca
ttacacggcagccaatcccagtagtccctgctgctcattacatgtgcggsggagttaagg
ctgggctccaaggggagaccaatgtgaagggcctgtatgttgcaggtgaggtagcttgta
caggcttacatggagccaacaggctagccagcaattcactactygaagcgttagtttttg
ctagaagagccgtccagccttcaatagactacaagaaccattcaacactcaacgtaagtt
cttcaaat------cagtgggctcaaccaacagttcctacgtcacttggtgaagatgtac
ttgccaaaatcattgcaaagacgagggaaataaggaaagaattgcaggccatcatgtgga
matatgtcggcattgtcaggtccaccgcaaggctgaagaccgcagagcaccggatagcas
agttggagggaaaatgggagaaatacttgtttcgatacggttggaagccaacaatggtgg
cacttgaggcgtgtgaaatgaggaatctcttctgttgcgcgaagctagtggtgagcagtg
cattatcaagaacagagagtcgcgggcttcactacaccatcgatttcccatwccttgagg
aaagcaagaggcttcctaccattattctgccttgctca
>PAFTOL004555
tcaaggtacttcgactttgcagttattggcagtggagttgctgggcttcgctatgctctt
gaagttgcaaagcacggaactgttgctgtaattaccaaggctgagcctcatgagagcaac
acaaactatgctcaaggtggagttagtgcagtattgtcccccttagattcggtggaaagt
catatgcgggataccatcattgcaggggcatatctttgcgatgaggagactgtcagagt-
------------------------------------------------------------
------------------------------------------------------------
------------------------------------------------------------
----a------------gagaggatcagagaactgattgcaatgggtgcatcatttgatc
atggagagracggaaatttgcacctagcgagagagggagggcactcccatcatagaattg
tccatgcagctgatatgacaggtagagagattgagagggcactactagaggcagttgaga
aaaaccctaacatcttcttgtttgagcaccattttgcaatagatttgttgacttcccag-
--------------------------------------gatggttc-caacactatttgt
catggtgtt------gacactataaatactgaaacattgga---------------ggta
at----------------------------------------------------------
-------------------------------ggtagcaactggagatggagtcgcgatgg
cccatcgagctcaagcagtgatagcaaatatggagtttgttcagttccacccaactgcct
tagctgaygaaggccttcctataacccctttgaaagcccgagaaaatgcattccttataa
ctgaagctgtcagaggagatggtggcattctttacaatttagacatggaaagattcatgc
ctctttatgatgatagagcggagcttgccccaagggatgtggtggcaaggagcatagatg
atcaactgaaaaagcggaatgagaagtatgtgctccttgacataagtcacaaaccccgag
aaaagattctctctcatttccctaacataggagccgaatgcctcaagtatggcctagata
taacacggcagccaatcccagtagtccctgctgctcattacatgtgcggtggagttaagg
ccgggctccaaggggagaccaatgtgaaaggcctgtacgttgcaggtgaggtagcttgta
caggcttacatggagccaaccggctagccagcaattcactgctcgaagcgttagtttttg
ctagaagagccgtccagccttcaatagactacaagaaccattcaaaactcgacgtaagtt
cttcaaat------cagtgggctcaaccaacagttcctacgtcacttggtgaagatgtac
ttgccaaaatcaytgcaaagacgagggaaataaggaaagaattgcaggccatcatgtgga
aatatgtcggcattgtcaggtccactgcaaggctgaagaccgcagagcaccggatagcag
agttggagggtaaatgggaggaatacttgtttcgacacaggtggaagccaacaatggtgg
cacttgaggcgtgtgaaatgaggaatctcttcggttgcgcgaagctagtggtgagcagtg
cactatcgagaacagagagtcgcgggcttcactacaccatcgatttcccatacctcgagg
aaagcaagaggcttcctaccattattctgcct------
>PAFTOL004556
------------------------------------------------------------
------------------------------------------------------------
------------------------------------------------------------
------------------------------------------------------------
------------------------------------------------------------
------------------------------------------------------------
------------------------------------------------------------
-----------------gagaggatcagagaactgattgcaatgggtgcatcatttgatc
atggagaggayggaaatttgcacctagcaagagagggagggcactcmcatcatagaattg
tccatgcagctgatatgacaggtagagagattgagagggcactactagaggcagttgaaa
aaaaccctaacatcttcttgtttgagcaccattttgcaatagatttgttgactttccag-
--------------------------------------gatggttc-caacactgtttgt
catggtgtt------gacactataaatactgaaacattgga---------------ggta
atg---------------------------------------------------------
--------------------------actttcgtagcaactggagatggagtcgcaatgg
cccatcgagctcgagcagtgatagcaaatatggagtttgttcagttccacccaactgcct
tagctgacgaaggccttcckataacccctttgaaagcccgagaaaatgcattccttataa
ctgaagctgtcagaggagatggtggcattctttacaatttagacatggaaagattcatgc
ctctttatgatgatagagcggagcttgccccaagggatgtggtggcaaggagcatagatg
atcaactgaaaaaacggaatgagaagtatgtgctgcttgacataagtcacaaaccccgag
aaaagattctctctcatttccctaacataggagccgaatgcctgaagtatggcctagata
taacacggcagccaatcccagtwgtccctgctgctcattacatgtgcgggggagttmagg
ctgggctccaaggggagaccagtgtgaagggcctgtatgttgcaggtgaggtagcttgta
caggcttacatggagccaaccggctagccagcaattcactactcgaagcgttagtttttg
ctagaagagccgtccagccttcaatagactacaagagccattcaacactcgacgtaagtt
cttcaa---------------------------------------ttggtgaagatgtac
ttgccaaaatcattgcaaagacgagggaaataaggagagaattgcaggccatcatgtgga
aatatgtcggcattgtcaggtccactgcaaggctgaagaccgcagagcaccggatagcac
agttggagggtaaatgggaggaatacttgtttcgacacggctggaagccaacaatggtgg
cacttgaggcgtgtgaaatgaggaatcttttctgttgtgcgaagctagtggtgagcagtg
crctatcgagaacagagagtcgcgggcttcactacaccatcgatttcccataccttgagg
aaagcaagaggcttcctaccattattctgcct------
>PAFTOL004560
tcaaggtacttcgactttgcagttgttggcagtggagttgctgggcttcgctatgctctt
gaagttgcaaggcacggaactgttgctgtaattaccaaggctgagcctcatgagagcaac
acaaactatgctcaaggtggagttagtgcagtattgtcccccctagattcggtggaaagt
catatgcaggataccatcattgcaggggcacatctttgcgatgaggagactgtcagagt-
------------------------------------------------------------
------------------------------------------------------------
------------------------------------------------------------
----a------------gagaggatcagggaactgattgcaatgggtgcatcatttgatc
atggagaggatggaaatttgcacctagcaagagagggagggcactcccatcatagaattg
tccatgcagccgatatgacaggtagagagatcgagagggcgctactagaggcagttgaaa
aaaaccctaacatcttcttgtttgagcaccattttgcaatagatttgttgacttcccag-
--------------------------------------gatggttc-caacactatttgt
catggtgtt------gacactataaatactgaaacattgga---------------ggtg
gtgcggtt--tatatcaaaagtcactttacttgcctct---------ggtggtcaatctt
atgtgat---ggagagatgaaaatgtgtgcaggtrgcaactggagatggagtcgcratgg
cccatcgagctcaagcagtgatagcaaatatggagtttgttcagttccacccaactgcct
tagctgacgagggccttcctataacccctttgacagcccgagaaaatgcattccttataa
ctgaagctgtcagaggagatggtggcattctgtacaatttagacatggaaagattcatgc
ctctttatgatgatagagcggagcttgccccaagggatgtggtggcaaggagcatagacg
atcaactgaaaaagcggaatgagaagtatgtgctccttgacataagtcacaaaccccgag
aaaagattctctctcatttccctaacataggagccgaatgcctcaagtatggcctagaca
taacacggcagccaatcccagtagtccctgctgctcattacatgtgtgggggagttaagg
ctgggctccamggggagaccaatgtgaagggcctgtatgttgcaggygaggtagcttgta
caggcttgcatggagccaacaggctagccagcaattcactactygaagcgttagtttttg
ctagaagagccgtccagccttcaatagactacaagaaccattcaacactcaacgtaagtt
cttcaaat------cagtgggctcaaccaacagttcctacatcacttggtgaagatstac
ttgccaaaatcrttgcaaagacgagggaaataaggaaagaattgcaggccatcatgtgga
aatatgtcggcattgtcaggtccaccgcaaggctgaagaccgcagagcagcggatagcag
agttggagggaaaatgggagaaatacttgttycgacacgggtggaagccaacaatggtgg
cacttgaggcatgtgaaatgaggaatctcttctgttgcgcgaagctagtggtgagcagtg
cattatcmagaacagagagtcgcgggcttcactacaccatcgatttcccataycttgagg
aaagcaagaggcttcctaccattattctgcct------
>PAFTOL004561
tcaaggtacttcgactttgcagtcattggcagtggagttgctgggcttcgatatgctctt
gaagttgcaaagcatggaactgttgctgtaattaccaaggctgagccccacgagagcaac
acaaactatgctcaaggtggtgttagtgcagtattgtcccccttagattctgtggaaagt
catatgcaagacaccatcattgcaggggcatatctttgtgatgaggagactgtcagagtg
------------------------------------------------------------
------------------------------------------------------------
--------------------------------gtttgcacagaagggcc-----------
----a------------gagaggatcagagaactgattgcaatgggtgcatcatttgatc
atggtgaggatggaaatttgcacctagcaagggagggagggcactcccatcatcgaattg
tccatgcggctgatatgactggtagggagattgagagggcactactagaggcagttgaaa
aaaatccaaacatctttttgttccagcaccattttgcaatagatttgttgacttcccag-
--------------------------------------gatggttc-caccactgtttgt
catggcgtt------gacactctaaatactgaaacattaga---------------ggtc
atgcggtt--tctatcaaaagtgaccttacttgcctct---------ggtggtgctggtc
atatcta---cccaactacaactaatcctccggtagcaactggtgatggagttgccatgg
cccatcgagctcaagcagtgatagcaaatatggagtttgttcagtttcacccaactgcct
tagctgatgaaggccttcctataacagctttgaaagcacgagaaaatgctttccttataa
cagaagctgtcagaggagacggtggcattctttacaacttggacatggaaagattcatgc
ctctttatgatgatagagctgagcttgccccgagggatgtggtagcaagaagcatagatg
atcaactgaaaaagcgaaatgagaagtacgtcctccttgacataagtcacaaacccctag
aaaagattctctctcatttccctaacatagcagccgaatgcctcaagtatggcctggata
taacgcagcagccaatcccagtagtccctgctgctcattacatgtgcgggggagttaggg
ctgggcttcaaggggagaccaatgtgaagggcttgtacgttgcaggtgaggtggcttgta
caggcttgcacggagccaaccggctagccagcaattcactactcgaagccttagtttttg
caagaagagccgtccagccttcagtatactacaagaaccattcaacactgaatgcaagtg
cttcaaat------cagtgggctcaaccgacagttcccacatcactcagtggtgatatac
tttcgaaaatcaatacaaagacgaggcaaatacggaaagaattgcaggccataatgtgga
aatatgtcggcattgtcaggtccactgcaaggctgaagaccgcagagaagaggatagcag
agttggagggtatatgggaagaatacttgtttcaacatgggtggaagccaacaatggtgg
ggctcgaggcctgtgaaatgaggaatctattttgttgcgcgaagctagtggtaagcagtg
ccttatcaagaacagaaagccgcgggcttcactacacgatcgatttcccttaccttgagg
aaagcaagaggcttcctaccattattctgccttgctcc
>PAFTOL004562
tcaaggtacttcgactttgcaattgttggtagtggagttgctgggcttcgctatgctctt
gaagttgcaaagcacggaactgttgctgtaattaccaaggctgagcctcatgagagcaac
acaaactatgctcaaggtggagttagtgcagtattgtcccccctagattcggtggaaagt
catatgcaggataccatcattgcaggggcacatctttgcgatgaggagactgtcagagt-
------------------------------------------------------------
------------------------------------------------------------
------------------------------------------------------------
----a------------gagaggatcagggaactgattgcaatgggtgcatcatttgatc
atggagaggatggaaatttgcacctagcaagagagggagggcactcccatcatagaattg
tccatgcagctgatatgacaggtagagagatcgagagggcgctactagaggcagttgaaa
aaaaccctaacatcttcttgtttgagcaccattttgcaatagatttgttgacttcccag-
--------------------------------------gatggttc-caacactatttgt
catggtgtt------gacactataaatactgaaacattgga---------------ggta
atgacacc--agtgaattgaccttttctgttgcatttg---------tctggtcaatctt
atgtgat---ggagagatgaaaatgtgtgcaggtagcaactggagatggagtcgcgatgg
cccatcgagctcaagcagtgatagcaaatatggagtttgttcagttccacccaactgcct
tagctgacsagggccttcctgtaacccctttgacagcccgagaaaatgcattccttataa
ctgaagctgtcagaggagatggtggcattctgtacaatttagacatggaaagattcatgc
ctctttatgatgatagagcggagcttgccccaagggatgtggtggcaaggagcatagacg
atcagctgaaaaagcggaatgagaagtatgtgctccttgacataagtcacaaaccccgag
aaaagattctctctcatttccctaacataggagccgaatgcctcaagtatggcctagaca
taacacggcagccaatcccagtagtccctgctgctcattacatgtgtgggggagttaagg
ctgggctccaaggggagaccaacgtggagggcctgtatgttgcaggtgaggtagcttgta
caggcttacatggagccaacaggctagccagcaattcactactcgaagcgttggtttttg
ctagaagagccgtccagccttcaatagactacaagaaccattcaacactcaacgtaagtt
cttcaaat------cagtgggctcaaccaacagttcctacgtcacttggtgaagatgtac
tcaccaaaatcattgcaaagacgagggaaataaggaaagaattgcaggccatcatgtgga
aatatgtcggcattgtcaggtccaccgcaaggctgaagaccgcagagcaccggatagcag
agttggagggaaaatgggagaaatacttgtttcgacacgrgtggaagccaacaatggtgg
cacttgaggcrtgygaaatgaggaatctcttctgttgcgcraagctagtggtgagcagtg
cattatcaagaacagagagtcgcgggcttcactacaccatcgatttcccataccttgagg
aaagcaagaggcttcctaccattattctgcct------
>PAFTOL004563
------------------------------------------------------------
------------------------------------------------------------
------------------------------------------------------------
------------------------------------------------------------
------------------------------------------------------------
------------------------------------------------------------
------------------------------------------------------------
-----------------gagaggatcagagaactgattggcatgggtgcatcatttgatc
atggtgaggacggaaatttgcacctagcaagagagggagggcactcccatcatagaattg
tccatgcagctgatatgacaggtagagagatcgagagggcactactagaggcagttgaaa
aaaaccctaacatcttcttgtttgagcaccattttgcaatagatttgttgacttcccag-
--------------------------------------gatggtcc-caacactatttgt
catggtgtt------gacactataaatactgaaacattgga---------------ggtg
gtgcggtt--tatatcaaaagtcactttacttgcctct---------ggtggtgctggtc
acattta---cccgactacaacgaatcctctggtagcaactggagatggagtcgcgatgg
cccatcgagctcaagcagtgatagcaaatatggagtttgttcagttccacccaactgcct
tagctgacgaaggcctycctaaaacccctttgaaagcccgagaaaatgcattccttataa
ctgaagctgtcagaggagatggtggcattctttacaatttagacatggaaagattcatgc
ccctttatgatgatagagcggagcttgccccaagggatgtggtggcaaggagcatagacg
atcaactgaaaaagcggaatgagaagtatgtgctccttgacataagtcacaaaccccgag
aaaagattctctctcatttccctaacataggagccgaatgcctcaagtatggcctagata
taacacggcagccaatcccagtagtccctgctgctcattacatgtgcgggggagtcaagg
ccgggctccaaggggagaccaatgtgaatggcctgtatgttgcaggtgaggtagcttgta
caggcttacatggagccaaccggctagccagcaattcactactcgaagcgttagtttttg
ctagaagagccgtccagccttcaatagactacaagaaccattcaacactcgatgtaagtt
cttcaa---------------------------------------ttggtaaagatgtac
ttgccaaactcattgcaaagacgagggaaataaggaaagaattgcaggccatcatgtgga
aatatgtcggcattgtcaggtccactgcaaggctgaagacygcagagcaccggatrgcag
agttggagrgyaaatgggargaatacttgtttcgacacgggtggaagccaacaatggtgg
cacttgaggcgtgtgaaatgaggaatctcttctgttgcgcgaagctagtggtgagcagtg
cactatcgagaacagagagtcgcggacttcactacaccatcgatttcccgtaccttgagg
aaagcaagaggcttcctaccattattctgcct------
>PAFTOL004564
tcaaggtacttcgactttgcagtcattggcagtggagttgctgggcttcgatatgctctt
gaagttgcaaagcatggaactgttgctgtaattaccaaggctgagcctcacgagagcaac
acaaactatgctcaaggtggcgttagtgcagtaytgtcccccttagattctgtggaaagt
catatgcaagacaccatcattgcaggggcatatctttgtgatgaagagactgtcagagtg
------------------------------------------------------------
------------------------------------------------------------
--------------------------------gtttgcacagaagggcc-----------
----a------------gagaggatcagagaactgattgcaatgggtgcrtcatttgatc
atggtgaggayggaaatttgcacctagcaagggagggagggcactcccatcatagaattg
tccatgcggctgatatgactggtagggagattgagagggcactactagaggcagttgaaa
aaaatccaaacatctttttgttccagcaccattttgcaatagatttgttgacttcccag-
--------------------------------------gatggttc-caccactgtttgt
catggcgtt------gacaccctaaatactgaaacattaga---------------ggtc
atgcggtt--tctatcaaaagtgaccttacttgcatct---------ggtggtgctggtc
atatcta---cccaactacaactaatcctccggtagcaactggtgatggagttgccatgg
cccatcgagctcaagcagtgatagcaaatatggagtttgttcagtttcacccaactgcct
tagctgatgaaggccttcctataacagctttgaaagcacgagaaaatgctttccttataa
cagaagctgtcagaggagacggtggcattctttacaactcggacatggaaagattcatgc
ctctttatgatgatagagcggagcttgccccgagggatgtggtggcaagaagcatagacg
atcaactgaaaaagcgaaatgagaagyatgtcctccttgacataagtcacaaaccccgag
aaaagattctctctcatttccctaacatagcagccgaatgcctcaagtatggcctggata
taacrcagcagccaatcccagtagtccccgctgctcattacatgtgcgggggagttaggg
ctgggctccaaggggagaccaatgtgaagggcttgtacgttgcaggtgaggtagcttgta
caggcttgcatggagccaaccggctagccagcaattcactactcgaagccttagtttttg
caagaagagccgtccagccttcaatatactacaagaaccattcaacactgaatgcaagtg
cttcaaat------cagtgggctcaaccaacagttcccacatcactcagtgatgacatac
ttycgaaaatcaacacaaagacaaggcaaataaggaaagaattgcaggccataatgtgga
aatatgtcggcattgtcaggtccaccgcaaggctgaagaccgcagagaagaagatggcag
agttggagggtatatgggaagaatacttgtttcgacatgggtgg----------------
------------------------------------------------------------
------------------------------------------------------------
--------------------------------------
>PAFTOL004565
------------------------------------------------------------
------------------------------------------------------------
------------------------------------------------------------
------------------------------------------------------------
------------------------------------------------------------
------------------------------------------------------------
------------------------------------------------------------
------------------------------------------------------------
------------------------------------------------------------
------------------------------------------------------------
------------------------------------------------------------
------------------------------------------------------------
------------------------------------------------------------
------------------------------------------------------------
--------------------------------gtagcaactggagatggagtcgcgatgg
cccatcgagctcaagcagtgatagcaaatatggagtttgttcagttccacccracwgcct
tagctgaygaaggccttcctataacccctttgaaagcccgagaaaatgcattccttataa
ctgaagctgtyagaggagatggtggcattctgtacaatttagacatggaaagattcatgc
ctctttatgatgatagagcggagcttgccccaagggatgtggtggcaaggagcatagatg
atcaactgaaaaaacggaatgagaagtatgtgctgcttgacataagtcacaaaccccgag
aaaagattctctctcatttccctaacataggagccgaatgcctcaagtatggcctagata
taacacggcagccaatcccrgtagtccctgctgctcattacatgtgcgggggagttaagg
ctgggctccaaggggagaccaatgtgaagggcctgtatgttgcaggtgaggtagcttgta
caggcttacatggagccaaccggctagccagcaattcactactcgaagcgttaggttttg
ctagaagagcggtccagccttcaatagactacaagaaccattcaacactcgacgtaagtt
cttcaaat------cagtgggctcaaccaactgttcctacatcacttggtgaagatgtac
ttgccaaagtcattgcaaagacgagggaaataaggagagaattgcaggccatcatgtgga
aatatgtcggcattgtcaggtccactgcaaggctgaagaccgcagagcaccggatagcac
agttggagggtaaatgggaggaatacttgtttcgacacgggtggaagccaacaatggtgg
cacttgaggcgtgtgaaatgaggaatctcttctgttgcgcgaagctagtggtgagcagtg
cactatcgagaacagagagtcgcgggcttcactacaccatcgatttcccataccttgagg
aaagcaagaggcttcctaccattattctgcct------
>PAFTOL004566
tcaaggtactttgactttgcagtcattggcagtggagttgctgggcttcgatatgctctt
gaagttgcaaagcatggaactgttgctgtaattaccaaggctgagcctcacgagagcaac
acaaactatgctcaaggtggtgttagtgcagtattgtcacccttagattctgtggaaagt
catatgcaagacaccatcattgcaggggcatatctttgtgatgaggagactgtcagagt-
------------------------------------------------------------
------------------------------------------------------------
------------------------------------------------------------
----a------------gagaggatcagagaactgattgcaatgggtgcatcatttgatc
atggtgaggacggaaatttgcacctagcaagggagggagggcactcccatcatagaattg
tccatgcggctgatatgactggtagggagattgagagggcactactagaggcagttgaaa
aaaatccaaacatctttttgttccagcaccattttgcaatagatttgttgacttcccag-
--------------------------------------gatgggtc-caccactgtttgt
catggtgtt------gacactctgaatactgaaacattagg---------------ggtc
atgcgttt--tctatcaaaagtgaccttacttgcctct---------ggtggtgctggtc
atatcta---cccaactacaactaatcctccggtagcaactggtgatggagttgccatgg
cccatcgagctcaagcagttatagcaaatatggagtttgttcagtttcacccaactgcct
tagctgatgaaggccttcctataacagctttgaaagcacgagaaaawkctttccttataa
cagaagctgtcagaggagacggtggcattctttacaacttggacatggaaagattcatgc
ctctttatgatgatagagcggagcttgccccragggatgtggtggcaagaagcatagatg
atcaactgaaaaagcgaaatgakaaatatgtcctccttgacataagtcacaaaccccgag
aaaagattctctctcatttccctaacatagcagccgaatgcctcaagtatggcctggata
taacscagcagccaatcccagtcgtccctgctgctcattacatgtgygggggagttaggg
ctgggctccaaggggagaccaatgtgaggggtttgtatgttgcaggtgaggtagcttgta
caggcttgcatggagccaaccggctagccagcaattcactactygaagccttagtttttg
caagaagagccgtccarccttcaatatactacaagaaycattcaacacttaatgcaagtg
cttcaaat------cagtgggctcaaccaacagttcccacatcactcagtgatgatatac
tttcgaaaatcaacacaaagacaaggcaaatgcggaargaattgcaggccataatgtgga
aatatgttggcattgtcaggtccaccgcaaggctgaagaccgcagagaagaggatagcrg
agttggagggtatatgggaagaatacttgtttcgacatggttggaagccaacaatggtgg
ggctcgtggcctgtgaaatgaggaatctattttgttgcgcgaagctagtggtgagcagtg
cmttatcragaacagaaagccgtgggcttcactacacgatcgatttcccttaccttgagg
aaagcaagaggcttccyaccattattctgcct------
>PAFTOL004567
gcaaggtacttcgactttgcagttattggcagtggagttgctgggcttcgctatgctctt
gaagttgcaaagcacggaactgttgctgtaattaccaaggctgagccccatgagagcaac
acaaactatgctcaaggtggagttagtgcagtattgtcccccttagattcggtggaaagt
catatgcaggataccatcattgcaggggcatatctttgcgatgaggagactgtcagagta
agcttaaatgacatggcatcttctatatagttgagcacattaattctgctctcccaaaaa
ggcaaaaacttgat--ggctgataactgtgttttattcggcttttttcacagttcctgtt
tcttctcttgcttttgtgttttatcccaggtggtttgcacggaagggcc-----------
----a------------gagaggatcagagaactgattgcaatgggtgcatcatttgatc
atggagaggacggaaatttgcacctagcaagagagggagggcactcccatcatagaattg
tccatgcagctgatatgacaggtagagagatcgagagggcactactagaggcagtcgaaa
aaaaccctaacatcttcttgtttgagcaccattttgcaatagatttgttgacttcccag-
--------------------------------------gwtggttc-caacactgtttgt
catggtgtt------gacactataaatactgaaacattgga---------------ggta
ttgacacc--agtgaattgaccttttctgttgcccttt---------tccaacatatctt
atgtgat---ggagagatgaaaatgtgtgcaggtagcaactggagatggagtcgcgatgg
cccatcgagctcaagcagtgatagcaaatatggagtttgttcagttccacccaactgcct
tagctgacgaaggccttcctatatcccctttgaaagcccgagaaaatgcattccttataa
cagaagctgtcagaggagatggtggcattctttacaatttagacatggaaagattcatgc
ctctttatgatgatagagcggagcttgccccaagggatgtggtggcaaggagcatagatg
atcaactgaaaaagcgcaatgagaagtatgtgctccttgacataagtcacaaaccccgag
aaaagattctctctcatttccctaacatagcagmcgaatgcctcaagtatggcctagata
taamacrgcagccmatcccagtagtccctgctgctcattacatgtgcgggggagttaagg
cggggctscaaggggagaccawtgtgaagggyctgtatgtagcaggtgaggtagcttgta
caggcttacatggagccaaccggctagccagcaattcactactcgaagcgttagtttttg
ctagaagagccgtccagccttcaattgactacaagaaccattcaacactcaacktaagtt
cttcaaat------cggtgggctcaaccaacagttcctacatcacttggggaagatgtac
ttgccaaaatcattgcaaagacgaaggaaataaggaaagaattgcaggccatcatgtgga
amtatgtcggcattgtcaggtccactgcaaggctgaagaccgcagagcaccggatagcag
agttggagggcaagtgggaggaatacttgtttcgacatgggtggaagccaacaatggtgg
cacttgaggcgtgtgaaatgaggaatctcttctgttgcgcgaagctagtgktgagcagtg
cactatcaagaacagagagtcgcgggcttcactacaccatcgatttcccgtaccttgagg
aaagcaagaggcttcctaccattattctgcct------
>PAFTOL004568
---------ttcgactttgcagttattggcagtggagttgctgggcttcgctatgctctt
gaagttgcaaagcayggaactgttgctgtaattaccaaggctgagccwcatgagagcaac
acaaactatgctcaaggtggagttagtgcagtattgtcccccttagattcggtggaaagt
catatgcrggataccatcattgcaggggcatatctttgcgatgaggagactgtcagagt-
------------------------------------------------------------
------------------------------------------------------------
------------------------------------------------------------
----a------------gagaggatcagagaactgattgcaatgggtgcatcatttgatc
atggagaggacggaaatytgcacctagcaagagagggagggcactcccatcatagaattg
tycatgcrgctgatatgacrggtmgagagatcgagagggcactactagaggcagttgaaa
aaaaccctaacatcttcttgtttgagcaccattttgcaatagatttgytgacttcccag-
--------------------------------------gttagctc-atgcacttsttgt
atgcgtatc---------artgtatttgagyaggaatttaa---------------gwwg
tytttttc--cctaagaaaagcgaytgtatttgttcttgca-----ggatggttccgaca
ctgtttg----tcatggtcgttttccgacacggtagcaactggagatggagtcgcgatgg
cccatcgagctcaagcagtgatagcaaatatggagtttgttcagttccacccaactgcct
tagctgacgaaggccttcctataaccccttygaaagcccgagaaaatgcattccttataa
ctgaagctgtcagaggagatggtggcattctttacaatttagacatggaaagattcatgc
ctctttatgatgatagagcggagcttgccccaagggatgtggtggcaaggagcatagatg
atcaactgaaaaagcgcaatgagaagtatgtgctccttgacataagtcacaaaccccgag
aaaagattctctctcatttccctaacatagcagccgaatgcctcaagtatggcctagata
taacacggcagccgatcccagtagtccctgctgcycattacatgtgtgggggagtcaagg
ccgggctccaaggggagaccaacgtgaagggcctgtatgttgcaggtgaggtagcttgta
caggcttgcatggagccaaccggctagctagcaattcactactcgaagcgttagtttttg
ctagaagagccgtgcagccttcaatagactacaagaaccattcaacactcgrcgtaagtt
cttcaa---------------------------------------ttggtgaagatgtac
ttgccaaaatcattgcaaagacgmaggaaataaggaaagagytgcaggccatcatgtgga
aatatgtcggcattgtcaggtccactgcaaggctgaagaccgcagagcaccggatagcag
agttggagggcaaatgggaggaatacttgtttcaacacgggtggaagccaacaatggtgg
sgcttgaggcgtgtgaaatgaggaatctcctctgttgcgcgaagctagtggtgagcagtg
cactggcgagaacwgagagtcgcgggcttcactacaccattgatttcccgtaccttgagg
aaagcaagaggcttcctaccattattctgcct------
>PAFTOL004571
tcaaggtacttcgattttgcagtcattggcagtggagttgctgggcttcgatatgctctt
gaagttgcaaagcatggaactgttgctgtaattaccaaggctgagcctcatgagagcaac
acaaactatgctcaaggtggtgttagtgcagtattgtcccccttagattctgtggaaagt
catatgcaagacaccatcattgcaggggcatatctttgtgatgaggagactgtcagagt-
------------------------------------------------------------
------------------------------------------------------------
------------------------------------------------------------
----a------------gagaggatcagagaactgattgcaatgggtgcatcatttgatc
atggtgaggacggaaatttgcacctagcaagggagggagggcactcccatcatagaattg
tccatgcggctgatatgactggtagggagattgagagggcactactagaggcagttgaaa
aaaatccaaacatctttttgttccagcaccattttgcaatagatttgttgacttcccag-
--------------------------------------gatggttc-catcactgtttgt
catggcgtt------gacactctaaatactgaaacattaga---------------ggtc
atgcggtt--tctatcaaaagtgaccttacttgcctcc---------ggtggtgctggtc
atatcta---cccaactacaactaatcctccggtagcaactggtgatggagttgccatgg
cccatcgagctcaagcagtcatagcaaatatggagtttgttcagtttcatccaactgcct
tagctgatgaaggccttcctataactactttgaaagcacgagaaaatgctttccttataa
cagaagctgtccgaggagacggtggcattctttacaacttggacatggaaagattcatgc
ctctttatgatgatagagcggagcttgccccgagggatgtggtggcaagaagcatagatg
atcaactgaaaaagcgaaatgagaagtatgtcctccttgacataagtcacaaaccccgag
aaaagattctctctcatttccctaacatagcagccgaatgcctcaagtatggcctggata
taacgcagcagccaatcccagtagtccctgctgctcattacatgtgcgggggagttaggg
ctgggctccaaggggagaccaatgtgaagggcttgtacgttgcaggtgaggtagcttgta
caggcttgcatggagccaaccggctagccagcaattcactgctcgaagccttagtttttg
caagaagagccgttcagccttcaatatactacaagaaccattccacactcaatgcaagtg
cttcaaat------cagtgggctcaaccaacagttcccacatcactcagtgatgatatac
tttcgaaaatcaacacaaagacaaggcaaatacggaaagaattgcaggccataatgtgga
aatatgttggcattgtcaggtcaacagcaaggctgaagaccgcagagaagaggatagcag
agttggagggtatgtgggaagaatacttgtttcgacatgggtggaagcccacaatggtgg
ggctcgaggcctgtgaaatgaggaatctattttgttgcgcgaagctagtggtgagcagtg
ccttatcgagaacagaaagccgtgggcttcactacacgatcgatttcccttaccttgaag
aaagcaagaggcttcctaccattattctgcct------
>PAFTOL004572
tcaaggtacttcgactttgcagttattggcagtggagttgctgggcttcgctatgctctt
gaagttgcaaagcacggaactgttgctgtaattaccaaggctgagcctcatgagagcaac
acaaactatgctcaaggtggagttagtgcagtgttgtcccccttagattcggtggaaagt
catatgcaggataccatcattgcaggggcatatctttgcgatgaggagactgtcagagtg
------------------------------------------------------------
------------------------------------------------------------
--------------------------------gtttgcacagaagggcc-----------
----a------------gaaaggatcagagaactgattgcaatgggtgcatcatttgatc
atggagaggacggaaatttgcacctagcaagagagggagggcactcccatcayagaattg
tccatgcagctgatatgacaggtagagagatcgagagggcgctactagaggcagttgaaa
aaaaccctaacatcttcttgtttgagcaccattttgcaatagatttgttgacttcccag-
--------------------------------------gatggttc-catcactgtttgt
catggtgtt------gacactataaatactgaaacattggg---------------tat-
------------------------ctccattt----------------------------
------------------------------tcgtggcaactggagatggagtcgcaatgg
cccatcgagctcgagcagtgatagcaaatatggagtttgttcagttccacccaactgcct
tagctgacgaaggccttcctataacccctttgaaagcycgagaaaatgcattccttataa
ctgaagctgtcagaggagatggtggcattctttacaatttagacatggaaagattcatgc
ctctttatgatgatagagcggagcttgccccaagggatgtggtggcaaggagcatagatg
atcaactgaaaaaacggaatgagaagtatgtgctgcttgacataagtcacaaaccccgag
aaaagattctctctcatttccctaacataggagccgaatgcctaaagtatggcctggata
taacacggcagccaatcccagtagtccctgctgctcattacatgtgcgggggagttaagg
ccgggctccaaggggagaccaatgtgaagggcctgtatgttgcaggtgaggtagcttgta
caggcttacatggagccaaccggctagccagcaattcactactcgaagcgttagtttttg
ctagaagagccgttcagccttcaatagactacaagaaccattcaacactcgacgyaagtt
cttcaaat------cagtgggctcaaccaacagttcctacatcacttggtgaagatgttc
ttgccaaaatcattgcaaagacgagggaaataaggagagaattgcaggccatcatgtgga
aatatgtcggcattgtcaggtccaccgcaaggttgaagaccgcagagcaccggatagcac
agttggagggtaaatgggaggaatacttgtttcgacacggatggaagccaacaatggtgg
cacttgaggcgtgtgaaatgaggaatctcttctgttgcgcgaagctagtggtgagcagtg
cactatcgagaacagagagtcgcgggcttcactacaccatcgatttcccatacctcgagg
aaagcaagaggcttcctacgattattctgccttgctcg
>PAFTOL004573
tcaaggtacttcgactttrcagttattggcagtggagttgctggkcttcgctatgctctt
gaagttgcaaagcacggaactgttgctgtrattaccaaggctgagcctyatgagagcaac
acaaactatgctcaaggtggwgttagtgcagtattgtccccyttagattcggtggaaagt
catatgcaggataccatcattgcaggggcatatctttgcgatgaggagactgtcagagt-
------------------------------------------------------------
------------------------------------------------------------
------------------------------------------------------------
----a------------gagaggatcagagaactgattgcaatgggtgcatcgtttgatc
atggagaggacggaaatttgcacctagcaagagagggagggcactcccatcatagaatcg
tccatgcagctgatatgacaggtagagagatcgagagggcactactagaggcrgttgaaa
aaaaccctaacatcttcttgtttragcaccattttgcaatagatttgttgacttcccag-
------------------------------------------------------------
------------------------------------------------------------
------------------------------------------------------------
--------------------------------gtagcaactggagatggagtcgcgatgg
cccatcgagctcgagcagtgatagcaaatatggrgtttgttcagttccacccaactgcat
tagctgacgaaggccttcctataacccctttgaaagcccgagaaaatgcattccttataa
ctgaagctgtcagaggagatggtggcattctttacaatttagacatggaaagattcatgc
ctctttatgatgatagagcggagcttgccccaagggatgtggtggcaaggagcatagatg
atcaactgaaaaaacggaatgagaagtatgtgctgcttgacataagtcacaaaccccgag
aaaagattctctctcatttccctaacataggagccgaatgcctcaagtatggcctagata
taacacggcagccaatcccagtagtccctgctgctcattacatgtgcgggggagttaagg
ccgggctccaaggggagaccgatgtgaagggcytgtatgttgcaggtgaggtcgcttgta
caggcttacatggagccaaccggctagccagcaattcactactcgaagcattagtttttg
ctagamgagcygtccagccatcaatagactacaagaaccattcaacactcgrcgtaagtt
cttcaaat------cagtgggctcaaccaacagttcctacatcacttggtgaagatgtac
ttgccaaaatcattgcaaagacgaggraaataaggagagaattgcaggccatcatgtgga
aatatgtcggcattgtcaggtccactgcaaggctgaagaccgcagagcaccggatagcac
agttggagggtaaatgggagraatacttgtttcgacatgggtggaagccaacaatggtgg
cacttgaggcgtgtgaaatgaggaatctcttctgttgcgcgaagctagtggtgagcagtg
cactatcgagaacagagagtcgcgggcttcactacaccatcgatttcccataccttgagg
aaagcaagaggcttcctaccattattctgcct------
>PAFTOL004574
tcaaggtacttcgactttgcggttattggcagtggagttgctgggcttcgctatgctctt
gaagttgcaaagcacggaactgttgctgtaattaccaaggctgagcctcatgagagcaac
acaaactatgctcaaggcggagttagtgcagtattgtcccccttagattcggtggaaagt
catatgcgggataccatcattgcaggggcacatctttgcgatgaggagactgtcagagt-
------------------------------------------------------------
------------------------------------------------------------
------------------------------------------------------------
----a------------gagaggatcagagaactgattgcgatgggtgcatcatttgatc
atggagaggacggaaatttgcacctagcaagagagggagggcactcccatcatagaattg
tccatgcagctgatatgacaggtagagagatcgagagggcactactagaggcagttgaaa
aaaaccctaacatcttcttgtttgagcaccattttgcaatagatttgttgactttccag-
--------------------------------------gatggttc-caacactatttgt
catggtgtt------gacactataaatactgaaacattgga---------------ggtg
gtgcggtt--tatatcaaaagtcactttacttgcctct---------ggtggtgctggtc
acattta---cccgactacaacgaatcctccggtagcaactggagatggagtcgcgatgg
cccatcgagctcaagcagtgatagcaaatatggagtttgttcagttccacccaactgcct
tagctgacgaaggccttccyataacccctttgaaagcccgagaaaatgcattccttataa
ctgaagctgtcagaggagatggtggcattctttacaatttagacagggaaagattcatgc
ctctttatgatgatagagcggagcttgccccaagggatgtggtggcaaggagcatagatg
atcaactgaaaaagcggaatgagaagtatgtgctccttgacataagtcacaaaccccgag
aaaagattctctctcatttccctaacataggagccgaatgcctcaagtatggcctagata
taacacggcagccaatcccagtagtccctgctgctcattacatgtgtgggggagttaagg
ccgggctccaaggggagaccaatgtgaaaggcctgtacgttgcaggtgaggtagcttgta
caggcttacatggagccaaccggctagccagcaattcgctactcgaagcgttagtttttg
ctagaagagccgtccagccttcaatagactacaagaaccattcaaaactggacgtaagtt
cttcaa---------------------------------------ttggtgaagatgtac
ttgccaaaatcattgcaaagacgagggaaataaggaaagaattgcaggccatcatgtgga
aatatgttggcattgtcaggtccactgcaaggctgaagaccgcagagcaccgratagcag
agttggagggtaaatgggaggaatacttgtttcgacacaggtggaagccaacaatggtgg
cacttgaggcgtgtgaaatgaggaatctcttctgttgttcgaagctagtggtgagcagtg
cactatcaagaacagagagtcgcgggcttcactacaccattgatttcccgtaccttgagg
aaagcaagaggcttcctaccattattctgcct------
>PAFTOL004577
tcaaggtacttcgactttgcagttgttggcagtggagttgctgggcttcgctatgctctt
gaagttgcaargcayggaactgttgctgtaattaccaaggctgagcctcatgagagcaac
acaaactatgctcaaggtggagttagtgcagtattgtcccccctagattcrgtggaaagt
catatgcaggataccatcattgcaggggcayatctttgcgatgaggagactgtcagagt-
------------------------------------------------------------
------------------------------------------------------------
------------------------------------------------------------
----a------------gagaggatyagrgaactgattgcaatgggtgcatcatttgatc
atggagaggatggaaatttgcacctagcaagagagggagggcactcccatcatagaattg
tccatgcagctgatatgacaggtagagagatcgagagggcgctactggaggcagttgaaa
aaaaycctaacatcttcttgtttgagcaccattttgcaatagatttgttgacgtcccag-
--------------------------------------gttagctt-tcatgc-gcttgt
tgtatgtgtatgtgcatcagtwtatttgagtaagaat--------------------gtg
gtacggtt--tatatcaaaagtcactttacttgcctct---------ggtggtgctggtc
acattta---cccgactacaacaaatcctccggtagcaactggagatggagtcgcgatgg
cccatcgagctcaagcagtgatagcraatatggagtttgttcagttccacccaactgcct
trgctgacgagggccttcctataacccctttgacagcccgagaaaatgcattccttataa
ctgaagctgtcagaggagatggtggcattctgtacaacttagacatggaaagattcatgc
ctctttatgatgatagagcggagcttgccccaagggatgtggtggcaaggagtatagacg
atcaactgaaaaagcggaatgagaagtatgtgctccttgacataagtcacaaaccccgag
aaaagattctctctcatttccctaacataggagccgaatgcctcaagtatggcctagaca
taacacggcagccaatcccagtagtccctgctgctcattacatgtgcgggggagttaagg
ctgggctccaaggggagaccaatgtgaagggcctgtatgttgcaggtgaggtagcttgta
caggcttacatggagccaacaggctagccagcaattcactactcgaagcgttagtttttg
ctagaagagccgtccagccttcaatagactacaagaaccattcracactcaaygtaagtt
cttcaaat------cagtgggctcaaccaacagttcctacatcccttggtgaagatgtac
ttgccaaaatcattgcaaagacgagggaaataaggaaagaattgcaggccatcatgtgga
aatatgtcggcattgtcaggtccaccgcaaggctsaagaccgcrgagcascggatagcgg
agttggaggrraaatgggagaaatacttgtttcgacacgggtggaagccaacaatggtgg
cacttgaggcgtgtgaaacgaggaatctcttctgttgcgcgaagctagtggtgagcagtg
cattatcaagaacagagagtcgcgggcttcactacaccatcgatttcccataccttgagg
aaagcaagaggcttcccaccattattctgcct------
>PAFTOL004578
tcacggtacttygactttgcagttattggcagtggagttgctgggcttcgctatgctctt
gaagttgcaaaacacggaactgttgctgtaattaccaaggctgagcctcatgagagcaac
acaaactatgctcaaggtggagttagtgcagtattgtcccccttagattcggtggaaagt
catatgcaggataccatcattgcaggggcatatctttgcgatgaggagactgtcagagtg
------------------------------------------------------------
------------------------------------------------------------
--------------------------------gtttgcacagaagggcc-----------
----a------------gagaggatcagagaactgattgcaatgggtgcatcatttgatc
atggagargatggaaatttgcacctagcaagagagggagggcactcccatcatagaattg
tccatgcagctgatatgacaggtagagagatcgagagggcactactagacgcagttgaaa
aaaaccctaacatcttcttgtttgagcaccattttgcaatagatttgttgacttcccag-
--------------------------------------gatggttc-catcagtgtttgt
catggtgtt------gacactataaatactgaaacattgag---------------aaag
at----------------------------------------------------------
-------------------------------cgtagcaactggagatggagtcgcgatgg
cccatcgagstcgagcagtgatagcaaatatggagtttgttcagttccacccaactgcct
tggctgacgaaggccttcctataacccctttgaaagcccgagaaaatgcattccttataa
ccgaagctgtcagaggagatggtggcattctttacaatttagacatggaaagattcatgc
ctctttatgatgatagagcggagcttgccccaagggatgtggtggcaaggagcatagatg
atcaactgaaaaaacggaatgagaagtacgtgctgcttgacataagtcacaaaccccgag
aaaagattctctctcatttccccaacataggagccgaatgcctgargtatggcctagata
taacacggcagccaatccctgtagtccccgctgctcattacatgtgcgggggagttaagg
ccgggctccaaggggagaccaatgtgaagggcctgtatgttgcaggtgaggtagcttgta
caggcttacatggagccaaccggctagccagcaattcactactcgaagcgttagtttttg
ctagaagagcygtccagccttcaatagactacaagaaccattcaacaatcgaygyaagtt
cttcaaat------cagtgggctcaaccracagttcctacatcacttggtgaagatgtac
ttgccaaaatcattgcaaagacgagggaaatmaggagagaattgcaggccatcatgtgga
aatatgtcggcattgtcaggtccactgcaaggctgaagaccgcagagcaccggatagcac
agttggagggtaaatgggaggaatacttgtttcgacamgggtggaagccaacaatggtgg
cactygaggcgtgtgaaatgaggaatctcttctgttgtgcgaasctagtggtgagcagtg
ctstatcgagaacagagagtcgcgggcttcactacaccatcgatttcccataccttgagg
aaagcaagaggcttcctaccattattctgccttgctcg
>PAFTOL004582
tcaaggtacttcgactttgcagttattggcagtggagttgctgggcttcgctatgctctt
gaagttgcaaagcacggaactgttgctgtaattaccaaggctgagcctcatgagagcaac
acaaactatgctcaaggtggagttagtgcagyattgtcccccttagattcggtggaaagt
catatgcaggataccatcattgcaggggcatatctttgcgatgaggagactgtcagagt-
------------------------------------------------------------
------------------------------------------------------------
------------------------------------------------------------
----a------------gagaggatcagagaactgattgcaatgggtgcatcatttgatc
atggagaggatggaaatttgcacctagcaagagagggagggcactcccatcatagaattg
tccatgcagctgatatgacaggtagagagatcgagagggcactactagaggcagttgaaa
aaaaccctaacatcttcttgtttgagcaccattttgcgatagatttgctgacttcccag-
--------------------------------------gwtggttc-caacactgtttgt
catggtgtt------gacactataaatactgaaacattgga---------------ggtg
gtgcggtt--tatatcaaaagtcactttacttgcctct---------ggtggtgctggtc
acgttta---cccgactacaacgaatcctccggtagcaactggagatggagtcgcgatgg
cccatcgagctcgagcagtgatagcaaatatggagtttgttcagttccacccaactgcct
tagctgacgaaggccttcctataacccctttgaaagcccgagaaaatgcattccttataa
ctgaagctgtcagaggagatggtggaattctttacaatttagacatggaaagattcwtgc
ctctttatgatgatagagcagagcttgccccaagggatgtggtggcaaggagcatagatg
atcaactgaaaaaacggaatgaaaagtatgtgctccttgacataagtcacaaaccccgag
aaaagattctctctcatttccctaacataggagccgaatgcctcaagtatggcctagata
taacacggcagccaatcccagtagtccctgctgctcattacatgtgcgggggagttaagg
ccgggctccaaggggagaccaatgtgaagggcctgtatgttgcaggtgaggtagcttgta
caggcttacatggagccaaccgactagccagcaattcactactcgaagcgttagtttttg
ctagaagagccgtccagccttcaatagactacaagaaccattcaacactcgacgtaagtt
cttcaa---------------------------------------ttggtgaagatatac
ttgccaatatcattgcaaagacgagggaaataaggagagaattgcagatcatcatgtgga
aatatgtcggcattgtcaggtccactgcaaggctgaagamcgcagagcaccggatagcac
agttggagggtaaatgggaggaatacttgtttcgacacgggtggaagccaacaatggtgg
casttgaggcatgtgaaatgaggaatctcttctgttgctcgaagctagtggtgagcagtg
cactatcgagaacagagagtcgcgggcttcactacaccatcgatttcccataccttgagg
aaagcaagaggcttcctaccattattctgcct------
>PAFTOL004583
tcaaggcacttcgactttgccgttattggcagtggagttgctgggcttcgctatgctctt
gaagttgcaaagcamggaactgttgctgtaattaccaaggctgagcctcatgagagcaac
acaaactatgctcaaggtggagttagtgcagtattgtccyccttagattcggtggaaagt
catatgcgggataccatcattgcaggggcatatctttgcgatgaggagactgtcagagt-
------------------------------------------------------------
------------------------------------------------------------
------------------------------------------------------------
----a------------gagaggatcagagaactgattgcaatgggtgcatcatttgatc
atggagaggacggaaatttgcacctagcgagagagggagggcactcccatcatagaattg
tccatgcagctgatatgacaggtagagagattgagagggcactactagaggcagttgaaa
aaaaccctaacatcttcttgtttgagcaccattttgcaatagatttgttgacttcccag-
--------------------------------------gatggttc-caacactgtttgt
catggtgtt------gacactataaatactgaaacattgga---------------gttg
catttgtct-----agtaaagtcactttacttgcctct---------ggtggtgctggtc
acattta---cccgactacaacgaatcctcmggtagcaactggagatggagtcgcgatgg
cccatcgagctcaagcagtgatagcaaatatggagtttgttcagttccacccaactgcct
tagctgacgaaggccttcctataacccctttgaaagcccgagaaaatgcattccttataa
ctgaagctgtyagaggagatggtggcattctttacaatttagacatggaaagattcatgc
ctctttatgatgatagagcggagcttgccccaagggatgtggtggcaagragcatagatg
atcaactgaaaaagcggaatgagaagtatgtgctccttgatataagtcacaaaccccgag
aaaagattctctctcatttccctaacataggagccgaatgcctcaagtatggcctagata
taacacggcagccaatcccagtagtccctgctgctcattacatgtgcgggggagttaagg
ccgggctccaaggggagaccaatgtgaaaggcctgtacgttgcaggtgaggtagcttgya
caggcttacatggagccaaccggctagccagcaattcactactcgaagcgttagtttttg
ctagaagagccgtccagccttcaatagactacaagaaccattcaaaactckacgt-----
----------------------------------tcctacgtcacttggtgaaratgtac
ttgccaaaatcattgcaaagacgagggaaataaggaaagaattgcaggccatcatgtgga
aatatgtcggcattgtcaggtccactgcaaggctcaaraccgcagagcacyggatagcag
agttggagggtaaatgggaggaatacttrtttcgacacaggtggaagccaacaatggtgg
cacttgaggcgtgtgaaatgaggaatctcttctgttgygcgaagctagtggtgagcagtg
cactatcragaacagagagtcgcgggcttcactacaccrtcgatttcccataccttgagg
aaagcaagaggcttcctaccattattctgcct------
>PAFTOL004584
tcaaggtacttcgactttgcagttgttggcagtggagttgctgggcttcgctatgctctt
gaagttgcaaagcacggaactgttgctgtaattaccaaggctgagcctcatgagagcaac
acaaactatgctcaaggtggagttagtgcagtattgtcccccctagattcggtggaaagt
catatgcaggataccatcattgcaggggcatatctttgcgatgaggagactgtcagagt-
------------------------------------------------------------
------------------------------------------------------------
------------------------------------------------------------
----a------------gagagaatcagagaacttattgcaatgggtgcatcatttgatc
atggagaggatggaaatttgcacctrgcaagagagggagggcactcccatcatagaattg
tccatgcagctgatatgacaggtagagagattgagagggcgctactggaggcagttgaaa
aaaaccctaacatcttcttgtttgagcaccattttgcaatagatttgttgacgtcccag-
--------------------------------------gttagctc---atgc-acttgt
tgtatgtgc------atcagtgtatttgagtaagaattgaa----------gca--ggtg
gtacggtt--tatatcaaaagtcactttacttgcctct---------ggtggagctggtc
acattta---cccgactacaacgaatcctccggtcgcaactggagatggagtcgcgatgg
cccatcgagctcaagcagtgatagcaaatatggagtttgttcagttccacccaactgcct
tagctgacgagggccttcctataacccctttgacagcccgagaaaatgcattccttataa
ctgaagctgtcagaggagatggtggcattctgtacaatttagacatggaaagattcatgc
ctctttatgatgatagagcggagcttgccccaagggatgtggtggcaaggagcatagacg
atcaactgaaaaagcggaatgagaagtatgtgctccttgacataagtcacaaaccccaag
aaaagattctctctcatttccctaacataggagccgaatgcctcaagtatggcctagaca
taacacggcagccaatcccagtagtccctgctgctcattacatgtgcgggggagttaagg
ctgggctccaaggggagaccaatgtgaagggcctgtatgttgcaggtgaggtagcttgta
caggcttacatggagccaacaggctagccagcaattcactactcgaagcgctagtttttg
ctagaagagccgtccagccttcaatagactacaagaaccattcagcactcaacgtaagtt
cttcaaat------cagtgggctcaaccaacagttcctacgtcacttggtgaagatgtcc
ttgccaaaatcattgcaaagacgagggaagtaaggaaagaattgcaggccatcatgtgga
aatatgtcggcattgtcaggtccaccgcaaggctgaagaccgcagagcaccggatagcag
agttggagggaaaatgggagaaatacttgtttcgacacgggtggaagccaacaatggtgg
cacttgaggcatgtgaaatgaggaatctcttctgttgcgcgaagctagtggtgagcagtg
cattatcaagaacagagagtcgcgggcttcactacaccatcgatttcccataccttgagg
aaagcaagaggcttcctaccattattctgcct------
>PAFTOL004585
tcaaggtacttcgactttgcagtcattggcagtggagttgctgggcttcgatatgctctt
gaagttgcaaagcatggaactgttgctgtaattaccaaggctgagcctcacgagagcaac
acaaactatgctcaaggtggtgttagtgcagtattgtcccccttggattctgtggaaagt
catatgcaagacaccatcattgcaggggcatatctttgtgatgaggagactgtcagagt-
------------------------------------------------------------
------------------------------------------------------------
------------------------------------------------------------
----a------------gagaggatcagagaactgattgcaatgggtgcatcatttgatc
atggtgaggacggaaatttgcacctagcaagggagggagggcactcccatcatagaattg
tccatgcggctgatatgactggtagggagattgagagggcattactagaggcagttgaaa
aaaatccaaacatctttttgttccagcaccattttgcgatagatttgttgacttcccag-
--------------------------------------gwtggttc-caccactgtttgt
catggcgtt------gacactctaaatactgaaacattagg---------------ggtc
atgcggtt--tctatcaaaagtgaccttacttgcctct---------ggtggtgctggtc
atatcta---cccaactacaactaatcctccggtagcaactggtgatggagttgccatgg
cccatcgagctcaggcagtgatagcaaatatggrgtttgttcagtttcacccaactgcct
tagctgatgaaggccttcccataacagctttgaaagcacgagaaaatgctttccttataa
cagaagctgtcagaggagacggtggcattctttacaacttggacatggaaagattcatgc
ctctttatgatgatagagcggagcttgccccgagggatgtggtggcaagaagcatagacg
atcaactgaaaaagcgaaatgagaaatatgtcctccttgacataagtcacaaaccccgag
aaaagattctctctcatttccctaacatagcagccgaatgcctcaagtatggcctggata
taacgcagcagccaatcccagtcgtccctgctgctcattacatgtgcgggggagttaggg
ctgggctccaaggggagaccaatgtgaagggcttgtatgttgcaggtgaggtagcttgta
caggcttgcatggagccaaccggctagccagcaattcactactcgaagccttagtttttg
caagaagagccgtccagccttcaatatactacaagaaccattcaacactcaatgcaagtg
cttcaaat------cagtgggctcaaccaacagttcccacatcactcagtgatgatatac
tttcraaaatcaacacaaagacaaggcaaatgcggaaagaattgcaggccataatgtgga
aatatgttggcattgtcaggtccaccgcaaggctgaagacagcagagaagaggatagcag
agttggagggtatatgggaagaatacttgtttcgacatggttggaagccaacaatggtgg
ggctcgtggcctgtgaaatgaggaatctattttgttgcgcgaagctagtggtgagcagtg
ccttatcgagaacagaaagccgtgggcttcactacacgatcgatttcccttaccttgagg
aaagcaagaggcttcctaccattattctgcct------
>PAFTOL004587
tcaaggtacttcgactttgcggttattggcagtggagttgctgggcttcgctatgctctt
gaagttgcraagcacggaactgttgctgtaattaccaaggctgagcctcatgagagcaac
acaaactatgctcaaggcggagttagtgcagtattgtcccccttagattcggtggaaagt
catatgcgggataccatcattgcaggggcatatctttgcgatgaggagactgtcagagt-
------------------------------------------------------------
------------------------------------------------------------
------------------------------------------------------------
----a------------gagagaatcagagaactgattgcaatgggtgcatcatttgatc
atggagaggacggaaatttgcacctagcgagagagggagggcactcccatcatagaattg
tccatgcagctgatatgacaggyagagagatcgagagggcactactagaggcagttgaaa
aaaaccctaacatcttcttgtttgagcaccattttgcaatagatttgttgacttcccag-
--------------------------------------gatggttc-caacactatttgt
catggtgtt------gacactataaatactgaaacattgga---------------ggtg
gtgcggtt--tatatcaaaagtcactttacttgcctct---------ggtggtgctggtc
acattta---cccgactacaacgaatcctcmggtagcaactggagatggagtcgcgatgg
cccatcgagctcaagcagtgatagcaaatatggagtttgttcagttccacccaactgcct
tagctgacgaaggccttcctataacccctttgaaagcccgagaaaatgcattccttataa
ctgaagctgtcagaggagatggtggcattctttacaatttagacatggaaagattcatgc
ctctytatgatgatagagcggagcttgccccaagggatgtggtggcaaggagcatmgatg
atcaactgaaaaagcggaatgagaagtatgtgctccttgacataagtcacaaaccccgag
aaaagattctctctcatttccctaacataggagctgaatgcctcaagtatggcctagata
taacacggcagccaatcccagtagtccctgctgctcattacatgtgcgggggagttaagg
ccgggctccaaggggagaccaatgtgaaaggcctgtacgttgcaggtgaggtagcttgta
caggcttacatggagccaaccggctagccagcaattcgctactcgaagcgttagtttttg
ctagaagagccgtccagccttcaatagactacaagaaccattcaaaactggacgtaagtt
cttcaa---------------------------------------ttggtgaagatgtac
tggccaaaatcattgcaaagacgagggaaataaggaaagaattgcaggccatcatgtgga
aatatgttggcattgtcaggtccactgcaaggctgargaccgcagagcaycggatagcag
agttggagggtaaatgggaggaatacttgtttcgacacaggtggaagccaacaatggtgg
cacttgaggcgtgtgaaatgaggaatctcttctgytgttcgaagctagtggtgagcagtg
cactatcaagaacagagagtcgcgggcttcactacaccattgatttcccgtaccttgagg
aaagcaagaggcttcctaccattattctgcct------
>PAFTOL004590
tcaaggtactttgactttgcagttgttggcagtggagttgctgggcttcgctatgctctt
gaagttgcaaagcacggaactgttgctgtaattaccaaggctgagcctcatgagagcaac
acaaactatgctcaaggtggagttagtgcagtattgtcccccctagattcggtggaaagt
catatgcaggataccatcattgcaggggcatatctttgcgatgaggagactgtcagagt-
------------------------------------------------------------
------------------------------------------------------------
------------------------------------------------------------
----a------------gagaggatcagagaactgattgcaatgggtgcatcatttgatc
atggagaggatggaaatttgcacctagcaagagagggagggcactcccatcatagaattg
tccatgcagctgatatgacaggtagagagatcgagagggcgctactagaggcagttgaaa
aaaaccctaacatcttcttgtttgagcaccattttgcaatagatttgctgacttcccag-
--------------------------------------gatggttc-caacactatttgt
tatggtgtt------gacactataaatactgaaacattggaggtaatgacaccagtggtg
gtacggtt--tatatcaaaagtcactttacttgcctct---------ggtggtgctggtc
acattta---cccgactacaacgaatcctccggtagcaactggagatggagtcgcgatgg
cccatcgagctcaagcagtgatagcaaatatggagtttgttcagttccacccaactgcct
tagctgatgagggccttcctataacccctttgacagcccgagaaaatgcattccttataa
ctgaagctgtcagaggagatggtggaattctgtacaatttagacatggaaagattcatgc
ctctttatgatgatagagcggagcttgccccaagggatgtggtggcaaggagcatagacg
atcaactgaaaaagcggaatgagaagtatgtgctccttgacataagtcacaaaccccgag
aaaagattctctctcatttccctaacataggagccgaatgcctcaagtatggcctagaca
taacacggcagccaatcccagtagtccctgctgctcattacatgtgtgggggagttaagg
ctgggctccaaggggagaccaatgtgaagggcctgtatgttgcaggtgaggtagcttgta
caggcttacatggagccaacaggctagccagcaattcactacttgaagcgttagtttttg
ctagaagagccgtccagccttcaatagactacaagaaccattcaacactcaacgtaagtt
cttcgaat------cagtgggctcaaccaacagttcctacgtcacttggtgaagatgtac
ttgccaaaatcattgcaaagacgagggaaataaggaaagaattgcaggccatcatgtgga
aatatgtcggcattgtcaggtccaccgcaaggctgaagaccgcagagcaccggatagcag
agttggagggaaaatgggagaaatacttgtttcgatacgggtggaagccaacaatggtgg
cacttgaggcgtgtgaagtgaggaatctcttctgttgcgcgaagctagtggtgagcagtg
cattatcaagaacagagagtcgcgggcttcactacaccatcgatttcccttaccttgagg
aaagcaagaggcttcctaccattattctgcct------
>PAFTOL004591
tcaaggtactttgactttgcagttgttggcagtggagttgctgggcttcgctatgctctt
gaagttgcaaagcacggaactgttgctgtaattaccaaggctgagcctcawgagagcaac
acaaactatgctcaaggtggagttagtgcagtattgtcccccctagattcggtggaaagt
catatgcaggataccatcattgcaggggcatatctttgcgatgaggagactgtcagagt-
------------------------------------------------------------
------------------------------------------------------------
------------------------------------------------------------
----a------------gagaggatcagagaactgattgcaatgggtgcatcatttgatc
atggagaggatggaaatttgcacctagcaagagagggagggcactcccatcatagaattg
tccatgcagctgatatgacaggtagagagatcgagagggcgctactagaggcagttgaaa
aaaaycctaacatcttcttgtttgagcaccrttttgcaatagatttgttgacttcccag-
--------------------------------------gttagctt-tcatgc-gcttgt
tgtatgtgt------atcagtgtatttgagtaagaatc--a----------cca--ggtg
gtacggtt--tatatcaaaagtcactttacttgcctct---------ggtggtgctggtc
acattta---cccgactacaacgaatcctccggtagcaactggagatggrgtcgcgatgg
cycatcgagctcaagcagtgatagcaaatatggagtttgttcagttccacccaacwgcct
tagctgacgagggccttcctataacccctttgacagcccgagaaaatgcattccttataa
ctgaagctgtsagaggagatggtggmattctgtacaatttagacatggaaagattcatgc
ctctttatgatratagagcggagcttgccccaagggatgtggtggcaaggagcatagacg
atcaactgaaaaagcggaatgagaagtatgtgctccttgacataagtcacaaaccmcgag
aaaagattctctctcatttccctaacataggagccgaatgcctcaagtatggcctagaca
taacacggcagccaatcccwgtagtccctgctgctcattacatgtgtgggggagttaagg
ctgggctccaaggggagaccaatgtgaagggcctgtatgttgcaggtgaggtagcttgta
caggcttacatggagccaacaggctagccagcaattcactactygaagcgytagtttttg
ctagaagagccgtccarccttcaatagactacaagaaccattcaacactcaacgtaagtt
cttcraat------cagtgggctcarccaacagttcctacgtcacttggtgaagatgtac
ttgccaaaatcattgcaaagacgagggaaataaggaaagaattgcaggccrtcatgtgga
aatatgtcggcattgtsaggtccaccgcaaggctgaagaccgcagagcaccggatarcag
agttggagggaamatgggaraaatacttgtttcgatacggktggaagccaacaatggtgg
cacttgaggcgtgtgaaatgaggaatctcttctgttgcgcgaagctagtggtgagcagtg
cattatcaagaacagagagtcgcgggcttcactacaccrtcgatttcccataccttgagg
aaagcaagaggcttcctaccattattctgcct------
>PAFTOL004593
gcaaggtacttcgactttgcagttattggcagtggagttgctgggcttcgctatgctctt
gaagttgcaaagcacggaactgttgctgtaattaccaaggctgagcctcatgagagcaac
acaaactatgctcaaggtggagttagtgcagtattgtcccccttagattcrgtygaaagt
catatgcaggataccatcattgcgggggcatatctttgcgatgaggagactgtcagagt-
------------------------------------------------------------
------------------------------------------------------------
------------------------------------------------------------
----a------------gagaggatcagagaactgattgcaatgggtgcatcatttgatc
atggagaggatggaaatttgcacctagcaagagagggagggcactcccatcatagaattg
tccatgcagctgatatgacaggtagagagatcgagagggcactactagaggcggttgaaa
aaaaccctaacatcttcttgtttgagcaccattttgcaatagatttgttgacttcccag-
--------------------------------------gatggttc-gaacactatttgt
catggtgtt------gacactataaatactgcaacattgga---------------ggtg
gtgcggtt--tatatcaaaagtcattttacttgcctct---------ggtggtgctggtc
acgttta---cccaactacaacgaatcctccggtagcaactggagatggagtcgcgatgg
gccaccgagctcaagcagtgatagcaaatatggagtttgttcagttccacccaactgcct
tagctgacgaaggccttcctataacccctttgaaagcccgagaaaatgcattccttataa
ctgaagctgtcagaggagatggtggcattctttacaatttagacatggaaagattcatgc
ctctttatgatgatagagcggagcttgccccaagggatgtggtggcaagragcatagatg
atcaactgaaaaagcggaatgagaagtatgtgctccttgacataagtcacaaaccccaag
gaaagattctctctcatttccctaacataggagccgaatgcctcaagtatggcctagata
taacacggcagccaatcccagtagtccctgctgctcattacatgtgcgggggagttaagg
ccgggctccaaggggagaccaatgtgaaaggcctctacgttgcaggtgaggtagcttgta
caggcttacacggagccaaccggctagccagcaattcactactcgaagcgttagtttttg
ctagaagagccgtccagccttcaatagactacaagaaccattcaaaactcgacgtaagtt
cttcam---------------------------------------ttggtgaagatgtac
ttgccaaaatcattgcaaagacgagggaaataaggaaagaattgcaggccatcatgtgga
aatatgtcggcattgtcaggtccactgcaaggctgaagacggcagagcgccggatagcag
agttggaaggtaaatgggaggaatacttgtttcracaagggtggaagccracaatggtgg
cacttgaggcgtgtgaaatgaggaatctcttctgttgcgcgaagctagtggtgagcagtg
cactatcgagaacggagagtcgcgggcttcactacaccatcgatttcccgtaccttgagg
aaagcaagaggcttcctaccattattctgcct------
>PAFTOL004594
tcaaggtactttgactttgcagttgttggcagtggagttgctgggcttcgctatgctctt
gaagttgcaaagcacggaactgttgctgtaattaccaaggctgagcctcatgagagcaac
acaaactatgctcaaggtggagttagtgcagtattgtcccccctagattcggtggaaagt
catatgcaggataccatcattgcaggggcatatctttgcgatgaggagwctgtcagagt-
------------------------------------------------------------
------------------------------------------------------------
------------------------------------------------------------
----a------------gagaggatcagagaactgattgcaatgggtgcatcatttgatc
atggagaggatggaaatttgcacctagcaagagagggagggcactcccatcatagaattg
tccatgcagctgatatgacaggtagagagatcgagagggcgctwctagaggcagttgaaa
aaaaccctaacatcttcttgtttgagcaccattttgcaatagatttgttgacttcccag-
--------------------------------------gttagctt-tcatgc-gctygt
tgtatgygt------rtcagtgtgtttgagtaagaatc--a----------cca--ggtg
gtacggtt--tatrtcaaaagtcactttacttgcctct---------ggtggtgctggtc
acattta---cccgactacaacgaatcctcmggtagcaactggagatggagtcgcgatgg
cccatcgagctcaagcagtgatagcaaatatggagtttgttcagttccacccaactgcct
tagctgacgagggycttcctataaccymtttgacagcccgagaaaatgcattccttataa
ctgaagctgtcagaggagatggtggmattctgtacaatttagacatggaragattcatgc
ctctttatgatgatagagcggagcttgccccaagggatgtggtggcaaggagcatagacg
atcaactgaaaaagcggaatgagaagtatgtgctccttgacataagtcacaaaccccgag
aaaarattctctctcatttccctaacataggagccgaatgcctcaagtatggcctagaca
taacacagcagccaatccctgtagtccctgctgctcattacatgtgtgggggagttaagg
ctgggctccaaggggagaccaatgtgaagggcctgtatgttgcaggtgaggtagcttgta
caggcttacatggagccaacaggctagccagcaattcactacttgaagcgttagtttttg
ctagaagagccgtccagccttcaatagactacaagaaccattcaacactcaacgtcagtt
cttcgaat------cagtgggctcaaccaacagttcctacgtcacttggtgaagatgtac
ttgccaaaatcattgcaaagacgagggaaataaggaaagaattgcaggccatcatgtgga
aatatgtcggcattgtcaggtccaccgcaaggctgaagaccgcagagcaccggatagcag
agttggagggaaaatgggagaaatacttgtttcgatacgggtggaagccaacaatggtgg
cacttgaggcgtgtgaaatgaggaatctcttctgttgcgcgaagctagtggtgagcagtg
cattatcaagaacagagagtcgcgggcttcactacaccatcgatttcccgtaccttgagg
aaagcaagaggcttcctaccattattctgcct------
>PAFTOL004596
tcaaggtacttcgactttgcagttattggcagtggagttgctgggcttcgctatgctctt
gaagttgcaaagcacggaactgttgctgtrattaccaaggctgagcctcatgagagcaac
acaaactatgctcaaggtggagttagtgcagtattgtcccccttagattcggtggaaagt
catatgcaggataccatcattgcaggggcatatctttgcgatgaggagactgtcagagt-
------------------------------------------------------------
------------------------------------------------------------
------------------------------------------------------------
----a------------gagaggatcagagaactgattgcaatgggtgcatcatttgatc
atggagaggacggaaatttgcacctagcaagagagggagggcactcccatcatagaattg
tccatgcagctgatatgacaggtagagagatcgagagggcactactagaggcagttgaaa
aaaaccctaacatcttcttgtttgagcaccattttgcaatagatttgttgacttcccag-
--------------------------------------gwtggttc-catcagtgtttgt
catggtgtt------gacactataaatactgaaacattgga---------------ggtg
gtgcggtt--tatatcaaaagtcactttacttgcctct---------ggtggtgctggtc
acattta---cccgacgacaacaaatcctccggtagcaactggagatggagtcgcgatgg
cccatcgagctcgagcagtgatagcaaatatggagttcgttcagttccacccaactgcct
tagctgacgaaggccttcctataacccctttcaaagcccgagaaaatgcattccttataa
ctgaagctgtcagaggagatggtggcattctttacaatttagacatggaaagattcatgc
ctctttatgatgatagagcggagcttgccccgagggatgtggtggcaaggagcatagatg
atcaactgaaaaaacggaatgagaagtacgtgctgcttgacataagtcacaaaccccgag
aaaagattctctctcatttccctaacataggagccgaatgcctaaagtatggcctagata
taacacggcagccaatcccagtagtccctgctgctcattacatgtgcgggggagttaagg
cggggctccaaggggagaccaatgtgaagggcctgtatgttgcaggtgaggtagcttgta
caggcttacatggagccaaccggctagccagcaattcactactcgaagcgttagtttttg
ctagaagagccgtccagccttcaatagactacaagaaccattcaacaatcgacgtaagtt
cttcaa---------------------------------------ttggtgaagatgtag
ttgccaaaatcattgcaaagacgagggaaataaggagagaattgcaggtcatcatgtgga
aatatgtcggcattgtcaggtccactgcaaggctgaagaccgcagagcaccggatagcac
agttggagggtaaatgggaggaatacttgtttcgacacgggtggaagccaacaatggtgg
cacttgaggcgtgtgaaatgaggaatctcttctgttgtgcgaagctagtggtgagcagtg
cactatcgagaacagagagtcgcgggcttcactacaccatcgatttcccataccttgagg
aaagcaagaggcttcctaccattattttgcct------
>PAFTOL004597
tcaaggtactttgactttgcagttattggcagtggagttgctgggcttcgctatgctctt
gaagttgcaaagcacggaactgttgctgtaattaccaaggctgagcctcatgagagcaac
acaaactatgctcaaggtggagttagtgcagtattgtcccccttagattcggtggaaagt
catatgcaggataccatcattgcaggggcacatctttgcgatgaggagactgtcagagt-
------------------------------------------------------------
------------------------------------------------------------
------------------------------------------------------------
----a------------gagaggatcagagaactgattgcaatgggtgcatcatttgatc
atggagaggacggaaatttgcacctagcgagagagggaggacactcccatcatagaattg
tccatgcagctgatatgacaggtagagagattgagagggcactactagaggcagttgaaa
aaaaccctaacatcttcttgtttgagcaccattttgcaatagatttgttgacttcccag-
--------------------------------------gatggttc-caacactatttgt
catggtgtc------gatactataaatactgaaacattggag---------gtaatggtg
gtgcggtt--tatatcaagagtcactttacttgcctct---------ggtggtgctggtc
acattta---cccgactacaacgaatcctccggtagcaaccggggatggagtcgcgatgg
cccatcgagctcaagcagtgatagcaaatatggagtttgttcagttccacccaactgcct
tggctgacgaaggccttcctataacccctttgaaagcccgagaaaatgcattccttataa
ctgaggctgtcagaggagatggtggcatcctttacaatttagacatggaaagattcatgc
ctctttatgatgatagagcggagcttgccccaagggatgtggtggcaaggagcatagatg
atcaactgaaaaagcggaatgagaagtatgtgctccttgatataagtcacaaaccccgag
aaaagattctctctcatttccctaacataggagccgaatgcctcaagtatggcctagata
taacacggcagccaatcccagtagtccctgctgctcattacatgtgcggrggagttaagg
ccgggctccaaggggagaccaatgtgaaaggcctgtacgttgcaggtgaggtagcttgta
caggcttacatggagccaacmggctagccagcaattcactactcgaagcgttagtttttg
ctagaagagcygtccagccttcartagactacaagaaccattcaaaactygacgtaagtt
cttcaaat------cagtgggctcaaccaacagttcctacatcacttggtgaagatgtac
ttgccaaaatcattgcaaagacgagggaaataaggaaagaattgcaggccatcatgtgga
aatatgtcggcattgtcaggtccactgcaaggctcaagaccgcagagcaccggatagcag
agttggagggtaaatgggaggaatacttgtttcaacacaggtggaagccaacaatggtgg
cacttgaggcgtgcgaaatgaggaatctcttctgttgcgcgaagctagtggtgagcagtg
cactatcragaacagagagtcgcgggcttcactacaccatcgatttcccataccttgagg
aaagcaagaggcttccgaccattattctgcct------
>PAFTOL004598
tcaaggtactttgactttgcagttgttggcagtggagttgctgggcttcgctatgctctt
gaagttgcaaagcacggaactgttgctgtaattaccaaggctgagcctcatgagagcaac
acaaactatgctcaaggtggagttagtgcagtattgtcccccctagattcggtggaaagt
catatgcaggataccatcattgcaggggcatatctttgcgatgaggagactgtcagagt-
------------------------------------------------------------
------------------------------------------------------------
------------------------------------------------------------
----a------------gagaggatcagggaactgattgcaatgggtgcatcatttgatc
atggagaggatggaaatttgcacctagcaagagagggagggcactcccatcatagaattg
tccatgcagctgatatgacaggtagagagatcgagagggcgctactagaggcagttgaaa
aaaaccctaacatcttcttgtttgagcaccattttgcaatagatttgttgacttcccag-
--------------------------------------gttggctt-tmatgc-rctkst
tgtatgtgt------atcagtgtatttgagtaagaatc--a----------cca--ggtg
gtacggtt--tatatcaaaagtcactttacttgcctct---------ggtggtgctggtc
acattta---cccgactacaacgaatccgccggtagcaactggagatggagtcgcgatgg
cccatcgagctcaagcagtgatagcaaatatggagtttgttcagttccacccaactgcct
tagctgacgagggccttcctataacccctttgacagcccgagaaaatgcattccttataa
ctgaagctgtcagaggagatggtggcattctgtacaatttagacatggagagattcatgc
ctctttatgatgatagagcggagcttgccccaagggatgtggtggcaaggagcatagacg
atcaactgaaaaagcggaatgagaagtatgtgctcctggacataagtcacaaaccccgmg
aaaagattctctctcatttccctaacataggagccgaatgcctcamgtatggcctagaca
taacacggcagccaatccctgtagtccctgctgctcattacatgtgtgggggagtcaagg
ctgggctccaaggggagaccaatgtgaagggcctgtatgttgcaggtgaggtagcttgta
caggcttacatggagccaacaggctagccagcaattcactactygaagcgttagtttttg
ctagaagagccgtccagccttcaatagactacaagaaccattcaacactcaacgtaagtt
cttcaaat------cagtgggctcaaccaacagttccgacgtcacttggtgaagatgtac
ttgccaaaatcattgcaaagacgagggaaataaggaaagaattgcaggccatcatgtgga
aatatgtcggcattgtcaggtccaccgcaaggctgaagaccgcagagcaccggatagcag
agttggagggaaaatgggaaaaatacttgtttcgatacgggtggaagccaacaatggtgg
cacttgaggcgtgtgaaatgaggaatctcttctgttgcgcgaagctagtggtgagcagtg
cattatcaagaacagagagtcgcgggcttcactacaccatcgatttcccataccttgagg
aaagcaagaggcttcctaccattattctgcct------
>PAFTOL004599
tcaaggtacttcgactttgcagttgttggcagtggagttgctgggcttcgctatgctctt
gaagttgcaaagcacggaactgttgctgtaattaccaaggctgagcctcatgagagcaac
acaaactatgctcaaggtggagttagtgcagtattgtcccccctagattcggtggaaagt
catatgcaggataccatcattgcaggggcacatctttgcgatgaggagactgtcagagt-
------------------------------------------------------------
------------------------------------------------------------
------------------------------------------------------------
----a------------gagaggatcagggaactgattgcaatgggtgcatcatttgatc
atggagaggatggaaatttgcacctagcaagagagggagggcactcccatcatagaattg
tccatgcagctgatatgacaggtagagagatcgagagggcrctactagaggcagttgaaa
aaaaccytaacatcttcttgtttgagcaccattttgcaatagatttgttgacttcccag-
------------------------------------------------------------
------------------------------------------------------------
------------------------------------------------------------
--------------------------------gtagcaactggagatggcgtcgcgatgg
cccatcgagctcaagcagtgatagcaaatatggagtttgttcagttccacccaactgcct
tagctgacgagggccttcctataacccctttgacagcccgagaaaatgcattccttataa
ctgaagctgtcagaggagatggtggcattctgtacaatttagacatggaaagattcatgc
ctctttatgataatagagcggagcttgccccaagggatgtggtggcaaggagcatagacg
atcaactgaaaaagcggaatgagaagtatgtgctccttgacataagtcacaaaccccgag
aaaagattctctctcatttccctaacataggagccgaatgcctcaagtatggcctagaca
taacacggcagccaatcccagtagtccctgctgctcattacatgtgtgggggagttaagg
ctgggctccaaggggagaccaatgtgaagggcctgtatgttgcaggtgaggtagcttgta
caggcttacatggagccaacaggctagccagcaattcactactcgaagcgttagtttttg
ctagaagagccgtccagccttcaatagactacaagaaccattcaacactcaacgtaagtt
cttcaaat------cagtgggctcaaccaacagttcctrcgtcacttggtgaagatgtac
ytgccaaaatcattgcaaakacgagggaaataaggaaagaattgcaggccatcatgtgga
aatatgtcggcattgtcaggtccacygcaaggctgaagaccgcagagcaccggatagcag
agttggagggaaaatgggagaaatacttgtttcgacacgggtggaagccaacaatggtgg
cacttgaggcatgtgaaatgaggaatctcttctgttgcgcgaagctagtggtgagcagtg
cattatcaagaacrgagagtcgcgggcttcactacaccatcgatttcccataccttgagg
aaagcaagaggcttcctaccattattctgcct------
>PAFTOL004600
tcaaggtactttgactttgcagttgttggcagtggagttgctgggcttcgctatgctctt
gaagttgcaaagcatggaactgttgctgtaattaccaaggctgagcctcatgagagcaac
acaaactatgctcaaggtggagttagtgcagtattgtcccccctagattcggtggaaagt
catatgcaggataccatcattgcaggggcatatctttgcgatgaggagactgtcagagt-
------------------------------------------------------------
------------------------------------------------------------
------------------------------------------------------------
----a------------gagaggatcagggaactgattgcaatgggtgcatcatttgatc
atggagaggatggaaatttgcacctagcaagagagggagggcactcccatcatagaattg
tccatgcagctgatatgacaggtagagagatcgagagggcgctactagaggcagttgaaa
aaaactctaacatcttcttgtttgagcaccattttgcaatagatttgttgacttcccag-
------------------------------------------------------------
------------------------------------------------------------
------------------------------------------------------------
--------------------------------gtagcaactggagatggagtcgcgatgg
cccatcgagcgcaagcagtgatagcaaatatggagtttgttcagttccacccaactgcct
tagctgacgagggccttcctataacccctttgacagcccgagaaaatgcattccttataa
ctgaagctctcagaggagatggtggcattctgtacaatttagacatggaaagattcatgc
ctctttatgatgatagagcggagcttgccccaagggatgtggtggcaaggagcatagacg
atcaactgaaaaagcggaatgagaagtatgtgctccttgacataagtcacaaaccccgag
agaagattctctctcatttccctaacataggagccgaatgcctcaagtatggcctagaca
taacacggcagccaatccctgtagtccctgctgctcattacatgtgtgggggagttaagg
ctgggctccaaggggagaccaatgtgaagggcctgtatgttgcaggtgaggtagcttgta
caggcttacatggagccaacaggctagccagcaattcactactcgaagcrttagtttttg
ctagaagagccgtccagccttcaatagactacaagaaccattcaacactcaacgtaagtt
cttcaaat------cagtgggctcaaccaacagttcctaygtcacttggtgaagatgtac
ttgccaaaatcattgcaaagacgagggaaataaggaaagaattgcaggccatcatgtgga
aatatgtcggcattgtcaggtccaccgcaaggctgaagaccgcagagcaccggatagcag
agttagagggaaaatgggagaaatacttgtttcgacatgggtggaagccaacaatggtgg
cacttgaggcatgtgaaatgaggaatctcttctgttgcgcgaagctagtggtgagcagtg
cattatcaagaacagagagtcgcgggcttcactacaccatcgatttcccgtaccttgagg
aaagcaagaggcttcctaccattattctgcct------
>PAFTOL004601
tcaaggtacttcgactttgcagttattggcagtggagttgctgggcttcgctatgctctt
gaagttgcaaagcacggaactgttgctgtaattaccaaggctgagcctcatgagagcaac
acaaactatgctcaaggtggagttagtgcagtattrtcccccttagattcggtggaaagt
catatgcgggataccatcattgcaggggcatatctttgcgatgaggagactgtcagagy-
------------------------------------------------------------
------------------------------------------------------------
------------------------------------------------------------
----a------------gagaggatcagagaactgattgcaatgggtgcatcatttgatc
atggagaggayggaaatttgcacctagcgagagagggagggcactcccatcatagaattg
tccatgcagctgatatgacaggtagagagattgagagggcactactagaggcagttgaaa
aaaaccctaacatcttcttgtttgagcaccattttgcaatagatttgttgacttcccag-
--------------------------------------gatggttc-caacactgtttgt
catggtgtt------gacactataaatactgaaacattgga---------------ggtg
gtgcggtt--tatatcaaaagtcactttacttgcctct---------ggtggtgctggtc
acattta---cccaactacaacgaatcctccggtagcaactggagatggagtcgcgatgg
cccatcgagctcaagcagtgatagcaaatatggagtttgttcagttccacccaactgcct
tagctgacgaaggccttcctrtaacccctttgaaagcccgagaaaatgcattccttataa
ctgaagctgtcagaggagatggtggcattctttacaatttagacatggaaagattcatgc
ctctttatgatgatagagcggagcttgccccaagggatgtggtggcaaggagcatagacg
atcaactgaaaaagcggaatgagaagtatgtgctccttgacataagtcacaaaccccgag
aaaagattctctctcatttccctaacataggagccgaatgcctcaagtatggcctagata
taacacggcagscaatcccagtagtccctgctgctcattacatgtgcgggggagttaagg
cygggctccaaggggagaccaatgtgaaaggcctgtacgttgcaggtgaggtagcttgta
caggcttacatggagccaaccggctagccagcaattcactactcgaagcgttagtttttg
ctagaagagccgtccagccttcaatagattacaagaaccattcaaaagtcgacgtaagtt
cttcaa---------------------------------------ttggtgaagatgtac
ttgccaaaatcawwgcaaagacgagggaaataaggaaagaattgcaggccatcatgtgga
aatatgtyggcattgtcaggtccactgcaaggctgaagacygcagagcaccggatagcag
agttggagggtaaatgggaggaatacttgtttcgacacaggtggaagccaacaatggtgg
cacttgaggcrtgtgaaatgaggaatctcttctgttgygcgaagctagtggtgagcagtg
cactatcgagaacagagagtcgcgggcttcactacaccatcgatttcccrtaccttgagg
aaagcaagaggcttcctaccattattctgcct------
>PAFTOL004603
tcaaggtacttcgactttgcagttattggcagtggagttgctgggcttcgctaygctctt
gaagttgcaaagcacggaactgttgctgtaattaccaaggctgagcctcatgagagcaac
acaaactatgctcaaggtggagttagtgcagtattgtcccccttagattcggtggaaagt
catatgcaggataccatcattgcaggggcatatctttgcgatgaggagactgtcagagt-
------------------------------------------------------------
------------------------------------------------------------
------------------------------------------------------------
----a------------gagaggatcagagaactgattgcaatgggtgcatcatttgatc
atggagaggacggaaatttgcacctagcaagagagggagggcactcccatcatagaattg
tccatgcagctgatatgacaggtagagagatcgagagggcactactagaggcagttgaaa
aaaaccctaacatcttcttgtttgagcaccattttgcaatagatttgttgacttcccag-
--------------------------------------gttagctt-tcatgc-acttgt
tgtatgtgt------atcagtgtatttgagtaagaatt--a----------cca--ggtg
gtgcggtt--tatatcaaaagtcactttacttgcctct---------ggtggtgctggtc
acattta---cccgactacaacgaatcctccggtagcaactggagatggagtcgcgatgg
cccatcgagctcaagcagtgatagcaaatatggagtttgttcagttccacccaactgcct
tagctgacgaaggccttcctataasccctttgaaagtccgagaaaatgcattccttataa
ctgaagctgtcagaggagacggtggcattstttacaatttagacatggaaagattcatgc
ctctttatgatgatagagcggagcttgccccaagggatgtggtggcaaggagcatagatg
atcaactgaaaaagcggaatgagaagtatgtgctccttgacataagtcacaaaccccgag
aaaagattctctctcatttccctaacataggagccgaatgcctcaagtatggcctagata
taacacggcagccgatcccagtagtccctgctgctcattacatgtgcgggggagttaagg
ccgggctccaaggggagaccaatgtgaagggcctgtatgttgcgggtgaggtagcttgta
caggcttacatggagccaaccggctagccagcaattcactactcgaagcgttagtttttg
ctagaagagccgtccagccttcaatagactacaagaaccattcaacactcgacgtaagtt
cttcaaat------cggtgggctcaaccaacagtccctacrtcactcggtgaagatgtac
ttgccaaaatcattgcaaagacgagggaaataaggaaagaattgcaggcyatcatgtgga
amtatgtcggcattgtcaggtccactgcaaggctgaagaccgcagagcagcrgatagcag
agttggagggtaaatgggaggaatacttgtttcgacacgggtggaagccaacaatggtgg
cacttgaggcgtgtgaaatgaggaatctcttctgttgcgcgaagctagtggtgagcagtg
cactatcgagaacagagagtcgcgggcttcactacaccatcgatttcccgtaccttgagg
aaagcaagaggcttcctaccattattctgcct------
>PAFTOL004604
tcaaggtacttcgactttgcagttattggcagtggagttgctgggcttcgctatgctctt
gaagttgcaaagcacggaactgttgctgtaattaccaaggctgagcctcatgagagcaac
acaaactatgctcaaggtggagttagtgcagtattgtcccccttagattcggtggaaagt
catatgcaggataccatcattgcaggggcatatctttgcgatgaggagactgtcagagt-
------------------------------------------------------------
------------------------------------------------------------
------------------------------------------------------------
----a------------gagaggatcagagaactgattgcaatgggtgcatcatttgatc
atggagaggacggaaatttgcacctagcaagagagggagggcactcccatcatagaattg
tccatgcagctgatatgacaggtagagagatcgagagggcactactagaggcagttgaaa
aaaaccctaacatcttcttgtttgagcaccattttgcaatagatttgttgacttcccag-
--------------------------------------gttagctt-tcatgc-acttgt
tgtatgtgt------atcagtgtatttgagtaagaatt--a----------cca--ggtg
gtgaggtt--tatatcaaaagtcactttacttgcctct---------ggtggtgctggtc
acattta---cccgactaccacgaatcctccggtggcaactggagatggagtcgcgatgg
cccatcgagctcaagcagtgatagcaaatatggagtttgttcagttccacccaactgcct
tagctgacgaaggccttcctataacgcctctgaaagtccgagaaaatgcattccttataa
ctgaagctgtcagaggagacggtggcattctttacaatttagacatggaaagattcatgc
ctctttatgatgatagagcggagcttgccccaagggatgtggtggcaaggagcatagatg
atcaactgaaaaagcggaatgagaagtatgtgctccttgacataagtcacaaaccccgag
aaaagattctctctcatttccctaacataggagccgaatgcctcaagtatggcctagata
taacacggcagccgatcccagtagtccctgctgctcattacatgtgcgggggagttaagg
ccgggctccaaggggagaccaatgtgaagggcctgtatgttgcgggtgaggtagcttgta
caggcttacatggagccaaccggctagccagcaattcactactcgaagcgttagtttttg
ctagaagagccgtccagccttcaatagactacaagaaccattcaacgctcrac-------
--------------------------------gtccctacatcactcggtgaagatgtac
ttgccaaaatcattgcaaagacgagggaaataaggaaagaattgcaggctatcatgtgga
aatatgtcggcattgtcaggtccactgcaaggctgaagacggcagagcaccggatagcag
agttggagggtaaatgggaggagtacttgtttcgacacgggtggaagccracaatggtgg
cacttgaggcgtgtgaaatgaggaatctcttctgttgcgcgaagctagtggtgagcagtg
caytatcgagaacagagagtcgcgggcttcactacaccatcgatttcccgtaccttgagg
aaagcaagrggcttcctaccattattctgcct------
>PAFTOL004605
tcaaggtacttcgactttgcagttattggcagtggagttgctgggcttcgctatgctctt
gaagttgcaaagcacggaactgttgctgtaattaccaaggctgagcctcatgagagcaac
acaaactatgctcaaggtggagttagtgcagtattgtcccccttagattcggtggaaagt
catatgcgggataccatcattgcaggggcatatctttgcgatgaggagactgtcagagt-
------------------------------------------------------------
------------------------------------------------------------
------------------------------------------------------------
----a------------gagaggatcagagaactgattgcaatgggtgcatcatttgatc
atggagaggacggaaatttgcacctagcgagagagggagggcactcccatcatagaattg
tccatgcagctgatatgacaggtagagagattgagagggcactactagaggcagttgaaa
aaaaccctaacatcttcttgtttgagcaccattttgcgatagatttgttgacttcccag-
--------------------------------------gatggtta-caacactatttgt
catggtgtt------gacactataaatactgaaacattgga---------------ggtg
gtgcggtt--tatatcaaaagtcactttacttgcctct---------ggtggtgctgctt
atgtgat---ggagagatgaaaatgtgtgcaggtagcgactggagatggagttgcgatgg
cccatcgagctcaagcagtgatagcaaatatggagtttgttcagttccacccaactgcct
tagctgacgaaggccttcctataaaccctttgaaagcccgagaaaatgcattccttataa
ctgaagctgtcagaggagatggtggcattctttacaatttagacatggaaagattcatgc
ctctttatgatgatagagcggagcttgccccaagggatgtagtggcaaggagcatagatg
atcaactgaaaaagcggaatgagaagtatgtgctccttgatataagtcacaaaccccgag
aagagattctctctcatttccctaacataggagccgaatgcctcaagtatggcctagata
taacacagcagccgatcccagtagtccctgctgctcattacatgtgtgggggagttaagg
ccgggctccaaggggagaccaatgtgaaaggcctgtacgttgcaggtgaggtagcttgta
caggcttacatggagccaaccggctagccagcaattcactactcgaagcgttagtttttg
ctagaagagccgtccagccttcaatagactacaagaaccattcaaaactcgacgtaagtt
cttcaa---------------------------------------ttggtgaagatgtac
ttgccaaaatcattgcaaagacgagggaaataaggaaagaattgcaggccatcatgtgga
aatatgtcggcattgtcaggtccactgcaaggctcaagaccgcagagcaccggatagcag
agttggagggtaaatgggaggaatacttgtttcaacacaggtggaagccaacaatggtgg
cacttgaggcgtgtgaaatgaggaatctcttctgttgcgcgaagctagtggtgagcagtg
cactatcgagaacagagagtcgcgggcttcactacaccatcgatttcccataccttgagg
aaagcaagaggcttcctaccattattctgcct------
>PAFTOL004608
tcaaggtacttcgactttgcagttattggcagtggagttgctgggcttcgctatgctctt
gaagttgcaaagcacggaactgttgctgtaattaccaaggctgagcctcatgagagcaac
acaaactatgctcaaggtggagttagtgcagtattgtcccccttagattcggtggaaagt
catatgcaggataccatcattgcaggggcatatctttgcgatgaggagactgtcagagt-
------------------------------------------------------------
------------------------------------------------------------
------------------------------------------------------------
----a------------gagaggatcagagaactgattgcaatgggtgcatcatttgatc
atggagaggatggaaatttgcacctagcaagagagggagggcactcccatcatagaattg
tccatgcagctgatatgacmggtagggagatcgagagggcactgctagaggcagttgaaa
aaaaccctaacatcttcttgttcgagcaccattttgcaatagatttgttgacttcccag-
--------------------------------------gwtggttc-caacactgtttgt
catggtgtt------gacactataaatactgaaacattgga---------------ggtg
gtgcggtg--tatatcaaaagtcactttacttgcctct---------ggtggtgctggtc
acattta---cccgacattttccaacatggtagtagcaaccggagatggagtcgcgatgg
cccatcgagctcgagcagtgatagcaaatatggagtttgttcagttccacccgactgcct
tagctgacgaaggccttcctataacccctttgaaagcccgagaaaatgcattccttataa
ctgaagctgtcagaggagatggtggaattctttacaatttagacatggaaagattcatgc
ctctttatgatgatagagcggagcttgccccaagggatgtggtggcaaggagcatagatg
atcaactgaaaaaacggaatgaaaagtatgtgctccttgacataagtcacaaaccccgag
aaaagattctctctcatttccctaacataggagccgaatgcctcaagtatggcctagata
taacacggcagccaatcccagtagtccctgctgctcattacatgtgcgggggagttaagg
ccgggctccaaggggagaccaatgtgaagggcctgtatgttgcaggtgaggtagcttgta
caggcttacatggagccaaccggctagccagcaattcactactcgaagcgttagtttttg
ctagaagagccgtccagccttcaatagactacaagaaccattcaacactcgacgtaagtt
cttcaa---------------------------------------ttggtgaagatatac
ttgccaaaatcattgcaaagacgagggaaataaggagagaattgcaggtcatcatgtgga
aatatgtcggcattgtcaggtccactgcaaggctgaagaccgcagagcaccggatagsac
ggttggagggtaaatgggaggaatacttgtttcgacacgggtggaagccaacaatggtgg
cacttgaggcgtgtgaaatgaggaatctcttctgttgtgcgaagctagtggtgagcagtg
cactatcgagaacagagagtcgcgggcttcactacaccatcgatttcccgtaccttgagg
aaagcaagaggcttcctaccattattctgcct------
>PAFTOL004609
tcaaggtacttcgactttgcagttattggcagtggagttgctgggcttcgctatgctctt
gaagttgcaaagcayggaactgttgctgtgattaccaaggctgagcctcatgagagcaac
acaaactatgctcaaggtggagttagtgcagtattgtcccccttagattcggtggaaagt
catatgcaggataccatcattgcaggggcatatctttgcgatgaggagactgtcagagt-
------------------------------------------------------------
------------------------------------------------------------
------------------------------------------------------------
----a------------gagaggatcagagaactgattgcaatgggtgcatcatttgatc
atggagaggatggaaatctgcgcctagcaagagagggagggcactcccatcatagaattg
tccatgcagctgatatgacaggtagagagatygagagggcactactagaggcagttgaaa
aaaaccctaacatcttcttgtttgagcaccattttgcaatagatttgttgacttcccag-
--------------------------------------gatggttc-caacactgtttgt
catggtgtt------gacactataaacactgaaacattgga---------------ggtg
gtgcggtt--tatatcaaaagtcactttactttcctct---------ggtggtgctgggc
acattta---c---actacaacgaatcctccggtagcaactggagatggagtcgcratgg
cccaccgagctcgagcagtgatagcaaatatggagtttgttcagttccacccaactgcct
tagctgacgaaggccttcctataacccctttaaaagcccgagaaaatgcattccttataa
ctgaagctgtcagaggagatggtggcattctttacaatttagacatggaaagattcatgc
ctctttatgatgatagagcggagcttgccccaagggatgtggtggcaaggagcatagatg
atcaactgaaaaaacggaatgagaagtatgtgctgcttgacataagtcacaaaccccgag
aaaagattctctctcatttccctaacataggagccgaatgcctcaagtatggcctagata
taacacggcagccaatcccagtagtccctgctgctcattacatgtgtgggggagttatgg
ccgggctccaaggggagaccaatgtgaagggcctgtatgttgcaggtgaggtagcttgta
caggcttacatggagccaaccggctagccagcaattcactactcgaagcgttagtttttg
ctagaagagccgtccagccttcaatagactacaagaaccattcaacaccygrcstaagtt
cttcaa---------------------------------------ttggtgaagatgtac
ttgccaaaatcattgcaaagacgagggaaataaggagrgaattgcaggccatcatgtgga
aatacgtcggcattgtsaggtccactgcraggctgaagaccgcagagcaccggatagcac
agttggagggtaaatgggaggaatacttgtttcgacacgggtggaagccracaatggtgg
cacttgaggcgtgtgaaatgaggaatcttttctgttgcgcgaagctagtggtgagcagtg
cactatcgagaacagagagtcgcgggcttcactacaccatcgatttcccataccttgagg
aaagcaagaggcttcctaccattattctgcct------
>PAFTOL004610
tcaaggtacttcgactttgcagtcattggcagtggagttgctgggcttcgatatgctctt
gaagttgcaaagcatggaactgttgctgtaattaccaaggctgagccccacgagagcaac
acaaactatgctcaaggtggtgttagtgcagtattgtcccccttagattctgtggaaagt
catatgcaagacaccatcattgcaggggcatatctttgtgatgaggagactgtcagagt-
------------------------------------------------------------
------------------------------------------------------------
------------------------------------------------------------
----a------------gagaggatcagagaactgattgcaatgggtgcgtcatttgatc
atggtgaggatggaaatttgcacctagcaagggagggagggcactcccatcatagaattg
tccatgcggctgatatgactggtagggagattgagagggcactactagaggcagttgaaa
aaaatccaaacatctttttgttccagcaccattttgcaatagatttgttgacttcccag-
--------------------------------------gatggttg-caccactgtttgt
catggcgtt------gacactctaaatactgaaacattaga---------------ggtc
atgcggtt--tctatcaaaagtgaccttacttgcctct---------ggtggtgctggtc
atatcta---cccaactacaactaatcctccggtagcaactggtgatggagttgccatgg
cccatcgagctcaagcagtgatagcaaatatggagtttgttcagtttcacccaactgcct
tagctgatgaaggccttcctataacagctttgaaagcacgagaaaatgctttcctgataa
cagaagctgtcagaggagacggtggcattctttacaacttggacatggaaagattcatgc
ctctttatgatgatagagctgagcttgccccgagggatgtggtagcaagaagcatagatg
atcaactgaaaaagcgaaaygagaagtacgtcctccttgacataagtcacaaacccctag
aaaagattctctctcatttccctaacatagcagccgaatgcctcaagtatggcctggata
taacgcggcagccaatcccagtagtccctgctgctcattacatgtgcgggggagttaggg
ctgggcttcaaggggagaccaatgtgaagggcttgtatgttgcaggtgaggtggcttgta
caggattgcacggagccaaccggctagccagcaattcactactcgaagccttagtttttg
caagaagagccgtccagccttcaatatactacaagaaccattcaacactgaatgcaagtg
cttcaaat------cagtgggctcaaccaacagttcccacatcactcagtggtgatatac
tttcgaaaatcaatacaaagacgaggcaaatacggaaagaattgcaggccataatgtgga
aatatgtcggcattgtcagatccactgcaaggctgaagaccgcagagaagaggatagcag
agttggagggtatatgggaagaatacttgtttcaacatgggtggaagccaacaatggtgg
ggctcgaggcctgtgaaatgaggaatctattttgttgtgcgaagctagtggtgagcagtg
ccttatcaagaacagaaagccgcgggcttcactacacgatcgatttcccttaccttgagg
aaagcaagaggcttcctaccattattctgcct------
>PAFTOL004611
tcaaggtacttcgactttgcagtcattggcagtggagttgctgggcttcgatatgctctt
gaagttgcaaagcatggaactgttgctgtaattaccaaggctgagccccacgagagcaac
acaaactatgctcaaggtggtgttagtgcagtattgtcccccttggattctgtggaaagt
catatgcaagacaccatcattgcaggggcatatctttgtgatgaggagacygtcagagt-
------------------------------------------------------------
------------------------------------------------------------
------------------------------------------------------------
----a------------gagaggatcagagaactgattgcaatgggtgcgtcatttgatc
atggtgaggatggaaatttgcacctggcaagggagggagggcactcccatcatagaattg
tccatgcggctgatatgactggtagggagattgagagggcactactagaggcagttgawa
aaaatccaaacatctttttgttccagcaccattttgcaatagatttgttgacttcccag-
--------------------------------------gatggttg-caccactgtttgt
catggcgtt------gacactctaaatactgaaacattaga---------------ggtc
atgcggtt--tctatcaaaagtgaccttacttgcctct---------ggtggtgctggtc
atatcta---cccaactacaactaatcctccggtagcaactggtgatggagttgccatgg
cccatcgagctcaagcagtgatagcaaatatggagtttgttcagtttcacccaactgcct
tagctgatgaaggccttcctataacagctttgaaagcacgagaaaatgctttcctgataa
cagaagctgtcagaggagacggtggcattctttacaacttggacatggaaagattcatgc
ctctttatgatgatagagctgagcttgccccgagggatgtggtagcaagaagcatagatg
atcaactgaaaaagcgaaatgagaagtacgtcctccttgacataagtcacaaacccctag
aaaagattctctctcatttccctaacatagcagccgaatgcctcaagtatggcctggata
taacgcagcagccaatcccagtagtccctgctgctcattacatgtgcgggggagttaggg
ctgggcttcaaggggagaccaatgtgaagggcttgtatgttgcaggtgaggtggcttgta
caggattgcacggagccaaccggctagccagcaattcactactcgaagccttagtttttg
caagaagagccgtacagccttcaatatactacaagaaccattcaacactgaatgcaagtg
cttcaaat------cagtgggctcaaccaacagttcccacatcactcagtggtgatatac
tttcgaaaatcaatacaaagacgaggcaaatacggaaagaattgcaggccataatgtgga
aatatgtcggcattgtcagatccactgcaaggctgaagaccgcagagaagaggatagcag
agttggagggtatatgggaagaatacttgtttcaacatgggtggaagccaacaatggtgg
ggctcgaggcctgtgaaatgaggaatctattttgttgcgcgaagctagtggtgagcagtg
ccttatcaagaacagaaagccgcgggcttcactacacgatcgatttcccttaccttgagg
aaagcaagaggcttcctaccattattctgcct------
>PAFTOL004613
tcaaggtacttcgactttgcagttgttggcagtggagttgctgggcttcgctatgctctt
gaagttgcaaagcacggaactgttgctgtaattaccaaggctgagcctcatgagagcaac
acaaactatgctcaaggtggagttagtgcagtattgtcccccctagattcggtggaaagt
catatgcaggataccatcattgcaggggcatatctttgcgatgaggagactgtcagagt-
------------------------------------------------------------
------------------------------------------------------------
------------------------------------------------------------
----a------------gagaggatcagagaactgattgcaatgggtgcatcatttgatc
atggagaggatggaaatttgcacctagcaagagagggagggcactcccatcatagaattg
tccatgcagctgatatgacaggtagagagatcgagagggcgctactggaggcagttgaaa
aaaaccctaacatcttcttgtttgagcaccattttgcaatagatttgttgacttcccag-
--------------------------------------gttagctt-tcatgc-gcttgt
tgtatgcgt------atcagtgtatttgagtaagaatc--a----------cca--ggtg
gtacggtt--tatatcaaaagtcactttacttgcctct---------ggtggtgctggtc
acattta---cccgactacaacgaatcctccggtagcaactggagatggagtcgcgatgg
cccatcgagctcaagcagtratagcaaatatggagtttgttcagttccacccaactgcct
tagctgacgagggccttcctataacccctttgacagcccgagagaatgcattccttataa
ctgaagccgtcagaggagatggtggcattctgtacaatttagacatggaaagattcatgc
ctctttatgatgatagagcggagcttgccccaagggatgtggtggcaaggagcatagacg
atcaactgaaaaagcggaatgagaagtatgtgctccttgacataagtcacaaaccccgag
aaaagattctctctcatttccctaacataggagccgaatgcctcaagtatggyytagaca
taacacggcagccaatcccagtagtccctgctgctcattatatgtgtgggggagttaagg
ctgggctccaaggggagaccaatgtgaagggcctgtatgttgcaggtgaggtagcttgta
caggcttacatggagccaacaggctagccagcaattcactactcgaagcgctagtttttg
ctagaagagccgtccagccttcaatagactacaagagccattcaacactcaacgtaagtt
cttcaaat------cagtgggctcaaccaacagttcctacgtcacttggtgaagaygtac
ttgccgaaatcattgcaaagacgmgggaaataaggaaagaattgcaggccatcatgtgga
aatatgtcggcattgtcaggtccaccgcaaggctgaagaccgcagagcaccggatagcag
agttggagggaaaatgggagaaatacttgtttcracacgggtggaagccaacaatggtgg
cacttgaggcgtgtgaaatgaggaatctcttctgttgcgcgaagctagtggtgagcagtg
caytatcaagaacagagagtcgcgggcttcactacaccatcgatttcccrtaccttgagg
aaagcaagaggcttcctaccattattctgcct------
>PAFTOL004617
tcaaggtacttcgactttgcagttgttggcagtggagttgctgggcttcgctatgctctt
gaagttgcaaagcacggaactgttgctgtaattaccaaggctgagcctcatgagagcaac
acaaactatgctcaaggtggagttagtgcagtattgtcccccctagattcggtggaaagt
catatgcaggataccatcattgcaggggcatatctttgcgatgaggagactgtccgagt-
------------------------------------------------------------
------------------------------------------------------------
------------------------------------------------------------
----a------------gagaggatcagagaactgattgcaatgggtgcatcatttgatc
atggagaggatggaaatttgcacctagcaagagagggagggcactcccatcatagaattg
tccatgcagctgatatgacaggtagagagatcgagagggcgctactggaggcagttgaaa
aaaaccctaacatcttcttgtttgagcaccattttgcaatagatttgttgacgtcccag-
--------------------------------------gttagctt-tcatgc-gcttgt
tgtatgtgc------atcagtgtatttgagtaagaatt--------------ca--agtg
gtacggtttatatatcaaaagtcactttacttgcctct---------ggtggtgctggtc
acattta---cccgactacaacaaatcctccggtcgcaactggagatggagtcgcgatgg
cccatcgagctcaagcagtgatagcaaatatggagtttgttcagttccacccaactgcct
tagctgaygagggccttcctataacccctttgacagcccgagaaaatgcattccttataa
ctgaagctgtcagaggagatggtggcattctgtacaatttagacatggaaagattcatgc
ctctttatgatgatagagcggagcttgccccaagggatgtggtggcaaggagcatagacg
atcaactgaaaaagcggaatgagaagtatgtgctccttgacataagtcacaaaccccgag
aaaagattctctctcatttccctaacataggagccgaatgcctcaagtatggcctagaca
taacacggcagccaatcccagtagtccctgctgctcattacatgtgcgggggagttaagg
ctgggctccaaggggagaccaatgtgaagggcctgtatgttgcaggtgaggtagcttgta
caggcttacatggagccaacaggctagccagcaattcactactcgaagcgttagtttttg
ctagaagagccgtccagccttcaatagactacaagaaccattcaacrctcaacgtaagtt
cttcaa---------------------------------------ttggtgaagatgtac
ttgccaaaatcattgcaaagacgagggaaataaggaaagaattgcaggccatcatgtgga
aatatgtcggcattgtcaggtccaccgcaaggctgaagaccgcagagcaccggatagcag
agttggagggaaaatgggagaaatacttgtttcgacacgggtggaagccaacaatggtgg
cacttgaggcgtgcgaaatgaggaatctcttctgttgcgcgaagctagtggtgagcagtg
cattatcaagaacagagagtcgcgggcttcactacaccatcgatttcccataccttgagg
aaagcaagaggcttcctaccattattctgcct------
>PAFTOL004618
tcaaggtacttcgactttgcagttattggcagtggagttgctgggcttcgctatgctctt
gaagttgcaaagcagggaactgttgctgtgattaccaaggctgagcctcatgagagcaac
acaaactatgctcaaggtggagttagtgcagtattgtccccyttagattcrgtggaaagt
catatgcaggataccatcattgcaggggcatatctttgcgatgaggagactgtcagagt-
------------------------------------------------------------
------------------------------------------------------------
------------------------------------------------------------
----a------------gagaggatcagagaactgattgcaatgggtgcatcatttgatc
atggagaggatggaaatctgcgcctagcaagagagggaggrcactcccatcatagaattg
tccatgcagctgatatgacaggtagagagatcgagagggcactactagaggcagttgaaa
aaaaccctaacatcttcttgtttgagcaccattttgcaatagatttgttgacttcccag-
--------------------------------------gatggttc-caacactgtttgt
catggtgtt------gacactataaacactgaaacattgga---------------ggtg
gtgcggtt--tatatcaaaagtcactttacttgcctct---------ggtggtgctgggc
acattta---cccgactacaacgaatcctccggtagcaactggagatggagtcgcgatgg
cccatcgagctcgagcagtgatagcaaatatggagtttgttcagttccacccaactgcct
tagctgacgaaggccttcctataacccctttaaaagcccgagaaaatgcattccttataa
ctgaagctgtcagaggagatggtggcattctttacaatttagacatggaaagattcatgc
ctctttatgatgatagagcagagcttgccccaagggatgtggtggcaaggagcatagatg
atcaactgaaaaaacggaatgagaagtatgtgctgcttgacataagtcacaaaccccgag
aaaagattctctctcatttccctaacataggagccgaatgcctcaagtatggcctagata
taacacggcagccaatcccagtagtccctgctgctcattacatgtgcgggggagttaagg
ccgggctccaaggggagaccaatgtgaagggcctgtatgttgcaggtgaggtagcttgta
caggcttacatggagccaaccggctagccagcaattcactactcgaagcgttagtctttg
ctagaagagccgtccaaccttcaatagactacaagagccattcaacactcgacgtaagtt
cttcaa---------------------------------------ttggtgaagatgtac
ttgccaaaatcattgcaaagacgagggaaataaggagagaattgcaggccatcatgtgga
aatatgtcggcattgtgaggtccactgcaaggctgaagaccgcagagcaccggatagcac
agttggagggtaaatgggaggaatacttgtttcgacacgggtggaagccaacaatggtgg
cacttgaggcgtgtgaaatgaggaatcttttctgttgcgcgaagctagtggtgagcagtg
cactatcgagaacagagagtcgcgggcttcactacaccatcgatttcccataccttgagg
aaagcaagaggcttcctaccattattctgcct------
>PAFTOL004619
tcaaggtacttcgactttgcagttattggcagtggagttgctgggcttcgctatgctctt
gaagttgcaaagcatggaactgttgctgtaattaccaaggctgagcctcatgagagcaac
acaaactatgctcaaggtggagttagtgcagtattgtcccccttggattctgtggaaagt
catatgcaggacaccatcattgcaggggcctatctttgtgatgaggagactgtcagagt-
------------------------------------------------------------
------------------------------------------------------------
------------------------------------------------------------
----a------------gagaggatcagggaacttattgcaatgggtgcatcatttgatc
atggtgaggacggaaatttgcacctagcaagagagggagggcactcccatcatagaattg
tccatgcggctgatatgactggtagggagatcgagagggcactactagaggcagttgaaa
aaaatcctaacatcttcttgtttgagcaccattttgccatagatttgttgacttcccag-
--------------------------------------gatggttc-cgacgctatttgt
catggtgtt------gacactatagatactgaaacattgga---------------ggt-
------------------------------------------------------------
-------------------------------agtagcaactggagatggagttgccatgg
cccatcgagctcaagcagtgatagcaaatatggagtttgttcagttccacccaactgcct
tagctgatgaaggccttcctataacgccttcaaaagcccgagaaaatgcattccttataa
ccgaagctgtcagaggagacggtggtattctttacaactttgacatggaaagattcatgc
ctctttatgatgatagagcagagcttgcaccaagagatgtcgtggcacgaagcatagatg
atcaactgaaaaagcgaaatgagaagtatgttctccttgacataagtcacaaatcccgag
aaaagatcctttctcatttccctaacatagctgctgaatgcctcaagtatggcctagata
taacacggcagccaattccagtagtccctgcggctcactacatgtgtgggggtgttaggg
ccgggctccaaggggagaccaatgtgaagggcctctatgttgcaggtgaggttgcttata
caggcttacatggagccaaccggctggccagcaattcactacttgaagccttagtttttg
caagaagagctgtccaaccttcaatagactacaagaatgattcgacactccacgtaagtg
cttcaaat------cagtgggctcgaccaacagttcccacatcacttggtgatgatgtac
ttgccaaaatcaccacaaagacgggggaaataaggaaagaattgcaggccatcatgtgga
aatatgtcggcattgtcaggtccaccgcaaggcttaaggccgcagagcagaggatagcag
agttggagggtaaatgggaggaatacttgtttcgatgcgggtggaagccaacaatggtgg
ggctcgaggcctgtgaaatgaggaatctcttttgttgcgcgaagctggtggtgagcagtg
cactatcaagaacagagagccgtgggcttcactacaccatcgatttcccttacctcgagg
aaagcaagaggcttcccaccattattctacct------
>PAFTOL004620
tcaaggtacttygactttgyagttatyggcagtkgagttgctgggcttcgctatgctctt
gaagttgcaaagcacggaactgttgctktrattaccaaggctgagcctcatgagagcaac
acaaactatgctcaaggtggagttagtgcagtrttgtcccccttagattcggtggaaagt
catatgcaggayaccatcattgcaggggcatatctttgcgatgaggagactgtcagagtr
------------------------------------------------------------
------------------------------------------------------------
--------------------------------gtttgcacagaagggcc-----------
----a------------gagaggatcagagaactgattgcaatgggtgcatcatttgatc
atggggaggatggaaatytgcrcctagcaagagagggagggcactcccatcatagaattg
tccatgcagctgatatgacaggtagagagatcgagagggcactactagaggcagttgaaa
aaaaccctaacatcttcttgtttgagcaccattttgcaatagatttgttgacttcccag-
--------------------------------------gatggttc-caacactgtttgt
catggtgtt------gacactataaatactgaaacattgga---------------ggta
at----------------------------------------------------------
-------------------------------ggtagcractggagatggagtcgcratgg
cccatcgagctcgagcagtgatmgcaaatatggagtttgttcagttccacccaactgcct
tagctgacgaaggccttcctatmacccctttgaaagcccgagaaaatgcattycttataa
ctgaagctgtcmgaggagatggtggcattctttacaatttagacatggaaagattcatgc
ctctttatgatgatagagcggagcttgccccaagggatgtggtggcaaggagcatagatg
atcarctgaaraaacggaatgaraagtatgtgctscttgacataagtcacaaaccccgag
aaaagattctctctcatttccctaacataggagccgaatgcctcaagtatggcctagata
taacacggcagccaatcccagtagtccctgctgctcattacatgtgcgggggagttaagg
ccgggctycaaggggagaccaatgtgaagggcctgtatgttgcaggtgaggtagcttgta
caggcttacatggagccaaccggctagccagcaattcactactcgaagcgttagtttttg
ctagaagagccrtccagccttcaatagactacaagaaccattcaacactcaacgtaagtt
cttcgaat------cagtgggcccaaccaacagttcctacrtcacttggtgaagatgtac
ttgccaaaatcattgcaaagacgaaggaaataaggagagaattrcaggccatcatgtgga
aatatgtcggcattgtgagrtccactgcamggctgaagacygcagagcacyggatagcac
agttggagggtaaatgggaggaatacttgtytcracacgggtggaagccaacaatggtgg
cacttgaggcgtgtgaaatgaggaatctcttctgttgcgcgaagctagtggtsagcagtg
cactatcgagaacagagagtcgcgggcttcactacacyatygatttcccatacctygagg
aaagcaagaggcttcctaccattattctsccttgctca
>PAFTOL004623
tcaaggtacttcgactttacaattattggcagtggagttgctgggcttcgctatgctctt
gaagttgcaaagcacggaaccgttgctgtgattaccaaggctgagcctcatgagagcaac
acaaactatgctcaaggtggagttagtgcagtattgtcccccttagattcggtggaaagt
catatgcaggataccatcattgcaggggcatatctttgcgatgaggagactgtcagagt-
------------------------------------------------------------
------------------------------------------------------------
------------------------------------------------------------
----a------------gagaggatcagagaactgattgcaatgggtgcatcatttgatc
atggagaggacggaaatttgcacctagcaagagagggagggcattcccatcatagaattg
tccatgcagctgatatgacaggtagagagatcgagagggcactactagaggcagttgaaa
aaaaccctaaaatcttcttgtttgagcaccattttgcaatagatttgttgacttcccag-
--------------------------------------gttagctt-ccatgc-aattgt
tgtatgtgt------atcagtgtatttgagtaaggatttaa---------------gtcg
tctttt----acgtaagaaagtgactgtatttgttcttgca------ggatggtttcatc
actgttt---cactactacaacgaatcctccagtagcaactggagatggagtcgcgatgg
cccatcgagctcgagcagtgatagcaaatatggagtttgttcagttccacccaactgcct
tagctgacgaaggccttcctataacccctttgaaagcccgagaaaatgcattccttataa
ctgaagctgtcagaggagatggtggcattctttacaatttagacatggaaagattcatgc
ctctttatgacgatagagcggagcttgccccaagggatgtggtggcaaggagcatagatg
atcaactgaaaaaacggaatgagaagtatgtgctgcttgacataagtcacaaaccgcgag
aaaagattctttctcatttccctaacataggagctgaatgcctcaagtatggcctagata
taacacggcagccaatcccagtagtccctgctgctcattacatgtgtgggggagttaagg
ccgggctccaaggggagaccaatgtgaaaggcctgtatgttgcaggtgaggtagcttgta
caggcttacatggagccaaccggctagccagcaattcactactcgaagcattagtttttg
ctagaagagcggtccagccttcaatagactacaagaaccattcaacactcgacgtaagtt
cttcaaat------cagtgggctcaaccaacagttcctacatcacttggtggagatgtac
ttgccaaaatcattgcaaagacgagggaagtaaggagagaattacaggccatcatgtgga
aatatgtcggcattgtcaggtccactgcaaggctgaagagcgcagagcaccggatagctc
agttggagggtaaatgggaggaatacttgtttcgacacgggtggaagccaacaatggtgg
cacttgaggcgtgtgaaatgaggaatctcttctgttgcgcgaagctagtggtgagcagtg
cactatcgagaactgagagtcgcgggcttcactacaccatcgatttcccttaccttgagg
aaagcaagaggcttcctaccattattctgcct------
>PAFTOL004624
tcaaggtactttgactttgcagttgttggcagtggagttgctgggcttcgctatgctctt
gaagttgcaaagcatggaactgttgctgtaattaccaaggctgagcctcatgagagcaac
acaaactatgctcaaggtggagttagtgcagtattgtcccccctagattcggtggaaagt
catatgcaggataccatcattgcaggggcatatctttgcgatgaggagactgtcagagt-
------------------------------------------------------------
------------------------------------------------------------
------------------------------------------------------------
----a------------gagaggatcagagaactgattgcaatgggtgcatcatttgatc
atggagaggatggaaatttgcacctggcaagagagggagggcactcccatcatagaattg
tccatgcagctgatatgacaggtagagagatcgagagggcgctattagaggcagttgaaa
aaaaccctaacatcttcttgtttgagcaccattttgcaatagatttgttgacttcccag-
--------------------------------------gttagctt-tcatgc-gcttgt
tgtatgtgt------atcagtgtatttgagtaagaatc--a----------cca--ggtg
gtacggtt--tatatcaaaagtcactttacttgcctct---------ggtggtgctggtc
acattta---cccgactacaacgaatcctccggtagcaactggagatggagtcgcgatgg
cccatcgagctcaagcagtgatagcaaatatggrgtttgttcagttccacccaactgcct
tagctgacgagggccttcctataacccctttgacagcccgagaaaatgcattccttataa
ctgaagctgtcagaggagatggtggcattctgtacaatttagacatggaaagattcatgc
ctctttatgataatagagcggagcttgccccaagggatgtggtggcaaggagcatagacg
atcaactgaaaaagcggaatgagaagtatgtgctccttgacataagtcacaaaccccgag
aaaagattctctctcatttccctaacataggagcsgaatgcctcaagtatggcctagaca
taacacggcagccaatcccagtagtccctgctgctcattacatgtgtgggggagttaagg
ctgggctccaaggggagaccaatgtgaagggcctgtatgttgcaggtgaggtagcttgta
caggcttacatggagccaacaggctagccagcaattcactacttgaagcgttagtttttg
ctagaagagccgtccagccttcaatagactacaagaaccattcaacactgaacgtaagtt
cttcaagt------cagtgggctcaaccaacagttcctacgtcacttggtgaagatgtac
ttgccaaaatcattgcaaagacgagggaaataaggaaagaattgcaggccatcatgtgga
aatatgtyggcattgtcaggtccaccgcaaggctgaagaccgcagagcaccggatagcag
agttggagggaaaatgggagaaatacttgtttcgatacggttggaagccaacaatggtgg
cacttgaggcgtgtgaaatgaggaatctcttctgttgcacgaagctagtggtgagcagtg
crttatcaagaacagagagtcgcgggcttcactacaccatcgatttcccataccttgagg
aaagcaagaggcttcctaccattattctgcct------
>PAFTOL004625
tcaaggtatttcgactttgcagttgttggcagtggagttgctgggcttcgctatgctctt
gaagttgcaaagcacggaactgtcgctgtaattaccaaggctgagcctcatgagagcaac
acaaactatgctcaaggtggagttagtgcagtgttgtcccccctagattcggtggaaagt
catatgcaggataccatcattgcaggggcatatctttgcgatgaagagactgtcagagtg
------------------------------------------------------------
------------------------------------------------------------
--------------------------------gtttgcacagaagggcc-----------
----a------------gagaggatcagagaactgattgcaatgggtgcatcatttgatc
atggagaggatggaaatttgcacctagcaagagagggagggcactcccatcatagaattg
tccatgcagctgatatgacgggtagagagatcgagagggcgctactggaggcagttgaaa
aaaaccctaacatcttcttgtttgagcaccattttgcaatagatttgttgacgtcccag-
--------------------------------------gatggttc-caacaacatttgt
tatggtgtc------gacactataaatactgaaacattgga---------------ggtg
gtacggtt--tatatcaaaagtcactttacttgcctct---------ggtggtgctggtc
acattta---ccccactacaacaaatcctccggtcgcaactggagatggagtcgcgatgg
cccatcgagctcaagcagtgatagcaaatatggagtttgttcagttccacccaactgcct
tagctgacgagggccttcctgtaacccctttgacagcccgagaaaatgcattccttataa
ctgaagctgtcagaggagatggtggcattctgtacaatttagacatggaaagattcatgc
ctctttatgatgatagagcggagcttgccccaagggatgtggtggcaaggagcatagacg
atcaactgaaaaagcggaatgagaagtatgtgctccttgacataagtcacaaaccccgag
aaaagattctctctcatttccctaacataggagccgaatgcctcaagtatggcctagaca
taacatggcagccaatcccagtcgtccctgctgctcattacatgtgcgggggagttaagg
ctgggctccaaggggagaccaatgtgaagggcctgtatgttgcaggtgaggtagcttgta
caggcttacatggagccaacaggctagccagcaattcactactcgaagcgttagtttttg
ctagaagagccgtccagccttcaatagactacaagaaccattcaacactcaacgtaagtt
cttcaaat------cagtgggctcaaccaacagttcctacgtcacttggtgaagatgtac
ttgccaaaatcattgcaaagacgagggaaataaggaaagaattgcaggccattatgtgga
aatatgtcggcattgtcaggtccaccgcaaggctgaagaccgcagagcgccggatagcag
agttggagggaaaatgggagaaatacttgtttcgacacgggtggaagccaacaatggtgg
cacttgaggcatgtgaaatgaggaatctcttctgttgctcgaagctagtggtgagcagtg
cattatcaagaacagagagtcgcgggcttcactacaccatcgatttcccataccttgagg
aaagcaagaggcttcctaccattattctgccttgctca
>PAFTOL004626
tctaggtacttcgactttgcagttattggcagtggagttgctgggcttcgctatgctctt
gaagttgcaaagcatggaactgttgctgtaattaccaaggctgagcctcatgagagcaac
acaaactatgctcaaggtggagttagtgcagtattgtcccccttagattcggtggaaagt
catatgcgggataccatcattgcaggggcatatctttgcgatgaggagactgtcagagt-
------------------------------------------------------------
------------------------------------------------------------
------------------------------------------------------------
----a------------gagaggatcagagaactgattgcaatgggtgcatcatttgatc
atggagaggacggaaatttgcacctagcgagagagggagggcactcccatcatagaattg
tccatgcagctgatatgacaggtagagagattgagagggcactactagaggcagttgaaa
aaaaccctaacatcttcttgtttgagcaccattttgcaatagatttgttgacttcccag-
--------------------------------------gwtggtta-caacactatttgt
catggtgtt------gacactataaatactgaaacattgga---------------ggtg
gtgcggtt--tatgtcaaaagtcactttacttgcctct---------ggtggtgctggtc
acattta---cccaactacaacgaatcctccggtagcaactggagatggagtcgcgatgg
cccatcgagctcaagcagtgatagcaaatatggagtttgttcagttccacccaactgcct
tagctgacgaaggccttcctatagcccctttgaaagcccgagaaaatgcattccttataa
ctgaagctgtcagaggagatggtggtattctttacaatttagacatggaaagattcatgc
ctctttatgatgatagagcggagcttgccccaagggatgtggtggcaaggagcatagatg
atcaactgaaaaagcggaatgagaagtatgtgctccttgatataagtcacaaaccccgag
aaaagattctctctcatttccctaacataggagccgaatgcctcaagtatggcctagata
taacacagcagccaatcccagtagtccctgctgctcattacatgtgcgggggagttaagg
ccgggctccaaggggagaccaatgtgaaaggcctgtacgttgcaggtgaggtagcttgta
cgggcttacatggagccaaccggctagccagcaattcactactcgaagcgttagtttttg
ctagaagagccgtccagccttcaatagactacaagaaccattcaaaactcgacgtaagtt
cttcaa---------------------------------------ttggtgaagatgtac
ttgccaaaatcattgcaaagacgagggaaataaggaaagaattgcaggccatcatgtgga
aatatgtcggcattgtcaggtccactgcaaggctcaagaccgcagagcaccggatagcag
agttggagggtaaatgggaggaatacttgtttcaacacaggtggaagccaacaatggtgg
cacttgaggcgtgtgaaatgaggaatctcttctgttgcgcgaagctagtggtgagcagtg
cactatcgaggacagagagtcgcgggcttcactacaccatcgatttcccataccttgagg
aaagcaagaggcttcctaccattattctgcct------
>PAFTOL004627
tcaaggtacttcgactttacagttattggcagtggagttgctgggcttcgctatgctctt
gaagttgcaaagcacggaacygttgctgtgattaccaaggctgagcctcatgagagcaay
acaaactatgctcaaggtggagttagtgcagtattgtcccccttggattcggtggaaagt
catatgcaggataccatcattgcaggggcatatctttgcgatgaggagactgtcagagy-
------------------------------------------------------------
------------------------------------------------------------
------------------------------------------------------------
----a------------gagaggatcagagaactgattgcaatgggtgcatcatttgatc
atggagaggacggaaatttgcacctagcaagagagggagggcactcccatcatagaattg
tccatgcagctgatatgacaggtagagagatcgagagggcactactagaggcagttgaaa
aaaaccctaacatcttcttgtttgagcaccatttcgcaatagatttgttgacttcccag-
--------------------------------------gatggttc-catcactgtttgt
catggcgtt------gacactataaatactgaaaccta----------------------
------------------------------------------------------------
----------------------------acaggtggcaactggagatggagtcgcratgg
cccatcgagctcgagcagtgatagcaaatatggagtttgttcagttycacccaactgcct
tagctgaygaaggccttcctataacccctttgaaagcccgagaaaatgcattccttataa
ctgaagctgtcagaggagatggtggcattctttacaatttagacatggaaagattcatgc
ctctttatgatgatagagcagagcttgccccaagggatgtggtggcaaggagcatagatg
atcaactgaaaaaacggaatgagaagtatgtgctgcttgacataagtcacaaaccccgag
aaaagattctctctcatttccctaacataggagccgaatgcctcaagtatggcctagata
taacacggcagccaatcccagtagtccctgctgctcattacatgtgcgggggagttaagg
ctgggctccaaggggagaccaatgtgaagggcctgtatgttgcaggtgaggtagcttgta
caggcttacatggagccaaccggctagccagcaattcactactcgaagcattagtttttg
ctagaagagcrgtccagccttcaatagactacaagtaccattcaacactcgacgtaagtt
cttcaa---------------------------------------ttggtgaggatgtac
ttgccaaaatcrttgcaaagacgagggaaayaaggagagaattgcaggscatcatgtgga
aatatgtcggcattgtcaggtccactgcaaggctgaggactgcagagcacmggatagcac
agttggagggtaaatgggaatcatacttgtttcgacacgggtggaagccaacaatggtgg
cacttgaggcstgtgaaatgaggaatctcttctgytgcgcgaagctagtggtgagcagcg
cactatcgagaacagagagccgcgggcttcactacaccatcgatttcccataccttgagg
aaagcaagaggcttcctaccattattctgcct------
>PAFTOL004629
tcaaggcatttcgactttgcagttattggcagtggagttgctgggcttcgctatgctctt
gaagttgcaaagcacggaactgttgctgtaattaccaaagctgagcctcatgagagcaac
acaaactacgctcaaggtggagttagtgcagtattgtcccccttagattcggtggagagt
catatgcaggataccatcattgcaggggcacatctttgcgatgaggagactgtcagagta
------------------------------------------------------------
------------------------------------------------------------
--------------------------------agcttaattaa-----------------
----a------------gagaggatcagagaactgattgcaatgggtgcatcatttgatc
atggagaggacggaaatttgcacctagcgagagagggtgggcactcccatcatagaattg
tccatgcagctgatatgacgggtagagagatcgagagggcactactagaggcagttgaaa
aaaaccctaacatcttcttgttggagcaccattttgcaatagatttgttgacttcccag-
--------------------------------------gwtggttc-caacactatttgt
catggtgtt------gacactataaatactgaaacattgga---------------ggt-
------------------------------------------------------------
-------------------------------agtagcaactggagatggagttgcgatgg
cccaccgagctcaagcagttatagcaaatatggagtttgttcagttccacccaactgcct
tagctgacgaagcccttcctataacccctttgaaagcccgagaaaatgcattccttataa
ctgaagctgtcagaggagatggtggcattctgtacaatttagacatggaaagattcatgc
ctctttatgatgatagagcggagcttgccccaagggatgtggtggcaaggagcatagatg
atcaactgaaaaagcggaatgagaagtatgtgctccttgacataagtcacaaaccccgag
aaaagattctctctcatttccctaacataggagccgaatgcctcaagtatggcctagaca
taacacggcagccaatcccagtagtccctgctgctcattacatgtgcgggggagttaagg
ccgggctccaaggggagaccaatgtgaagggcctgtatgttgcaggtgaggtagcttgta
caggcttacatggagccaaccggctagccagcaattcactactcgaagcgttagtttttg
ctagaagagcggtccagccttcaatagactacaagaagcattcracactcaacgtaagtt
cttcaa---------------------------------------ttggtgaagatgtac
ttgccaaaatcattgcaaagacgagggaaataaggaaagaattgcaggccatcatgtgga
aatatgtcggcattgtcaggtctactgcaaggctgaagaccgcagagcaccggatagcag
agttggagggtaaatgggaggaatacttgtttcgacacgggtggaagccaacaatggtag
cgcttgaggcgtgtgaaatgaggaatctcttctgttgcgcgaagctagtggtgagcagtg
cactatcgagaacagagagtcgcgggcttcactacaccatcgatttcccataccttgagg
aaagcaagaggcttcctaccattattctgcct------
>PAFTOL004631
tcaaggtactttgactttgcagttgttggcagtggagttgctgggcttcgctatgctctt
gaagttgcaaagcacggaactgttgctgtaattaccaaggctgagcctcatgagagcaac
acaaactatgctcaaggtggagttagtgcagtattgtcccccctagattcggtggaaagt
catatgcaggataccatcattgcaggggcatatctttgcgatgaggagactgtcagagt-
------------------------------------------------------------
------------------------------------------------------------
------------------------------------------------------------
----a------------gagaggatcagagaactgattgcaatgggtgcatcatttgatc
atggagaggatggaaatttgcacctagcaagagagggagggcactcccatcatagaattg
tccatgcagctgatatgacaggtagagagatcgagagggcgctactagaggcagttgaaa
aaaaccctaacatcttcttgtttgagcaccattttgcaatagatttgttgacttcccag-
------------------------------------------------------------
------------------------------------------------------------
------------------------------------------------------------
--------------------------------gtagcaactggagatggagtcgcgatgg
cccatcgagctcaagcagtgatagcaaatatggagtttgttcagttccacccaactgcct
tagctgacgagggccttcctataacccctttgacagcccgagaaaatgcattccttataa
ctgaagctgtcagaggagatggtggcattctgtacaatttagacatggaaagattcatgc
ctctttatgataatagagcggagcttgccccaagggatgtggtggcaaggagcatagacg
atcaactgaaaaagcggaatgagaagtatgtgctccttgacataagtcacaaaccccgag
aaaagattctctctcatttccctaacataggagccgaatgcctcaagtatggcctagaca
taacacggcagccaatcccagtagtccctgctgctcattacatgtgtgggggagttaagg
ctgggctccaaggggagaccaatgtgaagggcctgtatgttgcaggtgaggtagcttgta
caggcttacatggagccaacaggctagccagcaattcactasttgaagcgttagtttttg
ctagaagagccgtccagccttcaatagactacaagaaccattcaacactgaacgtaagtt
cttcaaat------cagtgggctcaaccaacagttcctacgtcacttggtgaagatgtac
ttgccaaaatcattgcwaagacgagggaaataaggaaagaattgcaggccatcatgtgga
aatatgtcggcattgtcaggtccaccgcaaggctgaagaccgcagagcaccggatagcag
agttggagggaaaatgggagaaatacttgtttcgatacggttggaagccaacaatggtgg
cacttgaggcgtgtgaaatgaggaatctcttctgttgcgcgaagctagtggtgagcagtg
cattatcaagaacagagagtcgcgggcttcactacaccatcgatttcccataccttgagg
aaagcaagaggcttcctaccattattctgcct------
>PAFTOL004632
tcaaggtacttcgactttgcagttattggcagtggagttgctgggcttcgctatgctctt
gaagttgcaaagcacggaactgttgctgtaattaccaaggctgagcctcatgagagcagc
acaaactatgctcaaggtggagttagtgcagtattgtcccccttagattcggtggaaagt
catatgcgggataccatcattgcaggggcatatctttgcgatgaggagactgtcagagt-
------------------------------------------------------------
------------------------------------------------------------
------------------------------------------------------------
----a------------gagaggatcagagaactgattgcaatgggtgcatcatttgatc
atggagaggacggaaatttgcacctagcgagagagggagggcactcccatcatagaattg
tccatgcagctgatatgacaggtagagagattgagagggcactactagaggcagttgaaa
agaaccctaacatcttcttgtttgagcaccattttgcaatagatttgttgacttcccag-
--------------------------------------gatggttc-caacactatttgt
catggtgtt------gacactataaatactgaaacattgga---------------ggta
atgacacc--actgaattgaccttgtggtgcggtttat---------ggtggtgctggtc
acattta---cccgactacaacgaatcctcmggtagcaactggagatggggtcgcgatgg
cccatcgagctcaagcagtgatagcaaatatggagtttgttcagttccacccaactgcct
tagctgacgaaggccttcctataacccctttgaaagcccgagaaaatgcattccttataa
ctgaagctgtcagaggagatggtggcattctttacaatttagacatggaaagattcatgc
ctctttatgatgatagagcggagcttgccccaagggatgtggtggcaaggagcatagatg
atcaactgaaaaagcggaatgagaagtatgtgctccttgatataagtcacaaaccccgag
aaaagattctctctcatttccctaacataggagccgaatgcctcaagtatggcctagata
taacacggcagccaatcccagtagtccctgctgctcattacatgtgtgggggagttaagg
ccgggcttcaaggggagaccaatgtgaaaggcctgtacgttgcaggtgaggtagcttgta
caggcttacatggagcgaaccggctagccagcaattcactactcgaagcgttagtttttg
ctagaagagccgtccagccttcaatagactacaagaaccattcaaaactcgacgtaagtt
cttcaa---------------------------------------ttggtgaagatgyac
ttgccaaaatcattgcaaagacgagggaaataaggaaagaattgcaggccatcatgtgga
aatatgtcggcattgtcaggtccactgcaaggctcaagaccgcagagcaccggatagcag
agttggagggtaaatgggaggaatacttgttccgacacaggtggaagccaacaatggtgg
cacttgaggcgtgtgaaatgaggaatctcttctgttgcgcgaagctagtggtaagcagtg
cactatcgagaacagagagtcgcgggcttcactacaccattgatttcccataccttgagg
aaagcaagaggcttcctaccattattttgcct------
>PAFTOL004633
gcaaggtacttcgactttgcagttattggcagtggagttgctggscttcgctatgctctt
gaagttgcaaagcacggaactgttgctgtaattaccaaggctgagcctcatgagagcaac
acaaactatgctcaaggtggagttagtgcagtattgtcccccttagattcggtggaaagt
catatgcaggataccatcattgcaggggcatatctttgcgatgaggagactgtcagagt-
------------------------------------------------------------
------------------------------------------------------------
------------------------------------------------------------
----a------------gagaggatcagagaactgattgcaatgggtgcatcatttgatc
atggagaggacggaaatttgcacctagcaagagagggaggrcactcccatcatagaattg
tccatgcagctgatatgacaggtagagagatcgagagggcactactagaggcagttggaa
aaaaccctaacatcttcttgtttgagcaccattttgcaatagatttgttgacttcccag-
--------------------------------------gatggttc-cgacactgtttgt
catggtgtt------gacactataaatactgaaacaatgga---------------ggtg
gtgcggtt--tatatcaaaactcactttacttgcctct---------ggtggtgctggtc
acattta---cccgactacaacaaatcctccggtagcaactggagatggagtcgcgatgg
cccatcgagctcaagcagtgatagctaatatggagtttgttcagttccacccaactgcct
tagctgacgaaggccttcctataacccctttgaaagcccgagaaaatgcattccttataa
ctgaagctgtcagaggagatggtggcattctttacaatttggacatggaaagattcatgc
ctctttatgatgatagagcggagcttgccccaagggatgtggtggcaaggagcatagatg
atcaactgaaaaagcgcaatgagaagtatgtgctccttgacataagtcacaaaccccgag
aaaagattctctctcatttccctaacatagcagccgaatgcctcaagtatggcctagata
taacacggcagccaatcccagtagtccctgctgctcattacatgtgcggaggagttaagg
ccgggctccaaggggagaccaatgtgaagggcctgtatgttgcaggtgaggtagcttgta
caggcttacatggagccaaccgactagccagcaattcactrctggaagcgttagtttttg
ctagaagagccgtccagccttcaatagactacaagaaccattcaacactcgacgtaagtt
cttcaaat------cagtgggctcaaccaacagttcctacgtcacttggtgaagatgyac
tygccaaaatcattgcaaagacragggaaataaggagagaattgcaggccatcatgtgga
aatatgtcggcattgtcaggtccactgcaaggctgaagaccgcagagcaccggatagcag
rgttggagggtaaatgggaggaatacttgtttcgacacgggtggaagccaacaatggtgg
cacttgaggcgtgtgaaatgaggaatctcttctgttgcgcgaagctagtggtgagcagtg
cactatcgagaacagagagtcgcgggcttcactacaccatcgatttcccgtaccttgagg
agagcaagaggctccctaccattattctgcct------
>PAFTOL004634
gcaaggtacttygactttgcagttattggcagtggagtcgctgggcttcgctatgctctt
gaagttgcaaakcacggaactgttgctgtaatcaccaaggctgagcctcatgagagcaac
acaaactatgctcaaggkggagttagtgcagtattgtcccccttagattcggtggaaagt
catatgcaggataccatcattgcaggggcatatctttgcgatgaggagactgtcagagt-
------------------------------------------------------------
------------------------------------------------------------
------------------------------------------------------------
----a------------gagaggatcagagaactgattgcaatgggtgcatcatttgatc
atggagaggacggaaatttgcacctagcaagagagggagggcactcccatcatagaattg
tccatgcagctgatatgacaggtagagagatcgagagggcactactagaggcagttgaaa
aaaaccctaacatcttcttgtttgagcaccattttgcratagatttgttgacttcccag-
--------------------------------------gatggctc-cgacactgtttgt
catggtgtt------gacactataaatactgaaacattgga---------------ggtg
gtgcggtt--tatatcaaagctcactttacttgcctct---------ggtggtgctggtc
acattta---cccaactacaacgaatcctcmggtagcaactggagatggagtcgcaatgg
cccatcgagctcaagcagtgatagcaaatatggagtttgttcagttccacccaactgcct
tagctgacgaaggccttcctrtaacccctttgaaagcccgagaaaatgcattccttataa
ccgaagctgtcagaggagatggtggcattctttacaatttagacatggaaagattcatgc
ctctttatgatgatagagcggagcttgccccaagggatgtggtggcaaggagcatagatg
atcaactgaaaaagcgcaatgagaagtatgtgctccttgacataagtcacaagccccgag
aaaagattctctctcatttccctaacatagcagccgaatgcctcaagtatggcctagata
taacacggcagccaatcccagtagtccctgctgctcattacatgtgcgggggagtsaagg
ccgggctccaaggggagaccaatgtgaagggcctgtatgttgcaggtgaggtagcttgya
caggcttgcatggagccaaccggctagccagcaattcmctactcgaagcgttagtttttg
ctagaagagccgtccagccttcratagactacaagaaccactcaacactcgacgtaagtt
cttcaaat------cagtgggctcaaccaacagttcctacatcactcggtgaagatgtac
ttgccaaaatcattgcaaagacaagggaaataaggaaagagttgcaggccatcatgtgga
aatatgtcggcattgtcaggtccactgcaaggctgaagaccgcagagcaccggatagcgg
agttggagggcaactgggaggactacttgtttcgacatgggtggaagccaacmatggtgg
cgcttgaggcgtgtgaaatgaggaatctcctctgttgcgcgaagctrgtggtgagcagyg
cactgtcgagaacagagagtcgcgggcttcactacaccatcgatttcccgywccttgagg
aaagcaagaggcttcctaccattattctgcct------
>PAFTOL004635
tta--------------------------caggtggtttgc-------------------
------------------------------------------------------------
------------------------------------------------------------
------------------------------------------------acagaagggcc-
------------------------------------------------------------
------------------------------------------------------------
------------------------------------------------------------
----a------------gagaggatcagagaactgattgcaatgggtgcatcatttgatc
atggagaggacggaaatttgcacctagcaagagagggaggacactcccatcatagaattg
tccatgcagctgatatgacaggtagagagatcgagagggcactactagaggcagttgaaa
aaaaccctaacatcttcttgtttgagcaccattttgcaatagatttgttgacctcccag-
--------------------------------------cttag-----------------
------------------------------------------------------------
------------------------------------------------------------
------------------------------------------------------------
----------------------------------gtttgttcagttccacccaactgcct
tagctgacgaaggccttcctataacccctttgaaagcccgagaaaatgcattccttataa
ctgaagctgtcaggggagatggtggcgttctttacaatttagacatggaaagattcatgc
ctctttaygatgatagagcggagcttgcgccragggatgtggtggcaaggagcatagatg
atcaactgaaaaagcgcaatgagaagtatgtgctcctcgacataagtcacagaccccgag
aaaagattctcgctcatttccctaacatagcagccgaatgcctcaagtatggcttagaca
taacacggcagccaatcccagtagtccctgctgctcattacatgtgcgggggagttaagg
ccgggctccaaggggagaccaatgtgaagggcctgtatgttgcaggtgaggtagcttgta
caggcttgcatggagccaaccggctagctagcaactcactcctcgaagcgttagtttttg
ctagaagagccgtccagccttcaatcaat-------------------------------
------------------------------------------------------------
-----------------------------------------ctgcaggccatcatgtgga
aatatgtcggcattgtcaggtccactgcaaggctgaagacggcagagcaccggatagcag
agttggagggcaaatgggaggaatacttgtttcaacacgggtggaagccgacaatggtgg
cgcttgaggcgtgtgaaatgaggaatctcctctgytgcgcgaagctggtggtgagcagtg
cactgtcgagaacagagagtcgcgggctwcactacaccattgatttcccgtaccttgagg
aaagcaagaggcttcctaccatcattctgccttgctca
>PAFTOL004636
tcaaggtacttcgactttgcagttattggcagtggagttgctgggctgcgctatgctctt
gaagttgcaaagcacggaactgttgctgtgattaccaaggctgagcctcatgagagcaac
acaaactatgctcaaggtggagttagtgcagtattgtcccccttagattcggtggaaagt
catatgcaggataccatcattgcaggggcatatctttgtgatgaggagactgtcagagt-
------------------------------------------------------------
------------------------------------------------------------
------------------------------------------------------------
----a------------gagaggatcagagaactgattacaatgggtgcatcatttgatc
atggagaggacggaaatttgcacctagcaagagaggggggacactcccatcatagaattg
tccatgcagctgatatgacaggtagagagatcgagagggcactactagaggcagttgaaa
aaaaccctaacatcttcttgttcgagcaccattttgcaatagatttgttgacttcccag-
--------------------------------------gatggttc-catcgctgtttgt
catggtgtt------gacactataaatactgaaacattgga---------------ggta
atgacacc--agtgaattgatcttttctgttgcacgaa---------tcctccggtaatg
agttgtt---tagcatccctattttccaacatggtgcaactggagatggagttgctatgg
cccatcgagctcaagcagtgatagcaaatatggagtttgttcagttccacccaactgcct
tagctgacgaaggccttcctataacccctttgaaagcccgagaaaatgcattccttataa
ctgaagctgtcagaggagatggtggcattctttacaatttagacatggaaagattcatgc
ctttttatgatgatagagcggagcttgccccaagggatgtggtggcaaggagcatagatg
atcaactgaagaaacggaatgagaagtatgtgctgcttgacataagccacaaaccccgtg
aaaagattctctctcatttccctaacataggagccgaatgcctcaagtatggcctagata
taacacggcagccaatcccagtagtccctgctgctcattacatgtgcgggggagttaagg
ccgggctccaaggggagaccaatgtgaagggcctgtatgttgcaggtgaggtagcttgta
caggcttacatggagccaaccggctagccagcaattcactacttgaagcgttagtttttg
ctagaagagccgtccagccttcaatagactacaagaaccattcaasactagacgtaagtt
cttcaa---------------------------------------ttggtgaagatgtac
ttgccaaartcattgcagagacgagggaaataaggagagaactgcaggccatcatgtgga
aatatgtcggcattgtcaggtccaccgcaaggctgaagacygcagagcaccggatagcac
agttggagggtraatgggaggaatacttgtttcgacacgggtggaagccaacaatggtgg
cacttgaggcgtgtgaaatgaggaatctcttctgttgcgcgaagctagtggtgagcagtg
cactatcgagaacagagagtcgcgggcttcactacaccatcgatttcccataccttgagg
aaagcaagaggcttcctaccattattctgcct------
>PAFTOL004637
tcaaggtacttcgactttgcagttattggcagtggggttgctggacttcgctatgctctt
gaagttgcaaagcatggaactgttgttgtaattaccaaggctgagcctcatgagagcaac
acaaactatgctcaaggaggggttagtgcagtattgtcccccttggattctgtggaaagt
catatgcaggataccatcattgcaggggcctatctttgtgatgaggagactgtcagagt-
------------------------------------------------------------
------------------------------------------------------------
------------------------------------------------------------
----a------------gagaggatcagagaactgattgcaatgggtgcatcatttgatc
atggtgaggacggaaatttgcacctagcaagagagggagggcactcccatcgtagaattg
tccatgcagctgatatgactggtagagaaatcgagagggcactactagaggcagttgaaa
aaaaccctaacatcttcttgtttgagcaccattttgcaatagatttgttgacttcccag-
--------------------------------------gatggttc-cagcactatttgt
catggtgtt------gatgctataaatactgaaacattaga---------------ggtg
gtgcggtt--tctatcaaaagtgactttacttgcctct---------ggtggtgctggtc
atatcta---tccaactacaactaatcctcmggtagcaactggagatggagttgccatgg
cccatcgagctcaagcagtgatagcaaatatggagtttgttcagttccacccaactgcct
tagctgacgaaggccttcctataacgccttcgaaagcccgagaaaatgcattccttataa
ctgaagctgtcagaggagatggtggcattctttacaactcagacatggaaagattcatgc
ctctttatgatgatagagcggagcttgccccgagggatgtggtggcaaggagcatagatg
atcaactgaaaaagcggaatgagaagtatgtgctccttgacataagtcacaaaccccgag
aaaagattctctctcatttccctaacatagcagccgaatgcctcaagtatggcctagata
taacacagcagccaatcccagtagtccctgctgctcattacatgtgcgggggagttaagg
ctgggcttcaaggggagaccagtgtgaagggcctgtatgttgcaggtgaggtagcttgta
ctggcttacatggagccaaccggctagccagcaattcactactcgaagccttagtttttg
caagaagagccgtccaaccttcaatagactacaagaaccattcaacacttgacataagtg
cctcaaat------cagtgggctcaaccaacagttcccacatcactcggtgatgatgtac
ttgccaaaatcaccacaaagacgaggcaaataaggaaagaattgcaggccatcatgtgga
aatatgttggcattgtcaggtccaccgcaaggctgaagactgcagagcagaagatagcag
agttggagggtaaatgggaggaatacttgtttcgacaagggtggaagccaacaatggtgg
ggctcgaggcctgtgaaatgaggaatctcttttgttgcgcgaagctggtggtgagcagtg
cagtgtcgagaacagagagccgtgggcttcactacaccattgatttcccttacctcgagg
aaagcaagaggcttcccaccattattctgcct------
>PAFTOL004638
tcaaggtacttcgactttgcagttgttggcagtggagttgctgggcttcgctatgctctt
gaagttgcaaagcacggaactgttgctgtaattaccaaggctgagcctcatgagagcaac
acaaactatgctcaaggtggagttagtgcagtattgtcccccctagattcggtggaaagt
catatgcaggataccatcattgcaggggcatatctttgcgatgatgagactgtcagagt-
------------------------------------------------------------
------------------------------------------------------------
------------------------------------------------------------
----a------------gagagaatcagagaactgattgcaatgggtgcatcatttgatc
atggagaggatggaaatttgcacctagcaagagagggagggcactcccatcatagaattg
tccatgcagctgatatgacaggtagagagatcgagagggygctactggaggcagttgaaa
aaaaccctaacatcttcttgtttgagcaccattttgcaatagatttgttgacgtcccag-
--------------------------------------gatggttc-caacaatatttgt
tatggtgtc------gacactataaattcccttgtccacca---------------ggtg
gtacggtt--tatatcaaaagtcactttacttgcctct---------ggtggttcccgtc
acattta---cccgactacaacgaatcctcwggtagcaactggagatggagtcgcgatgg
cccatcgagctcaagcagtgatagcaaatatggagtttgttcagttccacccaactgcct
tagctgacgagggccttcctataacccctttgacagcccgagaaaatgcattccttataa
ctgaagctgtcagaggagatggtggcattctgtacaatttagaywtggaaagattcatgc
ctctttatgatgatagagcggagcttgccccaagggatgtcgtggcaaggagcatagacg
atcaactgaaaaagsggaatgagaagtatgtgctccttgacataagtcacaaaccccgag
aaaaggttctctctcatttccctaacataggagccgaatgcctcaagtatggcctagaca
taacacggcagccaatcccagtagtccctgctgctcattacatgtgcgggggagttaagg
ctgggctccaaggggagaccaatgtgaagggcctgtatgttgcaggtgaggttgcttgta
caggcttacatggagccaacaggctagccagcaattcactactcgaagcgttagtttttg
ctagaagagccgtccagccttcaatagactacaagaaccattcaacactcaacgtaagtt
cttcaaat------cagtgggctcaaccaacagttcctatgtcacttggtgaagatgtac
ttgccaaaatcattgcaaagacgagagaaataaggaaagaattgcaggccatcatgtgga
aatatgtcggcattgtcaggtccaccgcaaggctgaagaccgcagagcagcggatagcag
agttggagggaaaatgggagaaatacttgtttcgacatgggtggaagccaacaatggtgg
cacttgaggcatgtgaaatgaggaatctcttctgttgcgcgaagctagtggtgagcagtg
cattatcaagaacagagagtcgcgggcttcactacaccatcgatttcccataccttgagg
aaagcaagaggcttcctaccattattctgcct------
>PAFTOL004639
tcaaggtacttcgactttgcagttattggcagtggagttgctgggcttcgctatgctctt
gaagttgcaaagcacggaactgttgctgtaattaccaaggctgagcctcatgagagcaac
acaaactatgctcaaggtggagttagtgcagtattgtcccccttagattcggtggaaagt
catatgcgggataccatcattgcaggggcatatctttgcgatgaggagactgtcagagt-
------------------------------------------------------------
------------------------------------------------------------
------------------------------------------------------------
----a------------gagaggatcagagaactgattgcaatgggtgcatcatttgatc
atggagaggacggaaatttgcacctagcgagagagggagggcactcccatcatagaattg
tccatgcagctgatatgacaggtagagagattgagagggcactactagaggcagttgaaa
aaaaccctaacatcttcttgtttgagcaccattttgcaatagatttgttgacttcccag-
--------------------------------------gttagctt-tcatgcgcttgtt
gtatgtgtc---------agcgtgtttgagtaagaatttatc------------------
---ttttt--cctaagaaaagtgactgtatttgctccaactacaacgaatcctccgtctt
atgtgat---ggagagatgaaaatgtgtgcaggtagcaactggagatggagtcgcgatgg
cccatcgagctcaagcagtgatagcaaatatggagtttgttcagttccacccaactgcct
tagctgacgaaggccttcctataactcctttgaaagcccgagaaaatgcattccttataa
ctgaagctgtcagaggagatggtggcattctttacaatttagacatggaaagattcatgc
ctctttatgatgatagagcggagcttgccccaagggatgtggtggcaaggagcatagatg
atcaactgaaaaagcggaatgagaagtatgtgctccttgatataagtcacaaaccccgag
aaaagattctctctcatttccctaacataggagccgaatgcctcaagtatggcctagata
taacacagcagccaatcccagtagtccctgctgctcattacatgtgcgggggagttaagg
ccgggctccaaggggagaccaatgtgaaaggcctgtacgttgcaggtgaggttgcttgta
caggcttacatggagccaaccggctagccagcaattcactactcgaagcgttagtttttg
ctagaagagccgtccagccttcaatagactacaagaaccattcaaaactcgac-------
--------------------------------gttcctacatcacttggtgaagatgtgc
ttgccaaaatcattgcaaagacgagggaaataaggaaagaattgcaggccatcatgtgga
aatatgttggcattgtcaggtccactgcaaggctcaagaccgcagagcaccggatagcag
agttggagggtaaatgggaggaatacttgtttcaacacaggtggaagccaacaatggtgg
cacttgaggcgtgtgaaatgaggaatctcttctgttgcgcgaagctagtggtgagcagtg
cactatcgagaacagagagtcgcgggcttcactacaccatcgatttcccataccttgagg
aaagcaagaggcttcctaccattattctgcct------
>PAFTOL004640
tcaaggtacttygactttgcggttattggcagtggagttgctgggcttcgctatgctctt
gaagttgcaaagcacggaactgttgctgtaattaccaaggctgagcctcatgagagcaac
acaaactatgctcaaggcggagttagtgcagtattgtcccccttagattcggtggaaagt
catatgcgggataccatcattgcaggggcatatctttgcgatgaggagactgtcagagt-
------------------------------------------------------------
------------------------------------------------------------
------------------------------------------------------------
----a------------gagaggatcagagaactgattgcaatgggtgcatcatttgatc
atggagaggacggaaatttgcacctagcgagagagggagggcactcccatcatagaattg
tccatgcagctgatatgacaggtagagagatcgagagggcactactagaggcagttgaaa
aaaaccctaacatcttcttgtttgagcaccattttgcaatcgatttgttgacttcccag-
--------------------------------------gatggttc-caacactatttgt
catggtgtt------gac------------------------------------------
------------------------------------------------------------
--------------------------------gtagcaactggagatggagtcgcgatgg
cccatcgagctcaagcagtgatagcaaatatggagtttgttcagttccacccaactgcct
tagctgacgaaggccttcctataacccctttgaaagcccgagaaaatgcattccttataa
ctgaagctgtcagaggagatggtggcattctttacaatttagacatggaaagattcatgc
ctctttatgatgatagagcggagcttgccccaagggatgtggtcgcaaggagcatagatg
atcaactgaaaaagcggaatgagaagtatgtgctccttgacataagtcacaaaccccgag
aaaagattctctctcatttccctaacataggagccgaatgcctcaagtatggcctagata
taacacggcagccaatcccagtagtccctgctgctcattacatgtgcgggggagttaagg
ccgggctccaaggggagaccaatgtgaaaggcctgtacgttgcaggtgaggtagcttgta
caggcttacatggtgccaaccggctagccagcaattcactactcgaagcgttagtttttg
ctagaagagccgtccagccttcaatagactacaagaaccattcaaaactggacgtaagtt
cttcaa---------------------------------------ttggtgaagatgtac
ttgccaaaatcattgcaaagacgagggaaataaggaaagaattgcaggccatcatgtgga
aatatgtcggcattgtcaggtccactgcaaggctgaagaccgcagagcaccggatagcag
agttggagggtaaatgggaggaatacttgtttcgacgcgggtggaagccaacaatggtgg
cacttgaggcgtgtgaaatgaggaatctcttctgttgcgcgaagctagtggtgagcagtg
cactatcgagaacagagagtcgcgggcttcactacaccatcgatttcccgtaccttgagg
aaagcaagaggcttccyaccattattctgcct------
>PAFTOL004642
tcaaggtacttcgactttgcagttgttggcagtggagttgctgggcttcgttatgctctt
gaagttgcaaagcacggagctgttgctgtaattaccaaggctgagcctcatgagagcaac
acaaactatgctcaaggtggagttagtgcagtattgtcccccctagattcggtggaaagt
catatgcaggataccatcattgcaggggcatatctttgcgatgaggagactgtcagagt-
------------------------------------------------------------
------------------------------------------------------------
------------------------------------------------------------
----a------------gagaggatcagagaactgattgcaatgggtgcatcatttgatc
atggagaggatggaaatttgcacctagcaagagagggagggcactcccatcatagaattg
tccatgcagctgatatgacaggtagagagatcgagagggcgctactggaggcagttgaaa
aaaaccctaacatcttcttgtttgagcaccattttgcaatagatttgttgacttcccag-
------------------------------------------------------------
------------------------------------------------------------
-----------------raagtcactttacttgcctct---------ggaggtgctggtc
acattta---cccgactacaacgaatcctccggtagcaactggagatggagtcgcgatgg
cccatcgagctcaagcagtgatagcaaatatggagtttgttcagttccacccaactgcct
tagctgacgagggccttcctataacccctttgacagcccgagaaaatgcattccttataa
ctgaagctgtcagaggagatggtggcattctgtacaatttagacatggaaagattcatgc
ctctttatgatgatagagcggagcttgccccaagggatgtggtggcaaggagcatagacg
atcaactgaaaaagcggaatgagaagtttgtgctccttgacataagtcacaaaccccgag
aaaagattctctctcatttccctaacataggagccgaatgcctcaagtatggcctagaca
taacacggcagccaatcccagtagtccctgctgctcattacatgtgcgggggagttaagg
ctgggctccaaggggagaccaatgtgaagggcctgtatgttgcaggtgaggtagcttgta
caggcttacatggagccaacaggctagccagcaattcactactcgaagcgttagtttttg
ctagaagagccgtccagccttcaatagactacaagaaccattcaacactcaacgtaagtt
cttcaa---------------------------------------ttggtgaagatgtac
ttgccaaaatcattgcaaagacgagggaaataaggaaagaattgcaggccatcatgtgga
aatatgtcggcattgtcaggtccaccgcaaggctgaagactgcagagcaccggatagcag
agttggagggaaaatgggagaaatacttgtttcgacacggatggaagccaacaatggtgg
cacttgaggcgtgtgaaatgaggaatctcttctgttgcgcgaagctagtagtgagcagtg
cagtatcaagaacagagagtcgcgggcttcactacaccatcgatttcccgtaccttgagg
aaagcaagaggcttcctaccattattctgcct------
>PAFTOL004644
gcaaggtacttcgactttgcagttattggcagtggagttgctgggcttcgctatgctctt
gaagttgcaaagcacggaactgtygctgtaattaccaaggctgagcctcatgagagcaac
acaaactatgctcaaggtggagttagtgcagtattgtccccgttagattcggtggaaagt
catatgcaggataccatcattgcaggggcatatctttgcgatgaggagactgtcagagt-
------------------------------------------------------------
------------------------------------------------------------
------------------------------------------------------------
----a------------gagaggatcagagaactgattgcaatgggtgcatcatttgatc
atggagaggacggaaatttgcacctagcaagagagggagggcactcccatcatagaattg
tccatgcagctgatatgacaggtagagagatcgagagggcacttctagaggcagttgaaa
aaaaccctaacatcttcttgtttgagcaccattttgcaatagatttgttgacttcccag-
--------------------------------------gatggttc-caacactatttgt
catggtgtt------gacactataaatactgaaacattgga---------------ggtg
gtgcgttt--tatatcaaaagtcactttacttgcctct---------ggtggtgctggtc
acattta---cccgactacaacgaatcctccggtagcaactggagatggagtcgcgatgg
cccatcgagctcaagcagtgatagcaaatatggagtttgttcagttccatccaactgcct
tagctgacgaaggccttcgtataacccctttgaaagcccgagaaaatgcattccttataa
ctgaagctgtcagaggagatggkggcattctttacaatttagacatggaaagattcatgc
ctctttatgatgatagagcggagcttgccccaagggatgtggtggcaaggagcatagatg
atcaactgaaaaagcggaatgagaagtatgtgctccttgacataagtcacaaacccccag
aaaagattctctctcatttccctaacataggagccgaatgcctcaagtatggcctagata
taacacggcagccaatcccagtagtccctgctgctcattacatgtgtgggggagttaagg
ccgggctccaaggggagaccaatgtgaacggcctgtatgttgcaggtgaggtagcttgta
caggcttacatggagccaaccggctagccagcaattcactactcgaagcgttagtttttg
ctagaagggcsrtccagccttcagtrgactacaagaaccattcaacactcracgtaagtt
cttcarat------cagtgggctcaaccaacagytcctacgttacttggtgaagatgtac
ttgccaaaatcattgcaaagacgagggaaataaggaaagaattgcaggccatcatgtgga
aatatgtcggcattgtcaggtccactgcaaggctgaagaccgcagagcaccggatggcag
agttggagggtaaatgggaggaatacttgtttcgacacgggtggaagccaacaatggtgg
cacttgaggcgtgtgaaatgaggaatctcttctgttgcgcgaagctagtggtgagcagtg
cactatcgagaacagagagtcgygggcttcactacaccatcgatttcccgtaccttgagg
aaagcaagaggcttcctaccattattctgcct------
>PAFTOL004646
tcaaggtactttgactttgcagttgttggcagtggagttgctgggcttcgctatgctctt
gaagttgcaaagcacggaactgttgctgtaattaccaaggctgagcctcatgagagcaac
acaaactatgctcaaggtggagttagtgcagtattgtcccccctagattcggtggaaagt
catatgcaggataccatcattgcaggggcatatctttgcgatgaggagactgtcagagt-
------------------------------------------------------------
------------------------------------------------------------
------------------------------------------------------------
----a------------gagaggatcagagaactgattgcaatgggtgcatcatttgatc
atggagaggatggaaatttgcacctagcaagagagggagggcactcccatcatagaattg
tccatgcagctgatatgacaggtagagagatcgagagggcgctactagaggcagttgaaa
aaaaccctaacatcttcttgtttgagcaccattttgcaatagatttgttgacttcccag-
--------------------------------------gttagctt-tcatgc-gcttgt
tgtatgtgt------atcagtgtatttgagtaagaatc--a----------cca--ggtg
gtacggtt--tatatcaaaagtcactttacttgcctct---------ggtggtgctggtc
acattta---cccgactacaacgaatcctccggtagcaactggagatggagtcgcgatgg
cccatcgagctcaagcagtgatagcaaatatggagtttgttcagttccacccaactgcct
tagctgatgagggccttcctataacccctttgacagcccgagaaaatgcattccttataa
ctgaagctgtcagaggagatggtggcattctgtacaatttagacatggaaagattcatgc
ctctttatgataatagagcggagcttgccccaagggatgtggtggcaaggagcatagacg
atcaactgaaaaagcggaatgagaagtatgtgctccttgacataagtcacaaaccccgag
aaaagattctctctcatttccctaacataggagccgaatgcctcaagtatggcctagaca
taacacagcagccaatcccagtagtccctgctgctcattacatgtgtgggggagttaagg
ctgggctccaaggggagaccaatgtgaagggcctgtatgttgcaggtgaggtagcttgta
caggcttacatggagccaacaggctagccagcaattcactacttgaagcgttagtttttg
ctagaagagccgtccagccttcaatagactacaagaaccattcaacactcaacgtaagtt
cttcaaat------cagtgggctcaaccaacagttcctacgtcacttggtgaagatgtac
ttgccaaaatcattgcaaagacgagggaaataaggaaagaattgcaggccatcatgtgga
aatatgtcggcattgtcaggtccaccgcaaggctgaagaccgcagagcaccagatagcag
agttggaggggaaatgggagaaatacttgtttcaacacgggtggaagccaacaatggtgg
cacttgaggcatgtgaaatgaggaatctcttatgttgcgcgaagctagtggtgagcagtg
cattatcaagaacagagagtcgcgggcttcactacaccatcgatttcccataccttgagg
aaagcaagaggcttcctaccattattctgccttcctca
>PAFTOL004647
tcaaggtacttcgactttgcagttrttggcagtggagttgctgggcttcgctaygctctt
gaagttgcaaagcacggaactgttgcygtaattaccaaggctgagcctcatgagagcaac
acaaactatgctcaaggtggagtkagtgcagtattgtcccccttagattcggtggaaagt
catatgcaggataccatcattgcaggggcatatctttgcgatgakgagactgtcagagt-
------------------------------------------------------------
------------------------------------------------------------
------------------------------------------------------------
----a------------gagaggatcagagaactgattgcaatgggtgcatcatttgatc
atggagaggatggaaatttgcacctagcaagagagggagggcactcccatcatagaattg
tccatgcagctgatatgacaggtagagagatcgagagggcactactagaggcagttgaaa
aaaaccctaacatcttcttgtttgagcaccattttgcaatagatttgttgacttyccag-
--------------------------------------gatggttc-caacactgtttgt
catggtgtt------gacactataaatactgaaacattgga---------------ggtg
gtgcggtt--tatgtcaaaagtcactttacttgcctct---------ggtggtgctggtc
acattta---cccgactacaacgaatcctccggtagcaactggagatggagtcgcgatgg
cccatcgagctcgagcagtgatagcaaatatggagtttgttcagttccacccaactgcct
tagctgacgaaggccttcctataacccctttgaaagcccgagaaaatgcattccttataa
ctgaagctgtcagaggagatggtggcattmtttacaatttagacatggaaagattcatgc
ctctttatgatgatagagcggagcttgccccaagggatgtggtggcaaggagcatagatg
atcaactgaaaaaacggaatgagaagtatgtgctgcttgacataagtcacaaaccccgag
aaaagattctttctcatttccctaacataggagcygaatgcctgaagtatggcctagata
taacacggcagccaatcccagtagtccctgctgctcattacatgtgcgggggagttaagg
ctgggctccaaggggagaccagtgtgaagggcctgtatgttgcaggtgaggtagcttgta
caggcttacatggagccaaccggctggccagcaattcactactcgaagcgttagtttttg
ctagaagagccgtccagccttcaatagactacaagagccattcaacactcgacgtaagtt
cttcam---------------------------------------ttggtgaagatgtac
ttgccaaaatcattgcaaagacgagggaaataaggagagaattgcaggccatcatgtgga
aatatgtcggcattgtcaggtccactgcaaggctgaagaccgcagagcaccggatagcac
agttggaggggaaatgggaggaatacttgtttcgacacggctggaagccaacaatggtgg
cacttgaggcgtgtgaaatgaggaatcttttctgttgtgcgaagctagtggtgagcagtg
cactatcgagaacagagagtcgcgggcttcactacaccatcgatttcccataccttgagg
aaagcaagaggcttcctaccattattctgcct------
>PAFTOL004648
tcaaggtacttcgactttgcagttattggcagtggagttgctgggcttcgctatgctctt
gaagttgcaaagcacggaactgttgctgtaattaccaaggctgagcctcatgagagcaac
acaaattatgctcaaggtggagttagtgcagtattgtcccccttagattcggtagaaagt
catatgcgggataccatcattgcaggggcatatctttgcgatgaggagactgtcagagt-
------------------------------------------------------------
------------------------------------------------------------
------------------------------------------------------------
----a------------gagaggatcagagaactgattgcaatgggtgcatcatttgatc
atggagaggacggaaatttgcacctagcgagagagggagggcactcccatcatagaattg
tccatgcagctgatatgacaggtagagagattgagagggcactactagaggcagttgaga
aaaascctaacatcttyttgtttgagcaccattttgcaatagatttgttgacttcccag-
--------------------------------------gatggttc-caacactatttgt
catggtgtt------gacactataaatactgaaacattgga---------------ggta
atgacgcc--actgaattgaccttatctgtacgcctct---------ggtggtgctggtc
acattta---cccgactacaacgaatcctccggtagcaactggagatggagtygcgatgg
cccatcgagctcaagcagtgatagcaaatatggagtttgttcagttccacccaactgcct
tagcygacgaaggccttcctataacccctttgaaagcccgagaaaatgcattccttataa
ccgaagctgtcagaggagatggtggcattctttacaatttagacatggaaagattcatgc
ctctttatgatgatagagcggagcttgccccaagggatgtggtggcaaggagcatagacg
atcaactgaaaaagcggaatgagaagtatgtgctccttgacataagtcacaaaccccgag
aaaagattctctctcatttccctaacataggagccgaatgcctcaagtatggcctagata
taacacggcagccaatcccagtagtccctgctgctcattacatgtgcgggggagttaagg
ccgggctccarggggagaccaatgtgaaaggcctgtacgttgcaggtgaggtagcttgta
caggcttacatggagccaaccggctagccagcaattcactactcgaagcgttagtttttg
ctagaagagccgtccagccttcaatagaytacaagaaccakkcaaaastcgacrtaagtt
cttcaa---------------------------------------ttggtgaagatgtac
ttgccaaaatcattgcaaagacgagggaaataaggaaagaattgcaggccatcatgtgga
aatatgtcggcattgtyaggtccactgcaaggctgaagaccgcagagcaccggatagcag
agttggagggtaaatgggaggaatacttgtttcgacacaggtggaagccaacaatggtgg
cacttgaggcgtgtgaaatgaggaatctcttctgttgygcgaagctagtggtgagcagtg
cactatcgagaacagagagtcgcgggcttcactacaccatcgatttcccstaccttgagg
aaagcaagaggcttcctaccattattctgcct------
>PAFTOL004649
tcaaggtactttgactttgckrttattggcagtggagttgctgggcttcgctatgctctt
gaagttgcaaagcacggaactgttgctgtgattaccaaggctgagcctcatgagagcaac
acaaactatgctcaaggtggagttagtgcagtattgtcccccttagattcggtggaaagt
catatgcaggataccatcattgcaggggcatatctttgcgatgaggagactgtcagagt-
------------------------------------------------------------
------------------------------------------------------------
------------------------------------------------------------
----a------------gagaggatcagagaactgattgcaatgggtgcatcatttgatc
atggagaggatggaaatctgcrcctagcaagagagggagggcactcccatcatagaattg
tccatgcagctgatatgacaggtagagagatcgagagggcactactagaggcagttgaaa
aaaaccctaacatcttcttgtttgagcaccattttgcaatagatttgttgacttcccag-
--------------------------------------gatggttc-taacactgtttgt
catggtgtt------gacactatagac---------------------------------
------------------------------------------------------------
--------------------------------gtagcaactggagatggagtcgcgatgg
cccatcgagctcgagcagtgatagcaaatatggagtttgttcagttccacccaactgcct
tagctgacgaaggccttcctataacccctttgaaagcccgagaaaatgcattccttataa
cygaagctgtcagaggagatggtggcatyctttacaatttagacatggaaagattcatgc
ctctttatgatgatagagcggagcttgccccaagggatgtggtggcaaggagcatagatg
atcaactgaaaaaacggaatgagaagtatgtgctgcttgacataagtcacaaaccccgag
aaaagattcyctctcatttccctaacataggagccgaatgcctcaagtatggcctagata
taacacggcagccaatcccagtagtycctgctgctcattacatgtgtgggggagttaagg
cygggctccaaggggagaccaatgtgaagggcctgtatgttgcaggtgaggtagcttgta
caggcttacatggagccaaccggctagccagcaattcactgctcgaagcgttagtctttg
ctagaagagccgtccagccttcaatagactacaagagccattcaacrctcracrtaagtt
cttcaaat------cagtgggcycaaccaacagttcctacgtcacttggtgaagatgtac
tygccaaaatcattgcaaagacgagggaaataaggagagaattgcaggccatcatgtgga
aatatgtsggcattgtcaggtccactgcaaggctgaagaccgcagagcaccggatagcac
agttggagggtaaatgggaggaatacttgtttcgacacgggtggaagccaacaatggtgg
cacttgaggcgtgtgaaatgaggaatcttttctgttgcgcgaagctagtggtgagcagtg
cactatcgagaacagagagtcgcgggcttcactacaccatcgatttcccatacctkgagg
aaagcaagaggcttcctaccattattctgcct------
>PAFTOL004652
tcaaggtayttcgactttgcagttgttggcagtggagttgctgggcttcgctatgctctt
gaagttgcaargcacggaactgttgctgtaattaccaaggctgagcctcatgagagcaac
acaaactatgctcaaggtggagttagtgcagtattgtcccccctagattcggtggaaagt
catatgcaggataccatcattgcaggggcayatctttgcgatgaggagactgtcagagt-
------------------------------------------------------------
------------------------------------------------------------
------------------------------------------------------------
----a------------gagaggatcagagaactgattgcaatgggtgcatcatttgatc
atggagaggatggaaatttgcacytagcaagagagggagggcactcccatcatagaattg
tccatgcagctgatatgacaggtagagagatcgagagggcgctactggaggcagttgaaa
aaaaccctaacatcttcttgtttgagcaccattttgcaatagatttgttgacgtcccag-
--------------------------------------gttagctt-tcatgc-gcttgt
tgtatgtgc------atcagtgtatttgagtaagaatc--a----------cca--ggtg
gtacggtt--tatatcaaaagtcacgttacttgcctct---------ggtggtgctggtc
acattta---cccgactacaacgaatcctccggtagcaactggagatggagtcgcgatgg
cccatcgagctcaagcagtcatagcaaatatggagtttgttcagttccacccaactgcct
tagctgaygagggccttcctataacccctttgacagcccgagaaaatgcattccttataa
ctgaagctgtcagaggagatggtggcattctgtacartttagacatggaaagattcatgc
ctctttatgatgatagagcggagcttgccccaagggatgtggtggcaaggagcatagacg
atcaactgaaaaagcggaatgagaagtatgtgctccttgacataagtcacaaaccccgag
aaaagattctctctcatttccctaacataggagctgaatgcctcaagtatggcctagaca
taacacggcagccaatcccagtagtccctgctgctcattacatgtgcgggggagttaagg
ctgggctccaaggggagaccaatgtgaagggcctgtatgttgcaggtgaggtagcttgta
caggcttacatggagccaacaggctagccagcaattcactactcgaagcgttagtytttg
ctagaagagccgtccagccttcaatagactacaagaaccattcaacactcaacgtaagtt
sttcaaat------cagtggkctcaascaacagttcctacgtcacttgstgaagatgyac
ttgccaaaatcattgcaaagacgagggmaatraggaaagaattgcaggccatcatgtgga
aatatgtyggcattgtcaggtccaccgcaaggctraagaccgcagagcaccggatagcag
agttggagggaaaatgggagaaatacttgtttcgacacgggtggaagccaacaatggtgg
cacttgaggcatgtgaaatgaggaatctcttctgttgcgcgaagctagtggtgagcagtg
cattatcaagaacagagagtcgcgggcttcactacaccatcgatttcccataccttgagg
aaagcaagaggcttcctaccattattctgcct------
>PAFTOL004653
tcaaggtacttcgactttgcagttgttggcagtggagttgctgggcttcgctatgctctt
gaagttgcaaagcacggaactgttgctgtaattaccaaggctgagcctcatgagagcaac
acaaactatgctcaaggtggagttagtgcagtattgtcccccctagattcggtggaaagt
catatgcaggataccatcatcgcaggggcacatctttgcgatgaggagactgtcagagt-
------------------------------------------------------------
------------------------------------------------------------
------------------------------------------------------------
----a------------gagaggatcagggaactgattgcaatgggtgcatcatttgatc
atggagaggatggaaatttgcacctagcaagagagggagggcactcccatcatagaattg
tccatgcagctgatatgacaggtagagagatcgagagggcgctactagaggcagttgaaa
aaaaccctaacatcttcttgtttgagcaccattttgcaatagatttgttgacgtcccag-
--------------------------------------gttagctt-tcatgc-gcttgt
tgtatgtgc------atcagtgtatttgagaaagaatc--a----------cca--ggtg
gtacggtt--tatatcaaaagtcactttacttgcctct---------ggaggtgctggtc
acattta---cccgactacaacgaatcctccggtagcaactggagatggagtcgcgatgg
cccatcgagctcaagcagtcatagcaaatatggagtttgttcagttccatccaactgcct
tagctgacgagggccttcctataacccctttgacagcccgagaaaatgcattccttataa
ctgaagctgtcagaggagatggtggcattctgtacaatttagacatggaaagattcatgc
ccctttatgatgatagagcggagcttgccccaagggatgtggtggcaaggagcatagacg
atcaactgaaaaagcggaatgagaagtatgtgctccttgacataagtcacaaaccccgag
aaaagattctctcgcatttccctaacataggagccgaatgcctcaagtatggcctggaca
taacacggcagccaatcccagtagtccctgctgctcattacatgtgtgggggagttaagg
ctgggctccaaggggagaccaatgtgaagggcctgtatgttgckggtgaggtagcttgta
caggcttacatggagccaacaggctagccagcaattcactactcgaagcgttagtttttg
ctagaagagccgtccagccctcaatagactacaagaaccattcaaccctcaacgtaagtt
cttcaaat------cagtgggctcaaccaacagttcctacgtcacttggtgaagatgtac
ttgccaaaatcattgcaaagacaagggaaataaggaaagaattgcaggccatcatgtgga
aatatgttggcattgtcaggtccaccgcaaggctgaagaccgcagagcaccggatagcag
agttggagggaaaatgggagaaatacttgtttcgacacggatggaagccaacaatggtgg
cacttgaggcatgtgaaatgaggaatctcttctgttgcgcgaagctagtggtgagcagtg
cattatcaagaacagagagtcgcgggcttcactacaccatcgatttcccataccttgagg
aaagcaagaggcttcctaccattattctgcct------
>PAFTOL004654
tcaaggtacttcgactttgcagttgttggcagtggagttgctgggcttcgctatgctctt
gaagttgcaaagcatggaactgttgctgtaattaccaaggctgagcctcatgagagcaac
acaaactatgctcaaggtggagttagtgcagtattgtcccccttagattcggtggaaagt
catatgcaggataccatcattgcaggggcatatctttgcgatgaggagactgtcagggt-
------------------------------------------------------------
------------------------------------------------------------
------------------------------------------------------------
----a------------gagaggatcagagaactgattgcaatgggtgcatcatttgatc
atggagaggacggaaatttgcacctagcaagagagggagggcactcccatcatagaattg
tccatgcagctgatatgacaggtagagagatcgagagggcactactagaggcagttgaaa
aaaaccctaacatcttcttgtttgagcaccattttgcaatagatttgttgacttcccag-
--------------------------------------gatggttc-catcactgtttgt
catggtgtt------gacactataaatactga----------------------------
------------------------------------------------------------
-------------------------------cgtagcaactggagatggagtcgcgatgg
cccatcgagctcgagcagtgatagcaaatatggagtttgttcagttccacccaactgcct
tagctgacgaaggccttcctataacccctttgaaagcccgagaaaatgcattccttataa
ctgaagctgtcaggggagatggtggcattctttacaatttagacatggaaagattcatgc
ctctttatgatgatagagcggagcttgccccaagggatgtggtggcaaggagcatagatg
atcaactgaaaaaacggaatgagaagtatgtgctgcttgacataagtcacaaaccccgag
aaaagattctctctcatttccctaacataggagccgaatgcctgaagtatggcctcgata
taacacagcagccaatcccagtagtccctgctgctcattacatgtgcgggggagttaagg
ccgggctccaaggagagaccaatgtgaagggcctgtatgttgcaggtgaggtrgcttgta
caggcttacatggagccaaccggctagccagcaattcactactcgaagcattagtttttg
ctagaagagccgtccagccttcaatagactacaagaaccatccaacactcgacgtaagtt
cttcaaat------cagtgggctcaaccaacagttcctacctcacttggtgaagatgcac
ttgccaaaatcattgcaaagacgagggaaataaggagagaattgcaggccatcatgtgga
aatatgtcggcattgtcaggtccactgcaaggctgaagaccgcagagcaccggatagcac
agttggagggtaaatgggaggaatacttgtttcgacaygggtggaagccaacratggtgg
cacttgaggcrtgtgaaatgaggaatctcttctgttgcgcgaagctagtggtgagcagtg
cactgtcgagaacagagagtcgcgggcttcactacaccatcgatttcccataccttgagg
aaagcaagaggcttcctaccattattctgcct------
>PAFTOL004657
tcaaggtacttcgactttgcagtcattggcagtggagttgctgggcttcgatatgctctt
gaagttgcaaagcatggaactgttgctgtaattaccaaggctgagcctcacgagagcaac
acaaactatgctcaaggtggtgttagtgcagtattgtcccccttggattctgtggaaagt
catatgcaagacaccatcattgcaggggcatatctttgtgatgaggagactgtcagagt-
------------------------------------------------------------
------------------------------------------------------------
------------------------------------------------------------
----a------------gagaggatccgagaactgattgcaatgggtgcatcatttgatc
atggtgaggacggaaatttgcacctagcaagggagggagggcactcccatcatagaattg
tccatgcggctgatatgactggtagggagattgagagggcactactagaggcagttgaaa
aaaatccaaacatctttttgttccagcaccattttgcaatagatttgttgacttcccag-
--------------------------------------gatggttc-caccactgtttgt
catggcgtt------gacactctaaatactgaaacattagg---------------ggtc
atgcggtt--tctatcaaaagtgaccttacttgcctct---------ggtggtgctggtc
atatcta---cccaactacaactaatcctccggtagcaactggtgatggagttgccatgg
cccatcgagctcaggcagtgatagcaaatatggagtttgttcagtttcacccaactgcct
tagctgatgaaggccttcctataacagctttgaaagcacgagaaaatgctttccttataa
cagaagctgtcagaggagacggtggcattctttacaacttggacatggaaagattcatgc
ctctttatgatgatagagcggagcttgccccgagggatgtggtggcaagaagcatagacg
atcaactgaaaaagcgaaatgagaaatatgtcctccttgacataagtcacaaaccccgag
aaaagattctctctcatttccctarcatagcagccgaatgcctcaagtatggcctggata
taacgcagcagccaatcccagtcgtccctgctgctcattacatgtgcgggggagttaggg
ctgggctccaaggggagaccaatgtgaagggcttgtatgttgcaggtgaggtagcttgta
caggcttgcatggagccaaccggctagccagcaattcactactcgaagccttagtttttg
caagaagagccgtccagccttcaatatactacaagaaccattcaacactcaatgcaagtg
cttcaaat------cagtgggctcaaccaacagttcccacatcactcagtgatgatatac
ttttgaaaatcaacacaaagacagggcaaatgcggaaagaattgcaggccataatgtgga
aatatgttggcattgtcaggtccaccgcaaggctgaagactgcagagaagaggatatcag
agttggagggtatatgggaagaatacttgtttcgacatggttggaarccaacaatggtgg
ggctsgtggcctgtgaaatgaggaatctattttgttgtgcgaagctagtggtgagcagtg
ccttatcgagaacagaaagccgtgggcttcactacacgatcgatttcccttaccttgagg
aaagcaagaggcttccgaccattattctgcct------
>PAFTOL004658
tcaaggtacttcgactttgcagttattggcagtggagttgctgggcttcgctatgctctt
gaagttgcaaagcacggaactgttgctgtgattaccaaggctgagcctcatgagagcaac
acaaactatgctcaaggtggagttagtgcagtattgtcccccttagattcggtggaaagy
catatgcaggataccatcattgcaggggcatatctttgcgatgaggagactgtcagagtg
------------------------------------------------------------
------------------------------------------------------------
--------------------------------gtttgcacagaagggcc-----------
----a------------gagaggatcagagaactgattgcaatgggtgcatcatttgatc
atggagaggatggaaatctgcgcctagcaagagagggagggcactcccatcayagaattg
tccatgcagctgatatgacmggtagagagatcgagagggcactrctagaggcagttgaaa
aaaaccctaacatcttcttgtttgagcaccattttgcaatagatttgttgacttcccag-
--------------------------------------gatggttg-caacactgtttgt
catggtgtt------gacactataaacactgaaacattgga---------------ggtg
gtgcggtt--tatatcaaaagtcactttacttgcctct---------gggggtgctgggc
acattta---cccgactacaacgaatcctccggtagcaactggagatggagtcgcgatgg
cccatcgagctcgagcagtgatagcaaatatggagtttgttcagttccacccaactgcct
tagctgacgaaggccttcctataacccctttaaaagcccgagaaaatgcattccttataa
ctgaagctgtcagaggagatggtggcattctttacaatctagacatggaaagattcatgc
ctctttatgatgatagagcggagcttgccccaagggatgtggtggcaaggagcatagatg
atcaactgaaaaaacggaatgagaagtatgtgctgcttgacataagtcacaaaccccgag
aaaagattctctctcatttccctaacataggagccgaatgcctcaagtwtggcctagata
taacacggcagccaatcccagtagtccctgctgctcattacatgtgcgggggagttaagg
ccgggctccaaggggagaccaatgtgaagggcctgtatgttgcaggtgaggtagcttgta
caggcttacatggagccaaccggctagccagcaattcactactcgaagcgttagtctttg
ctagaagagccgtccagccttcaatagactacaagagccattcaacactcgacgtaagtt
cttcaaay------cagtgggcccaaccaacagttcctacatcacttggtgaagatgtac
ttgccaaaatcattgcaaagacgagggaaataaggagagaattgcaggccatcatgtgga
aataygtcggcattgtcaggtccactgcaaggctgaagaccgcagagcaccggatagcac
agttggagggtaaatgggaggaatacttgtttcgacacgggtggaagccaacaatggtgg
cacttgaggcgtgtgaaatgaggaatcttttctgttgcgcgaagctagtggtgagcagtg
cactatcgagaacagagagtcgcgggcttcactacaccatcgatttcccataccttgagg
aaagcaagaggcttcctaccattattctgccttgctca
>PAFTOL004660
------------------------------------------------------------
------------------------------------------------------------
------------------------------------------------------------
------------------------------------------------------------
------------------------------------------------------------
------------------------------------------------------------
------------------------------------------------------------
-----------------gagaggatcagagaactgattgcaatgggtgcatcatttgatc
atggagaggatggaaatctgcgcctagcaagagagggagggcactcccatcacagaattg
tccatgcagctgatatgaccggtagagagatcgagagggcactactagaggcagttgaaa
aaaaccctaacatcttcttgtttgagcaccattttgcaatagatttgttgacttcccag-
--------------------------------------cttag-----------------
------------------------------------------------------------
------------------------------------------------------------
------------------------------------------------------------
----------------------------------gtttgttcagttccacccaactgcct
tagctgacgaaggccttcctataacccctttraaagcccgagaaaatgcattccttataa
cygaagctgtcagaggagatggtggcattctttacaatttagacatggaaagattcatgc
ctctttatgatgatagagcggagcttgccccaagggatgtggtggcaaggagcatagatg
atcaactgaaaaaacggaatgagaagtatgtgctgcttgacataagtcacaaaccccgag
aaaagattctctctcatttccctaacataggagccgaatgcctcaagtatggcctagata
taacacggcagccaatcccagtagtccctgctgctcattacatgtgcgggggagttaagg
ccgggctccaaggggagaccaatgtgaagggcctgtatgttgcaggtgaggtagcttgta
caggcttacatggagccaaccggctagccagcaattcactactcgaagcgttagtctttg
ctagaagagccgtccagccttcaatagactacaagagccattcaacactcgacgtaagtt
cttcaa---------------------------------------taggtgaagatgtac
ttgccaaaatcattgcaaagacgagggaaataagrrgagaattgcaggccatcatgtgga
aataygtcggcattgtsaggtccactgcaaggctgaagaccgcagagcaccggatagcac
agttggagggtaaatgggaggaatacttgtttcgacacgggtggaagccaacaatggtgg
cacttgaggcgtgtgaaatgaggaatcttttctgttgcgcgaagctagtggtgagcagtg
cactatcgagaacagagagtcgcgggcttcactacaccatcgatttcccataccttgagg
aaagcaagaggcttcctaccattattctgcct------
>PAFTOL004661
tcaaggtacttygactttgcagtcattggcagtggagttgctgggcttcgatatgctctt
gaagttgcaaagcatggaactgttgctgtaattaccaaggctgagcctcacgagagcaac
acaaactatgctcaaggtggtgttagtgcagtattgtcccccttggattctgtggaaagt
catatgcaagacaccatcattgcaggggcatatctttgtgatgaggagactgtcagagt-
------------------------------------------------------------
------------------------------------------------------------
------------------------------------------------------------
----a------------gagaggatcagagaactgattgcaatgggtgcatcatttgatc
ayggtgaggacggaaatttgcacctagcaagggagggagggcactcccatcatagaattg
tycatgcggctgatatgactggtagggagattgagagggcactactagaggcagttgaaa
aaaatccaaacatctttttgttccagcaccattttgcratagatttgttgacttcccag-
--------------------------------------gatggttc-saccactgtttgt
catggcgtt------gacactctgaatactgaaacattagg---------------ggtc
atgcggtt--tctatcaaaagtgaccttacttgcctct---------ggtggtgctggtc
atatcta---cccaactacaactaatcctccggtagcaactggtgatggagttgccatgg
cccatcgagctcaagcagttatagcaaatatggagtttgttcagtttcacccaactgcct
tagctgatgaaggccttcctatarcagctttgaaagcacgagaaaatgctttccttataa
cagaagctgtcmgaggagacrgtggcattctttacaacttggacatggaaagattcatgc
ctctttatgatgatagagcggagctwgccccgagggatgtggtggcaagaagcatagatg
atcaactgaaaaagcgaaatgagaaatatgtcctccttgacataagtcacaracsccgag
aaaagattctctctcatttccctaacatagcagccgaatgcctcaagtrtggcctggata
taacgcagcagccaatcccagtcgtccctgctgctcattacatgtgcgggggagttaggg
ctgggctccaaggggagaccaatgtgaagggcttgtatgttgcaggtgaggtagcttgta
caggcttgcatggagccaaccggctagccagcaattcactactcgaagccttagtttttg
caagaagagccgtccagccttcaatatactacaagaaccattcaacactcaatgcaagtg
cttcaaat------cagtgggctcaaccaacagttcccacatcactcagtgaygatatac
tttcgaaaatcaacacaaagacaaggcaaatgcggaaagaattgcargccataatgtgga
aatatgttggcattgtcaggtccaccgcaaggctgaagaccgcagagaagaggatagcag
agttggagggtatatgggaagaatacttgtttcgacatggttggaagccaacaatggtgg
ggctcgtggcctgtgaaatgaggaatctattttgttgcgcgaagctagtggtkagcagtg
ccttatcgagaacagaaagccgtgggcttcactacacgatcgatttcccttaccttgagg
aaagcaagaggcttcctaccattattctgcct------
>PAFTOL004662
tcaaggtacttcgactttgcagttattggtagtggagttgctgggcttcgctatgctctt
gaagttgcaaagcacggaactgttgctgtaattaccaaggctgagcctcatgagagcaac
acaaactatgctcaaggtggagttagtgcagtattgtsccccttagattcggtggaaagt
catatgcaggataccatcattgcaggggcgtatctttgcgatgaggagactgtcagagt-
------------------------------------------------------------
------------------------------------------------------------
------------------------------------------------------------
----a------------gagaggatcagagaactgattgcaatgggtgcatcatttgatc
atggagaggacggaaatttgcacctagcaagagagggagggcactcccatcatagaattg
tccatgcagctgatatgacaggtagagagatcgagagggcactactagaggcagttgaaa
aaaaccctaacatcttcttgtttgagcaccattttgcaatagatttgttgacttcccag-
--------------------------------------gatggttc-catcactgtttgt
catggtgtt------gacactataaatactgaaacattgga---------------ggta
atg---------------------------------------------------------
--------------acatcagtgaa------tgtagcaactggagatggagtcgcgatgg
cccatcgagctcgagcagtgatagcaaatatggrgtttgttcagttccacccaactgcct
tagctgatgaaggccttcctataaccccttcgaaagctcgagaaaatgcattccttataa
ctgaagctgtcagaggagatggtggcattctttacaatttagacatggaaagattcatgc
ctctttatgatgatagagcggagcttgccccaagggatgtggtggcaaggagcatagatg
atcaactgaaaaaacggaatgagaagtatgtgctgcttgacataagtcacaaaccccgag
aaaagattctctctcatttccctaacrtaggagccgartgcctaaagtatggcctrgata
taacacrgcagccaatcccagtmgtccctgctgctcattacatgtgcgggggagtkaagg
ccgggctccarggggagaccaatgtgaagggsctgtatgttgcaggtgaggtagcttgta
caggcttacatggagccaaccggctagccagcaattcactactcgaagcattagtttttg
ctagaagagcsgtccagccktcaatagactacaagaacctttcaacactcgacrtaagtt
cttcaa---------------------------------------ttggtgaagatgtac
ttgccaaaatcattgcaaagacgagggaaataaggagagaattgcaggcyrtcatgtgga
aatatgtcggcattgtcaggtccactgcaaggctgaagaccgcagagcaccggatagcac
agttggagggtaaatgggaggaatacttgtttcgacatgggtggaagccaacaatggtgg
cacttgaggcgtgtgaaatgaggaatctcttctgttgtgcgaagctagtggtgagcagtg
cactatcgagaacagagagtcgcgggcttcactacaccatcgatttcccataccttgagg
aaagcaagaggcttcctaccattattctgcct------
>PAFTOL004664
tcaaggtactttgactttgcagttgttggcagtggagttgctgggcttcgctatgctctt
gaagttgcaaagcacggaactgttgctgtaattaccaaggctgagcctcawgagagcaac
acaaactatgctcaaggtggagttagtgcmgtattgtcccccctagattcggtggaaagt
catatgcaggataccatcattgcaggggcatatctttgcgatgaggagactgtcagagt-
------------------------------------------------------------
------------------------------------------------------------
------------------------------------------------------------
----a------------gagaggatcagagaactgattgcaatgggtgcatcatttgatc
atggagaggatggaaatttgcacctagcaagagagggagggcactcccatcatagaattg
tccatgcagctgatatgacaggtagagagatcgagagggcgctactagaggcagttgaaa
aaamccctaacatcttcttgtttgagcaccattttgcaatagatttgttgacttcccag-
------------------------------------------------------------
------------------------------------------------------------
------------------------------------------------------------
--------------------------------gtagcaactggagatggrgtcgcaatgg
cccatcgagctcaagcagtgatagcaaatatggagtttgttcagttccacccaactgsct
tagctgacgagggccttcctataacccctttgacarcccgagaaaatgcattccttataa
ctgaagctgtcagaggagatggtggaattctgtacaatttagacatggaaagattcatgc
ctctttatgatgatagagcggagcttgccccaagggatgtggtggcaaggagcatagacg
atcaactgaaaaagcggaatgagaagtatgtgctccttgacataagtcacaaaccmcgag
aaaagattctctctcatttccctaacataggagccgaatgcctcaagtatggcctagaca
taacacggcagccaatcccwgtagtccctgctgctcattacatgtgtgggggagttaagg
ctgggctcsaaggggagaccaatgtgaagggcctgtatgttgcaggtgaggtagcttgta
caggcttacatggagccaacaggctagccagcaattcactactygaagcgytrgtttttg
ctagaagagcygtccagccttcaatagactacaagaaccattcaacactcaacgtaagtt
cttcaaat------caktgggctcaaccaacagttcctacgtcacttggtgaagatgtac
ttgccaaaatcaytgcaaagacgagggaaataaggaaagaattgcaggccatcatgtgga
aatatgtcggcattgtcaggtccaccgcaaggctgaagaccgcagagcaccggatagcag
agttggagggaaaatgggagaaatacttgtttcgatacggktggaagccaacmatggtgg
cacttgaggcgtgtgaaatgaggaatctcttctgttgygcgaagctagtggtgagcagtg
cattatcaagaacagagagtcgcgggcttcactacaccatcgatttcccrtaccttgagg
aaagcaagaggcttcctaccattattctgcct------
>PAFTOL004665
tcaaggtacttcgactttgcagttattggcagtggagttgctgggcttcgctatgctctt
gaagttgcaaagcacggaactgttgctgtaattaccaaggctgagcctcatgagagcaac
acaaattatgctcaaggtggagttagtgcagtattgtcccccttagattccgtagaaagt
catatgcgggataccatcattgcaggggcatatctttgcgatgaggagactgtcagagt-
------------------------------------------------------------
------------------------------------------------------------
------------------------------------------------------------
----a------------gagaggatcagggaactgattgcaatgggtgcatcatttgatc
atggagaggacggaaatttgcacctagcgagagagggagggcactcccatcatagaattg
tccatgcagctgatatgacaggtagagagattgagagggcactactagaggcagttgaga
aaaaccctaacatcttcttgtttgagcaccattttgcaatagatttgttgacttcccag-
--------------------------------------gattgttc-cggcactatttgt
catggtgtt------gacactataaatactgaaacgttgga---------------ggtg
gtgcggtt--tatatcaaaagtcactttacttgcctct---------ggtggtgctggtc
acattta---cccgactacaacgaatcctccggtagcaactggagatggagtcgcgatgg
cccatcgagctcaagcagtgatagcaaatatggagtttgttcagttccacccaactgcct
tagctgacgaaggccttcctataacccctttgaaagcccgagaaaatgcattccttataa
ctgaagctgtcagaggagatggtggtattctttacaatttagacatggaaagattcatgc
ctctttatgatgatagagcggagcttgccccaagggatgtggtggcaaggagcatagatg
atcaactgaaaaagcggaatgagaagtatgtgctccttgacataagtcacaaaccccgag
aaaagattctctctcatttccctaacataggagccgaatgcctcaagtatggcctagata
taacacggcagccaatcccagtagtccctgctgctcattacatgtgcggtggagttaagg
ccgggctccaaggggagaccaatgtgaaaggcctgtacgttgcaggtgaggtagcttgta
caggcttacatggagccaaccggctagccagcaattcactgctagaagcgttagttttcg
cgagaagagccgtccagccttcaatagactacaagaaccattcaaaactcgacgtaagtt
cttcaa---------------------------------------ttggtgaagatgtac
tcgccaaaatcattgcaaagacgagggaaatcaggaaagaattgcaggccatcatgtgga
aatatgtcggcattgtcaggtccactgcaaggctgaagaccgcagagcgccggatagcag
agttggagggtaaatgggaggaatacttgtttcaacacaggtggaagccaacaatggtgg
cacttgaggcgtgtgaaatgaggaatctcttctgttgtgcgaagctagtggtgagcagtg
cactatcgagaacagagagtcgcgggcttcactacaccatcgatttcccataccttgagg
aaagcaagaggcttcctaccattattctgcct------
>PAFTOL004666
tcaaggtacttcgactttgcagttgttggcagtggagttgctgggcttcgctatgctctt
gaagttgcaaagcacggaactgttgctgtaattaccaaggctgagcctcatgagagcaac
acaaactatgctcaaggtggagttagtgcagtattgtcccccctagattcagtggaaagt
catatgcaagataccatcattgcaggggcatatctttgcgatgaggagactgtcagagt-
------------------------------------------------------------
------------------------------------------------------------
------------------------------------------------------------
----a------------gagaggatcagagaactgattgcaatgggtgcatcatttgatc
atggagaggatggaaacttgcacctagcaagagagggagggcactcccatcatagaattg
tccatgcagctgatatgacaggtagagagatcgagagggcgctactagaggcagttgaaa
aaaaccctaacatcttcttgtttgagcaccattttgcaatagatttgttgacttcccag-
--------------------------------------gatggttc-caacactatttgt
catggtgtt------gacactataaatactgaaacattgga---------------ggtg
gtacggtt--tatatcaaaagtcactttacttgcctct---------ggtggtgctggtc
acattta---cccgactacaacgaatcctccggtagcaactggagatggagtcgcaatgg
cccatcgagctcaagcagtgatagcaaatatggagtttgttcaattccacccaactgcct
tagctgacgagggccttcctataacccctttgacagcccgagaaaatgcattccttataa
ctgaagctgtcagaggagatggtggcattctgtacaatttagccatggaaagattcatgc
ctctttatgatgatagagcggagcttgccccaagggatgtggtggccaggagcatagacg
atcaactgaaaaagcggaatgagaagtatgtgctccttgacataagtcacaaaccacgag
aaaagattctctctcatttccctaacataggagccgaatgcctcaagtatggcctagaca
ttacacggcagccaatcccagtagtccctgctgctcattacatgtgcgggggggttaagg
ctgggctccaaggggagaccaatgtgaagggcctgtatgttgcaggtgaggtagcttgta
caggcttacatggagccaacaggctagccagcaattcactactcgaagcgttagtgtttg
ctagaagagccgtccagccttcaatagactacaagagccattcaacactcaacgtaagtt
cttcaaat------cagtgggctcaaccaacagttcctacatcacttggtgaagatgcac
ttgccaaaatcattgcaaagacgagggaaataaggaaagaattgcaggccatcatgtgga
aatatgtcggcattgtcaggtccaccgcaaggctgaagaccgcagagcaacggatagcag
agttggaggggaaatgggagaaatacttgtttcgacacgggtggaagccaacaatggtgg
cacttgaggcgtgtgaaatgaggaatctcttctgttgcgcgaagctagtagtgagcagtg
cattatcaagaacagagagtcgcgggcttcactacaccatcgatttcccgtaccttgagg
aaagcaagaggcttcctaccattattctgcct------
>PAFTOL004667
tcaaggtacttcgactttgcagtwgttggcagtggagttgctgggcttcgctatgctctt
gaagttgcaaagcacggaactgttgctgtaattaccaaggctgagcctyatgagagcaac
acaaactatgctcaaggtggagttagtgcagtattgtcccccctagattcagtggaaagt
catatgcaggataccatcattgcaggggcatatctttgcgatgaggagactgtcagagt-
------------------------------------------------------------
------------------------------------------------------------
------------------------------------------------------------
----a------------gagaggatcagagaactgatygcaatgggtgcatcatttgatc
atggagaggatggaaatttgcacctagcaagagagggagggcactcccatcatagaattg
tccatgcagctgatatgacaggtagagagatcgagagggcgctactagaggcagttgaaa
aaamcmctaacatcttcttgtttgagcaccattttgcaatagatttgttgacttcccag-
--------------------------------------gatggttc-caacactatttgt
catggtgtt------gacactataaatactgaaacattgga---------------ggtg
gtacggtt--tatatcaaaagtcactttacttgcctct---------ggtggtgctggtc
acattta---cccgactacaacgaatcctccggtagcaactggagatggagtcgcaatgg
cccatcgagctcaagcagtgatagcaaatatggagtttgttcagttccacccaactgcct
tagctgacgagggccttcctataacccctttgacagcccgagaaaatgcattccttataa
ctgaagctgtcagaggagatggtggcattctgtacaatttagacatggaaagattcatgc
ctctttatgatgatagagcggagcttgccccaagggatgtggtggccaggagcatagacg
atcaactgaaaaagcggaatgagaagtatgtgctccttgacataagtcacaaaccacgag
aaaagattctctctcatttccctaacataggagccgaatgcctcaagtatggcctagaca
twacacggcagccaatcccagtagtccctgctgctcattacatgtgcgggggggttaagg
ctgggctccaaggggagaccaatgtgaagggyctgtatgttgcaggtgaggtagcttgta
caggcttacatggagccaacaggctagccagcaattcactactcgaagcgttagtttttg
ctagaagagccgtccagccttcaatagactacaagagccattcaacactcaacgtaagtt
cttcaaat------cagtgggctcaaccaacagttcctacatcacttggtgaagatgcac
ttgccaaaatcattgcaaagacgagggaaataaggaaagaattgcaggccaccatgtgga
aatatgtcggcattgtcaggtccacmgcaaggctgaagacygcagagcaacggatagcag
agttggagggaaaatgggagaaatacttgtttcgacacgggtggaagccaacaatggtgg
cacttgaggcgtgtgaaatgaggaatctcttctgttgcgcgaagctagtrgtgagcagtg
cattatcaagaacagagagtcgcgggcttcactacaccatcgatttcccgtaccttgagg
aaagcaagaggcttcctaccattattctgcct------
>PAFTOL004668
tcaaggtacttcgactttgcagttgttggcagtggagttgctgggcttcgctatgctctt
gaagttgcaawgcacggaactgttgctgtaattaccaaggctgagcctcatgagagcaac
acaaactatgctcaaggtggagttagtgcagtattgtcccccctagattcrgtggaaagt
catatgcaggataccatcattgcaggggcatatctttgcgatgaggagactgtcagagy-
------------------------------------------------------------
------------------------------------------------------------
------------------------------------------------------------
----a------------gagaggatcagagaactgattgcaatgggtgcatcatttgatc
atggagaggatggaaatttgcacctagcaagagagggagggcactcccatcatagaattg
tccatgcagctgatatgacaggtagagagatcgagagggcgctactrgaggcagttgaaa
aaaacmctaacatcttcttgtttgagcaccattttgcaatagatttgttgacktcccag-
--------------------------------------gatggttc-caacactatttgt
catggtgtt------gacactataaatactgaaacattgga---------------ggta
at----------------------------------------------------------
-------------------------------ggtagcaactggagatggagtcgcaatgg
cccatcgagctcaagcagtgatagcaaatatggagtttgttcagttccacccaactgcct
trgctgacgagggccttcctataacccctttgacagcccgagaaaatgcattccttatta
ctgaagctgtcagaggagatggyggcattctgtacaatttagacatggaaagattcatgc
ctctttatgatgatagagcggagcttgccccaagggatgtggtggcmaggagcatagacg
atcaactgaaaaagcggaatgagaagtatgtgctccttgacatmagtcacaaaccmcgag
aaaagattctctctcatttccctaacataggrgccgaatgcctcaagtatggcctagaca
taacacggcarccaatcccrgtagtccctgctgctcattacatgtgygggggrgttaagg
ctggrctccaaggggagaccaatgtgaagggcctgtatgttgcaggtgaggtagcttgta
caggcttacatggagccaacaggctagccagcaattcactactcgaagcgttagtttttg
ctagaagagccgtccagccttcaatagactacaagarccattcaacactcaacgtaagyt
cttcaaat------cagtgggctcaaccaacagttcctacgtcacttggtgaagatgyac
ttgccaaartcattgcaaagacgagggaaataaggaaagaattgcaggccatcatgtgga
aatatgtcggcattgtcaggtccaccgcaaggctgaagaccgcagagcaccggatagcag
agttggagggaaamtgggagaaatacttgtttcgacacgggtggaagccracaatggtgg
cacttgaggcgtgtgaaatgaggaatctcttctgttgcgcgaagctagtggtgagcagtg
cattatcaagaacagagagtcgcgggcttcactacaccatcgatttcccrtacctygagg
aaagcaagaggcttcctaccattattctgcct------
>PAFTOL005024
tcaaggtacttcgactttgcagttgttggcagtggagttgctgggcttcgctatgctctt
gaagttgcaaagcacggaactgttgctgtaattaccaaggctgagcctcatgagagcaac
acaaactatgctcaaggtggagttagtgcagtattgtcccccctagattcggtggaaagt
catatgcaggataccatcattgcaggggcatatctttgcgatgaggagactgtcagagt-
------------------------------------------------------------
------------------------------------------------------------
------------------------------------------------------------
----a------------gagaggatcagagaactgattgcaatgggtgcatcatttgatc
atggagaggatggaaatttgcacctagcaagagagggagggcactcccatcatagaattg
tccatgcagctgatatgacaggtagagagatcgagagggcgctactggaggcagttgaaa
aaaaccctaacatcttcttgtttgagcaccattttgcaatagatttgttgacgtcccag-
--------------------------------------gttagctt-tcatgc-gcttgt
tgtatgtgc------atcagtgtatttgagtaagaatttaa---------------gttg
tcttttcc----taagaaaagtg-ctgtatttgttcttgca-----ggatggttccaaca
atatttg---ttatggtgtcgacactataaatactgaaacattggagggagtcgcgatgg
cccatcgagctcaagcagtgatagcaaatatggagtttgttcagttccacccaactgcct
tagctgacgagggccttcctataacccctttgacagcccgagaaaatgcattccttataa
ctgaagctgtcagaggagatggtggcattctgtacaatttagacatggaaagattcatgc
ctctttatgatgatagagcggagcttgccccaagggatgtggtggcaaggagcatagacg
atcaactgaaaaagcggaatgagaagtatgtgctccttgacatcagtcacaaaccccgag
aaaagattctctctcatttccctaacataggggccgaatgcctcaagtatggcctagaca
taacacggcagccaatcccggtagtccctgctgctcattacatgtgtgggggagttaagg
ctgggctccaaggggagaccaatgtgaagggcctgtatgttgcaggtgaggtagcttgta
caggcttacatggagccaacaggctagccagcaattcactactcgaagcgttagtttttg
ctagaagagccgtccagccttcaatagactacaagaaccattcaacactcaacgtaagtt
cttcaaat------cagtgggctcaaccaacagttcctacgtcacttggtgaagatgtac
ttgccaaagtcattgcaaagacgagggaaataaggaaagaattgcaggccatcatgtgga
aatatgtcggcattgtcaggtccaccgcaaggctgaagaccgcagagcaccggatagcag
agttggagggaaactgggagaaatacttgtttcgacacgggtggaagccgacaatggtgg
cacttgaggcgtgtgaaatgaggaatctcttctgttgcgcgaagctagtggtgagcagtg
cattatcaagaacagagagtcgcgggcttcactacaccatcgatttcccatacctcgagg
aaagcaagaggcttcctaccattattctgcct------
>PAFTOL005025
tcaaggtacttcgactttgcagttattggcagtggagttgctgggcttcgctatgctctt
gaagttgcaaagcacggaactgttgctgtaattaccaaggctgagccttatgagagcaac
acaaactatgctcaaggtggagttagtgcagtattgtcccccttagattcggtggaaagt
catatgcaggataccatcattgcaggggcatatctttgcgatgaggagactgtcagagt-
------------------------------------------------------------
------------------------------------------------------------
------------------------------------------------------------
----a------------gagaggatcagagaactgattgcaatgggtgcatcatttgatc
atggagaggacggaaayttgcacctagcgagagagggagggcactcccatcatagaattg
tccatgcagctgatatgacaggtagagagatygagagggcactactagaggcagttgara
aaaaccctaacatcttcttgtttgagcaccattttgcaatagatttgttgacttcccagg
ttagctttcatgcgcttgttgtatgtgtatcagcgtatgatggttc-caacactatttgt
catggtgtt------gacactataaatactgcaacattgga-------------------
-------------------------------------t---------ggtggcgctggtc
acattta---cccgactacaacgaatcctccggtagcaactggagatggagtygcgatgg
cccatcgagctcaagcagtgatagcaaatatggagtttgttcagttccacccaactgcct
tagctgacgaaggccttcctwtaacccctttgaaagcccgagaaaatgcattccttataa
ctgaagctgtcagaggagatggtggcattctttacaatttagacatggaaagattcatgc
ctctttatgaygatagagcrgagcttgccccaagggatgtggtggcaaggagcatagatg
atcaactgaaaaagcggaatgagaagtatgtgctccttgacataagtcacaaaccycgag
aaaagattctctctcatttccctaacataggagcygaatgcctcaagtatggcctagata
taacacggcagccaatcccagtagtccctgctgctcattacatgtgcgggggagttaagg
cygggctccaaggggagaccaatgtgaaaggcatgtacgttgcaggtgaggtagcttgta
caggcttacatggagccaaccggctagccagcaattcactacttgaagcgttagtttttg
ctagaagagccgtccagccttcaatagactacaagaaccattcaaaactcgacrtragtt
cttcaaat------cagtgggctcaaccaacagttccwgcgtcacttggtgaagatgtac
ttgccaaaatcattgcaaagacgagggaaacaaggaaagaattgcaggctatcatgtgga
aatatgtcggcattgtcaggtccactgcaaggctgaagaccgcagagcaccggatagcag
agttggagggtaaatgggaggaatacttgtttcgacatgggtggaagccaacaatggtgg
cacttgaggcatgtgaaatgaggaatctcttctgttgcgcraagctagtggtgagcagtg
cactatcgagaacagagagtcgcgggctgcactacaccatcgatttcccgtaccttgagg
aaagcaagaggcttcctaccattattctgcct------
>PAFTOL005026
tcaaggtactttgactttgcagttattggcagtggagttgctgggcttcgctatgctctt
gaagttgcaaagcayggaactgttgctgtaattaccaaggctgagcctcatgagagcaac
acaaactatgctcaaggtggagttagtgcagtattgtcccccttagattcggtggaaagt
catatgcaggataccatcattgcaggggcatatctttgcgatgaggagactgtcagagt-
------------------------------------------------------------
------------------------------------------------------------
------------------------------------------------------------
----a------------gagaggatcagrgaactgattgcaatgggtgcatcatttgatc
atggagaggayggaaatttgcacctagcragagagggaggrcactcccatcatagaattg
tccatgcagctgatatgacaggtagagagatygagagggcactactagaggcagttgaaa
aaaaccctaacatcttcttgtttgagcaccattttgcaatagatttgttgacttcccag-
--------------------------------------gatggttc-caacactatttgt
catggtgtt------gacactataaatactgagacattgga---------------ggta
at----------------------------------------------------------
-------------------------------ggtagcaactggagatggagttgcgatgg
cccatcgagctcaagcagtgatagcaaatatggagtttgttcagttccacccaactgcct
tagctgacgaaggccttcctataacccctttgaaagcccgagaaaatgcattccttataa
ctgaagctgtcagaggagatggtggcattctttacaatttagacatggaaagattcatgc
ctctttatgacgatagagcggagcttgccccaagggatgtggtggcaaggagcatagatg
atcaactgaaaaagcggaatgagaagtatgtgctccttgacataagtcacaaaccccgag
aaaagattctctctcatttccctaacataggagccgaatgcctcaagtatggcctagata
taacacggcagccaatcccagtagtccctgctgctcattacatgtgcgggggagttaagg
cygggctccaaggggagaccaatgtgaarggcatgtaygttgcaggtgaggtagcttgta
caggcttacatggagccaacmggctagccagcaattcactactcgaagcgttagtttttg
ctagaagagctgtccagycttcaatagactacaagaaccattcaaaactcgacgtaagtt
cttcam---------------------------------------ttggtgaagatgtac
ttgccaaaatcattgcaaagacgaggcaaataaggaaagaattgcaggccatcatgtgga
aatatgtcggcattgtcaggtccactgcaaggctgaagaccgcagagcaccggatagcag
agttggagggtaaatgggaggaatacttgtttcgacatgggtggaagccaacaatggtgg
cacttgaggcatgtgaaatgaggaatctcttctgttgcgcgaagctagtggtgagcagtg
ccctatcgagaacagagagtcgcgggcttcactacaccatcgatttcccgtaccttgagg
aaagcaagaggcttcctaccattattctgcct------
>PAFTOL005035
tcaaggtactttgactttgcrgttgttggcagtggagttgctgggcttcgctatgctctt
gaagttgcaaagcayggaactgttgctgtaattaccaaggctgagcctcatgagagcaac
acaaactatgctcaaggtggagttagtgcagtrttgtcccccctagattcggtggaaagt
catatgcaggataccatcattgcaggggcatatctttgcgatgaggagactgtcagagtg
------------------------------------------------------------
------------------------------------------------------------
--------------------------------gtttgcacagaagggcc-----------
----a------------gagaggatcagrgaaytgattgcaatgggtgcatcatttgatc
atggagaggatggaaatttgcacctagcaagagagggaggrcactcccatcatagaattg
tccatgcwgctgatatgacaggtagagagatcgagagggcrctactrgaggcagttgaaa
aaaaccctaacatcttcttgtttgagcaccattttgcaatagatttgttgacttcccag-
------------------------------------------------------------
------------------------------------------------------------
------------------------------------------------------------
--------------------------------gtagcaactggagatggagtcgcgatgg
cccatcgagctcaagcagtgatagcaaatatggagtttgttcagttccacccaactgcct
tagctgacgagggccttcctataacccctttgacagcccgagaaaatgcattccttataa
ctgaagctgtcagaggagatggtggcattctgtacaatttagacatggaaagattcatgc
ctctttatgatgatagagcggagcttgcmccaagggatgtggtggcaaggagcatagatg
atcaactgaaaaagcggaatgagaagtatgtgctccttgacataagtcacaarccycrag
aaaagattctctctcatttccctaacatwggagccgaatgcctcaartatggcctagaca
taacacggcagccaatyccagtwgtccctgctgctcattacatgtgcgggggagttaagg
ctgggctccaaggggagacsaatgtgaagggcctgtatgttgcaggtgaggtagcttgta
caggcttacatggagccaacaggctagcsagcaattcactactcgaagcgttagtttttg
ctagaagagcygtccagccttcaatagactacaagaaccattcaacrctcaacktaagtt
cttcaaat------cagtgggctcaaccaacagttcctacgtcacttggtgaagatgtac
ttgccaaaatcattgcaaagacgagggaaataaggaaagaattrcaggcsatcatgtgga
aatatgtcggcattgtcaggtccaccgcaaggctgaagaccgcagagcaccggatagcag
arttggagggaaaatgggaraaatacttgtttcgatacggktggaagccaacaatggtgg
cacttgaggcrtgtgaaatgaggaatctcttctgttgygcgaagytagtggtgagcagtg
cattatcmagaacagagagtcgcgggcttcactacaccatygatttcccrtaccttgagg
aaagcaagaggcttcctaccattattctgccttgctca
>PAFTOL005042
tcaaggtactttgactttgcagttrttggcagtggagttgctgggcttcgctatgctctt
gaagttgcaaagcacggaactgttgctgtaattaccaaggctgagcctcatgagagcaac
acaaactatgctcaaggtggagtyagtgcagtattgtcccccytagattcggtggaaagt
catatgcgggataccatmattgcaggggcatatctttgcgatgaggagactgtcagagt-
------------------------------------------------------------
------------------------------------------------------------
------------------------------------------------------------
----a------------gagaggatcagagaactgattgcaatgggtgcatcwtttgatc
atggagaggayggaaatttgcacctagcragagagggagggcactcccatcatagaattg
tccatgcagctgatatgacaggtagagagatygagagggcwctactrgaggcagttgaaa
aaaaccctaacatcttcttgtttgagcaccattttgcaatagatttgttgacktcccag-
------------------------------------------------------------
------------------------------------------------------------
------------------------------------------------------------
--------------------------------gtakcaacaggagatggagtcgcgatgg
ctcatcgagctcaagcagtgatagcaaatatggagtttgttcagttccacccaactgcct
trgctgacgarggccttcctataacccctttgamagcccgagaaaatgcrttccttataa
ctgaagctgtcagaggagatggtggcattctktacaatttagacatggaaagattcatgc
ctctttatgatgatagagcsgagcttgccccaagggatgtggtggcaaggagcatagatg
atcaactgaaaaagmggaatgagaagyatgtgctccttgayataagtcacaaaccccgag
aaaagattctctctcatttccctaacataggagccraatgcctcaagtatggcctagaya
taacacggcagccaatcccagtagtccctgctgctcattacatgtgygggggagttaagg
cygggctccaaggggagaccaatgtgaarggcctgtaygttgcaggtgaggtagcttgta
cwggcttacatggagccaacmggctagccagcaattcactactcgaagcgttagtttttg
ctagaagagcygtccagccttcaatagactacaagaaccattcaamactcracgtaagtt
cttcaaat------cagtgggctcaaccaacagttcctaygtcacttggtgaagatgyac
ttgccaaratcattgcaaagacgagggaaataaggaawgaattgcaggccatcatgtgga
aatatgtcggcattgtcaggtccacygcaaggctmaagaccgcagagcascggatagcag
agttggagggwaaatgggagraatacttgtttcgacacrggtggaagccaacaatggtgg
cacttgaggcrtgtgaaatgaggaatctcttctgttgcgcgaagctagtggtgagcagtg
caytatcragaacagagagtcgcgggcttcactacaccrtcgatttcccmtaccttgagg
aaagcaagaggcttcctaccattattctgcct------
>PAFTOL005043
tcaaggtactttgactttgcagttgttggcagtggagttgctgggcttcgctatgctctt
gaagttgcaaagcacggaactgttgctgtaattaccaaggctgagcctcatgagagcaac
acaaactatgctcaaggtggagtcagtgcagtattgtcccccctagattcggtggaaagt
catatgcgggataccataattgcaggggcatatctttgcgatgaggagactgtcagagt-
------------------------------------------------------------
------------------------------------------------------------
------------------------------------------------------------
----aagcttatatgaggagaggatcagagaactgattgcaatgggtgcatcttttgatc
atggagaggatggaaatttgcacctagcaagagagggagggcactcccatcatagaattg
tccatgcagctgatatgacaggtagagagatcgagagggctctactggaggcagttgaaa
aaaaccctaacatcttcttgtttgagcaccattttgcaatagatttgttgacgtcccag-
--------------------------------------gttagctt-tcatgc-gcttgt
tgtatgtgc------atcagtgtatttgagtaagaatc--a----------cca--ggtg
gtacggtt--tatatcaaaagtcactttacttgcctct---------ggtggtgctggtc
acattta---cccgact---------------gtagcaactggagatggagttgcgatgg
cccatcgagctcaagcagtgatagcaaatatggagtttgttcagttccacccaactgcct
tggctgacgagggccttcctataacccctttgacagcccgagaaaatgcattccttataa
ctgaagctgtcagaggagatggtggcattctgtacaatttagacatggaaagattcatgc
ctctttatgatgatagagcggagcttgccccaagggatgtggtggcaaggagcatagatg
atcaactgaaaaagcggaatgagaagtatgtgctccttgacataagtcacaaaccccgag
aaaagattctctctcatttccctaacataggagccgaatgcctcaagtatggcctagaca
taacacggcagccaatcccagtagtccctgctgctcattacatgtgtgggggagttaagg
ctgggctccaaggggagaccaatgtgaagggcctgtatgttgcaggtgaggtagcttgta
caggcttacatggagccaacaggctagccagcaattcactactcgaagcgttagtttttg
ctagaagagccgtccagccttcaatagactacaagaaccattcaacactcaacgtaagtt
cttcaaat------cagtgggctcaaccaacagttcctacgtcacttggtgaagatgtac
ttgccaaaatcattgcaaagacgagggaaataaggaatgaattgcaggccatcatgtgga
aatatgtcggcattgtcaggtccaccgcaaggctaaagaccgcagagcagcggatagcag
agttggagggaaaatgggagaaatacttgtttcgacacgggtggaagccaacaatggtgg
cacttgaggcatgtgaaatgaggaatctcttctgttgcgcgaagctagtggtgagcagtg
cattatcaagaacagagagtcgcgggcttcactacaccgtcgatttcccctaccttgagg
aaagcaagaggcttcctaccattattctgcct------
>PAFTOL005047
tccaggtacttcgactttgcagttattggcagtggagttgctgggcttcgctatgctctt
gaagttgcaaagcacggaactgttgctgtaattaccaaggctgagcctcatgagagcaac
acaaattatgctcaaggtggagttagtgcagtattgtcccccttagattcggtagaaagt
catatgcgggataccatcattgcaggggcatatctttgcgatgaggagactgtcagagt-
------------------------------------------------------------
------------------------------------------------------------
------------------------------------------------------------
----a------------gagaggatcagagaactgattgcaatgggtgcatcatttgatc
atggagaggacggaaatttgcacctagcgagagagggagggcactcccatcatagaattg
tccatgcagctgatatgacaggtagagagattgagagggcactactagaggcagttgaga
aaaaccctaacatcttcttgtttgagcaccattttgcaatagatatgttgacttcccag-
--------------------------------------gatggttc-caacactatttgt
catggtgtt------gacactataaatactgaaacattgga---------------ggta
ttaatgct--taccaagttatttcccttgtcaatacca---------ggtggtgcggttt
atatcaaaagtcactttacaacgaatcctccggtagcaactggagatggagtcgcaatgg
cccatcgagctcaagcagtgatagcaaatatggagtttgttcagttccacccaactgcct
tagctgacgaaggccttcctataacccctttgaaagcccgagaaaatgcgttccttataa
ctgaagctgtcagaggagatggtggcattctttacaatttagacatggaaagattcatgc
ctctttatgatgatagagcggagcttgccccaagggatgttgttgcaaggagcatagatg
atcaactgaaaaagcggaatgagaagtatgtgctccttgacataagtcacaaaccccgag
aaaagattctctctcatttccctaacataggagccgaatgcctcaagtatggcctagata
taacacggcagccaatcccagtagtccctgctgctcattacatgtgcggtggagttaagg
ccgggctccaaggggaaaccaatgtgaaaggtctgtacgttgcaggtgaggtagcttgta
caggcttacatggagccaaccggctagccagcaattcactactcgaagcgttagtttttg
ctagaagagccgtccagccttcaatagactacaagaaccattcaaaactcgacgtaagtt
cttcaa---------------------------------------ttggtgaagatgttc
ttgccaaaatcattgcaaagacgagggaaataaggaaagaattgcaggccatcatgtgga
aatatgtcggcattgtcaggtccactgcgaggctgaagaccgcagagcaccggatagcag
agttggagggtaaatgggaggaatacttgtttcgacacaggtggaagccaacaatggtgg
cacttgaggcgtgtgaaatgaggaatctcttctgttgtgcgaagctagtagtgagcagtg
cactatcgagaacagagagtcgcgggcttcactacaccatcgatttcccgtacctggagg
aaagcaagaggcttcctaccattattctgcct------
>PAFTOL005169
------------------------------------------------------------
------------------------------------------------------------
------------------------------------------------------------
------------------------------------------------------------
------------------------------------------------------------
------------------------------------------------------------
------------------------------------------------------------
-----------------gagaggatcagagaactgattgcaatgggtgcatcatttgatc
atggagaggacggaaatttgcacctagcaagagagggagggcactcccatcatagaattg
tccatgcagctgatatgacaggtagagagatcgagagggcactactagaggcagttgaaa
aaaaccctaacatcttcttgtttgagcaccattttgcaatagatttgttgacttcccag-
------------------------------------------------------------
------------------------------------------------------------
------------------------------------------------------------
--------------------------------gtagcaactggagatggagtcgcgatgg
cccaccgagctcaagcagtgatagcaaatatggagtttgttcagttccacccaactgcct
tagctgacgaaggccttcctataacccctttgatagcccgagaaaatgcattccttataa
ctgaagctgtcagaggagatggtggcattctttacaatttagacatggaaagatttatgc
ctctttatgatgatagagcggagcttgccccaagggatgtggtggcaaggagcatagatg
atcaactgaaaaagcggaatgagaagtatgtgctccttgacataagtcgcaaaccccgag
aaaagattctctctcatttccctaacataggagccgaatgcctcaagtatggcctagata
taacacggcagccaatcccagtagtccctgctgctcattacatgtgcgggggagttaagg
ccgggctccaaggggagaccaatgtgaaaggcctgtacgttgcaggtgaggtagcttgta
caggcttacatggagccaaccgtctagccagcaattcactactcgaagcgttagtttttg
ctagaagagccgtccagacttcaatagactacaagaaccattcaacactcaaca------
---------------gttgggctcaaccaacagttcctacatcacttggtgaagatgtac
ttgccaaaatcattgcaaagacgagggaaataaggaaagaattgcaggccatcatgtgga
aatatgtcggcattgtcaggtccactgcaaggctgaagaccgcagagcaccggatagcag
agttggagggtaaatgggaggaatacttgtttcgacatgggtggaagccaacaatggtgg
cgcttgaggcgtgtgaaatgaggaatctcttctgttgcgcaaagctagtggtgagcagtg
cactatcaagaacagagagtcgcgggcttcactacaccatcgatttcccgtaccttgagg
aaagcaagaggcttcctaccattattctgcct------
>PAFTOL007498
tcaaggtacttcgactttgcagttattggcagtggagttgctgggcttcgctatgctctt
gaagttgcaaagcacggaactgttgctgtaattaccaaggctgagcctcatgagagcaac
acaaactatgctcaaggtggagttagtgcagtattgtcccccttagattcggtggaaagt
catatgcaggataccatcattgcaggggcatatctttgcgatgaggagactgtcagagt-
------------------------------------------------------------
------------------------------------------------------------
------------------------------------------------------------
----a------------gagaggatcagagaactgattgcaatgggtgcatcatttgacc
atggagaggacggaaatttgcacctagcaagagagggagggcactcccatcatagaattg
tccatgcagctgayatgacaggtagagagatcgagagggcacttctagaggcagttgaaa
aaaaccctaacatcttcttgtttgagcaccattttgcaatagatttgttgacttcccag-
------------------------------------------------------------
------------------------------------------------------------
------------------------------------------------------------
--------------------------------gtagcaactggagatggagttgcgatgg
cccatcgagctcaagcagtgatagcaaatatggagtttgttcagttccacccaactgcct
tagctgacgaaggccttcctataacccctttgaaagcccgagaaaatgcrttccttataa
ctgaagctgtcagaggagatggtggcattctttacaatttagacatggaaagattcatgc
ctctttatgatgatagagcggagcttgccccragggatgtggtggcaaggagcatagatg
atcaactgaaaaagcggaatgagaagtatgtgctccttgacataagtcacaaaccmcgag
aaaagattctctctcatttcccyaacataggagccgaatgcctcaagtatggcctagata
taacacggcagcctatcccagtagtccctgctgctcattacatgtgtgggggagttaagg
ccgggctccaaggggagacsaatgtgaacggcctgtatgttgcaggtgaggtagcttgta
caggcttacatggagccaaccggctagccagcaattcactactcgaagcgttagtttttg
ctagaagagccgtccagccttcaatagactacaagaagcattcaacactcgacgtaagtt
cttcaa---------------------------------------ttggtgawgatgtrc
ttgccaaaatcattgcaaagacgagggaaataaggaaagaattgcaggccatcatgtgga
aatatgtcggcattgtcaggtccactgcaaggctgaagaccgcagagcaccggatggcag
agttggagggtaaatgggaggaatacttgtttcgacacggktggaagccaacaatggtgg
crcttgaggcgtgtgaaatgaggaatctcttctgttgcgcgaagctagtggtgagcagtg
cactatcgagaacagagagtcgcgggcttcattacaccatcgatttcccgtaccttgagg
aaagcaagaggcttcctaccattattctgcct------
>PAFTOL008060
tcaaggtactttgactttgcagttgttggcagtggagttgctgggcttcgctatgctctt
gaagttgcaaagcacggaactgttgctgtaattaccaaggctgagcctcatgagagcaac
acaaactatgctcaaggtggagttagtgcagtattgtcccccctagattcggtggaaagt
catatgcaggataccatcattgcaggggcatatctttgcgatgaggagactgtcagagt-
------------------------------------------------------------
------------------------------------------------------------
------------------------------------------------------------
----a------------gagaggattagagaactgattgcaatgggtgcatcatttgatc
atggagaggatggaaatttgcacctagcaagagagggagggcactcccatcatagaattg
tccatgcagctgatatgacaggtagagagattgagagggcgctactagaggcagttgaaa
aaaaccctaacatcttcttgtttgagcaccattttgcaatagatttgttgacttcccag-
------------------------------------------------------------
------------------------------------------------------------
------------------------------------------------------------
--------------------------------gtagcaactggagatggagtcgcgatgg
cccatcgagctcaagcagtgatagcaaatatggagtttgttcagttccacccaactgcct
tagctgacgatggccttcctataccccctttgacagcccgagaaaatgcattccttataa
ctgaagctgtcagaggagatggtggcattctgtacaatttagacatggaaagattcatgc
ctctttatgataatagagcrgagcttgccccaagggatgtggtggcaaggagcatagacg
atcaactgaaaaagcggaatgagaagtatgtgctccttgacataagtcacaaaccccgag
aaaagatcctctctcatttccctaacataggagccgaatgcctcaagtatggcctagaca
taacacggcagccaatcccagtagtccctgctgctcattacatgtgtgggggagttaagg
ctgggctccaaggggagaccaatgtgaagggcctgtatgttgcaggagaggtagcttgta
caggcttacatggagccaacaggctagccagcaattcactacttgaagcgttagtttttg
ctagaagagccgtccagcctkcaatagactacaagaaccattcaacactcaacgtaagtt
cttcaaat------cagtgggctcaaccmacagttcctacgtcacttggtgaagatgtac
ttgcsaaaatcattgcaaagacragggaaataaggaaagaattgcaggccatcatgtgga
aatatgtcggcattgtcaggtccaccgcaaggctgaagaccgcagagcaccggatagcag
asttggagggaaaatgggagaaatacttgtttcgatacggttggaagccaacaatggtgg
cacttgargcgtgtgaaatgaggaatctcttctgttgtgcgaagctagtggtgagcagtg
cattatcaagaacagagagtcgcgggcttcactacaccatcgatttcccataccttgagg
aaagcaagaggcttcctaccattattctgcct------
>PAFTOL008062
tcaaggtactttgactttgcagttgttggcagtggagttgctgggcttcgctatgctctt
gaagttgcaaagcatggaactgttgctgtaattaccaaggctgagcctcatgagagcaac
acaaactatgctcaaggtggagttagtgcagtattgtcccccctagattcggtggaaagt
catatgcaggataccatcattgcaggggcatatctttgcgatgaggagactgtcagagt-
------------------------------------------------------------
------------------------------------------------------------
------------------------------------------------------------
----a------------gagaggatcagagaactgattgcaatgggtgcatcatttgatc
atggagaggatggaaatttgcacctagcaagagagggagggcactcccatcatagaattg
tccatgcagctgatatgacaggtagagagatcgagagggcgcttctagaggcagttgaaa
aaaaccctaacatcttcttgtttgagcaccattttgcaatagatttgttgacttcccag-
--------------------------------------gaaaagtgactgtatttgttct
tgcaggata------gttatttcccttgtcaacac-----------------ca--ggtg
gtacggtt--tatgtcaaaagtcactttacttgcctct---------ggtggtgctggtc
acattta---cccgactacaacgaatcctccggtagcaactggagatggagtcgcgatgg
cccatcgagctcaagcagtgatagcaaatatggagtttgttcagttccacccaactgcct
tagctgacgagggccttcctataacccctttgacagcccgagaaaatgcattccttataa
ctgaagctgtcagaggagatggtggcattctgtacaatttagacatggagagattcatgc
ctctttatgatgatagagcggagcttgccccaagggatgtggtggcaaggagcatagacg
atcaactgaaaaagcggaatgagaagtatgtgctccttgacataagtcacaaaccccgag
aaaagattctctctcatttccctaacataggagccgaatgcctcaagtatggcctagaca
taacacggcagccaatccctgtagtccckgctgctcattacatgtgtgggggagttaagg
ctgggctccaaggggagaccaatgtgaagggcctgtatgttgcaggtgaggtagcttgya
caggcttacatggagccaayaggctagccagcaattcactacttgaagcgttagtttttg
ctagaagagcygtccagccttcaatagactacaagaaccattcaacactcaacgtaagtt
cttcaaat------cagtgggctcaagcaacagttcctacgtcacttggtgaagatgtac
tygccaaaatcattgcaaagacgagggaaataaggaaagaattgcaggccatcatgtgga
aatatgtcggcattgtcaggtccacmgcaaggctgaagaccgcagagcaccggatagcag
agttggagggaaaatgggagaaatacttgtttcracatgggtggaagccaacaatggtgg
cacttgaggcatgtgaaatgaggaatctcttctgttgcgcgaagctagtggtgagcagtg
cattatcaagaacagagagtcgcgggcttcactacaccatcgatttcccataccttgagg
aaagcaagaggcttcctaccattattctgcct------
>PAFTOL008063
tcaaggtactttgactttgcagttgttggcagtggagttgctgggcttcgctatgctctt
gaagttgcaaagcatggaactgttgctgtaattaccaaggctgagcctcatgagagcaac
acaaactatgctcaaggtggagttagtgcagtattgtcccccctagattcggtggaaagt
catatgcaggataccatcattgcaggggcatatctttgcgatgaggagactgtcagagt-
------------------------------------------------------------
------------------------------------------------------------
------------------------------------------------------------
----a------------gagaggatcagagaactgattgcaatgggtgcatcatttgatc
atggagaggatggaaatttgcacctagcaagagagggagggcactcccatcatagaattg
tccatgcagctgatatgacaggtagrgagatcgagagggcgctactagaggcagttgaaa
aaaaccctaacatcttcttgtttgagcaccattttgcaatagatttgttgacttcccag-
--------------------------------------gttagctt-tcatgc-gcttgt
tgtatgtgt------gtcagtgtgtttgagtaagaatc--a----------cca--ggtg
gtacggtt--tatgtcaaaagtcactttacttgcctct---------ggtggtgctggtc
acattta---cccgactacaacgaatcctccggtagcaactggagatggagtcgcgatgg
cccatcgagctcaagcagtgatagcaaatatggagtttgttcagttccacccaactgcct
tagctgacgagggccttcctataacccctttgacagcccgagaaaatgcattccttataa
ctgaagctgtcagaggagatggtggcattctgtacaatttagacatggagagattcatgc
ctctttatgatgatagagcrgagcttgccccaagggatgtggtggcaaggagcatagacg
atcaactgaaaaagcggaatgagaagtatgtgctccttgacataagtcacaaaccccgag
aaaagattctctctcatttccctaacataggagccgaatgcctcaagtatggcctagaca
taacacggcagcccatccctgtagtccctgctgctcattacatgtgtgggggagttaagg
ctgggctccaaggggagaccaatgtgaagggcctgtatgttgcaggtgaggtagcttgta
caggcttacatggagccaacaggctagccagcaattcactactcgaagcgttagtttttg
cyagaagagccgtccagccttcaatagactacaagaaccattcaacactcaacgcaagtt
cttcaaat------cagtgggctcaagcaacagttcctacgtcacttggtgaagatgtac
ttgccaaaatcattgcaaagacragggaaataaggaaagaattgcaggccatcatgtgga
aatatgtcggcattgtcaggtccaccgcaaggctgaagaccgcagagcaccggatagcag
agttagagggaaaatgggagaaatacttgtttcgacatgggtggaagccaacaatggtgg
cacttgaggcatgtgaaatgaggaatctcttctgttgcgcgaagctagtggtgagcagtg
cattatcaagaacagagagtcgcgggcttcactacaccatcgatttcccataccttgagg
aaagcaagaggcttcctaccattattctgcct------
>PAFTOL008084
tcaaggtacttygactttgcagtcattggcagtggagttgctgggcttcgatatgctctt
gaagttgcaaagcatggaactgttgctgtaattaccaaggctgagcctcacgagagcaac
acaaactatgctcaaggtggtgttagtgcagtattgtcccccttagattctgtggaaagt
catatgcaagacaccatyattgcaggggcgtatctttgtgatgaggagactgtcagagtg
------------------------------------------------------------
------------------------------------------------------------
--------------------------------gtttgcacagaagggcc-----------
----a------------gagaggatcagagaactgattgcaatgggtgcatcatttgatc
atggtgaggatgggaatttgcacctagcaagggagggagggcattcccatcatagaattg
tccatgcggctgatgtgactggtagggagattgagagggcwctactagaggcagttgaaa
aaaatccaaacatctttttgttccagcaccattttgcaatagatttgttgacttcccag-
--------------------------------------gatggttc-cacygctgtttgt
catggcgtt------gacactctaaatactgaaacattaga---------------ggtc
atgcggtt--tctatcaaaagtgaccttacttgcctct---------ggtggtgctggtc
atatcta---cccaactacaactaatcctccggtagcaactggtgatggagttgccatgg
ctcatcgagctcaagcagtgatagcaaatatggagtttgttcagtttcacccaactgcct
tagctgatgaaggccttcctataacagctttgaaagcacgagaaaatgctttccttataa
cagaagctgtcagaggagacggtggcattctttacaacytggacatggaaagattcatgc
ctctttatgatgatagagcggagcttgccccgagggatgtggtggcaagaagcatagacg
atcaactgaaaaagcgaaatgagaagtatgtcctccttgacataagtcacaaaccccgag
aaaagattctctctcatttccctaacatagcagccgaatgcctcaaatatggcctggata
tarcgcagcagccaatcccagtagtccctgctgctcattacatgtgcgggggtgttaggg
ctgggctccaaggggagaccaatgtgaagggcttgtacgttgcaggtgaggtagcttgta
caggcttgcatggagccaaccggctagccagcaattcactactcgaagccttggtttttg
caagaagagccgtccagccttcaatatactacaagaaccattcaacactcaatgcaagtg
cttcaaat------cagtgggctcaaccaacagttcccacatcactcagtgatgatatac
tttcgaaaatcaacacaaagacaaggcaaatgcggaaagaattgcaggccataatgtgga
aatatgttggcattgtcaggtccaccgcaaggctgaagaccgcagagaagaggatagcag
agttggagrgtatatgggaagaatacttgtttcgacatgggtggaagccaacaatggtgg
ggctcgaggcctgtgaaatgaggaatctattttgttgcgcgaagctagtggtgagcagtg
ccttatcgagaacagaaagccgtgggcttcactacacgatcgatttcccttaccttgagg
aaagcaagaggcttcccaccattattctgccttgctca
>PAFTOL008417
tcaaggtactttgactttgcagttgttggcagtggagttgctgggcttcgctatgctctt
gaagttgcaaagcacggaactgttgctgtaattaccaaggctgagcctcatgagagcaac
acaaactatgctcaaggtggagttagtgcagtattgtcccccctagattcggtggaaagt
catatgcaggataccatcattgcaggggcatatctttgcgatgaggagactgtcagagt-
------------------------------------------------------------
------------------------------------------------------------
------------------------------------------------------------
----a------------gagaggatcagagaactgattgcaatgggtgcatcatttgatc
atggrgaggatggaaatttgcacctagcaagagagggagggcactcccatcatagaattg
tccatgcagctgatatgacaggtagagagatcgagagggcgctactagaggcagttgaaa
aaaaccctaacatcttcttgtttgagcaccattttgcaatagatttgttgacttcccag-
------------------------------------------------------------
------------------------------------------------------------
------------------------------------------------------------
--------------------------------gtagcaactggagatggagtcgcgatgg
cccatcgagctcaagcagtgatagcaaatatggagtttgttcagttccacccaactgcct
tagctgacgagggccttcctataacccctttgacagcccgagaaaatgcattccttataa
ctgaagctgtcagaggagatggtggcattctgtacaatttagacatggaaagattcatgc
ctctttatgataatagagcggagcttgccccaagggatgtggtggcaaggagcatagacg
atcaactgaaaaagcggaatgagaagtatgtgctccttgacataagtcacaaaccccgag
aaaagattctctctcatttccctaacataggagccgaatgcctcaagtatggcctagaca
taacacggcagccaatcccagtagtccctgctgctcattacatgtgtgggggagttaagg
ctgggctccaaggggagaccaatgtgaagggcctgtatgttgcaggtgaggtagcttgta
caggcttacatggagccaacaggctagccagcaattcactacttgaagcgttagtttttg
ctagaagagccgtccagccttcaatagactacaagaaccattcaacacttaacgtaagtt
cttcaaat------cagtgggctcaaccaacagttcctacgtcacttggtgaagatgtac
ttgccaaaatcattgcaaagacgagggaaataaggaaagaattgcaggccatcatgtgga
aatatgtcggcattgtcaggtccaccgcaaggctgaagaccgcagagcaccggatagcag
agttggagggaaaatgggagaaatacttgtttcgatacggttggaagccaacaatggtgg
cacttgaggcgtgtgaaatgaggaatctcttctgttgcgcgaagctagtggtgagcagtg
cattatcaagaacagagagtcgcgggcttcactacaccatcgatttcccataccttgagg
aaagcaagaggcttcctaccattattctgcct------
>PAFTOL008419
tcaaggtactttgactttgcagttgttggcagtggagttgctgggcttcgctatgctctt
gaagttgcaaagcacggaactgttgctgtaattaccaaggctgagcctcatgagagcaac
acaaactatgctcaaggtggagttagtgcagtattgtcccccctagattcggtggaaagt
catatgcaggataccatcattgcaggggcatatctttgcgatgaggagactgtcagagt-
------------------------------------------------------------
------------------------------------------------------------
------------------------------------------------------------
----a------------gagaggatcagagaactgattgcaatgggtgcatcatttgatc
atggagaggatggaaatttgcacctagcaagagagggagggcactcccatcatagaattg
tccatgcagctgatatgacaggtagagagatcgagagggcgctactggaggcagttggaa
aaaaccctaacatcttcttgtttgagcaccattttgcaatagatttgttgacttcccag-
--------------------------------------gttagctt-tcatgc-gcttgt
tgtatgtgt------atcagtgtatttgagtaagaatc--a----------cca--ggtg
gtacggtt--tatatcaaaagtcact----------------------------------
--------------------------------gtagcaactggagatggagtcgcgatgg
cccatcgagctcaagcagtgatagcaaatatggagtttgttcagttccacccaactgcct
tagctgacgagggccttcctataacccctttgacagcccgagaaaatgcattccttataa
ctgaagctgtcagaggagatggtggcattctgtacaatttagacatggaaagattcatgc
ctctttatgatgatagagcggagcttgccccaagggatgtggtggcaaggagcatagacg
atcaactgaaaaagcggaatgagaagtatrtgctccttgacataagtcacaaaccccgag
aaaagattctctctcatttccctaacataggagccgaatgcctcaagtatggcctagaca
taacacggcagccaatcccagtagtccctgctgctcattacatgtgtgggggagttaagg
ctgggctccaaggggagaccaatgtgaagggcctgtatgttgcaggtgaggtagcttgta
caggcttacatggagccaacaggctagccagcaattcactactcgaagcgttagtttttg
ctagaagagccgtccagccttcaatagactacaagaaccattcaacactcaacgtaagtt
cttcaaat------cagtgggctcaaccaacagttcctacgtcacttggtgaagatgtac
ttgccaaaatcattgcaaagacgagggaaataaggaaagaattgcaggccatcatgtgga
aatatgtcggcattgtcaggtccaccgcaaggctgaagactgcagagtactggatagcag
agttggagggaaaatgggagaaatacttgtttcgacacggatggaagccaacaatggtgg
cacttgaggcttgtgaaatgaggaatctcttctgttgcgcgcagctagtagtgagcagtg
cattatcaagaacagagagtcgcgggcttcactacaccatcgatttcccgtaccttgagg
aaagcaagaggcttcctaccattattctgcct------
>PAFTOL008421
tcaaggtacttcgactttgcggttattggcagtggagttgctgggctttgctatgctctt
gaagttgcaaagcacggaactgttgctgtgattaccaaggctgagcctcatgagagcaac
acaaactatgctcaaggtggagttagtgcagtattgtcccccttagattcggtggaaagt
catatgcaggataccatcattgcaggggcatatctttgcgatgaggagactgtcagagt-
------------------------------------------------------------
------------------------------------------------------------
------------------------------------------------------------
----a------------gagaggatcagagaactgattgcaatgggtgcatcatttgatc
atggagaggacggaaatttgcacctagcaagagagggagggcactcccatcatagaattg
ttcatgcagcggatatgacaggtagagagatcgagagggcactattagaggcagttgaaa
aaaacccgaacatcttcttgttcgagcaccattttgcaatagatttgttgacttcccag-
--------------------------------------gatggttc-catcactgtctgt
catggtgtt------gacactataaatactgaaacattgga---------------ggtg
gtgcggtt--tatatcaaaagtcactttacttgcctct---------ggtggtcaatcyt
atgtgat---ggagagatgaaaatgtgtgcaggtagcaactggagacggagtcgctatgg
cccatcgagctcaagcagtgatagcaaatatggagtttgttcagttccacccaactgcct
tagctgacgaaggccttcctataacccctttgaaagcccgagaaaatgcattccttataa
ctgaagctgtcagaggagatggtggcattctttacaatttagacatggaaagattcatgc
ctctttatgatgatagagcggagcttgccccaagggatgtggtggcaaggagcatagatg
atcaactgaaaaaacggaatgagaagtatgtgctgcttgacataagccacaaaccccgag
aaaagattctctctcatttcccgaacataggagctgaatgcctcaagtatggcctagata
taacacggcagccgattccagtagttcctgctgctcattacatgtgcgggggagttaagg
ccgggctacaaggggagaccaatgtgaagggcctgtatgttgcaggtgaggtagcttgta
caggcttacatggagccaaccggctagccagcaattcactgctcgaagcgttagtttttg
ctagaagagccgtccagccttcaacagactacaagaaccattcaacactcgacrtaagtt
cttcaaat------cagtgggctcaaccaacagttcctacgtcactcagtgaagatgtac
ttgccaaaatcattgcaaagacgagggaaataaggagagaactgcaggccatcatgtgga
aatatgttggcattgtcaggtccaccgcaaggctgaagaccgcagagcaccggatagcac
agttggagggtaaatgggaggaatacttgtttcgacacgggtggaagccaacaatggtgg
cacttgaggcgtgtgaaatgaggaatctcttctgttgcgcgaagctagtggtgagcagtg
cactatcgagaacagagagtcgcgggcttcactacaccatcgatttcccataccttgagg
aaagcaagaggcttcctaccattattctgcct------
>PAFTOL008422
tcaaggtactatgactttgcagttattggcagtggagttgctgggcttcgctatgctctt
gaagttgcaaagcacggaactgttgctgtgattaccaaggctgagcctcatgagagcaac
acaaactatgctcaaggtggagttagtgcagtattgtcccccttagattcggtggaaagt
catatgcaggataccatcattgcaggggcatatctttgcgatgaggagactgtcagagt-
------------------------------------------------------------
------------------------------------------------------------
------------------------------------------------------------
----a------------gagaggatcagagaactgattgcaatgggtgcatcatttgatc
atggagaggacggaaatttgcacctrgcaagagagggaggkcactcccatcacagaattg
tccatgcagctgatatgacaggtagagagatcgagagggcactactagaggcagttgaaa
aaaaccctaacatcttcttgttcgagcaccattttgcaatagatttgttgacttcccag-
--------------------------------------gatggttc-catcactgtttgt
catggtgtt------gacactataaatactgaaacattgga---------------ggta
atgacacc--agtgaattgatcttttctggtggcgcgg---------tttatatcaaaag
tcactta---tccgactacaacgaatcctccggtagcaactggagatggagtcgctatgg
cccatcgagctcaagcagtgatagcaaatatggagtttgttcagttccacccaactgcct
tagctgacgaaggccttcctataacccctttgaaagcccgagaaaatgcattccttataa
ctgaagctgtcagaggagayggtggcattctttacaatttagacatggaaagattcatgc
ctctttatgatgatagagcggagcttgccccaagggatgtggtggcaaggagcatagatg
atcaactgaaaaaacggaatgagaagtatgtgctgcttgacataagccacaaaccccgag
aaaagattctctctcatttccctaacataggagccgaatgccttaagtatggcctagata
taacacggcagccaatcccmgtagtccctgctgctcattacatgtgcgggggagttaagg
ccgggctccaaggggagaccaatgtgaagggcctgtacgttgcaggtgaggtagcttgta
caggcttacatggagccaaccggctagccagcaattcactactcgaagcgttagtttttg
ctagaagagccgtccagccttcaatagactacaagaaccattcaacactcgacgtaagtt
cttcaaat------cagtgggctcaaccaacagttcctacgtcacttggtgaagatgtac
ttgacaaaatcattgcaaagacgagggaaataaggagagaactgcaggccatcatgtgga
aatatgtcggcattgtcaggtccaccgcaaggctgaagaccgcagagcaccggatagcac
agttggagggtaaatgggaggaatacttgtttcgacacgggtggaagccaacaatggtgg
cacttgaggcgtgtgaaatgaggaatctcttctgttgcgcgaagctagtggtgagcagtg
cactatcgagaacagagagtcgcgggcttcactacaccatcgatttcccrtaccttgagg
aaagcaagaggcttcctaccattattctgcct------
>PAFTOL008423
tcaaggtacttcgactttgcagttattggcagtggagttgctgggcttcgctatgctctt
gaagttgcaaagcacggaactgttgctgtaattaccaaggctgagcctcatgagagcaac
acaaactatgctcaaggtggagttagtgcagtattgtcccccttagattcggtggaaagt
catatgcgggataccatcattgcaggggcatatctttgcgatgaggagactgtcagagt-
------------------------------------------------------------
------------------------------------------------------------
------------------------------------------------------------
----a------------gagaggatcagagaactgattgcaatgggtgcatcatttgatc
atggagaggacggaaatttgcacctagcgagagagggagggcactcccatcatagaattg
tccatgcagctgatatgacaggtagagagattgagagggcactactagaggcagttgaaa
aaaaccctaacatcttcttgtttgagcaccattttgcaatagatttgttgacttcccag-
--------------------------------------gwtggttc-caccactgtttgt
catggtgtt------gacactataaatactgaaacattgga---------------ggtg
gtgcggtt--tatatcaaaagtcactttacttgcctct---------ggtggtgctggtc
acattta---cccgactacaacgaatcctccggtagcaactggagatggagtcgcgatgg
cccatcgagctcaagcagtgatagcaaatatggagtttgttcagttccacccaactgcct
tagctgacgaaggccttcctataacccctttgaaagcccgagaaaatgcattccttataa
ctgaagctgtcagaggagatggtggcattctttacaatttagacatggaaagattcatgc
ctctttatgatgatagagcggagcttgccccaagggatgtggtggcaaggagcatagacg
atcaactgaaaaagcggaatgagaagtatgtgctccttgacataagtcacaaaccccgag
aaaagattctctctcatttccctaacataggagccgaatgcctcaagtatggcctagata
taacacggcaaccaatcccagtagtccctgctgctcattacatgtgcgggggagttaagg
ccgggctccaaggggagaccaatgtgaaaggcctgtacgttgcaggtgaggtagcttgta
caggcttacatggagccaaccggctagccagcaattcactactcgaagcgttagtttttg
ctagaagagccgtccagccttcaatagattacaagaaccattcaaaagtcgacgtaagtt
cttcaa---------------------------------------ttggtgaagatgtac
ttgccaaaatcattgcaaagacgagggaaataaggaaagaattgcaggccatcatgtgga
aatatgtcggcattgtcaggtccactgcaaggctgaagaccgcagagcaccggatagcag
agttggagggtaaatgggaggaatacttgtttcgacacaggtggaagccaacaatggtgg
cacttgaggcgtgtgaaatgaggaatctcttctgttgcgcgaagctagtggtgagcagtg
cactatcgagaacagagagtcgcgggcttcactacaccatcgatttcccataccttgagg
aaagcaagaggcttcctaccattattctgcct------
>PAFTOL008436
tcaaggtacttcgactttgcagttattggcagtggagttgctgggcttcgctatgctctt
gaagttgcaaagcatggaactgttgctgtaattaccaaggctgagcctcatgagagcaac
acaaactatgctcaaggtggagttagtgcagtattgtcccccttmgattcggtggaaagt
catatgcaggataccatcattgcaggggcatatctttgcgatgaggagactgtcagagt-
------------------------------------------------------------
------------------------------------------------------------
------------------------------------------------------------
----a------------gagaggatcagagaacttattgcaatgggtgcatcatttgatc
atggagaggacggaaatttgcacctagcaagagagggagggcattcccatcatagaattg
tccatgcagctgatatgacaggtagagagattgagagggcactactagaggcrgttgaaa
aaaaccctaacatcttcttgtttgagcaccattttgcaatagatttgttgacttcccag-
--------------------------------------gatggttc-caacactatttgt
catggtgtt------gacactataaatgaccttttctacca---------------ggtg
gtgcggtt--tatatcaaaagtcactttactagcctct---------ggtggtgctggtc
acattta---cccaactacaacgaatcctccggtagcaactggagatggagtcgcgatgg
cccatcgagctcaagcagtgatagcaaatatggagtttgttcagttccacccaactgcct
tagctgacgaaggccttcctataacccctttgaaagcccgagaaaatgcattccttataa
ctgaagctgtcagaggagatggtggcattctttacaatttagacatggaaagattcatgc
ctctttatgatgatagagcggagcttgccccaagggatgtggtggcaaggagcatagatg
atcaactgaaaaagcggaatgagaagtatgtgctccttgacataagtcacaaaccccgag
aaaagattctctctcatttccctaacataggagccgaatgcctcaagtatggcctagata
taacacggcaaccaatcccagtagtccctgctgctcattacatgtgtgggggagttargg
ccgggctccaaggggagaccaatgtgaacggcctgtatgttgcaggtgaggtagcttgta
caggcttacatggagccaaccggctagccagcaattcactactcgaagcgttagtttttg
ctagaagagccgtccagccttcaatagactacaagaaccattcaacactcgacgtaagtt
cttcaa---------------------------------------ttggtgaagatgtac
ttgccaaaatcattgcaaagacgagtgaaataaggaaagaattgcaggccatcatgtgga
aatatgtcggcattgtcaggtccactgcaaggctgaagaccgcagagcaccggatggcgg
agttggagggtaaatgggaggaatacttgtttcgacatgggtggaagccaacaatggtgg
cacttcaggcgtgtgaaatgaggaatctcttctgttgcgcgaagctagtggtgagcagtg
cactatcgagaacagagagtcgcgggcttcactacaccatcgatttcccgtaccttgarg
aaagcaagaggcttcctaccattattctgcct------
>PAFTOL008439
tcaaggtacttcgactttgcagttattggcagtggagttgctgggcttcgctatgctctt
gaagttgcaaagcacggaactgttgctgtaattaccaaggctgagcctcatgagagcaac
acaaactatgctcaaggtggagttagtgcagtrttgtcccccttagattctgtggaaagt
catatgcaggataccatcattgcaggggcatatctttgcgaygaggagactgtcagagt-
------------------------------------------------------------
------------------------------------------------------------
------------------------------------------------------------
----a------------gagaggatcagagaactgattgcaatgggtgcatcatttgatc
atggrgaggacggaaatttgcacctagcragagagggagggcactcccatcatagaattg
tccatgcagctgatatgacaggtagagagatcgagagggcactrctagaggcagttgaaa
aaaaccctaacatcttcktgtttgagcaccattttgcaatagatttgttgacttcccag-
------------------------------------------------------------
------------------------------------------------------------
------------------------------------------------------------
--------------------------------gtagcaactggagatggagtcgcgatgg
cccatcgagctcaagcagtgatagcaaatatggagtttgttcagttccacccaactgcct
tagctgacgamggccttccyataaccccttygaaagcacgagaaaatgcattccttataa
ctgaagctgtcagaggagatggtggcattctttacaatttagacatggaaagattcatgc
ctctttatgatgatagagckgagcttgccccaagggatgtggtrgcaaggagcatagatg
atcaactgaaaaagcggaatgagaagtatgtgctyctkgacataagtcacaaaccccgag
aaaagattctctctcatttccctaacataggagccgaatgcctcaagtatggcctagata
taacacrgmagccaatcccagtagtccctgctgctcattatatgtgcgggggagttaagg
ccgggctccaaggggagaccaatgtrragggcctgtatgttgcaggtgaggtagcttgta
caggcttacatggagccaaycggctagccagcaattcactactsgaagcgttagtttttg
ctagaagagctgtccagccttcaatagactacaagaaccattcaacamtyrgagaaagtg
cttcam---------------------------------------ttggtgaagatgtac
ttgccaaaatcatcgcaargacgagggaaataaggaaagarytgcaggccatcatgtgga
aatatgtcggcattgtcmggtccacygcaaggctgaagaccgcagagcaccrkatwgcag
agttggagggtaaatgggaggaatacttgtttcgacacggrtggaagccaacratggtgg
ygctygaggcgtgtgaaatgaggaatctcttctgttgcgcraagctrgtggtgrgcagtg
cactatcgagaacagagagtcgcgggcttcactacaccatcgatttcccgtaccttgagg
aaagcaagaggcttcctaccattattctgcct------
>PAFTOL008881
tcaaggtacttcgactttgcagttattggcagtggagttgctgggcttcgctatgctctt
gaagttgcaaagcacggaactgttgctgtaattaccaaggctgagcctcatgagagcaac
acaaactatgctcaaggtggagttagtgcagtattgtcccccctagattcggtggaaagt
catatgcaggataccatcattgcaggggcatatctttgcgatgaggagactgtcagagtg
------------------------------------------------------------
------------------------------------------------------------
--------------------------------gtttgcacagaagggcc-----------
----a------------gagaggatcagagaactgattgcaatgggtgcatcatttgacc
atggagaggacggaaatttgcacctagcaagagagggagggcactcccatcatagaattg
tccatgcagctgatatgacaggyagagagatcgagagggcacttctagaggcagttgaaa
aaaaccctaacatcttcttgtttgagcaccattttgcaatagatttgttgacttcccag-
--------------------------------------gatggttc-caacactatttgt
catggtgtt------gacactataaatactgaaacattgaa---------------ggtg
gtgcggtt--tatatcaaaagtcactttacttgcctct---------ggtggtgctggtc
acattta---cccgactacaacgaatcctccggtagcaactggagacggagtcgcgatgg
cccatcgagctcaagcagtgatagcaaatatggagtttgttcagttccacccaactgcct
tagcrgacgaaggccttcctataacccctttgaaagcccgagaaaatgcattccttataa
ctgaagctgtcagaggagatggtggcattctttacaatttagacatggaaagattcatgc
ctctttatgatgatagagcggagcttgccccaagggatgtggtggcaaggrgcatagatg
atcaactgaaaaagcggaatgagaagtatgtgctccttgacataagtcataaaccccgag
aaaagattctctctcatttccctaacataggagccgaatgcctcaagtatggcctagata
taacacggcagcyaatcccagtagtccctgctgctcattacatgtgcgggggagttaagg
ccgggctccaaggggagtccaatgtgaagggcctgtatgttgcaggtgaggtagcttgta
caggcttacatggagcgaaccggctagccagcaattcactactcgaagcgttagtgtttg
ctagaagagccgtccagccctcaatagactacaagaaccattcaacactaaacgtaagtt
cttcaaat------cagtgggctcaaccaacagttcctacatcacttggtgaagatgtac
ttgccaaaatcattgcaaagacgagggaaataaggaaagaattgcaggccatcatgtgga
aatatgtcggcattgtcaggtccactgcaaggctgaagaccgcagagcrccggatagcag
agttggagggtaaatgggaggaatacttgtttcgacatgggtggaagccaacaatggtgg
cacttgaggcktgtgaaatgaggaatctcttctgttgcgcgaagctagtggtgagcagtg
cactatcgagaacagagagtcgcgggcttcactacaccatcgatttcccrtaccttgagg
aaagcaagaggcttcccacc------------------
>PAFTOL009175
-----------------------------caggtggtttgc-------------------
------------------------------------------------------------
------------------------------------------------------------
------------------------------------------------acagaagggcc-
------------------------------------------------------------
------------------------------------------------------------
------------------------------------------------------------
----a------------gagaggatcagagaactgattgcaatgggtgcatcatttgatc
atggagaggacggaaatttgcacctagcgagagagggagggcactcccatcatagaattg
tccatgcagctgatatgacaggtagagagatcgagagggcactactagaggcagttgaga
aaaaccctaacatcttcttgtttgagcaccattttgcaatagatttgttgacttcccag-
--------------------------------------gatggttc-caacactatttgt
catggtgtt------gacactataaata--------------------------------
------------------------------------------------------------
------------------------------------------------------------
---------ctgaaacattggaggtaatgcttaggtttgttcagttccacccaactgcct
tagctgacgaaggccttcctataacccctttgaaagcccgagaaaatgcattccttataa
ctgaagctgtcagaggagatggtggcattctttacaatttagacatggaaagattcatgc
ctctttatgatgatagagcggagcttgccccaagggatgtggtggcaaggagcatagatg
atcaactgaaaaagcggaatgagaagtatgtgctccttgacataagttacaaaccccgag
aaaagattctctctcatttccctaacataggagctgaatgcctcaagtat----------
------------------------------------------------------------
------------------------------------------------------------
------------------------------------------------------------
------------------------------------------------------------
------------------------------------------------------------
------------------------------------------------------------
--tatgtgggcattgtcaggtccactgcaaggctgaagaccgcagagcaccggatagcag
agttggagggtaaatgggaggactacttgtttcgacacgggtggaagccaacaatggtgg
cacttgaggcgtgtgaaatgaggaatctcttctgttgcgcgaagctagtggtgagcagtg
cactatcgagaacagagagtcgtgggcttcactacaccatcgatttcccggaccttgagg
aaagcaagaggcttcctaccattattctgccttgctca
>PAFTOL009179
------------------------------------------------------------
------------------------------------------------------------
------------------------------------------------------------
------------------------------------------------------------
------------------------------------------------------------
------------------------------------------------------------
------------------------------------------------------------
------------------------------------------------------------
------------------------------------------------------------
------------------------------------------------------------
------------------------------------------------------------
------------------------------------------------------------
------------------------------------------------------------
------------------------------------------------------------
------------------------------------------------------------
------------------------------------------------------------
------------------------------------------------------------
------------------------------------------------------------
-----------------------cttgccccaagggatgtggtggcaaggagcatagacg
atcaactgaaaaagcggaatgagaagtatgtgctccttgacataagtcacaagccccgag
aaaagattctctctcatttccctaacataggarccgaatgcctcaagtatggcctagaca
ttacacggcagccaatcccagtagtccctgctgctcattacatgtgcgggggagttaagg
ctgggctccaaggggagaccaatgtgaagggcctgtatgttgcaggtgaggtagcttgta
caggcttgcatggagccaacaggctagccagcaattcactactcgaagcgttagtttttg
ctagaagagccgtccagccttcaatagactacaagaaccattcaatactcaacgtaagtt
cttcaaat------cagtgggctcaaccaacagttcctacatcacttggtgatgatgtac
tagccaaaatcattgcgaagacgggggaaataaggaaagaattgcaggccatcatgtgga
aatatgtcggcattgtcaggtccaccgcaaggctgaagaccgcagagcaccggatagcag
agttggagggaaaatgggagaaatacttgtttcaacacgggtggaagccaacaatggtgg
cacttgaggcctgtgaaatgaggaatctcttctgttgcgcgaagctagtggtgagcagtg
cattatcaagaacagagagtcgcgggcttcactacaccatcgatttcccataccttgagg
aaagcaagaggcttcctaccattattctgcct------
>PAFTOL009181
------------------------------------------------------------
------------------------------------------------------------
------------------------------------------------------------
------------------------------------------------------------
------------------------------------------------------------
------------------------------------------------------------
------------------------------------------------------------
-----------------gagaggatcagggaactgattgcaatgggtgcatcatttgatc
atggagaggatggaaatttgcacctagcaagagagggagggcactcccatcatagaattg
tccatgcagctgatatgacaggtagagagatcgagagggcgctactagaggcagttgaaa
aaaaccctaacatcttcttgtttgagcaccattttgcaatagatttgttgacttcccag-
------------------------------------------------------------
------------------------------------------------------------
------------------------------------------------------------
--------------------------------gtagcaactggagatggagtcgcgatgg
cccatcgagctcaagcagtgatagcaaatatggagtttgttcagttccacccaactgcct
tagctgacgagggccttcctgtaacccctttgacagcccgagacaatgcattccttataa
ctgaagctgtcagaggagatggtggcattctgtacaatttasacatggaaagattcatgc
ctctttatgatgatagagcggagcttgccccaagggatgtggtggcaaggagcatagacg
atcaactraaaaagcggaatgagaagtatgtgctccttgacataagtcacaaaccccgag
aaaagattctctctcatttccctaacataggagccgaatgcctcaagtatggcctagaca
taacacggcagccaatcccagtagtccctgctgctcattacatgtgcgggggagttaagg
ctgggctccaaggggagaccaatgtgaagggcctgtatgttgcaggtgaggtagcttgta
maggcttacatggagccaacaggctagccagcaattcactactcgaagcgttagtttttg
ctagaagagccgtccagccttcaatagactataagaaccattcaacactcaacgtaagtt
cttcaaat------cagtgggctcaaccaacagttcctacatcacttggtgaagatgtac
ttgccaaaatyatwgcaaagacgrgggaaataaggaaagaattgcaggccatcatgtgga
aatatgtcggcattgtcaggtccaccgcaaggctgaagaccgcagagcaccggatagcag
agctggagggaaaatgggagaaatacttgtttcracacgggtggaagccaacaatggtgg
cacttgaggcstgtgaaatgaggaatctcttctgttgcgcgaagctagtggtgagcagtg
cattatcaagaacagagagtcgcgggcttcactacaccatcgatttcccataccttgagg
aaagcaagaggcttcctaccattattctgcct------
>PAFTOL009183
------------------------------------------------------------
------------------------------------------------------------
------------------------------------------------------------
------------------------------------------------------------
------------------------------------------------------------
------------------------------------------------------------
------------------------------------------------------------
-----------------gagaggatcagrgaactgattgcaatgggtgcatcatttgatc
atggagaggatggaaatttgcacctagcaagagagggagggcactcccatcatagaattg
tccatgcagctgatatgacaggtagagagatcgagagggcgctactagaggcagttgaaa
aaaaccctaacatcttcttgtttgagcaccattttgcaatagatttgttgacttcccag-
------------------------------------------------------------
------------------------------------------------------------
------------------------------------------------------------
--------------------------------gtagcaactggagatggagtcgcgatgg
cccatcgagctcaagcagtgatagcaaatatggagtttgttcagttccacccaactgcct
tagctgacgagggccttcctataacccctttgacagcccgagaaaatgcattccttataa
ctgaagctgtcagaggagatggtggcattctgtacaatttagacatggaaagattcatgc
ctctttatgatgatagagcggagcttgccccaagggatgtggtggcaaggagcatagacg
atcaactgaaaaagcggaatgagaagtatgtgctccttgacataagtcacaaacytcgag
aaaagattctctctcatttccctaacataggagccgaatgcctcaagtatggcctagaca
taacacggcagccaatcccagtagtccctgctgctcattacatgtgcgggggagttaagg
ctgggctccaaggggagaccaatgtgaagggcctgtatgttgcaggtgaggtagcttgta
caggcttacatggagccaacaggctagccagcaattcactactcgaagcgttagtttttg
ctagaagagccgtccagccttcaatagactayaagarccattcaacactcaacgtaagtt
cttcaaat------cagtgggctcaaccaacagttcctacrtcacttggtgaagatgtac
ttgccaaaatcattgcaaagacgagggaaataaggaaagaattgcaggccatcatgtgga
aatatgtcggcattgtcaggtccaccgcaaggctgaagaccgcagagcaccggatagcag
agttggagggaaaatgggagaaatacttgtttcaacacgggtggaagccaacaatggtgg
cacttgaggcctgtgaaatgaggaatctcttctgttgcgcaaagctagtggtgagcagtg
cattatcaagaacagagagtcgcgggcttcactacaccattgatttcccgtaccttgagg
aaagcaagaggcttcctaccattattctgcct------
>PAFTOL009185
tcaaggtacttcgactttgcagttattggcagtggagttgctgggcttcgctatgctctt
gaagttgcaaagcacggaactgttgctgtaattaccaaggctgagcctcatgagagcaac
acgaactatgctcaaggtggagttagtgcagtattgtcccccttagattcggtggaaagt
catatgcaggataccatcattgcaggggcatatctttgcgatgaggagactgtcagagt-
------------------------------------------------------------
------------------------------------------------------------
------------------------------------------------------------
----a------------gagaggatcagagaactgattgcaatgggtgcatcatttgatc
atggagaggacggaaatttgcacctagcaagagagggagggcactcccatcatagaattg
tccatgcagctgatatgacaggtagagagatcgagagggcacttctagaggcagttgaaa
aaaacactaacatcttcttgtttgagcaccattttgctatagatttgttgacttcccag-
--------------------------------------gatggttc-caacactatttgt
catggtgtt------gacactataaataccgaaacattgga---------------ggta
at----------------------------------------------------------
-------------------------------tgtagcaactggagatggagtcgcgatgg
cccatcgagctcaagcagtgatagcaaatatggagtttgttcagttccacccaactgcct
tagcagacgaaggccttcctataacccctttgaaagcccgagaaaatgcattccttataa
ctgaagctgtcagaggagatggtggcattctttacaatttagacatggaaagattcatgc
ctctttatgatgatagagcggagcttgccccaagggatgtggtggcaaggagcatagatg
atcaactgaaaaagcggaatgagaagtacgtactccttgacataagtcacaaaccccgag
aaaagattctctctcatttccctaacataggagccgaatgcctcaagtatggcctagata
taacacggcagccaatcccagtagtccctgctgctcattacatgtgcgggggagttaagg
ccgggctccaaggggagaccaatgtcaacggcctgtatgttgcaggtgaggtagcttgta
caggcttacatggagccaatcggctagccagcaattcactacttgaagcgttagtttttg
ctagaagagccgtccagccttcaatagactacaagaaccattcaacactcgacgtaagtt
cttcaaat------cagtgggctcaaccaacagttcctacgtcactcggtgaagatgtac
ttgccaaaatcattgcaaagacgagggaagtaaggaaagaattgcaggccatcatgtgga
aatatgtcggcattgtcaggtccactgcaaggctgaagaccgcagagcaccggatagcag
agttggagggtaaatgggaggaatacttgtttcgacatgggtggaagccaacaatggtgg
cacttgaggcttgtgaaatgaggaatctcttctgttgcgcgaagctagtggtgagcagtg
cactatcgagaacagagagtcgcgggcttcactacaccattgatttcccataccttgagg
aaagcaagaggcttcctaccattattctgccttgctca
>PAFTOL009187
tcaaggcayttcgactttgcagttattggcagtggagttgctgggcttcgctatgctctt
gaagttgcaaagcacggaactgttgctrtaattaccaaggckgagcctcatgagagcaac
acaaactatgctcaaggtggagttagtgcagtattgtcccccttagattcggtggaaagt
catatgcgggataccatcattgcaggggcayatctttgcgatgaggagactgtcagagy-
------------------------------------------------------------
------------------------------------------------------------
------------------------------------------------------------
----a------------gagaggatcagagaactgattgcaatgggtgcatcatttgatc
atggagaggacggaaatttgcacctagcgagagarggagggcactcccatcatagaattg
tccatgcagctgatatgacaggtagagagattgagagggcactactagaggcagttgaaa
aaaaccctaacatcttcttgtttgagcaccattttgcaatagatttgttgacttcccag-
--------------------------------------gatggttc-caacactatttgt
catggtgtt------gacactataaatactgaaacattgga---------------ggta
atgacacc--actgaattgaccttatctgttaa---------------------------
---------------------------tttctgtagcaactggagatggagtcgcgatgg
cccatcgagctcaagcagtgatagcaaatatggagtttgttcagttccacccaactgcct
tagctgacgaaggccttcctataacccctttgaaagcccgagaaaatgcattccttataa
ctgaagctgtcagaggagatggtggcattctttacaatttagacatggaaagattcatgc
ctctttatgatgatagagcggagcttgccccaagggatgtggtggcaaggagcatagatg
atcaactgaaaaagcggaatgagaagtatgtgctccttgatataagtcacaaaccccgag
aaaagattctctctcatttccctaacataggagccgaatgcctcaagtatggcctagata
taacacggcagccaatcccagtagtccctgctgctcattacatgtgcgggggagttaagg
ccgggctccaaggggagaccaatgtgaaaggcctgtacgttgcaggtgaggtagcttgta
caggcttacatggagccaaccggctagccagcaattcactactcgaagcrttagtttttg
ctagaagagccgtccagccttcaatagactacaagaaccattcaaaactcaacgt-----
----------------------------------tcctacgtcacttgrtgaagatgyac
ttgccmaaataattgcaaagacgagggaaayaaggaaagaattgcaggccatcatgtgga
aatatgtcggcattgtcaggtccactgcaaggctcaagaccgcagagcaccggatagcag
agttggagggtaaatgggaggaatacttgtttcgacacaggtggaagccaacaatggtgg
cacttgaggcgtgtgaaatgaggaatctcttctgttgcgcgaagctagtggtgagcagtg
cactatcgagaacagagagtcgcgggcttcactacaccatcgatttcccawaccttgagg
aaagcaagaggcttcctaccattattctgcct------
>PAFTOL009189
------------------------------------------------------------
------------------------------------------------------------
------------------------------------------------------------
------------------------------------------------------------
------------------------------------------------------------
------------------------------------------------------------
------------------------------------------------------------
-----------------gagaggatcagagaactgattgcaatgggtgcatcatttgatc
atggagaggatggaaatttgcacctagcaagagagggagggcactcccatcatagaattg
tccatgcagctgatatgacaggtagagagatcgagagggcgctactggaggcagttgaaa
aaaaccctaacatcttcttgtttgagcaccattttgcaatagatttgttgacktcccag-
------------------------------------------------------------
------------------------------------------------------------
------------------------------------------------------------
--------------------------------gtcgcaactggagatggagtcgcgatgg
cccatcgagctcaagcagtgatagcaaatatggagtttgttcagttccacccaactgcct
tagctgacgagggccttcctataacccctttgacagcccgagaaaatgcattccttataa
ctgaagctgtcagaggagatggtggcattctgtacaatttagacatggaaagattcatgc
ctctttatgatgatagagcggagcttgccccaagggatgtggtggcaaggagcatagacg
atcaactgaaaaagcggaatgagaagtatgtgctcctygacatmagtcacaaaccccgag
aaaagattctctctcatttccctaacataggrgccgaatgcctcaagtatggcctagaca
taacacgrcagccaatcccrgtagtccctgctgctcattacatgtgtgggggagttaagg
ctgggctccaaggggagaccaatgtgaagggcctgtatgttgcaggtgaggtagcttgta
caggcttacatggagccaacaggctagccagcaattcactactcgaagcgttagtttttg
ctagaagagccgtccagccttcaatagactacaagaaccattcaacactcaacgtaagtt
cttcaaat------cagtgggctcaaccaacagttcctacgtcacttggtgaagatgtac
ttgccaaartcattgcaaagacgagggaaataaggaaagaattgcaggccatcatgtgga
aatatgtcggcattgtcaggtccaccgcaaggctgaagaccgcagagcaccggatagcag
agttggagggaaactgggagaaatacttgtttcgacacgggtggaagccgacaatggtgg
cacttgaggcgtgtgaaatgaggaatctcttctgttgcgcgargctagtggtgagcagtg
cattatcaagaacagagagtcgcgggcttcactacaccrtcgatttcccatacctcgagg
aaagcaagaggcttcctaccattattctgcct------
>PAFTOL009191
tcaaggtacttcgactttgcagttgttggcagtggagttgctgggcttcgctatgctctt
gaagttgcaaagcacggaactgttgctgtaattaccaaggctgagcctyatgagagcaac
acaaactatgctcaaggtggagttagtgcagtattgtcccccctagattcggtggaaagt
catatgcaggataccatcattgcaggggcatatctttgcgatgaggagactgtcagagt-
------------------------------------------------------------
------------------------------------------------------------
------------------------------------------------------------
----a------------gagaggatcagagaactgattgcaatgggtgcatcatttgatc
atggagaggatggaaatttgcacctagcaagagagggagggcactcccatcatagaattg
tccatgcagctgatatgacaggtagagagatcgagagggcgctactggaggcagttgaaa
aaaaccctaacatcttcttgtttgagcaccattttgcaatagatttgttgacttcccag-
--------------------------------------gttagctt-tcatgc-gcttgt
tgtatgtgt------atcagtgtatgcttaccaagaac--a----------cca--ggtg
gtacggtt--tgtatcaaaagtcactttacttgcctct---------ggtggtgctggtc
acattta---cccgactacaacgaatcctccggtcgcaactggagatggagtcgcgatgg
cccatcgagctcaagcagtgatagcaaatatggagtttgttcagttccacccaactgcct
tagctgacgagggccttcctataacccctttgacagcccgagaaaatgcattccttataa
ctgaagctgtcagaggagatggtggcattctgtacaatttagacatggaaagattcatgc
ctctttatgatgatagagcggagcttgccccaagggatgtggtggcaaggagcatagacg
atcaactgaaaaagcggaatgagaagtatgtgctccttgacataagtcacaaaccccgag
aaaagattctctctcatttccctaacataggagccgaatgcctcaagtatggcctagaca
taacacggcagccaatcccagtagtccckgctgctcattacatgtgcgggggagttaagg
ctgggctccaaggggagaccaatgtgaagggcctgtatgttgcaggtgaggtagcttgta
caggcttacatggagccaacaggctagccagcaattcactactcgaagcgttagtttttg
ctagaagagccgtccagccttcaatagactacaagaacmattcaacactcaacktaagtt
cttcarat------cagtgggctcaaccaacagttcctacgtcacttggtgaagatgtac
ttgccaaaatcattgcmaagacgagggaaataaggaaagaattgcaggccatcatgtgga
aatatgtcggcattgtgaggtccaccgcaaggctgaagaccgcagagcaccggatagcag
agttggagggaaaatgggagaaatacttgtttcgacacgggtggaagccaacaatggtgg
cacttgaggcatgtgaaatgaggaatctcttctgttgcgcgaagctagtggtgagcagtg
cattatcaagaacagagagtcgcgggcttcactacaccatcgatttcccataccttgagg
aaagcaagaggcttcctaccattattctgcct------
>PAFTOL009193
------------------------------------------------------------
------------------------------------------------------------
------------------------------------------------------------
------------------------------------------------------------
------------------------------------------------------------
------------------------------------------------------------
------------------------------------------------------------
-----------------gagaggatcagagarctgattgcaatgggtgcatcatttgatc
atggagaggacggaaatttgcacttggcaagagagggagggcactcccatcatagaattg
tccatgcagctgatatgacaggtagagagatcgagagggcactactagaggcagttgaaa
aaaaccctaacatcttcttgtttgagcaccattttgcaatagatttgttgacttcccag-
--------------------------------------gatggttc-catcactgtttgt
catggtgtt------gacactatgaacactgaaacattgga---------------ggta
gt----------------------------------------------------------
------------------------------------------------------------
-------ggttcgagcagtgatagcaaatatggagtttgttcagttccacccaactgcct
tagctgaygaaggcctycctataacccctttgaaagcccgagaaaatgcattccttataa
ctgaagctgtcagaggagatggtggcattctttacaatttagacatggaaagattcatgc
ctctttatgatgatagagcggagcttgccccaagggatgtggtggcaaggagcatagatg
atcaactgaaaaaacggaatgagaagtatgtgctgcttgacataagtcacaaaccccgag
aaaagattctctctcatttccctaacataggagccgaatgcctcaagtatggcctagata
taacacggcagccaatcccrgtagtccctgctgctcattacatgtgcgggggagttaagg
ccgggctccaaggggagaccaatgtgaagggcctgtatgttgcaggtgaggtagcttgta
caggcttacatggagccaaccggctagccagcaattcactactcgaagcgttagtttttg
ctagaagagccgttcagccttcaatagamtacaagaaccattcaacacwcgacgtaagtt
cttcam---------------------------------------ttggtgaagatgtac
ttrccaaaatcattgcaaagacgagggaaataaggagagaattacaggccatcatgtgga
aatatgtcggcattgtgaggtccactgcaaggctgaagaccgcagagcaccggatagcac
agttggagggtaaatgggaggaatacttgtttcgacatgggtggaagccaacaatggtgg
cacttgaggcgtgtgaaatgaggaatctcttctgttgcgcgaagctagtggtgagcagtg
cactatcgagaacagagagtcgcgggcttcactacaccatcgatttcccatacctcgagg
aaagcaagaggcttcctacgattattctgcct------
>PAFTOL009195
tcaaggtacttcgactttgcagttgttggcagtggagttgctgggcttcgctatgctctt
gaagttgcaaggcacggaactgttgctgtaattaccaaggctgagcctcatgagagcaac
acaaactatgctcaaggtggagttagtgcagtattgtcccccctagattcggtggaaagt
catatgcaggataccatcattgcaggggcacatctttgcgatgaggagactgtcagagy-
------------------------------------------------------------
------------------------------------------------------------
------------------------------------------------------------
----a------------gagaggatcagggaactgattgcaatgggtgcatcatttgatc
atggagaggatggaaatttgcacctagcaagagagggagggcactcccatcatagaattg
tccatgcagctgatatgacaggtagagagatcgagagggcgctactagaggcagttgaaa
aaaaccctaacatcttcttgtttgagcaccattttgcaatagatttgttgacttcccag-
------------------------------------------------------------
------------------------------------------------------------
------------------------------------------------------------
--------------------------------gtcgcaactggagatggagtcgcgatgg
cccatcgagctcaagcagtgatagcaaatatggagtttgttcagttccacccaactgcct
tagctgacgagggccttcctatgaccccttggacagcccgagaaaatgcattccttataa
ctgaggctgtcagaggagatggtggcattctgtacaatttagacatggaaagattcatgc
ctctttatgatgatagagcggagcttgccccaagggatgtggtggcaaggagcatagacg
atcaactgaaaaagcggaatgagaagtatgtgctccttgacataagtcacaaaccccgag
aaaaaattctctctcatttccctaacataggagccgaatgcctcaagtatggcctagaca
taacacggcagccaatcccggtagtccctgctgctcattacatgtgtgggggagttaagg
ctgggctccaaggggagaccaatgtgaagggcctgtatgttgcaggtgaggtagcttgta
caggcttacatggagccaacaggctagccagcaattcactactcgaagcgttagtttttg
ctagaagagccgtccagccttcaatagactacaagaaccattcaacactcaacgtgagtt
cttcaaat------cagtgggctcaaccgacagttcctacgtcacttgctgaagatgtac
ttgccaaaatcattgcaaagacgagggaaataaggaaagaattgcaggccatcatgtgga
aatacgtcggcattgtcaggtccaccgcaaggctgaagaccgcagagcaccggatagcag
agttggagggaaaatgggagaaatacttgtttcgacacgggtggaagccaacaatggtgg
cacttgaggcatgtgaaatgaggaatctcttctgttgcgcgaagctcgtggtgagcagtg
cattatcaagaacagagagtcgcgggcttcactacaccatcgatttcccataccttgagg
aaagcaagaggcttcctaccattattctgcct------
>PAFTOL009197
------------------------------------------------------------
------------------------------------------------------------
------------------------------------------------------------
------------------------------------------------------------
------------------------------------------------------------
------------------------------------------------------------
------------------------------------------------------------
-----------------gagaggatcagagaactgattgcaatgggtgcatcatttgatc
atggagaggatggaaatttgcacctagcaagagagggagggcactcccatcatagaattg
tccatgcagctgatatgacaggtagagagatcgagagggcgctactagaggcagttgaaa
aaaaccctaacatcttcttgtttgagcaccattttgcaatagatttgttgacttctcag-
------------------------------------------------------------
------------------------------------------------------------
------------------------------------------------------------
--------------------------------gtagcaactggagatggggtcgcgatgg
cccatcgagctcaagcagtgatagcaaatatggagtttgttcagttccacccaactgcct
tagctgatgagggccttcctataacccctttgacagcccgagaaaatgcattccttataa
ctgaagctgtcagaggagatggtggaattctgtacaatttagacatggaaagattcatgc
ctctttatgatgatagagcggagcttgccccaagggatgtggtggcaaggagcatagacg
atcaactgaaaaaacggaatgagaagtatgtgctccttgacataagtcacaaaccccgag
aaaagattctctctcatttccctaacataggagccgaatgcctcaagtatggcctggaca
taacacggcagccaatcccagtagtccctgctgctcattacatgtgtgggggagttaagg
ctgggctccaaggggagaccaatgtgaagggcctgtatgttgcaggtgaggtagcttgta
caggcttacatggagccaacaggctagccagcaattcactacttgaagcgttagtttttg
ctagaagagccgtccagccttcaatagactacaagaaccattcaacacttmacgtaagtt
cttcaaat------cagtgggctcaaccaacagttcctacgtcacttggtgaagatgtac
ttgccaaaatcattgcaaagacgagggaaataaggaaagaattgcaggccatcatgtgga
aatatgtcggcattgtcaggtccaccgcaaggctgaagaccgcagagcaccggatagcag
agttggagggaaaatgggagaaatacttgtttcgatacggttggaagccaacaatggtgg
cacttgaggcgtgtgaaatgaggaatctcttctgttgcgcgaagctagtggtgagcagtg
cattatcaagaacagagagtcgcgggcttcactacacaatcgatttcccatatcttgagg
aaagcaagaggcttcctaccattattctgcct------
>PAFTOL009199
tcaaggtactttgactttgcagttgttggcagtggagttgctgggcttcgctatgctctt
gaagttgcaaagcacggaactgttgctgtaattaccaaggctgagcctcatgagagcaac
acaaactatgctcaaggtggagttagtgcagtattgtcccccctagattcggtggaaagt
catatgcaggataccatcattgcaggggcatatctttgcgatgaggagactgtcagagt-
------------------------------------------------------------
------------------------------------------------------------
------------------------------------------------------------
----a------------gagaggatcagagaactgattgcaatgggtgcatcatttgatc
atggagaggatggaaatttgcacctagcaagagagggagggcactcccatcatagaattg
tccatgcagctgatatgacaggtagagagatcgagagggcgctactagaggcagttgaaa
aaaaccctaacatcttcttgtttgagcaccattttgcaatagatttgttgacttcccag-
--------------------------------------gttagctt-tcatgc-gcttgt
tgtatgtgt------atcagtgtatttgagtaagaatc--a----------cca--ggtg
gtacggtt--tatatcaaaagtcactttacttgcctct---------ggtggtgctggtc
acattta---cccgactacaacgaatcctccggtagcaactggagatggmgtcgcgatgg
cccatcgagctcaagcagtgatagcaaatatggagtttgttcagttccacccmactgcct
tagctgacgagggccttcctataacccctttgacagcccgagaaaatgcattccttataa
ctgaagctgtcagaggagatggtggaattctgtacaatttagayatggaaagattcatgc
ctctttatgatgatagagcggagcttgccccaagggatgtggtggcraggagcatagacg
atcaactgaaaaagcggaatgagaagtatgtgctccttgacataagtcacaaaccccgag
aaaagattctctctcatttccctaacataggagccgaatgcctcaagtatggcttagaca
taacacggcagccaatccctgtagtccctgctgctcattacatgtgtgggggagttaagg
ctgggctccaaggggagaccaatgtgaagggcctgtatgttgcaggtgaggtagcttgta
caggcttacatggagccaacaggctagccagcaattcactactcgaagcgttagtttttg
ctagaagagccgtccagccttcaatagactacaagaaccattcaacmctcaacgtaagtt
cttcaaat------cagtgggctcaaccaacagttcctacgtcgcttggtgaagatgtac
ttgccaaaatcattgcaaagacgasggaaataaggaaagaattgcaggccatcatgtgga
aatatgtcggcattgtcaggtccaccgcaaggctgaagaccgcagagcaccggatagcag
agttggagggaacatgggaaaaatacttgtttcgatacgggtggaagccmacaatggtgg
cacttgaggcgtgtgaaatgaggaatctcttctgttgcgcgaagctagtggtgagcagtg
cattatcaagaacagagagtcgcgggcttcactacaccatcgatttcccgtaccttgagg
aaagcaagaggcttcctaccattattctgcct------
>PAFTOL009203
tcaaggtacttcgactttgcagttgttggcagtggagttgctgggcttcgctatgctctt
gaagttgcaaggcacggaactgttgctgtaattaccaaggctgagcctcatgagagcaac
acaaactatgctcaaggtggagttagtgcagtattgtcccccctagattcggtggaaagt
catatgcaggataccatcattgcaggggcacatctttgtgatgaggagactgtcagagt-
------------------------------------------------------------
------------------------------------------------------------
------------------------------------------------------------
----a------------gagaggatcagggaactgattgcaatgggtgcatcatttgatc
atggagaggatggaaatttgcacctagcaagagagggagggcactcccatcatagaattg
tccatgcagctgatatgacaggtagagagatcgagagggcgctactagaggcagttgaaa
aaaaccctaacatcttcttgtttgagcaccattttgcaatagatttgttgacttcccag-
--------------------------------------gatggttc-caacactatttgt
catggtgtt------gacactataaatactgaaacattgga---------------ggtg
gtgcggtt--tatatcaaaagtcactttacttgcctct---------ggtggtgctggtc
acattta---cccgaccacaacgaatcctccggtagcaactggagatggagttgcgatgg
cccatcgagctcaagcagtcatagcaaatatggrgtttgttcagttccacccaactgcct
tagctgacgagggccttcctataacccctttgacagcccgagaaaatgcattccttataa
ctgaagctgtcagaggagatggtggcattctgtacaatttagacatggaaagattcatgc
ctctttatgatgatagagcggagcttgccccaagggatgtggtggcaaggagcatagacg
atcaactgaaaaagcggaatgagaagtatgtgctccttgacataagtyacaaacsccgag
aaaagattctctctcatttccctaacataggagccgaatgcctcaagtatggcctagaca
taacacggcagccaatcccagtagtccctgcggctcattacatgtgtgggggagttaagg
ctgggctccaaggggagaccaatgtgaagggcctgtatgttgcaggtgaggtagcttgta
caggcttacatggagccaacaggctagccagcaattcactactcgaagcgttagtttttg
ctagaagagccgtccagccttcaatagactacaagaaccattcaacactcaacgtaagtt
cttcaaat------cagtgggctcaaccaacagttcctacatcacttggtgaagatgtac
ttgccaaaatcattgcaaagacgagggcaataaggaaagaattgcaggccatcatgtgga
aatatgtcggcattgtcaggtccaccgcaaggctgaagaccgcagagcagcggatagcag
agttggagggaaaatgggagaaatacttgttccgacacgggtggaagccaacaatggtgg
cacttgaggcatgtgaaatgaggaatctcttctgttgtgcaaagctagtggtgagcagtg
cattatcaagaacagagagtcgcgggcttcactacaccatcgatttcccatatcttgagg
aaagcaagaggcttcctaccattattctgcct------
>PAFTOL009205
tcaaggtactttgactttgcagttattggcagtggagttgctgggcttcgctatgctctt
gaagttgcaaagcacggaactgttgctgtaattaccaaggctgagcctcatgagagcaac
acaaactatgctcaaggtggagttagtgcagtattgtcccccttagattcggtggaaagt
catatgcaggataccatcattgcaggggcatatctttgcgatgaggagactgtcagagt-
------------------------------------------------------------
------------------------------------------------------------
------------------------------------------------------------
----a------------gagaggatcagagaactgattgcaatgggtgcatcatttgatc
atggagaggacggaaatttgcacctagcgagagagggagggcactcccatcatagaattg
tccatgcagctgatatgacaggtagagagattgagagggcactactagaggcagttgaaa
aaaaccctaacatcttcttgtttgagcaccattttgcaatagatttgttgacttcccag-
--------------------------------------gttagctt-tcatgc-acttgt
tgtatgtgt------atcactgtatttgagtaagaatt--a----------cca--ggtg
gtgcggtt--tatatcaaaagtcactttacttgcctct---------ggtggtgctggtc
acattta---cccgactacaacgaatcctcmggtagcaactggagatggagttgcgatgg
cccatcgagctcaagcagtgatagcaaatatggrgtttgttcagttccacccaactgcct
tagctgacgaaggccttcctataacccctttgaaagcccgagaaaatgcattccttataa
ctgaagctgtcagaggagatggtggcattctttacaatttagacatggaaagattcatgc
ctctttatgacgatagagcggagcttgccccaagggatgtggtggcaaggagcatagatg
atcaactgaaaaagcggaatgagaagtatgtgctccttgacataagtcacaaaccccgag
aaaagattctctctcatttccctaacataggagccgaatgcctcaagtatggcctagata
taacacggcagccaatcccagtagtccctgctgctcattacatgtgcgggggagttaagg
ccgggctccaaggggagaccaatgtgaaaggcatgtacgttgcaggtgaggtagcttgta
caggcttacatggagccaaccggctagccagcaattcactactcgaagcgttagtttttg
ctagaagagctgtccagccttcaatagactacaagaaccattcaaaactcgacgtaagtt
cttcaa---------------------------------------ttggtgaagatgtac
ttgccaaaatcattgcaaagacgaggcaaataaggaaagaattgcaggccatcatgtgga
aatatgtcggcattgtcaggtccactkcaaggctgaagaccgcagagcaccggatggcag
agttggagggtaaatgggaggaatacttgtttcgacatgggtggaagccaacaatggtgg
cacttgaggcatgtgaaatgaggaatctcttctgttgcgcgaagctagtggtgagcagtg
cactatcgagaacagagagtcgggggcttcactacaccatcgatttcccgtaccttgagg
aaagcaagaggcttcctaccattattctgcct------
>PAFTOL009207
tcaaggtacttcgactttgcagtcattggcagtggagttgctgggcttcgatatgctctt
gaagttgcaaagcatggaactgttgctgtaattaccaaggctgagcctcacgagagcaac
acaaactatgctcaaggtggtgttagtgcagtattgtcccccttagattctgtggaaagt
catatgcaagacaccatcattgcaggggcatatctttgtgatgaggagactgtcagagt-
------------------------------------------------------------
------------------------------------------------------------
------------------------------------------------------------
----a------------gagaggatcagagaactgattgcaatgggtgcatcatttgatc
atggtgaggatggaaatttgcacctagcaagggagggagggcattcccatcatagaattg
tccatgcggctgatataactggtagggagattgagagggcactactagaggcagttgaaa
aaaatccaaacatctttttgttccagcaccattttgcaatagatttgttgacttcccag-
--------------------------------------ggtggttc-caccgctgtttgt
catggggtt------gacactctaaatactgaaacattaga---------------ggtc
atgcggtt--tctatcaaaagtgaccttacttgcctct---------ggtggtgctggtc
atatcta---cccaactacaactaatcctccggtagcaactggtgatggagttgccatgg
cccatcgagctcaagcagtgatagcaaatatggagtttgttcagtttcacccaactgcct
tagctgatgaaggccttcctataacagctttgaaagcacgagaaaatgctttccttataa
cagaagcygtcagaggagacggtggcattctttacaacttggacatggaaagattcatgc
ctctttatgatgatagagcggagcttgccccgagggatgtggtggcaagaagcatagacg
atcaactgaaaaagcgaaatgagaagtatgtcctccttgacataagtcacaaaccccgag
aaaagattctctctcatttccctaacatagcagccgaatgcctcaagtatggcctggata
taacgcagcagccaatcccagtagtccctgctgctcattacatgtgcgggggagttaggg
ctgggctccaaggggagaccaatgtgaagggcttgtacgttgcaggtgaggtagcttgta
caggcttgcatggagccaaccggctagccagcaattcactactcgaagccttggtttttg
caagaagagccgtccagccttcaatatactacaagaaccattcaacactcaatgcaagtg
cttcaaat------cagtgggctcaaccaacagttcccacatcactcagtgaygatatac
tttygaaaatcaacacaaagacaaggcaaatgcggaaagaattgcaggccataatgtgga
aatatgttggcattgtcaggtccacygcaaggctgaagaccgcagagaagaggatagcag
agttggagggtatatgggaagaatacttgtttcgacatgggtggaagccaacaatggtgg
ggctggaggcctgtgaaatgaggaatctattttgttgcgckaagctagtggtgagcagtg
ccttatcgagaacagaaagccgtgggcttcactacacgatcgatttcccttaccttgagg
aaagcaagaggcttcccaccattattctgcct------
>PAFTOL009209
tcaaggtacttcgactttgcagttattggcagtggagttgctgggcttcgctatgctctt
gaagttgcaaagcacggaactgttgctgtaattaccaaggctgagcctcatgagagcaac
acaaactatgctcaaggtggagttagtgcagtattgtcccccttagattcggtggaaagt
catatgcgggataccatcattgcaggggcatatctttgcgatgaggagactgtcagagt-
------------------------------------------------------------
------------------------------------------------------------
------------------------------------------------------------
----a------------gagaggatcagagaactgattgcaatgggtgcatcatttgatc
atggagaggacggaaatttgcacctagcgagagagggagggcactcccatcatagaattg
tccatgcagctgatatgacaggtagagagattgagagggcactactagaggcagttgaga
aaaaccctaacatcttcttgtttgagcaccattttgcaatagatttgttgacttcccag-
--------------------------------------gatggttc-caacactatttgt
catggtgtt------gacactataaatactgaaaca------------------------
------------------------------------------------------------
--------------------------------gtagcaactggagatggagtcgcgatgg
cccatcgagctcaagcagtgatagcaaatatggagtttgttcagttccacccaactgcct
tagctgacgaaggccttcctataacccctttgaaagcccgagaaaatgcattccttataa
ctgaagctgtcagaggagatggtggcattctttacaatttagacatggaaagattcatgc
ctctttatgatgatagagcggagcttgccccaagggatgtggtggcaaggagcatagatg
atcaactgaaaaagcggaatgagaagtatgtgctccttgacataagtcacaaaccccgag
aaaagattctctctcatttccctaacataggagccgaatgcctcaagtatggcctagata
taacacggcagccaatcccagtagtccctgctgctcattacatgtgcggtggagttaagg
ccgggctccaaggggagaccaatgtgaaaggcctgtacgttgcrggtgaggtagcttgta
caggcttacatggagccaaccggctagccagcaattcactgctcgaagcgttagtttttg
ctagaagagccgtccagccttcaatagactacaagaaccattcaaaactcgacgtaagtt
cttcaa---------------------------------------ttggtgaagatgtac
ttgccaaaatcactgcaaagacgagggaaataaggaaagaattgcaggccatcatgtgga
matatgtcggcattgtcaggtccactgcaaggctgaagaccgcagagcaccggatagcag
agttggagggtaaatgggaggaatacttgtttcgacacaggtggaagccaacaatggtgg
cacttgaggcgtgtgaaatgaggaatctcttcggttgcgcgaagctagtggtgagcagtg
cactatcgagaacagagagtcgcgggcttcactacaccatcgatttcccatacctcgagg
aaagcaagaggcttcctaccattattctgcct------
>PAFTOL009215
tcaaggtactttgattttgcagttgttggcagtggagttgctgggcttcgctatgctctt
gaagttgcaaagcacggaactgttgctgtaattaccaaggctgagcctcatgagagcaac
acaaactatgctcaaggtggagttagtgcagtattgtcccccctagattcggtggaaagt
catatgcaggataccatcattgcaggggcatatctttgcgatgaggagactgtcagagt-
------------------------------------------------------------
------------------------------------------------------------
------------------------------------------------------------
----a------------gagaggatcagggaactgattgcaatgggtgcatcatttgatc
atggagaggatggaaatttgcacctagcaagagagggagggcactcccatcatagaattg
tccatgcagctgatatgacaggtagagagatcgagagggcgctactagaggcagttgaga
aaaaccccaacatcttcttgtttgagcaccattttgcaatagatttgttgacttcccag-
--------------------------------------gttggctt-tcatgc---ttgt
tgtatgtgt------atcagtgtatttgagtaagaatttaa----------aca--ggtg
gtacggtt--tatatcaaaagtcacttta-------------------------------
--------------------------------gtagcaactggagatggagtcgcgatgg
cccatcgagctcaagcagtgatagcaaatatggagtttgttcagttccacccaactgcct
tagctgacgagggccttcctataaccccttcgacagcccgagaaaatgcattccttataa
ctgaagctgtcagaggagatggtggcattctgtacaatttagacatggagagattcatgc
ctctttatgatgatagagcggagcttgccccaagggatgtggtggcaaggagcatagacg
atcaactgaaaaagcggaatgagaagtatgtgctccttgacataagtcacaaaccccgag
aaaagattctctctcatttccctaacataggagccgaatgcctcaagtatggcctagaca
taacacggcagccaatcccagtagtccctgctgctcattacatgtgtgggggagttaacg
ctgggctccaaggggagaccaatgtgaagggcctgtatgttgcaggtgaggtagcttgta
caggcttacatggagccaacaggctagccagcaattcactacttgaagcgttagtttttg
ctagaagagccgtccagccttcaatagactacaagaaccattcaacactcaacgtaagtt
cttcaaat------cagtgggctcaagcaacagttcctacgtcacttggtgaagatgtac
ttgccaaaatcattgcaaagacgagggaaataaggaaagaattgcaggccatcatgtgga
aatatgtcggcattgtcaggtccaccgcaaggctgaagaccgcagagcaccagatagcag
agttggagggaaaatgggagaaatacttgtttcgatacgggtggaagccaacaatggtgg
cacttgaggcgtgtgaaatgaggaatctcttctgttgcgcgaagctagtggtgagcagtg
cattatcaagaacagagagtcgcgggcttcactacaccatcgatttcccataccttgagg
aaagcaagaggcttcctaccattattctgcct------
>PAFTOL009217
------------------------------------------------------------
------------------------------------------------------------
------------------------------------------------------------
------------------------------------------------------------
------------------------------------------------------------
------------------------------------------------------------
------------------------------------------------------------
-----------------gagaggatcagggaactgattgcaatgggtgcatcatttgatc
atggagaggatggaaatttgcacctagcaagagagggagggcactcccatcatagaattg
tccatgcagctgatatgacaggtagagagatcgagagggcgctactagaggcagttgaaa
aaaaccctaacatcttcttgtttgagcaccattttgcaatagatttgttgacttcccag-
------------------------------------------------------------
------------------------------------------------------------
------------------------------------------------------------
--------------------------------gtagcaactggagatggagtcgcgatgg
cccatcgagctcaagcagtgatagcaaatatggagtttgttcagttccacccaactgcct
tagctgacgagggccttcctataacccctctgacagcccgagaaaatgcattccttataa
ctgaagctgtcagaggagatggtggcattctgtacaatttagacatggagagattcatgc
ctctttatgatgatagagcggagcttgccccaagggatgtggtggcaaggagcatagacg
atcaactgaaaaagcggaatgagaagtatgtgctccttgacataagtcacaaaccccgag
aaaagattctctctcatttccctaacataggagccgaatgcctcaagtatggcctagaca
taacacggcagccaatccctgtagtccctgctgctcattacatgtgtgggggagttaagg
ctgggctccaaggggagaccaatgtgaagggcctgtatgttgcaggtgaggtagcttgta
caggcttacatggagccaacaggctagccagcaattcactactcgaagcgctagtttttg
ctagaagagccgtccagccttcaatagactacaagaaccattcaacactcaacgtaagtt
cttcaaat------cagtgggctcaaccaacagttccaatgtcacttggtgaagatgtac
ttgccaaaatcattgcaaagacgagggaaataaggaaagaattgcaggccatcatgtgga
aatatgtcggcattgtcaggtccaccgcaaggctgaagaccgcagagcaccggatagcag
agttggagggaaaatgggaaaagtacttgtttcgatacgggtggaagccaacaatggtgg
cacttgaggcgtgtgaaatgaggaatctcttctgttgcgcgaagttagtcgtgagcagtg
cattatcaagaacagagagccgcgggcttcactacaccatcgatttcccgtaccttgagg
aaagcaagaggcttcccaccattattctgcct------
>PAFTOL009219
tcaaggtactttgaytttgcagttgttggcagtggagttgctgggcttcgctatgctctt
gaagttgcaaagcayggaactgttgctgtaattaccaaggctgagcctcatgagagcaac
acaaactatgctcaaggtggagttagtgcrgtattgtcccccctagattcggtggaaagt
catatgcaggataccatcattgcaggggcatatctttgcgatgaggagactgtcagagt-
------------------------------------------------------------
------------------------------------------------------------
------------------------------------------------------------
----a------------gagaggatcagagaactgattgcaatgggtgcatcatttgatc
atggagaggatggaaatttgcacctagcaagagagggagggcactcccatcatagaattg
tccatgcagctgatatgacaggtagagagatcgagagggcgctwctagaggcagttgaaa
aaaaccctaacatcttcttgtttgagcaccattttgcaatagatttgttgacttcccag-
------------------------------------------------------------
------------------------------------------------------------
------------------------------------------------------------
--------------------------------gtagcaactggagatggagtcgcgatgg
cccatcgagctcaagcagtgatagcaaatatggagtttgttcagttccacccaactgcct
tagctgacgagggccttcctataacccctttgacagcccgggaaaatgcattccttataa
ctgaagctgtcagaggagatggtggaattctgtacaatttagacatggaragattcatgc
ctctttatgatgatagagcggagcttgccccaagggatgtggtggcaaggagcatagacg
atcaactgaaaaagcggaatgagaagtatgtgctccttgacataagtcacaaaccccgag
aaaagattctctctcatttccctaacataggagccgaatgcctcaagtatggcctagaca
taacacggcagccaatccctgtagtccckgctgctcattacatgtgtgggggagttaagg
ctgggctccaaggggagaccaatgtgaagggcctgtatgttgcaggtgaggtagcttgya
caggcttacatggagccaacaggctagccagcaattcactacttgaagcgttagtttttg
ctagaagagccgtccagccttcaatagactacaagaaccattcaacactcaacgtaagtt
cttcaaat------cagtgggctcaascaacagttcctacgtcacttggtgaagatgtac
ttgccaaaatcattgcaaagacgagggaaataaggaaagaattgcaggccatcatgtgga
aatatgtcggcattgtcaggtccaccgcaaggctgaagaccgcagagcaccggatagcag
agttagagggaaaatgggagaaatacttgtttcgacatgggtggaagccaacaatggtgg
cacttgaggcatgtgaaatgaggaatctcttctgttgcgcgaagctagtggtgagcagtg
cattatcaagaacagagagtcgcgggcttcactacaccatcgatttcccrtaccttgagg
aaagcaagaggcttcctaccattattctgccttgctca
>PAFTOL009221
tcaaggtacttcgactttgcagttattggcagtggagttgctgggcttcgctaygctctt
gaagttgcaaagcacggaactgttgctgtaattaccaaggctgagcctcatgagagcaac
acaaactatgctcaaggtggagttagtgcagtattgtcccccttagattcggtggaaagt
catatgcaggataccatcattgcaggggcatatctttgtgatgaggagactgtcagagt-
------------------------------------------------------------
------------------------------------------------------------
------------------------------------------------------------
----a------------gagaggatcagagaactgattgcaatgggtgcatcatttgatc
atggagaggacggaaatttgcacctagcaagagagggagggcactcccatcatagaattg
tccatgcagctgatatgacaggtagagagatcgagagggcactactagaggcagttgaaa
aaaaccctaacatcttcttgtttgagcaccattttgcaatagatttgttgacttcccag-
--------------------------------------gatggttc-caacactatttgt
catggtgtt------gacactataaatactgaaacattgga---------------ggta
atg---------------------------------------------------------
--------------acagcagtgaa------tgtagcaactggagatggagtcgcgatgg
cccaccgagctcaagcagtgatagcaaatatggagtttgttcagttccacccaactgcct
tagctgacgaaggccttcctataacccctttgatagcccgagaaaatgcattccttataa
ctgaagctgtcagaggagatggtggcattctktacaatttagacatggaaagatttatgc
ctctttatgatgatagagcggagcttgccccaagggatgtggtggcaaggagcatagatg
atcaactgaaaaagmggaatgagaagtatgtgctccttgacataagtcacaaaccccgrg
aaaagattctctctcatttccctaacataggagccgaatgcctcaagtatggcctagatc
taacacggcagccaatcccagtagtccctgctgctcattacatgtgcgggggagttaagg
ccgggctccaaggggagaccaatgtgaaaggcctgtacgttgcaggtgaggtagcttgta
caggcttacatggagccaaccgtctagccagcaattcactactcgaagcgttagtttttg
ctagaagagccgtscagccttcaatagactacaagaaccattcaacacttaacgtaagtt
cttcaaat------c---------------------------------gtgaagatgtac
ttgccaaaatcattgtaaggacgagggaaataaggaaagaattgcaggccatcatgtgga
aatatgtcggcattgtcaggtccactgcaaggctgaagaccgcagagcacyggatagcag
agttggagggtaaatgggaggaatacttgtttcgacatgggtggaagccaacaatggtgg
cgcttgaggcgtgtgaaatgaggaatctcttctgttgcgcaaagctagtggtgagcagtg
cactatcaagaacagagagtcgcgggcttcactacaccatcgatttcccgtaccttgagg
aaagcaagaggcttcctaccattattctgcct------
>PAFTOL009223
tcaaggtactttgactttgcagttgttggcagtggagttgctgggcttcgctatgctctt
gaagttgcaaagcacggaactgttgctgtaattaccaaggctgagcctcatgagagcaac
acaaactatgctcaaggwggagttagtgcagtattgtcccccctagattckgtggaaagt
catatgcaggataccatcattgcaggggcatatctttgcgatgaggagactgtcagagt-
------------------------------------------------------------
------------------------------------------------------------
------------------------------------------------------------
----a------------gagaggatcagagaactgattgcaatgggtgcatcatttgatc
atggagaggatggaaatttgcacctagcaagagagggagggcactcccatcatagaattg
tccatgcagctgatatgacaggtagagagatcgagagggcgctactagaggcagttgaaa
aaaaccctaacatcttcttgtttgagcaccattttgcaatagatttgttgacttcccag-
--------------------------------------gttagytt-tcatgc-gcttgt
tgyatgtgt------atcagtgtatttgagtaagaatta-----------------agtt
gtcttttt--cctaagaaaagtgactgtatttgttctt---------gcakgtcaatctt
atgtgat---ggagagatgaaaatgtgtgcaggtagcaactggagatggagtcgcgatgg
cccatcgagctcaagcagtgatagcaaatatggagtttgttcagttccacccaactgcct
tagctgacgagggccttcctataacccctttgacagcccgagaaaatgcattccttrtaa
ctgaagctgtcagaggagayggtggcattctgyacaatttagacatggaaagattcatgc
ctctttatgataatagagcggagcttgccccaagggatgtggtggcaaggagcatagacg
atcaactgaaaaagcggaatgagaagtatgtgctccttgacataagtcacaaaccccgag
aaaagattctctctcatttccctaacataggagccgaatgcctcaagtatggcctagaca
taacacggcagccaatcccagtagtccctgctgctcattacatgtgtgggggagttaagg
ctgggctccaaggggagaccaatgtgaagggcctgtatgttgcaggtgaggtmgcttgta
caggcttacatggagccaacaggctagccagcaattcactacttgaagcgttagtttttg
ctagaagagccgtmcagccttcaatagactacaagamccattcaacactcaacgtaagtt
cttcaaat------castgggctcaaccaacagtkcctacgtcacttggtgaagatgtac
ttgccaaaatcattgcaaagacgagggaaataaggaaagaattgcaggccatcatgtgga
aatatgtcggcattgtcaggtccacygcaaggctgaagaccgcagagcaccggatagcag
agttggagggaaaatgggagaaatacttgtttcgatrcggttggaagccaacaatggtgg
cacttgaggcgtgtgaaatgaggaatctcttctgttgcgcgaagctagtggtgagcagtg
cattrtcaagaacagagagtcgcgggcttcactacaccatcgatttcccataccttgagg
aaagcaagaggcttcctaccattattctgcct------
>PAFTOL009225
tcaaggtactttgactttgcagttgttggcagtggagttgctgggcttcgctatgctctt
gaagttgcaaagcgcggaactgttgctgtaattaccaaggctgagcctcatgagagcaac
acaaactatgctcaaggaggagttagtgcagtattgtcccccctagattcggtggaaagt
catatgcaggataccatcattgcaggggcatatctttgcgatgaggagactgtcagagt-
------------------------------------------------------------
------------------------------------------------------------
------------------------------------------------------------
----a------------gagaggatcagagaactgattgcaatgggtgcatcatttgatc
atggagaggatggaaatttgcacctagcaagagagggagggcactcccatcatagaattg
tccatgcagctgatatgacaggtagagagatcgagagggcgctactagaggcagttgaaa
aaaaccctaacatcttcttgtttgagcaccattttgcaatagatttgttgacttcccag-
--------------------------------------gttagctt-tcatgc-gcttgt
tgtatgtgt------atcagtgtrtttgagtaagaaac--a----------cca--ggtg
gtacggtt--tatatcaaaagtcactttacttgcctct---------ggtggtgctggtc
acattta---cccgactacaacaaatcctctggtagcaactggagatggagtcgcgatgg
cccatcgagctcaagcagtgatagcaaatatggagtttgttcagttccacccaactgcct
tagctgacgagggccttcctataacccctttgacagcccgagaaaatgcattccttataa
ctgaagctgtcagaggagatggtggcattytgtacaatttagacatggaamgattcatgc
ctctttatgataatagagcggagcttgccccaagggatgtggtggcaaggagcatagacg
atcaactgaaaaagcggaatgagaagtatgtgctccttgacataagtcacaaaccccgag
aaaagattctctctcatttccctaacataggagccgaatgcctcaagtatggcctagaca
taacacggcagccaatcccagtagtccctgctgctcattacatgtgtgggggagttargg
ctgggctccaaggggagaccaatgtgaagggcctgtatgttgcaggtgaggtagcttgta
caggcttacatggagccaacaggctagccagcaattcactacttgaagcgttagtttttg
ctagaagagccgtccagccttcaatagactacaagaaccattcaacactcaacgtaagtt
cttcaaat------cagtgggctcaaccaacagttcctacgtcacttggtgaagatgtac
ttgccaaaatcattgcaaagacgagggaaataaggaaagaattgcaggccatcatgtgga
matatgtcggcattgtcaggtccaccgcaaggctgaagaccgcagagcaccggatagcag
agttggagggaaaatgggagaaatacttgtttcgatacggttggaagccaacaatggtgg
cacttgaggcgtgtgaaatgaggaatctcttctgttgcgcgaagctagtggtgagcagtg
cattrtcaagaacagagagtcgcgggcttcactacaccatcgatttcccataccttgagg
aaagcaagaggcttcctacmattattctgcct------
>PAFTOL009227
tcaaggtactttgacttcgcagttgttggcagtggagttgctgggcttcgctatgctctt
gaagttgcaaggcgcggaactgttgctgtaattaccaaggctgagcctcatgagagcaac
acaaactatgctcaaggtggagttagtgcagtattgtcccccctagattcggtggaaagt
catatgcaggataccatcattgcaggggcacatctttgcgatgaggagaccgtcagagt-
------------------------------------------------------------
------------------------------------------------------------
------------------------------------------------------------
----a------------gagaggatcagggaactgattgcaatgggtgcatcatttgatc
atggagaggatggaaatttgcacctagcaagagagggagggcactcccatcatagaattg
tccatgcagccgatatgacaggtagagagatcgagagggcgctactagaggcagttgaaa
aaaaccctaacatcttcttgtttgagcaccattttgcaatagatttgttgacttcccag-
--------------------------------------gatggttc-caacactatttgt
catggtgtt------gacactataaatactgaaacattgga---------------ggta
atgacacc--agtgaagtggtgcggtttacttgcctct---------ggtggtgctggtc
acattta---cccgactacaacgaatcctccggtagcaactggagatggagtcgcgatgg
cccatcgagctcaagcagtgatagcgaatatggagtttgttcagttccacccaactgcct
tagctgacgagggccttcctataacccctttgacagcccgagaaaatgcattccttataa
cagaagctgtcagaggagatggtggcattctgtacaatttagacatggaaagattcatgc
ctctttatgatgatagagcggagcttgccccaagggatgtggtggcaaggagcatagacg
atcaactgaaaaagcggcatgagaagtatgtgctccttgacataagtcacaaaccccgag
aaaagattctctctcatttccctaacataggagccgaatgcctgaagtatggcctagaca
taacacggcagccaatcccggtagtccctgctgctcattacatgtgtgggggagttaagg
ctgggctccaaggggagaccaatgtgaagggcctgtatgttgctggtgaggtagcttgta
ctggcttacatggagccaacaggctagccagcaattcactactcgaagcgttagtttttg
ctagaagagccgtccagccttcaatagactacaagaaccattcaacactcaacgtaagtt
cttcaaat------cagtgggctcaaccaacagttcctatgtcacttggtgaagatgtac
ttgccaaaatcattgcaaagacgagggaaataaggaaagaattgcaggccatcatgtgga
aatatgtcggcattgtcaggtccaccgcaaggctgaagaccgcagagcagcggatagcag
agttggagggaaaatgggagaaatacttgtttcgacacgggtggaagccaacaatggcgg
cacttgaggcatgtgaaatgaggaatctcttctgttgcgcgaagctagtggtgagcagtg
cattatcaagaacagagagtcgcgggcttcactacaccatcgatttcccataccttgagg
aaagcaagaggcttcctaccattattctgcct------
>PAFTOL009229
tcaaggtacttcgactttgcagttattggcagtggagttgctgggcttcgctatgctctt
gaagttgcaaagcacggaactgttgctgtgattaccaaggctgagcctcatgagagcaac
acaaactatgctcaaggtggagttagtgcagtattgtcccccctagattcggtggaaagt
catatgcaggataccatcattgcaggggcatatctttgcgatgaggagactgtcagagt-
------------------------------------------------------------
------------------------------------------------------------
------------------------------------------------------------
----a------------gagaggatcagagaactgattgcaatgggtgcatcatttgatc
atggagaggatggaaatctgcgcctagcaagagagggaggacactcccatcatagaattg
tccatgcagctgatatgacaggtagagagatcgagagggcactactggaggcagttgaaa
aaagccctaacatcttcttgtttgagcaccattttgcaatagatttgttgacttcccag-
--------------------------------------gatggttc-caacactgtttgt
catggtgtt------gacactataaacactgaaacattgga---------------ggtg
gtgcggtt--tatatcaaaagtcactttacttgcctct---------ggtggtgctgggc
acattta---cccgactacaacgaatcctccggtagcaactggagatggagtcgcgatgg
cccatcgagctcgagcagtgatagcaaatatggagtttgttcagttccacccaactgcct
tagctgacgaaggcctacctataacccctttgaaagcccgagaaaatgcattccttataa
ctgaagctgtcagaggagatggtggcactctttacaatttagacatggaaagattcatgc
ctctttatgatgatagagcggagcttgccccaagggatgtggtggcaaggagcatagatg
atcaactgaaaaaacggaatgagaagtttgtgctgcttgacataagtcacaaaccccgag
aaaagattctctctcatttccctaacataggagccgaatgcctcaagtatggcctagaca
taacacggcagccaatcccagtagtccctgctgctcattacatgtgcgggggagttaagg
ctgggctccaaggggagaccaatgtgaagggcctgtatgttgcaggtgaggtagcttgta
caggcttacatggagccaaccggctagccagcaattcactactcgaagcgttagtctttg
ctagaagagccgtccagccttcaatagactacaagagccattcaacactcgacgtaagtt
cttcaaat------cagtgggcccaaccaacagttcctacatcacttggtgaagatgtac
ttgccaaagtcattgcaaagacgagggaaataaggagagaattgcaggccatcatgtgga
aatacgtcggcattgtcaggtccactgcaaggctgaagaccgcagagcaccggatagcac
agttggagggtaaatgggaggaatacttgtttcgacacgggtggaagccaacaatggtgg
cacttgaggcgtgtgaaatgaggaatctcttctgttgcgcgaagctagtggtgagcagtg
cactatcgagaacagagagtcgcgggcttcactacaccatcgatttcccataccttgagg
aaagcaagaggcttcctaccattattctgcct------
>PAFTOL009231
------------------------------------------------------------
------------------------------------------------------------
------------------------------------------------------------
------------------------------------------------------------
------------------------------------------------------------
------------------------------------------------------------
------------------------------------------------------------
-----------------gagaggatcagagaactgattgcaatgggtgcatcatttgatc
atggagaggatggaaatctgcgcctrgcaagagagggagggcactcccatcatagaattg
tccatgcagctgatatgacaggtagagagatcgagagggcactactagaggcagttgaaa
aaaaccctaacatcttcttgtttgagcaccattttgcaatagatttgttgacttcccag-
--------------------------------------gatggttc-taacactgtttgt
catggtgtt------gacactataaacactgaaacattgga---------------ggta
at----------------------------------------------------------
-------------------------------tgtagcaactggagatggagtcgcgatgg
cccatcgagctcgagcagtgatagcaaatatggagtttgttcagttccacccaactgcct
tagctgacgaaggccttcctatagcccctttgaaagcccgagaaaatgcattccttataa
ctgaagctgtcagaggagatggtggcattctttacaatttagacatggaaagattcatgc
ctctttatgatgatagagcggagcttgccccaagggatgtggtggcaaggagcatagatg
atcaactgaaaaaacggaatgagaagtatgtgctgcttgacataagtcacaaaccccgag
aaaagattctctctcatttccctaacataggagccgaatgcctcaagtatggcctagata
taacacggcagccaatcccagtagtccctgctgctcattacatgtgcgggggagttaagg
ccgggctycaaggggagaccaatgtgaagggcctgtatgttgcaggtgaggtagcttgta
caggcttacatggagccaaccggctagccagcaattcactactcgaagcgttagtttttg
ctagaagagccgtccagccttcaatagactacaagagccattcgacactcgacataagtt
cttcam---------------------------------------ttggtgaagatgtac
ttgccaaaatcattgcaaagacgagggaaataaggagagaattgcaggccatcatgtgga
aatatgtcggcattgtcaggtccactgcaaggctgaagaccgcagagcaccggatagcac
agttggagggtaaatgggaggaatacttgtttcgacacgggtggaagccaacaatggtgg
cacttgaggcgtgtgaaatgaggaatctcttctgttgcgcgaagttagtggtgagcagtg
cactatcgagaacagagagtcgcgggcttcactacaccatcgatttcccataccttgagg
aaagcaagaggcttcctaccattattctgcct------
>PAFTOL009233
tcaaggtacttcgactttgcagttattggcagtggagttgctgggcttcgctatgctctt
gaagttgcaaggcacggaattgttgctttaattaccaaggcggagcctcatgagagcaac
acaaactatgctcaaggtggagttagtgcagtattgtcccccttagattcagtggaaagt
catatgcaggacaccatcattgcaggggcatatctttgcgatgargagactgtcagagy-
------------------------------------------------------------
------------------------------------------------------------
------------------------------------------------------------
----a------------gagaggatcagagagctgattgcaatgggtgcatcatttgatc
atggrgaggacggaaatttgcacctagcaagagagggwgggcactcccatcayagaattg
tccatgcagctgatatgacaggtagagagatcgagagggcactactagaggcagttgaaa
aaaaccctaacatcttcttgtttgagcaycattttgcaatagatttgttgacttcccag-
------------------------------------------------------------
------------------------------------------------------------
------------------------------------------------------------
--------------------------------gtagcaactggagatggggtcgcgatgg
ctcatcgagctcaagcagtgatagcaaatatggagtttgttcagttccacccgactgcct
tagcygacgaaggcctgcctataacccctttgaaagcccgagaaaatgcattccttataa
ctgaagctgtcagaggagatggtggcattctgtacaatttagacatggaaagattcatgc
cgctttatgatgatagggcggagcttgccccragggatgtggtggcaaggagcatagatg
atcaactgaaaaagcggaatgagaagtatgtgctcctagacataagtcacaaaccccgag
aaaagattctctctcatttcccraacataggagccgaatgcctcaagtatggcctagaca
taacacggcagccaatcccagtagtccctgcagctcattayatgtgcgggggagttaagg
ccgggctccaaggggagaccaatgtgaagggcctgtatgttgcaggtgaggtagcttgta
caggcttacatggagccaaccgtctagcmagcaattcactacttgaagcgttagtttttg
ctagaagagccgtccagccttcaatagactacaagaaccattcaacactcgacktaagwt
cttcag---------------------------------------ttggtgaagatgtac
ttgccaaaatcattgcaaagackagggaagtaaggaaagaattgcaggccatcatgtgga
aatatgtkggcattgtcaggtccactgcaaggctgaagaccgcagagcaccggatagcag
agttggagkgtaartgggaggaatacttgtttcgacayggatggaagccaacaatggtgg
cacttgaggcgtgtgagatgaggaatctcttctgttgcgcgaagctagtcgtgagcagtg
cactgtcgagaacagagagtcgcggrcttcactacaccatcgacttcccgtaccttgagg
aaagcaagaggcttcctaccattattctgcct------
>PAFTOL009235
tcaaggtacttcgactttgcagtcattggcagtggagttgctgggcttcgatatgctctt
gaagttgcaaagcatggaactgttgctgtaattaccaaggctgagccccacgagagcaac
acaaactatgctcaaggtggtgttagtgcagtattgtcccccttagattctgtggaaagt
catatgcaagacaccatcattgcaggggcatatctttgtgatgaggagactgtcagagt-
------------------------------------------------------------
------------------------------------------------------------
------------------------------------------------------------
----a------------gagaggatcagagaactgattgcaatgggtgcgtcatttgatc
atggtgaggatggaaatttgcacctagcaagggagggaggacactcccatcatagaattg
tccatgcggctgatatgactggtagggagattgagagggcactactagaggcagttgaaa
aaaatccaaacatctttttgttccagcaccattttgcaatagatttgttgacttcccag-
--------------------------------------gatggttg-caccactgtttgt
catggcgtt------gacactctaaatactgaaacattaga---------------ggtc
atgcggtt--tctatcaaaagtgaccttacttgcctct---------ggtggtgctggtc
atatcta---cccaactacaactaatcctccggtagcaactggtgatggagttgccatgg
cccatcgagctcaagcagtgatagcaaatatggagtttgttcagtttcacccaactgcct
tagctgatgaaggccttcctataacagctttgaaagcacgagaaaatgctttccttataa
cagaagctgtcagaggagacggtggcattctttacaacttggacatggaaagattcatgc
ctctttatgatgatagagctgagcttgccccgagggatgtggtagcaagaagcatagatg
atcaactgaaaaagcgaaatgagaagtacgtcctccttgacataagtcacaaacccckag
aaaagattctctctcatttccctaacatagcagccgaatgcctcaagtatggcctggata
taacgcagcagccaatcccagtagtccctgctgctcattacatgtgcgggggagttaggg
ctgggcttcaaggggagaccaatgtgaagggcttgtacgttgcaggtgaggtggcttgta
caggattgcacggagccaaccggctagccagcaattcactactcgaagccttagtttttg
caagaagagccgtccagccttcaatatactacaagaaccattcaacactgaatgcaagtg
cttcaaat------cagtgggctcaaccaacagttcccacatcactcagtggtgatatac
tttcgaaaatcaatacaaagacgaggcaaatrcggaaagaattgcaggccataatgtgga
aatatgtcggcattgtcagatccactgcaaggctgaagaccgcagagaagagkatagcag
agttggagggtatatgggaagaatacttgtttcaacatgggtggaagccaacaatggtgg
ggctcgaggcctgtgaaatgaggaatctattttgttgcgcgaagctagtggtgagcagtg
ccttatcaagaacagaaagccgcgggcttcactacacgatcgatttcccttaccttgagg
aaagcaagaggcttcctaccattattctgcct------
>PAFTOL009237
tcaaggtacttcgactttgcagttattggcagtggagttgctgggcttcgatatgctctt
gaagttgcaaagcatggaactgttgctgtaattaccaaggctgagccccacgagagcaac
acaaactatgctcaaggtggtgttagtgcagtattgtcccccttagattctgtggaaagt
catatgcaagacaccatcattgcaggggcatatctttgtgatgaggagactgtcagagt-
------------------------------------------------------------
------------------------------------------------------------
------------------------------------------------------------
------------------------------------------------------------
------------------------------------------------------------
------------------------------------------------------------
------------------------------------------------------------
------------------------------------------------------------
------------------------------------------------------------
------------------------------------------------------------
------------------------------------------------------------
------------------------------------------------------------
-------------------------------------------------attccttataa
cagaagctgtcagaggagatggtggcattctttacaacttggacatggaaagattcatgc
ctctttatgatgatagagctgagcttgcgccgagggatgtggtagcaagaagcatagatg
atcaactgaaaaagcgaaatgagaagtatgtcctccttgacataagtcacaaaccccgag
aaaagattctctctcatttccctaacatagcagccgaatgcctcaagtatggcctggata
taacrcagcagccaatcccagtagtccctgctgctcattacatgtgcgggggagttaggg
ctgggctccaaggggagaccaatgtgaagggcttgtacgttgcaggtgaggtagcttgta
caggcttgcacggagccaaccggctagccagcaattcactactcgaagccttagtttttg
caagaagagccgtccagccttcaatatactacaagaaccattcaacactgaatgcaagtg
cttcaaat------cagtgggctcaaccaacagttcctacatcactcagtggtgatwtac
tttcgaaaatcaacacaaagacgaggcaaatacggaaagaattgcaggccataatgtgga
aatatgtcggcattgtcaggtccactgcaaggctgaagaccgcagagaagaggatagcag
agttggagggtatatgggaagagtacttgtttcaacgtgggtggaagacgacaatggtgg
ggctcgaggcctgtgaaatgaggaatctattttgttgcgcgaagctagtggtgagcagtg
ccttatcaagaacagaaagccgcgggcttcactacacaatcgatttcccttaccttgagg
aaagcaagaggcttcctaccattattctgcct------
>PAFTOL009239
tcaaggtacttcgactttgcagttattggcagtggagttgctgggcttcgctatgctctt
gaagttgcaaagcacggaactgttgctgtaattaccaaggctgagcctcatgagagcaac
acaaattatgctcaaggtggagttagtgcagtattgtcccccttagactcggtggaaagt
catatgcaggataccatcattgcaggggcatatctttgcgatgaggagactgtcagagt-
------------------------------------------------------------
------------------------------------------------------------
------------------------------------------------------------
----a------------gagaggatcagagaactgattggcatgggtgcatcatttgatc
atggagaggatggaaatttgcacctagcaagagagggagggcactcccatcacagaattg
tccatgcagctgatatgacaggtagagagatcgagagggcactactagaggcagttgaaa
agaaccctaacatcttcttgtttgagcaccattatgcaatagatttgttgacttcccag-
--------------------------------------gatggttc-caacactatttgt
catggtgtt------gacactataaatactgaaacattgga---------------ggtc
ttgcggtt--tatatcaaaagtcactttacttgcctct---------ggtggtgctggtc
acattta---cccgactacaacgaatcctccggtagcaactggagatggagttgcgatgg
cccatcgagctcaagcagtratagcaaatatggagtttgttcagttccacccaactgcct
tagctgacgaaggccttcctataacccctttgaragcccgagaaaatgcattccttataa
ctgaagctgtcagaggagatggtggcattctttacaatttagacatggaaagattcatgc
ctctttatgatgatagagcggagcttgccccaagggatgtggtggcaaggagcatagatg
atcaactgaaaaagcggaatgagaagtatgtgctccttgacataagtcacaaaccccgag
aaaagattctctctcayttccctaacataggagccgaatgcctcaaatatggcctwgata
taacacggcagccaatcccagtagtccctgctgctcattacatgtgcgggggagttaagg
ccgggctccaaggggagaccaatgtgaagggcctgtatgttgcaggtgaggtagcttgta
caggcttacatggagccaaccggctagccagcaattcactyctcgaagcgttagtttttg
ctagaagagccgtccagccttcaatagactacaagaagcattcaacactcgwcgtaagtt
cttcam---------------------------------------ttggtgaagatgtac
ttgccaaaatcaytgcaaagacgagggaaataaggaaagaattgcaggccatcatgtgga
aatatgtcggcattgtcaggtccactgcaaggctgaagaccgcagrgctccggatagcag
agttggagagtaaatgggaggaatacttgtttcgacaygggtggaagccaacaatggtgg
cacttgaggcgtgtgaaatgaggaatctcttctgttgcgckaagctagtggtgagcagtg
cactatcgagaacagagagtcgcgggcttcactacaccatcgatttcccataccttgagg
aaagcaagaggcttcctaccattattctgcct------
>PAFTOL009241
tcaaggtactttgactttgcagttgttggcagtggagttgctgggcttcgctatgctctt
gaagttgcaaagcacggaactgttgctgtaattaccaaggctgagcctcatgagagcaac
acaaactatgctcaaggaggagttagtgcagtattgtcccccctagattctgtggaaagt
catatgcaggataccatcattgcaggggcatatctttgcgatgaggagactgtcagagt-
------------------------------------------------------------
------------------------------------------------------------
------------------------------------------------------------
----a------------gagaggatcagagaactgattgcaatgggtgcatcatttgatc
atggagaggatggaaatttgcacctagcaagagagggagggcactcccatcatagaattg
tccatgcagctgatatgacaggtagagagatcgagagggcgctactagaggcagttgaaa
aaaaccctaacatcttcttgtttgagcaccattttgcaatagatttgttgacttcccag-
--------------------------------------gttagctt-tcatgc-gcttgt
tgtatgtgt------atcagtgtatttgagtaagaatta-----------------agtt
gtcttttt--cctaagaaaagtgactgtatttgttctt---------gcatcactttact
tgattta---cccgactacaacgaatcctccggtagcaactggagatggagtcgcgatgg
cccatcgagctcaagcagtgatagcaaatatggagtttgttcagttccacccaactgcct
tagctgacgagggccttcctataacccctttgacagcccgagaaaatgcattccttataa
ctgaagctgtcagaggagatggtggcattctgtacaatttagacatggaaagattcatgc
ctctttatgataatagagcggagcttgccccaagggatgtggtggcaaggagcatagacg
atcaactgaaaaagcggaatgagaagtatgtgctccttgacataagtcacaaaccccgag
aaaagattctctctcatttccctaacataggagccgaatgcctcaagtatggcctagaca
taacacggcagccaatcccagtagtccctgctgctcattacatgtgtgggggagttaagg
ctgggctccaaggggagaccaatgtgaagggcctgtatgttgcaggtgaggtagcttgta
caggcttacatggagccaacaggctagccagcaattcactacttgaagcgttagtttttg
ctagaagagccgtccagccttcaatagactacaagamccattcaacactcaacgtaagtt
cttcaaat------cagtgggctcaaccaacagttcctacgtcacttggtgaagrtgtac
ttgccaaaatcattgcaaagacgagggaaataaggaaagaattgcaggccatcatgtgga
aatatgtcggcattgtcaggtccaccgcaaggctgaagaccgcagagcaccggatagcag
agttggagggaaaatgggagaaatacttgtttcgatacggttggaagccaacaatggtgg
cacttgaggcstgtgaaatgaggaatctcttctgttgcgcgaagctagtggtgagcagtg
cattgtcaagaacagagagtcgcgggcttcactacaccatcgatttcccataccttgagg
aaagcaagaggcttcctaccattattctgcct------
>PAFTOL009243
gcaaggtacttcgactttgcagttattggcagtggagttgctgggcttcgctatgctctt
gaagttgcaaagcacggaactgttgctgtaattaccaaggctgagcctcatgagagcaac
acaaactatgctcaaggtggagttagtgcagtattgtcccccttagattcggtggaaagt
catatgcaggataccatcattgcaggggcatatctttgcgatgaggagactgtcagagt-
------------------------------------------------------------
------------------------------------------------------------
------------------------------------------------------------
----a------------gagaggatcagagaactgattgcaatgggtgcatcatttgatc
atggagaggacggaaatttgcacctagcaagagagggagggcactcccatcatagaattg
tccatgcagctgatatgacaggtagagagatcgagagggcactactagaggcggttgaaa
aaaaccctaacatcttcttgtttgagcaccattttgcaatagatttgttgacttcccag-
--------------------------------------gatggttc-gaacactatttgt
catggtgtt------gacactataaatactgcaacattgga---------------ggtg
gtgcggtt--tatatcaaaagtcattttacttgcctct---------ggtggtgctggtc
acattta---cccgactacaacgaatcctccggtagcaactggagatggagtcgcgatgg
cccaccgagctcaagcagtgatagcaaatatggagtttgttcagttccacccaactgcct
tagctgacgaaggccttcctataacccctttgaaagcccgagaaaatgcattccttataa
ccgaagctgtcagaggagatggtggcattctttacaatttagacatggaaagattcatgc
ctctttatgatgatagagcggagcttgccccaagggatgtggtggcaaggagcatagatg
atcaactgaaaaagcggaatgagaagtatgtgctcctcgacataagtcacaaaccccaag
aaaagattctctctcatttccctaacataggagccgaatgcctcaagtatggcctagata
taacacggcagccaatcccagtagtccctgctgctcattacatgtgcgggggagttaagg
ccgggctccaaggggagaccaatgtgaaaggcctctacgttgcaggtgaggtagcttgta
caggcttacatggagccaaccggctagccagcaattcactactcgaagcgttagtttttg
ctagaagagctgtccagccttcaatagactacaagaaccattcaaaactcgacgtaagtt
cttcaaat------cagtgggctcaaccaacagttcctacgtcacttggtgaagatgtac
ttgccaaaatcattgcaaagacgagggaaataaggaaagaattgcaggccatcatgtgga
aatatgtcggcattgtcaggtccactgcaaggctgaagaccgcaaagcaccggatagcag
agttggagggtaaatgggaggaatacttgtttcgacaagggtggaagccaacaatggtgg
cacttgaggcgtgtgaaatgaggaatctcttctgttgcgcgaagctagtggtgagcagtg
cactatcgagaacggagagtcgcgggcttcattacaccatcgatttcccgtaccttgagg
aaagcaagaggcttcctaccattattctgcct------
>PAFTOL009245
---aggtacttcgactttgcagttattggcagtggagttgctgggcttcgctatgctctt
gaagttgcaaagcacggaactgttgcagtaattaccaaggctgagcctcatgagagcaac
acaaactatgctcaaggtggagtgagtgcagtattgtcccccttagattcggtggaaagt
catatgcgggataccatcattgcaggggcatatctttgcgatgaggagactgtcagagt-
------------------------------------------------------------
------------------------------------------------------------
------------------------------------------------------------
----a------------gagaggatcagagaactgrttgcaatgggtgcatcatttgatc
atggagaggacggaaatttgcacctagcgagagagggagggcactcccatcatagaattg
tccatgcagctgatatgacaggtagagagattgagagggcactactagaggcagttgaaa
aaaaccctaacatcttcttgtttgagcaccattttgcaatagatttgttgacttcccag-
--------------------------------------gatggttc-caacactatttgt
catggtgtt------gacactataaatactgaaacattgga---------------ggtg
gtgcggtt--tatatcaaaagtcactttacttgcctct---------ggtggtgctggtc
acattta---cccgactacaacgaatcctcmggtagcaactggagatggagtcgcgatgg
cccatcgagctcaagcagtgatagcaaatatggagtttgttcagttccacccaactgcct
tagctgatgaaggccttcctataacccctttgaaagcccgagaaaaygcattccttataa
ctgaagctgtcagaggagatggtggcattctttacaatttagacatggaaagattcatgc
ctctttatgatgatagagtggagcttgccccaagggatgtggtggcaaggagcatagatg
atcaactgaaaaagcggaatcagaagtatgtgctccttgacataagtcacaaaccccgag
aaaagattctctctcatttccctaacataggagccgaatgcctcaagtatggcctagata
taacacggcagccaatcccagtagtccctgctgctcattayatgtgcgggggagttaagg
ccgggctccaaggggagaccaatgtgaaaggcctgtatgttgcaggrgaggtagcttgta
caggcttacatggagccaaccggctagccagcaattcactactcgaagcgttagtttttg
ctagaagagccgtccagccytcaatagactacaagaaccattcaaaactcaacgtaagtt
cttcaaat------cagtgggctcaaccaacagttcctacgtcacttggtgaagatgtac
ttgccaaaatcattgcaaagactagggaaataaggaaagaattgcaggccatcatgtgga
aatatgtcggcattgtcaggtccactgcaaggctgaagaccgcagagcaccggatagcag
agttggagggtaaatgggaggaatacctgtttcgacacgggtggaagccaacaatggtgg
cacttgaggcgtgtgaaatgaggaatctcttctgttgcgcgaagctagtggtgagcagtg
cactatcgagaacrgagagtcgcgggcttcactacaccatcgatttcccgtaccttgagg
aaagcaagaggcttcctacyrttattctgcct------
>PAFTOL009249
------------------------------------------------------------
------------------------------------------------------------
------------------------------------------------------------
------------------------------------------------------------
------------------------------------------------------------
------------------------------------------------------------
------------------------------------------------------------
-----------------gagaggatcagagaactgattgcaatgggtgcatcatttgatc
atggagaggacggaaatttgcacctagcgagagagggagggcactcccatcatagaattg
tccatgcagctgatatgacaggtagagagattgagagggcactactagaggcagttgaaa
aaaaccctaacatcttcttgtttgagcaccattttgcaatagatttgttgacttcccag-
------------------------------------------------------------
------------------------------------------------------------
------------------------------------------------------------
--------------------------------gtagcaactggagatggagtcgcgatgg
cccatcgagctcaagcagtgatagcaaatatggagtttgttcagttccacccaactgcct
tagctgacgaaggccttcctataacccctttgaaagcccgagaaaatgcattccttataa
ctgaagctgtcagaggagatggtggcattctttacaatttagacatggaaagattcatgc
ctctttatgatgatagagcggagcttgccccaagggatgtggtggcwaggagcatagatg
atcaactgaaaaagcggaatgagaagtatgtgctccttgatataagtcacaaaccccgag
aaaagattctctctcatttccctaacatcggagccgaatgcctcaagtatggcctagata
taacacagcagccaatcccagtagtccctgctgctcattacatgtgcgggggagttaagg
ccgggctccaaggggagaccaatgtgaaaggcctgtatgttgcaggtgaggtagcttgta
caggcttacatggagccaaccggctagccagcaattcactactcgaagcrttagtttttg
ctagaagagccgtccagccttcaatasactacawgaaccattcaaaacttgacacaagtt
cttcaa---------------------------------------ttggtgaagatgtac
ttgccaaaatcattgcaaagacgagggaaataaggaaagaattgcaggccatcatgtgga
aatatgtcggcattgtcaggtccactgcaaggctcaagaccgcagagcaccggatagcag
agttggagggtaaatgggaggaatacttgtttcaccacaggtggaagccaacaatggtgg
cacttgaggcgtgtgaaatgaggaatctcttctgttgcgcgaagctagtggtgagcagtg
cactatcgaggacagagagtcgcgggcttcactacaccatcgatttcccataccttgagg
aaagcaagaggcttcctaccattattctgcct------
>PAFTOL009251
tcaaggtacttcgactttgcagttattggcagtggagttgctgggcttcgctatgctctt
gaagttgcaaagcacggaactgttgcagtaattaccaaggctgagcctcatgagagcaac
acaaactatgctcaaggtggagtgagtgcagtattgtcccccttagattcggtggaaagt
catatgcgggataccatcattgcaggggcatatctttgcgatgaggagactgtcagagt-
------------------------------------------------------------
------------------------------------------------------------
------------------------------------------------------------
----a------------gagaggatcagagaactgattgcaatgggtgcatcatttgatc
atggagaggacggaaatttgcacctagcgagagagggagggcactcccatcatagaattg
tccatgcagctgatatgacaggtagagagattgagagggcactactagaggcagttgaaa
aaaaccctaacatcttcttgtttgagcaccattttgcaatagatttgttgacttcccag-
--------------------------------------gttagctt-tcatgc-gcttgt
tgtaagtgt------atcttactatttcccttgtcaat--a----------cca--ggtg
gtgcggtt--tatatcaaaagtcactttacttgcctct---------ggtggtgctggtc
acattta---cccgactacaacaaatcctccggtagcaactggagatggagtcgcgatgg
cccatcgagctcaagcagtgatagcaaatatggagtttgttcagttccacccaactgcct
tagctgatgaaggccttcctataacccctttgaaagcccgagaaaatgcattccttataa
ctgaagctgtcagaggagatggtggcattctttacaatttagacatggaaagattcatgc
ctctttatgatgatagagcagagcttgccccaagggatgtggtggcaaggagcatagatg
accaactgaaaaagcggaatgagaagtatgtgctccttgacataagtcacaaaccccgag
aaaagattctctctcatttccctaacataggatccgaatgcctcaagtatggcctagata
taacacggcagccaatcccagtagtccctgctgctcattacatgtgcgggggagttaagg
ccgggctccaaggggagaccaatgtgaaaggcctgtatgttgcaggtgaggtagcttgta
caggcttacatggagccaaccggctagccagcaattcactactcgaagcgttagtttttg
ctagaagagccgtccagccttcaatagactgcaagaaccattcaaaacacaacgtaagtt
cttcaa---------------------------------------ttggtgaagatgtgc
ttgccaaaatcattgcaaagacgagggaaataaggaaagaattgcaggccaccatgtgga
aatatgtcggcattgtcaggtccactgcaaggctgaagaccgcagagcatcggatagcag
agttggagggtaaatgggaggaatgcctgtttcgacacgggtggaagccaacaatggtgg
cacttgaggcgtgtgaaatgaggaatctcttctgttgcgcgaagctagtggtgagcagtg
cactgtcgagaacagagagtcgcgggcttcactacaccatcgatttcccgtaccttgagg
aaagcaagaggcttcctaccattattctgcct------
>PAFTOL009253
tcaaggtacttcgactttgcagtcataggcagtggagttgctgggcttcgatatgctctt
gaagttgcaaagcatggaactgttgctgtaattaccaaggctgagccccacgagagcaac
acaaactatgctcaaggtggtgttagtgcagtattgtcccccttagattctgtggaaagt
catatgcaagacaccatcattgcaggggcgtatctttgtgatgaggagactgtcagagt-
------------------------------------------------------------
------------------------------------------------------------
------------------------------------------------------------
----a-------------------------------------------------------
------------------------------------------------------------
------------------------------------------------------------
------------------------------------------------------------
------------------------------------------------------------
------------------------------------------------------------
------------------------------------------------------------
--------------------------------gtagcaactggtgatggagtcgccatgg
cccatcgagctcaagcagtgatagcaaatatggagtttgttcagtttcacccaactgcct
tagctgatgaaggccttcctataacagctttgaaagcacgagaaaatgctttccttataa
cagaagctgtcagaggagacggtggcattctttacaacttggacatggaaagattcatgc
ctctttatgatgatagagctgagcttgccccgagggatgtggtagcaagaagcatagatg
atcaactgaaaaagcgaaatgagaagtwtgtcctcctygacataagtcrcaaaccccgag
aaaagattctctctcatttccctaacatagcagccgaatgcctcaagtatggcctggata
taacrcagcagccaatcccagtagtycctgctgctcattacatgtgcgggggagttaggg
ctgggctccaaggggagaccaatgtgrasggcttgtaygttgcaggtgaggtmgcttgta
caggcttgcatggagcsaaccggctagccagcaattcactactcgaagccttagtttttg
caagaagagccgtccagccttcaatataytacaagaaccattcaacactgaatgcaagtg
cttcaaat------cagtgggctcaaccaacagttcccacatcactcagtggtgatactc
tttcgaaaatcaacrcaaagacraggcaaatacggaaaraattgcaggccataatgtgga
aatatgtyggcattgtcaggtccactgcaaggctgaagaccgcagagaagaggatagcag
agttggagggtatatgggaagaatacttgtttcaacatgggtggaagccaacaatggtgg
ggctcgaggcctgtgaaatgaggaatctattttgttgcgcgaagctagtggtgagcagtg
ccttatcaagaacagaaagccgcgggcttcactacacgatcgatttcccttaccttgagg
aaagcaagaggcttcctaccattattctgcct------
>PAFTOL009255
---------ttcgactttgcagttattggcagtggagttgctgggcttcgctatgctctt
gaagttgcaaagcacggaactgttgctgtaattaccaaggctgagcctcatgagagcaac
acaaactatgctcaaggtggagttagtgcagtattgtcccccttagattcagtggaaagt
catatgcaggataccatcattgcaggggcatatctttgcgatgaggagactgtcagagt-
------------------------------------------------------------
------------------------------------------------------------
------------------------------------------------------------
----a------------gagaggatcagagaactgattgcaatgggtgcatcatttgata
atggagaggacggaaatttgcacctagcaagagagggagggcactcccatcatagaattg
tccatgcagctgatatgacaggtagagagatcgagagggcactactagaggcagttgaaa
aaaaccctaacatcttcttgtttgagcaccattttgcaatagatttgttgacttcccag-
--------------------------------------gatggttc-caacactatttgt
catggtgtt------gacactataaatactgaaacattgga---------------ggtg
gtgcggtt--tatatcaaaagtcactttacttgcctct---------ggtggtgctggcc
acattta---cccgactacaacgaatcctccggtagcaactggagatggagtcgcgatgg
cccatcgagctcaagcagtgatagcaaatatggrgtttgttcagttccacccaactgcct
tagctgacgaaggccttcctataacccctttgaaagcccgagaaaatgcattccttataa
ccgaagctgtcagaggcgatggtggcattctttacaacttagacatggaaagattcatgc
ctctttatgatgatagagcggagcttgccccaagggacgtggtggcgaggagcatagatg
atcaactgaaaaagcggaatgagaagtatgtgctccttgacataagtcacaagccccgag
aaaagattctctctcatttccctaacataggagccgaatgcctcaagtatggcctagata
taacacggcagccaatcccagtagtccctgctgctcattacatgtgcgggggagttaagg
ccgggctccaaggggagaccaatgtgaagggcctgtatgttgcaggtgaggtagcttgca
caggcttacatggagccaaccggctagccagcaattcactactcgaagggttagtttttg
ctagaagagccgttcagccttcaatagactacaagaaccattcaacactcaacgtaagtt
cttcaa---------------------------------------atcatgaagatgtac
ttgccaaaatcattgcaaagacgagggaaataaggaaagaattgcaggccatcatgtgga
aatatgtcggcattgtcaggtccactgcaaggctgaagaccgcagagcaccggatagcac
agttggagggtaaatgggaggaatacttgtttcgacacggttggaagccaacaatggtgg
cacttgaggcgtgtgaaatgaggaatctcttctgttgcgcgaagctagtggtgagcagtg
cactatcgagaacagagagtcgcgggcttcactacaccatcgatttcccgtaccttgagg
aaagcaagaggcttcctaccattattctgcct------
>PAFTOL009257
---------tttgactttgcggttattggcagtggagttgctgggcttcgctatgctctt
gaagttgcaaagcacggaactgttgctgtaattaccaaggctgagcctcatgagagcaac
acaaactatgctcaaggtggagttagtgcagtattgtcccccttagattcagtggaaagt
catatgcaggataccatcattgcaggggcatatctttgcgatgaggagactgtcagagt-
------------------------------------------------------------
------------------------------------------------------------
------------------------------------------------------------
----a------------gagaggatcagagaactgattgcaatgggtgcatcatttgata
atggagaggacggaaatttgcacctagcaagagagggagggcactcccatcatagaattg
tccatgcagctgatatgacaggtagagagatcgagagggcactactagaggcagttgaaa
aaaaccctaacatcttcttgtttgagcaccattttgcaatagatttgttgacttcccag-
--------------------------------------gatggttc-caacactatttgt
catggtgtt------gacactataaatactgaaacattgga---------------ggtg
atgcggtt--tatatcaaaagt--------------------------------------
-------------------------ttacctggtagcaactggagatggagtcgcgatgg
cccatcgagctcaagcagtgatagcaaatatggagtttgttcagttccacccaactgcct
tagctgacgaaggccttcctataacccctttgaaagcccgagaaaatgcattccttataa
ctgaagctgtcagaggcgatggtggcattctttacaacttagacatggaaagattcatgc
ctctttatgatgatagagcggagcttgccccaagggatgtggtggcaaggagcatagatg
atcaactgaaaaagcggaatgagaagtatgtgctccttgacataagtcacaagccccgag
aaaagattctctctcatttccctaacataggagccgaatgcctcaagtatggcctagata
taacacggcagccaatcccagtagtccctgctgctcattacatgtgcgggggagttaagg
ccgggctccaaggggagaccaatgtgaagggcctgtatgttgcaggtgaggtagcttgta
caggcttacatggagccaaccggctagccagcaattcactactcgaagggttagtttttg
ctagaagagccgttcagccttcaatagactacaagaaccattcaacactcaacgtaagtt
cttcaa---------------------------------------atcatgaagatgtac
ttgccaaaatcattgcaaagacgagggaaataaggaaagaattgcaggccatcatgtgga
aatatgtcggcattgtcaggtccactgcaaggctgaagaccgcagagcaccggatagcac
agttggagggtaaatgggaggaatacttgtttcgacacggttggaagccaacaatggtgg
cacttgaggcgtgtgaaatgaggaatctcttctgttgcgcgaagctagtggtgagcagtg
cactatcgagaacagagagtcgcgggcttcactacaccatcgatttcccgtaccttgagg
aaagcaagaggcttcctaccattattctgcct------
>PAFTOL009259
tcaaggtacttcgactttgcarttattggcagtggagttgctgggcttcgctatgctctt
gaagttgcaaagcacggaactgttgctgtaattaccaaggctgagcctcatgagagcaac
acaaactatgctcaaggtggagttagtgcagtattgtcccccttagattcggtggaaagt
catatgcaggataccatcattgcaggggcatatctttgcgatgaggagactgtcagagt-
------------------------------------------------------------
------------------------------------------------------------
------------------------------------------------------------
----a------------gagaggatcagagaactgattgcaatgggtgcatcatttgacc
atggagaggacggaaatttgcrcctagcaagagagggagggcactcccatcatagaattg
tccatgcagctgatatgacmggtagagagatcgagagggcacttctagaggcagtkgaaa
aaaaccctaacatcttcttgtttgagcaccattttgcaatagatttgttgacttcccag-
--------------------------------------gatggttc-caacactatttgt
catggtgtt------gacactataaatactgaaacattgga---------------ggta
at----------------------------------------------------------
-------------------------------ggtagcaactggagatggagtygcgatgg
cccatcgagctcaagcagtgatagcaaatatggrgtttgttcagttccacccaactgcct
tagctgacgaaggccttcctayaacccctttgaaagcccgagaaaatgcattccttataa
ctgaagctgtcagaggagatggtggcattctttacaatttagacatggaaagattcatgc
ctctttatgatgatagagcggagcttgccccragggatgtggtggcaaggagcatagatg
atcaactgaaaaagcggaatgagaagtatgtgctccttgacataagtcacaaaccccgag
aaaagattctctctcatttccctaacataggagccgaatgcctcaagtatggcctagata
taacacggcagccwatcccagtagtccctgctgctcattacatgtgtgggggagttaagg
ccgggctccaaggggagaccaatgtgaacggcctgtatgttgcaggtgaggtagcttgta
caggcttacatggagccaaccggctagccagcaattcactactcgaagcgttagtttttg
ctagaagagccgtccagccttcaatagactacaagaagcattcaacactcgacgtaagtt
cttcaa---------------------------------------ttggtgaagatgtac
ttgccaaaatcattgcaaagacgagggaaataaggaaagaattgcaggccatcatgtgga
aatatgtcggcattgtcaggtccactgcaaggctgaagaccgcagagcaccggatrgcag
agttggagrgtaaatgggagraatacttgtttcgacaygggtggaagccaacaatggtgg
cacttgaggcgtgtgaaatgaggaatctcttctgttgcgygaagctmgtggtgagcagtg
cwctatygagaacagagagtcgcgggcttcattacaccatcgatttcccgtwccttgagg
aaagcaagaggcttcctaccattattctgcct------
>PAFTOL009261
tcaaggtacttcgactttgcagttattggcagtggagttgctgggcttcgctatgctctc
gaagttgcaaagcacggaactgttgccgtaattaccaaggctgagcctcatgagagcaac
acaaactatgctcaaggtggagttagtgcagtattgtcccccttagattcggtggaaagt
catatgcaggataccatcattgcaggggcatatctttgcgatgaggag------------
------------------------------------------------------------
------------------------------------------------------------
------------------------------------------------------------
-----------------gaaaggatcagagaactgattgcaatgggtgcatcatttgatc
atggagaggatggaaatttgcacctcgcaagagagggagggcactcccatcatagaattg
tccatgcagctgatatgacrggtagagagatcgagagggcactactagaggcagttgaaa
aaaaccctaacatcttcttgtttgagcaccattttgcaatagatttgttgactttccag-
--------------------------------------gatggttc-caacactgtttgt
catggtgtt------gatactataaatac-------------------------------
------------------------------------------------------------
-------------------------------agtagcaaccggagatggagtcgcgatgg
cccatcgagctcgagcagtgatagcaaatatggagtttgttcagttccacccaactgcct
tagctgacgaaggccttcctataacccctttgaaagcccgagaaaatgcattccttataa
ctgaagctgtcagaggagatggtggcattctttacaatttagccatggaaagattcatgc
ctctttatgatgatrgagcggagcttgccccaagggatgtggtggcaaggagcatagatg
atcaactgaaaaaacggaatgagaagtatgtgctgcttgacataagtcacaaaccccgag
aaaagattctctctcatttccctaacataggagccgaatgcctcaagtatggcctagata
taacacggcagccaatcccagtagtccctgctgctcattacatgtgcggsggagttcagg
ctgggctccaaggggagaccagtgtgaagggcctgtatgttgcaggtgaggtagcttgta
caggcttacatggagccaaccggctagccagcaattcgctactcgaagcgttagtttttg
ctagaagagccgtccagccttcaatagagtacaagaaccattcaacactcgacgtaagtt
cttcaagt------cagtgggcccaaccaacagttcctacatcacttggtgaagatgtac
ttgccaaaatcattgcaaagacgagggaaacaaggagagaattgcaggccatcatgtgga
aatatgtcggcattgtyaggtccactgcaaggctgaagaccgcagagcaccggatagcac
agttggagggtaaatgggaggaatacttgtttcgacacgggtggaagccgacaatggtgg
cacttgaggcgtgtgaaatgaggaatctcttctgttgtgcgaagctagtggtgagcagtg
cactatcgagaacagagagtcgcgggcttcactacaccatcgatttcccataccttgagg
aaagcaagaggcttcctaccatcattctcccc------
>PAFTOL009263
tcaaggtactttgactttgcagttattggcagtggagttgctgggcttcgctatgctctt
gaagttgcaaagcacggaactgttgctgtaattaccaaggctgagcctcatgagagcaac
acaaactatgctcaaggtggagttagtgcagtattgtcccccttagattcggtggaaagt
catatgcgggataccatcattgcaggggcatatctttgcgatgaggagactgtcagagt-
------------------------------------------------------------
------------------------------------------------------------
------------------------------------------------------------
----a------------gagaggatcagagaactgattgcaatgggtgcatcatttgatc
atggagaggacggaaatttgcacctagcgagagagggagggcactcccatcatagaattg
tccatgcagctgatatgacaggtagagagattgagagggccctactagaggcagttgaaa
aaaaccctaacatcttcttgtttgagcaccattttgcaatagatttgttgacttcccag-
--------------------------------------gatggtta-caacactatttgt
catggtgtt------gacactgtaaatactgaaacattgga---------------ggta
at----------------------------------------------------------
-------------------------------ggtagcaactggagatggagtcgcgatgg
cccatcgagctcaagcagtgatagcaaatatggagtttgttcagttccacccaactgcct
tagctgacgaaggccttcctataacccctttgaaagcccgagaaaatgcattccttataa
ctgaagctgtcagaggagatggtggcattctttacaatttagacatggaaagattcatgc
ctctttatgatgatagagcggagcttgccccaagggatgtggtggcaaggagcatagatg
atcaactgaaaaagcggaatgagaagtatgtgctccttgatataagtcacaaaccccgag
aaaagattctctctcatttccctaacataggagccgaatgcctcaagtatggcctagata
taacacagcagccaatcccagtagtccctgccgctcattacatgtgcgggggagttaagg
ccgggctccaaggggagaccaatgtgaaaggcctgtacgttgcaggtgaggtagcttgta
caggcttacatggagccaaccggctagccagcaattcactactcgaagcgttagtttttg
ctagaagagccgtccagccttcaatagactacaagaaccattcaaaactcgacgtaagtt
attcaa---------------------------------------ttggtgaagatgtac
ttgccaaaatcattgcaaagacgagggaaataaggaaagaattgcaggccatcatgtgga
aatatgtcggcattgtcaggtccactgcaaggctcaagaccgcagagcaccggatagcag
agttggagggtatatgggaggaatacttgtttcaccacaggtggaagccaacaatggtgg
cacttgaggcgtgtgaaatgaggaatctcttctgttgcgcgaagctagtggtgagcagtg
cactatcgaggacagagagtcgcgggcttcactacaccatcgatttcccataccttgagg
aaagcaagaggcttcctaccattattctgcct------
>PAFTOL009265
tcaaggtacttcgactttgcagttattggcagtggagttgctgggcttcgctatgctctt
gaagttgcaaagcacggaactgttgctgtaattaccaaggctgarcctcatgagagcaac
acaaactatgctcaaggtggagttagtgcagtattgtcccccttagattcggtggaaagt
catatgcgggataccatcattgcaggggcatatctttgcgatgaggagactgtcagagtg
------------------------------------------------------------
------------------------------------------------------------
--------------------------------gtttgcacagaaggccc-----------
----a------------gagaggatcagagaactgattgcaatgggtgcatcatttgatc
atggagaggacggaaatttgcacctagcaagagagggagggcactcccatcatagaattg
tccatgcagctgatatgacaggtagagagattgagagggcactactagaggcagttgaaa
aaaaccataacatcttcttgtttgagcaccattttgcaatagatttgttgacttcccag-
------------------------------------------------------------
------------------------------------------------------------
------------------------------------------------------------
--------------------------------gtagcaaccggagatggagtcgcgatgg
cccatcgagctcaagctgtgatagcaaatatggagtttgttcagttccacccaactgcgt
tagctgacgaaggccttcctataacccctttgaaagcccgagaaaatgcattccttataa
ctgaagctgtcagaggagatggtggcattctttacaatttagacatggaaagattcatgc
ctctttatgatgatagagcggagcttgccccaagggatgtggtggcaaggagcatagatg
atcaactgaaaaagcggaatgagaagtatgtgctccttgatataagtcacaaaccccgag
aaaagattctctctcatttccctaacataggagccgaatgcctcaagtatggcctagata
taacacggcagccaatcccagtagtccctgctgctcattacatgtgcgggggagttaagg
ccgggctccaaggcgagaccaacgtgaaaggcctgtaygttgcaggtgaggtagcttgta
cgggcttacatggggccaaccggctagccagcaattcactactcgaagcrttagtttttg
ctagaagagccgtccagccttcaatagactacaagaacmattcaaaactcaacgtaagtt
attcaaat------cagtgggctcaaccaacggttcctatgtcaattggtgaagatgtac
ttgccaaaatcattgcaaagacgagggaaataaggaaagaattgcaggccatcatgtgga
aatatgtcggcattgtcaggtccactgcaaggctgaagaccgcagagcaccggatagcag
agttggagggtaaatgggaggaatacttgtttcgacacagktggaagccgacaatggtgg
cacttgaggcgtgtgaaatgaggaatctcttctgttgcgcgaagctagtggtgagcagtg
cactatcgagaacagagagtcgcgggcttcactacaccatcgatttcccataccttgagg
aaagcaagaggcttccaaccattattctgccttgctca
>PAFTOL009267
tcaaggtacttcgactttgcagtcattggcagtggagttgctgggcttcgatatgctctt
gaggttgcaaagcatggaactgttgctataattaccaaggctgagcctcacgagagcaac
acaaactatgctcaaggtggtgttagtgcagtaytgtcccccttagattctgtggaaagt
catatgcaagacaccatcattgcaggggcatatctttgtgatgaggagactgtcagagt-
------------------------------------------------------------
------------------------------------------------------------
------------------------------------------------------------
----a------------gagaggatcagagaactgattgcaatgggtgcatcatttgatc
atggtgaggacggaaatytgcacctagcaagggagggagggcattcccatcatagaattg
tccatgcggctgatatgactggtagggagattgagagggcactactagaggcagttgaaa
aaaatccaaacatctttttgttccagcaccattttgcaatagatttgttgacttcccag-
------------------------------------------------------------
---------------------------------------ca---------------ggtc
atgcggtt--tctatcaaaagtgaccttacttgcctct---------ggtggtgctggtc
atatcta---cccaactacaactaatcctccggtagcaactggtgatggagttgccatgg
cccatcgagctcaagcagtgatagcaaatatggagtttgttcagtttcacccaactgcct
tagctgatgaaggccttcctamracacctttgaaagcacgagaaaatgctttccttataa
cagaagctgtcagaggagacggtggcattctttacaacttggacatggaaagattcatgc
ctctttatgatgatagagcrgagcttgccccgagggatgtggtggcaagaagcatagacg
atcaactgaaaaagcgaaatgagaagtatgtcctccttgacataagtcacaaaccccgag
aaaagattctctctcatttccctaacatagcagccgaatgcctgaagtatggcctggata
taacgcagcagccaatcccagtagtccctgctgctcaytacatgtgtgggggagtkaggg
ctgggctccaaggggagaccaatgtgaagggcttgtacgttgcaggtgaggtrgcttgta
caggcttgcatggagccaaccggctagccagcaattcactactcgaagccttggtttttg
caagaagagccgtccagccttcaatatactacaagaaccattcaacrctcaatgcaagtg
cttcaaat------cagtgggctcaaccaacagttcccacatcactcggtgatgatatac
tttggaaaatcaacacaaagacaaggcaaatacggaaagaattgcaggccataatgtgga
aatatgtwggcattgtcaggtccaccgcaaggctgaagaccgcagagaakaggatagcag
agtcggagggtatatgggaagaatacttgtttcgacatgggtggaagccaacaatggtgg
ggctcgaggcctgtgaaatgaggaatctattytgttgcgcgaagctagtggtgagcagtg
ccttatcgagaacagaaagccgtgggcttcactacacgatcgatttcccttaccttgagg
aaagcaagaggcttcccaccattattctgcct------
>PAFTOL009269
---------ttcgactttgcagtcattggcagtggagttgctgggcttcgatatgctctt
gaagttgcaaagcatggaactgttgctgtaattaccaaggctgagcctcacgagagcaac
acaaactatgctcaaggtggtgttagtgcagtattgtcccccttagattctgtggaaagt
catatgcaagacaccatcattgcaggggcatatctttgtgatgaggagactgtcagagt-
------------------------------------------------------------
------------------------------------------------------------
------------------------------------------------------------
----a------------gagaggatcagagaactgattgcaatgggtgcatcatttgatc
acggtgaggacggaaatttgcacctagcaagggagggagggcattcccatcatagaattg
tccatgcggctgatatgaccggtagggagattgagagggcactactagaggcagttgaaa
aaaatccgaacatctttttgttccagcaccattttgcaatagatttgttgacttcccag-
--------------------------------------gatggttc-caccactgtttgt
catggcgtt------gacactctaaataccgaaacattasa---------------ggtc
atgcggtt--tctatcaaaagtgaccttacttgcctct---------ggtggtgctggtc
atatcta---cccaactacaactaatcctccggtagcaactggtgatggagttgccatgt
cccatcgagctcaagcagtgatagcaaatatggagtttgttcagtttcacccaactgcct
tagctgatgaaggccttcctacaacacctttgaaagcacgagaaaatgctttccttataa
cagaagctgtcagaggagacggtggcattctttacaacttggacatggaaagattcatgc
ctgtttatgatgatagagcggagcttgccccgagggatgtggtggcaagaagcatagatg
atcaactgaaaaagcgaaatgagaagtatgtcctccttgacataagtcacaaaccccgag
aaaagattctctctcatttccctaacatagcagccgaatgcctcaagtatggcctggata
taacgcagcagccaatcccagtagtccctgctgctcattacatgtgcgggggagtcaggg
ctgggctccaaggggagaccaatgtgaagggcttgtacgttgcaggtgaggtagcttgta
caggcttgcatggagccaaccggctagccagcaattcactactcgaagccttggtttttg
caagaagagccgtccagccttcaatatactacaagaaccattcaacaatgaatgcaaatg
cttcaaat------cagtgggctcaaccaacagtccccacgtcactcggtgatgatatac
tttcgaaaatcaacacaaagacaaggcaaatacggaaagaattgcaggccataatgtgga
aatatgttggcattgtcaggtccaccgcaaggctgaagaccgcagagaagaggatagcag
agttggagggtatatgggaagaatacttgtttcgacatgggtggaagccaacaatggtgg
ggctcaaggcctgtgaaatgaggaatctattttgttgcgcgaagctagtggtgagcagtg
ccttatcgagaacagaaagccgtgggcttcactacacgatcgatttcccttaccttgagg
aaagcaagaggcttcccaccattattctgccc------
>PAFTOL009271
tcaaggtacttcgactttgcagttattggtagtggagttgctgggcttcgctatgctctt
gaagttgcaaagcacggaactgttgctgtaattaccaaggctgagcctcatgagagcaac
acaaactatgctcaaggtggagttagtgcagtattgtcccccttagattcggtggaaagt
catatgcaggataccatcattgcaggggcgtatctttgcgatgaggagactgtcagagtg
------------------------------------------------------------
------------------------------------------------------------
--------------------------------gtttgcacagaagggcc-----------
----a------------gagaggatcagagaactgattgcaatgggtgcatcatttgatc
atggagaggacggaaatttgcacctagcaagagagggagggcactcccatcatagaattg
tccatgcagctgatatgacaggtagagagatcgagagggcactactagaggcagttgaaa
aaaaccctaacatcttcttgtttgagcaccattttgcaatagatttgttgacttcccag-
--------------------------------------gatggttc-catcactgtttgt
catggtgtt------gacactataaatactgaaacattgga---------------ggta
atg---------------------------------------------------------
--------------acatcagtgaa------tgtagcaactggagatggagtcgcgatgg
cccatcgagctcgagcagtgatagcaaatatggaatttgttcagttccacccaaccgcct
tagctgacgaaggccttcctataacccctttgaaagcccgagaaaatgcattccttataa
ctgaagctgtcagaggagatggtggcattctttacaatttagacatggaaagattcatgc
ctctttatgatgatagagcggagcttgccccaagggatgtggtggcaaggagcatagatg
atcaactgaaaaaacggaatgagaagtatgtgctgcttgacataagtcacaaaccccgag
aaaagattctctctcatttccctaacataggagccgagtgcctaaagtatggcctagata
taacacagcagccaatcccagtagtccctgctgctcattacatgtgcgggggagttaagg
ccgggcttcaaggggagaccaatgtgaaggggctgtatgttgcaggtgaggtagcttgta
caggcttacatggagccaaccggctagccagcaattcactactcgaagcattagtttttg
ctagaagagccgtccagccttcaatagactacaagaacctgtcagcactcgacgtaagtt
cttcaaat------cagtgggctcaaccaacagttcctacatcacttggtgaagatgtac
ttgccaaaatcattgcaaagacgagggagataaggagagaattgcaggccatcatgtgga
aatatgtcggcattgtcaggtccactgcaaggctgaagaccgcagagcaccggatagcac
agttggagggtaaatgggaggaatacttgtttcgacatgggtggaagccaacaatggtgg
cacttgaggcgtgtgaaatgaggaatctcttctgttgtgcgaagctagtggtgagcagtg
cactgtcgagaacagagagtcgcgggcttcactacaccatcgatttcccataccttgagg
aaagcaagaggcttcctaccattattctgccttgctca
>PAFTOL009279
tcaaggtacttcgactttgcagttgttggcagtggagttgctgggcttcgctatgctctt
gaagttgcaaagcayggaactgttgctgtaattaccaaggctgagcctcatgagagcaac
acaaactatgctcaaggtggagttagtgcagtattstcccccctagattcagtggaaagt
catatgcargataccatcattgcaggggcatatctttgcgatgaggagactgtcagagt-
------------------------------------------------------------
------------------------------------------------------------
------------------------------------------------------------
----a------------gagaggatcagagaactgattgcaatgggtgcatcatttgatc
atggagaggatggaaatttgcacctagcaagagagggagggcactcccatcatagaattg
tccatgcagctgatatgacaggtagagagatcgagagggcgctactagaggcagttgaaa
aaaacmctaacatcttcttgtttgagcaccattttgcaatagatttgttgacttcccag-
--------------------------------------gwtggttc-caacactatttgt
catggtgtt------gacactataaatactgaaacattgga---------------ggtg
gtacggtt--tatatcaaaagtcactttacttgcctct---------ggtggtgctggtc
acattta---cccgactacaacgaatcctccggtagcaacyggagayggagtcgcaatgg
cccatcgagctcaagcagtgatagcaaayatggagtttgttcagttccacccaactgcct
tagctgacgagggccttcctrtaacccctttgacagcccgagaaaatgcattccttatwa
ctgaagctgtcagaggagatggtggcattctgtacaatttagacatggaaagattcatgc
ctctttatgatgatagagcggagcttgccccaagggatgtggtggccaggagcatagayg
atcaactgaaaaagcggaatgagaagtatgtgctccttgacataagtcacaaaccacgag
aaaagattctctctcatttccctaacataggagccgaatgcctcaagtatggcctagaca
taacacggcagccaatcccagtagtccctgctgctcattacatgtgcgggggggttaagg
ctgggctccaaggggagaccaatgtgaagggyctgtatgttgcaggtgaggtagcttgta
caggcttacatggagccaacaggctagccagcaattcactactcgaagcgttagtkttyg
ctagaagagcygtccagccttcaatagactacaagagccattcaacactcaacgtaagtt
cttcmaat------cagtgggctcaaccaacagttcctacatcacttggtgaagatgcac
ttgccaaaatcattgcaragacgagggaaataaggaaagaattgcaggccaccatgtgga
aatatgtcggcattgtcaggtccaccgcaaggctgaagaccgcagagcaacggatagcag
agttggagggaaaatgggagaaatacttgtttcgacacgggtggaagccaacaatggtgg
cacttgaggcktgtgaaatgaggaatctcttctgttgcgcraagctagtrgtgagcagtg
cattatcaagaacagagagtcgcgggcttcactacaccatcgatttcccrtaccttgagg
aaagcaagaggcttcctaccattattctgcct------
>PAFTOL009281
------------------------------------------------------------
------------------------------------------------------------
------------------------------------------------------------
------------------------------------------------------------
------------------------------------------------------------
------------------------------------------------------------
------------------------------------------------------------
-----------------gagaggatcagagaactgattgsmatgggtgcatcrtttgatc
atggagaggacggaaatttgcacctagcragagagggagggcactcccatcatmgaattg
tccatgcagctgatatgacaggtagagagatcgagagggcactactagaggcagttgaaa
aaaaccctaacatcttcttgtttgagcatcattttgcaatagatttgttgacttcccag-
--------------------------------------gatggttc-caacactatttgt
catggtgtt------gacactataaatactgaaacattgga---------------ggta
ttgacacc--agtgaattgaccttttctgttgc------------------atttgtctt
atgtgat---ggagcgatgaaaatgtgtgcaggtagcaactggagatggagtcgcgatgg
cccaccgagctcaagcagtgatagcaaatatggagtttgttcagttccacccaactgcct
tagctgacgaaggccttcctataacccctttgaaagcccgagaaaatgcattccttataa
ctgaagctgtcagaggagaaggtggcattctgtacaatttagacatggaaagattcatgc
ctctttatgatgatagagcggagcttgccccaagggatgtggtggcaaggagcatagatg
atcaactgaaaaagcggaatgagaagtatgtgctccttgacataagtcacaaaccccgag
aaaagattctctctcatttccctaacataggagccgaatgcctcaagtatggcctagaca
taacacggcagccaatcccagtagtccctgctgctcattacatgtgcgggggagttaagg
ctgggctccaaggggagaccaatgtgaagggcctgtatgttgcaggtgaggtagcttgta
caggcttacatggagccaaccggctagccagcaattcactactcgaagcgttagtttttg
ctagaagagccgtccagccttcaatagactacaaaaaccattcaactctcaacgtaagtt
cttcaaat------cagtgggctcaaccgacagttcctagatcacttggtgaagatgtac
ttgccaaaatcattgcaaagacgagggaaataaggaaagaattgcaggccatcatgtgga
aatatgtcggcattgtcaggtccactgcaaggctgaagaccgcagagcaccggatagcag
agttggagggtaaatgggaggaatacttgtttcgacacgggtggaagccaacaatggtag
cgcttgaggcgtgtgaartgaggaatctcttctgttgcgcgaagctagtggtgagcagtg
cactatcgagaacagagagtcgcgggcttcactacaccatcgatttcccataccttgagg
aaagcaagaggcttcctaccattattctgcct------
>PAFTOL009283
tcaaggtactttgactttgcagttgttggcagtggagttgctgggcttcgctatgctctt
gaagttgcaaagcacggaactgttgctgtaattaccaaggctgagcctcatgagagcaac
acaaactatgctcaaggtggagttagtgcagtattgtcccccctagattcggtggaaagt
catatgcargayaccatcattgcaggggcrtatctttgygatgaggagactgtcagagt-
------------------------------------------------------------
------------------------------------------------------------
------------------------------------------------------------
----a------------gagaggatcagagaactgattgcaatgggtgcatcatttgatc
atagagaggatggaaatttgcacctagcaagagagggagggcactcccatcatagaattg
tccatgcagctgatatgacaggtagagagatcgagagggcgctactagaggcagttgaaa
aaaaccctaacatcttcttgtttgagcaccattttgcaatagatttgttgacttctcag-
------------------------------------------------------------
------------------------------------------------------------
------------------------------------------------------------
--------------------------------gtagcaactggagatggagtcgcgatgg
cccatcgagctcaagcagtgatagcaaatatggagtttgttcagttccacccaactgcct
tagctgacgagggccttcctataacccctttgacagcccgagaaaatgcattccttataa
ctgaagctgtcagaggagatggtggcattctgtacaatttagacatggaaagattcatgc
ctctttatgataatagagcggagcttgccccaagggatgtggtggcaaggagcatagacg
atcaactgaaaaagcggaatgagaagtatgtgctccttgacataagtcacaaaccccgag
aaaagattctctctcatttccctaacataggagccgaatgcctcaagtatggcctagaca
taacacagcagccaatccctgtagtccctgctgctcattacatgtgtgggggagtcaagg
ctgggctccaaggggagaccaatgtgaagggcctgtatgttgcaggtgaggtagcttgta
caggcttacatggagccaacaggctagccagcaattcactacttgaagcgttagtttttg
ctagaagagccgtccagccttcaatagactacaagaaccattcaacactcaacgtaagtt
cttcgaat------cagtgggctcaaccaacagttcctacgtcacttggtgaagatgtac
ttgccaaaatcattgcaaagacgagggaaataaggaaagaattgcaggccrtcatgtgga
aatatgtcggcattgtcaggtccaccgcaaggctgaagaccgcagagcaccggatagcag
agttggagggaaaatgggagaaatacttgtttcgatacggttggaagccaacaatggtgg
cacttgaggcgtgtgaaatgaggaatctcttctgttgcgcgaagctagtggtgagcagtg
cattatcaagaacagagagtcgcgggcttcactacaccatcgatttcccataccttgagg
aaagcaagaggcttcctaccattattctgcct------
>PAFTOL009285
tcaaggtacttcgactttgcagtcattggcagtggagttgctgggcttcgatatgctctt
gaagtcgcaaagcatggaactgttgctgtaattaccaaggctgagcctcacgagagcaac
acaaactatgctcaaggtggtgttagtgcagtattgtcccccttagattctgtggaaagt
catatgcaagacaccatcattgcaggggcgtatctttgtgatgaggagactgtcagagt-
------------------------------------------------------------
------------------------------------------------------------
------------------------------------------------------------
----a------------gagaggatcagagaactgattgcaatgggtgcatcatttgatc
atggtgaggatggaaatttgcacctagcaagggagggagggcattcccatcatagaattg
tccatgcagctgacgtgactggtagggagattgagagggcactactagaggcagttgaaa
aaaatccaaacatctttttgttccagcaccattttgcaatagatttgttgacttcccag-
--------------------------------------gatggttc-cacagctgtttgt
catggcgtt------gacactctaaatactgaaacattagg---------------ggtc
atgcggtt--tctatcaaaagtgaccttacttgcctct---------ggtggtgctggtc
atatcta---cccaactacaactaatcctccggtagcaactggtgatggagttgccatgg
ctcatcgagctcaagcagtgatagcaaatatggagtttgttcagtttcacccaactgcct
tagctgatgaaggccttcctataacagctttgaaagcacgagaaaatgctttccttataa
cagaagctgtcagaggagacggtggcattctttacaacttggacatggaaagattcatgc
ctctttatgatgatagagcggagcttgccccgagggatgtggtggcaagaagcatagacg
atcaactgaaaaagcgaaatgagaagtatgtcctccttgacataagtcacaaaccccgag
aaaagattctctctcatttccctaacatagcagccgaatgcctcaaatatggcctggata
taacgcagcagccaatcccagtagtccctgctgctcattacatgtgcgggggtgttaggg
ctgggctccaaggggagaccaatgtgaagggcttgtacgttgcaggtgaggtagcttgta
caggcttgcatggagccaaccggctagccagcaattcactactcgaagccttggtttttg
caagaagagccgtccagccttcaatatactacaagaaccattcaacactcaatgcaagtg
cttcaaat------cagtgggctcaaccaacagttcccacatcactcagtgatgatatac
tttcgaaaatcaacacaaagacaaggcaaatgcggaaagaattgcaggccataatgtgga
aatatgttggcattgtcaggtccaccgcaaggctgaagaccgcagagaagaggatagcag
agttggagggtatatgggaagaatacttgtttcgacatgggtggaagccaacaatggtgg
ggctcgaggcctgtgaaatgaggaatctattttgttgcgcgaagctagtggtgagcagtg
ccttatcgagaacagaaagccgtgggcttcactacacgatcgatttcccttaccttgagg
aaagcaagaggcttcccaccattattctgcct------
>PAFTOL009287
------tacttcgactttgcagttgttggcagtggagttgctgggcttcgctatgctctt
gaagttgcaaagcacggaactgttgctgtaattaccaaggctgagcctcatgagagcaac
acaaactatgctcaaggtggagttagtgcagtattgtcccccctagattcggtggaaagt
catatgcaggataccatcattgcaggggcatatctttgcgatgaggagactgtcagagt-
------------------------------------------------------------
------------------------------------------------------------
------------------------------------------------------------
----a------------gagaggatcagagaactgattgcaatgggtgcatcatttgacc
atggagaggatggaaatttgcacctagcaagagagggagggcactcccatcatagaattg
tccatgcagctgatatgactggtagagagatcgagagggcactactggaggcagttgaaa
aaaaccctaacatcttcttgtttgagcaccattttgcaatagatttgttgacgtcccag-
------------------------------------------------------------
------------------------------------------------------------
------------------------------------------------------------
--------------------------------gtcgcaactggagatggagtcgcgatgg
cccatcgagctcaagcagtgatagcaaatatggrgtttgttcagttccacccaactgcct
tagctgatgagggccttcctataacccctttgacagcccgagaaaatgcattccttataa
ctgaagctgtcagaggagatggtggcattctgtacaatttagacatggaaagattcatgc
ctctttatgatgatagagcggagcttgccccaagggatgtggtggcaaggagcatagacg
atcaactgaaaaagcggaatgagaagtatgtgctccttgacataagtcacaaaccccgag
aaaagattctctctcatttccctaacataggagctgaatgcctcaagtatggcctagaca
taacacggcagccaatcccagtcgtccctgctgctcattacatgtgcgggggagttaagg
ctgggctccaaggggagaccaatgtgaagggcctgtatgttgcaggtgaggtagcttgta
caggcttgcatggagccaacaggctagccagcaattcactactcgaagcgttagtttttg
ctagaagagccgtccagccttcaatagactacaagaaccattcaacactcaacgtaagtt
cttcaaat------cagtgggctcaaccaacagttcctacgtcacttggtgaagaagtac
ttgccaaaatcattgcaaagacgaaggaaataaggaaagaattgcagacgatcatgtgga
aatatgtcggcattgtcaggtccaccgcaaggctgaagaccgcagagcagcggatagcag
agttggagggaaaatgggagaaatacttgtttcgacacgggtggaagccaacaatggtgg
cacttgaggcatgtgaaatgaggaatctcttctgttgcgctaagctagtggtgagcagtg
cattatcaagaacagagagtcgcgggcttcactacaccatcgatttcccataccttgagg
aaagcaagaggcttcctaccattattctgcct------
>PAFTOL009289
tcaaggtacttcgactttgcagttattggcagtggagttgctgggcttcgctatgctctt
gaagttgcaaagcacggaactgttgctgtaattaccaaggctgagcctcatgagagcaac
acaaattatgctcaaggtggagttagtgcagtattgtcccccttagattcagtagaaagt
catatgcgggataccatcattgcaggggcatatctttgcgatgaggagactgtcagagt-
------------------------------------------------------------
------------------------------------------------------------
------------------------------------------------------------
----a------------gagaggatcagagaactgattgcaatgggtgcatcatttgatc
atggagaggacggaaatttgcacctagcgagagagggagggcactcccatcatagaattg
tccatgcagctgatatgacaggtagagagattgagagggcactactagaggcagttgaga
aaaaccctaacatcttcttgtttgagcaccattttgcaatagatttgttgacttcccag-
--------------------------------------gttagctt-tcatgc-gcttgt
tgtatgtgt------atcagtgtatttgagtaagaatt--a----------cca--ggtg
gtgcggtt--tatatcaaaagtcactttacttgcctct---------ggtggtgctggtc
acattta---cccgactacaacgaatcctccggtagcaactggagatggagtcgcgatgg
cccatcgagctcaagcagtgatagcaaatatggagtttgttcagttccacccaactgcct
tagctgacgaaggccttcctataacccctttgaaagcccgagaaaatgcattccttataa
ccgaagctgtcagaggagatggtggcattctttacaatttagacatggaaagattcatgc
ctctttatgatgatagagcagagcttgccccaagggatgtggtggcaaggagcatagacg
atcaactgaaaaagcggaatgagaagtatgtgctccttgacataagtcacaaaccccgag
aaaagattctctctcatttccctaacataggagccgaatgcctcaagtatggcctagata
taacacggcagccaatcccagtagtccctgctgctcattacatgtgcgggggagttaagg
ccgggctccaaggggagaccaatgtgaaaggcctgtacgttgcaggtgaggtagcttgta
caggcttacatggagccaaccggctagccagcaattcactactcgaagcgttagtttttg
ctagaagagccgtccagccttcaatagattacaagagccagtcaaaagtcgac-------
--------------------------------gttgctacgtcactcggtgaagatgtac
ttgccaaaatcattgcaaagacgagggaaataaggaaagaattgcaggccatcatgtgga
aatatgtcggyattgtyaggtccacygcaaggctgaagaccgcagagcaccggatagcag
agttggagggwaaatgggagraatacttgtttcracacrggtggaagccaacaatggtgg
cacttgaggcstgtgaaatgaggaatctcttctgttgygcraagctagtggtgagcagtg
cactatcgagaacagagagtcgcgggcttcactacaccatcgatttcccgtaccttgagg
aaagcaagaggcttcctaccattattctgcct------
>PAFTOL009291
tcaaggtacttcgactttgcagttgttggcagtggagttgctgggcttcgctatgctctt
gaagttgcaaggcacggaactgttgctgtaattacyaaggctgagcctcatgagagcaac
acaaactatgctcaaggtggagttagtgcagtattgtcccccctagattcrgtggaaagt
catatgcaggataccatcattgcaggggcacatctttgygatgaggagactgtcagagt-
------------------------------------------------------------
------------------------------------------------------------
------------------------------------------------------------
----a------------gagaggatcagggaactgattgcaatgggtgcatcatttgatc
atggagaggatggaaatttgcacctagcaagagagggagggcactcccatcatagaattg
tccatgcagccgatatgacaggtagagagatcgagagggcgctactagaggcagttgaaa
aaaaccctmacatcttcttgtttgagcaccattttgcaatagatttgttgacttcccag-
--------------------------------------gatggttc-caacamtmtttgt
yatggtgty------gacactataaatactgaaacattrga---------------ggtg
gtgcggtt--tatatcaaaagtcactttacttgcctct---------ggtggtgctggtc
acattta---cccgactacaacgaatcctcmggtagcaactggagatggggtcgcgatgg
cccatcgagctcaagcagtgatagcaaatatggagtttgttcagttccacccaactgcct
tagctgacgagggccttcctataacccctttgacagcccgagaaaatgcattccttataa
ctgaagctgtcagaggagatggtggcattctgtacaatttagacatggaaagattcatgc
ctctttatgatgatagagcggagcttgccccaagggatgtggtggcaagragcatagacg
atcaactgaaaaagcggaatgagaagtatgtgctccttgacataagtcacaaaccccgag
aaaagattctctctcatttccctaacataggagccgaatgcctcaagtatggcctagaca
taacacggcagccaatcccagtagtccctgcggctcattacatgtgtgggggagttaagg
ctgggctccaaggggagaccaatgtgaagggcctgtatgttgcaggtgaggtagcttgta
caggcttacatggagccaacaggctagccagcaattcactactcgaagcgttagtttttg
ctagaagagccgtccagccttcaatagactacaagaaccattcaacactcaacgtaagtt
cttcaaat------cagtgggctcaaccaacagttcctacgtcacttgctgaagatgcac
ttgccaaaatcattgcaaagacgagggmaataaggaaagaattgcaggccatcatgtgga
aatatgtcggcattgtcaggtccaccgcaaggctgaagaccgcagagsascggatagcag
agttggagggaaaatgggagaaatacttgtttcgacacgggtggaagccaacaatggtgg
cacttgaggcatgtgaaatgaggaatctcttctgttgcgcgaagctagtggtgagcagtg
cattatcaagaacagagagtcgcgggcttcactacaccatygatttcccataccttgagg
agagcaagaggcttcctaccattattctgcct------
>PAFTOL009293
tcaaggtactttgactttgcagttgttggcagtggagttgctgggcttcgctatgctctt
gaagttgcaaagcacggaactgttgctgtaattaccaaggctgagcctcatgagagcaac
acaaactatgctcaaggtggagttagtgcagtattgtcccccctagattmsgtggaaagt
catatgcaggataccatcattgcaggggcatatctttgcgatgaggagactgtcagagt-
------------------------------------------------------------
------------------------------------------------------------
------------------------------------------------------------
----a------------gagaggatcagagaactgattgcaatgggtgcatcatttgatc
atggagaggatggaaatttgcacctagcaagagagggagggcactcccatcatagaattg
tccatgcagctgatatgacaggtagagagatcgagagggcgctactrgaggcagttgaaa
aaaaccctaacatcytcttgtttgagcaccattttgcaatagatttgttgacttcccag-
------------------------------------------------------------
------------------------------------------------------------
------------------------------------------------------------
--------------------------------gtagcaactggagatggagtcgcratgg
cccatcgagctcaagcagtgatagcaaatatggagtttgttcagttccacccaactgcct
tagctgaygagggccttcctataacccctttgacagcccgagaaaatgcattccttataa
ctgaagctgtcagaggagatggtggaattctgtacaatttagacatggaaagattcatgm
ytctttatgatgatagagcggagcttgccccaagggatgtggtggcaaggagcatagacg
atcaactgaaaaarcggaatgagaagtatgtgctccttgacataagtcacaaaccccgag
aaaagattctctctcatttccctaacataggagccgaatgcctcaagtatggcctagaca
taacacrgcagccaatccctgtagtccctgctgctcattacatgtgtgggggagtyaagg
ctgggctccaaggggagaccaatgtgaagggcctgtatgttgcaggtgaggtagcttgta
caggcttacatggagccaacaggctagccagcaattcactactcgaagcgctagtttttg
ctagaagagccgtccaaccttcaatagactacaagaaccattcaacactcaacgtaagtt
cttcaaay------cagtgggctcarccaacagttcctacrtcacttggtgaagatgtac
ttgccaaaatcattgcaaagacragggaaataaggaaagaattgcaggccatcatgtgga
aatatgtcggcattgtcaggtccacygcaaggytgaagaccgcagagcaccggatagcag
agttggagggramatgggaraaatacttgtttcgatacggktggaagccaacaatggtgg
cacttgaggcgtgtgaaatgaggaatctcttctgttgcgcgaagctagtggtgagcagtg
cattrtcaagaacagagagtcgcgggcttcactacacyatcgatttcccrtaccttgagg
aaagcaagaggcttcctaccattattctgcct------
>PAFTOL009295
tcaaggtactttgactttgcagttgttggcagtggagttgctgggcttcgctatgctctt
gaagttgcaaagcacggaactgttgctgtaattaccaaggctgagcctcatgagagcaac
acaaactatgctcaaggwggagttagtgcagtattgtcccccctagattcggtggaaagt
catatgcaggataccatcattgcaggggcatatctttgcgatgaggagactgtcagagt-
------------------------------------------------------------
------------------------------------------------------------
------------------------------------------------------------
----a-------------------------------------------------------
------------------------------------------------------------
------------------------------------------------------------
------------------------------------------------------------
------------------------------------------------------------
------------------------------------------------------------
------------------------------------------------------------
--------------------------------gtagcaactggagatggagtggcgatgg
cccatcgagctcaagcagtgatagcaaatatggagtttgttcagttccacccaactgcct
tagctgacgakggccttcctatamcccctttgacagcccgagaaaatgcattccttrtaa
ctgaagctgtcagaggagatggtggcattctgtacaatttagacatggaaagattcatgc
ctctttatgataatagagcggagcttgccccaagggatgtggtggcaaggagcatagacg
atcaactgaaaaagcggaatgagaagtatgtgctccttgacataagtcacaaaccccrag
aaaaga---tctctcatttccctaacataggagccgaatgcctcragtatggcctagaca
taacacggcagccaatcccagtagtccctgctgctcattacatgtgtgggggagttaagg
ctgggctccaaggggagaccaatgtgaagggcctgtatgttgcaggagaggtagcttgta
caggcttacatggagccaacaggctagccagcaattcactacttgaagcgttagtttttg
ctagaagagccgtccagccttcaatagactacaagaaccattcaacactcaatgtaagtt
cttcacactcaatgtaagttcttcaaatcacagttcctaygtcacttggtgaagatgtac
ttgcsaaaatcattgcaaagacgagggaaataaggaaagaattgcaggccatcatgtgga
aatatgtcggcattgtcaggtccaccgcaaggctgaagaccgcagagcaccrgatagcag
agttggagggaaaatgggaraaatacttgtttcgatacggktggaagccaacaatggtgg
cacttgaggcgtgtgaaatgaggaatctcttctgttgcgcgaagctagtggtgagcagtg
cattatcaagaacagagagtcgcggg----------------------------------
--------------------------------------
>PAFTOL009297
tcaaggtacttcgactttgcagttattggcagtggagttgctgggcttcgctatgctctt
gaagttgcaaagcacggaactgttgctgtaattaccaaggctgagcctcatgagagcaat
acaaactatgctcaaggtggagttagtgcagtattgtcccccttagattcggtggaaagt
catatgcaggataccatcattgcaggggcatatctttgcgatgaggagactgtcagagt-
------------------------------------------------------------
------------------------------------------------------------
------------------------------------------------------------
----a------------gagaggatcagagaactgattggcatgggtgcatcatttgatc
atggagaggacggaaatttgcacctagcaagagagggagggcactcccatcatagaattg
tccatgcagctgatatgacaggtagagagatcgagagggcactactagaggcagttgaaa
araaccctaacatcttcttgtttgaacaccattttgcaatagatttgttgacttcccag-
--------------------------------------gatggttc-caacactatttgt
catggtgtt------gacactataaatactgaaacattgga---------------ggt-
------------------------------------------------------------
-------------------------------agtagcaactggagatggagtcgcgatgg
cccatcgagctcaagcagtgatagcaaatatggagtttgttcagttccacccaactgcct
tagctgacgaaggccttcctaaaatccctttgaaagcccgagaaaatgcattccttataa
ctgaagctgtcagaggagatggtggcattctttacaatttagacatggaaagattcatgc
ctctttatgatgatagagcrgagcttgccccaagggatgtggtggcaaggagcatagatg
gtcaactgaaaaagcggaatgagaagtatgtgctccttgacataagtcacaaaccccgag
aaaagattctctctcatttccctaacatagsagccgaatgcctcaagtatggcctagata
taacacggcagccaatcccagtagtccctgctgctcattacatgtgcgggggagtcaagg
ccgggctccaaggggagaccaatgtgaatggcctgtatgttgcaggtgaggtagcttgta
caggcttacatggagccaaccggctagccagcaattcactactcgaagcgttagtttttg
ctagaagagccgtccagccttcaatagactacaagaaccattcgacactcgatgtaagtt
cttcaaat------cagtgggctcaaccgacagttcctacgtcacttggtgaagatgtac
tcgccaaactcattgcaaagacgagggaaataaggaaakaattgcaggccatcatgtgga
aatatgtcggcattgtcaggtccactgcaaggctgaagaccgcagagcgccggatagcag
agttggagagtaaatgggaggaatacttgtttcgacacgggtggargccaacaatggtgg
cacttgaggcgtgtgaaatgaggaatctcttctgttgcgcgaagctagtggtgagcagtg
cactatcgagaacagagagtcgcgggcttcactacaccatcgatttcccgtaccttgagg
aaagcaagaggcttcctaccattattctgcct------
>PAFTOL009299
tcaaggtacttcgactttgctgttattggcagtggagttgctgggcttcgctatgctctt
gaagttgcaaagcacggaactgttgcagtaattaccaaggctgagcctcatgagagcaac
acaaactatgctcaaggtggagtgagtgcagtattgtcccccttagattcggtggaaagt
catatgcgggataccatcattgcaggggcatatctttgcgatgagca-------------
------------------------------------------------------------
------------------------------------------------------------
------------------------------------------------------------
----a------------gagaggatcagagaactgattgcaatgggtgcatcatttgatc
atggagaggacggaaatttgcacctagcgagagagggagggcactcccaccatagaattg
tccatgcagctgatatgacaggtagagagattgagagggcactactagaggcagttgaaa
aaaaccctaacatcttcttgtttgagcaccattttgcaatagatttgttgacttcccag-
------------------------------------------------------------
------------------------------------------------------------
------------------------------------------------------------
--------------------------------gtagcaactggagatggagtcgcgatgg
cccatcgagctcaagcagtgatagcaaatatggagtttgttcagttccacccaactgcct
tagctgatgaaggccttcctataatccctttgaaagcccgagaaaatgcattccttataa
ctgaagctgtcagaggagatggtggcattctttacaatttagacatggaaagattcatgc
ctctttatgatgatagagcagagcttgccccaagggatgtggtggcaaggagcatagatg
accaactgaaaaagcggaatgagaagtatgtgctccttgacataagtcacaaaccccgag
aaaagattctctctcatttccctaacatagkagccgaatgcctcaagtatggcctagata
taacacggcagccaatcccagtagtccctgctgctcattacatgtgcgggggagttaagg
cggggctccaaggggagaccaatgtgaaaggcctgtatgttgcaggtgaggtagcttgta
caggcttacatggagccaaccggctagccagcaattcactactcgaagcattagtttttg
ctagaagagccgtccagccttcaatagactacaagaaccattcaaaactcaacgtaagtt
cttcaa---------------------------------------ttggtgaagatgtac
ttgccaaaatcattgcaaagacgagggaaataaggaaagaattgcaggccatcatgtgga
aatatgtcggcattgtcaggtccactgcaaggctgaagaccgcagagcaccggatagcag
agttggagggtaaatgggaggaatacctgtttcgacgcgggtggaagccaacaatggtgg
cacttgaggcgtgtgaaatgaggaatctcttctgttgcgcgaagctagtggtgagcagtg
cactatcgagaacagagagtcgcgggcttcactacaccatcgatttcccgtacctcgagg
aaagcaagaggcttcctacc------------------
>PAFTOL009301
tcaaggtacttcgactttgcagttattggcagtggagttgctgggcttcgctatgctctc
gaagttgcaaagcacggaactgttgctgtaattaccaaggctgagcctcatgagagcaac
acaaactatgctcaaggtggagttagtgcagtattgtcccccttagattcggtggaaagt
catatgcgggataccatcattgcaggggcatatctttgcgatgaggagactgttagagta
agctcaaatgacatggcatgttctatatagttgtacacgtcaattctgctctcccaaaaa
cttgatggctgaatcaggctgataactctg-tttattctgcttttttcacagttcctgtt
tgttctcttggcat----cttaatgtcatgtggtttgcacagaagggcc-----------
----a------------gagaggatcagagaactgattgcaatgggtgcatcatttgatc
atggagaggacggaaatttgcacctagcgagagagggagggcactcccatcatagaattg
tccatgcagctgatatgacaggtagagagattgagagggcactactagaggcagttgaaa
aaaaccctaacatcttcttgttkgagcaccattttgca----------------------
------------------------------------------------------------
------------------------------------------------------------
------------------------------------------------------------
--------------------------------gtagcaacyggagatggagtcgcgatgg
cccatcgagctcaagcagtgatagcaaatatggagtttgttcagttccacccaactgcct
tagctgacgaaggccttcctataacccctttgaaagcccgagaaaatgcattccttataa
ctgaagctgtcagaggagatggtggcattctttacaatttagacatggaaagattcatgc
ctctttatgatgatagagcggagcttgccccaagggatgtggtggcaaggagcatagatg
atcaactgaaaaagcggaatgagaagtatgtgctccttgatataagtcacaaaccccgag
aaaagattctctctcatttccctaacataggagccgaatgcctcaagtatggcctagata
taacacagcagccaatcccagtagtccctgctgctcattacatgtgcgggggagttaagg
ccgggctccaaggggagaccaatgtgaaaggcctgtatgttgcaggtgaggtagcttgta
caggcttacatggagccaaccggctagccagcaattcactactcgaagcgttagtttttg
ctagaagagccgtccagccttcaatagactacaagaaccattcaaaactcgacgtaagtt
cttcaaat------cagtgggctcaaccaacagttcctacatcacttggtgaagatgtac
ttgccaaaatcattgcaaagacgagggaaataaggaaagaattgcaggccatcatgtgga
aatatgtcggcattgtcaggtccactgcaaggctcaagaccgcagagcaccggatagcag
agttggagggtaaatgggaggaatacttgtttcaacacaggtggaagccaacaatggtgg
cacttgaggcgtgtgaaatgaggaatctcttctgttgtgcgaagctagtggtgagcagtg
cactatcgaggacagagagtcgcgggcttcactacaccatcgatttcccataccttgagg
aaagcaagaggcttcctaccattattctgcct------
>PAFTOL009303
tcaaggtacttcgactttgcagttattggcagtggagttgctgggcttcgctatgctctt
gaagttgcaaagcacggaactgttgctgtaattaccaaggctgagcctcatgagagcagc
acaaactatgctcaaggtggagttagtgcagtattgtcccccttagattcggtggaaagt
catatgcgggataccatcattgcaggggcatatctttgcgatga----------------
------------------------------------------------------------
------------------------------------------------------------
------------------------------------------------------------
----w------------gagaggatcagagaactgattgcaatgggtgcatcatttgatc
atggagaggacggaaatttgcacctagcgagagagggagggcactcccatcatagaattg
tccatgcagctgatatgacaggtagagagattgagagggcactactagaggcagttgaaa
agaaccctaacatcttcttgtttgagcaccattttgcaatagatttgttgacttcccag-
------------------------------------------------------------
------------------------------------------------------------
------------------------------------------------------------
--------------------------------gtagcaactggagatggggtcgcgatgg
cccatcgagctcaagcagtgatagcaaatatggagtttgttcagttccacccaactgcct
tagctgacgaaggccttcctataacccctttgaaagcccgagaaaatgcattccttataa
ctgaagctgtcagaggagatggtggcattctttacaatttagacatggaaagattcatgc
ctctttatgatgatagagcggagcttgccccaagggatgtggtggcaaggagcatagatg
atcaactgaaaaagcggaatgagaagtatgtgctccttgatataagtcacaaaccccgag
aaaagattctctctcatttccctaacataggagccgaatgcctcaagtatggcctagata
taacacggcagccaatcccagtagtccctgctgctcattacatgtgtgggggagttaagg
ccgggcttcaaggggagaccaatgtgaaaggcctgtacgttgcaggtgaggtagcttgta
caggcttacatggagcgaaccggctagccagcaattcactactcgaagcgttagtttttg
ctagaagagccgtccagccttcaatagactacaagaaccattca----------------
------------------------------------------------------------
-----aaraaccattcaaaaacgagggaaataaggaaagaattgcaggccatcatgtgga
aatatgtcggcattgtcaggtccactgcaaggctcaagaccgcagagcaccggatagcag
agttggagggtaaatgggaggaatacttgttccgacacaggtggaagccaacaatggtgg
cacttgaggcgtgtgaaatgaggaatctcttctgttgcgcgaagctagtggtaagcagtg
cactatcgagaacagagagtcgcgggcttcactacaccattgatttcccataccttgagg
aaagcaagaggcttcctaccattattttgcct------
>PAFTOL009311
tcaaagtattttgactttgcagtcattggcagtggagtggctgggcttcgctacgctctt
gaagttgcaaagcatggaactgttgctgtaattaccaaggccgagcctcatgagagcaat
acgaactatgctcaaggcggcgttagtgcagtattgtctcccttagattcagtggaaagc
cacatgcaggacaccattattgcaggggcctatctatgtgacgaagagactgtcagagtg
------------------------------------------------------------
------------------------------------------------------------
--------------------------------gtttgcacagaaggacc-----------
----a------------gagaggattagagaacttattgcaatgggtgcatcatttgatc
atggtgaggatggaaatttgcacctggcaagagagggagggcactcccatcatagaattg
tccatgcagctgatatgactgggagggagattgagagggcacttctcgaggcagttgaaa
aaaatcctaacatcttcttgtttgaacaccattttgctatagatttgttgacttcccag-
--------------------------------------gatggttc-caacactgtttgt
catggtgtt------gacactttaaataccgaaacattgga---------------ggtg
gtgcggtt--tctgtcaaaagtgactttacttgcctct---------ggtggtgctggtc
acattta---tcctaccacaacgaatcctccggtagcaactggagatggagttgcaatgg
cccatagagctcaagcagtaatagcaaatatggagtttgttcagttccacccaactgcct
tagctgacgaaggtcttcctattactcctgcaaaggctcgggaaaatgcattccttataa
ctgaagctgtgaggggagatggaggcgttctttacaatttggacatggaaagattcatgc
ctctctatgatgaaagagcagagcttgctccgagagatgtggtggcaagaagcatagacg
atcaactaaaaaagcgaaatgagaaattcgtgctccttgacataagccataagccccggg
aaaagatcctctctcacttccctaacatagcagcagaatgcctcaagtatggccttgata
taacacgggaaccaattccagttgtccccgctgctcattacatgtgtgggggagttaggg
ccgggctccaaggggaaaccaatgtcaagggcctctatgttgctggcgaggttgcttgta
caggcttacatggagctaatcggctagctagcaattcactactcgaagccttagtttttg
caagaagagctgtgcaaccttcaatagactacaagatccagtcaacacttgatttaagtg
cttcaact------cagtgggctcaaccaacagtccccatagcacttggtgatggtgtac
ttgccaaaatcaccacaaagacaagggaaataaggaaagaattacaggccatcatgtgga
aatatgttggtattgtaaggtccaccgcaaggctgaagaccgcagagcagagaatagcag
aattggagggtaaatgggaggactacttgtttcaacacgggtgggagccgacaatggtgg
ggctcgaagcatgtgaaatgaggaatctcttttgttgcgccaagctagtggttagcagtg
cactatctagaacagagagtcgtgggcttcactacaccattgatttcccttacctagagg
aaagcaagaggcttccgaccattattttgccttgctcg
>PAFTOL009313
tcaaagttcttcgactttgcagttattggtagtggggttgctgggcttcgctatgctctt
gaagttgcaaagcacggaactgtcgctgtaataaccaaagctgagccttacgagagcaac
acaaactatgctcaaggtggcgttagcgcggtgttgtcccccttagattctgtggaaagt
catatgcaggacaccattattgcgggcgcctatctttgtgacgaggagactgtcagagt-
------------------------------------------------------------
------------------------------------------------------------
------------------------------------------------------------
----a------------gagaggattagagaactgattgcaatgggtgcatcatttgaty
atggtgaggacggaaatctgcatctagcragagagggagggcactcccatcatagaattg
tccatgcagctgatatgactgggagggagattgagagggcactactggaggcagttgaga
aaaatcctaacatcttcttgttcgaacaccattttgcaatagatctattgacttcccag-
--------------------------------------acggat----------------
------------------------------------------------------------
------------------------------------------------------------
--------------------gaaaatgtataggtagcaactggagayggagttgccatgt
cccatcgagctcaagcggtaatagcaaatatggrgtttgtccagttccacccaactgcct
tagctgatgaaggcctccctataacgyctgcagagccacgagaaaatgcattccttataa
ctgaagccgtcaggggagatggaggcattctttacaacctmgacatggagagattcatgc
ctctttatgacgatagagcagaacttgctccgagggatgtggtggcaagaagcatagacg
atcagctraaaaagcgaaatgagaagtatgtgctcctcgacataagccacaagccccaag
aacagatccttgctcatttccctaayatcgcagcygagtgcctcaagtayggcctagata
taacccgccagccaatcccggtggtccctgctgcccattacatgtgtgggggagttaggg
ctgggctccaaggggaaaccaatgtcacaggcctctatgttgcgggtgaggttgcttgca
caggcttgcatggagctaatcggctagccagcaattcgctacttgaagccttagttttcg
caagaagagctgtgcagccttcaattgactacaagaacaattcaacacttgatttaagtg
cttcggat------cagtgggctcagccaactgttcctacgtcactgggggatgatgtac
ttgccaaaatcacaaagaagacaagagaaataaggaaagaattgcaggccataatgtgga
gatatgtcggtattgtgagatctactgcrmggctgaaaaaagcagagcgaagaatagcag
agttggagggtaamtgggaggaatacttgtttcatcacgggtggaagccaacaatggtgg
ggcttgaggcatgtgaaatgaggaatctcttttgttgcgcaaagttagtggtgaryagtg
cactatcgagaactgagagtcgtggscttcattacaccattgatttccctaatctcgagg
aaagcaagaggcttccgaccattattttgccttgctcg
>PAFTOL009315
------------------------------------------------------------
------------------------------------------------------------
------------------------------------------------------------
------------------------------------------------------------
------------------------------------------------------------
------------------------------------------------------------
------------------------------------------------------------
------------------------------------------------------------
------------------------------------------------------------
------------------------------------------------------------
------------------------------------------------------------
------------------------------------------------------------
------------------------------------------------------------
------------------------------------------------------------
------------------------------------------------------------
------------------------------------------------------------
--------------cttcctacaatgcccgtgaaagcccgagaaaacgcgttcctcataa
ctgaagctgtcagaggagatggtggcattctttacaacttagacatggaaagattcatgc
ctctttatgatgatagagccgagctggccccaagagatgtggttgcaagaagcatagatg
atcaactgaaaaarcggaatgagaagtttgtgcttcttgacataagtcacaaaccccgag
aaaagattctctctcatttccccaacatagcagccgaatgcctcaagcatggcttagaca
taacacaacagccaattccagtagtcccagcagcccattacatgtgtgggggagttagag
ccgggctccaaggggagaccaatgtgaacggcctctatgttgcwggtgaggtagcttgta
caggcttacatggggccaaccggctagccagcaattcgctactagaagccttagtttttg
caagaagagctgtccaaccttcaatagactacaaaacccattcaaccctggatataagtg
cttcaaat------caatgggctcaaccaacagttcccacatcgcttggtgatgatgtac
tcaccaaaatcaccacaaatacaaaggcaataaggaaagagttgcaggccata-------
------------------------------------------------------------
------------------------------------------------------------
------------------------------------------------------------
------------------------------------------------------------
--------------------------------------
>PAFTOL009319
tcaaggtactttgactttgcagttattggcagtggggttgctgggcttcgctatgctctt
gaagttgcaaagcatggaactgttgctgttattacgaaggctgagccccatgagagcaac
acaaactatgcccaaggtggtgttagtgcagtattgtctcctttagattctgtggaaagt
catatgcaggataccatcattgctggggcctatctttgtgatgaggagactgtcagagt-
------------------------------------------------------------
------------------------------------------------------------
------------------------------------------------------------
----a------------gagaggatcagagaactgattgcaatgggtgcatcatttgacc
atggcgaggacggaaatttgcacctagcaagagagggagggcactcccatcatagaattg
tccatgctgctgatatgactggtagggagattgagagggcactactagaggcagttgaaa
aaaatcctaatatcttcttgttccagcatcattttgctatagatttgttaacttcccag-
--------------------------------------gatggttc-caacacaatttgt
catggtgtt------gacactataaatactgaaaccttgga---------------ggtg
gtccgttt--tatatcaagagtgactttacttgcctcg---------ggtggtgctggtc
acattta---tccaactacaacaaatcctccggtagcaactggagatggagttgcaatgg
cccatcgagcccaaacagtgatagcaaatatggagtttgttcagttccatccaactgctt
tagctgatgaaggccttcctataatgcctgtgaaaacccgagaaaatgcgttcctcataa
ctgaagctgtcagaggagacggtggcattctttacaacttagacatggaaagattcatgc
ctctttatgatgatagagccgagcttgccccaagggatgtggttgcaagaagcatagatg
atcaactgaaaaagagaaacgagaagtatgtgcttcttgacataagtcacaaaccacgac
agaagattctctctcatttccctaacatagcagctgaatgcctgaagtatggcctagatg
taacacaacagccaattccagtagtccccgctgctcattacatgtgtgggggagttagag
ccggactccaaggggagaccaacgtgaatggcctctatgttgcgggtgaggtagcttgta
ccggcttacatggggccaaccggctagccagcaattcgctactagaagccttagtttttg
caagaagagctgtccaaccttcaatagactacaaaaaccattcaacactggatataagtg
cttcagat------caatgggctcaaccaacagttcccatatcacttggtgatgatgtac
tcgccaaaatcaccacaaagacaaaggcaataaggaaagagttgcaggccatcatgtgga
aatatgtcggcattgtcaggtctactgcaaggttgaagactgcagagcagaggatagcag
agttggagggtaaatgggaggaatacttgtttcaacatgggtggaagccgacaatggtgg
ggcttgaggcgtgtgaaatgaggaatctcttctgttgtgcaaagctagtggtgagcagtg
cactatcaagaacagagagccgtgggcttcactacaccatcgatttcccttacctcgagg
aaagcaagaggcttcccaccattattttgccctgctcc
>PAFTOL009321
tcaaggtactttgactttgcagttattggcagtggggttgctgggcttcggtatgctctt
gaagttgcaaagcatggaactgttgctgtaattacaaaggctgagccccatgagagtaac
acaaactatgctcaaggtggagttagtgcagtattgtctcctctagattctgtggaaagt
catatgcaggacaccatcattgcaggggcctatctttgtgacgaggagactgtcagagt-
------------------------------------------------------------
------------------------------------------------------------
------------------------------------------------------------
----a------------gagaggatcagagaactgattgccatgggtgcatcatttgacc
atggtgaggacggaaatttgcacctagcaagagagggagggcactcccaccatagaattg
tccatgcagctgatatgactggtagggagattgagagggcgctactagaggcagtcgaaa
aaaatactaatatcttcttgttccagcatcattttgctatagatttgttaacttcccag-
--------------------------------------gatggttc-caacactatatgt
catggtgtt------gacactctaaatactgaaaccttgga---------------ggta
aw----------------------------------------------------------
-------------------------------ggtagcaactggagatggagttgcaatgg
cccatcgagcccaagcagtgatagcaaatatggagtttgttcagttccatccaactgcct
tagctgatgaagggcttcctataatgcctgcgaaaacccgagaaaatgcgttccttataa
ctgaagctgtcagaggagacggtggcattctttacaacttagacatggaaagattcatgc
ctctttatgatgatagagccgagcttgccccaagggatgtagttgcaagaagcatagatg
atcagctgaaaaagcgaaatgagaagtatgtgcttcttgacataagtcacaaatcccgac
agaagattctctctcatttccctaatatagcagctgaatgcctcaagtatggcctagata
taacacaacagccaattccagtagtccctgctgcccattacatgtgtgggggagttagag
ctggactccaaggggagaccaacgtgaagggcctttatgttgcaggtgaggttgcttgta
caggcttacatggggccaaccggctagccagcaattcactacttgaagccttagtttttg
caagaagagctgtccaaccttcaatagactacaaaacccattcaacactggatattagtg
cttcaaat------caatgggctcaaccaacagttcccacatcacttggtgatgatgtaa
tggccaaaataacctcaaagacgagggaaataaggaaagagttgcaggccatcatgtgga
aatatgtgggcattgtcaggtctactgcaaggttgaagaccgcagagcggaggatagcag
agttggagggtaaatgggaggaatacttgtttcaacacgggtggaagccaaccatggtgg
ggcttgaggcgtgtgaaatgaggaatctcttctgttgcgcgaagctggtagtgagcagtg
ccctatcgagaacagagagccgtgggcttcactacactattgatttccctaaccttgagg
aaagcaagagacttcccaccattattttacct------
>PAFTOL013501
tcaaggtacttcgactttgcagttgttggcagtggagttgctgggcttcgctatgctctt
gaagttgcaaagcacggaactgttgctgtaattaccaaggctgagcctcatgagagcaac
acaaactatgctcaaggtggagttagtgcagtattgtcccccctagattcagtggaaagt
catatgcaggataccatcattgcaggggcatatctttgcgatgaggagactgtcagagt-
------------------------------------------------------------
------------------------------------------------------------
------------------------------------------------------------
----a------------gagaggatcagggaactgattgcaatgggtgcatcatttgatc
atggagaggatggaaatttgcacctagcaagagagggagggcactcccatcatagaattg
tccatgcagctgatatgacaggtagagagatcgagagggcgctactagaggcagttgaaa
aaaaccctaacatcttcttgtttgagcaccattttgcaatagatttgttgacttcccag-
--------------------------------------gttagctt-tcatgg-gcttgt
tgtatgcgt------atcagtgtattcgagtaagaatc--a----------cca--ggtg
gtacggtt--tatatcaaaagtcactttacttgcctct---------ggtggtgctggtc
acattta---cccgactacaacgaatcctccggtagcaactggagatggagtcgcgatgg
cccatcgagctcaagcagtcatagcaaatatggagtttgttcagttccacccaactgcct
tagctgacgagggccttcctataacccctttgacagcccgagaaaatgcattccttataa
ctgaagctgtcagaggagatggtggcattctgtacaatttagacatggaaagattcatgc
ccctttatgatgatagagcagagcttgccccaagggatgtggtggcaaggagcatagacg
atcagctgaaaaagcggaatgagaagtatgtgctccttgacataagtcacaaaccccgag
aaaagattctctcgcatttccctaacataggagccgaatgcctcaagtatggcctagaca
taacacggcagccaatcccagtagtccctgctgctcattacatgtgcgggggagttaagg
ctgggctccaaggggagaccaatgtgaagggcctgtatgttgcaggtgaggtagcttgta
caggcttacatggagccaacaggctagccagcaattcactactcgaagcgttagtttttg
ctagaagagccgtccagccttcaatagactacaagaaccattcaacactcaacataagtt
cttcaaat------cagtgggctcaaccaacagttcctacgtcacttggtgaagatgtac
ttgccaaaatcatagcaaagacgagggaaataaggaaagaattgcaggccatcatgtgga
aatatgtcggcattgtcaggtccaccgcaaggctgaagaccgcagagcaccggatagcag
agttggagggaaaatgggagaaatacttgtttcaacacgggtggaagccaacaatggtgg
cacttgaggcrtgtgaaatgaggaatctcttctgttgtgcgaagctagtggtgagcagtg
cattatcaagaacagagagtcgcgggcttcactacaccatcgatttcccgtaccttgagg
aaagcaagaggcttcctaccattattctgcct------
>SRR5036296
-----------------------------caggtggtttgc-------------------
------------------------------------------------------------
------------------------------------------------------------
------------------------------------------------acagaagggcc-
------------------------------------------------------------
------------------------------------------------------------
------------------------------------------------------------
----a------------gagaggatcagagaactgattgcaatgggtgcatcatttgatc
atggagaggacggaaatttgcacctagcgagagagggagggcactcccatcatagaattg
tccatgcagctgatatgacaggtagagagattgagagggcactactagaggcagttgaaa
aaaaccctaacatcttcttgtttgagcaccattttgcaatagatttgttgacttcccag-
--------------------------------------gatggttc-caacactatyagt
catggtgtt------gacactataaatactgaaacattgga---------------ggtg
gtgcggtt--tatatcaaaagtcactttacttgcctct---------ggtggtgctggtc
acattta---cccgactacaacgaatcctccggtagcaactggagatggagtygcgatgg
cccatcgagctcaagcagtgatagcaaatatggagtttgttcagttccacccaactgcct
tagctgatgaaggccttcctataacccctttgaaagcccgagaaaatgcattccttataa
ctgaagctgtcagaggagatggcggcattctttacaatttagacatggaaagattcatgc
ctctttatgatgatagagyggagcttgccccaagggatgtggtggcaaggagcatagatg
atcaactgaaaaagcggaatgagaagtatgtgctccttgacataagtcacaaaccccgag
aaaagattctctcccatttccctaacataggagccgaatgcctcaagtatggactagata
taacacggcagccaatcccagtagtccctgctgctcattacatgtgcgggggagttcagg
ccggcctccaaggggagaccaatgtgaaaggcctgtatgttgcaggtgaggtagcttgta
caggcttacatggagccaaccggctagccagcaattcactgctcgaagcgttagtttttg
ctagaagagccgtccagccttcaatagactacmagaaccattcaaaactcaacgtaagtt
cttcaaat------cagtgggctcaaccaacagttcctaygtcacttggtgaagatgtac
ttgccaaaatcattgcaaagacgagggaaataaggaaagaattgcaggccatcatgtgga
aatatgtcggcattgtcaggtccactgcaaggctgaagaccgcagagcaccggatagcag
agttggagggtaaatgggaggaatacctgtttcgacacgggtggaagccaacaatggtgg
cacttgaggcgtgtgaaatgaggaatcttttctgttgcgcgaagctagtggtgagcagtg
cactgtcgagaacagagagtcgtgggcttcactacaccatcgatttcccgtaccttgagg
aaagcaagaggcttcctaccattattctgccttgctca
>SRR5137211
tcaaggtacttcgactttgcagttattggcagtggagttgctgggcttcgctatgctctt
gaagttgcaaagcacggaactgttgcagtaattaccaaggctgagcctcatgagagcaac
acaaactatgctcaaggtggagtgagtgcagtattgtcccccttagattcggtggaaagt
catatgcgggataccatcattgcaggggcatatctttgcgatgaggagactgtcagagtg
------------------------------------------------------------
------------------------------------------------------------
--------------------------------gtttgcacagaagggcc-----------
----a------------gagaggatcagagaactgattgcaatgggtgcatcatttgatc
atggagaggacggaaatttgcacctagcgagagagggagggcactctcatcatagaattg
tccatgcagctgatatgacaggtagagagattgagagggcactactagaggcagttgaaa
aaaaccctaacatcttcttgtttgagcaccattttgcaatagatttgttgacttcccag-
--------------------------------------gatggttc-caacactatttgt
catggtgtt------gacactataaatactgaaacattgga---------------ggtg
gtgcggtt--tatatcaaaagtcactttacttgcctct---------ggtggtgctggtc
acattta---cccgactacaacgaatcctccagtagcaactggagatggagtcgcgatgg
cccatcgagctcaagcagtgatagcaaatatggagtttgttcagttccacccaactgcct
tagctgatgaaggccttcctataacccctttgaaaggccgagaaaatgcattccttataa
ctgaagctgtcagaggagatggtggcattctttacaatttagacatggaaagattcatgc
ctctttatgatgatagactggagcttgccccaagggatgtggtggcaaggagcatagatg
atcaactgaaaaagcggaatcagaagtatgtgctccttgacataagtcacaaaccccgag
aaaagattctctctcatttccctaacataggagccgaatgcctcaagtatggcctcgata
taacacggcagccaatcccagtagtccctgctgctcattacatgtgcgggggagttaagg
ccgggctccaaggggagaccaatgtgaaaggcctgtatgttgcaggtgaggtagcttgta
caggcttacatggagccaaccggctagccagcaattcactactcgaagcgttagtttttg
ctagaagagccgtccagccttcaatagagtacaagaaccattcaaaactcaacgtaagtt
cttcaaat------cagtgggctcaaccaacagttcctacgtcacttggtgaagatgtac
ttgccaaaatcattgcaaagacgagggaaataaggaaagaattgcaggccatcatgtgga
attatgtcggcattgtcaggtccactgcaaggctgaagaccgcagagcaccggatagcag
agttggagggtaaatgggaggaatacctgtttcgacacgggtggaagccaacaatggtgg
cacttgaggcgtgtgaaatgaggaatctcttctgttgcgcgaagctagtggtgagcagtg
cactatcgagaacagagagtcgcgggcttcactacaccatcgatttcccgtaccttgagg
aaagcaagaggcttcctaccattattctgccttgctca
>SRR5137212
-----------------------------caggtggtttgc-------------------
------------------------------------------------------------
------------------------------------------------------------
------------------------------------------------acagaagggcc-
------------------------------------------------------------
------------------------------------------------------------
------------------------------------------------------------
----a------------gagaggatcagagaactgattgcaatgggtgcatcatttgatc
atggtgaggatggaaatttgcacctagcaagagagggagggcactcccatcatagaattg
tccatgcagctgatatgactggtagagagatcgagagggcactactagaggcagttgaaa
aaaaccctaacatcttcttgtttgagcaccattttgcaatagatttgttgacttcccag-
--------------------------------------gatggttc-cagcactatttgt
catggtgtt------gacactataaatactgaaacattaga---------------ggtg
gtgcggtt--tctatcaaaagtgactttacttgcctct---------ggtggtgctggtc
atatcta---tccaactacaactaatcctccggtagcaactggagatggagttgccatgt
cccatcgagctcaagcagtgatagcaaatatggagtttgttcagttccacccaactgcct
tagctgacgaaggccttcctataacgccttcgaaagcccgagaaaatgcattccttataa
ctgaagctgttagaggagacggtggcattctttacaacttagacatggaaagattcatgc
ctttttatgatgatagagcagagcttgccccgagggatgtggtggcaaggagcatagatg
atcaactgaaaaagcggaatgagaagtatgtgctccttgacataagtcacaaaccccgag
aaaagattctttctcatttccctaacatagcagctgaatgcctcaagtatggcctagata
taacacggcagccaatcccagtagtccctgctgctcattacatgtgtgggggagttaagg
ctggactccaaggggagaccaatgtggagggcctgtatgttgcaggtgaggtagcttgta
caggcttacatggagccaaccggctagccagcaattcactactcgaagccttagtttttg
caagaagagccgtccaaccttcaatagactacaagaaccattcaacactcgacgcaagtg
cttcaaat------cagtgggctcaaccaacagttcccacatcactcggtgacgatgtac
ttgccaaaatcaccacaaagacgaggcaaataaggaaagaattgcaggccatcatgtgga
aatatgttggcattgtcaggtccactgcaaggctgaagaccgcagagcagaggatagcag
agttggagggtaaatgggaggagtacttgtttcgacatgggtggaagccaacaatggtgg
ggctcgaggcctgtgaaatgaggaatctcttttgttgcgcgaagctggtggtgaacagtg
caatatcgagaacagagagccgtgggcttcactacaccatcgatttcccttacctcgagg
aaagcaagaggcttcccaccattattctgccttgctca
>SRR5137213
-----------------------------caggtggtttgc-------------------
------------------------------------------------------------
------------------------------------------------------------
------------------------------------------------acagaagggcc-
------------------------------------------------------------
------------------------------------------------------------
------------------------------------------------------------
----a------------gagaggatcagagaactgattgcaatgggtgcatcatttgatc
atggagaggacggaaatttgcacctagcgagagagggagggcactcccatcatagaattg
tccatgcagctgatatgacaggtagagagattgagagggcactactagaggcagttgaaa
aaaaccctaacatcttcttgtttgagcaccattttgcaatagatttgttgacttcccag-
--------------------------------------gatggtta-caacactatttgt
catggtgtt------gacactataaatactgaaacattgga---------------ggtg
gtgcggtt--tatatcagaagtcactttacttgcctct---------ggtggtgctggtc
acattta---cccaactacaacgaatcctccggtagcaactggagatggagtcgcgatgg
cccatcgagctcaagcagtgatagcaaatatggagtttgttcagttccacccaactgcct
tagctgacgaaggccttcctataacccctttgaaagcccgagaaaatgcattccttataa
ctgaagctgtcagaggagatggtggcattctttacaayttagacatggamagattcatgc
cwctttatgatgatagagcggagcttgccccaagggatgtggtggcaaggagcatagatg
atcaactgaaaaagcggaatgagaagtatgtgctcctggatataagtcacaaaccccgag
aaaagattctctctcatttccctaacataggagccgaatgcctcaagtatggcctagata
taacacagcagccaatcccagtagtccctgctgctcattacatgtgcgggggagttaagg
ccgggctccaaggggagaccaatgtgaaaggcctgtatgttgcaggtgaggtagcttgta
caggcttacatggagccaaccggctagccagcaattcactactcgaagcgttagtttttg
ctagaagagccgtccagccttcaatagactacaagaaccattcaaaactcgacgtaagtt
cttcaaat------cagtgggctcaaccaacagttcctacatcacttggtgaagatgtac
ttgccaaaatcattgcaaagacgagggaaataaggamagaattgcaggccatcatgtgga
aatatgtsggcattgtcaggtccactgcaaggctcaagaccgcagagcaccggatagcag
agttggagggtaaatgggaggaatacttgtttcaacacaggtggaagccaacaatggtgg
cacttgaggcgtgtgaaatgaggaatctcttctgttgtgcgaagctagtggtgagcagtg
cactatcgaggacagagagtcgcgggcttcactacaccatcgatttcccataccttgagg
aaagcaagaggcttcctaccattattctgccttgctca
>SRR7905849
tcgaggtacttcgactttgcagtcattggaagtggggttgctggacttcgctatgctctt
gaagttgcaaagcatggaactgttgctgtaattaccaaggctgagcctcatgagagcaac
acaaactatgctcaaggtggggttagtgcagttttgtcgcccttagattctgtggaaagt
catatggaggataccatcattgcaggggcctatctttgtgatgaggagactgtcagagtg
------------------------------------------------------------
------------------------------------------------------------
--------------------------------gtttgcacagaagggccagagaggatca
gagaa------------gagaggatcagagaactgattgcaatgggtgcatcatttgatc
atggtgaggatggaaatttgcacctagcaagagagggagggcactcccatcatagaattg
tccatgcagctgatatgacyggtagagagattgagagggcactactagaggcaattgaaa
agaaccctaacatcttcttgtttgagcaccattttgcaatagatttgttgacttcccag-
--------------------------------------gatggttc-cagcactatttgt
catggtgtt------gacactataaatactgaaacattgga---------------ggtg
gtgcggtt--tctatcaaaagtgactttacttgcctct---------ggtggtgctggtc
atatcta---tccaactacaactaatcctctggtagcaactggagatggagttgccatgg
cccatcgagctcaagcagtgatagcaaatatggagtttgttcagttccacccaactgcct
tagctgatgaaggccttcctataacgcctttgaaatcccgagaaaatgcgttccttataa
ctgaagctgtcagaggagacggtggcattctttacgacttagacatggaaagattcatgc
ctctttacgatgatagagcggagcttgccccgagggatgtggtggcaaggagcatagatg
atcaactgaaaaagcggaatgagaagtatgtgctccttgacataagtcacaaaccccggg
aaaagattctctctcatttccctaacatagcagccgaatgcctcaagtatggcctagata
taacacggcagccaatccccgttgtccctgctgctcattacatgtgcgggggagttaagg
ccgggctccaaggggagaccaatgtgaaaggactgtatgttgcaggtgaggtagcttgta
caggcttacatggagccaaccggctagccagcaattcactactcgaagccttagtttttg
caagaagagctgtccaaccttcaatagactacaagaaccattcaacactcgacggaagtg
cttcaaat------cagtgggctcaaccaacagttcccacatcactcggtgctgatgtac
ttgccaaaatcaccacaaagacgaggcaaataaggaaagaattgcagtccatcatgtgga
aatatgttggcattgtcaggtctaccgcaaggctggaggccgcagagcaccggatagcag
agttggagggtaaatgggaggaatacttgtttcgacacgggtggaagtcaacaatggtgg
ggctcgaggcctgtgaaatgaggaatctcttttgttgcgcgaagctggtggtgagcagtg
caatatcgagaacagagagccgtgggcttcactacaccatcgatttcccttacctcgagg
aaagcaagaggcttcccaccattattctgcct------
>SRR7905861
tcaaggtacttcgactttgcagttattggcagtggagttgctggcctttgctatgctctt
gaagttgcaaagcacggaactgttgctgtaattaccaaggctgagcctcatgagagcaac
acaaactatgctcaaggtggagttagtgcagtattgtcccccttagattcagtggaaagt
catatgcgggataccatcattgcaggggcatatctttgtgatgaggagaccgtcagagtg
------------------------------------------------------------
------------------------------------------------------------
--------------------------------gtttgcacagaagggccagagaggatca
gagaa------------gagaggatcagagaactgattgcaatgggtgcatcatttgatc
atggagaggatggaaatttgcacctggcgagagagggagggcactcccatcatagaattg
ttcatgcagctgatatgacaggtagagagattgagagggcgctactagaggcagttgaaa
aaaaccctaacatcttcttgtttgagcaccattttgcaatagatttgttgacctcccag-
--------------------------------------gatggttc-caacactatttgt
catggtgtt------gacactataaatactgaaacattgga---------------ggtg
gtgcggtt--tatatcaaaagtcactttgcttgcctct---------ggtggtgctggtc
acgttta---cccgactacaacgaatcctccggtagcaactggagatggagtcgcgatgg
cccatcgagctcaagcagtgatagcaaatatggagtttgttcagttccacccaactgcct
tagctgacgaaggccttcctataacccctttgaaagcccgagaaaatgcattccttataa
ctgaagctgtcagaggagatggtggcattctttacaatttagacatggaaagattcatgc
ctctttatgatgatagagcggagcttgccccaagggatgtggtggcaaggagcatagatg
atcaactgaaaaagcggaatgagaagtatgtgctccttgacataagtcacaaaccccgag
aaaagattctctctcatttccctaacataggagctgaatgcctcaagtatggcctagata
taacacggcagccaatcccagtagtccctgctgctcattacatgtgcgggggagttaagg
ccgggctccaaggggagaccaatgtgaaaggcctgtacgttgcaggtgaggtagcttgta
caggcttacatggagccaaccggctagccagcaattcactactcgaagcgttagtttttg
ctagaagagccgtccagccttcaatagactacaagaaccattcaaaactcgacgcaagtt
cttcaaat------cagtgggctcaaccaacagttcctatgtcacttggtgaagatgtac
ttgccaaaatcattgcaaagacgagggaaataaggaaagaattgcaggccatcatgtgga
aatatgtcggcattgtcaggtccactgcaaggctgaagaccgcagagcacctgatagcag
agttggagggtaaatgggaggaatacttgtttcaacacaggtggaagccaacaatggtgg
cacttgaggcatgtgaaatgaggaatctcttctgttgcgcgaagctagtggtgagcagtg
cactatcgagaacagagagtcgcgggcttcactacaccatcgatttcccgtaccttgagg
aaagcaagaggcttcctaccattattctgcct------
>SRR7905862
tcaaggtacttcgactttgcagtcattggcagtggagttgctgggcttcgatatgctctt
gaagttgcaaagcatggaactgttgctgtaattaccaaggctgagcctcacgagagcaac
acaaactaygctcaaggtggtgttagtgcagtattgtcccccttagattctgtggaaagt
catatgcaagacaccatcattgcaggggcatatctttgtgatgaggagactgtcagagtg
------------------------------------------------------------
------------------------------------------------------------
--------------------------------gtttgcacagaagggccagagaggatca
gagaa------------gagaggatcagagaactgattgcaatgggtgcatcatttgatc
atggtgaggacggaaatttgcacctagcaagggagggagggcactcccatcatagaattg
tccatgcggctgatatgactggtagggagattgagagggcactactagaggcagttgaaa
aaaatccraacatctwtttgttccagcaccattttgcaatagatttgttgacttcccag-
--------------------------------------gatggttc-caccactgtttgt
catggcgtt------gacactctraatactgaaacattagg---------------ggtc
atgcggtt--yctatcaaaagtgaccttacttgcctct---------ggtggtgctggtc
atatcta---cccaactacaactaatcctccggtagcaactggtgatggagttgccatgg
cccatcgagctcragcagtkatagcaaatatggagtttgttcagtttcacccaactgcct
tagctgatgaaggccttcctataacagctttgaaagcmcgagaaaatgctttccttataa
cagaagctgtcagaggagacggtggcattctttacaacttggacatggaaagattcatgc
ctctttatgatgatagagcggagcttgccccgagggatgtggtggcaagaagcatagacg
atcaactgaaaaagcgaaatgagaartatgtcctccttgacataagtcacaaaccccgag
aaaagattctctctcatttccctaacatagcagccgaatgcctcaagtatggcctggata
taacgcagcagccaatcccagtygtccctgctgctcattacatgtgcgggggagttaggg
ctgggctccaaggggagaccaatgtgargggcttgtatgttgcaggtgaggtagcttgta
caggcttgcatggagccaacmggctrgccagcaattcactactcgaagccttagtttttg
caagaagagcygtccagccttcaatatactacaagaaccattcaacactyaatgcaagtg
cttcaaat------cagtgggctcaaccaacagttcccacatcactcagtgatgatatam
tttcgaaaatcaacrcaaagacaaggcaaatgcggaaagaattgcaggccataatgtgga
awtatgttggcattgtcaggtccaccgcaaggctgaagacmgcagagaagaggatagcag
agttggagggtatatgggaagaatacttgtttcgacatggttggaagccaacaatggtgg
ggctcgtggcctgtgaaatgaggaatctattttgttgcgcgaagctagtggtgagcagtg
ccttatcgagaacagaaagccgtgggcttcactacacgatcgatttcccttaccttgagg
aaagcaagaggcttcctaccattattctgcct------
>SRR8327214
tcaaggtacttcgactttgcagttattggcagtggagttgctgggcttcgctatgctctt
gaagttgcaaagcacggaactgttgctgtaatwaccaaggctgagcctcatgagagcaac
acaaattatgctcaaggtggagttagtgcagtattgtcccccttagattcagtagaaagt
catatgcgggataccatcattgcaggggcatatctttgcgatgaggagactgtcagagtg
------------------------------------------------------------
------------------------------------------------------------
--------------------------------gtttgcacagaagggccagagaggatca
gagaa------------gagaggatcagagaactgattgcaatgggtgcatcatttgatc
atggagaggacggaaatttgcacctagcgagagagggagggcactcccatcatagaattg
tccatgcagctgatatgacaggtagagagattgagagggcactactagaggcagttgaga
aaaaccctaacatcttcttgtttgagcaccattttgcaatagatttgttgacttcccag-
--------------------------------------gatggttc-caacactatttgt
catggtgtt------gacactataaatactgaaacattgga---------------ggtg
gtgcggtt--tatatcaaaagtcactttacttgcctct---------ggtggtgctggtc
acattta---cccgactacaacgaatcctccggtagcaactggagatggagtcgcgatgg
cccatcgagctcaagcagtgatagcaaatatggagtttgttcagttccacccaactgcct
tagctgacgaaggccttcctataacccctttgaaagcccgagaaaatgcattccttataa
ccgaagctgtcagaggagatggtggcattctttacaatttagacatggaaagattcatgc
ctctttatgatgatagagcagagcttgccccaagggatgtggtggcaaggagcatagacg
atcaactgaaaaagcggaatgagaagtatgtgctccttgacataagtcacaaaccccgag
aaaagattctctctcatttccctaacataggagccgaatgcctcaagtatggcctagata
taacacggcagccaatcccagtagtccctgctgctcattacatgtgcgggggagttaagg
ccgggctccaaggggagaccaatgtgaaaggcctgtacgttgcaggtgaggtagcttgta
caggcttacatggagccaaccggctagccagcaattcactactcgaagcgttagtttttg
ctagaagagccgtccagccttcaatagattacaagagccagtcaaaagtcgacgtaagtt
cttcaaat------cagtgggctcaaccaacagttcctacgtcactcggtgaagatgtac
ttgccaaaatcattgcaaagacgagggaaataaggaaagaattgcaggccatcatgtgga
aatatgtcggcattgtcaggtccactgcaaggctgaagaccgcagagcaccggatagcag
agttggagggtaaatgggaggaatacttgtttcgacacaggtggaagccaacaatggtgg
cacttgaggcgtgtgaaatgaggaatctcttctgttgcgcgaagctagtggtgagcagtg
cactatcgagaacagagagtcgcgggcttcactacaccatcgatttcccgtaccttgagg
aaagcaagaggcttcctaccattattctgcct------
