# Supplementary material for: Phylogenomics and classification of Cactaceae based on hundreds of nuclear genes
Source: Plant Syst Evol. 2025 Aug 11;311(5):28. doi: 10.1007/s00606-025-01948-z (PMC12339657; doi:10.1007/s00606-025-01948-z)
Supplement: Supplementary file 4 — Online Resource 4: Containing alignments and RAxML gene trees for all included loci and all phylogenetic datasets (ZIP 10372 KB) [file 606_2025_1948_MOESM4_ESM.zip › de Vos et al_ESM_4/ESM_data_alignments/QCP/6274_consensus.mafft.fasta]

>PAFTOL004547
------------------------------------------------------------
------------------------------------------------------------
------------------------------------------------------------
------------------------------------------------------------
------------------------------------------------------------
------------------------------caggtttacaatgccctgggagtcagctat
gtgcgtgatgggaagctggaaaaaggcattgcccagtttgagaaggccgtgaaacttcag
ccaggctacgttacggcctggaacaacctgggtgatgcatacgagaagaagaaagatctc
cagtctgccctgaaggcatttgaagaagttctgcttttcgatcccaacaacaaggtggca
cgccctagggttgaatctttgagaaaccgtgttaatatgtacaaaggtgtt
>PAFTOL004551
caagtggcatttgctggcactgacatcaaaatagatccagtgtatgaggtgggggagttg
tttgaaataggaattcagttgtcctacttgcttttgctattggctttgcttggagttgga
accttttttgttatccgccaagtgcttgtacgacgagagcttgatctttctgctaaagaa
ttacaggagcaagttaggagcggtgatgcaagtgctactggactctttgaacttggagca
gtaatgctgagaagaaagttttatcctgctgctactaaatacttgcttcaggcaattgaa
aaatgggatggtgatgaccaggatcttgcccaggtttacaatgccctgggagtcagctat
gtgcgtgatgggaagcttgaaaaaggcatctcgcagtttgagaaagccgtgaagcttcag
ccgggctatgttacggcctggaacaacctgggtgatgcatacgagaagaagaaagatctc
magtctgccctcaaggcttttgaagaagttctgctttttgatcccaacaacaaggtggca
cgccctagggttgaatcattgagagaccgtgttaatatgtacaaaggtgtt
>PAFTOL004552
------------------------------------------------------------
------------------------------------------------------------
------------------------------------------------------------
------------------------------------------------------------
------------------------------------------------------------
------------------------------caggtttacaatgccctgggagtcagctat
gtgcgtgatgggaagctggaaaagggcatcgcccagtttgagaaagccgtgaagcttcag
ccaggctacgttacagcctggaacaacctgggtgatgcatacgagaagaagaaagatctc
aartctgccctgaaggcgtttgaagaagttctgcttttcgatcccaacaacaaggtggca
cgccctagggctgaatctttgagagaccgtgttaatctgtacaaaggtgtt
>PAFTOL004553
gaagtggcatttgctggcactgacttcaaaatagatccagtgtatgaggccggggagttg
tttgaactaggaattcagttgtcctacttgcttttgctattggctttgcttggagttggg
accttttttgttatccgccaagtgcttgtacgacgagaacttgatctttctgctaaagaa
ttacaggagcaagttaggagcggtgatgcgagggctactgaactgtttgaacttggagca
gtaatgctgagaagaaagttttatcctgctgctactaagtacttgcttcaggcaattgaa
aaatgggatggtgatgaccaggatcttgctcaggtttacaatgccctgggagtcagctat
gtgcgtgatgggaagctggaaaaaggcatcgcccagtttgagaaagccgtgaaacttcag
ccaggctacgttacggcctggaacaacctgggtgatgcatacgagaagaagaaagatctc
aagtctgccctgaaggcatttgaagaagttctgcttttcgatcccaacaacaaggtggca
cgccctagggttgaatctttgagagaccgtgttaatatgtacaaaggtgtt
>PAFTOL004554
caagtggcatttgctggcactgacatcaaaatagatccagtttatgaggtcggggagttg
tttgaactgggaattcaattgtcctacctgcttttgctgttagctttgcttggggctggg
accttttttgttatccgccaagtgcttgtacgacgagaacttgatctttctgctaaagaa
ttacaggagcaagttaggagcggtgaygcgactgctactgaactctttgaacttggagca
gtaatgctgagaagaaagttttatcctgctgctactaagtacttgcttcargcaattcaa
aaatgggatggtgatgaccaggatcttgcccaggtttacaatgccctgggagtcagctat
gtgcgtgatgggaagctggaaaagggcatcgcccagtttgagaaagccgtgaagcttcag
ccaggctacgttacagcctggaacaacctgggtgatgcatacgagaagaagaaagatctc
aagtctgccctgaaggcgtttgaagaagttctgcttttygatcccaacaacaaggtggca
cgccctagggctgaatctttgagagaccgtgttaatctgtacaaaggtgtt
>PAFTOL004555
gaggaggcatttgctggcactgacttcaaaatagatccagtgtatgaggtcggcgaggtg
tttgaactgggaattcagttgtcctacttgcttttgctattggctttgcttggagttggg
accttttttgttatccgccaagtgcttgtacgacgagaacttgatctttctgctaaagaa
ttacaggagcaagttaggagcggtgatgcgagtgctactgaactgtttgaacttggagca
gtaatgctgagaagaaagttttatcctgctgctactaagtacttgcttcaggcaattgaa
aaatgggatggtgatgacctggatcttgcccaggtttacaatgccctgggagtsagctat
gtgcgtgatgggaagctggaaaaaggcatcgcccagtttgagaaagccgtgaaacttcag
ccaggctacgttacggcctggaacaacctgggtgatgcatacgagaagaagaaagatctc
aagtctgccctgaaggcatttgaagaagttctgcttttcgatcccaacaacaaggtggca
cgccctagggttgaatctttgagagaccktgttaatatgtacaaaggtgtt
>PAFTOL004556
------------------------------------------------------------
---------------------------ttgcttttgctattggctttgcttggagttggg
accttttttgttatccgccaagtgcttgtacggcgagaacttgatctttctgctaaagaa
ttacaggagcaagttaggagcggtgatgcgggtgctactgaactctttgaacttggagca
gtaatgctgagaagaaagttttatcctgctgctactaagtacttgcttcaggcaattgaa
aaatgggatggtgatgaccaggatcttgcccaggtttacaatgccctgggagtcagttat
gtgcgtgatgggaagctggaaaagggcattgcccagtttgagaaagccgtgaagcttcag
ccaggctacgttacggcctggaacaacctgggtgatgcatacgagaggaagaaagatctc
aagtctgcccttaaggcatttgaagaagttctgctttttgatcccaacaacaaggtggca
cgccctagggttgaatctttgagagaccttgttaatatgtacaaaggtgtt
>PAFTOL004560
------------------------------------------------------------
------------------------------------------------------------
------------------------------------------------------------
------------------------------------------------------------
------------------------------------------------------------
------------------------------caggtttacaatgccctgggagtcagctat
gtgcgtgatgggaagctggaaaagggcatcgcccagtttgagaaagccgtgaagcttcag
ccaggctacgttacagcctggaacaacctgggtgatgcatacgagaagaagaaagatctc
aagtctgccctgaaggcgtttgaagaagttctgcttttcgatcccaacaacaaggtggca
cgccctagggctgaatctttgagagaccgtgttaatctgtacaaaggtgtt
>PAFTOL004561
caagtggcatttgctggcactgacagcaaaatagatccagtgtatgaggtgggcgagttg
tttgaaataggaattcagttgtcctacttgcttttgctattggctttgcttggagttggg
accttttttgttattcgccaagtgcttgtacgacgagaacttgatctttctgctaaagaa
ttacaggagcaagttaggagcggtgatgcaagtgctactgaactctttgaacttggagca
gtaatgctgagaagaaagttttatcctgctgctactaaatacttgcttcaggctattgaa
aaatgggatggtgatgaccaggatcttgcccaggtttacaatgccctgggagtcagctat
gtgcgtgatgggaagcttgaaaaaggcattgcgcagtttgagaaagccgtgaagcttcag
ccgggctacgttacggcctggaacaacctgggtgatgcatacgagaagaagaaagatctc
aagtctgccctcaaggcctttgaagaagttctgcttttcgatcccaacaacaaggtggca
cgccctagggttgaatcattgagagaccgtgttaatatgtacaaaggtgtt
>PAFTOL004562
------------------------------------------------------------
---------ggaattcaattgtcctacctgcttttgctgttagctttgcttggggcgggg
accttttttgttatccgccaagtgcttgtacgacgagaacttgatctttctgctaaagaa
ttacaggagcaagttaggagcggtgacgcgactgctactgaactctttgaacttggagca
gtaatgctgcgaagaaagttttatcctgctgctactaagtacttgcttcaggcaattcaa
aaatgggatggtgatgaccaggatcttgcccaggtttacaatgccctgggagtcagctat
atgcgtgatgggaagctggaaaagggcatcgcccagttcgagaaagccgtgaagcttcag
ccaggctacgttacagcctggaacaacctgggtgatgcatacgagaagaagaaagatctc
aagtctgccctgaaggcgtttgaagaagttctgctcttcgatcccaacaacaaggtggca
cgccctagggctgaatctttgagagaccgtgttaacctgtacaaaggtgtt
>PAFTOL004563
caattggcatttgctggcactgacatcaaaatagatccagtgtatgaggtcggggagttg
tttgaactaggaattcagttgtcctacttgcttttgctattggctttgcttggagttggg
accttttttgttatccgccaagtgcttgtacgacgagaacttgatctttctgctaaagaa
ttacaggagcaagttaggagcggtgatgcgagtgctactgaactctttgaacttggagca
gtaatgctgagaagaaagttttatcctgctgctactaagtacttgcttcaggcaattgaa
aaatgggatggtgatgaccaggatcttgcccaggtttacaatgccctgggagtcagctat
gtgcgtgatgggaagctggaaaagggcatcgcccagtttgagaaagccgtgaagcttcag
ccaggytacgttacrgcctggaacaacctgggtgatgcatacgagaagaagaaagatctc
aagtctgccctgaaggcktttgaagaagttctgcttttcgatcccaacaacaaggtggca
cgccctagggttgaatctttgagagaccgtgttaatatgtacaaaggcgtt
>PAFTOL004564
------------------------------------------------------------
------------------------------------------------------------
------------------------------------------gatctttctgctaaagaa
ttacaggagcaagttaggagcggtgatgcaagtgctactgaactctttgaacttggagca
gtaatgctgagaagaaagttttatcctgctgctactaaatacttgcttcaggcaattgaa
aaatgggatggtgaagaccaggatcttgcccaggtttacaatgccctgggagtcagctat
gtgcgtgatgggaagcttgaaaaaggcatcgcgcagtttgagaaagccgtgaagcttcag
ccgggctatgttacggcctggaacaacctgggtgatgcatacgagaagaagaaagatctc
aagtctgccctcaaggcttttgaagaagttctgctttttgatcccaacaacaaggtggca
cgccctagggttgaatcattgagagaccgtgtt------------------
>PAFTOL004565
------------------------------------------------------------
---------------------------------------ttggctttgcttggagttggg
accttttttgttatacgccaagtgcttgtgcggcgagaacttgatctttctgctaaagaa
ttgcaggagcaagttaggagcggtgatgcgggtgctactgaactctttgaacttggagca
gtaatgcttagaagaaagttttatcctgctgctacaaagtactttcttcaggcaattgaa
aaatgggatggtgatgaccaggatcttgcccaggtttacaatgccctgggagtcagctat
gtgcgtgatgggaaggtggaaaagggcattacccagtttgagaaagctgtgaagcttcag
ccaggctatgttacggcctggaacaacctgggtgatgcatacgagaggaagaaagatctc
aagtctgccctaaaggcgtttgaagaagttctgcttttcgatcccaacaacaaggtggcg
cgccctagggttgaatatttgagagaccgtgttaatatgtacaaaggtgtt
>PAFTOL004566
caagtggcatttgctggcactgacatcaaaatagatccagtgtatgaggtgggggagttg
tttgaaataggaattcagttgtcctacttgcttttgctattggctttgcttggagttggg
accttttttgttatccgccaagtgcttgtacgacgagagcttgatctttctgctaaagaa
ttacaggagcaagttaggagcggtgatgcaagtgctactgaactctttgaacttggagca
gtaatgctgagaagaaagttttatcctgctgctactaaatacttgcttcaggcaattgaa
aaatgggatggtgatgaccaggatcttgcccaggtttacaatgccctgggagtcagctat
gtgcgtgatgggaagcttgaaaaaggcatcgcrcagtttgagaaagccgtgaagcttcag
ccgggctatgttacggcctggaacaacctgggtgatgcatacgagaagaagaaagatctc
aagtctgccctcaaggcttttgaagaagttctgcttttcgatcccaacaacaaggtggca
cgccctagggttgaatcattgagagaccgtgttaatatgtacaaaggtgtt
>PAFTOL004567
------gcatttgctggcactgacatcaaaatagatccagtgtatgaggtcggggagttg
tttgaactaggaattcagttgtcctacttgctcttgctattggctttgcttggagttggg
accttttttgttatccgccaagtgcttgtacgacgagaacttgatctttctgcgaaagaa
ttacaggagcaagttaggagtggtgatgcgaatgctactggactctttgaacttggagca
gtaatgctgagaagaaaattttatcctgctgctactaagtacttgcttcaggcaattcaa
aaatgggatggtgatgaccaggatcttgcccaggtttacaatgccctgggggtcagctat
gtgcgtgatgggaagctggaaaagggcatcgcccagtttgagaaagccgtgaagcttcag
ccaggctatgttacagcctggaacaacctgggcgatgcatacgagaagaagaaagatctg
aagtctgccctgaaggcgtttgaagaagttctgctgttcgatcccaacaacaaggtggcg
cgccctagggttgagtctttgagagaccgtgttaatatgtacaaaggtgtt
>PAFTOL004568
caagtggcatttgctggcactgacatcaaaatagatccagtgtatgaggtcggggagttg
tttgaamtaggaattcagttgtcctacttgcttttgctgytggctttgcttggagttggg
accttttttgttatccgccaagtacttgtacgacgagaacttgatctttctgcgaaagaa
ttacaggagcaagttaggagcggtgatgcgagtgctactggactctttgaacttggagca
gtaatgctgagaagaaaattttatcctgctgctactaagtacttgcttcaggcaattgaa
aaatgggatggtgacgaccaggatcttgcccaggtttacaatgccctgggagtcagctat
gtgcgtgatgggaagctggaaaagggcattgcccagtttgagaaagccgtgaagcttcag
ccaggctacgttacggcctggaacaacctgggtgatgcatacgagaagaagaaagakctg
aagtctgccctgaaggcgtttgaagaagttctgcttttcgatcccaacaacaaggtggca
cgccctcgagttgaatctttgagagaccgtgttaatatgtacaaaggcatt
>PAFTOL004572
caaatggcatttgctggcactgacatcaaaatagatccaatgtatgaggtcggggagttg
tttgaactaggaattcagttgtcctacgtgcttttgctattggctttgcttggagttggs
accttttttgttatccgccaagtgcttgtacggcgagaacttgatctttctgctaaagaa
ttkcaggagcaagttaggagcggtgatgcgggtgctactgaactctttgaacttggagca
gtaatgctgagacgaaagttttatcctgctgctacaaagtacttgcttcaggcaattgaa
aaatgggatggtgatgaccaggatcttgcccaggtttacaatgccctgggagtcagctat
gtgcgtgatgggaaggtggaaaagggcattgcccagtttgagaaagctgtgaagcttcag
ccaggctatgttacggcctggaacaacctgggtgatgcatacgagaggaagaaagatctc
cagtctgccctsaaggcgtttgaagaagttctgcttttcgatcccaacaacaaggtggcg
cgccctagggttgaatctctgagagaccgtgttaacatgtacaaaggcgtt
>PAFTOL004573
------------------------------------------------------------
------------------ttgtcctacttgcttttgctattggctttgcttggagttggg
accttttttgttattcgccaagtgcttgtacggcgagaacttgatctttctgctaaagaa
ttgcaggagcaagttaggagcggtgatgcgggtgctactgaactctttgaacttggagca
gtaatgctragaagaaagttttatcctgctgctacaaagtacttgcttcaggcaattgaa
aaatgggatggtgatgaccaggatcttgcccaggtttacaatgcmctgggagtcagctat
gtgcgtgatgggaaggtggaaaagggcattgcccagtttgagaaagccgtgaagcttcag
ccaggctatgttacggcctggaacaacctgggtgatgcatatgagaggaagaaagatctc
aagtctgccctcaaggcatttgaagaagttctgctyttcgatcccaacaacaaggtggca
cgccctagggttgaatctttgagagaccgtgttaatatgtacaaaggtgtt
>PAFTOL004574
caagtggcatttgctggcactgacatcaaaatagatccagtgtatgaggtcggggagttg
tttgaactaggaattcagttgtcctacttgcttttgctattggctttgcttggagttggg
accttttttgttatccgccaagtgcttgtacgacgagaacttgatctttctgctaaagaa
ttacaggagcaagttaggagcggtgatgcgagtgctactgaactctttgaacttggagca
gtaatgctgagaagaaagttttatcctgctgctactaagtacttgcttcaggcaattgaa
aaatgggatggtgatgaccaggatcttgcccaggtttacaatgccctgggagtcagctat
gtgcgtgatgggaagctggaaaagggcatcacccagtttgagaaagccgtgaagcttcag
ccaggctacgttacggcctggaacaacctgggtgatgcatacgagaagaagaaagatctc
aagtctgccctgaaggcgtttgaagaagttctgcttttcgatcccaacaacaaggtggca
cgccctagggttgaatctttgagagaccgtgttaatatgtacaaaggtgtt
>PAFTOL004577
caagtggcatttgctggcactgacatcaaaatagatccagtttatgaggtcggggagttg
tttgaactaggaattcaattgtcctacctgcttttgctgttagctttgcttggggctggg
accttttttgttatccgccaagtgcttgtacgacgagaacttgatctwtctgctaaagaa
ttacaggagcaagttaggagcggtgacgcgactgctactgaactctttgaacttggagca
gtaatgctgagaagaaagttttatcctgctgctactaagtacttgcttcaggcaattcaa
aaatgggatggtgatgaccaggatcttgcccaggtttacaatgccctgggagtcagctat
gtgcgtgatgggaagctggaaaagggcatcgcccagtttgagaaagccgtgaagcttcag
ccaggctaygttacagcctggaacaacctgggtgatgcatacgagaagaagaaagaactc
aagtctgccctgaaggcgtttgaagaagttctgcttttcgatcccaacaacaaggtggca
cgccctagggctgaatctttgagagaccgtgttaatctgtacaaaggtgtt
>PAFTOL004578
caagtggcatttgccggcactgacatcaaaatagatccagtgtatgaggtcggggagttg
tttgaactaggaattcagttgtcctacttgcttttgctattggctttgcttggagttggg
accttttttgttatccgccaagtgcttgtacggagagaacttgatctttctgctaaagaa
ttacaggagcaagttaggagcggtgatgcgggtgctactgaactctttgaacttggagca
gtaatgctgagaagaaagttttatcctgcygctactaagtacttgcttcaggcaattgaa
aaatgggatggtgatgaycaggatcttgcccaggtttacaatgccctgggagtcagctat
gtgcgtgatgggaaggtggaaaagggcattgcccagtttgagaaagccgtgaagcttcag
ccaggctacgttacggcctggaacaacctgggtgatgcttacgagaggaagaaagatctc
aagtctgccctcaaggcatttgaagaagttctgcttttcgatcccaacaacaaggtggca
cgccctmgggttgaatctttgagagaccgtgttaatatgtacaaaggtgtt
>PAFTOL004582
caagtggcatttgctggcactggcatcaaaataaatccagtgtatgaggtcggggagttg
tttgaactaggaattcagttgtcctacttgcttttgctattggctttgcttggagttggg
accttttttgttatccgccaagtgcttgtacggcgagaacttgatctttctgctaaagaa
ttwcaggagcaagttaggagcggtgatgcgggtgctactgaactctttgaacttggagca
gtaatgctgagaagaaagttttatcctgctgctactaagtacttgcttcaggcaattgaa
aaatgggatggtgatgaccaggatcttgcccaggtttacaatgccctgggagtcagctat
gtgcgtgatgggaagctggaaaagggcattgcccagtttgagaaagccgtgaagcttcag
ccaggctacgttacggcctggaacaacctgggtgatgcatacgagcggaagaaagatctc
aagtctgccctcaaggcatttgaagaagttctgcttttcgatcccaacaacaaggtggca
cgccctagggttgaatctttgagagaccgtgttaatatgtacaaaggtgtt
>PAFTOL004583
gaagtggcatttgctggcagtgacttcaaaatagatccagtgtatgaggtcggggagttg
tttgaactaggaattcagttgtcctacttgcttttgctattggctttgcttggagttggg
accttttttgttatccgccaagtgcttgtacgrcgagaacttgatctttctgctaaagaa
ttwcaggagcaagttaggagcggtgatgcgagtgctactgaactgtttgaacttggagca
gtaatgctgagaagaaagttttatcctgctgctactaagtacttgcttcaggcaattgaa
aaatgggatggtgatgaccaggatcttgcccaggtttacaatgccctgggagtcagctat
gtgcgtgatgggaagctggaaaaaggcatcgcccagtttgagaaagccgtgaracttcag
ccaggctacgttacggcctggaacaacctgggtgatgcrtacgagaagmagaaagatctc
aagtctgccctgaaggcatttgaagaagctctgcttttcgatcccaacaacaaggtggca
cgccctagggttgaatctttgagagaccgtgttaatatgtacaaaggtgtt
>PAFTOL004584
caagtggcatttgctggcactgacatcaaaatagatccagtttatgaggtcggggagttg
tttgaactaggaattcaattgtcctacctgcttttgctgttagctttgcttggggctggg
accttttttgttatccgccaagtgcttgtacgacgagaacttgatctttctgctaaagaa
ttacaggagcaagttaggagcggtgacgcgactgctactgaactctttgaacttggagca
gtaatgctgagaagaaagttttatcctgctgctactaagtacttgcttcaggcaattcaa
aaatgggatggtgatgaccaggatctkgcccaggtttacaatgccctgggagtcagctat
gtgcgtgatgggaagctggaaaagggcatcgccmaktttgagaaagccgtgaagcttcag
ccaggctacgttacagcytggaacaacctgggtgatgcatacgagaagaagaaagatctc
aagtctgccctgaaggcgtttgaagaagttctgcttttcgatcccaacaacaaggtggca
cgccctagggctgaatctttgagagaccgtgttaayctgtacaaaggtgtt
>PAFTOL004585
caagtggcatttgctggcactgacatcaaaatagatccagtgtatgaggtgggggagttg
tttgaaataggaattcagttgtcctacttgcttttgctattggctttgcttggagttggg
accttttttgttatccgccaagtgcttgtacgacgagagcttgatctttctgctaaagaa
ttacaggagcaagttaggagcggtgatgcaagtgctactgaactctttgaacttggagca
gtaatgctgagaagaaagttttatcctgcygctactaaatacttgcttcaggcaattgaa
aaatgggatggtgatgaccaggatcttgcccaggtttacaatgccctgggagtcagctat
gtgcgtgatgggaagcttgaaaaaggcatcgcgcagtttgagaaagccgtgaagcttcag
ccgggctatgttacggcctggaacaacctgggtgatgcatacgagaagaagaaagatctc
aagtctgccctcaaggcttttgaagaagttctgcttttcgatcccaacaacaaggtggca
cgccctagggttgaatcattgagagaccgtgttaatatgtacaaaggtgtt
>PAFTOL004587
caagtggcatttgctggcactgacatcaaaatgaatccagtgtatgaggtgggggaattg
tttgaactaggaattcagttgtcctacttgcttttgctgttggctttgcttggagttggg
accttttttgttattcgccaagtgcttgtmcgacgagaacttgatctttctgctaaagaa
ttacaggagcaagttaggagcggtgatgcgagtgctactgaactctttgaacttggagca
gtaatgctgagaagaaagttttatcctgctgctactaagtacttgcttcaggcaattgaa
aaatgggatggtgatgaccaggatcttgcccaggtttacaatgccctgggagtcagctat
gtgcgtgatgggaagctggaaaaaggcatcgcccagtttgagaaagccgtgaaacttcag
ccaggctacgttacggcctggaacaacctgggtgatgcatacgagaagaagaaagatctc
aagtctgccctgaaggcatttgaagaagttctgcttttcgatcccaacaacaaggtggca
cgccctagggttgaatctttgagagaccgtgttaatatgtacaaaggtgtt
>PAFTOL004590
caagtggcatttgctggcactgacatcaaaatagatccagtttatgaggtcggggagttg
tttgaactaggaattcaattgtcctacctgcttttgctgttagctttgcttggggctggg
accttttttgttatccgtcaagtgcttgtacgacgagaacttgatctttctgctaaagaa
ttacaggagcaagttaggagyggtgaygcgactgctactgaactctttgaacttggagca
gtaatgctgagaagaaagttttatcctgctgctactaagtacttgcttcaggcaattcaa
aaatgggawggtgatgaccaggatcttgcccaggtttacaatgccytgggagtcagctat
gtgcgtgatgggaagctggaaaagggcatcgcccagtttgagaaagccgtgaagcttcag
ccaggctacgttacagcctggaacaacctgggtgatgcatacgagaagaagaaagatctc
aagtctgccctgaaggcrtttgaagaagttctgcttttcgatcccaacaacaaggtggca
cgccctagggctgaatctttgagagaccgtgttaatctgtacaaaggtgtt
>PAFTOL004591
caagtggcatttgctggcactgacatcaaaatagatccagtttatgaggtcggggagttg
tttgaactaggaattcaattgtcctacctgcttttgctgttagctttgcttggggctggg
accttttttgttatccgtcaagtgcttgtacgacgagaacttgatctttctgctaaagaa
ttacaggagcaagttaggagcggtgatgcgactgctactgaactctttgaacttggagca
gtaatgctgagaagaaagttttatcctgctgctactaagtacttgcttcaggcaattcaa
agatgggatggtgatgaccaggatcttgcccaggtttacaatgccctgggagtcagctat
gtgcgtgatgggaagctggaaaagggcatcgcccagtttgagaaagccgtgaagcttcag
ccaggctacgttacagcctggaacaacctgggtgatgcatacgagaagaagaaagatctc
aagtctgccctgaaggcgtttgaagaagttctgcttttcgatcccaacaacaaggtggca
cgccctagggctgaatctttgagagaccgtgttaatctgtacaaaggtgtt
>PAFTOL004593
gaagtggcatttgctggcactgacttcaaaatagatccagtgtatgaggtcggggagttg
tttgaactaggaattcagttgtcctacttgcttttgctattggctttgcttggagttggg
accttttytgttatccgccaagtgcttgtacgacgagaacttgatctttctgctaaagaa
ttacaggagcaagttaggagcggtgatgcgagtgctactgaactgtttgaacttggagca
gtaatgctgagaagaaagttttatcctgctgctactaagtacttgcttcaggcaattgaa
aaatgggatggtgatgaccaggatcttgcccaggtttacaatgccctgggagtcagctat
gtgcgtgatgggaagctggaaaaaggcatcgcccagtttgagaaagccgtgaaacttcag
ccaggctacgttacggcctggaacaacctgggtgatgcatacgagaagaagaaagatctc
aagtctgccctgaaggcatttgaagaagttctgcttttcgatcccaacaacaaggtggca
cgccctagggttgaatctttgagagaccgtgttaatatgtacaaaggtgtt
>PAFTOL004594
caagtggcatttgctggcactgacatcaaaatagatccagtttatgaggtcggggagttg
tttgaactaggaattcaattgtcctacctgcttttgctgttagctttgcttggggctggg
accttttttgttatccgccaagtgcttgtacgacgagaacttgatctttctgctaaagaa
ttacaggagcaagttaggagcggtgacgcgactgctactgaactctttgaacttggagca
gtaatgctgagaagaaagttttatcctgctgctactaagtacttgcttcaggcaattcaa
aaatgggatggtgatgaccaggatcttgcccaggtttacaatgccctgggagtcagctat
gtgcgtgatgggaagctggaaaagggcatcgcccagtttgagaaagccgtgaagcttcag
ccaggctacgttacagcctggaacaacctgggtgatgcatacgagaagaagaaagatctc
aagtctgccctgaaggcgtttgaagaagttytgcttttcgatcccaacaacaaggtggca
cgccctagggctgaatctttgagagaccgtgttaatctgtacaaaggtgtt
>PAFTOL004596
caagtggcatttgctggcactgacatcaaaatagatccagtgtatgaggtcggggagttg
tttgaactaggaattcagctgtcctacttgcttttgctattggctttgcttggagttggg
accttttttgttatccgccaagtgcttgtacggcgagaacttgatctttctgctaaagaa
ttwcaggagcaagttaggagtggtgatgcgggtgctactgaactctttgaacttggggca
gtaatgctgagaagaaagttttatcctgctgctactaagtacttgcttcaggcaattgaa
aaatgggatggtgatgaccaggatcttgcccaggtttacaatgccctgggagtcagctat
gtgcgtgatgggaaggtggaaaagggcatcgcccagtttgagaaagccgtgaagcttcag
ccaggctacgttacggcctggaacaacctgggtgatgcatacgagaggaagaaagatctc
aagtctgccctcaaggcatttgaagaagttctgcttttcgatcccaacaacaaggtggca
cgccctagggttgaatctttgagagaccgtgttaatatgtacaaaggtgtt
>PAFTOL004597
gaagtggcatttgctggcactaacttcaaaatagatccagtgtatgaggtcggggagttg
tttgaactaggaattcagttgtcctacttgcttttgctattggctttgcttggagttggg
accttttttgttatccgccaagtgcttgtccgacgagagcttgatctttctgctaaagaa
ttacaggagcaagttaggagcggtgatgcgagtgctactgaactgtttgaacttggagca
gtaatgctgagaagaaagttttatcctgctgctactaagtacttgcttcaggcaattgaa
aaatgggatggtgatgaccaggaccttgcccaggtttacaatgccctgggagtcagctat
gtgcrtgatgggaagctggaaaaaggcatmgcgcagtttgagaaagccgtgaaacttcag
ccaggctacgttacggcttggaacaacctgggtgaygcatacgagaagaagaaagatctc
aagtctgccctgaaggcatttgaagaagttctgcttttcgatcccaacaacaaggtggca
cgccctagggttgaatatttgagagaccgtgttaacatgtacaaaggtgtt
>PAFTOL004598
caagtggcatttgctggcactgacatcaaaatagatccagtttatgaggtcggggagttg
tttgaactgggaattcaattgtcctacctgcttttgctgttagctttgcttggggctggg
accttttttgttatccgccaagtgcttgtacgacgagaacttgatctttctgctaaagaa
ttwcaggagcaagttaggagcggtgacgcgactgctactgaactctttgaacttggagca
gtaatgctgagaagaaagttttatcctgctgctactaagtacttgcttcaggcaattcaa
aaatgggatggtgatgaccaggatcttgcccaggtttacaatgccctgggagtcagctat
gtgcgtgatgggaagctggaaaagggcatcgcccagtttgagaaagccgtgaagcttcag
ccaggctacgttacagcctggaacaacctgggtgatgcatatgagaagaagaaagatctc
aagtccgccctgaaggcgtttgaagaagttctgcttttcgatcccaacaacaaggtggca
cgccctagggctgaatctttgagagaccgtgttaatctgtacaaaggtgtt
>PAFTOL004599
caagtggcatttgctggcactgacatcaaaatagatccagtttatgaggtcggggagttg
tttgaactaggaattcaattgtcctacctgcttttgctgttagctttgcttggggctggg
accttttttgttatccgccaagtgcttgtacgacgagaacttgatctttctgctaaagaa
ttacaggagcaagttagaagcggtgacgcgactgctactgaactctttgaacttggagca
gtaatgctcagaagaaagttttatcctgctgctactaagtacttgcttcagacaattcaa
aaatgggatggtgatgaccaggatcttgcccaggtttacaatgccctgggagtcagctat
gtgcgtgatgggaagctggagaagggcatcgcccagtttgagaaagccgtgaagcttcag
ccaggctacgttacagcctggaacaacttgggtgatgcataygagaagaagaaagatctc
aagtctgccctgaaggcgtttgaagaagttctgcttttcgatcccaacaacaaggtggca
cgccctagggctgaatctttgagagaccgtgttaatctgtacaaaggtgtt
>PAFTOL004600
caagtcgcatttgctggcactgacatcaaaatagatccagtttatgaggtcggggagttg
tttgaactaggaattcaattgtcctacctgcttttgctgttagctttgcttggggctggg
acattttttgttatccgccaagtgcttgtacgacgagaacttgatctttctgctaaagaa
ttwcaggagcaagttagragcggtgacgcgackgctactgaactctttgaacttggagca
gtaatgctgagaagaaarttttatcctgctgctactaagtacttgcttcaggcaattcaa
aaatgggatggtgatgaccaggatcttgcmcaggtttacaatgccctgggagtcagctat
rtgcgtgatgggaagctggaaaagggcatcgcccagtttgagaargccgtgaagcttcag
ccaggctacgttacagcctggaacaacctgggtgatgcatacgagaagaagaaagatctc
aagtctgcsctgaaggcgtttgaagaagttctgcttttcgatcccaacaacaaggtggca
cgccctagggctgaatctttgagagaccgtgttaayctgtacaaaggtgtt
>PAFTOL004601
gaagtggaatttgctggcactgacttcaaaatagatccagtstatgaggtcggggagttg
tttgaactaggaattcagttgtcctacttgcttttgctattggctttgcttggagttggg
accttttttgttatccgccaagtgcttgtacgacgagaacttgatctttctgctaaagaa
ttacaggagcaagttaggagcggtgatgcgagtgctactgaactgtttgaacttggagca
gtaatgctgagaagaaagttttatcctgctgctactaagtacttgcttcaggcaattgaa
aaatgggatggtgatgaccaggatcgtgcccaggtttacaatgccctgggagtcagctat
gtgcgtgatgggaagttggaaaaaggcatcacccagtttgagaaagccgtcaaacttcag
ccaggctacgttacggcctggaacaacctgggtgatgcatacgagaagaagaaagatctc
aagtctgccttgaaggcatttgaagaagttttgcttttcgatcccaacaacaaggtggca
cgccctagggttgaatctttgagagaccgtgttaatatgtacaaaggtgtt
>PAFTOL004603
caagtggcatttgctggcactgacatcaaaatagatccagtgtatgaggtcggggagttg
ttcgaactaggaattcagttgtcctacttgcttttgctattggctttgcttggagttggg
accttttttgttatccgccaagtgcttgtacggcgagaacttgatctttctgctaaagaa
ttacaggagcaagttcggagcggtgatgcgagggctactgcactctttgaacttggagca
gtaatgctgagaagaaagttttatcctgctgctacaaagtacttgcttcaggcaattgaa
aaatgggatggtgatgaccaggatcttgcccaggtttacaatgccctgggagtcagctat
gtgcgtgatgggaagctggaaaagggcgtcgcccagtttgagaaagccgtgaagcttcag
ccaggctaygttacagcctggaacaacctgggtgatgcatacgagaagaagaaagatctg
aagtctgccctgaaggcgtttgaagaagttctgcttttcgatcccaacaacaaggtggca
cgccctagggttgaatctttgagagaycgtgttaatatgtacaaaggtgtt
>PAFTOL004604
caagtggcatttgctcgcactgacgtcaaaatagatccagtgtatgaggtcggagagttg
tttgaactaggaattcagttgtcctacttgcttttgctattggctttgcttggagttggg
accttttttgttatccgccaagtgcttgtacggcgagaacttgatctttctgctaaagaa
ttacaggagcaagttaggagcggtgatgcgagggctactgaactctttgaacttggggca
gtaatgctgagaagaaagttttatcctgctgctacaaagtacttgcttcaggcaattgaa
aaatgggatggtgatgaccaggatcttgcccaggtttacaatgccctgggagtcagctat
gtgcgtgatgggaagctggaaaagggcgtcgcccagtttgagaaagccgtgaagcttcag
ccaggctacgttacagcctggaacaacctgggtgatgcatacgagaagaagaaagatctg
aagtctgccctgaaggcatttgaagaagttctgcttttcgatcccaacaacaaggtggca
cgccctagggttgaatctttgagagaccgtgttaatatgtacaaaggtgtt
>PAFTOL004605
gaagtggcatttgctggcactgacttcaaaatagatccagtgtatgaggtcggggagttg
tttgaactaggaattcagttgtcctacttgcttttgctattggctttgcttggagttggg
accttttttgttatccgccaagtgcttgtacgacgagaacttgatctttctgctaaagaa
ttacaggagcaagttaggagcggtgatgcgagtgctactgaactgtttgaacttggagca
gtaatgctgagaagaaagttttatcctgctgctactaagtacttgcttcaggcaattgaa
aaatgggatggtgatgaccaggatcttgcccaggtttacaatgccctgggagtcagctat
gtgcgtgatgggaagctggaaaaaggcatcgcccagtttgagaaagccgtgaaacttcag
ccaggctacgttacggcctggaacaacctgggtgatgcatacgagaagaagaaagatctc
acgtctgctctgaaggcatttgaagaagttctgcttttcgatcccaacaacaaggtggca
cgccctagggttgaatctttgagagaccgtgttaatatgtacaaaggtgtt
>PAFTOL004608
caagtggcatttgctggcactgacatcaaaataaatccagtgtatgaggtcggggacttg
tttgaactaggaattcagttgtcctacttgcttttgctattggctttgcttggagttggg
accttttttgttatccgccaagtgcttgtacggcgagaacttgatctttctgctaaagaa
ttacaggagcaagttaggagcggtgatgctggtgctactgaactctttgaacttggagca
gtaatgctgagaagaaagttttatcctgctgctactaagtacttgcttcaggcaattgaa
aartgggatggtgatgaccaggatcttgcccaggtttacaatgccctgggagtcagctat
gtgcgtgatgggaagctggaaaagggcattgcccagtttgagaaagccgtgaagcttcag
ccaggctacgttacggcctggaacaacctgggtgatgcatacgagaggaagaaagatatc
aagtctgccctcaaggcatttgaagaagttctgcttttcgatcccaacaacaaggtggca
cgccctagggttgaatctttgagagaccgtgtkaatatgtacaaaggtgtt
>PAFTOL004609
caagtggcattggctggcactgacatcaaaatcgatccaatgtatgaggtcggggagttg
tttgaattaggaattcagttgtcctacttgcttttgctattggctttgcttggagttggg
accttttttgttatccgccaagtgcttgtacggcgagaacttgatctttctgctaaagaa
ttacaggagcaagttaggagcggtgatgcgggtgctactgaactctttgaacttggagca
gtaatgctgagaagaaagttttatcctgctgctactaagtacttgcttcaggcaattgaa
aaatgggatggtgatgatcaggatcttgcccaggtttacaatgccctgggagtcagctat
gtgcgtgatgggaagctggaaaagggcattgcccagtttgagaaagccgtgaaccttcag
ccaggctacgttacggcctggaacaacctgggtgatgcatacgagaggaagaaagatctc
aagtctgccctcaaggcatttgaagaagttctgcttttygatcccaacaacaaggtggcg
cgccctagggttgaatctttgagagaccgtgttaatatgtacaaaggtgtt
>PAFTOL004610
caagtggcatttgctggcactgacatcaaaatagatccagtgtatgaggtgggcgagttg
tttgaaataggaattcagttgtcctacttgcttttgctattggctttgcttggagttggg
accttttttgttattcgccaagtgcttgtacgacgagagcttgatctttctgctaaagaa
ttacaggagcaagttaggagcggtgatgcaagtgctactgaactctttgaacttggagca
gtaatgctgagaagaaagttttatcctgctgctactaaatacttgcttcaggctattgaa
aaatgggatggtgatgaccaggatcttgcccaggtttacaatgccctgggagtcagctat
gtgcgtgatgggaagcttgaaaaaggcattgcgcagtttgagaaagccgtgaagcttcag
ccgggctatgttacggcctggaacaacctgggtgatgcatacgagaagaagaaagatctc
aagtctgccctcaaggcttttgaagaagttctgcttttcgatcccaacaacaaggtggca
cgccctagggttgaatcattaagagaccgtgttaatatgtacaaaggtgtt
>PAFTOL004611
caagtggcatttgctggcactgacatcaaaatagatccagtgtatgaggtgggcgagttg
tttgaaataggaattcagttgtcctacttgcttttgctattggctttgcttggagttggg
accttttttgttattcgccaagtgcttgtacgacgagagcttgatctttctgctaaagaa
ttacaggagcaagttaggagcggtgatgcaagtgctactgaactctttgaacttggagca
gtaatgctgagaagaaagttttatcctgctgctactaaatacttgcttcaggctattgaa
aaatgggatggtgatgaccaggatcttgcccaggtttacaatgccctgggagtcagctat
gtgcgtgatgggaagcttgaaaaaggcattgcgcagtttgagaaagccgtgaagcttcag
ccgggctatgttacggcctggaacaacctgggtgatgcatacgagaagaagaaagatctc
aagtctgccctcaaggcttttgaagaasttctgcttttcgatcccaacaacaaggtggca
cgccctagggttgaatcattaagagaccgtgttaatatgtacaaaggtgtt
>PAFTOL004613
caagtggcatttgctggcactgacatcaaaatagatcctgtttatgaggtcggggagttg
tttgaactaggaattcaattgtcctacctgcttttgctgttagctttgcttggggctggg
accttttttgttatccgccaagtgcttgtacgacgagaacttgatctttctgctaaagaa
ttacaggagcaagttaggagcggtggcgcgactgctactgaactttttgaacttggagca
gtaatgctgagaagaaagttctatcctgctgctacgaagtacttgcttcaggcaattcaa
aaatgggatggtgatgaccaggatcttgcmcaggtttacaatgccctgggagtcagctat
gtgcgtgatgggaagctggaaaagggcatcgcccagtttgagaaagccgtgaagcttcag
ccaggctacgttacagcctggaacaacctgggtgatgcatacgagaagaataaagatctc
aagtctgccctgaaggcgtttgaagaagttcttcttttcgatcccaacaacaaggtggca
cgccctagggctgaatctttgagagaccgtgttaatctgtacaaaggtgtt
>PAFTOL004617
caagtggcatttgctggcactgacatcaaaatagatccagtttatgaggtcggggagttg
tttgaactaggaattcaattgtcctacctgcttttgctgttagctttgcttggggctggg
accttttttgttatccgccaagtgcttgtacgacgagaacttgacctttctgctaaagaa
ttacaggagcaagttaggagcggtgaygcgastgctactgaactctttgaacttggagca
gtaatgctgagaagaaagttttatcctgctgctactaagtacttgcttcaggcaattsaa
aaatgggatggtgatgaccaggatcttgcccaggtttacaatgccctgggagtcagctat
gtgcgtgatgggaagctggaaaagggcatcgcccagttcgagaaagccgtgaagcttcag
ccaggytacgttacagcctggaacaacctggstgatgcatacgagaagaagaaagatctc
aagtctgccctgaaggcatttgaagaagttctgcttttcgatcccaacaacaaggtggca
cgccctagggctgaatctttgagggaccgtgttaacctgtacaaaggtgtt
>PAFTOL004618
caagtggcatttgctggcactgacatcaaaatagatccaatgtatgaggtcggggagttg
tttgaactaggaattcagttgtcctacttgcttttgctattggctttgcttggagttggg
accttttttgttatccgccaagtgcttgtacggcgagaacttgatctttctgctaaagaa
ttacaggagcaagttaggagcggtgatgcgggtgctactgaactctttgaacttggagca
gtaatgctgagaagaaagttttatcctgctgctactaaatacttgcttcaggcaattgaa
aaatgggatggtgatgatcaggatcttgcacaggtttacaatgccctgggagtcagctat
gtgcgtgatgggaagctggaaaagggcattgcccagtttgagaaagcygtgaaccttcag
ccaggctacgttacagcctggaacaacctgggtgatgcatacgagaggaagaaagatctc
aartctgccctcaaggcatttgaagaagttctgcttttcgatcccaacaacaaggtggcg
cgccctagggttgaatctttgagagaccgtgttaatatgtacaaaggtgtt
>PAFTOL004619
caagttgcatttgcaggcactgacatcaaaatagatccagtgtatgaggtcggggagttg
tttgaactaggaattcagttgtcctacttgcttttgctattggctttrcttggagttggg
accttttttgttatccgccaagtgcttgtacgacgagaacttgatctttctgctaaagaa
ttwcaggagcaagttaggagtggtgatgcaagtgctactgaactctttgaacttggagca
gtaatgctgagaagaaagttttatccagctgctactaaatacttgcttcaggcaattgaa
aaatgggatgctgatgaccaggatcttgcccaggtttacaatgccctgggagtcagctat
gtgcgtgatgggaagcttgaaaagggcattgcccagtttgagaaagccgtgaagcttcag
ccaggttatgttacggcctggaacaacctgggtgatgcatatgagaaaaagaaagatctc
aagtctgccctcaaggcgtttgaagaagttctgcttttcgatcccaacaacaaggtggca
cgccctagggttgaatctttgagagaccgggttaatatgtacaaaggtgtt
>PAFTOL004620
aaaatggcatttgctggcactgacatcaaaatagatccaatgtatgaggtcggggagttg
tttgaagtaggaattcagttgtcctatgtgcttttgctattggctttgcttggagttggg
accttttttgttatccgccaagtgcttgtacggcgagaacttgatctttckgctaaagaa
ttgcaggagcaagttaggagyggtgatgcgggtgcyactgaactctttgaacttggagca
gtaatgctgagaagaaagttttatccwgctgctacaaagtacttgcttcaggcaattgaa
aaatgggatggtgatgaccaggatcttgcccaggtttacaatgccctgggagtsagctat
gtgcgkgatgggaaggtggaaaagggcattgcccagtttgagaaagctgtgaagcttcag
ccaggctatgttacggcctggaacaacctgggtgatgcrtacgagaggaagaaagatctg
aagtctgccctcaaggcgtttgaagaagttctgcttttcgatcccaacaacaaggtggcr
cgcccyagggytgaatmtttgagagaccgtgttaatatgtacaaaggtgtt
>PAFTOL004623
caagtggcatttgccggcactgacatcaaaatagatccaatgtatgaggtcggggagttg
tttgaattaggaattcagttgtcctacttgcttttgctattggctttgcttggagttggg
accttttttgttatccgccaagtgcttgtacggcgagaacttgatctttctgctaaagaa
ttgcaggagcaagttaggagtggtgatgcgggtgctactgaactctttgaactyggagca
gtaatgctgagaagaaagttttatcctgctgctacaaagtacttgcttcaggcaattgaa
aaatgggatggtgatgacctggatctygcccaggtttacaatgccctgggagtcagctat
gtgcgtgatgggaaggtggaaaagggcattgcccagtttgagaaagccgtgaagcttcag
ccaggctatgttacggcctggaacaacctgggtgatgcatacgagaggaagaaagatctc
aagtctgccctcaaggcgtttgaagaagttctgcttttcgatcccaacaacaaggtggca
cgccctagggttgaagctttgagagaccgtgttaatatgtacaaaggtgtt
>PAFTOL004624
caagtggcatttgctggcactgacatcaaaatagatccagtttatgaggtcggggagttg
tttgaactgggaattcaattgtcctacctgcttytgctgttagctttgcttggggctggg
accttttttgttatccgccaagtgcttgtacgacgagaacttgatctttctgctaaagaa
ttacaggagcaagttaggagcggtgacgcgactgctactgaactctttgaacttggagca
gtaatgctgagaagaaagttttatcctgctgctactaagtacttgcttcaggcaattcaa
aaatgggatggtgatgaccaggatcttgcccaggtttacaatgccctgggagtcagctat
gtgcgtgatgggaagctagaaaagggcatcgcccagtttgagaaagccgtgaagcttcag
ccaggctacgttacagcctggaacaacctgggtgatgcttacgagaagaagaaagatctc
aagtctgccctgaaggcatttgaagaagttctgcttttcgatcccaacaacaaggtggca
cgccctagggctgaatctttgagagaccgtgttaatctgtacaaaggtgtt
>PAFTOL004625
caagtggcatttgctggcactgacatcaaaatagatccagtttatgaggttggggagttg
tttgaactaggaattcaattgtcctacctgcttttgctgttagctttgcttggggctggg
accttttttgttatccgccaagtgcttgtacgacgagaacttgatctttctgctaaagaa
ttacaggagcaagttaggagtggtgacgcaaccgctactgagctctttgaacttggagca
gtaatgctgagaagaaagttttatcctgctgctactaagtacttgcttcaggcaattcaa
aaatgggatggtgatgaccaggatcttgcccaggtttacaatgccctgggagtcagctat
gtgcgtgatgggaagctggaaaagggcatcgcccagtttgagaaagccgtgaagcttcag
ccaggctacgttacagcctggaacaacctgggtgatgcatacgagaagaagaaagatctc
aagtctgccctgaaggcgtttgaagaagttctgcttttcgatcccaacaacaaggtggca
cgccctagggctgaatctttgagagaccgtgttaatctgtacaaaggtgtt
>PAFTOL004626
gaagtggcatttgctggcactgacttcaaaatagatccagtgtatgaggtcggggagttg
tttgaactaggaattcagttgtcctacttgcttttgctattggctttgcttggagttggg
accttttttgttatccgccaagtgcttgtacgacgagaacttgatctttctgctaaagaa
ttacaggagcaagtkaggagcggtgatgcgagtgctactgaactgtttgaacttggagca
gtaatgctgagaagaaagttttatcctgctgctactaagtacttgcttcaggcaattgaa
aaatgggatggtgatgaccaggatcttrcccaggtttacaatgccctgggagtcagctat
gtgcgtgatgggaagctggaaaaaggcatcgcccagtttgagaaagccgtgaaacttcag
ccaggctacgttacggcctggaacaacctgggtgatgcatacgagaagaagaaagatctc
acgtctgctctgaaggcatttgaagaagttctgcttttcgatcccaacaacaaggtggca
cgccctagggttgaatctttgagagaccgtgttaatatgtacaaaggtgtt
>PAFTOL004627
caagtggcatttgctggcactgacatcaaaatagatccaatgtatgaggtcggggagttg
tttgaattaggaattcagttggcctacttgcttttgctattggctctgcttggagttggg
accttttttgttatccgccaagtgcttgtacggcgagaacttgatctttctgctaaagaa
ttkcaggagcaagttaggagcggtgatgcaggtgctactgaactctttgaacttggagca
gtaatgctgaggagaaagttttatcctgctgctacaaggtacttgcttcaggcaattgaa
aaatgggatggtgatgaccaggatcttgcccaggtttacaatgccctgggagtcagttat
gtgcgtgatgggaaggtggaaaagggcattgcccagtttgagaaagcwgtgaagcttcag
ccaggctatgttacggcctggaacaacctgggtgatgcatacgagaggaagaaagatttc
aagtctgccctcaaggcattcgaagaagttctgcttttcgatcccaacaacaaggtggcr
cgccctagggttgaatctctgagagaccgtgttaatatgtacaaaggagtt
>PAFTOL004629
caagtggcatttgctggcactgacatcaaaatagatccagtgtatgaggtgggggagttg
tttgaactaggaattcagttgtcctacttgcttttgctattagctttgcttggagttggg
accttttttgttatccgccaagtgcttgtacgacgagaacttgatctttctgctaaagaa
ttwcaggagcaagttaggagtggtgatgcgggtgctactgaactctttgaactcggagca
gtaatgctgagaagaaagttttatcctgctgctactaagtacttgcttcaggcaattgaa
aaatgggatggtgatgtccaagatcttgcccaggtttacaatgccctgggagtcagctat
gtgcgtgatgggaagctggaaaagggcgttgcccagtttgagaaagccgtgaagcttcag
ccaggctacgttacggcctggaacaacctgggtgatgcatacgagaagaagaaagatctc
aagtctgccctgaaggcgtttgaagaagttctgcttttcgatcccaacaacaaggtggca
cgccctagggttgaatctttgagagaccgtgttaatatgtacaaaggtgtt
>PAFTOL004631
caagtggcatttgctggcactgacatcaaaatagatccagtttatgaggtcggggagttg
tttgaactgggaattcaattgtcctacctgcttttgctgttagctttgcttggggctggg
accttttttgttatccgccaagtgcttgtacgacgagaacttgatctttctgctaaagaa
ttacaggagcaagttaggagcggtgacgcgactgctactgaactctttgaacttggagca
gtaatgctgagaagaaarttttatcctgctgctactaagtacttgcttcaggcaattcaa
aaatgggatggtgatgaccaggatcttgcccaggtttacaatgccctgggagtcagctat
gtgcgtgatgggaagctggaaaagggcatcgcccagtttgagaaagccgtgaagcttcag
ccaggctacgttacagcctggaacaacctgggtgatgcatacgagaagaagaaagatctc
aagtctgccctgaaggcgtttgaagaagttctgcttttcgatcccaacaacaaggtggca
cgccctagggctgaatctttgagagaccgtgttaatctgtacaarggtgtt
>PAFTOL004632
gaagcggcatttgctggcactgacttcaaaatagatccagtgtatgaggtcggggagttg
tttgaactaggaattcagttgtcctacttgcttttgctattggctttgcttggagttggg
accttttttgttatccgccaagtgcttgtacgacgagaacttgatctttctgctaaagaa
ttacaggagcaagttaggagcggtgatgcgagtgctactgaactgtttgaacttggagca
gtaatgctgagaagaaagttttatcctgctgctactaagtacttgcttcaggcaattgaa
aaatgggatggtgatgaccaggatcttgcccaggtttacaatgccctgggagtcagctat
gtgcgtgatgggaacctggaaaaaggcatagcccagtttgagaaagccgtgaaacttcag
ccaggctacgttacggcctggaataacctgggtgatgcatacgagaagaagaaagatctc
aagtctgccttgaaggcatttgaagaagttctgcttttcgatcccaacaacaaggtggca
cgccctagggttgaatctttgagaaaccgtgttaatatgtayaaaggtgtt
>PAFTOL004633
caagtggcatttgctggcactgacatcaaaatagatccagtgtatgaggtcggggagttg
tttgaactaggaattcagttgtcctacytgcttttgctattggctttgcttggagctggg
accttttttgttatccgccaagtgcttgtacgacgagaacttgatctttctgcgaaagaa
ttwcaggagcaagttaggagcggtgatgcgagtgctactggactctttgaacttggagca
gtaatgctgagaagaaaattttatccrgctgctactaagtacttgcttcaggcaattgaa
aaatgggatggtgatgaccaggatcttgcccaggtttacaatgccctgggagtcagctat
gtgcgtgatgggaagctggaaaagggtatcgcccagtttgagaaagctgtgaagcttcag
ccaggctatgttacagcctggaacaacctgggtgatgcatacgagaagaagaaagatctg
aagtctgccctgaaggcgtttgaagaagttctgcttttcgatcccarcaacaaggtggca
cgccctagggttgaatctttgagagaccgtgttaatatgtacaaaggtgtt
>PAFTOL004636
caactggcatttgctggcaatggcatcaaaatagatccaatgtatgaggtcggggagttg
tttgaactaggaattcagttgtcctaygtgcttttgctattggctttgcttggagttggg
accttttttgttatccgccaagtgcttgtacgacgagaacttgatctytctgctaaagaa
ttgcaggagcaagttaggagtggtgatgcgggtgctactgagctctttgaacttggagca
gtaatgctgagaagaaagttttatcctgctgctacaaagtacttgcttcaggcaattgaa
aaatgggatggtgatgaccaggatcttgcccaggtttacaatgccctgggagtcagctat
gtrcgtgatgggaaggtggaaaagggcattgcccagtttgagaaagctgtgaagcttcag
ccaggctatgttacggcctggaacaacctgggtgatgcatacgagaggacgaaagatctc
aagtctgccctcaaggcgtttgaagaagttctgcttttcgaycccaacaacaaggtggcg
cgccctagggttgaatctttgagagaccgtgtywatatgtacaaaggtgtt
>PAFTOL004638
caagtggcatttgctggcactgacatcaaaatagatccagtttatgaggtcggggagttg
tttgaactaggaattcaattgtcctacctgcttttgctgttagctttgcttggggctggg
accttttttgttatccgccaagtgcttgtacgacgagaacttgatctttctgctaaagaa
ttwcaggagcaagttaggagcggtgacgcgactgctactgaactctttgaacttggagca
gtaatgctgagaagaaagttttatcctggtgctactaagtacttgcttcaggcaattcaa
aaatgggatggtgatgaccaggatcttgcccaggtttacaatgccctgggagtcagctat
gtgcgtgatgggaagctggaaaagggcatcgcccagtttgagaaagccgtgaagcttcag
ccaggctacgttacagcctggaacaacctgggtgatgcatacgagaagaagaaagatctc
aagtctgccctgaaggcgtttgaagaagttctgcttttcgatcccaacaacaaagtggca
cgccctagggctgaatctttgagagaccttgttaatctgtacaaaggcgtt
>PAFTOL004639
gaagtggcatttgctggcactgacttcaaaatagatccagtgtatgaggtcggggagttg
tttgaactaggaattcagttgtcctacttgcttttgctattggctttgcttggagttggg
accttttttgttatccgccaagtgcttgtacgacgagaacttgatctttctgctaaagaa
ttacaggagcaagttaggagcggtgatgcgagtgctactgaactgtttgaacttggagca
gtaatgctgagaagaaagttttatcctgctgctactaagtacttgcttcaggcaattgaa
aaatgggatggtgatgaccaggatcttgcccaggtttacaatgccctgggagtcagctat
gtgcgtgatgggaagctggaaaaaggcatcgcccagtttgagaaagccgtgaaacttcag
ccaggctacgttacggcctggaacaacctgggtgatgcatacgagaagaagaaagatctc
acgtctgctctgaaggcatttgaagaagttctgcttttcgatcccaacaacaaggtggca
cgccctagggttgaatctttgagagaccgtgttaatatgtacaaaggtgtt
>PAFTOL004640
caagtggcatttgctggcactgacatcaaaatagatccagtttatgaggtcggggagttg
tttgaactaggaattcagttgtcctacttgcttttgctattggctttgcttggagttggg
accttttttgttatccgccaagtgcttgtacgacgagaacttgatctttctgctaaagaa
ttacaggagcaagttaggagcggtgatgcgagtgctactgaactctttgaacttggagca
gtaatgctgagaagaaagttttatcctgctgctactaagtacttgcttcaggcaattgaa
aaatgggaaggtgatgaccaggatcttgcccaggtttacaatgccctgggagtcagctat
gtgcgtgatgggaagctggaaaagggcattgcccagtttgagaaagccgtgaagcttcag
ccgggctacgttacggcctggaacaacctgggtgatgcatacgagaagaagaaagatctc
aagtctgccctgaaggcttttgaagaagttctgcttttcgatcccaacaacaaggtggca
cgccctagggttgaatctttgagagaccgtgttaatatgtacaaaggtgtt
>PAFTOL004642
caagtggcatttgctggcactgacatcaaaatagatccagtttatgaggtcggggagttg
tttgaactgggaattcaattgtcctacctgcttttgctgttagctttgcttggggctggg
accttttttgttatccgccaagtacttgtacgacgagaacttgatctttctgctaaagaa
ttwcaggagcaagttaggagcggtgacgcgactgctactgaactctttgaacttggagca
gtaatgctgagaagaaagttttatcctggtgctactaagtacttgcttcaggcaattcaa
aaatgggatggtgatgaccaggatcttgcccaggtttacaatgccctgggagtcagctat
gtgcgtgatgggaagctggaaaagggcatcgcccagtttgagaaagccgtgaagcttcag
ccgggctacgttacagcctggaacaacctgggtgatgcatacgagaagaagaaagatctc
aagtctgccctgaaggcgtttgaagaagttctgcttttcgatcccaacaacaaggtggca
cgccctagggctgaatctttgagagaccgtgtcaatctgtacaaaggtgtt
>PAFTOL004644
caagtggcatttgctggcactgacatcaaaatagatccagtgtatgaggtcggggagttg
tttgaactaggaattcagttgtcctacttgcttttgctattggctttgcttggagttggg
acctttttcgttatccgccaagtgcttgtacgacgggaacttgatctttctgctaaagaa
ttacaggagcaagttaggagcggtgatgggagtgctactgaactctttgaacttggagca
gtaatgctgagaagaaagttttatcctgctgctactaagtacttgcttcaggcaattgaa
aaatgggatggtgatgaccaggatcttgcccaggtctacaatgccctgggagtcagctat
gtgcgtgatgggaagcaggaaaagggcatcgcccagtttgagaaagccgtgaagcttcag
ccaggctacgttacggcctggaacaacctgggcgatgcatacgagaagaagaaagatctc
aagtctgccctgaaggcgtttgaagaagttctgcttttcgatcccaacaacaaggtggca
cgccctagggttgaatctttgagagaccgtgttaatatgtacaaaggtgtt
>PAFTOL004646
caagtggcatttgctggcactgacatcaaaatagatccagtttatgaggtcggggagttg
tttgaactaggaattcaattgtcctacctgcttttgctgttagctttgcttggggctggg
accttttttgttatccgtcaagtgcttgtacgacgagaacttgatctttctgctaaagaa
ttacaggagcaagttaggagcggtgatgcgactgctactgaactctttgaacttggagca
gtaatgctgagaagaaagttttatcctgctgctactaagtacttgcttcaggcaattcaa
aaatgggatggtgatgaccaggatcttgcccaggtttacaatgccctgggagtcagctat
gtgcgtgatgggaagctggaaaagggcatcgcccagtttgagaaagccgtgaagcttcag
ccaggctacgttacagcctggaacaacctgggtgatgcatacgagaagaagaaagatctc
aagtctgccctgaaggcgtttgaagaagttctgcttttcgatcccaacaacaaggtggca
cgccctagggctgaatctttgagagaccgtgttaatctgtacaaaggtgtt
>PAFTOL004647
caagtggcatttgctggcactgacatcaaaatagatccagtatatgaggtcggggagttg
tttgaactaggaattcagttgtcctacttgcttttgctattggctttgcttggagttggg
accttttttgttatccgccaagtgcttgtacggcgagaacttgatctttctgctaaagaa
ttacaggagcaagttaggagyggtgatgcgggtgctactgaactctttgaacttggagca
gtaatgctgagaagraagttttatcctgctgctactaagtacttgcttcaggcaattgaa
aaatgggatggtgatgaccaggaycttgcccaggtttacaatgccctgggagtcagctat
gtgcgtgatgggaagctggaaaagggcattgcccagtttgagaaagccgtgaagcttcag
ccaggctacgttacggcctggaacaacctgggtgatgcatacgagaggaagaaagatctc
aagtctgccctcaaggcatttgaagaagttctgcttttcgatcccaacaacaaggtggca
cgccctagggttgaatctttgagagaccgtgttaatatgtacaaaggtgtt
>PAFTOL004648
gaagtggcatttgctggcactgacttcaaaatagatccagtgtatgaggtcggggagttg
tttgaactaggaattcagttgtcctacttgcttttgctattggctttgcttggagttggg
accttttttgttatccgccaagtgcttgtacgacgagaacttgatctttctgctaaagaa
ttwcaggagcaagttaggagcggtgatgcgagtgctactgaactgtttgaacttggagca
gtaatgctgagaagaaagttttatcctgctgctactaagtacttgcttcagacaattgaa
aaatgggatggtgatgaccaggatcttgcccaggtttacaatgccctgggagtgagctat
gtgcgtgatgggaagctggaaaaaggcatcgcccagtttgagaaagccgtgaaacttcag
ccaggctacgttacggcctggaacaacctgggtgatgcatacgagaagaagaaagatctc
aagtctgccttgaaggcatttgaagaagttttgcttttcgatcccaacaacaaggtggca
cgccctaggtttgaatctttgagagaccgtgttaatatgtacaaaggtgtt
>PAFTOL004649
caagtggcatttgctggcactgacatcaaaataaatccaatgtatgaggtcggggagttg
tttgaactaggaattcagttgtcctacttgcttttgctattggctttgcttggagttggg
accttttttgttatccgccaagtgcttgtacggcgagaacttgatctttctgctaaagaa
ttwcaggagcaagttaggagcggtgatgccggtgctactgaactctttgaacttggagca
gtaatgctgagaagaaagttttatcctgctgctactaaatacttgcttcaggcaattgaa
aaatgggatggtgatgtccaggatcttgcacaggtttataatgccctgggagtcagctat
gtgcgtgatgggaagctggaaaagggcattgcccagtttgagaaagccgtgaagcttcag
ccaggctacgttacagcctggaacaacctgggtgatgcatacgagaggaagaaagatctc
aagtctgccctcaaggcatttgaagaagttctgcttttcgatcccaacaacaaggtggca
cgccctagggttgaatctttgagagaccgtgttaatatgtacaaaggtgtt
>PAFTOL004652
caagtggcatttgctggcactgacatcaaaatagatccagtttatgaggtcggggagttg
tttgaactaggaattcaactgtcctacctgcttttgctgttagctttgcttggggctggg
accttttttgttatccgccaagtgcttgtacgacgagaacttgatctttctgctaaagaa
ttwcaggagcaagttaggagcggtgacgcgaccgctactgaactctttgaacttggagca
gtaatgctgagaagaaagttttatcctgctgctactaagtacttgcttcaggcaattcaa
aaatgggatggtgatgaccaggatcttgcccaggtttacaatgccctgggagtcagctat
gtgcgtgatgggaagctggaaaagggcatcgcccagtttgagaaagccgtgaagcttcag
ccaggctatgttacagcctggaacaacctgggtgatgcatacgagaagaagaaagaactc
aagtctgccctgaaggcgtttgaagaagttctgcttttcgatcccaacaacaaggtggca
cgccctagggctgaatctttgagagaccgtgttaatctgtacaaaggtgtt
>PAFTOL004653
caagtggcatttgctggcactgacatcaaaatagatccagtttatgaggtcggggagttg
tttgaactaggaattcaattgtcctacctgcttttgctgttagctttgcttggggctggg
accttttttgttatccgccaagtgcttgtacgacgagaacttgatctttctgctaaagaa
ttacaggagcaagttaggagcggtgacgcgactgctactgaactctttgaacttggagca
gtaatgctgagaagaaagttttatcctgctgctactaagtacttgcttcaggcaattcaa
aaatgggatggtgatgaccaggatcttgcccaggtttacaatgccctgggagtcagctat
gtgcgcgatgggaagctggaaaagggcatcgcccagtttgagaaagccgtgaagcttcag
ccaggctacgttacagcctggaacaacctgggtgatgcatacgagaagaagaaagatctc
aagtctgccctgaaggcgtttgaagaagttctgcttttcgatcccaacaacaaggtggca
cgccctagggctgaatctttgagagaccgtgttaacctgtacaaaggtgtt
>PAFTOL004654
caagtggcatttgctggcactgacatcaaaatagatccaatgtatgaggtcggggagttg
tttgaactaggaattcagttgtcctatgtgcttttgctattggctttgcttggagttggg
accttttttgttatccgccaagtgcttgtacggcgagaacttgatctttctgctaaagaa
ttgcaggagcaagttaggagtggtgatgcgggtgctactgaactctttgaacttggagca
gtaatgctgagaagaaagttttatcctgctgctacaaagtacttgcttcaggcaattgaa
aaatgggatggtgatgaccaggatcttgcccaggtttacaatgccctgggagtcagctat
gtgcgtgatgggaaggtggaaaagggcattgcccagtttgagaaagccgtgaagcttcag
ccaggctatgttacggcctggaacaacctgggtgatgcatacgagaggaagaaagatctc
aagtcygccctcaaggcgtttgaagaagttctgcttttcgatcccaacaacaaggtggcg
cgcccyagggttgawtctttgagagaccgtgttaatatgtacaaaggtgtt
>PAFTOL004657
caagtggcatttgctggcactgacatcaaaatagatccagtgtatgaggtgggggagttg
tttgaaataggaattcagttgtcctacttgcttttgctattggctttgcttggagttggg
accttttttgtwatccgccaagtgcttgtacgacgagagcttgatctttctgctaaagaa
ttacaggagcaagttaggagcggtgatgcaagtgctactgaactctttgaacttggagca
gtaatgctgagaagaaagttttatcctgctgctactaaatacttgcttcaggcaattgaa
aaatgggatggtgatgaccaggatcttgcccaggtttacaatgccctgggagtsagctat
gtgcgtgatgggaagcttgaaaaaggcatcatgcagtttgagaaagccgtgaagcttcag
ccgggctatgttacggcctggaacaacctgggtgatgcatacgagaagaagaaagatctc
aagtctgccctcaaggcttttgaagaagttctgcttttygatcccaacaacaaggtggca
cgccctagrgttgaatcattgagagaccgtgttaatatgtacaaaggtgtt
>PAFTOL004658
caagtggcatttgctggcactgacatcaaaatagatccaatgtatgaggttggggagttg
tttgaactaggaattcagttgtcctacttgcttttgctattggctttgcttggagttggg
accttttttgttatccgccaagtgcttgtacggcgagaacttgatctttctgctaaagaa
ttacaggagcaagttaggagcggtgatgcaggtgctactgaactctttgaacttggagca
gtaatgctgagaagaaagttttatcctgctgctactaaatacttgcttcaggcaattgaa
aaatgggatggtgatgatcaggatcttgcacaggtttacaatgccctgggagtcagctat
gtgcgtgatgggaagctggaaaagggcattgcccagtttgagaaagccgtgaaccttcag
ccaggctacgttacggcctggaacaacctgggtgatgcatacgagaggaagaaagatctc
aagtctgccctcaaggcatttgaagaagttctgcttttcgatcccaacaacaaggtggcg
cgccctagggttgaatctttgagagaccgtgttaatatgtacaaaggtgtt
>PAFTOL004660
------------------------------------------------------------
---------------------------------------------ttgcttggagttggg
accttttttgttatccgccacgttcttgtacggcgagaacgtgatctttctgctaaagaa
ttacaggagcaagttaggagcggtgatgcaggtgctactgaactctttgaacttggagca
gtaatgctgagaagaaagttttatcctgctgctactaaatacttgcttcaggcaattgaa
aaatgggatggtgatgatcaggatcttgcacaggtttacaatgccctgggagtcagctat
gtgcgtgatgggaagctggaaaagggcattgcccagtttgagaaagccgtgaaccttcag
ccaggctacgttacggcctggaacaacctgggtgatgcatacgagaggaagaaagatctc
aagtctgccctcaaggcattygaagaagttctgcttttcgatcccaacaacaaggtggcg
cgccctagggttgaatctttgagagaccgtgttaatatgtacaaaggtgtt
>PAFTOL004661
caagtggcatttgctggcactgacatcaaaatagatccagtgtatgaggtgggggagttg
tttgaaataggaattcagttgtcctacttgcttttgctattggctttgcttggagttggg
accttttttgttatccgccaagtgcttgtacgacgagagcttgatctttctgctaaagaa
ttacaggagcaagttaggagcggtgacgcaagtgctactgaactctttgaacttggagca
gtaatgctgagaagaaagttttatcctgctgctactaaatacttgcttcaggcaattgaa
aaatgggatggtgatgaccaggatcttgcccaggtttacaatgccctgggagtcagctat
gtgcgtgatgggaagcttgaaaaaggcatcgcgcagtttgagaaagccgtgaagcttcag
ccgggctatgttacggcctggaacaacctgggtgatgcatacgagaagaagaaggatctc
aagtctgccctcaaggcttttgaagaagttctgcttttcgatcccaacaacaaggtggca
cgccctagggttgaatcattgagagaccgtgttaatatgtacaaaggtgtt
>PAFTOL004662
---gtggcatgtgctggcactgacatcaaaatagatccaatgtatgaggtcggggagttg
tttgaactaggaattcagttgtcctacttgcttttgctattggctttgcttggagtkggg
accttttttgttatccgccaagtgcttgtrcggcgagaacttgatctttctgctaaagaa
ttgcaggagcaagtkaggagcggtgatgcgggtgctactgaactctttgaacttggagca
gtratgctgagaagaaarttttatcctgctgctacwaagtacttgcttcaggcaattgaa
aaatgggatggtgatgaccaggatcttgcccaggtttacaatgccctgggagtcagctat
gtgcgtgatgggaaggtggaaaagggcattgcccagtttgagaaagccgtgaagcttcag
ccaggctatgttacggcctggaacaacctgggtgatgcatacgagaggaagaaagatctc
amgtctgcsctcaaggcgtttgaagaagttctgcttttcgatcccaacaacaaggtggcg
cgccctagggttgaatctttgagagaccgtgttaatatgtacaaaggtgtt
>PAFTOL004664
---------------------------------------------------ggggagttg
tttgaactaggaattcaattgtcctacctgcttttgctgttagctttgcttggggctggg
accttttttgttatccgtcaagtgcttgtacgacgagaacttgatctttctgctaaagaa
ttacaggagcaagttaggagcggtgatgcgactgctactgaactctttgaacttggagca
gtaatgctgagaagaaagttttatcctgctgctactaagtacttgcttcaggcaattcaa
aaatgggatggtgatgaccaggatcttgcccaggtttacaatgccctgggagtcagctat
gtgcgtgatgggaagctggamaagggcatcgcccagtttgagaaagccgtgaagcttcag
ccaggctacgttacagcctggaacaacctgggtgatgcatacgagaagargaaagatctc
aagtctgccctgaaggcgtttgaagaagttctgcttttygatcccaacaacaaggtggca
cgccctagggctgaatctttgagagaccgtgttaatctgtacaaaggtgtc
>PAFTOL004665
gaagtggcatttgctggcactgacttcaaaatagatccagtgtatgaggtcggggagttg
tttgaactaggaattcagttgtcctacttgcttttgctattggctttgcttggagttggg
accttttttgttatccgccaagtacttgtacgacgagaacttgatctttctgctaaagaa
ttacaggagcaagttaggagcggtgatgcgagtgctactgaactgtttgaacttggagca
gtaatgctgagaagaaagttttatcctgctgctactaagtacttgcttcaggcaattgaa
aaatgggatggtgatgaccaggatcttgcccaggtttacaatgccctaggagtcagctat
gtgcgtgatgggaagctggaaaaaggcattgcccagtttgagaaagccgtgaaacttcag
ccaggctacgttacggcctggaacaacttgggtgatgcatacgagaagaagaaagatctc
aagtctgccctgaaggcatttgaagaagttatgcttttcgatcccaacaacaaggtggcg
cgccctagggttgaatctttgagagaccgtgttaatatgtacaaaggtgtt
>PAFTOL004666
caagtggcatttgctggcactgacatcaaaatagatccagtttatgaggtcggggagttg
tttgaactaggaattcaattgtcctacctgcttttgctgttagctttgcttggggctggg
accttttttgttatccgccaagtgcttgtacgacgagaacttgatctttctgctaaagaa
ttacaggagcaagttaggagcggtgacgcgactgctactgaactctttgaacttggagca
gtaatgctgagaagaaagttttatcctgctgctactaagtacttgcttcaggcaattcaa
aaatgggatggtgatgaccaggatcttgcccaggtttacaatgccctgggagtcagctat
gtgcgtgatgggaagctggaaaagggcatcgcccagtttgagaaagccgtgaagcttcag
ccaggctacgttacagcctggaacaacctgggtgatgcatacgagaagaagaaagatctc
aagtctgccctgaaggcgtttgaagaagttctgcttttcgatcccaacaacaaggtggca
cgccctagggctgaatctttgagagaccgtgttaatctgtacaaaggtgtt
>PAFTOL004667
caagtggcatttgctggcactgacatcaaattagatccagtttatgaggtcggggagttg
tttgaactaggaattcaattgtcctacctgcttttgctgttagctttgcttggggctggg
accttttttgttatccgccaagtgcttgtacgacgagaacttgatctttctgctaaagaa
ttacaggagcaagttaggagcggtgacgcgactgctactgaactctttgaacttggagca
gtaatgctsagaagaaagttttatcctgctgctactaagtacttgcttcaggcaattcaa
aaatgggatggtgatgaccaggatcttgcccaggtttacaatgccctgggagtcagctat
gtgcgtgatgggaagctggaaaagggcatcgcccagtttgagaaagccgtgaagcttcag
ccaggctacgttacagcctggaacaacctgggtgatgcatacgagaagaagaaagatctc
aagtctgccctgaaggcgtttgaagaagttctrcttttcgatcccaacaacaaggtggca
cgccctagggctgaatctttgagagaccgtgttaatctgtacaaaggtgtt
>PAFTOL004668
caagtggcatttgctggcactaacatcaaaatagatccagtttatgaggtcggggagttg
tttgaactgggaattcaattgtcctacctgcttttgctgttagctttgcttggggctggg
accttttttgttatccgccaagtgcttgtacgacgagaacttgatctttctgctaaagaa
ttacaggagcaagttaggagcggtgacgcgackgctactgaactctttgaacttggagca
gtaatgctgagaagaaagttttatcctgctgctactaagtacttgcttcaggcaattcaa
aaatgggatggtgatgaccaggatcttgcccaggtttacaatgccctgggagtcagctat
gtgcgtgatgggaagctggaaaagggcatcgsccastttgagaaagccgtgaagcttcag
ccaggctacgttacagcctggaacaacctgggtgatgcatacgagaagaagaaagatctc
aartctgccctgaaggcgtttgaagaagttctgcttttcgatcccaacaacaaggtggca
cgccctcgggctgaatctttgagagaccgtgttaatctgtacaaaggtgtt
>PAFTOL005024
---------------ggcactgacatcaaaatagatccagtctatgaagtcggggagttg
tttgaactaggaattcaattgtcctacctgcttttgctgttagctttgcttggggctggg
accttttttgttatccgccaagtgcttgtacgacgagaacttgatctttctgctaaagaa
ttacaggagcaagttaggagcggtgacgcgacggctactgaactctttgaacttggagca
gtaatgctgagaagaaagttttatcctgctgctactaagtacttgcttcaggcaattcaa
aaatgggatggtgatgaccaggatcttgcccaggtttacaatgccctgggagtcagctat
gtgcgtgatgggaagctggaaaagggcatcgcccagtttgagaaagccgtgaagcttcag
ccaggctacgttacagcctggaacaacctgggtgatgcatacgagaagaagaaagatctc
aagtctgccctgaaggcgtttgaagaagttctgcttttcgatcccaacaacaaggtggca
cgccctagggctgaatctttgagagaccgtgttaatctgtacaaaggtgtt
>PAFTOL005025
caagtggcatttgctggcactgacatcaaaatagatccagtgtatgaggtcggggagttg
tttgaactaggaattcagttgtcctacttgcttttgctattggctttgcttggagttggg
accttttttgttatccgccaagtgcttgtacgacgagaacttgatctttctgctaaagaa
ttwcaggagcaagttaggagcggtgatgcgagtgctactggactctttgaacttggagca
gtaatgctgagaagaaagttttatcctgctgctactaagtacttgcttcaggcaattgaa
aaatgggatggtgatgaccaggatcttgcccaggtttacaatgccctgggagtcagctat
gtgcgtgatgggaagctggaaaagggcattgcccagtttgagaaagccgtgaagcttcag
ccaggctacgttacggcctggaacaacctgggtgatgcatacgagaagaagaaagatctc
aagtctgccctgaaggcatttgaagaagttctgcttttcgatcccaacaacaaggtggcc
cgccctagggttgaatctttgaaagaccgtgttaatgtgtacaaaggtgtt
>PAFTOL005026
caagtggcatttgctggcactgacatcaaaatagatccagtgtatgaggtcggggagttg
tttgaactaggaattcaattgtcctacctgcttttgctgttagctttgcttggggctggg
accttttttgttatccgccaagtgcttgtacgacgagaacttgatctttctgctaaagaa
ttwcaggagcaagttaggagcggtgatgcgagtgctactggactctttgaacttggagca
gtaatgctgagaagaaagttttatcctgctgctactaagtacttgcttcaggcaattgaa
aaatgggatggtgatgaccaggatcttgcccaggtttacaatgccctgggagtcagctat
gtgcgtgatgggaagctggaaaagggcattgcccagtttgagaaagccgtgaagcttcag
ccaggctacgttacggcctggaacaacctgggtgatgcatacgagaagaagaaagatctc
aagtctgccctgaaggcatttgaagaagttctgcttttcgatcccaacaacaaggtggca
cgccctaggrttgaatctttgagataccgtgttaatatgtacaaaggtgtt
>PAFTOL005035
------------------------------------------------------------
------------------------------------------------------------
---------------cgccaagtgcttgtacgacgagaacttgatctttctgctaaagaa
ttacaggagcaagttaggagyggtgaygcgactgctactgaactctttgaacttggagca
gtaatgctgagaagaaagttttatcctgctgctactaagtacttgcttcaggcaattcaa
aaatgggatggtgatgaccaggatcttgcccaggtttacaatgccctgggagtcagctat
gtgcgtgatgggaagctggaaaarggcatcgcccagtttgagaargccgtgaagcttcag
ccaggctacgttacagcctggaacaacctgggtgatgcatacgagaagaagaaagatctc
aagtctgccctgaaggcgtttgaagaagttctgcttttcgatcccaacaacaaggtggca
cgcccyagggctgaatctttgagagaccgtgttaatctgtacaaaggtgtc
>PAFTOL005042
gaagtggcatttgctggcactgacttcaaaatagatccagtgtatgaggtcggggagttg
tttgaactaggaattcagttgtcctacttgcttttgctattggctttgcttggagttggg
accttttttgttatccgccaagtgcttgtacgacgagaacttgatctttctgctaaagaa
ttacaggagcaagttaggagcggtgatgcgagtgctactgaactgtttgaacttggagca
gtaatgctgagaagaaagttttatcctgctgctackaagtacttgcttcaggcaattgaa
aaatgggatggtgatgaccaggatcttgcccaggtttacaatgccctgggagtcagctat
gtgcgtgatgggaagctggaaaarggcatygcccagtttgagaaagccgtgaarcttcag
ccaggctacgttacrgcctggaacaacctgggtgatgcatacgagaagaagaaagatctc
aagtctgccctgaaggcrtttgaagaagttctkcttttcgatcccaacaacaaggtggca
cgccctagggytgaatctttgagagaccgtgttaatmtgtacaaaggtgtt
>PAFTOL005043
---------------------------------gatccagtttatgaggtcggggagttg
tttgaactaggaattcaattgtcctacctgcttttgctgttagctttgcttggggctggg
accttttttgttatccgccaagtgcttgtacgacgagaacttgatctttctgctaaagaa
ttacaggagcaagttaggagcggtgacgcgactgctactgaactctttgaacttggagca
gtaatgctgagaagaaagttttatcctgctgctactaagtacttgcttcaggcaattcaa
aaatgggatggtgatgaccaggaycttgcccaggtttacaatgccctgggagtcagctat
gtgcgtgatgggaagctggaaaagggcatcgcccagtttgagaaagccgtgaagcttcag
ccaggctacgttacagcctggaacaacctgggtgatgcataygagaagaagaaagatctc
aagtctgccctgaaggcgtttgaagaagttcttcttttcgatcccaacaacaaggtggca
cgccctagggctgaatctttgagagaccgtgttaatctgtacaaaggtgtt
>PAFTOL005047
gaagtggcatttgctggcactgacttcaaaatagatccagtgtatgaggtcggggagttg
tttgaactaggaattcagttgtcctacttgcttttgctattggctttgcttggagttggg
accttttttgttatccgccaagtgcttgtacgacgagaacttgatctttctgctaaagaa
ttacaggagcaagttaggagcggtgatgcgagtgctactgaactgtttgaacttggagca
gtaatgctgagaagaaagttttatcctgctgctactaagtacttgcttcaggcaattgaa
aaatgggatggtgattaccaggatcttgcccaggtttacaatgccctgggagtcagctat
gtgcgtgatgggaagctggaaaaaggcgtcgcccagtttgagaaagccgtgaaacttcag
ccaggctacgttatggcctggaacaacctgggtgatgcatacgagaagaagaaagatctc
aagtctgccttgaaggcatttggagaagttttgcttttcgatcccaacaacaaggtggca
cgccctaggtttgaatctttgagagaccgtgttaatatgtacaaaggtgtt
>PAFTOL005169
------------------------------------------------------------
--------------------------ataactttaagcttcaactct-------gtcaca
atattgtggactagtcatgagatgttactcctagggtctctatttaccttgttgttgcaa
tttcaggagcaagttaggagcggtgatgcgagggctactgaactctttgaacttggagca
gtaatgctgagaagaaagttttatcctgctgctacaaagtacttgcttcaggcaattgaa
aaatgggatggtgatgaccaggatcttgcccaggtttacaatgccctgggagtcagctat
gtgcgtgatgggaagctggaaaagggcatcgcccagtttgagaaagccgtgaagcttcag
ccaggctacgttacggcctggaacaacctgggtgatgcatacgagaagaagaaagatctc
aagcctgccctgaaggcgtttgaagaagttctgcttttcgatcccaacaacaaggtggca
cgccctagggttgaatctttgagagaccgtgttaatatgtacaaaggtgtt
>PAFTOL007498
caagtggcatttgctggcactgatatcaaaatagatccattgtatgaggtcggggagtta
tttgaactaggaattcagttgtcctacttgcttttgctattggctttgcttggagttggg
accttttttgttatccgccaagtgcttgtacgacgagaacttgatctttctgctaaagaa
ttacaggagcaagttaggagcggtgatgcgagtgctactgaactctttgaacttggagca
gtaatgctgagaagaaagttttatcctgctgctactaagtacttgcttcaggcaattgaa
aaatgggatggtgatgaccaggatcttgcccaggtttacaatgccctgggagtcagctat
gtgcgtgatgggaagctggaaaagggcatcgcccagtttgagaaagccgtgaagcttcaa
ccaggctacgttacggcctggaacaacctgggtgatgcatacgagaagaagaaagatctc
aagtctgccctgaaggcgtttgaagaagttctgcttttcgatcccaacaacaaggtggca
cgccctagggttgaatctttgagagaccttgttaatatgtacaaaggtgtt
>PAFTOL008060
caagtggcatttgctggcactgacatcaaaatagatccagtttatgaggtcggggagttg
tttgaactgggaattcaattgtcctacctgcttttgctgttagctttgcttggggctggg
accttttttgttatccgccaagtgcttgtacgacgagaacttgatctttctgctaaagaa
ttwcaggagcaagttaggagcggtgacgcgactgctactgaactctttgaacttggagca
gtaatgctgagaagaaagttttatcctgctgctactaagtacttgcttcaggcaattcaa
aaatgggatggtgatgaccaggatcttgcccaggtttacaatgccctgggagtcagctat
gtgcgtgatgggaagctggaaaagggcatcgcccagtttgagaaagccgtgaagcttcag
ccaggctacgttacagcctggaacaacctgggtgatgcatacgagaagaagaaagatctc
aagtctgccctgaaggcgtttgaagaagttctgcttttcgatcccaacaacaaggtggca
cgccctagggctgaatctttgagagaccgtgttaatctgtacaaaggtgtt
>PAFTOL008062
------------------------------------------------------------
---------------------------------------------------ggggctggg
accttttttgttatccgccaagtgcttgtacgacgagaacttgatctttctgctaaagaa
ttacaggagcaagttaggagcggtgacgcgactgctactgaactctttgaacttggagca
gtaatgctgagaagaaagttttatcctgctgctactaagtacttgcttcaggcaattgaa
aaatgggatggtgatgaccaggatcttgcccaggtttacaatgccctgggagtcagctat
gtgcgtgatgggaagctggaaaagggcatcgcccagtttgagaaagccgtgaagcttcag
ccaggctacgttacagcctggaacaacctgggtgatgcatatgagaagaagaaagatctc
aagtccgccctgaaggcgtttgaagaagttctgcttttcgatcccaacaacaaggtggca
cgccctagggctgaatctttgagagaccgtgttaatctgtacaaaggtgtt
>PAFTOL008063
caagtggcatttgctggcactgacatcaamataratccagtttatgaggtyggggagttg
tttgaactrggaattcaattgtcctacctgcttttgctgttagctttgcttggggctggg
accttttttgttatccgccaagtgcttgtacgacgagaacttgatctttctgctaaagaa
ttacaggagcaagttaggagyggtgaygcgactgctactgaactctttgaacttggagca
gtaatgctgagaagaaagttttatcctgctgctactaagtacttgcttcaggcaattcaa
aaatgggatggtgatgaccaggatcttgcccaggtttacaatgccctgggagtcagctat
gtgcgtgatgggaagctggaaaagggcatcgcccagtttgagaaagccgtgaagcttcag
ccaggctacgttacagcctggaacaacctgggtgatgcatacgagaagaagaaagatctc
aagtctgccctgaaggcgtttgaagaagttctgcttttcgatcccaacaacaaggtggca
cgccctagggctgaatctttgagagaccgtgttaatctgtacaaaggtgtt
>PAFTOL008084
caagtggcatttgctggcactgacatcaaaatagatccagtgtatgaggtgggggagttg
tttgaaataggaattcagttrtcctacttgcttttgctattggctttgcttggagttgga
accttttttgttatccgccaagtgcttgtacgacgagagcttgatctttctgctaaagaa
ttacaggagcaagttaggagcggtgatgcaagtgctactggactctttgaacttggagca
gtaatgctgagaagaaagttttatcctgctgctactaaatacttgcttcaggcaattgaa
aaatgggatggtgatgaccaggatcttgcccaggtttacaatgccctgggagtcagctat
gtgcgtgatgggaagcttgaaaaaggcatctcgcagtttgagaaagccgtgaagcttcag
ccgggctatgttacggcctggaacaacctgggtgatgcatacgagaagaagaaagatctc
aagtctgccctcaaggcttttgaagaagttctgctttttgatcccaacaacaaggtggca
cgccctagggttgaatcattgagagaccgtgttaatatgtacaaaggtgtt
>PAFTOL008417
caagtggcatttgctggcactgacatcaaaatagatccagtttatgaggtcggggagttg
tttgaactgggaattcaattgtcctacctgcttttgctgttagctttgcttggggctggg
accttttttgttatccgccaagtgcttgtacgacgagaacttgatctttctgctaaagaa
ttacaggagcaagttaggagcggtgacgcgactgctactgaactctttgaacttggagca
gtaatgctgagaagaaagttttatcctgctgctactaagtacttgcttcaggcaattcaa
aaatgggatggtgatgaccaggatcttgcccaggtttacaatgccctgggagtcagctat
gtgcgtgatgggaagctggaaaagggcatcgcccagtttgagaaagccgtgaagcttcag
ccaggctacgttacagcctggaacaacctgggtgatgcatacgagaagaagaaagatctc
aagtctgccctgaaggcgtttgaagaagttctgcttttcgatcccaacaacaaggtggca
cgccctagggctgaatctttgagagaccgtgttaatctgtacaaaggtgtt
>PAFTOL008419
------------------------------------------------------------
------------------------------------------------------------
------------atccgccaagtgcttgtacgacgagaacttgatctttctgctaaagaa
ttacaggagcaagttaggagcggtgacgcgactgctactgaactctttgaacttggagca
gtaatgctgagaagaaagttttatcctgctgctactaagtacttgcttcaggcaattcaa
aaatgggatggtgatgaccaggatcttgcccaggtttacaatgccctgggagtcagctat
gtgcgtgatgggaagctggaaaagggcatcgcccwgtttgagaaagccgtgaagcttcag
ccaggctacgttacagcctggaacaacctgggtgatgcatacgagaagaagaaagatctc
aagtctgccctgaaggcgtttgaagaagttctgcttttcgatcccaacaacaaggtggca
cgccctagggctgaatctttgagagaccgtgttaatctgtacaaaggcgtt
>PAFTOL008421
caagtggcatttgctggcaatgacatcaaaatagatccaatgtatgaggtcggggagttg
tttgaactaggaattcagttgtcctacttgcttttgctattggctttgcttggagttggg
accttttttgttatccgccaagtgcttgtacggcgagaacttgatctttctgctaaagaa
ttgcaggagcaagttaggagcggtgatgcgggtgctactgaactctttgaacttggagca
gtaatgctgagaagaaagttttatcctgctgctacaaagtacttgcttcaggcaattgaa
aaatgggatggtgatgaccaggatcttgcccaggtttacaatgccctgggagtgagctac
gtgcgtgatgggaaggtggaaaagggcattgcccagtttgagaaagccgtgaagcttcag
ccaggatacgttacggcctggaacaacctgggcgatgcatacgagaggaagaaagatctc
aagtctgccctcaaggcatttgaagaagttctgctttttgatcccaacaacaaggtggca
cgccctagggttgaatctttgagagaccttgttaatatgtacaaaggtgtt
>PAFTOL008422
------------------------------------------------------------
---------------------------------------------ttgcttggagctggg
accttttttgttatccgccaagtgcttgtacggcgagaacttgatctttctgctaaagaa
ttgcaggagcaagttaggagcggtgatgcgggtgctactgaactctttgaacttggagca
gtaatgctgagaagaaagttttatcctgctgctacaaagtacttgcttcaggccattgaa
aaatgggatggtgatgaccaggatcttgcccaggtttacaatgccctgggagtcagctat
gtgcgtgatgggaaggtggaaaagggcattgctcagtttgagaaagccgtgaagcttcag
ccagggtatgttacggcctggaacaacctgggygatgcatacgagcggaagaaagatctc
aagtctgccctgaaggcgtttgaagaagttctgcttttcgatcccaacaacaaggtggca
cgccctagggtcgaatctttgagagaccgtgttaatatgtacaaaggtgtt
>PAFTOL008423
gaagtggcatttgctggcactgacttcaaaatagatccagtgtatgaggtcggggagttg
tttgaactgggaattcagttgtcctacttgcttttgctattggctttgcttggagttggg
accttttttgttatccgccaagtgcttgtacgacgagaacttgatctttctgctaaagaa
ttacaggagcaagttaggagcggtgatgcgagtgctactgaactgtttgaacttggagca
gtaatgctgagaagaaagttttatcctgctgctacaaagtacttgcttcaggcaattgaa
aaatgggatggtgatgacctggatcgtgcccaggtttacaatgccctgggagtcagctat
gtgcgtgatgggaagctggaaaaaggcatcgcccagtttgagaaagccgtgaaacttcag
ccaggctacgttacggcctggaacaacctgggtgatgcatacgagaagaagaaagatctc
aagtctgccctgaaggcatttgaagaagttatgcttttcgatcccaacaacaaggtggca
cgccctagggttgaatctttgagagaccgtgttaatatgtacaaaggtgtt
>PAFTOL008436
cgagtggcatttgctggcactgacatcaaaatagatccagtgtatgaggtcggggagttg
tttgaactaggaattcagttgtcctacttgcttttgctattggctttgcttggagttggg
accttttttgttatccgccaagtgcttgtacgacgagaacttgatctttctgctaaagaa
ttacaggagcaagttaggagcggtgatgcgagtgctactgaactctttgaacttggagca
gtaatgctgagaagaaagttttatcctgctgctactaagtacttgcttcaggcaatcgaa
aaatgggatggtgatgaccaggatcttgcccaggtttacaatgccctgggagtcagctat
gtgcgtgatgggaagctggaaaagggcatcgcccagtttgagaaagccgtgaagcttcag
ccaggctacgttacggcctggaacaacctgggtgatgcatatgagaagaagaaagatctc
aagtccgccctgaaggcatttgaagaagttctgcttttcgatcccaacaacaaggtggca
cgccctagggttgaatctttgagagaccttgttaatatgtacaaaggtgtt
>PAFTOL008439
---gtggcatttgctggcactgacatcaaaatagatccaatgtatgaggtcggggagttg
tttgaactaggaattcagttgtcctacttgcttttgctattggctttgcttggagctggg
accttttttgttatccgccaagtgcttgtacgacgagaacttgatctttctgctaaagaa
ttacaggagcaagttaggagcggkgatgcgagagctactgaactctttgaacttggagca
gtaatgcttagaagaaagttctatcctgctgctactaagtacttgcttcaggcaattgaa
aaatgggatggtgatgaccaggatcttgcccaggtttacaatgccctgggagtcagctat
gtgcgtgatgggaagctggaaaagggcatcgcccagtttgagaaagcygtgaggcttcag
ccaggctacgttacggcctggaacaacctgggtgatgcataygagaagaagaaagatctc
aagtctgccctcaaggcrtttgaagaagtyctgctttttgatcccaacaacaaggtggcg
cgccctagggttgaatctttgagagaccgtgttaatatgtacaaaggtgtt
>PAFTOL008881
caagtggcatttgctgggactgacatcaaaatagatccagtgtwtgaggtcggggagttg
tttgaactaggaattcagttgtcctacttgcttttgctattggcttttcttggagttggg
accttttttgttatccgccaagtgcttgtacgacgagaacttgatctttctgctaaagaa
ttacaggagcaagttaggagcggtgatgcgagtgctactgaactttttgaacttggagca
gtaatgctgagaagaaagttttatcctgctgctactaagtacttgcttcaggcaattgaa
aaatgggatggtgaygaccaggatcttgcccaggtttacaatgccctgggagtcagctat
gtgcgtgatgggaagctggaaaagggcatcgcccagtttgagaaagccgtgaagcttcag
ccaggctacgttacggcctggaacaacctaggtgatgcatacgagaagamgaaagatctc
aaggctgccctgaaggcgtttgaagaagttctgcttttcgatcccaacaacaaggtggca
cgccctagggttgaatctttgagagaccgtgttaatatgtacaaaggtgtt
>PAFTOL009175
------------------------------------------------------------
------------------------------------------------------------
------------------------------------------------------------
------------------------------------------------------------
------------------------------------------------------------
------------------------------caggtttacaatgccctgggagtcagctat
gtgcgtgatgggaagctggaaaagggcatcgcccagtttgagaaagccgtgaagcttcag
ccaggctacgttacg---------------------------------------------
------------------------------------------------------------
---------------------------------------------------
>PAFTOL009179
------------------------------------------------------------
------------------------------------------------------------
------------------------------------------------------------
------------------------------------------------------------
------------------------------------------------------------
---------------------------------------------------------tat
gtgcgtgatgggaagctggaaaagggcatcgcccagtttgagaaagccgtgaagcttcag
ccgggctacgttacagcctggaacaacctgggtgatgcatacgagaagaagaaagatctc
aagtctgccctgaaggcgtttgaagaagttctgcttttcgatcccaacaacaaggtggca
cgccctagggctgaatatttgagagaccgtgttaatctgtacaaaggtgtt
>PAFTOL009181
------------------------------------------------------------
------------------------------------------------------------
---------------------------------------------------------caa
tttcaggagcaagttaggagcggtgacgcgactgctactgaactctttgaacttggagca
gtaatgctgagaagaaagttttatcctgctgctactaagtacttgcttcaggcaattcaa
aaatgggatggtgatgaccaggatcttgcccaggtttacaatgccctgggagtctgctay
gtgcgtgatgggaagctggaaaagggcatcgcccagtttgagaaagcygtgaagcttcag
ccgggctacgttacagcctggaacaacctgggtgatgcatacgagaagaagaaagawctc
aagtctgccctgaaggcgtttgaagaagttctgcttttcgatcccaacaacaaggtggca
cgccctagggctgartctttgagagaccgtgtyaatctgtacaaaggtgtt
>PAFTOL009183
------------------------------------------------------------
------------------------------------------------------------
------------------------------------------------------------
------------------------------------------------------------
------------------------------------------------------------
------------------------------caggtttacaatgccctgggagtcagctat
gtgcgtgatgggaagctggaaaagggcatcgcccagtttgagaaagccgtgaagcttcag
ccgggctacgttacagcctggaacaacctgggtgatgcatacgagaagaagaaagatctc
aagtctgccctgaaggcgtttgaagaagttctgcttttcgatcccaacaacaaggtggca
cgccctagggctgagtctttgagagaccgtgtcaatctgtacaaaggtgtt
>PAFTOL009185
caagtggcatttgctggcactgacatcaaaatagatccagtgtatgaggtcggggagttg
tttgaactaggaattcagttgtcctacttgcttttgctattggctttgcttggagttggg
accttttttgttatccgccaagtgcttgtacgacgagaacttgatctttctgctaaagaa
ttwcaggagcaagttaggagcggtgatgcaagtgctactgaactctttgaacttggagca
gtaatgctgagaagaaagttttatcctgctgctactaagtacttgcttcaggcaattgaa
aaatgggatggtgatgaccaggaccttgcccaggtttacaatgccctgggagtcagctat
gtgcgtgatgggaagctggaaaagggcatcgcccagtttgagaaagccgtgaagcttcag
ccaggctacgttacggcctggaacaacctgggtgatgcatacgagaagaagaaagatctc
aagtctgccctgaaggcatttgaagaagttctgcttttcgatcccaacaacaaggtggca
cgccctagggttgaatctttgagagaccgtgttaatatgtacaaaggtgtt
>PAFTOL009187
gaagcggcatttgctggcactgacttcaaaatagatccagtgtatgaggtcggggagttg
tttgaactaggaattcagttgtcctacttgcttttgctattggctttgcttggagttggg
accttttttgttatccgccaagtgcttgtacgacgagaacttgatctttctgctaaagaa
ttwcaggagcaagttaggagcggtgatgcgagtgctactgaactgtttgaacttggagca
gtaatgctgagaagaaagttytatcctgctgctactaagtacttgcttcaggcaattgaa
aaatgggatggtgatgaccaggatcttgcccaggtttacaatgccctgggagtcagctat
gtgcgtgatgggaagctggaaaaaggcatcgcccagtttgagaaagccgtgaaacttcag
ccaggctacgttacggcctggaacaacctgggtgatgcwtacgagaagaagaaagatctc
aagtctgccctgaaggcatttgaagaagttctgcttttcgatcccaacaacaaggtggca
cgccctagggttgaatctttgagagaccttgttaatatgtacaaaggtgtt
>PAFTOL009189
------------------------------------------------------------
------------------------------------------------------------
---------------------------------------cttgatctttctgctaaagaa
ttacaggagcaagttaggagcggtgacgcgactgctactgaactctttgaactcggagca
gtaatgctgagaagaaagttttatcctgctgctactaggtacttgcttcaggcaattcaa
aaatgggatggtgatgaccaggatcttgcccaggtttacaatgccctgggagtcagctat
gtgcgtgatgggaagctggaaaagggcatcgcccagtttgagaaagccgtgaagcttcag
ccaggctacgttacagcctggaacaacctgggtgatgcatacgagaagaagaaagatctc
aagtctgccctgaaggcgtttgaagaagttctgcttttcgatcccaacaacaaggtggcg
cgccctagggctgaatctttgagagaccgtgttaatctgtacaaaggtgtt
>PAFTOL009191
------------------------------------------------------------
------------------------------------------------------------
---------gttatccgccaagtgcttgtacgacgagaacttgatctttctgctaaagaa
ttacaggagcaagttaggagcggtgacgcgactgctactgaactctttgaacttggagcr
gtaatgctgagaagaaagttttatcctgctgctactaagtacttgcttcaggcaattcaa
aaatgggatggtgatgaccwggatcttgcccaggtttacaatgccctgggagtcagctat
gtgcgtgaygggaagctggaaaagggcatcgcscagtttgagaaagccgtgaagcttcag
ccaggctaygttacagcctggaacaacctgggtgatgcatacgagaagaagaaagatctc
aagtctgccctgaaggcgtttgaagaagttctgcttttcgatcccaacaacaaggtggca
cgccctagggctgaatctttgagagaccgtgttaatctgtacaaaggtgtt
>PAFTOL009193
------------------------------------------tatgaggtcggggagttg
tttgaactaggaattcagttgtcctacgtgcttttgctattggctttgcttggagttggg
accttttttgttatccgccaagtgcttgtacggcgagaacttgatctttctgctaaagaa
ttkcaggagcaagttaggagcggtgatgcgggtgctactgaactctttgaacttggagca
gtaatgctgagaagaaagttttatcctgctgctacaaagtacttgcttcaggcaattgaa
aaatgggatggtgatgaccaggatcttgcccaggtttacaatgccctgggagtcagctat
gtgcgtgatgggaaggtggaaaagggcattgcccagtttgagaaagctgtgaagcttcag
ccaggctatgttacggcctggaacaacctgggtgatgcatacgagaggaagaaagatctc
aagtctgccctcaaggcgtttgaagaagttctgcttttcgatcccaacaacaaggtggcg
cgccccagggttgaatctttgagagaccgtgttaatatgtacaaaggtgtt
>PAFTOL009195
caagtggcatttgctggcactgacatcaaaatagatccagtttatgaggtcggggagttg
tttgaactaggaattcaattgtcctacctgcttttgttgttagctttgcttggggctggg
accttttttgttatccgccaagtgcttgtacgacgagaacttgatctttctgctaaagaa
ttacaggagcaagttaggagcggtgacgcgactgctactgaactctttgaacttggagca
gtaatgctgagaagaaagttttatcctgctgctactaagtacttgcttcaggcaattcaa
aaatgggatggtgatgaccaggatcttgcccaggtttacaatgccctgggagtcagctat
gtgcgtgatgggaagctggaaaagggcatcgcccagtttgagaaagccgtgaagcttcag
ccaggctacgttacagcctggaacaacctgggtgatgcatacgagaagaagaaagatctc
aaatctgccctgaaggcgtttgaagaagttcttcttttcgatcccaacaacaaggtggca
cgccctagggctgaatctttgagagaccgtgttaatctgtacaaaggtgtt
>PAFTOL009197
------------------------------------------------------------
------------------------tacctgcttttgctgttagctttgcttggggctggg
accttttttgttatccgtcaagtgcttgtacgacgagaacttgatctttctgctaaagaa
ttacaggagcaagttaggagcggtgatgcgactgctactgaactctttgaacttggagca
gtaatgctgagaagaaagttttatcctgctgctactaagtactttcttcaggcaattcaa
aaatgggatggtgatgaccaggatcttgcccaggtttacaatgccctgggagtcagctat
gtgcgtgatgggaagctggaaaagggcatcgcccagtttgagaaagccgtgaagcttcag
ccaggctacgttacagcctggaacaacctgggtgatgcatacgagaagaagaaagatctc
aagtctgccctgaaggcgtttgaagaagttctgcttttcgatcccaacaacaaggtggca
cgccctagggctgaatctttgagagaccgtgttaatctgtacaaaggtgtt
>PAFTOL009199
caagtggcatttgctggcactgacatcaaaatagatccagtttatgaggtcggggagttg
tttgaactaggaattcaattgtcctacctgcttttgctgttagctttgcttggggctggg
accttttttgtgatccgtcaagtgcttgtacgacgagaacttgatctttctgctaaagaa
ttacaggagcaagttaggagcggtgatgcgactgctactgaactctttgaacttggagca
gtaatgctgagaagaaagttttatcctgctgctactaagtacttgcttcaggcaattcaa
aaatgggatggtgatgaccaggatcttgcccaggtttacaatgccctgggagtcagctat
gtgcgtgaygggaagctggaaaagggcatcgcycagtttgagaaagccgtgaagcttcag
ccaggctacgttacagcctggaacaacctgggtgatgcatacgagaagaagaaagatctc
aagtctgccctgaaggcgtttgaagaagttctgcttttcgatcccaacaacaaggtggca
cgccctagggctgaatctttgagagaccgtgttaatctgtacaaaggtgtt
>PAFTOL009203
caagtggcatttgctggcactgacatcaaaatagatccagtttatgaggtcggggagttg
tttgaactaggaattcaattgtcctacctgcttttgctgttagctttgcttggggctggg
accttttttgttatccgtcaagtgcttgtacgacgagaacttgatctttctgctaaagaa
ttacaggagcaagttaggagcggtgacgcgactgctactgaactctttgaacttggagca
gtaatgctgagaagaaagttttatcctgctgctactaagtacttgcttcaggcaattcaa
aaatgggatggtgatgaccaggatcttgcccaggtttacaatgccctgggagtcagctat
gtgcgtgatgggaagctggaaaagggcatcgcccagtttgagaaagccgtgaagcttcag
ccaggctacgttacagcctggaacaacctgggtgatgcatacgagaagaagaaagatctc
aagtctgccctgaaggcgtttgaagaagttctgcttttcgatcccaacaacaaggtggca
cgccctagggctgaatctttgagagaccgtgttaatctgtacaaaggtgtt
>PAFTOL009205
caagtggcatttgctggcactgacatcaaaatagatccagtgtatgaggtcggggagttg
tttgaactaggaattcagttgtcctacttgcttttgctattggctttgcttggagttggg
accttttttgttatccgccaagtgcttgtacgacgagaacttgatctttctgctaaagaa
ttwcaggagcaagttaggagcggtgatgcgagtgctactggactctttgaacttggagca
gtaatgctgagaagaaagttttatcctgctgctactaagtacttgcttcaggcaattgaa
aaatgggatggtgatgaccaggatcttgcccaggtttrcaatgccctgggagtcagctat
gtgcgtgatgggaagctggaaaagggcattgcycagtttgagaaagccgtgaagcttcag
ccaggctacgttacggcctggaacaacctgggtgatgcatacgagaagaagaaagatctc
aagtctgccctgaaggcatttgaagaagttctgcttttcgatcccaacaacaaggtggca
cgccctagggttgaatctttgaaagaccgtgttaatatgtacaaaggtgtt
>PAFTOL009207
---------------------------------------------------------ttg
tttgaaataggaattcagttgtcctacttgcttttgctattggctttgcttggagttgga
accttttttgttatccgccaagtgcttgtacgacgagagcttgatctttcwgctaaagaa
ttacaggagcaagttaggagcggtgatgcaagtgctactggactctttgaacttggagca
gtaatgctgagaagaaagttttatcctgctgctactaaatacttgcttcaggcaattgaa
aaatgggatggtgatgaccaggatcttgcccaggtttacaatgccctgggagtcagctat
gtgcgtgatgggaagcttgaaaaaggcatctcgcagtttgagaaagccgtgaagcttcag
ccgggctatgttacrgcctggaacaacctgggtgatgcatacgagaagaagaaagatctc
aagtctgccctcaaggcttttgaagaagttctgctttttgatcccaacaacaaggtggca
cgccctagggttgaatcaytgagagaccgtgttaatatgtacaaaggtgtt
>PAFTOL009209
gaagtggcatttgctggcactgacttcaaaatagatccagtgtatgaggtcggggagttg
tttgaactgggaattcagttgtcctacttgcttttgctattggctttgcttggagttggg
accttttttgttatccgccaagtgcttgtacgacgagaacttgatctttctgctaaagaa
ttacaggagcaagttaggagcggtgatgcgagtgctactgaactgtttgaacttggagca
gtaatgctgagaagaaagttttatcctgctgctactaagtacttgcttcaggcaattgaa
aaatgggatggtgatgacctggatcttgcccaggtttacaatgccctgggagtcagctat
gtgcgtgatgggaagctggaaaaaggcatcgcccagtttgagaaagccgtgaaacttcag
ccaggctacgttacggcctggaacaacctgggtgatgcatacgagaagaagaaagatctc
aagtctgccctgaaggcatttgaagaagttctgcttttcgatcccaacaacaaggtggca
cgccctagggttgaatctttgagagaccgtgttaatatgtacaaaggtgtt
>PAFTOL009215
------------------------------------------------------------
------------------------------------------------------------
acattttttgttatccgccaactgcttgtacgacgagaacttgatctttctgctaaagaa
ttacaggagcaagttaggakcggtgacgcgactgctactgaactctttgaacttggagca
gtaatgctgagaagaaagttttatcctgctgctactaagtacttgcttcaggcaattcaa
aaatgggatggtgatgaccaggatcttgcccaggtttacaatgccctgggagtcagctat
atgcgtgatgggaagctggaaaagggcatcgcccagtttgagaaagccgtgaagcttcag
ccaggctacgttacagcctggaacaacctgggtgatgcatacgagaagaagaaagatctc
aagtctgccctgaaggcgtttgaagaagttctgcttttcgatcccaacaacaaggtggca
cgccctagggctgaatctttgagagaccgtgttaatctgtacaaaggtgtt
>PAFTOL009217
caagtggcatttgctggcactgacatcaaaatagatccagtttatgaggtcggggagttg
tttgaactgggaattcaattgtcctacctgcttttgctgttagctttgcttggggctggg
accttttttgttatccgccaagtgcttgtacgacgagaacttgatctttctgctaaagaa
ttacaggagcaagttaggagcggtgacgcgactgctactgaactctttgaacttggagca
gtaatgctgagaagaaagttttatcctgctgctactaagtacttgcttcaggcaattcaa
aaatgggatggtgatgaccaggatcttgcccaggtttacaatgccctgggagtcagctat
gtgcgtgatgggaagctggaaaagggcatcgcccagtttgagaaagccgtgaagcttcag
ccaggctacgttacagcctggaacaacctgggtgatgcatatgagaagaagaaagatctc
aagtccgccctgaaggcgtttgaagaagttctgcttttcgatcccaacaacaaggtggca
cgccctagggctgaatctttgagagaccgtgttaatctgtacaaaggtgtt
>PAFTOL009219
caagtggcatttgctggcactgacatcaaaatagatccagtttatgaggtcggggagttg
tttgaactgggaattcaattgtcctaccttcttttgctgttagctttgcttggggctggg
accttttttgttatccgccaagtgcttgtacgacgagaacttgatctttctgctaaagaa
ttacaggagcaagttaggagcggtgacgcgactgctactgaactctttgaacttggagca
gtaatgctgagaagaaagttttatcctgctgctactaagtacttgcttcaggcaattcaa
aaatgggatggtgatgaccaggatcttgcccaggtttacaatgccctgggagtcagctat
gtgcgtgatgggaagctggagaagggcatcgcccagtttgagaaagccgtgaagcttcag
ccaggctacgttacagcctggaacaacctgggtgatgcatacgagaaraagaaagatctc
aagtctgccctgaaggcgtttgaagaagttctgcttttcgatcccaacaacaaggtggca
cgccctagggctgaatctttgagagaccgtgttaatctgtacaaaggtgtt
>PAFTOL009221
---------------------gacatcaaaatagatccagtgtatgaggtcggggagttg
tttgaactaggaattcagttgtcctacttgcttttgctattggctttgcttggagttggg
accttttttgttatccgccaagtgcttgtacggcgagaacttgatctttcggctaaagaa
ttwcaggagcaagttaggagcggtgatgcgagggctactgaactctttgaacttggagca
gtaatgctgagaagaaagttttatcctgctgctacaaagtacttgcttcaggcaattgaa
aaatgggatggtgatgaccaggatcttgcccaggtttacaatgccctgggagtcagctat
gtgcgtgatgggaagctggaaaagggcatcgcccagtttgagaaagccgtgaagcttcag
ccaggctacgttacggcctggaacaacctgggtgatgcatacgagaagaagaaagatctc
aagtctgccctgaaggcgtttgaagaagttctgcttttcgatcccaacaacaaggtggca
cgccctagggttgaatccttgagagaccgtgttaatatgtacaaaggtgtt
>PAFTOL009223
caagtggcatttgctggcactgacatcaaaatagatccagtttatgaggtcggggagttg
tttgaactgggaattcaattgtcctacctgcttttgctgttagctttgcttggggctggg
accttttttgttatccgccaagtgcttgtacgacgagaacttgatctttctgctaaagaa
ttacaggagcaagttaggagcggtgacgcgactgctactgarctctttgaacttggagca
gtaatgctgagaagaaagttttatcctgctgctactaagtacttgcttcaggcaattcaa
aaatgggatggtgatgaccaggaycttgcccaggtttacaatgccctgggagtcagctat
gtgcgtgatgggaagctggaaaagggcatcgcccagtttgagaaagccgtgaagcttcag
ccaggctacgtkacagcctggaacaacctgggtgatgcatacgagaagaagaaagatctc
aagtctgccctgaaggcgtttgaagaagttctgcttttcgatcccaacaacaaggtggca
cgccctagggctgaatctttgagagaccgtgttaatctgtacaaaggtgtt
>PAFTOL009225
caagtggcatttgctggcactcacatcaaaatagctccagtttatgaggtcggggagttg
tttgaactgggaattcaattgtcctacctgcttttgctgttagctttgcttggggctggg
accttttttgttatccgccaagtgcttgtacgacgagaacttgatctttctgctaaagaa
ttacaggagcaagttaggagcggtgacgcgactgctactgaactctttgaacttggagca
gtaatgctgagaagaaagttttatcctgctgctactaagtacttgcttcaggcaattcaa
aaatgggatggtgatgaccaggatcttgcccaggtttacaatgccctgggagtcagctat
rtgcgtgatgggaagctggaaaagggcatcgcccagtttgagaaagccgtgaagcttcag
ccaggctacgttacrgcctggaacaacctgggtgatgcatacgagaagaagaaagatctc
aagtctgccctgaaggcgtttgaagaagttctgcttttcgatcccaacaacaaggtggca
cgccctagggctgaatctttgagagaccgtgttaatctgtacaaaggtgtt
>PAFTOL009227
caagtggcatttgctggcactgacatcaaaatagatccagtttatgaggtcggggagttg
tttgaactwggaattcaattgtcctacctgcttttgctgttagctttgcttggggctggg
accttttttgttatccgccaagtgcttgtacgacgagaacttgatctttctgctaaagaa
ttacaggagcaagttaggagcggtgacgcgactgctactgaactstttgaacttggagca
gtaatgctgagaagaaagttttatcctgctgctactaagtacttgcttcaggcaattcaa
aaatgggatggtgatgaccaggatcttgcccaggtttacaatgccctgggagtcagctat
gtgcgtgatgggaagctggaaaagggcatcgcccagtttgagaaagccgtgaagcttcag
ccaggctacgttacagcctggaacaacctgggtgatgcatacgagaagaagaaagatctc
aagtctgccctgaaggcatttgaagaagttcttcttttcgatcccaacaacaaggtggca
cgccctagggctgaatctttgagagaccgtgttaacctgtacaaaggtgtt
>PAFTOL009229
caagtggcatttgctggcactcacatcaaaatagatccaatgtatgaggtcggggagttg
tttgaactaggaattcagttgtcctacttgcttttgctattggctttgcttggagttggg
accttttttgttatccgccaagtgcttgtacggcgagaacttgatctttctgctaaagaa
ttwcaggagcaagttaggagcggtgatgcaggtgctactgaactctttgaacttggagcg
gtaatgctgagaagaaagttttatcctgctgctactaaatacttgcttcaggcaattgaa
aaatgggatggtgatgatcaggatcttgcacaggtttacaatgccctgggagtcagctat
gtgcgtgatgggaagctggaaaagggcattgcccagtttgagaaagccgtgaaccttcag
ccaggctacgttacagcctggaacaacctgggtgatgcatacgagaggaagaaagatctc
aagtctgccctcaaggcatttgaagaagttctgcttttcgatcccaacaacaaggtggcg
cgccctagggttgaatctttgagagaccgtgttaatatgtacaaaggtgtt
>PAFTOL009231
------------------------------------------------------------
---------------------------------------ttggctttgcttggagttggg
accttttttgttatccgccaagtgcttgtacggcgagaacttgatctttctgctaaagaa
ttwcaggagcaagttaggagcggtgatgcgggtgctactgaactctttgaacttggagca
gtaatgctgagaagaaagttttatcctgctgctactaagtacttgcttcaggcaattgaa
aaatgggatggtgatgatcaggatcttgcccaggtctacaatgccctgggagtcagctat
gtgcgtgatgggaagctggaaaagggcattgcccagtttgagaaagccgtgaaccttcag
ccaggctacgttacagcctggaacaacctgggtgatgcatacgagaggaagaaagatctc
aagtctgccctgaaggcatttgaagaagttctgcttttcgatcccaacaacaaggtggcg
cgccctagggttgaatctttgagagaccgtgttaatatgtacaaaggtgtt
>PAFTOL009233
---------------------------------------------------------ttg
tttgaactaggaattcagttgtcttacttgcttttgctattggctttgcttggagttggg
actttttttgttatccgccaagtgcttgtacgacgagaacttgatctttctgctaaagaa
ttacaggagcaagttaggagcggtgatgcgagtgctactgaactctttgaacttggagca
gtaatgctgagaagaaagttttatcctgctgctactaagtacttgcttcaggcaattgaa
aaatgggatggtgatgaccaggatcttgcccaggtttacaatgccctkggagtcagctat
gtgcgtgatgggaagctggaaaagggcatcgcccagtttgagaaagccgtgaagcttcaa
ccaggctatgtyacggcctggaacaacctgggtgatgcatacgagaagaagaaggaactc
aagtctgccctgaaggcgtttgaagaagttctgcttttcgatcccaacaacaaggtggca
cgccctagggttgaatcyttgagagaccgtgtgaacatgtacaaaggggtt
>PAFTOL009235
caagtggcatttgctggcactgacatcaaaatagatccagtgtatgaggtgggcgagttg
tttgaaataggaattcagttgtcctacttgcttttgctattggctttgcttggagttggg
accttttttgttattcgccaagtgcttgtacgacgagagcttgatctttctgctaaagaa
ttacaggagcaagttaggagcggtgatgcaagtgctactgaactctttgaacttggagca
gtaatgctgagaagaaagttttatcctgctgctactaaatacttgcttcaggctattgaa
aaatgggatggtgatgaccaggatcttgcccaggtttacaatgccctgggagtcagctat
gtgcgtgatgggaagcttgaaaaaggcattgcgcagtttgagaaagccgtgaagcttcag
ccgggctatgttacggcctggaacaacctgggtgatgcatacgagaagaagaaagatctc
aagtctgccctcaaggcttttgaagaagttctgcttttcgatcccaacaacaaggtggca
cgccctagggttgaatcattaagagaccgtgttaatatgtacaaaggtgtt
>PAFTOL009237
------------------------------------------------------------
------------------------------------ctattggctttgcttggagttggg
accttttttgttattcgccaagtgcttgtacgacgagagcttgatctttctgctaaagaa
ttacaggagcaagttaggagcggtgatgcaagtgctactgaactctttgaacttggagca
gtaatgctgagaagaaagttttatcctgctgctactaaatacttgcttcaggcaattgaa
aaatgggatggtgatgaccaggatcttgcccaggtttacaatgccctgggagtcagctat
gtgcgtgatgggaagcttgaaaaaggtattgcgcagtttgagaaagccgtgaagctacag
ccgggctatgttacagcctggaacaacctgggtgatgcatacgagaagaagaaagatctc
aagtctgccctcaaggcttttgaagaagttctgcttttcgatcccaacaacaaggtggca
cgccctagggttgaatcattgagagaccgtgttaatatgtacaaaggtctt
>PAFTOL009239
caagtggcatttgctggcactgacatcaaaatagatccggtgtatgaggtcggggagttg
tttgaagtaggaattcagttgtmctacttgcttttgctattggcattgcttggagttggg
accttttttgttatccgccaagtgcttgtacgacgagaacttgatctttctgctaaagaa
ttwcaggagcaagttaggagcggtgatgcgagtgctactgaactctttgaacttggagca
gtaatgctgagaagaaagttttatcctgctgctactaagtacttgcttcaggcaattgaa
aaatgggatggygatgaccaggatcttgcccaggtttacaatgccctgggagtcagctat
gtgcgtgatgggaagctggaaaagggcatcgcccagtttgagaaagccgtgaagcttcag
ccaggctacgttacggcctggaacaacctgggtgatgcatacgagaagaagaaagatctt
aagtctgccctgaaggcatttgaagaagttctgcttttcgatcccaacaacaaggtggca
cgccctagggttgaatctttgagagaccgtgttaatatgtacaaaggtgtt
>PAFTOL009241
---------------------------------------------------ggggagttg
tttgaactgggaattcaattgtcctacctgcttttgctgttagctttgcttggggctggg
accttttttgttatccgccaagtgcttgtacgacgagaacttgatctttctgctaaagaa
ttacaggagcaagttaggagcggtgacgcgactgctactgaactctttgaacttggagca
gtaatgytgagaagaaagttttatcctgctgctactaagtacttgcttcaggcaattcaa
aaatgggatggtgatgaccaggaccttgcccaggtttacaatgccctgggagtcagctat
gtgcgtgatgggaagctggaaaagggcatcgcccagtttgagaaagccgtgaagcttcag
ccaggctaygtkacagcctggaacaacctgggtgatgcatacgagaagaagaaagatctc
aagtctgccctgaaggcgtttgaagaagttctgcttttcgatcccaacaacaaggtggca
cgccctagggctgaatctttgagagaccgtgttaatctgtacaaaggtgtt
>PAFTOL009243
gaagtggcatttgctggcactgacttcaaaatagatccagtgtatgaggtcggggagttg
tttgaactaggaattcagctgtcctacttgcttttgctattggctttgcttggagttggg
accttttttgttatccgccaagtgcttgtacgacgagaacttgatctttctgctaaagaa
ttacaggagcaagttaggagcggtgatgcgagtgctactgaactgtttgaacttggagca
gtaatgctgagaagaaagttttatcctgctgctactaagtacttgcttcaggcaattgaa
aaatgggatggtgatgaccaggatcttgcccaggtttacaatgccctgggagtcagctat
gtgcgtgatgggaagctggaaaaaggcatcgcccagtttgagaaagccgtgaaacttcag
ccaggctacgttacggcctggaacaacctgggtgatgcatacgagaaaaagaaagatctc
aagtcttccctgaaggcatttgaagaagttctgcttttcgatcccaacaacaaggtggca
cgccctagggttgaatctttgagagaccgtgttaatatgtacaaaggtgtt
>PAFTOL009245
------------------------------------------------------------
------------attcagttgtcctacttgcttttgctattggctttgcttggagttggg
accttttttgttatccgccaagtgcttgtacgacgagaacttgatctttctgctaaagaa
ttacaggagcaagttagaagcggtgatgcgagggctactgaactgtttgaacttggagca
gtaatgctgagaagaaagttttatcctgctgctactaagtacttgcttcaggcaattgaa
aaatgggatggtgatgacctggatcttgcccaggtttacaatgccctgggagtcagctat
gtgcgtgatgggaagctggaaaaaggcatcgcccagtttgagaaagccgtgaaacttcag
ccaggctacgttacggcctggaacaacctgggtgatgcatacgagaagaagaaagatctg
aagtctgccctgaaggcatttgaagaagttctgcttttcgatcccaacaacaaggtggca
cgccctagggttgaatctttgagagaccgtgttaatatgtacaaaggtgtt
>PAFTOL009249
------------------------------------------------------------
------ctaggaattcagttgtcctacttgcttttgctattggctttgcttggagttggg
accttttttgttatccgccaagtgcttgtacgacgagaacttgatctttctgctaaagaa
ttacaggagcaagttaggagcggtgatgcgagtgctactgaactgtttgaacttggagca
gtaatgctgagaagaaagttttatcctgctgctactaagtacttgcttcaggcaattgaa
aaatgggatggtgatgaccaggatcttgcccaggtttacaatgccctgggagtcagctat
gtgcgtgatgggaagctggaaaaaggcatcgcccagtttgagaaagccgtgaaacttcag
ccaggctacgttacggcctggaacaacctgggtgatgcatacgagaagaagaaagatctt
aagtctgccctgaaggcatttgaagaagttctgcttttcgatcccaacaacaaggtggca
cgccctagggttgaatctttgagagaccgtgttaatatgtacaaaggtgtt
>PAFTOL009251
------------------------------------------------------------
---------------------tcctacttgcttttgctattggctttgcttggagttggg
accttttttgttatccgccaagtgcttgtacgacgagaacttgatctttctgctaaagaa
ttacaggagcaagttaggagtggtgatgcgagtgctactgaactgtttgaacttggagca
gtaatgctaagaagaaagttttatcccgctgctactaagtacttgcttcaggcaattgaa
aaatgggatggtgatgaccaggatcttgcccaggtttacaatgccctgggagtcagctat
gtgcgtgatgggaagctggaaaaaggcatcgcccagtttgagaaagccgtgaaacttcag
ccaggctacgttacggcctggaacaacctgggtgatgcatacgagaagaagaaagatctc
aagtctgccctgaaggcatttgaagaagttctacttttcgatcccaacaacaaggtggca
cgccctagggttgaatctttgagagaccgtgttaatatgtacaaaggtgtt
>PAFTOL009253
------------------------------------------------------------
---------------------------------------------------------ggg
accttttttgttattcgccaagtgcttgtacgacgggagcttgatctttctgctaaagaa
ttacaggagcaagttaggagyggtgatgcaagtgctactgaactctttgaacttggagca
gtaatgctkagaagaaagttttatcctgctgctactaaatacttgcttcaggcaattgaa
aaatgggatggtgatgaccaggatcttgcccaggtttacaatgccctgggagtcagctat
gtgcgtgatgggaagcttgaaaaaggcattgcacagtttgagaaagccgtgaarcttcag
cctggttatgttacggcctggaacaacctgggtgatgcatacgagaagaagaaagatctc
aagtctgccctcaaggcttttgaagaagttctgcttttcgatcccaacaacaaggtggca
cgccctagggttgaatcattgagagaccgtgttaatatgtacaaaggtgtt
>PAFTOL009255
caagtggcatttgctggcactaacatcaaaatagatccagtgtatgaggttggggagttg
tttgaactaggaattcagttgtcctacttgcttttgctattggctttgcttggagctggg
accttttttgttatccgccaagtgcttgtacgacgagaacttgatctttctgctaaagaa
ttwcaggagcaagttaggagcggtgatgcgagtgctactgaactctttgaacttggagca
gtaatgctgagaagaaagttttatcctgctgctactaagtacatgcttcaggcaattgaa
aaatgggatggtgatgaccaggatcttgcccaggtttacaatgccctgggagtcagctat
gtgcgtgatgggaagctggaaaagggcatcgcccagttcgagaaagccgtgaagcttcag
ccaggctacgttacggcctggaacaacctgggtgatgcatacgagaagaagaaagatctc
aagtctgccctgaaggcgtttgaagaagttctgcttttcgatcccaacaacaaggtggca
cgccctagggttgaatctttgagagaccgtgttaatatgtacaaaggtgtt
>PAFTOL009257
------------------------------------------------------------
------ctaggaattcagttgtcctacttgcttttgctattggctttgcttggagctggg
accttttttgttatccgccaagtgcttgtacgacgagaacttgatctttctgctaaagaa
ttacaggagcaagttaggagcggtgatgcgagtgctactgaactctttgaacttggagca
gtaatgctgagaagaaagttttatcctgctgctactaagtacatgcttcaggcaattgaa
aaatgggatggtgatgaccaggatcttgcccaggtttacaatgccctgggagtcagctat
gtgcgtgatgggaagctggaaaagggcatcgcccagttcgagaaagccgtgaagcttcag
ccaggctacgttacggcctggaacaacctgggtgatgcatacgagaagaagaaagatctc
aagtctgccctgaaggcgtttgaagaagttctgcttttcgatcccaacaacaaggtggca
cgccctagggttgaatctttgagagaccgtgttaatatgtacaaaggtgtt
>PAFTOL009259
------------------------------------------------------------
---------------cagttgtcctacttgcttttgytattggctttgcttggagttggg
accttttttgttatccgccaagtgcttgtacgacgagaacttgatctttctgctaaagaa
ttwcaggagcaagttaggagcggtgatgcgagtgctactgaactctttgaacttggagca
gtaatgctgagaagaaagttttatcctgctgctactaagtacttgcttcaggcaattgaa
aaatgggatggtgatgaccaggatcttgcccaggtttacaatgccctgggagtcagctat
gtgcgtgatgggaagctggaaaagggcatcgcccagtttgagaaagccgtgaagcttcar
ccaggctacgttacggcctggaacaacctgggygatgcatacgagaagaagaaagatmtc
aagtctgccctgaaggcgtttgaagaagttctgcttttcgatcccaacaacaaggtggca
cgccctagggttgaatctttgagagaccktgtyaatatgtacaaaggtgtt
>PAFTOL009261
caagtggcatttgctggcactgacatcaaaatcgatccagtatatgaggtcggggagttg
tttgaattaggaattcaattgtcctacttgctcttgctattggctttgcttggagttggg
accttttttgttatccgccaagtgcttgtacggcgagaacttgatctttctgctaaagaa
ttacaggagcaagttaggagcggtgatgcgggtgctactgarctctttgaacttggagca
gtaatgctgagaagaaagttttatcctgctgctactaagtacttgcttcaggcaattgaa
aaatgggatggtgatgaccaggatcttgcccaggtttacaatgccctgggagtcagctat
gtgcgtgatgggaagctggaaaagggcattgcccagtttgagaaagccgtgaagcttcag
ccaggctacgttacggcctggaacaacctgggtgatgcataygagaggaagaaagatctc
aagtctgccctcaaggcatttgaagaagttctgcttttcgatcccaacaacaaggtggca
cgccctagggttgaatctttgagagaccgtgttaatatgtacaaaggtgtt
>PAFTOL009263
gaagtggcatttgctggcactgacttcaaaatagatccagtgtatgaggtcggggagttg
tttgaactaggaattcagttgtcctacttgcttttgctattggctttgcttggagttggg
accttttttgttatccgccaagtgcttgtacgacgagaacttgatctttctgctaaagaa
ttacaggagcaagttaggagcggtgatgcgagtgctactgaactgtttgaacttggagca
gtaatgctgagaagaaagttttatcctgctgctactaagtacttgcttcaggcaattgaa
aaatgggatggtgatgaccaggatcttgcccaggtttacaatgccctgggagtcagctat
gtgcgtgatgggaagctggaaaaaggcatcgcccagtttgagaaagccgtgaaacttcag
ccaggctacgttacagcctggaacaacctgggtgatgcatacgagaagaagaaagatctc
aaggctgccctgaaggcatttgaagaagttctgcttttcgatcccaacaacaaggtggca
cgccctagggttgaatctttgagagaccgtgttaatatgtacaaaggtgtt
>PAFTOL009265
gaagtggcatttgctggcactgacttcaaaatagatccagtgtatgaggtcggggagttg
tttgaactaggaattcagttgtcctacttgcttttgctattggctttgcttggagttggg
acctttttcgttatccgccaagtgcttgtacgacgagaacttgatctttctgctaaagaa
ttacaggagcargttaggagcggtgatgcaagtgckactgaactgtttgaacttggagca
gtaatgctgagaagaaagttttatcctgctgctactaagtacttgcttcaggcaattgaa
aaatgggatggtgatgaccaggatcttgcccaggtttacaatgccctgggagtcagctat
gtgcgtgatgggaagctggaaaaaggcatcgcccagtttgagaaagccgtgaaacttcag
ccaggctacgttacggcctggaacaacctgggtgatgcatacgagaagaagaaagatctc
cagtctgccttgaaggcatttgaagaagttctgcttttcgatcccaacaacaaggtggca
cgccctagggttgaatctttgagagaccgtgttaatatgtacaaaggtgtt
>PAFTOL009267
---gtggcatttgctggcactgacatcaaaatagatccagtgtatgaggtgggggagttg
tttgaaataggaattcagttgtcctacttgcttttgctattggctttgcttggagttggg
accttttttgttatccgccaagtgcttgtacgacgagagcttgatctttctgctaaagaa
ttacaggagcaagttaggagcggtgatgcaagtgctactgaactctttgaacttggagca
gtaatgctgagaagaaagttttatcctgctgctactaaatacttgcttcaggcaattgaa
aaatgggatggtgatgaccaggatcttgcccaggtttacaatgccctgggagtcagctat
gtgcgtgatgggaagcttgaaaaaggcatcgcgcagtttgagaaagccgtgaagcttcag
ccgggctatgttacggcctggaacaacctgggtgatgcataygagaagaagaaagatmtc
aagtctgccctcaaggcttttgaagaagttctgctttttgatcccaacaacaaggtggca
cgccctagggttgaatcrttgagagaccgygttaatatgtacaaaggtgtt
>PAFTOL009269
caagtggcatttgctggcactgacatcaaaatagatccagtgtatgaggtgggggagttg
tttgaaataggaattcagttgtcctacttgcttttgctattggctttgcttggagttggg
accttttttgttatccgccaagtgcttgtacgacgagagcttgatctttctgctaaagaa
ttacaggagcaagttaggagtggcgatgcaagtgctactgaactctttgaacttggagca
gtaatgctgagaagaaagttttatcctgctgctactaaatacttgcttcaggcaattgaa
aaatgggatggtgatgaccaggatcttgcccaggtttacaatgccctgggagtcagctat
gtgcgtgatgggaagcttgaaaaaggcatctcacagtttgagaaagccgtgaagcttcag
ccgggctatgttacggcctggaacaacctgggtgatgcatacgagaagaagaaagatctc
aagtctgccctcaaggcttttgaagaagttcttctttttgatcccaacaacaaggtggca
cgccctagggttgaatcattgagagaccgtgttaatatgtacaaaggtatt
>PAFTOL009271
gaggtggcatttgctggcagtgacatcaaaatagatccaatgtatgaggtcggagagttg
tttgaactaggaattcagttgtcctacttgcttttgctattggctttgcttggggttggg
accttttttgttatccgccaagtgcttgtacggcgagaacttgatctttctgctaaagaa
ttgcaggagcaagttaggagcggtgatgcgggtgctactgaactctttgaacttggagca
gtaatgctgagaagaaagttttatcctgctgctacaaagtacttgcttcaggcaattgaa
aaatgggatggtgataaccaggatcttgcccaggtttacaatgccctgggagtcagctat
gtgcgtgatgggaaggtggaaaagggcattgcccagtttgagaaagccgtgaagcttcag
ccaggctatgttacggcctggaacaacctgggtgatgcatacgagaggaagaaagatctc
aagtctgcgctcaaggcgtttgaagaagttctgcttttcgatcccaacaacaaggtggca
cgccctagggttgaatctttgagagaccgtgttaatatgtacaaaggtgtt
>PAFTOL009279
------------------------------------------------------------
------ctaggaattcaattgtcctacctgcttttgctgttagctttgcttggggctggg
accttttttgttatccgccaagtgcttgtacgacgagaacttgatctttctgctaaagaa
ttacaggagcaagttaggagcggtgacgcgactgctactgaactctttgaacttggagca
gtaatgctgagaagaaagttttatcctgctgctactaagtacttgcttcaggcaattcaa
aaatgggatggtgatgaccaggatcttgcccaggtttacaatgccctgggagtcagctat
gtgcgtgatgggaagctggaaaagggcatcgcccagtttgagaaagccgtgaagcttcag
ccaggctacgttacagcctggaacaacctgggtgatgcatacgagaagaagaaagatctc
aagtctgccctgaaggcgtttgaagaagttctgcttttcgatcccaacaacaaggtggca
cgccctagggctgaatctttgagagaccgtgttaatctgtacaaaggtgtt
>PAFTOL009281
---------------------gacatcaaaatagatccagtgtatgaggtgggggacttg
tttgaactaggaattcagttgtcctacttgcttttgctattggctttgcttggagttggg
actttttttgttatccgccaagtgcttgtacgacgagaacttgatctttctgctaaagaa
ttacaggagcaagttaggagtggtgatgcgagtgctactgaactctttgaacttggagca
gtaatgctgagaagaaagttttatcctgctgctrctaagtacttgcttcaggcaattgaa
aaatgggatggtgatgaccaagatcktgcycaggtttacaatgccctgggagtcagctat
gtgcgtgatgggaagctggaaaagggcattgcccagtttgagaaagccgtgaagcttctg
ccaggctacgttacggcctggaacaacctgggtgatgcatacgagaagaagaaagatctc
aagtctgccctgaaggcgtttgaagaagttctgcttttcgatcccaacaacaaggtggca
cgccctagggttgaatctttgagagaccgtgttaatatgtacaaaggtgtt
>PAFTOL009283
caagtggcatttgctggcactgacatcaaaatagatccagtttatgaggtcggggagttg
tttgaactaggaattcaattgtcctacctgcttttgctgttagctttgcttggggctggg
accttttttgttatccgccaagtgcttgtacgacgagaacttgatctttctgctaaagaa
ttacaggagcaagttaggagtggtgacgcgactgctactgaactctttgaacttggagca
gtaatgctgagaagaaagttttatcctgctgctactaagtacttgcttcaggcaattcaa
aaatgggaaggtgatgaccaggatcttgcccaggtttacaatgccctgggagtcagctat
gtgcgtgatgggaagctggaaaagggcatcgcccagtttgagaaagccgtgaagcttcag
ccaggctacgttacagcctggaacaacctgggtgatgcatacgagaagaagaaagatctc
aagtctgccctgaaggcgtttgaagaagttctgcttttcgatcccaacaacaaggtggca
cgccctagggctgaatctttgagagaccgtgttaatctgtacaaaggtgtt
>PAFTOL009285
---------------------------------------------------ggggagttg
tttgaaataggaattcagttgtcctacttgcttttgctattggctttgcttggagttgga
accttttttgttatccgccaagtgcttgtacgacgagagcttgatctttctgctaaagaa
ttacaggagcaagttaggagcggtgatgcaagtgctactggactctttgaacttggagca
gtaatgctgagaagaaagttttatcctgctgctactaaatacttgcttcaggcaattgaa
aaatgggatggtgatgaccaggatcttgcccaggtttacaatgccctgggagtcagctat
gtgcgtgatgggaagcttgaaaaaggtatctcgcagtttgagaaagccgtgaagcttcag
ccgggctatgttacggcctggaacaacctgggtgatgcatacgagaagaagaaagatctc
aagtctgccctcaaggcttttgaagaagttctgctttttgatcccaacaacaaggtggca
cgccctagggttgaatcattgagagaccgtgttaatatgtacaaaggtgtt
>PAFTOL009287
caagtggcatttgctggcaccgacatcaaaatagatccagtttatgaggtcggggagttg
tttgaactaggaattcaattgtcctacctgcttttgctgttagctttgcttggggctggg
accttttttgttatccgccaagtgcttgtacgacgagaacttgatctttctgctaaagaa
ttwcaggagcaagttaggagcggtgacgcgactgctactgaactctttgaacttggagca
gtaatgctgagaagaaagttttatcctgctgctactaagtacttgcttcaggcaattcaa
aaatgggatggtgatgaccaggatcttgmacaggtttacaatgccctgggagtcagctat
atgcgtgatgggaagctggaaaagggcatcgcccagtttgagaaagccgtgaagcttcag
cctggctacgttacagcctggaacaacctgggtgatgcatacgagaagaagaaagatctc
aagtccgccctgaaggcatttgaagaagttctgcttttcgatcccaacaacaaggtggca
cgccctagggctgaatctttgagagaccgtgttaatctgtacaaaggtgtt
>PAFTOL009289
------------------------------------ccagtgtatgaggttggggagttg
tttgaactaggaattcagttgtcctacttgcttttgctattggctttgcttggagttggg
accttttttgttatccgccaagtgcttgtacgacgagaacttgatctttctgctaaagaa
ttacaggagcaagttmggagcggtgatgcgagtgctactgaactgtttgaacttggagca
gtaatgctgagaagaaagttttatcctgctgctactaagtacttgcttcaggcaattgaa
aaatgggatggtgatgaccwggatcttgcccaggtttacaatgccctgggagtcagctat
gtgcgtgatgggaagctggaaaaaggcatcgcccagtttgagaaagccgtgaaacttcag
ccaggctacgttacggcctggaacaacctgggtgatgcatacgagaagaagaaagatctc
aagtctgccttgaaggcatttgaagaagttttgcttttygatcccaacaacaaggtggca
cgccctaggtttgaatctttgagagaccgtgttaatatgtacaaaggtgtt
>PAFTOL009291
caagtggcatttgctggcactgacatcaaaatagatccagtttatgaggtcggggagttg
tttgaactcggaattcaattgtcctacctgcttttgctgttagctttgcttggggctggg
accttttttgttatccgccaagtgcttgtacgacgagaacttgatctttctgctaaagaa
ttacaggagcaagttaggagyggtgacgcgactgctactgaactctttgaacttggagca
gtaatgctgagaagaaagttttatcctgctgctacwaagtacttgcttcaggcaattcaa
aaatgggatggtgaygaccaggatcttgcccaggtttacaatgccctgggagtcagctat
gtgcgtgatgggaagctggaaaagggcatcacgcagtttgagaaagccgtgaagcttcag
ccrggctacgttacagcctggaacaacctgggtgatgcatacgagaagaagaaagatctc
aagtccgccctgaaggcgtttgargaagttctgcttttcgatcccaacaacaaggtggca
cgccctagggctgaatctttgagagaccgtgttaatctgtacaaaggtgtt
>PAFTOL009293
------------------------------------------------------------
---------------------------------ataactwtaagcttggactctgtcaca
atattgtggactagtcgtgagatgttactcgtaggrtctctatttaccttgtcgttgcaa
tttcaggagcaagttaggagcggtgatgcgactgctactgaactctttgaacttggagca
gtaatgctgagaagaaagttttatcctgctgctactaagtacttgcttcaggcaattcaa
aaatgggatggtgatgaccaggatcttgcccaggtttacaatgccctgggagtcagctat
gtgcgtgatgggaagctggamaagggcatcgcccagtttgagaaagccgtgaagcttcag
ccaggctacgttacagcctggaacaacctgggtgatgcatacgagaagargaaagatctc
aagtctgccctgaaggcgtttgaagaagttctgcttttygatcccaacaacaaggtggca
cgccctagggctgaatctttgagagaccgtgttaatctgtacaaaggtgtc
>PAFTOL009295
------------------------------------------------------------
------------------------------------------------------------
------------------------------------------------------------
------------------------------------------------------------
------------------------------------------------------------
------------------------------caggtttacaatgccctgggagtcagctat
gtgcgtgatgggaagctggaaaagggcatygcccagtttgagaaagccgtgaagcttcag
ccaggctacgttacagcctggaacaacctgggtgatgcatacgagaagaagaaagatctc
aagtctgccctgaaggcgtttgaagaagttctgcttttcgatcccaacaacaaggtggca
cgccctagggctgaatctttgagagaccgtgttaatctgtacaaaggtgtt
>PAFTOL009297
caagtggcatttgctggcactgacatcaaaatagatccagtgtatgaggtcggggagttg
tttgaactaggaattcagttgtcctacttgcttttgctattggctttgcttggagttggg
accttttttgttatccgccaagtgcttgtacgacgagaacttgatctttctgctaaagaa
ytacaggagcaagttaggagcggtgatgcaagtgctactggactctttgaacttggagca
gtaatgctgagaagaaagttttatcctgctgctactaagtacttgcttcaggcarttgaa
aaatgggatggtgatgaccaggatcttgcccaggtttacaatgccctgggagtcagctat
gtgcgtgatgggaarctggaaaagggcatcgcccagtttgagaaagccgtgaagcttcag
ccaggctacgttacggccyggaacaacctgggtgatgcatacgagaagaagaaagatctc
aagtctgccctgaaggcgtttgaagaagttctgcttttcgatcccaacaacaaggtggca
cgccctagggytgaatctttgagagaccgtgttaatatgtacaaaggtgtt
>PAFTOL009299
------------------------------------------------------------
------------------------------------------------------------
---------------------gtacttgtacgacgagaacttgatctttctgctaaagaa
ttacaggagcaagttaggagcggtgatgcgagtgctactgaactgtttgaacttggagca
gtaatgctgagaagaaagttttatcctgctgctactaagtacttgcttcargcaattgaa
aaatgggatggtgatgaccaggatcttgcccaggtttacaatgccctgggagtcagctat
gtgcgtgatgggaagctggaaaaaggcatcgcccagtttgagaaagccgtgaaacttcag
ccaggctacgttacggcctggaacaacctcggtgatgcatacgagaagaagaaagatctc
aagtctgccctgaaggcatttgaagaagttctgcttttcgatcccaacaacaaggtggca
cgccctagggttgaatctttgagagaccgtgttaatatgtacaaaggtgtt
>PAFTOL009301
---------------ggcactaacttcaaaatagatccagtgtatgaggttggggagttg
tttgaactaggaattcagttgtcctacttgcttttgctgttggctttgcttggagttggg
accttttttgttatccgccaagtgcttgtacgacgagaacttgatctttctgctaaagaa
ttwcaggagcaagttaggagcggtgatgcgagtgctactgaactgtttgaacttggagca
gtaatgctgagaagaaagttttatcctgctgctactaagtacttgcttcaggcaattgaa
aaatgggatggtgatgaccaggatcttgcmcaggtttacaacgccctgggagtcagctat
gtgcgtgatgggaagctggaaaaaggcatcgcccagtttgagaaagccgtgaaacttcag
ccaggctacgttacggcctggaacaacctgggtgatgcatacgagaagaagaaagatctc
aagtctgccctgaaggcatttgaagaagttctgcttttcgatcccaacaacaaggtggca
cgccctagggttgaatctttgagggaccgtgttaatatgtacaaaggtatt
>PAFTOL009303
------------------------------------------------------------
---------------------------------------ttaagcttcgactctgtcaca
atgttgtggactagtcatgagatgctactcctaggatctctatttaccttgttgttgcaa
tttcaggagcaagttaggagcggtgatgcgagtgctactgaactgtttgaacttggagca
gtaatgctgagaagaaagttttatcctgctgctactaagtacttgcttcaggcaattgaa
aaatgggatggtgatgaccaggatcttgcccaggtttacaatgccctgggagtcagctat
gtgcgtgatgggaacctggaaaaaggcatagcccagtttgagaaagccgtgaaacttcag
ccaggctacgttacggcctggaataacctgggtgatgcatacgagaagaagaaagatctc
aagtctgccttgaaggcatttgaagaagttctgcttttcgatcccaacaacaaggtggca
cgccctagggttgaatctttgagaaaccgtgtt------------------
>PAFTOL009311
caagtggcatttgctggcactgacatcaaaatagatccagtgtatgaggttggggagttg
tttgaactaggaattcagttgtcctacttgcttttgctattggctttgcttggagttggg
accttttttgttattcgccaagtgcttgtacgccgagaacttgacctttctgctaaagaa
ttgcaggagcaagttaggagtggtgatgcaagtgctactgaactctttgaacttggagca
gtaatgctgagaaggaagttttacccagctgctactaaatacttgcttcaggcaattgaa
aaatgggatggagatgaccaggatcttgcccaggtttacaatgccctgggtgtgagctat
gtgcgtgatggaaagctcgaaaagggcatcgcccagtttgagaaagcggtgaagcttcag
ccaggttacgttacggcctggaacaacctgggtgatgcatatgagaagaagaaagatctc
aaggctgccctcaaggcatttgaagaagtgctgctttttgatcctaacaatcaagtggca
cgccctagggttgaatctttgagagaccgtgttaatatgtacaaaggtgtt
>PAFTOL009313
caaatggcattggctgccagtgacctcaaattagatcccgtgtatgaggttggggagttg
tttgagctaggtattcagttatcctacttgcttctgctattagcattgcttggagccggg
agtttttttgttatccgccaagtgcttgtccgacgagaacttgacctttcagctaaasaa
ttkcaggaacaagttaggagtggtgatgcaagtgctactgagctatttgaacttggagca
gtgatgctgagaagaaagttttatccagctgcaactaaattcttgctccaggcaatcgag
aaatgggatggagatgaccaagatcttgcccaggtttataatgccttgggggttagctat
gtgcgtgaggagaagctcgaaaaaggcattgcccagtttgagaaagccgtgaagcttcag
ccaggttaygtcacggcctggaacaaccttggcgatgcatatgagaagaagaaagatctc
aaatctgcccttaaggcatttgaagaagtcctacttttcgatcctaacaataaggtagcg
cgccctagggttgaatctttgagagatcgcgttaatatgtacaaaggtgtt
>PAFTOL009315
------------------tctgacatcaaagtagatccagtttatgaggttggggagttg
tttgaactaggaattcagttgtcctacctgcttttgctattggctctacttggtgttggg
accttatttgttgtccgccaagtgcttgtacgacgagaacttgatctttctgccaaagaa
ttgcag------------------------------------------------------
------------------------------------------------------------
------------------------------cagatttacaatgccctgggtgtcagctat
gtgcgtgatgggaaacttgaaaagggcattgcccagtttgaaaaagcagtgaagcttcag
ccaggctatgttacagcctggaacaacctgggtgatgcatatgagaagaagaaagatctc
aagtctgccctcaaggcattcgaagaagtactgcttttcgatccgaacaacaatgtggca
cgacctagggttgaatccttgagagatcgcgttaacatgtacaaaggggtt
>PAFTOL009319
caagtggcatttgctggctctgacatcaaagtagacccagtttatgaggttggggagttg
tttgaactaggaattcagttgtcctacttgcttttgctattggctctacttggtgttggg
accttttttgttatccgccaagtgcttgtacgacgagaacttgatctttctgctaaagaa
ttkcaggagcaagttaggagtggtgatgcaaatgctactgaactctttgaacttggagcc
gtaatgctgagaagaaagttttatccagctgctactaaattcttgcttcaggcaattgaa
aaatgggatggagatgaccaagatcttgcccaggtttacaatgccctgggtgtcagctac
gtgcgtgatgggaagcttgaaaagggcattgcccagtttgaaaaagcggtgaagcttcag
ccaggctatgttacggcctggaacaacctgggtgatgcatatgagaagaagaaagatctc
aagtctgccctcaaggcatttgaagaagtactgctttttgatccgaacaacgatgtggca
cgaccgagggttgaatctttgagggaccgcgttaacatgtacaaaggggtt
>PAFTOL009321
caactggcatttgctgcctctgacatcagagtagatccagtttatgaggttggggagttg
tttgaactaggaattcagttgtcctacttgcttttgctattggctctacttggtgttggg
accttttttgttatccgccaagtgcttgtacgacgagaacttgatctttctgctaaagaa
ttkcaggagcaagttaggagtggtgatgcaagtgctactgaactctttgaacttggagca
gtaatgctgagaagaaagttttatccagctgctactaaatacttgcttcaggcaattgaa
aaatgggatggtgatgaccaagatcttgcccaggtttacaatgccctgggtgtcagctat
gtgcgtgatgggaagcttgaaaagggcattggccagtttgaaaaagccgtgaagcttcag
ccaggctatgttacggcctggaacaacctgggtgatgcatatgataagaagaaagatctc
aagtctgccctcaaggcatttgaagaagtactgcttttcgatccgaacaacaatgtggca
cgacctagggctgaatctttgagagaccgcattaacatgtacaaaggggtt
>PAFTOL013501
------------------------------------------------------------
------------------------------------------------------------
---------------------------------------------tttaccttgtcgcaa
tttcaggagcaagttaggagcggtgacgcgactgctactgaactctttgaacttggagca
gtaatgctgagaagaaagttttatcctgctgctactaagtacttgcttcaggcaattcaa
aaatgggatggtgatgaccaggatcttgcccaggtttacaacgccctgggagtcagctat
gtgcgtgatgggaagctggacaagggcatcgcgcagtttgagaaagccgtgaagcttcag
ccaggctatgttacagcctggaacaacctgggtgatgcatacgagaagaagaaagatctc
aagtctgccctgaaggcatttgaagaagttctgcttttcgatcccaacaacaaggtggca
cgccctagggctgaatctttgagagaccgtgttaatctgtacaaaggtgtt
>SRR5036296
gaagtggcatttgctggcactgacttcaaaatagatccagtgtatgaggttggggagttg
tttgaactaggaattcagttgtcctacttgcttttgctattggctttgcttggagctggg
accttttttgttatccgccaagtgcttgtacgacgggaacttgatctttctgctaaagaa
ttacaggagcaagttaggagtggtgatgcgagtgctactgaactgtttgaacttggagca
gtaatgctgagaagaaagttttatcctgctgctactaagtacttgcttcaggcaattgaa
aaatgggatggcgatgaccaggatcttgcccaggtttacaatgccctgggagtcagctat
gtgcgtgatgggaagctggaaaaaggcatcgcccagtttgagaaagccgtgaaacttcag
ccaggctacgttacggcctggaacaacctgggtgatgcatacgagaagaagaaagatctc
aagtctgccctgaaggcatttgaagaagttctgcttttcgatcccaacaacaaggtggca
cgccctagggttgaatctttgagagaccgtgttaatatgtacaaaggtgtt
>SRR5137211
gaagtggcatttgctggcactgacttcaaaatagatccagtgtatgaggtcggggagttg
tttgaagtaggaattcagttgtcctacttgcttttgctattggctttgcttggagttggg
accttttttgttatccgccaagtgcttgtacgacgagaacttgatctttctgctaaagaa
ttacaggagcaagttagaagcggtgatgcgagtgctactgaactgtttgaacttggagca
gtaatgctgagaagaaagttttatcctgctgctactaagtacttgcttcaggcaattgaa
aaatgggatggtgatgaccaggatcttgcccaggtttacaatgccctgggagtcagctat
gtgcgtgatgggaagctggaaaaaggcatcgcccagtttgagaaagccgtgaaacttcag
ccaggctacgttacggcctggaacaacttgggtgatgcatatgagaagaagaaagatctg
aagtctgccctgaaggcatttgaagaagttctgcttttcgatcccaacaacaaggtggca
cgccctagggttgaatctttgagagaccgtgttaatatgtacaaaggtgtt
>SRR5137212
---gttgcgtttgctggcactgacatcaaaatagatccagtgtatgaggtcggggagttg
tttgaactaggaattcagttgtcctacttgcttttgttattggctttgcttggagttggg
accttttttgttatccgccaagtccttgtacgacgagaacttgatctttctgctaaagaa
ttacaggagcaagttaggagtggtgatgcaagtgctactgaactctttgaacttggagca
gtaatgctgagaagaaagttttatccagctgctactaaatacttgcttcaggcaattgaa
aaatgggatggtgatgaccaggatcttgcccaggtttacaatgccctgggagtcagctat
gtgcgtgatgggaagcttgaaaagggcattgcccagtttgagaaagccgtgaagcttcag
ccaggctacgttacggcctggaacaacctaggtgatgcatatgagaagaagaaagatctc
aagtctgccctcaaggcgtttgaagaagttttgcttttcgatcccaacaacaaggtggca
cgccctagggtcgaatctttgagagaccgggttaatatgtacaaaggtgtt
>SRR5137213
gaagtggcatttgctggcactgacttcaaaatagatccagtgtatgaggtcggggagttg
tttgaactaggaattcagttgtcctacttgcttttgctattggctttgcttggagttggg
accttttttgttatccgccaagtgcttgtacgacgagaacttgatctttctgctaaagaa
ttacaggagcaagttaggagcggtgatgcgagtgctactgaactgtttgaacttggagca
gtaatgctgagaagaaagttttatcctgctgctactaagtacttgcttcaggcaattgaa
aaatgggatggtgatgaccaggatcttgcccaggtt------------------------
------------------------------------------------------------
------------------------------------------------------------
------------------------------------------------------------
---------------------------------------------------
>SRR7905849
caagtggcatttgctggcactgacttcaaaatagatccagtgtatgaggtcggggagttg
tttgaactaggaattcagttgtcttacttgcttttgctattggctttgcttggagttggg
accttttttgttatccgccaagtgcttgtacgacgagaacttgatctttctgctaaagag
ttacaggagcaagttaggagcggtgatgcgagtgctactggactctttgaacttggagca
gtaatgctgagaagaaagttttatcctgctgctactaaatacttgcttcaggcaattgaa
aaatgggatggtgatgaccaggatcttgcccaggtttacaatgccctgggagtcagctat
gtgcgtgatgggaagcttgaaaagggcattgcccagtttgagaaagccgtgaagcttcag
ccaggctacgttacggcctggaacaacctgggtgatgcatacgagaagaagaaagatctc
aagtctgccctcaaggcgtttgaagaagttttgcttttcgatcccaacaacaaggtggca
cgccctagggttgaatctttgagagaccgggttaatatgtacaaaggtgtt
>SRR7905861
gaagtggcatttgctgtcactgacttcaaaatagatccagtgtatgaggtcggggagttg
tttgaactaggaattcagttgtcctacttgcttttgctattggctttgcttggagttggg
accttttttgttatccgccaagtgcttgtacgacgagaacttgatctttctgctaaagaa
ttacaggagcaagttaggagcggtgatgcgagtgctactgaactgtttgaacttggagca
rtaatgctgagaagaaagttttatcctgctgctactaagtacttgcttcagtcaattgaa
aaatgggatggtgatgaccaggatcttgcccaggyttacaatgccctgggagtcagctat
gtgcgtgatgggaagctggaaaaaggcatcgcccagtttgagaaggccgtgaaacttcag
ccaggctacgttacggcctggaacaacctgggtgatgcatacgagaagaagaaagatctc
aagtctgccctgaaggcatttgaagaagytctgcttttcgatcccaacaacaaggtggca
cgccctagggttgaatctttgggagaccgtgttaatatgtacaaaggtgtt
>SRR7905862
caagtggcatttgctggcactgacatcaaaatagatccagtgtatgaggtgggggagttg
tttgaaatwggaattcagttgtcctacttgcttttgctattggctttgcttggagttggg
accttttttgttatccgccaagtgcttgtacgacgagagcttgatctttctgctaaagaa
ttacaggagcaagttaggagcggtgatgcwagtgctactgaactctttgaacttggagca
gtaatgctgagaagaaagttttatcctgctgcyactaaatacttgcttcaggcaattgaa
aaatgggatggtgatgaccaggatcttgcccaggtttacaatgccctgggagtcagctat
gtgcgtgatgggaagcttgaaaaaggcatcgcrcagtttgagaaagccgtgaagcttcag
ccgggctatgttacggcctggaacaacctgggtgatgcatacgagaagaagaaagatctc
aagtctgccctcaaggcktttgaagaagttctgcttttygatcccaacaacaaggtggca
cgccctagggttgaatcattgagagaccgtgttaatatgtacaaaggtgtt
>SRR8327214
gaagtggcatttgctggcactgacttcaaaatagatccagtgtatgaggtcggggagttg
tttgaactaggaattcagttgtcctacttgcttttgctattggctttgcttggagttggg
accttttttgttatccgccaagtgcttgtacgacgagaacttgatctttctgctaaagaa
ttacaggagcaagttaggagcggtgatgcgagtgctactgaactgtttgaacttggagca
gtaatgctgagaagaaagttttatcctgctgctactaagtacttgcttcaggcaattgaa
aaatgggatggtgatgacctggatcttgcccaggtttacaatgccctgggagtcagctat
gtgcgtgatgggaagctggaaaaaggcatcgcccagtttgagaaagccgtgaaacttcag
ccaggctacgttacggcctggaacaacctgggtgatgcatacgagaagaagaaagatctc
aagtctgcctwgaaggcatttgaagaagttttgctttttgatcccaacaacaaggtggca
cgccctaggtttgaatctttgagagaccgtgttaatatgtacaaaggtgtt
