# Supplementary material for: Phylogenomics and classification of Cactaceae based on hundreds of nuclear genes
Source: Plant Syst Evol. 2025 Aug 11;311(5):28. doi: 10.1007/s00606-025-01948-z (PMC12339657; doi:10.1007/s00606-025-01948-z)
Supplement: Supplementary file 4 — Online Resource 4: Containing alignments and RAxML gene trees for all included loci and all phylogenetic datasets (ZIP 10372 KB) [file 606_2025_1948_MOESM4_ESM.zip › de Vos et al_ESM_4/ESM_data_alignments/QCP/6449_consensus.mafft.fasta]

>PAFTOL004551
atgtatatacgtgttaagcgtatcaagacgacctacttcattcagtgtgatcccacagag
acaattcttgagataaagcagaaattgcacaaccttattgatcaaccagttaatgatcag
cagttgatccttgttgaaactggtgaagtgctgaatgattccaaaactttggcagatcag
aaggttgaaaatgatgttgtggtggcactaaccttgagaaaa------------------
------------
>PAFTOL004552
atgtatatacgtgttaagcgtctcaagacaacctacttcattcagtgtgatcccacggag
acaattctagagataaagcagaaattgcacagccttattgatcaaccagttaatgatcag
cggttgatccttgtcgaaactggtgaaytgctggatgattccaagactttggcagatcag
aaggttgaaaatgatgctgtggtggcactaaccttgagaaaa------------------
------------
>PAFTOL004553
atgtatatacgtgttaagcgtctgaagacaacctacttcattcagtgtgatcccacagag
acaattctagagataaagcagaaattgcacaaccttattgatcaaccagttgatgatcag
cggttgatcgttgttgaaactggtgaagtgctagatgattccaagactttggcagatcag
aaggttgaaaatgatgctgtggtggcactaaccttgagaaaa------------------
------------
>PAFTOL004554
atgtatatacgtgttaagcgtctcaagacaacctacttcattcagtgtgatcccacggag
acaattctagagataaagcagaaattgcacagccttattgatcaaccagttaatgatcag
cggttgatccttgtcgaaactggtgaattgctggatgattccaagactttggcagatcag
aaggttgaaaatgatgctgtggtggcactaaccttgagaaaa------------------
------------
>PAFTOL004555
atgtatatacgtgttaagcgtctgaagacaacctacttcattcagtgtgatccaacagag
acaattctagagataaagcagaaattgcacaaccttattgataaaccagttaatgatcag
cggttgatcgttgttgaaactggtgaagtgctggatgattccaagactttggcagatcag
aaggttgaaaatgatgctgtggtggcattaaccttgagaaaa------------------
------------
>PAFTOL004556
atgtatatacgtgttaagcgtatcaagacaacctacttcattcagtgtgatcccacggag
acaattctggagataaagcagaaattgcacaaccttattgatcaaccagttaatgatcag
cggttaatccttgttgaaactggtgaagtgctggatgattcgaagactttggcagatcag
aaggttgaaaatgatgctgtggtagcactaaccttgagaaaa------------------
------------
>PAFTOL004560
ttgtatatacgtgttaagcgtctcaagacaacctacttcattcagtgtgatcccacggag
acaattctagagataaagcagaaattgcacagccttattgatcaaccagttaatgatcag
cggttgatccttgtcgaaactggtgaagtgctggatgattccaagactttggcagatcag
aaggttgaaaatgatgctgtggtggcactgaccttgagaaaa------------------
------------
>PAFTOL004561
atgtatatacgtattaagcgtatcaagacaacctacttcattcagtgtgatcccacagag
acaattcttgagataaagcagaaattgcacaaccttattgatcaaccagttaatgatcag
cggttgatccttgttgacactggtgaagtgctgaatgattccaaaactttggcagatcag
aaggttgaaaatgatgctgtggtggcactaaccttgagaaaa------------------
------------
>PAFTOL004562
atgtatatacgtgttaagcgtctcaagacaacctacttcattcagtgtgatcccacggag
acaattctagaaataaagcagaaattgcacagccttattgatcaaccagttaatgatcag
cggttgatccttgtcgaaactggtgaagtactggatgattccaagactttggcagatcag
aaggttgaaaatgatgctgtggtggcactgaccttgagaaaa------------------
------------
>PAFTOL004563
atgtatatacgtgttaagcgtctcaagacaacctacttcattcagtgtgatcccacggag
acaattctagagataaagcagaaattgcacaaccttattgatcaaccagttaatgatcag
cggttgatccttgttgaaactggtgaagtgctgaatgattccaagactttggcagatcag
aaggttgaaaatgatgctgtggtggcactaaccttgagaaaa------------------
------------
>PAFTOL004564
---------------------------------------------------------gag
acaattcttttgataaagcagaaattgcacaaccttattgatcaaccagttaatgatcag
cggttgatccttgttgaaactggtgaagtgctgaatgattccaagactttggcagatcag
aaggttgaaaatgatgctgtggtggcactaaccttgagaaaa------------------
------------
>PAFTOL004565
atgtatatacgtgttaagcgtatcaagacaacctacttcattcagtgtgatcccacggag
acaattctagagataaagcagaaattgcacaaccttattgatcaaccagttaatgatcag
cggttaatccttgttaaaactggtgaagtgctggatgatgcaaagactttggcagatcag
aaggttgaaaatgatgctgtggtggcactaaccttgagaaaa------------------
------------
>PAFTOL004566
atgtatatacgtgttaagcgtatcaagacgacctacttcattcagtgtgatcccactgag
acaattcttgagataaagcagaaattgcacaaccttattgatcaaccagttaatgatcag
cggttgatccttgttgaaactggtgaagtgctgaatgattccaagactttggcagatcag
aaggttgaaaatgatgctgtggtggcactaaccttgagaaaa------------------
------------
>PAFTOL004567
atgtatatacgtgttaagcgtctcaagacaacctacttcattcagtgtgatcccacggag
acaattctagagataaagcagaaattgcacagccttattgatcaaccagttaatgatcag
cggttgatccttgttgaaagtggtgaagagctggatgattccaagactttggcagatcag
aaggttgaaaatgatgctgtggtggcactaaccttgagaaaa------------------
------------
>PAFTOL004568
atgtatatacgtgttaagcgtctcaagacaacctayttcattcagtgtgatcccacagag
acaattctagagataaagcagaaattgcacaaccttattgatcaaccagttaatgatcag
cggttgatccttgttgaaactggtgaagtgctggatgattccaagactttggcagatcag
aaggttgaaaatgatgctgtggtggcactaaccttgagaaaa------------------
------------
>PAFTOL004571
atgtatatacgtgttaagcgtatcaagacgacctacttcattcagtgtgatcccacagag
acaattcttgagataaagcagaaattgcacaaccttattgatcaaccagttaatgatcag
cggttgatccttgttgaaactggtgaagtgctgaatgattccaaaactttggcagatcag
aaggttgaaaatgatgctgtggtggcactaaccttgagaaaa------------------
------------
>PAFTOL004572
atgtatatacgtgttaagcgtatcaagacaacctacttcattcagtgtgatcccacggag
acaattctagagataaagcagaaattgcacaaccttattgatcaaccagttaatgatcag
cggttaatccttgttgaaactggtgaagtgctggatgattcaaagactttggcagatcag
aaggttgaaaatgatgctgtggtggcactaaccctgagaaaa------------------
------------
>PAFTOL004573
atgtatatacgtgttaagcgtatcaagacaacctayttcattcagtgtgatcccacggag
acaattctagagataaagcagaaattgcataaccttattgatcaaccagttaatgatcag
cggttaatccttgttgaaactggtgaagtgctggatgattcaaagactttggcagatcag
aaggttgaaaatgatgctgtggtggcactaaccttgagaaaa------------------
------------
>PAFTOL004574
atgtatatacgtgttaagcgtctgaagacaacctacttcattcagtgtgatcccacggag
acaattctagagataaagcagaaattgcacaaccttattgatcaaccagttaatgatcag
cggttgatccttgttgaaactggtgaagtgctggatgattccaagactttggcagatcag
aaggttgaaaatgatgctgtggtggcactaaccttgagaaaa------------------
------------
>PAFTOL004577
atgtayatacgtgttaagcgtctcaagacaacctacttcattcagtgtgatcccacggag
acaattctagagataaagcagaaattgcacagccttattgatcaaccagttaatgatcag
cggttgatccttgtcgaaactggtgaagtgctggatgattccaagactttggcagatcag
aaggttgaaaatgatgctgtggtggcactgaccttgagaaaa------------------
------------
>PAFTOL004578
atgtatatacgtgttaagcgtatcaagacaacctacttcattcagtgtgatcccacggag
acaattctagagataaagcagaaattgcacaaccttattgatcaaccagttaatgatcag
cggttaatccttgttgaaactggtgaagtgctggatgattcgaagactttggcagatcag
aaggttgaaaatgatgctgtggtggcactaaccttgagaaaa------------------
------------
>PAFTOL004582
atgtatatacgtgttaagcgtatcaagacaacctacttcattcagtgtgatcccacagag
acaattctagatataaagcagaaattgcacaaccttattgatcaaccagttaatgatcag
cggttaatccttgttgaaactggtgaagtgctggatgattcgaagactttggcagatcag
aaggttgaaaatgatgctgtggtggcactaaccttgagaaaa------------------
------------
>PAFTOL004583
atgtatatacgtgttaagcgtctgaagacaacctacttcattcagtgtgatcccacagag
acaattctagagctaaagcagaaattgcacaaccttattgatcaaccagttaatgatcag
cggttgatcattgttgaaactggtgaagtgctggatgattccaagactttggcagatcag
aaggttgaaaatgatgctgtggtggcactaaccttgagaaaa------------------
------------
>PAFTOL004584
atgtatatacgtgttaagcgtctcaagacaacctacttcattcagtgtgatcccacggag
acaattctagagataaarcagaaattgcacagccttattgatcaaccagttaatgatcag
cgcttgatccttgtcgaaactggtgaagtgctggatgattccaagactttggcagatcag
aaggttgaaaatgatgctgtggtggcactgaccttgagaaaa------------------
------------
>PAFTOL004585
atgtatatacgtgttaagcgtatcaagacgacctacttcattcagtgtgatcccactgag
acaattcttgagataaagcagaaattgcacaaccttattgatcaaccagttaatgatcag
cggttgatccttgttgaaactggtgaagtgctgaatgattccragactttggcagatcag
aaggttgaaaatgatgctgtggtggcattaaccttgagaaaa------------------
------------
>PAFTOL004587
atgtatatacgtgttaagcgtctgaagacaacctacttcattcagtgtgatcccactgag
acaattctagagataaagcagaaattgcacaaccttattgatcaaccagttaatgatcag
cggttgatccttgttgaaactggtgaagtgctggatgattccaagactttggcagatcag
aaggtwgaaaatgatgctgtggtggcactaaccttgagaaaa------------------
------------
>PAFTOL004590
atgtatatacgtgttaagcgtctcaagacaacctacttcattcagtgtgatcccacrgag
acaattctagagataaagcagaaattgcacagccttmttgatcamccagttaatgatcag
cggttgatccttgtygaaactggtgaaktgctggatgattccaagactttggcagatcag
aaggttgaaaatgatgctgtggtggcactaaccttgagaaaa------------------
------------
>PAFTOL004591
atgtatatacgtgttaagcgtttcaagacaacctacttcattcagtgtgatcccacggag
acaattctagagataaagcagaaattgcacagccttattgatcaaccagttaatgatcag
cggttgatccttgtcgaaactggtgaattgctggatgattccaagactttggcagatcag
aaggttgaaaatgatgctgtggtggcactaaccttgagaaaa------------------
------------
>PAFTOL004593
atgtatatacgtgttaagcgtctgaagacaacctacttcattcagtgtgatcccacagag
acaattctagagataaagcagaaattgcamaaccttattgatcaaccagttaatgatcag
cggttgatccttgttgaaactggtgaagtgctggatgattccaagactttggcagatcag
aaggttgaaaatgatgctgtggtggcactaaccttgagaaaa------------------
------------
>PAFTOL004594
atgtatatacgtgttaagcgtctcaagacaacctacttcattcagtgtgatcccacggag
acaattctagagataaagcagaaattgcacagccttattgatcaaccagttaatgatcag
cggttgatccttgtcgaaactggtgaattgctggatgattccaagactttggcagatcag
aaggttgaaaatgatgctgtggtggcactaaccttgagaaaa------------------
------------
>PAFTOL004596
atgtatatacgtgttaagcgtatcaagacaacctacttcattcagtgtgatcccacggag
acaattctagagataaagcagaaattgcacaaccttattgatcaaccagttaatgatcag
cggttaatccttgttgaaactggtgaagtgctggatgattcgaagactttggcagatcag
aaggttgaaaatgatgctgtggtggcactaaccttgagaaaa------------------
------------
>PAFTOL004597
atgtatatacgtgttaagcgtctgaagacaacctacttcattcagtgtgatcccacggag
acaattctagagataaagcagaaattgcacaaccttattgatcaaccagttagtgatcag
cggttgatcgttgttgaaactggtgaagtgctggatgattccaagactttggcagatcag
aaggtcgaaaatgatgctgtggtggcactaaccttgagaaaa------------------
------------
>PAFTOL004598
atgtatatacgtgttaagcgtctcaagacaacctacttcattcagtgtgatcccacggag
acaattctagagataaagcagaaattgcacagccttattgatcaaccagttaatgatcag
cggttgatccttgtcgaaactggtgaattgctggatgattccaagactttggcagatcag
aaggttgaaaatgatgctgtggtggcactaaccttgagaaaa------------------
------------
>PAFTOL004599
atgtatatacgtgttaagcgtctcaagacaacctacttcattcagtgtgatcccacggag
acaattctagagataaagcagaaattgcacaaccttattgatcaaccagttaatgatcag
cggttgatccttgtcgaaactggtgaagtgctggatgattccaagactttggcagatcag
aaggttgaaaatgatgctgtggtggcgctagccttgagaaaa------------------
------------
>PAFTOL004600
atgtatatacgtgttaagcgtctcaagacaacctacttcattcagtgtgatcccacagag
acaattctggagataaagcagaaattgcacagccttattgatcaaccagttaatgatcag
cggttgatccttgttgaaactggtgaagtgctggatgattccaagactttggcagatcag
aaggttgaaaatgattctgtggtggcactgaccttgagaaaa------------------
------------
>PAFTOL004601
atgtatatacgtgttaagcgtctgaagacaacctacttcattcagtgtgatcccacggag
acaattctagagataaagcagaaattgcacaaccttattgatcaaccagttaatgatcag
cggttgatcgttgttgaaactggtgaagtgctggatgattccaagactttggcagatcag
aaggttgaaaatgatgctgtggtggcattaaccttgagaaaa------------------
------------
>PAFTOL004603
atgtatatacgtgttaagcgtctcaagacaacctacttcattcagtgtgatcccacggag
acaattctagagataaagcagaaattgcacaaccttattgatcaaccagttaatgatcag
cggttgatccttgttgaaactggtgaagtgctggatgattccaagactttggcagatcag
aaggttgaaaatgatgctgtggtggcactaaccttgagaaaa------------------
------------
>PAFTOL004604
atgtatatacgtgttaagcgtctcaagacaacctacttcattcagtgtgatcccacggag
acaattctagagataaagcagaaattgcacaaccttattgatcaaccagttaatgatcag
cggttgatccttgttgaaactggtgcrgtgctggatgattctaagactttggcagatcag
aaggttgaaaatgatgctgtggtggcactaaccttgagaaaa------------------
------------
>PAFTOL004605
atgtatatacgtgttaagcgtctgaagacaacctacttcattcagtgtgatcccacggag
acaattctagagataaagcagaaattgcaaaaccttattgatcaaccggttaatgatcag
cggttgatccttgttgaaactggtgaagtgctggatgattccaagactttggcagatcag
aaggttgaaaatgatgctgtggtggcactaaccttgagaaaa------------------
------------
>PAFTOL004608
atgtatatacgtgttaagcgtattaagacaacctacttcattcagtgtgatcccacagag
acaattctagagataaagcagaaattgcacaaccttattgatcaaccagttaatgatcag
cggttaatccttgttgaaactggtgaagtgctggatgattcgaagactttggcagatcag
aaggttgaaaatgatkctgtggtggcactaaccttgagaaaa------------------
------------
>PAFTOL004609
atgtatatacgtgttaagcgtatcaagacaacctacttcattcagtgtgatcccacggag
acaattctagagataaagcagaaattgcacaaccttattgatcaaccagttaatgatcag
cggttaatccttgttgaaactggtgaagtgctggatgattcaaagactttggcagatcag
aaggttgaaaatgatgctgtggtggcactaaccttgagaaaa------------------
------------
>PAFTOL004610
atgtatatacgtgttaagcgtatgaagacracctacttcattcagtgtgatcccacagag
acaattcttgagataaagcagaaattgcacaaccttattgatcaaccagttaatgatcag
cggttgatccttgttgaaactggtgaagtgctgaatgattccaaaactttggcagatcag
aaggttgaaaatgatgctgtggtggcactaaccttgagaaaa------------------
------------
>PAFTOL004611
atgtatatacgtgttaagcgtatgaagacgacctacttcattcagtgtgatcccacagag
acaattcttgagataaagcagaaattgcacaaccttattgatcaaccagttaatgatcag
cggttgatccttgttgaaactggtgaagtgctgaatgattccaaaactttggcagatcag
aaggttgaaaatgatgctgtggtggcactaaccttgagaaaa------------------
------------
>PAFTOL004613
atgtatatacgtgttaagcgtctcaagacaacctacttcattcagtgtgatccsacggag
acaattctagagataaagcagaaattgcacagccttattgatcaaccagttaatgatcag
cggttgatccttgtcgaaactggtgaagtgctggatgattccaagactttggcagatcag
aaggttgaaaatgatgctgtggtggcactgaccttgagaaaa------------------
------------
>PAFTOL004617
atgtatatacgtgttaagcgtctcaagacaacctacttcattcagtgtgatcccacggag
acaattctagagataaagcagaaattgcacagccttattgatcaaccagttaatgatcag
cggttgatccttgtcgaaactggtgaagtgctcgatgattccaagactttggcagatcag
aaggtwgaaaatgatgctgtggtggcactgaccttgagaaaa------------------
------------
>PAFTOL004618
atgtatatacgtgttaagcgtatcaagacaacctacttcattcagtgtgatcccacagag
acaattctagagataaagcagaaattgcacaaccttattgatcaaccagttaatgatcag
cggttaatccttgttgaaactggtgaagtgctggatgattcaaagactttggcagatcag
aaggttgaaaatgatgctgtggtggcactaaccttgagaaaa------------------
------------
>PAFTOL004619
atgtatctacgtgttaagcatatcaagacaacctacttcattcagtgtgatcccacggag
acaattctagagataaagcagaaattgcacaaccttattgatcaaccagttaatgatcag
cggttgatccttgttgaaactggtgaagtgctggatgattccaagaatttggcagatcag
aaggttgaaaatgatgctgtggtggcactaaccttgagaaaa------------------
------------
>PAFTOL004620
atgtatatacgtgttaagcgtatcaagacaacctacttcattcagtgtgatcccacggag
acaattctagagataaagcagaaattrcacaaccttattgatcaaccagttaatgatcag
cggttaatccttgttgaaacgggtgaagtgctggatgattcgaagactttggcagatcag
aaggttgaaaatgatgctgtggtggcactaaccttgagaaaa------------------
------------
>PAFTOL004623
atgtatatacgtgttaagcgtatcaagacaacctacttcattcagtgcgatcccacagag
acaattctagagataaagcagaaattgcacaaccttattgatcaaccagttaatgatcag
cggttaatccttgttgaaactggtgaagtgctggatgattcaaagactttggcagatcag
aaggttgaaaatgatgctgtggtggcactaaccttgagaaaa------------------
------------
>PAFTOL004624
atgtatatacgtgttaagcgtctcaagacaacctacttcattcagtgtgatcccacggag
acaattctagagataaagcagaaattgcacagccttattgatcaaccagttaatgatcag
cggttgatccttgtcgaaactggtgaattgctggatgattccaagactttggcagatcag
aaggttgaaaatgatgctgtggtggcactaaccttgagaaaa------------------
------------
>PAFTOL004625
atgtatatacgtgttaagcgtctcaagacaacctacttcattcagtgtgatcccacggag
acaattctagagataaagcagaaattgcacagccttattgatcaaccagttaatgatcag
cggttgatccttgtcgaaactggtgaagtgctggatgattccaagactttggcagatcag
aaggttgaaaatgatgctgtggtggcactgaccttgagaaaa------------------
------------
>PAFTOL004626
atgtatttacgtgttaagcgtctgaagacaacctacttcattcagtgtgatcccacggag
acaattctagagataaagcagaaattgcacaaccttattgatcaaccagttaatgatcag
cggttgatccttgttgaaactggtgaagtgctggatgattccaagactttggcagatcag
aaggttgaaaatgatgctgtggtggcactaaccttgagaaaa------------------
------------
>PAFTOL004627
atgtatatacgtgttaagcgtatcaagacaacctacttcattcagtgtgatcccacggag
acaattctagagataaagcagaaattgcacaaccttattgatcaaccagttaatgatcag
cggttaatccttgttgaaactggtgargtgctggatgattcaaagactttggcagatcag
aaggttgaaaatgatgctgtggtrgcactaaccttgagaaaa------------------
------------
>PAFTOL004629
atgtatatacgtgttaagcgtctcaagacaacctacttcattcagtgtgatcccacggag
acaattctagagataaagcagaaattgcacaaccttattgatcaaccagttaatgatcag
cggttgatccttgttgaaactggtgaagtgctggatgattccaagactttggcagatcag
aaggttgaaaatgatgctgtggtggcactaaccttgagaaaa------------------
------------
>PAFTOL004631
atgtatatacgtgttaagcgtctcaagacaacctacttcattcagtgtgatcccacagag
acaattctagagataaagcagaaattgcacagccttattgatcaaccagttaatgatcag
cggttgatccttgttgaaactggtgaagtgctggatgattccaagactttggcagatcag
aaggttgaaaatgattctgtggtggcactgaccttgagaaaa------------------
------------
>PAFTOL004632
atgtatatacgtgttaagcgtctgaagacaacctacttcattcagtgtgatcccacggag
acaattctagagataaagcagaaattgcacaaccttattgatcaaccagttaatgatcag
cggttgatcgttgttgaaaccggtgaagtgctggatgattccaagactttggcagatcag
aaggttgaaaatgatgctgtggtggcactaaccttgagaaaa------------------
------------
>PAFTOL004633
atgtatatacgtgttaagcgtctcaagayaacctacttcattcagtgtgatcccacggag
acaattctagagataaagcagaaattgcacaaccttattgatcaaccagttaatgatcag
cggttgatccttgttgaaactggtgaagtgctggatgattccaagactttggcagatcag
aaggttgaaaatgatgctgtggtggcattaaccttgagaaaa------------------
------------
>PAFTOL004634
atgtatrtacgtgttaagcgtctcaagacaacctacttcattcagtgtgatcccacagag
acaattctagagataaagcagaaattgcacaaccttattgatcaaccagttaatgatcag
cggttgatccttgttgaaactggtgaagtgctggatgattccaagactttggcagatcag
aaggttgaaaatgatgctgtggtggcactaaccttgagaaaa------------------
------------
>PAFTOL004635
atgtatatacgtgttaagcgtctcaagacaacctacttcattcagtgtgatcccacagag
acaattctagagataaagcagaaattgcacaaccttattgatcaaccagtwagtgatcag
cggttgatccttgttgaaactggtgaagtgctagatgattccaagactttggcagatcag
aaggttgcacgtccctctgtcgtggcactatccttgagaaaa------------------
------------
>PAFTOL004636
atgtatatacgtgttaagcgtatcaagacaacctacttcattcagtgtgatcccacggag
acaattctagagataaagcagaaattgcacaaccttattgatcaaccagttaatgatcag
cggttaatccttgttgaaactggtgaagtgctggatgattcaaagactttggctgatcag
aaggttgaaaacgatgctgtggtggcactaaccttgagaaaa------------------
------------
>PAFTOL004637
atgtatatacgtgttaagcgtatcaagacaacctacttcattcagtgtgatcccacggag
acaattctagagataaagcagaagttgcacaaccttattgatcaaccagttaatgatcag
cggttgatccttgttgaaactggtgaagtgctggatgattccaagactttggcagatcag
aaggttgaaaatgatgctgtggtggcactaaccttgagaaaa------------------
------------
>PAFTOL004638
atgtatatacgtgttaagcgtctcaagacaacctacttcattcagtgtgatcccacggag
acaattctagagataaagcagaaattgcacagccttattgatcaaccagttaatgatcag
cggttgatccttgtcgaaactggtgaagtgctggatgattccaagactttggcagatcag
aaggttgaaaatgatgctgtggtggcactgaccttgagaaaa------------------
------------
>PAFTOL004639
atgtatatacgtgttaagcgtctgaagacaacctacttcattcagtgtgatcccacggag
acaattctagagataaagcagaaattgcacaaccttattgatcaaccagttaatgatcag
cggttgatccttgttgaaactggtgaagtgctggatgattccaagactttggcagatcag
aaggttgaaaatgatgctgtggtggcactaaccttgagaaaa------------------
------------
>PAFTOL004640
atgtatatacgtgttaagcgtctgaagacaacctacttcattcagtgtgatcccacggag
acaattctagagataaagcagaaattgcacaaccttatcgatcaaccagttaatgatcag
cggttgatccttgttgaaactggtgaagtgctggatgattccaagactttggcagatcag
aaggttgaaaatgatgctgtggtggcactaaccttgagaaaa------------------
------------
>PAFTOL004642
atgtatatacgtgttaagcgtctcaagacaacctacttcattcagtgtgatcccacggag
acaattctagagataaagcagaaattgcacaaccttattgatcaaacagttaatgatcag
cggttgatccttgtcgaaactggtgaagtgctggatgattccaagactttggcagatcag
aaggttgaaaatgatgctgtggtggcactaaccttgaggaaa------------------
------------
>PAFTOL004644
atgtatatacgtgttaagcgtctcaagacaacctacttcattcagtgtgatcccactgag
acaattctagagataaagcagaaattgcacaaccttattgatcaaccagttaatgatcag
cggttgatccttgttgaaactggkgaagtkctggatgattccaagactttggcagatcag
aaggttgaaaatgatgctgtggtggcactaaccttgagaaaa------------------
------------
>PAFTOL004646
atgtatatacgtgttaagcgtctcaagacaacctacttcattcagtgtgatcccacggag
acaattctagagataaagcagaaattgcacagccttattgatcaaccagttaatgatcag
cggttgatccttgtcgaaactggtgaattgctggatgattccaagactttggcagatcag
aaggttgaaaatgatgctgtggtggcactaaccttgagaaaa------------------
------------
>PAFTOL004647
atgtatatacgtgttaagcgtatcaagacaacctacttcattcagtgtgatcccacggag
acaattctggagataaagcagaaattgcacaaccttattgatcaaccagttaatgatcag
cggttaatccttgttgaaactggtgaagtgctggatgattcgaagactttggcagatcag
aaggttgaaaatgatgctgtggtggcactaaccttgagaaaa------------------
------------
>PAFTOL004648
atgtatatacgtgttaagcgtctgaagacaacctacttcattcagtgtgatcccacggag
acaattctggagataaagcagaaattgcacaaccttattgatcaaccagttaatgatcag
cggttgatcgttgttgaaactggtgaagtgctggatgactccaagactttggcagatcag
aaggttgaaaatgatgctgtggtggcattaaccttgagaaaa------------------
------------
>PAFTOL004649
atgtatatacgtgttaagcgtatcaagacaacctacttcattcagtgtgatcccacggag
acaattctagagataaagcagaaattgcacaaccttattgatcaaccagttaatgatcag
cggttaatccttgttgaaactggtgaagtgctggatgattcaaagactttggcagatcag
aaggttgaaaatgatgctgtggtggcactaaccttgagaaaa------------------
------------
>PAFTOL004652
atgtatatacgtgttaagcgtctcaacacaacctacttcattcagtgtgatcccacggag
acaattctagagataaagcagaaattgcacagccttattgatcaaccagttaatgatcag
cggttgatccttgtcgaaactggtgaagtgctggatgattccaagactttggcagatcag
aaggttgaaaatgatgctgtggtggcactgaccttgagaaaa------------------
------------
>PAFTOL004653
atgtatatacgtgttaagcgtctcaagacaacctacttcattcagtgtgatcccacggag
acaattctagagataaagcagaaattgcacagccttattgatcagccagttaatgatcag
cggttgatccttgtcgaaactggtgaagtgctggatgattccaagactttggcagatcag
aaggttgaaaatgatgctgtggtggcactgaccttgagaaaa------------------
------------
>PAFTOL004654
atgtatatacgtgttaagcgtatcaagacaacctacttcattcagtgtgatcccacggag
acaattctagagataaagcagaaattgcacaaccttattgatcatccagttaatgatcag
cggttaatccttgttgaaactggtgaagtgctggatgattcaaagactttggcagatcag
aaggtcgaaaatgatgctgtggtggcactaaccttgagaaaa------------------
------------
>PAFTOL004657
atgtatatacgtgttaagcgtatcaagacgacgtacttcattcagtgtgatcccactgag
acaattcttgagataaagcagaaattgcacaaccttattgatcaaccagttaatgatcag
cggttgatccttgttgaaactggtgaagtgctgaatgattccaagactttggcagatcag
aaggttgaaaatgatgctgtggtggcactaaccttgagaaaa------------------
------------
>PAFTOL004661
atgtatatacgtgttaagcgtatcaagacgacctacttcattcagtgtgatcccactgag
acaattcttgagataaagcagaaattgcacaaccttattgatcaaccagttaatgatcag
cggttgatccttgttgaaactggtgaagtgctgaatgattccaagactttggcagatcag
aaggttgaaaatgatgctgtggtggcactaaccttgagaaaa------------------
------------
>PAFTOL004662
atgtatatacgtgttaagcgtatcaagacaacctacttyattcagtgtgatcccacggag
acaattctagagataaagcagaaattgcacaaccttattgatcaaccagttaatgatcag
crgttaatccttgttgaaactggtgaagtgctggatgattcaaagactttggcagatcag
aaggttgaaaatgatgctgtggtggcactaaccttgagaaaa------------------
------------
>PAFTOL004664
atgtatatacgtgttaagcgtctcaagacaacctacttcattcagtgtgatcccacggag
acaattctagagataaagcagaaattgcacagccttattgatcaaccagttaatgatcag
cggttgatccttrtcgaaactggtgaattgctggatgattccaagactttggcagatcag
aaggttgaaaatgatgctgtggtggcactaaccttgagaaaa------------------
------------
>PAFTOL004665
atgtatatacgtgttaagcgtctgaagacaacctacttcattcagtgtgatcccacggag
acaattctagagataaagcagaaattgcacaaccttattgatcaaccggttaatgatcag
cggttgatcgttgttgaaactggtgaagtgctggatgattccaagactttggcagatcag
aaggttgaaaatgatgctgtggtggcattaaccttgagaaaa------------------
------------
>PAFTOL004666
atgtatatacgtgttaagcgtctcaagacaacctactttattcagtgtgatcccacagag
acaattctagagataaagcagaaattgcacagccttattgatcaaccagttaatgatcag
cggttgatccttgttgaaactggtgaagtgctggatgattccaagactttggcagatcag
aaggttgaaaatgattctgtggtggcactgaccttgagaaaa------------------
------------
>PAFTOL004667
atgtatatmcgtgttaagcgtctcaagacaacctactttattcagtgtgatcccacagag
acaattctagagataaagcagaaattgcacagccttattgatcaaccagttaatgatcag
cggttgatccttgttgaaactggtgaagtgctggatgattccaagactttggcagatcag
aaggttgaaaatgattctgtggtggcactgaccttgagaaaa------------------
------------
>PAFTOL004668
atgtatatacgtgttaagcgtctcaagacaacctacttcattcagtgtgatcccacggag
acaattctagagataaagcagaaattgcacaaccttattgatcaaccagttaatgatcag
cggttgatccttgtygaaactggtgaagtgctggatgattccaagactttggcagatcag
aaggttgaaaatgatgctgtggtagcactgaccttgagaaaa------------------
------------
>PAFTOL005024
atgtatatacgtgttaagcgtctcaagacaacctacttcattcagtgtgatcccacggag
acaattctagagataaagcagaaattgcacagccttattgatcaaccagttaatgatcag
cggttgatccttgtcgaaactggtgaagtgctggatgattccaagactttggcagatcag
aaggttgaaaatgatgctgtggtggcactgaccttgagaaaa------------------
------------
>PAFTOL005025
atgtatatacgtgttaagcgtctcaagacaacctacttcattcagtgtgatcccacggag
acaattctagagataaagcagaaattgcacaaccttattgatcaaccagttaatgatcag
cggttgatccttgttgaaactggtgaagtgctggatgattccaagactttggcagatcag
aaggttgaaaatgatgctgtggtggcgctaaccttgagaaaa------------------
------------
>PAFTOL005026
atgtatatacgtgttaagcgtctcaagacaacctacttcattcagtgtgatcccacggag
acaattctagagataaagcagaaattgcacaaccttattgatcaaccagttaatgatcag
cggttgatacttgttgaaactggtgaagtgctggatgattccaagactttggcagatcag
aaggttgaaaatgatgctgtggtggcgctaaccttgagaaaa------------------
------------
>PAFTOL005035
atgtatatacgtgttaagcgtctcaagacaacctacttcattcagtgtgatcccacggag
acaattctagagataaagcagaaattgcacagccttattgatcaaccagttaatgatcag
cggttgatccttgtcgaaactggtgaattgctggatgattccaggactttggcagatcag
aaggttgaaaatgatgctgtggtggcactaaccttgagaaaa------------------
------------
>PAFTOL005042
atgtatatacgtgttaagcgtctsaagacaacctacttcattcagtgtgatcccacggag
acaattctagagataaagcagaaattgcacarccttattgatcaaccagttaatgatcag
cggttgatcmttgtygaaactggtgaagtgctggatgattccaagactttggcagatcag
aaggttgaaaatgatgctgtggtggcactaaccttgagaaaa------------------
------------
>PAFTOL005043
atgtatatacgtgttaagcgtctcaagacaacctacttcattcagtgtgatcccacggag
acaattctagagataaagcagaaattgcacagccttattgatcaaccagttaatgatcag
cggttgatccttgtcgaaactggtgaagtgctggatgattccaagactttggcagatcag
aaggttgaaaatgatgctgtggtggcactgaccttgagaaaa------------------
------------
>PAFTOL005047
atgtatatacgtgttaagcgtctgaagacaacctacttcattcagtgtgatcccacggag
acaattctggagataaagcagaaattgcacaaccttattgatcaaccagttaatgatcag
cggttgatcgttgttgaaactggtgaagtgctggatgactccaagactttggcagatcag
aaggttgaaaatgatgctgtggtggcattaaccttgagaaaa------------------
------------
>PAFTOL005169
atgcatatacgtgttaagcgtctcaagacaacctacttcattcagtgtgatcccacggag
acaattctagagataaagcagaaattgcacaatcttattgatcaaccagttaatgatcag
cggttgatccttgttgaaactggtgaagtgctggatgattccaagactttggcagatcag
aaggttgaaaatgatgctgtggtggcactaaccttgagaaaa------------------
------------
>PAFTOL007498
atgtatatacgtgttaagcgtctcaagacaacctacttcattcagtgtgatcccacggag
acaattctagagataaagcagaaattgcacaaccttattgatcaaccagttgatgatcag
cggttgatccttgttgaaactggtgaagtgctgaatgattccaagactttggcagatcag
aaggttgaaaatgaygctgtggtggcactaaccttgagaaaa------------------
------------
>PAFTOL008060
atgtatatacgtgttaagcgtctcaagacaacctacttcattcagtgtgatcccacggag
acaattctagagataaagcagaaattgcacagccttattgatcaaccagttaatgatcag
cgattgatccttgtcgaaactggtgaattgctggatgattccaagactttggcagatcag
aaggttgaaaatgatgctgtggtggcactaaccttgagaaaa------------------
------------
>PAFTOL008062
atgtatatacgtgttaagcgtctcaagacaacctacttcattcagtgtgatcccacggag
acaattctagagataaagcagaaattgcacagccttattgatcaaccagttaatgatcag
cggttgatccttgtcgaaactggtgaattgctggatgattccaagactttggcagatcag
aaggttgaaaatgatgctgtggtggcactaaccttgagaaaa------------------
------------
>PAFTOL008063
atgtatatacgtgttaagcgtctcaagacaacctacttcattcagtgtgatcccacggag
acaattctagagataaagcagaaattgcacagccttattgatcaaccagttaatgatcag
cggttgatccttgtcgaaactggtgaattgctggatgattccaagactttggcagatcag
aaggttgaaaatgatgctgtggtggcactaaccttgagaaaa------------------
------------
>PAFTOL008084
atgtatatacgtgttaagcgtatcaagacgacctacttcattcagtgtgatcccacagag
acaattcttgagataaagcagaaattgcacaaccttattgatcaaccagttaatgatcag
cagttgatccttgttgaaactggtgaagtgctgaatgattccaaaactttggcagatcag
aaggttgaaaatgatgctgtggtggcactaaccttgagaaaa------------------
------------
>PAFTOL008417
atgtatatacgtgttaagcgtctcaagacaacctacttcattcagtgtgatcccacggag
acaattctagagataaagcagaaattgcacagccttattgatcaaccagttaatgatcag
crgttgatccttgtcgaaactggtgaattgctggatgattccaagactttggcagatcag
aaggttgaaaatgatgctgtggtggcactaaccttgagaaaa------------------
------------
>PAFTOL008419
------------------------------------------------------------
------------------------------------------------gttaatgatcag
crgttgatccttgtcgaaactggtgaagtgctggatgattccargactttggcagatcag
aaggttgaaaatgatgctgtggtagcactgaccttgagaaaa------------------
------------
>PAFTOL008421
atgtatatacgtgttaagcgtatcaagacaacctacttcattcagtgtgatcccacagag
acaattctagagataaagcagaaattgcacaacctcattgatcaaccagttaatgatcag
cggttaatccttgttgaaactggtgaagtgctggatgattcaaagactttggcagatcag
aaggttgaaaatgatgctgtggtggcactaaccttgagaaaa------------------
------------
>PAFTOL008422
---------------------------------------------------------cag
cagattacaaagttaaagcagaaattgcacaaccttatcgatcaaccagttaatgatcag
cggttaatccttgttgaaactggtgaagttttggatgattcgaagactttggcagatcag
aaggttgaaaatgatgctgtggkggcactaaccttgagaaaa------------------
------------
>PAFTOL008423
atgtatatacgtgttaagcgtctgaagacaacctacttcattcagtgtgatcccacggag
acaattctagagataaagcagaaattgcacaaccttattgatcaaccagttaatgatcag
cggttgatcgttgttgaaactggtgaagtgctggatgattccaagactttggcagatcag
aaggttgaaaatgatgctgtggtggcattaaccttgagaaaa------------------
------------
>PAFTOL008436
atgtatatacgtgttaagcgtctcaagacaacctacttcattcagtgtgatcctacggag
acaattctagagataaagcagaaattgcaaaaccttattgatcaaccagttaatgatcag
cggttgatccttgttgaaactggtgaagtgctggatgattccaagactttggcagatcag
aaggttgaaaatgatgctgtggtggcactaaccttgagaaaa------------------
------------
>PAFTOL008439
atgtatatacgtgttaagcgtatcaagacaacctacttcattcagtgtgatcccacggag
acaattctagagataaagcagaaattgcacaaccttattgatcaaccagttaatgatcag
cagttaatccttgttgaaactggtgaagtgctggatgattcaaagactttggcagatcag
aaggttgaaaatgatgctgtggtggcactaaccttcagaaaa------------------
------------
>PAFTOL008881
atgtatatacgtgttaagcgtctcaagacaacctacttcattcagtgtgatcccacggag
acaattctagagataaagcagaaattgcacaaccttattgatcaaccagttaatgatcag
cggttgatccttgttgaaactggtgaagtgctggatgattccaagactttggcagatcag
aaggttgaaaatgatgctgtggtggcactaaccttgagaaaa------------------
------------
>PAFTOL009175
atgtatatacgtgttaagcgtctcaagacaacctacttcattcagtgtgatcccacggag
acgattctagagataaagcagaaaatgcacaaccttattgatcaaccagttaatgatcag
aggttgatccttgttgaaactggtgaagtgctggatgattccaagactttggcagatcaa
aaggttgaaaatgatgctgtggtggcactaaccttgagaaaa------------------
------------
>PAFTOL009181
atgtatatacgtgttaagcgtctcaagacaacctacttcattcagtgtgatcccacggag
acaattctagagataaagcagaaattgcacggccttattgatcaaccagttaatgatcag
cggttgatccttgtcgaaactggtgaagtgctggatgattccaagactttggcagatcag
aaggttgaaaatgatgctgtggtggcactaaccttgagaaaa------------------
------------
>PAFTOL009183
atgtatatacgtgttaagcgtctcaagacaacctacttcattcagtgtgatcccacggag
acaattctagagataaagcagaaattgcacagccttattgatcaaccagttaatgatcag
cggttgatccttgtcgaaactggtgaagtgctggatgattccaagactttggcagatcag
aaggttgaaaatgatgctgtggtggcactaaccttgagaaaa------------------
------------
>PAFTOL009185
atgtacatacgtgttaagcgtctcaagacaacctacttcattcagtgtgatcccacggag
acaattctagagataaagcagaaattgcacaaccttattgatcaaccagttaatgatcag
cggttgatccttgttgaaactggtgaagtgctggatgattccaagactttggcagatcag
aaggttgaaaatgatgctgtggtggcactaaccttgagaaaa------------------
------------
>PAFTOL009187
atgtatatacgtgttaagcgtctgaagacaacctacttcattcagtgtgatcccacagag
acaattctagagataaagcagaaattgcacaaccttattgatcaaccagttgatgatcag
cggttgatcgttgttgaaactggtgaagtgctagatgattccaagactttggcagatcag
aaggttgaaaatgatgctgtggtggcaytaaccttgagaaaa------------------
------------
>PAFTOL009189
atgtatatacgtgttaagcgtctcaagacaacctacttcattcagtgtgatcccacggag
acaattctagagataaagcagaaattgcacagccttattgatcaaccagttaatgatcag
cggttgatccttgtcgaaactggtgaagtgctggatgattccaagactttggcagatcag
aaggttgaaaatgatgctgtggtggcactgaccttgagaaaa------------------
------------
>PAFTOL009191
atgtatatacgtgttaagcgtctcaagacaacctacttcattcagtgtgatcccacggag
acaattctagagataaagcagaaattgcacagccttattgatcaaccagttaatgatcag
cggttgatccttgtcgaaactggtgaagtgctggatgattccaagactttggcagatcag
aaggttgaaaatgatgctgtggtggcactgaccttgagaaaa------------------
------------
>PAFTOL009193
atgtatatacgtgttaagcgtatcaagacaacctacttcattcagtgtgatcccacggag
acaattctagagataaagcagaaattgcacaaycttatcgatcaaccagttaatgatcag
cggttaatccttgttgaaactggtgaagtgctggatgattygaagactttggcagatcag
aaggttgaaaatgatgctgtggtggcactaaccttgagaaaa------------------
------------
>PAFTOL009195
atgtatatacgtgttaagcgtctcaagacaacctacttcattcagtgtgatcccacggag
acaattctagagataaagcagaaattgcacagccttattgatcaaccagttaatgatcag
cggttgatccttgtcgaaactggtgaagtgctggatgattccaagactttggcagatcag
aaggttgaaaatgatgctgtggtggcactgaccttgagaaaa------------------
------------
>PAFTOL009199
atgtatatacgtgttaagcgtctcaagacaacctacttcattcagtgtgatcccacggag
acaattctagagataaagcagaaattgcacagccttattgatcaaccagttaatgatcag
cggttgatccttgtcgaaactggtgaattgctggatgattccaagactttggcagatcag
aaggttgaaaatgatgctgtggtggcactaaccttgagaaaa------------------
------------
>PAFTOL009203
ttgtatatacgtgttaagcgtctcaagacaacctacttcattcagtgtgatcccacggag
acaattctagagataaagcagaaattgcacagccttattgatcaaccagttaatgatcag
cggttgatccttgtcgaaactggtgaagtgctggatgattccaagactttggcagatcag
aaggttgaaaatgatgctgtggtggcactgaccttgagaaaa------------------
------------
>PAFTOL009205
atgtatatacgtgttaagcgtctcaagacaacctacttcattcagtgtgatcccacggag
acaattctagagataaagcagaaattgcacaaccttattgatcaaccagttaatgatcag
cggttgatccttgttgaaactggtgaagtgctggatgattccaagactttggcagatcag
aaggttgaaaatgatgctgtggtggcgctaatcttgagaaaa------------------
------------
>PAFTOL009207
atgtatatacgtgttaagcgtatcaagacgacctacttcattcagtgtgatcccacagag
acaattcttgagataaagcagaaattgcacaaccttattgatcaaccagttaatgatcag
cagttgatccttgttgaaactggtgaagtgctgaatgattccaaaactttggcagatcag
aaggttgaaaatgatgttgtggtggcactaaccttgagaaaa------------------
------------
>PAFTOL009209
atgtatrtacgtgttaagcgtctgaagacaacctacttcattcagtgtgatccaacggag
acaattctagagataaagcagaaattgcacaaccttattgatcaaccagttaatgatcag
cggttgatcgttgttgaaactggtgaagtgctggatgattccaagactttggcagatcag
aaggttgaaaatgatgctgtggtggcattaaccttgagaaaa------------------
------------
>PAFTOL009215
atgtatatacgtgttaagcgtctcaagacaacctacttcattcagtgtgatcccacggag
acaattctagagataaagcagaaattgcacagccttattgatcaaccagttaatgatcag
cggttgatccttgtcgaaactggtgaattgctggatgattccaagactttggcagatcag
aaggttgaaaatgatgctgtggtggcactaaccttgagaaaa------------------
------------
>PAFTOL009217
atgtatatacgtgttaagcgtctcaagacaacctacttcattcagtgtgatcccacggag
acaattctagagataaagcagaaattgcacagccttattgatcaaccagttaatgatcag
cggttgatccttgtcgaaactggtgaattgctggatgattccaagactttggcagatcag
aaggttgaaaatgatgctgtggtggcactaaccttgagaaaa------------------
------------
>PAFTOL009219
atgtatatacgtgttaatcgtctcaagacaacctacttcattcagtgtgatcccacggag
acaattctagagataaagcagaaattgcacagccttattgatcaaccagttaatgatcag
cggttgatccttgtcgaaactggtgaattgctggatgattccaagactttggcagatcag
aaggttgaaaatgatgctgtggtggcactaaccttgagaaaa------------------
------------
>PAFTOL009221
atgcatatacgtgttaagcgtctcaagacaacctacttcattcagtgtgatcccacggag
acaattytagagataaagcagaaattgcacaatcttattgatcaaccagttaatgatcag
cggttgatccttgttgaaactggtgaagtgctggatgattccaagactttggcagatcag
aaggttgaaaatgatgctgtggtggcactaaccttgagaaaa------------------
------------
>PAFTOL009223
atgtatatacgtgttaagcgtctcaagacaacctacttcattcagtgtgatcccacggag
acaattctagagataaagcagaaattgcacagccttattgatcaaccagttaatgatcag
cggttgatccttgtcgaaactggtgaattgctggatgattccaagactttggcagatcag
aaggttgaaaatgatgctgtggtggcactaaccttgagaaaa------------------
------------
>PAFTOL009225
atgtatatacgtgttaagcgtctcaagacaacctacttcattcagtgtgatcccacggag
acaattctagagataaagcagaaattgcacagccttattgatcaaccagttaatgatcag
cggttgatccttgtcgaaactggtgaattgctggatgattccaagactttggcagatcag
aaggttgaaaatgatgctgtggtggcactaaccttgagaaaa------------------
------------
>PAFTOL009227
atgtatatacgtgttaagcgtctcaagacaacctacttcattcagtgtgatcccacggag
acaattctagagataaagcagaaattgcacagccttattgatcaaccagttaatgatcag
cggttgatccttgtcgaaactggtgaagtgctggatgattccaagactttggcagatcag
aaggttgaaaatgatgctgtggtggcactgaccttgagaaaa------------------
------------
>PAFTOL009229
atgtatatacgtgttaagcgtatcaagacaacctacttcattcagtgtgatcccacggag
acaattctagagataaagcagaaattgcacaaccttattgatcatccagttaatgatcag
cggttaatccttgttgaaactggtgaagtgctggatgattcaaagactttggcagatcag
aaggttgaaaatgatgctgtggtggcactaaccttgagaaaa------------------
------------
>PAFTOL009231
atgtatatacgtgttaagcgtatcaagacaacgtacttcattcagtgtgatcccacggag
acaattctagagataaagcagaaattgcacaaccttattgatcaaccagttaatgatcag
cggttaatccttgttgaaactggtgaagtgctggatgattcaaagactttggcagatcag
aaggttgaaaatgatgctgtggtggcattaaccttaagaaaa------------------
------------
>PAFTOL009233
atgtatatacgtgttaagcgtctcaagacaacctacttcattcagtgtgatcccacagag
acaatcctagagataaagcagaaattgcacaacctaattgatcaaccagttaatgatcag
cggttgatccttgttgaaactggtgaagtgctggatgattccaakactttggcagatcag
aaggttgaaaatgatgccgtggtggcactaagcttgagaaaa------------------
------------
>PAFTOL009235
atgtatatacgtgttaagcgtatgaagacgacctacttcattcagtgtgatcccacagag
acaattcttgagataaagcagaaattgcacaaccttattgatcaaccagttaatgatcag
cggttgatccttgttgaaactggtgaagtgctgaatgattccaaaactttggcagatcag
aaggttgaaaatgatgctgtggtggcactaaccttgagaaaa------------------
------------
>PAFTOL009237
atgtatatacgtgttaagcgtatcaagacgacctacttcattcagtgtgatcccacagag
acaattcttgagataaagcagaaattgcacaaccttattgatcaaccagttaatgatcag
cggttgatccttgttgaaaccggtgaagtgctgaatgattccaaaactttggcagatcag
aaggttgaaaatgatgctgtggtggcactgaccttgagaaaa------------------
------------
>PAFTOL009239
atgtatatacgtgttaagcgtctcaagacaacctacttcattcagtgtgatcccacggag
acaattctagagataaagcagaaattgcacaaccttattgatcaaccagttaatgatcag
cggttgatccttgttgaaactggtgaagtgctgaatgattccaagactttggcagatcag
aaggttgaaaatgatgctgtggtggcgctaaccttgagaaaa------------------
------------
>PAFTOL009241
atgtatatacgtgttaagcgtctcaagacaacctacttcattcagtgtgatcccacggag
acaattctagagataaarcagaaattgcacagccttattgatcaaccagttaatgatcag
cggttgatccttgtcgaaactggtgrattgctggatgattccaagactttggcagatcag
aaggttgaaaatgatgctgtggtggcactaaccttgagaaaa------------------
------------
>PAFTOL009245
atgtatatacgtgttaagcgtctgaagacaacctacttcattcagtgtgatcccacggag
acaattctagagataaagcagaaattgcacaaccttattgatcaaccagttaatggtcag
cggttgatcagtgttgaaactggtgaagtgctggatgattccaagactttggcagatcag
aaggttgaaaatgatgctgtggtggcactaaccttgagaaaa------------------
------------
>PAFTOL009249
atgtatatacgtgttaagcgtctgaagacaacctacttcattcagtgtgatcccacggag
acaattctagagataaagcagaaattgcacaaccttattgatcaaccagttaatgatcag
cggttgatccttgttgaaactggtgaagtgctggatgattccaagactttggcagatcag
aaggttgaaaatgatgctgtggtggcactaaccttgagaaaa------------------
------------
>PAFTOL009255
atgtatatacgtgttaagcgtctcaagacaacctacttcattcagtgtgatcccacggag
acaattctagagataaagcagaaattgcacaaccttattgatcaaccagttaatgatcag
cggttcatcctagttgaaactggtgaagtgctggatgattccaagactttggcagatcag
aaggttgaaaatgatgctgtggtggcactaaccttgagaaaa------------------
------------
>PAFTOL009257
atgtatatacgtgttaagcgtctcaagacaacctacttcattcagtgtgatcccacggag
acaattctagagataaagcagaaattgcacaaccttattgatcaaccagttaatgatcag
cggttgatccttgttgaaactggtgaagtgttggatgattccaagactttggcagatcag
aaggttgaaaatgatgctgtggtggcactaaccttgagaaaa------------------
------------
>PAFTOL009259
atgtatgtacgtgttaagcgtctcaagacaacctacttcattcagtgtgatcccacggag
acaattctagagataaagcagaaattgcacaaccttattgatcaaccagttaatgatcag
cggttgatccttgttgaaactggtgaagtgctgaatgattccaagactttggcagatcag
maggttgaaaatgatgctgtggtggcactaaccttgagaaaa------------------
------------
>PAFTOL009263
atgtatwtacgtgttaagcgtctgaagacaacctacttcattcagtgtgatcccacggag
acaattctagagataaagcagaaattgcacaaccttattgatcaaccagttaatgatcag
cggttgatccttgttgaaactggtgaagtgctggatgattccaagactttggcagatcag
aaggttgaaaatgatgctgtggtggcactaagcttgagaaaa------------------
------------
>PAFTOL009267
atgtatatacgtgttaagcgtatcaagacgacctacttcattcagtgtgatcccactgag
acaattcttgagataaagcagaaattgcacaaccttattgatcaaccggttaatgatcag
cggttgatccttgttgaaactggtgaagtgctgaatgattccaagactttggcagatcag
aaggttgaaaatgatgctgtggtggcactaaccttgagaaaa------------------
------------
>PAFTOL009269
atgtatatacgtgttaagcgtatcaagacgacctacttcattcagtgtgatcctactgag
acaatttttgagataaagcagaaattgcacaaccttattgatcaaccggttaatgatcag
cagytgatccttgttgaaactggtgaagtgctgaatgattccaagactttggcagatcag
aaggttgaaaatgatgctgtggtggcactaaccttgagaaaa------------------
------------
>PAFTOL009271
atgtatatacgtgttaagcgtatcaagacaacctacttcattcagtgtgatcccacggag
acaattctagagataaagcagaaattgcacaaccttattgatcaaccagttaatgatcag
cggttaatccttgttgaaactggtgaagtgctggatgattcaaagactttggcagatcag
aaggttgaaaatgatgctgtggtggcactaaccttgagaaaa------------------
------------
>PAFTOL009279
atgtatatacgtgttaagcgtctcaagacaacctactttattcagtgtgatcccacagag
acaattctagagataaagcagaaattgcacagccttattgatcaaccagttaatgatcag
cggttgatccttgttgaaactggtgaagtgctggatgattccaagactttggcagatcag
aaggttgaaaatgattctgtggtggcactgaccttgagaaaa------------------
------------
>PAFTOL009281
atgtatatacgtgttaagcgtctcaagacaacctacttcattcagtgtgatcccacagag
acaattctagagataaagcagaaattgcacaaccttattgatcaaccagttaatgatcag
cggttgatccttgttgaaactggtgaagtgctggaggattccaagactttggcagatcag
aaggttgaaaatgatgctgtggtggcactaaccttgagaaaa------------------
------------
>PAFTOL009283
atgtatatacgtgttaagcgtctcaagacaacctacttcattcagtgtgatcccacagag
acaattctagagataaagcagaaattgcacagccttattgatcaaccagttaatgatcag
cggttgatccttgttgaaactggtgaagtgctggatgattccaagactttggcagatcag
aaggttgaaaatgattctgtggtggcactgaccttgagaaaa------------------
------------
>PAFTOL009285
atgtatatacgtgttaagcgtatcaagacgacctacttcattcagtgtgatcccacagag
acaattcttgagataaagcagaaattgcacaaccttattgatcaaccagttaatgatcag
cagttgatccttgttgaaactggtgaagtgctgaatgattccaaaactttggcggatcag
aaggttgaaaatgatgctgtggtggcactaaccttgagaaaa------------------
------------
>PAFTOL009287
atgtatatacgtgttaagcgtctcaagacaacctacttcattcagtgtgatcccacggag
acaattctagagataaagcagaaattgcacagccttattgatcaaccagttaatgatcag
cggttgatccttgtcgaaactagtgaagtgctggatgattccaagactttggcagatcag
aaggttgaaaatgatgctgtggtggcactgaccttgagaaaa------------------
------------
>PAFTOL009289
------------------------------------------------------------
------ctggagataaagcagaaattgcacaaccttattgatcaaccagttaatgatcag
cggttgatcgttgttgaaactggtgaagtgctggatgactccaagactttggcagatcag
aaggttgaaaatgatgctgtggtggcattaaccttgagaaaa------------------
------------
>PAFTOL009291
atgtatatacgtgttaagcgtctcaagacaacctacttcattcagtgtgatcccacggar
acaattctagagataaagcagaaattgcacagccttattgatcaaccagttaatgatcag
cggttgatccttgtcgaaactggtgaagtgctggatgattccaagactttggcagatcag
aaggttgaaaatgatgctgtggtggccctgaccttgagaaaa------------------
------------
>PAFTOL009293
atgtatatacgtgttaagcgtctcaagacaacctacttcattcagtgtgatcccacggag
acaattctagagataaagcagaaattgcacagccttattgatcaaccagttaatgatcag
cggttgatccttgtcgaaactggtgaattgctggatgattccaagactttggcagatcag
aaggttgaaaatgatgctgtggtggcactaaccttgagaaaa------------------
------------
>PAFTOL009297
atgtttatacgtgttaagcgtctcaagacaacttacttcattcagtgtgatcccacggag
acaattctagagataaagcagaaattgcacamccttattgatcaaccagttaatgatcag
cggttgatccttgttgaaactggtgaagtgctgaatgattccaagactttggcagatcag
aaggttgaaaatgatgctgtggtggcactaaccttgagaaaa------------------
------------
>PAFTOL009299
------------------------------------------------------------
------------ataaagcagaaattgcacaaccttattgatcaaccagttaatgatcag
cggttgatcattgttgaaactggtgaartgctggatgattccaagactttggcagaycag
aaggttgaaaatgatgctgtggtggcactaaccttgagaaaa------------------
------------
>PAFTOL009301
atgtatatacgtgttaagcttctgaagacaaactacttcattcagtgtgatcccacggag
acaattctagagataaagcagaaattgcacaaccttattgatcaaccagttaatgatcag
cggttgatccttgttgaaactggtgaagtgctggatgattccaagactttggcagatcag
aaggttgaaaatgatgctgtggtggcactaaccttgagaaaa------------------
------------
>PAFTOL009303
------------------------------------------------------------
------------------------------------------------------------
---ttgatcgttgttgaaaccggtgaagtgctggatgattccaagactttggcagatcag
aaggttgaaaatgatgctgtggtggcactaaccttgagaaaaggttct------------
---ctctctctc
>PAFTOL009311
atgtatattcgtgtcaagcgtatgaaaacaacctacttcattcagtgtgatcccacagag
acaattctagagataaagcagaaactgcacaaccttattgatcaaccagttagtgatcag
cggttgatccttgttgaaactggtgaagtgcttgatgattccaagactttggcagatcag
aaggttgaaaatgatgctgtggtggcgttaaccttgagaaaa------------------
------------
>PAFTOL009313
atgtatattcgtgtcaagcgtacgaagacaacctacttcattcagtgtgatcccacggaa
acaattctagagataaagcagaaattgcacaatcttattgatcaaccagttaatgatatt
cggttaatccttctcgaagctggtgaagtgctggatgattccaagactttggcagatcag
aaggttgaaaatgatgctgtgctagcattaaccttgagaaaa------------------
------------
>PAFTOL009319
atgtatattcgtgtcaaacggatcaagacaacttatttcattcagtgtgatccaacggag
acggctctagagataaagcataaattacacaaccttattgatcagccagttaatgatcag
cggttgatccttgttgaaaccggtgaagtgctggatgattccaaaactttggcagatcag
aaggttgaaaatgacgctgtggtggcattaaccctgagacaa------------------
------------
>PAFTOL009321
------------------------------------------cagtgtgatcccaccgag
acggttctagatataaagcagaaattacacaaccttattgatcagccagttaatgatcag
cggttgatccttgttgaaactggtgaagttttggatgattccaaaactttggcagatcag
aaggttgaaaatgatgctgtggtggcattaaccttgagaaaa------------------
------------
>PAFTOL013501
atgtatatacgtgttaagcgtctcaagacaacctacttcattcagtgtgatcccacggag
acaattctagagataaagcagaaattgcacagccttattgatcaaccagttaatgatcag
cggttgatccttgtcgaaactggtgaagtgctggatgattccaagactttggcagatcag
aaggttgaaaatgatgctgtggtggcactgaccttgagaaaa------------------
------------
>SRR5137211
atgtatatacgtgttaagcgtctgaagacaacctacttcattcagtgtgatcccacggag
acaattctagagataaagcagaaattgcacaaccttattgatcaaccagttaatgatcag
cggttgatcagtgttgaaactggtgaagtgctggatgattccaagactttggcagatcag
aaggttgaaaatgatgctgtggtggcactaaccttgagaaaa------------------
------------
>SRR5137212
atgtatatacgtgttaagcgtatcaagacaacctacttcattcagtgtgatcccacggag
acaatcctagagataaagcagaaattgcacaaccttattgatcaaccagttaatgatcag
cggttgatccttgttgaaactggtgaagtgctggatgattccaagactttggcagatcag
aaggttgaaaatgatgctgtggtggcactaaccttgagaaaa------------------
------------
>SRR5137213
atgtatatacgtgttaagcgtctgaagacaacctacttcattcagtgtgatcccacggag
acaattctagagataaagcagaaattgcacaaccttattgatcaaccagttaatgatcag
cggttgatccttgttgaaactggtgaagtgctggatgattccaagactttggcagatcag
aaggttgaaaatgatgctgtggtggcactaaccttgagaaaa------------------
------------
>SRR7905849
atgtatatacgtgttaagcgtatcaagacaacctacttcattcagtgtgatcccacggag
acaattctagagataaagcagaaattgcacaaccttattgatcaaccagttaatgatcag
cggttgatccttgttgaaactggcgaagtgctggatgattccaagactttggcagatcag
aaggttgaaaatgatgctgtggtggcactaaccttgagaaaagatgataatgaatttgaa
gaggtcaacatt
>SRR7905861
atgtatatacgtgttaagcgtctgaagacaacctacttcattcagtgtgatcccacggag
acaattctagagataaagcagaaattgcacaaccttattgatcaaccagttaatgatcag
cggttgatcgttgttgaaactggtgaagtgctggatgattccaagactttggcagatcag
aaggttgaaaatgatgctgtggtggcactaaccttgagaaaagatgataatgaatttgaa
gagatcaacatt
>SRR7905862
atgtatatacgtgttaagcgtatcaagacgacctayttcattcagtgtgatcccactgag
acaattcttgagataaagcagaaattgcacaaccttattgatcaaccagttaatgatcwg
cggttgatccttgttgaaactggtgaagtgctgaatgattccaagactttggcagatcar
aaggttgaaaatgatgctgtggtggcactaaccttgagaaaagatgagaatgaatttgaa
gaggtcaacatt
>SRR8327214
atgtatatacgtgttaagcgtctgaagacaacctacttcattcagtgtgatcccacggag
acaattctggagataaagcagaaattgcacaaccttattgatcaaccagttaatgatcag
cggttgatcgttgttgaaactggtgaagtgctggatgactccaagactttggcagatcag
aaggttgaaaatgatgctgtggtggcattaaccttgagaaaagatgataatgaatttgaa
gagatcaacatt
