# Supplementary material for: Phylogenomics and classification of Cactaceae based on hundreds of nuclear genes
Source: Plant Syst Evol. 2025 Aug 11;311(5):28. doi: 10.1007/s00606-025-01948-z (PMC12339657; doi:10.1007/s00606-025-01948-z)
Supplement: Supplementary file 4 — Online Resource 4: Containing alignments and RAxML gene trees for all included loci and all phylogenetic datasets (ZIP 10372 KB) [file 606_2025_1948_MOESM4_ESM.zip › de Vos et al_ESM_4/ESM_data_alignments/QCP/6859_consensus.mafft.fasta]

>PAFTOL004547
------------------------------------------------------------
------------------------------------------------------------
------------------------------------------------------------
------------------------------------------cagggaaatcgtgctata
gcagaaatacagtttgcagattatatatatcctgcttttgatcagattgtcaatgaagct
gccaagttcagatatagaagtgggaatcagttcaattgtggaggcttaacagtaagagct
ccatatggtgctgttggccatggtggacattatcattcacagtcacctgaagctttcttc
tgtcatgttcctgggatca---aagt----------------------------------
------------------------------------------------------------
------------------------------------------------------------
-----ggtgattagagaaggcagtgacatcacacttgtcgggtggggagctcagctagct
gtcatggaagaagcctgtgctgaagctgagaag---------------------------
------------------------------------------------------------
------------------------------------------------------------
------------------------------------------------------------
------------------------------------------------------------
---------------------------
>PAFTOL004551
------------------------------------------------------------
------------------------------------------------------------
------------------------------------------gttttgctgacgtcaatt
ttgcttcagggcattgttggatttggcattggtctagcggctatgggcaatcgagctatt
gcagagatacagtttgctgattatatatatcctgcttttgatcagattgtcaatgaagct
gccaaattcagatatagaagtgggaatcagttcaattgtggtggcttaacagtaagagct
ccatatggtgctgttggccatggtggacattatcattcgcagtcaccagaagctttcttc
tgtcatgttcctggtatca---aagtggtcattccacgaagcccacagcaagcaaaagga
ttgttgctgtcatgcatacgtgatccaaatcctg---ttgtcttctttgaacctaaggct
ctttaccgtgttgcagtagagaatgttcctgaggatgattacatgttgcctttgtcagag
gcagaggtgattaaagaaggcrgtgatatcacacttgttgggtggggagctcagctaggt
gtgatggaagaagcctgtgctgaagctgagaaggaaggaatttcatgtgagctgatagac
ttgagaactcttttaccttgggataaagaaaccgtggaagcttctgtcagaaagactgga
aggttacttattagccatgaagccccaataacaggaggttttggtgctgagattgcggct
tccattgttgagcgttgcttcttaagggta------------------------------
------------------------------------------------------------
---------------------------
>PAFTOL004552
------------------------------------------------------------
------------------------------------------------------------
---------------------------------------------------acatcaatt
tttcttcagggcattgttggattttgtattggtttagccgctatcggcaatcgtgctata
gcagaaatacagttcgcagattatatatatcctgcttttgatcagattgtcaatgaagct
gccaaattcagatatagaagtgggaatcagttcaattgtggaggcttaacagtaagagct
ccatatggtgctgttggccatggtggacattatcattcgcagtcacctgaagctttcttc
tgtcatgttcctggtatca---aagtggtcattccacgaagcccacagcaagcaaaagga
ttgttactgtcatgcatacgtgatccaaatcctg---ttgtcttctttgaaccaaagtct
ctttaccgtgttgcagttgagaatgttcctgaggatgattacatgttgcctttgtcacag
gcagaggtgattagagaaggcagtgacatcacactcgttgggtggggagctcagctagct
gtcatggaagaagcctgtgctgaagctgagaaggaaggaatatcatgtgag---------
------------------------------------------------------------
------------------------------------------------------------
------------------------------------------------------------
------------------------------------------------------------
---------------------------
>PAFTOL004553
------------------------------------------------------------
------------------------------------------------------------
------------------------------------------gtatatgctgcttgtttt
gctgttcagggcattgttggatttggcattggtttagccgctatgggcaatcgtgctata
gcagaaatacagtttgcagattatatatatcctgcttttgatcagattgtcaatgaagct
gccaaattcagatatagaagtgggaatcagttcaattgtggaggcttaacagtaagagct
ccatatggtgctgttggccatggtggacattatcattcgcagtcacctgaagctttcttc
tgtcatgttcctggtatca---aagtggtcattccacgaagcccacagcaagcaaaagga
ttgttgctgtcatgcatacgtgatccaaatcctg---ttgtcttctttgaaccaaagtct
ctttaccgtgttgcagttgagaatgttcctgaggatgattacatgttgcctttgtcacag
gcagaggtgattagagaaggcagtgacatcacacttgtcgggtggggagctcagctagct
gtcatggaagaagcctgtgctgaagctgagaaggaaggaatctcatgtgagcttatagac
ttgagaactcttttaccttgggataaggaaaccgtggaagcttccgtcagaaaaactgga
aggttactcattagccatgaagccccaataacaggaggttttggtgctgaaattgcagct
tctattgttgaacgttgcttcttaagggta------------------------------
------------------------------------------------------------
---------------------------
>PAFTOL004554
------------------------------------------------------------
------------------------------------------------------------
------------------------------------------gttttgctgacatcaatt
tttcttcagggcattgttggatttggcattggtttagccgctatgggcaatcgtgctata
gcagaaatacagttcgcagattatatatatcctgcttttgatcagattgtcaatgaagct
gccaaattcagatatagaagtgggaatcagttcaattgtggaggcttaacagtaagagct
ccatatggtgctgttggccatggtggacattatcattcgcagtcacctgaagctttcttc
tgtcatgttcctggtatca---aagtggtcattccacgaagcccacagcaagcaaaagga
ttgttactgtcatgcatacgtgatccaaatcctg---ttgtcttctttgaaccaaagtct
ctttaccgtgttgcagttgagaatgttcctgaggatgattacatgttgcctttgtcacag
gcagaggtgattagagaaggcagtgacatcacacttgttgggtggggagctcagctagct
gtcatggaagaagcctgtgctgaagctgagaaggaaggaatctcatgtgagcttatagac
ttgagaactcttttaccttgggataaggaaacygtggaagcttctgtcagaaaaactgga
aggttacttattagccatgaagccccaataacaggaggttttggtgctgaaattgcagct
tctattgttgaacgttgcttcttaagggta------------------------------
------------------------------------------------------------
---------------------------
>PAFTOL004555
------------------------------------------------------------
------------------------------------------------------------
------------------------------------------------------------
------cagggcattgttggatttggcattggtttagccgctatgggaaatcgtgctata
gcagaaatacagtttgcagattatatatatcctgcttttgatcagattgtcaatgaagct
gccaaattcagatatagaagtgggaatcagttcaattgtggaggcttaacagtaagagct
ccatacggtgctgttggccatggtggacattatcattcgcagtcacctgaagctttcttc
tgtcatgttcctggtatca---aagtg---------------------------------
------------------------------------------------------------
ctttaccgtgttgcagttgagaacgttcctgaggatgattacatgttgcctttgtcacag
gcagaggtgattagagaaggcagtgacatcacacttgtcgggtggggagctcagctagct
gtcatggaagaagcctgtgctgaagctgagaaggaaggaatctcatgtgagcttatagac
ttgagaactcttttaccttgggataaggaaaccgtg------------------------
------------------------------------------------------------
------------------------------------------------------------
------------------------------------------------------------
---------------------------
>PAFTOL004556
------------------------------------------------------------
------------------------------------------------------------
------------------------------------------------------------
------cagggtattgttggatttggcattggtttagccgctatgggcaatcgtgctata
gcagaaatacagtttgcagattatatatatcctgcttttgatcagattgtcaatgaagct
gccaaattcagatatagaagtgggaatcagttcaattgtggaggcttaacagtaagagct
ccatacggtgctgttggccatggtggccattatcattcgcagtcacctgaagctttcttc
tgtcatgttcctggtatca---aagtggtcattccacgaagcccacagcaagcaaaagga
ttgttgctgtcatgcatacgtgatccaaatcctg---ttgtcttctttgaaccaaagtct
ctttaccgtgttgcagttgagaatgttcctgaggatgattacatgttgcccttgtcacag
gcagaggtgattagagaaggcagtgacatcacacttgttgggtggggagctcagctagct
gtcatggaagaagcctgtgccgaagctgagaaggaaggaatctcgtgtgagcttatagac
ttgagaactctgttaccttgggataaggaaactgtggaagcttctgtcagaaaaactgga
agattacttattagccatgaagccccaataacaggaggttttggtgctgaaattgcagct
tctattgttgaacgttgcttcttaagggta------------------------------
------------------------------------------------------------
---------------------------
>PAFTOL004560
------------------------------------------------------------
------------------------------------------------------------
------------------------------------------gttttgctgacatcaatt
tttcttcagggcattgttggatttggcattggtttagccgctatgggtaatcgtgctata
gcagaaatacagttcgcagattatatatatcctgcttttgatcagattgtcaatgaagct
gccaaattcagatatagaagtgggaatcagttcaattgtggaggcttaacagtaagagct
ccatatggtgctgttggccatggtggacattatcattcgcagtcacctgaagctttcttc
tgtcatgttcctggtatca---aagtggtcattccacgaagcccacagcaagcaaaagga
ttgttactgtcatgcatacgtgatccaaatcctg---ttgtcttctttgaaccaaagtct
ctttaccgtgttgcagttgagaatgttcctgaggatgattacatgttgcctttgtcacag
gcagaggtgattagagaaggcagtgatatcacacttgttgggtggggagctcagctagct
gtcatggaagaagcctgtgttgaagctgagaaggaaggaatctcatgtgagcttatagac
ttgagaactcttttaccttgggataaggaaaccgtggaagcttctgtcagaaaaactgga
aggttacttattagccatgaagccccaataacaggaggttttggtgctgaaattgcggct
tctattgttgaacgttgcttcttaagggta------------------------------
------------------------------------------------------------
---------------------------
>PAFTOL004561
------------------------------------------------------------
------------------------------------------------------------
------------------------------------------------------------
------------------------------------------------------------
------------------------------------------------------------
------------------------------------------------------------
------------------------------------------------------------
------------------c---aggtggtcattccacgaagcccacagcaagcaaaagga
ttgttgctgtcatgcatacgtgatccaaatcctg---ttgtcttctttgaacctaaggct
ctttaccgtgttgcagtggagaatgttcctgaggatgattacatgttgcctttgtcagag
gcagaggtgattaaagaaggcagtgacatcacacttgttggttggggagctcagctaggt
gtcatggaagaagcctgtgctgaagctgagaaggaaggaatttcatgtgagctgatagac
ttgagaactcttttaccttgggataaagaaactgtggaagcttctgtcagaaagactgga
aggttacttattagccatgaagccccaataacaggaggttttggtgctgagattgcggct
tccattgttgagcgttgcttcttaagggta------------------------------
------------------------------------------------------------
---------------------------
>PAFTOL004562
------------------------------------------------------------
------------------------------------------------------------
------------------------------------------------------------
------------------------------------------------------------
------------------------------------------------------------
------------------------------------------------------------
------------------------------------------------------------
------------------c---aggtggtcattccacgaagcccacagcaagcaaaagga
ttattactgtcatgcatacgtgatccaaatcctg---ttgtcttctttgaaccaaagtct
ctttaccgtgttgcagttgagaatgttcctgaggatgattacatgttgcctttgtcacag
gcagaggtgattagagaaggcagtgacatcacacttgttggctggggagctcagctagct
gtcatggaagaagcctgtgctgaagctgagaaggaaggaatctcatgtgagcttatagac
ttgagaactcttttaccttgggataaggaaagcgtggaagcttctgtcagaaaaactgga
aggttacttattagccatgaagccccaataacaggaggttttggtgctgaaattgcagct
tctattgttgaacgttgcttcttaagggta------------------------------
------------------------------------------------------------
---------------------------
>PAFTOL004563
------------------------------------------------------------
------------------------------------------------------------
------------------------------------------gttttgctgacatcaatg
tttcttcagggcattgttggatttggcattggtttagccgctatgggcaatcgtgctata
gcagaaatacagtttgcagattatatatatcctgcttttgatcagattgtcaatgaagct
gccaaattcagatatagaagtgggaatcagttcaattgtggaggcttaacagtaagagct
ccatayggtgctgttggccatggtggacattatcattcrcagtcwcctgaagctttcttc
tgtcatgttcctggtatca---aagtg---------------------------------
------------------------------------------------------------
------------------------------------------------------------
------------------------------------------------------------
------------------------------------------------------------
------------------------------------------------------------
------------------------------------------------------------
------------------------------------------------------------
------------------------------------------------------------
---------------------------
>PAFTOL004564
------------------------------------------------------------
------------------------------------------------------------
------------------------------------------gttttgctgacgtcaatt
tttcttcagggcattgttggatttggcattggtctagcggctatgggcaatcgagctatt
gcagagatacagtttgctgattatatatatcctgcttttgatcagattgtcaatgaagct
gccaaattcagatatagaagtgggaatcagttcaattgtggtgg----------------
------------------------------------------------------------
------------------------------------------------------------
--------------------------------tg---ttgtcttctttgaacctaaggct
ctttaccgtgttgcagtagagaatgttcctgaggatgattacatgttgcctttgtcagag
gcagaggtgattaaagaaggcagcgacatcacacttgttgggtggggagctcagctaggt
gtcatggaagaagcctgtgctgaagctgagaaggaaggaatttcatgtgagctgatagac
ttgagaactcttttaccttgggataaagaaaccgtggaagcttctgtcagaaagactgga
aggttacttattagccatgaagccccaataacaggaggttttggtgctgagattgcggct
tccattgttgagcgttgcttcttaagggta------------------------------
------------------------------------------------------------
---------------------------
>PAFTOL004565
------------------------------------------------------------
------------------------------------------------------------
------------------------------------------------------------
------------------------------------------------------------
------------------------------------------------------------
------------------------------------------------------------
------------------------------------------------------------
------------------------------------------------------------
------------------------------------------------------------
ctttaccgtgttgcagttgagaatgttcctgaggatgattacatgttgccattgtcacag
gcagaggtgattagagaaggcaatgacatcacacttgttgggtggggagctcagctagct
gtcatggaagaagcctgtgctgaagctgagaag---------------------------
------------------------------------------------------------
------------------------------------------------------------
------------------------------------------------------------
------------------------------------------------------------
---------------------------
>PAFTOL004566
------------------------------------------------------------
------------------------------------------------------------
------------------------------------------------------------
------------------------------------------------------------
------------------------------------------------------------
------------------------------------------------------------
------------------------------------------------------------
------------------c---aggtggtcattccacgaagcccacagcaagcaaaagga
ttgttgctgtcatgcatacgtgatccaaatcctg---ttgtcttctttgaacctaaggct
ctttaccgtgttgcagtagagaatgttcctgaggatgattacatgttgcctttgtcagag
gcagaggtgattaaagaaggcagtgacatcacacttgttgggtggggagctcagctaggt
gtcatggaagaagcctgtgctgaagctgagaaggaaggaatttcatgtgagctgatagac
ttaagaactcttttaccttgggataaagaaaccgtggaagcttctgtcagaaagactgga
aggttacttattagccatgaagccccaataacaggaggttttggtgctgagattgcggct
tccatagttgagcgttgcttcttaagggta------------------------------
------------------------------------------------------------
---------------------------
>PAFTOL004567
------------------------------------------------------------
------------------------------------------------------------
------------------------------------------gttttgctgacatcaatt
tttcttcagggcattgttgggtttggcattggtttagccgctatgggcaatcgtgctata
gcagaaatacagtttgcggattatatatatcctgcttttgatcagattgtcaatgaagct
gccaaattcagatatagaagtgggaatcagttcaattgtggaggcttaacagtaagagct
ccatacggtgctgttggccatggtggacattaccattcgcagtcaccggaagctttcttc
tgtcatgttcctggtatca---aagtggtcattccacgaagcccacagcaagcaaaagga
ttgttgctgtcatgcatacgtgatccaaatcctg---ttgtcttctttgaacctaagtct
ctttaccgtgttgcagttgagaatgttcctgaggatgattacatgctacctttgtcacaa
gcagaggtgattagagaaggcagtgacatcacacttgtcgggtggggagctcagctagct
gtcatagaagaagcctgtgctgaagctgagaaggaaggaatctcatgtgagctaatagac
ttacgaactcttttaccttgggataaggaaaccgtggaagcttctgtcagaaaaactgga
aggttacttattagccatgaagccccaataacaggaggttttggtgctgaaattgcagct
tctattgttgaacgttgcttcttaagggta------------------------------
------------------------------------------------------------
---------------------------
>PAFTOL004568
------------------------------------------------------------
------------------------------------------------------------
------------------------------------------gttttgctgacatcaatt
tttcttcagggcattgttgggtttggcattggtttagcygctawgggcaatcgtgctata
gcagaaatacagtttgcagattatatatatcctgcttttgatcagattgtcaacgaagct
gccaagttcagatatagaagtgggaatcagttcaattgtggaggcttaacagtaagagct
ccatacggtgctgttggccatggtggacattatcattcgcagtcacctgaagctttcttc
tgtcatgttcctggtatca---aagtggtcattccacgaagcccacagcaagcaaaagga
ttgttgctgtcatgcatacgtgatccaaatcctg---ttgtcttctttgaaccaaagtct
ctttaccgtrttgcagttgagaatgttcctgaggatgattacatgttacctttgtcacaa
gcggaggtgattagagaaggcagtgacatcacacttgtcgggtggggagctcagctagct
gtcatggaacaagcctgtgctgaagctgagaaggaaggaatctcatgtgagcttatagat
ttgagaactcttttaccttgggataaggaaacygtggaagcttctgtcagaaaaactgga
aggttacttattagccatgaagccccaataacaggaggttttggtgctgaaattgcagct
tctatagttgaacgttgcttcttaagggta------------------------------
------------------------------------------------------------
---------------------------
>PAFTOL004571
------------------------------------------------------------
------------------------------------------------------------
------------------------------------------gttttgctgacgtcaatt
ttttttcagggcattgttggatttggcattggtctagcggctatgggcaatcgagctatt
gcagagatacagtttgctgattatatatatcctgcttttgatcagattgtcaatgaagct
gccaaattcagatatagaagtgggaatcagttcaattgtggtggcttaacagtaagagct
ccatatggtgctgttggccatggtggacattatcattcgcagtcaccagaagctttcttc
tgtcacgttcctggtatca---aagtggtcattccacgaagcccacagcaagcaaaagga
ttgttgctgtcatgcatacgtgatccaaatcctg---ttgtcttctttgaacctaaggct
ctttaccgtgttgcagtagagaatgttcctgaggatgattacatgttgcctttgtcagaa
gcagaggtgattaaagaaggcagtgacatcacacttgttgggtggggagctcagctaggt
gtcatggaagaagcctgtgctgaagctgagaaggaaggaatttcatgtgagctgatagac
ttgagaactcttttaccttgggataaagaaaccgtggaagcttctgtcagaaagactgga
aggttacttattagccatgaagccccaataacaggaggttttggtgctgagattgcggct
tccattgtygagcgttgcttcttaagggta------------------------------
------------------------------------------------------------
---------------------------
>PAFTOL004572
------------------------------------------------------------
---------------aggtcttwtgtttttggagaagatgttggttttggtggggttttc
cgttgcactatcgggctggccgaacgatttggtaaaaasagggtgttcaacactcctctt
tgtgagcagggcattgttggatttggcattggtttagccgctatgggcaatcgtgctata
gcagaaatacagtttgcagattatatatatcctgcttttgatcagattgtcaatgaagct
kccaaattcagatatagaagtgggaatcagttcaattgtggaggcttaacagtaagagct
ccgtacggtgctgttggccatggtggmcattatcattcgcagtcacctgaagctttcttc
tgtcatgttcctggtatca---aagtggtcattccacgaagcccacagcaagcgaaagga
ttgttgctgtcatgcatacgtgatccaaatcctg---ttgtcttctttgaaccaaagtct
ctttaccgtgttgcagttgagaatgttcctgaggrtgattacatgttgccattgtcacag
gcagaggtgattagagaaggcagtgacatcacacttgtcgggtggggagctcagctagct
gtcatggaagaagcctgtgctgaagctgagaaggaaggaatctcatgtgagcttatagac
ttgagaactcttttaccttgggataaggaaaccgtggaagcttctgtcagaaaaactgga
aggttacttattagccatgaagccccaataacaggaggttttggtgctgaaattgcagct
tctattgttgaacgttgcttcttaagggta------------------------------
------------------------------------------------------------
---------------------------
>PAFTOL004573
------------------------------------------------------------
---------------aggtcttatgtttttggagaagatgttggttttggtggggttttc
cgttgcactatcgggctggccgaacgatttggtaaaaacagggtgttcaacactcctctt
tgtgaacagggcattgttggatttggcattggtttagccgctatgggcaatcgtgctata
gcagaaatacagtttgcagattatatatatcctgcttttgatcagattgtcaatgaagct
gccaaattcagatatagaagtgggaatcagttcaattgtggaggcttaacagtaagagct
ccatacggtgccgttggccatggtggacattatcattcgcagtcacctgaagctttcttc
tgtcatgttcctggtatca---aagtggtcattccccgaagcccacagcaagcaaaagga
ttgttgctgtcatgcatacgtgatccaaatcctg---ttgtcttctttgaaccaaagtct
ctttaccgtgttgcagttgaaaatgttcctgaggatgattacatgttgccattgtcacag
gcagaggtgattagagaaggcagtgacatcacacttgtcgggtggggagctcagctatct
gtcatggaagaagcctgtgctgaagctgagaaggaaggaatctcatgtgagcttatagac
ttgagaactcttttaccttgggataaggaaaccgtggaagcttctgtcagaaaaactgga
aggttacttattagccatgaagccccaataacaggaggttttggtgctgaaattgcagct
tctattgttgaacgttgcttcttaagggta------------------------------
------------------------------------------------------------
---------------------------
>PAFTOL004574
------------------------------------------------------------
---------------aggtcttatgtttttggagaagatgttggttttggtggggttttc
cgttgcactatcgggctggccgaacgatttggtaaaaacagggttttcaacacccctctt
tgtgaacagggcattgtgggatttggcattggtttagccgctatgggcaatcgtgctata
gcagaaatacagtttgcagattatatatatcctgcttttgatcagattgtcaatgaagct
gccaaattcagatatagaagtgggaatcagttcaattgtggaggcttaacagtaagagcc
ccatacggtgctgttggccatggtggacattatcattcgcagtctcctgaagctttcttc
tgtcatgttcctggtatca---aagtggtcattccacgaagcccacagcaagcaaaagga
ttgttgctgtcatgtatacgtgatccaaatcctg---ttgtcttctttgaaccaaagtct
ctttatcgtgttgcagttgagaatgttcctgaggatgattacatgttgcctttgtcacag
gcagaggttattagagaaggcagtgacatcacacttgtcgggtggggagctcagctagct
gtcatggaagaagcctgtgctgaagctgagaaggaaggaatctcatgtgagcttatagac
ttgagaactcttttaccttgggataaggaaaccgtcgaagcttctgtcagaaaaactgga
aggttacttgttagccatgaagccccaataacaggaggttttggtgctgaaattgcagcc
tctattgttgaacgttgcttcttaagggta------------------------------
------------------------------------------------------------
---------------------------
>PAFTOL004577
------------------------------------------------------------
------------------------------------------------------------
------------------------------------------------------------
---------------------------------gtcatgtcccagggtaatcgtgctata
gcagaaatacagttcgcagattatatatatcctgcttttgatcagattgtcaatgaagct
gccaaattcagatatagaagtgggaatcarttcaattrtggaggcttaacagtaagagct
ccatayggtgctgttggccatggtggacattatcattcgcagtcacctgaagctttcttc
tgtcatgttcctggtatca---aagtggtyattccacgaagcccacagcaagcaaaagga
ttgttrctgtcatgcatacgtgatccaaatcctg---ttgtcttctttgaaccaaagtct
ctttaccgtgttgcagttgagaatgttcctgaggatgattacatgttgcctttgtcasag
gcagaggtgattagagaaggcagtgatatcacacttgttgggtggggagctcagctagct
gtcatggaagaagcctgtgttgaagctgagaaggaaggaatctcatgtgagcttatagac
ttgagaactcttttaccttgggataaggaaaccgtggaagcttctgtcagaaaaactgga
aggttacttattagccatgaagccccaataacaggaggttttggtgctgaaattgcggct
tctattgttgaacgttgcttcttaagggta------------------------------
------------------------------------------------------------
---------------------------
>PAFTOL004578
------------------------------------------------------------
------------------------------------------------------------
------------------------------------------gttttgctgacatcaatt
tttcttcagggcattgttggatttggcattggtctagctgctatgggcaatcgtgctata
gcagaaatacagtttgcagattatatatatcctgcttttgatcagattgtcaatgaagct
gccaaattcagatatagaagtgggaatcagttcaattgtggaggcttgacagtaagagct
ccatacggtgctgttggccatggtggacattatcattcgcagtcacctgaagctttcttc
tgtcatgttcctggtatca---aagtggtcattccacgaagcccacagcaagcaaaagga
ttgttgctgtcatgcatacgtgatccaaatcctg---ttgtgttctttgaaccaaagtct
ctttaccgtgttgctgttgagaatgttcctgaggatgattacatgttgcctttgtcacag
gcagaggtgattagagaaggcagtgacatcacacttgttgggtggggagctcagctagct
gtcatggaagaagcctgtgctgaagctgagaaggwaggaatctcatgtgagcttatagac
ttgagaactcttttaccttgggataaggaaaccgtggaagcttctgtcagaaaaactgga
aggttacttattagccatgaagccccaataacaggaggttttggtgctgaaattgcagct
tctattgttgaacgttgcttcttaagggta------------------------------
------------------------------------------------------------
---------------------------
>PAFTOL004582
------------------------------------------------------------
---------------aggtcttatgtttttggagaagatgttggttttggtggggttttc
cgttgcactatcgggctagccgaacgatttggtaaaaacagggtgttcaacacccctctt
tgtgaacagggcattgttgggtttggcattggtttagccgctatgggcaatcgtgctata
gcagaaatacagtttgcagattatatatatcctgcttttgatcagattgtcaatgaagct
gccaaattcagatataggagtgggaatcagttcaattgtggaggcttaacagtaagagct
ccatacggtgctgttggccatggtggacattatcattcgcagtcacctgaggctttcttc
tgtcatgttcctggtatca---aagtggtcattccacgaagcccacagcaagcgaaagga
ttgttgctgtcatgcatacgtgatccaaatcctg---ttgtcttctttgaaccaaagtct
ctttaccgtgttgcagttgagaatgttccggaggatgattacatgttgcctttgtcacag
gcagaggtgattagagaaggcagtgacatcacacttgtcgggtggggagctcagctagct
gtcatggaagaagcctgtgctgaagctgagaaggaaggaatctcatgtgagcttatagac
ttgagaactcttttaccttgggataaggaaaccgtggaagcttctgtcagaaaaactgga
aggttacttattagccatgaagccccaataacaggaggttttggtgctgaaattgcagct
tctattgttgaacgttgcttcttaagggta------------------------------
------------------------------------------------------------
---------------------------
>PAFTOL004583
------------------------------------------------------------
---------------aggtcttatgtttttggagaagatgttggttttggtggggttttc
cgttgcactatcgggctggccgaacgatttggtaaaaacagggttttcaacacccctctt
tgtgaacagggcattgttggatttggcattggtttagccgctatgggcaatcgtgctata
gcagaaatacagtttgcagattatatatatcctgcttttgatcagattgtcaatgaagct
gccaaattcagatatagaagtgggaatcagttcaattgtggaggcttaacagtaagagct
ccatatggtgctgttggccatggtggacattatcattcgcagtcwcctgaagctttcttc
tgtcacgttcctggtatca---aagtggtsattccacgaagcccacagcaagcaaaagga
ttgttgctgtcatgcrtacgtgatccaaatcctg---ttgtcttctttgaaccaaagtct
ctttaccgtgttgcagttgagaatgttcctgaggatgattacatgttgcctttgtcacag
gcagaggtgattagagaaggcagtgacatcacacttgtcgggtggggagctcarctagct
gtcatggaagaagcctgtgctgaagctgagaaggaaggaatctcatgtgagcttatagac
ttgagaactcttttaccytgggataaggaaaccgtggaagcttctgtcagaaaaactgga
aggttacttattagccatgaagccccaataacaggaggttttggtgctgaaattgcagct
tctattgttgaacgttgcttcttaagggta------------------------------
------------------------------------------------------------
---------------------------
>PAFTOL004584
------------------------------------------------------------
---------------aggtcttatgtttttggagaagatgttggttttggtggggttttc
cgttgtactatcgggctggccgagcgatttggtaaaaacagggttttcaacacccctctt
tgtgaacagggcattgttggatttggcattggtttagccgccatgggcaatcgtgctata
gcagaaatacagttcgcagattatatatatcctgcttttgatcagattgtcaatgaagct
gccaaattcagatatagaagtgggaatcagttcaattgtggaggcttaacagtaagagct
ccatatggtgctgttggccatggtggacattatcattcacagtcacctgaagctttcttc
tgtcatgttcctggtatca---aagtggtcattccacgaagcccacagcaagcaaaagga
ttgttactgtcatgcatacgtgatccaaatcctg---ttgtcttctttgaaccaaagtct
ctttaccgtgttgcagttgagaatgtccctgaggatgattacatgttgcctttgtcacag
gcagaggtgattagagaaggcagtgacatcacacttgttgggtggggagctcagctagct
gtcatggaagaagcctgtgctgaagctgagaaggaaggaatctcatgtgagcttatagac
ttgagaactcttttaccttgggataaggaaaccgtggaagcttctgtcagaaaaactgga
aggttacttattagccatgaagccccaataacaggaggttttggtgctgaaattgcagct
tcgattgttgagcgttgcttcttaagggta------------------------------
------------------------------------------------------------
---------------------------
>PAFTOL004585
------------------------------------------------------------
------------------------------------------------------------
------------------------------------------gttttgctgacgtcaatt
tttcttcagggcattgttggatttggcattggtctagcggctatgggcaatcgagctatt
gcagagatacagtttgctgattatatatatcctgcttttgatcagattgtcaatgaagct
gccaaattcagatatagaagtgggaatcagttcaattgtggtggcctaacagtaagagct
ccatatggtgctgttggccatggtggacattatcattcgcagtcaccagaagctttcttc
tgtcatgttcctggtatca---aagtggtcattccacgaagcccacagcaagcaaaagga
ttgttgctgtcatgcatacgtgatccaaatcctg---ttgtcttctttgaacctaaggct
ctttaccgtgttgcagtagagaatgttcctgaggatgattacatgttgcctttgtcagag
gcagaggtgattaaagaaggcagtgacatcacacttgttgggtggggagctcagctaggt
gtcatggaagaagcctgtgctgaagctgagaaggaaggaatttcatgtgagctgatagac
ttgagaactcttttaccttgggataaagaaactgtggaggcttctgtcagaaagactgga
aggttacttattagccatgaagccccaataacaggaggttttggtgctgagattgcggct
tccattgttgagcgttgcttcttaagggta------------------------------
------------------------------------------------------------
---------------------------
>PAFTOL004587
------------------------------------------------------------
------------------tcttatgtttttggagaagatgttggttttggtggggttttc
cgttgcactatcgggctggccgaacgatttggtaaaaacagggttttcaacacccctctt
tgtgaacagggcattgttggatttggcattggtttagccgctatgggcaatcgtgctata
gcagaaatacagttcgcggattatatatatcctgcttttgatcagattgtcaatgaagct
gccaaattcagatatagaagtgggaatcagttcaattgtggaggcttaacagtaagagct
ccatatggtgctgttggtcatggtggacattatcattcgcagtcacctgaagctttcttc
tgccatgttcctggtatca---argtggtcattccacgaagcccacagcaagcaaaagga
ttgttgctgtcatgcatacgtgatccaaatcctg---ttgtcttctttgaaccaaagtct
ctttaccgtgttgcagttgagaatgttcctgaggatgattacatgttgcctttgtcacag
gcagaggtgattagagaaggcagtgacatcacacttgtcgggtggggagctcagctagct
gtcatggaagaagcctgtgctgaagctgagaaggaaggaatcgcatgtgagcttatagac
ttgagaactcttttaccttgggataaggaaaccgtggaakcttctgtcagaaaaactgga
aggttacttattagccatgaagccccaataacaggaggttttggtgctgaaattgcagct
tctattgttgaacgttgcttcttaagggta------------------------------
------------------------------------------------------------
---------------------------
>PAFTOL004590
ggtggagaagggaagcctatcaatctcttcacagctatcaatcaagctcttcacattgcc
ttggacactgatccccggtcttatgtttttggagaagatgttggttttggtggggttttc
cgttgcactatcgggctggccgaacgatttggtaaaaacagggttttcaacacccctctt
tgtgaacagggcattgttggatttggcattggtttagccgctatgggcaatcgtgctata
gcagaaatacagttcgcagattatatatatcctgcttttgatcagattgtcaatgaagct
gccaaattcagatatagaagtgggaatcagttcaattgtggaggcttaacagtaagagct
ccatatggtgctgttggccatggtggacattatcattcgcagtcacctgaagctttcttc
tgtcatgttcctggtatca---aagtggtcattccacgaagcccacagcaagcaaaagga
ttgttactgtcatgcatacgtgatccaaatcctg---ttgtcttctttgarccaaagtct
ctttaccgtgttgcagttgagaatgttcctgaggatgattacatgttgcctttgtcacag
gcagaggtgattagagaaggcagtgacatcacacttgttggrtggggagctcagctagct
gtcatggaagaagcctgtgcygaagctgagaaggaaggaatctcatgtgagcttatagac
ttgagaactcttttaccttgggataaggaaaccgtggaagcttctgtcagaaaaactgga
aggttacttattagccatgaagccccaataacaggaggttttggtgctgaaattgcagct
tctattgttgaacgytgcttcttaagggta------------------------------
------------------------------------------------------------
---------------------------
>PAFTOL004591
------------------------------------------------------------
---------------aggtcttatgtttttggagaagatgttggttttggtggggttttc
cgttgcactatcgggctggcygaacgatttggtaaaaacagggttttcaacacccctctt
tgtgaacagggcattgttggatttggcattggtttagccgctatgggcaatcgtgctata
gcagaaatacagttcgcagattatatatatcctgcttttgatcagattgtcaatgaagct
gccaaattcagatatagaagtgggaatcagttcaattgtggaggcttaacagtaagagct
ccatatggtgctgttggccatggtggacattatcattcgcagtcacctgaagctttcttc
tgtcatgttcctggtatca---aagtggtcattccacgaagcccacarcaagcaaaagga
ttgttactgtcatgcatacgtgatccaaatcctg---ttgtcttctttgaaccaaagtct
ctttaccgtgttgcagttgagaatgttcctgaggatgattacatgttgcctttgtcacag
gcagaggtgattagagaaggcagtgacatcacacttgttgggtggggagctcagctagct
gtcatggaagaagcctgtgctgaagctgagaaggaaggaatctcatgtgagcttatagac
ttgagaactcttttaccttgggataaggaaaccgtggaagcttctgtcagaaaaactgga
aggttacttattagccatgaagccccaataacaggaggttttggtgctgaaattgcagct
tctattgttgaacgttgcttcttaagggta------------------------------
------------------------------------------------------------
---------------------------
>PAFTOL004593
------------------------------------------------------------
---------------aggtcttatgtttttggagaagatgttggttttggtggggttttc
cgttgcactatcgggctggccgaacgatttggtaaaaacagggttttcaacacccctctt
tgtgaacagggcattgtgggatttggcattggtttagccgctatgggcaatcgtgctata
gcagaaatacagtttgcagattatatatatcctgcttttgatcagattgtcaatgaagct
gccaaattcagatatagaagtgggaatcagttcaattgtggaggcttaacagtaagagcc
ccatacggtgctgttggccatggtggacattatcattcgcagtcacctgaagctttcttc
tgtcatgttcctggtatca---aagtggtcattccacgaagcccacagcaagcaaaaggg
ttgttgctgtcatgcatacgtgatccaaatcctg---ttgtcttctttgaaccaaagtct
ctttaccgtgttgcagttgagaatgttcctgaggatgattacatgttgcctttgtcacag
gcagaggttattagagaaggcactgacatcacacttgtcgggtggggagctcagctagct
gtcatggaagaagcctgtgctgaagctgagaaggwaggaatctcatgtgagcttatagac
ttgagaactcttttaccttgggataaggaaaccktggaagcttctgtcagaaaaactgga
aggttacttattagccatgaagccccaataacaggaggttttggtgctgaaattgcagct
tctattgttgaacgttgcttcttaagggta------------------------------
------------------------------------------------------------
---------------------------
>PAFTOL004594
---------------------------ttcacagctatcaatcaagctcttcacattgcc
ttggacactgatccccggtcttatgtttttggagaagatgttggttttggtggggttttc
cgttgcactatcgrgctggccgaacgatttggtaaaaacagggttttcaacacccctctt
tgtgaacagggcattgttggatttggcattggtttagccgctatgggtaatcgtgctata
gcagaaatacagttcgcagattatatatatcctgcttttgatcagattgtcaatgaagct
gccaaattcagatatagaagtgggaatcagttcaattgtggaggcttaacagtaagagct
ccatatggtgctgttggccatggtggacattatcattcgcagtcacctgaagctttcttc
tgtcatgttcctggtatca---aagtggtcattccacgaagcccacagcaagcaaaagga
ttgttactgtcatgcatacgtgatccaaatcctg---ttgtcttctttgaaccaaagtct
ctttaccgtgttgcagttgagaatgttcctgaggatgattacatgttgcctttgtcacag
gcagaggtgattagagaaggcagtgacatcacacttgttgggtggggagctcagctagct
gtcatggaagaagcctgtgctgaagctgagaaggaaggaatctcwtgtgagcttatagac
ttgagaactcttttaccttgggataaggaaaccgtggaagcttctgtcagaaaaactgga
aggttacttattagccatgaagccccaataacaggaggttttggtgctgaaattgcagct
tctattgttgaacgttgcttcttaagggta------------------------------
------------------------------------------------------------
---------------------------
>PAFTOL004596
------------------------------------------------------------
---------------aggtcttatgtttttggagaagatgttggttttggtggggttttc
cgttgcactatcgggctggcmgaacgatttggtaaaaacagggtgttcaacactcctctt
tgtgaacagggcattgttggatttggcattggtttagccgctatgggcaatcgtgctata
gcagaaatacagtttgcagattatatatatcctgcttttgatcagattgtcaatgaagct
gccaaattcagatatagaagtgggaatcagttcaattgtggaggcttaacagtaagagct
ccatacggtgctgttggccatggtggacattatcattcgcagtcacctgaagctttcttc
tgtcatgttcctggtatca---aagtggtcattccacgaggcccacagcaagcgaaagga
ttgttgctgtcatgcatacgtgatccaaatcctg---ttgtcttctttgaaccaaagtct
ctttaccgtgttgcagttgagaatgttcctgaggatgattacatgttgccattgtcacag
gcagaggtgattagagaaggcagtgacatcacacttgtcgggtggggagctcagctagct
gtcatggaagaagcctgtgctgaagctgagaaggaaggaatctcatgtgagcttatagac
ttgagaactcttttaccttgggataaggaaaccgtggaagcttctgtcagaaaaactgga
aggttacttattagccatgaagccccaataacaggaggttttggtgctgaaattgcagct
tctattgttgaacgttgcttcttaagggta------------------------------
------------------------------------------------------------
---------------------------
>PAFTOL004597
ggtggaggagggaagcctatcaatctcttcacagctatcaatcaagcccttcacattgcc
ttggacactgatcctcggtcttatgtttttggagaagatgttggttttggtggggttttc
cgttgcactatcgggctggccgaacgatttggtaaaaacagggttttcaatacccctctt
tgtgaacagggcattgttggatttggcattggtttagccgctatgggcaatcgtgctata
gcagaaatacagtttgcagattatatatatcctgcttttgatcagattgtcaatgaagct
gccaaattcagatatagaagtgggaatcagttcaattgtggaggcttgacagtaagagct
ccatacggtgctgttggccatggtggacattatcattcgcagtcacctgaagctttcttc
tgtcatgttcctggtatca---aagtggtcattccacgaagcccacagcaagcaaaagga
ttgttgctgtcatgcatacgtgatccaaatcctg---ttgtcttctttgaaccaaagtct
ctttaccgtgttgcagttgagaatgttcctgaggatgattacatgttgcctttgtcacag
gcagaggtgattagagaaggcagtgacatcacacttgtcgggtggggagctcagctagct
gtcatggaagawgcctgtgctgaagctgagaaggaaggaatctcatgtgagcttatagac
ttgagaactcttttaccttgggataaggaaactgtggaagcttctgtcagaaaaactgga
aggttactcattagccatgaagccccaataacaggaggttttggtgctgaaattgcagct
tccattgttgaacgttgcttcttaagggta------------------------------
------------------------------------------------------------
---------------------------
>PAFTOL004598
------------------------------------------------------------
------------------------------------------------------------
------------------------------------------gttttgctgacatcaatt
tttcttcagggcattgttggatttggcattggtttagccgctatgggcaatcgtgctata
gcagaaatacagttcgcagattatatatatcctgcttttgatcagattgtcaatgaagct
gccaaattcagatatagaagtgggaatcagttcaattgtggaggcttaacagtaagagct
ccwtatggtgctgttggccatggtggacattatcattcgcagtcacctgaagctttcttc
tgtcatgttcctggtatca---aagtggtcattccacgaagcccacagcaagcaaaagga
ttgttactgtcatgcatwcgtgatccaaatcctg---ttgtcttctttgaaccaaagkct
ctttaccgtgttgcagttgagaatgttcctgaggatgattacatgttgcctttgtcacag
gcagaggtgattagagaaggcagtgacatcacacttgttgggtggggagctcagctagct
gtcatggaagaagcctgtgctgaagctgagaaggaaggaatctcatgtgagcttatagac
ttgagaactcttttaccttgggataaggaaaccgtggaagcttctgtcagaaaaactgga
aggttacttattagccatgaagccccaataacaggaggttttggtgctgaaattgcagct
tctattgttgaacgttgcttcttaagggta------------------------------
------------------------------------------------------------
---------------------------
>PAFTOL004599
------------------------------------------------------------
---------------aggtcttatgtttttggagaagatgttggttttggtggggttttc
cgttgcactattgggctggccgagcgatttggtaaaaacagggttttcaacacccctctt
tgtgaacagggcattgttggatttggcattggtttagctgccatgggcaatcgtgctata
gcagaaatacagttcgcagattatatatatcctgcttttgatcagattgtcaatgaagct
gccaaattcagatatagaagtgggaatcagttcaattgtggaggcttaacagtaagagct
ccatatggtgctgttggccatggtggacattatcattcgcagtcacctgaagctttcttc
tgtcatgttcctggtatca---aagtggtcattccacgaagcccacagcaagcaaaagga
ttgttactgtcatgcatacgtgatccaaatcctg---ttgtcttctttgaaccaaagtct
ctttaccgtgttgcagttgagaatgttcctgaggatgattacatgttgcctttgtcacag
gcagaggtgattagagaaggcagtgacatcacacttgttgggtggggagctcagctagct
gtcatggmagaagcctgtgctgaagctgagaaggaaggaatstcatgtgagcttatakac
ttgagaactcttttaccttgggataaggaaaccgtggaagcttctgtcagaaaaactgga
aggttacttattagccatgaagccccaataacaggaggttttggtgctgaaattgcagct
tctattgttgaacgttgcttcttaagggta------------------------------
------------------------------------------------------------
---------------------------
>PAFTOL004600
------------------------------------------------------------
---------------aggtcttatgtttttggagaagatgttggttttggtggggttttc
cgttgcactatcgggctggcygaacgatttggtaaaaacagggttttcaacacccctctt
tgtgaacagggcattgttggatttggcattggtttagcygctatgggcaatygtgctata
gcagaaatacagttygcagattatatatatcctgcttttgatcagattgtcaatgaagct
gccaaattcagatatagaagtgggaatcagttcaattgtggaggcctaacagtaagagct
ccatatggtgctgttggccatggtggrcattatcattcgcartcacctgaagctttcttc
tgtcatgttcctggtatca---aagtggtcattccacgaagcccacagcaagcaaaagga
ttgttactgtcatgcatacgtgatccaaatcctg---ttgtcttctttgaaccaaagtct
ctttaccgtgttgcagttgagaatgttcctgaggatgattacatgttgcctttgtcacag
gcagaggtgattagagaaggcagtgacatcacacttgttgggtggggagctcagctagct
gtcatggaagaagcctgtgctgargctgagaaggaaggaatctcatgtgagcttatagac
ttgagaactcttttaccttgggataaggaaaccgtggaagcttctgtcagaaaaactgga
aggttacttattagccatgargccccaataacaggaggttttggtgctgaaattgcagct
tctattgttgaacgttgcttcttaagggta------------------------------
------------------------------------------------------------
---------------------------
>PAFTOL004601
------------------------------------------------------------
---------------aggtcttatgtttttggagaagatgttggttttggtggggttttc
cgttgcactatcgggctggccgaacgatttggtaaaaacagggttttcaacacccctctt
tgtgaacagggcattgttggatttggcattggtttagccgctatgggcaatcgtgctata
gcagaaatacagtttgcagattatatatatcctgcttttgatcagattgtcaatgaagct
gccaaattcagatatagaagtgggaatcagttcaattgtggaggcttaacagtaagagct
ccatacggtgctgttggccatggtggacattatcactcgcartcacctgaagctttcttc
tgtcatgttcctggtatca---aagtggtcattccacgaagcccacagcaagcaaaagga
ttgttgctgtcatgcatacgtgatccaaatcctg---ttgtcttctttgaaccaaagtct
ctttaccgtgttgcagttgagaatgttcctgaggatgattacatgttgcctttgtcacag
gcagaggtgattagagaaggcagtgacatcacacttgtcgggtggggagctcagctagct
gtcatggaagaagcctgtgctgaagctgagaaggaaggaatytcatgtgagcttatagac
ttgagaactcttttaccttgggataaggaaaccgtggaagcttctgtcagaaaaactgga
aggttactcrttagccatgaagccccaataacaggaggttttggtgctgaaattgcagct
tctattgttgaacgttgcttcttaagggta------------------------------
------------------------------------------------------------
---------------------------
>PAFTOL004603
------------------------------------------------------------
------------------------------------------------------------
------------------------------------------gttttgctgacatcaatt
tttctgcagggcattgttgggtttggcattggtttagccgctatgggcaatcgtgctata
gcagaaatacagtttgcagattatatatatcctgcttttgatcagattgtcaatgaagct
gccaaattcagatatagaagtgggaatcagttcaattgtggaggcttaacagtaagagct
ccatacggtgctgttggccatggtggacattatcattcgcagtcacctgaagctttcttc
tgtcatgttcctggtatca---aagt----------------------------------
------------------------------------------------------------
------------------------------------------------------------
-----ggtgattagagamggcagtgacatcacacttgtygggtggggrgctcagctagct
gtcatggaagaagcctgtgctgaagctgagaagg--------------------------
----------------------------------------------tcagaaaaactgga
aggttacttattagccatgaagccccaataacaggaggttttggtgctgaaattgcagct
tctattgttgaacgttgcttcttaagggta------------------------------
------------------------------------------------------------
---------------------------
>PAFTOL004604
------------------------------------------------------------
------------------------------------------------------------
------------------------------------------gttttgctgacatcaatt
tttcttcagggcattgttgggtttggcattggtttagccgctatgggcaatcgtgctata
gcagaaatacagtttgcagattatatatatcctgcttttgatcagattgtcaatgaagct
gccaaattcagatatagaagtgggaatcagttcaattgtggaggcttaacagtaagagct
ccatacggtgctgttggccatggtggacattatcattcgcagtcacctgaagctttcttc
tgtcatgttcctggtatca---aagtggtcattccacgaagcccacagcaagcaaaagga
ttgttgctgtcatgcatacgtgatccaaatcctg---ttgtcttctttgaaccaaagtct
ctttaccgtgttgcagttgagaatgttcctgaggatgattacatgttacctttgtcacaa
gcagaggtgattagagaaggcagtgacatcacacttgtcgggtggggagctcagctagct
gtcatggaagaagcctgtgctgaagctgagaaggaaggaatctcatgtgagcttatagac
ttgagaactcttttaccttgggataaggaaaccgtggaagcttctgtmagaaaaactgga
aggttacttattagccatgaagccccaataacaggaggttttggtgctgaaattgcagct
tctattgttgaacgttgcttcttaagggta------------------------------
------------------------------------------------------------
---------------------------
>PAFTOL004605
------------------------------------------------------------
---------------aggtcttatgtttttggagaagatgttggttttggtggggttttc
cgttgcactattgggctggccgaacgatttggtaaaaacagggttttcaacactcctctt
tgtgaacagggaattgttggatttggcattggtttagccgctawgggcaatcgtgctata
gcagaaatacagtttgcagattatatatatcctgcttttgatcagattgtcaatgaagct
gccaaattcagatatagaagtgggaatcagttcaattgtggaggcttaacagtgagagct
ccatacggtgctgttggccatggtggacattatcattcgcagtcacctgaagctttcttc
tgtcatgttcctggtatca---aagtggtcattccacgaagcccacagcaagcaaaagga
ttgttgctgtcatgcatacgtgatccaaatcctg---ttgtcttctttgaaccaaagtct
ctttaccgtgttgcagttgagaatgttcctgaggatgattacatgttgcctttgtcacag
gcagaggtgattagagaaggcagtgacatcacacttgtcgggtggggagctcagctagct
gtcatggaagaagcctgtgctgaagctgagaaggwaggaatctcatgtgagcttatagac
ttgagaactctgttaccttgggataaggaaaccgtggaagcttctgtcagaaaaactgga
aggttactcattagccatgaagccccaataacgggaggttttggtgctgaaattgcagct
tctattgttgaacgttgcttcttgagggta------------------------------
------------------------------------------------------------
---------------------------
>PAFTOL004608
------------------------------------------------------------
---------------aggtcttatgtttttggagaagatgttggttttggtggagttttc
cgttgcactatcgggctcgccgaacgatttggtaaaaacagggtgttcaacacccctctt
tgtgaacagggcattgttggatttggcattggtttagccgctatgggcaatcgtgctata
gcagaaatacagtttgcagattatatatatcctgctttcgatcagattgtcaatgaagct
gccaaattcagatatagaagtgggaatcagttcaattgtggaggcttaacagtaagagct
ccatacggtgctgttggccatggtggacattatcattcgcagtcacctgaagctttcttc
tgtcatgttcctggtatca---aagtggtcattccacgaagcccacagcaagcaaaagga
ttgttgctgtcatgcatacgtgatccaaatcctg---ttgtcttctttgaaccaaagtct
ctttaccgtgttgcagttgagaatgttcctgaggatgattacatgttgcctttgtcacag
gcagaggtgattagagaaggcagtgacatcacacttgtcgggtggggagctcagctagct
gtcatggaagaagcctgtgctgaagctgagaaggaaggaatctcatgtgagcttatagac
ttgagaactcttttaccttgggataaggaaactgtggaagcttctgtcagaaaaactgga
aggttacttattagccatgaagccccaataacaggaggttttggtgctgaaattgcagct
tctattgttgaacgttgcttcttacgggta------------------------------
------------------------------------------------------------
---------------------------
>PAFTOL004609
------------------------------------------------------------
---------------aggtcttatgtttttggagaagatgttggttttggtggggttttc
cgttgcactattgggctggctgaacgatttggtaaaaacagggtgttcaacacccctctt
tgtgaacagggcattgttggatttggcattggtttagccgctatgggcaatcgtgctata
gcagaaatacagtttgcagattatatatatcctgcttttgatcagattgtcaatgaagct
gccaaattcagatatagaagtgggaatcagttcaattgtggaggcttaacagtaagagct
ccatacggtgctgttggccatggtggtcattatcattcgcagtcacctgaagctttcttc
tgtcatgttcctggtatca---aagtggtcattccacgaagcccacagcaagctaaagga
ttgttgctgtcatgcatacgtgatccaaatcctg---ttgtcttctttgaaccaaagtct
ctttaccgtgttgcagttgagaatgttcctgwggatgattacatgttgcctttgtcacag
gcagaggtgattagagaaggcagtgacatcacacttgtcgggtggggagctcagctagct
gtcatggaagaagcctgtgctgaagctgagaaggaaggaatctcatgtgagcttatagac
ttgagaactcttttaccttgggataaggaaaccgtggaagcttctgtcagaaaaactgga
aggttacttattagccatgaagccccaataacaggaggttttggtgctgaaattgcagct
tctattgttgaacgttgcttcttaagggta------------------------------
------------------------------------------------------------
---------------------------
>PAFTOL004610
------------------------------------------------------------
------------------------------------------------------------
------------------------------------------gttttgctgacgtcaatt
tttcttcagggcattgttggatttggcattggtctagcggctatgggcaatagagctatt
gcagagatacagtttgctgattatatatatcctgcttttgatcagattgtcaatgaagct
gccaaattcagatatagaagtgggaatcagttcaattgtggtgggttaacagtaagagct
ccatatggtgcwgttggccatggtggacattatcattcgcagtcaccagaagstttcttc
tgtcatgttcctggtatca---aagtggtcattccacgaagcccwcagcaagcaaaagga
ttgttgctgtcatgcatmcgtgatccaaatcctg---ttgtcttctttgaacctaaggct
ctttaccgtgttgcagtagagaatgttcctgaggatgattacatgttgcctttgtcagag
gcagaggtgattaaagaaggcagtgacatcacacttgttggktggggagctcagctaggt
gtcatggaagaagcctgtgctgaagctgagaaggaaggaatttcatgtgagctgatagac
ttgagaactcttttaccttgggataaagaaactgtggaagcttctgtcagaaagactgga
aggttacttattagccatgaagccccaataacaggaggttttggtgctgagattgcggct
tccattgttgagcgttgcttcttaagggta------------------------------
------------------------------------------------------------
---------------------------
>PAFTOL004611
------------------------------------------------------------
------------------------------------------------------------
------------------------------------------gttttgctgacatcaatt
tttcttcagggcattgttggatttggcattggtctagcggctatgggcaatagagctatt
gcagagatacagtttgctgattatatatatcctgcttttgatcagattgtcaatgaagct
gccaaattcagatatagaagtgggaatcagttcaattgtggtgggttaacagtaagagct
ccatatggtgctgttggccatggtggacattatcattcgcagtcaccagaagctttcttc
tgtcatgttcctggtatca---aagtggtcattccacgaagcccacagcaagcaaaagga
ttgttgctgtcatgcatacgtgatccaaatcctg---ttgtcttctttgaacctaaggct
ctttaccgtgttgcagtagagaatgttcctgakgatgattacatgttgcctttgtcagag
gcagaggtgattaaagaaggcagtgacatcacacttgttggttggggagctcagctaggt
gtcatggaagaagcctgtgctgaagctgagaaggaaggaatttcatgtgagctgatagac
ttgagaactcttttaccttgggataaagaaactgtggaagcttctgtcagaaagactgga
aggttacttattagccatgaagccccaataacaggaggttttggtgctgagattgcggct
tccattgttgagcgttgcttcttaaggttagaagctcctattgctcgggtttgtggctat
gatacaccattt------------------------------------------------
---------------------------
>PAFTOL004613
------------------------------------------------------------
---------------aggtcttatgtttttggggaagatgttggttttggtggggttttc
cgttgcactatygggctggccgaacgatttggtaaaaacagggttttcaacacccctctt
tktgaacagggcattgttggatttggcattggtttagccgctatgggcaatcgtgctata
gcagaaatacagttcgcagattatatatatcctgcttttgatcagattgtcaatgaagct
gccaaattcagatatagaagtgggaatcagttcaattgtggaggcttaacagtaagagct
ccrtatggtgctgttggccatggtggacattatcattcgcagtcacctgaagctttcttc
tgtcatgttcctggtatca---aagtggtcattccacgaagcccacarcaagcaaaagga
ttgttactgtcatgcatacgtgatccaaatcctg---ttgtcttctttgaaccaaagtct
ctttaccgtgttgcagttgagaatgttcctgaggatgattacatgttgcctttgtcacag
gcagaggtgattagagaaggcagtgacatcacacttgttgggtggggagctcagctagct
gtcatggaagaagcctgtgctgaagytgagaaggaaggaatctcatgtgagcttatagac
ttgagaactcttttaccttgggataaggaaaccgtggaagcttctgtcagaaaaactgga
aggttacttattagccatgaagccccaataacaggwggtkttggtgcygaaattgcagct
tctattgttgaacgttgcttcttaagggta------------------------------
------------------------------------------------------------
---------------------------
>PAFTOL004617
------------------------------------------------------------
---------------aggtcttatgtttttggagaagatgttggttttggtggggttttc
cgttgcactatcgggctggctgagcgatttggtaaaaacagggttttcaacacccctctt
tgtgaacagggcattgttggatttggcattggtttrgccgccawgggcaatcgtgctata
gcagaaatacagttcgcagattatatatatcctgcttttgatcagattgtcaatgaagct
gccaaattcagatatagaagtgggaatcagttcaattgtggaggcttaacagtaagagct
ccatatggtgctgttggccatggtggacattatcattcacagtcacctgaagctttcttc
tgtcatgttcctggtatca---aagtggtcattccacgaagcccacagcaagcaaaagga
ttgttactgtcatgcatacgtgatccaaatcctg---ttgtcttctttgaaccaaagtct
ctttaccgtgttgcagttgagaatgttcctgaggatgattacatgttgcctttgtcacag
gcagaggtgattagagaaggcagtgacatcacacttgttgggtggggagctcagctagct
gtcatggaagaagcctgtgctgaagctgagaaggaaggaatctcatgtgagcttatagac
ttgagaactcttttaccttgggataaggaaaccgtggaagcttctgtcagaaaaactggc
aggttacttattagccatgaagccccaataacaggaggttttggcgctgaaattgcggct
tctattgttgaacgttgcttcttaagggta------------------------------
------------------------------------------------------------
---------------------------
>PAFTOL004618
------------------------------------------------------------
---------------aggtcttatgtttttggagaagatgttggttttggtggggttttc
cgttgcactattgggctggccgaacgatttggtaaaaacagggtgttcaacacccctctt
tgtgagcagggcattgttggatttggcattggtttagccgctatgggcaatcgtgctata
gcagaaatacagtttgcagattatatatatcctgcctttgatcagattgtcaatgaagct
gccaaattcagatatagaagcgggaatcagttcaattgtggaggcttaacagtaagagct
ccatacggtgctgttggccatggtggacattatcattcgcagtcacctgaagctttcttc
tgtcatgttcctggtatca---aagtggtcattccacggagcccacagcaagcaaaagga
ttgttgctgtcatgcatacgtgatccaaatcctg---ttgtcttctttgaaccaaagtct
ctttaccgtgttgcagttgagaatgttcctgaggatgattacatgttgcctttgtcacag
gcagaggtgattagagaaggcagtgacatcacacttgtcgggtggggagctcagctagct
gtcatggaagaagcctgtgctgaagctgagaaggaaggaatctcatgtgagcttatagac
ttgagaactcttttaccttgggataaggaaaccgtggaagcttctgtcagaaaaactgga
aggttacttattagccatgaagccccaataacaggaggttttggtgctgaaattgcagct
tmtattgttgaacgttgcttcttaagggta------------------------------
------------------------------------------------------------
---------------------------
>PAFTOL004619
---ggagaagagaagcccatcaatctgttcacagctatcaatcaagctcttcacattgcc
ttggacactgatccccggtcttatgtttttggagaagatgttggttttggtggggttttc
cgttgcactatcgggttggccgaacgatttggtaaaaacagggttttcaacacccctctt
tgtgaacagggcattgttggatttggcattggtttagcagctatgggtaatcgagctatt
gcagaaatacagtttgcagattatatatatccagcttttgatcagattgtcaatgaagct
gccaaattcagatatagaagtgggaatcagttcaattgtggaggcttaacagtaagagct
ccatatggtgctgttggccatggtggacattatcattcgcagtcacctgaagctttcttc
tgtcatgttcctggtatca---aagtggtcattccacgaagcccacagcaagcaaaagga
ttgttgctctcatccattcgtgatccaaaccctg---ttgtcttctttgaaccaaagtct
ctttaccgtgttgcagtagagaatgttcctgaggatgattacatgttgcctttgtcacag
gcagaggtgattagagaaggcagtgacatcacacttgtcggttggggagctcagctagct
gtcatggaagaagcctgtgctgaagctgagaaggaaggaatttcatgtgagcttatagac
ttgagaactcttttaccctgggataaggaaacagtggaagcttctgtcagaaagactgga
aggttacttattagccatgaagccccaataacaggaggttttggtgctgagattgccgct
tctgttgttgaacgttgcttcttaagggta------------------------------
------------------------------------------------------------
---------------------------
>PAFTOL004620
------------------------------------------------------------
------------------------------------------------------------
------------------------------------------gttttgctgacatcaatt
tttcttcagggcattgttggatttggcattggtttrgccgctatgggcaatcgtgctata
gcagaaatacagtttgcagattatatatatcctgcttttgatcagattgtcaatgaagct
gccaaattcagatatagaagtgggaatcagttcaattgtggaggcttaacagtaagagct
ccatacggtgctgttggccacggtggacattatcattcgcagtcacctgaagctttcttc
tgtcatgttcctggtatca---aagtggtcattccacgaagcccacagcaagcaaaagga
ttgttgctgtcatgcatacgtgatccaaatcctg---ttgtcttctttgaaccaaagtct
ctttaccgtgttgcagttgagaatgttcctgaggatgattacatgttgccattgtcacag
gcagaggtgattagagaaggcagtgacatcacacttgtygggtggggagctcagctagcy
gtcatgcaagaagcctgtgctgaagctgagaaggaaggaatctcatgtgagcttatagac
ttgagaactcttttaccttgggataaggaaaccgtggaagcttctgtcagaaaaactgga
aggttacttattagccatgaagccccaataacaggaggttttggtgctgaaattgcagct
tctattgttgaacgttgcttcttaagggta------------------------------
------------------------------------------------------------
---------------------------
>PAFTOL004623
------------------------------------------------------------
---------------aggtcttatgtttttggagaagatgttggttttggtggggttttc
cgttgcaccatcgggctggccgaacgatttggtaaaaacagggtgttcaacacccctctt
tgtgaacagggcattgttggatttggcattggtttagccgctatgggcaatcgtgctata
gcagaaatacagtttgcagattatatatatcctgcttttgatcagattgtcaatgaagct
gccaaattcagatatagaagtgggaatcagttcaattgtggaggcttaacagtaagagct
ccatacggtgctgttggccatggtggacattatcattcgcagtcacctgaagctttcttc
tgtcatgttcctggtatca---aagtggtcattccacgaagtccacagcaagcaaaagga
ttgttgctgtcatgcatacgtgatccaaatcctg---ttgtcttctttgaaccaaagtct
ctttaccgtgttgcagttgagaatgttcckgaggatgattacatgttgccattgtcacag
gcagaggtgattagagaaggcagtgacatcacacttgtygggtggggagctcagctagct
gtcatggaagaagcctgtgctgaagctgagaaggaaggaatctcatgtgagcttatagac
ttgagaactcttttaccttgggataaggaaaccgtggaagcttctgtcagaaaaactgga
aggttacttattagccatgaagccccaataacaggaggttttggtgctgaaattgcagct
tctattgttgaacgttgcttcttaagggta------------------------------
------------------------------------------------------------
---------------------------
>PAFTOL004624
------------------------------------------------------------
------------------------------------------------------------
------------------------------------------gttttgctgacatcaatt
tttcttcagggcattgttggatttggcattggtttagccgctatgggcaatcgtgctata
gcagaaatacagttcgcagattatatatatcctgcttttgatcagattgtcaatgaagct
gccaaattcagatatagaagtgggaatcagttcaattgtggaggcttaacagtaagagct
ccatatggtgctgttggccatggtggacattatcattcgcagtcacctgaagctttcttc
tgtcatgttcctggtatca---aagtggtcattccacgaagcccacagcaagcaaaagga
ttgttactgtcatgcatacgtgatccgaatcctg---ttgtcttctttgaaccaaagtct
ctttaccgtgttgcagttgagaatgttcctgaggatgattacatgttgcctttgtcacag
gcagaggtgattagagaaggcagtgacatcacactcgttgggtggggagctcagctagct
gtcatggaagaagcctgtgctgaagctgagaaggwaggaatctcatgtgagcttatagac
ttgagaactcttttaccttgggataaggaaaccgtggaagcttctgtcagaaaaactgga
aggttacttattagccatgaagccccaataacaggaggttttggtgctgaaattgcagct
tctattgttgaacgttgcttcttaagggta------------------------------
------------------------------------------------------------
---------------------------
>PAFTOL004625
------------------------------------------------------------
---------------aggtcttatgtttttggagaagatgttggttttggtggggttttc
cgctgcactatcgggctggccgaacgatttggtaaaaaccgggttttcaacacccctctt
tgtgaacagggcattgttggatttggcattggtttagccgctatgggtaatcgtgctata
gcagaaatacagttcgcagattatatatatcctgcttttgatcagattgtcaatgaagct
gccaaattcagatatagaagtgggaatcagttcaattgtggaggcttaacagtaagagct
ccatacggtgctgttggccatggtggacattatcattcgcagtcacctgaagctttcttc
tgtcatgttcctggtatca---aagtggtcattccacgaagcccacagcaagcaaaagga
ttgttactgtcatgcatacgtgatccaaatcctg---ttgtcttctttgaaccaaagtct
ctttaccgtgttgcagttgagaatgttcctgaggatgattacatgttgcctttgtcacag
gcagaggtgattagagaaggcagtgatatcacacttgttgggtggggagctcagctagct
gtcatggaagaagcctgtgttgaagctgagaaggaaggaatctcatgtgagcttatagac
ttgagaactctcttaccttgggataaggaaaccgtggaagcttctgtcagaaaaactgga
aggttacttattagccatgaagccccaataacaggaggttttggtgctgaaattgcggct
tctattgttgaacgttgcttcttaagggta------------------------------
------------------------------------------------------------
---------------------------
>PAFTOL004626
------------------------------------------------------------
---------------aggtcttatgtttttggagaagatgttggttttggtggggttttc
cgttgcactatcgggctggccgaacgatttggtaaaaacagggttttcaacactcctctt
tgtgaacagggaattgttggatttggcattggtttagccgctatgggcaatcgtgctata
gcagaaatacagtttgcagattatatatatcctgcttttgatcagattgtcaatgaagct
gccaaattcagatatagaagtgggaatcagttcaattgtggaggcttaacagtaagagct
ccatacggtgctgttggccatggtggacattatcattcgcagtcacccgaagctttcttc
tgtcatgttcctggtatca---aagtggtcrttccacgaagcccacagcaagcaaaagga
ttgttgctgtcatgcatacgtgatccaaatcctg---ttgtcttctttgaaccaaagtct
ctttaccgtgttgcagttgagaatgttcctgcggatgattacatgttgcctttgtcacag
gcagaggtgattagagaaggcagtgacatcacacttgtcgggtggggagctcagctagct
gtcatggaagawgcctgtgctgaagctgagaaggaaggaatctcatgtgagcttatagac
ttgagaactcttttaccttgggataaggaaaccgtggaagcttctgtcagaaaaactgga
aggttactcattagccatgaagccccaataacaggaggttttggtgctgaaattgcagct
tctattgttgaacgttgcttcttaagggta------------------------------
------------------------------------------------------------
---------------------------
>PAFTOL004627
------------------------------------------------------------
------------------tcttatgtttttggggaagatgttggttttggtggggttttc
cgttgcactatcgggctggctgaacgatttggtaaaaacagggtgttcaacacccctctt
tgtgaacagggcattgttggatttggcattggtttagcygctatgggcaatcgtgctata
gcagaaatacagtttgcagattatatatatcctgcttttgatcagattgtcaatgaagct
gccaaattcagatatagaagtgggaatcagttcaattgtggaggcttaacagtaagagct
ccatayggtgctgttggccatggtggacattatcattcgcagtcacctgaagctttcttc
tgtcatgttcctggtatya---aagtggtcattccacgaagtccacagcaagcaaaagga
ttgttactgtcatgcatacgtgatccaaatcctg---ttatcttctttgaaccaaagtct
ctttaccgygttgcagttgagaatgttcctgaggatgattacatgttgccattgtcacag
gcagaggtgattagrgaaggcagtgacatcacacttgttgggtggggagctcagctagct
gtcatggaagatgcctgtgctgaagctgagaaggwaggaatctcatgtgagcttatagac
ttgagaactcttttaccttgggataaggaaaccgtggaagcttctgtcagaaaaactgga
aggttacttattagccatgaagccccaataacaggaggtttyggtgctgaaattgcagck
tctattgttgaacgttgcttcttaagggta------------------------------
------------------------------------------------------------
---------------------------
>PAFTOL004629
------------------------------------------------------------
------------------------------------------------------------
------------------------------------------gttttgctgacatcaatt
tttcttcagggcattgttgggtttggcattggtttagccgctatgggcaattgtgctata
gcagaaatacagtttgcagattatatatatcctgcgtttgatcagattgtcaatgaagct
gccaaattcagatatagaagtgggaatcagttcaattgtggaggcttaacagtaagagct
ccatacggtgctgttggccatggtggacattatcattcgcagtcacctgaagctttcttc
tgtcatgttcccggtatca---aagtggtcattccacgaagcccacagcaagcaaaagga
ttgttgctgtcatgcatacgtgatccaaatcctg---ttgtcttctttgaaccaaagtct
ctttaccgtgttgcagttgagaatgttcctgaggatgattacatgttacctttgtcacaa
gcagaggtgattagagaaggcagtgacatcacacttgtcgggtggggagctcagctagct
gtcatggaagaagcctctgctgaagctgagaaggaaggaatttcatgtgagcttatagac
ttgagaactcttttaccttgggataaggaaaccgtggaagcttctgtccgaaaaaccgga
aggttacttattagccatgaagccccagtaacaggaggttttggtgctgaaattgcagct
tctattgttgaacgttgcttcttaagggta------------------------------
------------------------------------------------------------
---------------------------
>PAFTOL004631
------------------------------------------------------------
---------------aggtcttatgtttttggagaagatgttggttttggtggggttttc
cgttgcactatcgggctggccgaacgatttggtaaaaacagggttttcaacacccctctt
tgtgaacagggcattgttggatttggcattggtttagccgctatgggcaatcgtgctata
gcagaaatacagttcgcagattatatatatcctgcttttgatcagattgtcaatgaagct
gccaaattcagatatagaagtgggaatcagttcaattgtggaggcttaacagtaagagct
ccatatggtgctgttggccatggtggacattatcattcgcagtcacctgaagstttcttc
tgtcatgttcctggtatca---aagtggtcattccacgaagcccacagcaagcaaaagga
ttgttactgtcatgcatacgtgatccaaatcctg---ttgtcttctttgaaccaaagtct
ctttaccgtgttgcagttgagaatgttcctgaggatgattacatgttgcctttgtcacag
gcagaggtgattagagaaggcagtgacatcacactygttgggtggggagctcagctagct
gtcatggaagaagcctgtgctgaagctgagaaggwaggaatctcatgtgagcttatagac
ttgagaactcttttaccttgggataaggaaaccgtggaagcttctgtcagaaaaactgga
aggttacttattagccatgaagccccaataacaggaggttttggtgctgaaattgcagct
tctattgttgaacgttgcttcttaagggta------------------------------
------------------------------------------------------------
---------------------------
>PAFTOL004632
------------------------------------------------------------
---------------aggtcttatgtttttggagaagatgttggttttggtggggttttc
cgttgcactatcgggctggccgaacaatttggtaaaaacagggttttcaacacccctctt
tgtgaacagggcattgttggatttggcattggtttagccgctatgggcaatcgtgctata
gcagaaatacagtttgcagattatatatatcctgcttttgatcaggttgtcaatgaagct
gccaagttcagatatagaagcgggaatcagttcaattgtggaggcttgacagtaagagct
ccatacggtgctgttggccatggtggacattatcattcgcagtcacctgaagctttcttc
tgtcatgttcctggtatca---aagtggtcattccacgaagccctcagcaagcaaaagga
ttgttgctgtcatgcatacgtgatccaaatcctg---ttgtcttctttgaaccaaagtct
ctttaccgtgttgcagttgagaatgttcctgaggatgattacatgttgcctttgtcacag
gcagaggtgattagagaaggcagtgacatcacacttgtcgggtggggagctcagctagct
gtcatggaagaagcctgtgctgaagctgagaaggaaggaatctcatgtgagcttatagac
ttgagaactcttttaccttgggataaggaaaccgtggaagcttctgtcagaaaaactgga
aggttactcattagccatgaagccccaataacaggaggttttggtgctgaaattgcagct
tctattgttgaacgttgcttcttaagggta------------------------------
------------------------------------------------------------
---------------------------
>PAFTOL004633
------------------------------------------------------------
------------------------------------------------------------
------------------------------------------------------------
---------ggcattgttgggtttggcattggtttagccgctatgggcaatcgtgctata
gcagaaatacagtttgcagattatatatatcctgcttttgatcagattgtcaatgaagct
gccaaattcagatatagaagtgggaatcagttcaattgtggaggcttaacagtaagagct
ccatacggtgctgttggccatggtggacattatcattcgcagtcacctgaagctttcttc
tgtcatgttcctggtatca---aagttgtcattccacgaagcccacagcaagcaaaagga
ttgttgctgtcatgcatacgtgatccaaatcctg---ttgtcttttttgaaccaaagtct
ctttaccgtgttgcagttgagaatgttcctgaggatgattacatgttacctttgtcacaa
gcagaggtgattagagaaggcagtgacatcactcttgttgggtggggagctcagctagct
gtcatggaagaagcctgtgctgaagctgagaaggaaggaatctcatgtgagcttatagac
ttgagaactcttttaccttgggataaggaaactgtggaagcttctgtcagaaaaactgga
aggttacttattagccatgaagccccaataacaggaggttttggtgctgaaattgcagct
tctattgttgaacgttgcttcttaagggta------------------------------
------------------------------------------------------------
---------------------------
>PAFTOL004634
------------------------------------------------------------
------------------------------------------------------------
------------------------------------------gttttgctgacatcaatt
tttctccagggcattgttggttttggcattggtttagccgctatgggcaattgtgctata
gcagaaatacagtttgcagattatatatatcctgcttttgatcagattgtcaacgaagct
gccaaattcagatatagaagtgggaatcagttcaattgtggaggcttaacagtaagagct
ccatacggtgctgttggccatggtggacattatcattcgcagtcacctgaagctttcttc
tgtcatgttcctggtatca---aagtggtcattccacgaagcccacagcaagcaaaagga
ttgttgctgtcatgcatacgtgatccaaatcctg---ttgtcttctttgaaccaaagtct
ctttaccgtgttgcagttgaaaatgttcctgaggatgaytacatgttacctttgtcacaa
gcagaggtgattagagaaggcagtgacatcacacttgtcgggtggggagctcagctagct
gtyatggaagaagcctgtgctgaagctgagaaggaaggaatctcatgtgagcttatagat
ttgagaactcttttaccttgggataaggaaaccgtggaagcttctgtcagaaaaactgga
agattacttattagccatgaagccccaataacaggaggttttggtgctgaaattgcagct
tctattgttgaacgttgcttcttaagggta------------------------------
------------------------------------------------------------
---------------------------
>PAFTOL004636
------------------------------------------------------------
---------------aggtcttatgtttttggtgaagatgttggttttggtggcgttttc
cgttgcactatcgggctggccgaacgatttggtaaaaacagggtcttcaacacccctctt
tgtgaacagggcattgttggatttggcattggtttagccgctatgggcaatcgtgctata
gcagaaatacagtttgcagattatatatatcctgcttttgatcagattgtcaatgaagct
gccaaattcagatatagaagtgggaatcagttcaattgtggaggcttaacagtaagagct
ccatacggtgctgttggccatggtggacattatcattcgcagtcacctgaagctttcttc
tgtcatgttcctggtatca---aagtggtcattcaacggggcccacagcaagcaaaagga
ttgttgctgtcatgcatacgtgatccaaatccag---ttgtcttctttgaaccaaagtct
ctttaccgtgttgcagttgagaatgttcctgaggatgattacatgttgcccttgtcacag
gcagaggtgattagagaaggcagtgacatcacacttgtcgggtggggagctcagctagct
gtcatggaggaagcctgtgctgaagctgagaaggwaggaatctcatgtgagcttatagac
ttgagaactcttttaccttgggataaggaaactgtggaagcttctgtcagaagaacggga
aggttacttattagccatgaagccccaataacaggaggttttggtgctgaaattgcagct
tctattgttgaacgttgcttcttaagggta------------------------------
------------------------------------------------------------
---------------------------
>PAFTOL004637
------------------------------------------------------------
---------------aggtcttatgtctttggagaagatgttggttttggtggggttttc
cggtgcagtattggtctggccgagcgatttggtaaaaacagggttttcaacacccctctt
tgtgaacagggcattgttggatttggcattggtctagcagctatgggcaatcgagctatt
gcagaaatacagtttgcagattatatatatcctgcttttgatcagattgtcaatgaagct
gccaaattcagatatagaagtgggaatcagttcaattgtggaggcttaacagtaagagct
ccatacggtgctgttggccatggtggacattatcattcgcagtcacctgaagctttcttt
tgtcatgttcctggtatca---aagtggtcattccacgaagcccacggcaagcaaaagga
ttgttactrtcaagcatacgtgatccaaatcctg---ttgtcttctttgaaccaaagtct
ctttaccgtgttgctgtagagaatgttcctgaggatgattacatgttgcctttgtcacag
gcagaggtgattagagaaggcagtgacatcacacttgtcgggtggggagctcagctagct
gtcatggaagaagcctgtgctgaggctgagaaggaaggaatttcatgtgagcttatagac
ttgagaactcttttaccttgggataaggagaccgtggaagcttctgtcagaaagactgga
aggttacttattagccatgaagccccaataacaggaggttttggtgctgagattgcggct
tctattgttgaaagttgcttcttaagggta------------------------------
------------------------------------------------------------
---------------------------
>PAFTOL004638
ggtgaagaagggaagcctatcaatctcttcacagctatcaatcaagctcttcacattgcc
ttggacactgatccccggtcttatgtttttggagaagatgttggttttggtggggttttc
cgttgcactatcgggctggccgaacgatttggtaaaaacagggttttcaacacccctctt
tgtgaacagggcattgttggatttggcatcggtttagccgctatgggtaatcgtgctata
gcagaaatacagttcgcagattatatatatcctgcttttgatcagattgtcaatgaagct
gccaaattcagatatagaagtgggaatcagttcaattgtggaggcttaacagtaagagct
ccatacggtgctgttggccatggtggacattatcattcgcagtcacctgaagctttcttc
tgtcatgttcctggtatca---aagtggtcattccacgaagcccacagcaagcaaaagga
ttgttactgtcatgcatacgtgatccaaatcctg---ttgtcttctttgaaccaaagtct
ctttaccgtgttgcagttgagaatgttcctgaggatgattacatgttgcctttgtcacag
gcagaggtgattagagaaggcagtgatatcacrcttgtygggtggggagctcagctagct
gtcrtggaagaagcctgtgttgaagctgagaaggaaggaatctcatgtgagcttatagac
ttgagaactcttttaccttgggataaggaaaccgtggaagcttctgtcagaaaaactgga
aggttacttattagccatgaagccccaataacaggaggttttggtgctgaaattgcrgct
tctattgttgaacgttgcttcttaagggta------------------------------
------------------------------------------------------------
---------------------------
>PAFTOL004639
------------------------------------------------------------
---------------aggtcttatgtttttggagaagatgttggttttggtggggttttc
cgttgcactattgggctggccgaacgatttggtaaaagcagggttttcaacactcctctt
tgtgaacagggaattgttggatttggcattggtttagccgctatgggcaatcgtgctata
gcagaaatacagtttgcagattatatatatcctgcttttgatcagattgtcaatgaagct
gccaaattcagatatagaagtgggaatcagttcaattgtggaggcttaacagtaagagct
ccatatggtgctgttggccatggtggacattatcattcacagtcacctgaagctttcttc
tgtcatgttcctggtatca---aagtggtcattccacgaagcccacagcaagcaaaagga
ttgttgctgtcatgcatacgtgatccaaatcctg---ttgtcttctttgaaccaaagtct
ctttaccgtgttgcagttgagaatgttcctgaggatgattacatgttgcctttgtcacag
gcagaggtgattagagaaggcagtgacatcacacttgtcgggtggggagctcagctagct
gtcatggaagaagcctgtgctgaagctgagaaggagggaatctcatgtgagcttatagac
ttgagaactcttttaccttgggataaggaaaccgtggaagcttctgtcagaaaaactgga
aggttactcattagccatgaagccccaataacgggaggttttggtgctgaaattgcagct
tctattgttgaacgttgcttcttaagggta------------------------------
------------------------------------------------------------
---------------------------
>PAFTOL004640
------------------------------------------------------------
---------------aggtcttacgtttttggagaagatgttggttttggtggggttttc
cgttgcactattgggctgaccgaacgatttggtaaaaacagggttttcaacacccctctt
tgtgaacagggcattgttggatttggcattggtttagccgctatgggcaatcgtgctata
gcagaaatacagtttgcagattatatatatcctgcttttgatcagattgtcaatgaagct
gccaaattcagatatagaagtgggaatcagttcaattgtggaggcttaacagttagagct
ccatacggtgccgttggccatggtggacattatcattcgcagtcacctgaagctttcttc
tgtcatgttcctggtatca---aagtggtcattccaagaggcccacatcaagcaaaagga
ttgttgctgtcatgcatacgtgatccaaatcctg---ttgtcttctttgaaccaaagtct
ctttaccgtgttgcagttgagaatgttcctgaggatgattacatgttgcctttgtcacag
gcagaggtgattagagaaggcagcgacatcacacttgttgggtggggagctcagctagct
gtcgtggaagaagcttgtgctgaagctgagaaggaaggaatctcatgtgagcttatagac
ttgagaactcttttaccttgggataaggaaamcgtggaagcttctgtcagaaaaactgga
aggttacttattagccatgaagccccaataacaggaggttttggtgctgaaattgcagct
tctattgttgaacgttgcttcttaagggta------------------------------
------------------------------------------------------------
---------------------------
>PAFTOL004642
------------------------------------------------------------
------------------------------------------------------------
------------------------------------------------------------
------cagggcattgttggatttggcattggtttagccgctatgggcaatcgtgctata
gcagaaatacagtttgcagattatatatatcctgcttttgatcagattgtcaatgaagct
gccaaattcagatatagaagtgggaatcagttcaattgtggaggcttaacagtaagagct
ccatacggtgctgttggccatggtggacattatcattcgcagtcacctgaagctttcttc
tgtcatgttcctggtatca---aagtggtcattccacgaagcccacagcaagcaaaagga
ttgttrctgtcatgcatacgtgatccaaatcctg---ttgtcttctttgaaccaaagtct
ctttaccgtgttgcagttgaaaatgttcctgaggacgattacatgttgcctttgtcacag
gcagaggtgattagagaaggcagtgacatcacacttgtcgggtggggagctcagctaact
gtcatggaagaakcctgtgctgaagctgagaaggaaggaatctcatgtgagcttatagac
ttgagaactcttttaccttgggataaggaaaccgtggaagcttctgtcagaaaaactgga
agattacttattagccatgaagccccaataacaggaggttttggtgctgaaattgcagct
tccattgttgaacgttgcttcttaagggta------------------------------
------------------------------------------------------------
---------------------------
>PAFTOL004644
ggtggagaagggaatcctatcaatctcttcacagctatcaatcaagctcttcacattgcc
ttggacactgatccccggtcttatgtttttggagaagatgttggttttggtggggttttc
cgttgcactatcgggctggccaaacaatttggtaaaaacagggttttcaacacccctctt
tgtgaacagggcattgttggatttggcattggtttagccgctatgggcaatcgtgctata
gcagaaatacagtttgcagattatatatatcctgcttttgatcagattgtcaatgaagct
gccaaattcagatatagaagtggcaatcagttcaattgyggcggcttaacagtaagagct
ccatacggtgctgttggccatggtggacattatcattcgcagtcacctgaagctttcttc
tgtcatgttcctggtatca---aagtggtcattccacgaagcccacaacaagcaaaagga
ttgttgctgtcatgcatacgtgatccaaatcctg---ttgtcttctttgaaccaaagtct
ctttaccgtgttgcagttgagaatgttcctgaggatgattacatgttgcctttgtcacag
gcagaggtgattagagaaggcagtgacatcacacttgtcgggtggggagctcagctaggt
gtcatggaagaagcctgtgctgaagctgagaagaaaggaatctcatgtgagcttatagac
ttgagaactcttttaccttgggataaggaaaccgtggaagcttctgtcagaaaaactgga
aggttacttattagccatgaagccccaataacaggaggttttggtgctgaaattgcagcg
tctattgttgaacgttgcttcttaagggta------------------------------
------------------------------------------------------------
---------------------------
>PAFTOL004646
------------------------------------------------------------
---------------aggtcttatgtttttggagaagatgttggttttggtggggttttc
cgttgcactatcgggctggccgaacgatttggtaaaaacagggttttcaacacccctctt
tgtgaacagggcattgttggatttggcattggtttagccgctatgggcaatcgtgctata
gcagaaatacagttcgcagattatatatatcctgcttttgatcagattgtcaatgaagct
gccaaattcagatatagaagtgggaatcagttcaattgtggaggcttaacagtaagagct
ccatatggtgctgttggccatggtggacattatcattcgcagtcacctgaagctttcttc
tgtcatgttcctggtatca---aagtggtcattccacgaagcccacagcaagcaaaagga
ttgttactgtcatgcatacgtgatccaaatcctg---ttgtcttctttgaaccaaagtct
ctttaccgtgttgcagttgagaatgttcctgaggatgattacatgttgcctttgtcacag
gcagaggtgattagagaaggcagtgacatcacacttgttgggtggggagctcagctagct
gtcatggaagaagcctgtgctgaagctgagaaggaaggaatctcatgtgagcttatagac
ttgagaactcttttaccttgggataaggaaaccgtggaakcttctgtcagaaaaactgga
aggttacttattagccatgaagccccaataacaggaggttttggtgctgaaattgcagct
tctattgttgaacgttgcttcttaagggta------------------------------
------------------------------------------------------------
---------------------------
>PAFTOL004647
------------------------------------------------------------
---------------aggtcttacgtttttggagaagatgttggttttggtggggttttc
cgttgcactattgggctggctgagcgatttggtaaaaacagggtgttcaacacccctctt
tgtgaacagggtattgttggatttggcattggtttagccgctatgggcaatcgtgctata
gcagaaatacagtttgcagattatatatatcctgcttttgatcagattgtcaatgaagct
gccaarttcagatatagaagtgggaatcagttcaattgtggaggcttaacagtaagagct
ccatacggtgctgttggccatggtggccattatcattcgcagtcacctgaagctttcttc
tgtcatgttcctggtatca---aagtggtcattccacgaagcccacagcaagcgaaagga
ttgttgctgtcatgcatacgtgatccaaatcctg---ttgtcttctttgaaccaaagtct
ctttaccgtgttgcagttgagaatgttcctgaggatgattacatgttgcctttgtcacag
gcagaggtgattagagaaggcagtgacatcacacttgttgggtggggagctcagctagct
gtcatggaagaagcctgtgccgaagctgagaaggaaggaatctcatgtgagcttatagay
ttgagaactctwttaccttgggataaggaaactgtggaagcttctgtcagaaaaactgga
agattacttattagccatgaagccccaataacaggaggttttggtgctgaaattgcagct
tctattgttgaacgttgcttcttaagggta------------------------------
------------------------------------------------------------
---------------------------
>PAFTOL004648
------------------------------------------------------------
---------------aggtcttatgtttttggagaagatgttggttttggtggggttttc
cgttgcactatcgggctggccgaacgatttggtaaaaacagggttttcaacacccctctt
tgtgaacagggcattgttggatttggcattggtttagccgctatgggaaatcgtgccata
gcagaaatacagtttgcagattatatatatcctgcttttgatcagattgtcaatgaagct
gccaaattcagatatagaagtgggaatcagttcaattgtggaggcttaacagtaagagct
ccatacggtgctgttggccatggtggacattatcattcgcagtcacctgaagctttcttc
tgtcatgttcctggtatca---aagtggtcattccacgaagcccacagcaagcaaaagga
ctgttgctgtcatgcatacgtgatccaaatcctg---ttgtcttctttgaaccaaagtct
ctttaccgtgttgcagttgagaacgttcctgaggatgattacatgttgcccttgtcacag
gcagaggtgattagagaaggcagtgacatcacacttgtcgggtggggagctcagctagct
gtcatggaagaagcctgtgctgaagctgagaaggaaggaatctcatgtgagcttatagac
ttgagaactcttttaccttgggataaggaaaccgtggaagcttctgtcagaaaaactgga
aggttacttattagccatgaagccccaataacaggaggttttggtgctgaaattgcagct
tctattgttgaacgttgcttcttaagggta------------------------------
------------------------------------------------------------
---------------------------
>PAFTOL004649
ggtggagaagggaagcctatcaatctcttcacagctatcaatcaagctcttcacattgcc
ttggacactgatccccggtcttatgtttttggagaagatgttggttttggtggggttttc
cgttgcactattgggytggccgaacgatttggtaaaaacagggtgttcaacacccctctt
tgtgaacagggcattgttggatttggcattggtttagccgctatgggcaatcgtgctata
gcagaaatacagtttgcagattatatatatcctgcttttgatcagattgtcaatgaagct
gccaaattcagatatagaagtgggaatcagttcaattgtggaggtttaacagtaagagct
ccatacggtgctgttggccatggtggacattatcattcgcagtcacctgaagctttcttc
tgtcatgttcctggtatca---aagtggtcattccacgaagcccacagcaagcaaaagga
ttgttgctgtcatgcatacgtgatccaaatcctg---ttgtcttctttgaaccaaagtct
ctttaccgtgttgcagttgagaatgttcctgasggtgattacatgttgcctttgtcacag
gcagaggtgattagagaaggcagtgacatcacacttgtcgggtggggagctcagctagct
gtcatggaagaagcctgtgctgaagctgagaaggaaggaatctcatgtgagcttatagac
ttgagaactcttttaccttgggataaggaaacygtggaagcttctgtcagaaaaactgga
aggttacttattagccatgaagccccaataacaggaggttttggtgctgaaattgcagct
tctattgttgaacgttgcttcttaagggta------------------------------
------------------------------------------------------------
---------------------------
>PAFTOL004652
---------------------------ttcacagctatcaatcaagctcttcacattgcc
ttggaccctgatccccggtcttatgtttttggagaagatgttggttttggtggggttttc
cgttgcactatcgggctggctgaacgatttggtaaaaacagggttttcaacacccctctt
tgtgaacagggcattgttggatttggcattggtttggccgctatgggtaatcgtgctata
gcagaaatacagtttgcagattatatatatcctgcttttgatcagattgtcaatgaagct
gccaaattcagatatagaagtgggaatcagttcaattgtggaggcttaacagtaagagct
ccatacggtgctgttggccatggtggacattatcattcgcagtcacctgaagctttcttc
tgtcatgttcctggtatca---aagtggtcattccacgaagcccacagcaagcaaaagga
ttgttactgtcatgcatacgtgatccaaatcctg---ttgtcttctttgaaccaaagtct
ctttaccgtgttgcagttgagaatgttcctgaggatgattacatgttgcctttgtcacag
gcagaggtgattagagaaggcagtgatatcacacttgttgggtggggagctcagctagct
gtcatggaagaagcctgtgttgaagctgagaaggwaggaatctcatgtgagcttatagac
ttgagaactcttttaccttgggataaggaaactgtggaagcttctgtcagaaaaacygga
aggttacttattagccatgaagccccaataacaggaggttttggtgctgaaattgcggct
tctattgttgaacgttgcttcttaagggta------------------------------
------------------------------------------------------------
---------------------------
>PAFTOL004653
ggtggagaagggaagcctatcaatctcttcacagctatcaatcaagctcttcacattgcc
ttggacactgatccccggtcttatgtttttggagaagatgttggttttggtggggttttc
cgttgcactatcgggctggctgaacgatttggtaaaaacagggttttcaacacccctctt
tgtgaacagggcattgttggattcggcattggtttagctgctatgggcaatcgtgctata
gcagaaatacagtttgcagattatatatatcctgcttttgatcagattgttaatgaagct
gccaaattcagatatagaagtgggaatcagttcaattgtggaggcttaacagtaagagct
ccatatggtgctgttggccatggtggacattatcattcacagtcacctgaagctttcttc
tgtcatgttcctggtatca---aagtggtcattccacgaagcccacagcaagcaaaagga
ttgttactgtcatgcatacgtgatccaaatcctg---ttgtcttctttgaaccaaagtct
ctttaccgtgttgcagttgagaatgttcctgaggatgattacatgttgcctttgtcacag
gcagaggtgattagagaaggcagtgacatcacacttgttgggtggggagctcagctagct
gtcatggaagaagcctgtgctgaagctgagaaggaaggaatctcatgtgatcttatagac
ttgagaactcttttaccttgggataaggaaaccgtggaagcttctgtcagaaaaactgga
aggttacttattagccatgaagccccaataacaggaggttttggtgctgaaattgcagct
tctattgttgaacgttgcttcttaagggta------------------------------
------------------------------------------------------------
---------------------------
>PAFTOL004654
------------------------------------------------------------
---------------aggtcttatgtttttggagaagatgttggttttggtggggttttc
cgttgcactatcgggctggccgaacgatttggtaaaaacagggtgttcaacactcctctt
tgtgaacagggcattgttggatttggcattggtttagccgctatgggcaatcgtgctata
gcagaaatacagtttgcagattatatatatcctgcttttgatcagattgtcaatgaagct
gccaaattyagatatagaagtgggaatcagttcaattgtggaggcttaacagtaagagct
ccatayggtgctgttggccayggtggacattatcattcgcagtcacctgaagctttcttc
tgtcatgttcctggtatca---aagtggtcattccacgaagcccacagcaagcgaaagga
ttgttgctrtcatgcatacgtgatccaaatcctg---ttgtcttctttgaaccaaagtct
ctttaccgtgttgcagttgagaatgttcctgaggatgattacatgttgccattgtcacag
gcagaggtgattagagaaggcagtgacatcacacttgtygggtggggagctcagctagct
gtcatggaagaagcctgtgctgaagctgagaaggaaggaatctcatgtgagcttatagac
ttgagaactcttttaccttgggataaggaaaccgtggaagcttctgtcagaaaaactgga
aggttacttattagccatgaagccccaataacaggaggttttggtgctgaaattgcagct
tctattgttgaacgttgcttcttaagggta------------------------------
------------------------------------------------------------
---------------------------
>PAFTOL004657
------------------------------------------------------------
---------------aggtcttttgtttttggagaagatgttggttttggtggggtgttc
cgttgcactatcggactggctgaacggtttggtaaacatagggttttcaacacccctctt
tgtgawcagggcattgttggatttggcattggtctagcggctatgggcaatcgagctatt
gcagagatacagtttgctgattatatatatcctgcttttgatyagattgtcaatgaagct
gccaaattcagatatagaagtgggaatcagttcaattgtggtggcttaacagtaagagct
ccatatggtgctgttggccatggtggacattatcattcgcagtcaccagaagctttcttc
tgtcatgttcctggtatca---aagtggtcattccacgaagcccacagcaagcaaaagga
ttgttgctgtcatgcatacgtgatccaaatcctg---ttgtcttctttgaacctaaggct
ctttaccgygttgcagtagagaatgttcctgaggaygattacatgttgcctttgtcagag
gcagaggtgattaaagaaggcagtgacatcacacttgttgggtggggagctcagctaggt
gtcatggaagaagcctgtrctgaagctgagaaggaaggaatttcatgtgagctgatagac
ttgagaactcttttaccttgggataaagaaaccgtggaagcttctgtcagaaagactgga
aggttactkattagccatgaagccccaataacaggaggttttggtgctgagattgcggct
tccattgttgagcgttgcttcttaagggta------------------------------
------------------------------------------------------------
---------------------------
>PAFTOL004660
------------------------------------------------------------
------------------------------------------------------------
------------------------------------------------------------
------------------------------------------------------------
---------------------------------------------attgtcaatgaagct
gccaaattcagatatagaagtgggaatcagttcaattgtggaggcttaacagtaagagct
ccatacggtgctgttggccatggtggacattatcattcgcagtcacctgaagctttcttc
tgtcatgttcctggtatca---aagtg---------------------------------
------------------------------------------------------------
ctttaccgtgttgcagttgagaatgttcctgaggatgattacatgttgcctttgtcacag
gcagaggtgattagagaaggcagtgacatcacacttgtcgggtggggagctcagctagct
gtcatggaagaagcctgtgctgaagctgagaaggaaggaatctcatgtgagcttatagac
ttgagaactcttttaccttgggatgaggaaaccgtggaagcttctgtcagaaaaactgga
aggttacttattagccatgaagccccaataacaggaggatttggtgctgaaattgcagct
tctattgttgaacgttgcttcttaagggta------------------------------
------------------------------------------------------------
---------------------------
>PAFTOL004661
------------------------------------------------------------
---------------aggtcttttgtttttggagaagatgttggtttcggtggggtgttc
cgttgcactatcggactggccgaacggtttggtaaacatagggttttcaacacccctctt
tgtgaacagggcattgttggatttggcattggtctagcggctatgggcaatcgagctatt
gcagagatacagtttgctgattatatatatcctgcttttgatcagattgtcaatgaagct
gccaaattcagatatagaagtgggaatcagttcaattgtggtggcttaacagtaagagct
ccatatggtgctgttggccatggtggacattatcattcgcagtcaccagaagctttcttc
tgtcatgttcctggtatca---aagtggtcattccacgaagcccacagcaagcaaaagga
ttgttgctgtcatgcatacgtgatccaaatcctg---ttgtcttctttgaacctaaggct
ctttaccgtgttgcagtagagaatgttcctgaggatgattacatgttgcctttgtcagag
gcagaggtgatcaaagaaggcagtgacatcacacttgttgggtggggagctcagctaggt
gtcatggaagaagcctgtgctgaagctgagaaggaaggaatttcatgtgagctgatagac
ttgagaactcttttaccttgggataaagaaaccgtggaagcttctgtcagaaagactgga
aggttacttattagccatgaagccccaataacaggaggttttggtgctgagattgcggct
tccattgttgagcgttgcttcttaaggttagaagctcctattgctcgggtt---------
------------------------------------------------------------
---------------------------
>PAFTOL004662
------------------------------------------------------------
------------------------------------------------------------
------------------------------------------gttttgctgacatcaatt
tttcttcagggcattgttggatttggcattggtttagccgctatgggcaatcgtgctata
gcagaaatacagtttgcagattatatatatcctgcttttgatcagattgtcaatgaagct
gccaaattcagatatagaagtgggaatcagttcaattgtggaggcttaacagtaagagct
ccatacggtgctgttggccatggtggacattatcattcgcagtcacctgaagctttcttc
tgtcatgttcctggtatca---aagtggtcattccacgaagcccacaccaagcgaaagga
ttgttgctgtcatgcatacgtgatccaaatcctg---ttgtcttctttgaaccaaagtct
ctttaccgtgttgcagttgagaatgttcctgaggatgattacatgttgccwttgtcacag
gcagaggtgattagagaaggcaktgacatcacacttgtygggtggggagctcagctagct
gtcatggaagaagcctgtgctgaagctgagaaggaaggaatctcatgtgagcttatagac
ttgagaactcttttaccttgggataaggaaaccgtggaagcttctgtcagaaaaactgga
aggttacttattagccatgaagccccaataacaggaggttttggtgctgaaattgcagct
tctattgttgaacgttgcttcttacgggta------------------------------
------------------------------------------------------------
---------------------------
>PAFTOL004664
------------------------------------------------------------
------------------------------------------------------------
------------------------------------------gttttgctgacatcaatt
tttcttcagggcattgttggatttggcattggtttagccgctatgggcaatcgtgctata
gcagaaatacagttcgcagattatatatatcctgcttttgatcagattgtcaatgaagct
gccaaattcagatatagaagtgggaatcagttcaattgtggaggcttaacagtaagagct
ccatatggtgctgttggccatggtggacattatcattcgcagtcacctgaagctttcttc
tgtcatgttcctggtatca---aagtggtcattccacgaagcccacagcaagcaaaagga
ttgttactgtcatgcatacgtgatccaaatcctg---ttgtcttctttgaaccaaagtct
ctttaccgtgttgcagttgagaatgttcctgaggatgattacatgttgcctttgtcacag
gcagaggtgattagagaaggcagtgacatcacacttgttgggtggggagctcagctagct
gtcatggaagaagcctgtgctgaagctgagaaggaaggaatctcatgtgagcttatagac
ttgagaactcttttaccttgggataaggaaaccgtggaagcttctgtcagaaaaactgga
aggttacttattagccatgaagccccaataacaggaggttttggtgctgaaattgcagct
tctattgttgaacgctgcttcttaagggta------------------------------
------------------------------------------------------------
---------------------------
>PAFTOL004665
------------------------------------------------------------
---------------aggtcttatgtttttggagaagatgttggttttggtggggttttc
cgttgcactatcgggctggccgaacaatttggtaaaaacagggttttcaacacccctctt
tgtgaacagggcattgttggatttggcattggtttagccgctatgggcaatcgtgctata
gcagaaatacagtttgcagattatatatatcctgcttttgatcagattgtcaatgaagct
gccaaattcagatatagaagtgggaatcagttcaattgtggaggcttaacagtaagagct
ccatacggtgctgttggccatggtggacattatcattcgcagtcacctgaagctttcttc
tgtcatgttcctggtatca---aagtggtcattccacgaagcccacagcaagcaaaagga
ttgttgctgtcatgcatacgtgatccaaatcctg---ttgtcttctttgaaccaaagtct
ctttaccgtgttgcagttgagaatgttcctgaggatgattacatgttgcctttgtcacag
gcagaggtgattagagaaggcagtgacatcacacttgtcgggtggggagctcagctagct
gtcatggaagaagcctgtgctgaagctgagaaggaaggaatctcatgtgagcttatagac
ttgagaactcttttaccctgggataaggaaaccgtggaagcttctgtcagaaaaactgga
atgttactcattagccatgaagccccaataactggaggttttggtgctgaaattgcagct
tctattgttgaacgttgcttcttaagggta------------------------------
------------------------------------------------------------
---------------------------
>PAFTOL004666
------------------------------------------------------------
---------------aggtcctatgtttttggagaagatgttggttttggtggggttttc
cgttgcactatcgggctggccgaacgatttggtaaaaacagggttttcaacacccctctt
tgtgaacagggcattgttggatttggcattggtttagccgctatgggcaatcgtgctata
gcagaaatacagttcgcagattatatatatcctgcttttgatcagattgtcaatgaagct
gccaaattcagatatagaagtggtaatcagttcaattgtggaggcttaacagtaagagct
ccatacggtgctgttggccatggtggacattatcattcgcagtcacctgaagctttcttc
tgtcatgttcctggtatca---aagtggtcattccacgaagcccacakcaagcaaaagga
ttgttactgtcatgcatacgtgatccaaatcctg---tagtcttctttgaaccaaagtct
ctttaccgtgttgcagttgagaatgttccwgaggatgattacatgttgcctttgtcacag
gcagaggtgattagagaaggcagtgacatcacacttgttgggtggggagctcagctagct
gtcatggaagaagcctgtgctgaagctgagaaggaaggaatctcatgtgagcttatagac
ttgagaactcttttaccttgggataaggaaaccgtagaagcttctgtcagaaaaactgga
aggttacttattagccatgaagccccaataacaggaggttttggtgctgaaattgcggct
tctattgttgaacgttgcttcttaagggta------------------------------
------------------------------------------------------------
---------------------------
>PAFTOL004667
------------------------------------------------------------
---------------aggtcttatgtttttggagaagatgttggttttggtggggttttc
cgttgcactatcgggctggccgaacgatttggtaaaaacagggttttcaacacccctctt
tgtgaacagggcattgttggatttggcattggtttagccgctatgggcaatcgtgctata
gcagaaatacagttcgcagattatatatatcctgcttttgatcagattgtcaatgaagct
gccaaattcagatatagaagtggkaatcagttcaattgtggaggcttaacagtaagagct
ccatacggtgctgttggccatggtggacattatcattcgcagtcacctgaagctttcttc
tgtcatgttcctggtatca---aagtggtcattccacgaagcccacagcaagcaaaagga
ttgttactgtcatgcatacgtgatccaaatcctg---twgtcttctttgaaccaaagtct
ctktaccgtgttgcagttgagaatgttcctgaggatgattacatgttgcctttgtcacag
gcagaggtgattagagaaggcagtgayatcacacttgttgggtggggagctcagctagct
gtcatggaagaagcctgtgytgaagctgagagggaaggaatctcatgtgagcttatagac
ttgagaactcttttaccttgggataaggaaaccrtagaarcttctgtcagaaaaactgga
aggttacttattagccatgaagccccaataacaggaggttttggtgctgaaattgcggct
tctattgttgaacgttgcttcttaagggta------------------------------
------------------------------------------------------------
---------------------------
>PAFTOL004668
------------------------------------------------------------
------------------------------------------------------------
------------------------------------------------------------
------------------------------------------------------------
------------------------------------------------------------
------------------------------------------------------------
------------------------------------------------------------
------------------c---aggtggtcattccacgaagcccacagcaagcaaaagga
ttgttactrtcatgcatacgtgatccaaatcctg---twgtcttctttgaaccaaagtct
ctktaccgtgttgcagttgagaatgttcctgaggatgattacatgttrcctttgtcacag
gcagaggtgattagagaaggcagtgayatcacacttgttgggtggggagctcagctagct
gtcatggaagaagcctgtgytgaagctgagaag---------------------------
------------------------------------------------------------
------------------------------------------------------------
------------------------------------------------------------
------------------------------------------------------------
---------------------------
>PAFTOL005024
------------------------------------------------------------
---------------aggtcttatgtttttggagaagatgttggttttggtggggttttc
cgttgcactaccgggttggccgaacgatttggtaaaaacagggttttcaacacccctctt
tgtgaacagggcattgttggatttggcattggtttagccgctatgggtaatcgtgctata
gcagaaatacagttcgcagattatatatatcctgcttttgatcagattgtcaatgaagct
gccaaattcagatatagaagtgggaatcagttcaattgtggaggcttaacagtaagagct
ccatacggtgctgttggccatggtggacattatcattcgcagtcacctgaagctttcttc
tgtcatgttcctggtatca---aagtggtcattccacgaagcccacagcaagcaaaagga
ttgttactgtcatgcatacgtgatccaaatcctg---ttgtcttctttgaaccaaagtct
ctttaccgtgttgcagttgagaatgttcctgaggatgattacatgttgcctttgtcacag
gcagaggtgattagagaaggcagtgatatcacacttgttgggtggggagctcagctagct
gtcatggaagaagcctgtgttgaagctgagagggaaggaatctcatgtgagcttatagac
ttgagaactcttttaccttgggataaggaaaccgtggaagcttctgtcagaaaaactgga
aggttacttattagccatgaagccccaataacaggaggttttggtgctgaaattgcagct
tctattgttgaacgttgcttcttaagggta------------------------------
------------------------------------------------------------
---------------------------
>PAFTOL005025
------------------------------------------------------------
------------------------------------------------------------
------------------------------------------------------------
------------------------------------------cagggcaattgtgctata
gcagaaatacagtttgcagattatatatatcctgcttttgatcagattgtcaatgaagct
gccaaattcagatatagaagtgggaatcagttcaattgtggaggcttaacagtaagagcc
ccatacggtgctgttggccatggtggacattatcattcgcagtcacctgaagctttcttc
tgtcatgttcctggtatca---aagtggtcattccacgaagcccacagcaagcaaaagga
ttgttgctgtcatgcatacgtgatccaaatcctg---ttgtcttctttgaaccaaaggct
ctttaccgtgttgcagttgagaatgttcctgaggatgattacatgttgcctttgtcacag
gcagaggttattagasaaggcagtgayatcacacttgtcgggtggggagctcagctagct
gtcatggaagaagyctgtgctgaagctgagaag---------------------------
------------------------------------------------------------
------------------------------------------------------------
------------------------------------------------------------
------------------------------------------------------------
---------------------------
>PAFTOL005026
------------------------------------------------------------
------------------------------------------------------------
------------------------------------------------------------
------cagggcattgtgggatttggcattggtttagccgctawgggcaatygtgctata
gcagaaatacagttygcagattatatatatcctgcttttgatcagattgtcaatgaagct
gccaaattcagatatagaagtgggaatcagttcaattgtggaggcttaacagtaagagcc
ccatayggtgctgttggccatggtggacattatcattcgcagtcacctgaagctttcttc
tgtcatgttcctggtatca---aagtggtcattccacgaagcccacagcaagcaaaagga
ttgttrctgtcatgcatacgtgatccaaatcctg---ttgtcttctttgaaccaaaggct
ctttaccgtgttgcagttgagaatgtccctgaggatgattacatgttgcctttgtcacag
gcagaggttattagagaaggcagtgacatcacacttgtcgggtggggagctcagctagct
gtcatggaagaagcctgtgctgaagctgagaaggaaggaatctcatgtgagcttatagac
ttgagaactcttttaccttgggataaggaaaccgtggaagcttctgtcagaaaaactgga
aggttacttattagccatgaagccccaataacaggaggttttggtgctgaaattgcagct
tctattgttgaacgttgcttcttaagggta------------------------------
------------------------------------------------------------
---------------------------
>PAFTOL005035
------------------------------------------------------------
------------------------------------------------------------
------------------------------------------gttttgctgacatcaatt
tttcttcagggcattgttggatttggcattggtttggccgctatgggcaatcgtgctata
gcagaaatacagttcgcagattatatatatcctgcttttgatcagattgtcaatgaagct
gccaaattcagatatagaagtgggaatcagttcaattgtggaggcttaacagtaagagct
ccatatggtgctgttggccatggtggacattatcattcgcagtcacctgaagctttcttc
tgtcatgttcctggtatca---aagtggtcattccacgaagcccacagcaagcaaaagga
ttgttactgtcatgcatacgtgatccaaatcctg---ttgtcttctttgaaccaaagtct
ctttaccgtgttgcagtggagaatgttcctgaggatgattacatgttgcctttgtcacag
gcagaggtgattagagaaggcagtgacatcacacttgttgggtggggagctcagctagct
gtcatggaagaagcctgtgctgaagctgagaaggaaggaatctcatgtgagcttatagac
ttgagaactcttttaccttgggataaggaaaccgtggaagcttctgtcagaaaaactgga
aggttacttattagccatgaagccccaataacaggaggttttggtgctgaaattgcagct
tctattgttgaacgttgcttcttacgggta------------------------------
------------------------------------------------------------
---------------------------
>PAFTOL005042
------------------------------------------------------------
------------------------------------------------------------
------------------------------------------gtatatgctgcttgtttt
gctgttcagggmattgttggatttggcattggtttagccgctatgggcaatcgtgctata
gcagaaatacagttygcagattatatatatcctscttttgatcagattgtcaatgaagct
gccaaattcagatatagaagtgggaatcagttcaattgtggaggcttaacagtaagagct
ccatacggtgctgttggccatggtggacattatcattcgcagtcacytgaagctttcttc
tgtyatgttcctgrtatca---aagtggtcattccacgaagcccacagcaagcaaaagga
ttgttrctgtcatgcatacgtgatccaaatcctg---ttgtcttctttgaaccaaagtct
ctttaccgtgttgcagttgagaatgttcctgaggatgattacatgttgcctttgtcacag
gcagaggtgattagagaaggcrgtgayatcacacttgtygggtggggagctcagctagct
gtcatggaagaagcctgtgytgaagctgagaaggaaggaatctcatgtgagcttatagac
ttgagaactcttttaccttgggataaggaaaccgtggaagcttctgtcaaaaaaactgga
aggttactcattagccatgaagccccaataacaggaggttttggtgctgaaattgcagct
tctattgttgaacgttgcttcttaagggta------------------------------
------------------------------------------------------------
---------------------------
>PAFTOL005043
------------------------------------------------------------
------------------------------------------------------------
------------------------------------------------------------
---------------------------------gtcatgtcccagggtaatcgtgctata
gcagaaatacagttcgcagattatatatatcctscttttgatcagattgtcaatgaagct
gccaaattcagatatagaagtgggaatcagttcaattgtggaggcttaacagtaagagct
ccatacggtgctgttggccatggtggacattatcattcgcagtcacytgaagctttcttc
tgtyatgttcctggtatca---aagtggtcattccacgaagcccacrgcaagcaaaagga
ttgytactgtcatgcatacgtgatccaaatcctg---ttgtcttctttgaaccaaagtct
ctttaccgtgttgcagttgagaatgttcctgaggatgattacatgttgcctttgtcacag
gcagaggtgattagagaaggcagtgatatcacacttgttgggtggggagctcagctagct
gtcatggaagaagcctgtgttgaagctgagaaggaaggaatckcatgtgagcttatagac
ttgagaactcttttaccttgggataaggaaaccgtggaagcttctgtcagaaaaactgga
aggttacttattagccatgaagccccaataacaggaggttttggtgctgaaattgcggct
tctattgttgaacgttgcttcttaagggta------------------------------
------------------------------------------------------------
---------------------------
>PAFTOL005047
------------------------------------------------------------
------------------------------------------------------------
------------------------------------------gtatatgctgcttgtttt
gctgttcagggcattgttggatttggcattggtttagcygctatgggaaatcgtgctata
gcagaaatacagtttgcagattatatatatcctgcttttgatcagattgtcaatgaagct
gccaaattcagatatagaagtgggaatcagttcaattgtggaggcttaacagtaagagct
ccatacggtgctgttggccatggtggacattatcattcgcagtcacctgaagctttcttc
tgtcatgttcctggtatca---aagtggtcattccacgaagcccacagcaagcaaaagga
ctgttgctgtcatgcatacgtgatccaaatcctg---ttgtcttctttgaaccaaagtct
ctttaccgtgttgcagttgagaacgttcctgaggatgattacatgttgcctttgtcacag
gcagaggtgattagagaaggcagtgacatcacacttgtcgggtggggagctcagctagct
gtcatggaagaagcctgtgctgaagctgaggaggaaggaatctcatgtgagcttatagac
ttgagaactcttttaccttgggataaggaaaccgtggaagcttctgtcagaaaaactgga
aggttgcttattagccatgaagccccaataacaggaggttttggtgctgaaattgcagct
tctattgttgaacgttgcttcttaagggta------------------------------
------------------------------------------------------------
---------------------------
>PAFTOL005169
------------------------------------------------------------
------------------------------------------------------------
------------------------------------------------------------
------------------------------------------------------------
------------------------------------------------------------
------------------------------------------------------------
------------------------------------------------------------
------------------------------------------------------------
------------------------------------------------------------
ctttaccgtgttgcagttgagaatgttcctgagaatgattacatgttacctttgtcacaa
gcagaggtgattagagaaggcagtgacatcacacttgtcgggtggggagctcagctagct
gtcatggaagaagcctgtgctgaagctgagaag---------------------------
------------------------------------------------------------
------------------------------------------------------------
------------------------------------------------------------
------------------------------------------------------------
---------------------------
>PAFTOL007498
------------------------------------------------------------
---------------aggtcttatgtttttggagaagatgttggttttggtggggttttc
cgttgcactatggggctggccgaacaatttggtaaaaacagggttttcaacacccctctt
tgtgaacagggcattgttggatttggcattggtttagccgctatgggcaatcgtgctata
gcagaaatacagtttgcagattatatatatcctgcktttgatcagattgtcaatgaagcg
gccaaattcagatatagaagtgggaatcagttcaattgtggaggcttaacagtaagagct
ccatacggtgctgttggccatggtggacattatcattcacagtcacctgaagctttcttc
tgtcatgttcctggtatca---argtggtcattccacgaagcccacggcaagcaaaagga
ttgttgctgtcatgcatacgtgatccaaatcctg---ttgtcttctttgaaccaaagtct
ctttaccgtgttgcagttgagaatgttcctgaggatgattacatgttgcctttgtcacag
gcagaggtgattagagaaggcggtgacatcacacttgtcgggtggggagctcagctagct
gtcatggaagaagcctgtgctgaagctgagaaggaaggaatctcatgtgagcttatagac
ttgagaactcttttaccttgggataaggaaaccgtggaagcctctgtcagaaaaactgga
aggctacttattagccatgaagccccaataacaggaggttttggtgctgaaattgcagcg
tctattgttgaacgttgcttcttaagggta------------------------------
------------------------------------------------------------
---------------------------
>PAFTOL008060
------------------------------------------------------------
---------------aggtcttatgtttttggagaagatgttggttttggtggggttttc
cgttgcactatcgggctggccgaacgatttggtaaaaacagggttttcaacacccctctt
tgtgaa------------------------------------------------------
------------------------------------------cagattgtcaatgaagct
gccaaattccgatatagaagtgggaatcagttcaattgtggaggcttaacagtaagagct
ccatatggtgctgttggccatggtggacattatcattcgcagtcacctgaagctttcttc
tgtcatgttcctggtatca---aagtggtcattccacgaagcccacagcaagcaaaagga
ttgttactgtcatgcatacgtgatccaaatcctg---ttgtcttctttgaaccaaagtct
ctttaccgtgttgcagttgagaatgttcctgaggatgattacatgttgcctttgtcacag
gcagaggtgattagagaaggcagtgacatcacacttgttgggtggggagctcagctagct
gtcatggaagaagcctgtgctgaagctgagaag---------------------------
------------------------------------------------------------
------------------------------------------------------------
------------------------------------------------------------
------------------------------------------------------------
---------------------------
>PAFTOL008062
------------------------------------------------------------
---------------aggtcttatgtttttggagaagatgttggttttggtggggttttc
cgttgcactatcgggctggccgaacgatttggtaaaaacagggttttcaacacccctctt
tgtgaacagggcattgttggatttggcattggtttagccgctatgggcaatcgtgctata
gcagaaatacagttcgcagattatatatatcctgcttttgatcagattgtcaatgaagct
gccaaattcagatatagaagtgggaatcagttcaattgtggaggcttaacagtaagagct
ccttatggtgctgttggccatggtggacattatcattcgcagtcacctgaagctttcttc
tgtcatgttcctggtatca---aagtggtcattccacgaagcccacagcaagcaaaagga
ttgttactgtcatgcattcgtgatccaaatcctg---ttgtcttctttgaaccaaagtct
ctttaccgtgttgcagttgagaatgttcctgaggatgattacatgttgcctttgtcacag
gcagaggtgattagagaaggcagtgacatcacacttgttgggtggggagctcagctagct
gtcatggaagaagcctgtgctgaagctgagaaggaaggaatctcatgtgagcttatagac
ttgagaactcttttaccttgggataaggaaaccgtggaagcttctgtcagaaaaactgga
aggttacttattagccatgaagccccaataacaggaggttttggtgctgaaattgcagct
tctattgttgaacgttgcttcttaagggta------------------------------
------------------------------------------------------------
---------------------------
>PAFTOL008063
ggtggagaagggaagcctatcaatctcttcacagctatcaatcaagctcttcacattgcc
ttggacactgatccccggtcttatgtttttggggaagatgttggttttggtggggttttc
cgttgcactatcgggctggccgaacgatttggtaaaaacagggttttcaacacccctctt
tgtgaacagggcattgttggatttggcattggtttagccgctatgggcaatcgtgctata
gcagaaatacagttcgcagattatatatatcctgcttttgatcagattgtcaatgaagct
gccaaattcagatatagaagtgggaatcagttcaactgtggaggcttaacagtaagagct
ccatatggtgctgttggccatggtggacattatcattcgcagtcacctgaagctttcttc
tgtcatgttcctggtatca---aagtggtcattccacgaagcccacagcaagcaaaagga
ttgttactgtcatgcatacgtgatccaaatcctg---ttgtcttctttgaaccaaagtct
ctttaccgtgttgcagttgagaatgttcctgaggaagattacatgttgcctttgtcacag
gcagaggtgattagagaaggcagtgacatcacacttgttgggtggggagctcagctagct
gtcatggaagaagcctgtgctgaagctgagaaggwaggaatctcatgtgagcttatagac
ttgagaactcttttaccttgggataaggaaaccgtggaagcttctgtcagaaaaactgga
aggttacttattagccatgaagccccaataacaggaggttttggtgctgaaattgcagct
tctattgttgaacgttgcttcttaagggta------------------------------
------------------------------------------------------------
---------------------------
>PAFTOL008084
------------------------------------------------------------
------------------------------------------------------------
------------------------------------------gttttgctgacgtcaatt
ttgcttcagggcattgttggatttggcattggtctagcggctatgggcaatcgagctatt
gcagagatacagtttgctgattatatatatcctgcttttgatcagattgtcaatgaagct
gccaaattcagatatagaagtgggaatcagttcaattgtggtggcttaacagtaagagct
ccatatggygctgttggccatggtggacattatcattcgcagtcaccagaagctttctty
tgtcatgttcctggtatca---aagtggtcattccacgaagcccacagcaagcaaaagga
ttgttgctgtcatgcatacgtgatccaaatcctg---ttgtcttctttgaacctaaggct
ctttaccgtgttgcagtagaraatgttcctgaggatgattacatgttgcctttgtcagag
gcagaggtgattaaagaaggcagtgatatcacacttgttgggtggggagctcagctaggt
gtgatggaagaagcctgtgctgaagctgagaaggaaggaatttcatgtgagctgatagac
ttgagaactcttttaccttgggataaagaaaccgtggaagcttctgtcagaaagactgga
aggttacttattagccatgaagccccaataacaggaggttttggtgctgagattgckgct
tccattgttgagcgttgcttcttaagggta------------------------------
------------------------------------------------------------
---------------------------
>PAFTOL008417
------------------------------------------------------------
------------------------------------------------------------
------------------------------------------gttttgctgacatcaatt
tttcttcagggcattgttggatttggcattggtttagccgctatgggcaatcgtgctata
gcagaaatacagttcgcagattatatatatcctgcttttgatcagattgtcaatgaagct
gccaaattcagatatagaagtgggaatcagttcaattgtggaggcttaacagtaagagct
ccatatggtgctgttggccatggtggacattatcattcgcagtcacctgaagctttcttc
tgtcatgttcctggtatca---aagtggtcattccacgaagcccacagcaagcaaaagga
ttgttactgtcatgcatacgtgatccaaatcctg---ttgtcttctttgaaccaaagtct
ctttaccgtgttgcagttgagaatgttcctgaggatgattacatgttgcctttgtcacag
gcagaggtgattagagaaggcagtgacatcrcactcgttgggtggggagctcagctagct
gtcatggaagaagcctgtgctgaagctgagaag---------------------------
------------------------------------------------------------
------------------------------------------------------------
------------------------------------------------------------
------------------------------------------------------------
---------------------------
>PAFTOL008419
------------------------------------------------------------
------------------tcttatgtttttggagaagatgttggttttggtggggttttc
cgttgcactatcgggctggccgaacgatttggtaaaaacagggttttcaacacccctctt
tgtgaacagggcattgttggatttggcattggtttagccgctatgggcaatcgtgctata
gcagaaatacagttcgcagattatatatatcctgcttttgatcagattgtcaatgaagct
gccaaattcagatatagaagtgggaatcagttcaattgtggaggcttaacmgtaagagct
ccatacggtgctgttggccatggtggacattatcattcgcagtcacctgaagctttcttc
tgtcatgttcctggtatca---aagtggtcattccacgaagcccacagcaagcaaaagga
ttgttactgtcatgcatacgtgatccaaatcctg---ttgtcttctttgaaccaaagtct
ctgtaccgtgttgcagttgagaatgttcctgaggatgattacatgttgcctttgtcacag
gcagaggtgattagagaaggcagtgatatcacacttgttgggtggggagctcagctagct
gtcatggaagaagcctgtgttgaagctgagaaggaaggaatctcatgtgagcttatagac
ttgagaactcttttaccttgggataaggaaaccgtagaagcttctgtcagaaaaactgga
aggttacttattagccatgaagccccaataacaggaggttttggtgctgaaattgcggct
tctattgttgaatgttgcttcttaagggta------------------------------
------------------------------------------------------------
---------------------------
>PAFTOL008421
------------------------------------------------------------
------------------------------------------------------------
------------------------cgattcggtaaaaacagggtgttcaacacccctctt
tgtgaacagggcattgttggatttggcattggtttagccgctatgggcaatcgtgctata
gcagaaatacagtttgcagattatatatatcctgcttttgatcagattgtcaatgaagct
gccaaattcagatatagaagtgggaatcagttcaattgtggaggcttaacagtaagagct
ccatacggtgctgttggccatggtggacattatcattcgcagtcacctgaagctttcttc
tgtcatgttcctggtatca---aagtggtcattccacgaagcccacagcaagcaaaagga
ttgttgctgtcatgcatacgtgatccaaatcctg---ttgtcttctttgaaccaaagtct
ctttaccgtgttgcagttgagaatgttcctgaggatgattacatgttgcctttgtcgcag
gcagaggtgattagagaaggcagtgacatcacacttgtcgggtggggagctcagctagct
gtcatggaagaagcctgtgctgaagctgagaaggwaggaatctcatgtgagcttatagac
ttgagaactcttttaccttgggataaggaaactgtggaagcttctgtcagaaaaacggga
aggttacttattagccatgaagccccaataacaggaggttttggtgctgaaattgcagct
tctattgttgaacgttgcttcttaagggta------------------------------
------------------------------------------------------------
---------------------------
>PAFTOL008422
------------------------------------------------------------
------------------------------------------------------------
------------------------------------------gtttggctgacatcaatt
tttcttcagggcattgttggatttggcattggtttagcggctatgggcaatcgtgctata
gcagaaatacagtttgcagattatatatatcctgcttttgatcag---------------
------------------------------------------------------------
------------------------------------------------------------
---------------------caggtggtcattccacgaagcccacagcaagcaaaagga
ttgttgctgtcatgcatacgtgatccaaatcctg---tcgtcttctttgaaccaaagtct
ctttaccgtgttgcagttgagaatgttcctgaggatgattacatgttgcccttgtcaaag
gcagaggtgattagagaaggcagtgacatcacacttgtcgggtggggagctcagctagct
gtcatggaagaagcctgtgctgaagctgagaaggaaggaatttcatgtgagcttatagac
ttgagaactcttttaccttgggataaggaaactgtggaagcttctgtcagaaaaacagga
aggttacttgtgagt---------------------------------------------
------------------------------------------------------------
------------------------------------------------------------
---------------------------
>PAFTOL008423
------------------------------------------------------------
---------------aggtcttatgtttttggagaagatgtaggttttggtggggttttc
cgttgcactatcgggctggccgaacgatttggtaaaaacagggttttcaacacccctctt
tgtgaacagggcattgttggatttggcattggtttagccgctatgggaaatcgtgctata
gcagaaatacagtttgcagattatatatatcctgcttttgatcagattgtcaatgaagct
gccaaattcagatatagaagtgggaatcagttcaattgtggaggcttaacagtaagagct
ccatacggtgctgttggccatggtggacattatcattcgcagtcacctgaagctttcttc
tgtcatgttcctggtatca---aagtggtcattccacgaagcccacagcaagcaaaagga
ctgttgctgtcatgcatacgtgatccaaatcctg---ttgtcttctttgaaccaaagtct
ctttaccgtgttgcagttgagaacgttcctgaggatgattacatgttgcctttgtcacag
gcagaggtgattagagaaggcagtgacatcacacttgtcgggtggggagctcagctagct
gtcatggaagaagcctgtgctgaagctgagaaggaaggaatctcatgtgagcttatagac
ttgagaactcttttaccttgggataaggaaaccgtggaagcttctgtgagaaaaactgga
aggttacttattagccatgaagccccaataacaggaggttttggtgctgaaattgcagct
tctattgttgaacgttgcttcttaagggta------------------------------
------------------------------------------------------------
---------------------------
>PAFTOL008436
------------------------------------------------------------
---------------aggtcttatgtttttggagaagatgttggttttggtggggttttc
cgttgcactatcgggctggccgaacgatttggtaaaaacagggttttcaacacccctctt
tgtgaacagggcattgttggatttggcattggtttagccgctatgggcaatcgtgctata
gcagaaatacagtttgcagattatatatatcctgcttttgatcagattgtcaatgaagct
gccaaattcagatatagaagtgggaatcagttcaattgtggaggcttaacagtaagagct
ccatacggtgctgttggccatggtggacattatcattcgcagtcacctgaagctttcttc
tgtcatgttcctggtatca---aagtggtcattccacgaagcccacagcaagcaaaagga
ttgttgctgtcatgcatacgtgatccaaatcctg---ttgtcttctttgaaccaaagtct
ctttaccgtgttgcagttgagaatgttcctgaggatgattacatgttgcctttgtcacag
gcagaggtgattagagaaggcagtgacatcacccttgtcgggtggggagctcagctagct
gtcatggaagaagcctgtgctgaagctgagaaggaaggaatctcatgtgagcttatagac
ttgagaactcttttaccttgggataaggaaactgtggaagcttctgtcagaaaaactgga
aggttacttattagccatgaagccccaataacaggaggttttggcgctgaaattgcagct
tctattgttgaatgttgcttcttaagggta------------------------------
------------------------------------------------------------
---------------------------
>PAFTOL008439
------------------------------------------------------------
---------------agatcttatgtttttggagaagatgttggttttggtggggttttc
cgttgcactatcgggctggccgaacaatttggtaaaaacagggttttcaacacccctctt
tgtgaacagggcattgttggatttggcattggtttagccgctatgggcaatcgtgctata
gcagaaatacagtttgcagattatatatatcctgcttttgatcagattgtcaatgaagct
gccaaattcagatatagaagtgggaatcagttcaattgtggaggcttaacagtaagagct
ccatayggtgcygttggccatggtggacattatcattcgcagtcacctgaagctttcttc
tgtcatgttcctggtatca---aagtggttattccacgaagcccacagcaagcaaaagga
ttgttgctgtcatgcatacgtgatccaaatcctg---ttgtcttctttgaaccaaagtct
ctttaccgtgttgcagttgagaatgttcctgaggaggattacatgttgcctttgtcacag
gcagaggtgattagagaaggyagtgacatcacacttgtcgggtggggagctcagctagct
gtcatggaagaagcstgtgctgaagctgagaaggaaggaatctcatgtgagcttatagac
ttgagaactcttttaccttgggataaggaaaccgtggaagcttctgtmagaaaaactgga
aggttacttattagccatgaagccccaataacaggaggttttggtgctgaaattgcwgct
tctattgttgaacgttgcttcttaagggta------------------------------
------------------------------------------------------------
---------------------------
>PAFTOL008881
------------------------------------------------------------
---------------aggtcttatgtttttggagaagatgttggttttggtggggttttc
cgttgcactatyggrctggccgaacgatttggtaaaaacagggttttcaacacccctctt
tgtgaacagggcattgttggatttggcattggtttagccgctatgggcaatcgtgctata
gcagaaatacagtttgcagattatatatatcctgcttttgatcagattgtcaatgaagct
gccaaattcagatatagaagtgggaatcagttyaattgtggaggcttaacagtaagagct
ccatacggtgctgttggccatggtggacattatcattcgcagtcacctgaagctttcttc
tgtcatgttcctggtatca---aagtggtcattccacgaagcccacagcaagcaaaagga
ttgttgctgtcatgcatacgtgatccaaatcctg---ttgtcttctttgaaccaaagtct
ctttaccgtgttgcagttgagaatgttcctgaggatgattacatgttgcctttgtcacag
gcagaggtgattagagaaggcagtgacatmacacttgtcgggtggggagctcagctagct
gtcatggaagaagcctgtgctgaagctgagaaggaaggaatctcatgtgagcttatagac
ttgagaactcttttaccttgggayaaggaaaccgtggaagcttctgtcagaaaaactgga
aggttacttattagccatgaagccccaataacaggaggytttggtgctgaaattgcagct
tctattgttgaacgttgcttcttaagggta------------------------------
------------------------------------------------------------
---------------------------
>PAFTOL009175
------------------------------------------------------------
------------------------------------------------------------
------------------------------------------------------------
------------------------------------------cagggcaatcgtgctata
gcagaaatacagtttgcagattatatatatcctgcgtttgatcagattgtcaatgaagct
gccaaattcagatatagaagtgggaatcagttcaattgtggaggcttaacagtaagagct
ccatatggtgctgttggccatggtggacattatcattcgcagtcacctgaagctttcttc
tgtcatgttcctggtatca---aagt----------------------------------
------------------------------------------------------------
--------------------------------------ktacatgttgcctttgtcacag
gcagaggtgattagagaaggcagtgacatcacacttgtcgggtggggagctcagctagct
gtcatggaagaagcctgtgctgaagctgagaaggaaggaatctcatgtgagcttatagac
ttgagaactcttttaccttgggataaggaaactgtggaagcctctgtcaggaaaactgga
aggttacttattagccatgaagccccaataacaggaggttttggtgctgaaattgcagct
tctattgttgaacgctgcttcttaagggta------------------------------
------------------------------------------------------------
---------------------------
>PAFTOL009179
------------------------------------------------------------
---------------aggtcttatgtttttggagaagatgttggttttggtggggttttc
cgttgcactatcgggctggccgaacgatttggtaaaaacagggttttcaacacccccctt
tgt---------------------------------------------------------
------------------------------------------------------------
------------------------------------------------------------
------------------------------------------------------------
------------------------------------------------------------
------------------------------------------------------------
------------------------------------------------------------
gaacaggtgattagagaaggcagtgacatcacacttgttgggtggggagctcagctagct
gtcatggaagaagcctgtgctgaagctgagaag---------------------------
------------------------------------------------------------
------------------------------------------------------------
------------------------------------------------------------
------------------------------------------------------------
---------------------------
>PAFTOL009181
------------------------------------------------------------
------------------------------------------------------------
------------------------------------------------------------
------------------------------------------------------------
------------------------------------------------------------
------------------------------------------------------------
------------------------------------------------------------
------------------c---aggtggtmattccacgaagcccacarcaagcaaaagga
ttgttactgtcatgcatacgtgatccaaatcctg---twgtcttctttgaactaaagtct
ctktaccgygttgcagttgagaatgttcctgaggatgattacatgttgcctttgtcacag
gcagaggtgattagagaaggcagtgayatcacacttgttgggtggggagctcagctagct
gtcatggaagaagcctgtgytgaagctgagaaggaaggaatctcatgtgagcttatagac
ttgagaactcttttaccttgggataaggaaaccgtggaagcttctgtcagaaaaactgga
aggttacttgtg------------------------------------------------
------------------------------------------------------------
------------------------------------------------------------
---------------------------
>PAFTOL009183
------------------------------------------------------------
------------------------------------------------------------
------------------------------------------------------------
------------------------------------------------------------
------------------------------------------------------------
------------------------------------------------------------
------------------------------------------------------------
------------------c---aggtggtcattccacgaagcccacagcaagcaaaagga
ttgttactgtcatgcatacgtgatccaaatcctg---tagtcttctttgaaccaaagtct
ctttaccgtgttgcagttgagaatgttcctgaggatgattacatgttgcctttgtcacag
gcagaggtgattagagaaggcagtgacatcacacttgttgggtggggagctcagctagct
gtcatggaagaagcctgtgctgaagctgagaaggaaggaatctcatgtgagctcatagac
ttgagaactcttttaccttgggataaggaaaccgtggaagcttctgtcagaaaaactgga
aggtta------------------------------------------------------
------------------------------------------------------------
------------------------------------------------------------
---------------------------
>PAFTOL009185
------------------------------------------------------------
---------------aggtcttatgtttttggagaagatgttggttttggtggggttttc
cgttgcactatcgggctggccgaacgatttggtaaaaacagggttttcaacacccctctt
tgtgaacagggcattgttggatttggcattggtttagccgctatgggcaattgtgctata
gcagaaatacagttcgcagattatatatatcctgcttttgatcagattgtcaatgaagct
gccaaattcagatatagaagtgggaatcagttcaattgtgggggcttaacagtaagagct
ccatacggtgctgttggccatggtggacattatcattcgcagtcacctgaagctttcttc
tgtcatgttcctggtatca---aagtggtcattccacgaagcccacagcaagcaaaagga
ttgttgctgtcatgcatacgtgatccaaatcctg---ttgtcttctttgaaccaaagtct
ctttaccgtgttgcagttgagaatgttcctgaggatgattacatgttgcctttgtcacag
gcagaggtgattagggaaggcagtgacatcacacttgtcgggtggggagctcagctagct
gtcatggaagaagccattgctgaagctgagaaggaaggaatctcatgtgagcttatagac
ttgagaactcttttaccttgggataaggaaaccgtggaagcttctgtcaggaaaactgga
aggttacttattagccatgaagccccaataacaggaggttttggtgctgaaattgcagct
tctattgttgaacgttgcttcttaagggta------------------------------
------------------------------------------------------------
---------------------------
>PAFTOL009187
------------------------------------------------------------
------------------------------------------------------------
------------------------------------------gtatatgctgcttgtttt
gctgttcagggcattgttggatttggcattggtttagctgctatgggcaatcgtgctata
gcagaaatacagtttgcagattatatatatcctgcttttgatcagattgtcaaygaagct
gccaaattcagatatagaagtgggaatcagttcaattgtggaggcttaacagtaagagct
ccatatggtgctgttggccatggtggacattatcattcgcagtcacctgaagctttcttc
tgtcatgttcctggtatca---aagtggtcattccacgaagcccacagcaagcaaaagga
ttgttgctgtcatgcatacgtgatccaaatcctg---ttgtcttctttgaaccaaagtct
ctttaccgtgttgcagttgagaatgttcctgaggatgattacatgytgcctttgtcacag
gcagaggtgattagagaaggcagtgacatcacacttgtcgggtggggagctcagctagct
gtcatggaagaagcctgtgctgaagctgagaaggaaggaatctcatgtgagcttatagac
ttgagaactcttttaccttgggataaggaaaccgtggaagcttctgtcagaaaaactgga
aggttactcattagccatgaagccccaataacaggaggttttggtgctgaaattgcagct
tctattgttgaacgttgcttcttaagggta------------------------------
------------------------------------------------------------
---------------------------
>PAFTOL009189
------------------------------------------------------------
------------------------------------------------------------
------------------------------------------gttttgctgacatcaatt
tttcttcagggcattgttggatttggcattggtttagccgctatgggcaatcgtgctata
gcagaaatacagtttgcagattatatatatcctgcttttgatcagattgtcaatgaagct
gccaaattcagatatagaagtgggaatcagttcaattgtggaggcttaacagtaagagct
ccatatggtgctgttggccatggtggacattatcattcgcagtcacctgaagctttcttc
tgtcatgttcctggtatca---aagtggtcattccacgaagcccacagcaagcaaaagga
ttgttactgtcatgcatacgtgatccaaatcctg---ttgtcttctttgaaccaaagtct
ctttaccgtattgcagttgagaatgttcctgaggatgattacatgttgcctttgtcacag
gcagaggtgattagagaaggcagtgacatcacacttgttggttggggagctcagctagct
gtcatggaagaagcctgtgctgaagctgagaaggaaggaatatcatgtgagcttatagac
ttgagaactcttttaccttgggataaggaaaccgtggaagcttctgtcagaaaaactgga
aggttacttattagccatgaagccccaataacaggaggttttggtgctgaaattgcagct
tctattgttgaacgttgcttcttaagggta------------------------------
------------------------------------------------------------
---------------------------
>PAFTOL009191
------------------------------------------------------------
---------------aggtcttatgtttttggggaagatgttggttttggtggggttttc
cgttgcactatcgggctggccgaacgatttggtaaaaacagggttttcaacacccctctt
tgtgaacagggcattgttggatttggcattggtttagccgctatgggtaatcgtgctata
gcagaaatacagttcgcagattatatatatcctgcttttgatcagattgtcaatgaagct
gccaaattcagatatagaagtgggaatcagttcaattgtggaggcttaacagtaagagct
ccatacggtgctgttggccatggtggacattatcattcgcagtcacctgaagctttcttc
tgtcatgttcctggtatca---aagtggtcattccacgaagcccacagcaagcaaaagga
ttgttactgtcatgyatacgtgatccaaatcctg---ttgtcttctttgaaccaaagtct
ctttaccgtgttgcagttgagaatgttcctgaggatgattacatgttgcctttgtcacag
gcagaggtgattagagaaggcastgatatcacacttgttgggtggggagctcagctagct
gtcatggaagaagcctgtgttgaagctgagaaggwaggaatctcatgtgagcttatagac
ttgagaactcttttaccttgggataaggaaaccgtggaagcttctgtcagaaaaactgga
aggttacttattagccatgaagccccaataacaggaggttttggtgctgaaattgcggct
tctattgttgaacgttgcttcttaagggta------------------------------
------------------------------------------------------------
---------------------------
>PAFTOL009193
------------------------------------------------------------
---------------aggtcttatgtttttggagaagatgttggttttggtggggttttc
cgttgcactatcgggctggcygaacgatttggtaaaaacagggtgttcaacactcctctt
tgtgaacagggcattgttggatttggcattggtttagcygctatgggcaatcgtgctata
gcagaaatacagtttgcagattatatatatcctgcttttgaccagattgtcaatgaagct
gccaaattcagatatagaagtgggaatcagttcaattgtggaggcttaacagtaagagct
ccmtacggtgctgttggccatggtggacaytatcattcgcagtcacctgaagctttcttc
tgtcatgttcctggtatca---aagtg---------------------------------
---ctgttgattatcaaatggaattcagataacagatttgttgtattggtgtttcagtct
ctttaccgtgttgcagttgagaatgttcctgaggatgattacatgttgccattgtcacag
gcakaggtgattagagaaggcagtgacatcacacttgtsgggtggggagctcagctagct
gtcatggaagaagcttgtgctgaagctgagaaggaaggaatctcatgtgagcttatagac
ttgagaactcttttaccttgggataaggaaactgtcgaagcttctgtcagaaaaactgga
aggttacttattagccatgaagccccaataacaggaggttttggtgctgaaattgcagct
tctattgttgaacgttgcttcttaagggta------------------------------
------------------------------------------------------------
---------------------------
>PAFTOL009195
------------------------------------------------------------
------------------------------------------------------------
------------------------------------------gttttgctgacatcaatt
tttcttcagggcattgttggatttggcattggtttagccgctatgggtaactgtgctata
gcagaaatacagttcgcagattatatatatcctgcttttgatcagattgtcaatgaagct
gccaaattcagatatagaagtgggaatcagttcaattgtggaggcttaacagtaagagct
ccatatggtgctgttggccatggtggacattatcattcgcagtcacctgaagctttcttc
tgtcatgttcctggtatca---aagtggtcattccacgaagcccacrgcaagcaaaagga
ttgttactgtcatgcatacgtgatccaaatcctg---ttgtcttctttgaaccaaagtct
ctttaccgtgttgcagttgagaatgttcctgaggatgattacatgttgcctttgtcacag
gcagaggtgattagagaaggcagtgatatcacacttgttgggtggggagctcagctagct
gtcatggaagaagcctgtgttgaagctgagaaggaaggaatctcatgtgagcttatagac
ttgagaactcttttaccttgggat------------------------------------
------------------------------------------------------------
------------------------------------------------------------
------------------------------------------------------------
---------------------------
>PAFTOL009197
------------------------------------------------------------
------------------------------------------------------------
------------------------------------------------------------
------------------------------------------------------------
------------------------------------------------------------
------------------------------------------------------------
------------------------------------------------------------
------------------c---aggtggtcattccacgaagcccacagcaagcaaaagga
ttgttactgtcatgcatacgtgatccaaatcctg---ttgtcttctttgaaccaaagtct
ctttaccgtgttgcagttgagaatgttcctgaggatgattacatgttgcctttgtcacag
gcagaggtgattagagaaggcagtgacatcacacttgttgggtggggagctcagctagct
gtgatggaagaagcytgtgctgaagctgagaaggaaggaatctcatgtgagcttatagac
ttgagaactcttttaccttgggataaggaa------------------------------
------------------------------------------------------------
------------------------------------------------------------
------------------------------------------------------------
---------------------------
>PAFTOL009199
------------------------------------------------------------
---------------aggtcttatgtttttggagaagatgttggttttggtggggttttc
cgttgcactatcgggctggccgaacgatttggtaaaaacagggttttcaacacccctctt
tgtgaacagggcattgttggatttggcattggtttagccgctatgggcaatcgtgctata
gcagaaatacagttcgcagattatatatatcctgcttttgatcagattgtcaatgaagct
gccaaattcagatatagaagtgggaatcagttcaattgtggaggcttaacagtaagagct
ccatatggtgctgttggccatggtggacattatcattcgcagtcacctgaagctttcttc
tgtcatgttcctggtatca---aagtggtcattccacgaagcccacagcaagcaaaagga
ttgttactgtcatgcatacgtgatccaaatcctg---ttgtcttctttgaaccaaagtct
ctttaccgtgttgcagttgagaatgttcctgaggatgattacatgttgcctttgtcacag
gcagaggtrattagagaaggcagtgacatcacacttgttgggtggggagctcagctagct
gtcatggaagaagcctgtgctgaagctgagaaggaaggaatctcatgtgagcttatagac
ttgagaactcttttaccttgggataaggaaaccgtggaagcttctgtcagaaaaactgga
aggttacttattagccatgaagccccaataacaggaggttttggtgctgaaattgcagct
tctattgttgaacgttgcttcttaagggta------------------------------
------------------------------------------------------------
---------------------------
>PAFTOL009203
------------------------------------------------------------
---------------aggtcttatgtttttggagaagatgttggttttggtggggttttc
cgttgcactatcgggctggccgaacgatttggtaaaaacagggttttcaacacccctctt
tgtgaacagggcattgttggatttggcattggtttagccgctatgggtaatcgtgctata
gcagaaatacagttcgcagattatatatatcctgcttttgatcagattgtcaatgaagct
gccaaattcagatatagaagtgggaatcagttcaattgtggaggcttaacagtaagagct
ccatacggtgctgttggccatggtggacattatcattcgcagtcacctgaagctttcttc
tgtcatgttcctggtatca---aagtggtcattccacgaggcccacagcaagcaaaagga
ttgttactgtcatgcatacgtgatccaaatcctg---ttgtcttctttgaaccaaagtct
ctttaccgtgttgcagttgagaatgttcctgaggatgattacatgytgcctttgtcacag
gcagaggtgattagagaaggcagtgatatcacacttgttgggtggggagctcagctagct
gtcatggaagaagcctgtgttgaagctgagaaggwaggaatctcatgtgagcttatagac
ttgagaactcttttaccttgggataaggaaaccgtggaagcttctgtcagaaaaactgga
aggttacttattagccatgaagccccaataacaggaggttttggtgctgaaattgcggct
tctattgttgaacgttgcttcttaagggta------------------------------
------------------------------------------------------------
---------------------------
>PAFTOL009205
------------------------------------------------------------
---------------aggtcttatgtttttggagaagatgttggttttgggggggttttc
cgttgcactattgggctggccgaacgatttggtaaaaacagggttttcaacacccctctt
tgtgaacagggcattgttggatttggcattggtttagctgctatgggcaattgtgctata
gcagaaatacagtttgcagattatatatatcctgcttttgatcagattgtcaatgaagct
gccaaattcagatatagaagtgggaatcagttcaattgtggaggcttaacagtaagagcc
ccatacggtgctgttggccatggtggacattatcattcgcagtcacctgaagctttcttc
tgccatgttcctggtatca---aagtggtcattccacgaagcccrcagcaagcaaaagga
ttgttgctgtcatgcatacgtgatccaaatcctg---ttgtcttctttgaaccaaaggct
ctttaccgtgttgcagttgagaatgttcctgaggatgattacatgttgcctttgtcacag
gcagaggttattagagaaggcagtgacatcacacttgtcgggtggggagctcagctagct
gtcatggaagaagcctgtgctgaagctgagaaggaaggaatctcatgtgagcttatagac
ttgagaactcttttaccttgggataaggaaaccgtggaagcttctgtcagaaaaactgga
aggttacttattagccatgaagccccaataacaggaggttttggtgctgaaattgcagct
tctattgttgaacgttgcttcttaagggta------------------------------
------------------------------------------------------------
---------------------------
>PAFTOL009207
------------------------------------------------------------
------------------------------------------------------------
------------------------------------------------------------
------------------------------------------------------------
------------------------------------------------------------
------------------------------------------------------------
------------------------------------------------------------
------------------c---aggtggtcattccacgaagcccacagcaagcaaaagga
ttgttgctgtcatgcatacgtgatccaaatcctg---ttgtcttctttgaacctaaggct
ctttaccgtgttgcagtagagaatgttcctgaggatgattacatgttgcctttgtcagag
gcagaggtgattaaagaaggcrgtgatatcacacttgttgggtggggagctcagctaggt
gtgatggaagaagcctgtgctgaagctgagaaggaaggaatttcatgtgagctgatagac
ttgagaactcttttaccttgggataaagaaaccgtggaagcttctgtcagaaagactgga
aggttacttattagccatgaagccccaataacaggaggttttggtgctgagattgcggct
tccattgttgagcgttgcttcttaagggta------------------------------
------------------------------------------------------------
---------------------------
>PAFTOL009209
------------------------------------------------------------
---------------aggtcttatgtttttggagaagatgtaggttttggtggggttttc
cgttgcactatcgggctggccgaacgatttggtaaaaacagggttttcaacacccctctt
tgtgaacagggcattgttggatttggcattggtttagccgctatgggaaatcgtgctata
gcagaaatacagtttgcagattatatatatcctgcttttgatcagattgtcaatgaagct
gccaaattcagatatagaagtgggaatcagttcaattgtggaggcttaacagtaagagct
ccatacggtgctgttggccatggtggacattatcattcgcagtcmcctgaagctttcttc
tgtcatgttcctggtatca---aagtggtcattccacgaagcccacagcaagcaaaagga
ctgttgctgtcatgcatacgtgatccaaatcctg---ttgtcttctttgaaccaaagtct
ctttaccgtgttgcagttgagaacgttcctgaggatgattacatgttgcctttgtcacag
gcagaggtgattagagaaggcagtgacatcacacttgtcgggtggggagctcagctagct
gtcatggaagaagcctgtgctgaagctgagaaggaaggaatctcatgtgagcttatagac
ttgagaactcttttaccttgggataaggaaaccgtggaagcttctgtgagaaaaactgga
aggttacttattagccatgaagccccaataacaggaggttttggtgctgaaattgcagct
tctattgttgaacgttgcttcttaagggtaawcatgttaactgtcgcattgttttccttg
gattcc------------------------------------------------------
---------------------------
>PAFTOL009215
------------------------------------------------------------
------------------tcttatgtttttggagaagatgttggttttggtggggttttc
cgttgcactatcgggctggccgaacgatttggtaaaaacagggttttcaacacccctctt
tgtgaacagggcattgttggatttggcattggtttagccgctatgggcaatcgtgctata
gcagaaatacagttcgcagattatatatatcctgcttttgatcagattgtcaatgaagct
gccaaattcagatatagaagtgggaatcagttcaactgtggaggcttaacagtaagagct
ccatatggtgctgttggccatggtggacattatcattcgcagtcacctgaagctttcttc
tgtcatgttcctggtatca---aagtggtcattccacgaagcccacagcaagcaaaagga
ttgttactgtcatgcatacgtgatccaaatcctg---ttgtcttctttgaaccaaagtct
ctttaccgtgttgcagttgagaatgttcctgaggaagattacatgttgcctttgtcacag
gcagaggtgattagagaaggcagtgacatcacacttgttgggtggggagctcagctagct
gtcatggaagaagcctgtgctgaagctgagaatgaaggaatctcatgtgagcttatagac
ttgagaactcttttaccttgggataaggaaaccgtggaagcttctgtcagaaaaactgga
aggttacttgtgagt---------------------------------------------
------------------------------------------------------------
------------------------------------------------------------
---------------------------
>PAFTOL009217
------------------------------------------------------------
------------------------------------------------------------
------------------------------------------gttttgctgacatcaatt
tttcttcagggcattgttggatttggcattggtttagctgctatgggcaatcgtgctata
gcagaaatacagttcgcagattatatatatcctgcttttgatcagattgtcaatgaagct
gccaaattcagatatagaagtgggaatcagttcaattgtggaggcttaacagtaagagct
ccatatggtgctgttggccatggtggacattatcattcgcagtcacctgaagctttcttc
tgtcatgttcctggtatca---aagtggtcattccacgaagcccacagcaagcaaaagga
ttgttactgtcatgcatacgtgatccaaatcctg---ttgtcttctttgaaccaaagtct
ctttaccgtgttgcagttgagaatgttcctgaggatgattacatgttgcctttgtcacag
gcagaggtgattagagaaggcagtgacatcacacttgttgggtggggagctcagctagct
gtcatggaagaagcctgtgctgaagctgagaaggwaggaatctcatgtgagcttatagac
ttgagaactcttttaccttgggataaggaaaccgtggaagcttctgtcagaaaaactgga
aggttacttattagccatgaagccccaataacaggaggttttggtgctgaaattgcagct
tctattgttgaacgttgcttcttaagggta------------------------------
------------------------------------------------------------
---------------------------
>PAFTOL009219
------------------------------------------------------------
---------------aggtcttatgtttttggagaagatgttggttttggtggggttttc
cgttgcactatcgggctggccgaacgatttggtaaaaacagggttttcaacacccctctt
tgtgaacaggatttcttctgctcttccttctatatcatgtcccagggcaatcgtgctata
gcagaaatacagttcgcagattatatatatcctgcttttgatcagattgtcaatgaagct
gccaaattcagatatagaagtgggaatcagttcaattgtggaggcttaacagtaagagct
ccatatggtgctgttggccatggtggacattatcattcgcagtcacctgaagctttcttc
tgtcatgttcctggtatca---argtggtcattccacgaagcccacagcaagcaaaagga
ttgttactgtcatgcatacgtgatccaaatcctg---ttgtcttctttgaaccaaagtct
ctttaccgtgttgcagttgagaatgttcctgagratgattacatgttgcctttgtcacag
gcagaggtgattagagaaggcagtgacatcacacttgttgggtggggagctcagctagct
rtcatggaagaagyctgtgctgaagctgagaaga--------------------------
-------------------------------------------ctgtcagaaaaactgga
aggttacttattagccatgaagccccaataacaggaggttttggtgctgaaattgcagct
tctattgttgaacgttgcttcttaagggta------------------------------
------------------------------------------------------------
---------------------------
>PAFTOL009221
------------------------------------------------------------
------------------------------------------------------------
------------------------------------------gttttgctgacatcaatt
tttcttcagggcattgttgggtttggcattggtttagccgctatgggcaatcgtgctata
gcagaaatacagtttgcagattatatatatcctgcttttgatcagattgtcaatgaagct
gccaaattcagatatagaagtgggaatcagttcaattgtggaggcttaacagtaagagct
ccatacggtgctgttggccatggtggacattatcattcgcagtcacctgaagctttcttc
tgtcatgttcctggtatca---argtggtcattccacgaagcccacagcaagcaaaagga
ttgttgctgtcatgcatccgtgatccaaatcctg---ttgtcttctttgaaccaaagkct
ctttaccgtgttgcagttgagaatgttcctgaggatgattacatgttacctttgtcacaa
gcagaggtgattagagaaggcagtgacatcacacttgtcgggtggggagctcagctagct
gtcatggaagaagcctgtgctgaagctgagaaggwaggaatctcatgtgagcttatagac
ttgagaactcttttaccttgggataaggaaaccgtggaagcttctgtcagaaaaactgga
aggttacttattagccatgaagccccaataacaggaggttttggtgctgaaattgcagct
tctattgttgaacgttgcttcttaagggta------------------------------
------------------------------------------------------------
---------------------------
>PAFTOL009223
------------------------------------------------------------
------------------------------------------------------------
------------------------------------------gttttgctgacatcaatt
tttcttcagggcattgttggatttggcattggtttagccgctatgggcaatcgtgctata
gcagaaatacagttcgcagattatatatatcctgcttttgatcagattgtcaatgaagct
gccaaattcagatatagaagtgggaatcagttcaattgtggaggcttaacagtaagagct
ccwtatggtgctgttggccatggtggacattatcattcgcagtcacctgaagctttcttc
tgtcatgttcctggtatca---aagtggtcattccacgaagcccacagcaagcaaaagga
ttgttactgtcatgcatacgtgatccaaatcctg---ttgtcttctttgaaccaaagtct
ctttaccgtgttgcagttgagaatgttcctgaggatgattacatgttgcctttgtcacag
gcagaggtgattagagaaggcagtgacatcacactygttgggtggggagctcagctagct
gtcatggaagaagcctgtgctgaagctgagaaggwaggaatctcatgtgagcttatagac
ttgagaactcttttaccttgggataaggaaaccgtggaagcttctgtcagaaaaactgga
aggttacttattagccatgaagccccaataacaggaggttttggtgctgaaattgcagct
tctattgttgaacgttgcttcttaagggta------------------------------
------------------------------------------------------------
---------------------------
>PAFTOL009225
------------------------------------------------------------
---------------aggtcttatgtttttggagaagatgttggttttggtggggttttc
cgttgcactatcgggctggccgaacgatttggtaaaaacagggttttcaacacccctctt
tgtgaacagggcattgttggatttggcattggtttagccgctatgggcaatcgagctata
gcagaaatacagttcgcagattatatatatcctgcttttgatcagattgtcaatgaagct
gccaaattcagatatagargtgggaatcagttcaattgyggaggcttaacagtaagagct
ccatatggtgctgttggccatggtggacattatcattcgcagtcacctgaagctttcttc
tgtcatgttcctggtatca---aagtggtcattccacgaagcccacagcaagcaaargga
ttgttactgtcatgcatacgtgatccaaaccctg---tygtcttctttgaaccaaagtct
ctttaccgtgttgcagttgagaatgttcctgaggatgaytacatgttgcctttgtcacag
gcagaggtgattagagaaggcagtgacatcacacttgttgggtggggagctcagctagct
gtcatggaagaagcctgtgctgaagctgagaaggwaggaatctcatgtgagcttatagac
ttgagaactcttttaccttgggataaggaaaccgtggaagcttctgtcagaaaaactgga
aggttacttattagccatgaagccccaataacaggaggttttggtgctgaaattgcagct
tctattgttgaacgttgcttcttaagggta------------------------------
------------------------------------------------------------
---------------------------
>PAFTOL009227
------------------------------------------------------------
---------------aggtcttatgtttttggagaagatgttggttttggtggggttttc
cgttgcactatcgggctggccgaacgatttggtaaaaacagggttttcaacacccctctt
tgtgaacagggcattgttggatttggcattggtttagccgctatgggtaatcgtgctata
gcagaaatacagttcgcagattatatatatcctgcttttgatcagattgtcaatgaagct
gccaaattcagatatagaagtgggaatcagttcaattgtggaggcttaacagtaagagct
ccatacggtgctgttggccatggtggacattaccattcgcagtcacctgaagctttcttc
tgccatgttcctggtatca---aagtggtcattccacgaagcccacagcaagcaaaagga
ttgttactgtcatgcatacgtgatccaaatcctg---ttgtcttctttgaaccaaagtct
ctttaccgtgttgcagttgagaatgttcctgaggatgattacatgttgcctttgtcacag
gcrgaggtgattagagaaggcagtgatatcacacttgttgggtggggagctcagctagct
gtcatggaagaagcctgtgttgaagctgagaaggaaggaatctcatgtgagcttatagac
ttgagaactcttttaccttgggataaggaaaccgtggaagcttctgtcagaaaaactgga
aggttacttattagccatgaagccccaataacaggaggttttggtgctgaaattgcggct
tctattgttgaacgttgcttcttaagggta------------------------------
------------------------------------------------------------
---------------------------
>PAFTOL009229
------------------------------------------------------------
------------------------------------------------------------
------------------------------------------gttttgctgacatcaatt
tttcttcagggcattgttggatttggcattggtttagccgctatgggcaatcgtgctata
gcagaaatacagtttgcagattatatatatcctgcttttgatcagattgtcaatgaagct
gccaaattcagatatagaagtgggaatcagttcaattgtggaggcttaacagtaagagct
ccatacggtgctgttggccatggtggacattatcattcgcagtcacctgaagctttcttc
tgtcatgttcctggtatca---aagtggtcattccacgaagccctcagcaagcaaaagga
ttgttgctgtcatgcgtacgtgatccaaatcctg---ttgtcttctttgaaccaaagtct
ctttaccgtgttgcagttgagaatgttcctgaggatgattacatgttgcctttgtcacag
gcagaggtgattagagaaggcagtgacatcacacttgtcgggtggggagctcagctagct
gtcatggaagaagcctgtgctgaagctgagaaggaaggaatctcatgtgagcttatagac
ttgagaactcttttgccttgggataaggaaaccgtggaagcttctgtcagaaaaactgga
aggttgcttattagccatgaagccccaataacaggaggttttggtgctgaaattgcagct
tctattgttgaacgttgcttcttaagggta------------------------------
------------------------------------------------------------
---------------------------
>PAFTOL009231
------------------------------------------------------------
------------------------------------------------------------
------------------------------------------------------------
------------------------------------------------------------
------------------------------------------------------------
------------------------------------------------------------
------------------------------------------------------------
------------------------------------------------------------
------------------------------------------------------------
------------------------------------------------------------
------gtgattagagaaggcagtgacatcacacttgtcgggtggggagctcagctagct
gtcatggaagaagcctgtgctgaagctgagaag---------------------------
------------------------------------------------------------
------------------------------------------------------------
------------------------------------------------------------
------------------------------------------------------------
---------------------------
>PAFTOL009233
------------------------------------------------------------
---------------aggtcttatgtttttggagaagatgttggttttggtggggttttc
csttgcactatcgggytggcygaaygatttggtaaawacagggttttcaacacccctctt
tgtgracagggcattgttggatttggcattggtytagcygctatgggcaatcgtgctata
gcagaratacagtttgcagattatatatatcctgcttttgatcagrttgtcaatgaagct
gccaaattcagatatagaagtgggaatcagttcaattgtggaggcttaacagtaagagct
ccatacrgtgytgttggccatggtggacattatcattcgcagtcacctgaagctttcttc
tgtcacgttcctggtatca---aagtggtcattccacgaagcccacrrcaagcaaaagga
ktgctgctgtcttgcatacgtgatccaaatcccg---ttgtcttctttgaaccaaagtct
ctttaccgtgttgcagttgagaatgttcctgaggatgattacatgttgcctttgtcacag
gcagaggtgattagagaaggcagtgacatcacacttgtcgggtggggagctcagctagct
gtcatsgaagaagcctgtgctgaagctgagaaggaaggaatctcatgtgagcttatagac
ttgagaactcttttaccatgggataaggaaaccgtggaagcttctgtcagaaaaactgga
aggttacttattagccatgaagccccaataacaggaggttttggtgctgagattgcagct
tctattgttgaacgttgcttcttaagggta------------------------------
------------------------------------------------------------
---------------------------
>PAFTOL009235
------------------------------------------------------------
------------------------------------------------------------
------------------------------------------gttttgctgacgtcaatt
tttcttcagggcattgttggatttggcattggtctagcggctatgggcaatagagctatt
gcagagatacagtttgctgattatatatatcctgcttttgatcagattgtcaatgaagct
gccaaattcagatatagaagtgggaatcagttcaattgtggtgggttaacagtaagagct
ccatatggtgctgttggccatggtggacattatcattcgcagtcaccagaagctttcttc
tgtcatgttcckggtatca---aagtggtcattccacgaagcccacagcaagcaaaagga
ttgttgctgtcatgcatacgtgatccaaatcctg---ttgtcttctttgaacctaaggct
ctttaccgtgttgcagtagagaatgttcctgaggatgattacatgttgcctttgtcagag
gcagaggtgattaaagaaggcagtgacatcacacttgttggttggggagctcagctaggt
gtcatggaagaagcctgtgctgaagctgagaaggwaggaatttcatgtgagctgatagac
ttgagaactcttttaccttgggataaagaaactgtggaagcttctgtcagaaagactgga
aggttacttattagccatgaagccccaataacaggaggttttggtgctgagattgcggct
tccattgttgagcgttgcttcttaagggta------------------------------
------------------------------------------------------------
---------------------------
>PAFTOL009239
------------------------------------------------------------
------------------------------------------------------------
------------------------------------------gttttgctgacatcaatt
tttcttcagggcattgttggatttggcattggtttagccgctatgggcaatcgtgctata
gcagaaatacagtttgcagattatatatatcctgcttttgatcagattgtcaatgaagct
gccaaattcagatacagaagtggcaatcagttcaattgtggcggcttaacagtaagagct
ccatacggtgctgttggccatggtggacattatcattcgcagtcacctgaagctttcttc
tgtcatgttcctggtatca---aagtggtcattccacgaagcccacagcaagcaaaagga
ttgttgctgtcatgcatacgtgatccaaatcctg---ttgtcttctttgaaccaaagtct
ctttaccgtgttgcagttgagaatgttcctgaggatgattacatgttgcctttgtcacag
gcagaggtgattagagaaggcagtgacatcacacttgtcgggtggggagctcagctaggt
gtcatggaagaagcctgtgctgaagctgagaaggaaggaatctcatgtgagcttatagac
ttgagaactcttttaccttgggataaggaaaccgtggaagcttctgtcagaaaaactgga
aggttacttattagccatgaagccccaataacaggaggttttggtgctgaaattgcagct
tctattgttgaacgttgcttcttaagggta------------------------------
------------------------------------------------------------
---------------------------
>PAFTOL009241
------------------------------------------------------------
---------------aggtcttatgtttttggagaagatgttggttttggtggggttttc
cgttgcactatcgggctggccgaacgatttggtaaaaacagggttttcaacacccctctt
tgtgaacagggcattgttggatttggcattggtttagccgctatgggcaatcgtgctata
gcagaaatacagttcgcagattatatatatcctgcttttgatcagattgtcaatgaagct
gccaaattcagatatagaagtgggaatcagttcaattgtggaggcttaacagtaagagct
ccatatggtgctgttggccatggtggacattatcattcgcagtcacctgaagctttcttc
tgtcatgttcctggtatca---aagtggtcattccacgaagcccacagcaagcaaaagga
ttgttactgtcatgcatacgtgatccaaatcctg---ttgtcttctttgaaccaaagtct
ctttaccgtgttgcagttgagaatgttcctgaggatgattacatgttgcctttgtcacag
gcagaggtgattagagaaggcagtgacatcacactcgttgggtggggagctcagctagct
gtcatggaagaagcctgtgctgaagctgagaaggwaggaatctcatgtgagcttatagac
ttgagaactcttttaccttgggataaggaaaccgtggaagcttctgtcagaaaaactgga
aggttacttattagccatgaagccccaataacaggaggttttggtgctgaaattgcagct
tctattgttgaacgttgcttcttaagggta------------------------------
------------------------------------------------------------
---------------------------
>PAFTOL009243
------------------------------------------caagctcttcacattgcc
ttggacactgatccccggtcttatgtttttggagaagatgttggttttggtggtgttttc
cgttgcacyatcgggctggccgaacgatttggtaaaaacagggttttcaacacccctctt
tgtgaacagggcattgtgggatttggcattggtttagccgctatgggcaatcgtgctata
gcagaaatacagtttgcagattatatatatcctgcttttgatcagattgtcaatgaagct
gccaaattcagatatagaagtgggaatcagttcaattgtggaggcttaacagtaagagcc
ccatacggtgctgttggccatggcggacattatcattcrcagtcacctgaagctttcttc
tgtcatgttcctggtatca---aagtggtcattccacgaagcccacagcaagcaaaaggg
ttgttgctgtcatgcatacgtgatccaaatcctg---ttgtcttctttgaaccaaagtct
ctttaccgtgttgcagttgagaatgttcctgaggatgattacatgttgcctttgtcacag
gcagaggttattagagaaggcaytgacatcacacttgtcgggtggggagctcagctagct
gtcatggaagaagcctgtgctgaagctgagaaggaaggaatctcatgtgagcttatagac
ttgagaactcttttaccttgggataaggaaaccgtggaagcttctgtc------------
------------------------------------------------------------
------------------------------------------------------------
------------------------------------------------------------
---------------------------
>PAFTOL009245
------------------------------------------------------------
---------------aggtcttatgtttttggagaagatgttggttttggtggggttttc
cgttgcactatcgggctggctgaacgatttggtaaaaacagggttttcaacactcctctg
tgtgaacagggaattgttggatttggcattggtttagccgctawgggcaatcgtgctata
gcagaaatacagtttgcagattatatatatcctgcttttgatcagattgtcaatgaagct
gccaaattcagatatagaagtgggaatcagttcaattgtggaggcttaacagtaagagct
ccatacggtgctgttggccatggtggacattatcattcgcagtcacctgaagctttcttc
tgtcatgttcctggtatca---aagtggtcattccacgaagcccacagcaagcaaaagga
ttgttgctgtcatgcatacgtgatccaaatcctg---ttgtcttctttgaaccaaagtct
ctttaccgtgttgcagttgagaatgttcctgaggatgattacatgttgcccttgtcacag
gcagaggtrattagagaaggcagtgacatcacacttgtcgggtggggagctcagctggct
gtaatggaagaagcctgtgctgaagctgagaaggaaggaatctcatgtgaggttatagac
ttgagaactcttttaccttgggataaggaa------------------------------
------------------------------------------------------------
------------------------------------------------------------
------------------------------------------------------------
---------------------------
>PAFTOL009249
------------------------------------------------------------
------------------------------------------------------------
------------------------------------------------------------
------------------------------------------------------------
------------------------------------------------------------
------------------------------------------------------------
------------------------------------------------------------
------------------c---aggtggtcattccacgaagcccacagcaagcaaaagga
ttgttgctgtcatgcatacgtgatccaaatcctg---ttgtcttctttgaaccaaagtct
ctttaccgtgttgcagttgagaatgttcctgaggatgattacatgttgcctttgtcacag
gcagaggtgattagagaaggcagtgacatcacacttgtcgggtggggagctcagctagct
gtcatggaagaagcctgtgctgaagctgagaag---------------------------
------------------------------------------------------------
------------------------------------------------------------
------------------------------------------------------------
------------------------------------------------------------
---------------------------
>PAFTOL009251
------------------------------------------------------------
------------------------------------------------------------
------------------------------------------------------------
------------------------------------------------------------
------------------------------------------------------------
------------------------------------------------------------
------------------------------------------------------------
---------------------------gtcattccacgtagcccacagcaagcaaaagga
gtgttgctgtcctgcatacgtgatccaaatcctg---ttgtctgctttgaaccaaagtct
ctttaccgtgttgcagttgagaatgttcctgaggatgattacatgttgcctttgtcacag
gcagaggtgattagagaaggcagtgacatcacacttgtcgggtggggagctcagctagct
gtcatggaagaagcctgtgctgaagctgagaaggaaggaatctcatgtgagcttatagac
ttgagaactcttttaccttgggataaggaaaccgtggaagcttctgtcagaaaaactgga
aggttactcattagccatgaagccccaataacaggaggttttggtgctgaaattgcagct
tctaatgttgaacgttgcttctta------------------------------------
------------------------------------------------------------
---------------------------
>PAFTOL009253
------------------------------------------------------------
------------------------------------------------------------
------------------------------------------------------------
------------------------------------------------------------
------------------------------------------------------------
------------------------------------------------------------
------------------------------------------------------------
------------------c---aggtggtcattccacgaagcccacagcaagcaaaagga
ttgttgctgtcatgcatacgtgatccaaatcctg---ttgtcttctttgaacctaaggct
ctttaccgtgttgcagtagagaatgttcctgaggatgattacatgttgcctttgtcagag
gcagaggtgattaaagaaggcagygacatcacacttgttgggtggggagctcagctaggt
gtcatggaagaagcctgtgctgaagctgagaaggaaggaatttcatgtgagctgatagac
ttgagaactcttttaccttgggataaagaaactgtggaagcttctgtcagaaagactgga
aggttacttattagccatgaagccccaataacaggaggttttggtgctgagattgcggct
tccattgttgagcgttgcttcttaagggta------------------------------
------------------------------------------------------------
---------------------------
>PAFTOL009255
------------------------------------------------------------
------------------------------------------------------------
------------------------------------------gttttgctgacatcaatt
tttcttcagggcattgttggatttggcattggtttagctgctatgggcaatcgtgctgta
gcagaaatacagtttgcagattatatatatcctgcttttgatcagattgtcaatgaagct
gccaaattcagatatagaagtggaaatgagttcaattgtggaggcttaacagtaagagct
ccatacggtgctgttggccatggtggacattatcattcgcagtcacctgaagctttcttc
tgtcatgttcctggtatca---aagtggtcattccacgaagcccacagcaagcaaaagga
ttgttgctgtcatgcatacgtgatccaaatcctg---ttgttttctttgaaccaaagtct
ctttaccgtgttgcagttgagaatgttcctgaggatgattacatgttgcctttgtcacag
gcagaaatgattagggaaggcagtgacatcacacttgtcgggtggggagctcagctagct
gtcatggaagaagccattgctgaagctgagaaggaaggaatctcatgtgagcttatagac
ttgagaactcttttaccttgggataaggaaaccgtggaagcttctgtcagaaaaactgga
aggttacttattagccatgaagccccaataacaggaggttttggtgctgaaattgcagct
tctattgttgaacgttgcttcttaagggta------------------------------
------------------------------------------------------------
---------------------------
>PAFTOL009257
------------------------------------------------------------
------------------------------------------------------------
------------------------------------------gttttgctgacatcaatt
tttcttcagggcattgttggatttggcattggtttagccgctatgggcaatcgtgctata
gcagaaatacagtttgcagattatatatatcctgcttttgatcagattgtcaatgaagct
gccaaattcagatatagaagtgggaatgagttcaattgcggaggcttaacagtaagagct
ccatacggtgctgttggccatggtggacattatcattcgcagtcacctgaagctttcttc
tgtcatgttcctggtatcaaacaaaggtatgacttcttaatttcgcagtgttc------a
tttctgttgattatcaaatggaattcagataacagttttgttgtattggtgtttcagtct
ctttaccgtgttgcagttgagaatgttcctgaggatgattacatgctgcctttgtcacag
gcagaagtgattagggaaggcagtgacatcacacttgtcgggtggggagctcagctagct
gtcatggaagaagccattgctgaagctgagaaggwaggaatctcatgtgagcttatagac
ttgagaactcttttaccttgggataaggaaaccgtggaagcttctgtcagaaaaactgga
aggttacttattagccatgaagccccaataacaggaggttttggtgctgaaattgcagct
tctgttgttgaacgttgcttcttaagggta------------------------------
------------------------------------------------------------
---------------------------
>PAFTOL009259
------------------------------------------------------------
------------------------------------------------------------
------------------------------------------gttttgctgacatcaatt
tttcttcagggcattgttggatttggcattggtttagccgctatgggcaatcgtgctata
gcagaaatacagtttgcagattatatatatcctgcktttgatcagattgtcaatgaagcg
gccaaattcagatatagaagtgggaatcagttcaattgtggaggcttaacagtaagagct
ccatacggtgctgttggccatggtggacattatcattcrcagtcacctgaagctttcttc
tgtcatgttcctggtatca---aagtggtcattccacgaagcccacagcaagcaaaagga
ttgttgctgtcatgcatacgtgatccaaatcctg---ttgtcttctttgaaccaaagkct
ctttaccgtgttgcagttgagaatgttcctgaggatgattacatgttgcctttgtcacag
gcagaggtgattagagaaggcggtgacatcacacttgtcgggtggggagctcagctagct
gtcatggaagaagcctgtgctgaagctgagaaggwaggaatctcatgtgagcttatagac
ttgagaactcttttaccttgggataaggaaaccgtggaagcctctgtcagaaaaactgga
aggctacttattagccatgaagccccaataacaggaggttttggtgctgaaattgcagck
tctattgttgaacgttgcttcttaagggta------------------------------
------------------------------------------------------------
---------------------------
>PAFTOL009261
------------------------------------------------------------
------------------------------------------------------------
------------------------------------------------------------
------------------------------------------------------------
------------------------------------------------------------
------------------------------------------------------------
------------------------------------------------------------
------------------c---aggtggtcattccacgaagcccacggcaagcaaaagga
ttgttgctgtcatgcatacgtgatccaaatcctg---ttgtcttctttgaaccaaagtct
ctttaccgtgttgcagttgagactgttcctgaggatgattacatgttgcctttatcacaa
gcakaggtgattagagaaggcagtgacatcacacttgttgggtggggagctcagctagct
gtcatggaagaagcctgtgctgaagctgagaag---------------------------
------------------------------------------------------------
------------------------------------------------------------
------------------------------------------------------------
------------------------------------------------------------
---------------------------
>PAFTOL009263
------------------------------------------------------------
---------------aggtcttatgtttttggrgaagatgttggttttggtggggttttc
cgttgcactatygggctggcmgaacgatttggtaaaaacagggttttcaacactcctctt
tgtgaacagggaattgttggatttggcattggtttagccgctatgggcaatcgtgctata
gcagaaatacagtttgcagattatatatatcctgcttttgatcagattgtcaatgaagct
gccaaattcagatatagaagtgggaatcagttcmattgtggaggcttaacagtaagagct
ccatacggtgctgttggccatggtggacattatcattcgcagtcacctgaagctttcttc
tgtcatgttcctggtatca---aagtggtcattccacgaagcccacagcaagcaaaagga
ttgttgctgtcatgcatacgtgatccaaatcctg---ttgtcttctttgaaccaaagtct
ctttaccgtgttgcagttgagaatgttcctgaggatgattacatgttgcctttgtcacag
gcagaggtgatyagagaaggcagtgacatcacacttgtcgggtggggagctcagctagct
gtcatggaagaagcctgtgctgaagctgagaaggwaggaatctcatgtgagcttatagac
ttgagaactcttttaccttgggataaggaaaccgtggaagcttctgtcagaaaaactgga
aggttactcgtgagt---------------------------------------------
------------------------------------------------------------
------------------------------------------------------------
---------------------------
>PAFTOL009265
------------------------------------------------------------
------------------------------------------------------------
------------------------------------------------------------
------------------------------------------------------------
------------------------------------------------------------
------------------------------------------------------------
------------------------------------------------------------
------------------------------------------------------------
------------------------------------------------------------
ctttaccgtgttgcagttgagaatgttcctgaggatgattacatgttgcctttgtcactg
gcagaggtaattagagaaggcagtgacatcacacttgtygggtggggagctcagctaggt
gtcatggaagaagcctgtgctgaagctgagaaggaaggaatctcatgtgagcttatagac
ttgagaactcttttaccttgggataaggaaactgtggaagcttctgtcagaaaaactgga
aggttactcgtg------------------------------------------------
------------------------------------------------------------
------------------------------------------------------------
---------------------------
>PAFTOL009267
------------------------------------------------------------
---------------aggtcttttgtttttggagaagatgttggtttcggtggtgtgttc
cgctgcactatcggattggccgaacggtttggtaaacatagggttttcaacacccctctt
tgtgaacagggcattgttggattcggcattggtctagcggctatgggcaatcgagctatt
gcagagatacagtttgctgattatatatatcctgcttttgatcagattgtcaatgaagct
gccaaattcagatatagaagtgggaatcagttcaattgtggtggcttaacagtaagagct
ccatatggtgctgttggccatggtggacattatcattcgcagtcaccagaagctttcttc
tgtcatgttcctggtatca---aagtggtcattccacgaagcccacagcaagcaaaagga
ttgttgctctcatgcatacgtgatccaaatcctg---ttgtcttctttgaacctaaggct
ctctaccgtgttgcagtagagaatgttcctgaggatgattacaygttgcctttgtcagag
gcagaggtgattaaagaaggcagtgatatcacacttgttgggtggggagctcagctaggt
gtgatggaagaagcctgtgctgaagctgagaaggwaggaatttcatgtgagctgatagac
ttgagaactcttttaccttgggataaagaaaccgtggaagcttctgtcagaaagactgga
aggttacttattagccatgaagccccaataacaggaggttttggtgctgagattgcagct
tccattgttgagcgttgcttcttaagggta------------------------------
------------------------------------------------------------
---------------------------
>PAFTOL009269
------------------------------------------------------------
------------------------------------------------------------
------------------------------------------gttttgctgacgtcaatt
ttgcttcagggcattgttggatttggcattggtctagcggctatgggcaatcgagctatt
gcagagatacagtttgctgattatatatatcctgcttttgatcagattgtcaatgaagct
gccaaattcagatatagaagtgggaatcagttcaattgtggtggcttaacagtaagagct
ccatatggtgctgttggccatggtggacattatcattcgcagtcaccagaagctttcttc
tgtcatgttcctggtatca---aagtggtcattccacgaagcccacagcaagcaaaagga
ttgttgctgtcatgcatacgtgatccaaatcctg---ttgtcttctttgaacctmaggct
ctttaccgtgttgcagtagagaatgttcctgaggatgattacatgttgcctttgtcagag
gcagaggtgattaaagaaggcagtgatatcacacttgttgggtggggagctcagctaggt
gtgatggaagaagcctgtgctgaagctgagaaggaaggaatttcatgtgagctgatagac
ttgagaacacttttaccttgggataaagaaaccgtggaaacttctgtcagaaagactgga
aggttactkattagccatgaagccccaataacaggaggttttggtgctgagattgcggct
tccattgttgagcgttgcttcttaagggta------------------------------
------------------------------------------------------------
---------------------------
>PAFTOL009271
------------------------------------------------------------
------------------------------------------------------------
------------------------------------------gttttgctgacatcaatt
tttctycagggcattgttggatttggcattggtctagccgctatgggcaatcgtgctata
gcagaaatacagtttgcagattatatatatcctgcttttgatcagattgtcaatgaagct
gccaaattcagatatagaagtgggaatcagttcaattgtggaggcttaacagtaagagct
ccrtacggtgctgttggccatggtggacattatcattcgcagtcacctgaagctttcttc
tgtcatgttcctggtatca---aagtggtcattccacgaagcccacagcaagcaaaggga
ttgttgctgtcatgcatacgtgatccaaatcctg---ttgtcttctttgaaccaaagtct
ctttaccgtgttgcagttgagaatgttcctgaggatgattacatgttgcctttgtcacag
gcagaggtgattagagaaggcagtgacatcacacttgtcgggtggggagctcagctagct
gtcatggaagaagcctgtgctgaagctgagaaggaaggaatctcatgtgagcttatagac
ttgagaactcttttaccttgggataaggaaactgtggaagcttctgtcagaaaaactgga
aggttacttattagccatgaagccccaataacaggaggttttggtgctgaaattgcagct
tctattgttgaacgttgcttcttacgggta------------------------------
------------------------------------------------------------
---------------------------
>PAFTOL009279
------------------------------------------------------------
------------------------------------------------------------
------------------------------------------------------------
---------------------------------gtcatgtcccagggcaatcgtgctata
gcagaaatacagttcgcagattatatatatcctgcttttgatcagattgtcaatgaagct
gccaaattcagatatagaagtggtaatcagttcaattgtggaggcttaacagtaagagct
ccatacggtgctgttggccatggtggacattatcattcgcagtcacctgaagctttcttc
tgtcatgttcctggtatca---aagtggtcattccacgaagcccacagcaagcaaaagga
ttgttactgtcatgcatacgtgatccaaatcctg---tagtcttctttgaaccaaagtct
ctttaccgtgttgcagttgagaatgttcctgaggatgattacatgttgcctttgtcacag
gcagaggtgattagagaaggcggtgacatcacacttgttgggtggggagctcagctagct
gtcatggaagaagcctgtgctgaagctgagaaggaaggaatctcatgtgagcttatagac
ttgagaactcttttaccttgggataaggaaaccgtagaagcttctgtcagaaaaactgga
aggttacttattagccatgaagccccaataacaggaggttttggtgctgaaattgcggct
tctattgttgaacgttgcttcttaagggta------------------------------
------------------------------------------------------------
---------------------------
>PAFTOL009281
------------------------------------------------------------
------------------------------------------------------------
------------------------------------------------------------
------------------------------------------------------------
------------------------------------------------------------
------------------------------------------------------------
------------------------------------------------------------
------------------c---aggtggtcattccacgaagcccacagcaagcaaaagga
ttgttgctgtcatgcatacgtgatccaaatcctg---ttgtcttctttgaaccaaagtct
ctttaccgtgttgcagttgagaatgttcctgaggatgattacatgttacctttgtcacaa
gcagaggtgattagagaaggcagtgacatcacacttgtcgggtggggagctcagctagct
gtcatggaagaagcctgtgctgaagctgagaag---------------------------
------------------------------------------------------------
------------------------------------------------------------
------------------------------------------------------------
------------------------------------------------------------
---------------------------
>PAFTOL009283
------------------------------------------------------------
------------------------------------------------------------
---------------------------------------------ttcaacacccctctt
tgtgaacagggcattgttggatttggcattggtttagccgctatgggcaatcgtgctata
gcagaaatacagttcgcagattatatatatcctgcttttgatcagattgtcaatgaagct
gccaaattcagatatagaagtgggaatcagttcaattgtggaggcttaacagtaagagct
ccatatggtgctgttggccatggtggacattatcattcgcagtcacctgaagctttcttc
tgtcatgttcctggtatca---aagtggtcattccacgaagcccacagcaagcaaaagga
ttgttactgtcatgcatacgtgatccaaatcctg---ttgtcttctttgaaccaaagtct
ctttaccgtgttgcagttgagaatgttcctgaggatgattacatgttgcctttgtcacag
gcagaggtgattagagaaggcagtgacatcacacttgttgggtggggagctcagctagct
gtcatggaagaagcctgtgctgaagctgagaaggwaggaatctcatgtgagcttatagac
ttgagaactcttttaccttgggataaggaaaccgtggaagcttctgtcagaaaaactgga
aggttacttattagccatgaagccccaataacaggaggttttggtgctgaaattgcagct
tctattgttgaacgttgcttcttaagggta------------------------------
------------------------------------------------------------
---------------------------
>PAFTOL009285
------------------------------------------------------------
---------------aggtcttttgtttttggagaagatgttggtttcggtggggtgttc
cgttgcactatcggactggccgaacggtttggtaaacatagggttttcaacacccctctt
tgtgaacagggcattgttggatttggcattggtctagcggctatgggcaatcgagctatt
gcagagatacagtttgctgattatatatatcctgcttttgatcagattgtcaatgaagct
gccaaattcagatatagaagtgggaatcagttcaattgtggtggcttaacagtaagagct
ccatatggtgctgttggccatggtggacattatcattcgcagtcaccagaagctttcttc
tgtcaygttcctggtatca---aagtggtcattccacgaagcccacagcaagcaaaagga
ttgttgctgtcatgcatacgtgatccaaatcctg---ttgtcttctttgaacctaaggct
ctttaccgtgttgcagtagagaatgttcctgaggatgattacatgttgcctttgtcagag
gcagaggtgattaaagaaggcagtgatatcacacttgttgsgtggggagctcagctaggt
gtgatggaagaagcctgtgctgaagctgagaaggaaggaatttcatgtgagctgatagac
ttgagaactcttttaccttgggataaagaaaccgtggaagcttctgtcagaaagactgga
aggttacttattagccatgaagccccaataacaggaggttttggtgctgagattgcggct
tccattgttgagcgttgcttcttaagggta------------------------------
------------------------------------------------------------
---------------------------
>PAFTOL009287
------------------------------------------------------------
---------------agatcttatgtttttggagaagatgttggttttggtggggttttc
cgttgcactatcgggctggccgaacgatttggtaaaaacagggttttcaacacccctctt
tgtgaacagggcattgttggatttggcattggtttagccgctatgggtaatcgtgctata
gcagaaatacagttcgcagattatatatatcctgcttttgatcagattgtcaatgaagct
gccaaattcagatatagaagtgggaatcagttcaattgtggaggcttaacagtaagagct
ccatayggtgctgttggccatggtggacattatcattcgcagtcacctgaagctttcttc
tgtcatgttcctggtatca---aagtggtcattccacgaagcccacagcaagcaaaagga
ttgytactgtcatgcatacgtgatccaaatcctg---ttgtcttctttgaaccaaagtct
ctttaccgtgttgcrgttgagaatgttcctgaggatgattacatgttgcctttgtcacag
gcagaggtgattagagaaggcagtgatatcacacttgttgggtggggagctcagctagyk
gtcatggaagaagcctgtgttgaagctgagaaggaaggaatctcatgtgagcttatagac
ttgagaactcttttaccttgggataaggaa------------------------------
------------------------------------------------------------
------------------------------------------------------------
------------------------------------------------------------
---------------------------
>PAFTOL009289
------------------------------------------------------------
------------------------------------------------------------
------------------------------------------gtatatgctgtttgtttt
gctgttcagggcattgttggatttggcattggtttagccgctatgggaaatcgtgctata
gcagaaatacagtttgcagattatatatatcctgcttttgatcagattgtcaatgaagct
gccaaattcagatatagaagtgggaatcagttcaattgtggaggtc--------------
------------------------------------------------------------
----------------------aggtggtcattccacgaagcccacarcaagcaaaagga
ytgttgctgtcatgcatacgtgatccaaatcctg---ttgtcttctttgaaccaaagtct
ctttaccgtgttgcagttgagaacgttcctgaggatgattacatgttgcctttgtcacag
gcagaggtgattagagaaggcagtgacatcacacttgtcgggtggggagctcagctagct
gtcatggaagaagcctgtgctgaagctgagaag---------------------------
------------------------------------------------------------
------------------------------------------------------------
------------------------------------------------------------
------------------------------------------------------------
---------------------------
>PAFTOL009291
------------------------------------------------------------
---------------agatcttatgtttttggagaagatgttggttttggtggggttttc
cgttgcactatcgggctggccgaacgatttggtaaaaacagggttttcaacacccctctt
tgtgaacagggcattgttggatttggcattggtttagccgctatgggtaatygtgctata
gcagaaatacagttcgcagattatatatatcctgcttttgatcagattgtcaatgaagct
gccaaattcagatatagaagtgggaatcagttcaattgtggaggcttaacagtaagagct
ccatacggtgctgttggccatggtggacattatcattcgcagtcacctgaagctttcttc
tgtcatgttcctggtatca---aagtggtcattccacgaagcccacagcaagcaaaagga
ttgttactgtcatgcatacgtgatccaaatcctg---ttgtcttctttgaaccaaagtct
ctttaccgtattgcagttgagaatgttcctgaggatgattacatgytgcctttgtcacag
gcagaggtgattagagaaggcagtgatatcacacttgttgggtggggagctcagctagct
gtcatggaagaarcctgtgttgaagctgagaaggaaggaatctcatgtgagcttatagac
ttgagaactcttttaccttgggataaggaaaccgtggaagcttctgtcagaaaaactgga
aggttacttattagccatgaagccccaataacaggaggttttggtgctgaaattgcggct
tctattgttgaacgttgcttcttaagggta------------------------------
------------------------------------------------------------
---------------------------
>PAFTOL009293
------------------------------------------------------------
------------------------------------------------------------
---------------------------------------cggatggttttgtcctgtcta
tgtctttctgatttcttctgctcktccttctatatcatgtcccagggcaatcgtgctata
gcagaaatacagttcgcagattatatatatcctgcttttgatcagattgtcaatgaagct
gccaaattcagatatagaagtgggaatcagttcaattgtggaggcttaacagtaagagct
ccatatggtgctgttggccatggtggacattatcattcgcagtcacctgaagctttcttc
tgtcatgttcctggyatca---aagtggtcattccacgaagcccacagcaagcaaaagga
ttgttactgtcatgcatacgtgatccaaatcctg---ttgtcttctttgaaccaaagtct
ctttaccgtgttgcagttgagaatgttcctgaggatgattacatgttgcctttgtcacag
gcagaggtgattagagaaggcagtgacatcacacttgttgggtggggagctcagctagct
gtcatggaagaagcctgtgctgaagctgagaaggaaggaatctcatgtgagcttatagac
ttgagaactcttttaccttgggataaggaaaccgtggaagcttctgtcagaaaaactgga
aggttacttattagccatgaagccccaataacaggaggttttggtgctgaaattgcagct
tctattgttgaacgctgcttcttaagggta------------------------------
------------------------------------------------------------
---------------------------
>PAFTOL009295
------------------------------------------------------------
------------------------------------------------------------
------------------------------------------------------------
------------------------------------------------------------
---------------------------------------------attgtcaatgaagct
gccaaattcagatatagaagtgggaatcagttcaattgtggaggcttaacagtaagagct
ccatatggtgctgttggccatggtggacattatcatttgcagctgt--------------
-------------------------tgattatcaaatggaattcaga-------------
--------------------------taacagtt---ttgttgtattggtgtttcagtct
ctttaccgtgttgcagttgagaatgttcctgaggatgattgcatgttgcctttgtcacag
gcagaggtgattagagaaggcagtgacatcacacttgttgggtggggagctcagctagct
gtcatggaagaagcctgtgctgaagctgagaag---------------------------
------------------------------------------------------------
------------------------------------------------------------
------------------------------------------------------------
------------------------------------------------------------
---------------------------
>PAFTOL009297
------------------------------------------------------------
---------------aggtcttatgtttttggggaagatgttggttttggtggggttttc
cgttgcactatcgggctggccgaacgatttggtaaaaacagggttttcaacacccctctt
tgtgaacaggtattctcattaattgtactaatggtcatgttccagggcaatcgtgctata
gcagaaatacagtttgcagattatatatatcctgcttttgatcagattgtcaatgaagct
gccaaattcagatatagaagtgggaatcagttcaattgtggaggcttaacagtaagagct
ccatacggtgctgttggccatggtggacattatcattcgcagtcacctgaagctttcttc
tgtcatgttcctggtatca---aagtggtcattccacgaagcccacagcaagcaaaagga
ttgttgctgtcatgcatacgtgatccaaatcctg---ttgttttctttgaaccaaagtct
ctttaccgtgttgcagttgagaatgttcctgaggatgattacatgttgcctttgtcacag
gcagaggtgattagagaaggcggtgacatcacacttgtcgggtggggagctcagctagct
gtcatggaagaagcctgtgctgaagctgagaaggaaggaatctcatgtgagcttatagac
ttgagaactcttttaccttgggataaggaaacagtggaagcttctgtcagaaaaactgga
aggttactkattagccatgaagccccgataacaggaggttttggtgctgaaattgcagct
tctattgttgaacgttgcttcttaagggta------------------------------
------------------------------------------------------------
---------------------------
>PAFTOL009299
------------------------------------------------------------
------------------------------------------------------------
------------------------------------------gtatatgctgcttgtttt
gctgttcagggaattgttggatttggcattggtttagccgctatgggcaatcgtgctata
gcagaaatacagtttgcagattatatatatcctgcttttgatcagattgtcaatgaagct
gccaaattcagatatagaagtgggaatcagttcaattgtggaggcttaacagtaagagct
ccatacggtgctgttggccatggtggacattatcattcgcagtcacctgaagctttcttc
tgtcatgttcctggtatca---aagtggtcattccacgaagcccacagcaagcaaaagga
ttgttgctgtcatgcatacgtgatccaaatcctg---ttgtcttctttgaaccaaagtct
ctttaccgtgttgcagttgagaatgttcctgaggatgattacatgttgcctttgtcacag
gcagaggtgattagagaaggcagtgacatcacacttgtcgggtggggagctcagctagct
gtcatggaagaagcctgtgctgaagctgagaaggaaggaatctcatgtgagcttatagac
ttgagaactcttttaccttgggataaggaaaccgtggaagcttctgtcagaaaaactgga
aggttactcattagccatgaagccccaataacaggaggttttggtgctgaaattgcagct
tctattgttgaacgttgcttcttaagggta------------------------------
------------------------------------------------------------
---------------------------
>PAFTOL009301
------------------------------------------------------------
------------------------------------------------------------
------------------------------------------------------------
------------------------------------------cagggcaatcgtgctata
gcagaaatacagtttgcagattatatatatcctgcttttgatcagattgtcaatgaagct
gccaaattcagatatagaagtgggaatcagttcaattgtggaggcttaacagtaagagct
ccatacggtgctgttggccatggtggacattatcattcgcagtcacctgaagctttcttc
tgtcatgttcctggtatca---aagtg---------------------------------
------------------------------------------------------cagtct
ctttaccgtgttgcagttgagaatgttcctgaggatgattacatgttgcctttgtcacag
gcagaggtgattagagaaggcagtgacatcacacttgtcgggtggggagctcagctagct
gtcatggaagaagcctgtgctgaagctgagaaggwaggaatctcatgtgagcttatagac
ttgagaactcttttaccttgggataaggaaaccgtggaagcttctgtcagaaaaactgga
aggttactcattagccatgaagccccaataacgggaggttttggtgctgaaattgcagct
tctattgttgaacgttgcttcttaagggta------------------------------
------------------------------------------------------------
---------------------------
>PAFTOL009311
------------------------------------------------------------
------------------------------------------------------------
------------------------------------------------------------
------cagggcattgttggattcggcattggtctagcagctatgggcaatagagctatt
gcggaaatacagtttgcggattatatatttcctgcttttgatcagattgtcaatgaagct
gccaaattcagatatagaagtgggaatcaattcaattgcggaggcttaacaataagagct
ccatacggggctgttggccatggtggacattatcattcacaatcccctgaagctttcttt
tgtcatgtccctggcatca---agg-----------------------------------
------------------------------------------------------------
-------------------------------------------ttttgcctttatcacag
gcagaggtgattaaagaagggtgtgacatcacacttgtggggtggggcgctcagctagct
gtcatggaagaagcctgtgctcaagctgaaaaggtatctttttca---------------
------------------------------------------------------------
------------------------------------------------------------
------------------------------------------------------------
------------------------------------------------------------
---------------------------
>PAFTOL009313
------------------------------------------------------------
---------------agatcttatgtttttggagaagatgttggttttggtggggtattt
cgttgcactatcgggctggctgamcgatttggtaaaaacagggttttcaacacccctctt
tgtgaacagggcattgttggttttggcattggtctggcagctawgggtaatcgagctatt
gcagaaatacagtttgcagattatatttttcctgcttttgatcagattgtcaatgaagct
gcsaagttcaggtatagaagtggaaatcaattcaactgtggaggcttaacaataagggct
ccatatggggccgttggccatggtggacattatcattcacaatcccctgaagctttcttt
tgtcatgttcctggtatca---aagtggtcattccacgaagcccacggcaagcaaaagga
ttgcttttgtccagcatacgcgatcccaatcctg---ttgtcttctttgaaccaaaggct
ctttatcgtgttgcagtagagaatgtacctgaggatgattacatgttgcctytgtcacat
gcagaggtgctyagagaaggcagtgacatcacacttgtsgggtggggagctcaactagct
gtcatggaagaagcctgcgctgaagctgaaaaggwaggaatttcatgtgagcttatagac
ttgagaactcttttaccttgggataaggaaactgttgaagcttctgtcagaaagactgga
aggttgcttattagccatgaagctccagtaacaggaggttttggcgctgagattgcggct
tctattgttgaacgttgcttcttaagggta------------------------------
------------------------------------------------------------
---------------------------
>PAFTOL009315
------------------------------------------------------------
------------------------------------------------------------
------------------------------------------------------------
------cagggcattgttggatttggcattggtctagcggcaatgggcaaccgagctatt
gcagaaatacagtttgcagattatatatttcctgcttttgatcagattgttaacgargct
gccaaattcagatataggagtgggaatcaattcaattgtggaggcttaactgtaagagct
ccatatggggctgttggccatggtggacattatcattcacaatcccctgaagctttcttt
tgtcatgttccgggtatca---aagtg---------------------------------
------------------------------------------------------------
ctttaccgtgttgcagtggagaatgttcctgaggatgattacatgttgcctttatcacag
gctgaggtgattagagaaggcagtgacattacacttgttgggtggggagctcagctagct
gtcatggaagaagcctgtgctgaagctgagaaggtataattgtcatgt------------
------------------------------------------------------------
------------------------------------------------------------
------------------------------------------------------------
------------------------------------------------------------
---------------------------
>PAFTOL009319
------------------------------------------------------------
------------------tcttatgttttcggagaagatgttggttttggtggagttttt
cgttgcactattggtctggctgaacgatttggtaaaagcagggttttcaacacccctctt
tgtgaacagggcattgttggattcggcattggtctagcagcaawgggcaaccgagctatt
gcagaaatacaatttgctgattatatatttcctgctttcgatcagattgtcaatgaagct
gccaaattcagatatagaagtgggaatcaattcaattgtggaggcttaactgtaagagct
ccatatggggctgttggccatggtggacattatcattcacaatcccctgaagctttcttt
tgtcatgttccgggtatca---aagtggtcattccaagaagcccacggcaagcaaaagga
ttgttgctgtcatgcatacgtgatccaaatcctg---ttgtcttctttgaaccgaaggct
ctctaccgtgttgcagtagagaatgttcctgaggatgattacatgttgcctttgtcacag
gcagaggtgattagagaaggaagtgacattacacttgttgggtggggagctcagctggct
gtcatggaagaagcctgtgctgaagctgagaaggaaggaatttcgtgcgagcttatagat
ttgaggactttgttaccttgggacaaggaaactgtggaagcttcggtcagaaagactgga
aagctgcttattagccatgaagccccagtgacaggaggttttggtgctgagattgcggct
tccattgttgaacgttgcttcttgagggta------------------------------
------------------------------------------------------------
---------------------------
>PAFTOL009321
------------------------------------------------------------
------------------------------------------------------------
------------------------------------------------------------
------cagggcattgttggatttggaattggtctagcagcaatgggcaaccgagctatc
gcagaaatacagtttgcagattatatatttcctgcttttgatcagattgtcaatgaagct
gccaaattcagatatagaagtgggaatcaattcaattgtggaggtttaactgtaagagct
ccatatggggctgttggccatggtggacattatcattcacaatcccctgaagctttcttt
tgtcatgttccgggtatca---aagttgtcattccacgaagcccactgcaagcaaaaggt
ttgttgctgtcatgcatacgtgatccaaatcctg---ttgtcttctttgaaccgaagtct
ctttaccgtgttgcagtagagaatgttcctgaggatgattacatgctgcctttgtcacag
gcagaggtgattagagaaggcagtgacattacacttgtcgggtggggagctcagctagct
gtcatggaagaagcctgtgctgaggctgagaaggaaggaatttcgtgtgagcttatagat
ttgagaactttgttaccttgggataaggaaaccgtggaagcttctgtcagaaagactgga
aagttgcttattagccatgaagccccagtgacaggaggttttggtgctgaaattgcagct
tctattgttgaacgctgcttcttaagggta------------------------------
------------------------------------------------------------
---------------------------
>PAFTOL013501
------------------------------------------------------------
------------------------------------------------------------
------------------------------------------attttgctgacatcaatt
tttcttcagggcattgttggatttggcattggtttagctgccatgggcaatcgtgctata
gcagaaatacagttcgcagattatatatatcctgcttttgatcagattgtcaatgaagct
gccaaattcagatatagaagtgggaatcagttcaattgtggaggcttaacagtaagagct
ccatatggtgctgttggccatggtggacattatcattcgcagtcacctgaagctttcttc
tgtcatgttcctggtatca---aagtggtcattccacgaagcccacagcaagcaaaagga
ttgttactgtcatgcatacgtgatccaaatcctg---ttgtcttctttgaaccaaagtct
ctttaccgtgttgcagttgagaatgttcctgaggatgattacatgttgcctttgtcacag
gcagaggtgattagrgaaggcagtgacatcacacttgttgggtggggagctcagctagct
gtcatggaagaagcctgtgctgaagctgagaaggaaggaatctcatgtgagcttatagac
ttgagaactcttttaccttgggataaggaaaccgtggaagcttctgtcggaaaaactgga
aggttacttattagccatgaagccccaataacaggaggttttggtgctgaaattgcagct
tctattgttgaacgttgcttcttaagggta------------------------------
------------------------------------------------------------
---------------------------
>SRR5036296
ggtggagaagggaagcctatcaatctcttcacagctatcaatcaagctcttcacattgcc
ttggacactgatccccggtcgtatgtttttggagaagatgttggttttggtggcgttttc
cgttgcactatcgggctggccgaacgatttggtaaaaacagggttttcaacaccccgctt
tgtgaacagggcattgttggatttggcattggtttagccgctatgggcaatcgtgctata
gcagaaatacagtttgcagattatatatatcctgcttttgatcagattgtcaatgaagct
gccaaattcagatatagaagtgggaatcagttcaattgtggaggcttaacagtaagagct
ccatatggtgctgttggccatggtggacactatcattcgcagtcacctgaagctttcttc
tgtcatgttcctggtatca---aagtggtcattccacgaagcccacagcaagcaaaagga
ttgttgctgtcatgcatacgtgatccaaatcctg---ttgtcttctttgaaccaaagtct
ctttaccgtgttgcagttgagaatgttcctgaggatgattacatgttgcctttgtcacag
gcagaggtgattagagaaggcagtgacatcacacttgtcgggtggggtgctcagctagct
gtcatggaagaagcctgtgctgaagctgagaaggaaggaatctcatgtgagcttatagac
ttgagaactcttttaccttgggataaggaaaccgtggaagcttctgtcagaaaaactgga
aggttactcattagccatgaagccccaataacaggaggttttggtgctgaaattgcagct
tctattgttgaacgttgcttcttaagggta------------------------------
------------------------------------------------------------
---------------------------
>SRR5137211
ggtggagaagggaagcctatcaatctcttcacagctatcaatcaagctcttcacattgcc
ttggacactgatcctcggtcttatgtttttggagaagatgttggttttggtggggttttc
cgttgcactatcgggctggccgaacgatttggtaaaaacagggttttcaacactcctctt
tgtgaacagggaattgttggatttggcattggtttagccgctatgggcaatcgtgctata
gcagaaatacagtttgcagattatatatatcctgcttttgatcagattgtcaatgaagct
gccaaattcagatatagaagtgggaatcagttcaattgtggaggcttaacagtaagagct
ccatacggtgctgttggccatggtggacattatcattcgcagtcacctgaagctttcttc
tgtcatgttcctggtatca---aagtggtcattccacgaagcccacagcaagcaaaaggg
ttgttgctgtcatgcatacgtgatccaaatcctg---ttgtcttctttgaaccaaagtct
ctttaccgtgttgcagttgagaatgttcctgaggatgattacatgttgcctttgtcacag
gcagaggtgattagagaaggcagtgacatcacacttgtcgggtggggagctcagctagct
gtcatggaagaagcctgtgctgaagctgagaaggaaggaatctcatgtgagcttatagac
ttgagaactcttttaccttgggataaggaaaccgtggaagcttctgtcagaaaaactgga
aggttactcattagccatgaagccccaataacaggaggttttggtgctgaaattgcagct
tctattgttgaacgttgctttttaaggttagaagctcctattgctcgggtttgtggctat
gacacgccatttccacttgtatttgaaccattttatctgccaaccaagaataag------
---------------------------
>SRR5137212
ggtggagaagggaaaccaatcaatctcttcacagctatcaatcaagctcttcacattgcc
ttggacactgatccccggtcttatgtttttggagaagatgttggttttggtggggttttc
cgttgcactatcgggctggccgaacaatttggtaaaaacagggttttcaacacccctctt
tgtgaacagggcattgttggatttggcattggtctagcagctatgggcaatcgagctatt
gcggaaatacagtttgcagattatatatatcctgcttttgatcagattgtcaatgaagct
gccaaatttagatatagaagtgggaatcagttcaattgtggaggcttaacagtaagagct
ccctacggtgctgttggccatggtggacattatcattctcagtcccctgaagctttcttt
tgtcatgttcctggtatca---aagtggtcattccacgaagcccacgacaggcgaaagga
ttattgctgtcatgcatacgtgatccaaatcctg---ttgtgttctttgaaccaaagtct
ctttaccgtgttgcagtagagaatgttcctgaggatgattacatgttgcctctgtcacag
gcagaggt----------------------------------------------------
-----------------------------acaggaaggaatttcatgtgagcttatagat
ttgagaactcttttaccttgggataaggaaaccgtggaagcttctgtcagaaagactgga
aggttactcattagccatgaagccccaataacaggaggttttggtgctgagattgcggct
tctattgttgaacgttgcttcttaagggta------------------------------
------------------------------------------------------------
---------------------------
>SRR5137213
ggtggagaagggaagcctatcaatctcttcacagctatcaatcaagctcttcacattgcc
ttggacactgatcctcggtcttatgtttttggggaagatgttggttttggtggggttttc
cgttgcactatcgggctggccgaacgatttggtaaaaacagggttttcaacactcctctt
tgtgaacagggaattgttggatttggcattggtttagccgctatgggcaatcgtgctata
gcagaaatacagtttgcagattatatatatcctgcttttgatcagattgtcaatgaagct
gccaaattcagatatagaagtgggaatcagttcaattgtggaggcttaacagtaagagct
ccatacggtgctgttggccatggtggacattatcattcgcagtcacctgaagctttcttc
tgtcatgttcctggtatca---aagtggtcattccacgaagcccacagcaagcaaaagga
ttgttgctgtcatgcatacgtgatccaaatcctg---ttgtgttctttgaaccaaagtct
ctttaccgtgttgcagttgagaatgttcctgaggatgattacatgttgcctttgtcacag
gcagaggtgattagagaaggcagtgacatcacacttgtcgggtggggagctcagctagct
gtcatggaagaagcctgtgctgaagctgagaaggaaggaatctcatgtgagcttatagac
ttgagaactcttttaccttgggataaggaaaccgtgggagcttctgtcagaaagactgga
aggttactcattagccatgaagccccaataacaggaggttttggtgctgaaattgcagct
tctattgttgaacgttgcttcttaagggta------------------------------
------------------------------------------------------------
---------------------------
>SRR7905849
ggtggagaagggaagccaatcaatctcttcactgctgtcaatcaagctcttcacattgcc
ttggacactgatcccaggtcttatgtttttggagaagatgttggttttggtggagttttc
cgatgcactatcgggctggccgaacgatttggtaaaaacagggttttcaacacccctctt
tgtgaacagggcattgttggatttggcattggtttggcagctatgggcaatcgagctatt
gcagaaatacagtttgcagattatatctatcctgcttttgatcagattgtcaatgaagct
gccaaattcagatatagaagtgggaatcagttcaattgtggaggcttaacagtaagggct
ccatatggtgctgttggccatggtgggcattatcattcgcagtcccctgaagctttcttt
tgtcatgttcctggtataa---aagtggtcattccacgaagcccacgccaagcaaaagga
ttgttgctgtcatgcattcgtgatccaaatcctg---ttgtcttctttgaaccaaagtct
ctttaccgtgttgcagtagagaatgttcctgaggatgattacatgttgcctttgtcacag
gcagaggtgattagagaaggcagtgacatcacacttgtcgggtggggagctcagctagct
ctcatggaagaagcctgtgctgaagctgagaaggaaggaatttcatgtgagcttatagac
ttgagaactcttttaccttgggataaggaaactgtggaagcttctgtcagaaagactgga
aggttacttattagccatgaagccccaataacaggaggttttggtgctgagattgcagct
tctattgttgaacgttgcttcttaaggttagaagctcctattgctcgggtttgtggttat
gatacaccatttccacttgtgtttgaaccattctatctaccaaccaagaataaggtattg
gatgcaatcaaagccactgtaaattac
>SRR7905861
ggtggagaagggaagcctatcaatctyttcacagctatcaatcaagctcttcacattgcg
ttggacactgatccccggtcttatgtttttggagaagatgttggttttggtggggttttc
cgttgcactatcgggctggccgaacgatttggtaaaaacagggttttcaacacccctctt
tgtgagcagggcattgttggatttggcattggtttagcggctatgggaaatcgtgctata
gcagaaatacagtttgcagattatatatatcctgcttttgatcagattgtcaatgaagct
gccaagttcagatatagaagtgggaatcagttcaattgtggaggcttaacagtaagagct
ccatatggtgcggttggccatggtggacattatcattcgcagtcacctgaagctttcttc
tgtcatgttcctggtatca---aagtggtcattcctcgaagcccacagcaagcaaaagga
ctgttgctgtcatgcatacgtgatccaaatcctg---ttgtcttctttgaaccaaagtct
ctttaccgtgttgcagttgagaatgttcctgaggatgattacatgttgcctttgtcacag
gcagaggtgattagagaaggcagtgacatcacacttgtcgggtggggagctcagctagct
gtcatggaagaagcctgtgctgaagctgagaaggaaggaatctcatgtgagcttatagac
ttgagaactcttttaccttgggataaggaaaccgtggaagcttctgtcagaaaaactgga
aggytacttattagccatgaagccccaataacaggaggttttggtgctgaaattgcagct
tctattgttgaacgttgcttcttaaggttagaagctcctattgctcgggtttgtggctat
gatacaccatttccacttgtatttgaaccattctatctgccaaccaagaataaggtattg
gatgcaatcaaagccactgtaaattac
>SRR7905862
agtggagaagggaagcctatcaatctgttcacagctatcaatcaagctcttcacattgcc
ttggacactgatccccggtcttttgtttttggagaagatgttggtttcggtggggtgttc
cgttgcactatmggactggccgaacgktttggtaaacatagggttttcaacacccctctt
tgtgaacagggcattgttggatttggcattggtctagcwgctatgggcaatcgagctatt
gcagagatacagtttgctgattatatatatcctgcttttgatcagattgtcaatgaagct
gccaaattcagatatagaagtgggaatcagttcaattgtggtggcytaacagtaagagct
ccatatggtgctgtyggccatggtggacattatcattcgcagtcaccagaagctttcttc
tgtcatgttcctggtatca---aagtggtcattccacgaagcccacagcaagcaaaagga
ttgttgctgtcatgcatacgtgatccaaatcctg---ttgtcttctttgaacctaaggct
ctttaccgtgttgcagtagagaatgttcctgaggatgattacatgttgcctttgtcagag
gcagaggtgattaaagaaggcagtgacatcacgcttgttgggtggggagctcagctaggt
gtcatggaagaagcctgtgccgaagctgagaaggaaggaatttcatgtgagctgatagac
ttgagaactcttttaccttgggataaagaaacygtggaagcttctgtcagaaagactgga
aggttacttattagccatgaagccccaataacaggaggttttggtgctgagattgcggct
tccattgttgagcgttgcttcttaaggttagaagctcctattrctcgggtttgtggctat
gatacaccatttccacttgtctttgaaccattttatctgccaaccaagaataaggtagtg
gatgcaatcaaagccacggtaaattac
>SRR8327214
ggtggagaagggaagcctatcaatctcttcacagctatcaatcaagctcttcacattgcc
ttggacactgatccccggtcttatgtttttggagaagatgttggttttggtggggttttc
cgttgcactatcgggctggctgaacgatttggtaaaaacagggttttcaacasccctctt
tgtgaacagggcattgttggatttggcattggtttagccgctatgggaaatcgtgctata
gcagaaatacagtttgcagattatatatatcctgcttttgatcagattgtcaatgaagct
gccaaattcagatatagaagtgggaatcagttcaattgtggaggcttaacagtaagagct
ccatacggtgctgttggccatggtggacattatcattcgcagtcacctgaagctttcttc
tgtcatgttcctggtatca---aagtggtcattccacgaagcccacarcaagcaaaagga
ctgttgctgtcatgcatacgtgatccaaatcctg---ttgtcttctttgaaccaaagtct
ctttaccgtgttgcagttgagaacgttcctgaggatgattacatgttgcctttgtcacag
gcagaggtgattagagaaggcagtgacatcacacttgtcgggtggggagctcagctagct
gtcatggaagaagcctgtgctgaagctgagaaggaaggaatctcatgtgagcttatagac
ttgagaactcttttaccttgggataaggaaaccgtggaagcttctgtcagaaaaactgga
aggttacttattagccatgaagccccaataacaggaggttttggtgctgaaattgcagct
tctattgttgaacgttgcttcttaaggttagaagctcctattgctcgggtttgtggctat
gatacaccatttccacttgtatttgaaccattctatctgccgaccaagaataaggtattg
gatgcaatcaaagccactgtaaattac
