# Supplementary material for: Phylogenomics and classification of Cactaceae based on hundreds of nuclear genes
Source: Plant Syst Evol. 2025 Aug 11;311(5):28. doi: 10.1007/s00606-025-01948-z (PMC12339657; doi:10.1007/s00606-025-01948-z)
Supplement: Supplementary file 4 — Online Resource 4: Containing alignments and RAxML gene trees for all included loci and all phylogenetic datasets (ZIP 10372 KB) [file 606_2025_1948_MOESM4_ESM.zip › de Vos et al_ESM_4/ESM_data_alignments/QCP/6148_consensus.mafft.fasta]

>PAFTOL004547
------------------------------ttcactcttcttagaccatcttcttacatt
aaggttgataaagcaggggccactgtgttgtttgaagaggtgaataaaggggcaaacaat
gtagga---gtggtggtgaacccaattcggcttacaagccttaaagattttgggacccct
cagtttgtggctgacaagctcatccaagctgaaaagcgcaaggaaagcacaaaggatgct
caagttgttggagtatctgagaggcccggtcttggtggcttaccagtatatgaatttgaa
tacgtagttgacagcacaagaggagggatgaagaggattttcacagctgcgtttgtctct
ggtaagaagctttacttgttgaacatttctcacactgacaagccagacagtcctttggat
aatcatacaagaacaatactagaaagagttcttcattcc
>PAFTOL004551
cttgaaagatacactgattccaatgagggcttcactcttcttaggccctcgtcttacatt
aaggttgataaagcaggggccactgttttgtttgaagaggtgaataaaggggcaaacaat
gtggga---gtggtggtaaaccctgttcggcttacaagccttaaagattttgggacccct
cagtttgtagctgacaagctcatccaagccgaaaagcgcaaggaaagcacaaaagatgct
caagttgttggagtatctgagaggcccggacttggtggcttaccagtatatgagtttgaa
tacatagttgacagcacaagaggagggatgargaggattttctcagctgtgtttgtctct
ggtaagaagctctacttgttgaacatttctcacgctgacaagccagacagtcstttggat
aatcatacaagaacaatgttggagagagttcttcattcc
>PAFTOL004552
cttgaaagatacactgattccaacgagggtttcactcttcttaggccctcttcttacatt
aaggttgataaagccggggccactgtgttgtttgaagaggtgaataaaggggcaaacaat
gtagga---gtggtggtgaacccagttcggcttacaagccttaaagattttgggacccct
cagtttgtcgctgacaagctcatccaagctgaaaagcgcaaggaaagcacaaaggatgct
caagttgttggagtatctgagaggcccggacttggtggcttaccggtatatgagtttgaa
tacatagttgacagcacaagaggagggatgaagaggattttcacagctgcgtttgtctct
ggtaagaagctttacttgttgaacatttctcacactgacaagccagacagtcctttggat
aatcatacaagaactatattagaragagttcttcattcc
>PAFTOL004554
cttgaaagatacactgattccaacgagggtttcactcttcttaggccctcttcttacaty
aaggttgayaaagccggggccactgtgttgtttgaagaggtgaataaaggggcaaacaat
gtagga---gtggtggtgaacccagttaggcttacaagccttaaagattttgggacccct
cagtttgtcgctgacaagctcatccaagctgaaaagcgcaaggaaagcacaaaggatgct
caagttgttggagtatctgagaggcccggacttggtggcttaccggtatatgagtttgaa
tacatagttgacagcacaagaggagggatgaagaggattttcacagctgcgtttgtckct
ggtaagaagctttacttgttgaacatttctcacactgacaagccagacagtcctttggat
aatcatacaagaactatattagaaagagttcttcattcc
>PAFTOL004560
cttgaaagatacactgattccaacgagggtttcactcttcttaggccctcttcttacatt
aaggttgataaagccggggccactgtgttgtttgaagaggtgaataaaggggcaaacaat
gtagga---gtggtggtgaacccagttcggcttacaagccttaaagactttgggacccct
cagtttgtggctgacaagcttatccaagcygaaaagcgcaaggaaagcacaaaggatgct
caagttgttggagtatctgagaggcmyggtcttggtggcttaacggtatatgaatttgaa
tacatagttgacagcacaagrggagggatgargaggattttcacagctgcgtttgtctct
ggtaagaagctttacttgttgaacatttcycacactgacaagccagacagtcctttggat
aatcatacaagaacaatattagaaagagttcttcattcc
>PAFTOL004561
cttgaaagatacactgattccaatgagggcttcactcttcttataccctcttcttacatt
aaggttgataaagcaggggccactgtgttgtttgaagaggtgaataaaggggcaaacaat
gtagga---gtggtggtgamccctgttcggcttacaagccttaaagattttgggacccct
cagtttgtagctgacaagctyatccaagccgaaaagcgcaaggaaagcacaaaagatgct
caagttgttggagtatctgagaggcccggacttggtggcttaccagtatatgagtttgaa
tacacagttgatagcacaagaggagggatgaagaggattttctcagctgtgtttktctct
ggtaagaagctctacttgttgaatatttctcacgctgacaagccagacagtcctttggat
aatcatacaagaacaatgttggagacagttcttcattcc
>PAFTOL004562
cttgaaagatacactgattccaacgagggtttcactcttcttaggccctcttcctacatt
aaggttgataaagccggggccactgtgttgtttgaagaggcgaataaaggggcaaacaat
gtagga---gtggtggtgaacccagttcggctkacaagccttaaagattttgggacccct
cagtttgtggctgacaagcttatccaagctgaaaagcgcaaggaaagcacaaaggatgct
caagttgttggagtatctgagaggcccggtcttggtggcttacyggtatatgagtttgaa
tacatagttgacagcacaagaggagggatgaagaggattttcacagctgcgtttgtctct
ggtaagaagctttacttgttgaacatttctcacactgacaagccagacagtcctttggat
aatcatacaagaacaatattagaaagagttcttcattcc
>PAFTOL004563
cttgaaaggtacactgattccaatgagggtttcactcttcttagaccctcgtattacatt
aaggttgataaagcaggggccactgtgttgtttgaagaggtraataaaggggcaaacaat
gtagga---gtggtggtgaacccagttcggcttacaagccttaaagattttgggacccct
cagtttgtggctgacaagctcgtacaagctgaaaagcgcaaggaaagcacaaaggatgct
caagtrgttggagtatttgagaggcccggtcttggtggcttaccagtatatgagtttgaa
tacatagttgacagcacaagaggagggatgaagaggattttcacagctgcgtttgtctct
ggtaagaagctttacttgttgaacgtttctcacactgacacgccggacagtcctttggat
aatcatacgagaacaatattagaaagagttcttcattcc
>PAFTOL004564
------------------------------------------------tctgtctttttc
aaggttgataaagcaggggccactgtcttgtttgaagaggtgaataaaggggcaaacaat
gtagga---gtggtggtgaaccctgttcggcttacaagccttaaagattttgggacccct
cagttcgtagctgacaagctcatccaagccgaaaagcgcaaggtaattgtttctgattgt
aattttttggggatt---------------------------------------------
------------------------------------------------------------
------------------------------------------------------------
---------------------------------------
>PAFTOL004565
------------------------------------------------------------
------------------------------------------------------------
------------------------------------------------------------
------------------------------------cgataggaaagcacaaaggatgct
caagttgttggagtgtctgagaggcccggtcttggtggcttaccagtatatgagtttgaa
tacatagttgacagcacaagaggagggatgaagaggattttcacagctgcgtttgtctct
ggtaagaagctttacctgttgaacatttctcacactgacaagccagatagtcccttggat
aatcatacaagaacaatattagaaagagttcttcattcc
>PAFTOL004566
cttgaaagatacactgattccratgagggcttcactcttcttagaccctcttcttacatt
aaggttgataaagcaggggccactgtgttgtttgaagaggtgaataaaggggcaaacaat
gtagga---gtagtggtgaaccctgttcggcttacaagmcttaaagattttgggacccct
cagtttgtagctgacaagctcatccaagccgaaaagcgcaaggaaagcacaaaagatgct
caagttgttggagtatctgagaggcccggacttggtggcttaccagtatatgagtttgaa
tacatagttgacagcacaagaggagggatgaagaggattttctcmgctgtgtttgtctct
ggtaagaagctgtacttgttgaacatttctcacgctgacaagccagacagtcctttggat
aatcatacaagaacaatgttggagacagttcttcattcc
>PAFTOL004567
cttgaaagatacactgattccaacgagggtttcactcttcttagaccctcttcttacaty
aaggttgataaagcaggggctactgtgttgtttgaagaggtgaacaaaggggcaaacaat
gtagga---gtggtggtgagcccagttcggcttacaagccttaaagattttgggacccct
cagtttgtggttgacaagctcatccaagctgaaaagcgcaaggaaagcacaaaggatgct
caagttgttggagtatctgagaggctcggccttggtggcctaccagtatatgagtttgaa
tacatagttgacagcacaagaggaggaatgaagaggattttcacggctgcatttgtctct
ggtaagaagctttacttgttgaacatttctcacactgacaagccagatagtcctttggat
aatcatacaagaacaatattagagagagttcttcattcc
>PAFTOL004568
cttgaaagatacactgatcccaacgagggtttcactcttcttagaccctcttcttacatc
aaggttgataaagcaggggctrctgtgttgtttgaagaggtgaacaaaggggcaaacaat
gtaggm---gtggtggtgaayccagttcggcttacaagccttaaagatttygggacccct
cagtttgtggctgacaagctcatccaagctgaaaagcgcaaggaaagcacaaaggatgct
caagttgttggagtatctgagaggcccggtcttggtggcctacccgtatatgagtttgaa
tacatagttgacagcacaaggggagggatgaagcggattttcacagctgcgtttgtctct
ggtaagaagctttacttgttgaacatttctcacactgacaagccagatagtcctttggat
aatcatacaagaacaacattagaaagagttcttcattcc
>PAFTOL004571
cttgaaagatacattgattccaatgagggcttcactcttcttaggccctcgtcttacatt
aaggttgataaagcgggggccactgttttgtttgaagaggtgaataaaggggcaaacaat
gtggga---gtggtggtgaaccctgttcggcttacaagccttaaagattttgggacccct
cagtttgtagctgacaagctcatccaagccgaaaagcgcaaggaaagcacamaagatgct
caagttgttggagtatctgagaggcccggacttggtggcttaccagtatatgagtttgaa
tacatagttgacagcacaagaggagggatgaagaggattttctcagctgtgtttgtctct
ggtaagaagctctacttgttgaacatttctcacactgacaagccrgacagtcctttggat
aatcatacaagaacaatgttggagacagttcttcattcc
>PAFTOL004574
cttgaaagatacactgattccaacgagggtttcactcttcttagaccctcttcttacaty
aaggtcgataaagcaggggccactgtgttgtttgaagaggtgagtaaaggggcaaacaat
gtagga---gtggtggtgaacccagttcggcttacaagccttaaagattttgggacccct
cagtttgtggctgacaagctcatccaagctgaaaagcgcaaggaaagcacaaaggatgct
caagttgtcggagtatctgagaggcccggtcttggtggcttaacagtatatgagtttgaa
tacatagttgacagcacaagaggagggatgaagaggattttcacagccgcgtttgtctct
ggtaagaagctttacttgttgaacatttctcacactgacaagccagacagtcctttggat
aatcatacaagaacaatattagaaagagttcttcattcc
>PAFTOL004577
cttgaaagatacactgattccaacgagggtttcactcttcttaggccctcttcttacatt
aaggttgataaagccggggccactgtgttgtttgaagaggygaatmaaggggcaaacaat
gtagga---gtggtggtgaacccagttcggcttamaagccttaaagattttgggacccct
cagtttgtggctgacaarcttatccaagctgaaaagcgcaaggaaagcacaaaggatgct
caagttgttggagtatctgagaggcccggtcttggtggcttaccrgtatatgagtttgaa
tacatagttgacagcacaagaggagggatgaagaggattttcacagctgygtttgtctct
ggtaagaagctttacttgttgaacatttctcacactgacaagccagacagtcctttggat
aatcatactagaacaatattagaaagagttcttcattcc
>PAFTOL004578
cttgaaagatacactgattccaacgagggtttcactcttcttagaccctcttcttacatt
aaggttgataaagccggggccactgtgttgtttgaagaggtgaataaaggggcaaacaat
gtagga---gtggtggtgaacccagttcggcttacaagccttaaagattttgggacccct
cagtttgtggctgacaagctcatccaagctgaaaagcgcaaggaaagcacaaaggatgct
caagttgttrgagtatytgagaggccyggtcttggtggcytacccatatatgagtttgaa
tacatagttgacagcacaagaggagggatgaagaggattttcacagctgcrtttgtstct
ggtaagaagctttacctgttgaacatttctcacrytgacaagccagacaktcctttggat
aatcatacaagaacamtattagaaagagttcttcattcc
>PAFTOL004582
cttgaaagatacactgattccaatgagggtttcactcttcttagaccctgttcttacatt
aaggttgataaagccggggccactgtgttgtttgaagaggtgaataaaggggcaaacaat
gtagga---gtggtggtgaacccagttcggcttacaagccttaaagattttgggacccct
cagtttgtggctgacaagctcatccaagctgaaaagcgcaaggaaagcacaaaggatgct
caagttgttggagtatctgagaggcccggtcttggtggcttaccagtatatgagtttgaa
tacatagttgacagcacaagaggagggatgaagaggattttcacagctgcgtttgtctct
ggtaagaagctttacctgttgaacatttctcacgctgacaagccagacagtcctttggat
agtcatacaagaacaatattagaaagagttcttcattcc
>PAFTOL004584
cttgaaagatacactgattccaacgagggtttcactcttcttaggccctcttcttacatt
aaggttgataaagccggggccactgtgttgtttgaagaggtgaataaaggggcaaacaat
gtagga---gtggtggtgaacccagttcggctcacaagccttaaagattttgggacccct
cagtttgtggctgacaagcttatccaagctgaaaagcgcaaggaaagcacaaaggatgct
caagttgttggagtatctgagaggcttggtcttggtggcttaccagtatatgagtttgaa
tacatagttgacagcacaagaggagggatgaagaggattttcacagctgcgtttgtctct
ggtaagaagctttacttgttgaacatttctcacactgacaagccagacagtcctttggat
aatcatacaagaacaatattagaaagtgttcttcattcc
>PAFTOL004585
cttgaaagatacactgattccaatgagggcttcactcttcttagaccctcttcttacatt
aagtttgataaagcaggggccactgtgttgtttgaagaggtgaataaaggggcaaacaat
gtaggc---gtagtggtgaaccctgttcggcttacaagccttaaagattttgggacccct
cagtttgtagctgacaagctcatccaagccgaaaagcgcaaggaaagcacaaaagatgct
caagttgttggagtatctgagaggccyggacttggtggcttaccagtatatgagtttgaa
tacatagttgacagcacaagaggagggatgaagaggattttctcagctgtgtttgtctct
ggtaagaagctgtacttgttgaacatttctcacgctgacaagccagacagtcctttggat
aatcatacaagaacaatgttggagacagttcttcattcc
>PAFTOL004587
cttgaaagatacactgattccaacgagggtttcactcttcttagaccctcttcttacatt
aaggttgataaagccggggccactgtgttgtttgaagaggtgaataaaggggcaaacagt
atagga---gtggtggtgaacccagttcggcttacaagccttacagattttgggacccct
cagtttgtggctgacaagctcatccaagctgaaaagcgcaaggaaagcacaaaggatgct
caagttgtcggagtatctgagaggcccggtcttggtggcttaccagtatatgagtttgaa
tacgtagttgacagcacaaggggagggatgaagaggattttcacagctgcatttgtctct
ggtaagaagctttacttgttgaacatttctcacactgacaagccagacagtcctttggat
aatcatacaagaacaatattagaaagagttcttcattcc
>PAFTOL004590
cttgaaagatacactgattccaacgagggtttcactcttcttaggccctcttcttacatt
aaggttgataaagccggggccactgtgttgtttgaagaggtgaataaaggggcaaacaat
gtagga---gtggtggtgaacccagttcggcttacaagccttaaagattttgggacccct
cagtttgtcgctgacaagctcatccaagctgaaaagcgcaaggaaagcacaaaggatgct
caagttgttggagtatctgagaggcccggacttggtggcttaccggtatatgagtttgaa
tacatagttgacagcacaagaggagggatgaagaggattttcacagctgcgtttgtctct
ggtaagaagctttacttgttgaacatttctcacactgacaagccagacagtcctctggat
aatcatacaagaactatattagaaagagttcttcattcc
>PAFTOL004591
cttgaaagatacactgattccaacgagggtttcactcttcttaggccctcttcttacatt
aaggttgataaagccggggccactgtgttgtttgaagaggtgaataaagtggcaaacaat
gtagga---gtggtggtgaacccagttcggcttacaagccttaaagattttgggacccct
cagtttgtcgctgacaagctcatccaagctgaaaagcgcaaggaaagcacaaaggatgct
caagttgttggagtatctgagaggcccggacttggtggcttaccggtatatgagtttgaa
tacatagttgacagcacaagaggagggatgaagaggattttcacagctgcgtttgtctct
ggtaagaagctttacttgttgaacatttctcacactgacaagccagacagtcctttggat
aatcatacaagaactatattagaaagagttcttcattcc
>PAFTOL004593
cttgaaagatacactgattcccatgagggtttcactcttcttagaccctcttcttacatt
aaggttgataaagcaggggccactgtgttgtttgaagaggtgaataaaggggcaaacaat
gtagga---gtggtggtaaacccagttcggcttacaagccttaaagattttgggacccct
cagtttgtggctgacaagctcatccaagctgaaaagcgcaaggwaagcacaaaggatgct
caagttgtcggagtatctgagaggcccggtcttggtggcttaccagtatatgagtttgaa
tacatagttgacagcacaagaggagggatgaagaggattttcacagccgcatttgtctct
ggtaagaagctttacttgttgaacatttctcacactgacaagccagacagtcctttggat
aatcatacaagaacaatattagaaagagttcttcattcc
>PAFTOL004594
cttgaaagatacactgattccaacgagggtttcactcttcttaggccctcttcttacatt
aaggttgataaagccggggccactgtgttgtttgaagaggtgaataaaggggcaaacaat
gtagga---gtggtggtgaacccagttcggcttacaagccttaaagattttgggacccct
cagtttgtcgctgacaagctcatccaagctgaaaagcgcaaggaaagcacaaaggatgct
caagttgttggagtatctgagaggcccggtcttggcggcttaccagtatatgagtttgaa
tacatagttgacagcacaagaggagggatgaagaggattttcacagctgtgtttgtctct
ggtaagaagctttacttgttgaacatttctcacactgacaagccagacagtcctttggat
aatcatacaagaacaatattagaaagagttcttcattcc
>PAFTOL004597
cttgaaagatacactgattccaacgagggtttcactcttcttagaccctcttcttacatt
aaggttgataaagcaggggccactgtgttgtttgaagaggtgaataaaggggcaaacaat
gtagga---gtagtggtgaacccagttcggctgacaagccttaaagattttgggacccct
cagtttgtggctgacaagctcatycaagctgaaaagcgcaaggaaagcacaaaggatgct
caagttgtcggagtatctgagaggcccggtcttggtggcttaccggtatatgaatttgaa
tacgtagttgacagcacaagaggagggatgaagaggattttcacagctgcatttgtctct
ggtaagaagctttacttgttgaacatttctcacactgacaagccagacagtcctttggat
aatcatacaagaacaatattagaaagagttcttcattcc
>PAFTOL004598
cttgaaagatacactgattccaacgagggtttcactcttcttaggccctcttcttatatt
aaggttgataaagccggggccactgtgttgtttgaagaggtgaataaaggggcaaacaat
gtagga---gtggtggtgaacccagttcggcttacaagccttaaagattttgggacccct
cagtttgtcgctgacaagctcatccaagctgaaaagcgcaaggaaagcacaaaggatgct
caagttgttggagtatctgagaggcccggacttggtggcttaccggtatatgagtttgaa
tacatagttgacagcacaagaggagggatgaagaggattttcacagctgcgtttgtctct
ggtaagaagctttacttgttgaacatttctcacactgacaagccagacagtcctttggat
aatcatacaagaactatattagaaagagttcttcattcc
>PAFTOL004599
cttgaaagatacactgattccaacgagggtttcactcttcttaggccctcttcttacaty
aaggttgataaagccggggccactgtgttgtttgaagaggtgaataaaggggcaaacaat
gtaggagtggtggtggtgaacccagttcggcttacaagccttaaagattttgggacccct
cagtttgtcgctgacaagctcatccaagctgaaaagcgcaaggaaagcacaaaggatgct
caagttgttggagtatctgagaggcccggtcttggtggcttaccggtatatgagtttgaa
tacatagttgacagcacaagaggagggatgaagaggattttcacagctgcgtttgtctct
ggtaagaagctttacttgttgaacatttctcacactgacaagccagacagtcctttggat
aatcatacaagaacaatattagaaagagttcttcattcc
>PAFTOL004600
cttgaaagatacactgattccaacgagggtttcactcttcttaggccctcttcttacatt
aaggttgataaagccggggccactgtgttgtttgaagaggtgaataaaggggcaaacaat
gtagga---gtggtggtgaacccagttcggcttacaagccttaaagattttgggacccct
cagtttgtcgctgacaagctcatccaagctgaaaagcgcaaggaaagcacaaaggatgct
caagttgttggagtatctgagaggcccggtcttggcggcttaccagtatatgagtttgaa
tacatagttgacagcacaagaggagggatgaagaggattttcacagctgtgtttgtctct
ggtaagaagctttacttgttgaacatttctcacactgacaagccagacagtcctttggat
aatcatacaagaacaatattagaaagagttcttcattcc
>PAFTOL004603
cttgaaagatacactgattccaacgagggtttcactcttcttagaccctcttcttacatt
aaggttgataaagccggggccactgtgttgtttgaagaggtgaataaaggggcaaacaat
gtaggc---gtggtggtgaacccagttcggcttacaagccttaaagattttgggacccct
cagtttgtggctgacaagctcatccaagctgaaaagcgcaaggaaagcacaaaggatgct
caagttgttggagtgtctgagaggcccggtcttggtggcctacccgtwtatgagtttgaa
tacatagttgacagcacaagaggagggatgaagaggattttcacagctgcgtttgtctct
tgtaagaagctttacttgttgaacatttmtcacactgacaagcgagatagtcctttggat
aatcatacaagaacaatattagaaagagttcttcattcc
>PAFTOL004604
cttgaaagatacactgattccaacgagggtttcactcttcttagacccgcttcttacatt
aaggttgataaagctggggccactgtgttgtttgaagatgtgaataaaggggcaaacaat
gtagga---gtggtggtgaacccagttcggcttacaagccttaaagattttgggacccct
caatttgtggctgacaagctcatccaagctgaaaagcgcaaggaaagcacaaaggatgct
caagttgttggagtgtctgagaggcccggtcttggtggcctacccgtatatgagtttgaa
tacatagttgacagcacaagaggagggatgaagaggattttcacagctgcgtttgtyttt
ggtaagaagctttacttgttgaacatttctcacactgacaagccagatagtcctttggat
ratcatacaagaacaatattagaaagagttcttcattcc
>PAFTOL004608
cttgaaagatacactgattccaacgagggtttcactcttcttagaccctcttcttacatt
aaggttgataaagccggggccactgtgttgtttgaagaggtgaataaaggggcaaacaat
gtagga---gtggtggtgaacccagttcggcttacaagccttaaagattttgggacccct
cagtttgtggctgacaagctcatccaagctgaaaagcgcaaggaaagcacaaaggatgct
caagttgttggagtatctgagaggcccggtcttggtggcttaccagtatatgagtttgaa
tacatagttgacagcacaagaggagggatgaagaggattttcacagctgcgtttgtctct
ggtaagaagctttacctgttgaacatttctcacgctgacaagccagacagtcctttggac
aatcatacaagaacaatattagaaagagttcttcattcc
>PAFTOL004609
cttgaaagatacactgattccaacgagggtttcactcttcttagaccctcttcttacatt
aaggttgataaagccggggccactgtgttgtttgaagaggtgaataaaggggcaaacaat
gtagga---gtggtggtgaacccagttcggcttacaagccttaaagattttgggacccct
cagtttgtggctgacaagctcatccaagctgaaaagcgcaaggaaagcacaaaggatgct
caagttgttggagtatctgagaggccyggtcttggtggcttaccagtatatgagtttgaa
tacatagttgacagcacaagaggagggatgaagaggattttcacagctgcrtttgtctct
ggtaagaagctttacstgttgaacatttctcacgctgacaagccagacagtcctttggat
aatcatacaagaacaatattrgaaagagttcttcattcc
>PAFTOL004610
cttgaaagatacactgattccaatgagggcttcactcttcttataccctcttcttacatt
aaggttgataaagcaggtgccactgtgttgtttgaagaggtgaataaaggggtaaacaat
gtagga---gtggtggtgaaccctgttcggcttacaagccttaaagattttgggacccct
cagtttgtagctgacaagctcatccaagccgaaaagcgcaaggaaagcacaaaagatgct
caagttgttggagtatctgagaggcccggacttggtggcttaccagtatatgagtttgaa
tacacagttgacagcacaagaggagggatgaagaggattttctcagctgtgtttgtctct
ggtaagaagctttatttgttgaatatttctcacgctgacaagccagacagtcctttggat
aatcatacaagaacaatgttggmgacagttcttcattcc
>PAFTOL004611
cttgaaagatacactgattccaatgacggcttcactcttcttataccctcttcttacatt
aaggttgataaagcaggggccactgtgttgtttgaagaggtgaataaaggggcaaacaat
gtagga---gtggtggtgaaccctgttcggcttacaagccttaaagattttgggacccct
cagtttgtagctgacaagcttatccaagccgaaaagcgcaaggaaagcacaaaagatgct
caagttgttggagtatctgagcggcccggacttggtggcttaccagtatatgagtttgaa
tacacagttgacagcacaagaggaggcatgaagaggattttctcagctgtgtttgtctct
ggtaagaagctctacttgttgaatatttctcacgctgacaagccagacagtcctttggat
aatcatacaagaacaatgttggagacagttcttcattcc
>PAFTOL004613
cttgaaagatacactgattccaacgrgggtttcactcttcttagrccckcttcttacatt
aaggttgataaagccggggccactgtgttgtttgaagagktgaataaaggggcaaacaat
gtagga---gtggtggtgaacccagttcggctcacaagccttaaagattttgggacccct
cagtttgtggctgacaagcttatccaagctgaaaagcgcaaggaaagcacaaaggatgct
caagttgttggagtatctgagaggcycggtctyggtggctyaccggtgtatgagtttgaa
tacatagttgacagcacaagaggagggatgaagaggattttcacagctgcgtttgtctct
ggtaagaagctttacttgttgaacatttctcacactgacaagccagacagtcctttggat
aatcatacaagaacaatrttagaaagagttcttcattcc
>PAFTOL004619
cttgcaagatacactgattccaatgagggttttactcttctcagaccctctacctacatt
aaggtggataaaggaggggccactgtgttgtttgaggaagtgaataaaggggcaaacaat
gtagga---gtggtggtgaacccagttaggcttacaagccttaaagattttgggacccct
cagtttgtggctgacaagctcatccaagctgaaaagcgcaaggaaagcacaaagaatgct
caagttgttggagtatctgagaggcccggtcttggtggcttaccagtatatgagtttgag
tacgtagtcgacagcacaagaggagggatgaagaggattttctcagctgcgtttgtctct
ggtaagaagctttacttgttgaacatttctcacgctgacaaaccggaaagtcctttggat
aatcatacaaggacgatgttagaaagagttcttcattcc
>PAFTOL004620
cttgaaagatacactgattccaacgagggtttcactcttctgagaccctcttcttatatt
aaggttgataaagccggggccaatgtgttgtttgaagaggtgaataaaggggcaaacaat
gtagga---gtggtggtgaacccagttcggcttacaagccttaaagattttgggacccct
cagtttgtggctgacaagctcatccaagctgaaaagcgcaaggaaagcacaaaggatgct
caagttgttggagtatctgagaggcmtggtcttggtggcttaccagtatatgagtttgaa
tacatagttgacagcwcaagaggagggatgaagaggattttcacagctgcgtttgtctct
ggtaagaagctttacctgttgaacatytctcacactgacaagccagacagtcctttggat
aatcatacaagaacaatattagaaagagttcttcattcc
>PAFTOL004623
cttgaaagatacactgattccaacgagggtttcactcttcttagaccctcttcttacatt
aaggttgataaagccggggccactgtgttgtttgaagaggtgaataaaggggcaaacaat
gtagga---gtggtggtgaacccagttcggcttacaagccttaaagattttgggacccct
cagtttgtggctgacaagctcatccgagctgaaaagcgcaaggaaagcacaacggatgct
caagttgttggagtatctgagaggcccggtcttggtggctcaccagtatatgagtttgaa
tacatagttgacagcacaagaggagggaggaagaggattttcacagctgcgtttgtctct
ggtaagaagctttacctgttgaacatttctcacactgacaagccagacaatcctttggat
aatcatacaagaacaatattagaaagagttcttcattcc
>PAFTOL004624
cttgaaagatacactgattccaacgagggtttcactcttcttaggccctcttcttacatt
aaggttgataaagccggggccactgtgttgtttgaagaggtgaataaaggggcaaacaat
gtagga---gtggtggtgaacccagttcggcttacaagccttaaagattttgggacccct
cagtttgtcgctgaaaagctcatccaagctgaaaagcgcaaggaaagcacaaaggatgct
caagttgttggagtatctgagaggcccggacttggtggcttaccggtatatgagtttgaa
tacatagttgacagcacaagaggagggatgaagaggattttcacagctgcgtttgtctct
ggtaagaagctttacttgttgaacatttctcacactgacaagccagacagtcctttggat
aatcatacaagaactatattagaaagagttcttcattcc
>PAFTOL004625
cttgaaagatacactgattccaacgagggtttcactcttcttaggccctcttcttacatt
aaggttgataaagccggggccactgtgttgtttgaagaggcgaataaaggggcaaacaat
gtagga---gtggtggtgaacccagttcggcttacaagccttaaagattttgggacccct
cagtttgtggctgacaagcttatccaagctgaaaagcgcaaggaaagcacaaaggatgct
caagttgttggagtatctgagaggcccggtcttggtggcttaccggtatatgagtttgaa
tacatagttgacagcacaagaggagggatgaagaggattttcacagctgcgtttgtctgt
ggtaagaagctttacttgttgaacatttctcacactgacaagccagacagtcctttggat
aatcatacaagaacaatattagaaagagttcttcattcc
>PAFTOL004629
cttgaaagatacactgattccaacgagggtttcactcttcttagaccctcttcttacatt
aaggttgataaagccggggccactgtgttgtttgaagaggtgaacaaaggagcaaacagt
gtagga---gtggtggtgaatccagttcggcttacaagccttaaagattttgggacccct
cagtttgtggctgacaagctcatccaagctgaaaagcgcwaggaaagcacaaaggatgct
caagttgttggagtatctgagaggcccggtcttggtggcctaccagtatatgagtttgaa
tacatagttgacagcacaagaggagggacgaagcggattttcacagctgcgtttgtctct
agtaagaagctttacttgttgaacatttctcacactgacaagccagatagtcctttggat
aatcatacaagaacaatattagaaagagttcttcattcc
>PAFTOL004631
cttgaaagatacactgattccaacgagggtttcactcttcttaggccctcttcttacatt
aaggttgataaagccggggccactgtgttgtttgaagaggtgaataaaggggcaaacaat
gtagga---gtggtggtgaacccagttcggcttacaagccttaaagattttgggacccct
cagtttgtcgctgamaagctcatccaagctgaaaagcgcaaggaaagcacaaaggatgct
caagttgttggagtatctgagaggcccggacttggtggcttaccggtatatgagtttgaa
tacatagttgacagcacaagaggagggatgaagaggattttcacagctgcgtttgtctct
ggtaagaagctttacttgttgaacatttctcacactgacaagccagacagtcctttggat
aatcatacaagaactatattagaaagagttcttcattcc
>PAFTOL004634
cttgaaagatacactgatcccaacgagggtttcactcttcttagaccctcttcttacgtt
aaggttgataaagcaggggctactgtgttgtttgaagaggtgaacaaaggggcaaacaat
gtagga---gtggtggtgaacccagttcggcttacaagccttaaagattttgggacccct
cagtytgtggctgacaagctcatccaagctgaaaagcgcaaggaaagcacgaaggatgct
caagttgttggagtatctgagaggcccggtcttggtggcctacctgtatatgagtttgaa
tacatagttgacagyacraggggagggatgaagagaattttcacagcygcgtttgtctct
ggtragaagctttacttgttgaacatttctcacactgacaagccagrtagtcctttggat
aatcatacaagaacaatattagaaagagttcttcattcc
>PAFTOL004635
------------------------------------------aaagtttctgtctttttc
aaggttgataaagccggggctactgtgttgtttgaagaggtgaacaaaggggcaaacagt
gtagga---gtggtggtgaacccagttcggcttacaagccttaaagattttgggacccct
cagtctgtggctgacaagctcatccaagctgaaaagcgcaaggtaattgcttctgactgt
aattttttggaaatt---------------------------------------------
------------------------------------------------------------
------------------------------------------------------------
---------------------------------------
>PAFTOL004637
cttgaaagatacactgattccaatgagggttttactcttcttagaccctcttcctacatt
aaggtggataaagcaggggccactgtgttgtttgaggaggkgaatraaggggcaaacaay
gtagga---gtggtggtgaacycagttaggcttacaagccttaaagattttgggacccct
cagtttgtggctgacaagctcatccaagttgaaaagcgcaaggaaagcacaaaggatgct
caagttgttggcgtatctgagaggcccggtcttggtggcttaccagtatatgagtttgaa
tacatagttgacagcacaagaggagggatgaagaggattttctcagctgcgtttgtctct
ggtaagaagctttacttgttgaatatttctcacgctgacaagccagacagtcctttggat
aatcatacaagaaagatgttagaaagagttcttcattcc
>PAFTOL004638
cttgaaagatacactgattccaacgagggtttcactcttcttaggccctcttcttacatt
aaggttgataaagccggggccactgtgttgtttgaagaggtgaataaaggggcaaacaat
gtagga---gtggtggtsaacccagttcggcttacaagccttaaagattttgggacccct
cagtttgtggctgacaaacttatccaagctgaaaagcgcaaggaaagcacaaaggatgct
caagttgttggagtatctgagaggcccggtcttggtggcttaccggtatatgagtttgaa
tacatagttgacagcacaagaggagggatgaagaggattttcacagctgcgtttgtctct
ggtaagaagctttacttgttgaacatttctcacactgacaagccagacagtcctttggat
aatcatactagaacaatattagaaagagttcttcattcc
>PAFTOL004640
cttgaaagatacactgattccaacgagggtttcactcttcttagaccstctttttacatt
aaggttgataaagccggggccactgtgttktttgaagaggtgaataaaggggcaaacaat
gtagga---gtggtggtgaacccagttcggcttacaagccttaaagattttgggacccct
cwgtttgtggctgayaagctcatccaagctgaaaagcgcaaggaaagcacaaaggatgct
caagttgttggagtgtctgagaggcccggtcttggtggcttaccaatatatgagtttgaa
tacatagttgacagcacaagaggagggatgaagaggattttcattgctgcgtttgtctct
ggtaagaagctttacttgttgaacatttctcacactgacaaaccagacagtcctttggat
aatcatacaagaacaatattagaaagagttcttcattcc
>PAFTOL004642
cttgaaagatacactgattccaatgagggtttcacctttcttagacccgcttcttacatt
aaggttgataaagccggggccactgtgttctttgaagaggtgaataaaggggcaaacaat
gtagga---gtggtggtgaacccagttcggctcacaagccttaaggattttgggacccct
cagtttgtggctgacaagcttatccaagctgaaatgcgcaaggaaagcacaaaggatgct
caagttgttggagtatctgagaggcccggtcttggtggcttaccagtatatgagtttgaa
tacatagttgacagcacaagaggagggatgaagaggattttcacagctgcgtttgtctct
ggtaagaagctctacttgttgaacatttctcacactgacaagccagacagccctttggat
aatcatacaagaacaatattagaaagagttcttcattcc
>PAFTOL004644
cttgaaagatacactgattccaaygagggtttcactcttctcagaccctcttcttacatt
aaggtcgataaagcaggggccactgtgttgtttgaagaggtgaataaaggggcaaacaat
gtagga---gtggtggtgaacccagttcggcttacaagccttaaagattttgggacccct
cagtttgtggctgacaagctcgyccaagctgaaaagcgcaaggwaagcacaaaggatgct
caagtagttggagtatctgagaggcccggtcttggtggcttaccagtatatgagtttgaa
tacatagttgacagcacaagaggagggatgaagaggattttcacagctgcstttgtctct
ggtaagaagctttacttgttgaacgtytcwcacactgacacgccggacagtcctttggat
aatcatacgagaacaatattagaaagagttcttcattcc
>PAFTOL004646
cttgaaagatacactgattccaacgagggtttcactcttcttaggccctcttcttacatt
aaggttgataaagccggggccactgtgttgtttgaagaggtgaataaaggggcaaacaat
gtagga---gtggtggtgaacccagttcggcttacaagccttaaagattttgggacacct
gagtttgtcgctgacaagctcatccaagctgaaaagcgcaaggaaagcacaaaggatgct
caagttgttggagtatctgagaggcccggacttggtggcttaccggtatatgagtttgaa
tacatagttgacagcacaagaggagggatgaagaggattttcacagctgcgtttgtctct
ggtaagaagctttacttgttgaacatttctcacactgacaagccagacagtcctttggat
aatcatacaagaactatattagaaagagttcttcattcc
>PAFTOL004648
cttgaaagatacactgattccaacgagggtttcactcttcttagaccctcttcttacatt
aaggttgataaagcaggggccactgtgttgtttgaagaggtgaataaaggggcaaacaat
gtagga---gtggtggtgaacccagttcggcttacaagccttaaagattttgggacccct
cagtttgtggctgacaagctcatccaagctgaaaagcggaaggaaagcacaaaggatgct
caagttgtcggagtatctgagaggcccggtcttggtggcttaccagtatatgaatttgaa
tacgtagttgacagcacaagaggagggatgaagaggattttcacagctgcgtttgtctct
ggtaagaagctttacttgttgaacatttctcacactgacaagccagacagtcctttggat
aatcatacaagaacaatattagaaagagttcttcattcc
>PAFTOL004649
cttgaaagatacactgattccaacgagggtttcactcttcttagaccctcttcttacgtt
aaggttgataaagccggagccactgtgttgtttgaagaggtgaataaaggggcaaacaat
gtagga---gtggtggtgaacccagttcggcttacaagccttaaagattttgggacccct
cagtttgtggctgacaagctcatccaagctgaaaagcgcaaggwaagcacaaaggatgct
caagttgttggagtatctgagaggcgcggtcttggtggcttaccagtatatgagtttgaa
tacatagttgacagcacaagaggagggatgaagaggattttcacagctgcgtttgtcttt
ggtaagaagctttacctgttgaacatttctcacgctgacaagccagacagtcctttggat
aatcatacaagaacaatattagaaagagttcttcattcc
>PAFTOL004652
cttgaaagatacactgattccaacgagggtttcactcttcttaggccctcttcttacatc
aaggttgataaagccggggccactgtgttgtttgaagaggtgaataaaggggcaaacaat
gtagga---gtggtggtgaccccagttcggcttacaagccttaaagattttgggacccct
cagtttgtagctgacaagcttatccaagctgaaaagcgcaaggwaagcacaaaggatgct
caagttgttggagtatctgagaggcccggtcttggtggcttaccggtatatgagtttgaa
tacatagttgacagcacaagaggagggatgaagcggattttcacagctgcgtttgtctct
ggtaagaagctttacttgttgaacatttctcacactgacaagccagacagttctttggat
aatcatactagaacaatattagaaagagttcttcattcc
>PAFTOL004653
cttgaaagatacactgattccaacgagggtttcacccttcttagacccgcttcttacatt
aaggttgataaagccggggccactgtgttgtttgaagaggtgaataaaggggcaaacaat
gtagga---gtggtggtgaacccagttcggctcacaagccttaaagattttgggacccct
cagtttgtggctgacaagcttatccaagctgaaaagcgcaaggwaagcacaaaggatgct
caagttgttggagtatctgagaggcgcggtcttggtggcttaccggtatatgagtttgaa
tacatagttgacagcacaagaggagggatgaagaggattttcacagctgcgtttgtctct
ggtaagaagctttacttgttgaacatttctcacactgacaagccagacagtcctttggat
aatcatacaagaacaatattagaaagagttcttcattcc
>PAFTOL004654
cttgaaagatacactgattccaacgagggtttcactcttcttagaccctcttcttacatt
aaggttgataaagcgggggctactgtgttgtttgaagaggtgaataaaggggcaaacaat
gtagga---gtggtggtgaacccagttcggcttacaagccttaaagattttgggacccct
cagtttgtggctgacaagctcatccaagctgaaaagcgcaaggaaagcacaaaggatgct
caagttgttggagtatctgagaggccmggtcttggtggctyaccartatatgagtttgaa
tacatagttgacagcacaagaggarggatgaagmggattttcayagctgcrtttgtctct
ggtaagaagctttacctgttgamcatttctcayrctgacaagccagacagtcctttggat
aatcatacragaacamtattagaaagagttcttcattcc
>PAFTOL004657
cttgaaagatacactgattccaatgagggcttcactcttcttagaccctcttcttacatt
aaggttgataaagcaggggccactgtgttgtttgaagaggtgaataaaggggcaaacaat
gtagga---gtagtggtgaaccctgttcggcttacaagccttcaagattttgggacccct
cagtttgtagctgacaagctcatccaagccgaaaagsgcaaggaaagcacaaaagatgct
caagttgttggagtatctgagaggcccggacttggtggcttaccagtatatgagtttgaa
tacatagtggacagcacaagaggagggatgaagaggattttctcagctgtgtttgtgtct
ggtaagaagctgtacttgttgaacatttctcacgctgacaatccagacagtcctttggat
aatcatagaagaacaatgttggagacagttcttcattcc
>PAFTOL004658
cttgaaagatacactgattccaacgagggtttcactcttcttagaccctcttcttacatt
aaggttgataaagccggggccactgtgttgtttgaagaggtgaataaaggggcaaacaat
gtaggg---gtggtggtgaacccagttcggcttacaagccttaaagattttgggacccct
cagtttgtggctgacaagctcatccaagctgaaaagcgcaaggaaagcacaaaggatgcg
caagttgttggagtatctgagaggcccggtcttggtggcttaccagtatatgagtttgaa
tacatagttgayagcacaagaggagggatgaagaggattttcacagctgygtttgtctct
rgtaagaagctttacytgttgaacatttctcacrctgacamgccagacagtcctttggat
aatcatacaagaacawtrttrgaaagagttcttcattcc
>PAFTOL004660
cttgaaagatacactgattccaacgagggcttcacgcttcttagaccctcttcttacatt
aaggttgataaagccggggccactgtgttgtttgaagaggtgaataaaggggcaaacaat
gtagga---gtggtggtgaacccagttcggcttacaagccttaaagattttgggacccct
cagtttgtggctgacaagctcatccaagctgaaaagcgcaaggaaagcacaaaggatgct
caagttgttggagtatctgagaggcccggtcttggtggctyaccagtatatgagtttgaa
tacatagttgacagcacaagaggagggatgaagaggattttcacagctrcrtttgtctct
ggtaagaagctttacytgttgaacatttctcacactgacaagccagacagtcctttggat
aatcatacaagaacaatattagaaagagttcttcattcc
>PAFTOL004661
cttgaaagatacactgattccaatgagggcttcactcttcttagaccctcttcttacatt
aaggttgataaagctggggccactgtgttgtttgaagaggtgaataaaggggcaaacaat
gtagga---gtagtggtgaaccctgttcggcttacaagccttaaagattttgggacccct
cagtttgtagctgacaagctcatccaagccgaaaagcgcaaggaaagcacaaaagatgct
caagttgttggagtatctgagaggcccggacttggtggcttaccagtatatgagtttgaa
tacatagttgacagcacaagaggagggatgaagaggattttctcmgctgtgttygtctct
ggtaagaagctctacttgttgaacatttctcacgctgacaagccagacagtcctttggat
aatcatacaagaacaatgttggagacagttcttcattcc
>PAFTOL004662
cttgagagatacactgattccaacragggtttcactcttcttagaccctcttcttacatt
aaggttgataaagccggggccactgtgttgtttgaagaggtgaataaaggggcaaacart
gtagga---gtggtggtgaacccagttcggcttacaagccttamagattttgggacccct
cagtttgtggctgacaagctcatccaagctgaaaagcgcaaggaaagcacaaaggatgct
caagttgttggagtatctgagaggcccggtcttggtggcttaccggtatatgagtttgaa
tacatagttgacagcacaagaggagggatgaagagaattttcacagctgcgtttgtctct
ggtaagaagctttacctgttgaacatttctcacgctgacaagccagacagtcctttggat
actcatacaagaacaatattagaaagagttcttcattcc
>PAFTOL004664
cttgaaagatacactgattccaacgagggtttcactcttcttaggccctcttcttacatt
aaggttgataaagccggggccactgtgttgtttgaagaggtgaataaaggggcaaacaat
gtagga---gtggtggtgaacccagttmggcttacaagccttaaagaktttgggacccct
cagtttgtcgctgasaagctcatccaagctgaaaagcgcaaggaaagcacaaaggatgct
caagttgttggagtatctgagaggcccggacttggtggcttaccggtatatgagtttgaa
tacatagttgacagcacaagaggagggatgaagaggattttcacagctgcgtttgtctct
ggtaagaagctttacttgttgaacatttctcacactgacaagccagacagtcctttggat
aatcatacaagaactatattagaaagagttcttcattcc
>PAFTOL004666
cttgaaagatacactgattccaacgagggtttcactcttcttaggccctcttcttacatt
aaggttgataaagccggggccactgtgttctttgaagaggtgaataaaggggcaaacaat
gtagga---gtggtggtgaacccagttcggcttacaagccttaaagattttgggacccct
cagtttgtggctgacaagcttatccaagctgaaaagcgcaaggaaagcacaaaggatgct
caagttgttggagtatctgagaggcccggtcttggtggcttaccggtatatgagtttgaa
tacatagttgacagcacaagaggagggatgaagaggattttcacagctgcgtttgtctct
ggtaagaagctttacttgttgaacatttctcacactgacaagccagacagtcctttggat
aatcatacaagaacaatattagaaagagttcttcattcc
>PAFTOL004667
cttgaaagatacactgattccaacgagggtttcactcttcttaggccctcttcttacatt
aaggttgataaagccggggccactgtgttstttgaagaggtgaataaaggggcaaacaat
gtagga---gtggtggtgaacccagttcggctcacaagccttaaagattttgggacccct
cagtttgtggctgacaagcttatccaagctgaaaagcgcaaggaaagcacaaaggatgct
caagttgttggagtatctgagaggcccggtcttggtggcttaccggtatatgagtttgaa
tacatagttgacagcacaagaggagggatgaagagggttttcacagctgcgtttgtctct
ggtaagaagctttacttgttgaacatttctcacgctgacaagccagacagtcctttggat
aatcatacaagaacaatattagaaagagttcttcattcc
>PAFTOL004668
cttgaaagatacactgattccaacgagggtttcactcttcttaggccctcttcttacatt
aaggttgataaagccggggccactgtgttgtttgaagaggtgaataarggggcaaacaat
gtagga---gtggtggtgaacccwgttcggctyacaagccttaaagattttgggacccct
cagtttgtggctgacaagcttatccaagctgaaaagcgcaaggaaagcacaaaggatgct
caagttgttggagtatctgagaggcscggtcktggtggcttaccggtatatgagtttgaa
tacatagttgacagcacaagaggagggatgaagaggattttcacagctgcgtttgtctct
ggtaagaagctttacttgttgaacatttctcacactgacaarccagacagtcctttggat
aatcatacaagaacaatattagaaagagttcttcattcc
>PAFTOL005024
cttgaaagatacactgattccaacgagggtttcactcttcttagacccgcttcttacatt
aaggttgataaagccggggccactgtgttgtttgaagaggtgaataagggggcaaacaat
gtagga---gtggtggtgaacccagttcggctcacaagccttaaagattttgggacccct
cagtttgtggctgacaagcttatccaagctgaaaagcgcaaggaaagcacaaaggatgct
caagttgttggagtatctgagaggcgcggtcgtggtggcttaccggtatatgagtttgaa
tacatagttgacagcacaagaggagggatgaagaggattttcacagctgcgtttgtctct
ggtaagaagctttacttgttgaacatttctcacactgacaagccagacagtcctttggat
aatcatacaagaacaatattagaaagagttcttcattcc
>PAFTOL005025
cttgaaagatacactgattccaacgagggtttcactcttcttagaccctcttcttacatt
aaggttgayaaagcaggggccactgtgttgtttgaagaggtgaataaaggggcaaacaat
gtagga---gtggtggtgaacccagttcggcttacaagccttacagattttgggacccct
cagtttgtggctgacaagctcatccaagctgaaaagcgcaaggaaagcacaaaggatgct
caagttgtcggagtatctgagaggcccggtcttggtggmttaccagtatatgagtttgaa
tacatagttgacagcacaagaggagggatgaagaggattttcacagctgcktttgtctct
ggtaagaagctttacttgttgaacatttctcacactgacaagccagacagtcctttggat
aatcatacaagaacaatattagaaagagttcttcattcc
>PAFTOL005026
cttgaaagatacactgattccaacgagggtttcactcttcttagaccctcttcttacatt
aaggttgataaagcaggggccactgtgttgtttgaagaggtgaataaaggggcaaacaat
gtagga---gtggtggtgaacccagttcggcttacaagccttaaagattttgggacccct
cagtttgtggctgacaagctcatccaagccgaaaagcgcaaggaaagcacaaaggatgct
caagttgtcggagtatctgagaggcccggtctaggtggcttaccagtatatgagtttgaa
tacatagttgacagcacaagaggagggatgaagaggattttcacagctgcgtttgtctct
ggtaagaagctttacttgttgaacatttctcacactgacaagccagacagtcctttgrat
aatcatacaagaacaatattagaaagagttcttcattcc
>PAFTOL005035
cttgaaagatacactgattccaacgagggtttcactcttcttaggccctcttcttacatt
aaggttgataaagccggggccactgtgttgtttgaagagrtgaataaaggggcaaacaat
gtagga---gtggtggtgaacccrgttcggcttacaagccttaaagattttgggacccct
cagtttgtsgctgacaagctyatccaagctgaaaagcgcaaggaaagcacaaaggatgct
caagttgttggagtatctgagaggcccggwcttggtggcttaccggtatatgagtttgaa
tacatagttgacagcacaagaggagggatgaagaggattttcacagctgcgtttgtctct
ggtaagaagctttacktgttgaacatttctcacactgacaagccagacagtccyttggat
aatcatacaagaactatattagaaagagttctccattcc
>PAFTOL005042
ctagaaagatacactgattccaacgagggtttcactcttcttagrccctcttcttacatt
aaggttgataaagcmggggccactgtgttgtttgaagaggtgaataaaggggcaaacaat
gtagga---gtggtggtgaacccagttcggcttacaagccttaaagattttgggacccct
cagtttgtggctgacaarctyrtccaagctgaaaagcgcaaggaaagcacaaaggatgct
caagttgtyggagtatctgagaggcccggtcttggtggctyacywgtatatgartttgaa
tacatagttgacagcacaagaggagggatgaagaggattttcacagctgcrtttgtctct
ggtaaraagctttacytgttgaacatttctcacactgacaagccagacagtcctttggat
aatyatacaagaacamtattagaaagagttcttcattcc
>PAFTOL005043
cttgaaagatacactgattccaacgagggtttcactcttcttaggccctcttcttacatk
aaggttgataaagccggggccactgtgttgtttgaagaggtgaataaaggggcaaacaat
gtagga---gtggtggtgaacccagttcggcttacaagcctyaaagattttgggacccct
cagtttgtggctgacaaacttatccaagctgaaaagcgcaaggaaagcacaaaggatgct
caagttgttggagtatctgagaggcccggtcttggtggcttaccggtatatgagtttgaa
tacatagttgacagcacaagaggagggatgaagaggattttcacagctgcgtttgtctct
ggtaagaagctttacttgttgaacatttctcacactgacaagccagatagtcctttggat
aatcatactagaacaatattagaaagagttcttcattcc
>PAFTOL005169
cttgaaagatacactgattccaacgagggtttcactcttcttagaccctcttcttacatt
aaggttgataaagccggggccactgtgttgtttgaagaggtgaacaaaggagcaaacaat
gtagga---gtggtggtgaacccagttcggcttacaagccttaaagattttgggacccct
cagtttgtggctgacaagctcatccaagctgaaaagcgcaaggaaagcacaaaggatgct
caagttgttggagtatctgagaggcctggtcttggtggcctacccgtatatgagtttgaa
tacatagttgacagcacaagaggagggatgaagaggattttcacagctgcgtttgtctct
ggtaagaagctttacttgttgaccatttctcacactgacaagccagatagtcctttggat
aatcatacaagaacaatattagaaagagttcttcattcc
>PAFTOL008060
cttgaaagatacactgattccaacgagggtttcactcttcttaggccctcttcttacatt
aaggttgataaagccggggccactgtgttgtttgaagaggtgaataaaggggcaaacaat
gtagga---gtggtggtgaacccagttcggcttacaagccttaaagattttgggacccct
cagtttgtcgctgaaaagctcatccaagctgaaaagcgcaaggaaagcacaaaggatgct
caagttgttggagtatctgagaggcccggacttggtggcttaccggtatatgagtttgaa
tacatagttgacagcacaagaggagggatgaagaggattttcacagctgcgyttgtctct
ggtaagaagctttacttgttgaacatttctcacactgacaagccagacagtcctttggat
aatcatacaagaactatattagaaagagttcttcattcc
>PAFTOL008063
cttgaaagatacactgattccaacgagggtttcactcttcttaggccctcttcttacatt
aaggttgataaagccggggccactgtgttgtttgaagaggtgaataaaggggcaaacaat
gtagga---gtrgtggtgaacccagttcggcttacaagccttaaagattttgggacccct
cagtttgtcgctgacaagctcatccaagctgaaaagcgcaaggaaagcacaaaggatgct
caagttgttggagtatctgagaggcccggtcttggcggcttaccagtatatgagtttgaa
tacatagttgacagcwcaagaggagggatgaagaggattttcacagctgtgtttgtctct
ggtaagaagctttacttgttgaacatttctcacactgacaagccagacagtcctttggat
aatcatacaagaacartattagaaagagttcttcattcc
>PAFTOL008084
cttgaaagatacactgattccaatgagggcttcactcttcttagaccctcttcttacatt
aaggttgataaagcaggggccactgtgttgtttgaagaggtgaataaaggggcaaacaat
gtagga---gtggtggtgaaccctgttcggcttacaagccttaaagattttgggacccct
cagtttgtagctgacaagctcatccaagccgaaaagcgcaaggwaagcacaaaagrtgct
caagttgttggagtatctgagaggcccggacttggtggcttaccagtatatgagtttgaa
tacatagttgacagcacaagaggagggatgaagaggattttctcagctgtgtttgtctct
ggtaagaagctctacttsttgaacatttctcacgctgacaagccagacagtcctttggat
aatcatasaagaacaatgttggagagagttcttcattcc
>PAFTOL008417
cttgaaagatacgctgattccaacgagggtttcactcttcttaggccctcttcttacatt
aaggttgataaagccggggccactgtgttgtttgaagaggtgaataaaggggcaaacaat
gtagga---gtggtggtgaacccagttcggcttacaagccttaaagattttgggacccct
cagtttgtcgctgaaaagctcatccaagctgaaaagcgcaaggaaagcacaaaggatgct
caagttgttggagtatctgagaggcccggacttggtggcttaccggtatatgagtttgaa
tacatagttgacagcacaagaggagggatgaagaggattttcacagctgcgtttgtctct
ggtaagaagctttacttgttgaacatttctcacactgacaagccagacagtcctttggat
aatcatacaagaactatattagaaagagttcttcattcc
>PAFTOL008419
cttgaaagatacactgattccaacgagggtttcactcttcttaggccctcttcttacatt
aaggttgataaagccggggccactgtgttgtttgaagaggtgaataaaggggcaaacaat
gtrgga---gtggtggtgaacccagttcggctcacaagccttaaagattttgggacccct
cagtttgtggctgacaagcttatccaagctgaaaagcgcaaggaaagcacaaaggatgct
caagttgttggagtatctgagaggcctggtcttggtggcttaccggtatatgagtttgaa
tacatagttgacagcacaagaggagggatgaagaggattttcacagctgcgtttgtctct
ggtaagaagctttacttgttgaacatttctcacactgacaagccagacagtcctttgggt
aatcatacaagaacaatattagaaagagttcttcattcc
>PAFTOL008421
cttgagagatacactgattccaacgagggtttcactcttcttagaccctcttcttacatt
agggttgataaagccggggccactgtgttgtttgaagaggtgaataaaggggcaaacaac
gtggga---gtggtggtgaacccagttaggcttacgagccttaaagattttgggacccct
cagtttgtggctgacaaactgatacaagcagaaaagcgcaaggaaagcacaaaggatgct
caagttgttggagtatctgagaggcccggtcttggtggcttaccagtatatgagtttgaa
tacatagttgacagctcaagaggagggatgaagaggattttcacagctgcgtttgtctct
ggtaagaagctttacctgttgaacatttctcacgctgacaagccagacagtcctttggat
aatcatacaagaacaatgttagaaagagttcttcattcc
>PAFTOL008439
cttgaaaaatacactgattccaacgagggtttcactcttcttagaccctcttcttacatt
aaggttgataaagcaggggccactgtattgtttgaagagrtgaataaaggggcaaacaat
gtaggr---gtggtggtgtacccagttcggcttacaagccttaaagattttgggacccct
cagtttgtggctgacaagctcatccaagctgaaaagcgcaaggaaagcacaaaggatgct
caagttgttggagtatctgagaggcccggtcttggtggcttaccagtatatgagtttgaa
tacatagttgacagcacaagaggagggataaagaggattttctcwgctgcrtttgtctct
ggtaagaagctttacttgttgaacatctctcacactgacaagccagacagtcctttggat
aatcatacaagaacaatattagaaagagttcttcattcc
>PAFTOL008881
cttgaaagatacactgattccaacgagggtttcactcttcttagaccctcttcttacatt
aaggttgataaagccggggccactgtgttgtttgaagaggtgaataaaggggcaaacaat
gtagga---gtggtggtgaacccagttcggcttacamgccttaaagattttgggacccct
cagtttgtggctgacaagcttgtccaagctgaaaagcgcaaggwaagcacaaaggatgct
caagttgttrgagtatctgagaggcccggtcttggtggmttaccagtatatgagtttgaa
tacatagttgacagcacaagaggagggctgaagaggattttcacagctgcgtttgtctct
ggtaagaagctttacttgttgaacatttctcacactgacaagccagacagtcctttggat
aatcatacaagaacgatgttagaaagagttcttcattcc
>PAFTOL009181
------------------------------------------------------------
------------------------------------------------------------
------------------------------------------------------------
------------------------------------------gaaagcacaaacgatgct
caagttgtyggtgtatctgagaggctcggtcttggtggcttaccagtgtatgagtttgaa
tacatagttgacagcacaagaggagggatgaagaggattttcacagctgygtttgtctct
ggtragaagctttacttgttgaacatttctcacactgacaagccagacagtcccttggat
aaccatacaagaactatattggaaagagttcttcattcc
>PAFTOL009183
------------------------------------------------------------
------------------------------------------------------------
------------------------------------------------------------
------------------------------------------gaaagcacaaaggatgct
caagttgttggagtatctgagaggcccggtcttggtggcttaccagtrtatgagtttgaa
tacatagttgacagcacaagaggagggatgaagaggattttcacagctgcrtttgtctct
ggtaagaagctttacttgttgaacatttctcacactgacaagccagacagtcccttggat
aaccatacaagaactatattggaaagagttcttcattcc
>PAFTOL009189
cttgaaagatacactgattccaacgagggtttcactcttcttagacccgcttcttacatt
aaggttgataaagccggggccactgtgttgtttgaagaggtgaataarggggcaaacaat
gtagga---gtggtggtgaacccagttcggctcacaagccttaaagattttgggwcccct
cagtttgtggctgacaagcttatccaagctgaaaagcgcaaggaaagcacaaaggatgct
caagttgttggagtatctgagaggcgcggtcgtggtggcttacyggtatatgagtttgaa
tacatagttgacagcacaagaggaggkatgaagaggattttcacagctgcgtttgtctct
ggtaagaagctttacttgttgaacatttctcacactgacaagccagacagtcctttggat
aatcatacaagaacaatattagaaagagttcttcattcc
>PAFTOL009191
cttgaaagatacactgattccaacgagggtttcactcttcttagacccgcttcttacatt
aaggttgataaagccggggcaactgtgttgtttgaagaggtgaataaaggggcaaacaat
gtagga---gtggtggtgaacccagttcggctcacaagccttaaagattttgggacccct
cagtttgtggctgacaagcttatccaagctgaaaagcgcaaggwaagcacaaaggatgct
caagttgttggagtatctgagaggcgcggtcgtggtggcttaccggtatatgagtttgaa
tacatagttgacagcacaagaggagggatgaagaggattttcacagctgcgtttgtctct
ggtaagaagctttacttgttgaacatttctcacactgacaagccagacagtcctttggat
aatcatacaagaataatattagaaagagttcttcattcc
>PAFTOL009195
cttgaaagatacactgattccaacgagggtttcactcttcttaggccctcttcttacatt
aaggttgataaagccggggccactgtgttgtttgaagaggtgagtaaaggggcaaacaat
gtagga---gtggtggtgaccccagttcggcttacaagccttaaagattttgggacccct
cagtttgtggctgasaagcttatccaagctgaaaagcgcaaggaaagcacaaaggatgct
caagttgttggagtatctgagaggcccggtcttggtggcttaccggtatatgagtttgaa
tacatagttgacagcacaagaggagggatgaagaggattttcacagctgcgtttgtctct
ggtaagaagctttacttgttgaacatttctcacactgacaagccagacagtcctttggat
aatcatactagaacaatattagaaagagttcttcattcc
>PAFTOL009199
cttgaaagatacactgattccaacgagggtttcactcttcttaggccctcttcttacatt
aaggttgataaagccggggccactgtgttgtttgaagaggtgaataaagkggcaaacaat
gtagga---gtggtggtgaacccagttcggcttacaagccttaaagattttgggacmcct
sagtttgtcgctgacaagctcatccaagctgaaaagcgcaaggaaagcacaaaggatgct
caagttgttggagtatctgagaggcccggacttggtggcttaccggtatatgagtttgaa
tacatagttgacagcacaagaggagggatgaagaggattttcacagctgcgtttgtctct
ggtaagaagctttacttgttgaacatttctcacactgacaagccagacagtcctttggat
aatcatacaagaactatattagaaagagttcttcattcc
>PAFTOL009203
cttgaaagatacactgattccaacgagggtttcactcttcttaggccctcttcttacatt
aaggttgataaagccggggccactgtgttgtttgaagaggtgaataaaggggcaaacaat
gtagga---gtggtggtgaacccagttcggcttacaagccttcaagattttgggacccct
cagtttgtggctgacaagcttatccaagctgaaaagcgcaaggaaagcacaaaggatgct
caagttgttggagtatctgagaggcccggtcttggtggcttaacggtatatgaatttgaa
tacatagttgacagcacaagaggagggatgaagaggattttcacagctgcgtttgtctct
ggtaagaagctttacttgttgaacatttctcacactgacaagccagacagtcctttggat
aatcatacaagaacagtattagaaagagttcttcattcc
>PAFTOL009205
cttgaaagatacactgattccaacgagggtttcactcttcttagaccctcttcttacaty
aaggttgataaagcaggggccactgtgttgtttgaagaggtgaataaaggggcaaacaat
gtagga---gtggtggtgaacccagttcggcttacaagccttaaagattttgggacccct
cagtttgtggctgacaagctcatccaagctgaaaagcgcaaggaaagcacaaaggatgct
caagttgtcggagtatctgagaggcccggtcttggtggcttaccagtatatgagtttgaa
tacatagttgacagcacaagaggagggatgaagaggattttcacagctgcgtttgtctct
ggtaagaagctttacttgttgaacatttctcacactgacaagccagacagtcctttggat
aatcatacaagaacaatattagaaagagttcttcattcc
>PAFTOL009207
cttgaaagatacactgattccaatgagggcttcactcttcttaggccctcgtcttacatt
aaggttgataaagcaggggccactgttttgtttgaagaggtgaataaaggggcaaacaat
gtggga---gtggtggtgaaccctgttcggcttacaagccttaaagattttgggacccct
cagtttgtagctgacaagctcatccaagccgaaaagcgcaaggwaagcacaaaagatgct
caagttgttggagtatctgagaggcccggacttggtggcttaccagtatatgagtttgaa
tacatagttgacagcacaagaggagggatgaggaggattttctcagctgtgtttgtctct
ggtaagaagctctacttgttgaacatttctcacgctgacaagccagacagtcctttggat
aatcatacaagaacaatgttggagagagttcttcattcc
>PAFTOL009215
cttgaaagatacactgattccaacgagggtttcactcttcttaggccctcttcttacatt
aaggttgataaagccggggccactgtgttgtttgaagaggtgaataaaggggcaaacaat
gtagga---gtagtggtgaacccagttcggcttacaagccttaaagattttgggacccct
cagtttgtcgctgacaagctcatccaagctgaaaagcgcaaggaaagcacaaaggatgct
caagttgttggagtatctgagaggcccggacttggtggcttaccggtatatgagtttgaa
tacatagttgacagcacaagaggagggatgaagaggattttcacagctgcgtttgtctct
ggtaagaagctttacgtgttgaacatttctcacactgacaagccagactgtcctttggat
aatcatacaagaactatattagaaagagttcttcattcc
>PAFTOL009217
cttgaaagatacactgattccaacgagggtttcactcttcttaggccctcttcttacatt
aaggttgataaagccggggccactgtgttgtttgaagaggtgaataaaggggcaaacaat
gtagga---gtggtggtgaacccagttcggcttacaagccttaaagattttgggacccct
cagtttgtcgctgacaagctcatccaagctgaaaagcgcaaggaaaccacaaaggatgct
caagttgttggagtatctgagaggcccggtcttggcggcttaccagtatatgagtttgaa
tacatagttgacagcacaagaggagggatgaagaggattttcacagctgtgtttgtctct
ggtaagaagctttacttgttgaacatttctcacactgacaagccagacagtcctttggat
aatcatacaagaacagtattagaaagagttcttcattcc
>PAFTOL009219
cttgaaagatacactgattccaacgagggtttcactcttcttaggccctcttcttacaty
aaggttgataaagccggggccactgtgttgtttgaagaggtgaataaaggggcaaacaat
gtagga---gtggtggtgaacccagttcggcttacaagccttaaagattttgggacccct
cagtttgtcgctgacaagctcatccaagctgaaaagcgcaaggaaagcacaaaggatgct
caagttgttggagtatctgagaggcccggtcttggcggcttaccagtatatgagtttgaa
tacatagttgacagcacaagaggagggatgaagaggattttcacagctgtgtttgtctct
ggtaagaagctttacttgttgaacatttctcacactgacaagccagacagtcctttggat
aatcatacaagaacwatattagaaagagttcttcattcc
>PAFTOL009221
cttgaaagatacactgattccaacgagggtttcactcttcttagaccctcttcttacaty
aaggttgataaagctggggccactgtgttgtttgaagaggtgaacaaaggagcaaacaat
gtagga---gtggtggtgaacccagttcggcttacaagccttaaagattttgggacccct
cagtttgtggctgacaagctcatccaagctgaaaagcgcaaggaaagcacgaaggatgct
caagttgttggagtatctgagaggcctggtcttggtggcctacccgtatatgagtttgaa
trcatagttgacagcacaagaggagggatgaagaggattttcacagctgcgttygtctct
ggtaagaagctttacttgttgaccatttctcacactgacaagccagatagtcctttggat
aatcatacaagaacaatattagaaagagttcttcattcc
>PAFTOL009223
cttgaaagatacactgattccaacgagggtttcactcttcttaggccctcttcttacatt
aaggttgataaagccggggccactgtgttgtttgaagaggtgmataaaggggcaaacaat
gtagga---gtggtggtgaacccagttcggcttacaagccttaaagattttgggacccct
cagtttgtcgctgacaagctcatccaagctgaaaagcgcaaggaaagcacaaaggatgct
caagttgttggastatctgagaggcccggacttggtggcttaccggtatatgagtttgaa
tacatagttgacagcacaagaggagggatgaagaggattttcacagctgcgtttgtctct
ggtaagaagctttacttgttgaacatttctcacactgacaagccagacagtcctttggat
aatcatacaagaactatattagaaagagttcttcattcc
>PAFTOL009225
cttgaaagatacactgattccaacgagggtttcactcttcttaggccctcttcttacaty
aaggttgataaagccggggccactgtgttgtttgaagaggtgaataaaggggcaaacaat
gtagga---gtggtggtgaacccagttcggcttacaagccttaaagattttgggacccct
cagtttgtcgctgacaagctcatccaagctgaaaagcgcaaggaaagcacaaaggatgct
caagttgttggagtatctgagaggcccggacttggtggcttaccagtatatgagtttgaa
tacatagttgacagcacaa---gagggatgaagaggattttcacagctgcgtttgtctct
ggtaagaagctttacttgttgaacatttctcacactgacaagccagacagtcctttggat
aatcatacaagaactatattagaaagagttcttcattcc
>PAFTOL009227
cttgaaagatacactgattccaacgagggtttcactcttcttagacccgcttcttacatt
aaggttgataaagccggggccactgtgttgtttgaagaggtgaataaaggggcaaacaat
gtggga---gtggtggtgaacccagttcggcttacaagccttaaagattttgggacccct
cagtttgtggctgacaagcttatccaagctgaaaagcgcaaggaaagcacaaaggatgct
caagttgttggagtatctgagaggcccggtcttggtggcttaccggtatatgagtttgaa
tacatagttgacagcacaagaggagggatgaagaggattttcacagctgcgtttgtctct
ggtaagaagctttacttgttgaacatttctcacactgacaagccagacagtcctttggat
aatcatacaagaacaatattagaaagagttcttcattcc
>PAFTOL009231
---------------gacggtagggatgggyaattttgatggaaagtttctatctttttc
aaggttgataaagccggggccactgtgttgtttgaagaggtgaataaaggggcaaacaat
gtagga---gtggtggtgaacccagttcggcttacaagccttaaagattttgggacccct
cagtttgtggctgacaagctcatccaagctgaaaagcgcaaggaaagcacaaaggatgct
caagttgttggagtatctgagaggcccggtcttggtggctyaccagtatatgagtttgaa
tacatagttgacagcacaagaggagggatgaagaggattttcacagctgcgtttgtctct
ggtaagaagctttacytgttgaacatttctcacrytgacaagccagacagtcctttggat
aatcatacaagaacamtattggaaagagttcttcattcc
>PAFTOL009233
---------tacactgattccaacgmgggtttcactcttcttagaccytcttcttacatt
aaggttgataaagccggggccactgtgttgtttgaagaggtgaacaarggggcaaacaat
gtagga---gtggtggtgaacccagttcggcttacaagccttamagatttcgggacccct
cagtttgtggctgacaagctcatccaagctgaaaagcgcaaggaaagcacaaaggatgct
caagttgttggagtatctgagaggtctggtcatggtggcttaccagtatacgagtttgaa
tacatggttgacagcacaagaggagggatgaaraggattttcrcagctgtgttcgtctct
ggtaagaagctttacttgttgaacatttctcacactgacaagccagaaagtcctttggat
aatcrtamaagaacratattasaaagagttcttcattcc
>PAFTOL009235
cttgaaagatacactgattccaatgagggcttcactcttcttataccctcttcttacatt
aaggttgataaagcaggggccactgtgttgtttgaagaggtgaataaaggggcaaacaat
gtagga---gtggtggtgaaccctgttcggcttacaagccttaaagattttgggacccct
cagtttgtagctgacaagctcatccaagccgaaaagcgcaaggaaagcacaaaagatgct
caagttgttggagtatctgagcggcccggacttggtggcttaccagtatatgagtttgaa
tacacagttgacagcacaagaggaggcatgaagaggattttctcagctgtgtttgtctct
gktaagaagctctacttgttgaatatttctcacgcggacaagccagacagtcctttggat
aatcatacaagaacaatgttggagacagttcttcattcc
>PAFTOL009237
cttgaaagatacactgattccaatgatggcttcactcttcttagaccctcttcttacatt
aaggttgataaagcaggggccactgtgttgtttgaagaggtgaataaaggggcaaacaat
gtagga---gtggtggtgaaccctgttcggcttacaagccttaaagattttgggacccct
cagtttgtagctgacaagctcatccaagccgaaaagcgcaaggaaagcacaaaagatgct
caagttgttggagtatctgagaggcccgsacttggtggcttaccagtatatgagtttgaa
tacatagttgacagcacaagaggagggatgaagaggattttctcagctgtgtttgtctct
ggtaagaagctctacttgttgaatatttctcacrctgacaagcsagacagtcctttggat
aatcatacaagaacaatgttggagacagttcttcattcc
>PAFTOL009241
cttgaaagatacactgattccaacgagggtttcactcttcttaggccctcttcttacatt
aaggttgataaagccggggccactgtgttgtttgaagaggtgaataaaggggcaaacaat
gtagga---gtggtggtgaacccagttcggcttacaagccttaaagattttgggacccct
cagtttgtcgctgacaagctcatccaagctgaaaagcgcaaggaaagcacaaaggatgct
caagttgttggagtatctgagaggcccggacttggtggcttaccagtatatgagtttgaa
tacatagttgacagcacaagaggagggatgaagaggattttcacagctgcgtttgtctct
ggtaagaagctttacttgttgaacatttctcacactgacaagccagacagtcctttggat
aatcatacaagaactatattagaaagagttcttcattcc
>PAFTOL009243
cttgaaagatacaccgattccaatgagggtttcactcttcttagaccctcttcttacatt
aaggttgataaagcaggggccactgtgttgtttgaagaggtgaataaaggggcaaacaat
gtggga---gtggtggtgaacccagttcggcttacaagccttaaagattttgggacccct
cagtttgtggctgacaagctcatccaagctgaaaagcrcaaggaaagcacaaaggatgct
caagttgtcggagtatctgagaggcccggtcttggtggcttaccagtatatgagtttgaa
tacatagttgacagcacaagaggagggatgaagaggattttcacagccgcatttgtctct
ggtaagaagctttacttgttgaacatttctcacactgacaagccagacagtcctttggat
aatcatacaaraacaatattagaaagagttcttcattcc
>PAFTOL009247
------------------------------------------------------------
------------------------------------------------------------
------------------------------------------------------------
------------------------------------------gaaagcacaaacgatgct
caagttgtcggagtatctgagaggcccggtcttggtggcttacctgtatatgaatttgaa
tacgtagttgacagcacaagaggagggatgaagaggattttcacagctgcgtttgtcgct
ggtaagaagctttacttgttgaacatttctcacactgacaagccagacagtcctttggat
aatcatacaagaacaatattagaaagagttcttcac---
>PAFTOL009253
------------------------------------cttcttagaccctcttcttacatt
aaggttgataaagcaggggccactgtgttgtttgaagaggtgaataaaggggcaaacaat
gtagga---gtggtggtgaaccctgttcggcttacaagccttaaagattttgggacccct
cagtttgtagctgacaagctcatccaagccgaaaagcgcwaggaaagcacaaaagatgct
caagttgttggagtatctgagaggcccggacttggtggcttaccagtatatgagtttgaa
tacatagttgacagcacaagaggagggatgaagaggattttctcagctgtgtttgtctct
ggtaagaagctctacttgttgaatatttytcacgctgacaagcctgacagtcctttggat
aatcatacaagaacaatgttggagacagttcttcattcc
>PAFTOL009255
cttgaaagatacactgattccaacgagggtttcactcttcttagaccctcttcttacatt
aaggttgataaagcaggggccactgtgttgtttgaagaggtgaataaaggggcaaacaat
gtagga---gtggtggtgaacccagttcggcttacaagccttaaagatttcgggacccct
cagcttgtggctgacaagctcatccaagctgaaaagcgcaaggaaagcacaaaggatgct
caagttgtcggagtatctgaaaggcccggtcttggtggcttaccagtatatgagtttgaa
tacatagttgacagcacaagaggagggatgaagaggattttcacagctgcatttgtctct
ggtaagaagctttacttgttgaacatttctcacactgacaagccagacagtcctttgaat
aatcatacaagaacaatattagaaagagttcttcattcc
>PAFTOL009257
cttgaaagatacactgattccaacgagggtttcactcttcttagaccctcttcttacatt
aaggttgataaagcaggggccactgtgttgtttgaagaggtgaataaaggggcaaacaat
gtagga---gtggtggtgaacccagttcggcttacaagccttaaagatttcgggacccct
cagcttgtggctgacaagctcatccaagctgaaaagcgcaaggaaagcacaaaggatgct
caagttgtcggagtatctgaaaggcccggtcttggtggcttaccagtatatgagtttgaa
tacatagttgacagcacaagaggagggatgaagaggattttcacagctgcatttgtctct
ggtaagaagctttacttgttgaacatttctcacactgacaagccagacagtcctttgaat
aatcatacaagaacaatattagaaagagttcttcattcc
>PAFTOL009265
cttgaaagatacactgattccaacgagggtttcactcttcttagaccctcttcttacatg
aaggttgataaagcaggggccactgtgttgtttgaagaggtgaataaaggggcaaacaat
gtagga---gtggtggtgaaccgagttcggcttacaagccttcaagattttgggacccct
cagtttgtggctgacaagctcatccaagctgaaaagcgcaaggaaagcacaaacgatgct
caagttgtcggagtatctgagaggcccggtcttggtggcttacctgtatatgaatttgaa
tacgtagttgacagcacaagaggagggatgaagaggattttcacagctgcgtttgtcgct
ggtaagaagctttacttgttgaacatttctcacactgacaagccagacagtcctttggat
aatcatacaagaacaatattagaaagagttcttcactcc
>PAFTOL009267
cttgaaagatacactgattccaatgagggcttcactcttcttagaccctcttcttacatt
aaggttgayaaagcaggggccactgtgttgtttgaagaggtgaataaaggggcaaacaat
gtagga---gtggtggtgaaccctgttcggcttacaagccttaaagattttgggacycct
cagtttgtagctgacaagctcatccaagccgagaagcgcaaggaaagcacaaaagatgct
caagttgttggastatctgagaggccyggacttggtggcttaccagtatatgagtttgaa
tacataattgacagcacaagaggagggatgaagagaattttctcagctgtgtttgtctct
ggyaagaagctctacttgttgaacatttctcacgctgacaagccagacagtcctttggat
aatcatacaagaacaatgttggagagagttcttcattcc
>PAFTOL009269
cttgaaagatacactgattccaatgagggcttcactcttcttagaccctcttcttacatt
aaggttgataaagcaggggccactgtgttgtttgaagaggtgaataaaggggcaaacaat
gtagga---gtggtggtgaaccctgttcggcttacaagccttaaagattttgggacccct
cagtttgtagctgacaagctcatccaagccgaaaagcgcaaggaaagcacaaaagatgct
caagttgttggagtatctgagaggcccggacttggtggcttaccagtatatgagtttgaa
tacatagttgacagcacaagaggagggatgaagaggattttctcagctgtgtttgtctct
ggtaagaagctctacttgttgaacatttstcacgctgacaagcaaaacagtcctttggat
aatcatacaagaacaatgttggagagagttcttcattcc
>PAFTOL009279
cttgaaagatacactgattccaacgagggtttcactcttcttaggccctcttcttacatc
aaggttgataaagccggggccactgtgttctttgaagaggtgaataaaggggcaaacaat
gtagga---gtggtggtgaacccagttcggcttacaagccttaaagattttgggacccct
cagtttgtggctgacaagcttatccaggctgaaaagcgcaaggaaagcacaaaggatgct
caagttgttggagtatctgagaggcccggtcttggtggcttaccggtatatgagtttgaa
tacatagttgacagcacaagaggagggatgaagaggattttcacagctgcgtttgtctct
ggtaagaagctttacttgttgaacatttctcacactgacaagccagacagtcctttggat
aatcayacaagaacaatattagaaagagttcttcattcc
>PAFTOL009281
cttgaaagatacactgattccaacgagggtttcactcttcttagaccctcttcttacatt
aaggttgataaagccggggccactgtgttgtttgaagaggtgaataaaggggcaaacaat
gtagga---gtggtggtaaacccagttcggcttacaagccttgaagattttgggacccct
cagtttgtggctgacaagctcatccaagctgaaaagcgcaaggwaagcacaaaggatgct
caagttgttggagtatctgagaggcccggtcttggtggcctacccgtatatgagtttgaa
tacatagttgacagcacaagaggagggatgaagaggattttcacagctgtgtttgtctct
ggtaagaagctttacttgttgaacatttctcacactgacaagccagatagtcctttggat
aatcatacaagaacaatattagaaagagttcttcattcc
>PAFTOL009283
cttgaaagatacactgattccaacgagggtttcactcttcttaggccctcttcttacatt
aaggttgataaagccggggccactgtgttgtttgaagaggtgaataaaggggcaaacaat
gtagga---gtggtggtgaacccagttcggcttacaagcctcaaagattttgggacccct
cagtttgtcgctgacaagctcatccaagctgaaaagcgcaaggaaagcacaaaggatgct
caagttgttggagtatctgagaggcccggacttggtggcttaccggtatatgagtttgaa
tacatagttgacagcacaagaggagggatgaagaggattttcacagctgcgtttgtctct
gggaagaagctttacttgttgaacatttctcacactgacaagccagacagtcctttggat
aatcatacaagaactatattagaaagagttcttcattcc
>PAFTOL009285
cttgaaagatacactgattccaatgagggcttcactcttcttagaccctcttcttacatt
aaggttgataaagcaggggccrctgtgttgtttgaagaggtgaataaaggggcaaacaat
gtagga---gtggtggtgaaccctgttcggcttacaagccttaaagattttgggacccct
cagtttgtagctgacaagctyatccaagccgaaaagcgcaaggaaagcacaaaagatgct
caagttgttggagtatctgagaggctcggacttggtggcttaccagtgtatgagtttgaa
tacatagttgacagcacaagaggagggatgaagaggattttctcagctgtgtttgtctct
ggtaagaagctctacttgttgaacatttctcacgctgacaagccagacagtcctttggat
aatcatacaagaacaatgttggagagagttcttcattcc
>PAFTOL009287
cttgaaagatacactgattccaacgagggwttcactcttcttagrccckcttcttacatt
aaggttgataaasccggggccactgtgttgtttgaagaggtgaataaaggggcaaacaat
gtagga---gtggtggtgaacccagttcggcttacaagccttaaagattttgggacccct
cagtttgtggctgacaagcttatccaagctgaaaagcgcaaggaaagcacaaaggatgct
caagttgttggcgtatctgagaggcccggtctyggtggcttaccggtatatgagtttgaa
tacatagttgacagcacaagaggagggatgaagaggattttcacagctgcgtttgtctct
ggtaagaagctttacttgttgaacatttctcacactgacaagccagacagtcctttggat
aatcatacaagaacaatattagaaagagttcttcattcc
>PAFTOL009291
cttgaaagatacactgattccaacgagggtttcactcttcttaggccctcttcttacatt
aaggttgataaagccggggccactgtgttgtttgaagaggtgaataaaggggcaaacaat
gtagga---gtggtggtgaacccagttcggcttacaagccttaaagattttgggacccct
cagtttgtggctgacaaacttatccaagctgaaaagcgcaaggwaagcacaaaggatgct
caagttgttggagtatctgagaggcccggtcttggtggcttaccggtatatgagtttgaa
tacatagttgacagcacaagaggagggatgaagaggattttcacagctgcgtttgtctct
ggtaagaagctttacttgttgaacatttctcacactgacaagccagacagtcctttggat
aatcatacaagaacaatattagaaagagttcttcattcc
>PAFTOL009293
cttgaaagatacactgattccaacgagggtttcactcttcttaggcmctcttcttacatt
aaggttgataaagccggggccactgtgttgtttgaagaggtgaataaaggggcaaacaat
gtagga---gtggtggtgaacccagttcggcttacaagccttaaagattttgggacccct
cagtttgtcgctgacaagctcatccaagctgaaaagcgcaaggaaagcacaaaggatgct
caagttgttggagtatctgagaggcccggacttggtggcttaccggtatatgagtttgaa
tacatagttgacagcacaagaggagggatgaagaggattttcacagctgcgtttgtctct
ggtaagaagctttacttgttgaacatttctcacactgacaagccagacagtcctttggat
aatcatacaagaactatattagaaagagttcttcattcc
>PAFTOL009295
------------------------------------------------------------
------------------------------------------------------------
------------------------------------------------------------
------------------------------------------gaaagcacaaaggatgct
caagttgttggagtatctgagaggcccggacttggtggcttaccggtatatgagtttgaa
tacatagttgacagcacaagaggagggatgaagaggattttcacagctgcgtttgtctct
ggtaagaagctttacttgttgaacatttctcgcactgacaagccagac------------
---------------------------------------
>PAFTOL009297
cttgaaagatacactgattccaacgagggtttcactcttcttagaccctcttcttwcatt
aaggttgataaagcaggggccactgtgttgtttgaggaggtgaataaaggggcaaacaat
gtagga---gtggtggtgaacccagttcggcttacaagccttaaagattttggaacccct
cagtttgtggctgacaagctcgtccaagctgaaaagcgcaaggaaagcacaaaggatgct
caagttgttggagtatctgagaggcccggtcttggtggcttaycagtatatgagtttgaa
tacatagttgacagcacaagaggagggatgaagaggattttcacagctgcgtttgtctct
ggtaagaagctttacttgttgaacatatctcacactgacaagccagacagttctttggat
aatcagacaagaacaatattagaaagagttcttcattcc
>PAFTOL009299
cttgaaagatacactgattccaaggagggtttcactcttcttagaccctcgtcttacatt
aaggttgataaagcaggggccactgtgttgtttgaagaggtgaataaaggggcaaacaat
gtagga---gtggtggtgaacccagttcggcttacaagccttaaagattttgggacccct
cagtttgtggctgagaagctcatccaagctgaaaagcgcaaggaaagcacaaaggatgct
caagttgtcggagtatctgagaggcccggtcttggtggcttacctgtatatgaatttgaa
tacatagttgacagcacaagaggagggatgaagaggattttcacagctgcatttgtctct
ggtaagaagctttacttgttgaacatttctcacactgacaagccagacagtcctttggat
aattatacaagaacaatattagaaagagttcttcattcc
>PAFTOL009303
------------------------------------------------------------
---------aaagcaggggccactgtgttgtttgaagaggtgaataaaggggcaaacaat
gtagga---gtggtagtgaacccagttcggcttacaagccttaaagattttgggacccct
cagtttgtggctgacaagctcatccaagctgaaaagcgcaaggtrattgcttctgac---
------------------------------------------------------------
------------------------------------------------------------
------------------------------------------------------------
---------------------------------------
>PAFTOL009311
cttgaaagatacactgattccaacgagggtttcactcttataagaccctcttcctacatt
aaggtggataaagcaggggccactgtgttgtttgaggatgtgaataaaggggcaaacaat
gtagga---gtggtggtgaacccagttcggcttacaagccttaaagattttgggacccct
caatttgttgctgataagctcatccaagctgaaaagcgcaaggaaagcacaaaggatgct
caagttgttggagtctctgagaggcctggtcttggtggcttaccagtgtatgagtttgaa
tatatcgttgacagcacaagaggagggatgaagaggattttctcagctgcatttgtatct
ggtaggaagctttacttgttaaacatttctcacactgacaagccagacaatcctttggat
agtcatacaagaatgatgttagaaagagttcttcattcc
>PAFTOL009313
cttgaaagatacactgattcccatgagggtttcacccttctaagaccctcttcctacatt
aaggttgagaaagcaggggctactgtgttgtttgargaggtgaacaaaggggcaaacaat
gtaggg---gtcgtggtgaacccggttcggctagcgagccttaaggattttgggactccy
cagtttgtggctgataagctcatccaagctgagaagcgcmaggaaagcacaaaggatgct
caagttgttggagtctcagaaaggcctggcattggtggcttaccggtgtatgagtttgaa
tatatagttgatagcacraggggagggatgaagagggtattcacagctgcatttgtatct
ggtaagaagctttacttgttaaacatttctcatgctgacaagccagaaagcccgttggac
aatcatacaagaatgatgttagaacgagttcttcattcc
>PAFTOL009319
cttgaaagatacactgattccaatgagggcttcactcttcttaaaccctcttcttacatt
aaggtggataaagcaggggcaactgtgttgtttgaggaggtgaataaaggggcaaacaat
gtagga---gtagtggtgaacccagttaggcttgcaagccttaaagattttgggactcct
cagtttgtggctgataagctcatccaagctgagaagcgcaaggaaagcacaaaggatgct
caagttattggagtctctgagaggccgggtcttggtggcataccagtatatgagtttgaa
tatatagtagacagcacaaggggagggatgaagaggattttctcagctgcatttgtcact
ggtaagaagctttatgtgttaaacatttctcacattgacaagccagaaaatcctttggat
agtcacacaagatctatgttagaaagagttcttcattcc
>PAFTOL009321
cttgaaagatacactgattccaatgagggtttcactcttcttaaaccctcttcttacatt
aaggtggataaagcaggggcaactgtgttgtttgaggaggtgaataaaggggcaaacaat
gtagga---gtggtggtgaacccagttaggcttacaagccttaaagattttgggccccct
cagtttgtggctgataagctcatacaagctgagaagcgcaaggaaagcacaaaggatgct
caagttattggagtctctgagaggcagggtcttggtggcataccagtgtatgagtttgaa
tatatagttgacagcacaagaggagggatgaagaggattttctcagctgcatttgtcact
ggtaagaagctttacttgttaaacatttctcacaccgacaagccagaaagtcctttggat
agtcatacaagaacgatgttagaaagagttcttcattcc
>PAFTOL013501
------------------------------------cttcttaggccctcttcttacatt
aaggttgataaagccggggccactgtgttgtttgaagaggtgaataaaggggcaaacaat
gtaggw---gtggtggtgaacccagttcggcttacaagccttaaagattttgggacccct
caktttgtggctgacaagcttatccaagctgaaaagcgcaaggaaagcacaaaggatgct
caagttgttggmgtatctgagaggcgcggtcttggtggcttacyggtatatgagtttgaa
tacatagttgacagcacaagaggagggatgaagaggattttcacagctgcgtttgtctct
ggtaagaagctttacttgttgaacatttctcacactgacaagccagacagtcctttggat
aatcatacaagaacaatattagaaagagttcttcattcc
>SRR5036296
cttgaaagatacactgattccaacgagggtttcactcttcttagaccctcttcttacatt
aaggttgataaagcaggggccactgtgttgtttgaagaggtgaataaaggggcaaacaat
gtagga---gtggtggtgaacccagttcggcttacaagccttaaagattttgggacccct
cagtttgtggctgacaagctcatccaagctgaaaagcgcaaggaaagcacaaaggatgct
caagttgtcggagtatctgagaggcctggtcttggtggcttacctgtatatgaatttgaa
tacatagttgacagcacaagaggagggatgaagaggattttcacagctgcgtttgtcttt
ggtaagaagctttacttgttgaacatttctcacactgacaagccagacagtcctttggat
aatcatacaagaacaacattagaaagagttcttcattcc
>SRR5137212
cttgaaatatacactgattccaacgagggttttactcttcttagaccctcttcctacatt
aaggtggataaagcaggggccactgtgttgtttgaggaggtgaataaaggggcgaacaat
gtagga---gtggtggtgaacacagttaggcttacaagccttaaagattttgggacccct
cagtttgtagttgacaagctcattcaagctgaaaagcgcaaggtaactgtttctgattgt
aatttttccgggatt---------------------------------------------
------------------------------------------------------------
------------------------------------------------------------
---------------------------------------
>SRR5137213
------------------------------------------------------------
------------------------------------------------------------
------------------------------------------------------------
------------------------------------------gaaagcacaaaggatgct
caagttgtyggagtatctgagaggyccggtcttggtggcttacctgtatatgaatttgaa
tacatagtcgacagcacaagaggagggatgaagaggattttcacagctgcgtttgtctct
ggtaagaagctttacttgttgaacatttctcacactgacaagccagacagtcctttggat
aatcatacaagaacaatattagaaagagttcttcattcc
>SRR7905849
ctcgaaagatacactgattccaacgagggttttactcttcttagaccctcgtcttacatt
aaggttgataaagcaggggcgactgtgttgtttgaagaggtgaataaaggggcaaacaat
gtagga---gtggtggtgaatccagttaggctttcaagccttaaagattttgggacccct
cagtttgtggctgacaagctcgtccaagctgaaaagcgcaaggaaagcacaaaggatgct
caagttgttggagtatctgagagacccggtcttggtggcttagcagtatatgagtttgaa
tacatagttgacagcacaagaggagggatgaagaggattttttcagctgtgtttgtctct
ggtaagaagctttacttgttgaacatttctcacactgacaagccagacagtcccttggat
aatcatacaaaaamgatgttagaaagagttcttcattcc
>SRR7905862
cttgaaagatacactgattccaatgagggcttcactcttcttagaccctcttcttacatt
aaggttgataaagcaggggccactgtgttgtttgaagaggtgaataaaggggcaaacaat
gtagga---gtagtggtgaaccctgttcggcttacaagccttaaagattttgggacccct
cagtttgtagctgacaagctcatccaagctgaaaagcgcaaggaaagcacaaaagatgct
caagttgttggagtatctgagaggcccggwcttggtggcttaccagtatatgagtttgaa
tacatagttgacagcacaagaggagggatgaagaggattttctcagctgtgtttgtctct
gstaagaagctgtacttgttgaacatttctcacgctgacaagccrgacagtcctttggat
aatcatacaagaacaatgttggagacagttcttcattcc
>SRR8327214
cttgaaagatacactgattccaacgagggtttcactcttcttagaccctcttcctacatt
aaggttgataaagcaggggccactgtgttgttcgaagaggtgaataaaggggcaaacaat
gtagga---------gtgaacccagttcggcttacaagccttaaagattttgggacccct
caatttgtggctgacaagctcatccaagctgaaaagcgcaaggaaagcacaaaggatgct
caagttgtyggagtatctgagaggcccggtcttggtggctyaccagtatatgartttgaa
tacrtagttgacagcacaagaggaggkatgaagaggattttcacagctgcrtttgtctct
ggyaagaagctttacttgttgaacatttctcacactgacaagccrgacagtcctttggat
aatcatacaagaacaatattagaaagagttcttcattcc
