# Supplementary material for: Phylogenomics and classification of Cactaceae based on hundreds of nuclear genes
Source: Plant Syst Evol. 2025 Aug 11;311(5):28. doi: 10.1007/s00606-025-01948-z (PMC12339657; doi:10.1007/s00606-025-01948-z)
Supplement: Supplementary file 4 — Online Resource 4: Containing alignments and RAxML gene trees for all included loci and all phylogenetic datasets (ZIP 10372 KB) [file 606_2025_1948_MOESM4_ESM.zip › de Vos et al_ESM_4/ESM_data_alignments/QCP/5064_consensus.mafft.fasta]

>PAFTOL004551
atgaagaaggaagagacggtgaagctgattagcgccgaaggcttcgaattcatcatcgac
aagaaagccgccatggtttctcagaccctccgcaacatgctcacctccccaggt------
------------------------------------------------------------
-----------------tcgttcccaattataaacaatttcaaattagggtttcataatt
gtcaattagggttaatggagaaagtt
>PAFTOL004564
atgaagaaggaagagtcagtgaagctgatcagcgccgaaggcttcgaattcatcatcgac
aagaaagccgccatggtttctcagaccctccgcaacatgctcacctccccaggt------
------------------------------------------------------------
-----------------tcgttcccaattataaacaatttcaaattagggtttcataact
gtcaattagggttaatggagaaagtt
>PAFTOL004567
atgaagaaggaagagacggtgaagctgatcagcgccgaaggcttcgaattcgtcatcgac
aagaaagccgccatggtttctcagacactccgcaacatgctcacctccccaggt------
------------------------------------------------------------
-----------------tcgttccgatttataaagaaattcgaattagggttt-------
--------------------------
>PAFTOL004568
atgaagaaggaagagacggtgaagctgatcagcgccgaaggcttcgaattcgtcatcgac
aagaaagccgccatggtttctcagaccctccgcaacatgctcacctctccaggt------
------------------------------------------------------------
-----------------tcgctccgatttataaataaattcgaattagggttt-------
--------------------------
>PAFTOL004571
atgaagaaggaagagacggtgaagctgatcagcgccgaaggcttcgaattcatcatcgac
aagaaagccgccatggtttctcagaccctccgcaacatgctcacctccccaggt------
------------------------------------------------------------
-----------------tcgttcccaattataaacaatttcaaattagggtttcataatt
gtcaattagggttaatggagaaagtt
>PAFTOL004572
atgaagaaggaagagacggtgaagctgatcagcgccgaaggcttcgaattcgtcatcgac
aagaaagccgccatggtttctcagaccctccgcaacatgctcacctccccaggt------
------------------------------------------------------------
-----------------tcgctccgatttctaaacaaattcgaattagggttt-------
--------------------------
>PAFTOL004574
atgaagaaggaagagacggtgaagctgatcagcgccgaaggcttcgaattcgtcatcgac
aagaaagccgccatggtttctcagaccctccgcaacatgctcacctccccaggt------
------------------------------------------------------------
------------------------------------------------------------
--------------------------
>PAFTOL004577
atgaagaaggaagagacggtgaagctgatcagcgccgaaggcttcgaattcgtaatcgac
aagaaagccgccatggtttctcagaccctccgcaacatgctcacgtccccaggt------
------------------------------------------------------------
-----------------tcgctccgatttataaacaarttcgaattagggttt-------
--------------------------
>PAFTOL004578
atgaagaaggaagagacggtgaagctgatcagcgccgaaggcttcgaattcgtcatcgac
aagaaagccgccatggtttctcagaccctccgcaacatgctcacmtccccaggt------
------------------------------------------------------------
-----------------tcgctccgatttgtaaacaagttsgaattagggttt-------
--------------------------
>PAFTOL004582
atgaagaaggaagagacggtgaagctgatcagcgccgaaggcttcgaattcgtcatcgac
aagaaagccgccatggtttctcagaccctccgcaacatgctcacctccccaggt------
------------------------------------------------------------
------------------------------------------------------------
--------------------------
>PAFTOL004583
atgaagaaggaagagacggtgaagctgatcagcgccgaaggcktcgaattcgtcatcgac
aagaaagccgccgtggtttctcagaccctccgcaacatgctcacctccccaggt------
------------------------------------------------------------
------------------------------------------------------------
--------------------------
>PAFTOL004585
atgaagaaggaagagacggtgaagctgatcagcgccgaaggcttcgaattcatcatcgac
aagaaagccgccatggtttctcagaccctccgcaacatgctcacctccccaggt------
------------------------------------------------------------
-----------------tcgttcccaattataaacaatttcaaattagggtttcataatt
gtcaattacggttaatgaagaaagtt
>PAFTOL004587
atgaagaaggaagagacggtgaagctgatcagcgccgaaggcttcgaattcgtcatcgac
aagaaagccgccatggtttctcagaccctccgcaacatgcttacctccccaggt------
------------------------------------------------------------
------------------------------------------------------------
--------------------------
>PAFTOL004591
atgaagaaggaagagacggtgaagctgatcagcgccgaaggcttcgaattcgtaatcgac
aagaaagccgccatggtttctcagaccctccgcaacatgctcacgtccccaggt------
------------------------------------------------------------
-----------------tctctccgatttataaacaaattcgaattagggttt-------
--------------------------
>PAFTOL004593
atgaagaaggaagagacggtgaagctgatcagcgccgaaggcttcgaattcgtcatcgac
aagaaagccgccatggtttctcagacccttcgcaacatgctcacctccccaggt------
------------------------------------------------------------
------------------------------------------------------------
--------------------------
>PAFTOL004594
atgaagaaggaagagacggtgaagctgatcagcgccgaaggcttcgaattcgtaatcgac
aagaaagccgccatggtttctcagaccctccgcaacatgctcacgtccccaggt------
------------------------------------------------------------
-----------------tcgctccgatttacaaacaaattcgaattagggttt-------
--------------------------
>PAFTOL004596
atgaagaaggaagagacggtgaagctgatcagcgccgaaggcttcgaattcgtcatcgac
aagaaagccgccatggtttctcagaccctccgcaacatgctcacctccccaggt------
------------------------------------------------------------
-----------------tcgctccgattcgtaaacaagttcgaattagggttt-------
--------------------------
>PAFTOL004597
atgaagaaggaagagacggtgaagctgatcagcgccgaaggcttcgaattcgtcatcgac
aagaaagcggccatggtttctcagaccctccgcaacatgctcacctccccaggt------
------------------------------------------------------------
------------------------------------------------------------
--------------------------
>PAFTOL004598
atgaagaaggaagagacggtgaaactgatcagcgccgaaggcttcgaattcgtaatcgac
aagaaagccgccatggtttctcagaccctccgcaacatgctcacgtccccaggt------
------------------------------------------------------------
-----------------tcgctccgatttacaaacaaattcgaattagggttt-------
--------------------------
>PAFTOL004603
atgaagaaggaagagacggtgaagctgatcagcgccgaaggcttcgaattcgtcatcgac
aagaaagccgccatggtttctcagaccctccgcaacatgctcacctccccaggt------
------------------------------------------------------------
-----------------tcgttccgatttataaacaaattcgaattagggttt-------
--------------------------
>PAFTOL004604
atgaagaaggaagagacggtgaagctgatcagcgccgaaggcttcgaattcgtcatcgac
aagaaagccgccatggtttctcagaccctccgcaacatgctcacctccccaggt------
------------------------------------------------------------
-----------------tcgctccgatttataaacaaattcgaattagggttt-------
--------------------------
>PAFTOL004605
atgaagaaggaagagacggtgaagctgatcagcgccgaaggcttcgaattcgtcatcgac
aagaaagccgccatggtttctcagaccctccgcaacatgctgacctccccaggt------
------------------------------------------------------------
------------------------------------------------------------
--------------------------
>PAFTOL004608
atgaagaaggaagagacggtgaagctgatcagcgccgaaggcttcgaattcgtcatcgac
aagaaagccgccatggtttctcagaccctccgcaacatgctcacctccccaggt------
------------------------------------------------------------
-----------------tcgctccgatttctaaacaaattcgaattagggttt-------
--------------------------
>PAFTOL004609
atgaagaaggaagagacggtgaagctgatcagcgccgaaggcttcgaattcgtcatcgac
aagaaagccgccatggtttctcagaccctacgcaacatgctcacctccccaggt------
------------------------------------------------------------
-----------------tcgctccgatttctaaacaaatttgaattagggttt-------
--------------------------
>PAFTOL004611
atgaagaaggaagagacggtgaagctgatcagcgccgaaggcttcgaattcatcatcgac
aagaaagccgccatggtttctcagaccctccgcaacatgctcacctccccaggt------
------------------------------------------------------------
-----------------tcgttcccaattataaacagtttcaaattagggtttcataatt
gtcaattagggttaatggagaaa---
>PAFTOL004613
atgaagaaggaagagacggtgaagctgatcagcgccgaaggcttcgaattcgtaatcgac
aagaaagccgccatggtttctcagaccctccgcaacatgctcacgtccccaggt------
------------------------------------------------------------
-----------------tcgctccgatttataaacaaattcgaattagggttt-------
--------------------------
>PAFTOL004617
atgaagaaggaagagacggtgaagctgatcagcgccgaaggcttcgaattcgtaatcgac
aagaaagccgccatggtttctcagaccctccgcaacatgctcacgtccccaggt------
------------------------------------------------------------
-----------------tcgcttcgatttataaacaagttcgaattagggttt-------
--------------------------
>PAFTOL004618
atgaagaaggaagagacggtgaagctgatcagcgccgaaggcttcgaattcgtcatcgac
aagaaagccgccatggtttctcagaccctccgcaacatgctcacctccccaggt------
------------------------------------------------------------
-----------------tcactccgatttctaaacaaatttgaattagggttt-------
--------------------------
>PAFTOL004619
atgaagaaggaagagacggtgaagctgataagcgccgaaggcttcgaattcgtcatcgac
aagaaagccgccatggtttctcagacccttcgcaacatgctcacctccccaggt------
------------------------------------------------------------
-----------------tcgttc-------------------------------------
--------------------------
>PAFTOL004620
atgaagaaggamgagacggtgaagctgatcagcgccgaaggcttcgaattcgtcatcgac
aagaaagccgccatggtttctcagaccctccgcaacatgctcacctccccaggt------
------------------------------------------------------------
-----------------tcgctccgatttctaaacaaatttgaattagggttt-------
--------------------------
>PAFTOL004623
atgaagaaggaagagacggtgaagctgatcagcgccgaaggcttcgaattcgtcatcgac
aagaaagccgccatggtctctcagaccctccgcaacatgctcacctccccaggt------
------------------------------------------------------------
-----------------tcgctccgatttctaaacaagtttgaattagggttt-------
--------------------------
>PAFTOL004626
atgaagaaggaagagacggtgaagctgatcagcgccgaaggcttmgaattcgtcatcgac
aagaaagccgccatggtttctcagaccctccgcaacatgctcacctccccaggt------
------------------------------------------------------------
------------------------------------------------------------
--------------------------
>PAFTOL004627
atgaagaaggaagagacggtgaagctgatcagcgctgaaggcttcgaattcgtcatcgac
aagaaagccgccatggtttctcagaccctccgcaacatgctcacctccccaggt------
------------------------------------------------------------
------------------------------------------------------------
--------------------------
>PAFTOL004629
atgaagaaggaagagacggtgaagctgatcagcgccgaaggcttcgaattcgtcatcgac
aagaaagccgccatggtttctcagaccctccgcaacatgctcacctccccaggt------
------------------------------------------------------------
------------------------------------------------------------
--------------------------
>PAFTOL004631
atgaagaaggaagagacggtgaagctgatcagcgcagaaggcttcgaattcgtaatcgac
aagaaagccgccatggtttctcagaccctccgcaacatgctcacgtccccaggt------
------------------------------------------------------------
-----------------tcgctccgattcataaacaaattcgaattagggttt-------
--------------------------
>PAFTOL004632
atgaagaaggaagagacggtgaagctgatcagcgccgaaggcttcgaattcgtcatcgac
aagaaagccgccatggtttctcagaccctccgcaacatgctcacctccccaggt------
------------------------------------------------------------
------------------------------------------------------------
--------------------------
>PAFTOL004633
atgaagaaggaagagacggtgaagctgatcagcgccgaaggcttcgaattcgtgatcgac
aagaaagccgccatggtgtctcagaccctccgcaacatgctcacctccccaggt------
------------------------------------------------------------
-----------------tcgctccgatttgtaaacaaactcgaattagggttt-------
--------------------------
>PAFTOL004634
atgaagaaggaagagacggtgaagctgatcagcgccgaaggcttcgaattcgtcatcgac
aagaaagccgccatggtttctcagaccctccgcaacatgctcacctccccaggt------
------------------------------------------------------------
-----------------tcgctccgatttataaacaaattcgaattagggttt-------
--------------------------
>PAFTOL004636
atgaagaaggaagagacggtgaagctgatcagcgccgaaggcttcgaattcgtcatcgac
aagaaagccgccatggtttctcagaccctccgcaacatgctgacctccccaggt------
------------------------------------------------------------
-----------------tcgctccgatttctaaacaaattcgaattagggttt-------
--------------------------
>PAFTOL004637
atgaagaaggaagagacggtgaagctgatcagcgccgaaggcttcgaattcgtcatcgac
aagaaagccgccatggtttctcagaccctccgcaacatgctcacctccccaggt------
------------------------------------------------------------
-----------------tcgttc-------------------------------------
--------------------------
>PAFTOL004638
atgaagaaggaagagacggtgaagctgatcagcgccgaaggcttcgaattcgtaatcgac
aagaaagccgccatggtttctcagaccctccgcaacatgctcacgtccccaggt------
------------------------------------------------------------
------------------------------------------------------------
--------------------------
>PAFTOL004639
atgaagaaggaagagacggtgaagctgatcagcgccgaaggcttcgaattcgtcatcgac
aagaaagccgccatggtttctcagaccctccgcaacatgctkacctccccaggt------
------------------------------------------------------------
------------------------------------------------------------
--------------------------
>PAFTOL004640
atgaagaaggaagagacggtgaagctgatcagcgccgaaggcttcgaattcgtcatcgac
aagaaagccgccatggtttctcagaccctccgcaacatgctcacctccccaggt------
------------------------------------------------------------
-----------------tcgctccgatttataaacaaattcgaagtagggttt-------
--------------------------
>PAFTOL004642
atgaagaaggaagagacggtgaagctgatcagcgccgaaggcttcgaattcgtaatcgac
aagaaagccgccatggtttctcagaccctccgcaacatgctcacgtccccaggt------
------------------------------------------------------------
-----------------tcgctccgatttataaacaaattcgaactagggttt-------
--------------------------
>PAFTOL004644
atgaagamggaagagacggtgaagctgatcagcgccgaaggcttcgaattcgtcmtcgac
aagaaagccgccatggtttctcagaccctccgcaacatgctcacctccccaggt------
------------------------------------------------------------
-----------------tcgctccgattcataaacaaattcgaattagggttt-------
--------------------------
>PAFTOL004646
atgaagaaggaagagacggtgaaactgatcagcgccgaaggcttcgaattcgtaatcgac
aagaaagccgccatggtttctcagaccctccgcaacatgctcacgtccccaggt------
------------------------------------------------------------
-----------------tcgctccgatttacaaacaaattcgaattagggttt-------
--------------------------
>PAFTOL004647
atgaagaaggaagagacggtgaagctgatcagcgccgaaggcttcgaattcgtcatcgac
aagaaagccgccatggtttctcagaccctccgcaacatgctcacctccccaggt------
------------------------------------------------------------
-----------------tcgcttcgatttttaaacaagttcgaattagggttt-------
--------------------------
>PAFTOL004648
atgaagaaggaagagacggtcaagctgatcagcgccgaaggcttcgaattcgtcatcgac
aagaaagccgccatggtttctcagaccctccgcaacatgctcacctccccaggt------
------------------------------------------------------------
------------------------------------------------------------
--------------------------
>PAFTOL004649
atgaagaaggaagagacggtgaagctgatcagcgccgaaggcttcgaattcgtcatcgac
aagaaagccgccatggtttctcagaccctccgcaacatgctcacctccccaggt------
------------------------------------------------------------
-----------------tcgctccgatttctaaacaaatttgaattagggttt-------
--------------------------
>PAFTOL004652
atgaagaaggaagagacggtgaagctgatcagcgccgaaggcttcgaattcgtaatcgac
aagaaagccgccatggtttctcagaccctccgcaacatgctcacgtccccaggt------
------------------------------------------------------------
------------------------------------------------------------
--------------------------
>PAFTOL004653
atgaagaaggaagagacggtgaagctgatcagcgccgaaggcttcgaattcgtaatcgac
aagaaagccgccatggtttctcagaccctccgcaacatgctcacgtccccaggt------
------------------------------------------------------------
------------------------------------------------------------
--------------------------
>PAFTOL004654
atgaagaaggaagagacggtgaagctgatcagcgccgaaggcttcgaattcgtcatcgac
aagaaagccgccatggtttctcagaccctccgcaacatgctaacctccccaggt------
------------------------------------------------------------
------------------------------------------------------------
--------------------------
>PAFTOL004657
atgaagaaggaagagacggtgaagctgatcagcgccgaaggcttcgaattcatcatcgac
aagaaagccgccatggtttctcagaccctccgcaacatgctcacctccccaggt------
------------------------------------------------------------
-----------------tcgttcccaattataaacaatttcaaattagggtttcataatt
gtcaattacggttaatgaagaaagtt
>PAFTOL004661
atgaagaaggaagagacggtgaagctgatcagcgccgaaggtttcgaattcatcatcgac
aagaaagccgccatggtttctcagaccctccgcaacatgctcacctccccaggt------
------------------------------------------------------------
-----------------tcgttcccaattataaacaatttcaaattagggtttcataatt
gtcaattacggttaatggagaaagtt
>PAFTOL005024
atgaagaaggaagagacggtgaagctgatcagcgccgaaggcttcgaattcgtaatcgac
aagaaagccgccatggtttctcagaccctccgcaacatgctcacgtccccaggt------
------------------------------------------------------------
-----------------tcgctccgatttataaacaaattcgaattagggttt-------
--------------------------
>PAFTOL005025
atgaagaaggaagagacggtgaagctgatcagcgccgaaggcttcgaattcgtcatcgac
aagaaagccgccatggtttctcagaccctccgcaacatgctcacgtccccaggt------
------------------------------------------------------------
-----------------tcgttc-------------------------------------
--------------------------
>PAFTOL005026
atgaagaaggaagagacggtgaagctgatcagcgccgaaggcttcgaattcgtcatcgac
aagaaagccgccatggtttctcagaccctacgcaacatgctcacgtccccaggt------
------------------------------------------------------------
-----------------tcgttc-------------------------------------
--------------------------
>PAFTOL005043
atgaagaaggaggaaacggtgaagctgatcagcgccgaaggcttcgaattcgtaatcgac
aagaaagccgccatggtttctcagaccctccgcaacatgctcacgtccccaggt------
------------------------------------------------------------
-----------------tcgctccgatttataaacaaattcgaattagggttt-------
--------------------------
>PAFTOL007498
atgaagaaggaagagacggtgaagctgatcagcgccgaaggcttcgaattcgtcatcgac
aagaaagccgccatggtttctcagaccctccgcaacatgctcacctccccaggt------
------------------------------------------------------------
------------------------------------------------------------
--------------------------
>PAFTOL008060
atgaagaaggaagagacggtgaaactgatcagcgccgaaggcttcgaattcgtaatcgac
aagaaagccgccatggtttctcagaccctccgcaacatgctcacgtccccaggt------
------------------------------------------------------------
-----------------tcgctccgatttacaaacaaattcgaattagggttt-------
--------------------------
>PAFTOL008062
atgaagaaggaagagacggtgaarctgatcagcgccgaaggcttcgaattcgtaatcgac
aagaaagccgccatggtttctcagaccctccgcaacatgctcacgtccccaggt------
------------------------------------------------------------
-----------------tcgctccgatttacaaacaaattcgaattagggttt-------
--------------------------
>PAFTOL008063
atgaagaaggaagagacggtgaaactgatcagcgccgaaggcttcgaattcgtaatcgac
aagaaagccgccatggtttctcagaccctccgcaacatgctcacgtccccaggt------
------------------------------------------------------------
-----------------tcgctccgatttacaaacaaattcgaattagggttt-------
--------------------------
>PAFTOL008084
atgaagaaggaagagacggtgaagctsatcagcgccgaaggcttcgaattcatcatcgac
aagaaagccgccatggtttctcaraccctccgcaacatgctcacctccccaggt------
------------------------------------------------------------
-----------------tcgttcccaattataaacaatttcaaattagggtttcataatt
gtcaattagggttaakggagaaagtt
>PAFTOL008417
atgaagaaggaagagacggtgaaactgatcagcgccgaaggcttcgaattcgtaatcgac
aagaaagccgccatggtttctcagaccctccgcaacatgctcacgtccccaggt------
------------------------------------------------------------
-----------------tcgctccgatttacaaacaaattcgaattagggttt-------
--------------------------
>PAFTOL008421
atgaagaaggaagagacggtgaagctgatcagcgccgaaggcttcgaattcgtcatcgac
aagaaagccgccatggtttctcagaccctccgcaacatgctcacctccccaggt------
------------------------------------------------------------
------------------------------------------------------------
--------------------------
>PAFTOL008422
atgaagaaggaagagacggtgaagctgatcagcgctgaaggcttcgaattcgtcatcgac
aagaaagccgccatggtttctcagaccctccgcaacatgctcacctccccaggt------
------------------------------------------------------------
------------------------------------------------------------
--------------------------
>PAFTOL008423
atgaagaaggaagagacggtcaagctgatcagcgccgaaggcttcgaattcgtcatcgac
aagaaagccgccatggtttctcagactctccgcaacatgctcacctccccaggt------
------------------------------------------------------------
------------------------------------------------------------
--------------------------
>PAFTOL008436
atgaagaaggaagagacggtgaagctgatcagcgccgaaggcttcgaattcgtcatcgac
aagaaagccgccatggtttctcagaccctccgcaacatgctcacctccccaggt------
------------------------------------------------------------
------------------------------------------------------------
--------------------------
>PAFTOL008439
atgaagaaggaagagacggtgaagctgatcagcgccgaaggcttcgaattcgtcatcgac
aagaaagccgccatggtttctcaaaccctccgcaacatgctcacctccccaggt------
------------------------------------------------------------
-----------------tcgcttcgatttataaaccaattcgaattagggttt-------
--------------------------
>PAFTOL008881
atgaagaaggaagagacggtgaagctgatcagcgccgaaggcttcgaattcgtcatcgac
aagaaagcggccatggtttctcagaccctccgcaacatgctcacctccccaggt------
------------------------------------------------------------
-----------------tcgctccgatttataaacaaattcgaattagggttt-------
--------------------------
>PAFTOL009175
atgaagaaggaagagacggtgaagctgatcagcgccgaaggcttcgaattcgtcatcgac
aagaaagccgccatggtttctcagacactccgcaacatgctcacctccccaggt------
------------------------------------------------------------
-----------------tcgttc-------------------------------------
--------------------------
>PAFTOL009179
atgaagaaggaagagacggtgaagctgatcagcgccgaaggcttcgaattcgtaatcgac
aagaaagccgccatggtttctcagaccctccgcaacatgctcacgtccccaggt------
------------------------------------------------------------
-----------------tcgctccgatttataaacaaattcgaattagggttt-------
--------------------------
>PAFTOL009185
atgaagaaggaagagacggtgaagctgatcagcgccgaaggcttcgaattcgtcatcgac
aagaaagccgccatggtttctcagaccctccgcaacatgctcacctccccaggt------
------------------------------------------------------------
------------------------------------------------------------
--------------------------
>PAFTOL009187
atgaagaaggaagagacggtgaagctgatcagcgccgaaggcttcgaattcgtcatcgac
aagaaagccgccatggtttctcagaccctccgcaacatgctcacctccccaggt------
------------------------------------------------------------
------------------------------------------------------------
--------------------------
>PAFTOL009191
atgaagaaggaagagacggtgaagctgatcagcgccgaaggcttcgaattcgtaatcgac
aagaaagccgccatggtttctcagaccctccgcaacatgctcacgtccccaggt------
------------------------------------------------------------
-----------------tcgctccgatttataaacaacttcgaattagggttt-------
--------------------------
>PAFTOL009195
atgaagaaggaagagacggtgaagctgatcagcgccgaaggcttcgaattcgtaatcgac
aagaaagccgccatggtttctcagaccctccgcaacatgctcacgtccccaggt------
------------------------------------------------------------
------------------------------------------------------------
--------------------------
>PAFTOL009199
atgaagaaggaagagacggtgaaactgatcagcgccgaaggcttcgaattcgtaatcgac
aagaaagccgccatggtttctcagaccctccgcaacatgctcacgtccccaggt------
------------------------------------------------------------
-----------------tcgctccgatttataaacaaattcgaattagggttt-------
--------------------------
>PAFTOL009205
atgaagaaggaagagacggtgaagctgatcagcgccgaaggcttcgaattcgttatcgac
aagaaagccgccatggtttctcagaccctccgcaacatgctcacgtccccaggt------
------------------------------------------------------------
-----------------tcgttc-------------------------------------
--------------------------
>PAFTOL009207
atgaagaaggaagagacggtgaagctgatcagcgccgaaggcttcgaattcatcatcgac
aagaaagccgccatggtttctcagaccctccgcaacatgcttacctccccaggt------
------------------------------------------------------------
-----------------tcgttcccaattataaacaatttcaaattagggtttcataatt
ctcaattagggttaatggagaaagtt
>PAFTOL009209
atgaagaaggaagagacggtcaagctgatcagcgccgaaggcttcgaattcgtcatcgac
aagaaagccgccatggtttctcagaccctccgcaacatgctcacctccccaggt------
------------------------------------------------------------
------------------------------------------------------------
--------------------------
>PAFTOL009219
atgaagaaggaagagacggtgaaactgatcagcgccgaaggcttcgaattcgtaatcgac
aagaaagccgccatggtttctcagaccctccgcaacatgctcacgtccccaggt------
------------------------------------------------------------
-----------------tcgctccgatttacaaacaaattcgaattagggttt-------
--------------------------
>PAFTOL009221
atgaagaaggaagagacggtgaagctgatcagcgctgaaggcttcgaattcgtcatcgac
aagaaagccgccatggtttctcagaccctccgcaacatgcttacctccccaggt------
------------------------------------------------------------
-----------------acgttc-------------------------------------
--------------------------
>PAFTOL009223
atgaagaaggaagagacggtgaagctgatcagcgccgaaggcttcgaattcgtaatcgac
aagaaagccgccatggtttctcagaccctccgcaacatgctcacgtccccaggt------
------------------------------------------------------------
-----------------tcgctccgatttacaaacaaattcgaattagggttt-------
--------------------------
>PAFTOL009225
atgaagaaggaagagacggtgaagctgatcagcgccgaaggcttcgaattcgttatcgac
aagaaagccgccatggtttctcagaccctccgcaacatgctcacgtccccaggt------
------------------------------------------------------------
-----------------tcgctccgatttacaaacaaattcgaattagggttt-------
--------------------------
>PAFTOL009227
atgaagaaggaagagacggtgaagctgatcagcgccgaaggcttcgaattcgtaatcgac
aagaaagccgccatggtttctcagaccctccgcaacatgctcacgtccccaggt------
------------------------------------------------------------
-----------------tcgctccgatttataaacaagttcgaattagggttt-------
--------------------------
>PAFTOL009231
atgaagaaggaagagacggtgaagctgatcagcgccgaaggcttcgaattcgtcatcgac
aagaaagccgccatggtttctcagaccctccgcaacatgctcacctccccaggt------
------------------------------------------------------------
------------------------------------------------------------
--------------------------
>PAFTOL009233
atgaagaaggaagagacggtgaagctgatcagcgccgaaggcttcgaattcgtcatcgac
aagaaagccgccatggtttctcagaccctccgcaacatgctcacctccccaggt------
------------------------------------------------------------
-----------------tcgcttcgattcataaacaaattcgaattagggttt-------
--------------------------
>PAFTOL009239
atgaagaaggaagagacggtgaagctgatcagcgccgaaggcttcgaattcgtcatcgac
aagaaagccgccatggtttctcagaccctccgcaacatgctcacctccccaggt------
------------------------------------------------------------
------------------------------------------------------------
--------------------------
>PAFTOL009241
atgaagaaggaagagacggtgaagctgatcagcgccgaaggcttcgaattcgtaatcgac
aagaaagccgccatggtttctcagaccctccgcaacatgctcacgtccccaggt------
------------------------------------------------------------
-----------------tcgctccgatttacaaacaaattcgaattagggttt-------
--------------------------
>PAFTOL009245
atgaagaaggaagagacggtgaagctgatcagcgccgaaggcttcgaattcgtcatcgac
aagaaagccgccatggtttctcagaccctccgcaacatgctcacctccccaggt------
------------------------------------------------------------
------------------------------------------------------------
--------------------------
>PAFTOL009255
---aagaaggaagagacggtgaagctgatcagcgccgaaggcttcgaattcgtcatcgac
aagaaagccgccatggtttctcagaccctccgcaacatgctcacctccccaggt------
------------------------------------------------------------
-----------------tcgctccgatttgtaaacaaagtcgaattagggttt-------
--------------------------
>PAFTOL009259
atgaagaaggaagagacggtgaagctgatcagcgccgaaggcttcgaattcgtcatcgay
aagaaagccgccatggtttctcagaccctccgcaacatgctcacctccccaggt------
------------------------------------------------------------
------------------------------------------------------------
--------------------------
>PAFTOL009267
atgaagaaggaagagacggtgaagctgatcagcgccgaaggcttcgaattcatcatcgac
aagaaagccgccatggtttctcagaccctccgcaacatgctcacctccccaggt------
------------------------------------------------------------
-----------------tcgttcccaattataaacaatttcaaattagggtttcataatt
gtcaattagggttmatggagaaagtt
>PAFTOL009269
atgaagaaggaagagacggtgaagctgatcagcgccgaaggcttcgaattcatcatcgac
aagaaagccgccatggtttctcagactctccgcaacatgctcacctccccaggt------
------------------------------------------------------------
-----------------tcgttcccaattataaacaatttcaaattagggtttcataatt
gtcaattagggttaatggagaaagtt
>PAFTOL009271
atgaagaaggaagagacggtgaagctgatcagcgccgaaggcttcgaattcgttatcgac
aagaaagcagccatggtttctcagaccctccgcaacatgctcacctccccaggt------
------------------------------------------------------------
------------------------------------------------------------
--------------------------
>PAFTOL009283
atgaagaaggaagagacggtgaaactgatcagcgccgaaggcttcgaattcgtaatcgac
aagaaagccgccatggtttctcagaccctccgcaacatgctcacgtccccaggt------
------------------------------------------------------------
-----------------tcgctccgatttacaaacaaattcgaatcagggttt-------
--------------------------
>PAFTOL009285
atgaagaaggaagagacggtgaagctgatcagcgccgaaggcttcgaattcatcatcgac
aagaaagccgccatggtttctcagaccctccgcaacatgctcacctccccaggt------
------------------------------------------------------------
-----------------tcgttcccaattataaacaatttcaaattagggtttcataatt
gtcaattagggttaatggagaaagtt
>PAFTOL009287
atgaagaaggaagagacggtgaagctgatcagcgccgaaggcttcgaattcgtagtcgac
aagaaagccgccatggtttctcagaccctccgcaacatgctcacgtccccaggt------
------------------------------------------------------------
-----------------ttgttccgatttctaaacaaattcgaattagggttt-------
--------------------------
>PAFTOL009291
atgaagaaggaagaaactgtgaagctgatcagcgccgaaggcttcgaattcgtaatcgac
aagaaagccgccatggtttctcagaccctccgcaacatgctcacgtccccaggt------
------------------------------------------------------------
------------------------------------------------------------
--------------------------
>PAFTOL009297
atgaagaaggaagagacggtgaagctgatcagcgccgaaggcttcgaattcgtcatcgac
aagaaagccgccatggtttctcagaccctccgcaacatgctcacctccccaggt------
------------------------------------------------------------
------------------------------------------------------------
--------------------------
>PAFTOL009299
atgaagagggaagagacggtgaagctgatcagcgccgaaggcttcgaattcgtcatcgac
aagaaagccgccatggtttctcagaccctccgcaacatgctcacctccccaggt------
------------------------------------------------------------
------------------------------------------------------------
--------------------------
>PAFTOL009301
atgaagaaggaagagacggtgaagctgatcagcgccgaaggcttcgaattcgtcatcgac
aagaaagccgccatggtttctcagaccctccgcaacatgctcacctccccaggt------
------------------------------------------------------------
------------------------------------------------------------
--------------------------
>PAFTOL009313
atgaagaaggaggagacsgtgaagctgataagcgccgaaggtttcgaattcgtgatcgac
aagagagccgccatggtttctcagaccctccgcaacatgctcacatctccaggt------
------------------------------------------------------------
-----------------tcgttt-------------------------------------
--------------------------
>PAFTOL009315
---aagaaggaagaaacagtgaaattgatcagtgccgaaggcttcgaattcatcatcgac
aagaaagctgccatggtttctcagaccctccgcaacatgctcacctccccaggt------
------------------------------------------------------------
------------------------------------------------------------
--------------------------
>PAFTOL009319
atgaagaaggaagaaacagtgaaattgatcagcgccgaaggcttcgaattcatcattgac
aagaaagctgccatggtttctcagaccctccgcaacatgctcacctccccaggt------
------------------------------------------------------------
------------------------------------------------------------
--------------------------
>SRR5137211
atgaagaaggaagagacggtgaagctgatcagcgccgaaggcttcgaattcgtcatcgac
aagaaagccgccatggtttctcagaccctccgcaacatgctcacctccccaggt------
------------------------------------------------------------
------------------------------------------------------------
--------------------------
>SRR5137212
------------------------------------------------------------
------------------------------------------------ccagggagtttt
gctgaaacacagcatggagaagtgcgcttccctgagataagcactactatactcgagaag
atttgccagtacttctattggtctcttcagtatgcg------------------------
--------------------------
>SRR7905849
atgaagaaggaagagacggtgaagctgatcagcgccgaaggctttgaattcgtcatcgac
aagaaagccgccatggtttctcagacccttcgcaacatgctcacctcgccagggagtttt
gctgaaacgcaacatggagaagtgcgcttccctgaaataagcactactatacttgagaag
atttgccagtacttctattggtctcttcagtatgcgagtgggaaggagact---------
--------------------------
>SRR7905861
atgaagaaggaagagacggtgaagctgatmagcgccgaaggcttcgaattcgtcatcgac
aagaaagccgccatggtttctcagaccctccgcaacatgctcacctccccagggagtttt
gctgaaacacagcatggagaagtgcgcttccctgagataagcactactatactcgagaag
atttgtcaatacttctattggtctcttcagtatgcgagtggaaaggagact---------
--------------------------
>SRR7905862
atgaagaaggaagagacggtgaagctgatcagygccgaaggcttcgaattcatcatcgac
aagaaagcsgccatggtttckcagaccctccgcaacatgctcacctccccagggagcttt
gctgaaacacagcatggagaagtgcgcttccctgagataagcactactatactcgagaag
atttgtcagtacttctattggtctcttcagtatgcaagtggaaaggagact---------
--------------------------
>SRR8327214
atgaagaaggaagagacggtcaagctgatcagcgccgaaggcttcgaattcgtcatcgac
aagaaagccgccatggtttctcagaccctccgcaacatgctcacctccccagggagtttt
gctgaaacgcagcatggagaagtgcgcttccctgagataagcactactatacttgagaag
atttgtcaatacttctattggtcccttcagtatgcgagtggaaaggagact---------
--------------------------
