# Supplementary material for: Phylogenomics and classification of Cactaceae based on hundreds of nuclear genes
Source: Plant Syst Evol. 2025 Aug 11;311(5):28. doi: 10.1007/s00606-025-01948-z (PMC12339657; doi:10.1007/s00606-025-01948-z)
Supplement: Supplementary file 4 — Online Resource 4: Containing alignments and RAxML gene trees for all included loci and all phylogenetic datasets (ZIP 10372 KB) [file 606_2025_1948_MOESM4_ESM.zip › de Vos et al_ESM_4/ESM_data_alignments/QCP/7128_consensus.mafft.fasta]

>PAFTOL004547
gggattgttgatgtaccattggcacagacaggagaaggtattgctgaatgtgaacttctc
aagtggtttgtgcaagag------------------------------------------
------------------------------------------------------------
------------------------------------------------------------
------------------------------------------------------------
------------------------------------------------------------
------------------------------------------------------------
------------------------------------------------------------
------------------------------------------------------------
------------------------------------------------------------
------------------------------------------------------------
------------------------------------------------------------
------------------------------------------------------------
------------------------------------------------------------
------------------------------------------------------------
------------------------------------------------------------
------------------------------------------------------------
------------------------------------------------------------
------------------------------------------------------------
------------------------------------------------------------
--------------------------------------------------
>PAFTOL004551
gggattgttgatgtaccattggcacagacaggagaaggtattgctgaatgtgaacttctc
aagtggtttgtgcaggaaggggatcaagttgaagaatttcaaccactttgtgaggttcaa
agtgataaagctaccattgaaatcactagccgttacaagggaaaagttttacatattctg
cattctcctggtgatgttgtaaaggtatgcaaaacacttctgaaagttgctgtcgacgga
ttttctgctgagactatttccgattctctgtctgatc------ctgagagtaatggccct
agcaatctaggtgattcaagcactccagcttcttcagtgagtcaagtactttgtacgcca
gctgttcggaaccttgccaaacaacttggaattaatattagtgatgtaaaaggaagtggc
aaggatgggagaatactaaaagaagatrttcttaattatgttggtggcaaagatattgat
gttgaaccttctgcgtactctgattactcacctcaatcrgtggctgagaggttccaatat
aaggacgaaattttacagctaaggggattccaacgtgcaatggtcaagtcgatgacaatg
gctgcaagaattccacactttcattatgttgaagaaatccactgtgacgcacttgtggaa
cttaagaygtcttttcaaagggaaaatttggatcctagtataaagcacasttttcttcca
tttttggtaaaatcactatcaatggcattgtctaaatatccccttctaaatagccgcttt
aatgaggatctgcaagaggtcattataaaaggttcgtgcatgatttctct---t------
------------------------------------------------------------
-----------ataaccaaagaaatttcaaggctacagcaattggcactggacaacaaac
tgaktcatgatgacatctcyggtggaacaattaccatcagtaacattggagcaattggag
gcaaatttggttctccgctcattaatttgcctgaagttgctataattgcaattggtagaa
tccaaaaagttccacatatcacagatgagggaactgtttatcctttgccagttatgaatg
ttgacattggtgcggaccatagggtcttagatggagcaacagtggcgagattctgcaatg
agtggaagtcttttgtcgaaaaccccgagctacttttgctgcatatgaga
>PAFTOL004552
gggattgttgatgtaccattggcacagacaggagaaggtattgctgaatgtgaacttctc
aagtggtttgtgcaagaggtgagtcaa---------------------------------
------------------------------------------------------------
------------aacatatttcaggtgggagaaacacttctgaaaattggtgttgacgga
ttttctgctgagactatttctgattctccgtctgatc------ctgagattaatggccct
ggcaatctaggtgattcaagtactcaagcttcttcagtgaatcaagtattctgtacgcca
gctgttcggagccttgccagacaacttggaattaatataaatgatgtcagaggaagtggc
aaggatgggagaatattaaaagaagatgttcttaactatgttggtggcaaagatgctgat
gttgagccttctgcgtactcggattgctcaccgaagtcactggctgcgaggttgcagtat
aaagacgaaattttacagttaaggggattccaacgcgcaatggtcaagtcaatgacaatg
gctgcaagaattccacactttcattatgttgaagaactccactgtgatgcacttatggaa
cttaaggcatcttttcaaagggaaaattcggatcctagtataaagcacacttttcttcca
tttttggtaaaatcgctatcgatggcattgtctaaatatccccttctaaatagccgcttc
aatgaggatttgcaagaggttattataaaaggtttgcgcaagatttctct---t------
------------------------------------------------------------
-----------ataaccgaagaaatttcaaggctacaacaattggcgatggacaacaaac
tgagtcatggtgacatatccagtggaacaattaccatcagtaacattggagcaattggtg
gcaaatttggttctccgctcattaatttgcctgaagttgctatagttgcaattggtagaa
tccaaaaagttccacatatcacagacgagggaactgtttatcctttgccagttatgaatg
tgagt-------------------------------------------------------
--------------------------------------------------
>PAFTOL004553
gggattgttgatgtaccattggcacagacaggggaaggtattgctgaatgtgaacttctc
aagtggtttgtgcaagagggggatcaagttgaagaatttcaaccactttgtgaggttcaa
agtgataaagctaccattgaaatcactagccgttataagggaaaggttttacatattctg
cattctcctggcaatattgtaaaggtgggagaaacacttctgaaaattggtgtcgatgga
ctttctgctgagactatttccgattctctgtctgatc------ctgagattaatggccct
gccaatctaggtgattcaagtactcaagcttcttcagtgagtcaagtattgtgtacacca
gctgttcggagccttgccaaacaacttggaattaatataaatgatgtcagaggaagtggc
aaggatgggagaatattaaaagaagatgttcttaactatgttggtggcaaagatgttgat
gttgagccttctgcgtactcagattgctcacctcagtcagtggctgagaggttgcagtat
aaagacaaaattttacagctaaggggattccaacgcgcaatggtaaagtcaatgacaatg
gctgcaagaattccacactttcattatgttgaagaactccactgtgatgcacttatggaa
cttaagacatcttttcaaagggaaaattcggatcctagtataaagcacacttttcttcca
tttttggtaaaatcgmtatcgatggcattgtctaaatatccccttctaaatagccgcttc
aatgaggatctacaagaggtcattataaaaggttcgcgaatgatttctct---t------
------------------------------------------------------------
-----------ataaccaaagaaatttcaaggctacaacaattggcaatggacaacaaac
tgagtcatggtgacatatctggtggaacaattaccgtcagtaacattggagcaattggtg
gcaaatttggttctccgctcattaatttgcctgaagttgctatagttgcaattggtagaa
tccaagtagttccacatatcacagatgagggaactgtttattctttgccagttatgaatg
tgagt-------------------------------------------------------
--------------------------------------------------
>PAFTOL004554
gggattgttgatgtaccattggcacagacaggagaaggtattgctgaatgtgaacttctc
aagtggtttgtgcaagagggggatcaagttgaagaatttcaaccactttgtgaggttcaa
agtgataaagctaccattgaaatcactagccgttataagggaaaggttttacatattctg
cattctcctggcgatattgtaaaggtgggagaaacacttctgaaaattggtgtcgacgga
ttttctgctgagactatttctgattctccgtctgatc------ctgagattaatggccct
ggcaatctaggtgattcaagtactcaagcttcttcagtgaatcaagtattctgtacgcca
gctgttcggagccttgccagacaacttggaattaatataaatgatgtcagaggaagtggc
aaggatgggagaatattaaaagaagacgttcttaactatgttggtggcaaagatgctgat
gttgagccttctgcgtactcggattgctcaccgaagtcactggctgagaggttgcagtat
aaagacgaaattttacagttaaggggattccaacgcgcaatggtcaagtcaatgacaatg
gctgcaagaattccacactttcattatgttgaagaactccactgtgatgcacttatggaa
cttaaggcatcttttcaaagggaaaattcggatcctagtataaagcacacttttcttcca
tttttggtaaaatcgctatcgatggcattgtctaaatatccccttctaaatagccgcttc
aatgaggatttgcaagaggtcattataaaaggtttgcgcaagatttctct---t------
------------------------------------------------------------
-----------ataaccaaagaaatttcaaggctacaacaattggcgatggacaacaaac
tgagtcatggtgacatatccagtggaacaattaccatcagtaacattggagcaattggtg
gcaaatttggttctccgctcattaatttgcctgaagttgctatagttgcaattggtagaa
tccaaaaagttccgcatatcacagatgagggaactgtttatcctttgccagttatgaatg
tgagt-------------------------------------------------------
--------------------------------------------------
>PAFTOL004555
gggattgttgatgtaccattggcacagacaggagaaggtattgctgaatgtgaacttctt
aactggtttgtgcacgaggtgagtcaa---------------------------------
------------------------------------------------------------
------------aacatatttcaggtgggagaaacacttctgaaaattggtgtcaacgga
ttttctgctgagactatttccgattctctgtctgatc------ctgagattaatggccct
ggcaatctaggtgattcaagtactcaagcttcttcagtgagtcaagtactgtgtacacca
gctgttcggagccttgccaaacaacttggaattaatataaatgatgtcagaggaagtggc
aaggatgggagaatattaaaagaagatgttcttaactatkttggtggcaaagatgttgat
gctgagccttctgcatactcggattgctcacctcaatcagtggctgagaggttgcagtat
aaagacgaagttttgcagttaagg------------------------------------
------------------------------------------------------------
------------------------------------------------------------
------------------------------------------------------------
------------------------------------------------------------
------------------------------------------------------------
-----------ataaccaaagaaatttcaaggctacaacaattggcaatggacaacaaac
tgagtcatggtgacatatccggtggaacaattaccgtcagtaacattggagcaattggtg
gcaaatttggttctccgctcattaatttgcctgaagttgctatagttgcaattggtagaa
tccaaaaagctccgcatatcacagatgagggaactgtttatcctttgccagttatgaatg
tgagt-------------------------------------------------------
--------------------------------------------------
>PAFTOL004556
gggattgttgatgtaccattrgcacagacaggagaaggtattgctgattgtgaacttctc
aagtggtttgtgcaagagggggatcaagttgaagaatttcaaccactttgtgaggttcaa
agtgataaagctaccattgaaatcactagccgttataagggaaaggttttacatattctg
cattcttctggaagcattgtaaaggtgggagaaacacttctgaaaattggtgtcgatgga
ctttctgctgagactatttctgattctctatctgatc------ctgagattaatggccct
ggcaatctaggtgattcaagtrctcaagctgcttcagtgagtcaagtactgtgtacgcca
gctgttcggagccttgccaaacaacttggaattaatataaatgatgtcagaggaactggc
aaggatgggagaatattaaaagaagatgttcttaactatgttagtggcaaagatgttgat
gttgagtgttctgagtattcggattgcgcatctcagtcagtggctgagaggttgcagtat
aaagacgaaattttacagttaagg------------------------------------
------------------------------------------------------------
------------------------------------------------------------
------------------------------------------------------------
------------------------------------------------------------
------------------------------------------------------------
-----------ataaccaaagaaatttcaaggctacaacaattggcaatggacaacaaac
tgagtcatggtgacatatctggtggaacaattaccgtcartaacattggagcaattggtg
gcaaatttggttctccgctcattaacttgcctgaagttgctatagttgcaattggtcgaa
tccaaaaagttccacatatcacagatgagggaacagtttatcctttgccagttatgaatg
tgagt-------------------------------------------------------
--------------------------------------------------
>PAFTOL004560
gggattgttgatgtaccattggcacagacaggagaaggtattgctgaatgtgaacttctc
aagtggtttgtgcaagagggggatcaagttgaagaatttcaaccactttgtgaggttcaa
agtgataaagctaccattgaaatcactagccgttacaagggaaaggttttacatattctg
cattctcctggcgatattgtaaaggtgggagaaacacttctgaaaattggtgtcgatgga
ttttctgctgagactatttctgattctccgtctgatc------ctgagattaatgaccct
ggcaatctaggtgattcaagtactcaagcttcttcagtgagtcaagtattgtgtacgcca
gctgttcggagccttgccaaacaacttggaattaatataaatgatgtcagaggaagtggc
aaggatgggagaatattaaaagaagatgttcttaactatgttggtggcaaagatgttgat
gttgagccttctgcgtattcgggttgctcacctaagtcactggctgcgaggttgcmgtat
aacgacgaaattttacggttaagaggattccaacgygcaatggtcaagtcaatgacaatg
gctgcaagaattccacactttcattatgttgaagaactccactgtgatgcacttatggaa
cttaaggcatcttttcaaagggaaaattcggatcctagtataaagcacacttttcttcca
tttttggtaaaatcgctatcgatggcattgtctaaatatccccttctaaatagccgcttc
aatgaggatctgcaagaggtcattataaaaggtttgcgcaagatttctct---t------
------------------------------------------------------------
-----------ataaccaaagaaatttcaaggctacaaaaattggcaatggacaacaaac
tgagtcatggtgacatatccagtggaacaattaccatcagtaatattggagcaattggtg
gcaaatttggttctccgctcattaatttgcctgaagttgctatagttgcaattggtagaa
tccaaaaagttccacgtatcacagatgagggaactgtttatcctttgccagttatgaatg
tgagt-------------------------------------------------------
--------------------------------------------------
>PAFTOL004561
gggattgttgatgtaccattggcacagacaggagaaggtattgctgaatgtgagctgctc
aagtggtttgtgcaggaaggggagcaagttgaagaatttcarccactttgtgaggttcaa
agtgataaagctaccattgaaatcactagccgttacaagggaaaagttttacatattctg
cattctcccggtgatattgtaaaggtatgcagtacagt----------------------
------------------------------------------------------------
------------------------------------------------------------
------------------------------------------------------------
------------------------------------------------------------
------------------------------------------------------------
-----------------attcaggggattccaacgtgcaatggtcaagtcgatgacaatg
gctgcwagaattccacactttcattatgttgaagaaatccactgtgacgcacttgtggaa
cttaaggcgtcttttcaaagggaatattcggatcctagtataaagcacacttttcttcca
tttttggtaaaatcactatcaatggcattgtctaaatatccccttctaaatagccgcttt
gatgaggatctgcaagaggtcattataaaaggttcgtgcaagatttctct---ttgatct
ttgcattgattatttgatcagcttgattgtcattgcttggtaatcttgttgtcc------
----------catactctttgctgtttt-aagttgtcctctctggcaatggacaacaaac
tgagtcatgatgacatatccggtggaacaattaccatcagtaacattggagcaattggtg
gcaaatttggttctccgctcattaatttgcctgaagttgctataattgcaattggtagaa
tccaaaaaattccacatatcacagatgagrgaactgtttatcctttgccagttatgaatg
taagt-------------------------------------------------------
--------------------------------------------------
>PAFTOL004562
gggattgttgatgtgccattggcacagacaggagaaggtattgctgaatgtgaacttctc
aagtggtttgtgcaagagggggatcaagttgaagaatttcaaccactttgtgaggttcaa
agtgataaagctaccattgaaatcactagccgttataagggaaaggttttacatattctg
cattctcctggcgatattgtgaaggtgggagaaacacttctgaaaattggtgtcgacgga
ttttctgctgagactatttctgattctctgtctgatc------ctgagattaatggccct
ggcaatctaggtgattcaagtactcaagcttcttcagtgaatcaagtattgtgtacgcca
gctgttcggagccttgccaaacaacttggaattaatttaaatgatatcagaggaagtggc
aaggatgggagaatattaaaagaagatgttcttaactatgttggtggcaaagatgttgat
gttgagccttctgcatactcggattgctcacctaagtcactggctgcgaggttgcagtat
aaagacgaaattttacagttaaggggattccaacgcgcaatggtcaagtcaatgacaatg
gctgcaagaattccacactttcattatgttgaagaactccactgtgatgcacttatggaa
cttaaggcatcttttcaaagggaaaattcggatcctagtataaagcacacttttcttcca
tttttggtaaaatcgctatcgatggcattgtctaaatgtccccttctaaatagccgcttc
aatgaggatctgcaagaggtcattataaaaggtttgcgcaagatttctct---t-t----
----gatctttgcatcggtaactttgatctgcttgattgtcaagaa--------gtatag
aggcccagatgataaccaaagaaatttcaaggctacaacaattggcaatggacaacaaac
tgagtcatggkgacatatccagtggaacaattaccatcagtaacattggagcaattggtg
gcaaatttggttctccgctcattaatttgcctgaagttgctatagttgcaattggtagaa
tccaaaaggttccacgtatcacagatgagggaactgtttatcctttgccagttatgaatg
tgagt-------------------------------------------------------
--------------------------------------------------
>PAFTOL004563
------------------------------------------------------------
------------------------------------------------------------
------------------------------------------------------------
------------------------------------------------------------
------------------------------------------------------------
------------------------------------------------------------
------------------------------------------------------------
------------------------------------------------------------
------------------------------------------------------------
------------------ttcaggggattccaacgcgcaatggtcaagtcaatgacaatg
gctgcaagaattccacactttcattacgttgaagaactccactgtgatgcacttatggaa
cttaaggcatcttttcaaagggaaaattcggatcctagtataaagcacacttttcttcct
tttttggtaaaatcgctatcgatggcattgtctaaatatccccttctaaatagccgcttc
aatgaggatctacaagaggtcattataaaaggtgtgcacaagatt---------------
------------------------------------------------------------
------------------------------------------------------------
------------------------------------------------------------
------------------------------------------------------------
------------------------------------------------------------
------------------------------------------------------------
--------------------------------------------------
>PAFTOL004564
gggattgttgatgtaccattggcacagacaggagaaggtattgctgaatgtgaacttctc
aagtggtttgtgcaggaaggagatcaagttgaagaatttcaaccactttgtgaggttcaa
agtgataaagctaccattgaaatcactagccgttacaagggaaaagttttacatattctg
cattctcctggtgatattgtaaagagtgcagaaacacttctgaaaattgctgtcgacgga
ttttctgctgagactatttccgattctctgtctgatc------ctgagagtaatggccct
agcaatctaggtgattcaagtactccggcttcttcagtgagtcaagtactctgtacgcca
gctgttcggaaccttgccaaacaacttggaattaatattagtgatgtaaaaggaagtggc
aacgatgggagaatactaaaagaagatgttcttaattatgttggtggcaaagatattgat
gttgaaccttctgcgtactctgattactcacctcaatcagtggctgagaggttccagtat
aaagacgaaattttacagctaaggggattccaacgtgcaatggtcaagtcgatgacaatg
gctgcaagaattccacactttcattatgttgaagaaatccactgtgacgcacttgtggaa
cttaagacgtcttttcaaagggaaaattcggatcctagtataaagcacacttttcttcca
tttttggtaaaatcactatcaatggcattgtctaaatatccccttctaaatagccgcttt
aatgaggatctgcaagaggtcattataaaagg---------------------t------
------------------------------------------------------------
-----------ataaccaaagaaatttcaaggctgcagcaattggcaatggacaacaaac
tgagtcatgatgacatatccggtggaacaattaccatcagtaacattggagcaattggtg
gcaaatttggttctccgctaattaatttgcctgaagttgctataattgcaattggtagaa
tccaaaaagttccacatatcacagatgagggaactgtttatcctttgccagttatgaatg
ttaacattggtgcggaccatagggtcttagatggagcaactgtggcgagattctgcaatg
agtggaagtcttttgtcgaaaaccctgagctacttttgctgcatatgaga
>PAFTOL004565
gggattgttgatgtaccattggcacagacaggagaaggtattgctgattgtgaacttctc
aaatggtttgtgcaagaggtgagtcaa---------------------------------
------------------------------------------------------------
---------------------------------------------attggtgtcgatgga
tcttctgatgagactatttctgattctctgtctgatc------ctgagattaatggccct
ggcaatctaggtgattcaagtactcaagcttcttcagtgagtcaagtattgtgtacgcca
gctgttcggagccttgccaaacaacttggaattaatataaatgatgtcagaggaactggc
aaggatgggaggatattaraagaagatgttcttaattatgttggtggcaaagatgttgat
gttgagcgttctgcgtattcggattgcccacctcagtcagtggctgacaggttgcagtat
aaagacgaaattttacagttaagg------------------------------------
------------------------------------------------------------
------------------------------------------------------------
------------------------------------------------------------
------------------------------------------------------------
------------------------------------------------------------
------------------------------------------------------------
------------------------------------------------------------
------------------------------------------------------------
------------------------------------------------------------
------------------------------------------------------------
--------------------------------------------------
>PAFTOL004566
gggattgttgatgtaccattggcacagacaggagaaggtattgctgaatgtgaacttctc
aagtggtttgtgcaggaaggggatcaagttgaagaatttcaaccactttgtgaggttcaa
agtgataaagctaccattgaaatcactagccgttacaggggaaaagttttacatattctg
cattctcctggtgatattgtaaaggtatgcagtacagtagacttttttgccgtcgacgga
ttttctgctgagactatttccgattctctgtctgatc------ctgagagtaatggccct
agcaatctaggtgattcaagtactccagcttcttcagtgagtcaagtactctgtacgcca
gctgttcggaacctcgccaaacaacttggaattaatatcagtgatgtaaaaggaagtggc
aaggatgggagaatactaaaagaagatgttcttaattatgttggtggcaaagatattgat
gttgaaccctct---------gattactcacctcaatcagtggctgagaggttccagtat
aaagacgaaattttacagctaaggggattccaacgtgcaatggtcaagtcratgacaatg
gctgcaagaattccacactttcattatgttgaagaaatccactgtgacgcacttgtggaa
cttaagacgtcttttcaaagggaaaattcggatcctagtataaagcacacttttcttcca
tttttggtaaaatcactatcaatggcattgtctaaatatccccttctaaatagccgcttt
aatgaggatctgcaagaggtcattataaaaggttcgtgcatgatttctct---t------
------------------------------------------------------------
-----------ataaccaaagaaatttcaaggctacagcaattggcaatggacaacaaac
taagtcgtgatgacatatccggtggaacaattaccatcagtaacattggagcaattggtg
gcaaatttggttctccgctcattaatttgcctgaagttgctatmattgcaattggtagaa
tccaaaaagttccayatatcacagatgmgggaactgtttatcctttgccagttatgaatg
tgagt-------------------------------------------------------
--------------------------------------------------
>PAFTOL004567
gggattgttgatgtaccattggcacagacaggagaaggtattgctgaatgtgaacttctc
aagtggtttgtgcaagagggggatcaagttgaagaatttcaaccactttgtgaggttcaa
agtgataaagccaccattgaaatcactagtcgttataagggaaaggttttacatattctg
cattctcctggcaatattgtaaaggtgggagaaacacttctgaaaattggtgtcgacgga
ttttctgctgagactatttccgattctctgtctgatc------ctgagattaatggccca
ggcaatctaggtgattcaagtactcaaacttcttcagtgagtcaagtactgtgtacgcca
gctgttcggagccttgccaaacaacttggaattaatataaatgatgtcagaggaagtggc
gaggatgggagaatattaaaagaagatgttcttaactatgttggtggcaaagatgttgat
gttgagccttctgcgtactctgattgctcacctcagtcactggctgagaggttgcagtat
aaagacgaaattttacagctaaggggattccaacgctcaatggtcaagtcaatgacaatg
gctgcaagaattccacactttcattatgttgaagaactccactgtgatgcacttatggaa
cttaaggcatcttttcaaagggaaaattcggatcctagtataaagcacacttttcttcca
tttttggtaaaatcgctatcgatggcattgtctaagtatccccttctaaatagtcgcttc
aatgaggatctacaagaggtcattataaaaggtttgtgcaagatttctct---t------
------------------------------------------------------------
-----------ataaccaaagaaatttcaaggctacaacaattggcaatggacaacaaac
tgagtcatggtgacatatccggtggaacaattaccgtcagtaacattggagcaattggtg
gcaaatttggttctccgctcattaatttgcctgaagttgctatagttgcaattggtagaa
tccaaaaagttccacgtatcacagatgagggaactgtttatcctttgccagttatgaatg
tgagt-------------------------------------------------------
--------------------------------------------------
>PAFTOL004568
ggtattgttgatgtaccattggcacagacaggagaaggtattgctgaatgcgaacttctc
aagtggtttgtgcaagagggggatcaagttgaagaatttcaaccactgtgtgaggttcaa
agtgataaagcgaccattgaaatcactagccgttacaagggaaaggttttacatattctg
cattctcctggcgatattgtaaaggtgggagaaacacttctgaaaattggtgtcgacaga
ttttctgctgagaytatttccgattctctttctgatc------ctgagattaatggccct
ggcaatctaggtgattcaagtactctagcttcttcagtgagtcaagtactgtgtackcca
gctgttcggagccttgccaaacaacttggaattaatataaatgatgtcagaggaagcggc
aaggatgggagaatattaaaagaagatgttcttaactatgttggtggcaaagatgttgat
gttgagccttctgcgtactctgattgctcacctcagtcacyggctgagaggttgcagtat
aaagacgaaattttacagctaaggggattccaacgcacaatggtcaagtcaatgacaatg
gctgcaagaattccacactttcattatgttgaagaactccactgtgatgcacttatggaa
cttaaggcatcttttcaaagggaaaattcggatcctagtataaagcayacttttcttcca
tttttggtaaaatcgctatcgatgtcattgtctaaatatccccttctaaatagtcgcttc
aatgaagatctacaagaggtcattataaaaggtttgcgcaagat---------t------
------------------------------------------------------------
-----------ataaccaaagaaatttcgaggctacaacaattggcaatggacaacaaac
tgagtcatggtgacatatccggtggaacaattaccgtcagtaacattggagcaattggtg
gcaaatttggttctccgctcattaatttgcctgaagttgctatagttgcaattggtagaa
tccaaamtgttccrcatatcacggatgagggaactgtttatccttcgccggttatgaatg
ttaacattggcgcggaccataggatcttagatggagcaacagtagcgagattctgcaacg
agtggaaatcttatgtcgagaaccccgagctacttttgctgcgtatgaga
>PAFTOL004571
ggaattgttgatgtaccattggcacagacaggagaaggtattgctgaatgtgaacttctc
aagtggtttgtgcaggaaggggatcaagttgaagaatttcaaccactttgtgaggttcaa
agtgataaagctaccattgaaatcactagccgttacaagggaaaagttttacatattctg
cattctcctggtgatattgtaaaggtgggagaaacacttctgaaaattgctgtcgatgga
ttttctgttgagactatttccgattctctgtctgatc------ctgagagtaatggccct
agcaatctaggtgattcaagtactccagcttcttcagtgagtcaagtactttgtacgcca
gctgttcggaaccttgccaaacaacttggaattaatattagtgatgtaaaaggaagtggc
aaggatgggagaatactaaaagaagatgttcttaattatgttggtggcaaagatattgat
gttgaaccttctgcgtactctgattactcacctcaatcagtggctgagaggttccagtat
aaagacgaaattttacagttaaggggattccaacgtgcaatggtcaagtcgatgrmaatg
gctgcaagaattccacactttcattatgttgaagaaatccactgtgacacacttgtggaa
cttaagacgtcttttcaaagggaaaatgtggatcctagtataaagcacacttttcttcca
tttttggtaaaatcactatcaatggcattgtctaaatatccccttctaaatagccgcttt
aatgaggatctgcaagaggtcattataaaaggttcgcgcatgatttctct---t------
------------------------------------------------------------
-----------ataaccaaagaaatttcaaggctacagcaattggcaattgacaacaaac
tgagtcatggtgacatatccggtggaacaattaccatcagtaacattggagcaattggtg
gcaaatttggttctccgcttattaatttgcctgaagtagccataattgcaattggtagaa
tccaaaaagttccacatatcacagatgagggaactgtttatcctttgccagttatgaatg
ttaacattggtgcggaccatagggtcttagatggagcaacagtggcgagattctgcaacg
agtggaagtcttttgtcgaaaaccccgagctacttttgctgcatatgaga
>PAFTOL004572
gggattgttgatgtaccattggcacagacaggagaaggtattgctgattgtgaacttctc
aaatggtttgtgcaagagggggatcaagttgaagaatttcaaccactttgtgaggttcaa
agtgataaagctaccattgaaatcactagccgttataagggaaaggttttacatattctg
cattcccctggaagcattgtaaaggtgggagaaacacttctgaaaattggtgtcgatgga
ttttctgctgagactatttccaattctctgtctgatc------ctgagattaatggccct
ggcaatctaggtgattcaagtactcaagctccttcagtgagtcaggtactgtgtacgcca
gctgttcggagccttgccaaacaacttggaattaatataaatgatrtcagaggaactggc
aaggatgggaggatattaaaagaagatgttcttaactatgttggtggcaaagatgttgat
gttgagcgttctgcgattccggatttgccacctcagtcagtggctgagaggctgcagtat
aaagacgaaattttacagttaaggggattccaacgtgcaatggtcaaatcaatgacaatg
gctgcaaggattccacactttcattatgttgaagaactccactgtgatgcacttatggaa
ctgaaagcatcttttcaaagggaaaattcggatcctagtataaagcacacttttcttcca
tttttggtaaaatcgctatcgatggcattgtctaaatatcctcttctaaatagctgcttc
aatgaggatctacaagaggtcattrtaaaaggtttgcgcaagatttctctttct------
------------------------------------------------------------
-----------ataaccaaagaaatttcaaggctacaacaattggcaatggacaacaaac
tgagtcatggtgacatatccggtggaacaattaccgtcagtaacattggagcaattggtg
gcaaatttggttctccgctcattaatttgcctgaagttgctatagttgcaattggtcgaa
tccaaaaagttccacatatcacagatgagggaactgtttatcctttgccagttatgaatg
ttaacattggcgcggaccataggatcttggatggagcaacagtagcgagattctgcaatg
agtggaaatcttttgtcgaaaaccccgagctacttttgctgygtatgaga
>PAFTOL004573
gggattgttgatgtaccattggcacagacaggagaaggtattgctgattgtgaacttctc
aaatggtttgtgcaagagggggatcaagttgaagaatttcaaccactttgtgaggttcaa
agtgataaagctaccattgaaatcactagccgttataagggaaaggttttacatattctg
cattctcctggaagcattgtaaaggtgggagaaacacttctgaaaattggtgtcgatggg
ttttctgctgagactatttccgattctctgtctgatc------ctgagattaatggccct
ggcaatctaggtgattcaagtgcacaagcttcttcagtgagtcaagtactgtgtacgcca
gcagttcggagccttgccaaacaacttggaattaatataaatgacgtcagaggaactggc
aaagatgggaggatattaaaagaagatgttcttaactatgttggtggcaaagatgttgat
gttgagcgttctgcgtattcggatagcccacctcagtcagtggctgagaggttgcagtat
aaagacgaaattttacagttaaggggattccaacgcgcaatggtcaaatcaatgacaatg
gctgcaaggattccacactttcattatgttgaagaactccactgtgatgcacttatggaa
cttaaggcatcttttcaaagggaaaattcggatcctagtataaagcacacttttcttcca
tttttggtaaaatcgctatcgatggcattgtctaaatatccccttctaaatagccgcttc
aatgaggatctacaagaggtcattataaaaggtttgagcaagatttctct---t------
------------------------------------------------------------
-----------ataaccaaagaaatttcaaggctacaacaattggcaatggacaacaaac
tgagtcatggtgacatatccggtggaacaattaccgtcagtaatattggagcaattggtg
gcaaatttggttctccgctcattaatttgcctgaagttgctatagttgcaattggtcgaa
tccaaaaagttccacatatcacagatgagggaactgtttatcctttgccagttatgaatg
tgagt-------------------------------------------------------
--------------------------------------------------
>PAFTOL004574
gggattgttgatgtaccattggcacagacaggagaaggtattgctgaatgtgaacttctc
aagtggtttgtgcaagagggggatcaagttgaagaatttcaaccactttgtgaggttcaa
agtgataaagctaccattgaaatcactagccgttataagggaaaggttttacatattctg
cattctcctggaaatattgtaaaggtgggagaaacacttctgaaaattggtgtcgatgga
ttttctgctgagactatttccgattctctgtctgatc------ctgagattaatagccct
ggcaatctaggtgattcaagtactcaagcttcttcagtgagtcaagtactgtgtacacca
gctgttcggagccttgccaaacaacttggaattaatataaatgatgtcagaggaagtggc
aaggatgggagaatattaaaagaagatgttcttaactatgttggtggcaaagatgttgat
gttgagcgttctgcgtactcggattgctcacctcagtcagtggctgagaggwtgcagtat
agagacgaaattttacagttaaggggattccaacgtgcaatggtcaagtcaatgacaatg
gctgcaagaattccgcactttcattatgttgaagaactccactgtgatgcacttatggaa
cttaaggcatcttttcaaagggaaaattcggatcctagtataaagcacacttttcttcca
tttttggtaaaatcgctatcgatggcattgtctaaatatccccttctaaatagccgcttc
aatgaggatctacaagaggtcattataaaaggtttgcgcaggatttctct---t------
------------------------------------------------------------
-----------ataaccaaagaaatttcaaggctacaacaattggcaatggacaacaaac
tgagtcatggtgacatatccggtggaacaattaccgtcagtaacattggagcaattggtg
gcaaatttggttctccgctcattaatttgcctgaagttgctatagttgcaattggtagaa
tccaaaaagttccacatatcacagatgagggaactgtttatcctttgccagttatgaatg
ttaacattggcgcggaccataggatcttagatggagcaacagtagcgagattctgcaacg
agtggaaatcttttgtcgaaaaccccgagctacttttgctgcgtatgaga
>PAFTOL004577
gggattgttgatgtaccattggcacagacaggagaaggtattgctgaatgtgaamttctc
aagtggtttgtgcaagagggggatcaagttgaagaatttcaaccactttgtgaggttcaa
agtgataaagctaccattgaaatcactagccgttataagggaaaggttttacatattctg
cattctcctggcgatattgtaaaggtgggagraacacttctgaaaattggtgtcgacgga
ttttctgctgagactatttctgattctccgtctgatc------ctgagattaatgactct
ggcaatctaggtgattcaagtactmaagcttcttcagtgagtcaagtattgtgtacgcca
gctgttcggagccttgccaaacaccttggaattaatataratgatgtcagaggaagtggc
aaggatgggagaatattaaaagaagatgttcttaactatgttggtggcaaa------gat
gttgagccttctgcatactcaggttgctcacctaagtcactggctgcgaggttgcagtat
aatgacgaaattttacagttaagaggattccaacgcgcaatggtcaagtcaatgacaatg
gctgcaagaattccacactttcattatgttgaagaactccactgtgatgcacttatggaa
cttaaggcatcttttcaaagggaaaattcggatcctagtataaagcacacttttcttcca
tttttggtaaaatcgctatcgatggcattgtctaaatatccccttctaaatagctgcttc
aatgaggatctgcaagaggtcattataaaaggtttgcgcaagatttctct---t------
------------------------------------------------------------
-----------ataaccaaagaaatttcaaggctactacaattggcaatggacaacaaac
tgagtcatggtgacatatccagtggaacaattaccatcagtaatattggagcaattggtg
gcaaatttggttctccgctcattaatttgcctgaagttgctatagttgcaattggtagaa
tccaaaaagttccatgtatcacagatgagggaactgtytatcccttgccagttatgaatg
ttaacatcggtgcggaccataggatcttagatggagcaacagtagcgagattctgcaacg
agtggaaatcttttgtcgaaaaccctgagctacttttgctgcatatgaga
>PAFTOL004578
gggattgttgatgtaccattggcacagacaggagaaggtattgccgattgtgaacttctc
aagtggtttgtgcaagagggggatcaagttgaagaatttcaaccactttgtgaggttcaa
agtgataaagctaccattgaaatcactagccgttataagggaaaggttttacatattctg
cattctcctggaagcattgtaaaggtgggagaaayacttctgaaaattggtgtcaatgga
ttttctgctgagagtatttccgattctctgtctgatc------ctgagattaatggccct
ggcaatctaggtgattcaagtactcaagcttcttcagtgtgtcaagtattgtgtacgcca
gctgttcggagccttgccaaacaacttggaattaatataaatgatgtcagaggaactggc
aagaatgggagaatattaaaagaagatgttcttaactatgttggtggcaaagatgttgat
gctgagagttctacgtattcggattgcccacctcagtcagtggctgagagtttgcagtat
aaagacgaaattttacagttaaggggattccaacgcgcaatggtcaaatcaatgacaatg
gctgcaaggattccacactttcattatgttgaagaactcagctgtgatgcacttatggaa
cttaaggcatcttttcaaagggaaaattcagatccaagtataaagcacacttttcttcca
tttttggtaaaatcgctatcgatggcattgtctaagtatccccttctaaatagccgcttc
aatgaggatctacaagaggtcattataaaaggtttgtgcaagatttctct---t------
------------------------------------------------------------
-----------ataaccaaagaaatttcaaggctacaacaattggcaatggacaacaaac
tgagtcatggtgacatatccggtggaacaattaccgtcagtaacattggagcaattggtg
gcaaatttggttctccgctcattaatttgcctgaagttgctatagttgcaattggtcgaa
tccaaaaagttccacatatcacagatgagggaactgtttatcctttgccggttatgaatg
ttaacattggtgcagaccataggatcttggatggagcaacagtagcaagattctgcaacg
agtggaaatcttttgtcgaaaaccccgcgctacttttgctgcgtatgaga
>PAFTOL004582
gggattgttgatgtaccattggcacagacaggagaaggtattgctgattgtgaacttctc
aagtggtttgtccaagagggggatcaagttgaagaatttcaaccactttgtgaggttcaa
agtgataaagctaccattgaaatcactagccgttataagggaaaggttttacatattctg
cattctcctggaagcattgtaaaggtgggagaaacacttctgaaaattggtgtcgatgga
ttttctgctgagactatttccgattctctgtctgatc------ctgagattaatggccct
ggcaatctaggtgattcaagtactcaagcttcttcagtgagtcaagtactgtgtacgcca
gctgttcggagccttgccaaacaacttggaattaatataaatgatgtcagaggaactggc
aaggatgggagaatattaaaagaagatgttcttaactatgttggtggcaaagatgttgat
gttgagcgttctgcgtattcggattgcccacctcagtcagtggctgagaggttgcagtat
aaagacgaaattttacagttaaggggattccaacgcgcaatggtcaaatcaatgacaatg
gctgcaaggattccacactttcattatgttgaagaactccactgtgatgcacttatggaa
cttaaggcatcttttcaaagggaaaattcggatcctagtataaagcacacttttcttcca
tttttggtaaaatcgctatcgatggcattgtctaattatccccttctaaatagccgcttc
aatgaggatctacaagaggtcattgtaaaaggtttgcgcaagatttctct---t------
------------------------------------------------------------
-----------ataaccaaagaaatttcaaggctacaacaattggcaatggacaacaaac
tgagtcatggtgacatatccggtggaacaattaccgtcagtaacattggagcaattggtg
gcaaatttggttctccgctcattaatttgcctgaagttgctatagttgcaattggtcgaa
tccaaaaagttccacatatcacagatgagggaactgtttatcctttgccagttatgaatg
ttgacattggcgcggaccataggatcttggatggagcaacagtagcgagattctgcaacg
agtggaaatcttttgtcgaaaaccccgagctacttttgctgcgtatgaga
>PAFTOL004583
gggattgttgatgtaccattggcacagacaggggaaggtattgctgaatgtgaacttctc
aagtggtttgtgcaagagggggatcaagttgaagaatttcaaccactttgtgaggttcaa
agtgataaagctaccattgaaatcactagccgttataagggaaaggttttacatattctg
cattctcctggcaatattgtgaaggtgggagaaacacttctgaaaattggtgtcgatgga
ttttctgctgagactatttccgattctctgtctgatc------ctgagattaatggccct
gccaatctaggtgattcaagtactcaagcttcttcagtaagtcaagtactgtgtacgcca
gctgttcggagccttgccaaacaacttggaattaatataaatgatgtcagaggaagtggc
aaggatgggagaatattaaaagaagatgttcttaactatgttggtggcaaagatgttgat
gttgagccttctgcgtactcaggttgctcacctcagtcagtggctgagaggttgcagtat
aaagacgaaattttacagttaaggggattccaacgcgcaatggtcaagtcaatgacaatg
gctgcaagaattccacactttcattatgttgaagaactccactgtgatgcacttatggaa
cttaagacatcttttcaaagggaaaattcggatcctagtataaagcacacttttcttcca
tttttggtaaaatcgctatcgatggcattgtctaaatatccccttctaaatagctgcttc
aatgaggatctacaagaggtcattataaaaggttcgcgcatgatttctct---t------
------------------------------------------------------------
-----------ataaccaaagaaatttcaaggctacaacaattggcaatggacaacaaac
tgagtcatggtgacatatccggtggaacaattaccgtcagtaacattggagcaattggtg
gcaaatttggttctccgctcattaatttgcctgaagttgctatagttgcaattggtagaa
tccaaaaagttccacatatcacagatgagggaactgtttatcctttaccagttatgaatg
tkaacattggcgcggaccataggatcttagatggagcaacagtagcgagattctgcaacg
agtggaaatcttttgtcgaaaaccccgagctacttttgctgcgtatgaga
>PAFTOL004584
gggattgttgatgtaccattggcacagacaggagaaggtattgctgaatgtgaacttctc
aagtggtttgtgcaagagggggatcaagttgaagaatttcaaccactttgtgaggttcaa
agtgataaagctaccattgaaatcactagccgttataagggaaaggttttacatattctg
cattctcctggcgatattgtaaaggtgggagaaatacttctgaaaattggtgtcgacgga
ttttttgctgagactatttctgattctccgtctgatc------ctgagattaatgaccct
ggcaatctagttgattcaagtactcaagctttttcagtgaatcaagtattgtgtatgcca
gctgttcggagccttgccaaacaacttggaattaatttaaatgatgtcagaggaagtggc
aaggatgggagaataataaaagaagatgttcttaactatgttggtggcaaagatcttgat
gttgagccttctgcgtactcggattgctcacctaagtcactggctgagaggttgcagtat
aaagatgaaattttacagttaaggggattccaacgcgcaatggtcaagtcaatgacaatg
gctgcaagaattccacactttcattatgttgaagaactccactgtgatgcacttatggaa
cttaaggcatcttttcaaagggaaaattcggatcctagtataaagcacacttttcttcca
tttttggtaaaatcgctatctatggcattgtctaaatattcccttctaaatagccgcttc
aatgaggatctgcaagaggtcattataaaaggtttgcgcaagatttctct---t------
------------------------------------------------------------
-----------ataaccaaagaaatttcaaggctacaacaattggcaatggacaacaaac
tgagtcatgttgacgtatccagtggaacaattaccatcagtaacattggagcaattggtg
gcaaatttggttctccgctcattaatttgcctgaagttgctatagttgcaattggtagaa
tccaaaaagttccacgtatcacagatgagggaactgtttatcctttgccagttatgaatg
ttaacattggtgcggaccataggatcttagatggagcaacagtagcgagattctgcaacg
agtggaaatcttttgtcgaaaaccctgagctacttttgcttcatatgaga
>PAFTOL004585
gggattgttgatgtaccattggcacagacaggagaaggtattgctgaatgtgaacttctc
aagtggtttgtgcaggaagkggatcaagttgaagaatttcaaccactttgtgaggttcaa
agtgataaagctaccattgaaatcactagccgctacaggggaaaagttttacatattctg
cattctcctggtgatattgtaaaggtgggagaaacacttctgaaaattgctgtcgacgga
ttttctgctgagactatttctgattctctgtctgatc------ctgagagtaatggccct
agcaatctaggtgattcaagtactccagcttcttcagtgagtcaagtactctgtacrcca
gctgttcggaacctcgccaaacaacttggaattaatattagtgatgtaaaaggaagcggc
aaggatgggagaatactaaaagaagatgttcttaattatgttggtggcaaagatattgaa
gttgaaccctct---------gattactcacctcaatcagtggctgagaggttccagtat
aaagacgaaattttacagctaaggggattccaacgtgcaatggtcaagtcgatgacaatg
gctgcaagaattccacactttcattatgttgaagaaatccactgtgacgcacttgtggaa
cttaagacgtcttttcaaagggaaaattcggatcccagtataaagcacacttttcttcca
tttttggtaaaatcactatcaatggcattgtctaaatatccccttctaaatagccgcttt
aatgaggatctgcaagaggtcattataaaaggttcccacaatattggaat---tgc----
----catggctactccaactggcttggttgtaccgaatgtcaaaaacgttcaatctctat
cattgttggagataaccagagaaatttcaaggctacagcaattggcaatggacaacaaac
taagtcgtgatgacatatccggtggaacaattaccatcagtaacattggagcaattggtg
gcaaatttggttctccgctcattaatttgcctgaagttgctataattgcaattggtagaa
tccaaaaagttccacatatcacagatgagggaactgtttatcctttgccagttatgaatg
tkaacattggtgcggaccatagggtcttagatggagcaacagtggcgagattctgcaacg
agtggaagtcttttgtcgaaaaccccgagctacttttgttgcatatgaga
>PAFTOL004587
gggattgttgatgtaccattggcacagacaggagaaggtattgctgaatgtgaacttctc
aagtggtttgtgcaagagggggatcaagttgaagaatttcaaccactttgtgaggttcaa
agtgataaagctaccattgaaatcactagccgttataagggaaaggttttacatattctg
cattctcctggaaatattgtaaaggtgggagaaacacttctgaaaattggtgtcgatgga
ttttctgctgagactatttccggttctctgtctgatc------ctgagattaatagccct
agcaatctaggtgattcaagtactcaagcttcttcagtgagtcaagtactgtgtacacca
gctgttcggagccttgccaaacaacttggaattaatataaatgatgtcagaggaagtggc
aaggatgggagaatattaaaagaagatgttcttaastatgttggtggcaaagatgttgat
gttgagccttctgcgtactcggattgctcacttcagtcagtggctgagaggttgcagtat
agagacgaaattttacagttaaggggattccaacgcgcaatggtcaagtcaatgacaatg
gctgcaagaattccgcactttcattatgttgaagaactccactgtgatgcacttatggag
cttaaggcatcttttcaaagggaaaattcggatcctggcataaagcacacttttcttcca
tttttggtaaaatcgctatcgatggcattgtctaaatatccccttctaaatagccgcttc
aatgaggatctacaagaggtcattataaaaggtttgcgcaggatttctct---t------
------------------------------------------------------------
-----------ataaccaaagaaatttcaaggctacaacaattggcaatggacaacaaac
tgagtcatggtgacatatccggtggaacaattaccrtcagtaacattggagcaatcggtg
gcaaatttggttctccgctcattamtttgcctgaagttgctatagttgcaattggtagaa
tccaaaaagttccacatatcacagatgagggaactgtttatcctttgccagttatgaatg
tkaacattggcgcggaccatcggatcttagatggagcaacagtagcgagattctgcaacg
agtggaaatcttttgtcgaaaaccccgagctacttttgctgcgtatgaga
>PAFTOL004590
gggattgttgatgtaccattggcacagacaggagaaggtattgctgaatgtgaacttctc
aagtggtttgtgcaagagggggatcaagttgaagaatttcaaccactttgcgaggttcaa
agtgataaagctaccattgaaatcactagccgttataagggaaaggttttacatattctg
cattctcctggtgatattgtaaaggtgggagaaacacttctgaaaattggtgtcgacgga
ttttctgctgagactatttctgattctccgtctgatc------ctgagattaatggccct
ggcaatctaggtgattcaagtactcaagcttcttcagtgaatcaagtattctgtacgcca
gctgttcggagccttgccagacaacttggaattaatataaatgatgtcagaggaagtggc
aaggatgggagaatattaaaagaagatgttcttaactatgttggtggcaaagatgctgat
gttgagccttctgcgtactcggattgctcaccgaagtcactggctgcgaggttgcagtat
aaagacgaaattttacagttaaggggattccaacgcgcaatggtcaagtcaatgacaatg
gctgcaagaattccacactttcattatgttgaagaactccactgtgatgcacttatggaa
cttaaggcatcttttcaaagggaaaattcggatcctagtataaagcacacttttcttcca
tttttggtaaaatcgctatcgatggcattgtctaaatatccccttctaaatagccgcttc
aatgaggatttgcaagaggtcattataaaaggtttgcgcaagatttctct---t------
------------------------------------------------------------
-----------ataaccaaagaaatttcaaggctacaacaattggcgatggacaacaaac
tgagtcatggtgacatatccagtggaacaattaccatcagtaacattggagcaattggtg
gcaaatttggttctccgctcattaatttgcctgaagttgctatagttgcaattggtagaa
tccaaaaagttccacatatcacagatgagggaaytgtttatcctttgccagttatgaatg
ttaacattggcgcggaccataggatcttagatggagcaacagtagcgagattctgcaacg
agtggaaatcttttgtcgaaaaccctgagctacttttgctgcatatgaga
>PAFTOL004591
gggattgttgatgtaccattggcacagacgggagaaggtattgctgaatgtgaacttctc
aagtggtttgtgcaagagggggatcaagttgaagaatttcaaccactttgcgaggttcaa
agtgataaagctaccattgaaatcactagccgttataagggaaaggttttacatattctg
cattctcctggtgatattgtaaaggtgggagaaacacttctgaaaattggtgtcgacggg
ttttctgctgagactatttctgattctccgtctgatc------ctgagattaatggccct
ggcaatctaggtgattcaagtactcaagcttcttcagtgaatcaagtattctgtacgcca
gctgttcggaaccttgccagacaacttggaattaatataaatgatgtcagaggaagtggc
aaggatgggagaatattaaaagaagatgttcttaactatgttggtggcaaagatgctgat
gttgagccttctgcgtactcggattgctcaccgaagtcactggctgcgaggttgcagtat
aaagacgaaattttacagttaagaggattccaacgtgcaatggtcaagtcaatgacaatg
gctgcaagaattccacactttcattatgttgaagaactccactgtgatgcacttatggaa
cttaaggcatcttttcaaagggaaaattcggatcctagtataaagcacacttttcttcca
tttttggtaaaatcgctatcgatggcattgtctaaatatccccttctaaatagccgcttc
tatgaggatttgcaagaggtcattataaaaggtttgcgcaagatttctct---t------
------------------------------------------------------------
--------cagataaccaaagaaatttcaaggctacaacaattggcgatggacaacaaac
tgagtcatggtgacatatccagtggaacaattaccatcagtaacattggagcaattggtg
gcaaatttggttctccgctcattaatttgcctgaagttgctatagttgcaattggtagaa
tccaaaaagttccacatatcacagatgagggaactgtttatcctttgccagttatgaatg
ttaacattggcgcggaccataggatcttagatggagcaacagtagcgagattctgcaacg
agtggaaatcttttgtcgaaaaccctgagctacttttgctgcatatgaga
>PAFTOL004593
gggattgttgatgtaccattggcacagacaggagaaggtattgctgaatgtgaacttctc
aagtggtttgtgcaagagggggatcaagttgaagaatttcaaccactttgtgaggttcaa
agtgataaggctaccattgaaatcactagccgttataagggaaaggttttacatattctg
cattctcctggagatattgtaaaggtgggggaaacacttctgaaaattggtgtcgatgga
ttttctgctgagactatttccgattctctgtctgatc------ctgagatgaatagccct
ggcaatctaggtgattcaagtactcaagcttcttcagtgagtcaagtgctgtgtacacca
gctgttcggagccttgccaaacaacttggaattaatataaatgatgtcaaaggaactggc
aaggatgggagaatattaaaagaagatgttcttaactatgttggtggcaaagatgttgat
gttgagccttctgcatactcggattgctcacctcagtcagtggctgagaggttgcagtat
agagacgaaactttacagttaaggggattccaacgcgcaatggtcaagtcaatgacaatg
gctgcaagaattccgcactttcattatgttgaagaactccactgtgatgcacttatggaa
cttaaggcatcttttcaaagggaaaattcggatcctagtataaagcacacttttcttcca
tttttggtaaaatcactatcgatggcattgtctaaatatccccttctaaatagccgcttc
aatgaggatctacaagaggtcattctaaaaggtttgcgcaggatttctct---t------
------------------------------------------------------------
-----------ataaccaaagaaatttcaaggctacaacaattggcaatggacaacaaac
tgagtcatgttgacatatccggtggaacaattaccgtcagtaacattggagcaattggtg
gcaaatttggttctccgctcattaatttgcctgaagttgctatagttgctattggtagaa
tccaaaaagttccacatatcacagatgatggaactgtttatcctttgccagttatgaatg
ttaacattggcgcggaccataggatcttggatggagcaacagtagcgagattctgcaacg
agtggaaatcttttgtcgaaaaccccgagctacttttgctgcgtatgaga
>PAFTOL004594
gggattgttgatgtaccattggcacagacaggagaaggtattgctgaatgtgaacttctc
aagtggtttgtgcaagagggggatcaagttgaagaatttcaaccactttgtgaggttcaa
agtgataaagctaccattgaaatcactagccgttataagggaaaggttttacatattctg
cattctcctggcgatattgtaaaggtgggagaaacacttctgaaaattggtgtcgacgga
ttttctgctgagactatttctgattctccatctgatc------ctgagattaatggccct
ggcaatctaggtgattcaagtactcaagcttcttcagtgaatcaagtattgtgtacgcca
gctgttcggagccttgccagacaacttggaattaatataaatgatgtcagaggaagtggc
aaggatgggagaatattaaaagaagatgttcttaactatgttggtggcaaagatgctgat
gttgagccttctgcgtactcggattgctcaccgaagtcactggctgcgaggttgcagtat
aaagacgaaattttacagttaaggggattccaacgcgcaatggtcaagtcaatgacaatg
gctgcaagaattccacactttcattatgttgaagaactccattgtgatgcacttatggaa
cttaaggcatcttttcaaagggaaaattcggatcctagtataaagcacacttttcttcca
tttttggtaaaatcgctatcgatggcattgtctaaatatccccttctaaatagccgcttc
aatgaggatttgcaagaggtcattataaaaggtttgcacaagatttctct---k------
------------------------------------------------------------
-----------ataaccaaagaaatttcaaggctacaacaattggcgatggacaacaaac
tgagtcatggtgacatatccagtggaacaattaccatcagtaacattggagcaattggtg
gcaaatttggttctccgctcgttaatttgcctgaagttgctatagtcgcaattggtagaa
tccaaaaagttccacatatcacagatgagggaactgtttatcctttgccagttatgaatg
ttaacattggcgcggaccatcggatcttagatggagcaacagtagcgagattctgcaacg
agtggaaatcttttgtcgaaaaccctgagctacttttgctgcacatgaga
>PAFTOL004596
gggattgttgatgtaccattggcacagacaggagaaggtattgctgattgtgaacttctc
aagtggtttgtgcaagagggggatcaagttgaagaatttcaaccactttgtgaggttcaa
agtgataaagctaccattgaaatcactagccgttataagggaaaggttttacatattctg
cattctcctggaagcattgtaaaggtrggagaaacacttctgaaaattggtgtcgatgga
ttttctgctgagagtgtttccgattctctgtctgatc------ctgagattaatggccct
ggcaatctaggtgattcaagtactcaagcttcttcagtgagtcaagtcctgtgtacgcca
gctgttcggagccttgccaaacaacttggaattaatataaatgatgtcagaggaactggc
aaggatgggagaatattaaaagaagatgttcttaactatgttggtggcaaagatgttgat
gttgagcgttctgcgtattcggattgcgcacctcagtcagtggctgagaggttgcagtat
aaagacgaaattttacagttaaggggattccaacgcgcaatggtcaaatcaatgacaatg
gctgcaaggattccacactttcattatgttgaagaactcaactgtgatgcacttatggaa
cttaaggcatcttttcaacgggaaaattcggatcctagtataaagcacacttttcttcca
tttttggtaaaatcgctatcgatggcattgtctaaatatccccttctaaatagctgcttc
aatgaggatctacaagaggtcattataaaaggtttgcgcaagatttctct---t------
------------------------------------------------------------
-----------ataaccaaagaaatttcaaggctacaacaattggcaatggacaacaaac
tgagtcatggtgacatatccggtggaacaattaccgtcagtaacattggagcaattggtg
gcaaatttggttctccgctcgttaatttgcctgaagttgctatagtagcaattggtcgaa
tccaaaaagttccacatatcacagatgagggaactgtttatcctttgccagttctgaatg
ttaacattggcgcggaccataggatcttggatggagcaacagtagcgagattctgcaacg
agtggaaatcttttgtcgaaaaccccgagctacttttgctgcgtatgaga
>PAFTOL004597
gggattgttgatgtgccattggcacagacaggagaaggtattgctgaatgtgaacttctc
aagtggtttgtgcaagagggggatcaagttgaagaatttcaaccactttgtgaggttcaa
agtgataaagctaccattgaaatcactagccgttataagggaaaggttttacgtattctg
cattctcctggcaatattgtaaaggtgggagaaacacttctgaaaattggtgtcgacgga
ttttctgctgagactatctccaattctctgtctgatc------ctgagattaatggcccg
gccaatctaggtgattcaagtactcaagcttcttcagtgggtcaagtgctgtgtacgcca
gctgttcggagcgttgccaaacaacttggaattaatatacatgatgtcagaggaagtggc
aaggatgggagaatattaaaagaagatgttcttaactatgttggtggcaaagatgttgat
gttgagccttctgcgtactcggattgctcacctcagtcagtggctgagaggttgcagtat
aaagatgaaattttacagttaaggggattccaacgcgcaatggtcaagtcaatgacaatg
gctgcaagaattccacactttcattatgttgaagaactccactgtgatgcacttatggaa
cttaagacatcttttcaaagggaaaattcggatcctagtataaagcacacttttcttcca
tttttggtaaaatcgctatcgatggcattgtctaaatatccccttctaaatagccgcttc
aatgaggatctacaagaggtcattataaaaggttcgcgcatgatttctct---t------
------------------------------------------------------------
-----------ataaccaaagaaatttcaaggctacaacaattggcaatggacaacaaac
tgagtcatggtgacatatccggtggaacgattaccatcagtaacattggagcaattggtg
gcaaatttggttctccgctcattaattcgcctgaagttgctatagttgcaattggtagaa
tccaaaaagttccacttatcacagatgagggaactgtttatcctttgccagttatgaatg
tgagt-------------------------------------------------------
--------------------------------------------------
>PAFTOL004598
gggattgttgatgtaccattggcacagacaggagaaggtattgctgaatgtgaacttctc
aagtggtttgtgcaagagggggatcaagttgaagaatttcaaccactttgtgaggttcaa
agtgataaagctaccattgaaatcactagccgttataagggaaaggttttacatattctg
cattctcctggcgatattgtaaaggtgggagaaacacttctgaaaattggtgtcgacgga
ttttctgctgagactatttctgattctccgtctgatc------ctgagattaatggccct
ggcaatctaggtgattcaagtactcaagcttcttcagtgaatcaagtattgtgtacgcca
gctgttcggagccttgccagacaacttggaattaatataaatgatgtcagaggaagtggc
aaggatgggagaatattaaaagaagatgttcttaactatgttggtggcaaagatgctgat
gttgagccttctgcgtactcggattgctcaccgaagtcactggctgcgaggttgcagtat
aaagacgaaattttacagttaaggggattccaacgcgcaatggtcaagtcaatgacaatg
gctgcaagaattccacactttcattatgttgaagaactccactgtgatgcacttatggaa
cttaaggcatcttttcaaagggaaaattcggatcctagtataaagcacacttttcttcca
tttttggtaaaatcgctatcgatggcattgtctaaatatccccttctaaatagccgcttc
aatgaggatttgcaagaggtcattataaaaggtttgcgcaagatttctct---t------
------------------------------------------------------------
-----------ataaccaaagaaatttcaaggctacaacaattggcgatggacaacaaac
tgagtcatggtgacatatccagtggaacaattaccatcagtaacattggagcaattggtg
gcaaatttggttctccgctcattaatttgcctgaagttgctatagttgcaattggtagaa
tccaaaaagttccacatatcacagatgagggaactgtttatcctttgccagttatgaatg
tgagt-------------------------------------------------------
--------------------------------------------------
>PAFTOL004599
gggattgttgatgtaccattggcacagacaggagaaggtattgctgaatgtgaacttctc
aagtggtttgtgcaagagggggatcaagttgaagaatttcaaccactttgtgaggttcaa
agtgataaagctaccattgaaatcactagccgttataagggaaaggttttacatattctg
cattctcctggsaatattgtaaaggtgggagaaacacttctgagaattggtgtcgacgga
ttttctgctgakactatttctgattctccgtctgatc------ctgagattaatggccct
ggcaatctaggtgattcaagtactcaagcttcttcagtgaatcaagtattgtgtacgcca
gctgttcggaaccttgccaaacaacttggaattaatataaatgatgtcagaggaagtggc
aaggatgggagaatattaaaagaagatgttcttaactatgttggtggcaaagatgttgat
gttgagccttctgcgtactcggattgctcacctaagtcactggcttcgaggttgcagtat
aaagacgaaattttacagttaaggggattccaacgcgcaatggtcaagtcaatgacaatg
gctgcaagaattccacactttcattatgttgaagaactccactgtgatgcacttatggaa
cttaaggcatcttttcaaagggaaaattcggatcctagtataaagcacacttttcttcca
tttttggtaaaatcactatcgatggcattgtctaaatatccccttctaaatagccgcttc
aatgaggatctgcaagaggtcattataaaaggtttgcgcaagatttctct---t------
------------------------------------------------------------
-----------ataacctatgaaatttcaaggctacaacaattggcaatggacaacaaac
tgagtcatggtgacatatccagtggaacaattaccatcagtaacattggagcaattggtg
gcaaatttggttctccgctcattaatttgcctgaagttgctatagttgcaattggtagaa
tccaaaaagttccacgtatcacagatgagggaactgtttatcctttgccagttatgaatg
tgagt-------------------------------------------------------
--------------------------------------------------
>PAFTOL004600
gggattgttgatgtaccattggcacagacaggagaaggtattgctgaatgtgaacttctc
aagtggtttgtgcaagagggggatcaagttgaagaatttcaaccactttgtgaggttcaa
agtgataaagctaccattgaaatcactagccgttataagggaaaggttttacatattctg
cattctcctggcgatattgtaaaggtgggagaaacacttctgaaaattggtgtcgacgga
ttttctgctgagactatttctgattctccatctgatc------ctgagattaatggccct
ggcaatctaggtgattcaagtactcaagcttcttcagtgaatcaagtattgtgtacgcca
gctgttcggagccttgccagacaacttggaattaatataaatgatgtcagaggaagtggc
aaggatgggagaatattaaaagaagatgttcttaactatgttggtggcaaagatgctgat
gttgagccttctgcgtactcggattgctcaccgaagtcactggckgcgaggttgcagtat
aaagacgaaattttacagttaaggggattccaacgcgcaatggtcaagtcaatgacaatg
gctgcaagaattccacactttcattatgttgaagaactccactgtgrtgcacttatggaa
cttaaggcatcttttcaaagggataattcggatcctagtatraagcacacttttcttcca
tttttggtaaaatcgctatcgatggcattgtctaaatatccccttctaaatagccgcttc
aatgaggatttgcaagaggtcattataaaaggtttgcacaagatttctct---k------
------------------------------------------------------------
-----------wtaaccaaagaaatttcraggctacaacaattggcgatggacaacaaac
tgagtcatggtgacatatccagtggaacaattaccatcagtaacattggagcaattggtg
gcaaatttggttctccgctcattaatttgcctgaagttgctatagtcgcaattggtagaa
tccaaaaagttccacatatcacagatgagggaactgtttatcctttgccagttatgaatg
ttaacattggcgcggaccataggatcttagatggagcaacagtagcgagattctgcaayg
agtggaaatcttttgtcgaaaaccctgagctacttttgctgcacatgaga
>PAFTOL004601
gggattgttgatgtaccattggcacagacaggagaaggtattgctgaatgtgaacttctt
aactggtttgtgcgagagggggatcaagttgaagaatttcaaccactttgtgaggttcaa
agtgataaagctaccattgaaatcactagccgttataagggaaaggttttacatattctg
cattctcctggcaatattgtaaaggtgggagaaacacttctgaaaattggtgtcaacgga
ttttctgctgagactatttccgattctctgtctgatc------ctgagattaatggccct
ggcaatctaggtgattcaagtactcaagcttcttcagtgagtcaagtactgtgtacacca
gctgttcggagccttgccaaacaacttggaattaatataaatgatgtcagaggaagtggc
aaggatgggagaatattaaaagaagatgttcttaactatgttggtggcaaagatgttgat
gctgagccttctgcatactcggattgctcacctcaatcagtggctgagaggttgcagtat
aaagacgaagttttacagttaaggggattccaacgcacaatggtaaagtcaatgacaatg
gctgcaaaaattccccactttcattatgttgaagaactccactgtgatgcacttatggaa
cttaagacatctttccaragggaaaattcggatcctagtataaagcacacttttcttcca
tttttggtaaaatcgctatcgatggcattgtccacatatccccttctaaatagccgcttc
aatgaggatctacaagaggtcattataaaaggttcgcgcatgatttctct---t------
------------------------------------------------------------
-----------ataaccaaagaaatttcaaggctacaacaattggcaatggacaacaaac
tgagtcatggtgacatatccggtggaacaattaccgtcagtaacattggagcaattggtg
gcaaatttggttctccgctcattaatttgcctgaagttgctatagttgcaattggtagaa
tccaaaaagctccgcatatcacagatgagggaactgtttatcctttgccagttatgaatg
ttaacattggcgcggaccataggatcttagatggagcaacagtagcragattctgcaacg
agtggaaatcttttgtcgaaaaccccgagctacttttgctgcgtatgaga
>PAFTOL004603
gggattgttgatataccattggcacagacaggagaaggtattgctgaatgtgagcttctc
aagtggtttgtgcaagagggggatcaagttgaagaatttcaaccactttgtgaggttcaa
agcgataaagccaccattgaaatcactagccgttataagggaaaggttttacatattctg
cattctcctggcgatattgtaaagaaatgagccaactccttgaaaattggtgtcgacgga
ttttctgctgagactatttccgagtctctgtctgatc------ctgagattaatggccct
ggcaatctagttgattcaagtactcaagcttcttcagtgagtcaagtactgtgtacgcca
gctgttcggagccttgccaaacaacttggaattaatataaatgatgtcagaggaagtggc
aaggatgggagaatattaaaagaagatgttcttaactatgttggtggcaaagatgttgat
gttgagccttctgcgtactcgaattgctcacctcagtcactggctgagaggttgcagtat
aaagacgaaattttacagttaaggggattccaacgcgcaatggtcaagtcaatgacaatg
gctgcaagaattccccactttcattatgttgaagaactccactgtgatgcacttatggaa
cttaaggcatcttttcaaagggaaaattcggatcctagtataaagcacacttttcttcca
tttttggtaaaatcgctatcgatggcattgtctaaatatccccttctaaatagtcgcttc
aatgaggatctacaagaggtcattataaaaggtttgcacaagatttctct---t------
------------------------------------------------------------
-----------ataaccaaagaaatttcaaggctacaacaattggcgatggacaacaaac
tgagttatggtgacatatccggtggaacaattaccgttagtaacattggagcaattggtg
gcaaatttggttctccgctcattaatttgcctgaagttgctatagttgcaattggtagaa
tccaaaaagttccacatatcacagatgagggaactgtttatcctttgccagttatgaatg
tgagt-------------------------------------------------------
--------------------------------------------------
>PAFTOL004604
gggattgttgatataccattggcacagacaggagaaggtattgctgaatgtgaacttctc
aagtggtttgtccaagagggggatcaagttgaagaatttcaaccactttgtgaggttcaa
agcgataaagccaccattgaaatcactagccgttataagggaaaggttttacatattctg
cattctcctggcgatattgtaaaggtgggagaaacacttctgaaaattggcgtcgacgga
ttttctgctgagactatttccgagtctctgtctgatc------ctgagattaatggccct
ggcaatctaggtgattcaagtactcaagcttcttcagtgagtcaagtactctgtacgcca
gctgttcggagccttgccaaacaacttggaattaatataaatgatgtcagaggaagtggc
aaggatgggagaatattaaaagaagatgttcttaactatgttggtggcaaagatgttgat
gttgagccttctgcgtacttgaattgctcacctcagtcactggctgagaggttgcagtat
aaagacgaaattttacagttaaggggattccaacgcgcaatggtcaagtcaatgacaatg
gctgcaagaattccacactttcattatgttgaagaactccactgtgatgcacttatggaa
cttaaggcatcttttcaaagggaaaattcggatcctagtgtaaagcacacttttcttcca
tttttggtaaaatcgctatcgatggcattgtctaaatatccccttctaaatagtcgcttc
aatgaggatctacaagaggtcattataaaaggtttgtgcaagatttctct---t------
------------------------------------------------------------
-----------ataaccaaagaaatttcaaggctacaacaattggcgatggacaacaaac
tgagttatggtgacatatccggtggaacaattaccgttagtaacattggagcaattggtg
gcaaatttggttccccactyattaatttgcctgaagttgctatagttgcaattggtagaa
tccaaaaagttccacatatcacagatgagggaactgtttatcctttgccagttatgaatg
ttaacattggcgcggaccataggatcttagatggagcaacagtagcgagattctgcaacg
agtggaaatcttctgtcgagaaccctgagctacttttgctgcgtatgaga
>PAFTOL004605
gggattgttgatgtaccattggcgcagacaggagaaggtattgctgaatgtgaacttctc
aagtggtttgtgcaagagggggatcaagttgaagaatttcaaccactttgtgaggttcaa
agtgataaagctaccattgaaatcactagccgttataagggaaaggttttacatattctg
cattcccctggcaatattgtaaaggtgggagaaacacttctgaaaattggtgttgacgga
ttttctactgagattatttccgattctctgtctgatc------ctgagattaatggccct
gccaatctaggcgattcaagtactcaagcttcttcagtgactcaagtactgtgtacgcca
gctgttcggagccttgccaaacaacttggaattaatataaatgatgtcagaggaagtggc
aaggatgggagaatattaaaagaagatgttcttaactatgttggtggcagagatgttgat
gttgagccttctgcgtactcggattgctcacctcagtcagtggctgagaggttgcagtat
aaagacgaaattttacagttaaggggattccaacgcgcaatggtcaagtcaatgacaatg
gctgcaagaattccacactttcattatgttgaagaactccactgtgatgcacttatggaa
cttaaggcatcttttcaaagggaaaattcggatcctagtataaagcacacttttcttcca
tttttggtaaaatcgctatcgatggccttgtctaaatatccccttctaaatagccgcttc
aatgaggatctacaagaggtcattataaaaggttcgcacatgatttctct---t------
------------------------------------------------------------
-----------ataaccaaagaaatttcaaggctacagcaattggcaatggacaacaaac
tgagtcatggtgacatatccggtggaacaattaccgtcagtaacattggagcaattggtg
gcaaatttggttctccgctcattaatttgcctgaagttgctatagttgcaattggtagaa
tccaaaaggttccacatatcacagatgagggaactgtttatcctttgccagttatgaatg
tgagt-------------------------------------------------------
--------------------------------------------------
>PAFTOL004608
gggattgttgatgtaccgttggcacagacaggagaaggtattgctgattgtgaacttctc
aagtggtttgtgcaagagggggatcaagttgaagaatttcaaccactttgtgaggttcaa
agtgataaagctaccattgaaatcactagccgttataagggaaaggttttacatattctg
cattctcctggaagcattgtaaaggtgggagaaacacttctgaaaattgatgtcgatgga
ttttctgctcagactatttccgattctctgtctgatc------ctgagattaatggccct
ggcaatctaggtgattcaagtactcaagcttcttcagtgactcaagtactgtgtacgcca
gctgttcggagccttgccaaacaacttggaattaatataaatgatgtcagaggaactggc
aaggatgggagaatattaaaagaagatgttcttaactatgttggtggcaaagatgttgat
gttgagcgttctgtgtactcggattgcccacctcagtcagtggctgagaggttgcagtac
aaagacgaaattttacagttaaggggattccaacgcgcaatggtcaaatcaatgacaatg
gctgcaaggattccacactttcattatgttgaagaactctgctgtgatgcacttatggaa
cttaaggcatcttttcaaagggaaaattcggatcctagtataaagcacacttttcttcca
tttttggtaaaatcgctatcgatggcattatctaaatatccccttctaaatagccgcttc
aatgaggatctacaagaggtcattataaaaggtttgcgcaagatttctct---t------
------------------------------------------------------------
-----------ataaccaaagaaatttcaaggctacaacaattggcaatggacaacaaac
tgagtcatggtgacatatctggtggaacaattaccgtcagtaacattggagcaattggtg
gcaaatttggttctccgctcattaatatgcctgaagttgctatagttgcaattggtcgaa
tccaaaaagttccacatatcacagatgagggaactgtttatcctttgccagttatgaatg
ttaacattggcgcggaccataggatcttggatggagcaacagtagcaagattctgcaacg
agtggaaatcttttgtcgaaaaccccgagctacttttgctgcgtatgaga
>PAFTOL004609
gggattgttgatgtaccattggcacagacaggagaaggtattgctgaatgtgaacttctc
aagtggtttgtgcaagagggggatcaagttgaagaatttcaaccactttgtgaggttcaa
agtgataaagctaccattgaaatcactagccgttataagggaaaggttttacatattctg
cattctcctggraacattgtaaaggtgggagaaacacttctgaaaattgatgtcgacgga
ttttctgctgagactatttccgattctctgtctaacc------ctgagattaatgggcct
ggcaatctaggcgattcaagtactcaagcttcttcagtgagtcaagtcctgtgtacgcca
gctgttcggagccttgccaaacaacttggaattaatataaatgatgtcagaggaactggc
aaggatgggagaatattaaaagaagatgttcttaactatgttggtggcaaagattttgat
gttgagcgttctgcgtattcggattgctcacctcagtcagtggctgagaagttgcagtat
aaagacgaaattttacagttaaggggattccaacgcgcaatggtcaaatcaatgacaatg
gctgcaaggattccgcactttcattatgttgaagaactccactgtgatgcgcttatggaa
cttaaggcatcttttcaaagggaaaattcggatcctagtgtaaagcacacttttcttcca
tttttggtaaaatcgctatcaatggcattgtctaaatatccgcttctaaatagccgcttc
aatgaggatctacaagaggtcattataaaaggtttgcgcaagatttctct---t------
------------------------------------------------------------
-----------ataaccaaagaaatttcaaggctacaacaattggcaatggacaacaaac
tgagtcatggtgacatatccggtggaacaattaccgtcagtaacattggagcaattggtg
gcaaatttggttctccgctcattaatttgcctgaagttgctatagttgcaattggtcgaa
tccaaaaagttccacatatcacagatgagggaactgtctatcctttgccagttacraatg
ttaacattggtgcggaccataggatcttagatggagcaacagtagcgagattctgcaacg
agtggaaatctattgtcgaaaaccccgagctacttttgctgcgtatgaga
>PAFTOL004610
gggattgttgatgtaccattggcacagacaggagaaggtattgctgaatgtgagctgctc
aagtggtttgtgcaggaaggggagcaagttgaagaatttcaaccactttgtgaggttcaa
agtgataaagctaccattgaaatcactagccgttacaagggaaaagttttacatattctg
cattctcccggtgatattgtaaaggtgggagaaacacttctgaaaattgttgttgatgga
ttttctgctgagactatttccgattctctgtctgatc------ctgagagtaatggccct
ggcaatctaggtgattcaagtactccagcttcttcagtgagtcaagtactctgtacgcca
gctgttcggaaccttgccaaacaacttggaattaatattagtgatgtcaaaggaagtggc
aaggatgggagaatactaaaagaggatgttcttaattatgttggtggcaaagatattgat
cttgaaycttctgcgtactcggattacccacctcaatcagtggctgagaggttcccgtat
aaagacgaaattttacagctaaggggattccaacgtgcaatggtcaagtcgatgacaatg
gctgcaagaattccacactttcattatgttgaagaaatccactgtgacgcacttgtggaa
cttaagacgtcttttcaaagggaatattcggatcctagtataaagcacacttttcttcca
tttttggtaaaatcactatcaatggcattgtctaaatatccccttctaaatagccgcttt
gatgaggatctgcaagaggtcattataaaaggttcccacaatattggaat---tgc----
----catggctactccaactggcttggttgtcccgaatgtcaaaaacgttcaatctctmt
cagtattggagataaccaaagaaatttcaaggctacagcaattggcaatggacaacaaac
tgagtcatsatgacatatccggtggaacaattaccatcagtaacattggagcaattggtg
gcaaatttggttctccgctcattaacttgcctgaagttgctataattgcaattggtagaa
tccaaaaaattccacatatcacagatgagggaactgtttatcctctgccagttatgaatg
ttaacattggtgcagaccatagggtcttagatggagcaacagtggcgagattctgcaacg
agtggaagtcttttgtcgaaaaccccgagctacttttgctgcatatgaga
>PAFTOL004611
gggattgttgatgtaccattggcacagacaggagaaggtattgctgaatgtgagctgctc
aagtggtttgtgcaggaaggggagcaagttgaagaatttcaaccactttgtgaggttcaa
agtgataaagctaccattgaaatcactagccgttacaagggaaaagttttacatattctg
cattctcccggtgatattgtaaaggtgggagaaacacttctgaaaattgttgttgatgga
ttttctgctgagactatttccgattctctgtctgatc------ctgagagtaatggccct
ggcaatctaggtgattcaagtactccagcttcttcagtgagtcaagtactctgtacgcca
gctgttcggaaccttgccaamcaacttggaattaatattagtgatgtcaaaggaagtggc
aaggatgggagaatactaaaagaggatgttcttaattatgttggtggcaaagatattgat
cttgaaccttctgcgtactcggattacccacctcartcrgtggctgagaggttcccgtat
aaagacgaaattttacagctaaggggattccaacgtgcaatggtcaagtcgatgacaatg
gctgcaagaattccacactttcattatgttgaagaaatccactgtgaygcacttgtggaa
ctkaagacgtcttttcaaagggaatattcggatcctartataaagcacacttttcttcca
tttttggtaaaatcactatcaatggcattgtctaaatatccccttctaaatagccgcttt
gatgaggatctgcaagaggtcatyataaaaggttcgtgcaagatt---------------
------------------------------------------------------------
-----------ataaccaaagaaatttcaaggctacagcaattggcaatggacaacaaac
tgagtcatgatgacatatccggtggaacaattaccatcagtaacattggagcaattggtg
gcaaatttggttctccgctcattaacttgcctgaagttgctataattgcaattggtagaa
tccaaaaaattccacatatcacagatgagggaactgtttatcctctgccagttatgaatg
ttaacattggtgcagaccatagggtcttagatggagcaacagtggcgagattctgcaacg
agtggaagtcttttgtygaaaaccccgagctacttttgctgcatatgaga
>PAFTOL004613
gggattgttgatgtaccattggcacagacaggagaaggtattgcygagtgtgaacttctc
aagtggtttgtgcaasagggggatcaagttgaagaatttcaaccactttgtgaggttcaa
agtgataaagctaccattgaaatcactagccgctataagggaaaggttttacatattctg
cattctcctggcgatattgtgaaggtgggagaaacacttctgaaaattggtgtcgacgga
ttttctgctgagactatttctgattctccgtctgatc------ctgagattaatggccct
ggcaatctaggtgattcaagtactcaagcttcttcagtgaatcaagtattgtgtacgcca
gctgttcggagccttgccmaacaacttggaattaatataaatgatgtcagaggaagtggc
aaggatgggagaatattaaaagaagatgttcttaactatgttggtggcaaagatgttgat
gttgagccttctgcgtactcggattgctcacctaagtcactggctgcaaggttgcagtat
aaagacgaaattttacagttaaggggattccaacgcgcaatggtcaagtcaatgacaatg
gctgcaagaattccacactttcattatgttgaagaactccactgtgatgtacttatggaa
cttaaggcatcttttcaaagggaaaattcggatcctagtataaagcacacttttcttcca
tttttggtaaaatcgctatcgatggcattgtctaaatatccccttctaaatagccgcttc
aatgaggatctgcaagaggtcattataaaaggtttgtgcaagatttctct---t------
------------------------------------------------------------
-----------ataaccaaagaaatttcaaggctacaacaattggcaatggacaacaaac
tgagtcatggtgacatatccggtggaactattaccatcagtaacattggagcaattggtg
gcaaatttggttctccgctcattaatttgcctgaagttgctatagttgcaattggtagaa
tccaaaaagttccacgtatcacagatgagggaactgtttatcctttgccagttatgaatg
ttaacattggcgcggaccataggatcttagatggagcaacagtagcgagattctgcaatg
agtggaaatcttttgtcgaaaaccctgagctacttttgctgcatatgaga
>PAFTOL004617
gggattgttgatgtgccattggcacagacaggagaaggtattgctgaatgtgaacttctc
aagtggtttgtgcaagagggggatcaagttgaagaatttcaaccactttgtgaggttcaa
agtgataaagctgccattgaaatcactagccgttataagggaaaggttttacatattctg
cattctcctggcgatattgtgaaggtgggagaaacacttctgaaaattggcgtcgacgga
ttttctgctgagactatttctgattctccgtctgatc------ctgagattaatggccct
ggcaatctaggtgattcaagtactcaagcttcttcagtgaatcaagtattgtgtacgcca
actgttcggagccttgccaaacaacttggaattaatttaaatgatgtcagaggaactggc
aaggatgggagaatattaaaagaagatgttcttaactatgttggtggcaaagatgttgat
gttgagccttctgcgtactcggattgctcacctaagtcactggctgcgaggttgcagtat
aaagacgaaattttacagttaaggggattccaacgcgcaatggtcaagtcaatgacaatg
gctgcaagaattccacactttcattatgttgaagaactccactgtgatgcacttatkgaa
cttaaggcatcttttcaaagggaaaattcggatcctagtataaagcacacttttcttcca
tttttggtaaaatcgctatcgatggcattgtctaaatatccccttctaaatagccgcttc
aatgaggatctgcaagaggtcattataaaaggtttgcgcaagatttctct---t------
------------------------------------------------------------
-----------ataaccaaagatatttcaaggctacaacaattggcaatggacaacaaac
tgagtcatggtgacatatccagtggaacaattaccatcagtaacattggagcaattggtg
gcaaatttggttctccgctcattaatttgcctgaagttgctatagttgcaattggtagaa
tccaaaaagttccacgtatcacagatgagggaactgtttatcctttggcagttatgaatg
ttaacattggcgcagaccataggatcttggacggagcaacagtagcgagattctgcaacg
agtggaaatcttttgtcgaaaaccctgagctgcttttgcttcatatgaga
>PAFTOL004618
gggattgttgatgtaccattggcacagacaggagaaggtattgctgaatgtgaacttctc
aagtggtttgtgcaagagggggatcaagttgaagaatttcaaccactttgtgaggttcaa
agtgataaagctaccattgaaatcactagccgttataagggaaaggttttacatattctg
cattctcctggaaacattgtaaaggtgggagaaacacttttgaaaattggtgtcgacgga
ttttctgctgagactatttccgattctctgtctgatc------ctgagattaatgggcct
ggcaatctaggcgattcaagtactcaagcttcttcagtgagtcaagtcctgtgtacacca
gctgttcggagccttgccaaacaacttggaattaatataaatgatgtcagaggaactggc
aaggatgggagaatattaaaagaagatgttcttaactatgttggtggcaaagattttgat
gttgagcgttctgcgcattcggattgctcacctcagtcagtggctgagaagttgcagtat
aaagacgaaattttacagttaaggggattccaacgcgcaatggtcaaatcaatgacaatg
gctgcaaggattccacactttcattatgttgaagaactccactgtgatgctcttatggaa
cttaaggcatcttttcaaagggaaaattcggatcctagtataaagcacacttttcttcca
tttttggtaaaatcgctatcgatggcattgtctaaatatccgcttctaaatagccgcttc
aatgaggatctacaagaggtcattataaaaggtttgcgcaagatttctct---t------
------------------------------------------------------------
-----------ataaccaaagaaatttcaaggctacaacaattggcaatggacaacaaac
tgagtcatggtgacatatccggtggaacaattaccgtcagtaacattggagcaattggtg
gcaaatttggttctccgctcattaatttgcctgaagttgctatagttgcaattggtcgaa
tccaaaaagttccacatatcacagatgagggaactgtttatcctttgccagttatgaatg
tkaacattggcgcggaccataggatcttagatggagcaacagtagcgagattctgcaacg
agtggaaatcttttgttgaaaaccccgagctacttttgctgcgtatgaga
>PAFTOL004619
gggattgttgatgtaccattggcacagacaggagaaggtattgctgaatgtgaacttctc
aagtggtttgtgcacgagggggatcaagttgaagaatttcaaccactttgtgaggttcaa
agtgataaagctaccattgaaatcactagccgttataagggaaaggtttcacatattctt
cattctcctggcgatattgtaaaggtgggagaaacacttttgaaaattgctgtcgacgga
ttttctgctgagactatttccgattctctgtctgatc------ctgagattaatggcact
ggcaatctaggtgattcaagtactcaagcttcttcggtgagtcgagtactgtgtacgcca
gctcttcggaaccttgccaaacaacttggaattaatataaataatgtcaaaggaagtggc
aaggatgggagaatactcaaagaagatgttcttaactatgttggtggcaaagatgttgat
gttgagccttctgtgtactctgattgctcacctcaatcagtggctgacaggttacagtat
aaagatgaaattttaccgctaaggggattccaacgtgcaatggtcaagtcaatgacaatg
gctgcaagaattccacattttcattatgttgaagaacttcactgtgatgcacttgcggaa
ctcaagacattttttcaaaggcaaaatttggatcctagtataaagcacacttttcttcca
tttttggtaaaatcgctatcgatggcgttgactaaatatccccttctaaatagctgcttc
aatgaggatctacaagaggtcattataaaaggtttgtgcaagatttctct---t------
------------------------------------------------------------
-----------ataaccaaagaaatttcaaggctacaacaattggcaatagacaacaaac
tgagtcatgatgacatatccggtggaacaattactgtcagtaacattggagcaattggtg
gcaaatttggttctccgctcattaatttgcctgaagttgctataattgcaattggtagaa
tccaaaaagttccacatatcacagatgagggaactgtttatcctttgccagttatgaatg
ttaacattggtgcggaccatagggtcttagatggagcaacagtagcaagattctgcaacg
agtggaaatcttttgtcgaaaacccagagctacttttgctgcatatgaga
>PAFTOL004620
gggattgttgatgtaccattggcacagacaggagaaggtattgctgattgtgaacttctc
aaatggtttgtgcaagagggggatcaagttgaagaatttcaaccactttgygaggttcaa
agtgataaagctaccattgaaatcactagccgttataagggaaaggttttacatattctg
cattctcctggaagcattgtaaaggtgggagaaacrcttctgaaaattggygtcgatgga
ttttctgctgagactatttccgattctctgtctgats------ctgagatkaatggccct
ggcaatctaggtgattcaagtactcaagcttcttcagtgagtcaagtrctgtgtacgcca
gctgttcggagtcttgccaarcaacttggaatyaatataaatgatctcagaggaactggc
aaggatgggaggatattaaaagaagatgttcttaactatgttggtggcaaagatgttgat
gttgagcattctgcgtattcggattgcccacckcagtcagtgactgagaggttgcagtat
aaagacgaaattttacagttaaggggattccaacgckcaatggtcaaatcaatgacaatg
gctgcaaggattccacactttcattatgttgaagaactccactgtgatgcacttatggaa
cttaaggcatcttttcaaagggaaaattyggatcctagtataaagcacacttttcttcca
tttttggtaaaatcgctatcgatggcattgtctaaatatccccttctaaatagccgcttc
aatgaggatctacaagaggtcattataaaaggtttgcgcaagatttctct---t------
------------------------------------------------------------
-----------ataaccaaagaaatttcaaggctacaacaattggcaatggacaacaaac
tgagtcatgrtgacatatccggtggaacaattaccgtcagtaacattggagcaattggtg
gcaaatttggttctccgctyattaatttgcctgaagttgctatagttgcaattggtcgaa
tccaaaaagktccacatatcacagatgagggaactgtttatcctttgccagttatgaatg
tgagt-------------------------------------------------------
--------------------------------------------------
>PAFTOL004623
gggattgttgatgtaccgttggcacagacaggagaaggtattgctgattgtgaacttctc
aaatggtttgtgcaagagggggatcaagttgaagaatttcaaccactttgtgaggttcaa
agtgataaagctactattgaaatcactagccgttataagggaaaggttttacatattctg
cattctcctggaagcattgtaaaggtgggagaaacacttctgaaaattggtgtcgatgga
ttttctgctgagactatttccgattctctgtctgatc------ctgagattaatggccct
ggcaatctaggtgattcaagcactgaagcttcttcagtgaatcaagtactgtgtacgcca
gctgttcggagcctttccaaacaacttggaattaatataaatgatgtcagaggaactggc
aaggatgggaggatattaaaagaagatgttcttaactatgttggtggcaaagatgttgat
gttgagcattctgcgtattcggattgcccacctcagtcagtggctgagaggttgcagtat
aaagacgaaattttacagttgaggggattccaacgcgcaatggtcaaatcaatgacaatg
gctgcaaggattccacacttccattatgttgaagaactctgctgtgatgcacttatggaa
cttaaggcatcttttcaaagggaaaattcagatcctagtatcaagcacacttttcttcca
tttttggtaaaatcgctatcgatggcattgtctaaatatccccttctaaatagccgcttc
aatgaggatctacaagaggtcattataaaaggtttgcgcaagat---------t------
------------------------------------------------------------
-----------ataaccaaagaaatttcaaggcttcgacaattggcaatggacaacaaac
tgagtcatggtgacatatccggtggaacaattactgtcagtaacattggagcaattggtg
gcaaatttggttctccactcattaatttgcctgaagttgctatagttgcacttggtcgaa
tccaaaaagttccacatatcacagatkagggaactgtttatcctttgccagttatgaatg
ttaacattggctcggaccataggatcttggatggagcaacagtagcaagattctgcaacg
agtggaaatcttttgttgaaagccccgagctacttttggtgcgtatgaga
>PAFTOL004624
gggattgttgatgtacctttggcacagacaggagaaggtattgctgaatgtgaacttctc
aagtggtttgtgcaagagggtgatcaagttgaagaatttcaaccactttgtgaggttcaa
agtgataaagctaccattgaaatcactagccgttataagggaaaggttttacatattctg
cattctcctggcgatattgtaaaggtgggagaaacacttctgaaaattggtgtcgacgga
ttttctgctgagactatttctgattctccgtctgatc------ctgagattaatggccct
ggcaatctaggtgattcaagtactcaagcttcttcagtgaatcaagtattctgtacgcca
gctgttyggagccttgccagacaacttggaattaatataaatgatgtcagaggaagtggc
aaggatgggagaatattaaaagaagatgttcttaactatgttggtggcaaagatgctgat
gttgagccttctgcgtactcggattgctcaccgaagtcactggctgcgaggttgcagtat
aaagacgaaattttacagttaaggggattccaacgcgcaatggtcaagtcaatgacaatg
gctgcaagaattccacactttcattatgttgaagaactccactgtgatgcacttatggaa
cttaaggcatcttttcaaagggaaaattcggatcctagtataaagcacacttttcttcca
tttttggtaaaatcgctatcgatggcattgtctaaatatccccttctaaatagccgcttc
aatgaggatttgcaagaggttattataaaaggtttgcgcaagatttctct---t------
------------------------------------------------------------
-----------ataaccaaagaaatttcaaggctacaacaattggcgatggacaacaaac
tgagtcatggtgacatatccagtggaacaattaccatcagtaacattggagcaattggtg
gcaaatttggttctccgctcattaatttgcctgaagttgctatagttgcaattggtagaa
tccaaaaagttccacatatcacagatgagggaactgtttatcctttgccagttatgaatg
ttaacattggcgcggaccataggatcttagatggagcaacagtagcgagattctgcaacg
agtggaaatcttttgtcgaaaatcctgagctacttttgctgcatatgaga
>PAFTOL004625
gggattgttgatgtaccattggcacagacaggagaaggtattgctgaatgtgaacttctc
aagtggtttgtgcaagagggggatcaagttgaagaatttcaaccactttgtgaggttcaa
agtgataaagctaccattgaaatcactagccgttataagggaaaggttttacatattctg
cattctcctggcgatattgtaaaggtgggagaaacacttctgaaaattggtgtcgacgga
ttttctgctgagactatttctgattctccgtctaatc------ctgagattaatgaccct
ggcaatctaggtgattcaagtactcaagcttcttcagtgagtcaagtattgtgtacgcca
gctgttcggagccttgccaaacaacttggaattagtataaatgatgtcagaggaagtggc
aaggatgggagaatattaaaagaagatgttcttaactatgttggtggcaaagatgttgat
gttgagccttctgcgtactcgggttgctcacctaagtcactggctgcgaggttgcagtat
aatgatgaaattttacagttaagaggattccaacgcgcaatggtcaagtcaatgacaatg
gctgcaagaattccacactttcattatgttgaagaactccactgtgatgcacttctggaa
cttaaggcatcttttcaaagggaaaattcggatcctagtataaagcacacttttcttcca
tttttggtaaaatcgctatcgatggcattgtctaaatatccccttctaaatagccgcttc
aatgaggatctgcaagaggtcattataaaaggtttgcgcaagatttctct---t------
------------------------------------------------------------
-----------ataaccaaagaaatttcaaggctacaacaattggcaatggacaacaaac
tcagtcatggtgacatatccagtggaacaattaccatcagtaatattggagcaattggtg
gcaaatttggttctccgctcattaatttgcctgaagttgctatagttgcaattggtagaa
tccaaaaagttccaggtatcacagatgagggaactgtttattccttgccagttatgaatg
ttaacatcggcgcggaccataggatcttagatggagcaacagtagcgagattctgcaacg
agtggaaatcttttgtcgaaaaccctgagctacttttgctgcatatgaga
>PAFTOL004626
gggattgttgatgtaccattggcgcagacaggagaaggtattgctgaatgtgaacttctc
aagtggtttgtgcaagagggggatcaagttgaagaatttcaaccactttgtgaggttcaa
agtgataaagctaccattgaaatcactagccgttataagggaaaggttttacatattctg
cattcccctggcaatattgtaaaggtgggggagacacttctgaaaattggtgtcgacgga
ttttctactgagattatttccgattctctgtctgatc------ctgagattaatgaccct
gccaatctaggtgattcaagtactcaagcttcttcagtgactcaagtactgtgtacgcca
gctgttcggagccttgccaaacaacttggaattaatataaatgatgtcagaggaagtggc
aaggatgggagaatattaaaagaagatgttcttaactatgttggtggcagagatgttgat
gttgagccttctgcatactcggattgctcacctcagtcagtggctgagaggttgcagtgt
aaggacgaaattttacagttmaggggattccaacgcacaatggtcaagtcaatgacaatg
gctgcaagaattccacactttcattatgttgaagaactccactgtgatgcacttatggag
cttaaggcatcttttcaaagggaaaattcggatcctagtataaagcacacttttcttcca
tttttggtaaaatcgctatcaatggccttgtctaaatatccccttctaaatagccgcttc
aatgaggatctacaagaggtcattataaaaggttcgcacatgatttctct---t------
------------------------------------------------------------
-----------ataaccaaagaaatttcaaggctacaacaattggcaatggacaacaaac
tgagtcatggtgacatatccggtggaacaattaccgtcagtaacattggagcaattggtg
gcaaatttggttctccgctcattaatttgcctgaagttgctatagttgcaattggtagaa
tccaaaaagttccacatatcacagatgagggaactgtttatcctttgccagttatgaatg
ttaacattggcgcggaccataggatcttagatggagcaacagtagcgagattctgcaacg
agtggaaatcttttgtcgaaaaccctgagctacttttgctgcgtatgaga
>PAFTOL004627
gggattgttgatgtaccattggcacagacaggagaaggtattgctgattgtgaacttctc
aaatggtttgtgcaagagggggatcaagttgaagaatttcaaccactttgtgaggttcaa
agtgataaagctaccattgaaatcactagccgttataagggaaaggttttacatattctg
cattctcctggaagcattgtaaaggtgggagaaacacttctgaaaattggtgtcgatgga
ttttctgctgagactatttccgattctctgtctgatc------ctgagattaacggccct
ggcaatctagatkattcaagtactcaagcttcttcagtgagtcaagtactgtgtacacca
gctgttcggagccttgccaaacaacttggaattaatataaatgatgtcagaggatctggc
aaggatgggaggatattaaaagaagatgttcttaactatgttggtggcaaagatgttgat
gttgagcgttctgcgtatttggattgcccacctcagtcggtggttragaggttgcagtat
aaagacgaaattttacagttaaggggattccaacgcgcaatggtcaaatcaatgacaatg
gctgcaaggattccacactttcattacgttgaagaactccgctgtgatgcacttatggaa
cttaaggcatcttttcaaagggaaaattcggatcctagtatcaagcactcttttcttcca
tttttggtaaaatcgctatcgatggcattgtctaaatatccccttctaaatagctgcttc
aatgaggatctacaaggggtcattttaaaaggtttgcacaagatttctct---ttt----
----gatctttgcattggtaattttgatctgcttgattgtcattg---------ctttgg
taatcttgttgataaccmaagaaatttcaaggctwcracaattggcaatggacaacaaac
tgagtcatgttgacatatctggtggaacaattaccgtcagtaacattggagcaattggtg
gcaaatttggttctccgctcattaatttgcctgaagttgctatmgttgcaattggtcgga
tccaaaaagttccacatatcacagatgagggaactgtttrtcctwtgccagttatgaatg
tgagt-------------------------------------------------------
--------------------------------------------------
>PAFTOL004629
gggattgttgatgtaccattggcacagacaggagaaggtattgctgaatgtgaacttctc
aagtggtttgtgcaagagggagatcaagttgaagagtttcaaccactttgtgaggttcaa
agtgataaagctaccattgaaatcactagccgttataagggaaaggttttacatattctg
cattctcccagcgatattgtaaaggtrggagaaacacttctgaaaattggtgtcgacgga
ttttctgctgagactatttccgattctctgtctgatc------ctgagattaatggccct
ggcaatctaggtgattcaagtactcaagcttcttcagtgagtcaagtactgtgtacgccg
gctgttcggagccttgccaaacaacttggaattagtataaatgatatcagaggaagtggc
aaggatgggagaatattaaaagaagatgttcttaactatgttggtggcaaagatgttgat
gttgagccttctgcgtactcggattgctcacctcagtcactggctgagaggttgcagttt
aaagacgaaattttacagttaaggggattccaacgcgcaatggtcaagtcaatgacaatg
gctgcaagaattccacactttcattatgttgaagaactccactgtgatgcacttctggaa
cttaaggcttcttttcaaagggaaaattcagatcctagtataaagcacacttttcttcca
tttttggtaaaatcgctgtcgatggcattgtctaaatatccccttctaaatagttgcttc
aatgaggatctacaagaggtcattataaaaggtttgcgcaagatttctct---t------
------------------------------------------------------------
-----------ataaccaaagaaatttcaaggctacaacaattggcaatggacaacaaac
tgagtcatggtgacatatccggtggaacaattaccgtcagcaacattggagcaattggtg
gcaaatttggttctccgctcattaatttgcctgaagttgctatagttgcaattggtagaa
tccaaaaagttccacatatcacagatgagggaactgtttatcctttgccagttatgtatg
ttaacattggcgcagaccataggatcttagatggagcgacagtagcaagattctgcaacg
agtggaaatcttttgtcgaaaaccccgagctacttttgctgcgtatgaga
>PAFTOL004631
gggattgttgatgtaccattggcacagacaggagaaggtattgctgaatgtgaacttctc
aagtggtttgtgcaagagggtgatcaagttgaagaatttcaaccactttgtgaggttcaa
agtgataaagctaccattgaaatcactagccgttataagggaaaggttttacatattctg
cattctcctggcgatattgtaaaggtgggagaaacacttctgaaaattggtgtcgacgga
ttttctgctgagactatttctgattctccgtctgatc------ctgagattaatggccct
ggcaatctaggtgattcaagtactcaagcttcttcagtgaatcaagtattctgtacgcca
gctgttcggagccttgccagacaacttggaattaatataaatgatgtcagaggaagtggc
aaggatgggagaatattaaaagaagatgttcttaactatgttggtggcaaagatgctgat
gttgagccttctgcgtactcggattgctcaccgaagtcactggctgcgaggttgcagtat
aaagacgaaattttacagttaaggggattccaacgcgcaatggtcaagtcaatgacaatg
gctgcaagaattccacactttcattatgttgaagaactccactgtgatgcacttatggaa
cttaaggcatcttttcaaagggaaaattcggatcctagtataaagcacacttttcttcca
tttttggtaaaatcgctatcgatggcattgtctaaatatccccttctaaatagccgcttc
aatgaggatttgcaagaggttattataaaaggtttgcacaagatttctct---t------
------------------------------------------------------------
-----------ataaccaaagaaatttcaaggctacaacaattggcgatggacaacaaac
tgagtcatggtgacatatccagtggaacaattaccatcagtaacattggagcaattggtg
gcaaatttggttctccgctcattaatttgcctgaagttgctatagttgcaattggtagaa
tccaaaaagttccacatatcacagatgagggaactgtttatcctttgccagttatgaatg
tgagt-------------------------------------------------------
--------------------------------------------------
>PAFTOL004632
gggattgttgatgtaccattggcacagacaggagaaggtattgctgaatgtgaacttctc
aagtggtttgtgcaagagggggatcaagttgaagaatttcaaccactttgtgaggttcaa
agtgataaagctaccattgaaatcactagccgttataagggaaaggttttacatattctg
cattcccctggcaatattgtaaaggtgggagaaacacttctgaaaattggtgtcgacgga
ttttctgctgagactatttccgattctctgtctgatc------ctgagattaatggccct
gccaatctaggtgattcaagtactcaagcctcttcagtgagtcacatactgtgtacgcca
gctgttcggagccttgccaaacaacttggaattaatataaatgatgtcagaggaagtggc
aaggatgggagaatattaaaagaagatgttcttaactatgttggtggcaaagatgttgat
gttgagccttctgcgtactcagattgctcacctcagtcagtggctgagaggttgcagtat
aaagacgaaattttacagttaaggggattccaacgcacaatggtcaagtcaatgacaatg
gctgcaagaattccacactttcattatgttgaagaactccactgtgatgcacttatggaa
cttaaggcatcttttcaaagggaaaattcggatcctagtataaagcacacttttcttcca
tttttggtaaaatcgctatcgatggcattgtctaaatatccctttctaaatagccgcttc
aatgaggatctacaagaggtcattataaaaggttcgcgcatgatttctct---t------
------------------------------------------------------------
-----------ataaccaaagaaatttcaaggctacaacaattggcaatggacaacaaac
tgagtcatggtgatgtatccggtggaacaattaccgtcagtaacattggagcaattggtg
gcaaatttggttctccgctcattaatttgcctgaagttgctatagttgcaattggtagaa
tccaaaaagttccacatatcacagatgagggaactgtttatcctttgccagttatgaatg
tgagt-------------------------------------------------------
--------------------------------------------------
>PAFTOL004633
gggattgttgatgtaccattggcacagacaggagaaggtattgctgaatgtgaacttctc
aagtggtttgtgcaagagggggatcaagttgaagaatttcaaccactttgtgaggttcaa
agtgataaagccaccattgaaatcactagtcgttataagggaaaggttttacatattctg
cattctcctggcgatattgtaaaggtgggagaaacacttctgaaaattggtgtcgacgga
ttttctgctgagactatttccgattctccgtctgatc------ctgaggttaatggccct
ggcaatctaggtgattcaagtactcaagcttcttcagtgagtcaagtactgtgtacgcca
gctgttcggagccttgccaaacaacttggaattaatataaatgatgtcagaggaagtggc
aaggatgggagaatattaaaagaagatgttcttaactatgttggtggcaaagatgttgac
gttgagccttctgcgtactctgattgctcacctcagtcactggctgagaggttgcagtat
aaagacgaaattttacagctaaggggattccaacgcgcaatggtyaagtcaatgacaatg
gctgcaagaattccacactttcattatgttgaagaactccactgtgatgcacttatggaa
cttaaggcatcttttcaaagggaaaattcggatcctagtataaagcacacttttcttcca
tttttggtaaaatcgctatcgatggcattgtctaaatatccccttctaaatagtcgcttc
aatgaggatctacaagaggtcattataaaaggttcccacaatattggaat---tgc----
----catggctactccaactggcttggttgtaccgaatatcaaaaacgttcaatctctat
cagtgttggagataaccaaagaaatttcaaggctacaacaattggcaatggacaacaaac
tgagtcatggtgacatatccggtggaacaattaccgtcagtaacattggagcaattggtg
gcaaatttggttctccgctcattaatttgcctgaagttgctatagttgcaattggtagaa
tccaaaaagttccacayatcacagatgagggaactgtttatcctttgccagttatgaatg
tgagt-------------------------------------------------------
--------------------------------------------------
>PAFTOL004634
---attgttgatgtaccattggcacagacaggagaaggtattgctgaatgtgaacttctc
aagtggtttgtgcaagagggggatcaagttgaagaatttcaaccactttgtgaggttcaa
agtgataaagcgaccattgaaatcactagccgttataagggaaaggttttacatattctg
cattctcctggcgatattgtaaaggtgggagaaacacttctgaaaattggtgtcgacgga
ttttctgctgagactatttccgattctccttctgatc------ctgagattaatggccct
gcctatctaggtgattcaagtactctagcttcttcagtgagtcaagtactgtgtacgcca
gcygttcggagccttgcsaaacaacttggaattaatataaatgatgtcagaggaagtggc
aaggatgggagaatattaaaagaagatgttcttaactatgttggtggcaaagatgttgat
gttgagccttctgcgtactctgattgctcacctgagtcgctggctgagaggttgcagtat
aaagacgaaattttacagctaaggggattccaacgctcaatggtcaagtcaatgacaatg
gctgcaagaattccacactttcattatgttgaagaactccactgtgatgcacttatggaa
cttaaggcatcttttcaaagggaaaattcggatcctagtataaagcacacttttcttcca
tttttagtaaaagcgctatcgrtggcattgtctaaatatccccttctaaatagtcgcttc
awtgaagatctacaagaggtcattataaaaggtttgcgcaagat---------t------
------------------------------------------------------------
-----------ataaccaaagaaatttcaaggctacaacaattggcaatggacaacaaac
tgagtcatggtgacatatmcggtggaacaattacygtcagtaacattggagcaattggtg
gcaaatttggttctccgctcattaatttgcctgaagttgctatagttgcaattggtagaa
tccaaaatgttccacrtatcacagatgagggaactgtttatcctttgccrgttatgaatg
ttagt-------------------------------------------------------
--------------------------------------------------
>PAFTOL004636
gggattgttgatgtaccattggcgcagacaggagaaggtattgctgactgtgaacttctc
aaatggtttgtgcaagagggggatcaagttgacgaatttcaaccactttgtgaggttcaa
agtgataaagctactattgagatcactagccgttataagggaaaggttttacatattctg
cattctcctggaagcattgtaaaggtgggagaaacacttctgaaaattggtgtcgatgga
ttttctgctgagaatatttccgattctttgtctgatc------ctgagattaatggccct
ggcaatctaggtgattcaagtactcaagcttcttcagtgagtcaagtgctgtgtacgcca
gctgttcggagccttgccaaacaacttggaattaatataaatgatgtcagaggtactggc
aaggatgggaggatattaaaagaagatgttcttaaatatgttggtggcaaagatgttgat
gttgagcgttctgcgtattcggattgcccacctcagtcagtggctgaaaggttgcagtat
aaagacgaaattttacagttmaggggattccaacgtgcaatggtcaaatcaatgacaatg
gctgcaaggattccacactttcattatgttgaagaactccgctgtgatgcacttatggaa
cttaaagcatcttttcaaagggaaaattcggatcctagtatcaagcacacttttcttcca
tttttggtaaaatcgctatcgatggcattgtctaaatatccccttctaaatggccgcttc
aatgaggatctacaagaggtcattataaaaggtttgcgcaagatatctct---t------
------------------------------------------------------------
-----------ataaccaaagaaatttcaaggctacaacaattggcaatggacaacaaac
tgagtcatggtgacatatccggtggaacaattaccgtcagcaacattggagcaattggtg
gcaaatttggttctccgctcattaatttgcctgaagttgctatagttgcaattggtcgaa
tccaaaaagttccacatatcacagatgagggaactgtttatcctttgccagttatgaatg
tgagt-------------------------------------------------------
--------------------------------------------------
>PAFTOL004637
gggattgttgatgtaccattggcacagacaggagaaggtattgctgaatgtgaacttctc
aagtggtttgtgcaggagggggatcaagttgaagaatttcaaccactttgtgaggttcaa
agtgataaagctaccattgaaatcactagccgttataagggaaaagttttacatattctg
cattctcctggcgatattgtaaaggtgggagaaacacttctgaaaattgctgttgacgga
ttttctgctgagactatttccgattctctgtctgatc------ctgagattaatggccct
ggcaatctaggtgaktcaagtactcaggcttcttcrgtgagtcaagtactgtgtaygcca
gctgttcggagccttgccaaacaacttggaattaatataaatgatgtcaaaggaagtggc
aaggatgggagaatactaaaagaagatgttcttaactatgttggtggcaaagatgttgat
gttgagccttctgsgtactctgattgctcacctcaatcagtggctgagaggttacagtat
aaagacgaaattttacagctaaggggattccaacgcgcaatggtcaagtcaatgacaatg
gctgcaagaattccacactttcattatgttgaagaactccactgtgatgcacttgtggaa
cttaagacattttttcaaagggaaaattcggatccgagtataaagcacacttttcttcca
tttttggtaaaatcactatcgatggcattgtctaaatatccccttctaaatagccgcttc
aatgaggatctacaagaggtcattataaaaggtttgtgcaagatttctct---k------
------------------------------------------------------------
-----------ataaccaaagaaatttcragactacaacaattggcaatggacaacaaac
tgagtcatgatgacatatccggtggaacaattaccatcagtaacattggagcaattggtg
gcaaatttggttctcctctcattaatttgcctgaagttgctataattgcaattggtagaa
tccaaaaagttccacatatcacagatgagggaactgtttatcctttgccagttatgaatg
tyaacattggtgcggatcatagggtcttagatggagcaacagtagcgagattctgcaacg
agtggaaatcttttgtcgaaaacccagagctacttttgctgcatatgaga
>PAFTOL004638
gggattgttgatgtaccattggcacagacaggagaaggtattgctgaatgtgaacttctc
aagtggtttgtgcaagaggkggatcaagttgaagaatttcaaccactttgtgaggttcaa
agtgataaagctaccattgaaatcactagccgttataagggaaaggttttacatattctg
cattctcctggcgatattgtaaaggtgggagaaacacttctgaaaattggtgtcgacgga
ttttctgctgagactatttmtgattctccgtctgatc------ctgagattaatgaccct
ggcaatctaggtgattcaagtactcaagcttcttcagtgagtcaagtattgtgtacgcca
gctgttcggagccttgccaaacaacttggaattaatataaatgatgtcasaggaagtggc
aaggatgggagaatattaaaagargatgttcttaactatgttggtggcaaagatgttgat
gttgagccttctgcgtrctcgggttgctcacctaagtcactggctgcgaggttgcagtat
aaagacgaaattttacagttaagaggattccaacgcgcaatggtcaagtcaatgacaatg
gctgcaagaattccacactttcattatgttgaagaactccactgtgatgcacttatggaa
cttaaggcatcttttcaaagggaaaattcggatcctagtataaagcacacttttcttcca
tttttggtaaaatcgctatcgatggcattgtctaaatatccccttctaaatagctgcttc
aatgaggatctgcaagaggtcattataaaaggtttgcgcaagatttctct---t------
------------------------------------------------------------
-----------ataaccaaagaaatttcaaggctacaacaattggcaatggacaacaaac
tgagtcatggtgacatatccagtggaacaattaccatcagtaatattggagcaattggtg
gcaaatttggttctccgctcattaatttgcctgaagttgccatagttgcaattggtagaa
tccaaaaagttccacgtatcacagatgagggaactgtttatcccttgccagttatgaatg
tgagt-------------------------------------------------------
--------------------------------------------------
>PAFTOL004639
gggattgttgatgtaccattggcgcagacaggagaaggtattgctgaatgtgaacttctc
aagtggtttgtgcaagaggkggatcaagttgaagaatttcaatcactttgtgaggttcaa
agtgataaagctaccattgaaatcactagccgttataagggaaaggttttacatattctg
cattcccctggcaatattgtaaaggtgggagagacacttctgaaaattggtgtcgatgga
ttttctactgagattatttccgattctctgtctgatc------ctgagattaatggccct
gccaatctaggtgattcaagtactcaagcttcttcagtgactcaagtactgtgtacgcca
gctgttcggagccttgccaaacaacttggaattaatataaatgatgtcagaggaagtggc
aaggatgggagaatattaaaagaagatgttcttaactatgttggtggcagagatgttgat
gttgagccttctgcgtactcagattgctcacctcagtcagtggctgagaggttgcagtat
aaggacgaaattttacagttaaggggattccaacgcgcaatggtcaagtcaatgacaatg
gctgcaagaattccacactttcattatgttgaagaactccactgtgatgcacttatggag
cttaaggcatcttttcaaagggaaaattcggatcctagtataaagcacacttttcttcca
tttttggtaaaatcgctatcgatggccttgtctaaatatccccttctaaatagccgcttc
aatgaggatctacaagaggtcattataaaaggttcgcacatgatttctct---t------
------------------------------------------------------------
-----------ataaccaaagaaatttcaaggctacaacaattggcaatggacaacaaac
tgagtcatggtgacatatccggtggaacaattaccgtcagtaacattggagcaattggtg
gcaaatttggttctccgctcattaatttgcctgaagttgctatagttgcaattggtagaa
tccaaaaagttccgcatatcacagatgagggaactgtttatcctttgccagttatgaatg
tcaacattggcgcggaccataggatcttagatggagcaacagtagcaagattctgcaacg
agtggaaatcttttgtcgaaaaccctgagctacttttgctgcgtatgaga
>PAFTOL004640
gggattgttgatgtaccattggcacagacaggagaaggtattgctgaatgtgaacttctc
aagtggtttgtgcaagagggggatcaagttgaagaatttcaaccactttgtgaggttcaa
agtgataaagctaccattgaaatcactagccgttataagggaaaggttttacatattctg
cattctcctggaaatattgtaaaggtgggagaaacacttctgaaaattggtgtcgatgga
ttttctgctgagactatttccgattctctgtctgatc------ctgagattaatagccct
ggcaatctaggtgattcaagtactcaagcttcttcagtgagtcaagtgctgtgtacccca
gctgttcggagccttgccaaacaacttggaattaatataaatgatgtcagaggaagtggc
aaggatgggagaatattaaaagaagatgttcttaaytwtgttggtggcaaagatgttgat
gttgagccttctgcgtactcggattgctcacctcagtctgtggctgagaggttgcagtat
aaagacgaaattttacagttaaggggattccaacgcgcaatggtcaagtcaatgacaatg
gctgcaagaattccgcactttcattatgttgaagaactccactgtgatgcacttatggag
cttaaggcatcttttcaaagggaaaattcggatcctagtataaagcacacttttcttcca
tttttggtaaaatcgctatcgatggcattgtctaaatatccccttctaaatagccgcttc
aatgaggatctacaagaggtcattataaaaggtttgcacaagatttctct---k------
------------------------------------------------------------
-----------ataaccaaagaaatgtcaaggctacaacaattggcaatggacaacaaac
tgagtcayggtgacatatccggtggaacaattaccgtcagtaacattggagcaattggtg
gcaaatttggttctccactcattaatttgcctgaagttgctatagttgcaattggtagaa
tccaaaaagttccacatatcacagatgagggaactgtttatcctttgccagttatgaatg
ttaacattggcgcagaccataggatcttagatggagcaacagtagcgagattctgcaacg
agtggaaatcttttgtcgaaaaccccgagctacttttgctgtgtatgaga
>PAFTOL004642
gggattgttgatgtaccattggcacagacaggagaaggtattgctgaatgtgaacttctc
aagtggtttgtgcaagagggggaccaagttgaagaatttcaaccactttgtgaggttcaa
agtgataaagctaccattgaaatcactagccgttataagggaaaggttttacatattctg
cattctcctggcgatattgtaaaggtgggagaaatacttctgaaaatcggtgtcgacgga
ttttctgctgagactatttctgattctccgtctgatc------ctgagattaatggccct
ggcaatctaggtgattcaagtactcaaacttcttcagtgagtcaagtattgtgtacgcca
gctgttcggagccttgccaaacaacttggaattaatataaatgatgtcagaggaagtggc
aaagatgggagaatattaaaagaagatgttcttaactatgttggtggcaatgatgttgat
gttgagccttctgcgtactcggattgctcacctaagtcactggctgcgaggttgcagtat
aaagacgaaattttacagttmaggggattccaacgcgcaatggtcaagtcaatgacaatg
gctgcaagaattccacactttcattatgttgaagaactccactgtgatgcacttatggaa
cttaaggcatcttttcaaagggaaaattcggatcctagtataaagcacacttttcttcca
tttttggtaaaatcgctatcgatggcattgtctaaatatccccttctaaatagccgcttc
aatgaggatctgcaagaggtcattataaaaggtttgcgcaagatttctct---t------
------------------------------------------------------------
-----------ataaccaaagaaatttcaaggctacaacaattggcaatggacaacaaac
tcagtcatggtgacatatccagtggaacaattaccatcagtaacattggagcaattggtg
gcaaatttggttctccgctcattaatttgcctgaagttgctatagttgcaattggtagac
tccaaaaagttccacgtatcacagatgagggaactgtttatcctttgccagttatgaatg
ttaacattggcgcggaccataggatcttagatggagcaacagtagcgagattctgcaacg
agtggaaatcttttgtcgaaaaccctgagctacttttgctgcatatgaga
>PAFTOL004644
gggattgttgatgtaccattggcacagacaggagaaggtattgctgaatgtgaacttctc
aagtggtttgtgcaagagggggatcaagttgaagaatttcaaccactttgtgaggttcaa
agtgataaagctaccattgaaatcactagccgttataagggaaaggttttacatattctg
cattctcctggcaatattgtaaaggtgggagaaacacttctgaaaattggtgtcgacaga
ttttctgctgagactacttccgattctctgtctgatc------ctgagattaatggccct
ggcaatctaggtgattcaagtactcaagcttcttcagtgggtcaagtactgtgtacgcca
gctgttcggagccttgccaaacaacttggaattaatataaatgatgtcagaggaactggc
aaggatgggagaatattraaagaagatgttcttaactatgttggtggcaaagatgttgat
gttgaaccttctgcgtactcggattgttcacctcaatcagtggctgagaggttgcagtat
aaagacgaaattttacagttaaggggattccaacgtgcaatggtcaagtcaatgacaatg
gctgcaagaattccacactttcattatgttgaagaactccactgcaatgcacttatggaa
cttaaggcatcttttcaaagggaaaatttggatcctagtataaagcacacttttcttcca
tttttggtaaaatcgctatcgatggcattgtctaaatatccccttctaaatagccgcttc
aatgaggatctacaagaggtcattataaaaggtttgcgcaagatttctct---t------
------------------------------------------------------------
-----------ataaccaaagaaatttcaaggcttcaacaattggcaatggacaacaaac
tgagtcatggtgacatatccggtggaactattaccgtcagtaacattggagcaattggtg
gcaaatttggttctccgctcattaatttgcctgaagttgctatagttgcaattggtagaa
tccaaaaagttccacatatcacagatgagggaactgtttatcctttgccagttatgaatg
ttaacattggcgcggaccataggatcttagatggagcaacggtagcgagattctgcaacg
agtggaagtcttttgtcgaaaaccccgagctacttttgytgcgtacgaga
>PAFTOL004646
gggattgttgatgtaccattggcacagacaggagaaggtatcgctgaatgtgaacttctc
aagtggtttgtgcaagagggggatcaagttgaagaatttcaaccactttgtgaggttcaa
agtgataaagctaccattgaaatcactagccgttataagggaaaggttttacatattctg
cattctcctggcgatattgtaaaggtgggagaaacacttctgaaaattggtgtcgacgga
ttttctgctgagactatttctgattctccgtctgatc------ctgagattaatggccct
ggcaatctaggtgattcaagtactcaagcttcttcagtgaatcaagtattctgtacgcca
gctgttcggagccttgccagacaacttggaattaatataaatgatgtcagaggaagtggc
aaggatgggagaatattaaaagaagatgttcttaactatgttggtggcaaagatgctgat
gttgagccttctgcgtactcggattgctcaccgaagtcactggctgcgaggttgcagtat
aaagacgaaattttacagttaaggggattccaacgcgcaatggtcaagtcaatgacaatg
gctgcaagaattccacactttcattatgttgaagaactccactgtgatgcacttatggaa
cttaaggcatcttttcaaagggaaaattcggatcctagtataaagcacacttttcttcca
tttttggtaaaatcgctatcgatggcattgcctaaatatccccttctaaatagccgcttc
aatgaggatttgcaagaggtcattataaaaggtttgcgcaagatttctct---t------
------------------------------------------------------------
-----------ataaccaaagaaatttcaaggctacaacaattggcgatggacaacaaac
tgagtcatggtgacatatccagtggaacaattaccatcagtaacattggagcaattggtg
gcaaatttggttctccgctcattaatttgcctgaagttgctatagttgcaattggtagaa
tccaaaaagttccacatatcacagatgagggaagtgtttatcctttgccagttatgaatg
ttaacattggcgcagaccataggatcttagatggagcaacagtagcgagattctgcaacg
agtggaaatcttttgtygaaaaccctgagctacttttgctgcatatgaga
>PAFTOL004647
gggattgttgatgtaccattggcacagacaggagaaggtattgctgattgtgaacttctc
aagtggtttgtgcaagagggggatcaagttgaagaatttcaaccactttgtgaggttcaa
agtgataaagctaccattgaaatcactagccgttataagggaaaggttttacatattctg
cattctcctggaagcattgtaaaggtgggagaaacacttctgaaaattggtgtcgatgga
ctttctgctgagactatttccgattctctgtctgatc------ctgagattaatggccct
ggcaatctaggtgattcaagtactcaagcttcttcagtgagtcaagtactgtgtacgcca
gctgttcggagccttgccaaacaacttggaattaatataaatgatgtcagaggaactggc
aaggatgggagaatattaaaagaagatgttcttaactatgttagtggcaaagatgttgat
gttgagtgttctgagtattcggattgcgcatctcagtcagtggctgagaggttgccgtat
aaagacgaaattttacagttaaggggattccaacgtgcaatggtcaaatcaatgacaatr
gctgcaaggattccacactttcattatgttgaagaactccactgtaatgcacttatggaa
cttaaggtgtcttttcaaagggaaaactcggatcctagtataaagcacacttttcttcca
tttttggtaaaatcactatcgatggcaatgtctaaatatccccttctaaatagccgcttc
aatgaggatctacaagaggtcattataaaaggtttgcgcaagatttttct---tg-----
--------atctttgcattgtttttggtgttagttggagttgagttattgtagtcttccg
t----tgctagataaccaaagaaatttcaaggctacaacaattggcaatggacaacaaac
tgagtcatggtgacatatctggtggaacaattaccgtcagtaacataggagcaattggtg
gcaaatttggttctccgctcattaacttgcctgaagttgctatagttgcaattggtcgaa
tacaaaaagttccacatatcacagatgagggaacggtttatcccttgccagttatgaatg
ttaacattggcgcggaccataggatcttggatggagcaacagtagcaaggttctgcaatg
agtggaaatcttttgtcgaaaaccccgagctacttttgctgcgtatgaga
>PAFTOL004648
gggattgttgatgtaccattggcacagacaggagaaggtattgctgaatgtgaacttctt
aagtggtttgtgcaagagggggatcaagttgaagaatttcaaccactttgtgaggttcaa
agtgataaagctaccattgaaatcactagccgttataagggaaaggttttacatattctg
cattctcctggcaatattgtaaaggtgggagaaacacttctgaaaattggtgtcaacgga
ttttctgctgagactatttccgattctctgtctgatc------ctgagattaatggccct
ggcratctaggtgattcaagtactcaagcttcttcagtgagtcaagtactgtgtacacca
gctgttcggagcctcgccaaacarcttgcaattaatataaatgatgtcagaggaagtggc
aaggatgggagaatattaaaagaagatgttcttaactatgttggtggcaaagatgttgat
gctgagccttctgcatactcagattgctcacctcaatcaktggctgagaggttgcagtat
aaagacgaagttttacagttaaggggattccaacgagcaatggtcaagtcaatgacaatg
gctgcaaaaattccccactttcattatgttgaagaactccactgtgatgcacttatggaa
cttaagacatcttttcaaagggaaaattcagatcctagtataaagcacacttttcttcca
tttttggtaaaatcrctatcgatggcattgtctacatatccccttctaaatagccgcttc
aatgaggatctacaagaggtcattataaaaggttcgcgcatgatttctct---t------
------------------------------------------------------------
-----------ataaccaaagaaatttcaaggctacaacaattggcaatggacaacaaac
tgagtcatggtgacatatccggtggaacaattaccgtcagtaacattggagcaattggtg
gcaaatttggttctccrctcattaatttgcctgaagttgctatagttgcaattggtagaa
tccaaaaagctccgcatatcacagatgagggaactgtttatcctttgccagttatgaatg
ttaacattggcgcggaccataggatcttagatggagcaacagtagcgagattctgcaatg
agtggaaatcttttgtcgaaaaccccgagctacttttgctgcgtatgaga
>PAFTOL004649
gggattgttgatgtaccattggcgcagacrggagaaggtattgctgaatgtgaacttctc
aagtggtttgtgcaagagggggatcaagttgaagaatttcaaccactttgtgaggttcaa
agtgataaagctaccattgaaatcactagccgttataagggaaaggttttacatattctg
cattctccgggaaacattgtaaaggtgggagaaacrcttctgaaaattggtgtcgacgga
ttttctgctgagackatttccgattccctgtctgatc------ctgagattaatgggcct
ggcaatctgggtgattcaagtactcaagcttcktcagtgagtcaagtcctgtgyacgcca
gcwgttcggagccttgccaaacaacttggaattaatataaatgatgtcagaggaactggc
aaggakgggagaatattaaaagaagatgttcttaactatgttggtggcaaagattttgat
gttgagcattctgcgtattcggaktgctcacctcagtcagtggctgagaggttgcagtat
aaagacgaaattttacagttaaggggattccaacgcgcaatggtcaaatcaatgamaatg
gctgcaaggattccacactttcattatgttgaagaactccrctgtgatgctcttatggaa
cttaaggcatcttttcaaagggaawattcggatcctagtataaagcacacttttcttcca
tttttggtaaaatcgctatcaatggcagtg------------------------------
------------------------------------------------------------
------------------------------------------------------------
-----------ataaccaaagaaatttcaaggctacaacaattggcaatggacaacaaac
tgagtcatggtgacatatctggtggaacagttaccgtcagtaacattggagcaattggtg
gcaaatttggttctccgctcattaatttgcctgaagttgctatagttgcaattggtcgaa
tccaaaaagttccacatatcacagatgagggaactgtttattctttgccagttatgaatg
ttaacattggcgcggaccataggatcttagatggagcaacagtagcgagattctgcaacg
agtggaaatcttttgtcgagaaccccgagctacttttgctgcgtatgaga
>PAFTOL004652
gggattgttgatgtaccattggcacagacaggagaaggtattgctgaatgtgaacttctc
aagtggtttgtgcaagagggggatcaagttgaagaatttcaaccactttgtgaggttcaa
agtgataaagctaccattgaaatcactagccgttataagggaaaggttttacatattctg
cattctcctggcgatattgtaaaggtgggagaaacacttctgaaaattggtgtcgacgga
ttttctgctgagactatttctgattctctgtctgatc------ctgagattaatgaccct
ggcaatctaggtgattcaagtactcaagcttcttcagtgagtcaagtattgtgtacgcca
gctgttcggagccttgccaaacaccttggaattaatataaatgatgtcagaggaagtggc
aaggatgggagaatattaaaagaagatgttcttaactatgttggtggcaaa------gat
gttgagccttctgcatactcaggttgctcacctaagtcactggctgcgaggttgcagtat
aatgacgaaattttacagttaagaggattccaacgcgcaatggtcaagtcaatgacaatg
gctgcaagaattccacactttcattatgttgaagaactccactgtgatgcacttatggaa
cttaaggcatcttttcaaagggaaaattcggatcctagtataaagcacacttttcttcca
tttttggtaaaatcgctatcgatggcattgtctawatatccccttctaaatagctgcttc
aatgaggatctgcaagaggtcattataaaaggtttgcgcaagatttctct---t------
------------------------------------------------------------
-----------ataaccaaagaaatttcaaggctacaacaattggcaatggacaacaaac
tgagtcatggtgacatatccagtggaacaattaccatcagtaatattggagcaattggtg
gcaaatttggttctccgctcattaatttgcctgaagttgctatagttgcaattggtagaa
tccaaaaagttccacgtatcacagatgagggaactgtttatcccttgccagttatgaatg
tgagt-------------------------------------------------------
--------------------------------------------------
>PAFTOL004653
gggattgttgatgtaccattggcacagacaggagaaggtattgctgaatgtgaacttctc
aagtggtttgtgcaagaggkggatcaagttgaagaatttcaatcactttgtgaggttcaa
agtgataaagctaccattgaaatcactagccgttataagggaaaggttttacatattctg
cattctcctggcgatattgtaaaggtgggagaaacacttctgaaaattggtgtcgacgga
ttttgtggtgagactatttctgattctccgtctgatc------ctgagattaatggccct
ggcaatctaggtgattcaagtactcaagcttcttcagtgaatcaagtattgtgtacgcca
gctgttcggagccttgccaaacaacttggaattaatttaaatgatgtcagaggaagtggc
aaggatgggagaatattaaaagaagatgttctta---aggttggtggcaaagatgttgat
gttgagccttctgcgtactcggattgctcacctaagtcactggctgcaaggttgcagtat
aaagacgaaattttacagttmaggggattccaacgcgcaatggtcaagtcaatgacaatg
gctgcaagaattccacactttcattatgttgaagaactccactgtgatgcacttatggaa
cttaaggcatcttttcaaagggaaaattcggatcctagtataaagcacacttttcttcca
tttttggtaaaatcgctatcgatggcattgtctaaatatccccttctaaatagccgcttc
aatgaggatctgcaagaggtcattataaaaggtttgcgcaagatttctct---t------
------------------------------------------------------------
-----------ataaccaaagaaatttcaaggctacaacaattggcaatggacaacaaac
tgagtcatggtgacatatccagtggaacaattaccatcagtaacattggagcaattggtg
gcaaatttggttctccgctcattaatttgcctgaagttgctatagttgcaattggtagaa
tccaaaaagttccacgtatcacagatgagggaactgtttatcctttgccagttatgaatg
ttaacattggcgcggaccataggatcttagatggagcaacagtagcgagattctgcaacg
agtggaaatcttttgtcgaaaaccctgagcaactcttgcttcatatgaga
>PAFTOL004654
gggattgttgatgtaccattggcacagacaggrgaaggtattgctgattgtgaacttctc
aaatggtttgtgcaagagggggatcaagttgaagaatttcaaccactttgtgaggttcaa
agtgataaagctaccattgaaatcactagccgttataagggaaaggttttacatattctg
cattctcctggaagcattgtaaaggtgggagaaacacttctgaaaattggtgtcggtgga
ttttctgctgagactatttccgattctctgtctgatt------ctgagattaatggctct
ggcaatctaggtgattcaagtactcaagcttcttcagtgagtcaagtactgtgtacgcca
gctgttcggagccttgccaaacaacttggaattaatataaatgatgtcagaggaactggt
gaggatgggaggatattaaaagaagatgttcttaactatgttggtggcaaagatgttgat
gttgagcattctgcgtattcggattgcccacctcagtcagtggctgagaggttgcagtat
aaagatgaaattttacagttaaggggattccaacgcgcaatggtcaaatcaatgacaatg
gctgcaaggattccacactttcattatgttgaagaactccactgtgatgcacttatggaa
cttaaggcatcttttcaaagggaaaattcggatcctagtataaagcacacttttcttcca
tttttggtaaaatcgctatcgatggcgttgtctaaatatccccttctaaatagccgcttc
aatgaggatctacaagaggtcattataaaaggtttgcgcaagatttctct---g------
------------------------------------------------------------
-----------ataaccaaagaaatttcaaggctacaacaattggcaatggacaacaaac
tgagtcatggtgacatatccggtggaacaattaccgtcagtaacattggagcaattggtg
gcaaatttggttctccgctcattaatttgcctgaagttgctatagttgctattggtcgaa
tccaaaaagttccacatgtcacagatgagggaactgttcwtcctttgccagttatgaatg
tkaacattggcgcagaccataggatcttggatggagcaacagtagcgagattctgcaatg
agtggaaatcttttgtcgaaaaccccgaactacttttgctgcgtatgaga
>PAFTOL004657
gggattgttgatgtaccattggcacagacaggagaaggtattgctgaatgtgaacttctc
aagtggtttgtgcaggaagkggatcaagttgaagaatttcaaccactttgtgaggttcaa
agtgataaagctaccattgaaatcactagccgttacaagggaaaagttttacatattctg
cattctcctggtgatattgtaaaggtgggagaaacacttctgaaaattgctgtcgatgga
ttttctgctgagactatttccgattctctgtctgatc------ctgagagtaatggccct
agcaatctaggtgattcaagtactccagcttcttcagtgagtcaagtactctgtacgcca
gctgttcggaaccttgccaaacaacttggaattaatatyagtgatgtaaaaggaagtggc
aaggatgggagaatactaaaagaagatgttcttaattatgttggtggcaaagatattgat
gttgaaccctct---------gatcactcacctcaatcagtggctgagaggttccagtat
aaagacgaaattttacagctaaggggattccaacgtgcaatggtcaagtcgatgacaatg
gctgcaagaattccacactttcattatgttgaagaaatccactgtgatgcacttgtggaa
cttaagacgtcttttcaaagggaaaattcgratcctagtataaagcacacttttcttcca
tttttggtaaaatcactatcaatggcattgtctaartatccccttctaaatagccgcttt
aatgaggatctgcaagaggtcattayaaaaggttcccacaatattggaat---tgc----
----catggctactccaactggcttggttgtaccgamtgtcaaaaatgttcaatctctat
cattgttggagataaccaaagaaatttcaaggctacagcaattggcaatggacaacaaac
taagtcgtgatgacatatccggtggaacaattaccatcagtaacattggagcaattgggg
gcaaatttggttctccgctcattaatttacctgaagttgctataattgcaattggtagaa
tccaaaaagttccacatatcacagatgagggaactgtttatcctttgccagttatgaatg
ttaacattggtgcrgaccatagggtcttagatggagcaacagtggcgagattctgcaacg
agtggaagtcttttgtsgaaaaccccgagctacttttgttgcatatgaga
>PAFTOL004658
gggattgttgatgtaccattggcgcagacaggagaaggtattgctgaatgtgaacttctc
aagtggtttgtgcaagagggggatcaagttgaagaatttcaaccactttgtgaggttcaa
agtgataaagctaccattgaaatcactagccgttataagggaaaggttttacatattctg
cattctcctggaaacattataaaggtgggagaaacacttctgaaaattggggtcgacgga
ttttctgctgagactatttccgattctctgtctgatc------ctgagattaatgggcct
ggcaatataggtgattcaagtactcaagcttcttcagtgagtcaagtcctgtgtacgcca
gctgttcggagccttgccaaacaacttggaattaatataaatgatstcagaggaactggc
aaggatgggagaatattaaaagaagatgttcttaactaygttggtggcaaagattttgat
gttag---ttctgcgtattcggattgctcacctcagtcagtggctgagagcttgcagtat
aaagacgaaactttacagttaagg------------------------------------
------------------------------------------------------------
------------------------------------------------------------
------------------------------------------------------------
------------------------------------------------------------
------------------------------------------------------------
------------------------------------------------------------
------------------------------------------------------------
------------------------------------------------------------
------------------------------------------------------------
------------------------------------------------------------
--------------------------------------------------
>PAFTOL004661
gggattgttgatgtaccattggcacagacaggagaaggtattgctgaatgtgaacttctc
aagtggtttgtgcaggaaggggatcaagttgaagaatttcaaccactttgtgaggttcaa
agtgataaagctaccattgaaatcactagccgttacaagggaaaagttttacatattctg
cattctcctggtgatattgtaaaggtgggagaaacacttctgaaaattgctgtcgatgga
ttttctgctgagactatttccgattctctgtctgatc------ctgagagtaatggcccy
agcaatctaggtgattcaagtactccagcttcttcagtgagtcaggtactctgtacgcca
gctgttcggaaccttgccaaacaacttggaattaatattagtgatgtaaaaggaagtggc
aaggatgggagaatactaaaagaagatgttcttaattatgttggtggcaaagatattgat
gttgaaccctct---------gatcactcacctcaatcagtggctgagaggttccagtat
aaagacgaaattttacagctaaggggattccaacgtgcaatggtcaagtcgatgacaatg
gctgcaagaattccacactttcattatgttgaagaaatccactgtgacgcacttgtggaa
cttaagacatcttttcaaagggaaaattcggatcctagtataaagcacacttttcttcca
tttttggtaaaatcactatcaatggcattgtctaaatatccccttctaaatagctgcttt
aatgaggatctgcaagaggtcatcataaaaggttcgtgcatgatttctct---t------
------------------------------------------------------------
-----------ataaccaaagaaatttcaaggctacagcaattggcaatggacaacaaac
taagtcatgatgacatatccggtggaacaattactatcagtaacattggagcaattggtg
gcaaatttggttctccggtcattaatttgcctgaagttgctataattgcaattggtagaa
tccaaaaagttccacatatcacagatgagggaactgtttatcctttgccagttatgaatg
tgagt-------------------------------------------------------
--------------------------------------------------
>PAFTOL004662
gggattgttgatgtaccattggcacagacaggagaaggtattgctgattgtgaacttctc
aaatggtttgtgcaagagggggatgaagttgaagaatttcaaccactttgtgaggttcaa
agtgataaagctaccattgaaatcactagccgttataagggaaaggttttacatattctg
cattctcctggaagcattgtaaaggtgggagaaacacttctgaaaattggtgtcgatgga
ttttctgctgagactatttccgattctctgtctgatc------ctgagattaayggccct
ggcaatctaggtgattcaagtactcaagcttcttcagtgagtcaagtactgtgtacgcca
gctgttcggagccttgccaaacaacttggaattartataaaygatgtcagaggaactggc
aaggatgggaggatatyaaaagaagatgttcttaactatgttggtggcaaagatgttgat
gttgagcgttctgcgtatttggattgcccacctcagtcagtggctgagaggwtgcagtat
aaagacraaattttacagttaagg------------------------------------
------------------------------------------------------------
------------------------------------------------------------
------------------------------------------------------------
------------------------------------------------------------
------------------------------------------------------------
------------------------------------------------------------
------------------------------------------------------------
------------------------------------------------------------
------------------------------------------------------------
------------------------------------------------------------
--------------------------------------------------
>PAFTOL004664
gggattgttgatgtaccattggcacagacaggagaaggtattgctgaatgtgaacttctc
aagtggtttgtgcaagagggggatcaagttgaagaatttcaaccactttgcgaggttcaa
agtgataaagctaccattgaaatcactagccgttataagggaaaggttttacatattctg
cattctcctggtgatattgtaaaggtgggagaaacacttctgaaaattggtgtcgacgga
ttttctgctgagactatttctgattctccgtctgatc------ctgagactaatggccct
ggcaatctaggtgattcaagtactcaagcttcttcagtgaatcaagtattctgtacgcca
gctgttcggagccttgccagacaacttgraattaatataaatgatgtcagaggaagtggc
aaggatgggagaatattaaaagaagatgttcttaactatgttggtggcaaagatgctgat
gttgagccttctgcgtactcggattgctcaccgaagtcactggctgcgaggttgcagtat
aaagacgaaattttacagttmaggggattccaacgygcaatggtcaagtcaatgacaatg
gctgcaagaattccacactttcattatgttgaagaactccactgtgatgcacttatggaa
cttaaggcatcttttcaaagggaaaattcggatcctagtataaagcacacttttcttcca
tttttggtaaaatcgctatcgatggcattgtctaaatatccccttctaaatagccgcttc
aatgaggatttgcaagaggtcattataaaaggtttgcgcaagatttctct---t------
------------------------------------------------------------
-----------ataaccaaagaaatttcaaggctacaacaattggcgatggacaacaaac
tgagtcatggtgacatatccagtggaacaattaccatcagtaacattggagcaattggtg
gcaaatttggttctccgctcattaatttgcctgaagttgctatagttgcaattggtagaa
tccaaaaagttccacatatcacagatgagggaactgtttatcctttgccagttatgaatg
tgagt-------------------------------------------------------
--------------------------------------------------
>PAFTOL004665
gggattgttgatgtaccattggcacagacaggagaaggtattgctgaatgtgaacttctt
aagtggtttgtgcaagagggggatcaagttgaagaatttcaaccactttgtgaggttcaa
agtgataaagctaccattgaaatcactagccgttataagggaaaggttttacatattctg
cattctcctggcaatattgtaaaggtgggagaaacacttctgaaaattggagtcaatgga
ttttctgctgagaccatttccgattctctgtctgatc------ctgagattaatggccct
ggcaatctaggtgattcaagtactcaagcttcttcagtgagtcaagtactgtgtacgcca
gctgttcggagccttgccaaacaacttggaattaatataaatgatgtcagaggaagtggc
aaggatgggagaatattaaaagaagatgttcttaactatgttggtggcaaagatgttgat
gttgagccttctgcattcttggattgctcacctcaatcagtggctgagaggttgcagtat
aaagacgaagttttacagttaaggggattccaacgcgcaatggtcaagtcaatgacaatg
gctgcaaaaattccacactttcattatgttgaagaactccactgtgatgcacttatggaa
cttaagacatcttttcaaagggaaaattcagatcctagtataaagcacacttttcttcca
tttttggtaaaatcgctatcgatggcattgtctacatatccccttctaaatagccgcttc
aatgaggatctacaagaggtcattataaaaggttcgtgcatgatttctct---t------
------------------------------------------------------------
-----------ataaccaaagaaatttcaaggctacaacaattggcaatggacaacaaac
tgagtcatggtgacatatccggtggaacaattaccgtcagtaacattggagcaattggtg
gcaaatttggttctccgctcattaatttgcctgaagttgctatagttgcaattggtagaa
tccaaaaagctccacatatcacagatgagggaactgtttatcctttgccagttatgaatg
tgagt-------------------------------------------------------
--------------------------------------------------
>PAFTOL004666
gggattgttgatgtaccattggcacagacgggagaaggtattgctgaatgtgaacttctc
aagtggtttgtgcaagagggggatcaagttgaagaatttcaaccactttgtgaggttcaa
agtgataaagctaccattraaatcactagccgttataagggaaaggttttamatattctg
cattctcctggcgatattgtaaaggtgggagaaacamttctgaaaattggtgtcgaagga
ttttctgctgagaytakttctgattctccgtctgatc------ctgagattaatggccct
rgcaatctaggtgattcaagtactcaakcttcttcagtgagtcaagtattgtgtacgcca
gctrttyggagccttgccaaacaacttggaattaatataaatgatgtcagaggaagyggc
aaggatgggagaatattaaaagaagatgttcttaactatgttggtggcaaagagsttgat
rtcgagycttctgcgtacttggattgctcacctaagtcmctggctgykaggttgcagtat
aaagacgaaattttacagttaaggggattccaacgtgcaatggtcaagtcaatgacaatg
gctgcaagaattccacactttcattatgttgaagaagtccactgtgatgcacttatggaa
cttaaggcatcttttcaaagggaaaattcggatcctagtataaagcacacttttcttcca
tttttggtaaaatcgctatcgatggcattgtctaaatatccccttctaaatagccgcttc
aatgaggatctgcaagaggtcattataaaaggtttgcgcaagatttctct---t------
------------------------------------------------------------
-----------ataaccaaagagatttcaaggctacaacaattggcaatggacaacaaac
tcagtcatggtgacatatccagtggaacaattaccatcagtaacattggagcaattggtg
gcaaatttggttctccactcatcaatttgcctgaagttgctatacttgcaattggtagaa
tccaaaaagttccacgtatcacagatgagggaactgtttatcctttgccacttttgaatg
tgagt-------------------------------------------------------
--------------------------------------------------
>PAFTOL004667
gggattgttgatgtaccattggcacagacaggagaaggtattgctgaatgtgaacttctc
aagtggtttgtgcaagagggggatcaagttgaagaatttcaaccactttgtgaggttcaa
agtgataaagctaccattgaaatcactagccgttataagggaaaggttttacatattctg
cattctcctggcgatattgtaaaggtgggagaaacacttctgaaaattggtgtcgaagga
ttttctgctgagactatttctgattctccgtctgatc------ctgagattaatggccct
ggcaatctaggtgattcaagtactcaatcttcttcagtgagtcaagtattgtgtacgcca
gctgttcggagccttgccaaacaacttggrattaatataaatgatgtcagaggaagtggc
aaggatgggagaatattaaaagaagatgttcttaactatgttggtggcaaagaggttgat
gtcgagccttctgcgtacttggattgctcacctaagtcactggctgcgaggttgcagtat
aaagacgaaattttacagttaaggggattccaacgtgcaatggtcaagtcaatgacaatg
gctgcaagaattccacactttcattatgttgaagaagtccactgtgatgcacttatggaa
cttaaggcatcttttcaaagggaaaattcggatcctagtataaagcacacttttcttcca
tttttggtaaaatcgctatcgatggcattgtctaaatatccccttctaaatagccgcttc
aatgaggatctgcaagaggtcattataaaaggtttgcgcaagatttctct---t------
------------------------------------------------------------
-----------ataaccaaagaaatttcaaggctacaacaattggcaatggacaacaaac
tcagtcatggtgacatatccagtggaacaattaccatcagtaacattggagcaattggtg
gcaaatttggttctccactcatcaatttgcctgaagttgctatagttgcaattggtagaa
tccaaaaagttccacgtatcacagatgagggaactgtttatcctttgccagttatgaatg
tgagt-------------------------------------------------------
--------------------------------------------------
>PAFTOL004668
gggattgttgatgtaccattggcacagacaggagaaggtattgctgaatgtgaacttctc
aagtggtttgtgcaagagggggttcaagttgaagaatttcaaccactttgtgaggttcaa
agtgataaagcaaccattgaaatcactagccgttataagggaaaggttttacatattctg
cattctcctggcgatattgtaaaggtgggagaaacacttctgaaaattggtgtcgaagga
ttttctgctgagactatttctgattctccgtctgatc------ctgagattaatggccct
ggcaatctaggtgattcaagtactcaagcttcttcagtgagtcaagtattgtgtacgcca
gctgttcggagccttgccaaacaacttggaattaatataaatgatgtcagaggaagtggc
aaggatgggagaatattaaaagaagatgttcttaactatgttggtggcaaagrkgttgat
gtygagccttctgcgtactyggattgctcwcctaagtcaytggctgcgaggttgcagtat
aaagacgaaattttacagttaaggggattccaacgygcaatggtcaagtcaatgacaatg
gctgcaagaattccacactttcattatgttgaagaastccactgtgatgcacttatggaa
cttaaggcatcttttcaaagggaaaattcrgatcctagtataaagcacacttttcttcca
tttttggtaaaatcgctatcgatggcattgtctaaatatccccttctg------------
------------------------------------------------------------
------------------------------------------------------------
-----------ataaccaaagaaatttcaaggctacaacaattggcaatggacaacaaac
tsagtcatggtgacatatccagtggaacaattaccatcagtaacattggagcaattggtg
gcaaatttggttctccrctcatyaatttgcctgaagttgctatagttgcaattggtagaa
tccaaaaagttccacgtatcacagatgagggaactgtttatcctttgccagttatgaatg
tgagt-------------------------------------------------------
--------------------------------------------------
>PAFTOL005024
gggattgttgatgtaccattggcacagacaggagaaggtattgctgaatgtgaacttctc
aagtggtttgtgcaagagggggatcaagttgaagaatttcaaccactttgtgaggttcaa
agtgataaagctaccattgaaatcactagccgttataagggaaaggttttacatattctg
cattctcctggcgatattgtaaaggtgggagaaacacttctgaaaattggtgtcgacgga
ttttctgctgagactatttctgattctccgtctgatc------ctgagattaatggccct
ggcaatctaggtgattcaagtactcaagcttcttcagtgaatcaagtattgtgtacgcca
gctgttcggagccttgccaaacaacttggaattaatttaaatgatgtcagaggaagtggc
aaggatgggagaatattaaaagaagatgttcttaactatgttggtggcaaaggtgttgat
gttgagccttctgcgtactcggattgctcacctaagtcattggctgcgaggttgcagtat
aaagacgaaattttacagttaaggggattccaacgcgcaatggtcaagtcaatgacaatg
gctgcaagaattccacactttcattatgttgaagaactccactgtgatgcacttatggaa
cttaaggcatcttttcaaagggaaaattcagatcctagtataaagcacacttttcttcca
tttttggtaaaatcgctatcgatggcattgtctaaatatccccttctaaatagccgcttc
actgaggatctgcaagaggtcattataaaaggtttgcgcaagatttctct---t------
------------------------------------------------------------
-----------ataaccaaagaaatttcaaggctacaacaattggcaatggacaacaaac
tgagtcatggtgacatatccagtggaacaattaccatcagtaacattggagcaattggtg
gcaaatttggttctccgctcattaatttgcctgaagttgctatagttgcaattggtagaa
tccaaaaagttccacgtatcacagatgagggaactgtttatcctttgccagttatgaatg
tgagt-------------------------------------------------------
--------------------------------------------------
>PAFTOL005025
gggattgttgatgtaccattggcacagacaggagaaggtattgctgaatgtgaacttctc
aagtggtttgtgcaagagggggatcaagttgaagaatttcaaccactttgtgaggttcaa
agtgataaagctaccattgaaatcactagccgttataagggaaaggttttacatattctg
cattctcctggaaatattgtaaaggtgggagaaacacttctgaaaattggtgtcgatgga
ttttctgctgagactatttctgattctctgtctgatc------ctgagattaatagccct
ggcaatctaggtgattcaagtactcaagcttcttcagtgagtcaagtactgtgtacacca
gctgttcggagccttgccaaacaacttggaatcaatataaatgatgtcagaggaagtggc
aaggatgggagaatattaaaagaagatgttcttaactatgttggtggcaaagatgttgat
gttgagccttctgcgtactcggattgctcacctcagtcagtggctgagaggttgcagtat
aaagacgaaattttacagttaaggggattccaacgtgcaatggtcaagtcaatgacaatg
gctgcaagaattccgcactttcattatgttgaagaactccactgtgatgcacttatggaa
cttaaggcatcttttcaaagggaaaattcggatcatagtataaagcacacttttcttcca
tttttggtaaaatcgctatcgatggcattgtctaaatacccccttctaaatagccgcttc
aatgaggatctacaagaggtcattataaaaggtttgcgcaagatttctct---t------
------------------------------------------------------------
-----------ataaccaaagaaatttcaaggctacaacaattggcaatggacaacaaac
tgagtcatggtgacatatccggtggaacaattaccgtcagtaacattggagcaattggtg
gcaaatttggttctccgctcattaatttgcctgaagttgctatagttgcaattggtagaa
tccaaaaagttccacatatcacagatgagagaactgtttatcctttgccagttatgaatg
tgagt-------------------------------------------------------
--------------------------------------------------
>PAFTOL005026
gggattgttgatgtaccattggcacagacaggagaaggtattgctgaatgtgaacttctc
aagtggtttgtgcaagagggggatmaagttgaagaatttcaaccactttgtgaggttcaa
agtgataaagctaccattgaaatcactagccgttataagggaaaggttttacatattctg
cattctcctggaaatattgtaaaggtgggagaaacacttctgaaaattggtgtcgatgga
ttttctgctgagactatttccgattctgtgtctgatc------ctgagattaatagccct
ggcaatctaggtgattcaagtactcaagcttcttcagtgagtcaagtactgtgtacacca
gctgttcggagccttgccaaacaacttggaattaatataaatgatgtcagaggaagtggc
aaggatgggagaatattaaaagaagatgttcttaactatgttggtggcaaagatgttgat
gttgagccttctgcgtactcggattgctcacctcagtcagtggctgagaggttgcagtat
aaagacgaaattttacagttaaggggattccaacgcgcaatggtcaagtcaatgacaatg
gctgcaagaattccgcactttcattatgttgaagaactccactgtgatgcacttatggaa
cttaaggcatcttttcaaagggaaaattcggatcctagtataaagcacacttttcttcca
tttttggtaaaatcgctatcgatggcattgtctaaatatccccttctaaatagccgcttc
aatgaggatctacaagaggtcattataaaaggtttgtgcaagatttctct---t------
------------------------------------------------------------
-----------ataaccaaagaaatttcaaggctacaacaattggcaatggacaacaaac
tgagtcatggtgacatatccggtggaacaattaccgtcagtaacattggagcaattggtg
gcaaatttggttctccgctcattaatttgcctgaagttgctatagttgcaattggtagaa
tccaaaaagttccacatatcacagatgagggaactgtttatcctttgccagttatgaatg
tgagt-------------------------------------------------------
--------------------------------------------------
>PAFTOL005035
gggattgttgatgtaccattggcacagacaggagaaggtattgctgaatgtgaacttctc
aagtggtttgtgcaagagggggatcaagttgaagaatttcaaccactttgtgaggttcaa
agtgataaagctaccattgaaatcactagccgttataarggaaaggttttacatattctg
cattctcctggcgatattgtaaaggtatgcatcacaat----------------------
------------------------------------------------------------
------------------------------------------------------------
------------------------------------------------------------
------------------------------------------------------------
------------------------------------------------------------
-----------------attcagrggattccaacgcgcaatggtcaagtcaatgacaatg
gckgcaagaattccacactttcattatgttgaagaactccactgtgatgcactymtggaa
cttaaggcatcttttcaaagggaaaattcggatcctagtataaagcacacttttcttcca
tttttggtaaaatcgctatcgatggcattgtgtaaacatccccttctaaatagccgcttc
aatgaggatttgcaagaggtcattataaaaggtttgcgcaagatttctct---tt-----
------------------------------------------------------------
------------------------------------------------------------
------------------------------------------------------------
------------------------------------------------------------
------------------------------------------------------ttcagg
ttaacattggcgcggaccataggatcttagatggagcaacagtagcaagattctgcaacg
agtggaaatcttttgtcgaaaaccctgagctacttttgctgcacatgaga
>PAFTOL005042
gggattgttgatgtaccattggcacagacaggagaaggtattgctgaatgtgaacttctc
aagtggtttgtgcaagagggggatcaagttgaagaatttcaaccactttgtgaggttcaa
agtgataaagctaccattgaaatcactagccgttataagggaaaggttttacatattctg
cattctcctggcratattgtmaaggtgggagaaacacttctgaaaattggtgtcgacgga
ttttctgctgagactatttcyrattctcygtctgatc------ctgagattaatgrccct
gscaatctaggtgattcaagtactcaagcttcttcagtgagtcaagtaytgtgtacrcca
gctgttcggagccttgccaaacaacttggaattaatataaatgatgtcagaggaagtggc
aaggatgggagaatattaaaagaagatgttcttaactatgttggtggcaaagatgttgat
gttgagccttctgcgtactcrgrttgctcacctmagtcastggctgmgaggttgcagtat
aaagacgaaattttacagttaaggggattccaacgcgcaatggtcaagtcaatgacaatg
gctgcaagaattccacactttcattatgttgaagaactccactgtgatgcactyatggaa
cttaagrcatcttttcaaagggaaaattcggatcctagtataaagcacacttttcttcca
tttttggtaaaatcgctatcgatggcattgtctaaatatccccttctaaatagctgcttc
aatgaggatctacaagaggtcattataaaaggttcacgcatgatttctct---t------
------------------------------------------------------------
-----------ataaccaaagaaatttcaagggtacaacaattggcaatggacaacaaac
tgagtcatggtgacatatccggtggaacaattaccgtcagtaacattggagcaattggtg
gcaaatttggttctccgctcattaatttgcctgaagttgctatagttgcaattggtagaa
tccaaaaagttccacatatcacagatgagggaactgtttatcctttgccagttatgaatg
tgagt-------------------------------------------------------
--------------------------------------------------
>PAFTOL005043
gggattgttgatgtaccattggcacagacaggagaaggtattgctgaatgtgaacttctc
aagtggtttgtgcaagagggggatcaagttgaagaatttcaaccactttgtgaggttcaa
agtgataaagctaccattgaaatcactagccgttataagggaaaggttttacatattctg
cattctcctggcgatattgtaaaggtgggagaaacacttctgaaaattggtgtcgacgga
ttttctgctgagactatttctgattctccgtctgatc------ctgagattaatgaccct
ggcaatctaggtgattcaagtactcaagcttcttcagtgagtcaagtattgtgtacgcca
gctgttcggagccttgccaaacaacttggaattaatataaatgatgtcagaggaagtggc
aaggatgggagaatattaaaagaagatgttcttaactatgttggtggcaaagatgttgat
gttgagccttctgcgtactcgggttgctcacctaagtcactggctgcgaggttgcagtat
aaagacgaaattttacagttaagaggattccaacgcgcaatggtcaagtcaatgacaatg
gctgcaagaattccacactttcattatgttgaagaactccactgtgatgcacttatggaa
cttaaggcatcttttcaaagggaaaattcggatcctagtataaagcacacttttcttcca
tttttggtaaaatcgctatcgatggcattgtttaaatatccccttctaaatagctgcttc
aatgaggatctgcaagaggtcattataaaaggtttgcgcaagatttctct---t------
------------------------------------------------------------
-----------ataaccaaagaaatttcaaggctacaacaattggcaatggacaacaaac
tgagtcatggtgacatatccagtggaacaattaccatcagtaatattggagcaattggtg
gcaaatttggttctccgctcattaatttgcctgaagttgccatagttgcaattggtagaa
tccaaaaagttccacgtatcacagatgagggaactgtttatcccttgccagttatgaatg
tgagt-------------------------------------------------------
--------------------------------------------------
>PAFTOL005047
gggattgttgatgtaccattggcacagacaggagaaggtattgctgaatgtgaacttctt
aagtggtttgtgcaagagggggatcaagttgaagaatttcaaccactttgtgaggttcaa
agtgataaagctaccattgaaatcactagccgttataagggaaaggttttacatattctg
cattctcctggcaatattgtaaaggtgggagaaacacttctgaaaattggtgtcaacgga
ttttctgctgagactatttccgattctctgtctgatc------ctgagattaatggccct
ggcaatctaggtgattcaagtactcaagcttcttcagcgagtcaagtactgtgcacgcca
gctgttcggagcctcgccaaacaacttggaattaatataaatgatgtcaggggaagtggc
aaggatgggagaatattaaaagaagatgttcttaactatgttggtggcaaagatgttgat
gctgagccttctgcatactcggagtgctcacctcaatcagtggctgagaggttgcagtat
aaagacgaagttttacagttaaggggattccaacgagcaatggtcaagtcaatgacaatg
gctgcaaaaattccccactttcattatgttgaagaactccactgtgaggcacttatggaa
cttaagacatcttttcaaagggaaaattcagatcctagtataaagcacacttttcttcca
tttttggtaaaatcgctatcgatggcattgtctacatatccccttctaaatagccgcttc
aatgagtcc---------------------------------atttgcta---g------
------------------------------------------------------------
-----------ataaccaaagaaatttcaaggctacaacaattggcaatggacaacaaac
tgagtcatggtgacatatccggtggaacaattaccatcagtaacattggagcaattggtg
gcaaatttggttctccgctcattaatttgcctgaagttgctatagttgcaattggtagaa
tccaaaaagctccgcatatcactgatgagggaactgtttatcctttgccagttatgaatg
tgagt-------------------------------------------------------
--------------------------------------------------
>PAFTOL005169
gggattgttgatataccattggcacagacaggagaaggtattgctgaatgtgaacttctc
aagtggtttgtgcaagaggtgagtcaa---------------------------------
------------------------------------------------------------
------------------------------------------------------------
------------------------------------------------------------
------------------------------------------------------------
------------------------------------------------------------
------------------------------------------------------------
------------------------------------------------------------
------------------ttcaggggattccaacgcgcaatggtcaagtcaatgacaatg
gctgcaagaattccacactttcattatgttgaagaactacactgtgatgcacttatggaa
cttaaggcatcttttcacagggaaaattcggatcctagtataaagcacacttttcttcca
tttttggtaaaatcgctatcgatggcattgtctaaatat---------------------
------------------------------------------------------------
------------------------------------------------------------
-----------ataaccaaagaaatttcaaggctacaacaattggcagtggacaacaaac
tgagttatggtgacatatccggtggaacaattaccgtcagtaacattggagcaattggtg
gcaaatttggttctccgctcattaatttgcctgaagttgctatagttgcaattggtagaa
tccaaaaagttccacatatcaca-------------------------------------
------------------------------------------------------------
--------------------------------------------------
>PAFTOL007498
gggattgttgatgtaccattggcacagacaggagaaggtattgctgaatgtgaacttctc
aagtggtttgtgcaagagggggatcaagttgaagaatttcaaccactttgtgaggttcaa
agtgataaagctaccattgaaatcactagccgttataagggaaaggttttacatattctg
cattctcctggcaatattgtaaaggtgggagaaacacttctgaaaattggtgtcgacgga
ttttctgctgagactagttccgattctctgtctgatc------ctgagattaatggccct
ggcaatctaggtgattcaagtactcaagcttcttcagtgagtcaagtactgtgtacgcca
gctgttcggagccttgccaaacaacttggaattaatataaatgatgtcagagggagtggc
aaggacrggagaatattaaaagaagatgctcttaactatgttggtggcaaagatat---t
gttcagccctctgcgtactcggattgctcacctcagtcagtggctgagaggttgcagtat
aaagacgaaattttacagttaaggggattccaacgcgcaatggtcaagtcaatgacaatg
gctgcaagaattccacactttcattatgttgaagaactgcactgtgatgcacttatggaa
cttaaggcatcttttcaaagggaaaattcggatcctagtataaagcacacttttcttcca
tttttggtaaaatcgctatcgatggcattgtctaaatatccccttctaaatagccgcttc
aatgaggatctacaagaggtcattataaaaggtttgcgcaagatttctct---t------
------------------------------------------------------------
-----------ataaccaaagaaatttcaaggctacaacaattggcaatggacaacaaac
tgagtcatggtgacatatccggtggaacaattactgtcagtaacattggagcaattggtg
gcaaatttggttctccgctcattaatttgcctgaagttgctatagttgcaattggtagaa
tccaaaaagttccgcatatcacagatgagggaactgtttatcctttgccagttatgaatg
taaacattggcgcggaccataggatcttagatggagcaacagtagcgagattctgcaacg
agtggaaatcttttgtcgaaaaccccgagctacttttgctgcgtatgaga
>PAFTOL008060
gggattgttgatgtaccattggcacagacaggagaaggtattgctgaatgtgaacttctc
aagtggtttgtgcaagagggtgatcaagttgaagaatttcaaccactttgtgaggttcaa
agtgataaagctaccattgaaatcactagccgttataagggaaaggttttacatattctg
cattctcctggcgatattgtaaaggtgggagaaacacttctgaaaattggtgtcgacgga
ttttctgctgagactatttctgattctccgtctgatc------ctgagattaatggccct
ggcaatctaggtgattcaagtactcaagcttcttcagtgaatcaagtattctgtacgcca
gctgttcggagccttrccagacaacttggaattaatataaatgatgtcagaggaagtggc
aaggatgggagaatattaaaagaagatgttcttaactatgttggtggcaaagatgctgat
gttgagccttctgcgtactcggattgctcaccgaagtcactggctgcgaggttgcagtat
aaagacgaaattttacagttaaggggattccaacgcgcaatggtcaagtcaatgacaatg
gctgcaagaattccacactttcattatgttgaagaactccactgtgatgcacttatggaa
cttaaggcatcttttcaaagggaaaattcggatcctagtataaagcacacttttcttcca
tttttggtaaaatcgctatcgatggcattgtctaaatatccccttctaaatagccacttc
aatgaggatttgcaagagttt--------------------------------c------
------------------------------------------------------------
------------------------------------------------------------
------------------------------------------------------------
------------------------------------------------------------
---------------------------------------------------------agg
ttaacattggcgcggaccataggatcttagatggagcaacagtagcgagattctgcaacg
agtggaaatcttttgtcgaaaaccctgagctacttttgctgcatatgaga
>PAFTOL008062
gggattgttgatgtaccattggcacagacaggagaaggtattgctgaatgtgaacttctc
aagtggtttgtgcaagagggggatcaagttgaagaatttcarccactttgtgaggttcaa
agtgataaagctaccattgaaatcactagccgttataagggaaaggttttacatattctg
cattctcctggcgatattgtaaaggtgggagaaacacttctgaaaattggtgtcgacgga
ttttctgctgagactatttctgattcttcatctgatc------ctgagattaatggccct
ggcaatctaggtgattcaagtactcaagcttcttcagtgaatcaagtattgtgtacgcca
gctgttcggagccttgccagacaacttggaattaatataaatgatgtcagaggaagtggc
aaggatgggagaatattaaaagaagatgttcttaactatgttggtggcaaagatgctgat
gttgagccttctgcgtactyggattgctcaccgaagtcactggctgcgakgttgcagtat
aaagacgaaattttacagttaaggggattccaacgcgcaatggtcaagtcaatgacaatg
gctgcaagaattccacacttycattatgttgaagaactccactgtggtgcacttatggaa
cttaaggcatcttttcaaagggataattcggatcctagtataaagcacacttttcttcca
tttttggtaaaatcgctatcgatggcattgtctaaatatccccttctaaatagccgcttc
aatgaggatttgcaagaggtcattataaaaggtttgcacaagatttctct---t------
------------------------------------------------------------
-----------ataaccaaagaaatttcaaggctacaacaattggcgatggacaacaaac
tgagtcatggtgacatatccagtggaacaattaccatcagtaacattggagcaattggtg
gcaaatttggttctccgctcattaatttgcctgaagttgctatagtcgcaattggtagaa
tccaaaaagttccacatatcacagatgagggaactgtttatcctttgccagttatgaatg
ttaacattggcgcggaccataggatcttagatggagcaacagtagcgagattctgcaacg
agtggaaatcttttgtcgaaaaccctgagctacttttgctgcacatgaga
>PAFTOL008063
gggattgttgatgtaccattggcacagacaggagaaggtattgctgaatgtgaacttctc
aagtggtttgtgcaagagggggatcaagttgaagaatttcaaccactttgtgaggttcaa
agtgataaagctaccattgaaatcactagccgttataagggaaaggttttacatattctg
cattctcctggcgatattgtaaaggtgggagaaacacttctgaaaattggtgtcgacgga
ttttctgctgagactatttctgattctccatctgatc------ctgagattaatggccct
ggcaatctaggtgcttcaagtactcaagcttcttcagtgaatcaagtattgtgtacgcca
gctgttcggagccttgccagacaacttggaattaatataaatgatgtcagaggaagtggc
aakgatgggagaatattaaaagaagatgttcttaactatgttggtggcaaagatgctgat
gttgagccttctgcgtactcggattgctcaccgaagtcactggctgcgaggtkgcagtat
aaagacgaaattttacagttaaggggattccaacgcgcaatggtcaagtcaatgacaatg
gctgcaagaattccacactttcattatgttgaagaactccactgtgatgcacttatggaa
cttaaggcatcttttcaaagggataattcggatcctagtataaagcacacttttcttcca
tttttggtaaaatcgctatcgatggcattgtctaaatatccccttctaaatagccgcttc
aatgaggatttgcaagaggtcattataaaaggtttgcacaagatttctct---t------
------------------------------------------------------------
-----------ataaccaaagaaatttcaaggctacaacaattggcgatggacaacaaac
tgagtcatggtgacatatccggtggaacaattaccatcagtaacattggagcaattggtg
gcaaatttggttctccgctcattaatttgcctgaagttgctatagtcgcaattggtagaa
tccaaaaagttccacatatcacagacgagggaactgtttatcctttgccagttatgaatg
tgagt-------------------------------------------------------
--------------------------------------------------
>PAFTOL008084
gggattgttgatgtaccattggcacagacaggagaaggtattgctgaatgtgaacttctc
aagtggtttgtgcaggaaggggatcaagttgaagaatttcaaccactttgtgaggttcaa
agtgataaagctaccattgaaatcactagccgttacaagggaaaagttttacatattctg
cattctcctggtgatgttgtaaaggtgggagaaacacttctgaaagttgctgtygacgga
ttttctgctgagactatttccgattctctgtctgatc------ctgagagtaatggccct
agcaatctaggtgattcaagtactccagcttcttcagtgagtcaagtactttgtacgcca
gctgttcggaaccttgccaaacaacttggaattaatattagtgatgtaaaaggaagtggc
aaggatgggagaatactaaaagaagatgttcttaattatgttggtggcaaagatattgat
gttgaaccttctgcgtactctgattactcacctcaatcagtggctgagaggttccaatat
aaggaygaaattttacagctaaggggattccaacgtgcaatggtcaagtcgatgacaatg
gctgcaagaattccacactttcattatgttgaagaaatccactgtgacgcacttgtggaa
cttaagacgtcttttcaaagggaraatttggatcctagtataaagcacacttttcttcca
tttttggtaaaatcactatcaatggcattgtctaaatatccccttctaaatagccgcttt
aatgaggatctgcaagaggtcattataaaaggttcgtgcatgatttctct---t------
------------------------------------------------------------
-----------ataaccaaagaaatttcaaggctacagcaattggcactggacaacaaac
tgagycatgatgacatctccggtggaacaattaccatcagtaacattggagcaattggag
gcaaatttggttctccgctcattaatttrcctgaagttgctataattgcaattggtagaa
tccaaaaagttccacatwtcacagatgagggaactgtttatcctttgccagttatgaatg
ttgayattggtgcggaccatagggtcttagatggagcaacagtggcgagattctgcaacg
agtggaagtcttttgtcgaaaaccccrwgctacttttgctgcatatgaga
>PAFTOL008417
gggattgttgatgtaccattggcacagacaggagaaggtattgctgaatgtgaacttctc
aagtggtttgtgcaagagggtgatcaagttgaagaatttcaaccactttgtgaggttcaa
agtgataaagctaccattgaaatcactagccgytataagggaaaggttttacatattctg
cattctcctggcgatattgtaaaggtttaagaaacacttctgaaaattggtgtcgacgga
ttttctgctgagactatttctgattctccgtcggatc------ctgagattaatggccct
ggcaatctaggtgattcaagtactcaagcttcttcagtgaatcaagtattctgtacgcca
gctgttcggagccttgccagacaacttggaattaatataaatgatgtcagaggaagtggc
aaggatgggagaatattaaaagaagatgttcttaactatgttggtggcaaagatgctgat
gttgagccttctgcgtactcggattgctcaccgaagtcactggctgcgaggttgcagtat
aaagacgaaattttacagttaaggggattccaacgcgcaatggtcaagtcaatgacaatg
gctgcaagaattccacactttcattatgttgaagaactccactgtgatgcacttatggaa
cttaaggcatcttttcaaagggaaaattcggatcctagtataaagcacacttttcttcca
tttttggtaaaatcgctatcgatggcattgtctaaatatccccttctaaatagccgcttc
aatgaggatttgcaagaggttattataaaaggtttgcgcaagatttctct---t------
------------------------------------------------------------
-----------ataaccaaagaaatttcaaggctacaacaattggcgatggacaacaaac
tgagtcatggtgacatatccagtggaacaattaccatcagtaacattggagcaattggtg
gcaaatttggttctccgctcatcaatttgcctgaagttgctatagttgcaattggtagaa
tccaaaaagttccacatatcacagatgagggaactgtttatcctttgccagttatgaatg
tgagt-------------------------------------------------------
--------------------------------------------------
>PAFTOL008419
gggattgttgatgtaccattggcacagacaggagaaggtattgctgaatgtgaacttctc
aagtggtttgtgcaagagggggaccaagttgaagaatttcaaccactttgtgaggttcaa
agtgataaagctaccattgaaatcactagccgttataagggaaaggttttacatattctg
cattctcctggcgatattgtaaaggtgggagaaacacttctgaaaattggtgtcgacgga
ttttctgctgagactatttctgattctccgtctgatc------ctgagattaatggccct
ggcaatctaggtgattcaagtactcaagcttcttcagtgagtcaagtattgtgtacgcca
gctgttcggagccttgccaaacaacttggaattaatataaatgatgtcagaggaagtggc
aaggatgggagaatattaaaagaagatgttcttaactatgttggtggcaaagatgttgat
gttgagccttctgcgtactcggattgctcacctaagtcactggctgcgaggttgcagtat
aaagacgaaattttacagttmaggggattccaacgcgcaatggtcaagtcaatgacaatg
gctgcaagaattccacactttcattatgttgaagaactccactgtgatgcacttatggaa
cttaaggcatcttttcaaagggaaaattcggatcctagtataaagcacacttttcttcca
tttttggtaaaatcgctgtcgatggcattgtctaaatatccccttctaaatagccgcttc
aatgaggatctgcaagaggtcattataaaaggtttgcgcaagatttctct---t------
------------------------------------------------------------
-----------ataaccaaagaaatttcaaggctgcaacaattggcaatggacaacaaac
tcagtcatggtgacatatccagtggaacaattaccatcagtaacattggagcaattggtg
gcaaatttggttctccgctcattaatttgcctgaagttgctatagttgcaattggtagaa
tccaaaaagttccacgtatcacagatgagggaactgtttatcctttgccagttatgaatg
tgagt-------------------------------------------------------
--------------------------------------------------
>PAFTOL008421
gggattgttgatgtaccattggcacagacaggagaaggtattgctgattgtgaacttctg
aaatggtttgtgcaagagggggatcaagttgaagaatttcaaccactttgtgaggttcaa
agtgataaagctaccattgaaatcactagccgttataagggaaaggttttacatattctg
cattctcctggaagcattgtaaaggtgggagaaacacttctgaaaattggtgtcgatgga
ttttctgctgggactatttccgattctctgtctgatc------ctgagattaatggccct
ggcaatctaggtgattcaagtactcaagcttcttcagtgagtcaagtactgtgtacgcca
gctgttcggagccttgccaaacagcttggaattaatataaatgatgtcagaggaactggc
aaggatgggaggatactaaaagaagatgttcttaactatgttggtgggaaagatgttgat
gttgagcgttctgagtattcggattgcccacctcagtcagtgggtgagaggttgcagtat
aaagatgaaattttacagttaaggggattccaacgcgcaatggtcaaatcaatgacaatg
gctgcaaggattccacactttcattatgttgaagaactccgctgtgatgcacttatggaa
cttaaggcatcttttcaaagggaaaatttggatcctagtatcaagcacacttttcttcca
tttttggtaaaatcgctatcgttggcattgtctaaatatccccttctaaatagccgcttc
aatgaggatctacaagaggtcattataaaaggtttccgcaatatttctct---t------
------------------------------------------------------------
-----------ataaccaaagaaatttcaaggctgcaacaattggcaatggataacaaac
tgagtcatggtgacatatccagtggaacaattaccgtcagtaacattggagcaattggtg
gtaaatttggttctccgctcattaatttgcctgaagttgctatagttgcacttggtcgaa
tccaaaaagttccacatatcacagatgagggaactgtttatcctttgccagttatgaatg
tgagt-------------------------------------------------------
--------------------------------------------------
>PAFTOL008422
gggattgttgatgtaccattggcgcagacaggagaaggtattgctgattgtgaacttctc
aaatggtttgtgcaagaggtgagtcaaat-------------------------------
-------------------------------------atgtcaagaagttatgtctgtgg
cactctt-------------------------------------------------gaac
tatgctgctgagactatttccgattctctgtctgatc------ctgagattaatggccct
ggcaatctaggtgattcaagtactcaagcttcttcagtgagtcaagtactgtgtacgcca
gctgttcggagccttgccaaacaacttgggattaatataaatgatgtcagaggaactggc
aaggatgggaggatattaaaagaagatgttcttaaatatgttggtggcaaagatgttgat
gttgagcgttctgcgtattcggagtgcccacctcagtcagtggctgaaaggttgcagtat
aaagacgaaattttacagctaagg------------------------------------
------------------------------------------------------------
------------------------------------------------------------
------------------------------------------------------------
------------------------------------------------------------
------------------------------------------------------------
-----------ataaccaaagaaatttcaaggctacaacaattggcaatggacaacaaac
tgggtcatggtgacatatccggtggaacaattactgtcagtaacattggagcaattggtg
gcaaatttggttctccgctcattaatttgcctgaagttgctatagttgcaattggtcgaa
tccaaaaagttccacatatcacagatgagggaactgtttatcctttgccagttatgaatg
tgagt-------------------------------------------------------
--------------------------------------------------
>PAFTOL008423
gggattgttgatgtaccattggcacagacaggagaaggtattgctgaatgtgaacttctt
aactggtttgtgcaagagggggatcaagttgaagaatttcaaccactttgtgaggttcaa
agtgataaagctaccattgaaatcactagccgttataagggaaaggttttacatattctg
cattctcctggcaatattgtaaaggtgggagaaacacttctgaaaattggtgtcaacgga
ttttctgctgagactatttccgattctctgtctgatc------ctgagattaatggccct
ggcaatctaggtgattcaagtactcaagcttcttcagtgagtcaagtactgtgtacacca
gctgttcggagccttgccaaacaacttggaattaatataaatgatgtcagaggaagtggc
aaggatgggagaatattaaaagaagatgttcttaactatgttggtggcaaagatgttgat
gctgagccttctgcatactcggattgctcacctcaatcagtggctgagaggttgcagtat
aaagacgaagttttgcagttaaggggattccaacgcgcaatggtcaagtcaatgacaatg
gctgcaaaaattccccactttcattatgttgaagaactccactgtgatgcacttatggaa
cttaagacatctttccaaagggaaaattcggatcctagtataaagcacacttttcttcca
tttttggtaaaatcgctatcggtggcattgtctacatatccccttctaaatagccgcttc
aatgaggatctacaagaggtcattataaaaggttcgcgcatgatttctct---t------
------------------------------------------------------------
-----------ataaccaaagaaatttcaaggctacaacaattggcaatggacaacaaac
tgagtcatggtgacatatccggtggaacaattaccgtcagtaacattggagcaattggtg
gcaaatttggttctccgctcattaatttgcctgaagttgctataattgcaattggtagaa
tccaaaaagctccgcatatcacagatgagggaactgtttatcctttgccagttatgaatg
tgagt-------------------------------------------------------
--------------------------------------------------
>PAFTOL008436
gggattgttgatgtaccattggcacagacaggagaaggtattgctgaatgtgaacttctc
aagtggtttgtgcaggagggggatcaagttgaagaatttcaaccactttgtgaggttcaa
agtgataaagctaccattgaaatcactagccgttataagggaaaggttttacatattctg
cattctcctggcactattgtaaaggtgggagaaactcttctgaaaattggtgtcgacggg
ttttctgctgagactatttccgattctctgtctgatc------ctgagattaatggccct
ggcaatctaggtgattcaagtactcaagcttcttcaatgagtcaagtactgtgtacgcca
gctgttcggagccttgccaaacaacttggaattaatataaatgatgtcagaggaagtggc
aaggatgggagaatattaaaagaagatgttcttaactatgttggtggcaaagatgttgat
gttgagccttctgcgtgctcggattgctcacctcagtcagtggctgagaggttgcagtat
aaagacgaaattttacagttmaggggattccaacgcgcaatggtcaagtcaatgacaatg
gctgcaagaattccacactttcattatgttgaagaactccactgtgatgcacttatggaa
cttaaggcatcttttcaaagggaaaattcggatcctagtataaagcatacttttcttcca
tttttggtaaaatcgctatcgatggcattgtctaaatatccccttctaagtagccgcttc
aatgaggatctacaagaggtcattataaaaggtttgcacaagatttctct---t------
------------------------------------------------------------
-----------ataaccaaagaaatttcaaggctacaacaattggcaatggacaacaaac
tgagtcatggtgacatatccggtggaacaattaccgtcagtaacattggagcaattggtg
gcaaatttggttctccactcattaatttgcctgaagttgctatagttgcaatcggtagaa
tccaaaaagttccacatatcacagatgagggaactgtttatcctttgccagttatgaatg
tgagt-------------------------------------------------------
--------------------------------------------------
>PAFTOL008439
gggattgttgatgtaccattggcacagacaggagaaggtattgccgaatgtgaacttctc
aaktggtttgtgcaggaggkggatcaagtcgaagaatttcaaccactttgtgaggttcaa
agtgataaagctaccattgaaatcactagccggtataagggaatggttttacatattctg
cattctcctggcaatattgtamaggtgggagaaacacttctgaaaattggtgtcgacgga
ttttctgctgagactatttcggattatctgtctgatc------gtgagattaatggccyt
ggcaatctaggtgattcaagtacccaagcttcttcagtgagtcaagtactgtgtacgcca
gctgttcggagccttgccaaacaacttggaattaatataaatgatgtyaaaggaagtggc
aaggatgggagaatactaaaagaagatgttcttaactatgttggtggcaaagatgttgat
gttgagccttctgcgtactcggattgctcacctcaatcagtggctgasaggttgcagtat
aaagacgaaattttacagttaaggggattccaacgcgcaatggtmaagtcaatgacaatg
gctgcaagaattccacactttcattatgttgaagaacttcactgtgatgcactwatmgaa
cttaaggcatcttttcaaagggaaaattcggatcctagtataaagcacacttttctacca
tttttggtaaaatcgctatcgatgacattrtctaaatatccccttctaaatagccgcttc
aatgaggatctacaagaggtcattataaaaggtttgcgcaagatttctct---k------
------------------------------------------------------------
-----------ataaccaaagaaatttcraggctacaacwattggcaatggacaacaaac
tgagtcatgatgacatatctggtggaacaattaccgtyagtaacattggwgcaattggtg
gmaaatttggttctccgctcattaatttgcctgaagttgctataattgcaattggyagaa
tccaaaaagttccacatatcacagatgagggaactgtttatcctttgccagttataaatg
tgagt-------------------------------------------------------
--------------------------------------------------
>PAFTOL008881
gggattgttgatgtaccattggcacagacaggagaaggtattgctgaatgtgaacttctc
aagtggtttgtgcaagagggggatcaagttgaagaatttcaaccactttgtgaggttcaa
agtgataaagctaccattgaaatcactagccgttataagggaaaggttttacatrttatg
catgctcctggcaatattgtaaaggt----------------------------------
------------------------------------------------------------
--------atgcagcacagtagctcaagcttcttcagtgagtcaagtactgtgtacrcca
gctgttcggagtcttgccaaacaacttggaattaatataaatgatrtcagaggaagtggc
aaggatgggagaatcttaaaagaagatgttcttaactatgttggtggcaaagatgttgat
gttgagccttytgcgtactcggattgctcaccgcagtcagtggctgagaggttgcagtat
aaagacgaaattttacagttaaggggattccaacgggcaatggtcaagtcaatgacaatg
gctgctagaattccgcactttcattatgttgaagaactccactgtgatgcacttatggaa
cttaaggcatcttttcaaagggaaaattcggatcctagtataaagcatacttttcttcca
tttttggtaaaatcgctatcgatggcattgtctaaatatccccttctaaatagccgcttc
aatgaggatctacaagaggtcattataaaaggtttgcgcaagatttctct---t------
------------------------------------------------------------
-----------ataaccaaagaaatttcaaggctacaacaattggcaatggacaacaaac
tgagtcatggtgacatatccggtggaacaattaccgtcagtaacattggagcaattggtg
gcaaatttggttctccgctcattaatttgcctgaagctgcgatagttgcaattggtagaa
ttcaaaaagttccacatatcacagatgagggaactgtttatcctttgccagtgatgaatg
tgagt-------------------------------------------------------
--------------------------------------------------
>PAFTOL009175
------------------------------------------------------------
------------------------------------------------------------
------------------------------------------------------------
------------------------------------------------------------
------------------------------------------------------------
---------------------------gcttcttcaatgagtcaagtactgtgtacgcca
gctgttcggagccttgccaaacaacttggaattaatataaatgatgtcagaggaagtggc
acggatgggagaatattaaaagaagatgttcttgactatgttggtggcaaagatgttgat
gttgagccttctgcgtactcggattgctcacctcagtcagtggctgtgaggttgcagtat
aaagacgaaattttacagttaaggggattccagcgcgcaatggtcaagtcaatgacaatg
gctgcaagaattccacactttcattatgttgaagaactccactgtgatgcacttatggaa
cttaaggcatcttttcaaagggaaaattcggatcctagtataaagcacacttttcttcca
tttttggtaaaatcgtta------------------------------------------
------------------------------------------------------------
------------------------------------------------------------
------------------------------------------------------------
------------------------------------------------------------
------------------------------------------------------------
------------------------------------------------------------
------------------------------------------------------------
--------------------------------------------------
>PAFTOL009179
gggattgttgatgtaccattggcacagacaggagaaggtattgctgaatgtgaacttctc
aagtkgtttgtgcaagakgtgagtcaa---------------------------------
------------------------------------------------------------
------------------------------------------------------------
------------------------------------------------------------
------------------------------------------------------------
------------------------------------------------------------
------------------------------------------------------------
------------------------------------------------------------
------------------------------------------------------------
------------------------------------------------------------
------------------------------------------------------------
------------------------------------------------------------
------------------------------------------------------------
------------------------------------------------------------
-----------ataaccaaacaaatttcaaggctacaacaattggcaatggacaacaaac
tgagtcatggtgacatatccagtggaacaattaccatcagtaacattggagcaattggtg
gcaaatttggttctccgctcattaatttgcctgaagttgctatagttgcaattggtagaa
tccaaaaagttccacgtatcacagatgagggaactgtttatcccttgccagttatgaatg
tgagt-------------------------------------------------------
--------------------------------------------------
>PAFTOL009181
gggattgttgatgtaccattggcacagacaggagaaggtattgctgaatgtgaacttctc
aagtggtttgtgcaagaggtgagtcaa---------------------------------
------------------------------------------------------------
------------aacatatttcaggtgggagaaacacttctgaaaattggtgtcgacgga
ttttcttctgagactatttctgattctccgtctgatc------ctgagattaatgaccct
ggcaatctaggtgattcaagtactcaagcttcttcagtgagtcaagtattgtgtacgcca
gctgttcggagccttgccaaacaacttggaattaatataaatgatgtcagaggaagtggc
aaggatgggagaatattaaaagaagatgttcttaactatgttggtggcaaagatgttgat
gttgagccttctgcgtactcgggttgctcacctaagtcactggctgygagkttgcakaat
aaagacgaaattttacagttaagg------------------------------------
------------------------------------------------------------
------------------------------------------------------------
------------------------------------------------------------
------------------------------------------------------------
------------------------------------------------------------
------------------------------------------------------------
------------------------------------------------------------
------------------------------------------------------------
------------------------------------------------------------
------------------------------------------------------------
--------------------------------------------------
>PAFTOL009183
------------------------------------------------------------
------------------------------------------------------------
------------------------------------------------------------
------------------------------------------------------------
------------------------------------------------------------
------------------------------------------------------------
------------------------------------------------------------
------------------------------------------------------------
------------------------------------------------------------
------------------ttcaggggattccaacgcgcaatggtcaagtcaatgacaatg
gctgcaagaattccacactttcattatgttgaagaactccactgtgatgcacttatggaa
cttaaggcatcttttcaaagggaaaattcggatcctagtataaagcacacttttcttcca
tttttggtaaaatcgctatcgatggcattgtctaaatatccccttctaaatagccgcttc
aatgaggatctgcaagag------------------------------------------
------------------------------------------------------------
------------------------------------------------------------
------------------------------------------------------------
------------------------------------------------------------
------------------------------------------------------------
------------------------------------------------------------
--------------------------------------------------
>PAFTOL009185
gggattgttgatgtaccattggcacagacaggagaaggtattgctgaatgtgaacttctc
aagtggtttgtgcaagagggggatcaagttgaagaatttcaaccactttgtgaggttcaa
agtgataaagctaccattgaaatcactagccgttataagggaaaggttttacatattctg
cattctcctggcaatattgtaaaggtgggagaaacacttctgaaaattggtgccgacgga
ttttctgctgagactagttccgattctctgtctgatc------ctgagattaataaccct
ggcaatctaggtgattcaagtactcaagcttcttcagtgagtcaagtactgtgtacgcca
gctgttcggagccttgccaaacaacttggaattaatataaatgatgtcagaggaagtggc
aaggatgggagaatattaaaagaagatgttcttaactatgttagtggcaaagatgttgat
gttgagccttctgcgtactcagattgctcacctcagtcagtggctgagaggttgcagtat
aaagatgaaattttacagttaaggggattccaacgcacaatggtcaagtcaatgacaatg
gctgcaagaattccgcactttcattatgttgaagaactccactgtgatgcacttttggaa
cttaaggcatcgtttcaaagagaaaattcggatcctagtataaagcacactcttcttcca
tttttggtaaaatcgctttcgatgtcattgtctaaatatccccttctaaatagccgcttc
aatgaggatctacaagaggtcattgtaaaaggtttgtgcaagatttctct---t------
------------------------------------------------------------
-----------ataaccaaagaaatttcaaggctacaacaattggcaatggacaacaaac
tgagtcatggtgacgtatccggtggaacaattaccgtcagtaacattggagcaattggtg
gcaaatttggttctccactcattaatttgcctgaagttgctatagttgcaattggtagaa
tccaaaaagttccacatatcacagatgagggaactgtttatcctttgccagttatgaatg
tgagt-------------------------------------------------------
--------------------------------------------------
>PAFTOL009187
gggattgttgatgtaccattggcacagacaggagaaggtattgctgaatgtgaacttctc
aagtggtttgtgcaagagggggatcaagttgaagaatttcaaccactttgtgaggttcaa
agtgataaagctaccattgaaatcactagccgttataagggaaaggttttacatattctg
cattctcctggcaatattgtaaaggtgggagaaacacttctgaaaattggtgtcgacgga
ctttctgctgagactatttccgattctctgtctgatc------ctgagattaatggccct
gccaatctaggtgattcaagtactcaagcttcttcagtgagtcaagtactgtgtacacca
gctgttcggagccttgccaaacaacttggaattaatataaatgatgtcagaggaagtggc
aaggatgggagaatattaaaagaagatgttcttaactatgttggtggcaaagatgttgat
gttgagccttctgcgtactcagattgctcacctcagtcagtggctgagaggttgcagtat
aaagacgaaattttacagttaaggggattccaacgcgcaatggtcaagtcaatgacaatg
gctgcaagaattccacactttcattatgttgaagaactccactgtgatgcacttatggaa
cttaagacatcttttcaaagggaaaattcggatcctagtataaagcacacttttcttcca
tttttggtaaaatcgctatcgatggcattgtctaaatatccccttctaaatagccgcttc
aatgaggatctacaagaggtcattataaaaggttcgcgaatgatttctct---t------
------------------------------------------------------------
-----------atagccaaagaaatgtcaaggctacaacaattggcaatggacaacaaac
tgagtcatggtgacatatccggtggaacaattaccgtcagtaacattggagcaattggtg
gcaaatttggttctccgctcattaatttgcctgaagttgctatagttgcaattggtagaa
tccaacaagttccacatatcacagatgagggaactgtttatcctttgccagttatgaatg
tgagt-------------------------------------------------------
--------------------------------------------------
>PAFTOL009189
gggattgttgatgtaccattggcacagacaggagaaggtattgctgaatgtgaacttctc
aagtggtttgtgcaagaggtgagtcaa---------------------------------
------------------------------------------------------------
------------------------------------------------------------
------------------tctgattctccgtctgatc------ctgagattaatggccct
ggcaatctaggtgattcaagtactcaagcttcttcagtgaatcaagtattgtgtacgcca
gctgttcggagccttgccaaacaacttggaattaatttaaatgatgtcagaggaagtggc
aaggatgggagaatattaaaagaagatgttcttaactatgttggtggcaaaggtgttgat
gttgagccttctgcgtactcggattgctcacctaagtcattggctgcgaggttgcagtat
aaagacgaaattttacagttaaggggattccaacgcgcaatggtcaagtcaatgacaatg
gctgcaagaattccacactttcattatgttgaagaactccactgtgatgcacttatggaa
cttaaggcatcttttcaaagggaaaattcagatcctagtataaagcacacttttcttcca
tttttggtaaaatcgctatcgatggcattgtctaaatatccccttctaaatagccgcttc
actgaggatctgcaagaggtcattataaaa------------------------------
------------------------------------------------------------
-----------ataaccaaagaaatttcaaggctacaacaattggcaatggacaacaaac
tgagtcatggtgacatatccagtggaacaattaccatcagtaacattggagcaattggtg
gcaaatttggttctccgctcattaatttgcctgaagttgctatagttgcaattggtagaa
tccaaaaagttccacgtatcacagatgagggaactgtttatccgttgccagttatgaatg
tgagt-------------------------------------------------------
--------------------------------------------------
>PAFTOL009191
gggattgttgatgtaccattggcacagacaggagaaggtattgctgaatgtgaacttctc
aagtggtttgtgcaggagggggatcaagttgaagaatttcaaccactttgtgaggttcaa
agtgataaagctaccattgaaatcactagccgttataagggaaaggttttacatattctg
cattctcctggcgatattgtaaaggtgggagaaacacttctgaaaattggtgtcgacgga
ttttctgctgagactatttctgattctccgtctgatc------ctgagattaatggccct
ggcaatctaggtgcttcaagtactcaggcttcttcagtgaatcaagtattgtgtacgcca
gctgttcggagccttgccaagcaacttggaattaatttaaatgatgtcagaggaagtggc
aaggatgggagaatattaaaagaagatgttcttaactatgttggtggcaaagatgttgat
gttgagccttctgcgtactcggattgctcacctaagtcactggctgcgaggttgcagtat
aaagacgaaattttacagttaaggggattccaacgcgcaatggtcaagtcaatgacaatg
gctgcaagaattccacactttcattatgttgaagaactccactgtgatgcacttatggaa
cttaaggcatgttttcaaagggaaaattcagatcctagtataaagcacacttttcttcca
tttttggtaaaatcgctatcgatggcattgtctaaacatccccttctaaatagccgcttc
aatgaggatctgcaagaggtcattataaaaggtttgcgcaagatttctct---t------
------------------------------------------------------------
-----------ataaccaaagaaatttcaaggctacaacaattggcaatggacaacaaac
tgagtcatggtgacatatccagtggaacaattaccatcagtaacattggagcaattggtg
gcaaatttggttctccgctcattaatttgcctgaagttgctatagttgcaattggtagaa
tccaaaaagttccacgtatcacagatgagggaactgtttatcctttgccagtaatgaatg
ttaacattggcgcggaccataggatcttagatggagcaacagtagcgagattctgcaacg
agtggaaatcttttgtcgaaaaccctgagctacttttgcttcatatgaga
>PAFTOL009193
gggattgttgatgtaccattggcacagacaggagaaggtattgctgattgtgaacttctc
aaatggtttgtgcaagagggcgatcaagttgaagaatttcaaccactttgtgaggttcaa
agtgataaagctaccattgaaatcactagccgttataagggaaaggttttacatattctg
cattctcctggaagcattgtaaaggtgggagaaacacttctgaaaattggtgtcgatgga
ttttctgctgagactatttccgattctctytctgatc------ctgagattaatgcccct
ggcaatctaggtgattcaagtactcaagcttcttcagtgagtcaagtactgtgtacgcca
gctgttcggagccttgccaaacaacttggaattaatataaatgatgtcagaggaactggc
aaggatgggaggatattaaaagaagatgttcttaactatgttggtggcaaagatgttgat
gttgagcgttctgcatattcggattacccacctcagtcagtggctaagaggttgcagtat
aaagacgaaattttacagttaaggggattccaacgcgcaatggtcaaatcaatgacaatg
gctgcaaggattccacactttcattatgttgaagaactccactgtgatgcacttatggaa
cttaaggcatcttttcaaagggaaaattcggatcctagtataaagcacacttttcttcca
tttttggtaaaatcgctatcgatggcattgtctaaatatccccttctaaatagccgcttc
aatgaggatctacaagaggtcattataaaagg---------------------t------
------------------------------------------------------------
-----------ataaccaaagaaatttcaaggctacaacaattggcaatggacaacaaac
tgagtcatggtgacatatccggtggaacaataaccatcagtaacattggagcaattggtg
gcaaatttggttctccgctcattaatttgcctgaagttgctatagttgcaattggccgaa
tccaaaaagttccacatatcacagatgaggaaactgtttatcctttggcagttatgaatg
ttaacattggcgcggaccataggatcttggatggagcaacagtagcgagattctgcaatg
agtggaaatcttttgtcgaaaaccccgagctacttttgctgcgtatg---
>PAFTOL009195
gggattgttgatgtaccattggcacagacaggagaaggtattgctgaatgtgaacttctc
aagtggtttgtgcaagagggggatcaagttgaagaatttcaaccactttgtgaggttcaa
agtgacaaagctaccattgaaatcactagccgttataagggaaaggttttacatattctg
cattctcctggcgatattgtaaaggtgggagaaacacttctgaaaattggtgtcgacgga
ttttctgctgagactatttctgattctccgtctgatc------ctgagattaatgaccct
ggcagtctaggtgattcaagtactcaagcttcttcagtgagtcaagtattgtgtacgcca
gctgttcggagccttgccaaacaacttggaattaatataaatgatttcagaggaagtggc
aaggatgggagaatattaaaagaagatgttcttaactatgttggtggcaaagatgttgat
gttgagccttctgcgtactcgggttgctcacctaagtcactggctgcgaggttgcagtat
aaagacgaaattttacagttaagaggattccaacgcgcaatggtcaagtcaatgacaatg
gctgcaagaattccacactttcattatgttgaagaactccactgtgatgcacttatggaa
cttaaggcatcttttcaaagggaaaattcggatcctagtataaagcacacttttcttcca
tttttggtaaaatcgctatcgatggcattgtctaaatatccccttctaaatagccgcttc
aatgaggatctgcaagaggtcattataaaaggtttgcgcaagatttctgt---t------
------------------------------------------------------------
-----------ataaccaaacaaatttcaaggctacaacaattggcaatggacaacaaac
tgagtcatggtgacatatccagtggaacaattaccatcagtaatattggagcaattggtg
gcaaatttggttctccgctcattaatttgcctgaagttgccatagttgcaattggtagaa
tccaaaaagttccacgtatcacagatgagggaactgtttatcccttgccagttatgaatg
tkaacatcggcgcggaccataggatcttagatggagcaacagtagcaagattctgcaacg
agtggaaatcttttgtcgaaaaccctgagctacttttgctgcatatgaga
>PAFTOL009197
gggattgttgatgtaccattggcacagacaggagaaggtattgctgaatgtgaacttctc
aagtggtttgtgcaagaggtgagtcaa---------------------------------
------------------------------------------------------------
------------------------------------------------------------
------------------------------------------------------------
------------------------------------------------------------
------------------------------------------------------------
------------------------------------------------------------
------------------------------------------------------------
------------------------------------------------------------
------------------------------------------------------------
------------------------------------------------------------
------------------------------------------------------------
------------------------------------------------------------
------------------------------------------------------------
------------------------------------------------------------
------------------------------------------------------------
------------------------------------------------------------
------------------------------------------------------------
------------------------------------------------------------
--------------------------------------------------
>PAFTOL009199
gggattgttgatgtaccattggcacagacaggagaaggtattgctgaatgtgaacttctc
aagtggtttgtgcaagagggggatcaagttgaagaatttcaaccactttgtgaggttcaa
agtgataaagctaccattgaaatcactagccgttataagggaaaggttttacatattctg
cattctcctggtgatattgtaaaggtgggagaaacacttctgaaaattggtgtcgacgga
ttttctgctgagactatttctgattctccgtctgatc------ctgagattaatggccct
ggcaatctaggtgattcaagtactcaagcttcttcagtgaatcaagtattctgtacgcca
gctgttcggagccttgccagacaacttggaattaatataaatgatgtcagaggaagtggc
aaggatgggagaatattaaaagaagatgttcttaactatgttggtggcaaagatgctgat
gttgagccttctgcgtactcggattgctcaccgaagtcactggctgcgaggttgcagtat
aaagacgaaattttacagttaaggggattccaacgcgcaatggtcaagtcaatgacaatg
gctgcaagaattccacactttcattatgttgaagaactccactgtgatgcacttatggaa
cttaaggcatcttttcaaagggaaaattcggatcctagtataaagcacacttttcttcca
tttttggtaaaatcgctatcgatggcattgtctaaatatccccttctaaatagccgcttc
aatgaggatttgcaagaggtcattataaaaggtttgcgcaagatttctct---t------
------------------------------------------------------------
-----------ataaccaaagaaatttcaaggctacaacaattggcgatggacaacaaac
tgagtcatggtgacatatccagtggaacaattaccatcagtaacattggagcaattggtg
gcaaatttggttctccgctcattaatttgcctgaagttgctatagttgcaattggtagaa
tccaaaaagttccacatatcacagatgagggaactgtttatcctttgccagttatgaatg
ttaacattggcgcggaccataggatcttagatggagcaacagtagcgagattctgcaacg
agtggaaatcttttgtcgaaaaccctgagctacttttgctgcatatgaga
>PAFTOL009203
gggattgttgatgtaccattggcacagacaggagaaggtattgctgaatgtgaacttctc
aagtggtttgtgcaagagggggatcaagttgaagaatttcaaccactttgtgaggttcaa
agtgacaaagctaccattgaaatcactagccgttataagggaaaggttttacatattctg
cattctcctggcgatattgtaaaggtgggagaaacacttctgaaaattggtgtcgacgga
ttttctgctgagactatttctgattctccgtctgatc------ctgagattaatgaccct
ggcaatctaggtgattcaagtactcaagcttcttcagtgagtcaagtattgtgtacgcca
gctgttcggagccttgccaaacaacttggaattaatataaatgatgtcagaggaagtggc
aaggatgggagaatattaaaagaagatgttcttaactatgttggtggcaaagatgttgat
gttgagccttctgcgtactcgggttgcttacctaagtcagtggctgcgaggttgcagtat
aaagacgaaattttacagttaagaggattccaacgcgcaatggtcaagtcaatgacaatg
gctgcaagaattccacactttcattatgttgaagaactccactgtgatgcacttatggaa
cttaaggcatcttttcaaagggaaaattcggatcctagtataaagcacacttttcttcca
tttttggtaaaatcgctatcgatggcattgtctaaatatccccttctaaatagcctcttc
aatgaggatctgcaagaggtcattataaaaggtttgcgcaagatttctct---t------
------------------------------------------------------------
-----------ataaccaaagaaatttcaaggctacaacaattggcaatggacaacaaac
tgagtcatggtgacatatccagtggaacaattaccatcagtaatattggagcaattggtg
gcaaatttggttctccgctcattaatttgcctgaagttgccatagttgcaattggtagaa
tccaaaaagttccacgtatcacagatgagggaactgtttatcccttgccagttatgaatg
tgagt-------------------------------------------------------
--------------------------------------------------
>PAFTOL009205
gggattgttgatgtaccattggcacagacaggagaaggtattgctgaatgtgaacttctc
aagtggtttgtgcaagagggggatcaagttgaagaatttcaaccactttgtgaggttcaa
agtgataaagctaccattgaaatcactagccgttataagggaaaggttttacatattctg
cattctcctggaaatattgtaaaggtgggagaaacacttctgaaaattggtgtcgatgga
ttttctgctgagactatttccgattctgtgtctgatc------ctgagattaatagccct
ggcaatctaggtgattcaagtactcaagcttcttcagtgagtcaagtactgtgtacacca
gctgttcggagccttgccaaacaacttggaattaatataaatgatgtcagaggaagtggc
aaggatgggagaatattaaaagaagatgttcttaactatgttggtggcaaagatgttgat
gttgagccttctgcgtactcggattgctcacctcagtcagtggctgagaggttgcagtat
aaagacgaaattttacagttaaggggattccaacgcgcaatggtcaagtcaatgacaatg
gctgcaagaattccgcactttcattatgttgaagaactccactgtgatgcacttatggaa
cttaaggcatcttttcaaagggaaaattcggatcctagtataaagcacacttttcttcca
tttttggtaaaatmgctatcgatggcattgtctaaatatccccttctaaatagccgcttc
aatgaggatctacaagaggtcattataaaaggtttgtgcaagatttctct---t------
------------------------------------------------------------
-----------ataaccaaagaaatttcaaggctacaacaattggcaatggacaacaaac
tgagtcatggtgacatatccggtggaacaattaccgtcagtaacattggagcaattggtg
gcaaatttggttctccgctcattaatttgcctgaagttgctatagttgcaattggtagaa
tccaaaaagttccacatatcacagatgagggaactgtttatcctttgccagttatgaatg
ttaacattggcgcggaccataggatcttagatggagcaacagtagcgagattctgcaacg
agtggaaatcttttgtcgaaaaccccgagctccttttgctgtgtatgaga
>PAFTOL009207
gggattgttgatgtaccattggcacagacaggagaaggtattgctgaatgtgaacttctc
aagtggtttgtgcaggaagtaagtcaa---------------------------------
------------------------------------------------------------
------------------------------------------------------------
------------------------------------------------------------
------------------------------------------------------------
------------------------------------------------------------
------------------------------------------------------------
------------------------------------------------------------
------------------ttcaggggattccaacgtgcaatggtcaagtcgatgacaatg
gctgcaagaattccacactttcattatgttgaagaaatccactgtgacgcacttgtggaa
cttaagacgtcttttcaaagggaaaatttggatcctagtataaagcacacttttcttcca
tttttggtaaaatcactatcaatggcattgtctaaatatccccttctaaatagccgcttt
aatgaggatctgcaagaggtcattataaaaggttcgtgcatgatttctct----------
------------------------------------------------------------
----------tataaccaaagaaatttcaaggctacagcaattggcactggacaacaaac
tgagtcatgatgacatctccggtggaacaattaccatcagtaacattggagcaattggag
gcaaatttggttctccgctcattaatttgcctgaagttgctataattgcaattggtagaa
tccaaaaagttccacatatcacagatgagggaactgtttatcctttgccagttatgaatg
ttgacgttggtgcggaccatagggtcttagatggagcaacagtggcgagattctgcaatg
agtggaagtcttttgtcgaaaaccccgagctacttttgctgcatatgaga
>PAFTOL009209
gggattgttgatgtaccattggcacagacaggagaaggtattgctgaatgtgaacttctt
aactggtttgtgcacgagggggatcaagttgaagaatttcaaccactttgtgaggttcaa
agtgataaagctaccattgaaatcactagccgttataagggaaaggttttacatattctg
cattctcctggcaatattgtaaaggtgggagaaacacttctgaaaattggtgtcaacgga
ttttctgctgagactatttccgattctctgtctgatc------ctgagattaatggccct
ggcaatctaggtgattcaagtactcaagcttcttcagtgagtcaagtactgtgtacacca
gctgttcggagccttgccaaacaacttggaattaatataaatgatgtcagaggaagtggc
aaggatgggagaatattaaaagaagatgttcttaactatgttggtggcaaaggtgttgat
gctgagccttctgcatactcggattgctcacctcaatcagtggctgagaggttgcagtat
aaagacgaagttttgcagttaaggggattccaacgcgcaatggtcaagtcaatgacaatg
gctgcaaaaattccccactttcattatgttgaagaactccactgtgatgcacttatggag
cttaagacatctttccaaagggaaaattcggatcctagtataaagcacacttttcttcca
tttttggtaaaatcgctatcgatggcattgtctacatatccccttctaaatagccgcttc
aatgaggatctacaagaggtcattataaaaggttcgcgcatgatttctct---t------
------------------------------------------------------------
-----------ataaccaaagaaatttcaaggctacaacaattggcaatggacaacaaac
tgagtcatggtgacatatccggtggaacaattaccgtcagtaacattggagcaattggtg
gcaaatttggttctccgctcattaatttgcctgaagttgctatagttgcaattggtagaa
tccaaaaagctccgcatatcacagatgagggaactgtttatcctttgccagttatgaatg
tgagt-------------------------------------------------------
--------------------------------------------------
>PAFTOL009215
gggattgttgatgtaccattggcacagacaggagaaggtattgctgaatgtgaacttctc
aagtggtttgtgcaagagggggatcaagttgaagaatttcaaccactttgtgaggttcaa
agtgataaagctaccattgaaatcactagccgttataagggaaaggttttacatattctg
cattctcctggcgatattgtaaaggtgggagaaacacttctgaaaattggtgtcgacgga
ttttctgctgagactatttctgattctccatctgatc------ctgagattaatggccct
ggcaatctaggtgattcaagtactcaagcttcttcagtgaatcaagtattgtgtacgcca
gctgttcggagccttgccagacaacttggaattaatataaatgatgtcagaggaagtggc
aaggatgggagaatattaaaagaagatgttcttaactatgttggtggcaaagatgctgat
gttgagccttctgcgtactcggattgctcaccgaagtcactggctgcgaggttgcagtat
aaagacgaaattttacagttaaggggattccaacgcgcaatggtcaagtcaatgacaatg
gctgcaagaattccacactttcattatgttgaagaactccactgtgatgcacttatggaa
cttaaggcatcttttcaaagggataattcggatcctagtataaagcacacttttcttcca
tttttggtaaaatcgctatcgatggcattgtctaaatatccccttctaaatagccgcttc
aatgaggatttgcaagaggtcattataaaaggtttgcacaagatttctct---t------
------------------------------------------------------------
-----------ataaccaaagaaatttcaaggctacaacaattggcgatggacaacaaac
tgagtcatggtgacatatccagtggaacaattaccatcagtaacattggagcaattggtg
gcaaatttggttctccgctcattaatttgcctgaagttgctatagtcgcaattggtagaa
tccaaaaagttccacatatcacagacgagggaactgtttatcctttgccagttatgaatg
tgagt-------------------------------------------------------
--------------------------------------------------
>PAFTOL009217
gggattgttgatgtaccattggcacagacaggagaaggtattgctgaatgtgaacttctc
aagtggtttgtgcaagaggtgagtcaa---------------------------------
------------------------------------------------------------
------------aacatatttcaggtgggagaaacacttctgaaaattggtgtcgacgga
ttttctgctgagactatttctgattctccgtctgatc------ctgagattaatggccct
ggcaatctaggtgattcaagtactcaagcttcttcagtgaatcaagtattgtgtacgcca
gctgttcggagccttgccagacaacttggaattaatataaatgatgtcagaggaagtggc
aaggatgggagaatattaaaagaagatgttcttaactatgttggtggcaaagatgctgat
gttgagccttctgcgtactcggattgctcaccgaagtcactggctgcgaggttgcagtat
aaagacgaaattttacagttaaggggattccaacgcgcaatggtcaagtcaatgacaatg
gctgcaagaattccacactttcattatgttgaagaactccactgtgatgcacttatggaa
cttaaggcatcttttcaaagggaaaattcggatcctagtataaagcacacttttcttcca
tttttggtaaaatcgctatcgatggcattgtctaaatatccccttctaaatagccgcttc
aatgaggatttgcaagaggtcattataaaaggtttgcgcaagatttctct---t------
------------------------------------------------------------
-----------ataaccaaagaaatttcaaggctacaacaattggcgatggacaacaaac
tgagtcatggtgacatatccagtggaacaattaccatcagtaacattggagcaattggtg
gcaaatttggttctccgctcattaatttgcccgaagttgctatagttgcaattggtagaa
tccaaaaagttccacatatcacagatgagggaactgtttatcctttgccagttatgaatg
tgagt-------------------------------------------------------
--------------------------------------------------
>PAFTOL009219
gggattgttgatgtaccattggcacagacaggagaaggtattgctgaatgtgaacttctc
aagtggtttgtgcaagagggggatcaagttgaagaatttcaaccactttgtgaggttcaa
agtgataaagctaccattgaaatcactagccgttataagggaaaggttttacatattctg
cattctcctggcgatattgtaaaggtgggagaaacacttctgaaaattggtgtcgacgga
ttttctgctgagactatttctgattctccatctgatc------ctgagattaatggccct
ggcaatctaggtgattcaagtactcaagcttcttcagtgaatcaagtattgtgtacgcca
gctgttcggagccttgccaracaacttggaattaatataaatgatgtcagaggaagtggc
aaggatgggagaatattaaaagaagatgttcttaactatgttggtggcaaagatgctgat
gttgagccttctgcgtactcggattgctcaccgmagtcactggctgmgaggttgcagtat
aaagacgaaattttacagttaaggggattccaacgcgcaatggtcaagtcaatgacaatg
gctgcaagaattccacactttcattatgttgaagaactccactgtggtgcacttatggaa
cttaaggcatcttttcaaagggataattcggatcctagtataaagcacacttttcttcca
tttttggtaaaatcgctatcgatggcattgtctaaatatccccttctaaatagccgcttc
aatgaggatttgcaagaggtcattataaaaggtttgcacaagatttctct---t------
------------------------------------------------------------
-----------ataaccaaagaaatttcaaggctacaacaattggcgatggacaacaaac
tgagtcatggtgacatatccagtggaacaattaccatcagtaacattggagcaattggtg
gcaaatttggttctccgctcattaatttgcctgaagttgctatagtcgcaattggtagaa
tccaaaaagttccacatatcacagatgagggaactgtttatcctttgccagttatgaatg
tgagt-------------------------------------------------------
--------------------------------------------------
>PAFTOL009221
gggattgttgatataccattggcacagacaggagaaggtattgctgaatgtgaacttctc
aagtggtttgtgcaagagggggatcaagttgaagaatttcaaccactttgtgaggttcaa
agcgataaagccaccattgaaatcactagccgttataagggaaaggttttacatattctg
cattctcctggcgaaattgtaaaggtgggagaaacacttctgaaaattggtgtcgacgga
ttttctgctgagactatttccgagtctctgtctgatc------ctgagattaatggccct
ggcaatctaggtgattcaagtactcaagcctcttcagtgagtcaagtgctgtgtacgcca
actgttcggagccttgccaaacaacttggaattaatataaatgatgtmagaggaagtggc
aaggatgggagaatattaaaagaagatgttcttaactatgttggtggcaaagatgttgat
gttgagccttctgcgtactcgaattgctcgcctcagtcactggctgagaggttgcagtat
aaagacgaaattttacagttmaggggattccaacgcgcaatggtcaagtcaatgacaatg
gctgcaagaattccacactttcattatgttgaagaactacactgtgatgcacttatggaa
cttaaggcatcttttcacagggaaaattctgatcctagtataaagcacacttttcttcca
tttttggtraaatcgctatcgatggcattgtctaaatatccccttctaaatagtcgcttc
aatgaggatctacaagaggtcattataaaaggtttgcgcaagat---------t------
------------------------------------------------------------
-----------ataaccaaagaaatttcaaggctgcaacaattggcaatggacaacaaac
tgagttatggtgacatatccggtggaacaattaccgtcagtaacattggagcaattggtg
gcaaatttggttctccgctcattaatttgcctgaagttgctatagttgcaattggtagaa
tccaaaaagttccacatatcacagatgagggaactgtttatcctttgccagttatgaatg
tgagt-------------------------------------------------------
--------------------------------------------------
>PAFTOL009223
gggattgttgatgtaccattggcacagacaggagaaggtattgctgaatgtgaacttctc
aagtggtttgtgcaagagggggatcaagttgaagaatttcaaccactttgtgaggttcaa
agtgataaagctaccattgaaatcactagccgttataagggaaaggttttacatattctg
cattctcctggcgatattgtaaaggtgggagaaacacttctgaaaattggtgtcgacgga
ttttctgctgagactatttctgattctccrtctgatc------ctgagattaatggccct
ggcaatctaggtgattcaagtactcaagcttcttcagtgaatcaagtattctgtacgcca
gctgttcggacccttgccagacaacttggaattaatataaatgatgtcagaggaagtggc
aaggatgggagaatattaaaagaagatgttcttaactatgttggtggcaaagatgctgat
gttgagccttctgcgtactcggattgctcaccgaagtcactggctgcgaggttgcagtat
aaagacgaaattttacagttaaggggattccaacgcgcaatggtcaagtcaatgacaatg
gctgcaagaattccacactttcattatgttgaagaactccactgtgatgcacttatggaa
cttaaggcatcttttcaaagggaaaattcggatcctagtataaagcatacttttcttcca
tttttggtaaaatcgctatcgatggcattgtctaaatatccccttctaaatagccgcttc
aatgaggatttgcaagaggtcattataaaaggtttgcgcaagatttctct---t------
------------------------------------------------------------
-----------ataaccaaagaaatttcaaggctacaacaattggcgattgacaacaaac
tgagtcatggtgacatatccagtggaacaattaccatcagtaacattggagcaattggtg
gcaaatttggttctccgctcattaatttgcctgaagttgctatagttgcaattggtagaa
tccaaaaagttccacatatcacagatgagggaactgtttatcctttgccagttatgaatg
ttaacattggcgcggaccataggatcttagatggagcaacagtagcgagattctgcaacg
agtggaaatcttttgtcaaaaaccctgagctacttttgctgcatatgaga
>PAFTOL009225
gggattgttgatgtaccattggcacagacaggagaaggtattgctgaatgtgaacttctc
aagtggtttgtgcaagagggggatcaagttgaagaatttcaaccactttgtgaggttcaa
agtgataaagctaccattgaaatcactagccgttataagggaaaggttttacatattctg
cattcttctggcgatattgtaaaggtgggagaaacacttctgaaaattggtgtcgacgga
ttttctgctgagactatttctgattctccatctgatc------ctgagattaatggccct
ggcaatctaggtgattcaagtactcaagcttcttcagtgaatcaagtattctgtacgcca
gctgttcggacccttgccagacaacttggaattaatataaatgatgtcagaggaagtggc
aaggatgggagaatattaaaagaagatgttcttaactatgttggtggcaaagatgctgat
gttgagccttctgcatactcggattgctcaccaaagtcactggctgcgaggttgcagtat
aaagacgaaattttacmgttaaggggattccaacgcgcaatggtcaagtcaatgacaatg
gctgcaagaattccacactttcattatgttgaagaactccactgtgatgcacttatggaa
cttaaggcatcttttcaaagggaaaattcggatcctagtataaagcacacttttcttcca
tttttggtaaaatcgctatcgatggcattgtctaaatatccccttctaaatagccgcttc
aatgaggatttgcaagaggtcattataaaaggtttgcccaagatttctct---t------
------------------------------------------------------------
-----------ataaccaacgaaatttcaaggctacaacaattggcgatggacaacaaac
tgagtcatggtgacatatccagtggaacaattaccatcagtaacattggagcaattggtg
gcaaatttggttctccgctcattaatttgcctgaagttgctatagttgcaattggtagaa
tccaaaaagttccacatatcacaaatgagggaactgtttatcctttgccagttatgaatg
tgagt-------------------------------------------------------
--------------------------------------------------
>PAFTOL009227
gggattgttgatgtaccattggcacagacaggagaaggtattgctgaatgtgaacttctc
aagtggtttgtgcaagagggggatcaagttgaagaatttcagccactttgtgaggttcaa
agtgataaagctaccattgaaatcactagccgttataaggggaaggttttacatattctg
cattctcctggcgatattgtaaaggtgggagaaacacttctgagaattggtgtcgacgga
ttttctgctgagactatttctgattctccgtctgatc------ctgagattaatgatccc
ggcaatctaggtgattcaagtactcaagcttcttcagtgagtcaagtattgtgtacgcca
gctgttcggagccttgccaaacaacttggaattaatataaatgatgtcagaggaagtggc
aaggatgggagaatattaaaagaagatgttcttaactatgttggtggcaaagatgttgat
gttgagccttctgcgtactcgggttgctcacctaagtcactggctgcgaggttgcagtat
aatgacgaaattttacagttaagrggattccaacgcgcaatggtcaagtcaatgacaatg
gctgcaagaattccacactttcattatgttgaagaactccactgtgatgcacttatggaa
cttaaggcatcttttcaaagggaaaattcggatcctagtataaagcacacttttcttcca
tttttggtaaaatcgctatcgatggcattgtctaaatatccccttctaaatagctgcttc
aatgaggatctgcaagaggtcattataaaaggtttgcgcaagatttctct---t------
------------------------------------------------------------
-----------ataaccaaagaaatttcaaggctacaacaattggcaatggacaacaaac
tgagtcatggtgacatatccagtggaacaattaccatcagtaatattggagcaattggtg
gcaaatttggttctccgctcattaatttgcctgaagttgctatagttgcaattggtagaa
tccaaaaagttccacgtatcacagatgagggaactgtttatcccttgccagttatgaatg
tgagt-------------------------------------------------------
--------------------------------------------------
>PAFTOL009229
gggattgttgatgtaccattggcgcagacaggagaaggtattgctgaatgtgaacttctc
aagtggtttgtgcaagagggggatcaagttgaagaatttcaaccactttgtgaggttcaa
agtgataaagctaccattgaaatcactagccgttataagggaaaggttttacatattctg
cattctcctggaaacattgtaaaggtgggagaaacacttctgaaaattggtgtcgacgga
ttttctgctgagactatttctgattctctgtctgatc------ctgagattaatgggcct
ggcaatctaggtgattcaagtactcaagcttcttcagtgagtcaagtcctgtgtacgcca
gctgttcggagccttgccaaacaacttggaattaatataaatgatgtcagaggaactggc
aaggatgggagaatattaaaagaagatgttcttaactatgttggtggcaaagattttgat
gttgagcgttctgcgtattcggattgctcacctcagtcagtggctgagaggttgcagtat
aaagacgaaattttacagttaaggggattccaacgcgcaatggtcaaatcaatgacaatg
gctgcaaggattccacactttcattatgttgaagaactccactgtgatgctcttatggaa
cttaaggcatcttttcaaagggaaaattcggatcctagtataaagcacacttttcttcca
tttttggtaaaatcgctatcaatggcattgtctaaatatccacttctaaatagccgcttc
aatgaggatctacaagaggtcattataaaaggtttacgcaagatttctct---t------
------------------------------------------------------------
-----------ataaccaaagaaatttcaaggctacaacaattggcaatggacaacaaat
tgagtcatggtgacatatccggtggaacagttaccgtcagtaacattggagcaattggtg
gcaaatttggctctccgctcattaatttgcctgaagttgctatagttgcaattggtcgaa
tccaaaaagttccacatatcacagatgagggaactgtttatcctttgccagttatgaatg
tgagt-------------------------------------------------------
--------------------------------------------------
>PAFTOL009231
gggattgttgatgtaccattggcgcagacaggagaaggtattgctgaatgtgaacttctc
aagtggtttgtgcaagagggggatcaagttgaagaatttcaaccactttgtgaggttcaa
agtgataaagctaccattgaaatcactagccgttacaagggaaaggttttacatattctg
cattctcctggaaacattgtaaaggtgggagaaacacttctgaaaattggtgtcaacgga
ttttctgctgagactatttccgattctctgtctgatc------ctgagattaatgggcct
ggcaatctaggtgattcaagtactcaagctacttcagtgagtcaagtcctgtgtacgcca
gctgttcggagccttgccaaacaacttggaattaatataaatgatgtcagaggaactggc
aaggatgaaagaatattaaaagaagatgttcttaactatgttggtggcaaagattttgat
gttgagcgttctgcgtattcggattgctcacctcagtcagtggctgagaggctgcagtat
aaagacgaaattttacagttaagg------------------------------------
------------------------------------------------------------
------------------------------------------------------------
------------------------------------------------------------
------------------------------------------------------------
------------------------------------------------------------
------------------------------------------------------------
------------------------------------------------------------
------------------------------------------------------------
------------------------------------------------------------
------------------------------------------------------------
--------------------------------------------------
>PAFTOL009233
gggattgttgatgtaccattggcrcagacaggagaaggtattgctgaatgcgagcttctc
aagtggtttgtgcaagagggggatcaagttgaagaatttcaaccactttgtgaggttcaa
agtgataaagctaccattgaaatcaccagccgatataagggaaaggttttacatrttctg
cattctcctggcratattgtaaaggtatgcagtacaat----------------------
------------------------------------------------------------
------------------------------------------------------------
------------------------------------------------------------
------------------------------------------------------------
------------------------------------------------------------
------------------------------------------------------------
------------------------------------------------------------
------------------------------------------------------------
------------------------------------------------------------
------------------------------------------------------------
------------------------------------------------------------
----------aataaccaaagaaatttcaaggcttcaacaattggcaatggacaacaaac
taagtcatggtgatatatccggtggaacaattactgtcagtaacattggagcaattggtg
gcaaatttggttctccgctcattaatttgcctgaagttgctattrttgcaattggtagaa
tccgaaaaattccacatatcactgatgagggaactgtttatcctttgtcagttatgaatg
ttaacattggtgcggaccataggatcttagatggagcaacagtagcgagattctgcaacg
agtggaaatctcttgtcgaaaaccccaagctacttttgctgcgtatgaaa
>PAFTOL009235
gggattgttgatgtaccattggcacagacaggagaaggtattgctgaatgtgagctgctc
aagtggtttgtgcaggaaggggagcaagttgaagaatttcaaccactttgtgaggttcaa
agtgataaagctaccattgaaatcactagccgttacaagggaaaagttttrcatattctg
cattctcccggtgatattgtaaaggtgggagaaacacttctgaaaattgttgttgatgga
tttgctgctgagactatttccgattctctgtctgatc------ctgagagtaatggccct
ggcaatctaggtgattcaagtactccagcttcttcagtgagtcaagtactctgtacgcca
gctgttcggaaccttgccaaacaacttggaattaatattagtgatgtcaaaggaagtggc
aaggatgggagaatactaaaagaggatgttcttaattatgttggtggcaaagatattgat
cttgaaccttctgcgtactcggattacccacctcaatcagtggctgagaggttctcgtat
aaagacgaaattttacagctaaggggattccaacgtgcaatggtcaagtcgatgacaatg
gctgcaagaattccacactttcattatgttgaagaaatccactgtgacgcacttgtggaa
cttaagacgtcttttcaaagggaatattcggatccyagtataaagcacacttttcttcca
tttttggtaaaatcactatcaatggcattgtctaaatatccccttctaaatagccgcttt
gatgaggatctgcaagaggtcattataaaaggttcgtgcaagatt---------------
------------------------------------------------------------
-----------ataaccaaagaaatttcaaggctacagcaattggcaatggacaacaaac
tgagtcatgatgacatatccggtggaacaattaccatcagtaacattggagcaattggtg
gcaaatttggttctccgctcattaacttgcctgaagttgctataattgcaattggtagaa
tccaaaaaattccacatatcacagatgagggaactgtttatcctctgccagttatgaatg
ttaacattggtgcagaccatagggtcttagatggagcaacagtggcgagattctgcaacg
agtggaagtcttttgtcgaaaaccccgagctacttttgctgcatatgaga
>PAFTOL009237
------------------------------------------------------------
---------------cagggggagcaagttgaagaatttcaaccactttgtgaggttcaa
agtgataaagctaccattgaaatcactagccgttacaagggaaaagttttacatattctg
cattctcccggtgatattgtaaaggtatgcagtacagt----------------------
------------------------------------------------------------
------------------------------------------------------------
------------------------------------------------------------
------------------------------------------------------------
------------------------------------------------------------
-----------------attcaggggattccaacgtgcaatggtcaagtcgatgacaatg
gctgcaagaattccacactttcattatgttgaagaaatccactgtgacgcacttgtggaa
cttaagacgtcttttcaaagggaatactcggatcctagtataaagcacacttttcttcca
tttttggtaaaatcactatcaatggcattgtctaaatatccccttctaaatagccgcttt
gatgaggatctgcaagaggtcattataaaaggttcgtgcaagatctctct---ttg-tgt
cagaagtggccaagtataaaggcccagagatatgaactgaagcaaatgtctttc------
----------cataaccaaagaaatttcaaggctacagcaattggcaatggacaacaaac
tgagtcatgatgacatatccggtggaacaattaccatcagtaacattggagcaattggtg
gcaaatttggttctccgctcattaatttgcctgaagttgctataattgcaattggtagaa
tccaaaaaattccacatatcacagatgagggaactgtttatcctttgccagttatgaatg
taagt-------------------------------------------------------
--------------------------------------------------
>PAFTOL009239
gggattgttgawgtaccattggcacagacaggagaaggtattgctgaatgtgaacttctc
aagtggtttgtgcaagagggggatcaagttgaagaatttcaaccactttgtgaggttcaa
agtgataaagctaccattgaaatcactagccgttataagggaaaggttttacatattctg
cattctcctggcaatattgtaaaggtgggagaaacacttctgaaaattggtgttgacgga
ttttctgctgagactagttccgattctctgtctgatc------cggagattaatggccct
ggcaatctaggtgattcaagtactcaagcttcttcagtgagtcaagtactgtgtacgcca
gctgttcggagccttgccaaacaacttggaattaatataaatgatgtcagaggaagtggc
aaggatgggagaatattaaaagaagatgttctta---atgttggtggcaaagatgttgat
gttcagccctctgcgtactatgattgctcacctcagtcagtggctgagaggttgcagtat
aaagacgaaattttacagttgaggggattccaacgcgcaatggtcaagtcaatgacaatg
gctgcaagaattccacactttcattatgttgaagaactccactgtgatgcacttatggaa
cttaaggcgtcttttcaaagggaaaattcggatcctagtataaagcacacttttcttcca
tttttggtaaaatcgctatcratggcattgtctaaatatccccttctaaatagccgcttc
aatgaggatctacaagaggtcattataaaaggtttgcgcaagatttctct---t------
------------------------------------------------------------
-----------ataaccaaagaaatttcaaggctacaacaattggcaatggacaacaaac
tgagtcatggtgacatatccggtggaacaattaccgtcagtaacattggagcaattggtg
gcaaatttggttctccactcattaatttgcctgaagttgctatagttgcaattggtagaa
tccaaaaagttccacatatcacagatgagggaactgtttatcctttgccagttatgaatg
tgagt-------------------------------------------------------
--------------------------------------------------
>PAFTOL009241
gggattgttgatgtaccattggcacagacaggagaaggtattgctgaatgtgarcttctc
aagtggtttgtgcaagagggggatcaagttgaagaatttcaaccactttgtgaggttcaa
agtgataaagctaccattgaaatcactagccgttataagggaaaggttttacatattctg
cattctcctggcgatattgtaaaggtgggagaaacacttctgaaaattggtgtcgacgga
ttttctgctgagactatttctgattctccgtctgatc------ctgagattaatggccct
ggcaatctaggtgattcaagtactcaagcttcttcagtgaatcaagtattctgtacgcca
gctgttcggacccttgccagacaacttggaattaatataaatgatgtcagaggaagtggc
aaggatgggagaatattaaaagaagatgttcttaactatgttggtggcaaagatgctgat
gttgagccttctgcgtactcggattgctcaccgaagtcactggctgcgaggttgcagtat
aaagacgaaattttacagttaaggggattccaacgcgcaatggtcaagtcaatgacaatg
gctgcaagaattccacactttcattatgttgaagaactccactgtgatgcacttatggaa
cttaaggcatcttttcaaagggaaaattcggatcctagtataaagcatacttttcttcca
tttttggtaaaatcgctatcgatggcattgtctaaatatccccttctaaatagccgcttc
aatgaggatttgcaagaggtcattataaaaggtttgcgcaagatttctct---t------
------------------------------------------------------------
-----------ataaccaaagaaatttcaaggctacaacaattggcgattgacaacaaac
tgagtcatggtgacatatccagtggaacaattaccatcagtaacattggagcaattggtg
gcaaatttggttctccgctcattaatttgcctgaagttgctatagttgcaattggtagaa
tccaaaaagttccacatatcacagatgagggaactgtttatcctttgccagttatgaatg
tgagt-------------------------------------------------------
--------------------------------------------------
>PAFTOL009243
gggattgttgatgtaccaytggcacagacaggagaaggtattgctgaatgtgaacttctc
aagtggtttgtgcaagagggggatcaacttgaagaatttcaaccactttgtgaggttcaa
agtgataaggctaccattgaaatcactagccgttataagggaaaggttttacatattctg
cattctcctggagatattgtaaaggtgggggaaacacttctgaaaattggtgtcgatgga
ttttctgcagagactatttccgattctctgtctgatc------ctgagattaatagccct
ggcaatctaggtgattcaagtcctcaagcttcttcagtgagtcaagtgctgtgtacacca
gctgttcggagccttgccaaacaacttggaattaatataaatgatgtcaaaggaagtggc
aaggatgggagaatattaaaagaagatgttcttaactatgttggtggcaaagatgttgat
gttgagccttctgcatactcggattgctcacctcagtcagtggctgagaggttgcagtat
agagatgaaactttacagttaaggggattccaacgcgcaatggtcaagtcaatgacaatg
gctgcaagaattccgcactttcattatgttgaagaactccactgtgatgcacttatggaa
cttaaggcatcttttcaaagggaaaattcggatcctagtataaagcacacttttcttcca
tttttggtaaaatcgctatcgatggcattgtctaaatatccccttctaaatagccgcttc
aatgaggatctacaagaggtcattctaaaaggtttgcgcaggatttctct---t------
------------------------------------------------------------
-----------ataaccaaagaaatttcaaggctacaacagttggcaatggacaacaaac
tgagtcatggtgacatatccagtggaacaattaccgtcagtaacattggagcaattggtg
gcaaatttggttctccgctcattaatttgcctgaagttgctatagttgcaattggtagaa
tccaaaaagttccacatatcacagatgatggaactgtttatcctttgccagttatgaatg
tgagt-------------------------------------------------------
--------------------------------------------------
>PAFTOL009245
gggattgttgatgtaccattggcacagacaggagaaggtattgctgaatgtgaacttctc
aagtggtttgtgcaagagggggatcaagttgaagaatttcaaccactttgtgaggttcaa
agtgataaagctaccattgaaatcactagccgttataagggaaaggttttacatattctg
cattctcctggcaatattgtgaaggtgggagaaacacttctgaaaattggtgtcgacgga
ttttctgctgagaccatttccaattctctgtctgatc------ctgagattaatggccct
gccaatctgggtgattcaagtactcaagcttcttctgtgagtcaagtactgtgtacgcca
gctgttcggagccttgccaaacaacttggaattaatataaatgatgtcaaaggaagtggc
aaggatgggagaatattaaaagaagatgttcttaactatgttggtggcaaagatgttgat
gttgagccttctgcgtactcagattgctcacctcagtcagtggctgagaggttgcagtat
aaagacgaaattttacagttaaggggattccaacgtgcaatggtcaagtcaatgacaatg
gctgcaagaattccacactttcattatgttgaagaactccactgtgatgcacttatggaa
cttaagacatcttttcaaagggaaaattcggatcctagtataaagcacacttttcttcct
tttttggtaaaatcgctatcgatggcattgtctaaatatccccttctaaatagctgcttc
aatgagggtctacaagaggtcattataaaaggttcacgcatgatttctct---t------
------------------------------------------------------------
-----------ataaccaaagaaatttcaaggctacaacaattggcaatggacaacaaac
tgagtcatggtgacatatccggtggaacaattaccgtcagtaacattggagcaattggtg
gcaaatttggttctccgctcattaatttgcctgaagttgctatagttgcaattggtagaa
tccaaaaagttccacatatcacagatgagggaactgtttatcctttgccagttatgaatg
ttaacattggcgcggaccataggatcttagatggagcaacagtagcgagattctgcaatg
agtggaaatcttttgtcgaaaaccccaagctacttttgctgcgtatgaga
>PAFTOL009251
gggattgttgatgtaccattggcacagacaggggaaggtattgctgaatgtgaacttctc
aagtggtttgtgcaagaggtgagtcaa---------------------------------
------------------------------------------------------------
------------aacatatttcaggtgggagaaacacttctgaaaattggtgtcgacgga
ttttctgctgagactatttccaattctctgtctgatc------ctgagattaatggccct
gccaatctaggtgattcaagtactcaagcttcttcagtgagtcaagtactgtgtacgcca
gctgttcggagccttgccaaacaacttggaattaatataaatgatgtcagaggaagtggc
aaggatgggagaatattaaaagaagatgttcttaactatgttggtggcaaagatgttgat
gttgagccttctgcattctcaggttgctcacctcagtcagtggctgagaggttgcagtat
aaagacgaaattttacagttaaggggattccaacgcgcaatggtcaagtcaatgacaatg
gctgcaagaattccacactttcattatgttgaagaactccactgtgatgcacttatggaa
cttaagacatcttttcaaagggaaaattcggatcctagtataaagcacacttttcttcct
tttttggtaaaatcgctatcgatggcattgtctaaatatccccttctaaatagctgcttc
aa---------------------------------------------------t------
------------------------------------------------------------
-----------ataaccaaagaaatttcaaggctacaacaattggcaatggacaacaaac
tgagtcatggtgacatatccggtggaacaattaccgtcagtaacattggagcaattggtg
gcaaatttggttctccgctcattaatttgcctgaagttgctatagttgcaattggtagaa
tccaaaaagttccacatatcacagatgagggaacggtttatcctttgccagttatgaatg
tgagt-------------------------------------------------------
--------------------------------------------------
>PAFTOL009253
gggattgttgatgtaccattggcacagacaggagaaggtattgctgaatgtgagctgctc
aagtggtttgtgcaggaagtaagtcaa---------------------------------
------------------------------------------------------------
------------------------------------------------------------
------------------------------------------------------------
------------------------------------------------------------
------------------------------------------------------------
------------------------------------------------------------
------------------------------------------------------------
------------------ttcaggggattccaacgtgcaatggtcaagtcgatgacaatg
gctgcaagaattccacacttccattatgttgaagaaatccactgtgacgcacttgtggaa
cttaagacgtcttttcaaagggagaattcggatcctagtataaagcacacttttcttcca
tttttggtaaaatcactatcaatggcattgtctaaatatccccttctaaatagccgcttt
gatgaggatctgcaagaggtcattataaaaggttcg------------------------
------------------------------------------------------------
-----------ataaccaaacaaatttcaaggctacagcaattggcaatggacaacaaac
tgagtcatgatgayatatccggtggaacaattaccatcagtaacattggagcaattggtg
gcaaatttggttctccgcttattaatttgcctgaagttgctataattgcaattggtagaa
tccaaaaagttccacatatcacagatgagggaactgtttatcctttgccagttatgaatg
tgagt-------------------------------------------------------
--------------------------------------------------
>PAFTOL009255
gggattgttgatgtaccattggcacagacaggagaaggtattgctgaatgtgaacttctc
aagtggtttgtgcaagagggggatcaagttgaagaatttcaaccagtttgtgaggttcaa
agtgataaagctaccattgaaatcactagccgttataagggaaaggttttacatattctg
catactcctggcgatattgtaaa---gggagaaacacttctgaaaattggtgtcgacgga
ttttctgctgagactatttccgattctctgtctgatc------ctgagattaatggccct
ggcaatctaggtgattcaagtactcaagcttcttcagtgagtcaagtactgtgtacgcca
gctgttcggagccttgccaaacaacttggaattaatataaatgatgtcagaggaagtggc
aaggatgggagaatattaaaagaagatgttcttaactttgttggtggcaaagatgttgat
gttgagccctctgcgtactcggattgctcacctcagttactggctgagaggttgcagtat
aaagacgaaattttacagttaaggggattccaacgcgcaatggtcaagtcaatgacaatg
gctgcaagaattccacactttcattatgttgaagaactccactgtgatgcacttgtggaa
cttaaggcatcttttcaaagggaaaattcggatcctagtatgaagcacacttttcttcca
tttttggtaaaatcgctatcgatggcattgtctaaatatccccttctaaatagccgcttc
aatgaggatctacaagaggtcattataaaaggtttgcgcaagatttctct---k------
------------------------------------------------------------
-----------ataaccaaagaaatttcaaggctacaacaattggcaatggacaacaaac
tgagtcttggtgacatatccggtggaacaattaccatcagtaacattggagcaattggtg
gcaaatttggttctccactcattaatttgcctgaagttgctatagttgctattggtagaa
tccaaaaagttccacatatcacagatgagggaactgtttatcctttgccagttatgaatg
tgagt-------------------------------------------------------
--------------------------------------------------
>PAFTOL009257
gggattgttgatgtaccattggcacagacaggagaaggtattgctgaatgtgaacttctc
aagtggtttgtgcaagagggggatcaagttgaagaatttcaaccagtttgtgaggttcaa
agtgataaagctaccattgaaatcactagccgttataagggaaaggttttacatattctg
catactcctggcgatattgtaaaggtgggagaaacacttctgaaaattggtgtcgacgga
ttttctgctgagactatttccgattctctgtctgatc------ctgagattaatggccct
ggcaatctaggtgattcaagtactcaagcttcttcagtgagtcaagtactgtgtacgcca
gctgttcggagccttgccaaacaacttggaattaatataaatgatgtcagaggaagtggc
aaggatgggagaatattaaaagaagatgttcttaactatgttggtggcaaagatgttgat
gttgagccttctgcgtactcggattgctcacctcagttactggctgagaggttgcagtat
aaggacgaaattttacagttaaggggattccaacgcgcaatggtcaagtcaatgacaatg
gctgcaagaattccacactttcattatgttgaagaactccactgtgatgcacttgtggaa
cttaaggcatcttttcaaagggaaaattcggatcctagtatgaagcacacttttcttcca
tttttggtaaaatcgctatcgatggcattgtctaaatatccccttctaaatagccgcttc
aatgaggatctacaagaggtcattataaaaggtttgcgcaagatttctct---t------
------------------------------------------------------------
-----------ataaccaaagaaatttcaaggctacaacaattggcaatggacaacaaac
tgagtcatggtgacatatccggtggaacaattaccatcagtaacattggagcaattggtg
gcaaatttggttctccgctcattaatttgcctgaagttgctatagttgcaattggtagaa
tccaaaaagttccacatatcacagatgagggaactgtttatcctttgccagttatgaatg
tgagt-------------------------------------------------------
--------------------------------------------------
>PAFTOL009259
gggattgttgatgtaccattggcacagacaggagaaggtattgctgaatgtgaacttctc
aagtggtttgtgcaagagggggatcaagttgaagaatttcaaccactttgtgaggttcaa
agtgataaagctaccattgaaatcactagccgttataagggaaaggttttacatattctg
cattctcctggcaatattgtaaaggtatgcagcacaat----------------------
-----------------------------------ac------ctgagattaatggccct
ggcaatctaggtgattcaagtactcaagcttcttcagtgagtcaagtactatgtacgcca
gctgttcggagccttgccaaacaacttggaattaatataaatgatgtcagagggagtggc
aaggacgggagaatatcaaaagaagatgctcttaactatgttggtggcaaagatgt---t
gttcagccctctgcgtactcggattgctcgcctcagtcagtggctgagaggttgcagtat
aaagacgaaattttacagttacttggattccaacgcgcaatggtcaagtcaatgacaatg
gctgcaagaattccacactttcattatgttgaagaactccactgtgatgcactaatggaa
cttaaggcatcttttcaaagggaaaattcggatcctagtataaagcacacttttcttcca
tttttggtaaaatcgctatcgatggcattgtctaaatatcccctt---------------
------------------------------------------------------------
------------------------------------------------------------
-----------ataaccaaagaaatttcaaggctacaacaattggcaatggacaacaaac
tgagtcatgatgacatatccggtggaacaattaccgtcagtaacattggagcaattggtg
gcaaatttggttctccgcttattaatttgcctgaagttgctatagttgcaattggtagaa
tccaaaaagttccgcatatcacagatgagggaactgtttatcctttgccagttatgaatg
tgagt-------------------------------------------------------
--------------------------------------------------
>PAFTOL009263
gggattgttgatgtaccattggcgcagacaggagaaggtattgctgaatgtgaacttctc
aagtggtttgtgcaagagggggatcaagttgaagaatttcaaccactttgtgaggttcaa
agtgataaagctaccattgaaatcactagycgttataagggaaaggttttacatattctg
cattctcctggcaatattgtaaaggtgggagaaacacttctgaaaattggcgtcgacgga
ttttctgctgagattatttctgattctctgtctgatc------ctgagattaatggccct
gccaatctaggtgattcaagtactcaagcttcttcagtgagtcaagtactgtgtacgcca
gctgttcggagccttgccaaacaacttggaattaatataaatgatgtcagaggaagtggc
aaggatgggagaatattaaaagaagatgttcttaactatgttggtggcagagatgttgat
gttgagccttctgcgtactcggattgctcacctcagtcagtggctgagaggttgcagtat
aaagacgaaattttacagttaaggggattccaacgcgcaatggtcaagtcaatgacaatg
gctgcaagaattccacactttcattatgttgaagaactccactgtgatgcacttatggaa
cttaagacatcttttcaaagggaaaattcggatcctagtataaagcacacttttcttcca
tttttggtaaaatcgctatcgatggccttgtctaaatatccccttctaaatagccgcttc
aatgaggatctacaagaggtcattattaaaggttcgcacatgatttctct---t------
------------------------------------------------------------
-----------ataaccaaagaaatttcaaggctacaacaattggcaatggacaacaaac
tgagtcatggtgacatatccggtggaacaattaccgtcagtaacattggagcaattggtg
gcaaatttggttctccgctcattaatttgcctgaagttgctatagttgcaattggtagaa
tccaaaaagttccacatatcacagatgagggaactgtttatcctttgccagttatgaatg
tgagt-------------------------------------------------------
--------------------------------------------------
>PAFTOL009265
gggattgttgatgtaccattggcacagacaggagaaggtattgctgaatgtgaacttctc
aagtggtttgtgcaagagggggatcaagttgaagaatttcaaccactttgtgaggttcaa
agtgataaagctaccattgaaatcactagccgttataagggaaaggttttacatattctg
cattctccgggcaatattgtaaaggtatgcagcacaat----------------------
------------------------------------------------------------
------------------------------------------------------------
------------------------------------------------------------
------------------------------------------------------------
------------------------------------------------------------
------------------------------------------------------------
------------------------------------------------------------
------------------------------------------------------------
------------------------------------------------------------
------------------------------------------------------------
------------------------------------------------------------
----------aataaccaaagaaatttcaaggctacaacaattggcaatggacaacaaac
tgagtcatggtgacatatccggtggaacaattaccgtcagtaacattggagcaattggtg
gcaaatttggttctccgctcattaatttgcctgaagttgctatagttgcaattggtagaa
tccaaaaagttccacatatcacagatgcgggaaccgtttatcctttgccagttatgaatg
tgagt-------------------------------------------------------
--------------------------------------------------
>PAFTOL009267
gggattgttgatgtaccattggcacagacaggagaaggtattgctgaatgtgaacttctc
aagtggtttgtgcaggaaggggatcaagttgaagaatttcaaccactttgtgaggttcaa
agtgataaagctaccattgaaatcactagccgttacaagggaaaagttttacatattctg
cattctcctggtgatattrtaaaggtatgcagtacagt----------------------
------------------------------------------------------------
------------------------------------------------------------
------------------------------------------------------------
------------------------------------------------------------
------------------------------------------------------------
-----------------attcaggggattccaacgtgcaatggtcaagtcgatgacagtg
gctgcaagaattccacactttcattatgttgaagaaatccactgtgacgcgcttgtggaa
cttaagacgtcttttcaaagggaaaattcggatcctagtrtaaagcacacttttcttcca
tttttggtaaaatcactatcaatggcattgtctatatatccccttctaaatagccgcttc
aatgaggatctgcaagaggtcattataaaaggttcgtgcaagatttctct----------
------------------------------------------------------------
----------cataaccaaagaaatttcaaggctacagcaattggcactagacaacaaac
tgagtcatgatgacatctccggtggaacaattaccatcagtaacattggagcaattggag
gcaaatttggttctccgctcattaatttgcctgaagttgctataattgccattggtagaa
tccaaaaagttccacatatcacagatgagggaagtgtgtatcctttgcccattatgaatg
ttaacattggtgcggaccatagggtcttagatggagcaacagtggcgagattctgcaacg
agtggaagtcttttgtcgaaaaccccaagctrcttttgctgcatatgaga
>PAFTOL009269
gggattgttgatgtaccattggctcagacaggagaaggtattgctgaatgtgaacttctc
aagtggtttgtgcaggaaggggatcaagttgaagaatttcaaccactttgtgaggttcaa
agtgataaagctaccattgaaatcactagccgttacaagggaaaagttttacatattctg
cattctcctggtgatattgtaaaggtatgcraaacacttctgaaaattgctgtcgacgga
ttttctgctgagactatttccgattctctgtctgatc------ctgagagtaatggccct
agcaatctaggtgattcaagtactccagtttcttcagtgagtcaagtactttgtacgcca
gctgttcggaaccttgccaaacaacttggaattaatattagtgatgtaaaaggaagtggc
aaggatgggagaatactaaaagaagatgttcttaattatgttggtggcaaagatattgat
gttgaaccttctgcgtactctgattactcacctcaatcagtggctgagaggttccagtat
aaagatgaaattttacagctsaggggattccaacgtgcaatggtcaagtcgatgacaatg
gctgcaagaattccacactttcattatgttgaagaaatccactgtgacgcacttgtggaa
cttaagacgtcttttcaaagggaaaatttggatcctagtataaagcacacttttcttcca
tttttggtaaaatcactatcaatggcattgtctaaatatccccttctaaatagccgcttt
aatgaggatctgcaagaggtcattataaaaggttcgtgcatgatttctct---t------
------------------------------------------------------------
-----------ataaccaaagaaatttcaaggctacagcaattggcaatggacaacaaac
tgagtcatgatgacatatccggtggaacaattaccatcagtaacattggagcaattggtg
gcaaatttggttctccgctcattaatttgccggaagttgctataattgcgattggtagaa
tccaaaaagttccacatatcacagatgagggaactgtttatcctttgccagttatgaatg
tcaacattggtgcggaccatagggtcttagatggagcaacagtggcgagattttgcaacg
agtggaaatcttttgtcgaaaaccccgagcaacttttgctgcatatgaga
>PAFTOL009271
gggattgttgatgtaccattggcacagacaggagaaggtattgctgattgtgaacttctc
aaatggtttgtgcaagagggggatgaagttgaagaatttcaaccactttstgaggttcaa
agtgataaagctaccattgaaatcactagccgttataagggaaaggttttacatattctg
cattctcctggaagcattgtaaaggttggagaaacacttctgaaaattggtgtcgatgga
ttttctgctgagactatttccgattctctgtctgatc------ctgagattaatggccct
ggcaatctaggtgattcaagtactcaagcttcttcagtgagtcaagtactgtgtacgcca
gctgttcggagccttgccaaacaacttggaattartataaatgatgtcagaggaactggc
aaggatgggaggatattaaaagaagatgttcttaactatgttggtggcaaagatgttgat
gttgagcgttctgcgtatttggattgcccacctcagtcagtggctgagaggttgcagtat
aaagacgaaattttacagttaaggggattccaacgcgcaatggtcaaatcaatgacaatg
gctgcaaggattccacactttcattatgttgaagaactccgctgtgatgcacttatggaa
cttaaggcatcttttcaaagggaaaattcggatcctagtataaagcacacttttcttcca
tttttggtaaaatcgctatcgatggcattgtctaaatatccccttctaaatagccgcttc
aatgaggatctacaagaggtcattataaaaggtttgcacaagatttctct---t------
------------------------------------------------------------
-----------ataacgaaagaaatttcaaggctacaacaattggcaatggacaacaaac
tgagtcatggtgacatatctggtggaacaattaccgtcagtaacattggaacaattggtg
gcaaatttggttctccgctcattaatttgcctgaagttgctatagttgcaattggtcgga
tccaaaaagttccacatatcacagatgagggaactgtctatcctttgccagttatgaatg
tgagt-------------------------------------------------------
--------------------------------------------------
>PAFTOL009279
gggattgttgatgtaccattggcacagacgggagaaggtattgctgaatgtgaacttctc
aagtggtttgtgcaagagggggatcaagttgaagaatttcaaccactttgtgmggktcaa
agtgataaagctaccattgaaatcactagccrttataagggaaaggttttacatattctg
cattctcctggcgatattgtaaaggtgggagaaacacttctgaaaattggtgtcgaagga
ttttctgctgagactatttctgattctccgtctgatc------ctgagattaatggccct
rgcaatctaggtgattcaagkactcaakcttcttcagtgagtcaagtattgtgtacgcca
gctrttcrgagccttgccaaacaacttggaattaatataaatgatgtcagaggaagyggc
aaggatrggagaatattaaaagaagrtgttcttaactatgttggtggcaaagagsttgat
rtcgagycttctgcgtacttggattgctcacctaagtcmctggctgcgaggttgcartat
raagacgaaattttacagttaaggggattccaacgtgcaatggtcaagtcaatgacaatg
gctgcaagaattccacactttcattatgttgaagaagtccactgtgatgcacttatggaa
cttaaggcatcttttcaaagggaaaattcggatcctagtataaagcacacttttcttcca
tttttggtaaaatcgctatcgatggcattgtctaaatatccccttctaaatagccgcttc
aatgaggatctgcaagaggtcattataaaaggtttgcgcaagatttctct---t------
------------------------------------------------------------
-----------ataaccaaagagatttcaaggctacaacaattggcaatggacaacaaac
tcagtcatggtgacatatccagtggaacaattaccatcagtaacattggagcaattggtg
gcaaatttggttctccactcatcaatttgcctgaagttgctatacttgcaattggtagaa
tccaaaaagttccacgtatcacagatgagggaactgtttatcctttgccacttttgaatg
tgagt-------------------------------------------------------
--------------------------------------------------
>PAFTOL009281
---attgttgatgtaccattggcgcagactggagaaggtattgctgaatgtgaacttctc
aagtggtttgtgcaagagggagatcaagttgaagagtttcaaccactttgtgaggttcaa
agtgataaagctaccattgaaatcactagccgttataagggaaaggttttacatattctg
cattctcccggcgacattgtaaaggtgggagaaacacttctgaaaattggtgtcgatgga
ttttctgctgagactatttctgattctctgtctgatc------ctgagattaatggccct
ggcaatctaggtgattcaagtactcaagcttcttcagtgagtcaagtactgtgtaygccg
gctgttcggagccttgccaaacaacttggaattagtataaatgatgtcagaggaagtggc
aaggatgggagaatatcaaaagaagatgttcttaactatgttggtggcaaagatgttgat
gttgagccttctgcgtactcggattgctcacctcagtcactggctgagaggttgcagttt
aaagacgaaattttacagttaagg------------------------------------
------------------------------------------------------------
------------------------------------------------------------
------------------------------------------------------------
------------------------------------------------------------
------------------------------------------------------------
------------------------------------------------------------
------------------------------------------------------------
------------------------------------------------------------
------------------------------------------------------------
------------------------------------------------------------
--------------------------------------------------
>PAFTOL009283
gggattgttgatgtaccattggcacagacaggagaaggtattgctgaatgtgaacttctc
aagtggtttgtgcaagagggggatcaagttgaagaatttcaaccactttgtgaggttcaa
agtgataaagctaccattgaaatcactagccgttataagggaaaggttttacatattctg
cattctcctggcgatattgtaaaggtgggagaaacacttctgaaaattggtgtcgacgga
ttttctgctgagactatttctgattctccgtctgatc------ctgagattaatggccct
ggcaatctaggtgattcaagtactcaagcttcttcagtgaatcaagtattctgtacgcca
gctgttcggagccttgccagacaacttggaattaatataaatgatgtcagaggaagtggc
aaggatgggagaatattaaaagaagatgttcttaactatgttggtggcaaagatgctgat
gttgagccttctgcgtactcggattgctcaccgaagtcactggctgcgaggttgcagtat
aaagacgaaattttacagttaaggggattccaacgcgcaatggtcaagtcaatgacaatg
gctgcaagaattccacactttcattatgttgaagaactccactgtgatgcacttatggaa
cttaaggcatcttttcaaagggaaaattcggatcctagtataaagcacaattttcttcca
tttttggtaaaatcgctatcgatggcattgtctaaatatccccttctaaatagccgcttc
aatgaggatttgcaagaggtcattataaaaggtttgcgcaagatttctct---t------
------------------------------------------------------------
-----------ataaccaaagaaatttcaaggctacaacaattggcgatggacaacaaac
tgagtcatggtgacatatccagtggaacatttaccatcagtaacattggagcaattggtg
gcaaatttggttctccgctcattaatttgcctgaagttgctatagttgcaattggtagaa
tccaaaaagttccacatatcacagatgagggaactgtttatcctttgccagttatgaatg
tgagt-------------------------------------------------------
--------------------------------------------------
>PAFTOL009285
gggattgttgatgtaccattggcacagacaggagaaggtattgctgaatgtgaacttctc
aagtggtttgtgcacgaaggggatcaagttgaagaatttcaaccactttgtgaggttcaa
agtgataaagctaccattgaaatcactagccgttacaagggaaaagttttacatactctg
cattctcctggtgatgttgtaaaggtgggagaaacacttctgaaagttgctgtcgacgga
ttttctgctgagactatttccgattctctgtctgatc------ctgagagtaatggccct
agcaatctaggtgattcaagtactccagcttcttcagtgagtcaagtactttgtacgcca
gctgttcggaaccttgccaaacaacttggaattaatattagtgatgtaaaaggaagtggc
aaggatgggagaatactaaaagaagatgttcttaattacgttggtggcaaagatagtgat
gttgaaccttctgcgtactctgattactcacctcaatcagtggctgagaggttccaatat
aaggacgaaattttacagctaaggggattccaacgtgcaatggtcaagtcgatgacaatg
gctgcaagaattccacactttcattatgttgaagaaatccactgtgacgcacttgtggaa
cttaagacgtcttttcaaagggaaaatttggatcctagtataaagcacacttttcttcca
tttttggtaaaatcactatcaatggcattgtctaaatatccccttataaatagccgcttt
aatgaggatctgcaagaggtcattataaaaggttcgtgcatgatttctct---t------
------------------------------------------------------------
-----------ataaccaaagaaatttcaaggctacagcaattggcactggacaacaaac
tgagtcatgatgacatctccggtggaacaattaccatcagtaacattggagcaattggag
gcaaatttggttctccactcattaatttacctgaagttgctataattgcaattggtagaa
tccaaaaagttccacatttcacagatgagggaactgtttatcctttgccagttatgaatg
ttgacattggtgcggaccatagggtcttagatggagcaacagtggcgagattctgcaacg
agtggaagtcttttgtcgaaaaccccgagctacttttgctgcatatgaga
>PAFTOL009287
gggattgttgatgtaccattggcacagacaggagaaggtattgctgaatgtgaacttctc
aagtggtttgtgcaagagggggatcaaattgaagaatttcaaccactttgtgaggttcaa
agtgataaagctaccattgaaatcactagccgttataagggaaaggttttacatattctg
cattctcctggcgatattgtaaaggtgggagaaacacttctgaaaattggtgtcgacgga
ttttctgctgagactatttctgattccccgtctgatc------ctgagattaatgaccct
ggcaatctaggtgattcaagtactcaagcttcttcagtgagtcaagtattgtgtacgcca
gctgttcggagccttgccaaacaacttggaattaatataaatgatgtcagaggaagtggc
aaggatgggaggatattaaaagaagatgttcttaactatgttggtggcaaagatgttgat
gttgagccttctgcgtactccggttgctcacctaagtcactggctgcgaggttgcagcat
aatgatgaaattttacagttaagaggattccaacgcgcaatggtcaagtcaatgacaatg
gctgcaagaattccacactttcattatgttgaagaactccactgtgatgcacttatggaa
cttaaagcatcttttcaaagggaaaattcggatcctagtataaagcacacttttcttcca
tttttggtaaaatcgctatcgatggcattgtctaaatatccccttctaaatagccgcttc
aatgaggatctgcaagaggtcattataaaaggtttgcgcaagatttctct---t------
------------------------------------------------------------
-----------ataaccaaagaaatttcaaggctacaacaattggcaatggacaacaaac
tgagtcatggtgacatatccagtggaacaattaccatcagtaatattggagcaattggtg
gcaaatttggttctccgcttattaatttgcctgaagttgctatagttgcaattggtagaa
tccaaagagttccacgtatcacggatgagggaactgtttatcccttgccagttatgaatg
ttaacatcggcgcggaccataggatcttagatggagcaacagtagcgagattctgcaacg
agtggaaatctttcgtcgaaaaccctgagctacttttgctgcatatgaga
>PAFTOL009289
gggattgttgatgtaccattggcacagacaggagaaggtattgctgaatgtgaacttctt
aagtggtttgtgcaagaggtgagtcaa---------------------------------
------------------------------------------------------------
---------------atatttcaggtgggagaaacacttctgaaaattggtgtcaacgga
ttttctgctgagactatttccgattctctgtctgatc------ctgagattaatgggcct
ggcaatctaggtgattcaagtactcaagcttcttcagtgagtcaagtactgtgcacacca
gctgttcggagcctcgccaaacaacttggaattaatataaatgatgtcagaggaagtggc
aaggatgggagaatattaaaagaagatgttcttaactatgttggtggcaaagatgttgat
gctgagccttctgcatactcagattgctcacctcaatcagtggctgrgaggttgcagtat
aaagacgaagttttacagttaagg------------------------------------
------------------------------------------------------------
------------------------------------------------------------
------------------------------------------------------------
------------------------------------------------------------
------------------------------------------------------------
-----------ataaccaaagaaatttcaaggctacaacaattggcaatggacaacaaac
tgagtcatggtgacatatccggtggaacaattaccgtcagtaacattggagcaattggtg
gcaaatttggttctccgctcattaatttgcctgaagttgctatagttgcaattggtagaa
tccaaaaagctccgcatatcacagatgagggaactgtttatcctttgccagttatgaatg
tgagt-------------------------------------------------------
--------------------------------------------------
>PAFTOL009291
gggattgttgatgtaccattggcacagacaggagaaggtattgctgaatgtgaacttctc
aagtggtttgtgcaagaggaggatcaagttgaagaatttcaaccactttgtgaggttcaa
agtgataaagctaccattgaaatcactagccgttataagggaaaggttttacatattctg
cattctcctggcgatattgtaaaggtgggagaaacacttctgaaaattggtgtcgacgga
ttttctgctgagactatttctgattctccgtctgatc------ctgagattaatgaccct
ggcaatctaggtgattcaagtactcaagcttcttcagtgagtcaagtattgtgtacgcca
gctgttcggagccttgccaaacaacttggaattaatataaatgatgtcagaggaagtggc
aaggatgggagaatattaaaagaagatgttcttaactatgttggtggcaaagatgttgat
gttgagccttctgcgtactccggttgctcacctaagtcactggctgcgaggttgcagcat
aatgacraaattttacagttaagaggattccaacgcgcaatggtcaagtcaatgacaatg
gctgcaagaattccacactttcattatgttgaagaactccactgtgatgcacttatggaa
cttaaagcatcttttcaaagggaaaattcggatcctagtataaagcacacwtttcttcca
tttttggtaaaatcgctatcgatggcattgtctaaatatccccttctaaatagccgcttc
aatgaggatctgcaagaggtcattataaaaggtttgcgcaagatttctct---t------
------------------------------------------------------------
-----------ataaccaaagaaatttcaaggctacaacaattggcaatggacaacaaac
tgagtcatggtgacatatccagtggaacaattaccatcagtaatattggagcaattggtg
gcaaatttggttctccgcttattaatttgcctgaagttgctatagttgcaattggtagaa
tccaaaaagttccacatatcacagatgagggaactgtttatcccttgccagttatgaatg
ttaacatcggcgcggaccataggatcttagatggagcaacagtagcgagattctgcaacg
agtggaaatctttcgtcgaaaaccctgagctacttttgctgcatatgaga
>PAFTOL009293
gggattgttgatgtaccattggcacagacaggagaaggtattgctgaatgtgaacttctc
aagtggtttgtgcaagagggggatcaagttgaagaatttcaaccactttgcgaggttcaa
agtgataaagctaccattgaaatcactagccgttataagggaaaggttttacatattctg
cattctcctggtgatattgtaaagttgattacatgacttctgaaaattggtgtcgacgga
ttttctgctgagactatttctgattctccgtctgatc------ctgagattaatggccct
ggcaatctaggtgattcaagtactcaagcttcttcagtgaatcaagtattctgtacgcca
gctgttcggagccttgccagacaacttggaattaatataaatgatgtcagaggaagtggc
aaggatgggagaatattaaaagaagatgttcttaactatgttggtggcaaagatgctgat
gttgagccttctgcgtactcggattgctcrccgaagtcactggctgcgaggttgcagtat
aaagacgaaattttacagttaaggggattccaacgygcaatggtcaagtcaatgacaatg
gctgcaagaattccacactttcattatgttgaagaactccactgtgatgcacttatggaa
cttaaggcatcttttcaaagggaaaattcggatcctagtataaagcacacttttcttcca
tttttggtaaaatcgctatcgatggcattgtctaaatatccccttctaaatagccgcttc
aatgaggatttgcaagaggtcattataaaaggtttgcgcaagatttctct---t------
------------------------------------------------------------
-----------ataaccaaagaaatttcaaggctacaacaattggcgatggacaacaaac
tgagtcatggtgacatatccagtggaacaattaccatcagtaacattggagcaattggtg
gcaaatttggttctccgctcattaatttgcctgaagttgctatagttgcaattggtagaa
tccaaaaagttccacatatcacagatgagggaactgtttatcctttgccagttatgaatg
ttaacattggcgcggaccataggatcttagatggagcaacagtagcgagattctgcaacg
agtggaaatcttttgtcgaaaaccctgagctacttttgctgcatatgaga
>PAFTOL009295
------------------------------------------------------------
------------------------------------------------------------
------------------------------------------------------------
------------------------------------------------------------
------------------------------------------------------------
------------------------------------------------------------
------------------------------------------------------------
------------------------------------------------------------
------------------------------------------------------------
------------------ttcaggggattccaacgcgcaatggtcaagtcaatgacaatg
gctgcaagaattccacactttcattatgttgaagaactccactgtgatgcacttatggaa
cttaaggcatcttttcaaagggaaaattcggatcctagtataaagcacacttttcttcca
tttttggtaaaatcgctatcgatggcattgtctaaatatccccttctaaatagccgcttc
aatgaggatttgcaagag------------------------------------------
------------------------------------------------------------
-----------rtaacccaagaaatttcaaggctacaacaattggcgatggacaacaaac
tgagtcatggtgacatatccagtggaacaattaccatcagtaacattggagcaattggtg
gcaaatttggttctccgctcattagtttgcctgaagttgctatagttgcaattggtagaa
tccaaaaagttccacatatcacagatgacggaactgtttatcct----------------
------------------------------------------------------------
--------------------------------------------------
>PAFTOL009297
gggattgttgatgtaccattggcacagacaggagaaggtattgctgaatgtgaacttctc
aagtggtttgtgcaagagggggatcaagttgaagaatttcaaccactttgtgaggttcaa
agtgataaagctaccattgaaatcactagccgttataagggaaaggttttamatattctg
cattctcctggcaatattgtaaaggtgggagaaacacttctgaaaattggtgtcgacgga
ttttctgctgaga------ccgattctctgtctgatc------ctgagattaatggccct
gacaatctaggtgattcaagtactcaagcttcttcagtgagtcaagtactgtgtacgcca
gctgttcggagccttgccaaacaacttggaattaatataaatgatgtcagagggagtggc
aaggatgggagaatagtaaaagaagatgttcttaactatgttggtggcaaagatgttgat
gttcagccctctgcgtactcggattgctcacctcagtcagtggctgagaggttgcagtat
aaagacgaaattttacagttaaggggattccaacgcgcaatggtcaagtcaatgacaatg
gctgcaagaattccacactttcattatgttgaagaactccactgtgatgcacttatggaa
cttaaggcatcttttcgaagggaaaattcggatcctagtataaagcacacttttcttcca
tttttggtaaaatcgctatcaatggcattgtctaaatatccccttctaaatagccgcttc
aatgaggatctacaagaggtcattataaaa------------------------------
------------------------------------------------------------
-----------ataaccaaagaaatttcaaggctacaacaattggcaatggacaacaaac
tgagtcatggtgacatatccggtggaacaattaccgtcagtaacattggagcaattggtg
gcaaatttggttctccgctyattaatttgcctgaagttgctatagttgcaattggtagaa
tccaaaaagttccacatatcacagatgagggaactgtttatcctttgccagttatgaatg
ttaacattggcgcgkaccataggatcttagatggagcaacagtagcgagattctgcaacg
agtggaaatcttttgtcgaaaaccccgagctacttttgctgcgtatgaga
>PAFTOL009299
gggattgttgatgtaccattggcacagacaggagaaggtattgctgaatgtgaacttctc
aagtggtttgtgcaagagggggatcaagttgaagaatttcaaccactttgtgaggttcaa
agtgataaagctaccattgaaatcactagccgttataagggaaaggttttacatattctg
cgttctcctggcaatattgtaaaggtrggagaaacacttctgaaaattggtgtcgacgga
ttttctgctgagactatttccaattctctgtctgatc------ctgagattaatggccct
gccaatctaggtgattcaagtactcaagcttcttcagtgagtcaagtactgtgtacgcca
gctgttcggagccttgccaaacaacttggaattaatataaatgttgtcagaggaagtggc
aaggatgggagaatattaaaagaagatgttcttaactatgttggtggcaaagatgttgat
cttgagccttctgcgtactcagattactcacctcagtcagtggctgagaggttgcagtat
aaagacgaaattttacagttaaggggattccaacgcgcaatggtcaagtcaatgacaatg
gctgcaagaattccacactttcattatgttgaagaactccactgtgatgcacttatggaa
cttaagacatcttttcaaagggaaaattcggatcctagtataaagcacacttttcttcct
tttttggtaaaatcgctatcgatggcattgtctaaatatccccttctaaatagctgcttc
aatgaggatctacaagaggtcat------------------------------c------
------------------------------------------------------------
-----------ataaccaaagaaatttcaaggctacaacaattggcaatggacaacaaac
tgagtcatggtgacatatccggtggaacaattaccgtcagtaacattggagcaattggtg
gcaaatttggttctccgctcattaatttgcctgaagttgctatagttgcaattggtagaa
tccaaaaagttccacatatcacagatgagggaactgtttatcctttgccagttatgaatg
tgagt-------------------------------------------------------
--------------------------------------------------
>PAFTOL009301
gggattgttgatgtaccattggcacagacaggagaaggtattgctgaatgtgaacttctc
aagtggtttgtgcaagagggggatcaagttgaagaatttcaaccactttgtgaggttcaa
agtgataaagctaacattgaaatcactagccgttataagggaaaggttttacatattctg
cattctcctggcaatattgtaaaggtatgcagcacaat----------------------
-----------------------------------------------------------a
gccaatctaggtgattcaagtactcaagcttcttcagtgagtcaagtactgtgtacgcca
gctgttcggagccttgccaaacaacttggaattaatataaatgatgtcagaggaagtggc
aaggatgggagaatattaaaagaagatgttcttaactatgttggtggcagagatgttgat
gttgagtcttctgcatactcggattgctcacctcagtcagtggctgagagtttgcagtat
aaagacgaaattttacagttaaggggattccaacgcgcaatggtcaagtcaatgacaatg
gctgcaagaattccacattttcattatgttgaagaactccactgtgatgcacttatggaa
cttaagacatcttttcaaagggaaaattcggatcctagtataaagcacacttttcttcca
tttttggtaaaatcattatcgatggccttgtctaaatatccccttctaaatagccgcttc
aatgaggatctacaagaggtcattataaaaggttcgcacatgatttctct---t------
------------------------------------------------------------
-----------ataaccaaagaaatttcaaggctacaacaattggcaatggacaacaaac
tgagtcatggtgacatatccggtggaacaattaccgtcagtaacattggagcaattggtg
gcaaatttggttctccgctcattaatttgcctgaagttgctatagttgcaattggtagaa
tccaaaaagttccacatatcacagatgagggaactgtttatcctttgcyagttatgaatg
ttaacattggcgcggaccataggatcttagatggagcaacagtagcgagattctgcaacg
agtggaaatcttttgtcgaaaaccctgagctacttttgctgcgtatgaga
>PAFTOL009303
------------------------------------------------------------
---------------cagggggatcaagttgaagaatttcaaccactttgtgaggttcaa
agtgataaagctaccattgaaatcactagccgttataagggaaaggttttacatattctg
cattcccctggcaatattgtaaaggta---------------------------------
------------------------------------------------------------
---------------------------------tcagtgagtcacatactgtgtacgcca
gctgttcggagccttgccaaacaacttggaattaatataaatgatgtcagaggaagtggc
aaggatgggagaatattaaaagaagatgttcttaactatgttggtggcaaagatgttgat
gttgagccttctgcgtactcagattgctcacctcagtcagtggctgagaggttgcagtat
aaagacgaaattttacagttmaggggattccaacgcacaatggtcaagtcaatgacaatg
gctgcaagaattccacactttcattatgttgaagaactccactgtgatgcacttatggaa
cttaaggcatcttttcaaagggaaaattcggatcctagtataaagcacacttttcttcca
tttttggtaaaatcgctatcgatggcattgtctagttat---------------------
------------------------------------------------------------
------------------------------------------------------------
-----------atarccaaagaaatttcaaggctacaacaattggcaatggacaacaaac
tgagtcatggtgatgtatccggtggaacaattaccgtcagtaacattggagcaattggtg
gcaaatttggttctccgctcattaatttgcctgaagttgctatagttgcaattggtagaa
tccaacaagttccacatatcacagatgagggaact-------------------------
------------------------------------------------------------
--------------------------------------------------
>PAFTOL009311
gggatcattgatgtaccattggcccagacaggagaaggtattgctgaatgcgaacttctc
aagtggtttgtacaggagggggatcaagttgaagaatttcaaccactttgtgaggttcaa
agtgataaagctaccatcgaaattactagccgttataagggaaaggttttgcatattctt
cattcacctggtgatattgtaaaggtgggagaaacacttctgaaaatcgctgccgacgga
tttccttctgaaactatttccgattctttgtctaatc------ctgagataaatagcccc
agcgatcaaggtgactcaagtactcaagcttcttcagtgactcatttcctgtgtacgcca
gctgttcggaaccttgccaaacaacttggaattgatttaagtgatgtcatagggactggt
aaggatgggagaatattaaaagaagatgttcttacctatgttggtggcaaagaaattgat
gttgagccttctccgtcctctgattgctcacctcaatcagtggctgagagtttacagtat
aaagaccaaattttacagctaaggggattccaacgcgcaatggtcaagtcaatgacaatg
gctgctagaattccacattttcattatgttgaagaacttaactgtgatgcccttgtggag
ctgaagacatcttttcaaagggaaaattctgatccaagtataaagcatacttttcttcca
tttttggtaaaatcactgtcgatggcattgaccaaatatccccttttgaatagccgtttc
aatgaagatctgcaagagatcattataaaaggttttc-----------------------
------------------------------------------------------------
------------------------------------------------------------
------------------------------------------------------------
------------------------------------------------------------
---------------------------------------------------------agg
ttaatattggtgcggaccatagggtcttagatggagcaacagttgcgaggttctgcaatg
agtggaagtcatttgttgaaaagccagagttgcttttgctgcatacgaga
>PAFTOL009313
gggatkgttgacgtacctttggcacagactggagaaggtattgctgaatgtgaacttctc
aagtggtttgtgcaggagggcgatcaagttgacgaattycaaccactctgtgaggttcaa
agtgataaagctaccattgaaattacaagtcgttacaagggcaaggtgttgcacatycty
cattctcctggtgacattgtgaaggtaggagaaacacttctgaaggtggctgttgacgaa
ttttcttctgaaactatttctgattgtgtgtctaatc------ctgagataaatggctct
accaktcaagttgacccaagtactcgatctgcttcggtgactcaagtactgtgcacgcca
gctrttcgaaaccttgccaaagaacttcaaattgatataaataatgtcaaaggaagtggt
aaagatggcagaatactaaaagaagatgttcttaactatgctggtggcaaagatgttggt
kttgagccttctgcatcctctgattcctcacctcattcagtrgctgaaagattacagtat
gaagataaaactgtgcagctaaggggattccaacgtgcaatggtcaagtcaatgacaatg
gctgcaagaattccacattttcattatgtggaagaactctactgtgacgcccttgtggaa
cttaaggaatcttttcaaagggaaagttctgatccaagcataaagcatacttttctacca
tttttagtaaaatccttrtcgatggcattgaacaaatatccccttctaaacagtcgtttc
aatgaggatttgcargaggtcattttaaaaggk---------------------------
------------------------------------------------------------
-----------gtaaccaaagaaatctcaaggctacaacaattggcagtggacaacaagc
taagtcaagatgacgtaactggygggacaataascatcagtaacattggtgcaattggtg
gaaaatttggttctccgctcatcaatttgccggaagttgctataattgcaatwggtagaa
ttcagaaagttccacgcattacagatgatggaactgtgtatcctgtgccgattatgactg
taaacattggtgcagaycatagagtcytagatggagcaacagttgcaagattctgcaatg
aatggaaatcatttgtggaaaagccagaactgcttttgctgcatatgaga
>PAFTOL009315
------------------------------------------------------------
------------------------------------------------------------
------------------------------------------------------------
------------aacatatttcaggtgggagaaacacttctgaaaatttctgtacatgga
tttacccctgagactgtttccgattctttatctgatcttgagtctgaggtaaatggccct
agcaatccaggtgactcaaatactcaagcttctccggtgacccaagtactgtgtac----
------------------------------------------------------------
------------------------------------------------------------
------------------------------------------------------------
-----------------attcaggggattccagcgtgcgatggtcaagtcaatgacaatg
gctgcaagaattccacattttcattatgttgaagaacttaactgtgatgttcttgtggaa
cttaaagcttcttttcaaagggaaaattctgatccaagcataaagcatacttttcttcca
attttggtaaaatcgctgtcgatggcattgactaaatacccccttctaaatagccgtttc
aatgaggatgtgcaagaggtccttataaaaggt---------------------------
------------------------------------------------------------
------------------------------------------------------------
------------------------------------------------------------
------------------------------------------------------------
------------------------------------------------------------
------------------------------------------------------------
--------------------------------------------------
>PAFTOL009319
ggtattgttgatgtaccactggcacagacaggagaaggtattgctgaatgtgaacttctc
aagtggtttgtgcaggagggtgatcaagttgaagaatttcaaccactttgtgaggttcaa
agcgataaagcaaccattgaaattactagccgttataaaggacaggtgtaccaaattctt
cattctcctggcaatattgttaaggtgggagaaacacttctgaaaattgctgtacatgga
tttacccccgaaactatttctgattctttatctgatcccgagtctgaggtaaacggccct
agcaatccaggtgactcaaatactcacgcttctccggtgacccaagtactgtgcacacct
gctgttcgtaacctcgccaaacaacttggaataaatttaaatgatgtcaaaggaagtggc
aaggatgggagagtactaaaagaagatgttctaaactatgttggtggcaaagacatcgat
tttaagccttctgcgccctctgattgctcacctcagtcagtggctgagagtgtgcagtat
aaagatgagattttacagctaaggggattccagcgtgcaatggtcaagtcaatgacaatg
gctgcaagaattccacattttcattatgttgaagaactcaaatgtgatgctcttgtggaa
cttaaagcgtcttttcaaagggaaacttctgatccaagcataaagcatactgttcttcca
tttttggtaaaatcactgtcaatggcattgacgaaatatccccttctaaatagccgtttc
aatgaggatctgcaagaggtccttataaaagggtgccacaatattggaat---tgc----
----catggctactccaacaggcttggttgtaccaaatattaaaaacgttcaatcccttt
cagtgttggagataaccaaggaagtttcaaggctacaacaattggcaatggacaacaaat
tgagtcatgatgacatttccggtggaacaattactatcagcaacatcggagctattggtg
gcaaatttggttctccgctcattaatttgcctgaagttgctataattgcaattggtagaa
tccagaaagctccacatatcacagatgatggaactgtttatcctttgccagttatggacg
ttaacattggtgcagaccatagagttttagatggagcaacagtagcgagattctgcaacg
agtggaaatcttttattgaaaagcccgagctgcttttgttgcatatgaga
>PAFTOL009321
gggattgttgatgtaccgctggcacagacaggagaaggtattgctgaatgtgaacttctc
aagtggtttgtgaaggagggggatcaagtcgaagaatttcaaccactttgtgaggttcaa
agcgataaagcaaccattgaaattactagccgttatgaaggaaaggtttaccaaattctt
cattctcctggcgatattgttaaggtgggagaaacacttctgaaaattgctgtagatgga
ttttcccctgagactatttctgattctgtatctgatcctgagcctgagataaatggccca
agcaatccaggtgactcaaatactcaagcttctccggtgcctcaagtactgtgtacgcca
gctgttcggaaccttgccaaacaacttggaatcaatataaatgatgtcaaaggaagtggc
aaggatgggagaatactaaaagaagatgttcttaactatgttggtggcacaaatgttgat
gatatgccttctgcatcctctgattgctcacctcaatcagtggctgagaggttacagtat
aaagatgagattttacagctaaggggattccagcgcgcaatggtcaagtcaatgacagtg
gccgcaaggattccacattttcattatgttgaagaactcaactgtgatgctcttgtggaa
cttaaagcatcttttcaaagggaaaattctgatccaagtataaagcatacttttcttcca
tttttggtaaaatcgctttccatggcactgactaaatatccccttctaaatagccgtttc
aatgaggatctgcaagaggtccttataaaagggtgccacaatattggaat---tgc----
----catggctactccaacaggcttggttgtaccaaacataaaaaatgttcaatctcttt
cagtgttggagataaccaaagaaatttcaaggctacaacaattggcaatggacaacaaat
tgagtcatgatgacatttctggtggaacaattactatcagtaacattggagcaattggtg
gcaaatttggttctccactcattaatttgcctgaagttgctataattgcaattggtagaa
tccagaaagctccacatatcacagatgatggaaatctttatcctttgccagttgtgaatg
ttaacattggtgcggaccatagggttttagatggagcaacagttgcgagattctgcaacg
agtggaaatcttatattgaaaagccaaagctgcttttgttgcacatgaga
>PAFTOL013501
gggattgttgatgtaccattggcacagaccggagaaggtattgctgaatgtgaacttctc
aagtggtttgtgcaagagggggatcaagttgaagaatttcaaccactttgtgaggttcaa
agtgataaagctaccattgaaatcactagccgttataagggaaaggttttacatattctg
cattctcctggcgatattataaaggtgggagaaacacttctgaaaattggtgtcgacgga
ttttctgctgagactatttctgattctccgtctgatc------ctgagattaatggccct
ggcaatctaggtgattcaagtactcaagcttcttcagtgaatcaagtattgtgtacgcca
gctgttcggagtcttgccaaacaacttggaattaatttaaatgatgtcagaggaagtggc
aaggatgggagaatattaaaagaagatgttcttaactatgttggtggcaaagatgttgat
gttgagccttctgcgtacttggattgctcacctaagtcactggctgcgagtttgcagtat
aaagacgaaattttacagttaaggggattccaacgcgcaatggtaaagtcaatgacaatg
gctgctagaattccacactttcattatgttgaagaactccactgtgatgcacttatggaa
cttaaggcatcttttcaaagggaaaattcggatcctagtataaagcacacttttcttcca
tttttggtaaaatcgctatcgatggcattgtctaaatgtccccgtctaaatagcagcttc
aatgaggatctgcaagaggtcattataaaagg---------------------t------
------------------------------------------------------------
-----------ataaccaaagaaatttcaaggctacaacaattggcaatggacaacaaac
tgagtcatggtgacatatccagtggaacaattaccatcagcaacattggagcaattggtg
gcaaatttggttctccgctcattaatttgcctgaagtcgctatagttgcaattggtagaa
tccaaaaagttccacgtatcacagatgagggaactgtttatcctttgccagttatgaatg
tgagt-------------------------------------------------------
--------------------------------------------------
>SRR5036296
------------------------------------------------------------
------------------------------------------------------------
------------------------------------------------------------
------------aatatatttcaggtgggagaaacacttctgaaaattggtgtcgatgga
ttttctgctgagaccatttccaattctctgtctgatc------ctgagattaatggccct
gccaatctgggtgattcaagtactcaagcttcttcagtgagtcaagtactgtgtacgcca
gctgttcggagccttgccaaacaacttggaattgatataaatgatgtcagaggaagtggc
aaggatgggagaatattaaaagaagatgttcttaactatgttggtggcaaagatgttgat
gttgagccttctgcgtactcagattgctcacctcagtcggtggctgagaggttgcagtat
aaagacgaaattttacagttaaggggattccaacgcgcaatggtcaagtcgatgacaatg
gctgcaagaattccacactttcattatgttgaagaactccactgtgatgcacttatggaa
cttaagacatcttttcaaagggaaaattcggatcctagtataaagcacacttttcttcct
tttttggtaaaatcgctatcgatggcattgtctaaatatccccttctaaatagctgcttc
aatgaggatccacaagaggtcattataaaaggttcacgcatgatttctct---t------
------------------------------------------------------------
-----------ataaccaaagaaatttcaaggctacaacaattggcaatggacaacaaac
tgagtcatggtgacatatccggtggaacaattaccgtcagtaacattggagcaattggtg
gcaaatttggttctccgctcattaatttgcctgaagttgctatagttgcaattggtagaa
tccaaaaagttccacatatcacagatgagggaactgtttatcctttgccagttatgaatg
tgagt-------------------------------------------------------
--------------------------------------------------
>SRR5137211
gggattgttgatgtaccattggcacagacaggagaaggtattgctgaatgtgaacttctc
aagtggtttgtgcaagagggggatcaagttgaagaatttcaaccactttgtgaggttcaa
agtgataaagctaccattgaaatcactagccgttataagggaaaggttttacatattctg
cattctcctggcaatattgtaaaggtgggagaaacacttctgaaaattggtgtcgacgga
ttttctgctgagaccatttccaattctctgtctgatc------ctgagattaatggccct
gccaatctgggtgattcaagtactcaagcttcttctgtgagtcaagtactgtgtacgcca
gctgttcggagccttgccaaacaacttggaattaatataaatgatgtcaaaggaagtggc
aaggatgggagaatattaaaagaagatgttcttaactatgttggtggcaaagatgttgat
gttgagccttctgcgcactcagattgctcacctcagtcagtggctgagaggttgcagtat
aaagacgaaattttacagttaaggggattccaacgcgcaatggccaagtcaatgacaatg
gctgcaagaattccacactttcattatgttgaagaactccactgtgatgcacttatggaa
cttaagacatcttttcaaagggaaaattcggatcctagtataaagcacacttttcttcct
tttttggtaaaatcgctatcgatggcattgtctaaatttccccttctaaatagctgcttc
aatgaggatctacaagaggtcattataaaaggttcccacaatgttggaat---tgc----
----catggctactccaactggcttggttgtaccgaatatcaaaaacgttcaatctctat
cagtatttgagataaccaaagaaatttcaaggctacaacaattggcaatggacaacaaac
tgagtcatggtgacatatccggtggaacaattaccgtcagtaacattggagcaattggtg
gcaaatttggttctccgctcattaatttgcctgaagttgctatagttgcaattggtagaa
tccaaaaagttccacatatcacagatgagggaactgtttatcctttgccagttatgaatg
ttaacattggcgcggaccataggatcttagatggagcaacagtagcgagattctgcaacg
agtggaaatcttttgtcgaaaaccccgagctacttttgctgcgtatgaga
>SRR5137212
gggattgttgatgtaccattggcacagacaggagaaggtattgctgaatgtgaacttctc
aagtggtttgtgcaggagggggatcaagttgaagaatttcaaccactttgtgaggtgcaa
agtgataaagctaccattgaaatcactagccgttataagggaaaggttttacatattctg
cattctcctggcgatattgtaaag------------------------------------
------------------------------------------------------------
------------------------------------------------------------
------------------------------------------------------------
------------------------------------------------------------
------------------------------------------------------------
------------------ttcaggggattccaacgcgcaatggtcaagtcaatgacaatg
gctgcaagaattccacacttccattatgttgaagaactccactgtgatgcacttgtggaa
cttaagacatcttttcaaagggaaaattcggatccgagtataaagcacacttttcttcca
tttttggtaaaatcactatcgatggcattgtctaaatatccccttctaaatagccgcttc
aacgaggatctacaagaggtcattataaaaggtttgtgcaagatttctct----------
------------------------------------------------------------
----------tataaccaaagaaatttcaaggctacaacaattggcactggacaacaaat
tgagtcatgatgacatatccggtggaacaattaccatcagtaacattggagcaattggtg
gcaaatttggttctccgctcattaatttgcctgaagttgctataattgcaattggtagaa
tccaaaaagttccaaatattacagatgagggaactgtttatcctttgccagttatgaatg
tgagt-------------------------------------------------------
--------------------------------------------------
>SRR5137213
------------------------------------------------------------
------------------------------------------------------------
------------------------------------------------------------
------------------------------------------------------------
------------------------------------------------------------
---------------------------------------------gtactgtgtacgcca
gctgttcggagccttgccaaacaacttggaattaatataaatgatgtcagaggaagtggc
aaggatgggagaatattaaaagaagatgttcttaactatgttggtggcagagatgttgat
gttgagccttctgcgtactcggattgctca------------------------------
------------------------------------------------------------
------------------------------------------------------------
------------------------------------------------------------
------------------------------------------------------------
------------------------------------------------------------
------------------------------------------------------------
-----------ataaccaaagaaatttcaaggctacaacaattggcaatggacaacaaac
tgagtcatggtgacatatccggtggaacaattaccgtcagtaacattggagcaattggtg
gcaaatttggttctccgctcattaatttgcctgaagttgctatagttgcaattggtagaa
tccaaaaagttccgcatatcacagatgagggaactgtttatcctttgccagttatgaatg
tgagt-------------------------------------------------------
--------------------------------------------------
>SRR7905849
gggattgttgctgtaccattggcacagacaggagaaggtattgctgaatgtgaacttctc
aagtggtttgtgcaggagggggatcgagttgaagaatttcaaccactttgtgaggttcaa
agtgataaagcaaccattgaaatcactagccgttataagggagaggtttcaaatattttg
cattctcctggtgatattgtaaaggtgggagaaacactcctgaaaattgctgtcgatgga
ttttctgctgatactgtttccgattctctgtctgatc------ctgagattaatggccct
agcaatctaggtgattcaagtactcaagcttcttyggtgagtcaagtagtgtgcacacca
gctgttcggagccttgccaaacaacttggaattaatataaattatgtcaaaggaagtggc
aaggatgggagaatactaaaagaagatgttcttaactacgttggtggcaaagatgttgat
gttgagctttctgcgtactctgattgctcacctcaatcagtggctgagagattacagtat
aaagacgaaattttgcagctaaggggattccaacgtgcaatggtcaagtcaatgacaatg
gctgcaagaattccacattttcattatgttgaagaactccactgtgatgcacttgtggga
cttaagacattttttcaaagggaaaatttggatcctagtataaagcacacttttcttcca
tttttggtaaaatcactgtcgatggcgttgaccaaatatccccttctaaatagccgcttc
aatgaggatctacaagaggtcattataaaaggtgcccacaatattggaat---tgc----
----catggctactcaaactggcttggttgtaccgaatatmaaaaatgttcaatctctat
cagtgttggagataaccaaagaaatctcaaggctacaacaattggcaatggacaacaaac
tgagtcatgatgacatatccggtggaacaattaccatcagtaacattggagcaattggtg
gcaaatttggttctccgctcattaatttgcctgaagttgctataattgcaattggtagaa
tccaaaaagttccacatatgacagatgagggaactgtttatcctttgcaagttatgaatg
ttaacattggtgcggaccatagggtcttagatggagcaaccgtagcgaaattctgcaaca
agtggaaatcttttgtcgaaaacccgaagctacttttgctgcatatgaga
>SRR7905861
gggattgttgatgtaccattggcacagacaggagaaggtattgctgaatgtgaacttctc
aagtggtttgtgcaagagggggatcaagttgaagaatttcaaccactttgtgaggttcaa
agtgataaagctaccattgaaatcactagccgttataagggaaaggttttacatattctg
cattctcctggcaatattgtaaaggtgggagaarcactyctgaaaattggtgtcgacgga
ttttctgctgagactatttccgattctctgtctgatc------ctgagattaatggccct
gccaatctaggtgattcaagtactcaagcttcttcagtgagtcaagtactgtgtrcgcca
gctgttcggagccttgccaaacaacttggaattaatataaatgatgtcagaggaagtggc
aaggatgggagaatattaaaagaagatgttcttaactatgatggtggcaaagatgttgat
gttgagccttctgcgtactcagattgcgcacctcagtcagtggctgagaggttgcagtat
aaagacgaaattttacagttaaggggattccaacgtgcaatggtcaagtcaatgacaatg
gctgcaagaattccacactttcattatgttgaagaactccrctgtgatgcacttatggaa
cttaagacatcttttcaaagggaaaattcggatcctagtataaagcacacttttcttcca
tttttggtaaaatcgctatcgatggcattgtctaaatatccccttctaaatagccgcttc
aatgaggatctacaagaggtcattataaaaggttcccacaatatcggaat---tgc----
----catggctactccaactggcttggttgtaccgaatatcaaaaacgttcaatctctat
cggtgttggagataaccaaagaaatttcaaggctacaacaattggcaatggacaacaaac
tgagtcatggtgacatatccggtggaacaattaccgtcagtaacattggagcaattggtg
gcaaatttggttctccactcattaatttgcctgaagttgctatagttgcaattggtagaa
tccaaaaagttccacatatcacagatgagggaactgtttatcctttaccagttatgaatg
ttaacattggcgcggaccataggatcttagatggagcaacagtagcgagattctgcaaca
agtggaaatcttttgtcgaaaaccccgagctacttttgctgcgtatgaga
>SRR7905862
gggattgttgatrtaccattggcacagacaggagaaggtattgctgaatgtgaacttctc
aagtggtttgtgcaggaaggggatcaagttgaagaatttcaaccactttgtgaggttcaa
agtgayaaagctaccattgaaatcactagccgytacaggggaaaagttttacatattctg
cattctcctggtgatattgtaaaggtgggagaaacacttctgaaaattgcygtcgacrga
ttttctgctgagactatttccgattctctgtctgatc------ctgagagtaatggccct
agcaatctaggtgattcaagtactccarcttcttcagtgagtcaagtactctgtacgcca
gctgttcggaacctcgccaaacaacttggaattaakatyagtgatgtaaaaggaagyggc
aaggatgggagaatactaaaagaagatgttcttaattatgttggkggcaaagatattgat
gttgaaccctct---------gattactcacctcaatcagtggctgrgaggttccagtat
aaagaygaaattttacagctaaggggattccaacgtgcaatggtcaagtcgatgacaatg
gctgcaagaattccacactttcattatgttgargaaatccactgtgatgcacttgtggaa
cttaagacgtcttttcaaagggaaaattcggatcctagtataaagcacacttttcttcca
tttttggtaaaatcactatcaatggcrttgtctaaatatccccttctaaatagccgcttt
aatgaggatctgcaagaggtcattataaaaggttcccacaatattggaat---tgc----
----catggctactccaactggcttggttgtaccgaatgtcaaaaacgttcaatctctat
cattgttggagataaccaragaaatttcaaggctacagcaattggcaatggacaacaaac
taagtygtgatgacatatccggtggaacaattaccatcagtaacattggagcaattggtg
gcaaatttggttstccgctcattaatttgcctgaagttgctataattgcaattggtagaa
tycaaaaagttccacatatcacagatgagggaactgtttatcctttgccagttatgaatg
ttaacattggtgcrgaccatagggtcttagatggagcaacagtggcgagattctssaacg
agtggaagtcttttgtcgaaaaccccgagctrcttttgttgcatatgaga
>SRR8327214
gggattgttgatgtaccattggcacagacaggagaaggtattgctgaatgtgaacttctt
aagtggtttgtgcaagagggggatcaagttgaagaatttcaaccactttgtgaggttcaa
agtgataaagctaccattgaaatcactagccgttataagggaaaggttttacatattctg
cattctcctggcaatattgtaaaggtgggagaaacacttctgaaaattggtgtcaacgga
ttttctgctgagactatttccgattctctgtctgatc------ctgagattaatgggcct
ggcaatctaggtgattcaagtactcaagcttcttcagtgagtcaagtactgtgcacacca
gctgttcggagcctcgccaaacaacttggaattaatataaatgatgtcagaggaagtggc
aaggatgggagaatattaaaagaagatgttcttaactatgttggtggcaaagatgttgat
gctgagccttctgcatactcagattgctcacctcaatcagtggctgagaggttgcagtat
aaagacgaagttttacagttaaggggattccaacgagcaatggtcaagtcaatgacaatg
gctgcaaaaattccccactttcattatgttgaagaactccactgtgatgcacttatggaa
cttaagacatcttttcaaagggaaaattcagatcctagtataaagcacacttttcttcca
tttttggtaaaatcgctatcgatggcattgtctacatatccccttctaaatagccgcttc
aatgaggatctacaagaggtcattataaaaggttcccacaatattggaat---tgc----
----catggctactccgactggcttggttgtaccgaatatcaaaaacgttcaatctctat
cggtgttggagataaccaaagaaatttcaaggctacaacaattggcaatggacaacaaac
tgagtcatggtgacatatccggtggaacaattaccgtcagtaacattggagcaattggtg
gcaaatttggttctccgctcattaatttgcctgaagttgctatagttgcaattggtagaa
tccaaaaagctccgcatatcacagatgagggaactgtttatcctttgccagttatgaatg
ttaacattggcgcggaccataggatcttagatggagcaacagtagcgagattctgcaaca
agtggaaatcttttgtcgaaaaccccgagctacttttgctgcgtatgaga
