# Supplementary material for: Phylogenomics and classification of Cactaceae based on hundreds of nuclear genes
Source: Plant Syst Evol. 2025 Aug 11;311(5):28. doi: 10.1007/s00606-025-01948-z (PMC12339657; doi:10.1007/s00606-025-01948-z)
Supplement: Supplementary file 4 — Online Resource 4: Containing alignments and RAxML gene trees for all included loci and all phylogenetic datasets (ZIP 10372 KB) [file 606_2025_1948_MOESM4_ESM.zip › de Vos et al_ESM_4/ESM_data_alignments/QCP/5981_consensus.mafft.fasta]

>PAFTOL004547
gggcagactttcaggtggaagaaaacaggacctttgcagtacactggtgttgtgaagtct
catttggtttccttgaaacaccttgaaaatggcgatgttggttattgctttcatgattgt
tcaaatgagga---tgttgggaggttggatttgctagattttctcaatgtgggtatttgc
ttggctgatatgtgggagggttttgctgcctctgatcagaggtttgctgagctagcacca
tatttggccggcgcc---------------------------------------------
------------------------------cgggttcttaggcaggaccccttggagtgc
ttgattcagttcttgtgttcgtctaataacaac---------------------------
---------------------------------------------------attgggagg
attactcggatggtggattatatttcttctatgggtgattacttggggaccgttgaggga
tttgattttcacgagttcccatctctggagcggttggctatggtgtccgaggaggagctt
agggaggcaggatttggttatagg------------------------------------
------------------------------------------------------------
------------------------------------------------------------
------------------------------------------------------------
------------------------------------------------------------
------------------------------------------------------------
------------------------------------------------------------
---------------------
>PAFTOL004551
gggcagacgttcaggtggaagaaaacagggcctttgcagtacactggtgttgtgaagtct
catttggtgtccttgaaacaacttgaaaatggcgatgttggttattgttttcatgattgt
tcaaacgagga---tgttgggaggtcagctttgcttgattttctcaatgtgggtatttgt
ttggctgacatgtgggagggttttgctgcctctgatcagaggtttgctgagcttgcaccc
catttggctggcgct---------------------------------------------
------------------------------cgggtccttaggcaggaccccttggaatgc
ttgattcagttcttgtgctcttctaataacaac---------------------------
---------------------------------------------------attgggagg
attacccggatggttgattatatttcttcattgggtgattatttgggtactgttgagggg
tttgattttcatgagttcccatcgttggatcggttggccatggtatctgaggaggagctt
agagaggccggatttggttataga---------gccaaatacatagttggcaccgtaaaa
tccttgcaattgaaacccggtgggggtgctgattggcttttatctcttcgtgaattgata
cttgaagaggttataggtgctctctgtactttgcctggtgttggtccaaaggtggcagcg
tgcatagctctcttctctcttgaccagcatcatgcaattcctgtcgacactcatgtatgg
caggtaagctgttaatat------------------------------------------
------------------------------------------------------------
------------------------------------------------------------
---------------------
>PAFTOL004552
gggcagactttcaggtggaagaaaacagggcctttgcagtacactggtgttgtgaagtct
catttggtgtccctgaaacaccttgaaaatggcgatgttggttattgttttcatgattgt
tcaaatgagga---tgttgggaggttggatttgcttgattttctcaatgtgggtattggc
ttggctgatctrtgggagggttttgctgcctctgatcagagatttgctgagctagcaccc
tatttggccggcgcc---------------------------------------------
------------------------------cgggttcttaggcaggaccccttggagtgc
ttgaytcagttcttgtgctcgtctaataacaac---------------------------
---------------------------------------------------attgggagg
attactcggatggtggattatatttcttcattgggtaattacttggggactgttgaggag
tttgattttcatgagttcccatctttggagcggttggctatggtgtccgagaaggagctt
agagaggcaggatttggttatagg------------------------------------
------------------------------------------------------------
------------------------------------------------------------
------------------------------------------------------------
------------------------------------------------------------
------------------------------------------------------------
------------------------------------------------------------
---------------------
>PAFTOL004553
gggcagactttcaggtggaagaaaacaggacctttgcggtacacgggtgttgttaagtct
catttggtgtccttgaaacacctggaaaatggcgatgttggttattgctttcatgattgt
ttaaatgagga---tgttgggaggttggatttgcttgattttctcaatgtgggtatttgc
ttggctgatatgtgggagggttttgctgcctctgatcagaggtttgctgagctagcaccc
tatttggccggcgcc---------------------------------------------
------------------------------cgggttcttaggcaggaccccttggagtgc
ttgattcagttcttgtgttcgtctaataacaac---------------------------
---------------------------------------------------attgggagg
attactcggatggtggattatatttcttctatgggtgattacttggggactgttgaggga
tttgattttcacaagttcccatctttggagcggttggctatggtgtccgaggaggagctt
agagaggcaggatttggttatagg------------------------------------
--------------------------------ttggtttgattttctccat---------
---------------attgttttgtacattcggc--------------------------
--------------ttctcctgga------------------------------------
------------------------------------------------------------
------------------------------------------------------------
------------------------------------------------------------
---------------------
>PAFTOL004554
gggcagactttcaggtggaagaaaacagggcckttgcagtacactggtgttgtgaagtct
catttggtgtccttgaaacaccttgaaaatggcgatgttggttattgttttcatgattgt
tcaaatgagga---tgttgggaggttggatttgcttgattttctcaatgtgggtattggc
ttrgctgatctgtgggagggttttgctgcctctgatcagagatttgcygagctagcaccc
tatttggccggcgcc---------------------------------------------
------------------------------cgggttcttaggcaggaccccttggagtgc
ttgattcagttcttgtgctcgtctaataacaac---------------------------
---------------------------------------------------attgggagg
attactcggatggtggattatatttcttcattgggtaattacttggggactgttgaggag
tttgattttcatgagttcccatctttggagcggttggctatggtgtccgagaaggagctt
agagaggcaggatttggttataga---------gcaaaatacatcgttggcactgtgaaa
gccttgcaattgaaacctgatgggggtgctgattggctttcatctcttcgtgaattggaa
cttgaagaggttakaaatgctctctgcactttgcctggtgttggtccaaaggtggcagcc
tgcatagctctcttctctcttgaccagcatcatgccattcctgtcgacactcatgtatgg
caggtaagctgtaaatat------------------------------------------
------------------------------------------------------------
------------------------------------------------------------
---------------------
>PAFTOL004555
gggcagactttcaggtggaagaaaacaggacctttgcagtacactggtgttgtgaagtct
catttggtgtccttgaaacaccttgaaaatggcgatgttggttattgctttcatgattgt
tcaaatgggga---tgttgggaggttggatttgcttgattttctcaatgtgggtatttgc
ttggctgatatgtgggagggttttgctgcctctgatcagaggtttgctgagctagcaccc
tatttggccggcgct---------------------------------------------
------------------------------cgggttcttaggcaggaccccttggagtgc
ttgattcagttcttgtgttcgtctaataacaac---------------------------
---------------------------------------------------attgggagg
attactcggatggtggattatatttcttctatgggtgattactyggggactgttgaggga
tttgattttcacgagttcccatctytggagcggttggctatggtgtccgaggaggagctt
agagaggcaggatttggttataga---------gcaaaatacatagttggcactgtgaaa
gccttgcaactgaaacctgatgkkggtgctgattggctttcatctcttcgtgaattggaa
cttgaagaggttataaatgctctctgcactttgcctggtgttggtccaaaggtggcagcc
tgcatagctctcttctctcttgaccagcatcatgcaattcctgtcgacactcatgtatgg
caggtaagctgtaaatat------------------------------------------
------------------------------------------------------------
------------------------------------------------------------
---------------------
>PAFTOL004556
gggcagactttcaggtggaagaaaacagggcctttgcagtacactggggttgtgaagtct
cgtttggtgtccttgaaacagcttgaaaatggcgacgttggttattgttttcatgattgt
tcaaatgagga---tgttgggaggttggytttgcttgattttctcaatgtgggtatttgt
ttggctgatatgtgggacggttttgctgcctctgatcataggtttgctgagctggcaccc
tatttggccggcgct---------------------------------------------
------------------------------cgggttcttaggcaggatcccttggagtgc
ttgattcagttcttgtgttcgtctaataacaac---------------------------
---------------------------------------------------attgggagg
attactgggatggtggattatatttcttctatgggtgattacttggggactgttgaggga
tttgattttcacgagttcccatctttggagcggttggctatggtgtccgaggatgagctt
agagaggcaggatttggttatagg------------------------------------
---------------------------------tggctttcatctcttcgtgaattggaa
cttgaagaggttataaatgctctctgcactttgccaggtgttggtccaaaggtggcagcc
tgcatagctctcttctctcttgaccagcatcatgcaattcctgtcgacactcatgtatgg
caggtaagctgtaaatat------------------------------------------
------------------------------------------------------------
------------------------------------------------------------
---------------------
>PAFTOL004561
gggcagactttcaggtggaagaaaacagggcctttgcagtacactggtgttgtgaagtct
catttggtgtccttgaaacaacttgaaaacggcgatgttggttactgttttcatgattgt
tcaaacgagga---tgttgggaggttagctttgcttgattttctcaatgtgggtatttgt
ttggctgacatgtgggagggttttgctgcctctgatcagaggttttctgagcttgcaccc
catttggctggcgcc---------------------------------------------
------------------------------cgggttctcaggcaggagcccttggaatgc
ttgattcagttcttgtgctcttctaataacaac---------------------------
---------------------------------------------------attgggagg
attacccggatggttgattatatttcttcattgggtgattatttgggtactgtcgagggg
tttgattttcatgagttcccatcgttggatcggctggccatggtatctgaggaggagctt
agagaggccggatttggttataga---------gccaaatacatagttggcaccgtaaaa
tccttgcaactgaaacccggtgggggtgctgattggcttttatctcttcgtgaattggta
cttgaagaggttataggtgctctctgtactttgcctggtgttggtccaaaggtggcagca
tgcatagctctcttctctcttgaccagcatcatgcaattcctgtcgacactcatgtatgg
caggtaagctgttaatat------------------------------------------
------------------------------------------------------------
------------------------------------------------------------
---------------------
>PAFTOL004562
gggcagactttcaggtggaagaagacagggcctttgcagtacackggtgttgtgaagtct
catttggtgtccttgaaacaccttgaaaatggcgatgttggttattgttttcatgattgt
tcaaatgagga---ttttgggaggttggatttgcttgattttctcaatgtgggtattggc
ttggctgatctgtgggagggttttattgcctctgatcagagatttgctgagctagcaccc
tatttggccggcgcc---------------------------------------------
------------------------------cgggttctkaggcaggaccccttggagtgc
ttgattcagttcttgtgttcgtctaataacaac---------------------------
---------------------------------------------------attgggagg
attactcggatggtggattatatttcttcattgggtgattacttggggactgttgaggag
tttgattttcacgagttcccatctttggagcggttggctatggtgtccgagaaggagctt
agagaggcaggatttggttataga---------gcaaaatacatcgttggcactgtgaaa
gccttgcaattgaaacctgatgggggtgctgattggctttcatstcttcgtgaattggaa
cttgaagaggttataaatgctctctgcactttgcctggtgttggtccaaaggtggcagcc
tgcatagctctcttctctcttgaccagcatcatgccattcctgtcgacactcatgtatgg
caggtaagctgtaaatat------------------------------------------
------------------------------------------------------------
------------------------------------------------------------
---------------------
>PAFTOL004563
gggcagactttcaggtggaagaaaacagggcctttgcggtacactggcgttgtgaaktct
catttggtgtccttgaaacaccttgaaaatggcgatgttggttattgttttcatgattgt
tcaaatgagga---tgttgggaggttggctttgcttgattttctcaatgtgggtatttgt
ttggctgatatgtgggacggttttgctgcctctgatcagaggtttgctgagctagcaccc
tatttggccggcgcc---------------------------------------------
------------------------------cgggttcttaggcaggatccctttgagtgc
ttgattcagttcttgtgttcgtctaataacaac---------------------------
---------------------------------------------------attgggagg
attactcggatggtggattatatttcttcattgggtgattacttggggactgttgagggg
tttgattttcatgcgttcccatctctgragcagttggctatggtttccgagaaggygctt
agagaggccggatttggttacaga---------gcaaaatacatagttggcactgtgaaa
gccttgcaattgaaacctgacgggggtgctgattggctttcatctcttcgtgacttggaa
cttgaagaggttataaatgctctctgcactttgcctggtgttggtccaaaggtggcagcc
tgcatagctctcttctctcttgaccagcatcatgcaattcctgtcgacactcatgtatgg
caggtaagctgtaaatat------------------------------------------
------------------------------------------------------------
------------------------------------------------------------
---------------------
>PAFTOL004564
------------------------------------------------------------
------------------------------------------------------------
------------------------------------------------------------
------------------------------------------------------------
------------------------------------------------------------
------------------------------------------------------------
---------------tgctcttctaataacaac---------------------------
---------------------------------------------------attgggagg
attacccggatggttgattatatttcttcattgggtgattatttgggtactgttgagggg
tttgattttcatgagttcccatcgttggatcggttggccatggtatctgaggaggagctt
agagaggccggctttggttatagg------------------------------------
------------------------------------------------------------
------------------------------------------------------------
------------------------------------------------------------
------------------------------------------------------------
------------------------------------------------------------
------------------------------------------------------------
---------------------
>PAFTOL004565
gggcagactttcaggtggaagaaaacagggcctttgcagtacactggtgttgtgaagtct
cgtttggtgtccttgaaacagcttgaaaatggcgacgttggttattgttttcatgattyt
tcaaatgagga---tgttgggaggttggctttgcttgattttctcaatgtgggtatttgt
ttggctgatatgtgggacggttttgctgcgtctgatcagaggtttgctgagctagcaccc
tatttggccggcgct---------------------------------------------
------------------------------cgggttcttaggcaggatcccttggagtgc
ttgattcagttcttgtgttcgtctaataacaac---------------------------
---------------------------------------------------attgggagg
attactcggatggtggattatatttcttctatgggtgattacttggggactgttgaggga
tttgatttycatgagttcccgtctttagagcggttggctatggtgtccgasgaggagctt
agagcggcaggatttggttatagg------------------------------------
------------------------------------------------------------
------------------------------------------------------------
------------------------------------------------------------
------------------------------------------------------------
------------------------------------------------------------
------------------------------------------------------------
---------------------
>PAFTOL004566
gggcagactttcaggtggaagaaaacagggcctttgcagtacactggtgttgtgaagtck
catttggtgtccttgaaacaacttgaaaatggcgatgttggttattgttttcatgattgt
tcaaacgagga---tgttgggaggttagctttrtttgattttctcaatgtgggtatttgt
ttggctgacatgtgggagggttttgctgcctctgatcagaggtttgctgagcttgcaccc
catttggctggcgcc---------------------------------------------
------------------------------cgggttcttaggcaggaccccttggaatgc
ttgattcagttcttgtgctcttctaataacaac---------------------------
---------------------------------------------------attgggagg
attacccggatggttgattatatttcttcattcggtgattatttgggtactgttgagggg
tttgattttcatgagttcccatcgttggatcgattggccatgttatctgaggaggagctt
agagaggccggatttggttataga---------gccaaatacatagttggcaccgtaaaa
tccttgcagctgaaacccggtgggggtgctgattggcttttatctcttcgtgaattggta
cttgaagaggttataggtgctctctgtactttgcctggtgttggtccaaaggtggcagcg
tgcatagctctcttctctcttgaccagcatcatgcaattcctgttgacactcatgtatgg
caggtaagatgttaatat------------------------------------------
------------------------------------------------------------
------------------------------------------------------------
---------------------
>PAFTOL004567
gggcagactttcaggtggaagaaaacagggccgttgcagtacactggtgttgtgaagtct
catttggtgtccttgaaacaccttgaaaatggcgacgttggttattgttttcatgattct
tcaaatgagga---tgttgggaggttggatttgcttgattttcttaatgtgggtatttgc
ttggctgatatgtgggagggttttgctgtctctgatcagaggtttgctgagctagcgccc
tatttggcgggcgcc---------------------------------------------
------------------------------cgggttcttaggcaggaccccttggagtgc
ttgattcagttcttgtgctcgtctaataacaac---------------------------
---------------------------------------------------attgggagg
atcactcggatggttgattatatttcttcattgggtgattacttggggactgttgagggg
tttgattttcatgagctcccatctttggagcagttggctatggcgtccgagaaggagctt
agagaggcaggatttggttacaga---------gcaaaatacatagttggcactgtgaaa
gccttgcaactgaaacctgatgggggtgctgattggctttcatctcttcgtgaattggaa
cttgaggaggttataaatgctctctgcactttgcctggtgttggtccaaaggtggcagcc
tgcatagctctcttctctcttgaccagcatcatgcaattcctgtcgacactcatgtatgg
caggtaagctgtaaatat------------------------------------------
------------------------------------------------------------
------------------------------------------------------------
---------------------
>PAFTOL004568
gggcagactttcaggtggaaraaaacagggcctttgcagtacactggtgtcgtgaagtct
cacttggtgtccttgaarcaccttgaaaatggcgatgttggttatygytttcatggttct
tcaaatgagga---tgttgggaggttggatttgcttgattttctcaatgtgggtatttgc
ttggctgatatgtgggagggttttgctgcktctgatcagaggtttgctgagctagcaccc
tatttggcaggcgcc---------------------------------------------
------------------------------cgggttcttaggcaggaccccttggagtgy
ttgattcagttcttgtgctcgtcgaataacaac---------------------------
---------------------------------------------------attgggagg
atcactcggatggtggattatatttcttcattgggggattacttggggactgttgagggk
tttgattttcatgagttcccatctttggagcagttggctatggtgtccgagaaggagctt
agagaggcaggatttggttacaga---------gcaaaatacatagttggcactgtgaaa
gccttgcaactgaaacctgatgggggtgctgattggctttcatctcttcgtaaattggag
cttgaggaggttatgratgctctctgcactttgcctggtgttggtccaaaggtggcagcc
tgcatagctctcttctctcttgaccarcatcatgcaattcctgttgacactcatgtatgg
caggtaagctgtaaatattgcgttkatgat------------------------------
------------------------------------------------------------
------------------------------------------------------------
---------------------
>PAFTOL004571
gggcagactttcaggtggaagaaaacagggcctttgcagtacactggtgttgtgaagtct
catttggtgtccttgaaacaacttgaaaatggcgatgttggttattgttttcatgattgt
tcaaacgagga---ttttgggaggttagctttgcttgattttctcaatgtgggtatttgt
ttggctgacatgtgggagggttttgctgcctctgatcagaggtttgctgagcttgcaccc
catttggctggcgcc---------------------------------------------
------------------------------cgggttcttaggcaggaccccttggaatgc
ttgattcagttcttgtgctcttctaataacaac---------------------------
---------------------------------------------------attgggagg
attacccggatggttgattatatttcttctttgggtgattatttgggtactgttgagggg
tttgattttcatgagttcccatcgttggatcggttggccatggtatctgaggaggagctt
agagaggccggatttggttataga---------gccaaatacatagttggcaccgtaaaa
tcattgcaactgaaacccggtgggggtgctgattggcttttatctcttcgtgaattggta
cttgaagaggttataggtgctctctgtactttgcctggtgttggtccaaaggtggcagca
tgcatagctctcttctctcttgaccagcatcatgcaattcctgtcgacactcatgtatgg
caggtaagctgttaatat------------------------------------------
------------------------------------------------------------
------------------------------------------------------------
---------------------
>PAFTOL004572
gggcagactttcaggtggaagaaaacagggcctttgcagtacactggtgttgtgaagtct
cgtttggtgtccttgaaacagcttgaaaatggcgacgttggttattgttttcatgattgt
tcaaatgagga---tgttgggaggttggctttgcttgattttctcaatatgggtatttgt
ttggctgatatgtggaacggctttgctgcctctgatcataggtttgctgagctagcaccc
tgtttggctggcgcc---------------------------------------------
------------------------------cgggttcttaggcaggatcccttggagtgc
ttgattcagttcttgtgttcgtctaataacaac---------------------------
---------------------------------------------------attgggagg
attactgggatggtggattatatttcttctatgggtgattacttggggactgttgaggga
tttgattttcacgagttcccgtctttggagcggttggctatggtgtccgaggaggagctt
agagaggcaggatttggttataga---------gcaaaatacatagttggcactgtgaaa
gccttgcaactgaaacctgatgggggtactgattggctttcatctcttcgtgagttggaa
cttgaagaggttataaatgctctctgcactctgcctggtgttggtccaaaggtggcagcc
tgcatagctctcttctctcttgaccagcatcatgcaattcctgtcgacactcatgtatgg
caggtaagc---------------------------------------------------
------------------------------------------------------------
------------------------------------------------------------
---------------------
>PAFTOL004573
gggcagactttcaggtggaagaaaacagggcctttgcagtacactggtgttgtgaagtct
cgtttggtgtccttgaaacagcttgaaaatggcgaygttggttattgttttcatgaktgt
tcaaatgagga---tgttgggaggttggctttgcttgattttctcaatgtgggtatttgt
ttggctgatatgtgggacggttttgctgcctctgatcataggtttgctgagctagcaccc
tatttggccggykct---------------------------------------------
------------------------------cgggttcttaggcaggatcccttggagtgc
ttgattcagttcttgtgttcgtctaataacaac---------------------------
---------------------------------------------------attgggagg
attactcggatggtggattatatttcttctatgggtgattacttggggactgttgaggga
tttgattttcacgagttcccatctttggagcggttggctatggtgtcsgaggaggaactc
agagaggcaggatttggttataga---------gcaaaatacatagttggcactgtgaaa
gccttgcaactgaaacctgatgggggtactgattggctttcatctcttcgtgagttrgaa
cttgaagaggttataaatgctctctgcactttgcctggtgttggtccaaaggtggcagcc
tgcatagctctcttctctcttgaccagcatcatgcaattcctgtcgacactcatgtatgg
caggtaagctgtaaatat------------------------------------------
------------------------------------------------------------
------------------------------------------------------------
---------------------
>PAFTOL004574
gggcagactttcaggtggaagaaaacaggacctttgcagtacactggtgttgtgcagtct
catttgatgtccttgaaacaccttgaaaatggcgatgttggttattgttttcatgattgt
tcaaatgagga---tgttgggaggttggctttgcttgattttctcaatgtgggtatttgt
ttggctgatatgtgggacggttttgctgcctctgatcataggtttgctgaactagcaccc
tttttggccggcgcc---------------------------------------------
------------------------------cgggttcttaggcaggatcccttggagtgc
ttgattcagttcttgtgttcttctaataacaac---------------------------
---------------------------------------------------attgggagg
attactcggatggtggattatatttcttctatgggtgattacttggggactgttgaggga
tttgattttcacgagttcccatctttggagcggttggctatggtgtccgtggaggagctt
agagaggcaggatttggttataga---------gcaaaatacatagttggcactgtgaaa
gccttgcaactgaaacctgatgggggtgctgattggctttcatctcttcgtgaattggaa
cttgaagaggttataaatgctctctgcactttgcctggtgttggtccaaaggtggcagcc
tgcatagctctcttctctcttgaccagcatcatgcaattcctgtcgacactcatgtatgg
caggtaagctgtaaatat------------------------------------------
------------------------------------------------------------
------------------------------------------------------------
---------------------
>PAFTOL004577
gggcagactttcagrtggaagaaaacagggcctttgcagtacactggtgttgtgaagtct
catttggtgtccttgaaacaccttgaaaatggcgatgttggttattgttttcatgattgt
tcaaatgagga---tgtcgggaggttggatttgcttgattttctcaatgcgggyatttgc
ttggctgatctgtgggagggttttgctgcctctgatcagagatttgctgagctagcaccc
tatttggcsggcgcc---------------------------------------------
------------------------------cgggttcttaggcaggaccccttggagtgc
ttgattcagttcttgtgttcgtctaataacaac---------------------------
---------------------------------------------------attgggagg
attactcggatggtggattatatttcttcattgggtgattacttggggactgttgaggag
tttgattttcacgagttcccatctttggagcggttggctatgstgtccgagaaggagctt
agagaggcaggatttggttataga---------gcaaaatacatcgttggcactgtgaaa
gccttgcaattgaaacctgatgggggtgctgattggctttcatctcttcgtgaattggaa
cttgaagaggttataaatgctctctgcactttgcctggtgttggtccaaaggtggcagcc
tgcatagctctcttctctcttgaccagcatcatgccattcctgtcgacactcatgtatgg
caggtaagctgtaaatat------------------------------------------
------------------------------------------------------------
------------------------------------------------------------
---------------------
>PAFTOL004578
gggcagactttcaggtggaagaaaacagggcctttgcagtacactggtgttgtgaagtca
cgtttggtgtccttgaaacagcttgaaaatggcgacgttggttattgttttcatgattgt
tcaaatgagga---tgttgggaggttggctttgcttgattttctcaatgtggrtatttgt
ttggccgatatgtgggacggttttgctgcctctgatcataggtttgctgarctagcaccc
trtttggccggtgct---------------------------------------------
------------------------------cgagttcttaggcaggatcccttggagtgc
ttgattcagttcttgtgttcgtctaataacaac---------------------------
---------------------------------------------------attgggagg
attactcggatggtggattatatttcttctatgggtgattacttggggactgttgaggga
tttgattttcacgagttcccatctttggagcggttggctatggtgtccgaggaggagctt
agagaggcaggatttggttataga---------gcaaaatacatagttggcactgtgaaa
gccttgcaactgaaacctgatgggggtactgattggcttttatctcttcgtgaattggaa
cttgaagaggttataaatgctctctgcastttgccaggtgttggtccaaaggtggcagcc
tgcatagctctcttctctcttgaccagcatcatgcaattcctgtcgacactcatgtatgg
caggtaagctgtaaatat------------------------------------------
------------------------------------------------------------
------------------------------------------------------------
---------------------
>PAFTOL004582
gggcagactttcaggtggaagaaaacagggcctttgcagtacactggtgttgtgaagtct
cgtttggtgtccttgaaacagcttgaaaatggcgacgttggttattgtttttatgattgt
tcaaatgagga---tgttgggaggttggctttgcttgattttctcaatgtgggtatttgt
ttggctgatatgtgggacggttttgctgcctctgatcataggtttgctgagctagcaccc
tatttgaccggcgcc---------------------------------------------
------------------------------cgcgttcttaggcaggatcccttggagtgc
ttgattcagttcttgtgttcgtctaataacaac---------------------------
---------------------------------------------------attgggagg
attactcggatggtggattatatttcttctatgggtgattacttggggactgttgaggga
tttgattttcacgagttcccatctttggagcggttggmtatggtgtccgaggaggagctt
agagaggcaggatttggttataga---------gcaaaatacatagttggcactgtgaaa
gccttgcaactgaaacctgatgggggtactgattggctttcatctcttcgtgaattggaa
cttgaagaggttataaatgctctctgtactttgcctggtgttggtccaaaggtggcagcc
tgcatagctctcttctctcttgaccagcatcatgcaattcctgtcgacactcatgtatgg
caggtaagctgtaaatat------------------------------------------
------------------------------------------------------------
------------------------------------------------------------
---------------------
>PAFTOL004583
gggcagactttcaggtggaagaaaacaggacctttgcagtacacgggtgttgtgaagtct
catttggtgtccttgaaacaccttgaaaatggcgatgttggttattgctttcatgattgt
tcaaatgagga---tgttgggaggttggatttgcttgattttctcaatgtgggtatttgc
ttggctgatatgtgggagggttttgctgcctctgatcagaggtttgmtgagctagcaccc
tatttggccggcrcc---------------------------------------------
------------------------------cgggttcttaggcaggaccccttggagtgc
ttgattcagttcttgtgttcgtctaataacaac---------------------------
---------------------------------------------------attgggagg
attactcggatggtggattatatttcttctatgggtgattacttggggactgttgaggga
tttgattktcacgagttcccatctttggagcggttggctatggtgtccgaggaggagctt
agagagrcaggatttggttatagr---------gcaaaatacatwgttggcactgtgaaa
gccttgcaactgaaacctgatgggggtgctgattggctttcatctcttcgtgaattggaa
cttgaagaggttataagtgctctctgcactttgcctggtgttggtccaaaggtggcagcc
tgcatagctctcttctctcttgrccagcatcatgcaattcctgtcgacactcatgtatgg
caggtaagctgtaaatat------------------------------------------
------------------------------------------------------------
------------------------------------------------------------
---------------------
>PAFTOL004584
gggcagactttcaggtggaagaaaacagggcctttgcagtacactggtgttgtgaagtct
catttggtgtccttgaaacaccttgaaaatggcgatgttggttattgttttcatgattgt
tcaaatgagga---ttttgggaggttggatttgcttgattttctcaatgtgggtattggc
ttggctgatctgtgggagggttttattgcctctgatcagagatttgctgagctagcaccc
tatttggccggcgcc---------------------------------------------
------------------------------cgggttcttaggcaggaccccttggagtgc
ttgattcagttcttgtgttcgtctaataacaac---------------------------
---------------------------------------------------attgggagg
attactcggatggtggattatatttcttcattgggtgattacttggggactgttggggag
tttgattttcacgagttcccatctttggagcggttggctatggtgtccgagaaggagctt
agagaggcaggatttggttataga---------gcaaaatacatcgttggcactgtgaaa
gccttgcaattgaaacctgatgggggtgctgattggctttcatctcttcgtgaattggaa
cttgaagaggttataaatgctctctgcactttgcctggtgttggtccaaaggtggcagcc
tgcatagctctcttctctcttgaccagcatcatgccattcctgtcgacactcatgtatgg
caggtaagctgtaaatat------------------------------------------
------------------------------------------------------------
------------------------------------------------------------
---------------------
>PAFTOL004585
gggcagactttcaggtggaagaaaacagggcctttgcagtacactggtgttgtgaagtct
catttggtgtccttgaaacaacttgaaaatggcgatgttggttattgttttcatgattgt
tcaaacgagga---tgttgggaggttagctttgtttgattttctcaatgtgggtatttgt
ttggctgacatgtgggagggttttgctgcctctgatcagaggtttgctgagcttgcaccc
catttggctggcgcc---------------------------------------------
------------------------------cgggttcttaggcaggaccccttggaatgc
ttgattcagttcttgtgctcttctaataacaac---------------------------
---------------------------------------------------attgggagg
attacccggatggttgattatatttcttcattgggtgattatttgggtactgttgagggg
tttgattttcatgagttcccatcgttggatcggttggccatgttatctgaggaggagctt
agagaggccggatttggttataga---------gccaaatacatagttggcaccgtaaaa
tccttgcaactgaaacctggtgggggtgctgattggcttttatctcttcgtgaattggta
cttgaagaggttataggtgctctctgtactttgcctggtgttggtccaaaggtggcagcg
tgcatagctctcttctctcttgaccagcatcatgcaattcctgttgacactcatgtatgg
caggtaagatgttaatat------------------------------------------
------------------------------------------------------------
------------------------------------------------------------
---------------------
>PAFTOL004587
gggcagactttcaggtggaagaaaacaaggcctttgcagtacactggtgttgtgaagtct
catttggtgtccttgaaacaccttgaaaatggcgacgttggttattgctttcatgattgt
tcaaatgagga---tgttgggaggttggatttgcttgattttctcaatgcgggtatttct
ttggctgatatgtgggacggttttgctgcctctgatcataggtttgctgagctagcacca
tatttggccggcgcc---------------------------------------------
------------------------------cgggttcttaggcaggatcccttggagtgc
ttgattcagttcttgtgttcgtctaataacaac---------------------------
---------------------------------------------------attgggagg
attactcggatggtggattatatttcttctatgggtgattacttggggactattgaggga
tttgattttcacaagttcccatcgttggagcggttggctatggtgtccgaggaggagctt
agagaggcaggatttggttataga---------gcaaaatacatagttggcactgtgaaa
gccttgcaactgaaacctgatgggggtgctgattggctttcatctcttcgtgaattggaa
cttgaagaggttataaatgctctccgcactttgcctggtgttggtccaaaggtggcagcc
tgcatagctctcttctctcttgaccagcatcatgcaattcctgtcgacactcatgtatgg
caggtaagctgtaaatat------------------------------------------
------------------------------------------------------------
------------------------------------------------------------
---------------------
>PAFTOL004590
gggcagactttcaggtggaagaaaacagggcctttgcagtacactggtgttgtgaagtct
catttggtgtccttgaaacaccttgaaaatggcgatgttggttattgttttcatgattgt
tcaaatgagga---tgttgggaggttggatttgcttgattttctcaatgtgagtattggc
ttggctgatctgtgggagggttttgctgcctctgatcagagatttgctgagctagcaccc
tatttggccggcgcc---------------------------------------------
------------------------------cgggttcttaggcaggaccccttggagtgc
ttgattcagttcttgtgctcgtctaataacaac---------------------------
---------------------------------------------------attgggagg
attactcggatggtggattatatttcttcattgggtaattacttggggactgttgaggag
tttgattttcatgacttcccatctttggagcggttggctatggtgtccgagaaggagctt
agagaggcaggatttggttataga---------gcaaaatacatcgttggcactgtgaaa
gccttgcaattgaaacctgatgggggtgctgattggctttcatctcttcgtgaattggaa
cttgaagaggttataaatgctctctgcactttgcctggtgttggtccaaaggtggcagcc
tgcatagctctcttctctcttgaccagcatcatgccattcctgtcgacactcatgtgtgg
caggtaagctgtaaatat------------------------------------------
------------------------------------------------------------
------------------------------------------------------------
---------------------
>PAFTOL004591
gggcagactttcaggtggaagaaaacagggcctttgcagtacactggtgttgtgaagtct
catytggtgtccttgaaacaccttgaaaatggcgatgttggttattgktttcatgattgt
tcaaatgagga---tgttgggaggttggatttgcttgattttcttaatgtgggtattggc
ttggctgatctgtgggagggttttgctgcctctgatcagagatttgctgagctagcaccc
tatttggccggcgcc---------------------------------------------
------------------------------cgggttcttaggcaggaccccttggagtgc
ttgattcagttcttgtgctcgtctaataacaac---------------------------
---------------------------------------------------attgggagg
attactcggatggtggattatatttcttcattgggtaattacttggggactgttgaggag
tttaattttcatgagttcccatctttggagcggttggctatggtgtccgagaaggagctt
agagaggcaggatttggttataga---------gcaaaatacatcgttggcactgtgaaa
gccttgcaaytgaaacctgatcggggtgctgattggctttcatctcttcgtgaattggaa
cttgaagaggttataaatgctctctgcactttgcctggtgttggtccaaaggtggcagcc
tgcatagctctcttctctcttgaccagcatcatgccattcctgttgacactcatgtatgg
caggtaagctgtaaatat------------------------------------------
------------------------------------------------------------
------------------------------------------------------------
---------------------
>PAFTOL004593
gggcagactttcaggtggaagaaaacagggcctttgcagtacactggtgttgtgaagtct
catttggtgtccttgaaacaccttgaaaatggcgatgttggttgttgctttcatgattgt
tcaaatgagga---tgttgggaggttggatttgcttgattttctcaatgtgggtatttgc
ttggctgatatgtgggagggttttgctgcctctgatcagaggtttgctgagctagcaccc
tatttggccggcgcc---------------------------------------------
------------------------------cgggttcttaggcaggaccccttggagtgc
ttgattcagttcttgtgttcgtctaataacaac---------------------------
---------------------------------------------------attgggagg
attactcggatggtggattatatttcttctatgggtgattacttggggactgttgaggga
tttgattttcacgagttcccatctttggagcggttgggtatggtgtccgaggaggagctt
agaaasgcaggatttggttataga---------gcaaaatacatagttggcactgtgaaa
gccttgcaactgaaacctgatgggggtgctgattggctttcatctcttcgtgaattcgaa
cttgaagacgttataaatgctctctgcactttgcctggcgttggtccaaaggtggcagcc
tgcatagctctcttctctcttgatcagcatcatgcaattcctgtcgacactcatgtatgg
caggtaagctgtaaatat------------------------------------------
------------------------------------------------------------
------------------------------------------------------------
---------------------
>PAFTOL004594
gggcagactttcaggtggaagaaaacagggcctttgcagtacactggtgttgtgaagtct
catttggtgtccttgaaacaccttgaaaatggcgatgttggttattgttttcatgattgt
tcaaatgagga---tgttgggaggttggatttgcttgattttctcaatgtgggtattggc
ttggctgatctatgggagggttttgctgcctctgatcagagatttgctgagctagcaccc
tatttggccggcgcc---------------------------------------------
------------------------------cgtgttcttaggcaggaccccttggagtgc
ttgattcagttcttgtgctcgtctaataacaac---------------------------
---------------------------------------------------attgggagg
attactcggatggtggattatatttcttcattgggtaattacttggggactgttgaggag
tttgattttcatgagttcccatctttggagcggttggctatggtgtccgagaaggagctt
agagaggcaggatttggttataga---------gcaaaatacattkttggcactgtgaaa
gccttgcaattgaaacctgatgggggtgctgattggctttcatctcttcgtgaattggaa
cttgaagaggttataaatgctctctgcrctttgcctggtgttggtccaaaggtggcagcc
tgcatagctctcttctctcttgaccagcatcatgccattcctgtcgacactcatgtatgg
caggtaagctgtaaatat------------------------------------------
------------------------------------------------------------
------------------------------------------------------------
---------------------
>PAFTOL004596
gggcagactttcaggtggaagaaaacagggcctttgcagtacactggtgttgtgaagtct
cgtttggtgtccttgaaacagcttgaaaatggcgacgttggttattgttttcatgattgt
tcaaatgagga---tgttgggaggttggctttgcttgattttctcaatgtgggtatttgt
ttggccgatatgtgggacggttttgctgcctctgatcataggtttgctgagctagcaccc
tatttggccggtgct---------------------------------------------
------------------------------cgggttcttaggcaggatcccttggagtgc
ttgattcagttcttgtgttcgtctaataacaac---------------------------
---------------------------------------------------attgggagg
attactcggatggtggattatatttcttctatgggtgattacttggggactgttgaggga
tttgattttcacgagttcccatctttggagcggttggctatggtgtccgaggaggagctt
agagaggcaggatttggttataga---------gcaaaatacatagttggcactgtgaaa
gccttgcaactgaaacctgatgggggtactgattggctttcatctcttcgtgaattggaa
cttgaagaggttataaatgctctctgcagtttgccaggtgttggtccaaaggtggcagcc
tgcatagctctcttctctcttgaccagcatcacgcaattcctgtcgacactcatgtatgg
caggtaagctgtgaatat------------------------------------------
------------------------------------------------------------
------------------------------------------------------------
---------------------
>PAFTOL004597
gggcaractttcaggtggaagasaacaggacctttgcagtacactggtgttgtgaagtct
catttggtgtccttgaaacaccttgaaaatggggatgttggttattgctttcatgattgt
tcaaatgagga---tgttgggaggttggmcttgcttgattttctcaatgtgggtatttgy
ttggctgatatgtgggagggttttgctgcctctgatcagaggtttgctgagctagcaccc
tatttggccggcgcc---------------------------------------------
------------------------------cgggttcttaggcaggaccccttggagtgc
ttgattcagttcttgtgttcgtctaataayaac---------------------------
---------------------------------------------------attgggagg
attactcggatggtggattatatttcttctatgggtgattacttggggactgttgaggga
tttgattttcacgagttcccatctttggagcggttggctatggtgtccgaggaggagctt
agagaggcaggatttggttataga---------gcraaatacatagttggcactgtgaaa
gccttgcaacttaaacctgatggggctgccgattggctttcatctcttcgtgaattggaa
cttgaagaggttataaatgctctctgcactttgcctggtgttggtccaaaggtggcagcc
tgcatagctctcttttctcttgaccagcatcatgcaattcctgtcgacactcatgtatgg
caggtaagctgtaaatat------------------------------------------
------------------------------------------------------------
------------------------------------------------------------
---------------------
>PAFTOL004598
gggcagactttcaggtggaagaaaacagggcctttgcagtacactggtgttgtgaagtct
catttggtgtccttgaaacaccttgaaaatggcgatattggttattgttttcatgattgt
tcaaatgagga---tgttgggaggttggatttgcttgattttcttaatgtgggtattggc
ttggctgatctatgggagggttttgctgcttctgatcagagatttgctgagctagcaccc
tatttggscggcgcc---------------------------------------------
------------------------------cgggttcttaggcaggaccccttsgagtgc
ttgattcagttcttgtgctcgtctaataacaac---------------------------
---------------------------------------------------attgggagg
attactcggatggtggattatatttcttcattgggtaattacttggggactgttgaggag
tttgattttcatgagttcccatctttggagcggttggctatggtgtccgagaaggagctt
agagaggcaggatttggttatagr---------gcaaaatacattgttggcactgtgaaa
gccttgcaattgaaacctgatgggggtgctgattggctttcatctcttcgtgaattggaa
cttgaagaggttataaatgctctctgcactttgcctggtgttggtccaaaggtggcagcc
tgcatagctctcttctctcttgaccagcatcatgccattcctgtcgacactcatgtatgg
caggtaagctgtaaatat------------------------------------------
------------------------------------------------------------
------------------------------------------------------------
---------------------
>PAFTOL004599
gggcagactttcaggtggaagaaaacagggcctttgcagtacactggtgttgtgaagtct
catttggtgtccttgaaacaccttgaaaatggcgatgttggttattgttttcatgattgt
tcaaatgagga---tgttgggaggttggatttgcttgattttctcaatgtgggtattggc
ttggctgatctgtgggagggttttgctgcttctgatcagagatttgctgagctagcaccc
tatttggccggcgcc---------------------------------------------
------------------------------cgggttcttaggcaggaccccttggagtgc
ttgattcagttcttgtgctcgtctaataacaac---------------------------
---------------------------------------------------attgggagg
attactcggatggtggattatatttcttcattgggcaattacttggggactgttgaggag
tttgattttcatgagttcccatctttggagcggttggctatggtgtccgagaaggagctt
agagaggcaggatttggttataga---------gcaaaatacatcgttggcactgtgaaa
gccttgcaattgaaacctgatgggggtgctgattggctttcatctcttcgtgaattggaa
cttgaagaggttataaatgctctctgcactttgcctggtgttggtccaaaggtggcagcc
tgcatagctctcttctctcttgaccagcatcatgccattcctgtcgacactcatgtatgg
caggtaagctgtaaatat------------------------------------------
------------------------------------------------------------
------------------------------------------------------------
---------------------
>PAFTOL004600
gggcagactttcaggtggaagaaaacagggcctttgcagtacactggtgttgtgaagtct
catttggtgtccttgaaacaccttgaaaatggcgatgttggttattgttttcatgattgt
tcaaatgagga---tgttgggaggttggatttgcttgattttctcaatgtgggtattggc
ttggctgatctatgggagggttttgctgcctctgatcagagatttgctgagctagcaccc
tatttggccggcgcc---------------------------------------------
------------------------------cgggttcttaggcaggaccccttggagtgc
ttgattcagttcttgtgctcgtctaataacaac---------------------------
---------------------------------------------------attggcagg
attactcggatggtggattatatttcttcattgggtaattacttggggactgttgaggag
tttgattttcatgagttcccatctttggagcggttggctatggtgtccgagaaggagctt
agagaggcaggatttggttataga---------gcaaaatacatcgttggcactgtgaaa
gccttgcaattgaaacctgatgggggtgctgattggctttcatctcttcgtgaattggaa
cttgaagaggttataaatgctctctgcactttgcctggtgttggtccaaaggtggcagcc
tgcatagctctcttctctcttgaccagcatcatgccattcctgtcgacactcatgtatgg
caggtaagctgtaaatat------------------------------------------
------------------------------------------------------------
------------------------------------------------------------
---------------------
>PAFTOL004601
gggcagactttcaggtggaagaaaacaggacctttgcagtacactggtgttgtgaagtct
catttggtgtccttgaaacaccttgaaaatggcgatgttggttattgctttcatgattat
tcaaattggga---tgttgggaggttggatttgcttgattttctcaatgtgggtatttgc
ttggctgatatgtgggagggttttgctgcctctgatcagaggtttgctgagctagcaccc
tatttggccggcgcc---------------------------------------------
------------------------------cgagttcttaggcaggaccccttggagtgc
ttgattcagttcttgtgttcgtctaataacaac---------------------------
---------------------------------------------------attgggagg
attactcggatggtggattatatttcttctatgggtgattacttggggactgttgaggga
tttgattttcacgagttcccatctttggagcggttggctatggtgtccgaggaggagctt
agagaggcaggatttggttataga---------gcaaaatacatagttggcactgtgaaa
gccttgcaactgaaacctgatgggggtgctgattggctttcatctcttcgtgaattggaa
cttgaagaggttataaatgctctctgcactttgcctggtgttggtccaaaggtggcagcc
tgcatagctctcttctctcttgaccagcatcatgcaattcctgtcgacactcatgtatgg
cagattgccacgagatacctcttacctgagttagcaggcgtccgcctgacctcaaagctg
tgcaaccgtgtggctgaagcttttgtggcaaggtatgggaaatatgctggctgggctcag
accctgctgtttgttgctgaattgcctgctcaaagggcactsatttca------------
---------------------
>PAFTOL004603
gggcagaccttcaggtggaagaaaacagggcctttgcagtacactggtgttgtgaagtct
catttggtgtccttgaaacaccttgaaaatggcgatgttggttattgttttcatgattct
ycaaatgagga---tgttgggaggttaaatttgcttgattttctcaatgtgggtatttgc
ttggctgatatgtgggagggttttgctgcctctgatcagaggtttgctgagctagcaccc
tatttggcgggcgcc---------------------------------------------
------------------------------cgggttcttaggcaggaccccttggagtgc
ttgattcagttcttgtgctcgtctaataacaac---------------------------
---------------------------------------------------attgggagg
attactcggatggtggattatatttcttcattgggtgattacttggggactgttgagggg
tttgattttcatgagttcccatctttggagcagttggctatggtgtctgagaaggagctt
agagaggcaggatttggttacaga---------gcaaaatacatagttggcactgtgaaa
gccttgcaactgaaacctgatgggggtgctgattggctttcatcycttcatgaattggaa
cttgaggaggttataaatgctctctgcactttgcctggtgttggtccaaaggtggcagcc
tgcatagctcttttctctcttgaccagcatcatgcaattcctgtcgacactcatgtatgg
caggtaagctgtaaatat------------------------------------------
------------------------------------------------------------
------------------------------------------------------------
---------------------
>PAFTOL004604
gggcagactttcaggtggaagaagacagggcctttgcagtacactggtgttgtgaagtct
catttggtgtccttgaaacaccttgaaaatggcgatgttggttattgttttcatgattct
ttaaatgagga---tgttgggaggttaaatttgcttgattttctcaatgtgggtatttgc
ttggctgatatgtgggagggttttgctgcctctgatcagaggtttgctgagctagcaccc
tatttggcgggcgct---------------------------------------------
------------------------------cgggttcttaggcaggaccccttggagtgc
ttgattcagttcttgtgctcgtctaataacaac---------------------------
---------------------------------------------------attgggaga
attactsggatggtggattatatttcttcattgggtgattacttggggactgttgagggg
tttgattttcatgaattcccatctttggagcagttggctatggtgtccgagaaggagctt
agagaggcaggatttggttataga---------gcaaaatacatagttggcactgtgaaa
gccttgcaactgaaacctgatgggggtgctgattggctttcatctcttcgtgaattggaa
cttgaggaggttataaatgctctctgcactttgcctggtgttggtccaaaggtggcagcc
tgcatagctctcttctctcttgaccagcatcatgcaattcctgtcgacactcatgtatgg
caggtaagctgtaaatat------------------------------------------
------------------------------------------------------------
------------------------------------------------------------
---------------------
>PAFTOL004605
gggcagactttcaggtggaagaaaacaggacctttgcagtacacgggtgttgtgaagtct
catttggtgtccttgaaacaccttgaaaatggcgatgttggttattgctttcatgattgt
tcaaatgaaga---tgttgggaggttggatttgcttgattttctcaatgtgggtatttgc
ttggctgatatgtgggagggttttgctgcctctgatcagaggtttgctgagctagcaccc
tatttggccggcgcc---------------------------------------------
------------------------------cgggttcttaggcaggaccccttggagtgc
ttgattcagttcttgtgttcgtctaataacaat---------------------------
---------------------------------------------------attgggagg
attactcggatggtggattatatttcttctatgggtgattacttggggactgttgaggga
tttgattttcacgagttcccatctttggagcggttggctatggtgtccgaggaggagctt
agagaggcaggatttggttataga---------gcaaaatacatagtcggcactgtgaaa
gccttgcaactgaaacctgatgggggttctgattggctttcatctcttcgtgaattggaa
cttgaagaggttataaatgctctctgcactttgcctggtgttggtccaaaggtggcagcc
tgcatagctctcttctcccttgaccagcatcatgcaattcctgtcgacactcatgtatgg
caggtaagctgtaaatat------------------------------------------
------------------------------------------------------------
------------------------------------------------------------
---------------------
>PAFTOL004608
gggcagactttcaggtggaagaaaacagggcctttgcagtacactggtgttgtgaagtct
cgtttggtgtccttgaaacagcttgaaaatggcgacgttggttattgttttcatgattgt
tcaaatgagga---tgttgggaggttggctttgcttgattttctcaatgtgggtatttgt
ttggttgatatgtgggacggttttgctgcctctgatcataggtttgctgagctagcaccc
tatttggccggcgcc---------------------------------------------
------------------------------cgggttcttaggcaggatcccttggagtgc
ttgattcagttcttgtgctcgtctaataacaac---------------------------
---------------------------------------------------attgggagg
attactcggatggtggattatatttcttctgtgggkgattacttggggactgttgaggga
tttgattttcacgagttcccatctttggagcagttggctatggtgtccgaggcggagctt
agagaggcaggatttggttataga---------gcaaaatacatagttggcactgtgaaa
gccttgcaactgaaacctgatgggggtactgattggctttcatctcttcgtgaattggaa
cttgaagaggttataaatgctctctgtactttgcctggtgttggtccaaaggtggcagcc
tgcatagctctcttctctcttgaccagcatcatgcaattcctgtcgacactcatgtatgg
caggtaacctgtaaatat------------------------------------------
------------------------------------------------------------
------------------------------------------------------------
---------------------
>PAFTOL004609
gggcagactttcaggtggaagaaaacagggcctttgcagtacactggtgttgtgaagtct
cgtttggtgtccttgaaacagcttgaaaatggcgacgttggttattgttttcatgattgt
tcaaatgagga---tgttgggaggctggctttgcttgattttctcaatgtgggtatttgt
ttggctgatatgtgggacggttttgctgcctctgatcataggtttgctgagctagcaccc
tatttggctggcgcc---------------------------------------------
------------------------------cgggttcttaggcaggatcccttggagtgc
ttgattcagttcttgtgttcgtctaataacaac---------------------------
---------------------------------------------------attgggagg
attactcggatggtggattatatttcttctatgggtgattacttggggactgttgaggga
tttgattttcacgagttcccatctttggagcggttggctatggtgtccgaggaggagctt
agagaggcaggatttggttataga---------gcaaaatacatagttggcactgtgaaa
gccttgcaacygaaacctgatgggggtactgattggctttcatctcttcgtgaattggaa
cttgaagaggttataaatgctctctgtactttgcctggtgttggtccaaaggtggcagcc
tgcatagctctcttctctcttgatcagcatcatgcaattcccgtcgacactcatgtatgg
caggtaagctgtaaatat------------------------------------------
------------------------------------------------------------
------------------------------------------------------------
---------------------
>PAFTOL004610
gggcagactttcaggtggaagaaaacagggcctttgcagtacactggtgttgtgaagtct
catttggtgtccttgaaacaacttgaaaacggcgatgttggttactgttttcatgattgt
tcmaacgagga---tgttgggaggttagctttgcttgattttctcaatgtgggtatttgt
ttggctgacatgtgggagggttttgctgcctctgatcagaggttttctgagcttgcaccc
catttggctggcgcc---------------------------------------------
------------------------------cgggttcttaggcaggaacccttggaatgc
ttgattcagttcttgtgctcttctaataacaac---------------------------
---------------------------------------------------attgggagg
attacccggatggttgattatatttcttcattgggtgattatttgggtactgtcgagggg
tttgattttcatgagttcccatcgttggatcggttggccatggtatctgaggaggagctt
agagaggccggatttggttataga---------gccaaatacatagttggcaccrtaaaa
tccttgcaactgaaacccggtgggggtgctgattggcttttatctcttcgtgaattggta
cttgaagaggttataggtgctctctgtactttgcctggtgttggtccaaaggtggcagca
tgcatagctctcttctctcttgaccagcatcatgcaattcctgtcgacactcatgtatgg
caggtaagctgttaatat------------------------------------------
------------------------------------------------------------
------------------------------------------------------------
---------------------
>PAFTOL004611
gggcagactttcaggtggaagaaaacagggcctttgcagtacactggtgttgtgaagtct
catttggtgtccttgaaacaacttgaaaacggcgatgttggttactgttttcatgatagt
tcaaacgagga---tgttgggaggttagctttgcttgattttctcaatgtgggtatttgt
ttggctgacatgtgggagggttttgctgcctctgatcagaggttttctgagcttgcaccc
catttggctggcgcc---------------------------------------------
------------------------------cgggttcttaggcaggaacccttggaatgc
ttgattcagttcttgtgctcttctaataacaac---------------------------
---------------------------------------------------attgggagg
attacccggatggttgattatatttcttcattgggtgattatttgggtactgtcgagggg
tttgattttcatgagttcccatcgttggatcggttggccatggtatctgaggaggagctt
agagaggccggatttggttataga---------gccaaatacatagttggcassataaaa
tccttgcaactgaaacccggtgggggtgctgattggcttttatctcttcgtgaattggta
cttgaagaggttataggtgctctctgtactttgcctggtgttggtccaaaggtggcagca
tgcrtagctctcttctctcttgaccagcatcatgcaattccggtcgacactcatgtatgg
caggtaagctgttaatat------------------------------------------
------------------------------------------------------------
------------------------------------------------------------
---------------------
>PAFTOL004613
gggcagactttcaggtggaagaaaacagggcctttgcagtacactggtgttgtgaagtct
catttggtgtccttgaaacaccttgaaaatggcgatgttggctattgttttcatgrttgt
tcaaatgagga---tgttgggaggttggatttgcttgattttctcaatgtgggtattggc
ytggctgwtctgtgggagggttttgctgcctctgatcagagatttgctgagctagcaccc
tatttggcyggcgcc---------------------------------------------
------------------------------cgggttcttargcaggaccccttggagtgc
ttgattcagttcttgtgctcgtctaataacaac---------------------------
---------------------------------------------------attgggagg
attactcggatggtggattatatttcttcattgggtaattacttggggactgttgaggag
tttgattttcatgagttcccatctttggagcggttggctatggtgtccgagaaggagctt
agagaggcaggatttggttataga---------gcaaaatacatcattggcgctgtgaaa
gccttgcaattgaaacctgatgggggtgctgattggctttcatctcttcgtgaattggaa
cttgaagaggttataaatgctctctgcactttgcctggtgttggtccaaaggtggcagcc
tgtgtagctctcttctctcttgaccagcatcatgccattcctgttgacactcatgtatgg
caggtaagctgtaaatat------------------------------------------
------------------------------------------------------------
------------------------------------------------------------
---------------------
>PAFTOL004617
gggcagactttcaggtggaagaaaacagggcctttgcagtacactggtgttgtgaagtct
catttggtgtccttgaaacaccttgaaaatggcgatgttggttattgttttcatgattgt
tcaaatgagga---ttttgggaggttggatttgcttgattttctcaatgtgggtattggc
ttggctgatctgtgggagggttttattgcctctgatcagagatttgctgagctagcaccc
tatttggccggcgcc---------------------------------------------
------------------------------cgggttcttaggcaggaccccttggagtgc
ttgattcagttcttgtgttcgtctaataacaac---------------------------
---------------------------------------------------attgggagg
attactcggatggtggattatatttcttcattgggtgattacttggggactgttgaggag
tttgattttcacgagttcccatctttggagcggttgggtatggtgtccgagaaggagctt
agagaggcaggatttggttataga---------gcaaaatacatcgttggcactgtgaaa
gccttgcaattgaaacctgatgggggtgctgattggctttcatctcttcgtgaattggaa
cttgaagaggttgtaaatgctctctgcactttgcctggtgttggtccaaaggtggcagcc
tgcatagctctcttctctcttgaccagcatcatgccattcctgtcgacactcatgtatgg
caggtaagctgtaaatat------------------------------------------
------------------------------------------------------------
------------------------------------------------------------
---------------------
>PAFTOL004618
gggcagactttcaggtggaagaaaacagggcmtttgcagtacactggtgttgtgaagtct
cgtttgktgtccttgaaacagcttgaaaatggcgacgttggttattgttttcatgattgt
tcaaatgagga---tgttgggaggttggctttgcttgattttctcaatgtgggtatytgt
ttggctgatatgtgggacggttttgctgcstctgatcakaggtttgctgagctagcaccc
tatttggcyggcgcc---------------------------------------------
------------------------------cgggttctyaggcaggatcccttggagtgc
ttgattcagttcttgtgttcgtctaataacaac---------------------------
---------------------------------------------------attgggagg
attactcggatggtggattatatttcttctatgggtgattacttggggactgttgaggga
tttgattttcacgagttcccrtctttggagcggttggctatggtgtccgaggaggagctt
agagaggcaggatttggttataga---------gcaaaatacatagttggcactgtgaaa
gccttgcaactgaaacctgatgggggtactgattggctttcatctcttcgtgaattggaa
cttgaagaggttataaatgctctctgtactttgcctggtgttggtccaaaggtggcagcc
tgcatagctctcttctctcttgatcagcatcatgcaattcctgtcgacactcatgtatgg
caggtaagctgtaaatat------------------------------------------
------------------------------------------------------------
------------------------------------------------------------
---------------------
>PAFTOL004619
ggacagactttcaggtggaagaaaacagggcctcttcagtacactggtgttgtaaagtct
catttggtgtccttgaaacaccttgaaaatggcgatgttggttattgttttcatgattgt
ttgaataagga---tgttgcgaggttggctttgcttgattttctcaatgtgagtatttgt
ttggctgatgtgtgggagagttttgctgcctgtgatcagaggtttgctgagctagcaccc
catttggcgggcgcc---------------------------------------------
------------------------------cgggttcttagacaggaccccttggagtgc
ttgattcagttcttgtgttcgtctaataacaac---------------------------
---------------------------------------------------attgggagg
attactcggatggttgattatatttcttcattgggcgattatttgggcactgttgagggt
tttgcgtttcatgagttcccatcgttggagcggttggcaatggtgtctgaggaggagctt
agagaggcaggatttggttatagg---------gcgaaatacatagttggcactgtaaaa
gccttgcaactgaaacctggtgggggtgctgcttggctttcatgtctccgtgaattggaa
cttgaagaggctataagtgctctctgtactttgcctggtgttggtccaaaggtggcagca
tgcatggcactcttctctcttgaccagcatcatgcaattcctgtcgacactcatgtgtgg
caggtaagctgtaaatgatcttgtcct---------------tccctcccccccaag---
------------------------------------------------------------
------------------------------------------------------------
---------------------
>PAFTOL004620
gggcagactttcaggtggaagaaaacagggcctttgcagtacactggtgttgtgaartct
cgtttggtgtccttgaaacagcttgaaaatggcgacgttggttattgttttcaygaytgt
tcaaatgagga---tgttgggaggttgsctttgcttgattttctcaatgtgggtatttgt
ttggctgatatgtgggacggttttgctgcgtctgatcagagrtttgctgagctagcaccc
tatttggcyggcgcc---------------------------------------------
------------------------------cgggttcttaggcaggatcccttggagtgc
ttgattcagttcttgtgttcgtctaataacaac---------------------------
---------------------------------------------------attgggagg
atcactcggatggtggattatatttcttctatsggtgattacttggggactgttgaggga
tttgattttcacgagttcccgtctttggagcggttggctatggtgtccgaggaagagctt
agagaggcaggatttggttataga---------gcaaaatacatagttggcactgtaaaa
gccttgcaactgaaacctgatgggggtactgattggctctcatctcttcgtgaattggaa
cttgaagaggttataaatgctctctgtactttgcctggtgttggtccaaaggtggcagcc
tgcatagctctcttctctcttgaccagcatcatgcaattcctgtcgatactcatgtatgg
caggtaagctgtaaatat------------------------------------------
------------------------------------------------------------
------------------------------------------------------------
---------------------
>PAFTOL004623
gggcagacttttaggtggaagaaaacagggcctttgcagtacactggtgttgtgaagtct
cgtttggtgtccttgaaacagcttgaaaatggcgacgttggttattgttttcatgattgt
tcaaatgagga---tgttgggaggttggctttgcttgattttctcaatgtgggtatttgt
ttggctgatatgtgggatggttttgctgcgtctgatcagaggtttgctgagctagcaccc
tatttggctggcgcc---------------------------------------------
------------------------------cgggttcttaggcaggatcccttggagtgc
ttgattcagttcttgtgttcgtctaataacaac---------------------------
---------------------------------------------------attgggagg
attactcggatggtgsattatatttcttctatgggtgattacttggggactgttgaggga
tttgattttcacgagttcccgtctttagagcggttggctatggtgtccgaggaggagctt
agagaggcaggatttggttataga---------gcaaaatacatagttggcactgtgaaa
gccttgcaactgaaacctgatgggggtactgattggctttcatctcttcgtgaattggaa
cttgaagaggttataaatgctctctgtactttgcccggtgttggtccaaaggtggcagcc
tgcatagctctcttctctcttgaccagcatcatgcaattcctgtcgacactcatgtatgg
caggtaagctgtaaatat------------------------------------------
------------------------------------------------------------
------------------------------------------------------------
---------------------
>PAFTOL004624
gggcagactttcaggtggaagaaaacagggcctttgcagtacactggtgttgtgaagtct
catttggtgtccttgaaacaccttgaaaatggcgatgttggttattgttttcatgattgt
tcaaatgagga---tgttgggaggttggatttgcttgattttctcaatgtgggtattggc
ttggctgatctgtgggagggttttgctgcctctgatcagagatttgctgagctagcaccc
tatttggccggcgcc---------------------------------------------
------------------------------cgggttcttaggcaggaccccttggagtgc
ttgattcagttcttgtgctcgtctaataacaac---------------------------
---------------------------------------------------attgggagg
attactcggatggtggattatatttcttcattgggtaattacttggggactgttgaggag
tttgattttcatgagttcccatctttggagcggttggctatggtgtccgagaaggagctt
agagaggcaggatttggttataga---------gcaaaatacatcgttggcactgtgaaa
gccttgcaattgaaacctgatgggggtgctgattggctttcatctcttcgtgaattggaa
cttgaagaggttataaatgctctctgcactttgcctggtgttggtccaaaggtggcagcc
tgcatagctctcttctctcttgaccagcatcatgccattcctgtcgacactcatgtatgg
caggtaagctgtaaatat------------------------------------------
------------------------------------------------------------
------------------------------------------------------------
---------------------
>PAFTOL004625
gggcagactttcaggtggaagaaaacagggcctttgcagtacactggtgttgtgaagtct
catttggtgtccttgaaacaccttgaaaatggcgatgttggttattgttttcatgattgt
tcaaatgagga---tgttgggaggttggatttgcttgattttctcaatgtgggtattggc
ttggctgatctgtgggagggttttrttgcctctgatcagagatttgctgagctagcaccc
tatttggccggcgcc---------------------------------------------
------------------------------cgggttcttaggcaggaccccttggagtgc
ttgattcagttcttgtgttcgtctaataacaac---------------------------
---------------------------------------------------attgggagg
attactcggatggtggattatatttcttcattgggtgattacttggggactgttgaggag
tttgattttcacgagttcccatctttggagcggttggctatggtgtccgaraaggagctt
agagaggcaggatttggttataga---------gcaaaatacatcgttggcactgtgaaa
gccttgcaattgaaacctgatgggggtgctgattggctttcatctcttcgtgaattggaa
cttgaagaggttataaatgctctctgcactttgcctggtgttggtccaaaggtggcagcc
tgcatagctctcttctctcttgaccagcatcatgccattcctgtcgacactcatgtatgg
caggtaagctgtaaatat------------------------------------------
------------------------------------------------------------
------------------------------------------------------------
---------------------
>PAFTOL004626
gggcagactttcaggtggaagaaaacaggacctttgcagtacacgggtgttgtgaagtct
catttggtgtccttgaaacaccttgaaaatggcgatgttggttattgctttcatgattgt
tcaaatgaaga---tgttgggaggttggatttgcttgattttctcaatgtgggtatttgc
ttggctgatatgtgggagggttttgctgcctctgatcagaggtttgctgagctagcaccc
tatttggccggcgcc---------------------------------------------
------------------------------cgggttctcaggcaggaccccttggagtgc
ttgattcagttcttgtgttcgtctaataacaac---------------------------
---------------------------------------------------attgggagg
attactcggatggtggattatatttcttctatgggtgattacttggggactgttgaggga
tttgattttcacgagttcccatctttggagcggttggctatggtgtccgaggaggagctt
agagaggcaggatttggttataga---------gcaaaatacatagttggcactgtgaaa
gccttgcaactgaaacctgatgggggtgctgattggctttcatctcttcgtgaattggaa
cttgaagaggttataaatgctctctgcactttgcctggtgttggtccaaaggtggcagcc
tgcatagctctcttctcccttgaccagcatcatgcaattcctgtcgacactcatgtatgg
caggtaagctgtaaatat------------------------------------------
------------------------------------------------------------
------------------------------------------------------------
---------------------
>PAFTOL004627
gggcagactttcaggtggaagaaaacagggcctttgcagtacactggagttgtgaaatct
ygtttggtgtccttgaaacagctwgaaaatrgcgacgttggttattgttttcatgattgt
tcaaatgagga---tgttgggaggctggctttgcttgattttctcaatgtgggtatttgt
ttggctgatrtgtgggacggttttgctgcgtctgatcagaggtttgctgagctagcaccc
tatttggctggcgcc---------------------------------------------
------------------------------cgggttcttaggcaggatcccttggagtgc
ttgattcagttcttgtgttcgtccaataacaac---------------------------
---------------------------------------------------attgggcgg
attactcggatggttgattatatttcttctatgggtgattacttggggactgttgaggga
tttgattttcacgagttcccgtctttggagcggttggctatggtgtccgaggaggagctt
agagaggcaggatttggttataga---------gcaaaatacatagttggcactgtgaaa
gccttgcaactgawacctgatgggggtactgmttggctttcatctcttcgtgawttggaa
cttgaagaggttataaatgctctctgtactttgcctggtgttggtccaaaggtggcagcc
tgcatagctctcttctctcttgaccagcatcatgcaattcctgtygacactcatgtatgg
cagktagtttgaagatacctcttacctgagttagcaggcgtccgcctgacctcaaagctg
tgcaaccgtgtggctgaagcttttgtggsaaggtatgggaaatatgctggctgggctcag
accctgctgtttgttgctgaattgccttctcaaaaggckctcatttca------------
---------------------
>PAFTOL004629
gggcagactttcaggtggaagaaaacagggcctttgcagtacactggtgttgtgaagtct
catttggtgtccttgaaacaccttgaaaatggcgatgttggttattgttttcatgattct
tcaaatgagga---tgttgggaggttggacttgcttgattttctcaatgtgggtatttgc
ttggctgatatgtgggagggttttgctgcctctgatcagaggtttgctgagctagcaccc
tatttggcgggcgcc---------------------------------------------
------------------------------cgggttcttaggcaggaccccttggagtgc
ttgattcagttcttgtgctcgtctaataacaac---------------------------
---------------------------------------------------attgggagg
attactcggatggtggattatatttcttcattgggtgattacttggggactgttgagggg
tttgattttcatgagttcccatctttggagcagttggctatggtgtccgagaaggagctt
agagaggcaggatttggttacaga---------gcaaaatacatagttggcactgtgaaa
gccttgcaactgaaacctgatgggggtgctgattggctttcatctcttcgtgaattagaa
cttgaggaggttataaatgctctctgcactttgcctggtgttggtccaaaggtggcagcc
tgcatagccctcttctctcttgaccagcatcatgcaattcctgtcgacactcatgtatgg
caggtaagctgtaaacat------------------------------------------
------------------------------------------------------------
------------------------------------------------------------
---------------------
>PAFTOL004631
gggcagactttcaggtggaagaaaacagggcctttgcagtacactggtgttgtgaagtct
catttggtgtccttgaaacaccttgaaaatggcgatgttggttattgttttcatgattgt
tcaaatgagca---tgttgggaggttggatttgcttgattttctcaatgtgggtattggc
ttggctgatctatgggagggttttgctgcctctgatcagagatttgctgagctagcaccc
tatttggccggcgcc---------------------------------------------
------------------------------cgggttcttaggcaggaccccttggagtgc
ttgactcagttcttgtgctcgtctaataacaac---------------------------
---------------------------------------------------attgggagg
attactcggatggtggattatatttcttcattgggtaattacttggggactgttgaggag
tttgattttcatgagttcccatcyttggagcggttggctatggtgtccgagaaggagctt
agagaggcaggatttggttataga---------gcaaaatacattgttggcactgtgaaa
gccttgcaattgaaacctgatgggggtgctgattggctttcatctcttcgtgaattgraa
cttgaagaggttataaatgctctctgcactttgcctggtgttggtccaaaggtggcagcc
tgcatagctctcttctctcttgaccagcatcatgccattcctgtcgacactcatgtatgg
cgggtaagctgtaaatat------------------------------------------
------------------------------------------------------------
------------------------------------------------------------
---------------------
>PAFTOL004632
gggcagactttcaggtggaagaaaacaggacctttgcagtacactggtgttgtgaagtct
catttggtgtccttgaaacaccttgaaaatggcgatgttggttattgctttcatgattgt
tcaaatgagga---tgttgggaggttggatttgcttgattttctcaatgtgggtatttgc
ttggctgatatgtgggagggttttgctgcctctgatcagaggtttgctgagctagcaccc
tatttggccggcgcc---------------------------------------------
------------------------------cgggttcttaggcaggaccccttggagtgc
ttgattcagttcttgtgttcgtctaataacaac---------------------------
---------------------------------------------------attgggagg
attactcggatggtggattatatttcttctatgggtgattacttggggactgttgaggga
tttgattttcasgagttcccatctttggagcggttggctatggtgtccgaggaggagctt
agagaggcaggatttggttataga---------gcaaaatacatagttggcactctgaaa
gccttgcaactgaaacctgatgggggtgctgattggctttcatctcttcgtgaattggaa
cttgaagaggttataaatgctctctgcactttgcctggtgttggtccaaaggtggcagcc
tgcatagctctcttctctcttgaccagcatcatgcaattcctgtcgacactcatgtatgg
caggtaagctgtaaatat------------------------------------------
------------------------------------------------------------
------------------------------------------------------------
---------------------
>PAFTOL004633
gggcagactttcaggtggaagaaaacagggcctttgcagtacactggtgttgtgaagtct
catttggtgtccttgaaacaccttgaaaatggcgatgttggttattgttttcattattct
tcaaatgagga---tgttgggaggttggatttgcttgattttctcaatgtgggtatttgc
ttggctgatatgtgggagggttttgctgcctstgatcagagrtttgctgagctrgcaccy
tatttggcgggcgcc---------------------------------------------
------------------------------cgsgtycttaggcaggaccccttggagtgc
ttgattcagttcttgtgctcgtctaataacaac---------------------------
---------------------------------------------------attgggagg
attactcgsatggtggattatatttcttcattgggtgattacttggggaatgttgagggg
tttgattttcatgrgttcccatctttggagcarttggctatggtgtccgagaaggagctt
agagaggcaggatttggktacaga---------gcaaaatacatagttggcactgtgaaa
gccttgcaaccgaaacccgatgggggtactgattggctttcatctcttcgtgaattggaa
cttgaggaggttataaatgctctctgcactttgcctggtgttggtccaaaggtggcagcc
tgcatagctctcttctctcttgaccagcatcatgcaattcctgtcgacactcatgtatgg
caggtaagctttaaatat------------------------------------------
------------------------------------------------------------
------------------------------------------------------------
---------------------
>PAFTOL004634
gggcagactttcaggtggaagaaaacagggcctttgcagtacactggtgtcgtgaagtct
catttggtgtccttgaaacaccttgaaaatggggatgttggttattgttttcatggttct
tcaaatgagga---tgttgggaggttggatttgcttgattttctcaatgtggrtatttgc
ttggctgatatgtgggaagggtttgctgcctctgatcagaggtttgctgagctagcaccc
tatttggcaggcgcc---------------------------------------------
------------------------------cgggttcttaggcaggayccmttggagtgc
ttgattcagttcttgtgctcgtcgaataacaac---------------------------
---------------------------------------------------attgggagg
atcactcggatggtggattatatttcttcattggggrattacttggggactattgagggg
tttgwttttcaygagttcccatctttggagcagttggctatggtgtccgagaaggagctt
agagaggcaggatttggttacaga---------gcaaaatacatagttggcactgtgaaa
gccttgcaactgaaacctgatgggggtgctgattggctttcatctcttcgtaaattggaa
cttgaggasgttataaatgctctctgcactttgcctggtgttggtccaaaggtggcagcc
tgcatagctctcttctctcttgaccagcatcatgcaattcctgtcgacactcatgtatgg
caggtaagctgtaaatattgcgttgatgat------------------------------
------------------------------------------------------------
------------------------------------------------------------
---------------------
>PAFTOL004635
gggcagactttcaggtggaagaaaacagggcctttgcagtacactggtgtcgtgaagtct
catttggtgtccttgaaacaccttgaaaatggcgatgttggttattgctttcatgcttct
tcaaatragga---tgttgggaggttggatttgcttgattttctcaatgtgggtatttgc
ttggctgatatgtgggaaggttttgctgcmtctgatcagaggtttgctgagctagcaccc
tatttggcaggcgcc---------------------------------------------
------------------------------cgggttcttaggcaggaccccttggagtgc
ttgattcagttcttgtgctcgtcgaataacaac---------------------------
---------------------------------------------------attgggagg
atcastcggatggtggattatatttcttcattgggggattacttggggactgttgagggg
tttgatttttatgarttyccatctttggagcagttggctatggtgtccgagaaggagctt
agagaggcaggatttggttacagg------------------------------------
------------------------------------------------------------
------------------------------------------------------------
------------------------------------------------------------
------------------------------------------------------------
------------------------------------------------------------
------------------------------------------------------------
---------------------
>PAFTOL004636
gggcagactttcaggtggaagaaaacaggkcckttgcagtacactggcgttgtgaagtct
cgtttggtgtccttgaaacagcttgaaaatggggacgttggttattgttttcatgattgt
tcaaatgagga---tgttgggaggttggctttgcttgattttctcaatgtgggtatttgt
ttggctgatatgtgggacggttttgctgcctctgatcagaggtttgctgagctagcaccc
tatttggctggcgcc---------------------------------------------
------------------------------cgggttcttaggcaggatcccttggagtgc
ttgattcagttcttgtgttcgtctaataacaac---------------------------
---------------------------------------------------attgggagg
attactcggatggtggattatrtttcttctatgggtgattacttggggactgttgaggga
tttgattttcacgagttcccatctttggagcggttggctatggtgtccgaggaggaactt
agagaggcaggatttggttataga---------gcaaaatacatagttggcactgtgaaa
gccttgcaactgaaacctgatgggggtactgattggctttcatctcttcgtgagttggaa
cttgaagaggttataaatgctctctgcactttgcctggtgttggtccaaaggtggcagcc
tgcatagctctcttctctcttgaccarcatcatgcaattcctgtcgacactcatgtatgg
caggtaagctgtaaatat------------------------------------------
------------------------------------------------------------
------------------------------------------------------------
---------------------
>PAFTOL004637
gggcagactttcaggtggaagaaaacagggcctttgcagtacactggtgttgtgaagtct
catttggtgtccttgaaacaccttgaaaatggcgatgttggttattgttttcatggttgt
tcaaatgagga---tgttgggaggttagctttgcttgattttctcaatgtgggtatttgt
ttggctgatatgtggragggttttactgcctctgatcagaggtttgctgagcttgcaccc
catttggccggcgcc---------------------------------------------
------------------------------cgggttcttaggcaggaccccttggagtgc
ttgattcagttcttgtgttcgtctaataacaac---------------------------
---------------------------------------------------attgggagg
attactcggatggttgattatatttcttcmttgggtgatcacttgggtactgttgagggg
tttgatttgcatgagttcccatcgttggagmggttggctatggtgtctgaggaggagctt
agagrggcaggatttggttataga---------gcaaaatacatagttggcactgtaaaa
gccttgcwactgaaacctggtgggggtgctgattggctttcatytcttcgtgaattggaa
cttgaagaggttataaatgctctctgtactttgcctggtgttggtccaaaggtggcagcg
tgcatagctctcttctctcttgaccagcatcatgcaattcctgtcgacactcatgtrtgg
caggtaagctgtaaatat------------------------------------------
------------------------------------------------------------
------------------------------------------------------------
---------------------
>PAFTOL004638
gggcagactttcaggtggaagaaaacagggcctttgcagtacactggtgttgtgaagtct
catttggtgtccttgaaacaccttgaaaatggcgatgttggttattgttttcatgattgt
tcaaatgagga---tgccgggaggttggatttgcttgattttctcaatgcgggtatttgc
ttggctgatctgtgggagggttttgctgcctctgatcagagatttgctgagctagcaccc
tatttggccggcgcc---------------------------------------------
------------------------------cgtgttcttaggcaggaccccttggagtgc
ttgattcagttcttgtgttcgtctaataacaacattgggaggattactcggatggtggat
tatatttcttcattgggtgattacttggggactgttgaggagtttgattttattgggagg
attactcggatggtggattatatttcttcattgggtgattacttggggactgttgaggag
tttgattttcacgagttcccatctttggagcggttggctatggtgtccgagaaggagctt
agagaggcaggatttggttataga---------gcaaaatacatcgttggcactgtgaaa
gccttgcaattgaaacctgatgggggtgctgattggctttcatctcttcgtgaattggaa
cttgaagaggttataaatgctctctgcactttgcctggtgttggtccaaaggtggcggcc
tgcatagctctcttttctcttgaccagcatcatgccattcctgttgacactcatgtatgg
caggtaagctgtaaatat------------------------------------------
------------------------------------------------------------
------------------------------------------------------------
---------------------
>PAFTOL004639
gggcagactttcaggtggaagaaaacaggacctttgcagtacacgggtgttgtgaagtct
catttggtgtccttgaaacaccttgaaaatggtgatgttggttattgctttcatgattgt
tcaaatgaaga---tgttgggaggttggatttgcttgattttctcaatgtgggtatttgc
ttggctgatatgtgggagggttttgctgcctctgatcagaggtttgctgagctagcaccc
tatttggccggcgcc---------------------------------------------
------------------------------cgggttcttaggcaggaccccttggagtgc
ttgattcagttcttgtgttcgtctaataacaac---------------------------
---------------------------------------------------attgggagg
attactcggatggtggattatatttcttctatgggtgattacttggggactgttgaggga
tttgattttcacgagttcccatctttggagcggttggctatggtgtccgaggaagagctt
agagaggcaggatttggttataga---------gcaaaatacatagttggcactgtgaaa
gccttgcaactgaaacctgatgggggttctgattggctttcatctcttcgtgaattggaa
cttgaagaggttataaatgctctctgcactttgcctggtgttggtccaaaggtggcagcc
tgcatagctctcttctcccttgaccagcatcatgcaattcctgtcgacactcatgtttgg
caggtaagctgtaaatat------------------------------------------
------------------------------------------------------------
------------------------------------------------------------
---------------------
>PAFTOL004640
gggcagactttcaggtggaagaaaacagggcctttgcagtacactggtgttgtgaagtct
catttggtgtccttgaaacaccttgaaaatggcgatgttggttattgctttcatgattgt
tcaaatgagga---tgttgggaggttggatatgcttgattttctcaatgtgggtatttgc
ttggctgatttgtgggagggttttgctgcctctgatcagaggtttgctgagctagcaccc
tatttggccggcgcc---------------------------------------------
------------------------------cgggttcttaggcaggaccccctggagtgc
ttgattcagttcttgtgttcgtctaataacaac---------------------------
---------------------------------------------------attgggagg
attactcggatggtggattwtatttcttcattgggtgattacttggggactgttgagggg
tttgattttcacgagttcccatctttggagcggttggctatggtgtccgaggaggagctt
agagaggcaggatttggttacaga---------gcaaaatacatagttggcactgtgaaa
gccttgcaactgaaacctgatgggggtgctgattggctttcatctcttcgtgaattggaa
cttgaagaggttataaatgctctctgcactttgcctggtgttggtccaaaggtggcagcc
tgcatagctctcttctctcttgaccagcatcatgcaattcctgttgacactcatgtatgg
aaggtaagctgtaaatat------------------------------------------
------------------------------------------------------------
------------------------------------------------------------
---------------------
>PAFTOL004642
gggcagactttcaggtggaagaaaacagggcctttgcagtacactggtgttgtgaagtct
catttggtgtccttgaaacaccttgaaaatggcgatgttgtttattgttttcatgattgt
tcaaatgagga---tgttgggaggttggatttgcttgattttctcaatgtgggtattggc
ttggctaagctgtgggagggttttgctgcctctgatcagagatttgctgagctagcaccc
tatttggccggcgcc---------------------------------------------
------------------------------cgggttcttaggcaggaccccttggagtgc
ttgattcagttcttgtgttcgtctaataacaac---------------------------
---------------------------------------------------attgggagg
attactcggatggtggattatatttcttcattgggtaattacttggggactgttgaggag
tttgattttcatgagatcccatctttggagcggttggctatggtgtccgagaaggagctt
agagaggcaggatttggttataga---------gcaaaatacattgttggcactgtgaaa
gccttgcaattgaaacctgatgggggtgctgattggctttcatctcttcgtgaattggaa
cttgaagaggttataaatgctctctgcactttgcctggtgttggtccaaaggtggcagcc
tgcatagctctcttctctcttgaccagcatcatgccattcctgtcgacactcatgtatgg
caggtaagctgtaaatat------------------------------------------
------------------------------------------------------------
------------------------------------------------------------
---------------------
>PAFTOL004644
gggcagactttcaggtggaagaaaacagggcctttgcagtacactggtgttgtgaagtct
catctggtgtccttgaaacaccttgaaaatggcgatgttggctattgttttcatgattgt
tcaaatgagga---tgttgggaggttggctttgcttgattttctcaatgtgggtatttgt
ttggctgatatgtgggacggttttgctgcctctgatcagaggtttgctgagctagcaccc
tatttggccggcgcc---------------------------------------------
------------------------------cgggttcttaggcagtatccctttgagtgc
ttgattcagttcttgtgttcgtctaataacaac---------------------------
---------------------------------------------------attgggagg
attactcggatggtggattatatttcttcattgggtgattacttgggcactgttgagggg
tttgattttcatgagttcccatctttggagcagttggctatggtgtccgagaaggcgctt
agagaggcaggatttggttacaga---------gcaaaatacatagttggcactgtgaaa
gccttgcaattgaaacctgatgggggtgctgattggctttcatctcttcgtgaattggaa
cttgaggaggttataaatgctctctgcactttgcctggtgttggtccaaaggtggcagcc
tgcatagctctcttctctcttgaccagcatcatgcaattcctgtcgacactcatgtatgg
caggtaagctgtacatat------------------------------------------
------------------------------------------------------------
------------------------------------------------------------
---------------------
>PAFTOL004646
gggcagactttccggtggaagaaaacagggcctttgcagtacactggtgttgtgaagtct
catttggtgtccttgaaacaccttgaaaatggcgatgttggttattgttttcatgattgt
tcaaatgagga---tgttgggaggttggatttgcttgattttctcaatgtgggtattggc
ttggctgatctgtgggagggttttgctgcctctgatcagagatttgctgagctagcaccc
tatttggccggcgcc---------------------------------------------
------------------------------cgggttcttaggcaggaccccttggagtgc
ttgattcagttcttgtgctcgtctaataacaac---------------------------
---------------------------------------------------attgggagg
attactcggatggtggattatatttcttcattgggtaattacttggggactgttgaggag
tttaattttcatgagttcccatctttggagcggttggctatggtgtccgagaaggagctt
agagaggcaggatttggttataga---------gcaaaatacatcgttggcactgtgaaa
gccttgcaattgaaacctgatgggggtgctgattggctttcatctcttcgtgaattggaa
cttgaagaggttataaatgctctctgcactttgcctggtgttggtccaaaggtggcagcc
tgcatagctctcttctctcttgaccagcatcatgccattcctgttgacactcatgtatgg
caggtaagctgtaaatat------------------------------------------
------------------------------------------------------------
------------------------------------------------------------
---------------------
>PAFTOL004647
gggcagactttcaggtggaagaaaacagggcctttgcagtacactggrgttgtgaagtct
cgtttggtgtccttgaaacagcttgaaaatggcgacgttggttattgttttcatgattgt
tcaaatgagga---tgttgggaggttggctttgcttgattttctcaatgtgggtatttgt
ttggctgatatgtgggacggttttgctgcctctgatcataggtttgctgagctggcaccc
tatttggccggcgct---------------------------------------------
------------------------------cgggttcttaggcaggatcccttggagtgc
ttgattcagttcttgtgttcgtctaataacaac---------------------------
---------------------------------------------------attgggagg
attactgggatggtggattatatttcttctatgggtgattacttggggactgttgaggga
tttgattttcacgagttcccatctttggagcggttggctatggtgtccgaggatgagctt
agagaggcaggatttggttataga---------gcaaaatacatagttggcactgtgaaa
gccttgcaactgaaacctgacgggggtactgattggctttcatctcttcgtgaattggaa
cttgaagaggttataaatgctctctgcactttgccaggtgttggtccaaaggtggcagcc
tgcatagctctcttttctcttgaccagcatcatgcaattcctgtcgacactcatgtatgg
caggtaagctgtaaatat------------------------------------------
------------------------------------------------------------
------------------------------------------------------------
---------------------
>PAFTOL004648
gggcagactttcaggtggaagaaaacaggacctttgcagtacactggtgttgtgaagtct
catttggtgtccttgaaacaccttgaaaatggcgatgttggttattgctttcatgattgt
tcaaatgggga---tgttgggaggttggatttgcttgattttctcaatgtgggtatttgc
ttggctgatatgtgggagggttttgctgcctctgatcagaggtttgctgagctagcaccc
tatttggccggtgcc---------------------------------------------
------------------------------cgggttcttaggcaggaccccttggagtgc
ttgattcagttcttgtgttcgtctaataacaac---------------------------
---------------------------------------------------attgggagg
attactcggatggtggattacatttcttctatgggtgattacttggggactgttgaggga
tttgattttcacgagttcccatctttggagcggttggctatggtgtccgaggaggagctt
agagaggcaggatttggttataga---------gcaaaatacatagttggcactgtgaaa
gccttgcaactgaaacctgatgggggtgctgattggctttcatctcttcgtgaattggaa
cttgcagaggttataaatgctctctgcactttgcctggtgttggtccaaaggtggcagcc
tgcatagctctcttctctcttgaccagcatcatgcaattcctgtygacactcatgtatgg
caggtaagc---------------------------------------------------
------------------------------------------------------------
------------------------------------------------------------
---------------------
>PAFTOL004649
gggcagactttcaggtggaagaaaacagggcctttgcartacactggtgttgtgaagtct
cgtttggtgtccttgaaacagcttgaaaatggcgacgttggttattgttttcatgattgt
ycaaatgagga---tgttgggaggytggctttgcttgattttctcaatgtgggtatttgt
ttggctgatatgtgggacggttttgctgcgtctgatcagaggtttgctgagctagcaccy
tatttggctggcgcc---------------------------------------------
------------------------------cgggttctyaggcaggatcccttggagtgc
ttgwttcagttcttgtgttcgtctaataacaac---------------------------
---------------------------------------------------attgggagg
attactcggatggtggattatatttcttctatgggtgattacttggggactgttgaggga
tttgattttcacgagttcccstctttggagcggttggctatggtgtccgaggaggagctt
agagaggcaggatttggttataga---------gcaaaatacatarttggcactgtgaaa
gccttgcaactgaaacctgatgggggtactgattggctttcatctcttcgtgagttggaa
cttgaagaggttataaaygctctctgcactttgcctggtgttggtccaaaggtggcagcc
tgcatagcactcttctctcttgaccagcatcatgcaattcctgtcgacactcatgtatgg
caggtaagctktaaatat------------------------------------------
------------------------------------------------------------
------------------------------------------------------------
---------------------
>PAFTOL004652
gggcagactttcaggtggaagaaaactgggcctttgcagtacactggtgttgtgaartct
catttggtgtccttgaaacaccttgaaaatggcgatgttggttattgttttcacgattgt
tcaaatgagga---tgttgggaggttggatttgcttgattttctcaatgtgggtattggc
ttggctgatctgtgggagggttttattgcctctgatcagagatttgctgagctagcaccc
tatttggccggcgcc---------------------------------------------
------------------------------cgggttcttaggcaggaccccttggagtgc
ttgattcagttcttgtgttcgtctaataacaac---------------------------
---------------------------------------------------attgggagr
attactcggatggtggattatatttcttcattgggtgattacttggggactgttgaggag
tttgattttcacgagttcccatctttggagcggttggctatggtgtcsgagaaggagctt
agagaggcaggatttggttataga---------gcaaaatacatcgttggcactgtgaaa
gccttgcaattgaaacctgatgggggtgctgattggctttcatctcttcgtgaattggaa
cttgaagaggttataaatgctctctgcactttgcctggygttggtccgaaggtggcagcc
tgcatagctctcttctctcttgaccagcatcatgccattcctgtcgacactcatgtatgg
caggtaagctgtaaatat------------------------------------------
------------------------------------------------------------
------------------------------------------------------------
---------------------
>PAFTOL004653
gggcagactttcaggtggaagaaaacagggcctttgcagtacactggtgttgtgaagtct
catttggtgtccttgaaacaccttgaaaatggcgatgttggttattgttttcatgattgc
tcaaatgagga---tgttgggaggttggatttgcttgattttctcaatgtgggtattggc
ttggctgatctgtgggaggggtttattgcctctgatcagagatttgctgagctagcaccc
tatttggccggcgcc---------------------------------------------
------------------------------cgcgttcttaggcaggaccccttggagtgc
ttgattcagttcttgtgttcgtctaataacaac---------------------------
---------------------------------------------------attgggagg
attactcggatggtggattatatttcttcattgggtgattacttggggactgttgaggag
tttgattttcacgagttcccatctttggagcggttggctatggtgtccgagaaggagctt
agagaggcaggatttggttataga---------gcaaaatacatcgttggcactgtgaaa
gccttgcaattgaaacctgatgggggtgctgattggctttcatctcttcgtgaattggaa
cttgaagaggttataaatgctctctgcactttgcctggtgttgggccaaaggtggcagcc
tgcatagctctcttctctcttgaccagcatcatgccattcctgtcgacactcatgtatgg
caggtaagctgtaaatat------------------------------------------
------------------------------------------------------------
------------------------------------------------------------
---------------------
>PAFTOL004654
gggcagactttcaggtggaagaaaacagggcctttgcagtacactggtgttgtgaagtct
cgtttggtgtccttgaaacagcttgaaaatggcgacgttggttattgttttcatgattgt
tcaaatgagga---tgttgggaggttggctttgcttgattttctcaatgtgggtatttgt
ttggctgatatgtgggacggttttgctgcctctgatcataggtttgctgaactagcaccc
tatttggccggcgcc---------------------------------------------
------------------------------cgggttcttaggcaggatcccttagagtgc
ttgattcagttcttgtgttcgtctaataacaac---------------------------
---------------------------------------------------attgggagg
attactcggatggtggattatatttcttctatgggtgattacttggggactgttgaggga
tttgattttcacgagttcccatctttggagcggttggctatggtgtccgaggaggagctt
agagaggcaggatttggttataga---------gcaaaatacatagttggcactgtgaaa
gccttgcaattgaaacctgatgggggtactgattggctttcatctcttcgtgaattggaa
cttgaagaggttataaatgctctctgtactttgcctggtgttggtccaaaggtggcagcc
tgcatagctctcttctctcttgaccagcatcatgcgattccggtggacactcatgtatgg
caggtaagctgtaaatat------------------------------------------
------------------------------------------------------------
------------------------------------------------------------
---------------------
>PAFTOL004657
gggcagactttcaggtggaagaaaacagggcctttgcagtacactggtgttgtgaastct
catttggtgtccttgaaacaacttgaaaatggcgatgttggttattgttttcatgattgt
tcaaacgagga---tgttgggaggttagctttgtttgattttctcaatgtgggtatttgt
ttggctgacatgtgggagggttttgctgcctctgatcagaggtttgctgagcttgcaccc
catttgrctggcgcc---------------------------------------------
------------------------------cgggttcttaggcaggaccccttggaatgc
ttgattcagttcttgtgctcttctaataayaac---------------------------
---------------------------------------------------attgggagg
attacccggatggttgattatatttcttcattgggtgattatttgggtactgtygagggg
tttgattttcatgagttcccgtcgttggatcggytggccatgttatctgaggaggagctt
agagaggccggatttggttataga---------gccaaatacatagttggcaccgtaaaa
tccttgcaactgaaacctggtgggggtgctgrttggcttttatctcttcgtgaattggta
cttgaagaggttataggtgctctctgtactttgcytggtgttggtccaaaggtggcagcg
tgcatagctctcttctctcttgaccagcatcatgcaattcctgttgacactcatgtatgg
caggtaagatgttaatat------------------------------------------
------------------------------------------------------------
------------------------------------------------------------
---------------------
>PAFTOL004658
gggcagactttcaggtggaagaaaacagggcctttgcagtacactggtgttgtgaagtct
cgtttggtgtccttgaaacagcttgaaaatggcgacgttggctattgttttcatgattgt
tcaaatgagga---tgttgggaggttggctttgcttgattttctcaatgtgggtatttgt
ttggctgatatgtgggacggttttgctgcgtctgatcagaggtttgctgagctagcaccc
tatttggctggcgcc---------------------------------------------
------------------------------cgggttcttaggcaggatccgttggagtgc
ttgattcagttcttgtgttcgtctaataacaac---------------------------
---------------------------------------------------attgggagg
attactcggatggtggattatatttcttctatgggtgattacttggggactgttgaggga
tttgattttcacgagttcccgtctttggagcggttggctatggtgtccgaggaggagctt
agagaggcaggatttggttatagg------------------------------------
------------------------------------------------------------
------------------------------------------------------------
------------------------------------------------------------
------------------------------------------------------------
------------------------------------------------------------
------------------------------------------------------------
---------------------
>PAFTOL004660
gggcagactttcaggtggaagaaaacagggcctttgcagtacagtggtgttgtgaagtct
cgtttggtgtccttgaaacagcttgaaaatggcgacgttggttattgttttcatgattgt
tcaaatgagga---tgttgggaggttggctttgcttgattttctcaatgtgggtatttgt
ttggctgatatgtgggacggttttgctgcgtctgatcagaggtttgctgagctagcaccc
tatttggctggcgcc---------------------------------------------
------------------------------cgggttcttaggcaggatccgttggagtgc
ttgattcagttcttgtgttcgtctaataacaac---------------------------
---------------------------------------------------attgggagg
attactcggatggtggattatatttcttctatgggtgattacttggggactgttgaggga
tttgattttcacgagttcccgtctttggagcggttggctatggtgtccgaggaggagctt
agagaggcaggatttggttatagg------------------------------------
------------------------------------------------------------
------------------------------------------------------------
------------------------------------------------------------
------------------------------------------------------------
------------------------------------------------------------
------------------------------------------------------------
---------------------
>PAFTOL004661
gggcagactttcaggtggaagaaaacagggcctttgcagtacactggtgttgtgaagtct
catttggtgtccttgaaacaacttgaaaatggcgatgttggttattgttttcatgattgt
tcaaacgagga---tgttgggaggttagctttgtttgattttctcaatgtgggtatttgt
ttggctgacatgtgggagggttttgctgcctctgatcagaggtttgctgagcttgcaccc
catttggctggtgcc---------------------------------------------
------------------------------cgggttcttaggcaggaccccttggaatgc
ttgattcagttcttgtgctcttctaataacaac---------------------------
---------------------------------------------------attgggagg
attacccggatggttgattatatttcttcattgggtgattatttgggtactgttgagggg
tttgattttcatgagttcccatcgttggatcggttggccatgttatctgaggaggagctt
agagaggccggatttggttataga---------gccaaatacatagttggcacygtaaaa
tccttgcagctgaaacccggtgggggtgctgattggcttttatctcttygtgaattggta
cttgaagaggttataggtgctctctgtactttgcctggtgttggtccaaaggtggcagcg
tgcatagctctcttctctcttgaccagcatcatgcaattcctgttgacactcatgtatgg
caggtaagatgttaatat------------------------------------------
------------------------------------------------------------
------------------------------------------------------------
---------------------
>PAFTOL004662
gggcagactttcaggtggaagaaaacggggcctttgcagtacactggtgttgtgaagtct
cgtttggtgtccttgaaacagcttgaaaatggcgacgttggttattgttttcatgattgt
tcaaatgagga---tgttgggaggttggctttgcttgattttctcaatgtgggtatttgt
ttggctgatatgtgggaaggttttgctgcctctgataataggtttgctgaactagcaccc
tatttggccggcgcc---------------------------------------------
------------------------------cgggttcttaggcaggatcccttagagtgc
ttgattcagttcttgtgttcgtctaataacaac---------------------------
---------------------------------------------------attgggagg
attactcggatggtggattatatttcttctatgggtgattacttggggactgttgaggga
tttgattttcacgagttcccatctttggagcggttggctatggtgtccgaggaggaactt
agagaggcaggatttggttataga---------gcaaaatacatagttggcactgtgaaa
gccttgcaactgaaacctgatgggggtactgattggctttcatctcttcgtgaattggaa
cttgaagaggttataaatgctctctgtactttgcctggtgttggtccaaaggtggcagcc
tgcatagctctcttctctcttgaccagcatcatgcaattcctgtcgacactcatgtatgg
caggtaagctgtagatat------------------------------------------
------------------------------------------------------------
------------------------------------------------------------
---------------------
>PAFTOL004664
gggcagactttcaggtggaagaaaacagggcctttgcagtacactggtgttgtgaagtct
catytggtgtccttgaaacaccttgaaaatggcgatgttggttattgttttcatgattgt
tcmaatgagga---tgttgggaggttggatttgcttgattttctyaatgtgrgtattggc
ttggctgatctgtgggagggttttgctgcctcygatcagagatttgctgagctagcaccc
tatttggccggcgcc---------------------------------------------
------------------------------cgggttcttaggcaggaccccttggagtgc
ttgattcagttcttgtgctcgtctaataacaac---------------------------
---------------------------------------------------attgggagg
attactcggatggtggattatatttcttcattgggtaattacttggggactgttgaggag
tttrattttcatgasttcccrtctttggagcggttggctatggtgtccgagaaggagctt
agagaggcaggatttggttataga---------gcaaaatacatcgttggcactgtgaaa
gccttgcaattgaaacctgatgggggtgctgrttggctttcatctcttcgtgaattggaa
cttgaagaggttataaatgctctctgcactttgcctggtgttggtccaaaggtggcagcc
tgcatagctctcttctctcttgaccagcatcatgccattcctgtygacactcakgtrtgg
caggtaagctgtaaatat------------------------------------------
------------------------------------------------------------
------------------------------------------------------------
---------------------
>PAFTOL004665
gggcagactttcaggtggaagaaaacaggacctctgcagtacactggtgttgtgaagtct
catttggtgtccttgaaacaccttggaaatggcgatgttggttattgctttcatgattgt
tcaaatgggga---tgctgggaggttggatttgcttgattttctcaatgtgggtatttgc
ttggctgatatgtgggagggttttgctgcctctgatcagaggtttgctgagctagcaccc
tatttggccggcgcc---------------------------------------------
------------------------------cgagttcttaggcaggaccccttggagtgc
ttgattcagttcttgtgttcgtctaataacaac---------------------------
---------------------------------------------------attgggagg
attactcggatggtggattacatttcttctatgggtgattacttggggactgttgaggga
tttgattttcacgagttcccatctttggagcggttggctatggtgtccgaggaggagctt
agaggggcaggatttggttataga---------gcaaaatacatagttggcactgtgaaa
gccttgcaactgaaacctgatgggggtgctgattggctttcatctcttcgtgaattggaa
cttgaagaggttataaatgctctctgcactttgcctggtgttggtccaaaggtggcagcc
tgcatagctctcttctctcttgaccagcatcatgcaattcctgtcgacactcatgtatgg
caggtaagctgtaaatat------------------------------------------
------------------------------------------------------------
------------------------------------------------------------
---------------------
>PAFTOL004666
gggcagactttcaggtggaagaaaacagggcctttgcagtacactggtgttgtgaagtct
catttggtgtccttgaaacaccttgaaaatggcgatgttggttattgttttcatgattct
tcaaatgagga---tgttgggaggttggatttgcttgattttctcaatgtgggtatttgc
ttggctgatatgtgggagggttttgctgcctctgatcagaggtttgctgagctagcaccc
tatttggccggcgcc---------------------------------------------
------------------------------cgggttcttaggcaggaccccttggagtgc
ttgattcagttcttgtgctcgtctaataacaac---------------------------
---------------------------------------------------attgggagg
attactcggatggtggattatatttcttcattgggtgattacttggggactgtggaggag
tttgattttcatgagttcccatctttggagcggttggctatggtgtccgagaaggagctt
agagaggcaggatttggttataga---------gcaaaatacattgttggcactgtgaaa
gccttgcaattgaaacctgatgggggtgctgattggctttcatctcttcgtgaattggaa
cttgaagaggttataaatgctctctgcactttgcctggtgttggtccaaaggtggcagcc
tgcatagctctcttctctcttgaccagcatcatgccattcctgtcgacactcatgtatgg
caggtaagctgtaaatat------------------------------------------
------------------------------------------------------------
------------------------------------------------------------
---------------------
>PAFTOL004667
gggcagactttcaggtggaagaaaacagggcctttgcagtacactggtgttgtgaagtct
catttggtgtccttgaaacaccttgaaaatggcgatgttggttattgttttcatgattct
tcaaatgagga---tgttgggaggttggatttgcttgattttctcaatgtgggtatttgc
ttggctgatatgtgggagggttttgctgcctctgatcagaggtttgctgagctagcaccc
tatttggccggcgcc---------------------------------------------
------------------------------cgggttcttaggcaggaccccttggagtgc
ttgattcagttcttgtgctcgtctaataacaac---------------------------
---------------------------------------------------attgggagg
attactcggatggtggattatatttcttcattgggtgattacttggggactgtggaggag
tttgattttcatgagttcccatctttggagcggttggctatggtgtccgagaaggagctt
agagaggcaggatttggttataga---------gcaaaatacattgttggcactgtgaaa
gccttgcaattgaaacctgatgggggtgctgattggctttcatctcttcgtgaattggaa
cttgaagaggttataaatgctctctgcactttgcctggtgttggtccaaaggtggcagcc
tgcatagctctcttctctcttgaccagcatcatgccattcctgtcgacactcatgtatgg
caggtaagctgtaaatat------------------------------------------
------------------------------------------------------------
------------------------------------------------------------
---------------------
>PAFTOL004668
gggcagactttcaggtggaagaaaacagggcctttgcagtacactggtgttgtgmagtct
catttggtgtccttgaaacaccttgaaaatggcgatgttggttattgttttcatgattct
tcaaatgagga---tgttgggaggttggatttgcttgattttctcaatgtgggtatttgc
ttggctgatatgtgggagggttttgctgcctctgatcagaggtttgctgagctagcaccc
tatttggccggcgcc---------------------------------------------
------------------------------cgggttcttaggcaggaccccttggagtgc
ttgattcagttcttgtgctcgtctaataacaac---------------------------
---------------------------------------------------attgggagg
attactcggatggtggattatatttcttcattgggtgattacttggggactgtggaggag
tttgattttcatgagttcccatctttggmgcggttggctatggtgtccgagaaggagctt
agagaggcaggatttggttataga---------gcaaaatacatygttggcactgtgaaa
gccttgcaattgaaacytgatgggggtgctgattggctttcatctcttcgtgaattggaa
cttgaagaggttataaatgctctctgcactttgcctggtgttrgtccaaaggtggcagcc
tgcatagctctcttctctcttgaccagcatcatgccattcctgtcgacactcatgtatgg
caggtaagctgtaaatat------------------------------------------
------------------------------------------------------------
------------------------------------------------------------
---------------------
>PAFTOL005024
gggcagactttcaggtggaagaaaacagggcctttgcagtacactggtgttgtgaagtct
catttggtgtccttgaaacaccttgaaaatggcgatgttggttattgttttcatgattgt
tcaaatgagga---tgttgggaggttggatttgcttgattttctcaatgtrggtattggc
ttggctgatctgtgggagggttttattgcctctgatcagagatttgctgagctagcaccc
tatttggccggcgcc---------------------------------------------
------------------------------cgggttcttaggcaggaccccttggagtgc
ttgattcagttcttgtgttcgtctaataacaac---------------------------
---------------------------------------------------attgggagg
attactcggatggtggattatatttcttcattgggtgattacttggggactgttgaggag
tttgattttcaygagttcccatctttggagcggttggctatggtgtccgaggaggagctt
agagaggcaggatttggttataga---------gcaaaatacatcgttggcactgtgaaa
gccttgcaattgaaacttgatgggggtgctgattggctttcatctcttcgtgaattggaa
cttgaagaggttataaatgctctctgcactttgcctggtgttggtccaaaggtggcagcc
tgcatagctctcttctctcttgaccagcatcatgccattcctgtcgacactcatgtatgg
caggtaaggtgtaaatat------------------------------------------
------------------------------------------------------------
------------------------------------------------------------
---------------------
>PAFTOL005025
gggcagactttcaggtggaagaaaacagggcctttgcagtacactggtgttgtgaagtct
catttggtgtccttgaaacacgttgaaaatggcgatgttggttattgttttcatgattgt
tcaaatgagga---tgttgggaggttggacttgcttgattttctcaatktgggtatttgc
ttggctgatatgtgggagggttttgctgcctctgatcagaggtttgctgagctagcaccc
tatttggccggcgcc---------------------------------------------
------------------------------cgggttcttaggcaggaccccttggagtgc
ttgattcagttcttgtgttcgtctaataacaac---------------------------
---------------------------------------------------attgggagg
attactcggatggtggattatatttcttctatgggtgattacttggggactgttgaggga
tttgattttcacgagttcccatctttggagcggttggctatggtgtccgaggaggagctt
agagaggcaggatttggttataga---------gcaaaatacatagttggcactgtgaaa
gccttgcaactgaaacctgatgggggtgctgattggcttttatctcttcgtgaatyggaa
cttgaagaggttatacatgctctctgcactttgcctggtgttggtccaaaggtggcagcc
tgcatagctctcttctctcttgaccagcatcatgcaattcctgtcgacactcatgtatgg
caggtaagctgtaaatat------------------------------------------
------------------------------------------------------------
------------------------------------------------------------
---------------------
>PAFTOL005026
gggcagactttcaggtggaagaaaacagggcctttgcagtacactggtgttgtgaagtct
catttggtgtccttgaaacacgttgaaaatggcgatgttggttattgttttcatgattgt
tcaaatgagga---tgttgggaggttggacttgcttgattttctcaatgtgggtatttgc
ttggctgatatgtgggagggttttgctgcctctgatcagaggtttgctgagctagcaccc
tatttggccggcgcc---------------------------------------------
------------------------------cgggttcttaggcaggaccccttggagtgc
ttgattcagttcttgtgttcgtctaataacaac---------------------------
---------------------------------------------------attgggagg
attactcggatggtggattatatttcttctatgggtgattacttggggactgttgaggga
tttgattttcacgagttcccatctttggagcggttggctatggtgtccgaggaggagctt
agagaggcaggatttggttataga---------gcaaaatacatagttggcactgtgaaa
gccttgcaactgaaacctgatgggggtgctgattggctttcatctcttcgtgaattggaa
cttgaagaggttataaatgctctctgcactttgcctggtgttggtccaaaggtggcagcc
tgcatagctctcttctctcttgaccagcatcatgcmattcctgtcgacactcatgtatgg
caggtaagctgtaaatat------------------------------------------
------------------------------------------------------------
------------------------------------------------------------
---------------------
>PAFTOL005035
gggcagactttcagatggaagaaaacagggcctttgcagtacactggtgttgtgaagtct
catttggtgtccttgaaacaccttgaaaatggcgatgttggttattgttttcatgattgt
tcaaatgagga---tgttgggaggttggatttgcttgattttctcaatgtgggtattggc
ttggctgatctrtgggagggttttrytgcmtctgatcagagatttgctgagctagcaccc
tatttggccggcgcc---------------------------------------------
------------------------------cgggttcttaggcaggaccccttggagtgc
ttgattcagttcttgtgytcgtctaataacaac---------------------------
---------------------------------------------------attgggagg
attactsggatggtggattatatttcttcattgggtaattacttggggactgttgaggag
tttrattttcacgagttcccatctttggagcggttggctatggtgtccgagacggagctt
agagaggcaggatttggttatagg------------------------------------
------------------------------------------------------------
------------------------------------------------------------
------------------------------------------------------------
------------------------------------------------------------
------------------------------------------------------------
------------------------------------------------------------
---------------------
>PAFTOL005042
gggcagactttcaggtggaagaaaacaggacctttgcagtacacgggtgttgtgaagtct
catttggtgtccttgaaacaccttgaaaatggcgatgttggttattgytttcatgattgt
tcaaatgagga---tgttgggaggttggatttgcttgattttctcaatgtgggtattkgc
ttggckgatmtgtgggagggttttryygcctctgatcagagrtttgctgagctagcaccc
tatttggccggcgcc---------------------------------------------
------------------------------cgggttcttaggcaggaccccttggagtgc
ttgattcagttcttgtgttcgtctaataacaac---------------------------
---------------------------------------------------attgggagg
attactcggatggtggattatatttcttcwwtgggtgattacytggggactgttgaggrr
tttgattttcacgagttcccatctttggagcggttggytatggtgtccgagrasgagctt
agagaggcaggatttggttataga---------gcaaaatacatmgttggcactgtgaaa
gccttgcaaytgaaacctgatgsggktgctgattggctttcmtctcttcgtgaattggaa
cttgaagaggttataaatgctctctgcactttgcctggtgttggtccraaggtggcagcc
tgcatagctctcttctctcttgaccagcatcatgcmattcctgtcgacactcatgtatgg
caggtaagctgtaaatat------------------------------------------
------------------------------------------------------------
------------------------------------------------------------
---------------------
>PAFTOL005043
gggcagactttcaggtggaagaaaacagggcctttgcagtacactggtgttgtgaagtct
catttggtgtccttgaaacaccttgaaaatggcgatgttggttattgttttcatgattgt
tcaaatgagga---tgttgggaggttggatttgcttgattttctcaatgtgggtattggc
ttggcggatctgtgggagggttttattgcctctgatcagagatttgctgagctagcaccc
tatttggccggcgcc---------------------------------------------
------------------------------cgggttcttaggcaggaccccttggagtgc
ttgattcagttcttgtgttcgtctaataacaac---------------------------
---------------------------------------------------attgggagg
attactcggatggtggattatatttcttcattgggtgattacttggggactgttgaggag
tttgattttcacgagttcccatctttggagcggttggctatggtgtccgagaaggagctt
agagaggcaggatttggttataga---------gcaaaatacatcgttggcactgtgaaa
gccttgcaattgaaacctgatgcgggtgctgattggctttcctctcttcgtgaattggaa
cttgaagaggttataaatgctctctgcactttgcctggtgttggtccgaaggtggcagcc
tgcatagctctcttctctcttgaccagcatcatgccattcctgtcgacactcatgtatgg
caggtaagctgtaaacat------------------------------------------
------------------------------------------------------------
------------------------------------------------------------
---------------------
>PAFTOL005047
gggcagactttcaggtggaagaaaacaggacctttgcagtacactggtgttgtgaagtct
catttggtgtccttgaaacaccttgaaaatggcgatgttggttattgctttcatgattgt
tcaaatgggga---tgttgggaggttggatttgcttgattttctcaatgtgggtatttgc
ttggctgatatgtgggagggttttgctgcctctgatcagaggtttgctgagctagcaccc
tatttggccggcgcc---------------------------------------------
------------------------------cgggttcttaggcaggaccccttggagtgc
ttgattcagttcttgtgttcgtctaataacaac---------------------------
---------------------------------------------------attgggagg
attactcggatggtggattacatttcttctataggtgattacttggggactgttgaggga
tttgattttcacgagttcccatctttggagcggttggctatggtgtycgaggaggagctt
agagaggcaggatttggttataga---------gcaaaatacatagttggcactgtgaaa
gccttgcaactgaaacctgatgggggtgctgattggctttcatctcttcgtgagttggaa
cttgaagaggttataaatgctctctgcactttgcctggtgttggtccaaaggtggcagcc
tgcatagctctcttctctcttgaccagcatcatgcaattcctgtcgacactcatgtatgg
caggtaagctgtaaatat------------------------------------------
------------------------------------------------------------
------------------------------------------------------------
---------------------
>PAFTOL005169
gggcagactttcaggtggaagaagactgggcctttgcagtacacgggtgttgtgaagtct
catttggtgtccttgaaacaccttgaaaatggcgatgttggttattgtttttatgattct
tcaaatgagga---tgttgggaggttggatttgcttgattttctcaatgtgggtatttgc
ttggctgatatgtgggagggttttgctgcctctgatcagaggtttgctgagctagcaccc
tatttggcgggcgcc---------------------------------------------
------------------------------cgggttcttaggcaggaccccttggagtgc
ttgattcagttcttgtgctcgtctaataacaac---------------------------
---------------------------------------------------attgggagg
attactcggatggtggattgtatttcttcactgggtaattacttggggactgttgagggg
tttgattttcatgagttcccatctttggagcagttggctatggtggccgagaaggagctt
agagaggcaggatttggttacagg------------------------------------
------------------------------------------------------------
------------------------------------------------------------
------------------------------------------------------------
------------------------------------------------------------
------------------------------------------------------------
------------------------------------------------------------
---------------------
>PAFTOL007498
---------------------------gggcctttgcggtacactggtgttgtgaagtct
cacttggtgtccttgaaacaccttgaaaatggcgatgttggttattgttttcatgattgt
tcaaatgagga---tgttgggaggttggctttgcttgattttctcaatgkgcgyatttgt
ttggctgatatgtgggacggttttgctgcctctgatcagargtttgctgagctagcaccc
tatttggccggcgcc---------------------------------------------
------------------------------agggttcttaggcaggatccctttgartgc
ttgattcagttcttgtgttcgtctaataacaac---------------------------
---------------------------------------------------attgggagg
attactcggatggtggattatatttcttcattgggtgattacttggggactgttgasggg
tttgattttcatgagttcccatctctggagcagttggctatggtttccgagaaggcgctt
agagaggcaggatttggttacaga---------gcaaaatacatagttggcactgtgaaa
gccttgcaattgaaacctgatgggggtgctgattggctttcatctcttcgtgacttggaa
cttgaagaggttataaatgctctctgcactttgcctggtgttggtccaaaggtggcagcc
tgcatagctctcttctctcttgaccagcatcatgcaattcctgtcgacactcatgtatgg
caggtaagctgtaaatat------------------------------------------
------------------------------------------------------------
------------------------------------------------------------
---------------------
>PAFTOL008060
gggcagactttcaggtggaagaaaacagggcctttgcagtacactggtgttgtgaagtct
catttggtgtccttgaaacaccttgaaaatggcgatgttggttattgttttcatgattgt
tcaaatgagma---tgttgggaggttggatttgcttgattttctcaatgygggtattggc
ttggctgatctrtgggagggttttgctgcctctgatcagagatttgctgagctagcaccc
tatttggccggcgcc---------------------------------------------
------------------------------cgggttcttaggcaggaccccttggagtgc
ttgattcagttcttgtgctcgtctaataacaac---------------------------
---------------------------------------------------attgggagg
attactcggatggtggattatatttcttcattgggtaattacttggggactgttgaggag
tttgattttcatgagttcccatctttggagcggttggctatggtgtccgagaaggagctt
agagaggcaggatttggttataga---------gcaaaatacatygttggcactgtgaaa
gccttgcaattgaaacctgatgggggtgctgattggctttcatctcttcgtgaattggaa
cttgaagaggttataaatgctctctgcactttgcctggtgttggtccaaaggtggcagcc
tgcatagctctcttctctcttgaccagcatcatgccattcctgtcgacactcatgtatgg
crggtaagc---------------------------------------------------
------------------------------------------------------------
------------------------------------------------------------
---------------------
>PAFTOL008062
gggcagactttcaggtggaagaaaacagggcctttgcagtacactggtgttgtgaagtct
catttggtgtccttgaaacaccttgaaaatggcgatgttggttattgttttcatgattgt
tcaaatgagga---tgttgggaggttggatttgcttgattttctcaaygtgggtattggc
ttggctgatctatgggagggttttgctgcctctgatcagagatttgctgagctagcaccc
tatttggccggcgcy---------------------------------------------
------------------------------cgggttcttaggcagraccccttggagtgc
ttgattcagttcttgtgctcgtctaataacaac---------------------------
---------------------------------------------------attgggagg
attactcggatggtggattatatttcttcattgggtaattacttggggactgttgaggag
tttgattttcatgagttcccatctttggagcggttggctatggtgtccgagaaggagctt
agagaggcaggatttggttataga---------gcaaaatacatcgttggcactgtgaaa
gccttgcaattgaaacctgatgggggtgctkattggctttcatctyttcgtgaattggaa
cttgaagaggttataaatgctctctgcactttgcctggtgttggtccaaaggtggcagcc
tgcatagctctcttctctcttgaccagcatcatgccattcctgtcgacactcatgtatgg
caggtaagctgtaaatat------------------------------------------
------------------------------------------------------------
------------------------------------------------------------
---------------------
>PAFTOL008063
gggcagactttcaggtggaagaaaacagggcctttgcagtacactggtgttgtgaagtct
catttggtgtccttgaaacaccttgaaaatggcgatgttggttattgttttcatgattgt
tcaaatgagga---tgttgggaggttggatttgcttgattttctcaatgtgggtattggc
ttggctgatctgtgggagggttttgctgcctctgatcagagatttgctgagctagcaccc
tatttggccggcgcc---------------------------------------------
------------------------------cgggttcttaggcaggacccyttggagtgc
ttgattcagttcttgtgctcgtctaataacaac---------------------------
---------------------------------------------------attgggagg
attactcggatggtggattatatttcttcattgggtaattacttggggactgttgaggag
tttgattttcatgagttcccatctttggagcggttggctatggtgtccgagaaggagcty
agagaggcaggatttggttataga---------gcaaaatacatcgttggcactgtgaaa
gccttgcaattgaaacctgatgggggtgctgattggctttcatctcttcgtgaattggaa
cttgaagaggttataaatgctctctgcactttgcctggtgttggtccaaaggtggcagcc
tgcatagctctcttctctcttgaccagcatcatgccattcctgtcgacactcatgtatgg
caggtaagctgtaaatat------------------------------------------
------------------------------------------------------------
------------------------------------------------------------
---------------------
>PAFTOL008084
gggcagacgttcaggtggaagaaaacagggcctttgcagtacactggtgttgtgaagtct
catttggtrtccttgaaacaacttgaaaatggcgatgttggttattgttttcatgattgt
tcaaacgagga---tgttgggaggtcagctttgcttgattttctcaatgtgggtatttgt
ttggctgacatgtgggagggttttgctgcctctgatcagaggtttgctgagcttgcaccc
catttggctggcgct---------------------------------------------
------------------------------cgggtccttaggcaggaccccttggaatgc
ttgattcagttcttgtgctcttctaataacaac---------------------------
---------------------------------------------------attgggagg
attacccggatggttgattatatttcttcattgggtgattatttgggtactgttgagggg
tttgattttcatgagttcccatcgttggatcggttggccatggtatctgaggaggagctt
agagaggccggatttggttataga---------gccaaatacatagttggcaccgtaaaa
tccttgcaactgaaacccggtgggggtgctgattggcttttatctcttcgtgaattgata
cttgaagaggttataggtgctctctgtactttgcctggtgttggtccaaaggtggcagcg
tgcatagctctcttctctmttgaccagcatcatgcaattcctgtcgacactcatgtatgg
caggtaagctgttaatat------------------------------------------
------------------------------------------------------------
------------------------------------------------------------
---------------------
>PAFTOL008417
gggcagactttcaggtggaagaaaacagggcctttgcagtacactggtgttgtgaagtct
catttggtgtccctgaaacaccttgaaaatggcgatgttggttrttgttttcatgattgt
tcaaatgagga---tgttgggaggttggatttgcttgattttctcaatgtgggtattggc
ttggctgatctgtgggagggttttgctgcctctgatcagagatttgctgagctagcaccc
tatttggccggcgcc---------------------------------------------
------------------------------cgggttcttaggcaggaccccttggagtgc
ttgattcagttcttgtgctcgtctaataacaac---------------------------
---------------------------------------------------attgggagg
attactcggatggtggattatatttcttcattgggtaattacttggggactgttgaggag
tttgattttcatgagttcccatctttggagcggttggctatggtgtccgagaaggagctt
agagaggcaggatttggttatagg---------ggctttgtcatcgttggcactgtgaaa
gccttgcaattgaaacctgatgggggtgctgattggctttcatctcttcgtgaattggaa
cttgaagaggttataaatgctctctgcactttgcctggtgttggtccaaaggtggcagcc
tgcatagctctcttctctcttgaccagcatcatgccattcctgtcgacactcatgtatgg
caggtaagctgtaaatat------------------------------------------
------------------------------------------------------------
------------------------------------------------------------
---------------------
>PAFTOL008419
gggcagactttcaggtggaagaaaacaggccctttgcagtacactggtgttgtgaagtct
catttggtgtccttgaaacaccttgaaaatggcgatgttggttattgttttcatgattgt
tcaaatgagga---tgttgggaggttggatttgcttgattttctcaatgcgggtatttgc
ttggctgatctgtgggagggttttgctgcctctgatcacagatttgctgagctagcaccc
tatttggccggcgcc---------------------------------------------
------------------------------cgggttcttaggcaggaccccttggagtgc
ttgattcagttcttgtgttcgtctaataacaac---------------------------
---------------------------------------------------attgggagg
attactcggatggtggattatatttcttcattgggtgattacttggggactgttgaggag
tttgattttcacgagttcccatctttggagcggttggctatggtgtccgagaaggagctt
agagaggcaggatttggttataga---------gcaaaatacatcgttggcactgtgaaa
gccttgcaattgaaacctgatgggggtgctgattggctttcatctcttcgtgaattggaa
cttgaagaggttataaatgctctctgcactttgcctggtgttggtccaaaggtggcagcc
tgcatagctctcttctctcttgaccagcatcatgccattcctgtcgacactcatgtatgg
caggtaagctgtaaatat------------------------------------------
------------------------------------------------------------
------------------------------------------------------------
---------------------
>PAFTOL008421
gggcagactttcaggtggaagaaaacagggcctttgcagtacactggtgttgtgaagtct
cgtttggtgtccttgaaacagcttgaagatggcgatgttggttattgttttcatgattgt
tcaaatgagga---tgttgggaggttggctttgcttgattttctcaatgtgggtatttgt
ttggctgatatgtgggacggttttgctgcgtctgatcagaggtttgctgagctagcaccc
tatttggctggcacc---------------------------------------------
------------------------------cgggtgcttaggcaggatcccttggagtgc
ttgattcagttcttgtgttcgtctaataacaac---------------------------
---------------------------------------------------attgggagg
attactcggatggtggattatatttcttctatgggtgattacttggggactgttgaggga
tttgattttcacgagttcccgtctttggagcggttggctatggtgtccgaggaggagctt
agagaggcaggatttggttataga---------gcaaaatacatagttggcgctgtgaaa
gccttgcaactgaaacctgatgggggtactgattggctttcatctcttcgtgagttggaa
cttgaagaggttataaatgctctctgcactttgcctggtgttggtccaaaggtggcagcc
tgcatagctctcttctctctggaccagcatcatgcaattcctgtcgacactcatgtgtgg
caggtaagctgtaaatat------------------------------------------
------------------------------------------------------------
------------------------------------------------------------
---------------------
>PAFTOL008422
gggcagactttcaggtggaagaaaacagggcctttgcagtacactggtgtggtgaagtct
cgtttggtgtccttgaaacagcttgaaaatggcgacgtgtkttattgttttcatggttgt
tcaaatgagga---tgttgggaggttggctttgcttgattttctcaatgtgggtatttct
ttggctgatatgtgggacggttttgctgcgtctgatcagaggtttgctgagctagcaccc
tatttggctggcgcc---------------------------------------------
------------------------------cgggttcttaggcaggatcccttggagtgc
ttgattcagttcttgtgttcgtctaataacaac---------------------------
---------------------------------------------------attgggagg
attactcggatggtggattatatttcttctatgggtgattacttggggactgttgaggga
tttgattttcacgagttcccatctttggagcggttggctatggtgtccgaggaggaactt
agagaggcaggatttggttataga---------gcaaaatacatagttggcactgtgaaa
gccttgcaactgaaacctgacgggggtactgattggctttcatctcttcgtgagttggaa
ctggaagaggttataaatgctctctgcaytttgcctggtgttggcccaaaggtggcagcc
tgcatagctctcttctctcttgaccagcatcatgcaattcctgtcgacactcatgtatgg
caggtaagctgtaaatat------------------------------------------
------------------------------------------------------------
------------------------------------------------------------
---------------------
>PAFTOL008423
gggcagactttcaggtggaagaaaacaggacctttgcagtacactggtgttgtgaagtct
catttggtgtccttgaaacaccttgaaaatggcgatgttggttattgctttcatgattgt
tcaaatgggga---tgttgggaggttggatttgcttgattttctcaatgtgggtatttgc
ttggctgatatgtgggagggttttgctgcctctgatcagaggtttgctgagctagcaccc
tatttggccggcgct---------------------------------------------
------------------------------cgggttcttaggcaggaccccttggagtgc
ttgattcagttcttgtgttcgtctaataacaac---------------------------
---------------------------------------------------attgggagg
attactcggatggtgggttatatttcttctatgggtgattacttggggactgttgaggga
tttgattttcacgagttcccatctttggagcggttggctatggtgtccgaggaggatctt
agagaggcaggatttggttataga---------gcaaaatacatagttggcactgtgaaa
gccttgcaactgaaacctgatgggggtgctgattggctttcatctcttcgtgaattggaa
cttgaagaggttataaatgctctctgcactttgcctggtgttggtccaaaggtggcagcc
tgcatagctctcttctctcttgaccagcatcatgcaattcctgtcgacactcatgtatgg
caggtaagctgtaaatat------------------------------------------
------------------------------------------------------------
------------------------------------------------------------
---------------------
>PAFTOL008436
gggcagactttcaggtggaagaaaacagggcctttgcagtacactggtgttgtgaagtct
catttggtgtccttgaaacaccttgaaaatggcgatgttggttattgctatcatgattgt
tcaaatgagga---tgtcgggaggttggctttgcttgattttctcaatgtgggtatttgt
ttggctgatatgtggaacggttttgctgcctctgatcagaggtttgctgagctagcaccc
tatttggcyggcgcc---------------------------------------------
------------------------------cgggttcttaggcaggaccccytggagtgc
ttgattcagttcttgtgctcatctaataacaac---------------------------
---------------------------------------------------attggaagg
attactcggatggtggattatatttcttcattgggtgattayttggggactgttgagggg
tttgattttcatgagttcccatctttggagcagctggctatggtgtccgagaaggagctt
agggmggcaggatttggttacagr---------gcaaaatacatagttggcactgtgaaa
gccttgcaactgaaacctgatgggggtgctggttggctttcatctcttcgtgaattggaa
ctcgaagaggttataaatgctctctgcactttgcctggtgttggtccaaaggtggcagcc
tgcatagctctcttctctcttgaccagcatcatgcaattcctgtcgacactcatgtatgg
cagattgccacaagatacctcttacctgagttagcaggcgtccgcctgacctcaaagctg
tgcaaccgtgtggctgaagcttttgtggcaaggtatgggaaatatgctggctgggctcag
acyytgctgtttgttgctgaattgccttctcaaaargcactcatttcg------------
---------------------
>PAFTOL008439
gggcagactttcaggtggaagaaaacagggcctttgcagtacactggtgttgtgaagtct
catttggtrtccttgaaacaccttgaaaatggcgatgttggttattgttttcatgattgt
tcaaatgagga---tgttgggaggttggatttgcttgattttctcaatgtggatatttgc
ttggctgatatgtgggagggttttgctgcctstgatcagaggtttgctgagctagcaccc
tatttggctggcgcc---------------------------------------------
------------------------------cgggttcttaggcaggaccccytggagtgc
ttgattcagttcttgtgttcgtctaataacaac---------------------------
---------------------------------------------------attgsgagg
attactcggatggtggrttatatttcttcattgggtgattacttggggactgttgagggg
tttgattttcatgagttcccatctttgcagcggttggygatggtgtccgaggagacgctt
agagaggcaggatttggttataga---------gcaaaatacatwgttggcactgtaaaa
gccttgcaagtgaaacmtgttgggggtgctgattggctttcatctcttcgtgarttggaa
cttggagaggttataaatgctctctgtactttgcctggtgttggtccaaaggtggcagcc
tgcatagctctcttctctcttgaccagcatcatgcaattcctgtcgacactcatgtatgg
caggtaagcygtaaatat------------------------------------------
------------------------------------------------------------
------------------------------------------------------------
---------------------
>PAFTOL008881
gggcagactttcaggtggaagaaaacagggcctttgcagtacactggtgttgtgaagtct
catttggtgtccttgaaacaccttgaaaatggcgatgttggttattgytttcatgattgt
tcaaatgagga---tgttgggargttggwtttgcttgattttctcaatgtgggtatttgy
ttggctgatatgtgggacggttttgctgcctctgatcataggtttgctgagctagcaccc
tatttggccggtgcc---------------------------------------------
------------------------------cgggttcttaggcaggaccccttggagtgc
ttgattcagttcttatgctcgtctaataacaac---------------------------
---------------------------------------------------attgggagg
attactcggatggtggattatatttcttcattgggtgattacttgggractgttgagggg
tttgattttcaygagttcccatctttggagcagttggctatggtgtccgagaaggagctt
agagaggcaggatttggttacaga---------gcaaaatacatagttggcactgtgaaa
gccttgcaactgaarcctgatgggggtgcwgattggcttycatctcttcgtgaattggaa
cttgaagaggttataaatgctctctgcactttgcctggtgttggtccaaaggtggcagcc
tgcatagctctcttctctcttgaccagcatcatgcaattcctgtcgacactcatgtatgg
cagattgccacaagatacctcttacctgagttagcaggcrtccgcctgacctcaaagctg
tgcaaccgkgtggctgaagcttttgtggcaaggtatgggaaatatgctggctgggctcag
aycctgctgtttgttgctgaattgccttctcaaaaggcactcattgca------------
---------------------
>PAFTOL009175
------------------------------------------------------------
------------------------------------------------------------
------------------------------------------------------------
------------tgggacagtttcgctgcctctgatcagaggtttgctgagctagcaccc
tatttggccggcgcc---------------------------------------------
------------------------------cgggttcttaggcaggaccccttggagtgc
ttgattcagttcttgtgctcatctaataacaac---------------------------
---------------------------------------------------attggaagg
attactcggatggtggattatatttcttcattgggtgattacttggggactgttgagggg
tttgattttcatgagttcccatctttggagcagctggctatggtgtccgagaaggagctt
agggaggcaggattt------aga---------gcaaaatacatagttgccactgtgaaa
gccttgcaactgaaacctgatgggggtgctgattggctttcatctcttcgtgaattggaa
cttgaagaggttataaatgctctctgcactttgcctggtgttggtccgaaggtggcagcc
tgcatatctctcttctctcttgaccagcatcatgcaattcctgtcgacactcatgtatgg
cag---------------------------------------------------------
------------------------------------------------------------
------------------------------------------------------------
---------------------
>PAFTOL009179
------------------------------------------------------------
------------------------------------------------------------
------------------------------------------------------------
------------------------------------------------------------
------------------------------------------------------------
------------------------------------------------------------
------------------------------------------------------------
------------------------------------------------------------
------------------------------------------------------------
------------------------------------------------------------
---------------------aga---------gcaaaatacatcgttggcactgtgaaa
gccttgcaattgaaacctgatgggggtgctgattggctttcatctcttcgtgaattggaa
cttgaagaggttataaatgctctctgcactttgcctggtgttggtcctaaggtggcagcc
tgcatagctctcttctctcttgaccagcatcatgccattcccgtcgacactcatgtatgg
cagattgccacaagatacctcttacctgagttagcaggcgtccgcctgacctcaaagctg
tgcaaccgtgtggctgaagcttttgtggcaaggtatgggaaatatgctggctgggctcag
accctgctgtttgttgctgaattgccttctcaaaag------------------------
---------------------
>PAFTOL009181
gggcagactttcaggtggaagaaaatagggcctttgcagtacactggtgttgtgaagtct
catttggtgtccttgaaacagcttgaaaatggcgatgttggttattgttttcatgattct
tcaratgagga---tgytgggaggttggatttgcttgattttctcaatgtgggtattkgc
ttggctgatstgtgggagggttttgctgcctctgatcagagrtttgctgagctagcaccc
tatttggccggcgcc---------------------------------------------
------------------------------cgggttcttaggcaggaccccttggagtgc
ttgattcagttcttgtgctcgtctaataacaac---------------------------
---------------------------------------------------attgggagg
attactcggatggtggattatatttctwcattgggtrattacttggggactgttgaggag
tttgattttcatgagttcccatctttggagcggttggctatggtgtccgagaaggagctt
agagaggcaggattcggttatagg------------------------------------
------------------------------------------------------------
------------------------------------------------------------
------------------------------------------------------------
------------------------------------------------------------
------------------------------------------------------------
------------------------------------------------------------
---------------------
>PAFTOL009183
gggcagactttcaggtggaagaaaacagggcctttgcagtacactggtgttgtgaagtct
catttggtgtccttgaaacaccttgaaaatggcgatgttggttattgttttcrtgattct
tcaaatgagga---tgttgggaggttggatttgcttgattttctcaatgtgggtatttgc
ttggctgatrtgtgggagggttttgctgcctctgatcagaggtttgctgagctagcaccc
tatttggccggcgcc---------------------------------------------
------------------------------cgggttcttaggcaggaccccttggagtgc
ttgattcagttcttgtgctcgtctaataacaac---------------------------
---------------------------------------------------attgggagg
attactcggatggtggattatatttcttcattgggtgattacttggggactgttgaggag
tttgattttcatgagttccyatctttggagcggttggccatggtgtccgagaaggagctt
agagaggcaggattcggttatagg------------------------------------
------------------------------------------------------------
------------------------------------------------------------
------------------------------------------------------------
------------------------------------------------------------
------------------------------------------------------------
------------------------------------------------------------
---------------------
>PAFTOL009185
gggcagactttcaggtggaagaaaacagggcctttgcagtacactggtgttgtgaagtct
catttggtgtccttgaaacaccttgaaagtggcgatgttggctattgctttcatgattgt
tcaaatgagga---tgttgggaagttggatctgcttgattttctcaatgtgggtatttgc
ttggctgatatgtgggagggttttgctgcttctgatcagaggtttgctgagctagcaccc
tatttggccggcgcc---------------------------------------------
------------------------------cgggttcttaggcaggaccccttggagtgc
ttgattcagttcttgtgctcgtctaataacaac---------------------------
---------------------------------------------------attgggaga
attactcggatggtggattatatttcttcattgggtgattacctggggactgttgagggg
tttgattttcatgagttcccatctttggagcagttggctatggtgtccgagaaggagctt
agagaggcaggatttggttacaga---------gcaaaatacatagttggcactgtgaaa
gccttgcaactgaaacctgatgggggtgctgattggctttcatctcttcgtgaattggaa
cttgaagaggttataaatgctctctgcactttgcctggtgttggtccaaaggtggcagcc
tgcatagctctcttctctcttgaccagcatcatgcaattcctgtcgacactcatgtatgg
caggtaagctgtaaatat------------------------------------------
------------------------------------------------------------
------------------------------------------------------------
---------------------
>PAFTOL009187
gggcagactttcaggtggaagaaaacaggacctttgcagtacactggagttgtgaagtct
catttggtgtccttgaaacaccttgaaaatggcgatgttggttattgctttcatgattgt
tcaaatgagga---tgttgggaggttggatttgcttgattttctcaatgtgggtatttgc
ttggctgatatgtgggagggttttgctgcctctgatcagaggtttgctgagctagcaccc
tatttggccggcgcc---------------------------------------------
------------------------------cgggttcttaggcaggaccccttggagtgc
ttgattcagttcttgtgttcgtccaataacaac---------------------------
---------------------------------------------------attgggagg
attactcggatggtgggttatatttcttctatgggtgattacttggggactgttgaggga
tttgattttcacgagttcccatctttggagcggttggctatggtgtccgaggaggagctt
agagaggcaggatttggttataga---------gcaaaatacatagttggcactgtgaaa
gccttgcaactgaaacctgatgggggtgctgattggctttcatctcttcgtgaattggaa
cttgaagaggttataaatgctctctgcactttgcctggtgttggtccaaaggtggcagcc
tgcatagctctcttctctcttgaccagcatcatgcaattcctgtcgacactcatgtatgg
caggtaagctgtaaatat------------------------------------------
------------------------------------------------------------
------------------------------------------------------------
---------------------
>PAFTOL009189
gggcagactttcaggtggaagaaaacagggcctttgcagtacactggtgttgtgaagtct
catttggtgtccttgaaacaccttgaaaatggcgatgttggttattgttttcatgattgt
tcaaatgagga---tgttgggaggttggatttgcttgattttctcaatgtgggtattggc
ttggctgatctgtgggagggttttattgcctctgatcagagatttgctgagctagcaccc
tatttggccggcgcc---------------------------------------------
------------------------------cgggttcttaggcaggaccccttggagtgc
ttgattcagttcttgtgttcgtctaataacaac---------------------------
---------------------------------------------------attgggagg
attactcggatggtggattatatttcttcattgggtgattacttggggactgttgaggag
tttgattttcatgagttcccatctttggagcggttggctrtggtgtccgaggaggagctt
agagaggcaggattyggttatagg---------ttggttggatacttggatttcctccat
attgtacatttgaaacttgatgggggtgctgattggctttcatctcttcgtgaattggaa
cttgaagaggttataaatgctctctgcactttgcctggtgttggtccaaaggtggcagcc
tgcatagctctcttctctcttgaccagcatcatgccattcctgtcgacactcatgtatgg
caggtaaggtgtaaatat------------------------------------------
------------------------------------------------------------
------------------------------------------------------------
---------------------
>PAFTOL009191
gggcagactttcaggtggaagaaaacagggcctttgcagtacactggtgttgtgaagtct
catttggtgtccttgaaacaccttgaaaatggcgatgttggttattgttttcatgattgt
tcaaatgagga---tgttgggaggttggatttgcttgattttctcaatgtgggtattggc
ttggctgatctgtgggagggttttattgcctctgatcagagatttgctgagctagcaccc
tatttggccggcgcc---------------------------------------------
------------------------------cgggttcttaggcaggaccccttggagtgc
ttgattcagttcttgtgttcgtctaataacaac---------------------------
---------------------------------------------------attgggagg
attactgggatggtggattatatttcttcattgggtgattacctggggactgttgaggag
tttgattttcacgagttcccatctttgragcggttggctatggtgtccgagaaggagctt
agagaggcaggatttggttatagr---------gcaaaatacattgttggcactgtgaaa
gccttgcaattgaaacctgatgggggtgctgattggctttcatctcttcgtgaattggaa
cttgaagaggttataaatgctctctgcactttgcctggtgttggtccaaaggtggcagcc
tgcgtagctctcttctctcttgaccagcatcatgccattcctgttgacactcatgtatgg
caggtaagctgtaaatat------------------------------------------
------------------------------------------------------------
------------------------------------------------------------
---------------------
>PAFTOL009193
------------------------------------------------------------
------------------------------ggcgacgttggttattgttttcatgattgt
tcaaatgagga---cgtygggakgttggctttgcttgattttctcaacgtgggtatttgt
ttggctgatatgtgggacggttttgctgcctctgatcataggtttgctgagctagcaccc
tatttggctggcgcc---------------------------------------------
------------------------------cgggttcttaggcaggatcccttggagtgc
ttgattcagttcttgtgttcgtctaataacaac---------------------------
---------------------------------------------------attgggagg
attactcggatggtggattatatttcttctatgggtgattacttagggactgttgaggga
tttgattttcacgagttcccgtctttggagcggttggctatggtgtcygaggaggagctt
agagackcaggatttggttataga---------gcaaaatacatagttggcactgtgaaa
gccttgcaactgaaacctgatgggggtactgattggctttcatctcttcgtgagttggaa
cttgaagaggttataaatgctctctgcactttgcctggtgttggtccaaaggtggcagcc
tgcatagctctcttctctcttgaccaacatcatgcaattcctgttgacactcatgtatgg
caggtaagc---------------------------------------------------
------------------------------------------------------------
------------------------------------------------------------
---------------------
>PAFTOL009195
gggcagactttcaggtggaagaaaacagggcctttgcagtacactggtgttgtgaagtct
catttggtgtccttgaaacaccttgaaaatggcgatgttggttattgttttcatgattgt
tcaaatgagga---tgtcgggaggttggatttgcttgattttctcaatgcgggtatttgc
ttggctgatctgtgggagggttttgctgcctctgatcagagatttgcggagctagcaccc
tatttggccggcgcc---------------------------------------------
------------------------------cgtgttcttaggcaggaccccttggagtgc
ttgattcagttcttgtgttcgtctaataacaac---------------------------
---------------------------------------------------attgggagg
attactcggatggtggattatatttcttcattgggtgattacttggggactgttgaggag
tttgattttcacgagttcccatctttggagcggttggctatggtgtccgagaaggagctt
agagaggcaggatttggttataga---------gcaaaatacatcgttggcactgtgaaa
gccttgcaattgaaacctgatgggggtgctgattggctttcatctcttcgtgaattggaa
cttgaagaggttataaatgctctctgcactttgcctggtgttggtccaaaggtggcagcc
tgcatagctctcttctctcttgaccagcatcatgccattcctgttgacactcatgtatgg
caggtaagctgtaaatat------------------------------------------
------------------------------------------------------------
------------------------------------------------------------
---------------------
>PAFTOL009197
gggcagactttcaggtggaagaaaacagggcctttgcagtacactggtgttgtgaagtct
catttggtgtccttgaaacaccttgaaaatggcgatgttggttattgttttcatgattgt
tcaagtgagga---tgttgggaggttggatttgcttgattttcttaatgtgggtattggc
ttggctgatctgtgggagggttttgctgcctctgatcagagatttgctgagctagcaccc
tatttggccggcgcc---------------------------------------------
------------------------------cgggttcttaggcaggaccccttggagtgc
ttgattcagttcctgtgctcgtctaataacaac---------------------------
---------------------------------------------------attgggagg
attactcggatggtggattatatttcttcattgggtaattacttggggactgttgaggag
tttaattttcatgagttcccatctttggagcggttggctatggtgtccgagaaggagctt
agagaggcaggatttggttataga---------gcaaaatacatcgttggcactgtgaaa
gccttgcaattgaaacctgatgggggtgctgattggctttcatctcttcgtgaattggaa
cttgaagaggttataaatgctctctgcactttgcctggtgttggtccaaaggtggcagcc
tgcatagctctcttctctcttgaccagcatcatgccattcctgttgacactcatgtatgg
caggtaagctgtaaatat------------------------------------------
------------------------------------------------------------
------------------------------------------------------------
---------------------
>PAFTOL009199
gggcagactttcaggtggaagaaaacagggcctttgcagtacactggtgttgtgaagtct
catttggtgtccttgaaacaccttgaaaatggcgatgttggttattgttttcatgattgt
tcaaatgagga---tgttgggaggttggatttgcttgattttctcaatgtgagtattggc
ttggctgatctgtgggagggttttgctgcctctgatcagagatttgctgagctagcaccc
tatttggccggcgcc---------------------------------------------
------------------------------cgggttcttaggcaggaccccttggagtgc
ttgattcagttcttgtgctcgtctaataacaac---------------------------
---------------------------------------------------attgggagg
attactcggatggtggattatatttcttcattgggtaattacttggggactgttgaggag
tttgattttcatgacttcccatctttggagcggttggctatggtgtccgagaaggagctt
agagaggcaggatttggttataga---------gcaaaatacatcgttggcactgtgaaa
gccttgcaattgaaacctgatgggggtgctgattggctttcatctcttcgtgaattggaa
cttgaagaggttataaatgctctctgcactttgcctggtgttggtccaaaggtggcagcc
tgcatagctctcttctctcttgaccagcatcatgccattcctgtcgacactcatgtgtgg
caggtaagctgtaaatat------------------------------------------
------------------------------------------------------------
------------------------------------------------------------
---------------------
>PAFTOL009203
gggcagactttcaggtggaagaaaacagggcctttgcagtacactggtgttgtggagtct
catttggtgtccttgaaacaccttggaaatggcgatgttggttattgttttcatgattgt
tcaaatgagga---tgttgggaggttggatttgcttgattttctcaatgcaggtatttgc
ttggctgatctgtgggagggttttgctgcctctgatcagagatttgctgagctagcaccc
tatttggccggcgcc---------------------------------------------
------------------------------cgggttcttaggcaggaccccttggagtgc
ttgattcagttcttgtgttcgtctaataacaac---------------------------
---------------------------------------------------attgggagg
attactcggatggtggattatatttcttcattgggtgattacttggggactgttgaggag
tttgattttcacgagttcccatctttggagcggttggctatggtgaccgagaaggagctt
agagaggcaggatttggttataga---------gcaaaatacatcgttggcactgtgaaa
gccwtgcaattgaaacctgatgggggtgctgattggctttcatctcttcgtgaattggaa
cttgaagaggttataaatgctctctgcactttgcctggtgttggtccaaaggtggcagcc
tgcatagctctattctctcttgaccagcatcatgccattcctgtcgacactcatgtatgg
caggtaagctgtaaatat------------------------------------------
------------------------------------------------------------
------------------------------------------------------------
---------------------
>PAFTOL009205
gggcagactttcaggtggaagaaaacagggcctttgcagtacactggtgttgtgaagtct
catttggtgtccttgaaacacgttgaaaatggcgatgttggttattgttttcatgattgt
tcaaatgagga---cgttgggaggttggacttgcttgattttctcaatgtgggtatttgc
ttggctgatatgtgggagggttttgctgcctctgatcagaggtttgctgagcttgcaccc
tatttggccggcgcc---------------------------------------------
------------------------------cgggttcttaggcaggaccccttggagtgc
ttgattcagttcttgtgttcgtctaataacaac---------------------------
---------------------------------------------------attgggagg
attactcggatggtggattatatttcttctatgggtgattacttggggactgttgaggga
tttgattttcacgagttcccatctttggagcggttggctatggtgtccgaggaggwgctt
agagaggcaggatttggttataga---------gcaaaatacatagttggcactgtgaaa
gccttgcaactgaaacctgatgggggtgctgattggctttcatctcttcgtgaattggaa
cttgaagaggttataaatgctctctgcactttgcctggtgttggtccaaaggtggcagcc
tgcatagctctcttctctcttgaccagcatcatgcaattcctgtcgacactcatgtatgg
cagattgccacaagatacctcttacctgagttagcaggcrtccgcctgacctcaaagctg
tgcaaccgtgtggctgaagcttttgtggcaaggtatgggaaatatgctggctgggctcag
accctgctgtttgttgctgaattgccttgtcaaaaggcactcatttca------------
---------------------
>PAFTOL009207
gggcagacgttcaggtggaagaaaacagggcctttgcagtacaytggtgttgtgaagtct
catytggtgtccttgaaacaacttgaaaatggcgatgttggttattgttttcatgattgt
tcaaacgagga---tgttgggaggtcagctttgcttgattttctcaatgtgggtatttgt
ttggctgacatgtgggagggttttgctgcctcygatcagaggtttgctgagcttgcaccy
catttggctggcgct---------------------------------------------
------------------------------ygggtccttaggcaggaccccttggaatgc
ttgattcagttcttgtgctcttctaataacaac---------------------------
---------------------------------------------------attgggagg
attacccggatggttgattatatttcttcattgggtgattatttgggtactgttgagggg
tttgattttcatgagttcccatcgttggatcggttggccatggtatctgaggaggagctt
agagaggccggatttggttataga---------gccaaatacatagttggcaccgtaaaa
tccttgcaactgaaacccggtgggggtgctgattggcttttatctcttcgtgaattgata
cttgaagaggttataggtgctctctgtactttgcctggtgttggtccaaaggtggcagcg
tgcatagctctcttctctcttgaccagcatcatgcaattcctgtcgacactcatgtatgg
caggtaagctgttaatat------------------------------------------
------------------------------------------------------------
------------------------------------------------------------
---------------------
>PAFTOL009209
gggcagactttcaggtggaagaaaacaggacctttgcagtacactggtgttgtgaagtct
catttggtgtccttgaaacaccttgaaaatggcgatgttggttattgctttcatgattgt
tcaaatgggga---tgttgggaggttggatttgcttgattttctcaatgtgggtatttgc
ttggctgatatgtgggagggttttgctgcctctgatcagaggtttgctgagctagcaccc
tatttggccggcgct---------------------------------------------
------------------------------cgggttcttaggcaggaccccttggagtgc
ttgattcagttcttgtgttcgtctaataacaac---------------------------
---------------------------------------------------attgggagg
attactcggatggtggattgtatttcttctatgggtgattacttggggactgttgaggga
tttgattttcacgagttcccatctttggagcggttggctatggtgtccgaggaagagctt
agagaggcaggatttggttataga---------gcaaaatacatagttggcactgtgaaa
gccttgcaactgaaacctgatgggggtgctgattggctttcatctcttcgtgaattggaa
cttgaagaggttgtaaatgctctctgcactttgcctggtgttggtccaaaggtggcagcc
tgcatagctctcttctctcttgaccagcatcatgcaattcctgtcgacactcatgtatgg
caggtaagctgtaaatat------------------------------------------
------------------------------------------------------------
------------------------------------------------------------
---------------------
>PAFTOL009215
gggcagactttcaggtggaagaaaacagggcctttgcagtacactggtgttgtgaagtct
catttggtgtccttgaaacaccttgaaaatggcgatgttggttattgttttcatgattgt
tcaaatgagga---tgttgggaggttggatttgcttgattttctcaatgtgagtattggc
ttggctgatctatgggagggttttgctgcctctgatcagagatttgctgagctagcaccc
tatttggccggcgcc---------------------------------------------
------------------------------cgggttcttaggcaggaccccttggagtgc
ttgattcagttcttgtgctcgtctaataacaac---------------------------
---------------------------------------------------attgggagg
attactcggatggtggattatatttcttcattgggtaattacttggggactgttgaggag
tttgattttcatgagttcccatctttggagcggttggctatggtgtccgagaaggagctt
agagaggcaggatttggttatagr---------gcaaaatacatcgttggcactgtgaaa
gccttgcaattgaaacctgatgggggtgctgattggctttcatctcttcgtgaattggaa
cttgaagaggttataaatgctctctgcactttgcctggtgttggtccaaaggtggcagcc
tgcatagctctcttctctcttgaccagcatcatgccattcctgttgacactcatgtatgg
caggtaagctgtaaatat------------------------------------------
------------------------------------------------------------
------------------------------------------------------------
---------------------
>PAFTOL009217
gggcagactttcaggtggaagaaaacagggcctttgcagtacactggtgttgtgaagtct
catttggtgtccttgaaacaccttgaaaatggcgatattggttattgttttcatgattgt
tcaaatgagga---tgttgggagattggatttgcttgattttctcaatgtgggtattggc
ttggctgatctatgggagggttttgctgcttctgatcagagatttgctgagctagcaccc
tatttggccggcgcc---------------------------------------------
------------------------------cgggttcttaggcaggaccccttggagtgc
ttgattcagttcttgtgctcgtctaataacaac---------------------------
---------------------------------------------------attgggagg
attactcggatggtggattatatttcttcattgggtaattacttggggactgttgaggag
tttgattttcatgagttcccatctttggagcggttggctatggtgtccgagaaggagctt
agagaggcaggatttggttataga---------gcaaaatacattgttggcactgtgaaa
gccttgcaattgaaacctgatgggggtgctgattggctttcatctcttcgtgaattggaa
cttgaagaggttataaatgctctctgcactttgcctggtgttggtccaaaggtggcagcc
tgcatagctctcttctctcttgaccagcatcatgccattcctgtcgacactcatgtatgg
caggtaagctgtaaatat------------------------------------------
------------------------------------------------------------
------------------------------------------------------------
---------------------
>PAFTOL009219
gggcagactttcaggtggaagaaaacagggcctttgcagtacactggtgttgtgaagtct
catttggtgtccttgaaacaccttgaaaatggcgatgttggttattgttttcatgattgt
tcaaatgagga---tgttgggaggttggatttgcttgattttctcaatgtgggtattggc
ttggctgatctrtgggagggttttgctgcctctgatcagagatttgctgagctagcrccc
tatttggccggcgcc---------------------------------------------
------------------------------cgggttcttaggcaggaccccttggagtgc
ttgattcagttcttgtgctcgtctaataacaac---------------------------
---------------------------------------------------attgggagg
attactcggatggtggattatatttcttcattgggtaattacttggggactgttgaggrg
tttgattttcatgagttcccatctttggagcggttggctatggtgtccgagaaggagctt
agagaggcaggatttggttataga---------gcaaaatacattgttggcactgtgaaa
gccttgcaattgaaacctgatgggggtgctgattggctttcatctcttcgtgaattggaa
cttgaagaggttataaatgctctctgcactttgcctggtgttggtccaaaggtggcagcc
tgcatagctctcttctctcttgaccagcatcatgccattcctgtcgacactcatgtatgg
caggtaagctgtaaatat------------------------------------------
------------------------------------------------------------
------------------------------------------------------------
---------------------
>PAFTOL009221
gggcagaytttcaggtggaagaagacagggcctttgcagtacacgggtgttgtgaagtct
catttggtgtccttgaaacaccttgaaaatggcgatgttggttattgttttcatgattct
tcaaatgagga---tgttgrgaggttggatttgcttgattttctcaatgtgggtatttgc
ttggctgatatgtgggagggttttgctgcttctgatcagaggtttgctgagctagcrccc
tatttggcgggcgct---------------------------------------------
------------------------------cgggttcttaggcaggaccccttggagtgc
ttgattcagttcttgtgctcgtctaataacaac---------------------------
---------------------------------------------------attgggagg
attactcggatggtggattatatttcttcattgggtgattacttggggactgttgagggg
tttgattttcatgagttcccatctttggaccagttggctatggtgtccgagaaggagctt
agagaggcaggatttggttacaga---------gcaaaatacatagttggcactgtgaaa
gccttgcaactgaaacctgatgggggtgctgattggctttcatctcttcgtgaattggaa
cttgaggaggttataaatgctctctgcactttgcctggtgttggtccaaaggtggcagcc
tgcatagctctcttctctcttgaccagcatcatgcaattcctgtcgacactcatgtatgg
caggtaagctgtaaatat------------------------------------------
------------------------------------------------------------
------------------------------------------------------------
---------------------
>PAFTOL009223
gggcagactttcaggtggaagaaaacagggcctttgcagtacactggtgttgtgaagtct
yatttggtgtccctgaaacaccttgaaaatggcgatgttggttattgttttcatgattgt
tcaaatgagga---tgttgggaggttggatttgcttgattttctcaatgtgggtattggc
ttggctgatctgtgggagggttttgctgcctctgatcagagatttgctgagctagcaccc
tatttggccggcgcc---------------------------------------------
------------------------------cgggttcttaggcaggaccccttggagtgc
ttgattcagttcttgtgctcgtctaataacaac---------------------------
---------------------------------------------------attgggagg
attactcggatggtggattatatttcttcattgggtaattacttggggactgttgaggag
tttgattttcatgagttcccatctttggagcggttggctatggtgtccgagaaggagctt
agagaggcaggatttggttatagr---------gcaaaatacatcgttggcactgtgaaa
gccttgcaattgaaacctgatgggggtgctgattggctttcatctcttcgtgaattggaa
cttgaagaggttataaatgctctctgcactttgcctggtgttggtccaaaggtrgcagcc
tgcatagcyctcttctctcttgaccagcatcatgccattcctgtcgacactcatgtatgg
cagattgccacaagatacctcttacctgagttagcaggygtccgcctgacctcaaagctg
tgcaaccgtgtggctgaagcttttgtggcaaggtatgggaaatatgctggctgg------
------------------------------------------------------------
---------------------
>PAFTOL009225
gggcagactttcaggtggaagaaaacagggcctttgcagtacactggtgttgtgaagtct
cayttggtktcsytgaaacaccttgaaaatggcgatgttggttattgttttcatgattgt
tcaaatgagga---tgttgggaggttggatttgcttgattttctcaatgtgggtattggc
ttggctgatctgtgggagggttttgctgcctctgatcasagatttgctgagctagcaccc
tatttggccggcgcc---------------------------------------------
------------------------------cgggttcttaggcaggaccccttggagtgc
ttgattcagttcttgtgctcgtctaataacaac---------------------------
---------------------------------------------------attgggagg
attactcggatggtggattatatttcttcattgggtaattacttggggactgttgaggag
tttgattttcatgagttcccatctttggagcggttggctatggtgtccgagaaggagctt
agagaggcaggatttggttataga---------gcaaaatacatcgttggcactgtgaaa
gccttgcaattgaaacctgatgggggtgctgattggctttcatctcttcgtgaattggaa
cttsaagaggttataaatgctctctgcactttgcctggtgttggtccaaaggtrgcagcc
tgcatagctctcttctctcttgaccagcatcatgccattcctgtcgacactcatgtatgg
maggtaagctgwaaatat------------------------------------------
------------------------------------------------------------
------------------------------------------------------------
---------------------
>PAFTOL009227
gggcagactttcaggtggaagaaaacagcgcctttgcagtacactggtgttgtgaagtct
catttagtgtccttgaaacaccttgaaaatggcgatgttggttattgttttcatgattgt
tcaaatgagga---tgttgggaggttggatttgcttgattttctcaatgtgggtattggc
ttggctgatctgtgggagggttttattgcctctgatcagagatttactgagctagcaccc
tatttgtccggcgcc---------------------------------------------
------------------------------cgggttcttaggcaggaccccttggagtgc
ttgattcagttcttgtgttcgtctaataacaac---------------------------
---------------------------------------------------attgggagg
attactcggatggtggattatatttcttcattgggtgattacttggggactgttgaggag
tttgattttcacgagttcccatctttggagcggttggctatggtgtccgagaaggagctt
agagaggcaggatttggttataga---------gcaaaatacatcgttggcactgtgaaa
gccttgcaattgaaacctgatgggggtgctgattggctttcatctcttcgtgaattggaa
cttgaagaggttataaatgctctctgcactttgcctggtgttggtccaaaggtggcagcc
tgcatagctctcttctctcttgaccagcatcatgccattcctgtagacactcatgtatgg
caggtaagctgtaaatat------------------------------------------
------------------------------------------------------------
------------------------------------------------------------
---------------------
>PAFTOL009229
gggcagactttcaggtggaagaaaacagggcctttgcagtacactggtgttgtgcagtct
cgtttggtgtccttgaaacagcttgaaaatggcgacgttggttattgttttcatgattgt
tcaaatgagga---tgttgggaggttggctttgcttgattttctcaatgtgggtatttgt
ttggctgatatgtgggacggttttgctgcgtctgatcagaggtttgctgagctagcacct
tatttggctggcgcc---------------------------------------------
------------------------------cgggttcttaggcaggatcccttggagtgc
ttgattcagttcttgtgttcgtctaataacaac---------------------------
---------------------------------------------------attgggagg
attactcggatggtggattacatttcttctatgggtgattacttggggactgttgaggga
tttgattttcacgagttcccgtctttggagcggttggctatggtgtccgaggaggagctk
agagaggcaggatttggttatagr---------gcaaaatacatagttggcactgtgaaa
gccttgcaactgaaacctgatgggggtactgattggctttcatctcttcgtgagttggaa
cttgaagaggttataaatgctctctgcactttgcctggtgttggtccaaaggtggcagcc
tgcatagctctcttctctcttgaccagcatcatgcaattcctgtcgacactcatgtatgg
caggtaagctgtaaatat------------------------------------------
------------------------------------------------------------
------------------------------------------------------------
---------------------
>PAFTOL009231
gggcagactttcaggtggaagaaaacagggcctttgcagtacactggtgttgtgaagtct
cgtttggtgtccttgaaacagcttgaaaatggcgacgttggttattgttttcatgattgt
tcaaatgagga---tgttgggaggttggctttgcttgattttctyaatgtgggtatttgt
ttggctgatatgtgggacggttttgctgcgtctgatcagaggtttgctgagctagcaccc
tatttggctggcgcc---------------------------------------------
------------------------------cgggttcttaggcaggatcccttggagtgc
ttgattcagttcttgtgttcgtctaataacaac---------------------------
---------------------------------------------------attgggagg
attactcggatggtggattatatttcttctatgggtgattacttggggactgttgaggga
tttgattttcacgagttcccgtctttggagcggttggctatggtgtccgaggaggagctt
agagaggcaggatttggttatagg------------------------------------
------------------------------------------------------------
------------------------------------------------------------
------------------------------------------------------------
------------------------------------------------------------
------------------------------------------------------------
------------------------------------------------------------
---------------------
>PAFTOL009233
gggcagactttcaggtggaagaaaacarggcctttrcagtacactgrtgttgtaaagtct
catttggtgtccttsaaacaccttgaaaatggsratgttggttattggtttcaygatygt
tcaaaggagga---tgttgggaggytggacttgcttgattttctcaatgygsgtatttgc
ttggcygatatgtgggagtgttttgctgcctctgakcagagatttgctgagctagcaccc
tmtttggctggcgcc---------------------------------------------
------------------------------cgrgttcttaggcaggaccccttggagtgc
ttgattcagttcttgtgctcatctaataacaac---------------------------
---------------------------------------------------attgggagg
attacccggatggtggattatatttcttcattgggtgattacttgggractattgagggg
tttgattttcatgagttcccatctttggagcagttggctgtggtgtccgagaaggagctt
agagaggcaggatttggttataggcagattgccacaagatacctcttacctgagttagca
ggcatccgcctgacctcaaagctgtgcaaccgtgtggctgaagcttttgtggccaggtat
gggaaatatgctggctgggctcagaccctgctgtttgttgctg------arttgccttct
caaaaggcactcatttca------------------------------------------
------------------------------------------------------------
------------------------------------------------------------
------------------------------------------------------------
---------------------
>PAFTOL009235
gggcagactttcaggtggaagaaaacagggcctttgcagtacactggtgttgtgaagtct
catttggtgtccttgaaacaacttgaaaackkcgatgttggttactgttttcatgattgt
tcaaacgagga---tgttgggaggttagctttgcttgattttctcaatgtgggtatttgt
ttggctgacatgtgggagggttttgctgcctctgatcagaggttttctgagcttgcaccc
catttggctggcgcc---------------------------------------------
------------------------------cgggttcttaggcaggaacccttggaatgc
ttgattcagttcttgtgctcttctaataacaac---------------------------
---------------------------------------------------attgggagg
attacccggatggttgattatatttcttcattgggtgattatttgggtactgtcgagggg
tttgattttcatgagttcccatcgttggatcggttggccatggtatctgaggaggagctt
agagaggccggmtttggttataga---------gccaaatacatagttggcaccgtaaaa
tccttgcaactgaaacccggtgggggtgctgattggcttttatctcttcgtgaattggta
cttgaagaggttataggtgctctctgtactttgcctggtgttggtccaaaggtggcagca
tgcatagctctcttctctcttgaccagcatcatgcaattcctgtcgacactcatgtatgg
caggtaagctgttaatat------------------------------------------
------------------------------------------------------------
------------------------------------------------------------
---------------------
>PAFTOL009237
gggcagactttcaggtggaagaaaacagggcctttgcagtacactggtgttgtgaagtct
catttggtgtccttgaaacaacttgaaaatggcgatgttggttattgttttcatgattgt
tcaaacgagga---tattgggaggttagctttgcttgattttctcaatgtgggtatttgt
ttggctgacatgtgggagggttttgctgcctctgatcagaggtttgctgagcttgcaccc
catttggctggcgcc---------------------------------------------
------------------------------cgggttcttaggcaggaccccttggaatgc
ttgattcagttcttgtgctcttctaataacaac---------------------------
---------------------------------------------------attgggagg
atcacccggatggttgattatatttcttcattgggygattatttgggtactgttgagggg
tttgattttcatgagttcccatcactggat------------------------------
------------------------------------------------------------
------------------------------------------------------------
------------------------------------------------------------
------------------------------------------------------------
------------------------------------------------------------
------------------------------------------------------------
------------------------------------------------------------
---------------------
>PAFTOL009239
gggcagactttcaggtggaagaatacagggcctttgcggtacactggtgttgtgaagtct
catttggtgtccttgaaacagcttgaaaatggcgatgttggttattgttttcatgattgt
tcaaatgagga---wrttgggaggttggctttgcttgattttctcaatgtgggtatttgt
ttgsctgatatgtgggacggttttgctgcctctgatcagaggtttgctgagctagcaccc
tatttggccggcgcc---------------------------------------------
------------------------------cgggttcttaggcaggatccctttgagtgc
ttgattcagttcttgtgttcgtctaataacaac---------------------------
---------------------------------------------------attgggagg
attactcggatggtggattatatttcttcattgggtgattacttggggactgttgagggg
tttgattttcatgagttcccwtcwctggagcagttggctatggtttccgagaaggcgctt
agagaggcaggatttggttacaga---------gcaaaatacgtagttggcactgtgaaa
gccttgcaattgaaacctgatgggggtgctgattggctttcatctcttcgtgacttggga
cttgaagaggttataaatgctctctgcactttgcctggtgttggtccaaaggtggcagcc
tgcatagcyctcttctctcttgaccagcatcatgcaattcctgtcgacactcatgtatgg
caggtaagctgtaaatat------------------------------------------
------------------------------------------------------------
------------------------------------------------------------
---------------------
>PAFTOL009241
gggcagactttcaggtggaagaaaacagggcctttgcagtacactggtgttgtgaagtct
crtttggtgtccctgaaacaccttgaaaatggcgatgttggttattgttttcatgattgt
tcaaatgagga---tgttgggaggttggatttgcttgattttctcaatgtgggtattggc
ttggctgatctgtgggagggttttgctgcctctgatcagagatttgctgagctagcaccc
tatttggccggcgcc---------------------------------------------
------------------------------cgggttcttaggcaggaccccttggagtgc
ttgattcagttcttgtgctcgtctaataacaac---------------------------
---------------------------------------------------attgggagg
attactcggatggtggattatatttcttcattgggtaattacytggggactgttgaggag
tttgattttcatgagttcccatctttggagcggttggctatggtgtccgagaaggagctt
agagaggcaggatttggttatagr---------gcaaaatacatcgttggcactgtgaaa
gccttgcaattgaaacctgatgggggtgctgattggctttcatctcttcgtgaattggaa
cttgaagaggttataaatgctctctgcactttgcctggtgttggtccaaaggtggcagcc
tgcatagctctcttctctcttgaccagcatcatgccattcctgtcgacactcatgtatgg
caggtaagctgtaaatat------------------------------------------
------------------------------------------------------------
------------------------------------------------------------
---------------------
>PAFTOL009243
gggcagactttcaggtggaagaaaacagggcctttgcagtacactggtgttgtgaagtct
catttggtgtccttgaaacaccttgaaaatggcgacgttggttattgctttcatgattgt
tcaaatgagga---tgttgggaggttggatttgcttgattttctcaatgtgggtatttgc
ttggctgatatgtgggagggttttgctgcctctgatcagaggtttgcagagctagcaccc
tatttggccggcgcc---------------------------------------------
------------------------------cgggttcttaggcaggaccccttggagtgc
ttgattcagttcttgtgttcgtctaataacaac---------------------------
---------------------------------------------------attgggagg
attactcggatggtggattatatttcttctatgggtgattacttggggactgttgaggga
tttgattttcacgagttcccatctttggagcggttgggtatggtgtccgaggaggagctt
agaaaggcaggatttggttattca---------ctattactatcctttaccactgtgaaa
gccttgcaactgaaacctggtggggtggctgattggctttcatctcttcgtgaattggaa
cttgaagacgtcataaatgctctctgcactttgcctggtgttggtccaaaggtggcagcc
tgcgtagctctcttctctcttgatcagcatcatgcaattcctgtcgacactcatgtatgg
caggtaagctgtaaatat------------------------------------------
------------------------------------------------------------
------------------------------------------------------------
---------------------
>PAFTOL009245
gggcagactttcaggtggaagaaaacaggacctttgcagtacacgggygttgtgaagtct
catttggtgtccttgaaacaccttgaaaatggcgatrttggttattgctttcatgattgt
tcaaatgagga---tgttgggaggttggatttgcttgattttctcaatgtgggtatttgc
ttggctgatatgtgsgagggttttgctgcctttgatcagaggtttgctgagctagcaccc
tatttggccggcgcc---------------------------------------------
------------------------------cgggttcttaggcaggaccccttggagtgc
ttgattcagttcttgtgttcgtctaataacaac---------------------------
---------------------------------------------------attgggagg
attactcggatggtggattatatttcttctatgggtgattacttggggactgttgaggga
tttgattttcacgagttcccatctttggagcggttggctatggtgtccgaggaggagctt
agagaggcaggatttggttataga---------gcaaaatacatagttggcastgtkaaa
gccttgcaactgaaacctgatgggggtgctgattggctttcmtctcttcgtgaattggaa
cttgaagaggttataaatgctctctgcactttccctggtgttggtccaaaggtggcagcc
tgcatagctctcttctctcttgaccagcatcatgcaattcctgtcgacactcatgtatgg
caggtaagctgtaaatat------------------------------------------
------------------------------------------------------------
------------------------------------------------------------
---------------------
>PAFTOL009249
gggcagactttcaggtggaagaaaacaggacctttgcagtacacgggtgttgtgaagtct
catttggtgtccttgaaacaccttgaaaatggcgatgttggttattgctttcatgattgt
tcaaatgaaga---tgttgggaggttggatttgcttgattttctcaatgtgggtatttgc
ttggctgatatgtgggagggttttgctgcctctgatcagaggtttgctgagctagcaccc
tatttggccggcgcc---------------------------------------------
------------------------------cgggttcttaggcaggaccccttggagtgc
ttgattcagttcttgtgttcgtctaataacaac---------------------------
---------------------------------------------------attgggagg
attactcggatggtggattatatttcttctatgggtgattacttggggactgttgaggga
tttgattttcacgagttcccatctttggagcggttggctatggtgtccgaggaggagctt
agagaggcaggatttggttatagg------------------------------------
------------------------------------------------------------
------------------------------------------------------------
------------------------------------------------------------
------------------------------------------------------------
------------------------------------------------------------
------------------------------------------------------------
---------------------
>PAFTOL009251
gggcagactttcaggtggaagaaaacaggacctttgcagtacacgggtgttgtgaagtct
catttggtgtccttgaaamaccttgaaaatggcgatgttggttatcgctttcatgattgt
tcaaatgagga---tgttgggaggttggatttgcttgattttctgaatgtgggtatttgc
ttggctgatatgtgggagggttttgctgcctctgatcagaggtttgctgagctagcaccc
tatttggccggcgcc---------------------------------------------
------------------------------cgggttcttaggcaggaccccttggagtgc
ttgattcagttcttgtgttcgtctaataacaac---------------------------
---------------------------------------------------attgggagg
attactcggatggtggattacatttcttctatgggtgattacttggggactgttgaggga
tttgattttcaggagttcccatctttggagcggttggctatggtgtccgaggaggcgctt
agggaggcaggatttggttatagg------------------------------------
------------------------------------------------------------
------------------------------------------------------------
------------------------------------------------------------
------------------------------------------------------------
------------------------------------------------------------
------------------------------------------------------------
---------------------
>PAFTOL009253
gggcagactttcaggtggaagaaaacagggcctttgcagtacactggtgttgtgaagtct
catttggtgtccttgaaacaacttgaaaacggcgatgttggttactgttttcatgattgt
tcaaacgagga---tgttgggaggttagctttgcttgattttctcaatgtgggtatttgt
ttggctgacatgtgggagggttttgctgcctctgatcagaggttttctgagcttgcaccc
catttggctggcgcc---------------------------------------------
------------------------------cgggttcttaggcaggaacccttggaatgc
ttgattcagttcttgtgctcttctaataacaac---------------------------
---------------------------------------------------attgggagg
attacccggatggttgattatatttcttcattgggtgattacttgggtactgtcgagggg
tttgattttcatgagttcccatcgttggatcggttggccatggtatctgaggaggagctt
agagaggccggatttggttatagg------------------------------------
------------------------------------------------------------
------------------------------------------------------------
------------------------------------------------------------
------------------------------------------------------------
------------------------------------------------------------
------------------------------------------------------------
---------------------
>PAFTOL009259
gggcagactttcaggtggaagaaaacagggcctttgcggtacactggtgttgtgaagtct
catttggtgtccttgaaacaccttgaaaatggcgatgttggttattgttttcatgattgt
tcaaatgagga---tgttgggaggttggctttgcttgattttctcaatskgsgyatttgt
ttggctgatatgtgggacggttttgctgcctctgatcagaggtttgctgarctagcaccc
tatttggcmggcrcc---------------------------------------------
------------------------------mgggttcttaggcaggatccctttgagtgc
ttgattcagttcttgtgttcgtctaataacaac---------------------------
---------------------------------------------------attgggagg
attactcggatggtggattatatttcttcattgggtgattacttggggactgttgagggg
tttgattttcatgagttcccatctctggagcagttggctatggtttccgarraggcgctt
agagaggcaggatttggttacaga---------gcaaaatacatagttggcactgtgaaa
gccttgcaattgaaacctgatgggggtgctrattggctttcatctcttcgtgacttgraa
cttgaagaggttataaatgctctctgcactttgcctggtgttggyccaaaggtggcagcc
tgcatagctctcttctctcttgaccagcatcatgcaattcctgtygacactcatgtatgg
caggtaagctgtaaatat------------------------------------------
------------------------------------------------------------
------------------------------------------------------------
---------------------
>PAFTOL009261
gggcagaccttcaggtggaagaaaacagggcctttgcagtacactggtgttgtgaagtct
cgtttggtgtccttgaaacagcttgaaaatggcgacgttggttattgttttcatgattgt
tcaaatgagga---tgttgcgaggttggctttgctkgattttctcaatgtgrgtatttgt
ttggctgatatgtgggacggttttgctgcctctgatcataggtttgctgacctagcaccc
tatttgwccggcgct---------------------------------------------
------------------------------cgggttcttaggcaggatcccttggagtgc
ttgattcagttcttgtgttcgtctaataacarc---------------------------
---------------------------------------------------attgggagg
attactgggatggtggattatatttcttctttgggtgattacttggggactgttgagrga
tttgattttcacgagttcccatctttggaacggttggctatggtgtccgaggaggagctt
agagaggcaggatttggttatagg------------------------------------
------------------------------------------------------------
------------------------------------------------------------
------------------------------------------------------------
------------------------------------------------------------
------------------------------------------------------------
------------------------------------------------------------
---------------------
>PAFTOL009263
gggcagactttcaggtggaagaaaacaggacctttgcagtacacgggtgttgtgaagtct
catttggtgtccttgaaacaccttgaaaatggcgatgttggttattgctttcatgrttgt
tcaaatgaaga---tgttgggaggttggatttgcttgattttctcaatgtgggtatttgc
ttggctgatatgtgggagggtttcgctgcctctgatcagaggtttgctgagctagcaccc
tatttggccggcgcc---------------------------------------------
------------------------------cgggttcttaggcaggaccccttggagtgc
ttgattcagttcttgtgttcgtctaataacaac---------------------------
---------------------------------------------------attgggagg
attactcggatggtggattatatttcttctatgggtgattacttggggactgttgaggga
tttgattttcacgagttcccatctttggagcggttggctagggtgtccgaggaggagctt
agagaggcaggatttggttataga---------gcaaaatacatagttggcactgtgaaa
gccttgcaactgaaacctgatgggggtgctgattggctttcatctcttcgtgaattggaa
cttgaagaggttataaatgctctctgcactttgcctggtgttggtccaaaggtggcagcc
tgcatagctctcttctcccttgaccagcatcatgcaattcctgtcgacactcatgtatkg
caggtaagctgtaaatat------------------------------------------
------------------------------------------------------------
------------------------------------------------------------
---------------------
>PAFTOL009265
gggcagactttcaggtggaagaaaacaggacctttgcagtacactggtgttgtgaagtct
catttggtgtccttgaaacaccttgaaaatggcgatgttggttattgctttcatgattgt
tcaaatgagga---tgttgggaggttggatttgcttgattttctcaatgtgggtatttgc
ttggctgatatgtgggagggttttgctgcatctgatcagaggtttgctgagctagcaccc
tatttggccggcgcc---------------------------------------------
------------------------------cgggttcttaggcaggaccccttggagtgc
ttgattcagttcttgtgttcgtctaataacaac---------------------------
---------------------------------------------------attgggagg
attactcggatggtggattatatttcttctatgggtgattacttggggactgttgaggga
tttgattttcacgagttcccatctttggagcggttggctatggtgttcgaggaggagctt
agagaggcaggatttggttatagg------------------------------------
------------------------------------------------------------
------------------------------------------------------------
------------------------------------------------------------
------------------------------------------------------------
------------------------------------------------------------
------------------------------------------------------------
---------------------
>PAFTOL009267
gggcagactttcaggtggaagaaaacagggcctgtgcagtacactggtgttgtgaagtct
catttggtgtccttgaaacaacttgaaaatggcgatgttggttattgttttcatgattgt
tcaaacgarga---tsttgggaggttagctttgcttgattttctcaatgygggtatttgt
ttggctgacatgtgggagggttttgctgcctctgatcagaggtttgctgagcttgcaycc
catttggctggcgcccgggttcttaggcaggaccccttggaatgcttgattcagttcytg
tgctcttctaataacaacattgggaggattcgggttcttaggcaggaccccttggaatgc
ttgattcagttcttgtgctcttctaataacaac---------------------------
---------------------------------------------------attgggagg
attacccggatggttgattatatttcttcattgggtgattatttgggtactgttgagggg
tttgattttcatgagttcccatcgttggatcggttggccatggtatctgaggaggagctt
agagaggccggatttggttataga---------gccaaatacatagttggcaccgtaaaa
tccttgcaactgaaascyggtgggggtgctgattggcttttatctcttcgtgaattggtw
cttgaagaggttataggtgctctctgtactttgcctggtgttggtccaaaggtggcagca
tgcatagctctcttctctcttgaccagcatcatgcaattcctgtcgacacccatgtatgg
caggtaagctgttaatat------------------------------------------
------------------------------------------------------------
------------------------------------------------------------
---------------------
>PAFTOL009269
gggcagactttcaggtggaagaaaacagggcctgtgcagtacactggtgttgtgaagtct
catttggtgtccttgaaacaacttgaaaatggcgatgttggttattgttttcatgattgc
tcaaacgagga---tgttgggaggttagctttgcttgattttctcaatgtgggtatttgt
ttggctgacatgtgggagggttttgctgcctctgatcagaggtttgctgagcttgcaccc
catttggctggcgcc---------------------------------------------
------------------------------cgggttcttaggcaggaccccttggaatgc
ttgattcagttcttgtgctcttctaataacaac---------------------------
---------------------------------------------------attgggagg
attacccggatggttgattatatttcttcattgggtgattatttgggtactgttgagggg
tttgattttcatgagttcccatcgttggatcggttggccatggtatctgaggaggagctt
agagaggccggatttggttatagr---------gccaaatacatagttggcaccgtaaaa
tccttgcaactgaaacccggtgggggtgctgattggcttttatcacttcgtgaattggta
cttgaagaggttataggtgctctctgtactttgcctggtgttggtccaaaggtggcagca
tgcatagctctcttctctcttgaccagcatcatgcaattcctgtcgacactcatgtatgg
caggtaagctgttaatat------------------------------------------
------------------------------------------------------------
------------------------------------------------------------
---------------------
>PAFTOL009271
gggcagactttcaggtggaagaaaacggggcctttgcagtacactggtgttgtgaagtct
cgtttggtgtccttgaaacagcttgaaaatggcgacgttggttattgttttcatgattgt
tcaaatgagga---tgttgggaggttggctttgcttgattttctcaatgtgggtatttgt
ttggctgatatgtgggacggttttgctgcctctgatcataggtttgctgaactagcaccc
tayttggccggcgcc---------------------------------------------
------------------------------cgggttcttaggcaggatcccttagagtgc
ttgattcagttcttgtgttcgtctaataacaac---------------------------
---------------------------------------------------attgggagg
attactcggatggtggattatatttcttccatgggtgattacttggggactgttgagggg
tttgattttcacgagttcccatctttggagcggttggctatggtgtccgaggaggaactt
agagaggcaggatttggttataga---------gcaaaatacatagttggcactgtgaaa
gccttgcaactgaaacctgatgggggtactgattggctttcatctcttcgtgaattggaa
cttgaagaggttataaatgctctgtgtactttgcctggtgttggtccaaaggtggcagcc
tgcatagctctcttctctcttgaccagcatcatgcaattcctgtcgacactcatgtatgg
caggtaagctgtaaatat------------------------------------------
------------------------------------------------------------
------------------------------------------------------------
---------------------
>PAFTOL009279
gggcagactttcaggtggaagaaaacagggcctttgcagtacactggtgttgtgaagtct
catttggtgtccttgaaacaccttgaaaatggcgatgttggttattgttttcatgattct
tcaaatgagga---tgttgggaggttggatttgcttgattttctcaatgtgggtatttgc
ttggctgatatgtgggagggttttgctgcctctgatcagaggtttgctgagctagcaccc
tatttggccggcgcc---------------------------------------------
------------------------------cgggttcttaggcaggaccccttggagtgc
ttgattcagttcttgtgctcgtctaataacaac---------------------------
---------------------------------------------------attgggagg
attactcggatggtggattatatttcttcattgggtgattacttggggactgtggaggag
tttgattttcatgagttcccatctttggagcggttggctatggtgtccgagaaggagctt
agagaggcaggatttggttataga---------gcaaaatacattgttggcactgtgaaa
gccttgcaattgaaacctgatgggggtgctgattggctttcatctcttcgtgaattggaa
cttgaagagrttataaatgctctctgcactttgcctggtgttggtccaaaggtggcagcc
tgcatagctctcttctctcttgaccagcatcatgccattcctgtcgacactcatgtatgg
caggtaagctgtaaatat------------------------------------------
------------------------------------------------------------
------------------------------------------------------------
---------------------
>PAFTOL009281
gggcagactttcaggtggaagaaaacagggcctttgcagtacactggtgttgtgaagtct
catttggtgtccttgaaacaccttgaaaatggcgatgttggttattgttttcacgattct
tcaaatgagga---tgttgggaggttggacttgcttgattttctcaatgtgggtatttgc
ttggctgatatgtgggagggttttgctgcctctgatcagaggtttgctgagctagcaccc
tatttggcgggcgcc---------------------------------------------
------------------------------cgggttcttaggcaggaccccttggagtgc
ttgattcagttcttgtgctcgtctaataacaac---------------------------
---------------------------------------------------attgggagg
attactcggatggtggattatatttcttcattgggtgattacttggggactgttgagggg
tttgattttcatgagttcccatctttggagcagttggctatggtgtccgagaaggagctt
agagaggcaggatttggttacagg------------------------------------
------------------------------------------------------------
------------------------------------------------------------
------------------------------------------------------------
------------------------------------------------------------
------------------------------------------------------------
------------------------------------------------------------
---------------------
>PAFTOL009283
gggcagactttcaggtggaagaaaacagggcctttgcagtacactggtgttgtgaagtct
catttggtgtccttgaaacaccttgaaaatggcgatgttggttattgttttcatgattgt
tcaaatgagga---tgttgggaggttggatttgcttgattttctcaatgtgggtattggc
ttggctgatctgtgggagggttttgctgcctctgatcagagatttgctgagctagcaccc
tatttggccggcgcc---------------------------------------------
------------------------------cgggttcttaggcaggaccccttggagtgc
ttgattcagttcttgtgctcgtctaataacaac---------------------------
---------------------------------------------------attgggagg
attactcggatggtggattatatttcttcattgggtaattacttggggactgttgaggag
tttgattttcatgagttcccatctttggagcggttggctatggtgtccgagaaggagctt
agagaggcaggatttggttataga---------gcaaaatacatcgttggcactgtgaaa
gccttgcaattgaaacctgatgggggtgctgattggctttcatctcttcgtgaattggaa
cttgaagaggttataaatgctctctgcactttgcctggtgttggtccaaaggtggcagcc
tgcatagctctcttctctcttgaccagcatcatgccattcctgtcgacactcatgtatgg
caggtaagctgtaaatat------------------------------------------
------------------------------------------------------------
------------------------------------------------------------
---------------------
>PAFTOL009285
gggcagacgttcaggtggaagaaaacagggcctttgcagtacactggtgttgtgaagtct
catttggtgtccttgaaacaacttgaaaatggcgatgttggttattgttttcatgattgt
tcaaacgagga---tgttgggaggtcagctttgcttgattttctcaatgtgggtatttgt
ttggctgacatgtgggagggttttgctgcctctgatcagaggtttgctgagcttgcaccc
catttggctggcgcc---------------------------------------------
------------------------------cgggtccttaggcaggaccccttggaatgc
ttgattcagttcttgtgctcttctaataacaac---------------------------
---------------------------------------------------attgggagg
attacccggatggttgattatatttcttcattgggtgattatttgggtactgttgagggg
tttgattttcatgagttcccatcgtcgcatcggttgrccatggtatctgaggaggagctt
agagaggccggatttggttataga---------gccaaatacatagttggcaccgtaaaa
tctttgcarctgaaacccggtgggggtgctgattggcttttatctcttcgtgaattgata
cttgaagaggttataggtgctctctgtactttgcctggtgttggtccaaaggtggcagcg
tgcatagctcttttctctcttgaccagcatcatgcaattcctgtcgacactcatgtatgg
caggtaagctgttaatat------------------------------------------
------------------------------------------------------------
------------------------------------------------------------
---------------------
>PAFTOL009287
gggcagactttcaggtggaagaaaacagggcctttgcagtacactggtgttgtgaagtck
catttggtgtccttgaarcaccttgaaaatggcgatgttggttattgttttcatgattgt
tcaaatgagga---tgttgggaggttggatttgcttgattttctcaatgcaggtatttgc
ttggctgatctgtgggagggttttgctgcctctgatcagagatttgctgagctagcaccc
tatttggcsggcgcc---------------------------------------------
------------------------------agggttcttaggcagraccccttggagtgc
ttgattcagttcttgtgttcgtctaataacaac---------------------------
---------------------------------------------------attgggagg
attactcggatggtggattatatttcttcattgggtgattacttggggactgttgaggag
tttgattttcacgagttcccatccttggagcggttggctttggtgtccgaggaggagctt
agagaggcmggatttggttataga---------gcaaaatacatcgttggcactgtgaag
gccttgcaattgaaacctgatgggggtgctgattggctttcatctcttcgtgaattggaa
cttgaagaggttataaatgctctctgtactttgcctggtgttggtccaaaggtggcagcc
tgcatagctctcttctctcttgaccagcatcatgccattcctgttgacactcatgtatgg
caggtaagctgtaaatat------------------------------------------
------------------------------------------------------------
------------------------------------------------------------
---------------------
>PAFTOL009289
gggcagactttcaggtggaagaaaacaggacctttgcagtacactggtgttgtgaagtct
catttggtgtccttgaaacacctwgaaaatggcgatgttggttattgctttcatgattgt
tcaaatgggga---tgttgggaggttggatttgcttgattttctcaatgtgggtatttgc
ttggctgatatgtgggagggttttgctgcctctgatcagaggtttgctgagctagcaccc
tatttggccggcgcc---------------------------------------------
------------------------------cgggttcttaggcaggaccccttggagtgc
ttgattcagttcttgtgttcgtctaataacaac---------------------------
---------------------------------------------------attgggagg
attactcggatggtggattacatttcttctataggtgattacttggggactgttgaggga
tttgattttcacgagttcccatctttggagcggttggctatggtgtccgaggaggagctt
agagaggcaggatttggttatagg------------------------------------
------------------------------------------------------------
------------------------------------------------------------
------------------------------------------------------------
------------------------------------------------------------
------------------------------------------------------------
------------------------------------------------------------
---------------------
>PAFTOL009291
gggcagactttcaggtggaagaaaacagggcctttgcagtacactggtgttgtgaagtct
catttggtgtccttgaaacaccttgaaaatggcgatgttggttattgttttcatgattgt
tcaaatgagga---tgttgggaggctggatttgcttgattttctcaatgcaggtatttgc
ttggctgatctgtgggagggttttgctgcctctgatcagagatttgctgagctagcaccc
tatttggccggcgcc---------------------------------------------
------------------------------agggttcttaggcaggaccccttggagtgc
ttgattcagttcttgtgttcgtctaataacaac---------------------------
---------------------------------------------------attgggagg
attactcggatggtgrattatatttcttcattgggtgagtacttggggactgttgaggag
tttrattttcacgagttcccatccttggagcggttggctttggtgtccgaggaggagctt
agagaggcaggatttggttataga---------gcaaaatacatcgttggcactgtgaag
gccttgcaattgaaacctgatgggggtgctgattggctttcatctcttcgtgaattggaa
cttgaagaggttataaatgctctctgtactttgcctggtgttggtccaaaggtggcagcc
tgcatagctctcttctctcttgaccagcatcatgccattcctgttgacactcatgtatgg
caggtaagctgtaaatat------------------------------------------
------------------------------------------------------------
------------------------------------------------------------
---------------------
>PAFTOL009293
gggcagactttcaggtggaagaaaacagggcctttgcagtacactggtgttgtgaagtct
catctggtgtccttgaaacaccttgaaaatggcgatgtwggttattgttttcatgattgt
tcmaatgagga---tgttgggaggttggatttgcttgattttcttaatgtgggtattggc
ttggctgatctgtgggagggttttgctgcctctgatcagagatttgctgagctagcaccc
tatttggccggygcc---------------------------------------------
------------------------------cgggttcttaggcaggaccccttggagtgc
ttgattcagttcttgtgctcgtctaataacaac---------------------------
---------------------------------------------------attgggagg
attrctcggatggtggattatatttcttcattgggtaatyacttggggactgttgaggag
tttrattttcatgasttcccatctttggagcggttggctatggtgtccgagaaggagctt
agagaggcaggatttggttataga---------gcaaaatacatcgttggcactgtgaaa
gccttgcaattgaaacctgatsggggtgctgattggctttcatctcttcgtgaattggaa
cttgaagaggttataaatgctctctgcactttgcctggtgttggtccaaaggtggcagcc
tgcatagctctcttctctcttgaccagcatcatgccattcctgttgacactcatgtatgg
caggtaagctgtaaatat------------------------------------------
------------------------------------------------------------
------------------------------------------------------------
---------------------
>PAFTOL009295
---------------------------------------tacactggtgttgtgaagtct
catttggtgtccttgaaacaccttgaaaatggcgatgttggttattgttttcatgattgt
tcaaatgagsa---tgttgggaggttggatttgcttgattttctcaatgtgggtattggc
ttggctgatctatgggagggttttgctgcctctgatcagagatttgctgagctagcaccc
tatttggccggcgcc---------------------------------------------
------------------------------cgggttcttaggcaggaccccttggagtgc
ttgattcagttcttgtgctcgtctaataacaac---------------------------
---------------------------------------------------attgggagg
attactcggatggtggattatatttcttcattgggtaattrcttggggactgttgaggag
tttrattttcatgagttcccatctttggagcggttggctatggtgtccgagaaggagctt
agagaggcaggatttggttataggcagattgccacaagatacctcttacctgagttagca
ggcgtccgcctgacctcaaagctgtgcaaccgtgtggctgaagcttttgtggcaaggtat
gggaaatatgctggctgggctcagaccctgctgtttgttgctg------aattg------
------------------------------------------------------------
------------------------------------------------------------
------------------------------------------------------------
------------------------------------------------------------
---------------------
>PAFTOL009297
gggcagactttcaggtggataaaaacagggcctttgcagtacactggtgttgtgaagtct
catttggtgtccttgaaacaccttgaaaatggcgatgttggttattgttttcatgattgt
tcaaaggagga---tgttgggaggttagatttgcttgattttctcaatgtgggcatttgc
ttggctgatatgtgggagggttttgctgcctctgatcagaggtttgctgagctagcaccc
tatttggccggcgcc---------------------------------------------
------------------------------cgggttcttaggcaggaccccttggagtgc
ttgattcagttcttgtgctcgtctaataacaac---------------------------
---------------------------------------------------attgggagg
attactcggatggtggattatatttcttcattgggtgattgcttggggactgttgagggg
tttgattttcatgagttcccatctttggagcagttggctatggtgtccgagaaggagctt
agagaggcaggatttggttacaga---------gcaaaatacatagttggcactgtgaaa
gccttgcaactgaaacctgatgggggtgctgattggctttcatctcttcgtgaattggaa
cttgaggaggttataaatgctctctgcactttgcctggtgttggtccaaaggtggcagcc
tgcatagctctcttctctcttgaccagcatcatgcaattcctgtcgacactcatgtatgg
caggtaagctgtaaatat------------------------------------------
------------------------------------------------------------
------------------------------------------------------------
---------------------
>PAFTOL009299
gggcagactttcaggtggaagaaaacaggacctttgcagtacacgggtgttgtgaagtct
tatttggtgtccttgaaacaccttgaaaatggcgatgttggttattgctttcatgattgt
tcaaatgagga---tgttgggaggttggatttgcttgattttctcaatgtgggtatttgc
ttggctgatatgtgggagggttttgctgcctctgatcagaggtttgctgagctrgcaccc
tatttggccggcgcc---------------------------------------------
------------------------------cgggttcttaggcaggaccccttggagtgc
ttgattcagttcttgtgttcgtctaataacaac---------------------------
---------------------------------------------------attgggagg
attactcggatggtggattatatttcttctatgggtgattacttggggactgttgaggga
tttgattttcacgggttcccatctttggagcggttggctatggtgtccgaggaggagctt
agagaggcaggatttggttataga---------gcaaaatacatagttggcactgtgaaa
gccttgcaactgaaacctgatgggggtgctgattggctttcatctcttcgtgaattggaa
cttgaagaggttataaatgctctctgcactttccctggtgttggtccaaaggtggcagcc
tgcacagctctcttctctcttgaccagcatcatgcaattcctgtcgacactcatgtatgg
caggtaagctgtaaatat------------------------------------------
------------------------------------------------------------
------------------------------------------------------------
---------------------
>PAFTOL009301
gggcagactttcaggtggaagaaaacaggacctttgcagtacacgggtgttgtgaagtct
catttggtgtccttgaaacaccttgaaaatggcgatgttggttattgctttcataattgt
tcaaatgaaga---ggttgggaggttggatttgcttgattttctcaatgtgggtatttgc
ttggctgatatgtgggagggttttgctgcctctgatcagaggtttgctgagctagcaccc
tgtttggccggcgcc---------------------------------------------
------------------------------cgggttcttaggcaggaccccttggagtgc
ttgattcagttcttgtgttcgtctaataacaac---------------------------
---------------------------------------------------attgggagg
attactcggatggtggattatatttcttctatgggtgatcacttggggactgttgaggga
tttgattttcacgagttcccatctttggagcggttggctatggtgtccgaggaggagctt
agagaggcaggatttggttatagg------------------------------------
------------------------------------------------------------
------------------------------------------------------------
------------------------------------------------------------
------------------------------------------------------------
------------------------------------------------------------
------------------------------------------------------------
---------------------
>PAFTOL009303
------------------------------------------------------------
------gtgtccttgaaacaccttgaaaatggcgatgttggttattgctttcatgattgt
tcaaatgagga---tgttgggaggttggatttgcttgattttctcaatgtgggtatttgc
ttggctgatatgtgggagggttttgctgcctctgatcagaggtttgctgagctagcaccc
tatttggccggcgcc---------------------------------------------
------------------------------cgggttcttaggcaggaccccttggagtgc
ttgattcagttcttgtgttcgtctaataacaac---------------------------
---------------------------------------------------attgggagg
attactcggatggtggattatatttcttctatgggtgattacttggggactgttgaggga
tttgattttcasgagttcccatctttggagcggttggctatggtgtccgaggaggagctt
agagaggcaggatttggttatagg------------------------------------
------------------------------------------------------------
------------------------------------------------------------
------------------------------------------------------------
------------------------------------------------------------
------------------------------------------------------------
------------------------------------------------------------
---------------------
>PAFTOL009311
gggcagaccttcaggtggaaggaaactgggcctttgcagtacactggggttgtaaagtcc
catttggtgtccttgaaacaccttgaaaatggcgatgttgcttaccaatttcacaattgc
tccaatgagga---cattgctcaattggctttgcttgattttctcaatgtgcgtatttgt
ttggctgatatgtgggagggctttgctgcctctgatcagagatttgctgagctagcaccc
catttggccggcgcc---------------------------------------------
------------------------------cgggtgcttaggcagggccctttggagtgc
ttgattcagttcttgtgttcgtctaataacaac---------------------------
---------------------------------------------------attgggagg
attactcggatggtcggttacatttcttcattgggtgattatttgggcactgttgagggt
tttgagttccatgagttcccatcgttggagcggttggctatggtgtccgaggaggagctt
agagaggcaggatttggctataga---------gcaaaatacatagttggcactgtaaaa
gccttgcaactgaaacctggtgggggtgctgagtggctttcttctcttcgtgaattggaa
cttgaagaggttgtaaatgctctctgtaccttgcccggtgttggtccaaaggtagcagcg
tgcattgctctcttctctcttgaccagcatcatgcagttcctgttgacactcatgtatgg
caggtaagcaactactggatcatt------------------------------------
------------------------------------------------------------
------------------------------------------------------------
---------------------
>PAFTOL009313
gggcagacattcctgtggaagaaaaccggaccgctacagtatactggtgtcgtgaaatcc
catttggtgtccttgaagcaccttgaaaatggcgatgttgcttaccattttcatggctgt
tccgatgaggatgrtgctgggaagttgggtttgcttgattttctcaacgtsggtatttct
ttggctgatatgtgggagggttttgctgcctgtgatgagaggtttgcwgagctatcaccc
catttggccggcgcc---------------------------------------------
------------------------------cgggtgcttargcaggaycctytggagtgt
ttgattcagttcttgtgttcgtctaataacaac---------------------------
---------------------------------------------------attgggagg
attacyaggatggttgattatatttcttcattgggtgattacttggggacygttgagggg
tttgagtttcatgagttcccgtctttggaccggttggytttggtgtctgaggaggagctt
agagaggctggatttggctataga---------tgtttaaaataaaaaaagggctttaaa
gaattgcaacttaaacctggagggggtgctgagtggctttcatctctgcgtggaatggaa
cttgaagaggttataaatgccctctgtacattgcctggtgttggtcctaaggtagcagcg
tgcatagctctcttctctcttaatcagcatcacgcagttcctgtggatactcatgtatgg
aaggtgagtaaaagctat------------------------------------------
------------------------------------------------------------
------------------------------------------------------------
---------------------
>PAFTOL009315
------------------------------------------------------------
---------------------------------------------------catcaatgc
tccaatgagga---tgttgctagattggctttgcttgattttctcaatgtggctatttgt
ttgtctgatatgtgggagggttttgctgcctctgatcagaggtttgctgagctggcacac
catttggccggcgcc---------------------------------------------
------------------------------agggtgcttaggcaggaccctttggagtgt
ttgattcagttcttgtgttcatctaataacaac---------------------------
---------------------------------------------------attgggagg
attactcggatggtggattacatttcttcattgggtgattatttgggaactgttgagggg
tttgattttcatgagttcccgtcgttggagagattggctatggtgtctgaggaggatttt
agaaaggcaggctttggttata--------------------------------------
----------------------------------ggctttcatctcttcgtgaattggaa
cttgaagaggttgtaaatgctctttgtaccttgcctggtgttggtccaaaggtggcagcg
tgcatagctctcttctccctcgaccagcatcacgcagttcctgtcgacactcatgtatgg
aaggtaagc---------------------------------------------------
------------------------------------------------------------
------------------------------------------------------------
---------------------
>PAFTOL009319
gggcagacttttaggtggaaaaaaacaggcccttttcaatacactggtgtagtgaagtcc
catttggtgtccttgaagcacctagaaaatggggatgttgcatactgttttcatcaatat
tcgaatgagga---tgttgctagattggctttgcttgattttcttaatgtgggtatttgt
ttggctgatatgtgggagggttttgctgcctctgatcagaggtttgctgagctggcaccc
catttggctggtgcc---------------------------------------------
------------------------------agggtgcttaggcaggaccctttggagtgc
ttgattcagttcttgtgttcttctaataacaac---------------------------
---------------------------------------------------attgggagg
attactcggatggtggattacatttcttcattgggtgattatttggggactattgagggg
tttgattttcatgagttcccgtcgttggagcgattggctatggtgtctgaggacgatttt
agagaggcaggctttggttataga---------gcaaaatatgtagttggcactgtaaaa
gccttgctgctgaaacctggtgggggtgctgattggctttcatctcttcgtgaattggaa
cttgaagaggttgtaaatgctctttgtaccttgcctggtgtcggtccaaaggtggcagcc
tgcatagctctcttctccctcgaccagcatcatgcagttcctgtcgacactcatgtatgg
aaggtaagc---------------------------------------------------
------------------------------------------------------------
------------------------------------------------------------
---------------------
>PAFTOL009321
gggcagacttttaggtggaaaaaaacagggccttttcaatacactggtgtagtaaagtcc
aatttggtgtccttgaaacaacttgaaaatggggatgttgcatactgttttcatcaatgc
tccaatgagga---tgttgctagattagtttttcttgattttctcaatgtggatatttgt
ttggctgatatgtgggagggctttgctgcctctgataagaggtttgctgagctggcaccc
catttggccggtgcc---------------------------------------------
------------------------------cgggtgcttaggcaggaccctttggagtgc
ttgattcagttcttgtgttcatctaataacaac---------------------------
---------------------------------------------------attgggagg
attactaggatggtggattacatttcttcattgggtgattatttggggactgttgagggg
tttgattttcatgagttcccgtcgttggagcggttggctatggtatctgaagaggatttt
agaaaggcaggctttggttataga---------gcaaaatacatagttggcactgtaaaa
gccttgcaactgaaacctggtgggggtgttgattggctttcatctcttcgtgaattagaa
ctggaagaggttgtaaatgctctttgtaccttgcctggtgttggtccaaaggtggcagca
tgcatagctctcttttccctcgaccagcatcatgcagttcctgttgacactcatgtatgg
aaggtaagc---------------------------------------------------
------------------------------------------------------------
------------------------------------------------------------
---------------------
>PAFTOL013501
gggcagactttcaggtggaagaaaacagggyctttgcagtacactggtgttgtgaagtct
catttggtgtcrttgaaacaccttgaaaatggcgatgttggttattgttttcatgattgt
tcaaatgagga---tgttgggaggttggatttgcttgattttctcaatgcgggtatttgc
ttggctgatctgtgggagggttttgctgcctctgatcagagatttgctgagctagcaccc
tatttggccggygcc---------------------------------------------
------------------------------cgggttcttaggcaggaccccttggagtgc
ttgattcagttcttgtgttcgtctaataacaac---------------------------
---------------------------------------------------attgggagg
attactcggatggtggattatatttcttcattgggtgattacttggggactgttgaggag
tttgattttcacgagttcccatctttggagcggttggctatggtgtccgagaaggagctt
agagaggcmggatttggttataga---------gcaaaatacgtcgttggcactgtgaat
gccttacaattgaaacctgatgggggtgctgattggctttcatctcttcgtgaattggaa
cttgaagaggttataaatgctctctgcactttgcctggtgttggtccaaaggtggcagcc
tgcatagctctcttctctcttgaccagcatcatgccattcctgtcgacactcatgtatgg
caggtaagctgtaaatat------------------------------------------
------------------------------------------------------------
------------------------------------------------------------
---------------------
>SRR5036296
gggcagactttcaggtggaagaaaacacgacctttgcagtacacgggtgttgtgaagtct
catttggtgtccttgaaacaccttgaaaatggcgatgttggttattgctttcatgattgt
tcaaatgagga---tgttgggaggttggatttgcttgattttctcaatgtgggtatttgc
ttggctgatatgtgggagggttttgctgcctctgatcagaggtttgctgagctagcaccc
tatttggccggcgcc---------------------------------------------
------------------------------cgggttcttaggcaggaccccttggagtgc
ttgattcagttcttgtgttcgtctaataacaac---------------------------
---------------------------------------------------attgggagg
attactcggatggtggattatatttcttctatgggtgattacttggggactgttgaggga
tttgattttcacgagttcccatctttggagcggttggctatggtgtccgaggaggagctt
agagaggcaggatttggttataga---------gcaaaatacatagttggcactgtgaaa
gccttgcaactgaaacctgatgggggtgctgattggctttcatctcttcgtgaattggaa
cttgaagaggttataaatgctctctgcactttgcctggtgttggtccgaaggtggcagcc
tgcatagctctcttctctcttgaccagcatcatgcaattcctgtcgacactcatgtatgg
caggtaagctgtaaatat------------------------------------------
------------------------------------------------------------
------------------------------------------------------------
---------------------
>SRR5137211
gggcagactttcaggtggaagaaaacaggacctttgcagkacacgggtgttgtgaagtct
catttggtgtccttgaaacaccttgaaaatggcgatgttggttattgctttcatgattgt
tcaaatgagga---tgttgggaggttggatttgcttgattttctcaatgtggctatttgc
ttggctgatatgtgggagggttttgctgcctttgatcagaggtttgctgagctagcaccc
tatttggccggcgca---------------------------------------------
------------------------------cgtgttcttaggcaggacccctttgagtgc
ttgattcagttcttgtgttcgtctaataacaac---------------------------
---------------------------------------------------attgggagg
attactcgkatggtggattatatttcttctatgggtgattacttggggactgttgaggga
tttgattttcacgagttcccatctttggagcggttggctatggtgtccgaggaggagctt
agagatgcaggatttggttataga---------gcaaaatacatagttggcactgttaaa
gccttgcaactgaaacctgatgggggtgctgattggctttcatctcttcgtgaattggaa
cttgaagaggttataaatgctctctgcactttccctggtgttggtccaaaggtggcagcc
tgcatagccctcttctctcttgaccagcatcatgcaattcctgtcgacactcatgtatgg
aagattgccacgaaatacgtcttacctgagttagcaggcgcccgcttgacctcaaagctg
tgcaaccgtgtggctgaagcttttgtggcaaggtatgggaaatatgctggctgggctcag
accctgctgtttgttgctgaattgccttctcaaaaggcactcatttcatcacaatcttgc
actgtgaaagagaagaaaaat
>SRR5137212
gggcagactttcaggtggaagaaaacagggcctcttcagtacactggtgttgtaaagtct
catttggtgtccttgaaacaccttgaaaatggcgatgttggttattgtttgaatgattgt
ttgaatgagga---tgttgcgaggttggctttgcttgattttctcaatgtgggtatatgt
ttggctgatatgtgggagggttttgctgcctctgatcagaggtttgctgagctggcaccc
catttggctggcgcc---------------------------------------------
------------------------------cgggttctcaggcaggaccccttggagtgc
ttgattcagttcttgtgttcgtctaataacaac---------------------------
---------------------------------------------------attgggagg
attactcggatggtggattatatatcttcattgggtgattacttgggcactgttgagggg
tttaagtttcatgagttcccatcgttcgagcggttggctatggtgtccgaggaggagctt
agagaggcaggatttggatatagg------------------------------------
------------------------------------------------------------
------------------------------------------------------------
------------------------------------------------------------
------------------------------------------------------------
------------------------------------------------------------
------------------------------------------------------------
---------------------
>SRR5137213
gggcagactttcaggtggaagaaaacaggacctttgcagtacacgggtgttgtcaagtct
catttggtgtccttaaaacaccttgaagatggcgatgttggttattgctttcatgattgt
tcaaatgaaga---tgttgggaggttggatttgcttgattttctcaatgtgggtatttgc
ttggctgatatgtgggagggttttgctgcctctgatcagaggtttgctgagctagcaccc
tatttggccggcgcc---------------------------------------------
------------------------------cgggttcttaggcaggaccccttggagtgc
ttgattcagttcttgtgttcgtctaataacaac---------------------------
---------------------------------------------------attgggagg
attactcggatggtggattatatttcttctatgggtgattacttgggaactgttgaggga
tttgattttcacgagttcccatctttggagcggttggctatggtgtccgaggaggagctt
agagaggcaggatttggttatagg------------------------------------
------------------------------------------------------------
------------------------------------------------------------
------------------------------------------------------------
------------------------------------------------------------
------------------------------------------------------------
------------------------------------------------------------
---------------------
>SRR7905849
gggcagactttcaggtggaagaaaacagggcctttgcagtacactggtgttgtgaagtct
catttggtttccttgaaacaccttgaaaatggcgccgttggttattgttttcatgattgt
tcaaatgagga---tgttgggaggttggatttgcttgattttctcaacgtgggtatttgt
ttggctgatatgtgggagggttttgctgcctctgatcagaggtttgctgagctagcaccc
tatttggccggcacc---------------------------------------------
------------------------------cgggttcttaggcaggaccccttggagtgc
ttgattcagttcttgtgttcgtctaataacaac---------------------------
---------------------------------------------------attgggagg
attactcggatggtggattatatttcttcattgggtgattacttggggactgttgagggg
tttgattttcatgagtttccatctttggagcggttggctatggtgtccgaggaggagctt
agagaggcaggatttggttataga---------gcaaaatacatagttggcactgtcaaa
gccttgcaactgaaacctgatgagggtgctgattggctttcatctcttcgtgtattgaaa
cttgaagaggttataaatgctctatgtactttgcctggtgttggtccaaaggtggcagcc
tgcatagctctcttctctcttgaccagcatcatgcaattcctgtcgacactcatgtatgg
cagattgccacaagatacctcttacctgagttagcaggcgtccgcctgacctcaaagctg
tgcaaccgtgtggctgaagcttttgtggcaaggtatgggaaatatgctggctgggctcag
accctgctgtttgttgctgaattgccttctcaaaaggcactcatttcatcacaatcttgc
act------------------
>SRR7905861
------------------------------------------------------------
------------------------------------------------------------
---------------gttgggaggttggatttgcttgattttctcaatgtgggtatttgc
ttggctgatatgtgggagggttttgctgcctctgatcagaggtttgctgagctagcaccc
tatttggccggmgcc---------------------------------------------
------------------------------cgggttcttaggcaggaccccttggagtgc
ttgattcagttcttgtgttcgtctaataacaac---------------------------
---------------------------------------------------attgggagg
attactcggatggtggattatatttcttctatgggtaattacttggggactgttgaggga
tttgattttctcgagttcccatctttggagcggttggctatggtgtccgaggaggagctt
agagaggcaggatttggttataga---------gcaaaatacatagttggcactgtgaaa
gccttgcaactgaaacctgatgggggtgctgattggctttcatctcttcgtgaattggaa
cttgaagaggttataaatgctctctgcactttacctggtgttggtccaaaggtggcagcc
tgcgtwgctctcttctctcttgaccagcatcatgcaattcctgtcgacactcatgtatgg
cagattgccacgagatacctcttacctgagttagcaggmgtccgcctgacctcaaagctg
tgcaaccgtgtggctgaagcttttgtggcaaggtatgggaaatatgctggctgggctcag
accctgctgtttgttgctgaattgccttctcaaaaggcactcatttcatcacaatcttgc
actgtgaaagagaagaaa---
>SRR7905862
gggcagactttcaggtggaagaaaacagggcctttgcagtacactggtgttgtgaagtct
catktggtgtccttgaaacaacttgaaaatggcgatgttggttattgttttcatgattgt
tcaaaygagga---tgttgggaggttagctttgtttgattttctcaatgygggtatttgt
ttggctgacatgtgggagggttttgctgcctctgatcagaggtttgctgagcttgcaccc
catttggctggcgcc---------------------------------------------
------------------------------cgggttcttaggcaggaccccttggaatgc
ttgattcagttcttgtgctcttctaataacaac---------------------------
---------------------------------------------------attgggagg
attacccggatggttgattatatttcttcattgggtgattatttgggtactgttgagggg
tttgattttcatgagttcccatcgttggatcggttggccatgktatctgaggaggagctt
agagaggccggatttggttataga---------gccaaatacatagttggcaccgtaaaa
tccttgcwactgaaacccggtgggggtgctgattggcttttatctcttcgtgaattggta
cttgaagaggttataggtgctctctgtactttgcctggtgttggtccaaaggtggcagcg
tgcatagctctcttctctcttgaccagcatcatgcaattcctgttgacactcatgtatgg
cagatygccacragattccttttacctgagttagcaggcgtccgcctgacttcaaagctg
tgcaaccgtgtggctgaagcttttgtggcaaggtatgggaaatatgctggctgggctcag
acactgctctttgtggctgaattgccttctcagaaggcgctcatttmatcacaatcttgc
actatgaaaaag---------
>SRR8327214
gggcagactttcaggtggaagaaaacaggacctttgcagtacactggtgttgtgaagtct
catttggtgtccttgaaacaccttgaaaatggcgatgttggttattgctttcatgattgt
tcaaatgggga---tgttgggaggttggatttgcttgattttctcaatgtgggtatttgc
ttggctgatatgtgggagggttttgctgcctctgatcagaggtttgctgagctagcaccc
tatttggccggcgcc---------------------------------------------
------------------------------cgggttcttaggcaggaccccttggagtgc
ttgattcagttcttgtgttcgtctaataacaac---------------------------
---------------------------------------------------attgggagg
attactcggatggtggattacatttcttctataggtgattacttggggactgttgaggga
tttgattttcacgagttcccatctttggagcggttggctatggtgtccgaggaggagctt
agagaggcaggatttggttataga---------gcaaaatacatagttggcactgtgaaa
gccttgcaactgaaacctgatgggggtgctgattggctttcatctcttcgtgaattggaa
cttgaagaggttataaatgctctctgcactttgcctggtgttggtccaaaggtggcagcc
tgcatagctctcttctctcttgaccagcatcatgcaattcctgtcgacactcatgtatgg
cagattgccacgagatacctcttacctgagttagcaggcgtccgcctgacctcaaagctg
tgcaaccgtgtggctsaagcttttgtggcaaggtatgggaaatatgctggctgggctcag
accctgctgtttgttgctgaattgccttctcaaagggcactcatt---------------
---------------------
