# Supplementary material for: Phylogenomics and classification of Cactaceae based on hundreds of nuclear genes
Source: Plant Syst Evol. 2025 Aug 11;311(5):28. doi: 10.1007/s00606-025-01948-z (PMC12339657; doi:10.1007/s00606-025-01948-z)
Supplement: Supplementary file 4 — Online Resource 4: Containing alignments and RAxML gene trees for all included loci and all phylogenetic datasets (ZIP 10372 KB) [file 606_2025_1948_MOESM4_ESM.zip › de Vos et al_ESM_4/ESM_data_alignments/QCP/5090_consensus.mafft.fasta]

>PAFTOL004547
tcaccaaccactccctccaagtcgctgccattccgggtgggtcacggcttcgatcttcac
cggcttgagcctggctaccctttgattattgggggcatcaacattcctcatgatagaggc
tgtgaggcacattctgatggtgatgtgttgcttcattgtgtggtggatgcta--------
--------ttttgggggctttagggcttccggatatagggcaaattttcccg--------
-----gataatgatcca-aagtggaagggtgcaccttcttctgttttcatcaaggaagct
gtg---------------------------------------------------------
------------------------------------------------------------
------------------------------------------------------------
------------------------------------------------------------
-
>PAFTOL004551
tcagctaccactccctccaagtcgcttcctttccgggttggtcacgggttcgatctgcac
cggcttgagcctggctaccctttgattattgggggcatcgatattcctcatgatagaggt
tgtgaggctcattctgatggtgatgtgctgcttcaytgtgtggtggatgcta--------
--------ttttgggggctttagggcttccggatatagggcaaattttcccg--------
-----gataatgatcca-aagtggaagggtgctccttcttctgttttcatcaaggaagct
gtaa---gactaatgcatgaggctggata----tgaactcggcaacttagatkccacctt
aatactccaaaaaccgaaaataagcccacacaaggaggctat---taaggccaatttgtc
tgscctacttggagcsgatccctcsgtygtgaacctaaaggcaaaaacccatgagaaggt
agatagtcttggagaaaacaggagtatcgcggctcatacagtgstccttttgatgaaaaa
g
>PAFTOL004552
---------------------tcactgcctttccgggttggtcacgggttcgatcttcac
cggctygagcctggctaccctttgattgttgggggcatcaatattcctcatgatagaggc
tgtgaggctcattctgatggtgatgtgttgcttcattgtgtggtggatgcta--------
--------ttttgggggctttagggcttccggatatagggcaaattttcccg--------
-----gataatgatcca-aagtggaagggtgcaccttcttctattttcatcaaggaagct
gtga---gactcatgcacgaggctggata----cgagctcggcaacttagatgcyacctt
gattctccagaaaccaaaactaagcccacacaaggaggctat---caaggccaatttgtc
tgccttacttggagccgatccctccgttgtgaacctaaaggcaaaaacccatgagaaggt
agatagtcttggagaaaacaggagtatcgcggctcatacagtggtccttttgatgaaaaa
g
>PAFTOL004556
------------------------------------------------------------
------------------------------------gtcaggcttatgcacgaggcagga
tacaagcttggcaatttagatgccaccttaattcttcaaaagccaaaagttagcccacac
aaggaagctattaaggccaacttggctaccctgcccggagctgatccctctgctgtgaac
ctgacagcaagaacccatgagaagatagatagtctcggagaaaacagaagtattgcagct
cata---cagtggttcatgaggctggata----cgagctgggsaacttagatgccacctt
gattctccagaaaccaaaaataagcccacacaaggaggctat---caagkccaatttgtc
kgccytacttggagcygatccctcygykgtgaacctaaaggcaaaaacccatgagaaggt
agacagtcttggggaaaacaggagtatygcsgctcacacagtggtccttttgatgaaaaa
g
>PAFTOL004561
tcaccaaccactccctccaagtcgctgcctttccgtgttgggcacgggttcgatctccac
cggcttgagcctggctaccctttgattgttgggggcatcgatattcctcatgatagaggt
tgtgaggctcattctgatggtgatgtkctgcttcattgtgtggtggatgcta--------
--------ttttgggggytttagggcttccagatatagggcaawttttcccg--------
-----gmtaatgatcca-aagtggaagggtgctccttcttctgttttcatcaaggaagct
gtaa---gactaatgcatgaggctggata----tgaactcggcaacttagatgccacctt
aatactccaaaaaccgaaaataagcccacacaaggaggctat---taaggccaatttgtc
tgccctacttggagccgatccctccgtcgtgaacctaaaggcaaaaacccacgagaaggt
agatagtcttggagaaaacaggagtatcgcggctcatacagtggtccttttgatgaaaaa
g
>PAFTOL004564
------------------------------------------------------------
------------------------------------------------------------
------------------------------------------------------------
------------------------------------------------------------
------------------------------------------------------------
gtaa---gactgatgcatgaggctggata----tgaactcggcaacttagatgccacctt
aatactccaaaaaccgaaaataagcccacacaaggaggctat---taaggccaatttgtc
tgccctacttggagccgatccctccgttgtgaacctaaaggcaaaaacccacgagaaggt
agatagtcttggagaaaacaggagtatcgcggctcatacagtggtc--------------
-
>PAFTOL004565
------------------------------------------------------------
------------------------------------------------------------
------------------------------------------------------------
------------------------------------------------------------
------------------------------------------------------------
gtga---gactcatgcacgaggctggata----cgagctgggcaacctagatgccacctt
gattctccagaaaccaaaaataagcccacacaaggaggctat---caaggccaatctgtc
tgccctccttggagccgatccctccgttgtgaacctaaaggcaaaaacccatgagaaggt
agatagtcttggagaaaacaggagtatcgcggctcatacagtggtccttttgatgaaaaa
g
>PAFTOL004566
tcaccaaccactccctccaagtcgttgcctttccgggttggtcacgggttcgatctccac
cggcttgagcgtgggtaccctttgattattgggggcatcgatattcctcatgatagaggt
tgtgaggctcattctgatggtgatgtgctgcttcattgtgtggtggatgcta--------
--------ttttgggggctttagggcttccggatatagggcaaattttcccg--------
-----gataatgatcca-aagtggaagggtgctccttcwtctgttttcatcaaggaagct
gtaa---gactaatgcatgaggctggata----tgaactcggcaacttagatgccacctt
aatactccaaaaaccgaaaataagcccrcacaaggaggctat---taaggccaatttgtc
tgccctacttggagccgatccctcygttgtgaacctaaaggcaaaaacccacgagaaggt
agatagtcttggagaaaacaggagtatcgcggctcatacagtggtccttttgatgaaaaa
g
>PAFTOL004567
tcaccaaccactccctccaagttgctgccttttcgggttggtcacgggttcgatcttcac
cggcttgagcctggctaccctttgattattgggggcatcagcattcctcatgatagaggc
tgtgaggctcattctgatggtgatgtgttgcttcattgtgtggtggatgcta--------
--------ttttgggggctttagggcttccggatatagggcaaattttcccg--------
-----gataattatcca-aagtggaagggtgcaccttcttctgttttcattaaggaagct
gtga---gactcatgcacgaggctggata----cgagctcggcaacttagatgccacctt
gattctccaaaaaccaaaaataagcccacacaaggaggctat---caaggccaatttgtc
tgccttacttggagccgatccctccgctgtgaacctaaaggcaaaaacccatgagaaggt
agatagtcttggcgaaaacaggagcatcgcggctcatgcagtggtccttttaatgaaaaa
g
>PAFTOL004568
------acctctccctccaagttgctgcctttccgggttggycacgggttcgatcttcac
cggcttgagcctggctaccctttgattattggcggcatcgacattcctcatgatagaggc
tgtgaggctcattctgatggtgatgttttgcttcattgtgtggtggatgcta--------
--------ttttgggggctttagggcttccggatatcgggcaaattttcccg--------
-----gataatgatcca-aagtggaagggtgcaccttcttctgttttcatcaaggaagct
gtga---gactcatgcacgaggctggata----cgagctcggcaacttagatgctacctt
gattctccagaaaccaaaaataagcccacacaaggaggctat---caaggccaatttgtc
ggccttacttggagccgatccctccgttgtraacctaaaggcaaaaacccatgagaaggt
ggatagcctyggagaaaacaggagtatcgcggctcatacagtggtccttttgatgaaaaa
g
>PAFTOL004571
tcaccaaccactccctccaagtcgctgcctttccgtgttggtcacgggttcgatctgcac
cgccttgagcctggctatcctttgattattgggggcatcgatattcctcatgatagaggc
tgtgaggctcattctgatggtgatgtgctgcttcattgtgtggtggatgcta--------
--------ttttgggggctttagggcttccggatatagggcaaattttcccg--------
-----gataatgatcca-aagtggaagggtgctccttcttctgttttcatcaaggaagct
gtaa---gactaatgcatgaggctggata----tgaactcggcaacttagatgccacctt
aatactccaaaaaccaaaaataagcccacacaaggaggctat---taaggccaatttgtc
tgccctacttggagccgatccctccgttgtgaatctaaaggcaaaaacccatgagaaggt
agatagtcttggagaaaacaggagtatcgcggctcatacagtggtccttctgatgaaaaa
g
>PAFTOL004572
tcgccaaccactccctccaagtcgctgcctttccgggttggtcacgggttcgatcttcac
cggcttgagcctggttaccctttgattgtggggggcatcaacattcctcatgatagaggc
tgtgaggctcattctgatggtgatgtactgcttcattgtgtggtggatgcca--------
--------ttttgggcgctttagggcttccggatatagggcaaattttcccg--------
-----gataatgatcca-aagtggaagggtgcaccttcttctgttttcgtcaaggaagct
gtga---gactcatgcacgaggctggata----cgagctgggcaacttagatgccacctt
gattctccagaaaccaaaaataagcccacacaaggaggctat---caaggccaatttgtc
ttccctacttggagccgatccctcggttgtgaacctaaaggcaaaaacccatgagaaggt
agatagtcttggagaaaacaggagtatcgcggctcatacagtgctccttttgatgaaaaa
g
>PAFTOL004574
tcaccaaccactccctcgaagtcgttgcctttccgggttggtcacgggttcgatcttcac
cggcttgagcctggctaccctttgattgttgggggcatcaacattcctcatgatagaggc
tgtgaggctcattctgatggtgatgtgttgcttcattgtgtggtggatgcta--------
--------ttttgggggctttagggcttccggatatagggcaaattttcccg--------
-----gataatgatcca-aagtggaagggcgcaccttcttctgttttcatcaaggaagct
gtga---gactcatgcacgaggctggata----tgagctcggcaacttagatgccacctt
gattctccagaaaccaaaaataagcccacacaaggaggctat---caaggccaatttgtc
tgccatacttggagccgacccctccgttgtgaacctgaaggcgaaaacccatgagaaggt
agatagtcttggagaaaacaggagtatcgcggctcatacagtggtccttttgatgaaaaa
g
>PAFTOL004577
---------------------tcgctgcctttccgggtgggtcacgggttcgatcttcac
cggcttgagcctggctaccctttgattgttgggggcatcaatattcctcatgatagaggc
tgtgaggctcattctgatggtgatgtgttgcttcattgtgtggtggatgcta--------
--------ttttgggggctttagggcttccggatatagggcaaattttcccg--------
-----gataatgatcca-aagtggaagggtgcaccttcttctgttttcatcaaggaagct
gtga---gactcatgcacgaggctggata----ygagctyggcaacctagatgccaccgt
gattctccagaaaccaaaactragcccacacaaggaggccat---caaggccaatttgtc
tgccttacttggagcygatccctcygttgtgaacctraargcaaaaacccatgagaaggy
agatagtcttggagaaaacaggagtatcgcggctcatacagtggtccttctgatgaagaa
g
>PAFTOL004578
tcgccaaccactccctccaagtcgctgcctttccgggttggtcacgggttcgatcttcac
cggcttgagcctggctaccctttgattgttgggggcatcaacattcctcatgatagaggc
tgtgaggctcattctgatggtgatgtgttgcttcattgtgtggtggatgcta--------
--------ttttgggggctttagggcttccggatatagggcaaattttcccg--------
-----gataatgatcca-aaatggaagggtgcaccttcttcttttttcatcaaggaagct
gtga---gactcatgcacgaggctggata----cgagctgggcaacttagacgccacctt
gattctccagaaaccaaaaataagcccacacaaggaggctat---caaggccaatttgtc
tgccctacttggagccgatccctccgytgtgaacctaaaggcaaaaacccatgagaaggt
agatagtcttggagaaaaccggagtatcgcggctcatacagtggtccttttgatgaaaaa
g
>PAFTOL004582
tcaccaaccactccctccaagtcgctgcctttccgggttggtcacgggttcgatcttcac
cggcttgagcctggctaccctttgattgttgggggcatcaacattcctcatgatagaggc
tgtgaggctcattctgatggtgacgtgttgcttcattgtgtggtggatgcta--------
--------ttttgggggctttagggcttccggatatagggcarattttcccg--------
-----gataatgatcca-aagtggaagggtgcaccttcttctgttttcatcaaggaagct
gtca---ggcttatgtacgaggcaggatg----cgagctaggcaatttagatgacacctt
aattcttcaaaagccgaaagttagcccacacaaggaagccat---taaggccaacttggc
taccctgctcggagctgacccctctgttgtgaacctgaaagcaaaaacccatgagaaggt
agatagcctcggagaaaacgggagtattgcagctcatacagtggctcttttgatgaagaa
g
>PAFTOL004585
tcaccaaccactccctccaagtcactgcctttccgggttggtcacgggttcgatctccac
cggcttgagcatgggtaccctttgattattgggggcatcgatattcctcatgatagaggt
tgtgaggctcactctgatggtgatgtgctgcttcattgtgtggtggatgcta--------
--------ttttgggggctttagggcttccggatatagggcaaattttcccg--------
-----gataatgatcca-aagtggaagggtgctccttcttctgttttcatcaaggaagct
gtaa---gactaatgcatgaggctggata----tgaactcggcaacttagatgccacctt
aatactccaaaaaccgaaaataagcccacacaaggaggctat---taaggccaatttgtc
tgccctacttggagccgatccctccgttgtgaacctaaaggcaaaaacccacgagaaggt
agatagtcttggagaaaacaggagtatcgcggctcatacagtggtccttttgatgaaaaa
g
>PAFTOL004591
---------------------tcactgcctttccgggttggtcacgggttcgatcttcac
cggcttgagcctggctaccctttgatcgttgggggcatcaatattcctcatgatagaggc
tgtgaggctcattctgatggtgatgtgttgcttcattgtgtggtggatgcta--------
--------ttttgggggctttagggcttccggatatagggcaaattttcccg--------
-----gataatgatcca-aagtggaagggtgcaccttcttctattttcatcaaggaagct
gtga---gactcatgcaygaggcyggata----cgagctcggcaacttagatgccacctt
gattctccagaaaccaaaactaagcccwcacaaggaggctat---caaggccaatttgtc
tgccttacttggagccgatccctccgttgtgaacctaaaggcaaaaacccatgagaaggt
agatagtcttggagaaaacaggagtatcgcggctcatacagtggtccttttgatgaaaaa
g
>PAFTOL004593
------------ccctccaagtcactgcctttccgggttggtcacgggttcgatcttcat
cggcttgagcctggctaccctttgattgttgggggcatcaacattcctcatgatagaggc
tgtgaggctcattctgatggtgatgtgttgcttcattgtgtggttgatgcta--------
--------ttttgggggctttagggcttccggatatagggcaaattttcccg--------
-----gataatgatcca-aagtggaagggtgcaccttcttctgttttcatcaaggaagcc
gtga---gactcatgcacgaggctggata----tgagctcggcaacttagatgctacctt
gatcctccagaaaccaaaaataagcccacacaaggaggctat---caaggccaatttgtc
tgccttacttggagccgatccctccgttgtgaacctaaaggcaaaaacccatgagaaggt
ggatagtcttggagaaaacaggagtatcgcggctcatacagtggtccttttgatgaaa--
-
>PAFTOL004596
tcgccaaccactccctccaagtcgctgcctttccgggttggtcacgggttcgatcttcac
cgtcttgagcctggctaccctttgattgttgggggcatcaacattcctcatgatagaggc
tgtgaggctcattctgatggtgatgtgttgcttcattgtgtggtggatgcta--------
--------ttttgggggctttagggcttccggatatagggcaaattttcccg--------
-----gataatgatcca-aaatggaagggtgcaccttcttctgttttcatcaaggaagct
gtca---ggcttatgcacgaggcaggata----caagcttggcaagctagatgccacctt
aattctycaaaagccgaaagttagcccacacaaggaagccat---taaggccaacttggc
taccctgctcggagctgatccctctcttgtgaacctgaaggcaaaaacccattagaaggt
agatagtctcggagaatacatgagtattgcagctcatacagtggttcttttgatgaaaaa
g
>PAFTOL004597
tcaccaaccactccctccaagtcgctgcctttccgggttggtcacgggttcgatcttcac
cgrcttgagcctggctaccctttgattattgggggcatcaacattcctcatgatagaggc
tgtgaggctcattctgatggtgatgtgttgcttcattgtgtggtggatgcta--------
--------ttttgggggctttagggcttccggacatagggcaaattttcccg--------
-----gataatgatcca-aagtggaagggtgcaccktcttctgttttcatcarggaagct
gtga---gactgatggasgaggctggata----tgagctcggcaacttagatgccacctt
gattctccagaaaccaaaaataagcccacacaaggaggctat---caaggccaatttgtc
tgccttacttggagccgatccctccgttgtgaacctaaaggcaaaaacccatgagaaggt
agatagtctcggagaaaacaggagtgtcgcggctcatacagtggtccttttgatgaaaaa
g
>PAFTOL004603
tcaccaaccactccctccaagtcgctgcctttccgggttggtcacgggttcgatcttcac
cgkcttgagcctggctaccctttgattattgggggcatcagcattcctcatgatagaggc
tgtgaggctcattctgatggtgatgttttgcttcattgtgtggtggatgcca--------
--------ttttgggggctttagggcttccggatatagggcaaattttcccg--------
-----gataatgatcca-aagtggaagggtgcaccttcttctgttttcatcaaggaagct
gtga---gactcatgcacgaggctggata----cgagcttggcaacctagatgccacctt
gattctccagaaaccaaaaataagcccacacaaggaggctat---caaggccaatttgtc
tgccttacttggagccgatmcctccrctgtgaacataaaggcaaaaacccatgagaaggt
agatagtcttggagaaaacaggagtatcgcggctcatacagtggtccttttaatgaaaaa
g
>PAFTOL004604
tcaccaaccactccctccaagtcgctrcctttccgggttggtcacgggttcgatcttcac
cggcttgagcctggctaccctttgattrttgggggcatcarcattcctcatgatagaggc
tgygaggctcattctgatggtgatgtkttgcttcattgtgtggtggatgcya--------
--------ttttgggggctttagggcttccggatatagggcaaattttcccg--------
-----gataatgatcca-aagtggaagggtgcrccttcttctgttttcatcraggaagct
gtga---gactcatgcacgaggctggata----cgagctcggcaacttagatgccacctt
gattctccaaaaaccaaaaataagcccactcaaggaggctat---caaggccaatttgtc
tgccttacttggagccgatccctccactgtgaacataaaggcaaaaacccatgagaaggt
agatagtctcggagaaaacaggagtatcgcggctcatacagtggtccttttaatgaaaaa
g
>PAFTOL004610
tcaccaaccactccctccaagtcgctgcctttccgtgttggtcacgggttcgatctccac
cggcttgagcctggctaccctttgattgttgggggcatcgatattcctcatgacagaggt
tgtgaggctcattctgatggtgatgtgctgcttcattgtgtggtggatgcta--------
--------ttttgggggctttagggcttccaratatagggmaaattttcccg--------
-----gataatgatcca-aagtggaagggtgctccttcttctgttttcatcaaggaagct
gtaa---gactaatgcatgaggctggata----tgaactcggcaacttagatgccacctt
aatactccaaaaaccgaaaataagcccacacaaagaggctat---taaggccaatttgtc
tgccctacttggagccgatccctccgtcgtgaacctaaaggcaaaaacccacgagaaggt
agatagtcttggagaaaacaggagtatcgcggctcatacagtggtccttttgatgaaaaa
g
>PAFTOL004611
tcaccaaccactccctccaagttgctgcctttccgtgttggtcacgggttcgatctccac
cggcttgagcctggctaccctttgattgttgggggcatcgatattcctcatgacagaggt
tgtgaggctcattctgatggtgatgtgctgcttcattgtgtggtggatgcta--------
--------ttttgggggctttagggcttccagatatagggcaaattttcccg--------
-----gataatgatcca-aagtggaagggtgctccttcttctgttttcatcaaggaagct
gtaa---gactaatgcatgaggctggata----tgaactcggcaacttagatgccacctt
aatactccaaaaaccgaaaataagcccacacaaagaggctat---taaggccaatttgtc
tgccctacttggagccgatccctccgtcgtgaacctaaaggcaaaaacccacgagaaggt
agatagtcttggagaaaacaggagtatcgcggctcatacagtggtccttttgatgaaaaa
g
>PAFTOL004613
tcaccaaccactccctccaagtcgctgcctttccgggttggtcacgggttcgatcttcac
cggctcgagcctggctaccctytgattrttgggggcatcracattcctcatgatagaggc
tgtgaggctcattctgatggtgatgtgttgcttcattgtgtggtggatgcta--------
--------ttttgggggctttagggcttccggatatagggcaaatttttccg--------
-----gataatgatcca-aagtggaagggtgcaccttcttctgttttcatcaaggaagct
gtca---cgcgtatgcacgaggcaggatacgakcgagcttggcaatttagatgccacytt
-------caaaakycgaaagttagcccacayraggaagctatttataaggccaacttggc
taccctgctcggagctgatccctctgttgtgaacctgaaagcaaaaacccrtgagaaggt
a---agtctgggagaaaacargagcattgcagctcatgcagtggttcttttgatgaagaa
g
>PAFTOL004620
tcaccaaccactccctccaagtcgctgcctttccgggttggtcacgggttcgatcttcac
cggcttgagcctggctaccctttgattgttggrggcatcracattcctcaygatagaggc
tgtgargctcattctgatggtgatgtgttgcttcattgtgtggtggatgcta--------
--------ttytgggggctttagggcttccggatatagggcaaattttcccg--------
-----gataatgatcca-aagtggaagggtgcaccttcttctgttttcatcraggaagct
gtga---gactcatgcacgaggctggata----cgagctgggcaacttagatgcsacctt
gattctccagaaaccaaaaataagcccacacaaggaggctat---caaggccaatttgtc
tgcyctccttggagccgatccctcsgytgtgaacctaaaggcaaaaacccatgagaaggt
tgatagtcttggagaaaacaggagtatcgcggctcatacagtggtccttttgatgaaaaa
g
>PAFTOL004624
tcaccaaccagtcactccaagtcactgcctttccgggttggtcacgggttcgatcttcac
cggcttgagcctggctaccctttgattgttgggggcatcaatattcctcatgatagaggc
tgtgaggctcattctgatggtgatgtgttgcttcattgtgtggtggatgcta--------
--------ttttgggggctttagggcttccggatatagggcaaattttcccg--------
-----gataatgatcca-aagtggaagggtgcaccttcttctattttcatcaaggaagct
gtga---gactcatgcacgaggctggata----cgagctcggcaacttagatgccacctt
gattctccagaaaccaaaactaagcccacacaaggaggctat---caaggccaatttgtc
tgccttacttggagccgatccctccgttgtgaacctaaaggcaaaaacccatgagaaggt
agatagtcttggggaaaacaggagtatcgcggctcatacagtggtccttttgatgaaaaa
g
>PAFTOL004625
---------------------tcgctgcctttccgggtgggtcacgggttcgatctccac
cggcttgagcctggctaccctttgattgttgggggcatcaatattcctcatgatagaggc
tgtgaggctcattctgatggtgatgtgttgcttcattgtgtggtggatgcta--------
--------ttttgggggctttagggctcccggatatagggcaaattttcccg--------
-----gataatgatcca-aagtggaagggtgcaccttcttctattttcatcaaggaagct
gtga---gactcatgcatgaggctggata----cgagctcggcaacttagatgccacctt
gattctccagaaaccaaaactaagcccacacaaggaggccat---caaggccaatttgtc
tgccttacttggagccgatccctccgttgtgaacctraargcaaaaacmcatgagaaggt
agatagtctkggaraaaacaggagtatcgcggctcatacagtggtccttttgatgaaaaa
g
>PAFTOL004627
tcaccaaccactccctccaagtcgctgcctttccgggttggtcacgggttcgatcttcac
cggcttgagcctggctaccctttgattgttgggggcatcaacattcctcatgatagaggc
tgtgaggctcattctgatggtgatgtgttgcttcattgtgtggtggatgcta--------
--------ttttgggggctttagggcttccggatatagggcaaattttcccg--------
-----gataatgatcca-aagtggaagggtgcaccttcttctgttttcatcaaggaagct
gtga---gactcatgcaygaggctggata----ygagctgggcaacttagatgccacctt
gattctccagaraccaaarataagcccacacaaggaggctat---caaggccaatttgtc
tgccctmcttggrgccgatccctcckctgtgaacctaaargcaaaaacccatgagaaggt
agatagtcttggagamaacaggagcatcgcrgctcayacagtggtccttttgatgaaaaa
g
>PAFTOL004629
tcaccaaccactccctccaagtcgctgccttttcgggttggtcacgggttcgatcttcac
cggcttgagcctggctatcctttgattattgggggcatcaacattcctcatgatagaggc
tgtgaggctcattctgatggtgatgttttgcttcattgtgtggtggatgcta--------
--------ttttgggggctttagggcttccggatatagggcaaattttcccg--------
-----gataaygatcca-aagtggaagggtgcaccttcttctgttttcatcrrggaagct
gtga---gactcatgcacgaggctgggta----cgagctcggcaacttagatgccacctt
gattctycagaaaccaaaaataagcccgcacaaggaggctat---caaggccaatttgtc
ttccttactcggagccgatccctccgtggtgaacataaaggcaaaaacccatgagaaggt
agatagtcttggagaaaayaggagtatcgcggctcatacagtggtcctyttgatgagaaa
g
>PAFTOL004633
------------ccctccaagtcgctgcctttccgggttggtcacgggttcgatcttcac
cggcttgagcctggctaccctttgattgttgggggcatcaacattcctcatsatagaggc
tgtgaggctcattctgatggtgatgtgttgcttcattgtgtggtggatgcta--------
--------ttttgggggctttagggcttccggatatagggcaaattttcccg--------
-----gataatgatcca-aagtggaagggtgcaccttcytctgttttcatcaaggaagct
gtga---gactcatgcacgaggctggata----cgagctcggcaacttagatgcsacctt
gattctccagaaaccaaaaataagcccacacaaggaggctat---caaggccaatttgtc
ggccttacttggagccgatccctctgctgtgaacataaaggcaaaaacccatgagaaggt
agatagtcttggcgaaaacaggagcatcgcggctcatacagtggtccttttaatgaaaaa
g
>PAFTOL004634
tcaccaacctctccctccaagttgctgcctttccgggttggtcatgggttcgatcttcac
cggcttgagcctggctaccctttgattattgggggcatcgacattcctcatgatagaggc
tgtgaggctcattctgatggtgatgtgttgcttcattgtgtggtggatgcta--------
--------tyytgggggctttagggcttccggatatcgggcaaattttcccg--------
-----gataatgatcca-aagtggaagggtgcaccttcttctgttttcatcaargaagct
gtg---------------------------------------------------------
------------------------------------------------------------
------------------------------------------------------------
------------------------------------------------------------
-
>PAFTOL004636
tcaccaaccactccctccaagtcgctgcctttccgggttggtcacgggttcgatcttcac
cggcttgagcctggctaccctttgattgttgggggcatcaacattcctcatgatagaggc
tgcgaggctcattctgatggtgatgtgttgcttcattgtgtggtggatgcta--------
--------ttttgggggctttagggcttccggatatagggcaaattttcccs--------
-----gataatgatcca-aagtggaagggtgcaccttcttcwgttttcatcaaggaagct
gtga---gactmatgcatgaggctggata----cgagctgggcaacttagatgccacctt
gattctccagaaaccaaaaataagcccmcacaaggaggctat---caaggccaatttgtc
tgccctccttggagccgatccctccgttgtgaacctaaaggcaaaaacccatgagaaggt
agatagtcttggagaaaataggagcatcgcggctcatacagtgctccttttgatgaaaaa
g
>PAFTOL004638
---------------------tcgctgcctttccgggtgggtcacgggttcgatcttcac
cggcttgagcctggctaccctttgattgttgggggcatcaatattcctcatgatagaggc
tgtgaggctcattctgatggtgatgtgttgcttcattgtgtggtggatgcta--------
--------ttttgggggctttagggcttccggatatagggcaaattttcccg--------
-----gataatgatcca-aagtggaagggtgcaccttcttctgttttcatcgaggaagct
gtga---gactcatgcacgaggctggata----tgagctcggcaacttagatgccacctt
gattctccagaaaccaaaactaagcccacacaaggaggctat---caaggccaatttgtc
tgccttacttggagccgatccctcygttgtgaacctaaaggcaaaaacccatgagaaggt
agatagtcttggagaaaacaggagtatcgcrgctcatacagtggtccttttgatgaaaaa
g
>PAFTOL004646
tcaccaaccagtcactccaagtcactgcctttccgggttggtcacgggttcgatcttcac
cggcttgagcctggctaccctttgattgttgggggcatcaatattcctcatgatagaggc
tgtgaggctcattctgatggtgatgtgttgcttcattgtgtggtggatgcta--------
--------ttttgggggctttagggcttccggatatagggcaaattttcccg--------
-----gataatgatcca-aagtggaagggtgcaccttcttctattttcatcaaggaagct
gtga---gactcatgcacgaggctggata----cgagctcggcaacttagatgccacctt
gattctccagaaaccaaaactaagcccacacaaggaggctat---caaggccaatttgtc
tgccttacttggagccgatccctccgttgtgaacctaaaggcaaaaacccatgagaaggt
agatagtcttggagaaaacaggagtatcgcrgctcatrcagtggtycttttgatgaaaaa
g
>PAFTOL004654
tcaccaaccactccctccaagtcgctgcctttccgggttggtcaygggttcgatcttcac
cggcttgagcctggctaccctttgattgttggsggcatcaacattcctcatgatagaggc
tgtgaggctcattctgatggtgatgtgytgcttcattgtgtggtggatgcca--------
--------ttttgggggctttagggcttcmggatatagggcaaattttcccg--------
-----gataatgatcca-aagtggaagggtgcaccttcttctgttttcatcaaggaagct
gtga---gactcatgcacgaggctggata----cgagctgggcaacttagatgccacctt
gattctccagaaaccaaaaataagcccacacaaggaggctat---caaggccaatttgts
tgccctacttggrgccgatccctcsgttgtgaacctraaggcaaaaacccatgagmaggt
agatagtcttggagaaaacaggagtatcgcggctcayacagtggtccttttgatgaaaaa
g
>PAFTOL004658
tcaccaaccactccctccaagtcgctgcctttccgggttggtcacgggttcgatcttcac
cggcttgagcctggctaccctttgattgttgggggcatcaacattcctcatgatagaggc
tgtgaggctcattctgatggtgatgtgttgcttcattgtgtggtggatgcta--------
--------ttttgggggctttagggcttccggatatagggcaaattttcccg--------
-----gataatgatcca-aaatggaagggtgcaccttcktctgttttcatcaaggaagct
gtga---gactcatgcacgaggctggata----ygagctgggcaacttagatgccacctt
gattctccagaaaccaaaaataagcccacacaaggaggctat---caaggccaatttgtc
tgccctacttggagccgatccctccgttgtgaacctaaaggcaaaaacccatgagaaggt
agatagtctyggagaaaacaggagyatmgcrgctcatacagtgctccttttgatgaaaaa
g
>PAFTOL004660
tcaccaaccactccctccaagtcgctgcctttccgggttggtcacgggttcgatcttcac
cggcttgagcctggttaccctttgattgttgggggcatcaacattcctcatgatagaggc
tgtgaggctcattctgatggtgatgtgttgcttcattgtgtggtggatgcta--------
--------ttttgggggctttagggcttccggatatagggcaaattttcccg--------
-----gataatgatcca-aaatggaagggtgcaccttcgtctgttttcatcaaggaagct
gtga---gactcatgcacgaggctggata----tgagctgggcaacttagatgccacctt
gattctccagaaaccaaaaataagcccacacaaggaggctat---caaggccaatttgtc
tgccctacttggagccgatccttccgttgtgaacctaaaggcaaaaacccatgagaaggt
agatagtctyggagaaaacaggagtatygcrgctcatacagtgctccttttgatgaaaaa
g
>PAFTOL004661
tcaccaaccactccctccaagtcgctgcctttccgggttggtcacgggttcgatctccac
cggcttgagcgtgggtaccctttgattattgggggcatcgatattcctcatgatagaggt
tgtgaggctcattctgatggtgatgtgctgcttcattgtgtggtggatgcta--------
--------ttytgggggctttagggcttccggatatagggcaaattttcccg--------
-----gataatgatcca-aagtggaarggtgctccttcttctgttttcatcaaggaagct
gtaa---gactaatgcatgaggctggata----tgaactcggcaacttagatgccacctt
aatactccaaaaaccgaaaataagcccacacaaggaggctat---taaggccaatttgtc
tgccctacttggagccgatccctccgttgtgaacctaaaggcaaaaacccacgagaaggt
agatagtcttggagaaaacaggagtattgcggctcatrcagtggtccttttgatgaaaaa
g
>PAFTOL004662
tcaccaaccactccctccaagtcgctgcctttccgggttggtcacgggttcgatcttcac
cggcttgagcctggctaccctttgattgttgggggcatcaacattcctcatgatagaggc
tgtgaggctcattctgatggtgatgtgttgcttcattgtgtggtggatgcta--------
--------ttttgggggctttagggcttccggatatagggcaaattttcccg--------
-----gataatgatccm-aagtggaagggtgcaccttcttctgttttcatcaaggaagct
gtga---gactcatgcacgaggctggata----cgagctgggcaacttagatgccacctt
gattctccagaaaccaaaaataagcccacacaaggaggctat---caaggccaatttgtc
tgcsctccttggagccgatccctccgttgtgaacctaaaggcaaaaacccatgagaaggt
wgatagtcttggagaaaacaggagtatygcrgctcatacagtgstcctcttgatgaaaaa
g
>PAFTOL004666
tcaccaaccactccctccaagtcgctgcccttccgggttggtcacgggttcgatcttcac
cggcttgagcctggctaccctttgattgttgggggcatcaacattcctcatgatagaggc
tgtgaggctcattctgatggtgatgtgttgcttcattgtgtggtggatgcta--------
--------ttttgggggctttagggcttccggatatagggcaaattttcccg--------
-----gataatgatcca-aagtggaagggtgcaccttcktctgttttcatcaaggaagct
gtga---gactcatgcacgaggctggata----ygagctcggcaacttagatgccacctt
gattctccagaaaccaaaactaagcccacacaaggaggctat---caaggccaatttgtc
tgccttacttggagccgatccctccgytgtgaacctaaaggcaaaaacccatgagaacgt
agatagtcttggagaaaacmggagtatcgcggctcatacagtggtccttttgatgaaaaa
g
>PAFTOL004667
tcaccaaccactccctccaagtcgctgcccttccgggttggtcacgggttcgatcttcac
cggcttgagcctggctaccctttgattgttgggggcatcaacattcctcatgatagaggc
tgtgaggctcattctgatggtgatgtgttgcttcattgtgtggtggatgcta--------
--------ttttgggggctttaggacttccggatatagggcaaattttcccc--------
-----gataatgatcca-aagtggaagggtgcaccttcttctgttttcatcaaggaagct
gtga---gactcatgcaygaggctggata----cgagctcggcaacttagatgccacctt
gattctccagaaaccaaaactaagcccacacaaggaggctat---carggccaatttgtc
tgccttacttggagccgatccctccgttgtgaacctraargcaaaaacccatgagaasgt
agatagtcttggagaaaacaggagyatygcrgctcatrcastggtycttttgatgaaaaa
g
>PAFTOL004668
---------------------tcgctgcctttccggrttggtcacgggttcgatcttcac
cggcttgagcctggctaccctttgattgttgggggcatcaayattcctcatgatagaggy
tgtgaggctcattctgatggtgatgtgttgcttcattgtgtggtggatgcta--------
--------ttttgggggctttagggcttccggatatagggcaaattttcccg--------
-----gataatgatcca-aagtggaagggtgcaccttcttctgttttcatcaaggaagct
gtga---gactcatgcatgaggctggata----cgagctcggcaacttagatgccacctt
gattctccagaaaccaaaactaagcccacacaaggaggctat---caaggccaatttgtc
tgccttacttggagccgatccstccgytgtgaacctaaaggcaaaaacccatgagaasgt
agatagtcttggagaaaacaggagtatcgcggctcatacagtggtccttttgatgaaaaa
g
>PAFTOL005035
---------------------tcactgcctttccgggttggtcacgggttcgatcttcac
cggcttgagcctggctaccctttgattgttgggggcatcaatattcctcatgatagaggc
tgtgaggctcattctgatggtgatgtgttgcttcattgtgtggtggatgcta--------
--------ttttgggggctttagggcttccggatatagggcaaattttcccg--------
-----gataatgatcca-aagtggaagggcgcaccttcttctgttttcatcaacgaagct
gtg---------------------------------------------------------
------------------------------------------------------------
------------------------------------------------------------
------------------------------------------------------------
-
>PAFTOL005043
tcatcaaccagtcactccaagtcgctgcctttccgggtgggtcacgggttcgatcttcac
cggcttgagcctggctrccctttgattgttgggggcatcaatattcctcatgatagaggc
tgtgaggctcattctgatggtgatgtgttgcttcattgtgtggtggatgcta--------
--------ttttgggggctttagggcttccggatatagggcaaattttcccg--------
-----gataatgatcca-aagtggaagggtgcaccttcttctgttttcatcaaggaagct
gtga---gactcatgcacgaggctggata----tgagctcggcaacttagatgccacctt
gattctccagaaaccaaaactaagcccacacaaggaggctat---caaggccaatttgtc
tgccttacttggagycgatccctccgttgtgaacstaaaggcaaaaacccaygagaaggt
agatagtcttggagaaaacaggagtatcgcggctcatacagtggtccttttgatgaaaaa
g
>PAFTOL005169
------------ccctccaagtcgctgcctttccgggttggtcacgggttcgatcttcac
cggcttgagcctggctaccctttgattgttgggggcatcaacattcctcatgatagaggc
tgtgaggctcattctgatggtgatgttttgcttcattgtgtggtggatgcta--------
--------ttttgggggctttagggcttccggatatagggcaaattttcccg--------
-----gataatgatcca-aagtggaagggtgcaccttcttctgttttcatcaaggaagct
gtg---------------------------------------------------------
------------------------------------------------------------
------------------------------------------------------------
------------------------------------------------------------
-
>PAFTOL008063
---------------------tcactgcctttccgggttggtcacgggttcgatcttcac
cggctcgagcctggctaccctttgattgttgggggcatcaatattcctcatgatagaggc
tgtgaggctcattctgatggtgatgtgttgcttcattgtgtggtggatgcta--------
--------ttttgggggctttagggctgccggatatagggcaaattttcccg--------
-----gataatgatcca-aagtggaagggtgcaccttcttcggttttcatcaaggaagct
gtga---gactcatgcatgaggctggata----cgagctcggcaacttagatgccacctt
gattctccagaaaccaaaactaagcccacacaaggaggctat---caaggccaatttgtc
tgccttacttggagcygatccctcygytgtgaacctraargcaaaaacccatgagaaggt
agatagtcttggagaaaacaggagyatygcrgctcatrcagtggtccttttgatgaaaaa
g
>PAFTOL008084
tcagcaaccactccctccaagtcgcttcctttccgggttggtcacgggttcgatctgcac
cggcttgagcctggctaccctttgattattgggggcatcgatattcctcataatagaggt
tgtgaggctcattctgatggtratgtgctgcttcattgtgtggtggatgcta--------
--------ttttgggggctctagggctgccggatataggacaaattttcccg--------
-----gataatgatcca-aagtggaagggtgctccttcttctgttttcatcaaggwagct
gtaa---gactaatgcatgaggctggata----tgaactcggcaacttagatgccacctt
aatactccaaaaaccgaaaataagcccacacaaggaggctat---taaggccaatttgtc
tgccctacttggagccgatccctccgtcgtgaacctaaaggcaaaaacccatgagaaggt
agatagtcttggagaaaacaggagtatcgcggctcatacagtggtccttttgatgaaaaa
g
>PAFTOL008421
tcaccagccactccctccaagtcgctgcctttccgggttggtcacgggttcgatcttcac
cggcttgagcctggctaccctttgatagtggggggcatcaacattcctcatgatagaggc
tgtgaggctcattctgatggtgatgtgttgcttcattgtgtggtggatgcta--------
--------ttttgggggctttagggcttccggatatagggcaaattttcccg--------
-----gataatgatcca-aagtggaagggtgcaccttcttctgttttcatcaaggaagct
gtga---gactcatgcatgaggctggata----cgagctgggcaacttagatgccacctt
gattctccagaaaccaaaaataagcccacacaaggaggctat---caaggccaatttgtc
tgccctccttggagcsgatccctccgttgtgaacctaaaggcaaaaacccatgagaaggt
agatagtcttggagaaaacaggagcatcgcggctcatrcagtgctccttttgatgaaaaa
g
>PAFTOL008422
tcaccaaccactccctccaagtcgctgcctttccgggtcggtcacgggttcgatcttcac
cggcttgagcctggctaccctttgattgttgggggcatcaacattcctcatgatagaggc
tgcgaggctcattctgatggtgatgtgttgcttcattgtgtggtggatgcta--------
--------ttttgggggctttagggcttccggatatagggcaaattttcccg--------
-----gataatgatcca-aagtggaagggtgcaccctcttctgttttcatcaaggaagct
gtga---gactcatgcacgaggctggata----cgagctgggcaacctagatgccacctt
gattctccagaaaccaaaaataagcccgcacaaggaggctat---caaggccaatttgtc
tgccctactcggagccgatccctcggttgtgaacctaaaggcaaaaacccatgagaaggt
agatagtcttggagaaaacaggagtatcgcggctcatacagtactccttttgatgaaa--
-
>PAFTOL008423
tcaccaaccactccctccaagtcgctgcctttccgggttggtcacgggttcgatcttcac
cggcttgagcctggctaccctttgattattgggggcatcaacattcctcatgatagaggc
tgtgaggctcattctgatggtgatgtgttgcttcattgtgtggtggatgcta--------
--------ttttgggggctttagggcttccggatatagggcaaattttcccg--------
-----gataatgatcca-aagtggaagggtgcaccttcttctgttttcatcaaggaagct
gtca---ggcttakgcacgargcaggata----ygagcttggcaakttagatgccacctt
aattctycaaaagccgraagttagcccacacraggaagctat---trargccaacttggc
tmccctgctyggagctgatccctctgytgtgaacctkaaagcaaaaacccatgagaatgt
agatagtctcggagaaaacaggagtattgcagctcatacagtggttcttttgatgaagaa
g
>PAFTOL009179
tcaccaaccactccttccaagtcgctgcctttccgggttggtcacgggttcgatcttcac
cggctcgagcctggctaccctttaattgttgggggcatcaacattcctcatgatagaggc
tgtgaggctcattctgatggtgatgtgttgcttcattgtgtggtggatgcta--------
--------ttttgggggctttagggcttccggatatagggcaaattttcccg--------
-----gataatgatcca-aagtggaagggtgcaccttcttctgttttcatcaaggaagct
gtga---gactcatgcacgaggctggata----cgagctcggcaacttagatgccacctt
gattctccagaaaccaaaactaagcccacacaaggaggctat---caaggccaatttgtc
tgccttacttggagcygatccctcygttgtgaacctraargcaaaaacccatgagaasgt
agatagtcttggagaaaacaggagyatygcrgctcatrcagtggtycytttgatgaaaaa
g
>PAFTOL009189
------------ccctccaagtcgctgcctttccggattggtcacgggttcgatcttcac
cggcttgagcctggctaccctttgattgttgggggcatcaatattcctcatgatagaggc
tgtgaggctcattctgatggtgatgtgttgcttcattgtgtggtggatgcta--------
--------ttttgggggctttagggcttccggatatagggcaaattttcccg--------
-----gataatgatcca-aagtggaagggtgcaccttcttctgttttcatcaaggaagct
gtga---gactcatgcwtgaggctggata----cgagctcggcaacttagatgccacctt
gattctccagaaaccaaaactaagcccacacaaggaggctat---caaggccaatttgtc
tgccttacttggagccgatccctccgttgtcaacctaaaggcaaaaacccatgagaaggt
agatagtcttggagaaaacaggagtatcgcggctcatacagtggtycttttgatgaaaaa
g
>PAFTOL009193
tcaccaaccactccctccaagtcgctgcctttccgggttggtcacgggttcgatcttcac
cggcttgagcctggctaccctttgattgttgggggcatcaacattcctcatgatagaggc
tgtgaggctcattctgawggtgatgtgttgcttcattgtgtggtggatgcca--------
--------ttttgggggctttagggcttccggatatagggcaaattttcccg--------
-----gataatgatcca-aagtggaagggtgcaccttcttctgttttcatcaaggaagct
gtga---gactcatgcacgaggcgggata----cgagctgggcaacttagatgccacctt
gattctccagaaaccaaaaataagcccacataaggaggctat---caaggccaatttgtc
tgccctccttggagccgatccctccgttgtgaacytaaaggcaaaaacccatgagaaggt
agacagtcttggrgaaaacaggagtatcgcggctcatacagtggtccttttgatgaaaaa
g
>PAFTOL009195
tcatcaaccagtcactccaagycgctgcctttccgggtgggtcacgggttcgatcttcac
cggcttgagcctggctaccctttgattgttgggggcatcaayattcctcatgatagaggc
tgtgaggctcattctgatggtgatgtgttgcttcattgtgtggyggatgcta--------
--------ttttgggggctttagggcttccggatatagggcaaattttcccg--------
-----gataatgatcca-aagtggaagggtgcaccttcttctgttttcatcaaggaagct
gtga---gactcatgcaygaggctggata----tgagctcggcaacttagatgccacctt
rattctccagaaaccaaaactaagcccacacaaggaggcyat---caaggccaatttgtc
tgccttacttggagccgatccctccgttgtgaacctaaaggcaaaaacccatgagaacgt
agatagtcttggagaaaacaggagtatcgcggctcatacagtggtccttttgatgaaaaa
g
>PAFTOL009197
---------------------tcactgcctttccgggttggtcacgggttcgatcttcac
cggcttgagcctggctaccctttgatcgttgggggcatcaatattcctcatgatagaggc
tgtgaggctcattctgatggtgatgtgttgcttcattgtgtggtggatgcta--------
--------ttttgggggctttagggcttccggatatagggcaaattttcccg--------
-----gataatgatcca-aagtggaagggtgcaccttcttctattttcatcaaggaagct
gtga---gactcatgcacgaggctggata----cgagctcggcaacttagatgccacctt
gattctccagaaaccaaaactaagcccacacaaggaggctat---caaggccaatttgtc
tgccttacttggagccgatccctccgttgtgaacctaaaggcaaaaacccatgagaaggt
agatagtctwggaraaaacaggagtatcgcggctcatacagtggtccttctgatgaaaaa
g
>PAFTOL009199
---------------------tcactgcctttccgggttggtcacgggttcgatcttcac
cggcttgagcctggctaccctttgatcgttgggggcatcaatattcctcatgatagaggc
tgtgaggctcattctgatggtgatgtgttgcttcattgtgtggtggatgcta--------
--------ttttgggggctttagggcttccggatatagggcaaattttcccg--------
-----gataatgatcca-aagtggaagggtgcaccttcttctattttcatcaaggaagct
gtga---gactcatgcacgaggctggata----cgagctcggcaacttagatgccacctt
gattctccagaaaccaaaactaagccctcacaaggaggctat---caaggccaatttgtc
tgccttacttggagcygatccctcygttgtgaacctraargcaaaaacccatgagaaggt
agatagtcttggagaaaacaggagyatygcrgctcatrcagtggtycttttgatgaaaaa
g
>PAFTOL009207
tcagcaaccactccctccaagtcgcttcctttccgggttggtcacgggttcgatctgcac
cggcttgagcctggctaccctttgattattgggggcatcgatattcctcatgatagaggt
tgtgaggctcattctgatggtgatgtgctgcttcattgtgtggtggatgcta--------
--------ttttgggggctttagggcttccggatatagggcaaattttcccg--------
-----gataatgatcca-aagtggaagggtgctccttcttctgttttcatcaasgaagct
gtaa---gactaatgcatgaggctggata----tgaactcggcaacttagatgccacctt
aatactccaaaaaccgaaaataagcccacacaaggaggctat---taaggccaatttgtc
tgccctacttggagccgatccctccgtcgtgaacctaaaggcaaaaacccatgagaaggt
agatagtcttggagaaaacaggagtatcgcggctcatacmgtggtccttttgatgaaaaa
g
>PAFTOL009215
---------------------tcactgcctttccgggttggtcacgggttcgatcttcac
cggcttgagcctggctaccctttgattgttgggggcatcaatattcctcatgatagaggc
tgtgaggctcattctgatggtgatgtgttgcttcattgtgtggtggatgcta--------
--------ttttgggggctttagggcttccggatatagggcaaattttcccg--------
-----gataatgatcca-aagtggaagggtgcaccttcttctattttcatcaaggaagct
gtga---gactcatgcacgaggctggata----tgatctcggcaacttagatgccacctt
gattctccagagaccaaaactaagcccacacaaggaggctat---caaggccaatttgtc
tgccttacttggagccgatccctccgttgtgaacctraargcaaaaacccatgagaaggy
agatagtctwggaraaaacaggagtatcgcggctcatacagtggtccttttgatgaaaaa
g
>PAFTOL009217
---------------------tcgctgcctttccgggttggtcacgggttcgatcttcac
cggcttgagcctggctaccctttgattgttgggggcatcaacattcctcatgatagaggc
tgtgaggctcattctgatggtgatgtgttgcttcattgtgtggtggatgcta--------
--------tcttgggggctttagggcttccggatatagggcaaattttcccg--------
-----gataatgatcca-aagtggaagggtgcaccttcttctgttttcatcaaggaagct
gtga---gactcatgcacgaggctggata----cgagctcggcaacttagatgccacctt
gattctccagaaaccaaaactaagcccacacaaggaggctat---caaggccaatttgtc
tgccttacttggagccgatccctccgctgtgaacctaaaggcaaaaacccatgagaaggt
agatagtcttggagaaaacaggagtattgcggctcatacagtggtccttttgatgaaaaa
g
>PAFTOL009219
---------------------tcactgcctttccgggttggtcacgggttcgatcttcac
cggcttgagcctggctaccctttgattgttgggggcatcaacattcctcatgatagaggc
tgtgaggctcattctgatggtgatgtgytgcttcattgtgtggtggatgcta--------
--------ttttgggggctttagggcttccggatatagggcaaattttcccg--------
-----gataatgatcca-aagtggaagggtgcaccttcttctgttttcatcaaggaagct
gtga---gactcatgcacgaggctggata----cgagctcggcaacttagatgccacctt
gattctccagaaaccaaaactaagcccrcacaaggaggctat---caaggccaatttgtc
tgccttacttggagccgatccctccgytgtgaacctaaaggcaaaaacccatgagaaggt
agatagtcttggagaaaacaggagtatcgcggctcatacagtggtccttytgatgaaaaa
g
>PAFTOL009221
------------ccctccaagtcgctgcctttccgggttggtcacgggttcgatcttcay
crgcttragccwggctacyctttgrttattgggggcatcagcattcctcatgatagaggc
tgtgaggctcattctgatggtgatgttttgcttcattgtgtggtggatgcta--------
--------ttttgggggctttagggcttccggatatagggcaaattttcccg--------
-----gataatgatcca-aagtggaagggtgcaccttcttctgttttcatcaaggaagct
gtga---gactcatgcacgaggctggata----cgagcttggcaacctagatgccacctt
gattctccagaaaccaaaaataagcccacacaaggaggctat---caaggccaatttgtc
tgccttacttggagccgatccctccgttgtgaacctaaaggcaaaaacccatgagaaggt
agatagtcttggagaaaacaggagtatcgcggctcatacagtggtccttttaatgaaaaa
g
>PAFTOL009225
tcatcaaccactccctccaagtcgctgcctttccgggttggtcacgggttcgatcttcac
mggctcgagcctggctaccctttgattgttgggggcrtcaatattcctcatgatagaggc
tgtgaggctcattctgatggtgatgtgttgcttcattgtgtggtggatgcta--------
--------ttttgggggctttagggcttccggatatagggcaaattttcccg--------
-----gataatgatcca-aagtggaagggtgcaccttcttctattttcatcaaggaagct
gtga---gactcatgcacgaggctggata----cgagctcggcaacttagatgccacctt
gattctccagaaaccaaaactaagcccacacaaggaggctat---caaggccaatttgtc
tgccttacttggagccgatccctccgttgtgaacctaaaggcraaaacccatgagaaggt
agatagtcttggrgaaaacaggagtatcgcggctcayacrgtggtccttttgatgaaaaa
g
>PAFTOL009227
---------------------tcgctgcctttccgggtgggtcacgggttcgatcttcac
cggcttgagcctggctaccctttgattgttgggggcatcaatattcctcatgatagaggc
tgtgaggctcattctgatggtgatgtgttgcttcattgtgtggtggatgcta--------
--------ttttgggggctttagggcttccggatatagggcaaattttcccg--------
-----gataatgatcca-aagtggaagggtgcaccttcttctgttttcatcaaggaagct
gtga---gactcatgcacgaggctggata----tgagctcggcaacttagatgccacttt
gattctccagaaaccaaaagtaagcccacacaaggaggccat---caaggccaatttgtc
tgccttacttggagccgatccctccgttgtgaacctaaaggcaaaaacccatgagaacgt
agatagtcttggagaaaacaggagtatcgcggctcatacagtggtccttttgatgaaaaa
g
>PAFTOL009233
tcaccaaccactccctccaagtcgctgcctttccgggttggtcacgggttcgatcttcac
cggcttgagcctggctaccctttgattgttgggggcatcracattcctcatgatagaggc
tgtgaggctcattctgatggtgatgtgttgcttcattgtgtggtggatgcta--------
--------ttttgggggctctagggcttccggatataggrcaacttttccca--------
-----gataatgatcca-cagtggaagggtgcaccttcttctgttttcatcaaggaagct
gtga---gactcatgcacraggctggmta----cgagctcggcaacttagatgccacctt
gattctgcagaaaccaaaaataagcccacacaaggaggctat---caaggccaatttatc
ttccttacttggagccgatccctccgtygtgaacctaaaggcaaaaacccatgagaaggt
agatagtctyggcgaraacagragcatcgccgcccatacagtggtccttttgatgaaaaa
g
>PAFTOL009235
tcaccaaccactccctccaagtcgctgcctttccgtgttggtcacgggttcgatctccac
cggcttgagcctggctaccctttgattgttgggggcatcgatattcctcatgacagaggt
tgtgaggctcattctgatggtgatgtgctgcttcattgtgtggtggatgcta--------
--------ttttgggggctttagggcttccagatatagggcaaattttcccg--------
-----gataatgatcca-aagtggaagggtgctccttcttctgttttcatcaaggaagct
gtra---gactaatgcatgaggctggata----tgaactcggcaacttagatgccacctt
aatactccaaaaaccaaaaataagcccacacaaagaggctat---taaggccaatttgtc
tgccctacttggagctgatccctccgtcgtgaacctaaaggcaaaaacccacgagaaggt
agatagtcttggagaaaacaggagtatcgcggctcatacagtggtccttttgatgaaaaa
g
>PAFTOL009241
tcaccaaccactccctccaagtcgctgcctttycgggttggtcacgggttcgatcttcac
cggctcgagcctggctaccctttgattgttgggggcatcaatattcctcatgatagaggc
tgtgaggctcattctgatggtgatgtgttgcttcattgtgtggtggatgcta--------
--------ttttgggggctttagggcttccggatatagggcaaattttcccg--------
-----gataatgatcca-aagtggaagggtgcaccttcttctrttttcatcaaggaagct
gtga---gactcatgcacgaggctggata----cgagctcggcaacttagatgccacctt
gattctccagaaaccaaaactaagcccacacaaggaggctat---caaggccaatttgtc
tgccttacttggagccgatccctccgttgtgaacctaaaggcaaaaacccatgagaaggt
agatagtcttggggaaaacaggagtatcgcggckcatacagtggtccttttgatgaaaaa
g
>PAFTOL009243
tcaccaaccactccctcgaagtcgttgcctttccgggttggtcacgggttcgatcttcac
cggcttgagcctggccaccctttgattgttgggggcatcaacattcctcatgatagaggc
tgtgaggctcattctgatggtgatgtgttgcttcattgtgtggtggatgcta--------
--------ttttgggggctttagggcttccggatatagggcaaattttcccg--------
-----gataatgatcca-aagtggaagggtgcaccttcttctgttttcatcaaggaagct
gtga---gactcatgcacgaggctggata----tgagctcggcaacttagatgctacctt
gatcctccagaaaccaaaaataagccmacacaaggaggctat---caaggccaatttgtc
tgccttacttggagccgatccctccgttgtgaacctgaaggcaaaaacccatgagaaggt
agatagtcttggagaaaacaggagtatcgcggctcatacrgtggtccttttgatgaaa--
-
>PAFTOL009245
------------ccctccaagtcgctgcctttccgggttggtcacgggttcgatcttcac
cggctcgagcctggctaccctttgattattgggggcatcaacattcctcatgatagaggc
tgtgaggctcattctgatggtgatgtgttgcttcattgtgtggtggatgcta--------
--------ttttgggggctttagggcttccggatatagggcaaattttcccg--------
-----gataatgatcca-aagtggaagggtgcaccttcttctgttttcatcaaggaagct
gtga---gactcatggacgaggctggata----tgagctcggcaacttagatgccacctt
gattctccagaaaccaaaaataagcccacacaaggaggctat---caaggccaatttgtc
tgccttacttggagccgatccctccgttgtgaacctaaaggcaaaaacccatgagaaggt
agatagtcttggagaaaacaggagtatcgcggctcatacagtggtccttttgatgaaaaa
g
>PAFTOL009247
------------------------------------------------------------
------------------------------------------------------------
------------------agcgatatgttgcttcattgtgtagtggatgcga--------
--------ttttgggggcattgrggytrccaratatagggmagawtttyccr--------
-----rattyggatcct-aagtggaagggtgcyccatcttctttcttcacaaacgaagct
gtga---gtctc------------------------------------------------
------------------------------------------------------------
------------------------------------------------------------
------------------------------------------------------------
-
>PAFTOL009249
------------------------------------------------------------
------------------------------------------------------------
------------------------------------------------------------
------------------------------------------------------------
------------------------------------------------------------
gtga---gactcatggacgaggctggata----tgagctcggcaacttagatgccacctt
gattctccagaaaccaaaaataagcccmcacaaggagrctat---caaggccaatttgtc
tgccttacttggagcygatccctccgttgtgaacctaaaggcaaaaacccatgagaaggt
agatagtcttggagaaaacaggagtatcgccgctcatacagtggtccttttgatgaaaaa
g
>PAFTOL009251
tcaccaaccactccctccaagtcgctgcctttccgggttggtcacgggttcgatcttcac
cggcttgagcctggctaccctttgattattgggggcatcaacattcctcatgatagaggc
tgtgaggctcattctgatggtgatgtgttgcttcattgtgtggtggatgcta--------
--------ttttgggggctttagggcttccggatatagggcaaattttcccg--------
-----gataatgatcca-aagtggaagggtgcaccttcttctgttttcatcaaggaagct
gtga---gactcatggacgaggctggata----tgagctcggcaacttagatgccacctt
gattctccagaaaccaaaaataagcccacacaaggaggccat---caaggccaatatgtc
tgccttacttggagccgatccctccgttgtgaacctaaaggcaaaaacccatgagaaggt
agatagtcttggagaaaacaggagtatcgcggctcatacagtggtccttttgatgaaaaa
g
>PAFTOL009253
tcaccaaccrctccctccaagtcgctgcctttccgtgttggtcacgggttcgatctccac
cggcttgagcctggctaccctttgattattgggggcatcgatattcctcatgatagaggt
tgtgaggctcattctgawggtgatgtgctgcttcattgtgtggtggatgcta--------
--------ttttgggggctttagggcttccagatatagggcaarttttcccg--------
-----gataatgatcca-aagtggaagggtgctccttcttctsttttcatcaaggaagct
gtaa---gactaatgcatgaggctggata----tgaactcggcaacttagatgccacctt
aatactccaaaaaccgaaastaagcccacacaaggaggctat---taaggccaatttgtc
tgccctacttggagcygatccctccgtcgtgaacctaaaggcaaaaacccacgagaaggt
agatagtcttggagaaaacaggagtrtcgcggctcatacagtgrtccttttgatgaaaaa
g
>PAFTOL009261
------------------------------------------------------------
------------------------------------------------------------
------------------ggtgatgtgttgcttcattgtgtggtggatgcta--------
--------ttttgggggctttagggcttccggatatagggcaaattttcccg--------
-----gataatgatcca-aaatggaagggtgcaccttcctctgttttcatcaaggaagct
gtg---------------------------------------------------------
------------------------------------------------------------
------------------------------------------------------------
------------------------------------------------------------
-
>PAFTOL009265
tcaccaaccactccctccaagtcgctgcctttccgggttggtcacgggttcgaccttcac
cggcttgagcctggccaccctttgattattgggggcatcaacattcctcatgatagaggc
tgtgaggctcattctgatggtgatgtgttgcttcattgtgtggtggatgcta--------
--------ttttgggggctttagggcttccggatatagggcaaattttcccg--------
-----gataatgatcca-aagtggaagggtgcaccttcttctgttttcatcaaggaagct
gtca---ggcttaggcacgaggcaggata----cgagcttggcaatttagatgtcacctt
aattcttcaaaagccgaaagttagcctgcacaaggaagctat---taaagccaacttggc
taccctgctcggagctgatccctctgctgtgaacctgaaagcaaaaacccatgagaaggt
agatrgtctyggagaaaacaggagtatygcrgctcatacrgtggtycttttgatgaagaa
g
>PAFTOL009269
tcaccaaccactccctccaagtcgctgcctttccggattggtcatgggttcgatctccac
cggcttgagcctggctaccctttgattattgggggcatcgatattcctcatgatagaggt
tgtgaggctcattctgatggtgatgtgctgcttcattgtgtggtggatgcta--------
--------ttttgggggctttagggcttccggatatagggcaaattttcccg--------
-----gataatgatcca-aagtggaagggtgctccttcttctgttttcatcaaggaagct
gtra---gactaatgcatgaggctggata----tgaactcggcaacttagatgccacctt
aatactccaaaaaccgaaaataagcccacacaaggaggctat---taaggccaatctgtc
tgccctacttggagccgatccctccatcgtgaacctaaaggcaaaaacccatgagaaggt
agatagtcttggagaaaacaggagcatcgcagctcatacagtggtccttttgatgaaaaa
g
>PAFTOL009271
---------------------tcgctgcctttccgggttggtcacgggttcgatcttcac
cggcttgagcctggctaccctttggttgttggaggcatcaacattcctcatgatagaggc
tgtgaggctcattctgatggtgatgtgttgcttcattgtgtggtggatgcta--------
--------ttttgggggctttagggcttccggatatagggcaaattttcccg--------
-----gataatgatcca-aagtgggagggtgcaccttcttctgttttcatcaaggaagct
gtga---gactcatgcacgaggctggata----cgagctgggcaacttagatgccacctt
gattctccagaaaccaaaaataagcccacacaaggaggctat---caaggccaatttgtc
agcccttcttggagccgatccctccgttgtgaacctraargcaaaaacccatgagaaggt
mgatagtcttggagaaaacaggagtatygcwgctcatacagtgctcctcttgatgaaaaa
g
>PAFTOL009279
tcaccaaccagtcactccaagtcgctgcctttccgggttggtcacgggttcgatcttcac
cggcttgagcctggctaccctttgattgttgggggcatcaacattcctcatgatagaggc
tgtgaggctcattctgatggtgatgtgttgcttcattgtgtggtggatgcta--------
--------ttttgggggctttaggccttccggatatagggcaaattttcccg--------
-----gataatgatcca-cagtggaagggtgcaccttcgtctgttttcatcaaggaagct
gtgaggtgactcatgcacgaggcwggata----cgagctyggcaayttagaygccacctt
gattctccagaaaccaaaactaagcccacacaaggaggctat---caaggccaatttgtc
tgccttacttggagccgatccctccgttgtgaacctaaaggcaaaaacccatgaraasgt
agatagtcttggagaaaacaggagtatcgcggctcatacagtggtccttttgatgaaaaa
g
>PAFTOL009281
---------------tccaagtcgctgcctttccgggttggtcacgggttcgatcttcac
cggcttgagcctggctatcctttgattattgggggcatcagcattcctcatgatagaggc
tgtgaggctcattctgatggtgatgttttgcttcattgtgtggtggatgcta--------
--------ttttgggggctttagggcttccggatatagggcaaattttcccg--------
-----gataatgatcca-aagtggaagggtgcaccttcttcagttttcatcagggaagct
gtg---------------------------------------------------------
------------------------------------------------------------
------------------------------------------------------------
------------------------------------------------------------
-
>PAFTOL009283
---------------------tcactgcctttccgggttggtcacgggttcgatcttcac
cggcttgagcctggctaccctttgattgttgggggcatcaatattcctcatgatagaggc
tgtgaggctcattctgatggtgatgtgttgcttcattgtgtggtggatgcta--------
--------ttttgggggctttagggcttccggatatagggcaaattttcccg--------
-----gataatgatcca-aagtggaagggtgcaccttcttctattttcatcaaggaagct
gtga---gactcatgcacgaggywggata----cgagctcggcaacttagatgccacctt
gattctccagaaaccaaaactaagcccacacaaggaggctat---caaggccaatttgtc
tgccttacttggrgccgatccctccgttgtgaacctaaagscaaaaacccatgagaacgt
agatagtcttggagaaaacaggagtatcgcggctcatacagtggtccttttgatgaaaaa
g
>PAFTOL009285
tcagcaaccactccctccaagtcgcttcctttccgggttggtcacgggttcgatctgcac
cggcttgagcctggctaccctttgattattgggggcatcgatattcctcatgatagaggt
tgtgaggctcattctgatggtgatgtgctgcttcattgtgtggtggatgcta--------
--------ttttgggggctgtagggcttccggatataggacaaattttcccg--------
-----gataatgatcca-aagtggaagggtgctccttcttctgttttcatcaaggaagct
gtaa---gactaatgcatgaggctggata----tgaactcggcaacttagatgccacctt
aatactccaaaaaccgaaaataagcccacacaaggaggctat---taaggccaatttgtc
tgccctacttggagccgatccctccgtcgtgaacctaaaggcaaaaacccatgagaaggt
agatagtcttggagaaaacaggagtatcgcggctcatacagtggtccttttgatgaaaaa
g
>PAFTOL009287
---------------------tcgctgcctttccgggtkggtcacgggttcgatcttcac
cggcttgagcctggctaccctttgattgttgggggcatcaatattcctcatgatagaggc
tgtgaggcgcattctgatggtgatgtgttgcttcattgtgtggtggatgcta--------
--------ttttgggggctttaggacttccggatatwgggcaaattttcccg--------
-----gataatgaycca-aagtggaagggtgcaccttcttctgttttcatcaaggaagct
gtga---gactcatgcacgaggctggata----cgarctcggcaacttagatgccacckt
gattctccagaaaccaaaactaagcccacacaaggaggccat---caaggccaatttgtc
tgccttacttggagccgatccctccgttgtgaacctaaaggcaaaaacccatgagaaggt
agayagtctyggagaaaacaggagtatcgcggctcatacagtggtccttttgatgaaaaa
g
>PAFTOL009291
---------actccctccaagtcgctgccttttcgggttggtcacgggttcgatcttcac
cggcttgagcctggctaccctttgattgttgggggcatcaatattcctcatgatagaggc
tgtgaggcgcattctgatggtgatgtgttgcttcattgtgtggtggatgcta--------
--------ttttgggggctttaggacttccggatatagggcaaattttcccg--------
-----gayaatgaccca-aagtggaagggtgcaccttcttctgttttcatcaaggaagct
gtga---gactcatgcacgaggctggata----cgaactcggcaacttagatgccacctt
gattctccagaaaccaaaactaagcccacacaaggaggctat---caaggccaatttgtc
tgccttacttggagccgatccctccgttgtgaacctaaaggcaaaaacccatgagaaggt
agatagycttggagaaaacaggagtatcgcggctcatacagtggtccttttgatgaaaaa
g
>PAFTOL009295
---------------------tcactgcctttccgggttggtcacgggttcgatcttcac
cggctygagcctggctaccctttgatygttgggggcatcaatattcctcatgatagaggc
tgtgaggctcattctgatggtgatgtgttgcttcattgtgtggtggatgcta--------
--------ttttgggagctttagggcttccggatatagggcaaattttcccg--------
-----gataatgatcca-aagtggaagggtgcaccttcttctgttttcatcaaggaagct
gtg---------------------------------------------------------
------------------------------------------------------------
------------------------------------------------------------
------------------------------------------------------------
-
>PAFTOL009299
tcaccgaccactccctccaagtcgctgcctttccgggttggtcacgggttcgatcttcac
cggcttgagcccggctaccctttgattattgggggcatcaacattmctcatgatagaggc
tgtgaggctcattctgatggtgatgtgttgcttcattgtgtggtggatgcka--------
--------ttttgggggctttagggcttccggatatagggcaaattttcccg--------
-----gataatgatcca-aagtggaagggtgcaccttcttctgttttcatcaaggaagct
gtga---gactcatggacgaggctggata----tgagctcggcaacttagatgccacctt
gattctccagaaaccaaaaataagcccacacaaggaggctat---caaggccaatatgtc
tgccttacttggagccgatccctccgttgtgaacctaaaggcaaaaacccatgagaaggt
agatagtcttggagaaaacaggagtattgcggctcatacagtggtccttttgatgaaaaa
g
>PAFTOL009301
tcaccaaccactccctccaagtcgctgcctttccgggttggtcacgggttcgatcttcac
cggcttgagcctggctaccctttgattattgggggcatcaacattcctcatgatagaggc
tgtgaggctcattctgatggtratgtgttgcttcattgtgtggtggatgcta--------
--------ttttgggggctttagggcttccggatatagggcaaattttcccg--------
-----gataatgatcca-aagtggaagggtgcaccttcttctgttttcatcaaggaagct
gtga---ggcttatacacgaggcaggata----ggagcttggcaattcagatgccacctt
aattcttcaaaagcccgaagttagcccacacaaggaagttat---taaggccaacttggc
tagccggctcggagctgatccctctgctgtgaacctgaaagcaaaaacccatgagcaagt
agatagtcccggagagaacgggagtattgcagctcatacagtggttcttttgatgaagaa
g
>PAFTOL009313
---tcgagcaccccctccaagtcgcttcctttccgsgtcggtcacgggttcgatcttcat
cgattggagcctggmtaccctttgattattggcggcatcaacattcctcatgatagaggc
tgtgaggctcactctgacggggatgtgttgcttcattgtgtggtggatgcaa--------
--------ttttgggggctctggggcttccagatatagggcagatattcccg--------
-----gacaatgatcca-aagtggaagggtgcaccttcttctgttttcatcaaggaagct
gtga---gactcatgcacgaggcaggata----cgagcttggcaacttagacgccacctt
rattcttcaraaaccaaaaataagcccacacaaggaggtaat---yaaggccaacttgtc
tgccctacttggagctgatccttctgttgtgaacctgaaagcgaaaacccatgagaaggt
agatagtctcggagaaaataggagtattgcagcacatacagtagtccttttgatgaaaaa
g
>PAFTOL009315
tctccaaccacacyctccaagttacttcctttcagggttggycacgggttcgatcttcac
cggcttgagcctggctaccctttgattattggtggcatcaacattcctcatgatagaggm
tgtgaggctcattctgatggtgatgtgttgcttcattgtgtggtggatgcaa--------
--------ttttgggggctttagggcttcctgatatagggcagattttccca--------
-----gataatgatcca-aagtggaagggtgcaccttcttctgtgttcatcaaggaagct
gtg---------------------------------------------------------
----ctccagaaaccaaaaataagcccacacaaggagactat---tagggccaacttgtc
agcactacttggmgctgatccttccgtggttaacctcaaggcaaaaacccatgagaaggt
mgacagtcttggagaaaacaggagtattgcagctcatacagtggtccttctgatgaaaaa
g
>PAFTOL009321
tctccaaccacaccctccaagtcacttcctttcagggttggtcacgggttcgatcttcac
cggctcgagcctggctaccctttgattattggtggcatcaacattccccacgataaaggc
tgtgaggctcattctgatggtgacgtgttgcttcattgtgtggtggatgcaa--------
--------ttttgggggctttagggcttcctgatatagggcagattttcccg--------
-----gataatgatcca-aagtggaagggtgcaccttcttctgtattcatcaaggaagct
gtga---gactcatggaggaggcaggata----tgagcttggcaacttagatgccaccct
aattctccaaaaaccaaaaataagcccacacaaggagactat---tagggacaacttgtc
agcactacttggagctgatccctccgtcgttaacctgaaggcaaaaacccatgagaaggt
cgacagtctaggagaaaacaggagtattgcagctcatacagtggtccttttgatgaaaaa
g
>SRR5137212
gcctccayaaccccttccaagttgctgcctttaaaggtcggtcasgggttcgatctccay
cggcttgagcyaggctaccctttgattatt---ggtatcaaaattcttcgtgataraggc
tgcraagctcactctgacagtaacgggctat-----------------------------
---------------------------------------gcatgaccttgtc--------
-----aattgcaatgca-g-----------------------------------------
gtga---ggctcatgcacgagtcaggata----cgagctgggaaatttagatgccacctt
aattcttcaaaagccaaaagttagcccacacaaggaagctat---taagaccaatttggc
tgccctgctcggagctgatccctctgttgtgaacctgaaagcaaaaacccatgagaaggt
agatagtctcggagaaaataggagtattgcagctcatacagtggttcttttgatgaagaa
g
>SRR7905849
tcaccaaccactccctccaagtcgctgccttttcgggttggtcacggattcgatcttcac
cggcttgagcctggytaccctttgattattgggggcatcaacattcctcatgatagaggc
tgtgaggctcattctgatggtgatgtgttgcttcattgtgtrgtggatgcka--------
--------ttttgggggctttagggcttccggatatagggcaaattttcccg--------
-----gataatgatcca-aagtggaagggtgcaccttcttctgttttcatcaaggaagct
gtaa---gactaatgcacgaggctggata----cgaactcggcaacttagatgccacctt
aattctccaaaaaccgaaaataagcccacacaaggagacaat---taaggccaacttgtc
tgccctactgggagctgatccttccgttgtgaacctgaaagcgaaaacccatgagaaggt
agacagtcttggagaaaacaggagtatcgcggctcatactgtggtccttttgatgaaaaa
g
>SRR7905861
tcaccaaccactccctccaagtcgctgcctttccgggttggtcacgggttcgatcttcac
cggcttgagcctggctaccctttgattattgggggcatcaacattcctcatgatagaggc
tgtgaggcacattctgatggtgatgtgttgcttcattgtgtggtggatgcta--------
--------ttttgggggctttagggcttccggatatagggcaaattttcccg--------
-----gataatgatcca-awgtggaagggtgcaccttcttctgttttcatcaaggaagct
gtga---gactcatggatgaggctggata----tgagcttggcaacttagatgccacctt
gattctccagaaaccaaaaataagcccacacaaggaggctat---caaggccaatttgtc
tgccttacttggagccgatccctccgttgtgaacctaaaggcaaaaacccatgagaaggt
agatagtcttggagaaaacaggagtatcgcggcacatacagtggtccttttgatgaaaaa
g
>SRR7905862
tcaccaaccactcsctccaagtckctgcctttccgggttggtcaygggttcgatctccac
cggcttgagcmtgggtaccctttgattattgggggcatcgatattcctcatgatagaggt
tgtgaggctcattctgatggtgatgtgctgcttcattgtgtggtggatgcta--------
--------ttttgggggctttagggcttccggatatagggcaaattttcccg--------
-----gataatgatcca-aagtggaagggtgctcsttcttctgttttcatcaaggaagct
gtaa---gactaatgcatgaggctggata----tgarcttggcaacttagatgccacctt
aatactccaaaaaccgaaaataagcccacacaaggaggctat---taaggccaatttgtc
tgccctacttggagccgatccctccgttgtgaacctaaaggcaaaaacccacgagaaggt
agatagtcttggagaaaacaggagt-----------------------------------
-
>SRR8327214
tcaccaaccactccctccaagtcgctgcctttccgggttggtcacgggttcgatcttcac
cggcttgagcctggctaccctttgattattgggggcatcaacattcctcatgatagaggc
tgtgaggctcattctgatggtgatgtgttgcttcattgtgtggtggatgcta--------
--------ttttgggggctttagggcttccggatataggtcaaattttcccg--------
-----gataatgatcca-aagtggaagggtgcaccttcttctgttttcatcaaggaagct
gtga---gactcatggacgaggctggata----tgagctcggcaacttagatgccacctt
gattctccagaaaccaaaaataagcccacacaaggaggctat---caaggccaatttgtc
tgccttacttggagccgatccctccgttgtgaacctaaaggcaaaaacccatgagaaggt
agatagtcttggagaaaacaggagtatcgcggctcatacagtggtccttttgatgaaaaa
g
