# Supplementary material for: Phylogenomics and classification of Cactaceae based on hundreds of nuclear genes
Source: Plant Syst Evol. 2025 Aug 11;311(5):28. doi: 10.1007/s00606-025-01948-z (PMC12339657; doi:10.1007/s00606-025-01948-z)
Supplement: Supplementary file 4 — Online Resource 4: Containing alignments and RAxML gene trees for all included loci and all phylogenetic datasets (ZIP 10372 KB) [file 606_2025_1948_MOESM4_ESM.zip › de Vos et al_ESM_4/ESM_data_alignments/QCP/6383_consensus.mafft.fasta]

>PAFTOL004547
------------------------------------------------------------
------------------------------------------------------------
------------------------------------------------------------
------------------------------------------------------------
------------------------------------------------------------
------------------------------------------------------------
------------------------------------------------------------
------------------------------------------------------------
------------------------------------------------------------
------------------------------------------------------------
------------------------------------------------------------
tgggttcctatcaaaggcaatgattggtactggattcgccagcatataaaagttggtatg
cacgttattgttgagattctg---------------------------------------
------------------------------------------------------------
------------------------------------------------------------
------------------------------------------------------------
------------cagctgtggcagattcacgttgctgagcaaacgatcttggatgacatg
gaggctaaccctgataaatataaaggcaagaaattgtcagagctgactgatgaagaagag
ttcgatgaggaaactagcgtggaatacaccaagacytattacaagaactcgctaataccg
aaagtgatcttgaaaacaagtgtcaaa--gaactcgacctggaggctgcttttgctgagc
gccag-------------------------------------------------------
--------------------------------------------------
>PAFTOL004551
------------------------------------------------------------
---------------------------------------------------------gat
gagtactattctaagcagtttgagattcaaggtgagatattggaacctttggagacgatt
tgggatgggcctttgcttgtccgccacgtggcgcccagggattggcctcctcgcgggtgg
gaa--gttgataggggtgagttggagtttataagggaagggcataaaatgatggctgaaa
gggttcctgttgaggagctggataaggttaggagggaggaagaaggaatgagtttggata
gg---------------------tataaggtg---------------------tttctca
agcagtatcaagagtgggtcgagcataacaaggatagactagaggaagaatctta---ca
agtatgatcaagattatcayccaggtaggcggaaacgaggcaaggattatcaggagggaa
tgta-------tgaactaccattctattatcctggacaagt-------------------
-----------------------------------------------------------a
------------------------------------------------------------
------------------------------------------------------------
------------------------------------------------------------
---------------------------------cattttcagcgtgactgtagaagacct
cctcttcctaggaaggacctgggaattaaagtggaagaagagcctttgttgtctaatcac
ccttatgttgataagctgtggcagattcatgttgctgagcaaacgatcttggatgacgtg
gaggctaaccctgataaatataaaggcaagaaattgtcagagctgactgatgaagaagag
ttcgatgaggaaaatagcgtggaatacactaaaacttattacaagcgctcactaatacca
aaagtgatcttgaaaacaagtgtcaaa--gaactcgacttggaggctgcttttgctgaac
gtcagtaccacaataagctccgaaaggaagcagaagaaagaggagaggagtacaaaatta
gcaagcttagaagaaacatagaaatggatgagtatgatttcatccactgg
>PAFTOL004552
------------------------------------------------------------
---------------------------------------------------------gat
gaattcattgctaagcagtttgaaattaaaggtgagatcttggagcctttagagacgatt
tgggatgggcctttgcttgttcgccacgtggcgcccagggattggccccctcgtggttgg
gag--gttgataggggtgagttggagtttataagggaagggcataaaatgatggctgaaa
gggttcctgttgaggagctggataaggttaggagggaggaagaaggaatgagtttggata
ga---------------------tatagggtg---------------------tttctca
agcagtatcaagagtgggttgagcataacaaggataaactagagcaagaatctta---ca
agtatgatcaagattatcatccaggtaggcggaaacgaggcaaggattatcaggagggaa
tgta-------tgaactaccattctattatcctggacaagt-------------------
-----------------------------------------------------------a
tgggttcctattaaaggcaatgattggtactggattcgccagcatataaaagttggtatg
cacgttattgttgagattctg---------------------------------------
------------------------------------------------------------
------------------------------------------------------------
------------------------------------------------------------
------------------------------------------------------------
------------------------------------------------------------
------------------------------------------------------------
------------------------------------------------------------
------------------------------------------------------------
--------------------------------------------------
>PAFTOL004553
------------------------------------------------------------
---------------------------------------------------------gat
gaattctatgctaagcagtttgaaatcagaggtgagatcttggagcctttagagacgatt
tgggatgggcctttgcttgttcgccacgtggcgcccagggattggccccctcgtggttgg
gag--gttgataggggtgagttggagtttataagggaagggcataaaatgatggctgaaa
gggttcctgttgaggagctggataaggttaggagagaggaagaaggaatgagtttggata
gg---------------------tatagggtg---------------------tttctca
agcagtatcaggagtgggttgagcataacaaggataaactagaggaagaatctta---ca
agtatgatcaagattatcatccaggtaggcggaaacgaggcaaggattatcaggagggaa
tgta-------tgaactaccattctattatcctggacaaat-atgctatggtaaggttac
gacgctgcatttatatcaaggggcatttgtcgacattgga-----ggagtacatgaagga
tgggttcctatcaaaggcaatgattggtactggattcgccagcatataaaagttggtatg
cacgttattgttgagattctg---------------------------------------
------------------------------------------------------------
---------------------------------cattttcagcgtgactgcagaagacct
cctcttcctaggaaggatctgggaattaaagtagaagaagagcctttgttgtctaatcac
ccttatgttgacaagctgtggcagattcatgttgctgagcaaacgatcttggatgacatg
gaggctaaccctgataaatataaaggcaagaaattgtcagagctgaccgatgaagaagag
ttcgatgaggaaaatagcgtggaatacaccaagacttattacaagaactcgctaataccg
aaagtgatcttgaaaacaagtgtcaaa--gaactcgacctggaggctgcttttgctgagc
gccagtaccacaataaacttcgaaaggaagcagaagaaataggagaggattacaaaatta
gcaagcttaggagaaacatagaaatggatgagtatgatttcatccactgg
>PAFTOL004554
------------------------------------------------------------
------------------------------------------------------------
------------------------------------------------------------
------------------------------------------------------------
------------------------------------------------------------
------------------------------------------------------------
------------------------------------------------------------
--------------------------------gataaactggagcaagaatctta---ca
agtatgatcaagattatcatccaggtaggcggaaacgaggcaaggattatcaggagggaa
tgta-------tgaactaccattctattatcctggacaagt-------------------
-----------------------------------------------------------a
tgggttcctattaaaggcaatgattggtactggattcgccagcatataaaagttggtatg
cacgttattgttgagattctg---------------------------------------
------------------------------------------------------------
---------------------------------cattttcagcgcgactgcagaagacct
cctcttcctaggaaggatccgggaattaaagtagaagaagagcctttgttgtctaatcat
ccttatgttgacaagctatggcagattcatgttgctgagcaaacgatcttggatgacatg
gaggctaaccctgataaatataarggcaagaaattgtcagagctgagtgatgaagaagag
ttcgatgaggaaaatagcgtggaatacactaagacttattacaagaactcactaataccg
aaagtgatcttgaaaacaagtgtcaaa--gaacttgacctggaggctgcttttgctgagc
gccagtaccacaataagcttcgaaaggaagcggaagaaataggagaggattacaaaatta
gcaagcttaggagaaacatggaaatggatgagtatgatttcgtccactgg
>PAFTOL004555
------------------------------------------------------------
---------------------------------------------------------gat
gaattctatgctaagcagtttgaaatcagaggtgagatcttggagcctttagagacgact
tgggatgggccttcgcttgttcgccacgtggcgcccagggat------------------
------------------------------------------------------------
------------------------------------------------------------
------------------------------------------------------------
------------------------------------------------------------
------------------------------------------------------------
------------------------------------cagat-atgctatggtaagattac
gacgctgcacttatatcaaggggcatttgttgacattgga-----ggagtatatgaagga
tgggttcctatcaaaggcaatgattggtactggattcgccagcatataaaagttggtatg
catgttattgttgagattctg---------------------------------------
------------------------------------------------------------
---------------------------------cattttcagcgtgactgcagaagacct
cctcttcctaggaaggatctgggaattaaagtagaagaagagcctttgttgtctaatcac
ccttatgttgaaaagctgtggcagattcatgttgctgagcaaacgatcttggatgacatg
gaggctaaccctgataaatataaaggcaagaaattgtcagagctgactgatgaagaagag
ttcgatgaggaaaatagcgtggaatacaccaagacttattacaagaactcgctaataccg
aaagtgatcttgaaaacaagtgtcaaa--gaacttgacctggaagctgcttttgctgagc
gccagtaccacaataaacttcgaaaggaagcagaagaaataggagaggattacaaaatta
gcaagcttaggagaaacatagaaatggatgagtacgatttcatccactgg
>PAFTOL004556
------------------------------------------------------------
------------------------------------------------------------
------------------------------------------------------------
------------------------------------------------------------
------------------------------------------------------------
------------------------------------------------------------
------------------------------------------------------------
------------------------------------------------------------
------------------------------------------------------------
------------------------------------------------------------
------------------------------------------------atccatttcaga
tgggttcctatcaaaggcaatgattggtactggattcgccagcatataaaagttggtatg
cacgttattgttgagattctg---------------------------------------
------------------------------------------------------------
---------------------------------cattttcagcgtgactgcagaagacct
cctcttcctagggaggatctgggaattaaagtagaagaagagcctttgttgtctaatcac
ccttatgttgacaagctgtggcagattcatgttgctgagcaaacgatcttggatgacatg
gargctaaccctgataaatataaaggcaagaaattrtctgagctgacygatgaagaagag
ttcgatgaggaraatagcgtggaatacaccaagacttattacaagaactcgctaataccg
aaagtgatcttgaaaacaagtgtcaaa--gaacttgacctggaggctgcttttgctgagc
gccagtaccacaataagcttcgaaaggaagcagaagaaataggagaggattacaaaatta
gcaagcttaggagaaacatagaaatggatgagtatgatttcatccactgg
>PAFTOL004560
------------------------------------------------------------
------------------------------------------------------------
------------------------------------------------------------
------------------------------------------------------------
------------------------------------------------------------
------------------------------------------------------------
------------------------------------------------------------
-----------------------------------------------------------c
agtatgatcaagattatcatccaggtaggcggaaacgaggcaaggattatcaggagggaa
tgta-------tgaactaccgttctattatcctggacaagtaacattttaccagatgtgt
gctattacattaatggctaatttc-tccatatttacacgt-----acaatctgcttcaga
tgggttcctattaaaggcaatgattggtactggattcgccagcatataaaagttggtatg
cacgttattgttgagattctg---------------------------------------
------------------------------------------------------------
---------------------------------cattttcagcgcgactgcagaagacct
ccccttcctaggaaggatccgggaattaaagtagaagaagagcctttgttgtctaatcac
ccttatgttgacaagctatggcagattcatgttgctgagcaaacgatcttggatgacatg
gaggctaaccctgataaatataaaggcaagaaattgtcagagctgagtgatgaagaagag
tttgatgaggaaaatagcgtggaatacactaagacttattacaagaactcgctaataccg
aaagtgatcttgaaaacaagtgtcaaa--gaacttgacctggaggctgcttttgctgagc
gccagcaccacaataagcttcgcaaggaagcagaagaaataggagaggattacaaaatta
gcaagcttaggagaaacatggaaatggatgagtatgatttcgtccactgg
>PAFTOL004561
------------------------------------------------------------
---------------------------------------------------------gat
gagtactatgctaagcagtttgagattcaaggtgagatattggaacctttggagacgatt
tgggatgggcctttgcttgtccgccacgtggcgccccgggattggcctcctcgtgggtgg
gaa--gttgataggggtgagttggagtttataagggaagggcataaaatgatggctgaaa
gggttcctgttgaggagctggataaggttaggagggaggaagaaggaatgagtttggata
gg---------------------tataaggtg---------------------tttctca
agcagtatcaagagtgggtcgagcataacaaggatagactagaggaagaatctta---ca
agtatgatcaagattatcatccaggtaggcggaaacgaggcaaggattatcaggagggaa
tgta-------tgaactaccattctattatcctggacaatc------actgttataccag
atgtctgctatttcatcaatggctagtttctgcatttttacatttacaatctctttcaga
tgggttcctatcaaaagcaatgattggtactggattcgccagcatataaaagttggtatg
cacgttattgttgagattctggctaagagagatccttaccgctttcgatttcctctggaa
ttgcgttttgtggacccaaacatagaccatctgatatttaataggtttgactatcctcca
atatttcaccgtgatgatgatactaatcctgatgaattgcgtcgtgactgcagaagacct
cctcttcctaggaaggacctgggaattaaagtggaagaagagcctttgttgtctaatcac
ccttatgttgaaaagctgtggcagattcatgttgctgagcaaacgatcttggatgacgtg
gaggctaaccctgataaatataaaggcaagaaattgtcagagctgactgatgaagaagag
ttcgacgaggaaaatagcgtggaatacactaaaacttattacaagcgctcactaatacca
aaagtgatcttgaaaacaagtgtcaca--gaactcgacttggaggctgcttttgctgaac
gtcagtaccacaataagctccgaaaagaagcagaagaaagaggagaggagtacaaaatta
ccaagcttagaagaaacatagaaatggatgagtatgatttcatccactgg
>PAFTOL004562
------------------------------------------------------------
---------------------------------------------------------gat
gaattcattgctaagcagtttgaaattaaaggtgaaatcttggagcctttagagacgatt
tgggatgggcctttgctggttcgccacgtggcgcccagggattggccccctcgtggttgg
gag--gttcataggggtgagttggagtttataagggaagggcataaaatgatggctgaaa
gggttcctgttgaggagctggataaggttaggagggatgaagaaggaaggattttggata
ga---------------------tataggggg---------------------tttctca
agcagtataaatagtgggttgagcataacaaggataaactagaggaagaatctta---ca
agtatgatcaagattatcatcccggtaggcggaaacgaggcaaggattatcaggagggaa
tgta-------tgaactaccgttctattatcctggacaaat-atgctatggtaaggttac
aacgctgcacttgtatcaaggggcatttgtcgacattgga-----ggagtacatgaagga
tgggttcctattaaaggcaatgattggtactggattcgccagcatataaaagttggtatg
cacgttattgttgaggttctggctaagagagatccttaccggtttcgatttcctctggaa
ttgcgttttgttgacccaaatatagatcatctaatctagttggcaattatatttaccttg
aaagatctccaggaagatttgatttaaactcttcattttcagcgcgactgcagaagacct
cctcttcctaggaaggatccgggaattaaagtagaagaagagcctttgttgtctaatcac
ccttatgttgacaagctatggcagattcatgttgctgagcaaacgatcttggatgacatg
gaggctaaccctgataaatataaaggcaagaaattgtcagagctgaatgacgaagaagag
ttcgacgaggaaaatagcgtggaatacactaagacttattacaagaactcactaataccg
aaagtgatcttgaaaacaagtgtcaaa--gaacttgacctggaggctgcttttgctgagc
gccagtaccacaataagcttcgaaaggaagcggaagaaataggagaggattacaaaatta
gcaagcttaggagaaacatggaaatggatgagtatgacttcgtccactgg
>PAFTOL004563
------------------------------------------------------------
------------------------------------------------------------
------------------------------------------------------------
------------------------------------------------------------
------------------------------------------------------------
------------------------------------------------------------
------------------------------------------------------------
-----------------------------------------------------------c
agtatgatcaagattatcatccaggtaggcggaaacgaggcaaggattatcaggagggaa
tgta-------tgaactaccattctattatcctggacaagt-------------------
------------------------------------------------------------
------------------------------------------------------------
------------------------------------------------------------
------------------------------------------------------------
------------------------------------------------------------
------------------------------------------------------------
-----------acagctgtggcagattcatgttgctgagcaaacgatcttggatgacatg
gaggctaaccctgataaatataaaggcaagaaattgtcagagctgactgatgaagaagag
ttcaatgaggaaaatagcgtggaatacaccaagacttattacaagaactcgctaatacca
aaagtgatcttgaaaaccagtgtcaaa--gaacttgacctggaggctgcttttgctgagc
gccagtaccacaataagcttcgaaaggaagcagaagaaataggagagaattacaaaatta
gcaagcttaggagaaacatagaaatggatgagtatgatttcatccactgg
>PAFTOL004564
------------------------------------------------------------
---------------------------------------------------------gat
gagtactatgctaagcagtttgagattcaaggtgagatattggaacctttggagacgatt
tgggatgggcctttgcttgtccgccacgtggcgccccgggattggcctcctcgcgggtgg
gaa--gttgataggggtgagttggagtttataagggaagggcataaaatgatggctgaaa
gggttcctgttgaggagctggataaggttaggagggaggaagaaggaatgagtttggata
gg---------------------tataaggtg---------------------tttctca
agcagtatcatga-----------------------------------------------
------------------------------------------------------------
------------------------------------------------------------
-----------------------------------------------------------a
tgggttcctatcaaaagcaatgattggtactggattcgccagcatataaaagttggtatg
cacgttattgttgagattctggctaagagagatccttaccgctttcgatttcctctggaa
ttgcgttttgtggacccaaacatagaccatctgatatttaataggtttgactatcctcca
atatttcaccg-------------------------------------------------
------------------------------------------------------------
------------------------------------------------------------
------------------------------------------------------------
------------------------------------------------------------
----------------------------------tgatgacgatactaatcctgatgaat
tgcagtaccacaataagctccgaaaggaagcagaagaaagaggagaggagtacaaaatta
gcaagcttagaagaaacatagaaatggatgagtatgatttcatccactgg
>PAFTOL004565
------------------------------------------------------------
------------------------------------------------------------
------------------------------------------------------------
------------------------------------------------------------
------------------------------------------------------------
------------------------------------------------------------
------------------------------------------------------------
------------------------------------------------------------
------------------------------------------------------------
------------------------------------------------------------
------------------------------------------------------------
------------------------------------------------------------
------------------------------------------------------------
------------------------------------------------------------
------------------------------------------------------------
------------------------------------------------------------
------------cagctgtggcagattcatgttgctgagcaaacgatcttggatgacatg
gaggctaatcctgataaatacgaaggcaagaaattgtcagagctgactgatgaagaagag
ttcgatgaggaaaatagcgtggaatacaccaagacttattacaaggactcactaataccg
aaagtgatcttgaaaacaagtgtcaaa--gaacttgacctggaggctgcttttgctgagc
gccagtaccacaataagcttcgaaaggaagcagaagaaagaggagaggattacgaaatta
gcaagcttaggagaaacatagaaatggatgagtatgatttcatccactgg
>PAFTOL004566
------------------------------------------------------------
------------------------------------------------------------
------------------------------------------------------------
------------------------------------------------------------
------------------------------------------------------------
------------------------------------------------------------
------------------------------------------------------------
-----------------------------------agactagaggaagaatctta---ca
agtatgatcaagattatcatccaggtaggcggaaacgaggcaaggattatcaggagggaa
tgta-------tgaactaccattctattatcctggacaagt-------------------
-----------------------------------------------------------a
tgggttcctatcaaaagcaatgattggtactggattcgccagcatataaaagttggtatg
catgttattgttgagattctg---------------------------------------
------------------------------------------------------------
---------------------------------cattttcagcgtgactgcagaagacct
cctcttcctaggaaggacctgggaattaaagtggaagaagagcctttgttgtctaatcac
ccttatgttgataagctgtggcagattcatgttgctgagcaaacgatcttggatgacgtg
gaggctaaccctgataaatataaaggcaagaaattgtcagagctgactgatgaagaagag
ttcgatgaggaaaatagcgtggaatacactaaaacttattayaagcgctcactaatacca
aaagtgatcttgaaaacaagtgtcaaa--gaactcgacttggaggctgcytttgctgaac
gtcagtaccacaataagctcsgaaaggaagcagaagaacgaggagaggagtacaaaatta
gcaagcttagaagaaacatagaaatggatgagtatgatttcatccattgg
>PAFTOL004567
------------------------------------------------------------
---------------------------------------------------------gat
gaattcattgctaagcagtttgaaattaaaggtgagatcttggagcctttagagacgatt
tgggatgggcctttgcttgttcgccacgtggcgcccagggattggccccctcgtggttgg
gag--gttgataggggtgagttggagtttataagggaagcgcataaaatgatggctgaaa
gggttcctcttgaggagctggataaggctacgagggagaaagaaggaatgagtttggata
ga---------------------tatagggtg---------------------tttctca
agcaggatcaagagtgggttgagcataacaaggataaactagaggaagaatctta---ca
agtatgatcaagattatcatccaggtaggcggaaacgaggcaaggattatcaggagggaa
tgta-------tgaactgccattctattatcctggacaaat-atgctatggtaaggttac
gatgctgcacttgtatcaaggggcatttgtcgatattgga-----ggagtacatgaarga
tgggttcctatcaaaggcaatgattggtactggattcgccagcatataaaagttggtatg
cacgttcttgttgagattctggctaagagagatccttaccggtttcgatttcctctggaa
ttgcgttttgttgacccaaacatagatcatctactattcaagaggtttgactatcctcca
atatttcatcgtgatgacgatactaatcctgatgaattgcgccgtgactgcagaaggcct
cctgttcctaggaaggatctcgggattaaagtagaagaagagcctttgttgtctaatcac
ccttatgttgacaagctgtggcagattcatgttgctgagcaaacgatcttggatgacatg
gaggctaatcctgataaatatgaaggcaagaaattgtcagagctgactgatgaagaagag
ttcgatgaggaaaatagcgtggaatacaccaagacttattacaagaactcgctaataccg
aaagtgatcttgaaaaccagtgtcaaa--gaacttgacctggaggctgcttttgctgagc
gccagtaccacaataagcttcgaaaggaagcagaagaaataggagaggaatacaaagttg
gcaagctgaggagacacagagaaatggatgagtatgatttcatccattgg
>PAFTOL004568
------------------------------------------------------------
---------------------------------------------------------gat
gaattctttgctaagcagtgtgaaattaaaggtgagatcttggagcctttagagacgatt
tgggatgggcctttgcttgttcgccacgtggcgcccagggattggcctcctcgtggttgg
gag--gttgataggggtgagttggagtttataagggaagggcataaaatgatggctgaaa
gggttcctcttgaggagctggataaggttaggagggaggaaggaggattgagtttggata
ga---------------------tatagggtg---------------------tttctca
agcagtatcaagagtgggttgagcataacagggataaactagaggaagaatctta---ca
agtatgatcaagattatcatccaggtaggcggaaacgaggcaaggattatcaggagggaa
tgta-------tgaactaccattctattatcctggacaaat-atgctayggtagggttac
gatgctgcacttgtatcaaggggcatttgtcgacattgga-----ggagtacatgaagga
tgggttcctatcaaaggcaatgattggtactggattcgccagcatataaaagttggtatg
cacgttattgttgagattctg---------------------------------------
------------------------------------------------------------
---------------------------------cattttcagcgtgactgcagaagacct
cctgttcctaggaaggatcccgggattaaagtagaagaagagcctttgttgtctaatcac
ccttatgttgacaagctgtggcagattcatgttgctgagcaaacgatcttggatgacatg
gaggctaaccctgataaatataaaggcaagaaattgtcaragctgactgatgaagaagag
tttgatgaggaaaatagcgtggaatacaccaagacttattacaagaactcgctaataccg
aaagtgatcttgaaaacaagtgtcaaa--gaacttgacctggaggctgcttttgctgagc
gccagtaccacaataagcttcgaaasgaagcagaagaaagaggagaggwatacaaaattg
gcaagctgaggagacacatagaaatggatgastatgatttcatccattgg
>PAFTOL004571
------------------------------------------------------------
---------------------------------------------------------gat
gagtactatgctaagcagtttgagattcaaggtgagatattggaacctttggagacgatt
tgggacgggcctttgcttgtccgccacgtggcgccccgggattggcctcctcgcgggtgg
gaa--gttgataggggtgagttggagtttataagggaagggcataaaatgatggctgaaa
gggttcctgttgaggagctggataaggttaggagggaggaagaaggaatgagtttggata
gg---------------------tataaggtg---------------------tttctca
agcagtatcaagagtgggtcgagcataacaaggatagactagaggaagaatctta---cm
agtatgatcaagattatcatccaggtaggcggaaacgaggcaaggattatcaggagggaa
tgta-------tgaactaccattctattatcctggacaaat-ctgttatggtaaggttac
tacgctgcacttgtatcaaggggcatttgtcgacattgga-----ggggtgcatgaagga
tgggttcctatcaaaagcaatgattggtactggattcgccagcatataaaagttggtatg
cacgttattgttgagattctggctaaragagatccttaccgctttcgattycctctggaa
ttgcgttttgtggacccaaacatagaccatctgatatttaagaggtttgactatcctcca
atatttcaccgtgatgacgatactaatcctgatgaattgcgtc-----------------
------------------------------------------------------------
-------------agctgtggcagattcatgttgctgagcaaacgatcttggatgacgtg
gaggctaaccctgataaatataaaggcaagaaattgtcagagctgactgatgaagaagag
ttcgatgaggaaaatagygtggaatacactaaaacttattacaagcactcactaatacca
aaagtgatcttgaaaacaagtgtcaaa--gaactcaacttggaggctgcttttgctgaac
gtcagtaccacaataagctccgaaaggaagcagaagaaagaggagaggagtacaaaatta
gcaagcttagaagaaacatagaaatggatgagtatgatttcatccactgg
>PAFTOL004572
------------------------------------------------------------
---------------------------------------------------------gat
gaattctatgctaagcagtttgaaattaaaggtgagatcttggagcctttagagacgatt
tgggatgggcctctgcttgttcgccacgtggcgcccagggattggccccctcgtggttgg
gag--gttgataggggtgagttggagtttataagggaagggcataaaatgatggctgaaa
gggttcctgttgaggagctggataaggttaagagggaggaagaaggaatgagtttggata
gg---------------------tatagggtg---------------------tttctca
agcagtatcaagagtgggttgagcataacaaggataaactagaggaagaatctta---cm
agtatgatcaagattatcatccaggtaggcggaaacgaggcaaggattatcaggagggaa
tgta-------tgaactaccattctattatcctggacaaat-atgctatggtaaggttac
gacgctgcacttgtatcaaggggcatttgttgacattgga-----ggagtacatgaagga
tgggttcctatcaawggcaatgattggtactggattcgccagcatataaaagttggcatg
cacgttattgttgagattctggctaagagagatccttaccggtttcgatttcctctggaa
ttgcgttttgttgacccaaacatagatcatcttatatttaataggtttgactatcctcca
atatttacatttgaacatttgatttaaactcttcatyttcagcgtgactgcagaagacct
cctcttcctaggaaggatctgggaattaaagtagaagaacagcctttgttgtctaatcac
ccttatgttgacaagctgtggcagattcatgttgctgagcaaacgatcttggatgacatg
gaggctaaccctgataaatataaaggcaagaaattgtcagagctgactgatgaagaagag
ttcgatgaggaaaatagcgtggaatacaccaagacttattacaagaactcgctaataccr
aaagtgatcttgaaaacaagtgtcaaa--gaacttgasctggaggctgcttttgctgagc
gccagtaccacaataagcttcgaaaggaagcagaagaaataggagaggattacaaaatta
gcaagcttaggagaaacatagaaatggatgaatatgatttcatccactgg
>PAFTOL004573
------------------------------------------------------------
---------------------------------------------------------gat
gaattctatgctaagcagtttgaaattaaaggtgagatcttggagcctttagagacgatt
tgggatgggcctttgcttgttcgccacgtggcgccccgggattggccccctcgtggttgg
gag--gttgataggggtgagttggagtttataagggaagggcataaaatgatggctgaaa
gggttcctgttgaggagctggataaggttaggagggaggaagaagggatgagtttggata
gg---------------------tatagggtg---------------------tttctca
agcagtatcaagagtgggttgagcataacaaggataaactagaggaagaatctta---ca
agtatgatcaagattatcatccaggtaggcggaagcgaggcaaggattatcaggagggaa
tgta-------tgaactaccattctattatcctggacagat-atgctatggtaaggttac
gacgctgcacttgtatcaaggggcatttattgacattgga-----ggagtacatgaagga
tgggttcctatcaaaggcaatgattggtactggattcgccagcatataaaagttggcatg
cacgttattgttgagattctggctaagagagatccttaccggtttcgatttcctctggaa
ttgcgttttgttgacccaaacatagatcatctaatgc-----------------------
----------------------------------attttcagcgtgactgcagaagacct
cctcttcctaggaaggatctgggaattaaagtagaagaagagcctttgttgtctaatcac
ccttatgttgacaagctgtggcagattcatgttgctgagcaaacgatcttggatgacatg
gaggctaaccctgataaatataaaggcaagaaattgtcagagctgactgatgaagaagag
ttcgatgagcaaaatagcgtggaatacaccaagacttattacaaggactcgctaatacca
aaagtgatcttgaaaacaagtgtcaaa--gaacttgacctggaggctgcttttgctgagc
gccagtaccacaataagcttcgaaaggaagcagaagaaataggagaggattacaaaatta
gcaagcttagaagaaacatagaaatggatgaatatgatttcatccactgg
>PAFTOL004574
------------------------------------------------------------
---------------------------------------------------------gat
gaattctatgctaagcagtttgaaatcaaaggtgagatcttggagcctttagagacgatt
tgggatgggcctttgcttgttcgccacgtggcgcccagggattggcccccttgtggttgg
gaa--gttgataggggtgagttggagtttataagggaagggcataaaatgatggctgaaa
gggttcctgttgaggagctggataaggttgggagggaggaagaaggaatgagtttggata
gg---------------------tatagggtg---------------------tttctca
agcagtatcaagagtgggttgagcataacaaggataaactagaggaagaatctta---ca
agtatgatcaagattatcatccaggtaggcggaaacgaggcaaggattatcaggagggaa
tgta-------tgaactaccattctattatcctggacaaat-atgctatggtaaggttac
aacgctgcacttgtatcaaggggcatttgtcgacattgga-----ggagtacatgaagga
tgggttcctatcaaaggcaatgattggtactggattcgccagcatataaaagttggtatg
cacgttattgttgagattctg---------------------------------------
------------------------------------------------------------
---------------------------------cattttcagcgtgactgcagaagacct
cctcttcctaggaaggatctgggaattaaagtagaagaagagcctttgttgtctaatcac
ccttatgttgacaagctgtggcagatccatgttgctgagcaaacaatcttggatgacatg
gaggctaaccctgataaatataaaggcaagaaattgtcagagctgactgatgaagaagag
ttcgatgaggaaaatagcgtggaatacaccaagacttattacaagaactcgctaatcccg
aaagtgatcttgaaaacaagtgtcaaa--gaacttgacctggaggctgcttttgctgagc
gccagtaccacaataaacttcgaaaggaagcagaagaaataggagaggattacaaaatta
gcaagcttaggagaaacatagaaatggatgagtatgatttcatccactgg
>PAFTOL004577
------------------------------------------------------------
---------------------------------------------------------gat
gaattcattgctaagcagtttgaaattaaaggtgagatcttggagcctttagagacgatt
tgggatgggcctttgcttgttcgccacgtggcccccagggattggccccctcgtggttgg
gag--gttgataggggtgagttggagtttataagggaagggcataaaatgatggctgaaa
gggttcctgttgaggagctsgatraggttaggagggaggaagaaggaatgagtttggata
ga---------------------tatagggtg---------------------tttctca
agcagtatcaagagtgggttgagcataacaaggataaactagaggaagagtctca---ca
agtatgatcaagattatcatccaggyaggcggaaacgaggcaaggattatcaggagggaa
tgta-------tgaactaccrttctattatcctggacaaat-atgctatggtaaggttac
gacgctgcacttgtatcaaggggcatttgtcgatattgga-----ggagtacatgaagga
tgggttcctattaaaggcaatgattggtactggattcgccagcatataaaagttggtatg
cacgttattgttgagattctggctaagagagatccttaccggtttcgatttcctctggaa
ttgcgttttgttgacccaaatatagatcatctaatatttaataggtttgactatcctcca
atatttcaccgtgatgacgacactaatcctgatgaattgcgccgcgactgcagaagacct
cccctycctaggaaggatccgggaattaaagtagaagaagagcctttgttgtctaatcac
ccttatgttgacaagctatggcagattcatgttgctgagcaaacgatcttggatgacatg
gaggctaaccctgataaatataaaggcaagaaattgtcagagctgagtgatgaagaagag
ttygatgaggaaaatagcgtggaatacactaagacttattacaagaactcrctmataccg
aaagtgatcttgaaaacaagtgtcaaa--gaacttgacctggaggctgcttttgctgagc
gccagcaccacaataagcttcaaaaggaagcggaagaaataggagaggattacaaaatta
gcaagcttaggagaaacatggaaatggatgagtatgatttcgtccactgg
>PAFTOL004578
------------------------------------------------------------
------------------------------------------------------------
------------------------------------------------------------
-----------------aaatctctgaatgaaggtgaggaagttgctcttcaaaccccgg
aagccattga---------------------------agcattcaaaatgctc-------
--------------aaaccmagttacaggaagaagaagatggaggagatggggttgastg
ag---------------------gatgaattc---------------------tatgcta
agcagtttgaaattaaaggcgt------------------------------------gc
agtatgatcaagattattatccaggtaggcggaaacgaggcaaggattatcaggagggaa
tgta-------tgaactaccattctattatcctggacaaat-atgctatggtaaggttac
gacgttgcacttgtatcaaggggcatttgtcgacattgga-----ggagtacatgaagga
tgggttcctatcaaaggcaatgattggtactggattcgccagcatataaaagttggtatg
cacgttattgttgagattctk---------------------------------------
------------------------------------------------------------
---------------------------------cattttcagcgtgactgcagaagacct
cctcttcctaggaaggatctgggaattaaagtagaagaagagcctttgttgtctaatcac
ccttatgttgacaagctgtggcagattcatgttgctgagcaaacgatcttggatgacgtg
gaggctaaccctgataaatataaaggcaagaaattgtcagagctgactgatgaagaagag
ttcgatgaggaaaatagcgtggaatacaccaagacttattacaagaactcgctaataccg
aaagtgatcttgaaaacaagtgtcaaa--gaacttgacctggaggctgcttttgctgagc
gccagtaccacaacaagcttcgaaaggaagcggaagaaataggagagaattacaaaatta
gcaagcttaggagaaacatagaaatggatgagtatgacttcatccactgg
>PAFTOL004582
------------------------------------------------------------
---------------------------------------------------------gat
gaattctatgctaagcagtttgaaattaaaggtgagatcttggagcctttagagacgrtt
tgggatgggcccttgcttgttcgccacgtggcgcccagggattggccccctcgtggttgg
gag--gttgataggggtgagttggagtttataagggaagggcataaaatgatggctgaaa
gggttcctgttgagcagctggataaggttaggagggaggaagaaggaatgagtttggata
gg---------------------tatagggtg---------------------tttctca
agcaatatcaagagtgggttgagcataagaaggataaactagagtaagaatctta---ca
actatgatcaagattatcatccaggtaggcggaaacgaggcaaggattatcaggagggaa
tgta-------tgaactaccgttctattatcctggacaaat-atgctatggtaaggttac
gacgctgcacttgtatcaaggggcatttgtcgacattgga-----ggagtacatgaarga
tgggttcctatcaaaggcaatgattggtactggattcgccagcatataaaagttggtatg
cacgttattgttgagattctggctaagagagatccttaccggtttcgatttcctctggaa
ttgcgttttgttgacccaaacatagatcatcttatatttaataggtttgactatcctcca
atatttcaccgtgatgaagatactaatcctgatgaattgcgccgtgactgcagaagacct
cctcttcctaggaaggatctgggaattaaagtagaagaagagcctttgttgtctaatcac
ccttatgttgacmagctgtggcagattcatgttgctgagcaaacgatcttggatgacatg
gatgctaaccctgataaatataaaggcaagaaattgtcagagctgactgatgaagaagag
tttgatgaggaaaatagcgtggaatgcaccaagacttattacaagaactcgctaataccg
aaagtgatcttgaaaacaagtgtcaaa--gaacttgacctggaggctgcttttgctgagc
gccagtaccacaataagcttcgaaaggaagcagaagaaataggagaggattacaaaatta
gcaagcttaggagaaacatagaaatggatgagtatgatttcatccactgg
>PAFTOL004583
------------------------------------------------------------
---------------------------------------------------------gat
gaattctatgctaagcagtttgaaatcagaggtgagatcttrgagcctttagagacgatt
tgggatgggcctttgcttgttcgccacgtggcgcccagggattggcctcctcgtggttgg
gag--gttgataggggtgagttggagtttataagggaagggcataaaatgatggctgaaa
gggttcctgttgaggagctggataaggttaggagagaggaagaaggaatgagtttggata
gg---------------------tatagggtg---------------------tttctca
agcagtatcaggagtgggttgagcataacaaggataaactagaggaagaatctta---ca
agtatgatcaagattatcatccaggtaggcggaaacgaggcaaggattatcaggagggaa
tgta-------tgaactaccattctattatcctggacaaat-atgctatggtaaggttac
gacgctgcacttatatcaaggggcatttgtcgacattgga-----ggagtacatgaagga
tgggttcctatcaaaggcaatgattggtactggattcgccagcatataaaagttggtatg
cacgttattgttgagattctggctaagagagatccttaccggtttcgatttcctctggaa
ttgcgttttgttgacccaaacatagatcatctaatatttaataggtttgactatcctcca
atatttcaccgtgatgatgatactaatcctgatgaattgcgccgtgactgcagaagacct
cctcttcctaggaaggatctgggaattaaagtagaagaagagcctttgttgtctaatcac
ccttatgttgacaagctgtggcagattcatgttgctgagcaaacgatcttggatgacatg
gaggctaaccctgataaatataaaggcaagaaattgtcagagctgactgatgaagaagag
ttcgatgaggaaaatagcgtggaatacaccaagacttattacaagaactcgctaataccg
aaagtgatcttgaaaacaagtgtcaaa--gaactcgacctggaggctgcttttgctgagc
gccagtaccacaataaacttcgaaaggaagcagaagaaataggagaggattacaaaatta
gcaagcttaggagaaacatagaaatggatgagtatgatttcatccactgg
>PAFTOL004584
------------------------------------------------------------
---------------------------------------------------------gat
gaattcattgctaagcagtttgaaattaaaggtgagatcttggagcctttagagacgatt
tgggatgggcctttgcttgttcgccacgtggcgcccagggattggccccctcgtggttgg
gag--gttgataggggtgagttggagtttataagggaagggcataaaatgatggctgaaa
gggttcctgttgaggagctggataaggttaggagggaggaagaaggaatgagtttggata
ga---------------------tatagggtg---------------------tttctca
agctgtatcaagagtgggttaagcatgacaaggat---ctagaggaagaatctta---ca
agtatgatcaagattattatccaggtaggcggaaacgaggcaaggattatcaggagggaa
tgta-------tgaacttccgttctattatcctggacaaat-atgctatggtaaggttac
aacgctgcacttgtatcaaggggcatttgtcgacattgga-----ggagtacatgaagga
tgggttcctattaaaggcaatgattggtactggattcgccagcatataaaagttggtatg
cacgttattgttgagattctggctaagagagatccttaccggtttcgatttcctctggaa
ttgcgttttgttgacccaaatatagatcatctaatatttaataggtttgactatcctcca
atatttcaccatgatgacgacactaatcctgatgaattgcgccgcgactgcagaagacct
cctcttcctaggaaggatccgggaattaaagtagaagaagagcctttgttgtctaatcac
ccttatgttgacaagctatggcagattcatgttgctgagcaaacaatcttggatgacatg
gaggctaaccctgataaatataaaggcaagaaattgtcagagctgagtgatgaagaagag
ttcgatgaggaaaatagcgtggaatacacaaagacttattacaagaactcgctaataccg
aaagtgatcttgaaaacaagtgtcaaa--gaacttgacctggaggctgcttttgctgagc
gccagcaccacaataagcttcgaaaggaagcggaagaaataggagaggattacaaaatta
gcaagcttaggagaaacatggaaatggatgagtatgacttcgtccactgg
>PAFTOL004585
------------------------------------------------------------
---------------------------------------------------------gat
gagtactatgctaagcagtttgagattcaaggtgagatattggaacctttggagacgatt
tgggatggrcckttgcttgtccgccacgtggcgcc---sgattggcctcctcgtgggtgg
gaa--gttgataggggtgagttggagtttataagggaagggcataaaatgatggctgaaa
gggttcctgttgaggagctggataaggttaggagggaggaagaaggaatgagtttggatc
gg---------------------tataaggtg---------------------ttcctca
agcagtatcacgagtgggtcgagcataacaaggatagactagaggaagaatctta---ca
agtatgatcaagattatcatccaggtaggcggaaacgaggcaaggattatcaggagggaa
tgta-------tgaactaccattctattatcctggacaaat-ctgttatggtaaggttac
tacgctgcacttgtatcaaggggcatttgtcgacattgga-----ggggtgcatgaagga
tgggttcctatcaaaagcaatgattggtactggattcgccagcatataaaagttggtatg
cacgttattgttgagattctggctaagagagatccttaccgctttcgatttcctctggaa
ttgcgttttgtggacccaaacatagaycatctgatatttaataggtttgactatcctcca
atatttcaccgtgatgacgatactaatcctgatgaattgcgtcgtgactgcagaagacct
cctcttcctaggaaggacctgggaattaaagtggaagaagagcctttgttgtctaatcac
ccttatgttgataagctgtggcagattcatgttgctgagcaaacgatcttggatgacgtg
gaggctaaccctgataaatataaaggcaagaaattgtcagagctgactgatgaagaagag
ttcgmtgaggaaaatagcgtggaatacactaaaacttattacaagcgctcactaatacca
aaagtgatcttgaaaacaagtgtcaaa--gaactcgacttggaggctgcttttgccgaac
gtcagtaccacaataagctccgaaaggaagcagaagaaagaggagaggagtacaaaatta
gcaagcttagaagaaacatagaaatggatgagtatgatttcatccattgg
>PAFTOL004587
------------------------------------------------------------
---------------------------------------------------------gat
gaattctatgctaagcagtttgaaatcaaaggtgagatcttggagcctttasagacgatt
tgggatgggcctttgcttgttcgccacgtggcgcccagggattggccccctcgtggttgg
gaa--gttgataggggtgagttggagtttataagggaagggcataaaatgatggccgaaa
gggttcctgttgaggagctggataaggttaggagggaggaagaaggaatgagtttggata
gg---------------------tatagggtg---------------------tttctca
agcagtataacaagc------agtataacaaggataaactcgaggaagaatctta---ca
agtatgatcaagattatcatccrggtaggcggaaacgaggcaaggattatcaggagggaa
tgta-------tgaactaccattctattatcctggacaaat-atgctatggtaaggttac
gacgctgcacttgtatcaaggggcatttgtcgacattgga-----ggagtacatgaagga
tgggttcctatcaaaggcaatgaytggtactggattcgccagcatataaaagttggyatg
cacgtaattgttgagattctggctaagagagatccttaccggtttcgatttcctctggaa
ttgcgttttgttgacccaaacatagatcatctaatatttaataggtttgactatcctcca
atatttcaccgtgatgacgatactaatcctgatgaattgcgccgtgactgcagaagacct
cctgttcctaggaaggatctgggaattaaggtagaagaagagtctttgttgtctaatcac
ccttatgttgagmagctgtggcagatccatgttgctgagcaaacgatcttggatgacatg
gaggctaaccctgataaatataaaggcaagaaactgtcagagctgactgatgaagaagag
ttcgatgaggaaaatagcgtggaatacaccaagacttactataagaactcgctaataccg
aaagtgatcttgaaaacaagtgtcaaa--gaacttgacctggaggctgcttttgctgagc
gccagtaccacaataaacttcgaaaggaagcagaagaaataggwgaggattacaaaatta
gcaagcttaggagaaacatagaaatggatgagtacgatttcatccactgg
>PAFTOL004590
------------------------------------------------------------
---------------------------------------------------------gat
gaattcattgctaagcagtttgaaattaaaggtgagatcttggagcctttagagacgatt
tgggatgggcctttgcttgttcgccacgtggcgcccagggattggccccctcgtggttgg
gag--gttgataggggtgagttggagtttataagggaagggcataaaatgatggctgaaa
gggttcctgttgaggagctggataaggttaggagggaggaagaaggaatgagtttggata
ga---------------------tatagggtg---------------------tttctca
agcagtatcaagagtgggttgagcataacaaggataaactagagcaagaatctta---ca
agtatgatcaagattatcatccaggtaggcggaaacgaggcaaggattatcaggagggaa
tgta-------tgaactaccattctattatcctggacaaat-atgctatggtaaggttac
aacgctgcacttgtatcaaggggcatttgtcgacattgga-----ggagtacatgaagga
tgggttcctattaaaggcaatgattggtactggattcgccagcatataaaagttggtatg
cacgttattgttgagattctggctaagagagatccttaccggtttcgatttcctctggaa
ttgcgttttgttgacccaaatatagatcatctaatatttaataggtttgactatcctcca
atatttcaccgtgatgacgactccaatcctgatgaattgcgccgcgactgcagaagacct
cctcttcctaggaaggatccgggaattaaagtagaagaagagcctttgttgtctaatcat
ccttatgttgacaagctatggcagattcatgttgctgagcaaacgatcttggatgacatg
gaggctaaccctgataaatataaaggcaagaaattgtcagagctgagtgatgaagaagag
ttcgatgaggaaaatagcgtggaatacactaagacttattacaagaactcactaataccg
aaagtgattttgaaaacaagtgtcaaa--gaacttgacctggaggctgcttttgctgagc
gccagtaccacaataagcttcgaaaggaagcggaagaaataggagaggattacaaaatta
gcaagctgaggagaaacatggaaatggatgagtatgatttcgtccactgg
>PAFTOL004591
------------------------------------------------------------
---------------------------------------------------------gat
gaattcattgctaagcagtttgaaattaaaggtgagatcttggagcctttagagacgatt
tgggatgggcctttgcttgttcgccacgtggcgcccagggattggccccctcgtggttgg
gag--gttgataggggtgagttggagtttataagggaagggcataaaatgatggctgaaa
gggttcctgttgaggagctggataaggttaggagggaggaagaaggaatgagtttggata
ga---------------------tatagggtg---------------------tttctca
agcagtatcaagagtgggttgagcataacaaggataaactagagcaagaatctta---ca
agtatgatcaagattatcatccaggtaggcgtaaacgaggcaaggattatcaggagggaa
tgta-------tgaactaccattctattatcctggacaaat-atgctatggtaaggttac
aacgctgcacttgtatcaaggggcatttgtcgacattgga-----ggagtacatgaagga
tgggttcctattaaaggcaatgattggtactggattcgccagcatataaaagttggtatg
cacgttattgttgagattctggctaagagagatccttaccggtttcgatttcctctggaa
ttgcgttttgttgacccaaatatagatcatctaatatttaataggtttgattatcctcca
atatttcaccgtgatgacaacactaatcctgatgaattgctccgtgactgcagaagacct
cctcttcctaggaaggatccgggaattaaagtagaagaagagcctttgttgtctaatcac
ccttatgttgacaagctatggcagattcatgttgctgagcaaacgatcttggatgacatg
gaggctaaccctgataaatataaaggcaagaaattgtcagagctgagtgatgaagaagag
ttcgatgaggaaaatagcgtggaatacactaagacttattacaagaactcgctaataccg
aaagtgatcttgaaaacaagtgtcaaa--gaacttgacctggaggctgcttttgctgagc
gccagkaccacaataagcttcgaaaggaagcggaagaaataggagaggattacaaaatta
gcaagcttaggagaaacatggaaatggatgagtatgatttcgtccactgg
>PAFTOL004593
------------------------------------------------------------
---------------------------------------------------------gat
gaattctatgctaagcagtttgaaatcaaaggtgagatcttggagcctttagagacgatt
tgggatgggcctttgcttgttcgccacgtggcgcccagggattggccccctcgtggttgg
gag--gttgataggggtgagttggagtttataagggaagggcataaaatgatggctgaaa
gggttcctgttgaggagmtggataaggttaggagggaggaagaaggaatgagcttggata
gg---------------------tacaggatg---------------------tttctca
agcagtatcaagagtgggttgagcataacaaggataaactagaggaagaatctta---ca
agtatgatcaagattatcatcctggtaggcggaaacgaggcaaggattatcaggagggaa
tgta-------tgaactaccattctattatcctggacaaat-atgctatggtaaggttac
gacgctgcacttgtatcaaggggcatttgtcgacattgga-----ggagtacatgaagga
tgggttcctatcaaaggcaatgattggtactggattcgccagcatataaaagttggcatg
cacgtaattgttgagattctggctaagagagatccttaccggtttcgatttcctctggaa
ttgcgttttgttgacccaaacatagatcatctactatttaataggtttgactatcctcca
atatttcaccgtgatgacgataccaatcctgatgaattgcgccgtgactgcagaagacct
cctcttcctaggaaggatctgggaattaaagtagaagaggagcctttgttgtctaatcac
ccttatgttgagaagctgtggcagatccatgttgctgagcaaacgatcttggatgacatg
gaggctaaccctgataaatataaaggcaagaaattgtcggagctgactgatgaagaagag
ttcgatgaggaaaatagcgtggaatacaccaagacttattacaagaactcgctaataccg
aaagtgatcttgaaaacaagtgtcaaa--gaacttgacctagaggccgcttttgctgagc
gccagtaccacaataaacttcgaaaggaagcagaagaaataggagaggattacaaaatta
gcaagcttaggagaaacatagaaatggatgagtatgatttcatccactgg
>PAFTOL004594
------------------------------------------------------------
---------------------------------------------------------gat
gaattcattgctaagcagtttgaaattaaaggtgagwtcttggagcctttagagacgatt
tgggatgggcctttgcttgttcgccacgtggcgcccagggattggccccctcgtggttgg
gag--gttgataggggtgagttggagtttataagggaagggcataaaatgatggctgaaa
gggttcctgttgaggagctggataaggttaggagggaggaagacggaatgactctggata
ga---------------------tatagggtg---------------------tttctca
agcagtatcaagagtgggttgagcataacaaggataaactagaggaagaatctta---cm
agtatgatcaagattatcatccaggtaggcggaaacgaggcaaggattatcaggagggaa
tgta-------tgaactaccgttctattatcctggacaaat-atgctatggtaaggttac
aacgctgcacttgtatcaaggggcatttgtcgacattgga-----ggagtacatgaagga
tgggttcctattaaaggcaatgattggtactggattcgccagcatataaaagttggtatg
catgttattgttgagattctggctaagagagatccttaccggtttcgatttcctctggaa
ttgcgttttgttgacccaaatatagatcatctaatatttaataggtttgactatcctcca
atatttcaccgtgatgacgacactaatcctgatgaattgcgccgcgactgcagaagacct
cctcttcctaggaaggatccgggaattaaagtagaagaagagcctttgttgtctaatcac
ccttatgttgacaagctatggcagattcatgttgctgagcaaacgatcttggatgacatg
gaggctaaccctgataaatataaaggcaagaaattgtcagagctgagtgatgaagaagag
ttcgaygaggaaaatagcgtggaatacactaagacttattacaagaactcactaataccg
aaartgatcttgaaaacaagtgtcaaa--gaacttgacctggaggctgcttttgctgagc
gccagtaccacaataagcttcgaaaggaagcggaagaaataggagaggattacaaaatta
gcaagcttaggagaaacatggaaatggatgagtatgatttcgtccactgg
>PAFTOL004596
------------------------------------------------------------
---------------------------------------------------------gat
gaattctatgctaagcagtttgaaattaaaggtgagatcttggagcctttagagacgatt
tgggatggccctttgcttgttcgccacgtggcgcccagggattggccccctcatggttgg
gag--gttgataggggtgagttggagtttataagggaagggcataaaatgatggctgaaa
gggttcctgttgaggagctggataaggttagtagggaggaagaaggaatgagtttggata
gg---------------------tatagggtg---------------------tttctca
agcagtatcaagagtgggttgagcataacaaggataaactagaggaagaatctta---ca
agtatgatcaagattatcatccgggtaggcggaaacgaggcaaggattatcaggagggaa
tgta-------tgaactaccattctattatcctggacaaat-atgctatggtaaggttac
gacgctgcacttgtatcaaggggcatttgtcgacattgga-----ggagtacatgaarga
tgggttcctatcaaaggcaatgattggtactggattcgccagcatataaaagttggtatg
cacgttattgttgagattctggctaagagagatccttaccggtttcgatttcctctggaa
ttgcgttttgttgacccaaacatagatcatcttatatttaataggtttgactatcctcca
atatttcaccgtgatgacgatactaatcctgatgaattgcgccgtgactgcagaagacct
cctcttcctaggaaggatctgggaattaaagtagaagaagagcctttgttgtctaatcac
ccttatgttgacaagctgtggcagattcatgttgctgagcaaacgatcttggatgacatg
gaggctaaccctgataaatataaaggcaagaaattgtcagagctgactgatgaagaagag
ttcgatgaggaaaatagcgtggaatacaccaagacttattacaggaactcgctaataccg
aaagtgatcttgaaaacaagtgtcaaa--gaacttgacctggaggctgcttttgctgagc
gccagtaccacaataagcttcgaaaggaagcagaagaaataggagaggattacaaaatta
gcaagcttaggagaaacatagaaatggatgagtatgatttcatccactgg
>PAFTOL004597
------------------------------------------------------------
---------------------------------------------------------gat
gaattctatgctaagcagtttgaaatcagaggtgagatcttggatcctttagagacgatt
tgggatgggcctttgcttgttcgccacgtkgcgcccagggattggccccctcgtggttgg
gag--gttgataggggtgagttggagtttataagggaagggcataaaatgatggctgaaa
gggttcctgttgaggagctggataaggttagcagagaggaagaaggaatgagtttggata
gg---------------------tatagggtg---------------------tttctca
agcagtatcaggagtgggttgagcataacaaggataaactagaggaagaatctta---ca
agtatgatcaagattatcatccaggtaggcggaaacgaggcaaggattatcaggagggaa
tgta-------tgaactaccattctattatcctggacaaat-atgctatggtaaggttac
gacgctgcacttatatcaaggggcatttgtcgacattgga-----ggagtacatgaagga
tgggttcctatcaaaggcaatgattggtactggattcgccagcatataaaagttggtatg
cacgttattgttgagattctg---------------------------------------
------------------------------------------------------------
------------------------------------tttcagcgtgactgcagaagacct
cctcttcctaggaaggatctgggaattaaagtagaagaagagcctttgttgtctaatcac
ccttatgttgagaagctgtggcagattcatgttgctgagcaaacgatcttggatgacgtg
gaggctaaccctgataaatataaagggaagarattgtcagagctgactgatgaagaagag
ttygatgaggaaaatagcgtsgaatacaccaagacttattacaagaactcgctaataccg
aaagtgatcttgaaaacaagtgtcaaa--gaactcgacctggaggccgcttttgctgagc
gccagtaccacaataaacttcgaaaggaagcagaagaaagaggagaggattacaaaatta
gcaagcttaggagaaacatagaaatggatgagtatgatttcatccactgg
>PAFTOL004598
------------------------------------------------------------
---------------------------------------------------------gat
gaattcattgctaagcagtttgaaattaaaggtgagatcttggagcctttagagacgatt
tgggatgggcctttgcttgttcgccacgtggcgcccagggattggccccctcgtggttgg
gag--gttgataggggtgagttggagtttataagggaagggcataaaatgatggctgaaa
gggttcctgttgaggagctggataaggttaggaaggaggaagacggaatgagtctggata
ga---------------------tatagggtg---------------------tttctca
agcagtatcaagattttgtt---------------------------------------c
agtatgatcaagattatcatccaggcaggcggaaacgaggcaaggattatcaggagggaa
tg----------------------------------cagat-atgctatggtaaggttac
aacgctgcacttgtatcaaggggcatttgtcgacattgga-----ggagtacatgaaggg
t----------------------------------------------------------a
cagcttactgtc--atttcaggctaagagagatccttaccggtttcgatttcctctggaa
ttgcgttttgttgacccaaatatagatcatctaatatttaataggtttgactatcctcca
atatttcaccgtgatgacgacactaatcctgatgaattgcgccgcgactgcagaagacct
cctcttcctaggaaggatccaggaattaaagtagaagaagagcctttgttgtctaatcac
ccttatgttgacaagctatggcagattcatgttgctgagcaaacgatcttggatgacatg
gaggctaaccctgataaatataaaggcaagaaattgtcggagctgagtgatgaagaagaa
ttcgatgaggaaaatagcgtggaatacactaagacttattacaagaactcgctaataccg
aaagtgatcttgaaaacaagtgtcaaa--gaacttgacctggaggctgcttttgctgagc
gccagtaccacaataagcttcgaaaggaagcggaagaaataggagaggattacaaaatta
gcaagcttaggagaaacatggaaatggatgagtatgatttcatccactgg
>PAFTOL004599
------------------------------------------------------------
---------------------------------------------------------gat
gaattcattgctaagcagtttgaaattaaaggtgagatcttggagcctttagagacgatt
tgggatgggcctttgcttgttcgccacgtggcgcccagggattggccccctcgtggttgg
gag--gttgataggggtgagttggagtttataagggaagggcataaaatgatggctgaaa
gggttcctgttgaggagctggataaggttaggagggaggaagacggaatgagtctggata
ga---------------------tatagggtg---------------------tttctca
agcagtatcaagagtgggttgagcataacaaggataaactagaggaagaatctta---ca
agtatgatcaagattatcatccaggtaggcggaaacgaggcaaggattatcaggagggaa
tgta-------tgaactaccgttctattatcctggacaaat-atgctatggtaaggttac
aacgctgcacttgtatcaaggggcatttgtcgacatcgga-----ggagtacatgaagga
tgggttcctattaaaggcaatgattggtactggattcgccagcatataaaagttggtatg
cacgttattgttgagattctg---------------------------------------
------------------------------------------------------------
---------------------------------cattttcagcgcgactgcagaagacct
cctcttcctaggaaggatctgggaattaaagtagaagaagagcctttgttgtctaatcac
ccttatgttgacaagctatggcagattcatgttgctgagcaaacgatcttggatgacatg
gaggctaaccctgataaatataaaggcaagaaattgtcagagctgagtgatgaagaagag
ttcgatgaggaaaatagcgtggaatacactaagacttattacaagaactcactaataccg
aaagtgatcttgaaaacaagtgtcaaa--gaacttgacctggaggctgcttttgctgagc
gccagtaccacaataagcttcgaaaggaagcggaagaaataggagaggattacaaaatta
gcaagcttaggagaaacatggaaatggatgagtatgatttcatccactgg
>PAFTOL004600
------------------------------------------------------------
---------------------------------------------------------gat
gaattcattgctaagcagtttgaaattaaaggtgagatcttggagcctttagagacgatt
tgggatgggcctttgcttgttcgccacgtggcgcccagggattggccccctcgtggttgg
gag--gttgataggggtgagttggagtttataagggaagggcataaaatgatggctgaaa
gggttcctgttgaggagctggataaggttaggagggaggaagacggaatgagtctggata
ga---------------------tatagggtg---------------------tttctca
agcagtatcaagagtgggttgagcataacaaggataaactagaggaagaatctta---ca
agtatgatcaagattatcatccaggtaggcggaaacgaggcaaggattatcaggagggaa
tgta-------tgaactaccgttctattatcctggacaaat-atgctatggcaaggttac
aacgctgcacttgtatcaaggggcatttgtcgacattgga-----ggagtacatgaagga
tgggttcctattaaaggcaatgattggtactggattcgccagcatataaaagttggtatg
cacgttattgttgagattctggctaagagagatccttaccggtttcgatttcctctggaa
ttgcgttttgttgacccaaatatagatcatctgatatttaataggtttgactatcctcca
atatttcaccgtgatgacgacactaatcctgatgaattgcgccgtgactgcagaagacct
cctcttcctaggaaggatccgggaattaaagtagaagaagagcctttgttgtctaatcac
ccttatgttgacaagctatggcagattcatgttgctgagcaaacgatcttggatgacatg
gaggctaaccctgataaatataaaggcaagaaattgtcagagctgagtgatgaagaagag
ttcgatgaggaaaatagcgtggaatacactaagacttattacaagaactcgctaataccg
aaagtgatcttgaaaacaagtgtcaaa--gaacttgacctggaggctgcttttgctgagc
gccagtaccacaataagcttcgaaaggaagcggaagaaataggagaggattacaaaatta
gcaagcttaggagaaacatggaaatggatgagtatgatttcgtccactgg
>PAFTOL004601
------------------------------------------------------------
---------------------------------------------------------gat
gaattctatgctaagcagtttgaaatcagaggtgagatcttggagcctttagagacgatt
tgggatgggcctttgcttgttcgccacgtggcgcccagggattggccccctcgtggttgg
ggg--gttgatagggatgagttggagtttataagggaagggcataaaatgatggcygaaa
gggttcctgttgaggagctggataaggttaggagagaggaaggaggaatcagtttggata
gg---------------------tatagggtg---------------------tttctca
agcagtatcaggagtgggttgagcataacaaggataaactagaggaagaatctta---ca
agtatgatcaagattatcatccaggtaggcggaaacgaggcaaggattatcaggagggaa
tgta-------tgaactaccattctattatcctggacaaat-atgctatggtaagattac
gacgctgcacttatatcaaggggcatttgttgacattgga-----ggagtatatgaagga
tgggttcctatcaaaggcaatgattggtactggattcgccagcatataaaagttggtatg
catgttattgttgagattctggctaagagagatccttaccggtttcgatttcctctggaa
ttgcgttttgttgacccaaacatagatcatctaatatttaataggtttgactatcctcca
atatttcaccgtgatgacgatactaatcctgatgaattgcgccgtgactgcagaagacct
cctcttcctaggaaggatctgggaattaaagtagaagaagagcctttgttgtctaatcac
ccttatgttgaaaagctgtggcagattcatgttgctgagcaaatgatcttggatgacatg
gaggctaaccctgataaatataaaggcaagaaattgtcagagctgactgatgaagaagag
ttcgatgaggaaaatagcgtggaatacaccaagacttattacaagaactcgctaataccg
aaagtgatcttgaaaacaagtgtcaaa--gaacttgacctggaagctgcttttgctgagc
gccagtaccacaataaacttcgaaaggaagcagaagaaataggagaggattacaaaatta
gcaagcttaggagaaacatagaaatggatgagtacgatttcgtccactgg
>PAFTOL004603
------------------------------------------------------------
---------------------------------------------------------gat
gaattctttgctaagcagtgtgaaattaaaggtgagatcttggagcctttagagacgatt
tgggatgggcctttgcttgttcgccaygtggcgcccagggattggccccctcgtggttgg
gag--gttgataggggtgagttggagtttataagggaagggcataaaatgatggctgaaa
gggttcctgttgaggagctggataaggttaggagggaggaagaaggaatgagtttggata
ga---------------------tataggrtg---------------------tttctca
agcagtatcaagagtgggttgagcataacaaggataaactagaggaagtatctta---ca
agtatgatcaagattatcatccaggtaggcggaaacgaggcaaggattatcaggagggaa
tgta-------tgaactaccattctattatcctggacaaat-atgctatggtaaggttac
gacgctgcacttgtatcaaggggcatttgtcgacattgga-----ggagtacatgaagga
tgggttcctattaaaggcaatgattggtactggattcgccagcatataaaagttggtatg
cacgttattgttgagattctg---------------------------------------
------------------------------------------------------------
---------------------------------cattttcagcgtgactgcagaagacct
cctcttcctaggagggatcygggaattaaagtcgaagaagagcctttgttgtctaatcac
ccttatgttgacaagctgtggcagattcatgttgctgagcaaacgatcttggatgacatg
gaggctaaccctgataagtataaaggcaagaaattgtcagagctgactgatgaagaagag
ttcgatgaggaaaatagcgtggaatacaccaagacttattacaagaactcgctaataccg
aaagtgatcttgaaaactagtgtcaaa--gaacttgacctggaggctgcttttgctgagc
gccagtaccacaataagcttcgaaaagaagcagaagaaataggagaggaatacaaaattg
gcaagctgaggagacacagagaaatggatgactatgatttcatccattgg
>PAFTOL004604
------------------------------------------------------------
---------------------------------------------------------gat
gaattctttgctaagcagtgtgaaattaaaggtgagatcttggagcctttagagacgatt
tgggatgggcctttgcttgttcgccacgtggcgcccagggattggccccctcgtggttgg
gag--gttgataggggtgagttggagtttataagggaagggcataaaatgatggctgaaa
gggttcctgttgaggagctggataaggttaggagggaggaagaaggaatgagtttggata
ga---------------------tatagggtg---------------------tttctca
agcagtatcaagagtgggttgagcataacaaggataaactagaggaagtatcgta---ca
agtatgatcaagattatcatccaggtaggcggaaacgaggcaaggattatcaggagggaa
tgta-------tgaactaccattctattatcctggacaaat-atgctatggtaaggttac
gacgctgcacttgtatcaaggggcatttgtcgacattgga-----ggagtacatgaagga
tgggttcctattaaaggcaatgattggtactggattcgccagcatataaaagttggtatg
cacgttattgttgagattctggctaagagagatccttaccggtttcgatttcctctggaa
ttgcgttttgttgacccaaacatagatcatctaatattcaataggtttgactatcctcca
atatttcaccgtgatgacgatactaatcctgatgaattgttgcgtgactgcagaagacct
cctcttcctaggagggatccgggaattaaagtcgaagaagarcctttgttgtctaatcac
ccttatgttgacaagctgtggcagattcatgttgctgagcaaacgatcttggatgacatg
gargctaaccctgataaatataaaggcaagaaattgtcagagctgactgatgaagaagag
ttcgatgaggaaaatagcgtggaatacaccaagacttattacaagaactcgctaataccg
aaagtgatcttgaaaactagtgtcaaa--gaacttgacctggaggctgcttttgctgagc
gccagtaccacaataagcttcgaaaggaagcagaagaaataggagaggaatacaaaattg
gcaagctgaggagacacagagaaatggatgactatgatttcatccagtgg
>PAFTOL004605
------------------------------------------------------------
---------------------------------------------------------gat
gaattctatgctaagcagtttgaaatcagaggtgagatcttggaacctttagagacgatt
tgggatgggcctttgcttgttcgccacgtggcgcccagggattggccccctcgtggttgg
gag--gttgataggggtgagttggagtttataagggaagggcataaaatgatggctgaaa
gggttcytgttgaggagctgsataaggttaggagagaggaagaaggaatgagtttgaata
gg---------------------tatagggtg---------------------tttctca
agcagtatcaggagtgggttgagcataacaaggataaactagaggaagaatctta---ca
agtatgatcaagattatcatccaggtaggcggaaacgaggcaaggattatcaggagggaa
tgta-------tgaactaccattctattatcctggacaaat-atgctatggwaaggttac
gacgctgcacttatatcaaggggcatttgtcgacattgga-----ggagtacatgaarga
tgggttcctatcaaaggcaatgattggtactggattcgccagcatataaaagttggtatg
cacgttattgttgagattctggctaagagagatccttaccggtttcgatttcctctggaa
ttgcgttttgttgacccaaacatagatcatctaatatttaataggtttgactatcctcca
atatttcaccgtgatgacgatactaatcctgatgaattgcgkcgtgactgcagaagacct
cctcttcctaggaaggatctgggaattaaagtagaagaagagcctttgttgtctaatcac
ccttatgttgagaagctgtggcagattcatgttgctgagcaaacgatcttggatgacatg
gaggctaaccctgataaatataaaggcaagaaattgtcagagctgactgatgaagaagag
ttcgatgaggaaaatagcgtggaatacaccaagacttattacaagaactcgctaataccg
aaagtgatcttgaaaacaagtgtcaaa--gaactcgacctggaggctgcttttgctgagc
gccagtaccacaataaacttcgaaaggaagcagaagaaataggagaggattacaaaatta
gcaagcttaggagaaacatagaaatggatgagtatgatttcatccactgg
>PAFTOL004608
------------------------------------------------------------
---------------------------------------------------------gat
gaattctatgctaagcagtttgaaattaaaggtgagatcttggagcctttagagacgatt
tgggatgggcctttgcttgttcgccacgtggcgcccagggattggccccctcgtggttgg
gag--gttgacaggggtgagttggagtttataagggaagggcataaaatgatggctgaaa
gggttcctgttcaggagctggataaggttaggagggaggaagaaggaatgagtttggata
gg---------------------tataaggtg---------------------tttctca
agcagtatcaagagtgggttgagcataacaaggataaactagaggaagaatctta---ca
agtatgatcaagattatcatccaggtaggcggaaacgaggcaaggattatcaggagggaa
tgta-------tgaactaccattctattatcctggacaaat-atgctatggtaaggttac
gacgctgcacttgtatcaaggggcatttgtcgacattgga-----ggagtacatgaagga
tgggttcctatcaaaggcaatgattggtactggattcgccagcatataaaagttggtatg
cacgttattgttgagattctggctaagagagatccttaccggtttcgatttcctctggaa
ttgcgttttgttgacccaaacatagaccatcttatatttaatacgtttgactatcctcca
atatttcaccgtgatgacgatactaatcctgatgaattgcgccgtgactgcagaagacct
cctcttcctaggaaggatctgggaattaaagtagaagaagagcctttgttgtctaatcac
ccttatgttgacaagctgtggcagattcatgttgctgagcaaacgatcttggatgacatg
gaggctaaccctgataaatatgaaggcaagaaattgtcagagctgactgatgaagaagag
ttcgatgaggaaaatagcgtggaatacaccaagacttattacaagaactcgctaataccg
aaagtgatcttgaaaacaagtgtcaaa--gaacttgacctggaggctgcttttgctgagc
gccagtaccacaataagcttcgaaaggaagcagaagaaataggagaggattacaaaatta
gcaagcttaggagaaacatagaaatggatgaatatgatttcatccactgg
>PAFTOL004609
------------------------------------------------------------
---------------------------------------------------------gat
gagttctacgctaagcagtttgaaattaraggtgagatcttggagcctttagagacgatt
tgggatgggcctttgcttgttcgccacgtggcgcccagggattggccccctcgtggttgg
gag--gttgatagggctgagttggagtttatamgggaagggcataaaatgatggctgaaa
gggttcctgttgaggagctggataaggttaggagggaggaaraaggaatgagtttggata
gg---------------------tatagggtg---------------------tttctca
agcagtatcaagagtgggttgagcataacaaggataaactagaggaagaatctta---ca
agtatgatcaagattatcatccaggtaggcggaaacgaggcaaggattatcaggagggaa
tgta-------tgaactaccattctattatcctggacaart-atgctatggtaaggttac
gacgctgcacttgtatcaaggggcatttgttgacattgga-----ggagtacatgaagga
tgggtccctatcaaaggcaatgattggtactggattcgccagcatataaaagttggcatg
caygttattgttgagattctggctaagagagatccttaccggtttcgatttcctctggaa
ttgcgttttgttgacccaaacatagatcatcttatatttaataggtttgactatcctcca
atatttcatcgtgatgacgatactaatcctgatgaattgcgtcgtgactgcagaagacct
cctcttcctaggaaggayctgggaattaaagtagaagaacagcctttgttgtctaatcac
ccttatgttgacmagctgtggcagattcatgttgctgagcaaatgatcttggatgacatg
gaggctaaccctgataaatataaaggcaagaaattgtcagagctgactgatgaagaagag
ttcgatgaggaaaatagcgtggaatacaccaagacttattacaagaactcgctaataccg
aaagtgatcttgaaaacaagtgtcaaa--gaacttgacctggaggctgcttttgctgagc
gccagtaccacaataagcttcgaaaggaagcagaagaaagaggagaggattacaaaatta
gcaagcttaggagaaacatagaaatggatgagtatgatttcatccactgg
>PAFTOL004610
------------------------------------------------------------
---------------------------------------------------------gat
gagtactatgctaggcagtttgagattcaaggtgagatattggaacctttggagacgatt
tgggatgggcctttgcttgtccgccacgtggcgccccgcgattggcctcctcgtgggtgg
gaa--gttgataggggtgagttggagtttataagggaagggcataaaatgatggctgaaa
gggttcctgttgaggagctggataaggttaggagggaggaagaaggaatgagtttggata
gg---------------------tataaggtg---------------------tttctca
agcagtatcaagagtgggtcgagcataacaaggatagactagaggaagaatctta---ca
agtatgatcaagattatcatccaggtaggcggaaacgaggcaaggattatcaggagggaa
tgta-------tgaactaccattctattatcctggacaaat-ctgttatggtaaggttac
tacgctgcacttgtatcaaggggcatttgtcgacattgga-----ggggtgcatgaagga
tgggttcctatcaaaagcaatgattggtactggattcgccagcatataaaagttggtatg
cacgttattgttgagattctggctaagagagatccttaccgctttcgatttcctctggaa
ttgcgttttgtggacccaaacatagaccatctgatatttaataggttcgactatcctcca
atatttcaccgtgatgatgacactaatcctgatgaattgcgtcgtgactgcagaagacct
cctcttcctaggaaggacctgggaattaaagtggaagaagagcctttgttgtctaatcay
ccttatgttgaaaagctgtggcagattcatgttgctgagcaaacgatcttggatgacgtg
gaggctaaccctgataaatataaaggcaagaaattgtcagagctgactgatgaagaagag
ttcgacgaggaaaatagcgtggaatacactaaaacttattacaagcgctcactaatacca
aaagtgatcttgaaaacaagtgtcaaa--gaactcgacttggaggctgcttttgctgaac
gtcagtaccacaataagctccaaaaggaagcagaagaaagaggagaggagtacaaaatta
rcaagcttagaagaaacatagaaatggatgagtatgatttcatccactgg
>PAFTOL004611
------------------------------------------------------------
---------------------------------------------------------gat
gagtactatgctaagcagtttgagattcaaggtgagatattggaacctttggagacgatt
tgggatgggcctttgcttgtccgccacgtggcgccccgcgattggcctcctcgtgggtgg
gaa--gttgataggggtgagttggagtttataagggaagggcataaaatgatggctgaaa
gggytcctgttgaggagctggataaggttaggagggaggaagaaggaatgagtttggata
gg---------------------tataaggtg---------------------tttctca
agcagtatcaagagtgggtcgagcataacaaggatagactagaggaagaatctta---ca
agtatgatcaagattatcatccaggtaggcggaaacgaggcaaggattatcaggagggaa
tgta-------tgaactaccattctattatcctggacaart-ctgttatggtaaggtyac
tacgctgcacttgtatcaaggggcatttgtcgacattgga-----ggggtgcatgaarga
tgggttcctatcaaaagcaatgattggtactggattcgccagcatataaaagttggtatg
cacgttattgttgagattttggctaagagagatccttaccgctttcgatttcctctggaa
ttgcgttttgtggacccaaacatagaccatctgatatttaataggttcgactatcctcca
atatttcaccgtgatgatgacactaatcctgatgaattgcgtcgtgactgcagaagacct
cctcttcctaggaaggacctgggaattaaagtggaagaagagcctttgttgtctaatcac
ccttatgttgaaaagctgtggcagattcatgttgctgagcaaacgatcttggatgacgtg
gaggctaaccctgataaatataaaggcaagaaattgtcagagctgactgatgaagaagag
ttcgacgaggaaaatagcgtggaatacactaaaacttattacaagcgctcactaatacca
aaagtgatcttgaaaacaagtgtcaaa--gaactcgacttggaggctgcttttgctgaac
gtcagtaccacaataagctccaaaaggaagcagaaraaagaggagaggagtacaaaatta
gcaagcttagaagaaacatagaaatggatgagtatgatttcatccactgg
>PAFTOL004613
------------------------------------------------------------
---------------------------------------------------------gat
gaattcattgctaagcagtttgaaattaaaggtgagatcttggagcctttagagacgatt
tgggatggacctttgcttgttcgccatgtggcgcccagggattggccccctcgtggttgg
gag--gttgataggggtgagttggagtttataagggaagggcataaaatgatggctgaaa
gggttcctgttgaggagctggataaggttaggagggagaaagaaggaatgagtttggata
ga---------------------tacagggtg---------------------tttctca
agcagtatcaagagtgggttgagcataacaaggataaactagaggaagaatctta---cm
agtatgatcaagattatcatccaggtaggcggaaacgaggcaaggattatcaggagggaa
tgta-------tgaactaccrttctattatcctggacaaat-atgctatggtaaggttac
agcgctgcacttgtatcaaggggcatttgtcgacattgga-----ggagtacatgaagga
tgggttcctattaaaggcaatgattggtactggattcgccagcatataaaagttggtatg
cacgttattgttgagattctggctaagagagatccttaccggtttcgatttcctctggaa
ttgcgttttgttgacccaaatatagatcatctagtatttaatacgtttgactatcttcca
atatttcaccgtgatgacgacactaatcctgatgaattgcgccgcgactgcagaagacct
cctcttcctaggaaggatccgggaattaaagtagaagaagagcctttgttgtctaatcac
ccttatgttgacaagctatggcagattcatgttgctgagcaaacgatcttggatgacatg
gaggctaaccctggtaaatataaaggcaagaaattgtcagagctgagtgatgaagaagag
ttcgatgaggaaaatagcgtggaatacactaagacttattacaagaaatcgctaataccg
aaaktgatcttgaaaacaagtgtcaaa--gaacttgacctggaggctgcttttgctgagc
gccag-------------------------------------------------------
--------------------------------------------------
>PAFTOL004617
------------------------------------------------------------
---------------------------------------------------------gat
gaattcattgctaagcagtttgaaattaaaggtgagatcttggagcctttagagacgatt
tgggatgggcctctgcttgttcgccacgtggcgcccagggattggccccctcgtggttgg
gag--gttgataggggtgagttggagtttataagggaagggcataaaatgatggctgaaa
gggttcctgttgaggagctggataaggttaggagggaggaagaaggaatgagtttggata
ga---------------------tatagggtg---------------------tttctca
agcagtatcaagagtgggttgaacataacaaggataaactagatgaagaatctta---ca
agtatgatcaagattatcatccaggtaggcggaaacgaggcaaggattatcaggagggaa
tgta-------tgaactaccgttctattatcctggacaaat-atgctctggtaaggttac
aacgctgcacttgtatcaaggggcatttgtcgacattgga-----ggagtacatgaagga
tgggttcctattaaaggcaatgattggtactggattcgccagcatataaaagttggtatg
cacgttattgttgagattctggctaagagagatccttaccggtttcgatttcctctggaa
ttgcgttttgttgacccaaatatagatcatctaatatttaataggtttgactatcctcca
atatttcaccgtgatgacgacactaatcctgatgaattgcgtcgcgactgcagaagacct
cctmttcctaggaaggatcygggaattaaagtagaagaagagcctttgttgtctaatcac
ccttatgttgacaagctatggcagattcatgttgctgagcaaacgatcttggatgacatg
gaggctaaccctgataaatatagaggcaagaaattgtcagagctgagtgatgaagaagag
ttcgatgagcaaaatagcgtggaatacactaagacttattacaagaactcactaataccg
aaagtgatcttgaaaacaagtgtcaaa--gaacttgacctggaggctgcttttgctgagc
gccagtaccacaataagcttcgaaaggaagcggaagaaataggagaggattacaaaatta
gcaagcttaggagaaacatggaaatggatgagtatgatttcgtccactgg
>PAFTOL004618
------------------------------------------------------------
---------------------------------------------------------gat
gaattctacgctaagcagtttgaaattaaaggtgagatcttggagcctttagagacgatt
tgggatgggcctttgcttgttcgccacgtggcgcccagggattggccccctcgtggttgg
gag--gttgatagggctgagttggagtttataagggaagggcataaaatgatggctgaaa
gggttcctgttgaggagctggataaggttaggagggaggaagaaggaatgagtttggata
gg---------------------tatagggtg---------------------tttctca
agcagtatcaagagtgggttgagcataacaaggataaactagaggaagaatctta---ca
agtatgatcaagattatcatccaggtaggcggaaacgaggcaaggattatcaggagggaa
tgta-------tgaactaccattctattatcctggacaart-atgctatggtaaggttac
gacgctgcacttgtatcaaggggcatttgttgacattgga-----ggagtacatgaagga
tgggttcctatcaaaggcaatgattggtactggattcgccagcatataaaagttggcatg
cacgttatcgttgagattctggctaagagagatccttaccggtttcgatttcctctggaa
ttgcgttttgttgacccaaacatagatcatcttatatttaataggtttgactatcctcca
atatttcaccgtgatgacgatactaatcctgatgaattgcgccgtgactgcagaagacct
cctcttcctaggaaggatctgggaattaaagtagaagaacagcctttgttgtctaatcac
ccttatgttgacaagctgtggcagattcatgttgctgagcaaacgatcttggatgacatg
gaggctaaccctgataaatataaaggcaagaaattgtcagagctgactgatgaagaagag
ttcgatgaggaaaatagcgtggaatacaccaagacttattacaagaactcgctaataccg
aaagtgatcttgaaaacaagtgtcaaa--gaacttgacctggaggctgctcttgctgaac
gccagtaccacaataagcttcgaaaggaagcagaagaaataggagaggattacaaaatta
gcaagcttaggagaaacatagaaatggatgagtatgatttcatccactgg
>PAFTOL004619
------------------------------------------------------------
------------------------------------------------------------
------------------------------------------------------------
------------------------------------------------------------
------------------------------------------------------------
------------------------------------------------------------
------------------------------------------------------------
-----------------------------------------------------------c
agtatgatcaagattatcatccaggtaggcggaaacgaggcaaggattatcaggagggaa
tgta-------tgaactaccattctattatcctggacaaat-ctgttatggtaaggttac
tactctgcacttgtatcaaggggcatttgttgacattgga-----ggagtacatgaargg
tgggttcctatcaaaggcaatgattggtactggattcgccagcatataaaagttggtatg
cacgtcattgttgaggttctggctaagagagatccttaccgcttccgatttcctctggaa
ttgcgttttgttgacccaaacatagatcatctgattctattcgcaattatattcactttg
aaaggtctccatgaatatttgatttaaacttttcaaatttagcgtgactgcagaagacct
cctcttcctaggaaggaccccagaattaaagtagaagaagagcctctcttgtctaatcac
ccttatgtttacaagctgtggcagattcatgttgctgagcagacaatcttggatgacatg
gaggctaaccctgataaatataaaggccagaaattgtcagagctgactgatgaagaagag
ttcgatgaggaaaatagtgtggaatacactaaggcttattacaagaactcgctaatacca
aaaatgatcttgaaaacaagtgtcaaa--gaacttgacctggaggctgcttttgctgagc
gtcagtaccacaataagctccaaaaggaagcagaagaaaggggagaggagtacaaaatta
gcaagcttagaagaaacatagaaatggacgagtatgatttcatccactgg
>PAFTOL004620
------------------------------------------------------------
---------------------------------------------------------gat
gaattctatgctaagcagtttgaaattaaaggtgagatcttggagcctttagagacgatt
tgggatgggcctctgcttgttcgccacgtggcgccyagggattggccccctcgtggttgg
gag--gttgataggggtgagttggagtttataagggaagggcataaaatgatggctgaaa
gggttcctgttgaggagctggataaggctagcagggaggaagaaggaatgagtttggata
gg---------------------tatagggtg---------------------tttctca
agcagtatcaagagtgggttgagcataacaaggataaactagaggaagaatctta---ca
agtatgatcaagattatcatccaggtaggcggaaacgaggcaaggattatcaggagggaa
tgta-------tgaactaccattctattatcctggacaaat-atgctatggtaaggttac
gacgctgcatttgtatcaaggggcatttgttgacattgga-----ggagtacatgaagga
tgggttcctattaaaggcaatgattggtactggattcgccagcatataaaagttggcatg
cacgttattgttgagattctggctaagagagatccttaccggtttcgatttcctctggaa
ttgcgttttgttgacccaaacatagatcatcttatatttaataggtttgactatcctcca
atac------------------------------attttcagcgtgactgcagaagacct
cctctycctaggaaggatctgggaattaaagtagaagaacagcctttgttgtctaatcac
ccttatgttgacaagctgtggcagattcatgttgctgagcaaacgatyttggatgayatg
gaggctaaccctgataaatataaaggcaagaaattgtcagagctaactgatgaagaagag
ttcgatgaggaaaatagcgtggaatacaccaagacttattacaaggactcactaataccg
aaagtgatcttgaaaacaagtgtcaaa--gaacttgacctggaggctgcttttgctgagc
gccagtaccacaataagcttcgaaaggaagcagaagaaataggcgaggattacaaaatta
gcaagcttaggagaaacatagaaatggatgagtatgatttcatccactgg
>PAFTOL004623
------------------------------------------------------------
---------------------------------------------------------gat
gaattctataataggcagtttgaaattaaaggtgagatcttggagcctttacagacgatt
tgggatgggcctctgcttgttcgycacgtggcgcccagggattggccccctcgtggttgg
gag--gttgataggggtgagttggaatttatamgggaagggcataaaatgatggctgaaa
gggttcctgttgaggagctggataaggttaggagggaggaaggaggaatgagtttggata
gg---------------------tatagggtg---------------------tttctca
agcagtatcaagagtgggttgagcataacaaggataaactagaggaagatgttgg---ga
aatatgatcaagattatcatccaggtaggcggaaacgaggcaaggattatcaggagggaa
tgka-------tgaactaccattctattatcctggacaaat-atgctatggtaaggttac
gacgctgcacttgtatcaaggggcatttgttgacattgga-----ggagtacatgaagga
tgggttcctatcaaaggcaatgattggtactggattcgccagcatataaaagttggcatg
cacgttattgttgagattctggctaaragagatccttaccggtttcgatttcctctggaa
ttgcgttttgttgacccaaacatagatcatcttatatttaataggtttgactatcctcca
atatttcaccgcttcagcatgatccactgtgggatgtttcagcgtgactgcagaagacct
cctcttcctaggaaggatctgggaattaaagtagaagaacagcctttgttgtctaatcac
ccttatgttgacaagctgtggcagattcatgttgctgagcaaacgatcttggatgacatg
gaggctaaccctgataaatataaaggcaagaaattgtcagagctgactgatgaagaagag
ttygatgaggaaaatagcgtggaatacaccaagacttattacaaggactcactaataccg
aaagtgatcttgraaacaagtgtcaaa--gaacttgacctrgaggctgcttttgctgagc
gccagtaccacaataagcttcgaaaggaagcrgaagaaataggagaggattacaaaatta
gcaagcttaggagaaacatagaaatggatgastatgatttcatccactgg
>PAFTOL004624
------------------------------------------------------------
---------------------------------------------------------gat
gaattcattgctaagcagtttgaaattaaaggtgagatcttggagcctttagagacgatt
tgggatgggcctttgcttgttcgccacgtggcgcccagggattggccccctcgtggttgg
gag--gttgataggggtgagttggagtttataagggaagggcataaaatgatggctgaaa
gggttcctgttgaggagctggataaggttaggagggaggaagaaggaatgagtttggata
ga---------------------tatagggtg---------------------tttctca
agcagtatcaagagtgggttgagcataacaaggataaactagagcaagaatctta---ca
agtatgatcaagattatcatccaggtaggcggaaacgaggcaaggattatcaggagggaa
tgta-------tgaactaccattctattatcctggacaart-atgctatggtaaggttac
aacgctgcacttgtatcaaggggcatttgtcgacattgga-----ggagtacatgaagga
tgggttcctattaaaggcaatgattggtactggattcgccagcatataaaagttggtatg
cacgttattgttgagattctggctaagagagatccttaccggtttcgatttcctctggaa
ttgcgttttgttgacccaaatatagatcatctaatatttaataggtttgactatcctcca
atatttcaccgtgatgacgactctaatcctgatgaattgcctcgcgactgcagaagacct
cctcttcctaggaaggatccgggaattaaagtagaagaagagcctttgttgtctaatcat
ccttatgttgacaagctatggcagattcatgttgctgagcaaacgatcttggatgacatg
gaggctaaccctgataaatataaaggcaagaaattgtcagagctgagtgatgaagaagak
ttcgatgaggaaaatagcgtggaatacactaagacttattacaagaactcactaataccg
aaagtgatcttgaaaacaagtgtcaaa--gaacttgacctggaggctgcttttgctgagc
gccagtaccacaataagcttcgaaaggaagcggaagaaataggagaggattacaaaatta
gcaagcttaggagaaacatggaaatggatgagtatgatttcgtccactgg
>PAFTOL004625
------------------------------------------------------------
---------------------------------------------------------gat
gaattcattgctaagcagtttgaaattaaaggtgagatcttggagcctttagagacgact
tgggatgggcctttgcttgttcgccacgtggcccccagggattggccccctcgtggttgg
gag--gttgataggggtgagttggagtttataagggaagggcataaaatgatggctgaaa
gggttcctgttgaggagctggaaaaggttaggagggaggaagaaggaatgagtttggata
ga---------------------tatagggtg---------------------tttctca
agcagtatcaagagtgggttgagcataacaaggataaactagaggaagaatctta---ca
agtatgatcaagattatcatccaggtaggcggaaacgaggcaaggattatcaggagggaa
tgta-------cgaactaccgttctattatcctggacaaat-atgctatggtaaggttac
gacgctgcacttgtatcaaggggcatttgtcgatattgga-----ggagtacatgaagga
tgggttcctattaaaggcaatgattggtactggattcgccagcatataaaagttggtatg
cacgttattgttgagattctggytaagagagatccttaccggtttcgatttcctctggaa
ttgcgttttgttgacccaaatatagatcatctaatatttaataggtttgactatcctcca
atatttcaccgtgatgacgacactaatcctgatgaattgcgscgcgactgcagaagaccc
ccccttcctaggaaggacccgggaattaaagtagaagaagagcctttgttgtctaatcac
ccttatgttgccaagctatggcagattcatgttgctgagcaaacgatcttggatgacatg
gaggctaaccctgataaatataaaggcaagaaattgtcagagctgagtgatgaagaagag
ttcgatgaggaaaatagcgtggaatacactaagacttattacaagaactcgctaataccg
aaagtgatcttgaaaacaagtgtcaaa--gaacttgacctggaggctgcttttgctgagc
gccagsaccacaataagcttcgmaaggaagcrgaagaaataggagaggattacaaaatta
gcaagcttaggagaaacatggaaatggatgagtatgatttygtccactgg
>PAFTOL004626
------------------------------------------------------------
---------------------------------------------------------gat
gaattctatgccaagcagtttgaaatcagaggtgagatcttggaacctttagagacgatt
tgggatgggcctttgcttgttcgccacgtggcgcccagggattggccccctcgtggttgg
gag--gttgataggggtgagttggagtttataagggaagggcataaaatgatggctgaaa
gggttcctgttgaggagctggataaggttaggagagaggaagaaggaatgagtttggaag
agagaggaagaaggaatgagtttggaagggtg---------------------tttctca
agcagtatcaggagtgggttgagcataacaaggataaactagaggaagaatctta---ca
agtatgatcaagattattatccaggtaggcggaaacgaggcaaggattatcaggagggaa
tgta-------tgaactaccattctattatcctggacarat-atgctatggtaaggttac
gacgctgcacttatatcaaggggcatttgtcgacattgga-----ggagtacatgaagga
tgggttcctatcaaaggcaatgattggtactggattcgccagcatataaaagttggtatg
catgttattgttgagattctggctaagagagatccttaccggtttcgatttcctctggaa
ttgcgttttgttgacccaaacatagatcatctaatatttaataggtttgactatcctcca
atatttcaccgtgatgacgatactaatcctgatgaattgcgccgtgactgcagaagacct
cctcttcctaggaaggatctgggaattaaagtagaagaagagcctttgttgtctaatcac
ccttaygttgagaagctgtggcagattcatgttgctgagcaaacgatcttggatgacatg
gaggctaaccctgataaatataaaggcaagaaattgtcagagctcactgatgaagaagag
ttcgatgaggaaaatagcgtggaatacaccaagacttattacaagaactcgctaataccg
aaagtgatcttgaaaacaagtgtcaag--gaactcgacctggaggctgcttttgctgagc
gccagtaccacaataaacttcgaaaggaagcagaagaaataggagaggattacaaaatta
gcaagcttaggagaaacatagaaatggatgagtatgatttcatccactgg
>PAFTOL004627
------------------------------------------------------------
---------------------------------------------------------gat
gaattctataataagcagtttgaaattaaaggtgagatcttggagcctttagagacgatt
tgggatgggcctctgcttgttcgccacgtggcgcccagggattggccccctcgtggttgg
gag--gttgataggggtgagttggagtttataagggaagggcataaactcatggctgaaa
gggttcctgttgaggagctggataaggctagcagggaggaagaa----------------
------------------------------------------------------------
-----------------------------------------------------------c
agtatgatcaagattattatccaggtaggcggaaacgaggcaaggattatcaggagggaa
tgta-------tgaactaccattctattatcctggacaaat-atgctatggtaaggttac
gatgctgcacttgtatcaaggggcatttgttgacattgga-----ggagtacatgacgga
tgggttcctatcaaaggcaatgattggtactggattcgccagcatataaaagttggcatg
cacgttattgttgagattctggctaagagagatccttaccggtttcgatttcctctggaa
ttgcgttttgttgacccaaacatagatcatcttatatttaataggtttgactatcctcca
atatttcaccgtgatgacgatactaatcctgatgaattgcgccgtgactgcagaagacct
cctgttcctaggaaggatctgggaattaaagtagaagaacagcctttgttgtctaatcac
ccttatgttgacaagctgtggcagattcatgttgctgagcaaaygatcttggatgacatg
gaggctaaccctgataaatataaaggcaagaaattgtcagagctgactgatgaagaagag
ttcgatgaggaaaatagcgtggaatacaccaagacttattacaaggactcactaataccg
aaagtgatcttgaaaacaagtgtcaaa--gaacttgacctggaggctgcttttgctgagc
gccagtaccacaataagcttcgaaaggaagcagaagaaataggtgaggattacaaaatta
gcaagcttaggagaaacatagaaatggatgagtatgatttcatccactgg
>PAFTOL004629
------------------------------------------------------------
---------------------------------------------------------gag
gaattcatcgctaagcagtatgaaattaaaggtgagatcttggagcctttagagacgatt
tgggatgggcctttgcttgttcgccacgtggcgcccagggattggccccctcgtggttgg
cag--gttgataggggtgagttggagtttataagggaagggcataaaatgatggccgaaa
gggttcctgttgaggagctggataaggttaggagggaggaagaaggaatgagtttggata
ga---------------------tatagggtgtttctcaagcagtatagtatctttctca
agcagtatcaagagtgggttgagcttaacaaggataaactagaggaagaatctta---ca
agtatgatcaagattatcatccaggtagrcggaaacgaggcaaggattatcaggagggaa
tgta-------tgaactaccattctattatcctggacaaat-atgctatggtaaggttac
gatgctgcacttgtatcaaggggcatttgttgacattgga-----ggagtacatgacgga
tgggttcctatcaaaggcaatgattggtactggattcgccagcatataaaagttggtatg
cacgttattgttgagattctggctaagagagatccttaccggtttcgatttcctctggaa
ttgcgttttgttgacccaaacatagatcatctaatattcaataggtttgactatcctcca
atatttcaccgtgatgacgatactaatcctgatgaattgcgccgtgactgcagaagacct
cctcttcctaggaaggatccgggaattaaagtagaagaagagcctttgttgtctaatcac
ccttatgtcgacaagctgtggcagattcatgttgctgagcaaacgatcttggatgacatg
gaggctaaccctgataaatataaaggcaagaaattgtcagagctgactgatgaagaagaa
ttcgatgaggaaaatagcgtggaatacaccaagacttattacaagaactcgctgataccg
aaagtgatcttgaaaacgagtgtcaaa--gaacttgacctggaggctgcttttgctgagc
gccagtaccacaataagcttcgaaaggaagcagaagaaataggagaggaatacaaaattg
gcaagctgaggagacacatagaaatggatgagtatgatttcatccattgg
>PAFTOL004631
------------------------------------------------------------
---------------------------------------------------------gat
gaattcattgctaagcagtttgaaattaaaggtgagatcttggagcctttagagacgatt
tgggatgggcctttgcttgttcgccacgtggcgcccagggattggccccctcgtggttgg
gag--gttgataggggtgagttggagtttataagggaagggcataaaatgatggctgaaa
gggttcctgttgaggagctggataaggttaggagggaggaagawggaatgagtytggata
ga---------------------tatagggtg---------------------tttctca
agcagtatcaagagtgggttgagcataacaaggataaactagagcaagaatctta---cm
agtatgatcaagattatcatccaggtaggcggaaacgaggcaaggattatcaggagggaa
tgta-------tgaactaccattctattatcctggacaaat-atgcyatggtaaggttac
aacgctgcacttgtatcaaggggcatttgtcgacattgga-----ggagtacatgaagga
tgggttcctattaaaggcaatgattggtactggattcgccagcatataaaagttggtatg
cacgttattgttgagattctggctaagagagatccttaccggtttcgatttcctctggaa
ttgcgttttgttgacccaaatatagatcatctaatatttaataggtttgactatcctcca
atatttcaccgtgatgacgactctaatcctgatgaattgcgccgcgactgcagaagacct
cctcttcctaggaaggayccgggaattaaagtagaagaagagcctttgttgtctaatcat
ccttatgttgacaagctatggcagattcatgttgctgagcaaacgatcttggatgacatg
gaggctaaccctgataaatataaaggcaagaaattgtcagagctgagtgatgaagaagag
ttcgatgaggaaaatagcgtggaatacactaagacttattacaagaactcactaataccg
aaagtgatcttgaaaacaagtgtcaaa--gaacttgacctggaggctgcttttgctgagc
gccagtaccacaataagcttcgaaaggaagcggaagaaataggagaggattacaaaatta
gcaagcttaggagaaacatggaaatggatgagtatgatttcgtccactgg
>PAFTOL004632
------------------------------------------------------------
---------------------------------------------------------gat
gaattctatgctaagcagtttgaaatcagaggtgagatcttggagcctttagagacgatt
tgggatgggcctttgcttgttcgccacgtggcgcccagggattggccccctcgtggttgg
gag--gttgataggggcgagttggagtttataagggaagggcataaaatgatggctgaaa
gggttcctgttgaggagctggataaggttaggagagaggaagaaggaatgagtttggata
gg---------------------tatagggtg---------------------tttctca
agcagtatcaggagtgggttgagcataacaaggataaactagaggaagaatctta---cm
agtatgatcaagattatcatccaggtaggcggaaacgaggcaaggattatcaggagggaa
tgta-------tgaactaccattctattatcctggacaaat-atgctatggtaaggttac
gacgctgcacttatatcaaggggcatttgtcgacattgga-----ggagtacatgaagga
tgggttcctatcaaaggcaatgattggtactggattcgccagcatataaaagttggtatg
cacgttattgttgagattctggctaagagagatccttaccggtttcgatttcctctggaa
ttgcgttttgttgacccaaacatagatcatctaatatttaataggtttgactatcctcca
atatttcatcgtgatgacgatactaatcctgatgaattgcgccgtgactgcagaagacct
cctcttcctaggaaggatctgggaattaaagtcgaagaagagcctttgttgtctaatcac
ccttatgttgagmagctgtggcagattcatgttgctgagcaaacgatcttggatgacatg
gaggctaaccctgataaatataaaggcaagaaattgtcagagctgactgatgaagaagag
ttcgatgaggaaaatagcgtggaatacaccaagacttattacaagaactcgctaataccg
aaagtgatcttgaaaacaagtgtcaaa--gaactcgacctggaggctgcttttgctgagc
gccagtaccacaataaacttcgaaaggaagcagaagaaatcggagaggattacaaaatta
gcaagcttaggagaaacatagaaatggatgagtatgatttcatccactgg
>PAFTOL004633
------------------------------------------------------------
---------------------------------------------------------gat
gaattctttgctaagcagtgtgaagttaaaggtgagaycttggagcctttagagacgatt
tgggatgggcctttgcttgttcgccacgtggcgcccagggattggccccctcgtggttgg
gag--gttgataggggtgagttggagtttataagggaagggcataaaatgatggctgaaa
gggttcctcttgaggagctggataaggttaggagggaggaagaaggaatgagtttggata
ga---------------------tatagggtg---------------------tttctca
agcagtatcaagagtgggttgagcataacagggttaaactagaggaagaatctta---cm
agtatgatcaagattatcatccaggtaggcggaaacgaggcaaggattatcaggagggaa
tgta-------tgaactaycattctattatcctggacaart-atgctatggtaaggttac
gatgctgcacttgtatcaaggggcatttgtcgacattgga-----ggagtacatgaagga
tgggttcctatcaaaggcaatgattggtactggattcgccagcatataaaagttggcatg
cacgttattgttgagattctggctaagagagatccttaccggtttcgatttcctytggaa
ttgcgttttgttgacccaaacatagatcatctaatattcaataggtttgactatcctcca
atatttcaccgggaygacgatactaatcctgatgaattgcgccgtgactgcagaagacct
cctgttccgaggaaggatcccgggattaaagtagaagaagagyctttgttgtctaatcac
ccttatgttgacaagctgtggcagattcatgttgctgagcaaacgatcttggatgacatg
gaggctaaccctgataaatataaaggcaagaaattgtcagagctgactgatgaagaagag
ttcgatgaggaaaatagcgtcgaatgcaccaagacttattataagaactcgctaataccg
aaagtgatcttgaaaacaagtgtcaaa--gaacttgacctggaggctgcttttgctgagc
gccagtaccacaataagcttcgaaaggaagcagaagaaataggagaggaatrcaaaattg
gcaagctgaggagacacatagaaatggatgagtatgatttcatccattgg
>PAFTOL004634
------------------------------------------------------------
---------------------------------------------------------gat
gaattctttgctaagcagtgtgaaattaaaggtgagatcttggagcctttaragacgatt
tgggatgggcctttgmttgttcgccacgtggcgcccagggattggccccctcgtggttgg
gag--gttgataggggcgagttggagtttataagggaagggcataaaatgatggctgaaa
gggttcctcttgaggagctggataaggttaggagggaggaaggaggagtgagtttggata
ga---------------------tatagggtg---------------------tttctca
agcaatatcaagaatgggttgagcataacagggataaactagaggaagaatctta---ca
agtatgatcaagattatcatccaggtaggcggaaacgaggcaaggattatcaggagggaa
tgta-------tgaactaccattctattatcctggacaaat-atgctatggtaaggttac
gatgctgcacttatatcaaggggcatttgtcgacattgga-----ggagtacatgaagga
tgggttyctatcaaaggcaatgattggtactggattcgccagcatataaaagttggtatg
cacgttattgttgagattctggytaagagagatccttaccggtttcgatttcctctggaa
ttgcgttttgttgacccaaacatagatcatctgatattcaataggtttgactaccctcca
atatttcaccgtgatgacgatgctaatcctgatgaattgcgccgtgactgcagaagacct
cctgttcctagaaaggatcccgggattaaagtggaagaagagcctttgttgtctaatcac
ccttatgttgacaagctgtggcagattcatgttgctgagcaaacgatcttggatgacatg
gakgctaaccctgataaatataaaggcaagaaattgtcagagctgactgatgaagaagag
tttgatgaggaaaatagcgtggaatacaccaagacttattacaagaactcgctaataccg
aaagtgatcttgaaaacaagtgtcaaa--gaacttgacctggaggctgcttttgctgagc
gccagtaccacaataagcttcgaaaggcagcagaagaaataggagaggaatacaaagttg
gcaagctgaggagacaaatagaaatggatgagtatgatttcatccattgg
>PAFTOL004635
------------------------------------------------------------
------------------------------------------------------------
------------------------------------------------------------
------------------------------------------------------------
------------------------------------------------------------
------------------------------------------------------------
------------------------------------------------------------
------------------------------------------------------------
------------------------------------------------------------
------------------------------------cagat-atgctatggtaaggttac
gatgctgcacttgtatcaaggggcatttgtcgacattgga-----ggagtacatgaaggg
------------------------------------------------------------
------------------------------------------------------------
------------------------------------------------------------
------------------------------------------------------------
------------------------------------------------------------
------------------------------------------------------------
------------------------------------------------------------
------------------------------------------------------------
------------------------------------------------------------
------------------------------------------------------------
--------------------------------------------------
>PAFTOL004636
------------------------------------------------------------
---------------------------------------------------------gat
gaattctatgctaagcagtttgaaattaaaggtgagatcttggagcctttagagacgatt
tgggatgggcctctgcttgttcgccacgtggcgcccagggattggccccctcgtggttgg
gag--gttgataggggtgagttggagtttataagggaagctcataaaatgatggctgaaa
gggttcctgttgaggagctggataaggttaggagggaggaagaaggaatgagtttggata
gg---------------------tacagggtg---------------------tttctca
agcagtatcaagagtgggttgagcataacaaggacaaactagaggaagaatctta---ca
agtatgatcaagattattatccaggtaggcggaaacgaggcaaggattatcaggagggaa
tgta-------tgaactaccattctattatcctggacaaat-atgctatggtaaggttac
gacgctgcacttgtatcaaggggcatttgttgacattgga-----ggagtacatgaagga
tgggttcctatcaaaggcaatgactggtactggattcgccagcatataaaagttggcatg
catgttattgttgagattctggctaagagagatccttaccggtttcgatttcctctggaa
ttgcgttttgttgacccaaacatagatcatcttatatttaataggtttgactatcctcca
atatttcaccgtgatgacgatactaatcctgatgaattggcccgtgactgcagaagacct
cctcttcctaggaaggatctgggaattaaagtagaagaacagcctttgttgtctaatcac
ccttatgttgacmagctgtggcagattcatgttgctgagcaaacgatcttggatgacatg
gaggctaaccctgataaatataaaggcaagaaattgtcagagctgactgatgaagaagag
ttcgatgaggaaaatagtgtggaatacaccaagacttattacaaggactcactaattccg
aaagtgatcttgaaaacaagtgtcaaa--gaacttgacctggaggctgcttttgctgagc
gccagtaccacaataagcttcgaaaggaagcagaagaaataggagtggattacgaaatta
gcaagcttaggagaaacatagaaatggatgagtatgatttcatccactgg
>PAFTOL004637
------------------------------------------------------------
---------------------------------------------------------gat
gagttctacgstaagcagtttgagattaaaggtgagatcttggaaccgttggagacgatt
tgggatgggcctttgcttgttcgccacgtggcgccccgggattggccccctcgtgggtgg
gag--gttgatrggggtgagttggagtttataagggaagggcatamaatgatggctgaaa
gggttcctgttgaggagctggataaggttaggagggaggaagaaggaatgggtttggata
gg---------------------tatagggtg---------------------tttctca
agcagtatcaagagtgggttgagcataacaaggacaaactagaggaagaatctta---ca
agtatgatcaagattatcatccaggtaggcggaaacgaggcaaggattatcaggagggaa
tgta-------tgaactaccattctattatcctggacaaat-ctgttatggtaaggttac
tacgctgcacttgtatcaaggggcatttgtcgacattgga-----ggagtacatgaaggg
tgggttcctatcaaaggcaatgattggtactggattcgccagcatataaaagttggtatg
cacgttattgttgagattctggctaagagagatccttaccggtttcgatttcctctggaa
ttgcgttttgttgacccaaacatagatcatctgatg------------------------
---------------------------------cattttcagcgtgactgcagaagacct
cctcttcctaggaaggacccgggagttaaagtagaagaagagcctttgttgtctaatcac
ccttatgtttacaagctgtggcagattcatgttgcygagcaaacgatcttggatgacatg
gaggctaaccctgayaaatataaaggcaagaaattgtcagagctgactgatgaagaagag
ttcgatgaggaaaatagcgtggaatacactaaaacttattacaagaactcgctaatacca
aaagtgatcttgaaaacaagtgtcaaa--gaacttgacctggaggctgcttttgctgagc
gtcagtaccacaacaggcttcgaaaggaagcagaagaaagaggagaggagtacaaaatta
gcaagcttaggagaarcatagaaatggacgagtatgatttcatccactgg
>PAFTOL004638
------------------------------------------------------------
---------------------------------------------------------gat
gaattcattgctaagcartttgaaattaaaggtgagatcttggagcctttagagacgatt
tgggatgggcctttgcttgttcgccacgtggcccccagggattggccccctcgtggttgg
gag--gttgataggggtgagttggagtttataagggaagggcataaaatgatggctgaaa
gggttcctgttgaggagctggataaggttaggagggaggaagaaggaatgagtttggaca
ga---------------------tatagggtg---------------------tttctca
agcagtatcaagagtgggttgagcataacaaggataaactagaggaagaatctta---cm
agtatgatcaagattatcatccaggtaggcggaaacgaggcaaggattatcaggagggaa
tgta-------tgaactaccgttctattatcctggacaart-atgctatggtaaggttac
gacgctgcacttgtatcaaggggcatttgtcgatattgga-----ggagtacatgaagga
tgggttcctattaaaggcaatgattggtactggattcgccagcatataaaagttggtatg
cacgttattgttgagattctggctaagagagatccttaccggtttcgatttcctctggaa
ttgcgttttgttgacccaaatatagatcatctaatatttaatagctttgactatcctcca
atatttcaccgtgatgacgacactggggaagaactcttcttgcgcgactgcagaagacct
ccccttcctakggaggatccgggcattaaagtagaagaagagcctttgttgtctaatcac
ccttatgttgacaagctatggcagattcatgttgctgagcaaacgatcttggatgacatg
gaggctaaccctgataaatataaaggcaagaaattgtcagagctgagtgatgaagaagag
ttcgatgaggaaaatagcgtggaatacactaagacttattacaagaactcgctaataccg
aaagtgatcttgaaaacaagtgtcaaa--gaacttgacctggaggctgcttttgctgagc
gccagcaccacaataagcttcaaaaggaagcggaagaaataggagaggattacaaaatta
gcaagcttaggagaaacatggaaatggatgagtatgatttcgtccactgg
>PAFTOL004639
------------------------------------------------------------
---------------------------------------------------------gat
gaattctatgctaagcagtttgaaatcagaggtgagatcttggaacctttagagacgatt
tgggatgggcctttgcttgttcgccacgtggcgcccagggattggccccctcgtggttgg
gag--gttgataggggtgagttggagtttataagggaagggcataaaatgatggctgaaa
gggttcctgttgaggagctggataaggttaggagagaggaagaaggaatgagtttggata
gg---------------------tatagggtg---------------------tttctca
agcagtatcaggagtgggttgagcataacaaggataaactagaggaagaatctta---ca
agtatgatcaagattatcatccaggtaggcggaaacgaggcaaggattatcaggagggaa
tgka-------tgaactaccattctattatcctggacarat-atgctatggtaaggttac
gacgctgcacttatatcaaggggcatttgtcgacattgga-----ggagtacatgaagga
tgggttcctatcaaaggcaatgattggtactggattcgccagcatataaaagttggtatg
cacgttattgttgagattctggctaagagagatccttaccggtttcgatttcctctggaa
ttgcgttttgttgacccaaacatagatcatctaatatttaataggtttgaccatccgcca
atattccaccgtcatgacgatactaatcctgatgaattgcgccgtgactgcagaagacct
cctcttcctaggaaggatctgggaattaaagtagaggaagagcctttgttgtcyaatcac
ccttatgttgagmagctgtggcagattcatgttgctgagcaaacgatcttggatgacatg
gaggctaaccctgataaatataaaggcaagaaattgtcagagctgactgatgaagaagag
ttcgatgaggaaaatagcgtggaatacaccaagacttattacaagaactcgctaataccg
aaagtgatcttgaaaacaagtgtcaaa--gaactcgacctggaggctgcttttgctgagc
gccagtaccacaataaacttcgaaaggaagcagaagaaataggagaggattacaaaatta
gcaagcttaggagaaacatagaaatggatgagtatgatttcatccactgg
>PAFTOL004640
------------------------------------------------------------
---------------------------------------------------------gat
gaactctatgctaagcagtttgaaattaaaggtgagatcttggagcctttagagacgatt
tggggtggccctttacttgttcgccacgtggcgcccagggattggccccctcgtggttgg
gag--gttgataggggtgagttggagtttataagggaagggcataaaatgatggctgaaa
gggttcctgttgaggagctggataaggttaggagggaggaagaaggaatgagtttggata
gg---------------------tatagggtg---------------------tttctca
agcagtatcaagagtgggttgagcataacaaggataaactagaggaagaatctta---ca
agtatgatcaagattatcatccaggtaggcggaaacgaggcaaggattatcaggagggaa
tgta-------tgaactaccattctattatcctgggcaaat-atgctatggtaaggttac
gacgctgcacttgtatcaaggggcatttgttgacattgga-----ggagtacatgaagga
tgggttcctatcaaaggcaatgattggtactggattcgccagcatataaaagttggtatg
cacgttattgttgagattctg---------------------------------------
------------------------------------------------------------
---------------------------------cattttcagcgtgactgcagaagacct
cctcttcctaggaaggatctgggaattaaagtagaagaagagcctttgttgtctaatcac
ccttatgttgagaagctgtggcagattcatgttgctgagcaaacgatcttggatgacatg
gaggctaatcctgataaatataaaggcaagaaattgtcagagctgactgatgaagaagag
ttcgatgaggaaaatagcgtggaatacaccaagacttattacaagaactcgctaataccg
aaagtgattttgaaaacaagtgtcaga--gaacttgacctggaggctgcttttgctgagc
gccagtaccacaataaacttcgaaaggaagcagaagaaataggagaggattacaaaatta
gcatgcttaggagaaacatagaaatggatgagtatgatttcatccattgg
>PAFTOL004642
------------------------------------------------------------
---------------------------------------------------------gat
gaattcattgctaagcagtttgaaattaaaggtgagatcttggagcatttagagacgatt
tgggatgggcctttgcttgttcgccacgtggcgcccagggattggccccctcgtggttgg
gag--gttgataggggtgagttggagtttataagggaagggcataaaatgatggctgaaa
gggttcctgttgaggagctagataaggttaggagggaggaagaaggaatgagcttggata
ga---------------------tatagggtg---------------------tttctca
agcagtatcaagagtgggttgagcataacaaggataaactagaggaagaatctta---ca
agtatgatcaagattatcatccaggtaggcggaaacgaggcaaggattatcaggagggaa
tgta-------tgaactaccgttctattatcctggacaaat-atgctatggtaaggttac
aacgctgcacttgtatcaaggggcatttgtcgacattgga-----ggagtacatgaarga
tgggttcctattaaaggcaatgattggtactggattcgccagcatataaaagttggtatg
catgttattgttgagattctggctaagagagatccttaccggtttcgatttcctctggaa
ttgcgttttgttgacccaaatatagatcatctaatatttaatacgtttgactatcctcca
atatttcaccgtgatgacgacactaatcctgatgaattgcgtcgcgactgcagaagacct
cctcttcctaggaaggattcgggaattaaagtagaagaagagcctttgttgtctaatcac
ccttatgttgacaagctatggcagattcatgttgctgaacaaacgatcttggatgacatg
gaggctaaccctgataaatataaaggcaagaaattgtcagagctgagtgatgaagaagag
ttcgatgaggaaaatagcgtggaatacactaagacttattacaagaactcactaataccg
aaagtgatcttgaaaacaagtgtcaaa--gaacttgacctggaggctgcttttgctgagc
gccagtaccacaataagcttcgaaaggaagcggaagaaataggagaggattacaaaatta
gcaagcttaggagaaacatggaaatggatgagtatgatttcatccactgg
>PAFTOL004644
------------------------------------------------------------
---------------------------------------------------------gat
gaattcattgctaagcagtttgaaattaaaggtgagaksttggagcctttagagacgatt
tgggatgggcctttgcttgttcgccacgtggckcccagggattggccccctcgtggttgg
gag--gttgatwggggtgagttggagtttataagggaagggcataaaatgatggctgaaa
gggttcctgttgaggagctggataaggttaggagggaggaagaaggaatgagtttggata
gg---------------------tatagggtg---------------------tttctca
agcagtatcaagagtgggttgagcatarcaaggataaactagaggaagaatctta---ca
agtatgatcaagattatcatccaggtaggcggaaacgaggcaaggattatcaggagggaa
tgta-------tgaactaccattctattaycctggacaaat-atgctatggtaaggtcac
gacgctgcacttgtatcaaggggcatttgtcgacattgga-----ggagtacatgaagga
tgggttcctatcaaaggcaatgattggtactggattcgccagcatataaaagttggtatg
cacgttattgttgagattctggctaagagagatccttaccggtttcgatttcctctggaa
ttgcgttttgttgacccaaacatagatcatctaatatttaataggtttgactgtcctcca
atatttcaccgtgatgacgatactaatcctgatgaattgcgccgtgactgcagaagacct
cctcttcctaggaaggatctgggaattaaagtagaagaagagcctttgttgtctaatcay
ccttatgttgacaagctgtggcagattcatgttgctgagcaaacgatcttggatgacatg
gaggctaaccctgataaatataaaggcaakaaattgtcagagctgactgatgaagaagag
ttcgatgaggaaaatagcgtggaatacaccaagacttattacaagaactcgctaataccg
aaagtgatcttgaaaaccagtgtcaaa--gaacttgacctggaggctgcttttgctgagc
gccagtaccacaataagcttcgaaaggaagcagaagaaayaggagaggattacaaaatta
gcaagcttaggagaaatatagaaatggatgagtatgatttcatccactgg
>PAFTOL004646
------------------------------------------------------------
---------------------------------------------------------gat
gaattcattgctaagcagtttgaaattaaaggtgagatcttggagcctttagagacgatt
tgggatgggcctttgcttgttcgccacgtggcgcccagggattggccccctcgtggttgg
gag--gttgataggggtgagttggagtttataagggaagggcataaaatgatggctgaaa
gggttcctgttgaggagctggataaggttaggagggaggaagacggaatgagtctggata
ga---------------------tatagggtg---------------------tttctca
agcagtatcaagagtgggttgagcataacaaggataaactagaggaagaatctta---ca
agtatgatcaagattatcatccaggtaggcggaaacgaggcaaggattatcaggagggaa
tgta-------tgaactaccgttctattatcctggacaaat-atgctatggtaaggttac
aacgctgcacttgtatcaaggggcatttgtcgacattgga-----ggagtacatgaagga
tgggttcctattaaaggcaatgattggtactggattcgccagcatataaaagttggtatg
cacgttattgttgagattctggctaagagagatccttaccggtttcgatttcctctggaa
ttgcgttttgttgacccaaatatagatcatctaatatttaataggtttgactatcctcca
atatttcaccgtgatgacgacactaatcctgatgaattgcgccgcgactgcagaagacct
cctcttcctaggaaggatccgggaattaaagtagaagaagagcctttgttgtctaatcac
ccttatgttgacaagctatggcagattcatgttgctgagcaaacgatcttggatgacatg
gaggctaaccctgataaatataaaggcaagaaattgtcagagctgagtgatgaagaagag
ttcgatgaggaaaatagcgtggaatacactaagacttattacaagaactcgctaataccg
aaagtgatcttgaaaacaagtgtcaaa--gaacttgacctggaggctgctttagccgagc
gccagtaccacaataagcttcgaaaggaagcggaagaaataggagaggattacaaaatta
gcaagcttaggagaaacatggaaatggatgagtatgatttcgtccactgg
>PAFTOL004647
------------------------------------------------------------
---------------------------------------------------------gat
gaattctatgctaagcagtttgaaattaaaggtgagatcttggagcctttagagacgatt
tgggatgggcctttgcttgttcgccacgtggcgcccagggattggccccctcgtggttgg
gag--gttgataggggtgagttggagtttataagggaagggcataaaatgatggctgaaa
gggttcctgttgaggagctggataaggctaggagggaggaagaaggaatgagtttggata
gg---------------------tatagggtg---------------------tttctca
agcagtatcaagagtgggttgagcataacaaggataaactagaggaagaatctta---ca
agtatgatcaagattatcatccaggtaggcggaaacgaggcaaggattatcaggagggaa
tgta-------tgaactaccattctattatcctggacaaat-atgctatggtaaggttac
gacgttgcacttgtatcaaggggcatttgtcgacattgga-----ggagtacatgaagga
tgggttcctatcaaaggcaatgattggtactggattcgccagcatataaaagttggtatg
cacgttattgttgagattctggctaagagagatccttaccggtttcgatttcctctggaa
ttgcgttttgttgacccaaacatagatcatcttatatttaataggtttgactatcctcca
atatttcaccgtgatgacgatactaatcccgatgaattgcgcsgtgactgcagaagacct
cctcttcctagggaggatctgggaattaaagtagaagaagagcctttgttgtcgaatcac
ccttatgttgacaagctgtggcagattcatgttgctgagcaaacgatcttggatgacatg
gaggctaaccctgataaatataaaggcaagaaattgtctgagctgattgatgaagaagag
ttcgatgaggaaaatagcgtggaatacaccaagacttattacaagaactcgctaataccg
aaagtgatctwgaaaacaagtgtcaaa--gaacttgacctggaggctgcttttgctgagc
gccagtaccacaataagcttcgaaaggaagcagaagaaataggagaggattacaaaatta
gcaagcttaggagaaacatagaaatggatgagtatgatttcatccactgg
>PAFTOL004648
------------------------------------------------------------
---------------------------------------------------------gat
gaattctatgctaagcagtttgaaatcagaggtgagatcttggagcctttagagacgatt
tgggatgggcctttgcttgttcgccacgtggcgcccagggattggccccctcgtggttgg
gag--gttgataggggtgagttggagtttataagggaagggcataaaatgatggctgaaa
gggttcctgttgaggagctggataaggttaggagagargaaggaggaataagtttggaya
gg---------------------tatagggtg---------------------tttctca
agcagtatcaggagtgggttgagcataacaaggataaactagaggaagaatctta---ca
agtatgatcaagattatcatccaggtaggcggaaacgaggcaaggattatcaggagggaa
tgta-------tgaactaccattctattatcctggacaaat-atgctatggtaaggttat
gacgctgcacttatatcaaggggcatttgttgacattggc-----ggagtatatgaagga
tgggttcctatcaaaggcaatgattggtactggattcgccagcatataaaagttggtatg
cacgttattgttgagattctggctaagagagatccttaccggtttcgatttcctctggaa
ttgcgttttgttgacccaaacatagatcatctaatatttaataggtttgactatcctcca
atatttcaccgtgatgacgatactaatcctgatgaagcggtccgtgactgcagaagacct
cctcttcctaggaaggatctgggaattaaagtagaagaagagcctttgytgtctaatcac
ccttatgttgaaaagctgtggcagattcatgttgctgagcaaacratsttggatgacatg
gaggctaaccctgataaatataarggcaagaaattgtcacagctgactgatgaagaagag
ttcgatgaggaaaatagcgtggaatacaccaagacttattacaagaactcgctaatwccg
aaagtgatcttgaaaacaagtgtcaaa--gaacttgacctggaagctgcttttgctgagc
gccagtaccacaataaacttcgaaaggaagcagaaraaataggagaggattacaaaatta
gcaagcttaggagaaacatagaaatggatgagtacgatttcatccactgg
>PAFTOL004649
------------------------------------------------------------
---------------------------------------------------------gat
gaattctacgctaagcagtttgaaattaaaggtgagatcttggagcctttagagaccatt
tgggatgggcctttgcttgttcgccacgtggcgcccagggattggccccctcgtggttgg
gag--gttgataggggtgagttggagtttataagggaagggcataaaatgatggctgaaa
gggttcctgttgaggagctggayaaggttaggagggaggaagaaggaatgagtttggata
gg---------------------tatagggtg---------------------tttctca
agcagtatcaagagtgggttgagcataacaaggataaactagaggaagaatctta---ca
agtatgatcaagattatcatccaggtaggcggaaacgaggcaaggattatcaggagggaa
tgta-------tgaactaccattctattatcctggacaaat-atgctatggtaaggttac
gacgctgcacttgtatcaaggggcatttgttgacattgga-----ggagtacatgaagga
tgggttcctatcaaaggcaatgattggtactggattcgccagcatataaaagttggcatg
cacgttattgttgagattctggctaagagagatccttaccggtttcgatttcctctggaa
ttgcgttttgttgacccaaatatagatcatcttatatttaataggtttgactatcctcca
atatttcaccgtgatgacgatactaatcctgatgaattgcgccgtgactgcaggagacct
cctcttcctaggaaggatctgggaattaaagtagaagaacagcctttgttgtctaatcac
ccttatgttgacaagctgtggcagattcatgttgctgagcaratgatcttggatgacata
gaggctaaccctgataaatataaaggcaagaaattgtcagagctgactgatgaagaagag
ttcgatgaggaaaatagcgtggaatacaccaagacttattacaagaactcgctaataccg
aaagaaatcttgaaaacaagtgtcaaa--gaacttgacctggaggctgcttttgctgagc
gccagtaccacaataagcttcgaaaggaagcagaagaaagaggagaggattacaaaatta
gcaagcttaggagaaacatagaaatggatgagtatgatttcatccactgg
>PAFTOL004652
------------------------------------------------------------
---------------------------------------------------------gat
gaattcattgctaagcagtttgaaattaaaggtgagatcttggagcctttagagacgatt
tgggatgggcctttgcttgttcgccacgtggcccccagggattggccccctcgtggttgg
gag--gttgataggggtgagktggagtttataagggaagggcataaaatgatggctgaaa
gggttcctgttgaggagctggataaggttaggagggaggaagaaggaatgagtttggata
ga---------------------tatagggtg---------------------tttctca
agcagtatcaagagtgggttgagcataacaaggataaactagaggaagaatctta---cm
agtatgatcaagattatcatccaggtaggcggaaacgaggcaaggattatcaggagggaa
tgta-------tgaactaccgttctattatcctggacaaat-atgctatggtaaggttac
gacgctgcacttgtatcaaggggcatttgtcgatattgga-----ggagtacatgaagga
tgggttcctattaaaggcaatgattggtactggattcgccagcatataaaagttggtatg
cacgttattgttgagattctggctaagagagatccttaccggtttcgatttcctctggaa
ttgcgttttgttgacccaaatatagatcatctaatatttaataggtttgactatcctcca
atatttcaccgtgatgacgacactaatcctgatgaattgcgccgcgactgcagaagacct
ccccttcctaggaaggatccgggcattaaagtagaagaagagcctttgttgtctaatcac
ccttatgttgacaagttatggcagattcatgttgctgagcaaacgatcttggatgacatc
gaggctaacccygataaatataaaggcaagaaattgtcagagctgagtgatgaagaagag
tttgatgaggaaaatagcgtggaatacacgaagacttattacaagaactcgctaataccg
aaagtgatcttgaaaacaagcgtcaaa--gaacttgacctggaggctgcttttgctgagc
gccagcaccacaagaagcttcaaaaggaagcggaagaaataggagaggattacaaaatta
gcaagcttaggagaaacatggaaatggatgagtatgatttcgtccactgg
>PAFTOL004653
------------------------------------------------------------
---------------------------------------------------------gat
gaattcattgctaagcagtttgaaattaaaggtgagatcttggagccctyagagacgatt
tgggatgggcctttgcttgttcgccacgtggcgcccagggattggccccctcrtggttgg
gag--gttgagaggggtgagttggagtttataagggaagggcataaaatgatggctgaaa
gggttcctgttgaggagctggataaggttaggagggaggaagaaggaatgagcttggata
ga---------------------tatagggtg---------------------tttctca
agcagtatcaagagtgggttgagcataacaaggataaactagaggaagaatctta---ca
agtatgatcaagattatcatccaggtaggcggaaacgaggcaaggattatcaggagggaa
tgta-------tgaactaccgttctattatcctggacaaat-atgctatggtaaggttac
aacgctgcacttgtatcaaggggcatttgtcgacattgga-----ggagtacatgaagga
tgggttcctattaaaggcaatgattggtactggattcgccagcatataaaagttggtatg
cacgttattgttgagattctggctaagagagatccttaccggtttcgatttcctctggaa
ttgcgttttgttgacccaaatatagatcatctaatatttaataggtttgactatcctcca
atatttcaccgtgatgacgacactaatccctcccaaagtttccgcgactgcaggagacct
cctcttcctaggaaggatccaggaattaaagtagaagaagagcctttgttgtctaatcac
ccttatgttgacaagctatggcagattcatgttgctgagcaaacgatcttggatgacatg
gaggctaaccctgmtaaatatgaaggcaagaaattgtcagagctgagtgatgaagaagag
ttagatgaggaaaatagcgtggaatayactaagacttrttacaagaactcgctmataccg
aaagtgatcttgaaaacaagtgtcaaa--gaacttgacctggaggctgcttttgctgagc
gccagtaccacaataagcttcgaaaggaagcggaagaaataggagaggattacaaaatta
gcaagcttaggagaaacatggaa---------------------------
>PAFTOL004654
------------------------------------------------------------
---------------------------------------------------------gat
gaattctatgctaagcagtttgaaattaaaggtgagatcttggagcctttagagacgatt
tgggatgggcctttgcttgttcgccacgtggcgccccgggattggccccctcgtggttgg
gag--gttgataggggtgagttggagttcataagggaagggcataaaatgatggctgara
gggttcctgttgaggagctggataaggttaggagggaggaagaaggggtgagtttggata
gg---------------------tataggttg---------------------tttctca
agcagtatcaagagtgggttgagcataacaaggataaactagaggaagaatctta---ca
agtatgatcaagattatcatccaggtaggcggaagcgaggcaaggattatcaggagggaa
tgta-------tgaactaccattctattatccgggacaact-atgctatggtaaggttac
gacgctgcacttgtatcaaggggcatttgttgacattgga-----ggagtacatgaagga
tgggttcctatcaaaggcaatgattggtactggattcgccagcatataaaagttggcatg
cacgttattgttgagattctggctaagagagatccttaccggtttcgatttcctctggaa
ttgcgttttgttgacccaaacatagatcatcttatrtttaataggtttgactatcctcca
atatttcaccgtgatgacgatagtaatcctgatgaattgcgac-----------------
------------------------------------------------------------
-------------agctgtggcagattcatgttgccgagcaaacgatcttggatgacrtg
gaggctaaccctgataaatataaaggcaagaaattgtcagagctgactgatgaagaagag
ttcgatgaggaaaatagcgtggaatacaccaagacttattacaagaaatcgctaatacca
aaagtgatcttgaaaacaagtgtcaaa--gaacttgacctggaggctgcttttgctgagc
gccagtaccacaataagcttcgaaaggaagcagaagaaataggaggggattacaaaatta
gcaagcttagaagaaacatagaaatggatgaatatgatttcatccactgg
>PAFTOL004657
------------------------------------------------------------
---------------------------------------------------------gat
gagtactatgctaagcagtttgagattcaaggtgagatattggaacctttggagacgatt
tgggatgggcctttgcttgtccgccacgtggcgccgcgggattggcctcctcgtgggtgg
gaa--gttgataggggtgagttggagtttataagggaagggcataaaatgatggctgaaa
gggttcctgttgaggagctggataaggttaggagggaggaagaaggaatgagtttggatc
gg---------------------tataaggtg---------------------ttcctca
agcagtatcaagagtgggtcgagcataacaaggatagactagaggaagaatctta---ca
agtatgatcaagattatcatccaggtaggcggaaacgaggcaaggattatcaggagggaa
tgta-------tgaactgccattctattatcctggacaaat-ctgttatggtaaggttac
tacgctgcacttgtatcaaggggcatttgtcgacattgga-----ggggtgcatgaagga
tgggttcctatcaaaagcaatgattggtactggattcgacagcatataaaagttggtatg
cacgttattgttgagattctggctaagagagatccttaccgctttcgatttcctctggaa
ttgcgttttgtggacccaaacatagaccatctgatatttaataggtttgactatcctcca
atatttcaccgtgatgacgatacgaatcctgatgaattgcakcgtgactgcagaagacct
cctcttcctaggaaggacctgggaattaaagtggaagaagagcctttgttgtctaatcac
ccttatgttgataagctttggcagattcatgttgctgagcaaacgatcttggatgacgtg
gaggctaaccctgataaatataaaggcaagaaattgtcagagctgactgatgaagaagag
ttcgatgaggaaaatagcgtggaatacactaaaacttattacaagcgctcactgatacca
aaagtgatcttgaaaacaagtgtcaaa--gaactcgacttggaggctgcttttgccgaac
gtcagtaccacaataagctccgaaaggaagcagaagaaagaggagaggagtacaaaatta
gcaagcttagaagaaacatagaaatggatgagtatgatttcatccattgg
>PAFTOL004658
------------------------------------------------------------
---------------------------------------------------------gat
gaattctatgctaagcagtttgaaattaaaggtgagatcttggagcctttagagacgatt
tgggatgggcctttgcttgttcgccacgtggcgcccagggattggccccctcgtggttgg
gag--gttgataggggtgagttggagtttataagggaagggcataaaatgatggctgaaa
gggttcctgttgaggagctggataaggttaggagggaggaagaaggaatgagtttggata
gg---------------------tataggctg---------------------tttctca
agcagtatcaagagtgggttgagcataacaaggataa-----------------------
------------------------------------------------------------
------------------------------------------------------------
-----------------------------------------------------------a
tgggttcctatcaaaggcaatgattggtactggattcgccagcatataaaagttggcatg
cacgtcattgttgagattctg---------------------------------------
------------------------------------------------------------
------------------------------------------------------------
------------------------------------------------------------
------------cagctgtggcarattcatgttgctgagcaaacgatcttggatgacatg
gaggctaaccctgataaatataaaggcaagaaattgtcagagctgactgatgaagaagag
ttcgatgaggaaaatagcgtggaatacaccaagacttattacaagractcgctaataccg
aaagtgatcttgaaaacaagtgtcaaa--gaacttgacctggaggctgcttttgcggagc
gccagtaccacaataagcttcgaaaggaagcagaagaaataggagaggattacaaaatta
gcaagcttaggagaaacatagaaatggatgagtatgatttcatccactgg
>PAFTOL004660
------------------------------------------------------------
------------------------------------------------------------
------------------------------------------------------------
------------------------------------------------------------
------------------------------------------------------------
------------------------------------------------------------
------------------------------------------------------------
-----------------------------------------------------------c
agtatgatcaagattatcatccaggtaggcggaaacgaggcaaggattatcaggagggaa
tgat-------ttgacctaacgtattttgttaaatgcagat-atgctatggtaaggttac
gacgctgcacttgtatcaaggggcatttgttgacattgga-----ggagtacatgaagga
tgggttcctatcaaaggcaatgattggtactggattcgccagcatataaaagttggcatg
cacgttattgttgagattctg---------------------------------------
------------------------------------------------------------
------------------------------------------------------------
------------------------------------------------------------
------------cagctgtggcagattcatgttgctgagcaaacgatcttggatgacatg
gaggctaaccctgataaatataaaggcaagaaattgtcagagctgactgatgaagaagag
ttcgatgaggaaaatagcgtggaatacaccaagacttattacaagaactcgctaataccg
aaagtgatcttgaaaacaagtgtcaaa--gaacttgacctggaggctgcttttgctgagc
gccagtaccacaataagcttcgaaaggaagcagaagaaagaggagaggattacaaaatta
gcaagcttaggagaaacatagaaatggatgagtatgatttcatccactgg
>PAFTOL004661
------------------------------------------------------------
---------------------------------------------------------gat
gagtactatgctaagcagtttgagattcaaggtgagatattggaacctttggagacgatt
tgggatgggcctttgcttgtccgccacgtggcgccgcgagattggcctcctcgtgggtgg
gaa--gttgataggggtgagttggagtttataagggaagggcataaaatgatggctgaaa
gggttcctgttgaggagctggataaggttaggagggaggaagaaggaatgagtttggatc
gg---------------------tataaggtg---------------------ttcctca
agcagtatcaagagtgggtcgagcataacaaggatagactagaggaagaatctta---ca
agtatgatcaagattatcatccaggtaggcggaaacgaggcaaggattatcaggagggaa
tgta-------tgaactaccattctattatcctggacaaat-ctgttatggtaaggttac
tacgctgcacttgtatcaaggggcatttgtcgacattgga-----ggggtgcatgaagga
tgggttcctatcaaaagcaatgattggtactggattcgccagcatataaaagttggtatg
cacgttattgttgagattctggctaagagagatccttaccgctttcgatttcctctggaa
ttgcgttttgtggacccaaatatagaccatctgatatttaataggtttgactatcctcca
atatttcaccgtgatgacgatactaatcctgatgaattgcgtcgtgactgcagaagacct
cctcttcctaggaaggacctgggaattaaagtggaagaagagcctttgttgtctaatcac
ccttatgttgataagctgtggcagattcatgttgctgagcaaacaatcttggatgacgtg
gaggctaaccctgctaaatataaaggcaagaaattgtcagagctgactgatgaagaagag
ttcgatgaggaaaatagcgtggaatacactaaaacttattacaagcgctcactaatacca
aaagtgatcttgaaaacaagtgtcaaa--gaactcgacttggaggctgcttttgctgaac
gtcagtaccacaataagctccgaaaggaagcagaagaaagaggagaggagtacaaaatta
gcaagcttagaagaaacatagaaatggacgagtatgatttcatccattgg
>PAFTOL004662
------------------------------------------------------------
---------------------------------------------------------gat
gaattctatgctaagcagtttgaaattaaaggtgagatcttggagcctttagagacgatt
tgggatgggcctttgcttgttcgccacgtggcgccccgggattggccccctcgtggttgg
gag--gttgataggggtgagttggagtttataagggaagggcataaaatgatggctgaaa
gggttcctgttgaggagctggataaggttaggagggaggaagaagggatgagtttggata
gg---------------------tataggttg---------------------tttctga
agcagtatcaagagtgggttgagcataacaaggataaactagaggaagaatctta---ca
ag----------------------------------------------------------
------------------------------------cagat-atgctgtggtaaggttac
gacgctgcacttgtatcaaggggcatttgttgacattgga-----ggagtacatgaagga
tgggtccctatcaaaggcaatgattggtactggattcgccagcatataaaagttggcatg
cacgttattgttgagattctg---------------------------------------
------------------------------------------------------------
------------------------------------------------------------
------------------------------------------------------------
------------cagctgtggcagattcatgttgctgagcaaaygatcttggatgacatg
gaggctaaccctgataaatataaaggcaagaaattgtcagagctgactgatgaagaagag
ttcgacgagaaaaatagcgtggaatacaccaagacttattacaagaactcgctaatacca
aaagtgatcttgaaaacmagtgtcaaa--gaacttgayctggaggctgcttttgctgagc
gccagtaccacaataagcttcgaaaggaagcagaagaaataggagaggattacaaaatta
gcaagcttagaagaaacatagaaatggatgaatacgatttcatccactgg
>PAFTOL004664
------------------------------------------------------------
---------------------------------------------------------gat
gaattcattgctaagcartttgaaattaaaggtgagatcttggagcctttagagacgatt
tgggatgggcctttgcttgttcgccacgtggcgcccagggattggccccctcgtggttgg
gag--gttgataggggtgagttggagtttataagggaagggcataaaatgatggctgaaa
gggttcctgttgaggagctggataaggttaggagggaggaagaaggaatcagtttggata
ga---------------------tatagggtg---------------------tttctca
agcagtatcaagagtgggttgagcataacaaggataaactagagcaaatctgcgt---gc
agtatgatcaagattatcatccaggtaggcggaaacgaggcaaggattatcaggagggaa
tgta-------tgaactaccattctattatcctggacaaat-atgctatggtaaggttac
aacgctgcacttgtatcaaggggcatttgtcgacattgga-----ggagtacatgaagga
tgggttcctattaaaggcaatgattggtactggattcgccagcatataaaagttggtatg
cacgttattgttgagattctg---------------------------------------
------------------------------------------------------------
---------------------------------cattttcagcgcgactgcagaagacct
cctcttcctaggaaggatccgggaattaaagtagaagaagagcctttgttgtctaatcat
ccttatgttgacaagctatggcagattcatgttgctgagcaaacgatcttggatgacatg
gaggctaaccctgataaatataaaggcaagaaattgtcagagctgagtgatgaagaagag
ttcgatgaggaaaatagcgtggaatacactaagacttattacaagaactcrctaataccg
aaagtgatcttgaaaacaagtgtcaaa--gaacttgacctggaggctgcttttgctgagc
gccagtaccacaataagcttcgaaaggaagcggaagaaataggagaggattacaaaatta
gcaagcttaggagaaacatggaaatggatgagtatgatttcgtccactgg
>PAFTOL004665
------------------------------------------------------------
---------------------------------------------------------gat
gaattctatgctaagcagtttgaaatcagaggtgagatcttggagcctttagagacgatt
tgggatgggcctttgcttgttcgccacgtggcgcccagggattggccccctcgtggttgg
gag--gttgatagggttgagttggagtttataagggaagggcataaaatgatgggtgaaa
gggttcctgttgaggagctggataaggttaggagagaggaaggaggaatgagtttggata
gg---------------------tatagggtg---------------------tttctca
agcagtatcaggagtgggttgagcaacacaaggataaactaaacgatgaatctta---ca
agtatgatcaagattatcatccaggtaggcggaaacgaggcaaggattatcaggagggaa
tgta-------tgaactaccattctattatcctggacaaat-atgctatggtaaggttac
gacactgcatttatatcaaggggcatttgttgacatcgga-----ggagtatatgaagga
tgggttcctatcaaaggcaatgattggtactggattcgccagcatataaaagttggtatg
catgttattgttgagattctg---------------------------------------
------------------------------------------------------------
---------------------------------cattttcagcgtgactgcagaagactt
cctcttcctaggaaggatctgggaattaaagtagaagaagagtctttgttgtcgaatcac
ccttatgttgaaaagctgtggcagattcatgttgctgagcaaacgatcttggatgacatg
gaggctaaccctgataaatataaaggcaagaaattgtcagagctgactgatgaagaagag
ttcgatgaggaaaatagcgtggaatacaccaagacttattacaagaactcgctaataccg
aaagtgatcttgaaaacaagtgtcaaa--gaacttgaactggaagctgcttttgctgagc
gccagtaccacaataaacttcgaaaggaagcagaagaaataggagaggattacaaaatta
gcaagcttaggagaaacatagaaatggatgagtacgatttcatccactgg
>PAFTOL004666
------------------------------------------------------------
---------------------------------------------------------gat
gaattcattgctaagcagtttgaaattaaaggtgagatcttggagcctttagagacgatt
tgggatgggcctttgcttgttcgccacgtggcgcccagggattggccccctcgtggttgg
gag--gttgataggggtgagttggagtttataagggaagggcataaaatgatggctgaaa
gggttcctgttgaggagctggataaggttaggagggaggaagaaggaatgagcttggata
ga---------------------tatagggtg---------------------tttctca
agcagtatcaagagtgggttgagcataacaaggataaactagaggaagaatctta---ta
agtatgatcaagattattatccaggtaggcggaaacgaggcaaggattatcaggagggaa
tgta-------tgaactaccgttctattatcctggacaaat-atgctatggtaaggttac
aacactgcacttgtatcaaggggcatttgtcgacattgga-----ggagtacatgaagga
tgggttcctattaaaggcaatgattggtactggattcgccagcatataaaagttggtatg
cacgttattgttgagattctg---------------------------------------
------------------------------------------------------------
---------------------------------cattttcagcgcgactgcagaagacct
cctcttcctaggaaggatccgggaattaaagtagaagaagagcctttgttgtctaatcac
ccttatgttgacaagctatggcagattcatgttgctgaacaaacgatcttggatgacatg
gaggctaaccctgataaatataaaggcaagaaattgtcagagctgagcgatgaagaagag
ttcgatgaggaaaatagcgtggaatacactaagacttattacaagaactcactaataccg
aaagtgatcttgaaaacaagtgtcaaa--gaacttgacctggaggctgcttttgctgagc
gccagtaccacaataagcttcaaaaggaagcggaagaaataggagaggattacaaaatta
gcaagcttaggagaaacatggaaatggatgagtatgatttcgtccactgg
>PAFTOL004667
------------------------------------------------------------
---------------------------------------------------------gat
gaattcattgctaagcagtttgaaattaaaggtgagattttggagcctttagagacgatt
tgggatgggcctttgcttgttcgccacgtggcgcccagggattggccccctcgtggttgg
gag--gttgataggggtgagttggagtttataagggaagggcataaaatgatggctgaaa
gggttcctgttgaggagctggataaggttaggagggaggaagaaggaatgagcttggata
ga---------------------tatagggtg---------------------tttctca
agcagtatcaagagtgggttgagcataacaaggataaactagaggaagaatctta---ca
agtatgatcaagattatcatccaggtaggcggaaacgaggcaaggattatcaggagggaa
tgta-------tgaactaccgttctattatcctggacaaat-atgctatggtaaggttac
aacactgcacttgtatcaaggggcatttgtcgacattgga-----ggagtacatgaagga
tgggttcctattaaaggcaatgattggtactggattcgccagcatataaaagttggtatg
cacgttattgttgagattctg---------------------------------------
------------------------------------------------------------
---------------------------------cattttcagcgcgactgcagaagacct
cctcttcctaggaaggatccgggaatcaaagtagaagaagagcctttgttgtctaaccac
ccttatgttgacaagctatggcagattcatgttgctgaacaaacgatcttggatgacatg
gaggctaaccctgataaatataaaggcaagaaattgtcagagctgagcgatgaagaagag
ttcgatgaggaaaatagcgtggaatacactaagacttattacaagaactcactaataccg
aaagtgatcttgaaaacaagtgtcaaa--gaacttgacctggaggctgcttttgctgagc
gccagtaccacaataagcttcgaaaggaagcggaagaaataggagaggattacaaaatta
gcaagcttaggagaaacatggaaatggatgagtatgatttcgtccactgg
>PAFTOL004668
------------------------------------------------------------
---------------------------------------------------------gat
gaattcattgctaagcagtttgaaattaaaggtgagatcttggagcctttagagacgatt
tgggatgggcctttgcttgttcgccacgtggcgcccagggattggccccctcgtggttgg
gag--gttgataggggtgagttggagtttataagggaagggcataaaatgatggctgaaa
gggttcctgttgaggagctggataaggttaggagggaggaagaaggaatgagcttggata
ga---------------------tatagggtg---------------------tttctca
agcagtatcaagagtgggttgggcataacaaggataaactagaggaagaatctta---ca
agtatgatcaagattatcatccaggtaggcggaaacgaggcaaggattatcaggagggaa
tgta-------tgaactaccgttctattatcctggacaaat-atgctatggtaaggttac
aacactgcacttgtatcaaggggcatttgtcgacattgga-----ggagtacatgaagga
tgggttcctattaaaggcaatgattggtactggattcgccagcatataaaagttggtatg
cacgttattgttgagattctg---------------------------------------
------------------------------------------------------------
---------------------------------cattttcagcgcgactgyagaagacct
cctcttcctaggaaggatccgggaattaaagtagaagaagagcctttgttgtctaatcac
ccwtatgttgacaagctatggcagattcatgttgctgarcaaaygatcttggatgacatg
gaggctaaycctgataaatataaaggcaagaaattgtcagagctgagygatgaagaagag
ttcgatgaggaaaatagcgtggaatacactaagacttattacaagaactcactaataccg
aaagtgatcttgaaaacaagtgtcaaa--gaacttgacctggaggctgcttttgctgagc
gccagtaccacaataagcttcgaaaggaagcggaagaaataggagaggattacaaaatca
gcaagcttaggagaaacatggaaatggatgagtatgatttcgtccactgg
>PAFTOL005024
------------------------------------------------------------
---------------------------------------------------------gat
gaattccttgctaagcagtttgaaattaaaggtgagatcttggagcctttagagacgatt
tgggatgggcctttgcttgttcgccacgtggcgcccagggattggccccctcgtggttgg
gag--gttgataggggtgagttggagtttataagggaagggcataaaatgatggctgaaa
gggttcctgttgaggagctggataaggttaggagggaggaagaaggaatgagtttggata
ga---------------------tatagggtg---------------------tttctca
agcagtatcaagagtgggttgggcataacaaggataaactagaggaagaatctta---ga
tgtatgatcaagattatcatccaggtaggcggaaacgaggcaaggattatcaggagggaa
tgta-------tgaactaccgttctattatcctggacaaat-atgctatggtaaggttac
aacactgcacttgtatcaaggggcatttgtcgacattgga-----ggagtacatgaagga
tgggttcctattaaaggcagtgattggtactggattcgccagcatataaaagttggtatg
cacgttattgttgagattctk---------------------------------------
------------------------------------------------------------
---------------------------------cattttcagcgcgactgcagaagacct
cctcttcctaggaaggatccgggaattaaagtagaagaagagcctttgttgtctaatcac
ccttatgttgacaagctatggcagattcatgttgctgagcaaaygatcttggatgacatg
gaggctaatcctgataaatataaaggcamgaaattgtcagagctgagtgatgaagaagag
ttcgatgaggaaaatagcgtggaatacactaagacttattacaagaactcactaataccg
aaagtgatcttgaaaacaagtgtcaaa--gaacttgacctggaggctgcttttgctgagc
gccagtaccacaataagcttcgaaaggaagcggaagaaataggagaggattacaaaatta
gcaagcttaggagaaacatggaaatggatgagtatgacttcgtccactgg
>PAFTOL005025
------------------------------------------------------------
---------------------------------------------------------gat
gaattctatgctaagcagtttgaaattaaaggtgagatcttggagcctttagagacgatt
tgggatgggcctttgcttgttcgccacgtggcgcccagggattggccccctcgtggttgg
gag--gttgataggggtgagttggagtttataagggaagggcataaaatgatggctgaaa
gggttcctgttgaggagctggataaggttaggagggaggaagaaggaatgagtttggaca
gg---------------------tacagggtg---------------------tttctca
agcagtatcaagagtgggttgagcataacaaggataaactagaggaagaatctta---ca
agtatgatcaagattatcatccaggtaggcggaaacgaggcaaggattatcaggagggaa
tgta-------tgaactaccattctattatcctggacaaat-atgctatggcaaggttac
gacgctgcacttgtatcaaggggcatttgtcgacattgga-----ggagtacatgaagga
tgggttcctatcaaaggcaatgattggtactggattcgccagcatataaaagttggtatg
cacgttattgttgagattctggctaagagagatccttaccggtttcgatttcctctggaa
ttgcgttttgttgacccaaacatagatcatctaatccagtcggcaattatatttactttg
agaggtctccaggaagatttgatttaaactcttcattttcagcgtgactgcagaagacct
cctcttcctaggaaggatctgggaattaaagtagaagaagagcctttgttgtctaatcac
ccttatgttgacaagctgtggcagattcatgttgctgagcaaacgatcttggatgacatg
gaggctaaccctgataaatataaaggcaagaaattgtcagagctgactgatgaagaagag
ttcgatgaggaaaatagcgtggaatacaccaagacttattacaagaactcgctaataccg
aaagtgatcttgaaaacaagtgtcaaa--gaacttgacctggaggctgcttttgctgagc
gccagtaccacaataagcttcaaaaggaagcagaagaaataggagaggattacaaaatta
gcaagcttaggagaaacatagaaatggatgagtatgatttcatccactgg
>PAFTOL005026
------------------------------------------------------------
---------------------------------------------------------gat
gaattctatgctaagcagtttgaaattaaaggtgagatcttggagcctttagagacgatt
tggaatgggcctttgcttgttcgccacgtggcgcccagggattggccccctcgtggttgg
gag--gttgataggggtgagttggagtttataagggaagggcataaaatgatggctgaaa
gggttcctgttgaggagctggataaggttaggagggaggaagaaggaatgagtttggata
gg---------------------tacagggtg---------------------tttctca
agcagtatcaagagtgggttgagcataacaaggataaactagaggaagaatctta---ca
agtatgatcaagattatcatccaggtaggcggaaacgaggcaaggattatcaggagggaa
tgta-------tgaactaccattctattatcctggacaaat-atgctatggtaaggttac
gacgctgcacttgtatcaaggggcatttgtcgacattgga-----ggagtacatgaagga
tgggttcctatcaaaggcaatgattggtactggattcgccagcatataaaagttggtatg
cacgttattcttgagattctggctaagagagatccttaccggtttcgatttcctctggaa
ttgcgttttgttgacccaaacatagatcatctaatatttaatagatttgactatcctcca
atatttcaccgtgatgacgatactaatactgatgaattgcgccgtgactgtagaagacct
cctcttcctaggaaggatctgggaattaaagtagaagaagagcctttgttgtctaatcac
ccttatgttgacaagctgtggcagattcatgttgctgagcaaacgatcttggatgacatg
gaggctaaccctgataaatataaaggcaagaaattgtcagagctgactgatgaagaagag
ttcgatgaggaaaatagcgtggaatacactaagacttattacaagaactcgctaataccg
aaagtgatcttgaaaacaagtgtcaaa--gaacttgacctggaggctgcttttgctgagc
gccagtaccacaataagcttcgaaaggaagcagaagaaataggagaggattacaaaatta
gcaagcttaggagaaacatagaaatggatgagtatgatttcatccactgg
>PAFTOL005035
------------------------------------------------------------
---------------------------------------------------------gat
gaattcattgctaagcagtttgaaattaaaggtgagatcttggakcctttagagacgatt
tgggatgggcctttgcttgttcgccacgtggcgcccagggattggccccctcgtggttgg
aag--gttgataggggtgagttggagtttataagggaagggcataaaatgatggctgaaa
gggttcctgttgaggagctggataaggttaaaactgataa--------------------
------------------------------------------------------------
----------------------------------------------------------gc
agtatgatcaagattatcatccaggtaggcggaaacgaggcaaggattatcaggagggaa
tgta-------tgaactaccgttctattatcctggacaaat-atgctatggtaaggttac
aacgctgcacttgtatcaaggggcatttgtcgacattgga-----ggagtacatgaagga
tgggttcctattaaaggcaatgattggtactggattcgccagcatataaaagttggtatg
cacgttattgttgagattctg---------------------------------------
------------------------------------------------------------
---------------------------------cattttcagcgtgactgcagaagacct
cctcttcctaggaaggatccgggaattaaagtagaagaagagcctttgttgtctaatcac
ccttatgttgacaagctatggcagattcatgttgctgagcaaacgatcttggatgacatg
gaggctaatcctgataaatataaaggcaagaaattgtcagagctgagtgatgaagaagag
ttcgatgaggaaaatagcgtggaatacactaagacttattacaagaactcactaataccg
aaagtgatcttgaaaacaagtgtcaaa--gaacttgacctggaggctgcttttgctgagc
gccagcaccacaataagcttcgaaaggaagcggaagaaataggagaggattacaaaatta
gcaagcttaagagaaacatggaaatggatgagtatgatttcgtccactgg
>PAFTOL005042
------------------------------------------------------------
---------------------------------------------------------gat
gaattctatgctaagcagtttgaaatcagaggtgagatcttggagcctttagagacgatt
tgggatgggcctttgcttgttcgccacgtggcgcccagggattggccccctcgtggttgg
gag--gttgataggggtgagttggagtttataagggaagggcataaaatgatggctgaaa
gggttcctgttgaggagctggataaggttaggagagaggaacaaggaatgagtttggata
gg---------------------tatagggtg---------------------tttctca
agcagtatcaggagtgggttgagcataacaaggataaactagaggaagaatctta---ca
agtatgatcaagattatcatccaggtaggcggaaacgaggcaaggattatcaggagggaa
tgta-------tgaactaccrttctattatcctggacaaat-atgctatggtaaggttac
aacgctgcacttatatcaaggggcatttgtcgacattgga-----ggagtacatgaagga
tgggttcctatyaaaggcaatgattggtactggattcgccagcatataaaagttggtatg
cacgttattgttgagattctg---------------------------------------
------------------------------------------------------------
---------------------------------cattttcagcgygactgcagaagacct
ccycttcctaggaaggatcygggmattaaagtagaagaagagcctttgttgtctaatcac
ccttaygttgagaagctgtggcagattcatgttgctgagcaaacgatcttggatgacatg
gaggctaaccctgataaatataaaggcaagaaattgtcagagctgastgatgaagaagag
ttcgatgaggaaaatagcgtggaatacacyaagacttattacaagaactcgctaataccg
aaagtgatcttgaaaacaagtgtcaaa--gaactcgacctggaggctgcttttgctgagc
gccagtaccacaataaacttcgaaaggaagcagaagaaataggagagsattacaaaatta
gcaagcttaggagaaacatagaaatggatgagtatgatttcatccactgg
>PAFTOL005043
------------------------------------------------------------
---------------------------------------------------------gat
gaattcattgctaagcagtttgaaattaaaggtgagatcttggagcctttagagacgatt
tgggatgggcctttgcttgttygccacgtggcccccagggattggccccctcgtggttgg
gag--gttgatagggstgagttggagtttataagggaagggcataaaatgatggctgaaa
gggttcctgttgaggagctggataaggttaggagggaggaagaaggaatgagtttggaca
ga---------------------tatagggtg---------------------tttctca
agcagtatcaagagtgggttgagcataacaaggataaactagaggaagaatctta---ca
agtatgatcaagattatcatccaggtaggcggaaacgaggcaaggattatcaggagggaa
tgta-------tgaactaccgttctattatcctggacaagt-aagttgttgaaaaccctc
tttgtttctgttgatgattttgggatttttattctaaagt-----acaatctgcttcaga
tgggttcctattaaaggcaatgattggtactggattcgccagcatataaaagttggtatg
cacgttattgttgagattctggctaagagagatccttaccggtttcgatttcctctggaa
ttgcgttttgttgacccaaatatagatcatctaatg------------------------
---------------------------------cattttcagcgcgactgcagaagacct
ccccttcctaggaaggatccrggcattaaagtagaagaagagcctttgttgtctaatcac
ccttatgttgacaagctatggcagattcatgttgctgagcaaacgatcttggatgacatg
gaggctaaccctgataaatataaaggcaagaaattgtcagagctgagtgatgaagaagag
ttcgatgaggaaaatagcgtggaatacactaagacttattacaagaactcgctaataccg
aaagtgatcttgaaaacaagtgtcaaa--gaacttgacctggaggctgcttttgctgagc
gccagcaccacaataagcttcgacaggaagcggaagaaataggagaggattacaaaatta
gcaagcttaggagacacatggaaatggatgagtatgatttcgtccactgg
>PAFTOL005047
------------------------------------------------------------
---------------------------------------------------------gat
gaattctatgctaagcagtttgaaatcagaggtgagatcttggagcctttagagacgatt
tgggatgggcctttgcttgttcgccacgtggcgcccagggattggccccctcgtggtggg
gag--gttgataggggtgagttggagtttataagggaagggcataaaatgatggctgaaa
gggttcctgttgaggagctggataaggttaggagagaggaaggaggaataagtttggata
gg---------------------tatagggtg---------------------tttctca
agcagtatcaggagtgggttgagcataacaaggataaactagaggaagaatctta---ca
agtatgatcaagattatcatccaggtaggcggaaacgaggcaaggattatcaggagggaa
tgta-------tgaactaccattctattatcctggacaaat-atgctatggtaaggttac
gacgctgcacttatatcaaggggcatttgttgacattgga-----ggagtatatgaagga
tgggttcctatcaaaggcaatgattggtactggattcgccagcatataaaagttggtatg
cacgttattgttgagattctggctaagagagatccttaccggtttcgatttcctctggaa
ttgcgttttgttgacccaaacatagatcatctaatatttaataggtttgactatcctcca
atatttcaccgtgatgacgatactaatcctgattggtttcagcgtgactgcagaagacct
cctcttcctaggaaggatctgggaattaaagtagaagaagagcctttgttgtctaatcac
cctcatgttgaaaagctgtggcagattcatgttgctgagcaaacgatcttggatgacatg
gaggctaaccctgataaatataaaggcaagaaattgtcacagctgactgatgaagaagag
ttcgatgaggaaaatagcgtggaatacaccaagacttattacaagaactcgctaataccg
aaagtgatcttgaaaacaagtgtcaaa--gaacttgacctggaagctgcttttgctgagc
gccagtaccacaataaacttcgaaaggaagcagaagaaataggagaggattacaaaatta
gcaagcttaggagaaacatagaaatggatgagtacgatttcatccactgg
>PAFTOL005169
------------------------------------------------------------
------------------------------------------------------------
------------------------------------------------------------
------------------------------------------------------------
------------------------------------------------------------
------------------------------------------------------------
------------------------------------------------------------
------------------------------------------------------------
------------------------------------------------------------
----------------------------------------------tatggtaaggttac
gacgctgcacttgtatcaaggggcatttgtcgacattgga-----ggagtacatgaagga
tgggttcctatcaaaggcaatgattggtactggattcgccagcatataaaagttggtatg
cacgttattgttgagattctg---------------------------------------
------------------------------------------------------------
------------------------------------------------------------
------------------------------------------------------------
------------sagctgtggcagattcatgttgctgagcaaacgatcttggatgacatg
gaggctaaccctgataaatataaaggcaagaaattgtcagagctgactgatgaagaagag
ttcgatgaggaaaatagcgtggaatacaccaagacttattacaagaactcgctaataccg
aaagtgatcttggtgggtgctctcatgctgagattaatcctaagtttgctttt-----tt
gacagtaccacaataagcttcgaaaggaagcagaagaaataggagaggaatacaaaattg
gcaagctgaggagacacatagaaatggatgagtatgatttcatccattgg
>PAFTOL007498
------------------------------------------------------------
---------------------------------------------------------gat
gaattcattgctaagcagtttgaaattaaaggtgagatcttggagcctttagagacgatt
tgggatgggcctttgcttgttcgccacgtggcgcccagggattggccccctcgtggttgg
gag--gttgatagggktgagttggagtttataagggaagggcataaaatgatggctgaaa
gggttcctgttgaggagctggataaggttaggagggaggaagaaggaatgagtttggata
ga---------------------tatagggtg---------------------tttctca
agc---------------------------------------------------------
agtatgatcaagattatcatccaggcaggcggaaacgaggcaaggattaccaggagggaa
tgta-------tgaactaccattctattatcctggacaatcaccattgtaccagatgtct
gctattacattaatggctaatttc-tccatatttacatgt-----acaatccgtttcaga
tgggttcctatcaaaggcaatgattggtaytggattcgccagcatataaaagttggtatg
cacgttattgttgagattctggctaagagagatccttaccggtttcgatttcctctggaa
ttgcgttttgttgacccaaacatagatcatctaatatttaataggtttgacgatcctcca
atatttcaccgtgatgacgatactaatcctgatgaattgcggcgtgactgcagaagacct
cctcttcctaggaaggatctgggaattaaagtagaagaagagcctttgttgtctaatcac
ccttatgttgacaagctgtggcagattcatgttgctgagcaaacgatcttggatgacatg
gaggctaaccctgataaatataaaggcaagaaattgtcagagctgactgatgaagaagag
tttgatgaggaaaatagcgtggaatataccaagacttattacaagaactcgctaataccg
aaagtgatcttgraaaccagtgtcaaa--gaacttgacctggaggctgcttttgctgagc
gccagtaccacaataagcttcgaaaggaagcaggagaaataggagaggattacaaaatta
gcaagcttaggagaaacatagaaatggatgagtatgatttcatccactgg
>PAFTOL008060
------------------------------------------------------------
---------------------------------------------------------gat
gaattcattgctaagcagtttgaaattaaaggtgagatcttggmgcctttagagacgatt
tgggatgggcctttgcttgttcgccacgtggcgcccagggattggccccctcggggttgg
gag--gttgataggggtgagttggagtttataagggaagggcataaaatgatggctgaaa
gggttcctgttgaggagctggataaggttaggagggaggaagaaggaatgagtttggata
ga---------------------tatagggtg---------------------tttctca
agcag-------------------------------------------------------
-----gatcaagattatcatccaggtaggcggaaacgaggcaaggattatcaggagggaa
tgta-------tgaactaccgttctattatcctggacaaat-atgctatggtaaggttac
aacgctgcacttgtatcaaggggcatttgtcgacattgga-----ggagtacatgaagg-
------------------------------------------------------------
------------------------------------------------------------
-----------------------------------gttcaataaatttgatttcccccca
atattccatcgagatgaggatactaatccagatgaattacgt------------------
------------------------------------------------------------
------------cagctatggcagattcatgttgctgagcaaacgatcttggatgacatg
gaggctaaccctgataaatataaaggcaagaaattgtcagagctgagtgatgaagaagag
ttcgatgaggaaaatagcgtggaatacactaagacttattacaagaactcactaataccg
aaagtgatcttgaaaacaagtgtcaaa--gaacttgacctggaggctgcttttgctgagc
gccag-------------------------------------------------------
--------------------------------------------------
>PAFTOL008062
------------------------------------------------------------
---------------------------------------------------------gat
gaattcattgctaagcagtttgaaattaaaggtgagatcttggagcctttagagacgatt
tgggatgggcctttgcttgttcgccacgtggcgcccagggattggccccctcgtggttgg
gag--gttgataggggtgagttggagtttataagggaagggcataaaatgatggctgaaa
gggttcatgttgaggagctggataaggttaggagggaggaagacggaatgatctt-----
------------------------------------------------------------
----------------------------------------------------------gc
agtatgatcaagattatcatccaggtaggcggaaacgaggcaaggattatcaggagggaa
tgta-------tgaactaccgttctattatcctggacaaat-atgctatggtaaggttac
aacgctgcacttgtatcaaggggcatttgtcgacattgga-----ggagtacatgaagga
tgggttcctattaaaggcaatgattggtactggattcgccagcatataaaagttggtatg
cacgttattgttgagattctggctaagagagatccttaccggtttcgatttcctctggaa
ttgcgttttgttgacccaaatatagatcatctaatctagtcagcaattatatttaccttg
aaagatctccaggaagatttgatttaaactcttcattttcagcgtgactgcagaagacct
cctcttcctaggaaggatccgggaattaaagtagaagaagagcctttgttgtctaatcac
ccttatgttgacaagctatggcagattcatgttgctgagcaaacgatcttggatgacatg
gaggctaaccctgataaatataaaggcaagaaattgtcagagctgagtgatgaagaagag
ttcgatgaggaaaatagcgtggaatacactaagacttattacaagaactcgctaataccg
aaagttatcttgaaaacaagtgtcaaa--gaacttgacctggaggctgcttttgctgagc
gccagtaccacaataagcttcgaaaggaagcggaagaaataggagaggattacaaaatta
gcaagcttaggagaaacatggaaatggatgagtatgatttcgtccactgg
>PAFTOL008063
------------------------------------------------------------
---------------------------------------------------------gat
gaattcattgctaagcagtttgaaattaaaggtgagatcttggagcctttagagacgatt
tgggatgggcctttgcttgttcgccacgtggcgcccagggattggccccctcgtggttgg
gag--gttgataggggtgagttggagtttataagggaagggcataaaatgatggctgaaa
gggttcctgttgaggagctggataaggttaggagggaggaagacggaatgagtctggata
ga---------------------tatagggtg---------------------tttctca
agcagtatcaagagtgggttgagcataacaaggataaactagaggaagaatctta---ca
agtatgatcaagattatcatccaggtaggcggaaacgaggcaaggattatcaggagggaa
tgta-------tgaactaccgttctattatcctggacaaat-atgctatggtaaggttac
aacgctgcacttgtatcaaggggcatttgtcgacattgga-----ggagtacatgaagga
tgggttcctattaaaggcaatgattggtactggattcgccagcatataaaagttggtatg
cacgttattgttgagattctggctaagagagatccttaccggtttcgatttcctctggaa
ttgcgttttgttgacccaaatatagatcatctaatatttaataggtttgactatcctcca
atatttcaccgtgatgacgacactaatcctgatgaattgcgccgtgactgcagaagacct
cctcttcctaggaaggatccgggaattaaagtagaagaagagcctttgttgtctaatcac
ccttatgttgacaagctatggcagattcatgttgctgagcaaacgatcttggatgacatg
gaggctaaccctgataaatataaaggcaagaaattgtcagagctgagtgatgaagaagag
ttcgatgaggaaaatagcgtggaatacactaagacttattacaagaactcactaataccg
aaagtgatcttgaaaacaagtgtcaaa--gaacttgacctggaggctgcttttgctgagc
gccagkaccacaataagcttcaaagggaagcggaagaaataggagaggattacaaaatta
gcaagcttaggagaaacatggaaatggatgagtatgatttcatccactgg
>PAFTOL008084
------------------------------------------------------------
---------------------------------------------------------gat
gagtactattctaagcagtttgagattcaaggtgagatattggaacctttggagacgaty
tgggatgggcctttgcttgtccgccacgtggcgcccagggattggcctcctcgcgggtgg
gaa--gttgataggggtgagttggagtttataagggaagggcataaaatgatggctgaaa
gggttcctgttgaggagctggataaggttaggagggaggaagaaggaatgagtttggata
gg---------------------tataaggtg---------------------tttctca
agcagtatcaagagtgggtcgagcataacaaggatagactagaggaagaatctta---ca
agtatgatcaagattatcatccaggtaggcggaaacgaggcaaggaytatcaggagggaa
tgta-------tgaactaccattctattatcctggacaaat-ctgytatggtaaggttac
tacgctgcacttgtatcaaggggcatttgtcgacattgga-----ggggtgcatgaagga
tgggttcctatcaaaagcaatgattggtactggattcgccagcacataaaagttggtatg
cacgttattgttgagattctggctaagagagatccttaccgctttcgatttcctctggaa
ttgcgttttgtggacccaaacatagaccatatgatrtttaataggtttgactatcctcca
atatttcaccgtgatgatgatactaatcctgatgaattgcgkcgtgactgtagaagacct
cctcttcctaggaaggacctgggaattaaagtggaagaagagcctttgttgtctaatcac
ccttatgttgatmagctgtggcagattcatgttgctgagcaaacgatcttggatgaygtg
gaggctaaccctgataaatataaaggcaagaaattgtcagagctgactgatgaagaagag
ttcgatgaggaaaatagcgtggaatacactaaaacttattacaagcgctcactaatacca
aaagtgatcttgaaaacaagtgtcaaa--gaactcgacttggaggctgcttttgctgaac
gtcagtaccacaataagctccgaaaggaagcagaagaaagaggagaggagtacaaaatta
gcaagcttagaagaaacatagaaatggatgagtatgatttcatccactgg
>PAFTOL008417
------------------------------------------------------------
---------------------------------------------------------gat
gaattcattgctaagcagtttgaaattaaaggtgagatcttggagcctctagagacgatt
tgggatgggcctttgcttgttcgccacgtggcgcccagggattggccccctcgtggttgg
gag--gttgataggggtgagttggagtttataagggaagggcataaaatgatggctgaaa
gggttcctgttgaggagctggataaggttaggagggaggaagaaggaatgagtttggata
ga---------------------tatagggtg---------------------tttctca
agcagtatcaagagtgggttgagcataacaaggataaactagagcaagaatctta---ca
agtatgatcaagattatcatccaggtaggcggaaacgaggcaaggattatcaggagggaa
tgta-------tgaactaccattctattatcctggacaaat-atgctatggtaaggttac
aacgctgcacttgtatcaaggggcatttgtcgacattgga-----ggagtacatgaagga
tgggttcctattaaaggcaatgattggtactggattcgccagcatataaaagttggtatg
cacgttattgttgagattctg---------------------------------------
------------------------------------------------------------
---------------------------------cattttcagcgcgactgcagaagacct
cctcttcctaggaaggatccgggaattaaagtagaagaagagcctttgttgtctaatcat
ccttatgttgacaagctatggcagattcatgttgctgagcaaacgatcttggatgacatg
gaggctaaccctgataaatataaaggcaagaaattgtcagagctgagtgatgaagaagag
ttcgatgaggaaaatagcgtggaatacactaagacttattacaagaactcactaataccg
aaagtgatcttgaaaacaagtgtcaaa--gaacttgacctggaggctgcttttgctgagc
gccag-------------------------------------------------------
--------------------------------------------------
>PAFTOL008419
------------------------------------------------------------
---------------------------------------------------------gat
gaattcattgctaagcagtttgaaattaaaggtgagatcttggagcctttagagacgatt
tgggatgggcctttgcttgttcgccacgtggcgcccagggattggccccctcgtggttgg
gag--gttgataggggtgagttggagtttataagggaagggcataaaatgatggctgaaa
gggttcctgttgaggagctggataaggttaggagggaggaagaaggaatgagcttggata
ga---------------------tatagggtg---------------------tttctca
agcagtatcaagagtgggttgagcataacaaggagagtttttgctaacattgcgt---gc
agtatgatcaagattatcatccaggtaggcggaaacgaggcaaggattatcaggagggaa
tgta-------tgaactaccgttctattatcctggacaaat-atgctatggtaaggttac
aacgctgcacttgtatcaaggggcatttgtcgacatygga-----ggagtacatgaagga
tgggttcctattaaaggcaatgattggtactggattcgccagcatataaaagttggtatg
cacgttattgttgagattctg---------------------------------------
------------------------------------------------------------
---------------------------------cattttcagcgcgactgcagaagacct
cctcttcctaggaaggatccgggaattaaagtagaagaagagcctttgttgtctaatcac
ccttatgttgacaagctatggcagattcatgttgctgaacaaacgatcttggatgacatg
gaggctaaccctgataaatataaaggcaagaaattgtcagagctgagtgatgaagaagag
ttcgatgaggaaaatagcgtggaatacactaagacttattacaagaactcactaataccg
aaagtgatcttgaaaacaagtgtcaaa--gaacttgacctggaggctgcttttgctgagc
gccagtaccacaataagcttcgaaaggaagcggaagaaataggagaggattacaaaatta
gcaagcttaggagaaacatggaaatggatgagtatgatttcgtccactgg
>PAFTOL008421
------------------------------------------------------------
---------------------------------------------------------gat
gaattctatggtaagcagtttgaaattaaaggtgagatcttggagcctttagagacgatt
tgggatggacctctgcttgttcgccacgtggcgcccagggattggccccctcgtggttgg
gag--gttgataggggtgagttggagtttataagggaagggcataaaatgatggctgaaa
gggttcctctcgaggagctggataaggttagcagggaggaagaaggaatgagtttggata
gg---------------------tatagggcg---------------------tttctca
agcagtatcaagagtgggttgagcataacaaggataaacttgaggaagaatctta---ca
agtatgatcaagattatcatccaggtaggcggaaacgaggcaaggattatcaggagggaa
tgta-------tgaactaccattctattatcctggacaaat-atgttatggtaaggttac
gacgctgcacttgtatcaaggggcatttgttgacattgga-----ggagtacatgaagga
tgggttcctatcaaaggcaatgattggtactggattcgccagcatataaaagttggcatg
catgttattgttgagattctggctaagagagatccttaccggtttcgatttcctctggaa
ttgcgttttgttgacccaaacatagatcatcttatatttaataggtttgactatcctccc
atatttcaccgtgatgacgatactaatcctgatgaattgcgccgtgactgcggaagacct
cctcttccgaggaaggatctgggaattaaagtagaagaacagcctttgttgtctaatcac
ccttatgttgacaagctgtggcagattcatgttgctgagcaaacaatcttggatgacatg
gaggctaaccctgataaatataaaggcaagaaattgtcagagctgactgatgaagaagag
ttcgatgaggaaaatagcatggaatacaccaagacttattacaaggactcactaataccg
aaagtgatcttgaaaacaagtgtcaaa--gaacttgacctggaggctgcttttgctgagc
gccagtaccacaataagcttcgaaaggaagcagaagaaataggagaggattacaaaatta
gcaagctaaggagaaacatagaaatggatgagtatgatttcatccactgg
>PAFTOL008422
------------------------------------------------------------
------------------------------------------------------------
------------------------------------------------------------
------------------------------------------------------------
------------------------------------------------------------
------------------------------------------------------------
------------------------------------------------------------
------------------------------------------------------------
------------------------------------------------------------
-------------------------------------aaat-------------------
--ctctggtcgaaggtgcggacgttcctcttcaaaccccg-----gaagccattgaagca
ttcaaaatgctcaaacccagttacaggaagaagaagatggaggagatggggttgagtgag
gatg----------aattcta---------------------------------------
------------------------------------------------------------
------------------------------------------------------------
--------------------------------------------------tgctaagcag
t------ttgaacagctgtggcagattcatgttgctgagcaaacgatcttggatgacatg
gaggctaaccctgataaatataaaggcaagaaattgtcagagctgactgatgaagaagag
ttcgatgaggagaatagcgttgaatacaccaagacttattacaaggactcactaataccg
aaagtgatctwgaaaacaagtgtcaaa--gaacttgacctggaggctgcttttgctgagc
gccagtaccacaacaaacttcgaaaggaagcagaagaaataggcgaggattacaaaatta
gcaagcttaggagaaacatagaaatggatgagtatgatttcatccactgg
>PAFTOL008423
------------------------------------------------------------
---------------------------------------------------------gat
gaattctatgctaagcagtttgaaatcagaggtgagatcttggagcctttagagacgatt
tgggatgggcctttgcttgttcgccacgtggcgcccagggattggccccctcgtggttgg
gag--gttgataggggtgagttggagtttataagggaggggcataaaatgatggctgaaa
gggttcctgttgaggagctggataaggttaggagagaggaaggaggaatgagtttggata
gg---------------------tatagggtg---------------------tttctca
agcagtatcaggagtgggttgagcataacaaggataaactagaggaagaatctta---ca
agtatgatcaagattatcatccaggtaggcggaaacgaggcaaggattatcaggagggaa
tgta-------tgaactaccattctattatcctggacaaat-atgctatggtaagattac
gacgctgcacttatatcaaggggcatttgttgacattgga-----ggagtatatgaagga
tgggttcctatcaaaggcaatgattggtactggattcgccagcatataaaagttggtatg
catgttattgttgagattctggctaagagagatccttaccggtttcgatttcctctggaa
ttgcgttttgttgacccaaacatagatcatctaatatttaataggtttgactatcctcca
atatttcaccgtgatgacgatactaatcctgatgaattgcgccgtgactgcagaagacct
ccccttcctaggaaggatctgggaattaaagtagaagaagagcctttgttgtctaatcac
ccttatgttgaaaagctgtggcagattcatgttgctgagcaaacgatcttggatgacatg
gaggctaaccctgataaatataaaggcaagaaattgtcagagctgactgatgaagaagag
ttcgatgaggaaaatagcgtggaatacaccaagacttattacaagaactcgctaataccg
aaagtgatcttgaaaacaagtgtcaaa--gaacttgacctggaagctgcttttgctgagc
gccagtaccacaataaacttcgaaaggaagcagaagaaataggagaggattacaaaatta
gcaagcttaggagaaacatagaaatggatgagtacgatttcatccactgg
>PAFTOL008436
------------------------------------------------------------
---------------------------------------------------------gat
gaattctatgctaagcagtttgaaatcaaaggtgagatcctggagcctttagagacgatt
tgggatgggcctttgcttgtttgccacgtggcgcccagggattggcccccttgtggttgg
gag--gttgataggggtgagttggagtttattagggaagggcataaaatgatggctgaac
gggttcctgttgaggagctggataaggttaggagggaggaagaaggaatgactttggata
gg---------------------tatagggtg---------------------tttctca
agcagtatcaagagtgggttgagcataacaaggataaactagaggaagaatctta---ca
agtatgatcaagattatcatccaggtaggcggaaacgaggcaaggattatcaggagggaa
tgta-------tgaactaccattctattatcctggacaaat-atgctatggtaaggttac
gacgctgcacttgtatcaaggggcatttgtcgacattgga-----ggagtacatgaagga
tgggttcctatcaaaggcaatgattggtactggattcgccagcatataaaagttggtatg
cacgtaattgttgagattctggctaagagagatccttaccggtttcgatttcctctggaa
ttgcgttttgttgacccaaacatagatcatctaatatttaataggtttgactatcctcca
atatttcaccgtgatgacgatactaatcctgatgaattgcgscgtgactgtagaagacct
cctcttcctaggaaggatctgggaattaaagtagaagaagagcctttgttgtctaatcac
ccttatgttgacaagctgtggcagattcatgttgctgagcaaacgatcttggatgacatt
gaggctaaccctgataaatataaaggcaagaaattgtccgagctgactgatgaagaagag
ttcgatgaggaaaatagcgtggaatacactaagacttattacaagaactcgctaataccg
aaagtgatcttgaaaacaagtgtcaaa--gaacttgacctggaggctgcttttgctgagc
gccagtaccacaataagcttcgaaaggaagcagaagaaataggagaggattacaaaatta
gcaagcctaggagaaacatagaaatggatgagtatgatttcatccactgg
>PAFTOL008439
------------------------------------------------------------
---------------------------------------------------------gat
gagttctatgctaagcagtttgmaattaaaggtgagatcttggaacctttgragacgatt
tgggatgggcctttgcttgttcgccacgttgcgcccagggattggccccctcgtggttgg
gag--gttgataggggtgagttggagtttataagggaaggacataaaatgatggccgaaa
gggttcctgttgaggarctggataaggttaggagggaggaagaaggaatgaatttggata
gg---------------------tatagggtg---------------------tttctca
agcagtatcaaaagtgggttgagcacaacaaggataaactagaggaagaatcgta---ca
agtatgatcaagattatcatccaggtaggcggaaacgaggcaaggattatcaggagggaa
tgta-------tgaactaccattctattatcctggacaaat-atgttatggtaaggttac
gacgctgcacttgtatcaaggggcatttgttgacattgga-----ggagtatatgaaggg
tgggttcctatcaaaggcaatgattggtactggattcgccagcatataaaagttggtatg
cacgttattgttgagattctggctaagagagatccttaccggtttcgatttcctctggaa
ttgcgttttgttgacccaaacatagatcatctgatg------------------------
---------------------------------cattttcagcgtgactgcagaagacct
cctcttcctaggaaggacctggggattaaagtagaagaagagcctttgttgtctaatcac
ccttatgttgacaagctgtggcagattcacgttgctgagcaaackatcttggatgacatg
gaggctaaccctgataaatataaaggcaagaaattgtcagagctgactgacgaagaagag
ttcgatgaggaaaacagtgtggaatacactaaaacttattacaagaactcgctaatacca
aaagtgatcttgaaaacaagtgtcaaa--gaacttgacttggaggctgcttttgckgagc
gtcagtaccacaataagctccgaatggaagcagaagaaagaggagaggagtacaaaatta
gcaagcttagaagaaacatagaaatggacgagtatgatttcatccactgg
>PAFTOL008881
------------------------------------------------------------
---------------------------------------------------------gat
gaattctatgctaagcagtttgaaattaaaggtgagattttggagcctttagagacgatt
tgggatgggcctttgcttgttcggcacgtggcacccagggattggcctcctcgtggttgg
gag--gttgataggggtgagttggagtttataagggaagggcatacaatgatggctgaaa
gggttcctgttcaggagctgggtaaggttaggagggaggaagaaggaatgagtttggata
ga---------------------tatagggtg---------------------tttctca
agcagtatcaagagtgggttgagcataacaaggataaactagaggaagaatctta---ca
agtatgatcaagattatcatccaggtaggcggaaacgaggcaaggattatcaggagggaa
tgta-------tgaactaccattctattatcctggacaart-atgctatggtaaggttac
gacgctgcacttgtatcaaggggcatttgtcgacattgga-----ggagtacatgaagga
tgggttcctatcaaaggcaatgattggtactggattcgccagcatataaaagttggtatg
cacgttattgttgagattctggctaagagagatccttaccggtttcgatttcctctggaa
ttgcgttttgttgacccaaacatagatcatctaatatttaataggtttgactatcctcca
atatttcatcgtgatgacgatactaatcctgatgaattgcgccgtgactgcagaagacct
cctcttcctaggaaggatctgggaattaaagtagaagaagagcctttgttgtctaatcac
ccttatgttgacaagctgtggcagattcatgttgctgagcaaatgatcttggatgacatg
gaggctaaccctgataaatatgaaggcaagaaattgtcagagctgactgatgaagaagag
ttcgatgagcaaaatagcgtggaatacactaagacttattacaagaactcgctaataccg
aaagtgatcttgaaaacaagtgtcaaa--gaacttgacctggaggctgcttttgctgagc
gccagtaccacaataagcttcgaaaggaagcagaagaaataggagaggattacaaaatta
gcaagcttaggagaaacatagaaatggatgagtatgatttcatccactgg
>PAFTOL009175
------------------------------------------------------------
------------------------------------------------------------
------------------------------------------------------------
------------------------------------------------------------
------------------------------------------------------------
------------------------------------------------------------
------------------------------------------------------------
-----------------------------------------------------------c
agtatgatcaagattatcatccaggtaggcggaaacgaggcaaggattatcaggagggaa
tgta-------tgaactaccattctattatcctggacaagt-------------------
------------------------------------------------------------
------------------------------------------------------------
------------------------------------------------------------
------------------------------------------------------------
------------------------------------------------------------
------------------------------------------------------------
-----------rcagctgtggcagattcatgttgctgagcaaacgatcttggatgacatg
gaggctaaccctgataaatataaaggcaagaaattgtcagagctgactgatgaagaagag
ttcgacgaggaaaatagcgtggaatacaccaagacttattacaagaactcgctaataccg
aaagtgatcttgaaaacaagtgtcaaa--gaacttgacctggaggctgcttttgctgagc
gccag-------------------------------------------------------
--------------------------------------------------
>PAFTOL009179
------------------------------------------------------------
------------------------------------------------------------
------------------------------------------------------------
------------------------------------------------------------
------------------------------------------------------------
------------------------------------------------------------
------------------------------------------------------------
-----------------------------------------------------------c
agtatgatcaagattatcatccaggtaggcggaaacgaggcaaggattatcag-------
------------------------------------------------------------
------------------------------------------------------------
------------------------------------------------------------
------------------------------------------------------------
------------------------------------------------------------
------------------------------------------------------------
------------------------------------------------------------
------------------------------------------------------------
------------------------------------------------------------
------------------------------------------------------------
------------------------gag--ggaatggagtgccaggctgcttttgctgagc
gccagtaccacaataagcttcgaaaggaagcagaagaaataggagaggattacaaaatta
gcaagcttaggagaaacatggaaatggatgagtatgatttcgtccactgg
>PAFTOL009181
------------------------------------------------------------
---------------------------------------------------------gat
gaattcattgctaagcagtttgaaattaaaggtgagatcttggagcctttagagacgatt
tgggatgggcctttgcttgttcgccacgtggcgcccagggattggccccctcgtggttgg
gag--gttgataggggtgagttggagtttataagggaagggcataaaatgatggctgaaa
gggttcctgttgaggagctggataaggttaggagggaggaagaaggaatgagtttggata
ga---------------------tatagggtg---------------------tttctca
agcagtatcaagagtgggttcagcataacaaggataaactagaggaagaatccgt---gc
agtatgatcaagattatcatccaggtaggcggaaacgaggcaaggattatcargagggaa
tgta-------tgaactaccgttctattatcctggacaagtacatttgtaccagatgtgt
gctattacattaatggctaatttc-tccatatttacatgt-----acaatctgcttcaga
tgggttcctattaaaggcaatgattggtactggattcgccagcatataaaagttggtatg
cacgttattgttgagattctg---------------------------------------
------------------------------------------------------------
---------------------------------cattttcagcgcgactgcagaagacct
cctcttccgaggaaggatccgggaattaaagtagaagaagagcctttgttgtctaatcac
ccttatgttgacaagctatggcagattcatgttgctgagcaaacgatcttggatgacatg
gaggctaaccctgataaatataaaggcaagaaattgtcagagctgagtgatgaagaagag
ttcgatgaggaaaatagcgtggaatacactaagacttattacaagaactcgctaataccg
aaagtgatcttgaaaacaagtgtcaaa--gaacttgacctggaggctgcttttgctgagc
gccag-------------------------------------------------------
--------------------------------------------------
>PAFTOL009183
aaatctctgaatgaaggtgaggaagttcctcttcaaaccccggaagccattgaagcwttc
aaaatgctcaaacccagttacaggaagaagaagatggaggagatggggttgagygaggat
gaattcattgctaagcagtttgaaattaaaggtgagatcttggagcctttagagacgatt
tgggatgggcctttgcttgttcgccacgtggcgcccagggattggccccctcgtggttgg
gag--gttgataggggtgagttggagtttataagggaagggcataaaatgatggctgaaa
gggttcctgttgaggagctggataaggttaggagggaggaagaaagaatgagtttggata
ga---------------------tatagaatg---------------------tgtctca
agcagtatcaagagtgggttgagcg---------------------------ttc---tc
agtatgatcaagattatcatccaggtaggcggaaacgaggcaaggattatcaggagggaa
tgca--------------------------------------------------------
------------------------------------------------------------
------------------------------------------------------------
------------------------------------------------------------
------------------------------------------------------------
-----------------------------------ttttcagcgcgactgcagaagacct
cctcttccgaggaaggatccgggaattaaagtagaagaagagcctttgttgtctaatcac
ccttatgttgacaaggta------------------------------------------
------------------------------------------------------------
------------------------------------------------------------
------------------------------------------------------------
------------------------------------------------------------
--------------------------------------------------
>PAFTOL009185
------------------------------------------------------------
---------------------------------------------------------gat
gaattctatgctaagcagtttgaaattaaaggtgagatcttggagcctttagagacgatt
tgggatgggcctttgcttgttcgccacgtggcgcccagggattggccccctcgtggttgg
gag--gttgataggggtgagttggaggttataagggaagggcataaaatgatggctgaaa
gggttcctgttgaggagctggataaggttaggagggaggaagaaggaatgagtttggata
ga---------------------tatagggtg---------------------tttctca
agcagtatcaagagtgggttgagcataacaaggataaactagaggaagaatctta---ca
agtatgatcaagattatcatccaggtaggcggaaacgaggcaaggattatcaggagggaa
tgta-------tgaactaccattctattatcctggacaaat-atgctatggtaaggttac
aacgctgcacttgtatcaaggggcatttgtcgacattgga-----ggagtacatgaagga
tgggttcctatcaaaggcaatgattggtactggattcgccagcatataaaagttggtatg
cacgtaattgttgagattctggytaagagagatccttaccggtttcgatttcctctggaa
ttgcgttttgttgacccaaacatagatcatctaatatttaataggtttgactatcctcca
atatttcaccgtgatgacgatactaatcctgatgaattgcgccgtgactgcagaagacct
cctcttcctaggaaggatctgggaattaaagtagaagaagagcctttgttgtctaatcac
ccttatgttgacaagctgtggcagattcatgttgctgagcaaacgatcttggatgacatg
gaggctaaccctgataaatataaaggcaagaaattgtcagagctgagtgatgaagaagag
ttcgatgaggaaaatagcgtggaatacactaagacttattacaagaactcgctaataccg
aaagtgatcttgraaacaagtgtcaaa--gaacttgacctggaggctgcttttgctgagc
gccagtaccacaataagcttcgaaaggaagcagaagaaatgggagaggattacaaaatta
gcaaacttaggagaaacatagaaatggatgagtatgatttcatccactgg
>PAFTOL009187
------------------------------------------------------------
---------------------------------------------------------gat
gaattctatgctaagcagtttgaaatcagaggtgagatcttggagcctttagagacgatt
tgggatgggcctttgcttgttcgccacgtggcgccsagggattggccccctcgtggttgg
gag--gttgataggggtgagttggagtttataagggaagggcataaaatgatggctgaaa
gggttcctgttgaggagctggataaggttaggagagaggaagaaggaatgagtttggata
gg---------------------tatagggtg---------------------tttctca
agcagtatcaggagtgggttgagcataacaaggataaactagaggaagaatctta---ca
agtatgatcaagattatcatccaggtaggcggaaacgaggcaaggattatcaggagggaa
tgta-------tgaactaccattctattatcctggacaaat-atgctatggtaaggttac
gacgctgcacttatatcaaggggcatttgtcgacattgga-----ggagtacatgaagga
tgggttcctatcaaaggcaatgattggtactggattcgccagcatataaaagttggtatg
cacgttattgttgagattctggctaagagagatccttaccggtttcgatttcctctggaa
ttgcgttttgttgacccaaacatagatcatctaatctagtcggcaagtatatttactttg
agaggtctccaggaagatttgatttaaactsttcattttcagcgtgactgcagaagacct
cctcttcctmggaaggatctgggaattaaagtagaagaagagcctttgttgtctaatcac
ccttatgttgacaagctgtggcagattcatgttgctgagcaaacgatcttggatgacatg
gaggctaaccctgataaatataaaggcaagaaattgtcagagctgactgatgaagaagag
ttcgatgaggaaaatagygtggaatacaccaagacttattacaagaactcgctaataccg
aaagtgatcttgaaaacaagtgtcaaa--gaactcgacctggaggctgcttttgctgagc
gccagtaccacaataaacttcgaaaggaagcagaagaaataggagaggattacaaaatta
gcaagcttaggagaaacatagaaatggatgagtatgatttcatccactgg
>PAFTOL009189
------------------------------------------------------------
---------------------------------------------------------gat
gaattccttgctaagcagtttgaaattaaaggtgagatcttggagcctttagagacgatt
tgggatgggcctttgcttgttcgccacgtggcgcccagggattggccccctcgtggttgg
gag--gttgataggggtgagttggagtttataagggaagggcataaaatgatggctgaaa
gggttcctgttgaggagctggataaggttaggagggaggaagaaggaatgagtttggata
ga---------------------tatgag-------------------------------
--------------------gagcataacaaggataaactagaggaagaatctta---ca
agtatgatcaagattatcatccaggtaggcggaaacgaggcaaggattatcaggagggaa
tgta-------tgaactaccgttctattatcctggacaaat-atgctatggtaaggttac
aacactgcacttgtatcaaggggcatttgtcgacattgga-----ggagtacatgaagga
tgggttcctattaaaggcagtgattggtactggattcgccagcatataaaagttggtatg
cacgttattgttgagattctg---------------------------------------
------------------------------------------------------------
------------------------------------------------------------
------------------------------------------------------------
------------cagctatggcagattcatgttgctgagcaaatgatcttggatgacatg
gaggctaatcctgataaatataaaggcaagaaattgtcagagctgagtgatgaagaagag
ttcgatgaggaaaatagcgtggaatacactaagrcttattacaagaactcactaataccg
aaagtgatcttgaaaacaagtgtcaaa--gaacttgacctggaggctgcttttgctgagc
gccagtaccacaataagcttcgaaaggaagcggaagaaataggagaggattacaaaatta
gcaagcttaggagaaacatggaaatggatgagtatgacttcgtccactgg
>PAFTOL009191
------------------------------------------------------------
---------------------------------------------------------gat
gaattcattgctaagcagtttgaaattaaaggtgagatcttggagcctttagagacgatt
tgggatgggcctttgcttgttcgccacgtggcgcccagggattggccccctcgtggttgg
gag--gttgacaggggtgagttggagtttataagggaagggcatagaatgatggctgaaa
gggttcctgttgaggagctggataaggttaggagggaggaagaaggaatgagtttggata
ga---------------------tatagggtg---------------------tttctca
agcagtatcaagagtgggttgagcataacaaggataaactagaggaagaatctta---ca
agtatgatcaagattatcatccaggtaggcggaaacgaggcaaggattatcaggagggaa
tgta-------tgaactaccattctattatcctggacaart-atgctatggtaaggttac
aacactgcacttgtatcaaggggcatttgtcgacattgga-----ggagtacatgaagga
tgggttcctattaaaggcaatgattggtactggattcgccagcatataaaagttggtatg
cacgttattgttgagattctggctaagagagatccttaccggtttcgatttcctctggaa
ttgcgttttgttgacccaaatatagatcatctaatctagtcggcaattatatttaccttg
aaagatctccaggaagatttgatttaaactcttcattttcagcgcgactgcagaagacct
cctcttcctaggaaggatccgggaattaaagtagaagaagagcctttgttgtctaatcac
ccttatgttgacaagctatggcagattcatgttgctgagcaaacgatcttggatgacatg
gaggctaaccctgataaatataaaggcaagaaattgtcagagctgagtgatgaagaagag
ttcgatgaggaaaatagcgtggaatacactaagacttattacaagaactcactaataccg
aaagtgatcttgaaaacaagtgtcaaa--gaacttgacctggaggctgcttttgctgagc
gccagtaccacaataagcttcgaaaggaagcggaagaaataggagaggattacaaaatta
gcaagcttaggagaaacatggaaatggatgagtatgatttcgtccactgg
>PAFTOL009193
------------------------------------------------------------
---------------------------------------------------------gat
gaattctaygctaagcagtttgaaattaaaggtgagatcttrgagcctttagagacgatt
tgggatgggcctctgcttgttcgccacgtggcgcccagggattggccccctcgtggttgg
gag--gttgatagggttgagttggagtttataagggaagggcataaaatgatggctgaaa
gggttcctgttgaggagctggataaggttaggagggaggaaggaggattgagtttggata
gg---------------------tatagggtg---------------------tttctca
agcagtatcaagagtgggttgaacataacaaggataaactagaggaagaatctta---ca
agtatgatcaagattatcatccaggtaggcggaaacgaggcaaggattatcaggagggaa
tgta-------tgaactaccattctattatcctggacaaat-atgctatggtaaggttac
gacgctgcacttgtatcaaggggcatttgttgacattgga-----ggagtacatgaagga
tgggttcctatcaaaggcaatgattggtactggattcgccagcatataaaagttggcatg
cacgttattgttgagattctk---------------------------------------
------------------------------------------------------------
---------------------------------cattttcagcgtgactgcagaagacct
cctcttcctaggaaggatctgggaattaaagtagaagaacagcctttgttgtctaatcac
ccttatgttgacaagctgtggcagattcatgttgctgagcaaacgatcttggatgacatg
gaggctaaccctgataaatataaaggcaagaaattgtcrgagctgactgatgaagaagag
ttcgatgaggaaaatagcgtggaatacaccaagacttattacaaggactcactaataccg
aaagtgatcttgaaaacaagtgtcaaa--gaacttgacctggaggctgcttttgctgagc
gccagtaccacaataagcttcgaaaggaagcagaagaaataggagtggattacaaaatta
gcaagcttaggagaaacatagaaatggatgagtatgatttcatccactgg
>PAFTOL009195
------------------------------------------------------------
---------------------------------------------------------gat
gaattcattgctaagcagtttgaaattaaaggtgagatcttggagcctttagagacgatt
tgggatgggcctttgcttgttcgccacgtggcccccagggattggccccctcgtggttgg
gag--gttgataggggtgagttggmgtttataagggaagggcataaaatgatggctgaaa
gggttcctgttgaggagctggataaggttaggagggaggaagaaggaatgagtttggata
ga---------------------tatagggtg---------------------tttctca
agcagtatcaagagtgggttgagcataacaaggataaactagaggaagaatctta---ca
agtatgatcaagattatcatccaggtaggcggaaacgaggcaaggattatcaggagggaa
tgta-------tgaactaccgttctattatcctggacaaat-atgctatggtaaggttac
aacgctgcacttgtatcaaggggcatttgtcgatattgga-----ggagtacatgaagga
tgggttcctattaaaggcaatgattggtactggattcgccagcatataaaagttggtatg
cacgttattgttgagattctggctaagagagatccttaccggtttcgatttcctctggaa
ttgcgttttgttgacccaaatatagatcatctaatctagtcagcaattatatttaccttg
aaagatctccaggaagatttgatttaaactcttcattttcagcgcgactgcagaagacct
ccccttcctaggaaggatccgggaattaaagtagaagaagagcctttgttgtctaatcac
ccttatgttgacaagctatggcagattcatgttgctgagcaaacgatcttggatgacatg
gaggctaaccctgataaatataaaggcaagaaattgtcagagctgagtgatgaagaagag
ttcgatgaggaaaatagcgtggaatacactaagacttattacaagaactcgctaataccg
aaagtcatcttgaaaacaagtgtcaaa--gaacttgacctggaggctgcttttgctgagc
gccagcaccacaataagcttcgaaaggaagcggaagaaataggagaggattacaaaatta
gcaagcttaggagaaacatggaaatggatgagtatgatttcgtccactgg
>PAFTOL009197
------------------------------------------------------------
------------------------------------------------------------
------------------------------------------------------------
------------------------------------------------------------
------------------------------------------------------------
------------------------------------------------------------
------------------------------------------------------------
------------------------------------------------------------
------------------------------------------------------------
------------------------------------------------------------
------------------------------------------------------------
------------------------------------------------------------
------------------------------------------------------------
------------------------------------------------------------
------------------------------------------------------------
------------------------------------------------------------
------------cagctatggcagattcatgttgctgagcaaacgatcttggatgacatg
gaggctaaccctgataaatataaaggcaagaaattgtcagagctgagtgatgaagaagat
ttcgatgaggaaaatagcgtggaatac---------------------------------
------------------------------------------------------------
------------------------------------------------------------
--------------------------------------------------
>PAFTOL009199
------------------------------------------------------------
---------------------------------------------------------gat
gaattcattgctaagcagtttgaaattaaaggtgagatcttggagcctttagagacgatt
tgggatgggcctttgcttgttcgccacgtggcgcccagggattggccccctcgtggttgg
gag--gttgataggggtgagttggagtttataagggaagggcataaaatgatggctgaaa
gggttcctcttgaggagctggataaggttaggagggaggaagacggaatgagtctggata
ga---------------------tatagggtg---------------------tttctca
agcagtatcaagagtgggttgagcataacaaggataaactagaggaagaatctta---cm
agtatgatcaagattatcatccaggtaggcggaaacgaggcaaggattatcaggagggaa
tgta-------tgaactaccgttctattatcctggacaaat-atgctatggtaaggttac
aacgctgcacttgtatcaaggggcatttgtcgacattgga-----ggagtacatgaarga
tgggttcctattaaaggcaatgattggtactggattcgccagcatataaaagttggtatg
cacgttattgttgagattctggctaagagagatccttaccggtttcgatttcctctggaa
ttgcgttttgttgacccaaatatagatcatctaatatttaataggtttgactatcctcca
atatttcatcgtgatgacgacactaatcctgatgaattgcgccgcgactgcagaagacct
cctcttcctaggaaggatccgggaattaaagtagaagaagagcctttgttgtctaatcac
ccttatgttgacaagctatggcagattcatgttgctgagcaaacgatcttggatgacatg
gaggctaaccctgataaatataaaggcaagaaattgtcagagctgagtgatgaagaagag
ttcgatgaggaaaatagcgtggaatacaccaagacttattacaagaactcgctaataccg
aaagtgatcttgaaaacaagtgtcaaa--gaacttgacctggaggctgcttttgcygagc
gccagtaccacaataagcttcgaaaggaagcggaagaaataggagaggattacaaaatta
gcaagcttaggagaaacatggaaatggatgagtatgatttcgtccaatgg
>PAFTOL009203
------------------------------------------------------------
---------------------------------------------------------gat
gaattcattgctaagcagtttgaaattaaaggtgagatcttggagcctttagagacgatt
tgggatgggcctttgcttgttcgccacgtggcccccagggattggccccctcgtggttgg
gag--gttgataggggtgggttggagtttataagggaagggcataaaatgatggctgaaa
gggttcctgtcgaggagctggataaggttaggagggaggaagaaggaatgagtttggata
ga---------------------tatagggtg---------------------tttctca
agcagtatcaagagtgggttgagcataacaaggataaactagagggagaatctta---ca
agtatgatcaagattatcatccaggtaggcggaaaagaggaaaggattatcaggagggaa
tgta-------tgaactaccgttctattatcctggacaaat-atgctatggtaaggttac
gacgctgcacttgtaccaaggggcatttgtcgatattgga-----ggagtacatgaagga
tgggttcctattaaaggcaatgattggtactggattcgccagcatataaaagttggtatg
cacgttattgttgagattctg---------------------------------------
------------------------------------------------------------
---------------------------------cattttcagcgcgactgcagaagacct
ccccttcctaggaaggatccgggaattaaagtagaagaagagcctttgttgtctaatcac
ccttatgttgacaagstatggcagattcatgttgctgagcaaacgatcttggatgacatg
gaggctaaccctgataaatataaaggcaagaaattgtcagagctgagtgatgaagaagag
ttcgatgaggaaaatagcgtggaatacactaagacttattacaagaactcgctaataccg
aaagtgatcttgaaaacaagtgtcaaa--gaacttgacctggaggctgcttttgctgagc
gccagcaccacaataagcttcgaaaggaagcggaagaaataggagaggattacaaaatta
gcaagcttaggagaaacatggaaatggatgagtatgatttcgtccactgg
>PAFTOL009205
------------------------------------------------------------
---------------------------------------------------------gat
gaattctatgctaagcagtttgaaattaaaggtgagatcttggagcctttagagacgatt
tggaatgggcctttgcttgttcgccacgtggcgcccagggattggccccctcgtggttgg
gag--gttgataggggtgagttggagtttataagggaagggcataaaatgatggctgaaa
gggttcctgttgaggagctggataaggttaggagggaggaagaaggaatgagtttggata
gg---------------------tacagggtg---------------------tttctca
agcagtatcaagagtgggttgagcataacaaggataaactagaggaagaatcttactgca
agtatgatcaagattatcatccaggtaggcggaaacgaggcaaggattatcaggagggaa
tgta-------tgaactaccattctattatcctggacarat-atgctatggtaaggttac
gacgctgcacttgtatcaaggggcatttgtcgacattgga-----ggagtacatgaagga
tgggttcctatcaaaggcaatgattggtactggattcgccagcatataaaagttggtatg
cacgttattcttgagattctg---------------------------------------
------------------------------------------------------------
---------------------------------cattttcagcgtgactgtagaagacct
cctcttcctaggaaggatctgggaattaaagtagaagaagagcctttgttgtctaatcac
ccttatgttgacaagctgtggcagattcatgttgctgagcaaacratcttggatgacatg
gaggctaaccctgataaatataaaggcaagaaattgtcagagctgactgatgaagaagar
ttcgacgaggaaaatagcgtggaatacactaagacttattacaagaactcgctaataccg
aaagtgatcttgaaaacaagtgtcaaa--gaacttgacctggaggctgcttttgctgagc
gccagtaccacaataagcttcgaaaggaagcagaagaaataggagaggattacaaaatta
gcaagcttaggagaaacatagaaatggatgagtatgatttcatccactgg
>PAFTOL009207
------------------------------------------------------------
---------------------------------------------------------gat
gagtactattctaagcagtttgagattcaaggtgagatattggaacctttggagacgatt
tgggatgggcctttgcttgtccgccacgtggcgcccagggattggcctcctcgcgggtgg
gaa--gttgataggggtgagttggagtttataagggaagggcataaaatgatggctgaaa
gggttcctgttgaggagctggataaggttaggagggaggaagaaggaatgagtttggata
gg---------------------tataaggtg---------------------tttctca
agcagtatcaagagtgggtcgagcataacaaggatagactagaggaagaatctta---ca
agtatgatcaagattatcatccaggtaggcggaaacgaggcaaggattatcaggagggaa
tgka-------tgaactaccattctattatcctggacaaat-ctgttatggtaaggttac
tacgctgcacttgtatcaaggggcatttgtcgacattgga-----ggggtgcatgaaggg
------------------------------------------------------------
------------------------------------------------------------
------------------------------------------------------------
---------------------------------cattttcagcgtgactgtagaagacct
cctcttcctaggaaggacctgggaattaaagtggaagaagagcctttgttgtctaatcac
ccttatgttgataagctgtggcagattcatgttgctgagcaaaygatcttrgatgacgtg
gargctaaccctgataaatataaaggcaagaaattgtcagagctgactgatgaagaagag
ttcgatgaggaaaatagcrtggaatacactaaaacttattacaagcgctcactaatacca
aaagtgatcttgaaaacaagtgtcaaa--gaactcgacttggaggctgcttttgctgaac
gtcagtaccacaataagctccgaaaggaagcagaagaaagaggagaggagtacaaaatta
gcaagcttmgaagaaacatagaaatggatgagtatgatttcatccactgg
>PAFTOL009209
------------------------------------------------------------
---------------------------------------------------------gat
garttctatgctaagcagtttgaaatcagaggtgagatcttggagcctttagagacgatt
tgggatgggcctttgcttgttcgccacgtggcgcccagggattggccccctcgtggttgg
gag--gttgataggggtgagttggagtttataagggaggggcataaaatgatggctgaaa
gggttcctgttgaggagctggataaggttaggagagaggaaggaggaatgagtttggata
gg---------------------tatagggtg---------------------tttctca
agcagtatcaggagtgggttgagcataacaaggataaactagaggaagaatctta---ca
agtatgatcaagattatcatccaggtaggcggaaacgaggcaaggattatcaggagggaa
tgta-------tgaactaccattctattatcctggacaaat-atgctatggtaagattac
gacgctgcacttatatcaaggggcatttgttgacattgga-----ggagtatatgaagga
tgggttcctatcaaaggcaatgattggtactggattcgccagcatataaaagttggtatg
catgttattgttgagattctggctaagagagatccttaccggtttcgatttcctctggaa
ttgcgttttgttgacccaaacatagatcatctaatgc-----------------------
----------------------------------attttcagcgtgactgcagaagacct
cctcttcctaggaaggatctgggaattaaagtagaagaagagcctttgttgtctaatcac
ccttatgttgaaaagctgtggcagattcatgttgctgagcaaacgatcttggatgacatg
gaggctaaccctgataaatataaaggcaagaaattgtcagagctgactgatgaagaagag
ttcgatgaggaaaatagcgtggaatacaccaagacttattacaagaactcgctaataccg
aaagtgatcttgaaaacaagtgtcaaa--gaacttgacctggaagctgcttttgctgagc
gccagtaccacaataaacttcgaaaggaagcagaagaaataggagaggattacaaaatta
gcaagcttaggagaaacatagaaatggatgagtacgatttcatccactgg
>PAFTOL009215
------------------------------------------------------------
---------------------------------------------------------gat
gaattcattgctaagcagtttgaaattaaaggtgagatcttggagcctttagagacgatt
tgggatgggcctttgcttgttcgccacgtggcgcccagggattggccccctcgtggttgg
gag--gttgataggggtgagttggagtttataagggaagggcataaaatgatggctgaaa
gggttcctgttgaggagctggataaggttaggagggaggaagacggaatgagtctggata
ga---------------------tatagggtg---------------------tttctca
agcagtatcaagagtgggttgagcataacaaggataaactagaggaagaatctta---ca
agtatgatcaagattatcatccaggtaggcggaaacgaggcaaggattatcaggagggaa
tgta-------tgaactaccgttctattatcctggacaaat-atgctatggtaaggttac
aacgctgcacttgtatcaaggggcatttgtcgacattgga-----ggagtacatgaagga
tgggttcctattaaaggcaatgattggtactggattcgccagcatataaaagttggtatg
cacgttattgttgagattctggctaagagagatccttaccggtttcgatttcctctggaa
ttgcgttttgttgacccaaatatagatcatctgatatttaataggtttgactatcctcca
ataaatctccaggaagatttggtttaaactcttcattttcagcgtgactgcagaagacct
cctcttcctaggaaggatccgggaattaaagtagaagaagagcctttgttgtctaatcac
ccttatgttgacaagctatggcagattcatgttgctgagcaaacgatcttggatgacatg
gaggctaaccctgataaatataaaggcaagaaattgtcagagctgagtgatgaagaagag
ttcgatgaggaaaatagcgtggaatacactaagacttattacaagaactcgctaataccg
aaagtgatcttgaaaacaagtgtcaaa--gaacttgacctggaggctgcatttgctgagc
gccagtaccacaataagcttcgaaaggaagcggaagaaataggagaggattacaaaatta
gcaagcttaggagaaacatggaaatggatgagtatgatttcgtccactgg
>PAFTOL009217
------------------------------------------------------------
---------------------------------------------------------gat
gaattcattgctaagcagtttgaaattaaaggtgggatcttggagcctttagagacgatt
tgggatgggcctttgcttgttcgccacgtggcgcccagggattggccccctcgtggttgg
gag--gttgataggggtgagttggagtttataagggaagggcataaaatgatggctgaaa
gggttcctgttgaggagctggataaggttaggaaggaggaagacggaatgagtctggata
ga---------------------tatagggtg---------------------tttctca
agcagtatcaagagtgggttgagcataacaaggataaactagaggaagaatctta---ca
agtatgatcaagattatcatccaggcaggcggaaacgaggcaaggattatcaggagggaa
tgta-------tgaactaccgttctattatcctggacaagt-------------------
-----------------------------------------------------------a
tgggttcctattaaaggcaatgattggtactggattcgccagcatataaaagttggtatg
cacgttattgttgagattctg---------------------------------------
------------------------------------------------------------
---------------------------------cattttcagcgcgactgcagaagacct
cctcttcctaggaaggatccaggaattaaagtagaagaagagcctttgttatctaatcac
ccttatgttgacaagctatggcagattcatgttgctgagcaaacgatcttggatgacatg
gaggctaaccctgataaatataaaggcaagaaattgtcggagctgagtgatgaagaagaa
ttcgatgaggaaaatagcgtggaatacactaagacttattacaagaactcgctaataccg
aaagtgatcttgaaaacaagtgtcaaa--gaacttgacctggaggctgcttttgctgagc
gccagtaccacaataagcttcgaaaggaagcagaagaaataggagaggattacaaaatta
gcaagcttaggagaaacatggaaatggatgagtatgatttcgtccactgg
>PAFTOL009219
------------------------------------------------------------
---------------------------------------------------------gat
gaattcattgctaagcagtttgaaattaaaggtgagatcttggagcctttagagacgatt
tgggatgggcctttgcttgttcgccacgtggcrcccagggattggccccctcgtgggtgg
gag--gttgataggggtgagttggagtttrtaagggaagggcataaaatgatggctgaaa
ggrttcctgttgaggagctggataaggttaggaggg-------aggaatgagtctggata
g-----------------------atagggtg---------------------tttctca
agcagtatcaagagtgggttgagcataacaaggataaactagaggaagaatctta---ca
agtatgatcaagattatcatccaggtaggcggaaacgaggcaaggattatcaggagggaa
tgta-------tgaactaccgttctattatcctggacaaat-atgctatggtaaggttac
aacrctgcacttgtatcaaggggcatttgtcgacattgga-----ggagtacatgaagga
tgggttcctattaaaggcaatgattggtactggattcgccagcatataaaagttggtatg
cacgttattgttgagattctggctaagagagatccttaccggtttcgatttcctctggaa
ttgcgttttgttgacccaaatatagatcatctaatctagtcagcaattatatttaccttg
aaagatctccaggaagatttgatttaaactcttcattttcagcgtgactgcagaagacct
cctcttcctaggaaggatccgggaattaaagtagaagaagagcctttgttgtctaatcac
ccttatgttgacmagctatggcagattcatgttgctgagcaaacgatcttggatgacatg
gaggctaaccctgataaatataaaggcaagaaattgtcagagctgagtgatgaagaagag
ttcgatgaggaaaatagygtggaatacactaagacttattacaagaactcactaataccg
aaagtgatcttgraaacaagtgtcaaa--gaacttgacctggaggctgcttttgctgagc
gccagtaccacaataagcttcaaaaggaagcggaagaaataggagaggattacaaaatta
gcaagcttaggagaaacatggaaatggatgagtatgatttcatccactgg
>PAFTOL009221
------------------------------------------------------------
---------------------------------------------------------cat
gaattcattgctaagcagtatgaaattaaaggtgagatcttggagcctttagagacgatt
tgggatgggcctttgcttgttcgccacgtggcgcccagggattggccccctcgtggttgg
gag--gttgataggggtgagttggagtttataagggaagggcataaaatgatggctgaaa
gggttcctgttgaggagctggataaggttcggagggaggaagaaggaatgagtttggata
ga---------------------tatagggtg---------------------tttctca
agcagtatcaagagtgggt---------------------------------------tc
agtatgatcaagattatcatccaggtaggcggaaacgaggcaaggattatcaggagggaa
tgta-------tgaactaccattctatttaagagcctctat-atgctatggtaaggttac
aacgctgcacttgtatcaaggggcatttgtcgacattgga-----ggagtacatgaagga
tgggttcctatcaaaggcaatgattggtactggattcgccagcatataaaagttggtatg
cacgttattgttgagattctggctaagagagatccttaccggtttcgatttcctctggaa
ttgcgttttgttgacccaaacatagatcatctaatcttcatttccctcctctcccctcct
ctyccctcaatccaaacattatgttaaactcttcattttcagcgtgactgcagaagacct
cctcttcctaggaaggatccgggarttaaagtagaagaagagcctttgttgtctaatcac
ccttaygttgacaagctgtggcagattcatgttgctgagcaaacgatcttggatgacatg
gaggctaaccctgataaatataaaggcaagaaattgtcagagctgactgatgaagaagag
ttcgatgaggaaaatagcgtggaatacaccaagacttattacaagaactcgctaataccg
aaagtgatcttgaaaactagtgtcaaa--gaacttgacctggaggctgcttttgctgagc
gccagtaccacaataagcttcgaaaggaagcagaagaaataggagaggaatacaaaattg
gcaagctgaggagacacatagaaatggatgagtatgatttcatccattgg
>PAFTOL009223
------------------------------------------------------------
---------------------------------------------------------gat
gaattcattgctaagcagtttgaaattaaaggtgagatcttggagcctttagagacgatt
tgggatgggcctttgcttgttcgccacgtggcgcccagggattggccccctcgtggttgg
gag--gttgataggggtgagttggagtttataagggaagggcataaaatgatggctgaaa
gggttcctgttgaggagctggataaggttaggagggaggaagacggaatgagtctggata
ga---------------------tatagggtg---------------------tttctca
agcagtatcaagagtgggttgagcataacaaggataaactagaggaagaatctta---ca
agtatgatcaagattatcatccaggtaggcggaaacgaggcaaggattatgaggagggaa
tgta-------tgaactaccgttctattatcctggacaaat-atgctatggtaaggttac
aacgctgcacttgtatcaaggggcatttgtcgacattgga-----ggagtacatgaagga
tgggttcctattaaaggcaatgattggtactggattcgccagcatataaaagttggtatg
cacgtcattgttgagattctggctaagagagatccttaccggtttcgatttcctctggaa
ttgcgttttgttgacccaaatatagatcatctaatatttaataggtttgactatcctcca
atatttcaccgtgatgacgacactaatcctgatgaattgcgscgcgactgcagaagacct
cctcttcctaggaaggatccaggaattaaagtagaagaagagcctttgttgtctaatcac
ccttatgttgacaagctatggcagattcatgttgctgagcaaacgatcttggatgacatg
gaggctaaccctgataaatataaaggcaagaaattgtcggagctgagtgatgaagaagaa
ttcgatgaggaaaatagcgtggaatacactaagacttattacaagaactcgctaataccg
aaagtgatcttgaaaacaagtgtcaaa--gaacttgacctggaggctgcttttgccgagc
gccagtaccacaataagcttcgaaaggaagcggaagaaatcggagaggattacaaaatta
gcaagcttaggagaaacatggaaatggatgagtatgattttgtccactgg
>PAFTOL009225
------------------------------------------------------------
---------------------------------------------------------gat
gaattcattgctaagcagtttgaaattaaaggygagatcttggagcctttagaracgatt
tgggatgggcctttgcttgttcgccacgtggcgcccagggattggccccctcgtggttgg
gag--gttgataggggtgagttggagtttataagggaagggcataaaatgatggctgaaa
gggttcctgttgaggagctggataaggttaggagggaggaagacggaatgagtctggata
ga---------------------tatagggtg---------------------tttctca
agcagtatcaagagtgggttgagcataacaaggataaactagaggaagaatctta---ca
agtatgatcaagattatcatccaggtaggcggaaacgaggcaaggattatcaggagggaa
tgta-------tgaactaccgttctattatcctggacaaat-atgctatggtaaggttac
aacgctgcacttgtatcaaggggcatttgtcgacattgga-----ggagtacatgaagga
tgggttcctattaaaggcaatgattggtactggattcgccagcatataaaagttggtatg
cacgttattgttgagattctg---------------------------------------
------------------------------------------------------------
---------------------------------cattttcagcgcgactgcagaagacct
cctcttcctaggaaggatccaggaattaaagtagaagaagagcctttgttgtctaatcac
ccttatgttgacaagctatggcagattcatgttgctgagcaaacgatcttggatgacatg
gaggytaaccctgataaatataaaggcaagaaattgtcggagctgagtgatgaagaagwa
ttcgatgaggaaaatagcgtggaatacactaagacttattacaagaactcgctaataccg
aaagtgatcttgaaaacaagtgtcaaa--gaacttgacctggaggctgcttttgctgagc
gccagtaccacaataagcttcgaaaggaagcggaagaaataggagaggattacaaaatta
gcaagcttaggagaaacatggaaatggatgagtatgatttcgtccactgg
>PAFTOL009227
------------------------------------------------------------
---------------------------------------------------------gat
gaattcattgctaagcagtttgaaattaaaggtgagatcttggagcgtttagagacgatt
tgggatgggcctttgcttgttcgccacgtggcccccagggattggccccctcgtggttgg
gag--gttgataggggtgagttggagtttataagggaagggcataaaatgatggctgaaa
gggttcctgttgaggagctggaaaaggttagaagggaggaagaaggaatgagtttggata
ga---------------------tatagggtg---------------------tttctca
agcagtatcaagagtgggttgagcataacaaggataaactagaggaagaatctta---ca
agtatgatcaagattatcatccaggtaggcggaaacgaggcaaggattatcaggagggaa
tgta-------tgaactaccgttctattatcctggacaagt-aagttgttgaaaaccctc
tttgtttctgttgatgattttgggattttttattctaaaa--tctacaatctgcttcaga
tgggttcctattaaaggcaatgattggtactggattcgccagcatataaaagttggtatg
cacgttattgttgagattctggctaagagagatccttaccggtttcgatttcctctggaa
ttgcgttttgttgacccaaatatagatcatctaatatttaataggtttgactatcctcca
atatttcaccgtgatgatttgatttaaactcttcattttcagcgcgactgcagaagacct
ccccttcctaggaaggatccgggaattaaagtagaagaagagcctttgttgtctaatcac
ccttatgttgacaagctctggcagattcatgttgctgagcaaacgatcttggatgacatg
gaggctaaccctgataaatataaaggcaagaaattgtcagagctgagtgatgaagaagag
ttcgatgaggaaaatagcgtggaatacactaagacttattacaagaactcgctaataccg
aaagtgatcttgaaaacaagtgtcaaa--gaacttgacctggaggctgcttttgctgagc
gccagcaccacaataagcttcgaaaggaagcggaagaaataggagaggattacaaaatta
gcaagcttaggagaaacatggaaatggatgagtatgatttcgtccactgg
>PAFTOL009229
------------------------------------------------------------
---------------------------------------------------------gat
gaattctatgctaagcagtttgaaattaaaggtgagatcttggatcctttagagacgatt
tgggatgggcctttgcttgttcgccacgtggcgcccagggattggccccctcgtggttgg
gag--gttgataggggtgagttggagtttataagggaagggcataaaatgatggctgaaa
gggttcctgttgtggagctggataaggttaggagggaggaagaaggaatgagtttggata
gg---------------------tatagggtg---------------------tttctca
agcagtatcaagagtgggttgagcataacaaggataaactagaggaagaatctta---ca
agtatgatcaagattatcatccaggtaggcggaaacgaggcaaggattatcaggagggaa
tgta-------tgaactaccattctattatcctggacaaat-atgctatggtaaggttac
gacgctgcacttgtatcaaggggcatttgttgacattgga-----ggagtacatgaagga
tgggttcctatcaaaggcaatgattggtactggattcgccagcatataaaagttggcatg
cacgttattgttgagattctg---------------------------------------
------------------------------------------------------------
------------------------------------------------------------
------------------------------------------------------------
------------cagctgtggcagattcatgttgctgagcaaacgatcttggatgacatg
gaggctaaccctgataaatataaaggcaagaaattgtcagagctgactgatgaagaagag
ttcgatgaggaaaatagcgtggaatacaccaagacttattacaagaactcgctaataccg
aaagtgatcttgaaaacaagtgtcaaa--gaacttgacctggaggctgctttcgctgagc
gccagtaccacaataagcttcgaaaggaagcagaagaaataggagaggattacaaaatta
gcaagcttaggagaaacatagaaatggatgagtatgatttcatccactgg
>PAFTOL009231
aaatctctgaatgaaggtgaggaagttgctcttcaaaccccggaagccattgaagcattc
aaaatgctcaaacccagttacaggaagaagaagatggaggagatggggttgagtgaggat
gaattctacgctaagcagtttgaaattaaaggtgagatcttggagcctttagagacgatt
tgggatgggcctttgmttgttcgccacgtggcgcccagggattggccccctcgtggttgg
gag--gttgataggggtgagttggagtttataagggaagggcataaaatgatggctgaaa
gggttcctgttgaggagctggataaggttaggagggaggaagaaggaatgagtttg----
------------------------------------------------------------
------------------------------------------------------------
------------------------------------------------------------
------------------------------------------------------------
------------------------------------------------------------
------------------------------------------------------------
------------------------------------------------------------
------------------------------------------------------------
------------------------------------------------------------
------------------------------------------------------------
------------cagctgtggcagattcatgttgctgagcaaacgatcttggatgacatg
gaggctaaccctgataaatataaaggcaagaaattgtcagagctgactgatgaagaagag
ttcgatgaggaaaatagygtggaatacaccaagacttattacaagaactcgctaataccg
aaagtgatcttgaaaacaagtgtcaaa--gaacttgacctggaggctgcttttgctgagc
gccagtaccacaataagcttcgaaaggaagcagaagaaataggagaggattacaaaatta
gcaagcttaggagaaacatagaaatggatgagyatgatttcatccactgg
>PAFTOL009233
------------------------------------------------------------
------------------------------------------------------------
------------------------------------------------------------
-----------------aaatctctgaatgagggtgaggaagttgctcttcaaaccccgg
aagccattga---------------------------agcattcaaaatgctg-------
--------------aagcccagttacaggaagaagaagatggaggagatggggctgagtg
ag---------------------gatgaattc---------------------attgcya
agcagtttgaaattaaaggcct------------------------------------gc
agtatgatcaagattatcatccaggtagrcggaaacgaggcaaggattatcaggagggaa
tgta-------tgaactaccattctattatcctggacaaat-atgctatggaaaggttac
gacgctgcacttgtatcaaggggcatttgtcgacattgga-----ggagtacatgaarga
tgggttcctatcaaaggcaatgattggtactggattcgccagcatatwaaagttggtatg
cacgttattgttgagattctk---------------------------------------
------------------------------------------------------------
---------------------------------aattttcagcgtgactgcagaagacct
cctcttcctaggaaggatctgggaattaaagtagaagaagagcctttgttgtctaatcac
ccttatgttgacaagctgtggcagattcatgttgctgagcaaacgatcttggatgacata
gaggctaaccctgataaatataaaggcaagaaattgtcagagctgactgatgaagaagag
tttgatgaggaaaatagcgtggaatacactaaggtttattacaagcactcrctaataccg
aaaatgatcttgaaaacaagtgtcaaa--gaacttgacctggaggctgcttttgctgagc
gccagtaccacaataagcttcgaagggaagcagaagaaataggagaagattacaaaatta
gcaagcttaggagacaggtagaaatggatgagtatgatttcatccactgg
>PAFTOL009235
------------------------------------------------------------
---------------------------------------------------------gat
gagtactatgctaagcagtttgagattcaaggtgagatattggaacctttggagacgatt
tgggatgggcctttgcttgtccgccacgtggcgccccgcgattggcctcctcgtgggtgg
gaa--gttgataggggtgagttggagtttataagggaagggcataaaatgatggctgaaa
gggttcctgttgaggagctggataaggttaggagggaggaagaaggaatgagtttggata
gg---------------------tataaggtg---------------------tttctca
agcagtatcaagagtgggtcgagcataacaaggatagactagaggaagaatctta---ca
agtatgatcaagattatcatccaggtaggcggaaacgaggcaaggattatcaggagggaa
tgta-------tgaactaccattctattatcctggacaaat-ctgttatggtaaggttac
tacgctgcacttgtatcaaggggcatttgtcgacattgga-----ggggtgcatgaagga
tgggttcctatcaaaagcaatgattggtactggattcgccagcatataaaagttggtatg
cacgttattgttgagattctk---------------------------------------
------------------------------------------------------------
---------------------------------cattttcagcgtgactgcagaagacct
cctcttcctaggaaggacctgggaattaaagtggaagaagagcctttgttgtctaatcac
ccttatgttgaaaagctgtggcagattcatgttgctgagcaaacgatcttggatgacgtg
gaggctaaccctgataaatataaaggcaagaaattgtcagagctgactgatgaagaagag
ttcgacgaggaaaatagcgtggaatacactaaaacttattacaagcgctcactaatacca
aaagtgatcttgaaaacaagtgtcaaa--gaactcgacttggaggctgcttttgctgaac
gtcagtaccacaataagytccaaaaggaagcagaagaaagaggagaggagtacaaaatta
gcaagcttagaagaaacatagaaatggatgagtatgatttcatccactgg
>PAFTOL009237
------------------------------------------------------------
------------------------------------------------------------
------------------------------------------------------------
------------------------------------------------------------
------------------------------------------------------------
------------------------------------------------------------
------------------------------------------------------------
------------------------------------------------------------
------------------------------------------------------------
------------------------------------------------------------
------------------------------------------------------------
tgggttcctatcaaaagcaatgattggtactggattcgccagcatataaaagttggtatg
cacgttattgttgagattctg---------------------------------------
------------------------------------------------------------
------------------------------------------------------------
------------------------------------------------------------
------------cagctgtggcagattcatgttgctgagcaaacgatcttggatgacgtg
gaggctaaccctgataaatataaaggcaagaaattgtcagagctgactgatgaagaagag
ttcgacgaggaaaatagcgtggaatacactaaaacttattacaagcgctcactaataccg
aaagtgatcttgaaaacaagtgtcaaa--gaactcgacttggaggctgcttttgctgaac
gtcagtaccacaataagctccgaaaggaagcagaagaaagaggagaggagtacaaaatta
gcaagcttagacgaaacatagaaatggatgagtatgatttcatccactgg
>PAFTOL009239
------------------------------------------------------------
---------------------------------------------------------gat
gaattcattgctaagcagtttgaaattaaaggtgagatcttggagcctttagagacgatt
tgggatgggcctttgcttgttcgccacgtggcgcccagggattggccccctcgtggttgg
gag--gttgataggggtgagttggagtttataagggaagtgcataaaatgatggctgaaa
gggttcctgttgaggagctggataaggttaggagggaggaagaaggaatgagtttggata
ga---------------------tatagggtg---------------------tttctca
agcagtatcaagagtgggttgagcataacaaggataaactagaggaagaatctta---ca
agtatgatcaagattatcatccaggtaggcggaaacgaggcaaggattatcaggagggaa
tgta-------tgaactaccattctattatcctggacaaat-atgctatggtaaggttac
gacgctgcacttgtatcaaggggcatttgtcgacattgga-----ggagtacatgaagga
tgggttcctatcgaaggcaaygattggtactggattcgccagcatataaaagttggtatg
cacgttattgttgagattctg---------------------------------------
------------------------------------------------------------
---------------------------------cattttcagcgtgactgcagaagacct
cctcttcctaggaaggatctgggaattaaagtagaagaagagcctttgttgtctaatcac
ccttatgttgacaagctgtggcagattcatgttgctgagcaaacgatcttggatgacatg
gmggctaaccctgataaatataaaggcaagaaattgtcagagctgactgatgaagaagag
ttcgatgaggaaaatagcgtggaatacaccaagactttttacaagaactcgctaataccg
aaagtgatcttgaaaaccagtgtcaaa--gaacttgacctggaggctgcttttgctgagc
gccagtaccacaataagcttcgaaaggaagcagaagaaataggagaggattacaaaatta
gcaagcttaggagaaacatagaaatggatgagtatgatttcttccattgg
>PAFTOL009241
------------------------------------------------------------
---------------------------------------------------------gat
gaattcattgctaagcagtttgaaattaaaggtgagatcttggagcctttagagacgatt
tgggatgggcctttgcttgttcgccacgtggcgcccagggattggccccctcgtggttgg
gag--gttgataggggtgagttggagtttataagggaagggcataaaatgatggctgaaa
gggttcctgttgaggagctggataaggttaggagggaggaagacggaatgagtctggata
ga---------------------tatagggtg---------------------tttctca
agcagtatcaagagtgggttgagcataacaaggataaactagaggaagaatctta---ca
agtatgatcaagattatcatccaggtaggcggaaacgaggcaaggattatgaggagggaa
tgta-------tgaactaccgttctattatcctggacaart-atgctatggtaaggttac
aacgctgcacttgtatcaaggggcatttgtcgacattgga-----ggagtacatgaagga
tgggttcctattaaaggcaatgattggtactggattcgccagcatataaaagttggtatg
cacgtcattgttgagattctggctaagagagatccttaccggtttcgatttcctctggaa
ttgcgttttgttgacccaaatatagatcatcwaatctagtcagcaattatatttaccttg
aaagatctccaggaagatttgatttaaactcttcattttcagcgcgactgcagaagacct
cctcttcctaggaaggatccaggaattaaagtagaagaagagcctttgttgtctaatcac
ccttatgttgacaagctatggcagattcatgttgctgagcaaacgatcttggatgacatg
gaggctaaccctgataaatataaaggcaagaaattgtcggagctgagtgatgaagaagaa
ttcgatgaggaaaatagcgtggaatacactaagacttattacaagaactcgctaataccg
aaagtgatcttgaaaacaagtgtcaaa--gaacttgacctggaggctgcttttgccgagc
gccagtaccacaataagcttcgaaaggaagcggaagaaatcggagaggattacaaaatta
gcaagcttaggagaaacatggaaatggatgagtat---------------
>PAFTOL009243
------------------------------------------------------------
---------------------------------------------------------gat
gaattctatgctaagcagtttgaaatcaaaggtgagatcttggagcctttagagacgatt
tgggatgggcctttgcttgttcgccacgtggcgcccagggattggccccctcgtggttgg
gag--gttgatcggggtgagttggagtttataagggaagggcataaaatgatggctgaaa
gggttcctgttgaggagctggataaggttaggagggaggaagaaggaatgagtttggata
gg---------------------tacagggtg---------------------tttctca
agcagtatcaagagtgggttgagcataacaaggataaactagaggaagaatctta---ca
agtatgatcaagattatcatccaggtaggcggaaacgaggcaaggattatcaggagggaa
tgta-------tgaactaccattctattatcctggacaaat-atgctatggtaaggttac
gacgctgcacttgtatcaaggggcatttgtcgacattgga-----ggagtacatgaagga
tgggttcctatcaaaggcaatgattggtactggattcgccagcatataaaagttggcatg
cacgtaattgttgagattctg---------------------------------------
------------------------------------------------------------
------------------------------------------------------------
------------------------------------------------------------
------------cagctgtggcagatccatgttgctgagcaaacgatcttggatgacatg
gaggctaaccctgataaatataaaggcaagaaattgtcggagctgactgatgaagaagag
ttcgatgaggaaaatagcgtggaatacaccaagacttattacaagaactcgctaataccg
aaagtgatcttgagaacaagtgtcaaa--gaacttgatctggaggctgcttttgctgagc
gccagtaccacaataaacttcgaaaggaagcagaagaaataggagaggattacaaaatta
gcaagcttaggagaaacatagaaatggatgagtatgatttcatccactgg
>PAFTOL009245
------------------------------------------------------------
------------------------------------------------------------
------------------------------------------------------------
-----------------aaatctctgaatgaaggtgaggaagttcctcttcaaaccccgg
aagcccttga---------------------------agcattcaaaatgctc-------
--------------aaacccagttacaggaagaagaagatggaggagatggggttgagtg
ag---------------------gatgaattc---------------------tatgcta
agcagtttgaaatcagaggcgt------------------------------------gc
agtatgatcaagattatcatccaggtaggcggaaacgaggcaaggattatcaggagggaa
tgta-------tgaactaccattctattatcctggacaaat-atgctatggtaaggttac
gatgctgcacttatatcaaggggcatttgtcgacattgga-----ggagtacatgaarga
tgggttcctatcaaaggcaatgattggtactggattcgccagcatataaaagttggtatg
cacgttattgttgagattctggctaagagagatccttaccggtttcgatttcctctggaa
ctgcgttttgttgacccaaacatagatcatctaatctagtcggcaattatatttacttcc
agaggcctccaggaagatttgatttaaactctttgttttcagcgtgactgcagaagacct
cctcttcctaggaaggatctgggaattaaagtagaagaagagcctttgttgtctaatcac
ccttatgttgacaagctgtggcagattcatgttgctgagcaaacgatcttggatgacatg
gaggctaaccctgataaatataaaggcaagaaattgtcagagctgactgatgaagaagag
ttcgatgaggaaaatagcgtggaatacaccaagacttattacaagaactcgctaataccg
aaagaaatcttgaaaacaagtgtcaaa--gaactcgacctggaggctgcttttgctgagc
gccagtaccacaataaacttcgaaaggaagcagaacaaataggagaggattacaaaatta
gcaagcttaggagaaacgtagaaatggatgagtatgatttcatccactgg
>PAFTOL009247
------------------------------------------------------------
------------------------------------------------------------
------------------------------------------------------------
------------------------------------------------------------
------------------------------------------------------------
------------------------------------------------------------
------------------------------------------------------------
------------------------------------------------------------
------------------------------------------------------------
------------------------------------------------------------
------------------------------------------------------------
------------------------------------------------------------
------------------------------------------------------------
------------------------------------------------------------
------------------------------------------------------------
------------------------------------------------------------
------------------------------------------------------------
------------------------------------------------------------
------------------------------------------------------------
------------------------------------------------------------
--cagtaccacaataagcttcgaaaggaagcagaagaaagaggagaggattacaaaatta
gcaagcttcggagaaacatagaaatggacgagtacgatttcatccactgg
>PAFTOL009249
------------------------------------------------------------
---------------------------------------------------------gat
gaattctatgctaagcagtttgaaatcagaggtgagatcttggaacctttagagacgatt
tgggatgggcctttgcttgttcgccacgtggcgcccagggattggccccctcgtggttgg
gag--gttgataggggtgagttggagtttataagggaagggcataaaatgatggctgaaa
aggttcctgttgaggagctggataagattaggcgaaaggaagaaggaatgagtttgaata
gg---------------------tatagggtg---------------------tttctca
agcagtatcaggagagg---------agcaaggataaactagaggaagaatctta---ca
agtatgatcaagattatcatccaggtaggcggaaacgaggcaaggactatcaggagggaa
tgta-------tgaactaccattctattatcctggacaagt-------------------
------------------------------------------------------------
------------------------------------------------------------
------------------------------------------------------------
------------------------------------------------------------
------------------------------------------------------------
------------------------------------------------------------
-----------acagctgtggcagattcatgttgctgagcaaacgatcttggatgacatg
gaggctaaccctgataaatatgaaggcaagaaattgtcagagctgactgatgaagaagag
ttcgatgaggaaaatagcgtggaatacaccaagacttattacaagaactcgytaataccg
aaagtgatcttgaaaacaagtgtcaaa--gaactcgacctggaggctgcttttgctgagc
gccagtaccacaataaacttcgaaaggaagcagaacaaataggagaggattacaaaatta
gcaagattaggagaaacatagaaatggatgagtatgatttcatccactgg
>PAFTOL009251
------------------------------------------------------------
---------------------------------------------------------gat
gaattctatgctaagcagtttgacatcagaggtgagatcttggagcctttagagacgatt
tgggatgggcctttgcttgttcgccacgtggcgcccagggattggccccctcgtggttgg
gag--gttgataggggtgagttggagtttataagggaagggcataaaatgatggctgaaa
gggttcctgttgaggagctggataaggttaggagagaggaagaaggaatgagtttggata
gg---------------------tatagggtg---------------------tttctca
agcagtatcaggagtgggttgagcataacaaggataaactagaggaagaatgcgt---gc
agtatgatcaagattatcatccaggtaggcggaaacgaggcaaggattatcaggagggaa
tgta-------tgaactaccattctattatcctggacaagtaacattgtaccagatgtct
gctattacattaatggctaatttc-tccttatttgcatgt-----acaatccgtttcaga
tgggttcctatcaaaggcaatgattggtactggattcgccagcaaataaaagttggtatg
cacgttattgttgagattctg---------------------------------------
------------------------------------------------------------
------------------------------------------------------------
------------------------------------------------------------
------------cagctgtggcagattcatgttgctgagcaaacgatcttggatgacatg
gaggctaaccctgataaatataaaggcaagaaattgtcagagctgactgatgaagaagag
ttcgatgaggaagatagcgtggaatacaccaagacttattacaagaactcgctaataccg
aaagtgatcttgaaaacaagtgtcaaa--gaactcgacctggaggctgcttttactgagc
gccagtaccacaataaacttcgaaaggaagcagaagaaataggagaggattacaaaatta
gcaagcttaggagaaacatagaaatggatgagtatgatttcatccactgg
>PAFTOL009253
------------------------------------------------------------
---------------------------------------------------------gat
gagtactatgctaagcagtttgagattcaaggtgagatattggaacctttggagacgatt
tgggatgggcctttgcttgtccgccacgtggcgccccgggattggcctcctcgtggttgg
gaa--gttgataggggcgagttggagtttata----------------------------
------------------------------------------------------------
------------------------------------------------------------
-----------------------------------------------------------c
agtatgatcaagattatcatccaggtaggcgtaaacgaggcaaggattatcaagagggaa
tgta-------tgaactaccattctattatcctggacaagt-------------------
------------------------------------------------------------
------------------------------------------------------------
------------------------------------------------------------
------------------------------------------------------------
------------------------------------------------------------
------------------------------------------------------------
-----------acagctgtggcagattcatgttgctgagcaaacgatcttggatgatgtg
gaggctaaccctgataaatataaaggcaagaaattgtcagagctgactgatgaagaagag
ttcgacgaggaaaatagtgtggaatacactaaaacttattacaagcgctcactaatacca
aaagtgatcttgaaaacaagtgtcaaa--gaactcgatttggaggctgcttttgctgaac
gtcagtaccacaataagctccgaaaggaagcagaagaaagaggagaggagtacaaaatta
gcaagcttagaagaaacatagaaatggatgagyatgatttcatccactgg
>PAFTOL009255
------------------------------------------------------------
---------------------------------------------------------gat
gaattctatgctaagcagtttgaaatcaaaggtgagatcttagagcctttagagacgatt
tgggatgggcctttgcttgttcgccacgtggcgcccagggattggccccctcgtggttgg
gag--gttgataggggtgagttggagtttataagggaagggcataaaatgatggctgaaa
gggttcctgttgaggagctggataaggttaggagggaggaagaaggaatgagtttggata
gg---------------------tatagggtg---------------------tttctca
agcagtatcaagagtgggttgagcataacaaggataaactagaggaagaatctta---ca
agtatgatcaagattatcatccaggtaggcggaaacgaggcaaggattatcaggacggaa
tgka-------tgaactaccattctattatcctggacaaat-atgctatggtaaggttat
gacgctgcacttgtatcaaggggcatttgtcgacattgga-----ggagtacatgaarga
tgggttcctatcaaaggcaatgattggtactggattcgccagcatataaaagttggtatg
cacgttattgttgagattctggctaagagagatccttaccggtttcgatttcctctggaa
ttgcgttttgttgacccaaacatagatcatctaatccagtcggcaattatatttactttg
aaaggtctccaggaagatttgatttaaactcttcattttcagcgtgactgcagaagacct
cctcttcctaggaaggatctgggaattaaagtagaagaagagtctttgttgtctaatcac
ccttatgttgacmagctgtggcagattcatgttgctgagcaaacgatcttggatgacatg
gaggctaaccctgataaatataaaggcaagaaattatcagagctgactgatgaagaagag
tttgatgaggaaaatagcgtggaatacaccaagacttattacaagaactcgctaataccg
aaagtgatcttgaaaacaagtgtcaaa--gaacttgacctggaggctgcttttgctgagc
gccagtaccacaataagcttcgaaaggaagcagaagaaataggagaggattacaaaatta
gcaagcttaggagaaacatagaaatggatgagtatgatttcatccactgg
>PAFTOL009257
------------------------------------------------------------
---------------------------------------------------------gat
gaattctatgctaagcagtttgaaatcaaaggtgagatcttagagcctttagagacgatt
tgggatgggcctttgcttgttcgccacgtggcgcccagggattggccccctcgtggttgg
gag--gttgataggggtgagttggagtttataagggaagggcataaaatgatggctgmaa
gggttcctgttgaggagctggataaggttaggagggaggaagaaggaatgagtttggata
gg---------------------tatagrgtg---------------------tttctca
agcagtatcaagagtgggttgagcataacaaggataaactagaggaagaatctta---ca
agtatgatcaagattatcatccaggtaggcggaaacgaggcaaggattatcaggagggaa
tgta-------tgaactaccattctattatcctggacaaat-atgctatggtaaggttac
gacgctgcacttgtatcaaggggcatttgtcgacattgga-----ggagtacatgaarga
tgggttcctatcaaaggcaatgattggtactggattcgccagcatataaaagttggtatg
cacgttattgttgagattctggctaagagagatccttaccggtttcgatttcctctggaa
ttgcgttttgttgacccaaacatagatcatctaatccagtcggcaattatatttactttg
aaaggtctccaggawgatttgatttaaactcttcattttcagcgtgactgcagaagacct
cctcttcctaggaaggatctgggaattaaagtagaagaagagtctttgttgtctaatcac
ccttatgttgacaagctgtggcagattcatgttgctgagcaaacgatcttggatgacatr
gagrctaaccctgataaatataaaggcaagaaattgtcagagctgactgatgaagaagag
ttcgatgaggaaaatagcgtggaatacaccaagacttattacaagaaytcgctaataccg
aaagtgatcttgaaaacaagtgtcaaa--gaacttgacctggaggctgcttttgctgagc
gccagtaccacaataagcttcgaaaggaagcagaagaaataggagaggattacaaaattg
gcaagcttaggagaaacatagaaatggatgagtatgatttcatccactgg
>PAFTOL009259
------------------------------------------------------------
---------------------------------------------------------gat
gaattcattgctaagcagtttgaaattaaaggtgagatcttggagcctttagagacgatt
tgggatgggcctttgcttgttcgccacgtggcgcccagggattggccccctcgtggttgg
gag--gttgataggggtgagttggagtttataagggaagggcataaaatgatggctgaaa
gggttcctgttgaggagctggataaggttaggagggaggaagaaggaa------tggata
ga---------------------tatagagtg---------------------tttctca
agcagtatcaagagtgggttgagcataacaaggataaactagaggaagaatctta---ca
agtatgatcaagattatcatccaggcaggcggaaacgaggcaaggattaccrggagggaa
tgta-------tgaattaccattctattatcctggacaaat-atgctatggtaaggttac
gacgctgcacttgtatcaaggggcatttgttgacattgga-----ggagtacatgaagga
tgggttcctatcaaaggcaatgattggtactggattcgccagcatataaaagttggtatg
cacgttattgttgagattctg---------------------------------------
------------------------------------------------------------
---------------------------------cattttcagcgtgactgcagaagacct
cctcttccyaggaaggatctgggaattaaagtagaagaagagcctttgttgtctaatcac
ccttatgttgacaagctgtggcagattcatgttgctgagcaaacgatcttggatgacatg
gaggctaaccctgataaatataaaggcaagaaattgtcagagctgactgatgaagaagag
tttgatgaggaaaatagcgtggaatataccaagacttattacaagaactcgctaataccg
aaagtgatcttgaaaaccagtgtcaaa--gaacttgacctggaggctgcttttgctgagc
gccagtaccacaataagcttcgaaaggaagcaggagaaataggagaggattacaaaatta
gcaagcttaggagaaacatagaaatggatgagtatgatttcatccactgg
>PAFTOL009261
------------------------------------------------------------
---------------------------------------------------------gat
gaattctatgctaagcagtttgacattaaaggtgagatcttggagcctttagagacgatt
tgggatgggcctttgcttattcgccacgtggcgcccagggactggccccctcgtggttgg
gag--gttgataggggcgagttggagtttataagggaagggcataaaatgatggctgaaa
gggttcctgttgaggagctcgataaggttaggagggaggaagaaggaatgagtttggata
gg---------------------tatagggtg---------------------tttctca
agcagtatcaagagtgggttgagcataacaaggataaactagaggaagaatctta---ca
agtatgatcaagattatcatccaggtaggcggaaacgaggcaaggattatcaggagggaa
tgta-------tgaactaccattctattatcctggacaagt-a-----------------
------------------------------------------------------------
------------------------------------------------------------
------------------------------------------------------------
------------------------------------------------------------
------------------------------------------------------------
------------------------------------------------------------
------------------------------------------------------------
------------------------------------------------------------
------------------------------------------------------------
------------------------------------------------------------
------------------------------------------------------------
--------------------------------------------------
>PAFTOL009263
------------------------------------------------------------
---------------------------------------------------------gat
gaattctatgctaagcagtttgaaatcagaggtgagatcttggaacctttagagacgatt
tgggatgggcctttgcttgttcgccacgtggcgcccagggattggccccctcgtggttgg
gag--gttgataggggtgagttggagtttataagggaagggcataaaatgatggctgaaa
gggttcctgttgaggagctggataaggttaggagagaggaagaaggaatgagtttggata
gg---------------------tatagggtg---------------------tttctca
agcagtatcaggagtgggttgagcataacaaggataaactagaggaagaatctta---ca
agtatgatcaagattatcatccaggtaggcggaaacgaggcaaggattatcaggagggaa
tgta-------tgaactaccattctattatcctggacaaat-atgctatggtaaggttac
gacgctgcacttatatcaaggggcatttgtcgacattgga-----ggagtacatgaagga
tgggttcctatcaaaggcaatgattggtactggattcgccagcatataaaagttggtatg
cacgttattgttgagattctg---------------------------------------
------------------------------------------------------------
---------------------------------cattttcagcgtgactgcagaagacct
cctcttcctaggaaggatctgggaattaaagtagaagaagagcctttgttgtctaatcac
ccttatgttgagaagctgtggcagattcatgttgctgagcaaacgatcttagatgacatg
gaggctaaccctgataaatataaaggcaagaaattgtcagagctgactgatgaagaagag
ttcgatgaggaaaatagcgtggaatacaccaagacttattacaagaactcgctaataccg
aaagtgatcttgaaaacaagtgtcaaa--gaactcgacctggaggctgcttttgctgagc
gccagtaccacaataaactccgaaaggaagcagaagaaataggagaggattacaaaatta
gcaagcttaggagaaacatagaaatggatgagtatgatttcatccactgg
>PAFTOL009265
------------------------------------------------------------
---------------------------------------------------------gat
gaattctatgctaagcagtttgaaatcaggggtgagatcttggaacctttagagacgatt
tgggatgggcctttgcttgttcgccacgtggcgcccagggattggccccctcgtggttgg
gag--gttgataggagtgagttggagtttataagggaagggcataaaatgatggctgaaa
gggttcctgttgaggagctggataaggttaggagagaggaagaaggaatgagtttggata
gg---------------------tatagggtg----------------------------
------------------------------------------------------------
------------------------------------------------------------
------------------------------------------------------------
------------------------------------------------------------
tgggttcctatcaaaggcaatgattggtactggattcgccagcatataaaagttggtatg
cacgttattgttgagattctg---------------------------------------
------------------------------------------------------------
------------------------------------------------------------
------------------------------------------------------------
------------cagctgtggcagattcatgttgctgagcaaacgatcttggatgacatg
gaggctaaccctgataaatataaaggtaagaaattgtcagagctgaccgatgaagaagag
ttcgatgaggaaaatagcgtggaatacaccaagacttattacaagaactcgctaata---
------------------------------------------------------------
------------------------------------------------------------
--------------------------------------------------
>PAFTOL009267
------------------------------------------------------------
---------------------------------------------------------gat
gagtactatgctaagcagtttgagattcaaggtgagatattggaacctttggagacgatt
tgggatgggcctttgcttgtccgccacgtggcgccccgggattggcctcctcgcggatgg
gaa--gttgataggggtgagttggagtttataagggaagggcataaaatgatggctgaaa
gggttcctgttgaggagctggataaggttaggagggaggaagaaggaatgagtttggata
gg---------------------tataaggtg---------------------tttctca
agcagtatcaagagtgggtcgagcataacaaggatagactagaggaagaatctta---cm
agtatgatcaagattatcatccaggtaggcggaaacgaggcaaggattatcaggagggaa
tgta-------tgaactaccattctattatcctggacaaat-ctgttatggtaaggttac
tacgctgcacttgtatcaaggggcatttgtcgacattgga-----ggggtgcatgaagga
tgggttcctatcaaaagcaatgattggtactggattcgccagcatataaaagttggtatg
cacgttattgttgagattctg---------------------------------------
------------------------------------------------------------
---------------------------------cattttcagcgtgactgcagaagacct
cctcttcctaggaaggacctgggaattaaagtggaagaagagcctttgttgtctaatcac
ccttatgttgataagctgtggcagattcatgttgctgagcaaacgatcttggatgacgtg
gaggctaaccctgataaatataaaggcaagaaattgtcagagctgactgatgaagaagag
ttcgatgaggaaaatagcgtggaatacactaaaacttattacaagcactcactaatrcca
aaagtgatcttgaaaacaagtgtcaar--gaactcgacttggaggctgcttttgctgaac
gtcagtaccacaataagctccgaaaggaagcagaagaaagaggagaggagtacaaaatta
gcaagcttagaagaaacatagaaatggatgagtatgatttcatccactgg
>PAFTOL009269
------------------------------------------------------------
---------------------------------------------------------aat
gagtactatgctaggcagtttgagattcaaggtgagatattggaacctttggagacgatt
tgggatgggcctttgcttgtccgccacgtggcgccccgggattggcctcctcgcggatgg
gaa--gttgataggggtgagttggagtttataagggaagggcataaaatgatggctgaaa
gggttcctgttgaggagctggataaggttaggagggaggaagaaggaatgagtttggata
gg---------------------tataaggtg---------------------tttctca
agcagtatcaagagtgggtcgagcataacaaggatagactagaggaagaatctta---ca
agtgtgatcaagattatcatccaggtaggcggaaacgaggcaaggattatcaggagggaa
tgta-------tgaactaccattctattatcctggacaaat-ctgttatggtaaggttac
tacgctgcacttgtatcaaggggcatttgtcgacattgga-----ggggtgcatgaagga
tgggttcctatcaaaagcaatgattggtactggattcgycagcatataaaagttggtatg
cacgttattgttgagattctgtgcag------------------tcgccgagctcttggg
ctgccattagaagagccagaaagatat-----------------------gtagacccca
atmt----------------------------tcaatttcagcgtgactgcagaagacct
cctcttcctaggaaggacccgggaattaaagtggaagaagagcctttgttgtctaatcac
ccttatgttgataagctgtggcagattcatgttgctgagcaaacgatcttggatgacgtg
gaggctaaccctgataaatataaaggcaagaaattgtcagagctgactgatgaagaagag
ttcgatgaggaaaatagcgtggaatacactaaaacttattacaagtactcgctaatacca
aaagtgatcttgaaaacaagtgtcaaa--gaactcgacttggaggctgcttttgctgaac
gtcagtaccacaataagctccgaaaggaagcagaagaaagaggagaggagtacaaaatta
gcaagcttagaagaaacatagaaatggatgagtatgatttcatccactgg
>PAFTOL009271
------------------------------------------------------------
---------------------------------------------------------gat
gaattctatgctaagcagtttgaaattaaaggtgagatcttggagcctttagagacgatt
tgggatgggcctttgcttgttcgccacgtggcgccccgggattggccccctcgcggttgg
gag--gttgataggggtgagttggagtttataagggaagggcataaaatgatggctgaaa
gggttcctgttgaggagctggataaggttagcagggaggaagaagggatgagtttggata
gg---------------------tatagggtg---------------------tttctca
agcagtatcaagagtgggttgagcataacaaggataaactagaggaagaatctta---ca
agtatgatcaagattattatccaggtaggcggaagcgaggcaaggattatcaggagggaa
tgta-------tgaactaccattctattatcctggacaaat-atgctatggtaaggttac
gacgctgcacttgtatcaaggggcatttgttgacattgga-----ggagtacatgaagga
tgggtccctatcaaaggcaatgattggtactggattcgccagcatataaaagttggcatg
cacgttattgttgagattctg---------------------------------------
------------------------------------------------------------
------------------------------------tttcagcgtgactgcagaagacct
ccccttcctaggaaggatctgggaattaaagtagaagaacagcctttgttgtctaatcac
ccttatgttgacaagctgtggcagattcatgttgctgagcaaacgatcttggatgacatg
gaggctaaccctgataaatataaaggcaagaaattgtcagagctgactgatgaagaagag
ttcgacgagaaaaatagcgtggaatacaccaagacttattacaagaactcgctaatacca
aaagtgatcttgaaaacaagtgtcaaa--gaacttgacctggaggctgcttttgctgagc
gccagtaccacaataagcttcgaaaggaagcagaagaaataggagaggattacaaaatta
gcaagcttagaagaaacatagaaatggatgaatacgatttcatccactgg
>PAFTOL009279
------------------------------------------------------------
---------------------------------------------------------gat
gaattcattgctaagcagtttgaaattaaaggtgagatcttggagcctttagagacgatt
tgggatgggcctttgcttgttcgccacgtggcgcccagggattggccccctcgtggttgg
gag--gttgataggggtgagttggagtttataagggaagggcataaaatgatggctgaaa
gggttcctgttgaggagctggataaggttaggagggaggaagaaggaatgagcttggata
ga---------------------tatagggtg---------------------tttctca
agcagtatcaagagtgggttgagcataacaaggataaactagaggaagaatctta---ca
agtatgatcaagattattatccaggtaggcggaaacgaggcaaggattatcaggagggaa
tgta-------tgaactaccgttctattatcctggacaaat-atgctatggtaaggttac
aacactgcacttgtatcaaggggcatttgtcgacattgga-----ggagtacatgaagga
tgggttcctattaaaggcaatgattggtactggattcgccagcatataaaagttggtatg
cacgttattgttgagattctggctaagagagatccttaccggtttcgatttcctctggaa
ttgcgttttgttgacccaaatatagatcatctaatatttaataggtttgactatcctcca
atatttcaccgtgatgacgacactaatcctgatgaattgcgtcgcgactgcagaagacct
cctcttcctaggaaggatccgggaattaaagtagaagaagagcctttgttgtctaatcac
ccttatgttgacaagctatggcagattcatgttgctgaacaaacgatcttggatgacatg
gaggctaaccctgataaatataaaggcaagaaattgtcagagctgagcgatgaagaagag
ttcgatgaggaaaatagcgtggaatacactaagacttattacaagaactcactaataccg
aaagtgatcttgaaaacaagtgtcaaa--gaacttgacctggaggctgcttttgctgagc
gccagtaccacaataagcttcaaaaggaagcggaagaaataggagaggattacaaaatta
gcaagcttaggagaaacatggaaatggatgagtatgatttcgtccactgg
>PAFTOL009281
------------------------------------------------------------
------------------------------------------------------------
------------------------------------------------------------
------------------------------------------------------------
------------------------------------------------------------
------------------------------------------------------------
------------------------------------------------------------
------------------------------------------------------------
------------------------------------------------------------
------------------------------------------------------------
------------------------------------------------------------
tgggttcctatcaaaggcaatgattggtactggattcgccagcatataaaagttggtatg
cacgttattgttgagattctg---------------------------------------
------------------------------------------------------------
---------------------------------cattttcagcgtgactgcagaagacct
cctcttcctaggaaggatccgggaattaaagtagaagaagagcctttgttgtctaatcac
ccttatgtcgacaagctgtggcagattcatgttgctgagcaaacgatcttggatgacatg
gaggctaatcctgataaatataaaggcaagaaattgtcagagctgactgatgaagaagaa
ttcgatgaggaaaatagcgtcgaatacaccaagacttattacaagaactcgctgataccg
aaagtgatcttgaaaacgagtgtcaaa--gaacttgacctggaggctgcttttgctgagc
gccagtaccacaataagcttcgaaaggaagcagaagaaataggagaggaatacaaaattg
gcaagctgaggagacacagagaaatggatgagtatgacttcatccattgg
>PAFTOL009283
------------------------------------------------------------
---------------------------------------------------------gat
gaattcattgccaagcagtttgaaattaaaggtgagatcttggagcctttagagacgatt
tgggatgggcctttgcttgttcgccacgtggcgcccagggattggccccctcgtggttgg
gag--gttgataggggtgagttggagtttataagggaagggcataaaatgatggctgaaa
gggttcctgttgaggagctggataaggttaggagggaggaagacggaatgagtctggata
ga---------------------tatagggtg---------------------tttctca
agcagtatcaagagtgggttgagcataacaaggataaactagaggaagaatctta---ca
agtatgatcaagattatcatccaggtaggcggaaacgaggcaaggattatcaggagggaa
tgta-------tgaactaccgttctattatcctggacaaat-atgctatggtaaggttac
aacgctgcacttgtatcaaggggcatttgtcgacattgga-----ggagtacatgaagga
tgggttcctattaaaggcaatgattggtactggattcgccagcatataaaagttggtatg
cacgttattgttgagattctggctaagagagatccttaccggtttcgatttcctctggaa
ttgcgttttgttgacccaaatatagatcatctaatctagtcagcaattatatttaccttg
aaagatctccaggaagatttgatttaaactcttcattttcagcgcgactgcagaagacct
cctcttcctaggaaggatccgggaattaaagtagaagaagagcctttgttgtctaatcac
ccttatgttgacaagctatggcagattcatgttgctgagcaaacgatcttggatgacatg
gaggctaaccctgataaatataaaggcaagaaattgtcagagctgagtgatgaagaagag
ttcgatgaggaaaatagcgtggaatacactaagacttattacaagaactcgctaataccg
aaagtgatcttgaaaacaagtgtcaaa--gaacttgacctggaggctgcttttgctgagc
gccagtaccacaataagcttcgaaaggaagcggaagaaataggagaggattacaaaatta
gcaagcttaggagaaacatggaaatggatgagtatgatttcgtccactgg
>PAFTOL009285
------------------------------------------------------------
---------------------------------------------------------gat
gagtactattctaagcagtttgagattcaaggtgagatattggaacctttggagacgatt
tgggatgggcctttgcttgtccgccacgtggcgcccagggattggcctcctcgcgggtgg
gaa--gttgataggggtgagttggagtttataagggaagggcataaaatgatggctgaaa
gggttcctgttgaggagctggataaggttaggagggaggaagaaggaatgagtttggata
gg---------------------tataaggtg---------------------tttctca
agcagtatcaagagtgggtcgagcataacaaggatagactagaggaagaatctta---ca
agtatgatcaagattatcatccaggtaggcggaaacgaggcaaggattatcaggagggaa
tgta-------tgaactaccattctattatcctggacaart-ctgttatggtaaggttac
tacgctgcacttgtatcaaggggcatttgtcgacattgga-----ggggtgcatgaagga
tgggttcctatcaaaagcaatgattggtactggattcgccagcacataaaagttggtatg
cacgttattgttgagattctggctaagagagatccttaccgctttcgatttcctctggaa
ttgcgttttgtggacccaaacatagaccatatgatatttaataggtttgactatcctcca
atatttcaccgtgatgatgatactaatcctgatgaattgcgtcgtgactgtagaagacct
cctcttcctaggaaggacctgggaattaaagtggaagaagagcctttgttgtctaatcac
ccttatgttgataagctgtggcagattcatgttgctgagcaaatgatcttggatgacgtg
gaggctaaccctgataaatataaaggcaagaaattgtcagagctgactgatgaagaagag
ttcgatgaggaaaatagcgtggaatacactaaaacttattacaagcgctcactaatacca
aaagtgatcttgaaaacaagtgtcaaa--gaactcgacttggaggctgcttttgctgaac
gtcagtaccacaataagctccgaaaggaagcagaagaaagaggagaggagtacaaaatta
gcaagcttagaagaaacatagaaatggatgagtatgatttcatccactgg
>PAFTOL009287
------------------------------------------------------------
---------------------------------------------------------gat
gaattcattgctaagcagtttgaaattaaaggtgagatcttggagcctttagagacgact
tgggatgggcctttgctagttcgccacgtggcccccagggattggccccctcgtggttgg
gag--gttgatagggatgagttagagtttataagggaagggcataaaatgatggctgaaa
gggttcctgttgaggagctggataaggttaggagggaggaagaaggaatgagtttggata
ga---------------------tatagggtg---------------------tttctca
agcagtatcaagagtgggttgagcataacaaggataaactagaggaagaatctta---ca
agtatgatcaagattatcatccaggtaggcggaaacgaggcaaggattatcaggagggaa
tgta-------tgaactaccgttctattatcctggacaaat-atgctatggtaaggttac
gacgctgcacttgtaccaaggggcatttgtcgatattgga-----ggagtacatgaagga
tgggttcctattaaaggcaatgattggtactggattcgccagcatataaaagttggtatg
cacgttattgttgagattctggctaagagagatccttaccggtttcgatttcctctggaa
ttgcgttttgttgacccaaatatagatcatctagtctagtcagcaattatatttaccttg
aaagatctccaggaggatttgatttaaactcttcattttcagcgcgactgcagaagacct
ccccttcctaggaaggatccgggaattaaagtagaagaagagcctttgttgtctaatcac
ccttatgttgacaagctatggcagattcatgttgctgagcaaacgatcttggatgacatg
gaggctaaccctgataaatataaaggcaagaaattgtcagagctgagtgatgaagaagag
ttcgatgaggaaaatagcgtggaatatactaagacttactacaagaactcgctaataccg
aaagtgatcttgaaaacaagcgtcaaa--gaacttgacctggaggctgcttttgctgagc
gccagcaccacaataaccttcgaaaggaagcggaagaaataggagaggattacaaaatta
gcaagcttaggagaaacatggaaatggatgagtatgatttcgtccactgg
>PAFTOL009289
------------------------------------------------------------
---------------------------------------------------------gat
gaattctatgctaagcagtttgaaatcagaggtgagatcttggagcctttagagacgatt
tgggatgggcctttgcttgttcgccacgtggcgcccagggattggccccctcgtggttgg
gag--gttgataggggtgagttggagtttataagggaagggcataaaatgatggctgaaa
gggttcctgttgaggagctggataaggttaggagagaggaaggaggaataagtttggata
gg---------------------tatagggtg---------------------tttctca
agcagtatcaggagtgggttgagcataacaaggataaactagaggaagaatctta---ca
agtatgatcaagattatcatccaggtaggcggaaacgaggcaaggattatcaggagggaa
tgta-------tgaactaccattctattatcctggacaagtaacattgtaccagatgtct
rctaktacattaatggctaatttt-tccttrtttgcatgt-----acaatccgtttcaga
tgggttcctatcaaaggcaatgattggtactggattcgccagcatataaaagttggtatg
cacgttattgttgagattctg---------------------------------------
------------------------------------------------------------
------------------------------------------------------------
------------------------------------------------------------
------------------------------------------------------------
------------------------------------------------------------
------------------------------------------------------------
------------------------------------------------------------
------------------------------------------------------------
--------------------------------------------------
>PAFTOL009291
------------------------------------------------------------
---------------------------------------------------------gat
gaattcattgctaagcagtttgaaattaaaggtgagatmttggagcctttagagacgact
tgggatgggcctttgctagttcgccacgtggcccccagggattggccccctcgtggttgg
gcg--gttgataggggtgagttggagtttataagggaagggcataaaatgatggctgaaa
gggttcctgttgaggagctggataaggttaggagggaggaagaaggaatgagtttggata
ga---------------------tatagggtg---------------------tttctca
agcagtatcaagagtgggttgagcataacaaggataaactagaggaagaatctta---cm
agtatgatcaagattatcatccaggtaggcggaaacgaggcaaggattatcaggagggaa
tgta-------tgaactaccgttctattatcctggacaart-atgctatggtaaggttac
gacgctgcacttgtaccaaggggcatttgtcgatattgga-----ggagtacatgaagga
tgggttcctattaaaggcaatgattggtactggattcgccagcatataaaagttggtatg
cacgttattgttgagattctggctaagagagatccttaccggtttcgatttcctctggaa
ttgcgttttgttgacccaaatatagatcatctagtctagtcagcaattatrtttaccttg
aaagatctccaggaagatttgatttaaactcttcattttcagcgcgactgcagaagacct
ccccttcctaggaaggatccgggaattaaagtagaagaagagcctttgttgtctaatcac
ccttatgttgacaagctatggcagattcatgttgctgagcaaacgatcttggatgacatg
gaggttaaccctgataaatataaaggcaagaaattgtcagagctgagtgatgaagaagag
ttcgatgaggaaaatagcgtggaatacactaagacttattacaagaactccctaataccg
aaagtgatcttgaaaacaagcgtcaaa--gaacttgacctggaggctgcttttgctgagc
gccagcaccacaataagcttcraaaggaagcggaagaaataggrgaggattacaaaatta
gcaagcttaggagaaacatggaaatggatgagtatgatttcgtccactgg
>PAFTOL009293
------------------------------------------------------------
---------------------------------------------------------gat
gaattcattgctaagcaatttgaaattaaaggtgagatcttggagcctttagagacgatt
tgggatgggcctttgcttgttcgccacgtggcgcccagggattggccccctcgtggttgg
gag--gttgataggggtgagttggagtttataagggaagggcataaaatgatggctgaaa
gggttcctgttgaggagctggataaggttaggagggaggaagaaggaatgagttt-----
------------------------------------------------------------
----------------------------------------------------------gc
agtatgatcaagattatcatccaggtaggcggaaacgaggcaaggattatcaggagggaa
tgta-------tgaactaccattctattatcctggacaaat-atgctatggtaaggttac
aacgctgcacttgtatcaaggggcatttgtcgacattgga-----ggagtacatgaagga
tgggttcctattaraggcaatgattggtactggattcgccagcatataaaagttggtatg
cacgttattgttgagattctggctaagagagatccttaccggtttcgatttcctctggaa
ttgcgttttgttgacccaaatatagatcatctaatctagtcagcaattatatttaccttg
aaagatctccaggaagatttgatttaaactcttcattttcagcgcgactgcagaagacct
cctcttcctaggaaggatccgggaattaaagtagaagaagagcctttgttgtctaatcat
ccttatgttgacaagctatggcagattcatgttgctgagcaaacgatcttggatgacatg
gaggctaaccctgataaatataaaggcaagaaattgtcagagctgagtgatgaagaagag
ttcgatgaggaaaatagcgtggaatacactaagacttattacaagaactcactaataccg
aaagtgatcttgaaaacaagtgtcaaa--gaacttgacctggaggctgcttttgctgagc
gccagtaccamaataagcttcgaaaggaagcggaagaaataggagaggattacaaaatta
gcaagcttaggagaaacatggaaatggatgagtatgatttcrtccactgg
>PAFTOL009295
------------------------------------------------------------
------------------------------------------------------------
------------------------------------------------------------
------------------------------------------------------------
------------------------------------------------------------
------------------------------------------------------------
------------------------------------------------------------
------------------------------------------------------------
------------------------------------------------------------
------------------------------------------------------------
------------------------------------------------------------
tgggttcctattaaaggcaatgattggtactggattcgccagcatataaaagttggtatg
cacgttattgttgagattctg---------------------------------------
------------------------------------------------------------
---------------------------------cattttcagcgcgactgcagaagacct
cctcttcctaggaaggatccgggaattaaagtagaagaagagcctttgttgtctaatcac
ccttatgttgacaagctatggcagattcatgttgctgagcaaacgatcttggatgacatg
gaggctaaccctgataaatataaaggcaagaaattgtcagagctgagtgatgaagaagag
ttcgatgaggaaaatagcgtggaatacactaagacttattacaagaactcrctaataccg
aaagtgatcttg------------------------------------------------
------------------------------------------------------------
--------------------------------------------------
>PAFTOL009297
------------------------------------------------------------
---------------------------------------------------------gat
gaattcattgctaagcagtttgaaattaaaggtgagatcttggagcctttagagacgatt
tgggatgggcctttgcttgttcgccacgtggcgcccagggattggccccctcgtggctgg
gag--gttgataggggtgagttggagtttataagggaagggcataaaatgatggctgaaa
gggttcctgttgaggagctggataaggttaggagggaggaagaaggaatgagtttggata
ga---------------------tatagggtg---------------------tttctca
agcagtatcaagagtgggttgagcataacaaggataaactagaggaagaatctta---ca
agtatgatcaagattatcatccaggtaggcggaaacgaggcaaggattatcaggagggaa
tgta-------tgaactaccattctattatcctggacaaat-atgctatggtaaggttac
ggcactgcacttgtatcaaggggcatttgttgacattgga-----ggagttcatgaagga
tgggttcctatcaaaggcaatgattggtactggattcgccagcatataaaagttggtatg
cacgttattgttgagattctggctaagagagatccttaccggtttcgatttcctctggaa
ttgcgktttgttgacccaaacatagatcatctagtccagtcggcaattatatttactttg
aaaggtctccaggaagatttgatttaaactcttcattttcagcgtgactgcagaagacct
cctcttcctaggaaggatctgggaattaaagtagaagaagagcctttgttgtctaatcac
ccttatgttgacaagctgtggcagattcatgttgctgagcaaacgatcttggatgacatg
gaggctaaccctgataaatataaaggcaagaaattttcagagctgactgatgaagaagag
ttcgatgaggaaaatagcgtggaatacagcaaracttattacaagaactcgctaataccg
aaagtgatcttgaaaaccagtgtcaaa--gaacttgacctggaggctgcttttgctgagc
gccagtaccacaataagcttcgaaaggaagcagaagaaacaggagaggattacaaaatta
gcaagcttaggagaaacatagaaatggatgagtatgatttcatccactgg
>PAFTOL009299
------------------------------------------------------------
---------------------------------------------------------gat
gaattctrtgctaagcagtttgaaatcagaggtgagatcttggagcctttagagacgatt
tgggatgggcctttgcttgttcgccacgtggcgcccagggattggccccctcgtggttgg
gag--gttgataggggtgagttggagtttataagggaagggcataaaatgatggctgaaa
gggttcctgttgaggagctggataaggttaggagagaggaagaaggaatgagtttggata
gg---------------------tataggatg---------------------tttctcc
agcagtatcaggagtgggttgagcataacaaggataaactagaggaagaatctta---ca
agtatgatcaagattatcatccaggtaggcggaaacgaggcaaagattatcaggagggaa
tgka-------tgaactaccattctattatcctggacaaat-atgctatggtaaggttac
gacgctgcacttatatcaaggggcatttgtcgacattgga-----ggagtacatgaagga
tgggttcctatcaaaggcaatgattggtactggattcgccagcatataaaagttggtatg
cacgttattgttgagattctg---------------------------------------
------------------------------------------------------------
---------------------------------cattttcagcgtgactgcagaagacct
cctcttcctaggaaggatctgggaattaaagtagaagaagagcctttgttgtctaatcac
ccctatgttgacaagctgtggcagattcatgttgctgagcaaaygatcttggatgacatg
gaggctaaccctgataaatataaaggcaagaaattgtcagagctgactgatgaagaagag
ttcgatgaggaaaatagcgtggaaaacaccaagacttattacaagaactcgctaataccg
aaagtgatcttgaaaacaagtgtcaaa--gaactcgacctggaggctgcttctgctgagc
gccagtaccacaataaacttcgaaaggaagcagaagaaataggagaggattacaaaatta
gcaagcttaagagaaacatagaaatggatgagtatgatttcatccactgg
>PAFTOL009301
------------------------------------------------------------
------------------------------------------------------------
------------------------------------------------------------
-----------------aaatctctgaatgaaggtgagcaagttcctcttcaaaccccgg
aagccattga---------------------------agcattcaaaatgctc-------
--------------aaacccagttacaggaagaagaagatggaggagatggggttgagtg
ag---------------------gatgaattc---------------------tatgcta
agcagtttgaaatcagaggcgt------------------------------------gc
agtatgatcaagattatcatccaggtaggcggaaacgaggcaaggattatcaggagggaa
tgta-------tgaactaccattctattatcctggacaagcaccattgtaccagatgtct
gctgttacattaatggctagtttc-tcyttatttgcatgt-----acgatccgtttcaga
tgggttcctatcaaaggcaatgattggtactggattcgccagcatataaaagttggtatg
cacgttattgttgagattctggctaagagagatccttaccggtttcgatttcctctggaa
ttgcgttttgttgacccaaacatagatcatcwaatctagtsggcarttatatttacyttg
aragrtckccaggaagatttgatttaaactcttcattttcagcgygactgcagaagacct
cctcttcckaggaaggatcygggaattaaagtagaagaagagcctttgttgtctaatcac
ccttatgttgagaagctgtggcagattcatgttgctgagcaaacgatcttggatgacatg
gaggctaaccctgataaatataaaggcaagcaattgtcagagctgactgatgaagaagag
ttcgatgaggaaaatagcgtggaatacaccaagacttattacaagaactcgctaataccg
aaagtgatcttgaaaacaagtgtcaaa--gaactcgacctggaggctgcttttgctgagc
gccagtaccacaataaacttcgaaaggaagcagaagaaataggagaggattacaaaatta
gcaagcttaggagaaacatagaaatggatgagtatgatttcatccactgg
>PAFTOL009303
aaatctctgaatgaaggtgaggaagttcctcttcaaaccccggaagccattgaagcattc
aaaatgctcaaacccagttacaggaagaagaagatggaggagatggggttgagtgaggat
gaattctatgctaagcagtttgaaatcagaggtgagatcttggagcctttagagacgatt
tgggatgggcctttgcttgttcgccacgtggcgcccagggattggccccctcgtggttgg
gag--gttgataggggcgagttggagtttataagggaagggcataaaatgatggctgaaa
gggttcctgttga-----------------------------------------------
------------------------------------------------------------
----------------------------------------------------------kc
agtatgatcaagattatcatccaggtaggcggaaacgaggcaaggattatcaggagggaa
tgta-------tgaactaccattctattatcctggacaagtaacattgtaccagatgt--
----ctgctattacattaatggctaatttctccttatttgcatgtacaatccgtttcaga
tgggttcctatcaaaggcaatgattggtactggattcgccagcatataaaagttggtatg
cacgttattgttgagattctg---------------------------------------
------------------------------------------------------------
------------------------------------------------------------
------------------------------------------------------------
------------------------------------------------------------
------------------------------------------------------------
------------------------------------------------------------
------------------------------------------------------------
------------------------------------------------------------
--------------------------------------------------
>PAFTOL009311
------------------------------------------------------------
---------------------------------------------------------gag
gagtactatgctaagcagttcgagattaaaggtgagattttagaacctttggaaacgatt
tgggatggacctttggtggttcgccacgtggcaccccgggattggcctcctcgtgggtgg
gag--gttgatcgtgatgagctggagtttatgagggaagggcataaaatgatggctgaga
gggttcccattgaggagctggataaggtgagcagagaggaagaagggatggctttggata
gg---------------------tataaggtg---------------------ttcctca
agcagtatcaggaatgggttgagcataacaaggatcagttagaggaagaatctta---ta
agtatgatcaagattatcatccgggtaggcggaaacgaggcaaggactatcaggagggaa
tgta-------tgaactaccattctattatcctggacaaat-ctgttttggtaaggttac
tactctgcacttgtatcaaggggcatttgtcgacattgga-----ggagtacatgaaggg
tgggttcctatcaaaggcaatgattggtactggatccgccagcacataaaagtcggtatg
catgtcattgttgagattctg---------------------------------------
------------------------------------------------------------
------------------------------------------------------------
------------------------------------------------------------
------attatgcagttgtggcagattcatgttgctgagcaaacgatcttggatgacatg
gaggctaaccctgataaatataaaggcaagaaattgtcagagctgactgatgaagaagag
tttgatgaggaaaacagcgtggaatacactaaaacttattacaaaaactcacttctacca
aaaatgatcttgaaaacaagtgtcaaa--gaacttgacctggaggctgcttttgctgagc
gtcagtatcacaataggcttcaaaaggaagcagaagaaagaggagaggagtacaaaatta
acaagctaagaagaaacatagaaatggacgagtatgatttcatccactgg
>PAFTOL009313
------------------------------------------------------------
---------------------------------------------------------gat
gagtacttttctaagcagttygagattaaaggtgagattttggaacctttggagacggtt
tgggacgggcctttggttgttcgccatgtcgcgccccgggattggccgcctcgtgggtgg
gag--rttgatagggaggagctggaatttataagggaagggcataagatgatggctgaga
gggttcagattcaggagcttgatggggtgaagagggaggaagaagggatggttttggata
gg---------------------tatagggtg---------------------tttctca
agcagtatcaagagtgggttgagcataataaggataaattagaggaagaatctta---ta
aggatgatcaagattatcaccctggtaggcggaaacgaggcaaagactatcaggagggga
tgta-------tgaactaccattctattatcctggacarat-ctgttatggtaaagttac
ttctctgcacctgtatcaaggggcatttgtcgacattgga-----ggagtacatgaaggg
tgggttcctatcaaaggcaatgattggtactggattcgccagyatataaaagttggyatg
catgtcattgttgagattctggtgagtaatgttgcttactgattt---------------
------------------------------------------------------------
------------------------------------------------------------
------------------------------------------------------------
------------cagctgtggcagatccatgttgctgagcaaatgatcctagatgacatg
gaggctaacccagataaatataaaggcaagaaactctcagagctgactgacgaagaagag
tttgatgagcgtratagcgtggagtacacaaaaacatattacaagaattcggagatacck
aaaatgatattgaaaacaagtgtcaaa--gaacttgatcttgaggccgcctttgctgagc
gwcagtaccacaataggcttcaaaaggaagcagaagaaagaggagaggagtacaaaatta
ccaagctaagaagaaacatagaaatggacgagtatgattttatccactgg
>PAFTOL009315
------------------------------------------------------------
---------------------------------------------------------gat
gagttctatgctaagaagtttgagattaaaggtgaaatcttggagcctttggagaccatt
tgggatgggcctttgctcgttcgccacgtcgcgccacgagactggccgcctcgtgggtgg
gag--gttgataggggtgagttggagttcataagggaagggcataaaatgatggctgaag
gggttcaaattgaggagttggataaggtgattagggagaaagaagggatgagtttggata
gg---------------------tataagatg---------------------tttctta
agcagtatcaagaatgga------------------------------------------
------------------------------------------------------------
----------------------tatattttgatgtgcagat-atgttatggcaaggttac
tatgctgcacttgtatcaaggggcatttgttgacattgga-----ggtgtacatgatggg
tgggttcctatcaaaggcaatgattggtactggctccggcagcatataaaagttggtatg
catgttattgttgaggttatg---------------------------------------
------------------------------------------------------------
------------------------------------------------------------
------------------------------------------------------------
------------cagctgtggcagattcatgttgctgagcaaacaatcttggatgacatg
gaggctaaccctgataaatatgaggggaagaaattgtcagagctgactgacgaagaagag
tttgacgaggaaaatagtgtggaatacactaagacttattacaagaactcgctaatacca
aaaattatcttgaaaacaagtgtcaaa--gaacttgacctggaggctgcttttgcagagc
gtcagcaccacaataagcttcgaaaggaagcagaagaaagaggagaggagtacaaaattg
acaagcttagaagaaacattgaaatggatgagtatgatctcatccactgg
>PAFTOL009319
------------------------------------------------------------
---------------------------------------------------------gat
gagttctatgctaagcagtttgagattaaaggtgaaatcttggagcctttggagaccatt
tgggatgggcctttgattgttcgccacgtggcgccacgggattggccgcctcgtgggtgg
gag--gttgataggggcgagttggagttcataagagaagggcataaaatgatggctgaaa
gggttcaaattgaggagttggataaggtgattagggagaaagaagggatgggtttggata
gg---------------------tataaggtg---------------------tttctta
agcagtatcaagaatgggttgagcataataaggataaactagaggaagaatctta---ca
tgtatgatcaagattattatccgggtaggcggaaacgaggcaaggattatcaggagggaa
tgka-------tgaactcccattctactatcctggacaaat-atgttatggcaaggttac
cactctgcacttgtatcaaggggcgtttgttgacattgga-----ggagtacatgaaggg
tgggttcctatcaaaggcaatgattggtactggatccggcagcatataaaagttggtatg
cacgttattgttgaggttctg---------------------------------------
------------------------------------------------------------
------------------------------------------------------------
------------------------------------------------------------
------------cagctgtggcagattcatgttgctgagcaaacaatcttggctgacatg
gaggcaaaccctgataaatatgaagggaagaaattgtcagagctgactgatgaagaagag
tttgatgaggaaaatagcgtggaatacactaagatttattacaagaagtcacttctacca
aaaattatcttgaaaacaagtgtcaaa--gaactcgacctggaggctgcttttgcggagc
gwcagcaccacaatgagcttcgaaaggaagcagaagaaagaggagaggagtacaaaattg
acaagcttagaagaaacattgaaatggatgagtatgatctcatccactgg
>PAFTOL009321
------------------------------------------------------------
---------------------------------------------------------gat
gagttctatgctaagcagcttgagattaaaggtgaaatctcggagcctttggagaccatt
tgggatgggcctttgcttgttagccacgtcgcgccgcgggattggccccctcgtgggtgg
gag--gttgataggggtgagttggagtttataagggaagggcataaaatgatggctgaaa
gggttcaaattgaggagttggataaggtgattagggagaaggaagggatgtgtttggata
gg---------------------tataaggtt---------------------tttctta
agcagtatcaagaatgggttgagcataataaggataaactagaggaagagtctta---ca
agtatgatcaagattattatccgggtaggcggaaacgaggcaaggattatcaggagggaa
tgta-------tgaactaccattctactatcctggacaaat-atgttatggcaaggttac
aactctacacttgtatcaaggggcgtttgttgacattgga-----ggagtgcatgaaggg
tgggttcctatcaaaggcaatgattggtactggatccgccagcatataaaagttggtatg
cacgtttttgttgaggttctgtgcagtcgccaagcacttggcctgccaatacaagaacca
gggagatatgtggaccccaatat-------------------------------------
-----------------------------------tattcagcgtgactgcagaagacct
cctcttccaaggaaggacctcggaattaaagtagaagaagagcctttgttgtctaatcac
ccttatgttgacaagctctggcagattcatgttgctgagcaaacgatcttggatgacatg
gaggctaaccctgataaatataaggggaagaaattgtcagagctgactgacgaagaacag
ttcgatgaggaaaatagtgtggaatacactaagacatattacaagaactcactactacca
aaaatgatcttgaaaacaagtgtcaaa--gaacttaacctggaggctgcttttgcggagc
gtcagcaccacaataagcttcgaaaggaagcagaagaaagaggagaggagttcaaaattg
acaagcttagaagaaacattgaaatggatgagtatgatctcatccactgg
>PAFTOL013501
------------------------------------------------------------
---------------------------------------------------------gat
gaattcattgctaagcagtttgaaattaaaggtgagatcttggagcctttagagacgatt
tgggatgggcctttgcttgttcgccacgtggcgcccagggattggccccctcgtggttgg
gag--gttgataggggtgagttggagtttataagggaagggcacaaaatgatggctgaaa
gggttcctgttgaggagctggataaggttaggagggaggaagacggaatgagtctggata
ga---------------------tatagggtg---------------------tttctca
agcagtatcaagagtgggttgagcataacaaggagtataataagctctaattttg---tt
ggtatgatcaagattatcatccaggtaggcggaaacgaggcaaggattatcaggagggaa
tgka-------tgaactaccgttctattatcctggacaaat-atgctatggtagggttac
aacgctgcacttgtatcaaggggcatttgtcgacattgga-----ggagtacatgaagga
tgggttcctatcaaaggcaatgattggtactggattcgccagcatataaaagttggtatg
cacgttattgttgagattctg---------------------------------------
------------------------------------------------------------
---------------------------------cattttcagcgcgactgcagaagacct
cctcttcctaggaaggatccgggaattaaagtagaagaagagcctttgttgtctaatcac
ccttatgttgacaagctatggcagattcatgttgctgagcaaacgatcttggatgacatg
gaggctaaccctgataaatataaaggcaagaaattgtcagagctgagtgatgaagaagag
ttcgatgaggaaaatagcgtggaatacactaagacttattacaagaactcgctaataccg
aaagtgatcttgaaaacaagtgtcaaa--gaacttgacctggaggctgcttttgctgagc
gccagtaccacaataagcttcgaaaggaagcggaagaaataggagaggattacaaaatta
gcaagcttaggagaaacatggaaatggatgagtatgatttcgtccactgg
>SRR5036296
------------------------------------------------------------
------------------------------------------------------------
------------------------------------------------------------
------------------------------------------------------------
------------------------------------------------------------
------------------------------------------------------------
------------------------------------------------------------
------------------------------------------------------------
------------------------------------------------------------
------------------------------------------------------------
------------------------------------------------------------
------------------------------------------------------------
------------------------------------------------------------
------------------------------------------------------------
------------------------------------------------------------
------------------------------------------------------------
------------cagctgtggcagattcatgttgctgagcaaacgatcttggatgacatg
gaggctaaccctgataaatataaaggcaagaaattgtcagagctgactgatgaagaagag
ttcgatgaggaaaatagcgtggaatacaccaagacttattacaagaactcgctaataccg
aaagtgatcttgaaaacaagtgtcaaa--gaactcgacctggaggctgcttttgctgagc
gccagtaccacaataaacttcgaaaggaagcagaagaaataggagaggattacaaaatta
gcaagcttaggagaaacatagaaatggatgagtatgatttcatccactgg
>SRR5137211
------------------------------------------------------------
---------------------------------------------------------gat
gaattctatgctaagcagtttgaaatcagaggtgagatcttggagcctttagagacgatt
tgggatgggcctttgcttgttcgccacgtggcgcccagggattggccccctcgtggttgg
gag--gttgataggggtgagttggagtttataagggaagggcataaaatgatggctgaaa
gggttcctgttgaggagctggataaggttaggagagaggaagaaggaatgagtttggata
ga---------------------tatagggtg---------------------tttctca
agcagtatcaggagtgggttgagcataacaagrataaactcgaggaagaatctta---ca
agtatgatcaagattatcatccaggtaggcggaaacgaggcaaggattatcaggagggaa
tgta-------tgaactaccattctattatcctggacaaat-atgctatggtaaggttac
gacgctgcacttatatcaaggggcatttgtcgacattgga-----ggagtacatgaagga
tgggttcctatcaaaggcaatgattggtactggattcgccagcatataaaagttggtatg
cacgttattgttgagattctggctaagagagatccttaccggtttcgatttcctctggaa
ttgcgttttgttgacccaaacatagatcatctaatatttaataggtttgactatcctcca
atatttcaccgtgatgacgatactaatcctgatgaattgcgccgtgactgcagaagacct
cctcttcctaggaaggatctgggaattaaagtagaagaagagcctttgttgtctaatcac
ccttatgttgacaagctgtggcagattcatgttgctgagcaaacgatcttggatgacatg
gaggctaaccctgataaatataaaggcaagaaattgtcagagctgactgatgaagaagag
ttcgatgaggaaaatagcgtggaatacaccaagacttattacaagaactcgctaataccg
aaagaaatcttgaaaacaagtgtcaaa--gaactcgacctggaggctgcttttgctgagc
gccagtaccacaataaacttcgaaaggaagcagaacaaataggagaggattacaaaatta
gcaagcttaggagaaacgtagaaatggatgagtatgatttcatccactgg
>SRR5137212
------------------------------------------------------------
---------------------------------------------------------gat
gagtactacgctaagcagtttgagattaaaggtgagatcttggaaccgttggagacgatt
tgggatgggcctttgcttgttcgccacgtggcgccccgggattggccccctcgtgggtgg
gtg--gttgatagggatgagttggagtttataagggaagggcataaaatgatggctgaaa
gggttcctgttgagaagctggataaggttaggagggaagaagaaggaatgggtttggata
gg---------------------tatagggtg---------------------tttctca
agcagtatcaagagtgggttgagcataacaaggataaactagaggaagaatctta---ca
agtatgatcaagattattatccaggtaggcggaaacgaggcaaggattatcaggagggaa
tgta-------tgaactaccattctattatcctggacaaat-ctgttatggcaaggttac
tacgctgcacttgtatcaaggggcatttgtcgacattgga-----ggagtacatgaaggg
tgggttcctatcaaaggcaatgattggtactggattcgccagcatattaaagttggtatg
cacgttattgttgagattctg---------------------------------------
------------------------------------------------------------
------------------------------------------------------------
------------------------------------------------------------
------------cagctgtggcagattcatgttgctgagcaaacgatcttggatgacatg
gaggctaaccctgataaatataaaggcaagaaattggcagagctgactgatgaagaagag
ttcgatgaggaaaatagcgtggaatacactaaaacttattacaagaactcgctaatacca
aaagtgattttgaaaacaagcgtcaaa--gaacttgacctggaggctgcttttgctgagc
gtcagtaccacaataagcttcgacaggaagcagaagaaagaggagaggagtacaaaatta
gcaagcttaggagaaacatagaaatggacgagtatgatttcatccactgg
>SRR5137213
------------------------------------------------------------
------------------------------------------------------------
------------------------------------------------------------
------------------------------------------------------------
------------------------------------------------------------
------------------------------------------------------------
------------------------------------------------------------
-----------------------------------------------------------c
agtatgatcaagattatcatccaggtaggcggaaacgaggcaaggattatcaggagggaa
tgctaaatatttgacctaacgtatt-ttattaaatacagat-atgctatggcaaggttac
gacgctgcacttatatcaaggggcatttgtcgacattgga-----ggagtacatgaaggg
ta----------------------------------------------------------
cagcttgctgtc--atttcaggctaagagagatccttaccggtttcgatttcctctagaa
ttgcgttttgttgacccaaacatagatcatctaatatttaataggtttgactatcctcca
atatttcaccg-------------------------------------------------
------------------------------------------------------------
-----------------------------------------------------tgatgac
gatactaatcctgatgaattg---------------------------------------
------------------------------------------------------------
------------------------------------------------------------
------------------------------------------------------------
-----------------------------------------------cgc
>SRR7905849
------------------------------------------------------------
---------------------------------------------------------gat
gagttctatgctaaacagtttgagattaaaggtgagatcttggaacctttggagacgatt
tgggatgggcctttgctagttcgtcacgtggcgcccagggattggccccctcgtggttgg
gag--gttgataggagtgagttggagtttataagggaagggcataaaatgatggctgaaa
gggttcctgttgaggagctggataaggttaggagggaggaagaaggaatgagtttggata
tg---------------------tatagggtg---------------------tttctca
agcagtatcaagagtgggttgagcataacaaggataaactagaggaagaatctta---ca
agtatgatcaagattatcatccaggtaggcggaaacgaggcaaggattatcaggagggaa
tgta-------tgaactaccattctattatcctggacaaat-atgttatggtaaggttac
tacgctgcacttgtatcaaggggcatttgtcgacattgga-----ggagtacatgaaggg
tgggttcctatcaaaggcaatgattggtactggattcgccagcatataaaagttggtatg
cacgttattgttgagattctggctaagagagatccttaccggtttcgatttcctctggaa
ttgcgttttgttgacccaaacatagatcatctgatatttaataggtttgactatcctcca
atatttcaccgtgatgacgatactaatcccgatgaattgcgccgtgactgcagaagacct
cctcttcctaggaaggacctgggaattaaagtagaagaagagcctttgttgtctaatcac
ccttatgtttacaagctatggcagattcatgttgctgagcaaacggtcttggatgacatg
gaggctaaccctgataaatataaaggcaagaaattgtcagagctgactgatgaagaagag
tttgatgaggaaaatagcacggaatacactaaaacttattacaagaactcgctaatacca
aaagtgatcttgaaaacaagtgtcaaa--gaacttgacctggaggctgcttttgctgagc
gtcagtaccacaataagcttcgaaaggaagcagaagaaagaggagaggattacaaaatta
gcaagcttcggagaaacatagaaatggacgagtacgatttcatccactgg
>SRR7905861
------------------------------------------------------------
---------------------------------------------------------gat
gaattctatgctaagcagtttgaaatcagaggtgagatcttggagcctttagagacgatt
tgggatgggcctttgcttgytcgccacgtggcgcccagggattggccccctcgyggttgg
gag--gttgatagrggtgagttggagtttataagggaagggcataaaatgatggctgaaa
gggttcctgttgaggagctggataaggttaggagagaggaagaaggaattagtttggata
gg---------------------tatagggtg---------------------tttctca
agcagtatcaggagtgggttgagcataacaaggataaactagaggaagaatctta---ca
agtatgatcaagattatcatccaggtaggcggaaacgaggcaaggattatcaggagggaa
tgta-------tgaactaccattctattatcctggacaaat-atgctatggtaaggttac
gacgctgcacttatatcaaggggcatttgttgacattgga-----ggagtacatgaggga
tgggttcctatcaaaggcaatgattggtactggattcgccagcatataaaagttggtatg
cacgttattgttgagattctggctaagagagatccttaccggtttcgatttcctctggaa
ttgcgttttgttgacccaaacatagatcatctaayatttaataggtttgactatcctcca
atatttcaccgtgatgacgatactaatcctgatgaattgcgtcgtgactgcagaagacct
cctcttcctaggaaggatctgggaattaaagtagaagaagaggctttgttgtctaatcac
ccttatgttgacaagctgtggcagattcacgttgctgagcaaacgatcttggatgacatg
gaggctaaccctgataaatataaaggcaagaaattgtcagagctgactgatgaagaagag
ttcgatgaggaaaatagcgtggaatacaccaagacttaytacaagaactcgctaataccg
aaagtgatcttgaaaacaagtgtcaaa--gaactcgacctggagrctgcttttgctgagc
gccagtaccacaataaacttcgaaaggaagcagaagaaataggagaggattacaaaatta
gcaagcttaggagaaacatagaaatggatgagtatgatttcatccactgg
>SRR7905862
------------------------------------------------------------
---------------------------------------------------------gat
gagtactwtgctaagcagtttgagattcaaggtgagatattggaacctttggagacgatt
tgggatrggcctttgcttgtccgccacgtggcgccgcgggattggcctcctcgtgggtgg
gaa--gttgataggggtgagttggagtttataagggaagggcataaaatgatgkctgaaa
gggttcctgttgaggagctggataaggttaggagggaggaagaaggaatgagtttggatm
gr---------------------tataaggtg---------------------ttcctca
agcagtatcaagagtgggtcgagcataacaaggatagactrgaggaagaatctta---ca
agtatgatcaagattatcatccaggtaggcggaaacgaggcaaggattatcaggagggaa
tgta-------tgaactaccattctattatcctggacaaat-ctgttatggtaaggttac
tacgctgcacttgtatcarggggcatttgtygacattgga-----ggggtgcatgaagga
tgggttcctatcaaaagcaatgattggtactggattcgccagcatataaaagttggtatg
caygttattgttgagattctggctaagagagatccttaccgctttcgatttcctctggaa
ttgcgttttktggacccaaacatagaccayctgatatttaataggtttgactatcctcca
atatttcaccrtgatracgatactaatcctgatraattgcgtcgtgactgcagaagacct
cctcttcctaggaaggacctgggaattaaagtggaagaagagcctttgttgtctaatcac
ccttatgttgataagctgtggcagattcatgttgctgagcaaacgatcttggatgacrtg
gaggctaaccctgataaatataaaggcaagaaattgtcagagctgactgatgaagaagag
ttcratgaggaaaatagcgtggaatacactaaaacttattacaagmgctcactaatacca
aaagtgatcttgaaaacwagtgtcraa--gaactcgayttggaggctgcttttgctgaac
gtcagtaccacaataagctccgaaaggargcagaagaacgaggagaggagtacaaaatta
gcaagcttagaagaaacatagaaatggatgastatgatttcatccattgg
>SRR8327214
aaatctctgaatgaaggtgtggaagttcctcttcaaaccccggaagcccttgaagcattc
agaatgctcaaacccagttacaggaagaagaagatggaggagatggggttgactgaggat
gaattctatgctaagcagtttgaaatcagaggtgagatcttggagcctttagagacgatt
tgggatgggcctttgcttgttcgccacgtggcgcccagggattggccccctcgtggttgg
gag--gttgataggggtgagttggagtttataagggaagggcataaaatgatggctgaaa
gggttcctgttgaggagctggataaggttaggagagaggaaggaggaataagtttggata
gg---------------------tatagggtg---------------------tttctca
agcagtatcaggagtgggttgagcataacaaggataaactagaggaagaatctta---ca
agtatgatcaagattatcatccaggtaggcggaaacgaggcaaggattatcaggagggaa
tgta-------tgaactaccattctattatcctggacaaat-atgctatggtaaggttac
gacgctgcacttatatcaaggtgcatttgttgacattgga-----ggagtatatgaagga
tgggttcctatcaaaggcaatgattggtactggattcgccagcatataaaagttggtatg
cacgttattgttgagattctggctaagagagatccttaccggtttcgatttcctctggaa
ttgcgttttgttgacccaaacatagatcatctaatatttaataggtttgactatcctcca
atatttcaccgtgatgaygatactaatcctgatgaattgcgccgtgactgcagaagacct
cctcttcctaggaaggatctgggaattaaagtagaagaagagcctttgttgtctaatcac
ccttatgttgaaaagctgtggcagattcatgttgctgagcaaacgatcttggatgacatg
gaggctagccctgataaatataaaggcaagaaattgtcacagctgactgatgaagaagag
ttcgatgaggaaaatagcgtcgaatacaccaagacttattacaagaactcgctaataccg
aaagtgatcttgaaaacaagtgtcaaa--gaacttgacctggaagctgcttttgctgagc
gccagtaccacaataaacttcgaaaggaagcagaagaaataggagaggattacaaaatta
gcaagcttaggagaaacatagaaatggatgagtacgatttcatccactgg
