# Supplementary material for: Phylogenomics and classification of Cactaceae based on hundreds of nuclear genes
Source: Plant Syst Evol. 2025 Aug 11;311(5):28. doi: 10.1007/s00606-025-01948-z (PMC12339657; doi:10.1007/s00606-025-01948-z)
Supplement: Supplementary file 4 — Online Resource 4: Containing alignments and RAxML gene trees for all included loci and all phylogenetic datasets (ZIP 10372 KB) [file 606_2025_1948_MOESM4_ESM.zip › de Vos et al_ESM_4/ESM_data_alignments/QCP/6875_consensus.mafft.fasta]

>PAFTOL004547
------gaggatttggtgatattgtttgttgccgatgggaggttccatttggaggcgttt
atgattgctaatcctggggttaaggcatttcggtatgatccttatttggggaggttgttt
ttggaggagtatgatcatattgggatgaagagtgcgaggatgaaggcggttttgaaggct
agggaggccaagagttgggggattgtcttggggacgcttgggaggcaggggaacccgagg
attcttgagaggttggagaagaagatgggtgagagaggtatgtcgtggactgttgttctg
atgtcggagatatcacctgcgaggattgcattgtttgaggattcgattgatgcttggatc
caaattgcttgcccccggctctccattgattggggggacgtttttgagagg
>PAFTOL004551
ggtggggaggatttggtgattttgtttgttgctgatgggaggttccatttggaggcgttt
atgattgctaatcctggggttaaggcgtttaggtatgatccktatttggggaggttgttt
ttggaggattatgatcatgttgcgatgaagaacgcgaggatgaaggcagttttgaatgct
aggcaggccaagagttgggggattgtgttggggacgctmggaaggcaggggaatccgaag
attcttgagaggttggagaagaagatggstgagagaggtatgtcgtggactgttgttctg
atgtcggagatatyacctcctaggatagcgttgtttgaggattcrattgatgcctggatc
caaattgcttgcccccgcctctccattgattggggggatgcttttgagagg
>PAFTOL004552
------gaggatttcgtgattttgtttgttgccgatgggaggttccatttggaggcgttt
atgattgctaatcctggggttaaggcgtttaggtatgatccttacttggggaggttgttt
ttggaggagtatgatcatattgggatgaagagtgcgaggatgaaagcggttttgaaggct
agggaggccaagagttgggggattgtcttggggacgcttgggaggcaggggaacccgagg
attcttgaaaggttagagaagaagatgggtgagggaggtatgtcgtggactgttgttctg
atgtcagagatatcacctacgaggattgcattgtttgaggattcggttgatgcttggatc
caaattgcttgcccccggctctccattgattggggggacgcttttgagagg
>PAFTOL004553
------gaggatttggtgatattgtttgttgccgatgggaggttccatttggaggcgttt
atgattgctaatcctggggttaaggcatttaggtatgatccttatttggggaggttgttt
ttggaggagtatgatcatattgggatgaagagtgcgaggatgaaggcggttttgaatgct
agggaggccaagagttgggggattgtcttggggacgcttgggaggcaggggaacccgagg
attcttgagaggttggagaagaagatgggtgagagaggtatgccgtggactgttgttctg
atgtcggagatatcacctgctaggattgcattgtttgaggattcgattgatgcttggatc
caaattgcttgcccccggctctccattgattggggggacgcttttgagagg
>PAFTOL004554
------gaggatttggtgattttgtttgttgccgatgggaggttccatttggaggcgttt
atgattgctaatcctgggattaaggcgtttagrtatgatccttatttggggaggttgttt
ttggaggagtatgatcatattgggatgaagartgcgaggatgaaagcggttttgaaggct
agggaggccaagagttgggggattgtcttgggtacgcttgggaggcwggggaacccgagg
attcttgagaggttagagaagaagatgggtgagggaggtatgtcgtggactgttgttctg
atgtcagagatatcacctacraggattgcattgtttgaggattcgattgatgcttggatc
caaattgcttgcccccggctctccattgattggggggacgcttttgagagg
>PAFTOL004555
------gaggatttggtgatattgtttgttgccgatgggaggttccatttggaggcgttt
atgattgctaatcctggggttaaggcatttaggtatgatccttatttggggaggttgttt
ttggaggagtatgatcatattgggatgaagagtgcgaggatgaaggcggttttgaaggct
aggggggccaagagttgggggattgtcttggggacgcttgggaggcaggggaacccgagg
attcttgagaggttggagaagaagatgggtgagagaggtatgtcgtggactgttgttctg
atgtcggagatatcacctgcgaggattgcattgtttgaggattcgattgatgcttggatc
caaattgcttgcccccggctctccattgattggggggacgcttttgagagg
>PAFTOL004556
------gaggatttggtgatactgtttgttgccgatgggaggttccatttggaggcgttt
atgattgctaatcctggggttaaggcgtttaggtatgatccttatctggggaggttgttt
ttggaggagtatgatcatattgggatgaagagtgcgaggatgaatgcggttttgaaggct
agggaggccaagaattgggggattgtcttggggacgcttgggaggcaggggaacccgagg
attcttgagaggttggagaagaagatgggggagagagatatgttgtggactgttgttctg
atgtcggagatatcacctgctaggattgcattgtttgaggattcgattgatgcttggatc
caaattgcttgcccccggctctccattgattgggggggtgcttttgagagg
>PAFTOL004561
ggtggggaggatttggtgattttgttcgttgctgatgggaggttccatttggaggcgttt
atgattgctaatcctggggttaaggcgtttaggtatgatccttatttgggaaggttgttt
tgggaggattatgatcatgttgggatgaagaacgcgaggatgaaggcggttttgaatgct
aggcaggccaagagttgggggattgtgttggggacgctgggaaggcaggggaatccgaag
attcttgagaggttggagaagaagatgggtgagagaggtatgtcgtggactgttgttctg
atgtcggagatatcacctcctaggattgcgttgtttgaagattcgattgatgcttggatc
caaattgcttgcccccggctttccattgattggggcgacgcttttgagagg
>PAFTOL004562
------gaggatttggtgattttgtttgttgccgatgggaggttccatttggaggcgttt
atgattgctaatcctggggttaaggcgtttaggtatgatccttacttgggtaggttgttt
ttggaggagtatgatcatattgggatgaagagtgcaaggatgaaagcgattttgaaggct
agggaggccaatagttgggggattgtcttggggacgcttgggaggcaggggaacccgagg
attctagagaggttagagaagaagatgggtgagggaggtatgtcgtggactgttgttctg
atgtcagagatatcacctacaaggattgcattgtttgaggattcgattgatgcttggatc
caaattgcttgcccccggctctccattgattggggggacgcttttgagagg
>PAFTOL004563
------gaggatttggtgatattgtttgttgccgatgggaggttccatttggaggcgttt
atgattgctaatccaggggttaaggcgtttaggtatgatccgtatttggggaggttgttt
ttggaggagtatgatcatattggcatgaagagtgcgaggatgaaggcggttttgaaggct
agggaggccaagagttgggggattgtcttggggacgcttgggaggcaggggaacccgagg
attcttgagaggttggagaagaagatgggtgagagaggtatgtcrtggacygttgttctg
atgtcggagatatcacccactaggattgcattgtttgaggattcgattgatgcttggatc
caaattgcttgcccccggctctccattgattggggggatgcttttgagagg
>PAFTOL004565
aacggtgaggatttagtgatattgtttgttgccgatgggaggttccatttggaggccttt
atgattgctaatcctggggttaaggcgtttaggtatgatccttatttggggaggttgttt
ttggaggagtatgatcatattgggatgaagagtgcgaggatgaatgccgttttgaaggct
agggaagccaagaattgggggattgtcttggggacgcttgggaggcaggggaacccaagg
attctygagaggttggagaagaagatgggtgagagagatatgtcgtggactgttgttctg
atgtcggagatatcacctgctaggattgcattgtttgaggattcgattgatgcttggatc
caaattgcttgcccccggctctccattgattggggggatgcttttgacagg
>PAFTOL004566
ggtgggggggatttggtgattttgtttgttgctgatgggaggttccatttggaggcgttt
atgattgctaatcctggggttaaggcgtttaggtatgatccttatttrgggaggttgttt
ttggaggattatgatcatgttgggatgaaaaacgcsaggatgaaggcggttttgaatgct
aggcaggccaagagttgggggattgtgttggggacactcggaaggcaggggaatccgaag
attcttgagaggttggagaagaagatgggtgagagaggtatgtcgtggactgttgttctg
atgtcggagatatcacctccyaggattgcgttgtttgaggattcgattgatgcttggatc
caaattgcttgcccccgcctctccattgattggggggatgcttttgagagg
>PAFTOL004567
------gaggatttggtgatattgtttgttgccgatgggaggttccatttggaggcgttt
atgattgctaatcctggggttaaggcgtttaggtatgatccttatttggggaggttgttt
ttggaagagtatgatcatattgggatgaagagtgcgaggatgaaggcggttttgaaggct
agggaggccaagagttgggggattgtcttggggacgcttgggaggcaggggaacccgagg
attcttgagaggttggagaagaagatgggtgagagaggtatgtcgtggactgttgttctg
atgtcagagatatcacctgtgaggattgcattgtttgaggattcgattgatgcttggatc
caaattgcttgcccccggctctccattgattggggggatgcttttgagagg
>PAFTOL004568
------gaggatttggtgatattgtttgttgccgatgggaggttccatttggaggcgttt
atgattgctaatcctggggttaaggcgtttaggtatgatccttatttggggaggttgttt
ttggaaragtatgatcataktgggatgaagagtgcgaggatgaaggcagttttgaaggct
agggaggccaagagttgggggattgtcttgggracgcttgggaggcagggaaacccgagg
attcttgagmggttggagaagaagatgggtgagagaggtatgtcgtggactgttgttctg
atgtcggagatatcacctgctaggattgcattgtttgaggattcagttgatgcttggatc
carattgcttgcccccggctctccattgattggggggacgcttttgagagg
>PAFTOL004571
ggtggggaggatttggtgattttgttygttgctgatgggaggttccatttggaggcgttt
atgattgcwaatcctggggttaaggcgtttaggtatgatccttatttggggaggttgttt
ttggaggattatgatcatgttgggatgaagaacgcgaggatgaaggcrgttttgaatgct
aggcaggccaagagttgggggattgtgttggggacgctyggaaggcaggggaatccgaag
attcttgagaggttggagaagaagatgggtgagagaggtatgtcgtggactgttgttctg
atgtcggagatatcacctcctaggattgcgttgttygargattcgattgatgcttggatc
caaattgcttgcccccgcctctccattgattggggggacgcttttgagagg
>PAFTOL004572
aacggtgaggatttggtgatattgtttgttgccgatgggaggttccatttggaggcgttt
atgattgctaatcctggggttaaggcgtttaggtatgatccttatttggggaggttgttt
ttggaggagtatgatcatattgggatgaagagtgcgaggatgaatgcggttttgaaggct
agggaggccaagaattgggggattgtcttggggacgcttgggaggcaggggaacccgagg
attcttgagaggttggagaagaagatgggtgagagagatatgtcgtggactgttgttctg
atgtcagagatatcacctgctaggattgcattgtttgaggattcgattgatgcttggatc
caaattgcttgcccccggctctccattgattggggggacgcttttgacagg
>PAFTOL004573
aacggtgaggatytggtgatattgtttgttgccgatgggaggttccatttggaggcgttt
atgattgctaatcctggggttaaggcgtttmggtatgatccttatttggggaggttgttt
ttggaggagtatgatcatgttgggatgaagagtgcamggatgaatgcggttttaaakgct
agggaggccaagaattgggggattgtcttggggacgcttgggaggcaggggaatccgagg
attcttgagaggttggagaagaagatgggtgagagagatatgttgtggactgttgttctg
atgtcggagatatcacctgctaggattgcattgtttgaggattcgattgatgcttggrtc
caaattgcttgcccccggctctccattgattggggggatgcttttgacagg
>PAFTOL004574
------gaggatttggtgatattgtttgttgccgatgggaggttccatttggaggcgttt
atgattgctaatcctggggttaaggcgtttaggtatgatccttatttggggaggttgttt
ttggaggagtatgatcatgttgggatgaagagtgcgaggatgaaggcggttttgagggct
agagaggccaagagttgggggattgtcttggggacgcttgggaggcaggggaacccgagg
attcttgagaggttggagaagaatatgggtgagagaggtatgttgtggactgttgttctg
atgtcggagatatcacctgctaggattgcattgtttgaggattcgattgatgcttggatc
caaattgcttgcccccggctctccattgattggggggatgcttttgagagg
>PAFTOL004577
ggtggggaggatttggtgattttgtttgttgccgatgggaggttccatttggaggcgttt
atgattgctaatcctggggttaaggcgtttaggtaygatccttatttggggaggttgttt
ttggaggagtatgatcatattgggatgaagagtgcgaggatgaaagcggttttgaaggct
agggaggccaagagttgggggattgtcttggggacgcttgggaggcaggggaacccgagg
attcttgagaggttagagaagaagatgggcgagggaggtatgtygtggactgttgttctg
atgtcagagatatcacctacaaggattgcattgtttgaggattcgattgatgcttggatc
caaattgcttgcccccggctctccattgattggggggaygcttttgagagg
>PAFTOL004578
------gaagatttggtgatattgtttgttgccgatgggaggttccatttggaggcgttt
atgatcgctaatcctggggttaaggcgtttaggtatgatccttatttggggaggttgttt
ttggaggagtatgatcrtattgggatgaagagtgcgcggatgaatgcggttttgaaggct
agggaggccaagagttgggggattgtcttggggaygcttgggaggcaggggaacccgcgg
attcttgagaggttggagaagaagatgggtgagagagagaygtcgtggactgttgttctg
atgtcggagatatcacccgctaggattgcattgtttgaggattcgattgatgcttggatc
caaattgcttgcccccggctctccattgattggggggaygcttttgagagg
>PAFTOL004582
------gaggatttggtgatattgtttgttgccgatgggaggttccatttggaggcgttt
atgattgctaatcctggggttaaggcgtttaggtatgatccttatttggggaggttgttt
ttggaggggtatgatcatattgggatgaagagtgcaaggatgaatgcggttttgaaggct
agggaggccaagaattgggggattgtcttggggacgcttgggaggcaggggaacccgagg
attcttgagaggttggagaagaagatgggtgagagagatatgtcgtggactgttgttctg
atgtcggagatatcacctgctaggattgcattgtttgaggattcgattgatgcttggatc
caaattgcttgcccccggctctccattgattggggggacgcttttgagagg
>PAFTOL004583
------gaggatttggtgatattgtttgttgccgatgggaggttccatttggaggcgttt
atgattgctaatcctggggttaaggcatttaggtatgatccttatttggggaggttgttt
ttggaggagtatgatcatattgggatgaagagtgcgaggatgaaagcggttttgaaggct
agggaggccaagagttgggggattgtcttggggacgcttgggaggcaggggaacccgagg
gttcttgagaggttggagaagaagatgggtgagagaggtatgtcgtggactgttgttctg
atgtcggakatatcacctgctaggattgcattgtttgaggattcgattgatgcttggatc
caaattgcttgcccccggctctccattgattggggggacgcttttgagagg
>PAFTOL004584
------gaggatttggtgattttgtttgttgccgatgggaggttccatttggaggcgttt
atgattgctaatcctggggttaaggcgtttaggtatgatccttacttgggtaggttgttt
ttggaggattatgatcatattgggatgaagagtgcaaggatgaaagcgattttgaaggct
agggaggccaagagttgggggattgtcttgggaacgcttgggaggcaggggaacccgagg
attctagagaggttagagaagaagatgggtgaaggaggtatgtcgtggactgttgttctg
atgtcagagatatcacctacaaggattgcattgtttgaggattcgattgatgcttggatc
caaattgcttgcccccggctctccattgattggggggacgcctttgagagg
>PAFTOL004585
ggtgggggggatttggtgattttgtttgttgctgatgggaggttccatttggaggcgttt
atgattgctaatcctggggttaaggcgtttaggtatgatccttatttggggaggttgttt
ttggaggattatgatcatgttgggatgaaaaacgcgaggatgaaggcggttttgaatgct
aggcaggccaagagttgggggattgtgttggggacactcggaaggcaggggaatccgaag
attcttgagaggttggagaagaagatgggtgagagaggtatgtcgtggactgttgttctg
atgtcggagatatcacctcctaggattgcgttgtttgaggattcgattgatgcttggatc
caaattgcttgcccccgcctctccattgattggggggacgcttttgagagg
>PAFTOL004587
------gaggatttggtgatattgtttgttgccgatgggaggttccatttggaggcgttt
atgattgctaatcctggggttaaggcatttaggtatgatccttatttggggaggttgttt
ttggaggagtatgatcatattggaatgaagaatgcgaggatgaaggcggttttgaaggct
agggaggccmagggttggggaattgtcttggggacgcttgggaggcaggggaacccaagg
attcttgagaggttggagaagaagatgggcgagagaggtatgtcgtggactgttgttatg
atgtcggagatatcacctacgaggattgcattgtttgaggattcgattgatgcttggatc
caaattgcttgcccccggctctccattgattggggggacgcttttgaaagg
>PAFTOL004590
------gaggatttcgtgattttgtttgttgccgatgggaggttccatttggaggcgttt
atgattgctaatcctggggttaaggcgtttaggtatgatccttacttggggaggttgttt
ttggaggagtatgatcatattgggatgaagagtgcgaggatgaaagcggttttgaaggct
agggaggccaagagttgggggattgtcytggggacgcttgggaggcaggggaacccgagg
attcttgaaaggttagagaagaagatgggtgagggaggtatgtcgtggactgttgttctg
atgtcagagatatcacctaygaggattgcattgtttgaggattcgattgatgcttggatc
caaattgcttgcccccggctctccattgattggggggatgcttttgagagg
>PAFTOL004591
------gaggatttcgtgattttgtttgttgccgatgggaggttccatttggaggcgttt
atgattgctaatcctggggttaaggcgtttaggtatgatccttacttggggaggttgttt
ttggaggagtatgatcatattgggatgaagagtgcgaggatgaaagcggttttgaaggct
agggaggccaagagttgggggattgtcttggggacgcttgggaggcaggggaacccgagg
attcttgaaaggttagagaagaagatgggtgagggaggtatgtcgtggactgttgttctg
atgtcagagrtatcacctacgaggattgcattgtttgaggattcgattgatgcttggatc
caaattgcttgcccccggctctccattgattggggggatgcttttgagagg
>PAFTOL004593
------gaggatttggygatattgtttgttgccgatgggaggttccatttggaggcgttt
atgattgctaatcctggggttaaggcgtttaggtatgatccttatttggggaggttgttt
ttggaggagtatgatcatgttggtatgaagagtgcgaggatgaaggcggttttgagggct
agggaggccaagagttgggggattgtcttggggacgcttgggaggcaggggaacccgagg
attcttgagaggttggagaagmagatgggtgagagargtatgtcgtggactgttgttctg
atgtcggagatatcacctgctaggattgcattgtttgaggattcgattgacgcttggatc
caaattgcttgcccccggctctccattgattggggggatgcttttgagagg
>PAFTOL004594
------gaggatttcgtgattttgtttgttgccgatgggaggttccatttggaggcgttt
atgattgctaatcctggggttaaggcgtttaggtatgatccttacttgggtaggttgttt
ttggaggagtatgatcatattgggatgaagagtgcgaggatgaaagcgattttgaaggct
agggaggccaagagttgggggattgtcttggggacgcttgggaggcaggggaacccgagg
attctagagaggttagagaagaagatgggtgagggaggtatgtcgtggactgttgttctg
atgtcagagatatcacctacaaggattgcattgtttgaggattcgattgatgcttggatc
caaattgcttgcccccggctctccattgattggggggacgcttttgagagg
>PAFTOL004596
------gaagatttggtgatattgtttgttgccgatgggaggttccatttggaggcgttt
atgattgctaatcctggggttaaggcgtttaggtatgatccttatttggggaggttattt
ttggaggagtatgatcatattgggatgaagagtgcgaggatgaatgcggttttgaaggct
agggaggccaagagttgggggattgtcttggggacgcttgggaggcaggggaacccgcgg
attcttgagaggttggagaagaagatgggtgagagagatatgtcgtggactgttgttctg
atgtcggagatatcacccgctaggattgcattgtttgaggattcgattgatgcttggatc
caaattgcttgcccccggctctccattgattggggggacgcttttgagagg
>PAFTOL004597
------gaggatttggtratattgtttgttgccgatgggaggttccatttggaggcgttt
atgattgctaatcctggggttaaggcatttaggtatgatccttatttgggraggttgttt
ttggaggagtatgatcatattgggatgaagagtgcgaggatgaaggcggttttgaaggct
agggaggccaagagttgggggattgtcttggggacgcttgggaggcaggggaaccccagg
attcttgagaggttggagaagaagatgggtgagagaggtatgtcgtggactgttgtgctg
atgtcggagatatcacctgctaggattgcattgtttgaggattcgattgatgcttggatc
caaattgcttgcccccggctctccattgattggggggacgcttttgagagg
>PAFTOL004598
------gaggatttcgtgattttgtttgttgccgatgggaggttccatttggaggcgttt
atgattgctaatcctggggttaaggcgtttaggtatgatccttacttggggaggttgttt
ttggaggagtatgatcatattgggatgaagagtgcgaggatgaaagcggttttgaaggct
agggaggccaagagttgggggattgtcttggggacgcttgggaggcaggggaacccgagg
attcttgaaaggttagagaagaagatgggtgagggaggtatgtcgtggactgttgttctg
atgtcagagatatcacctacgaggattgcattgtttgaggattcgattgatgcttggatc
caaattgcttgcccccggctctccattgattggggggatgcttttgagagg
>PAFTOL004599
------gaggatttggtgattttgtttgttgccgatgggaggttccatttggaggcgttt
atgattgctaatcctggggttaaggcgtttaggtatgatccttacttgggtaggttgttt
ttggaggagtatgatcatattgggatgaagagtgcgaggatgaaagcgattttgaaggct
agggaggccaagagttgggggattgtcttggggacgcttgggaggcaggggaacccgagg
attctagagaggttagagaagaagatgggtgagggaggtatgtcgtggactgttgttctg
atgtcagagatatcacctacaaggattgcattgtttgaggattcgattgatgcttggatc
caaattgcttgcccccggctctccattgattggggggacgcttttgagagg
>PAFTOL004600
------gaggatttggtgattttgtttgttgccgatgggaggttccatttggaggcgttt
atgattgctaatcctggggytaaggcgtttaggtatgatccttacttgggtaggttgttt
ttggaggagtatgatyatattgggatgaagagtgcgaggatgaaagcgattttgaaggct
agggaggccaagagttgggggattgtcttggggacgcttgggaggcaggggaacccgagg
attctkgaraggttagagaagaagatgggtgagggaggtatgtcgtggactgttgttctg
atgtcagagatatcacctacraggattgcattgtttgaggattcgattgatgcttggatc
caaattgcttgcccccggctctccattgattggggggacgcttttgagagg
>PAFTOL004604
------gaggatttggtgatattgtttgttgccgatgggaggttccatttggaggcgttt
atgattgctaatcctgggattaaggcgtttaggtatgatccttatttggggaggttgttt
ttggaggagtatgatcatattgggatgaagagtgcgaggatgaaggcggttttgaaggct
agggaggcccakaattgggggattgtcttggggacgcttgggaggcaggggaacccgagg
attcttgagaggttggagaagaagatgggtgagagaggtatgtcgtggactgttgttctg
atgtcggagatmtcacctgctaggattgcattgtttgaggattcgattgatgcttggata
caaattgcttgcccccggctctccattgattggggggacgcttttgagagg
>PAFTOL004605
------gaggatttggtgatattgtttgttgccgatgggaggttccatttggaggcgttt
atgattgctaatcctggggttaaggcatttaggtatgatccttatttggggaggttgttt
ttggaggagtatgatcatattgggatgaagagtgcgaggatgaaggcggttttgaaggct
agggaggccaagagttgggggattgtcttggggacgcttgggaggcaggggaacccgagg
attcttgagaggttggagaagaagatgggtgagagaggtatgttgtggactgttgttctg
atgtcggagatatcacctactaggattgcattgtttgaggattccattgatgcttggatm
caaattgcatgcccccggctctccattgattggggggacgcttttgagaag
>PAFTOL004608
------gaggatttggtgatattgtttgttgccgatgggaggttccatttggaggcgttt
atgattgctaatcctggggttaaggcgtttaggtatgatccttatttggggaggttgttt
ttggaggagtatgatcatattgggatgaagagtgcgaggatgaatgcggttttgaaggct
agggaggccaagaattgggggattgtcttggggacgcttgggaggcaggggaacccgagg
attcttgagaggttggagaagaagatgggtgagagagatatgtcgtggactgttgttctg
atgtcggagatatcacctgctaggattgcattgtttgaggattcgattgatgcttggatc
caaattgcttgcccccggctctccattgattggggggatgcttttgagagg
>PAFTOL004609
------gaggatttggtgatattgtttgttgccgatgggaggttccatttggaggcgttt
atgattgctaatcctggggttaaggcgtttaggtatgatccttatttggggaggttgttt
ttggaggagtatgatcatattgggatgaagagtgcgaggatgaatgcggttttgaaggct
agggaggccaagaattgggggattgtcttggggacgcttgggaggcaggggaacccgagg
attcttgagagattggagaataagatgggtgagagagatatgtcgtggactgttgttttg
atgtcggagatatcacctgctaggattgcattgtttgaggattcrattgatgcttggatc
carattgcttgcccccggctctccattgattggggggacgcttttgagagg
>PAFTOL004610
ggtggggaggatttggtgattttgttcgttgctgatgggaggttccatttggaggcgttt
atgattgctaatcctggggttaaggcgtttaggtatgatccttatttgggaaggttgttt
tgggaggattatgatcatgttgggatgaagaacgcgaggatgaaggcggttttgaatgct
aggcaggccaagagttgggggattgtgttggggacgctgggaaggcaggggaatccgaag
attcttgagaggttggagaagaagatgggtgagagaggtatgtcgtggactgttgttctg
atgtcggagatatcacctcctaggattgcgttgtttgaagattcgattgatgcttggatc
caaattgcttgcccccgcctttccattgattggggggacgcttttgagagg
>PAFTOL004611
ggtggggasgatttggtgattttgttcgttgctgatgggaggttccatttggaggcgttt
atgattgctaatcctggggtkaaggcgtttaggtatgatccttatttgggaaggttgttt
tgggaggattatgatcatgttgggatgaagaayrcgaggatgaaggcggttttgaatgct
aggcaggccaagagttgggggattgtgttggggacgctgggaaggcaggggaatccgaag
attcttgagaggttggagaagaagatgggtgagagaggtatgtcgtggactgttgttctg
atgtcggagatatcacctcctaggattgcgttgtttgaagattcgattgatgcttggatc
caaattgcttgcccccgcctttccattgattggggggacgcttttgagagg
>PAFTOL004613
------gaggatttggtgattttgtttgttgccgatgggaggttccatttggaggcgttt
atgattgctaatcctggggttaaggcgtttaggtatgatccttacttgggtaggttgttt
ttggaggagtatgatcatattgggatgaagaatgcaaggatgaaagcgattttgaaggct
agggakgccaagagttgggggattgtcttggggacacttgggaggcaggggaacccgagg
attctagagaggttagagaagaagatgggtgagggaggtatgtcgtggactgttgttctg
atgtctgagatatcacctacaaggattgcattgtttgaggattcgattgatgcttggatc
caaattgcttgcccccggctctccattgattggggggaygcttttgagagg
>PAFTOL004617
------gaggatttggtgattttgtttgttgccgatgggaggttccatttggaggcgttt
atgattgctaatcctggggttaaggcgtttaggtatgacccttacttgggtaggttgttt
ttggaggagtatgatcatattgggatgaagagtgcaaggatgmaagcgattttgaaggct
agggaggccaagagttgggggattgtcttggggacgcttgggaggcaggggaacccgagg
attctagagaggttagagaagaagatgggtgagggaggtatgtcgtggactgttgttctg
atgtcagagatatcacctacaaggattgcattgtttgaggattcgattgatgcttggatc
caaattgcttgcccccggctctccattgattggggggatgcttttgagagg
>PAFTOL004618
------gaggatttggtgatattgtttgttgccgatgggaggttccatttggaggcgttt
atgattgctaatcctgggattaaggcgtttaggtatgatccttatttggggaggttgttt
ttggaggagtatgatcatattgggatgaagagtgcgaggatgaatgcggttttgaaggct
agggaggccaagaattgggggattgtcttggggacgcttgggaggcaggggaacccgagg
attcttgagaggttggagaagaagatgggtgagagagatatgtygtggaytgttgttctg
atgtcggagatatcacctgctaggattgcattgtttgaggattcgattgatgcttggatc
caaattgcttgcccccggctctccattgattggggggacgcttttgagagg
>PAFTOL004619
------gatgatctggtgattgtgtttgttgctgatgggaggttccatttggaggcgttt
atgattgctaatcctggggttaaggcgtttaggtatgatccttatttggggaggttgttt
tcggaggagtatgatcatgttgggatgaagagcgccaggatgaaggcggttttgaaggct
agggaggccaagagttgggggattgtgttggggacgctcgggaggcaggggaatccgaag
gttcttgagaggttggagaagaagatgggctggagaggtatgtcgtggactgttgttttg
atgtcggagatatcacctgcgaggattgcgttgtttgaggattcgattgatgcttggatc
caaattgcttgcccccggctttccattgattggggggatgcttttgagagg
>PAFTOL004620
aacggtgaggatttggtgatattgtttgttgccgatgggaggttccatttggaggcgtty
atgattgctaatcctggggttaaggcgtttmggtatgatccttatttggggaggttgttt
ttggaggagtatgatcatattgggatgaagagtgcgaggatgaatgcggttttgaaggct
agggaggccaagaattgggggattgtcttggggacgcttgggaggcaggggaacccgagg
attcttgagaggttggagaagaagatgggtgagagagrtatgtsgtggactgttgttctg
atgtcggagatatcacctgctaggattgcattgtttgaggattcgattgatgcttggatc
caaattgcttgcccscggctctccattgattggggggacgcttttgagagg
>PAFTOL004623
aacagtgaggaattggtgatattgtttgttgccgatgggaggttccatttggaggcgttt
atgattgctaatcctgggtttaaggcgtttaggtatgatccttatttggggaggttgttt
ttggaggaatatgatcatattgggatgaagaatgcaaggatgaatgcggttttgaaggct
agggaggccaagaattgggggattgtcttggggacgcttgggaggcaggggaacccgagg
attcttgagaggttggagaagaagatgggtgagagagatatgtcgtggactgttgttctg
atgtcggagatatcacctgctaggattgcattgtttgaggattcgattgatgcttggatc
caaattgcttgcccccggctctccattgattggggggatgcttttgagagg
>PAFTOL004624
------gaggatttggtgattgtgtttgttgccgatgggaggttccatttggaggcgttt
atgattgctaatcctggggttaaggcgtttaggtatgatccttacttgggtaggttgttt
ttggaggagtatgatcatattgggatgaagagtgcraggatgaaakcggttttgagggct
agggaggccaagagctgggggattgtcttggggacgcttgggaggcaggggaacccgagg
attctagagaggttagagaagaagatgggtgagggaggtatgtcgtggactgttgttctg
atgtcagagatatcacctacgaggattgcattgtttgaggattcgattgatgcttggatc
caaattgcttgcccccggctctccattgattggggggatgcttttgagagg
>PAFTOL004625
------gaggatttggtgattttgtttgttgccgatgggaggttccatttggaggcgttt
atgattgctaatcctgggattaaggcgtttaggtatgatccttacttgggtaggttgttt
ttggaggagtatgatcatattgggatgaagagtgcgaggatgaaagcgattttgaaggct
agggaggccaagagttggggggttgtcttggggacgcttgggaggcaggggaacccgagg
attctagagaggttagagaagaagatgggtgagggaggtatgtcgtggactgtcgttctg
atgtcagagatatcacctacaaggattgcattgtttgaggattccattgatgcttggatc
caaattgcttgcccccggctctccattgattggggggacgcttttgagagg
>PAFTOL004626
------gaggatttggtgatattgttcgttgccgatgggaggttccatttggaggcgttt
atgattgctaatcctggggttaaggcatttaggtatgatccttatttggggaggttgttt
ttggaggagtatgatcatattgggatgaagagtgcgaggatgaaggcggttttgaaggct
agggaggccaagagttggggggttgtcttggggacgcttgggaggcaggggaacccgagg
gttcttgagaggttggagaagaagatgggtgagagaggtatgtcgtggactgttgttctg
atgtcggagatatcacctgctaggattgcattgtttgaggattcgattgatgcttggatc
caaattgcttgcccccggctctccattgattggggggatgcttttgagagg
>PAFTOL004627
aacggggasgatttggtgatattgtttgttgccgatgggaggttccatttggaggcgtty
atgattgctaatcctggggttaaggcgtttaggtatgatccttatttggggaggttgttt
ttggaggagtatgatcatastgggatgaagagtgcgaggatgaatgcggttttgaaggct
agggaggccaagaattgggggattgtcttgggsacgcttgggaggcaggggaacccsagg
attcttgagaggttggagaagaagatggstgagagagatatgtcatggactgttgttctg
atgtcggagatatcacctgctagaattgcattgtttgaggattcgatcgatgcttggatc
caaattgcttgcccccgsctctccattgattggggggacgcttttgagagg
>PAFTOL004629
------gaggatttggtgatattgtttgttgccgatgggaggttccatttggaggcgttt
atgattgctaatcctggggttaaggcgtttaggtatgatccttatttggggaggttgttt
ttggaagagtatgatcatattgggatgaagagtgygaggatgaaggcggttttgaaggct
aaggaggccaagaattgggggattgtcttggggacgcttgggaggcaggggaacccgagg
attcttgagaggttagagaagaagatgggtgagagaggtatgtcgtggactgttgttctg
atgtcggagatatcacctgctaggattgcattgtttgaggattcgattgatgcttggata
caaattgcttgcccccggctctccattgattggggggaygcttttgagagg
>PAFTOL004631
------gaggatttggtgattttgtttgttgccgatgggaggttccatttggaggcgttt
atgattgctaatcctgggattaaggcgtttaggtatgatccttatttggggaggttgttt
ttggaggagtatgatcatattgggatgaagagtgcgagratgaaagcggttttgaaggct
agggaggccaagagttgggggattgtcttgggtacgcttgggaggcaggggaacccgagg
attcttgagaggttagagaagaagatgggtgagggaggtatgtcgtggactgttgttctg
atgtcagagatatcacctacgaggattgcgttgtttgaggattcgattgatgcttggatc
caaattgcttgyccccggctctccattgattggggggacgcttttgagagg
>PAFTOL004632
------gaggatttggtgatattgtttgtcgccgatgggaggttccatttggaggcgttt
atgattgctaatcctggggttaaggcatttaggtatgatccttatttggggaggttgttt
ttggaggagtatgatcatattgggatgaagagtgcgaggatgaaggcggttttgaaggct
agggaggccaagagttgggggattgtcttggggacgcttgggaggcaggggaacccgaga
attcttgagaggttggagaagaagatgggtgagagaggtatgtcgtggactgttgttctg
atgtcggagatatcacctgctaggattgcattgtttgaggattcgattgatgcttggatc
caaattgcttgcccccggctctccattgattggggggatgcttttgagagg
>PAFTOL004633
------gaggatttggtgattttgtttgttgccgatgggaggttccatttggaggcgttt
atgattgctaatcctggggttaaggcgtttaggtatgatccttatttggggaggttgttt
ttggaagagtatgatcatattgggatgaagagtgcgaggatgaaggcggttttgaaggct
agggaggccaagagttgggggattgtattggggacgcttggcaggcaggggaacccgagg
attcttgagaggttggagaagaagatgggtgagagaggtatgtcgtggactgttgttctg
atgtcggagatatcacctgctaggattgcattgtttgaggattcgattgatgcttggatc
caaattgcctgcccccggctctccattgattggggggacgcttttgagagg
>PAFTOL004634
------gaggatttggtgatattgtttgttgccgatgggaggttccatttggaggcgttk
atgattgctaatccyggggttaaggcgtttaggtatgatccwtatttgggraggttgttt
ttggaaaagtatgatcatattgggatgaaragtgcgaggatgaaggcggttttgaaggct
rgggaggccaagagttgggggattgtcttggggacgcttgggaggcaggggaacccgagg
attcttgagaggttggagaagaagatgggtgagagaggtatgtcgtggactgttgttctg
atgtcggagatatcrcctgctaggattgcrttgtttgasgattcggttgatgcttggatc
caaattgcttgcccccggctctccattgattggggsgacgcttttgagagg
>PAFTOL004635
ggtgaggaggatttggtgatattgtttgttgccgatgggaggttccatttggaggcgttt
atgattgctaatcctggggttaaggcgtttaggtatgatccctatttggggaggttgtty
ttggaaaagtatgatcatattgggatgaagagtgcgaggatgaaggcggttttgaaggct
aggsaggccaagagttgggggattgtcttggggacgcttgggaggcaggggaacccgagg
attcttgagaggttggagaagaagatgggtgagagaggtatgtcgtggactgttgttctg
atgtcggagatatcacctgctaggattgcattgtttgaggattcggttgatgcttggatc
caaattgcttgcccccggctctccattgattggggggatgcttttgggagg
>PAFTOL004636
aacggtgaggatttrgtgatattgtttattgctgatgggaggttccatttggaggcgttt
atgattgctaatcctggggttaaggcgtttaggtatgatccttatttggggaggttgttt
ttggaggagtatgatcatattgggatgaagagtgcgaggatgaatgcggttttgaaggct
agggaggccaagaattgggggattgtcttggggacgcttgggaggcaggggaacccgagg
atccttgagaggttggagaagaagatgggtgagagagatatgtcgtggactgtcgttctg
atgtcggagatatcacctgctaggattgcattgtttgaggattcgattgatgcttggatc
caaattgcttgcccccggctctccattgattggggggacgcttttgacagg
>PAFTOL004637
------gatgatttggtgattgtgttcgttgctgatgggaggttccatttggaggcgttt
atgattgctaatcctgggcttaaggcgtttcggtatgatccttacttggggaggttgttt
ttggaggagtatgatcatgttggtatgaaaagtgcgaggatgaaggcggttttaaaggct
agggaggccaagagttgggggatcgtgttggggacgctcgggaggcaggggaacccgagg
attcttgagaggttggagaagaagatgggtgagagagatatgtcgtggactgttgttttg
atgtcggagatatcacctgctaggattgcgttgtttgaagattcgattgatgcttggatc
caaattgcttgcccccggctctccattgattggggggacgcttttgagagg
>PAFTOL004638
------gaggatttggtgattttgtttgttgccgatgggaggttccatttggaggcgttt
atgattgctaatcctggggttaaggcgtttaggtatgatccttacttgggtaggttgttt
ttggaggagtatgatcatattgggatgaagagtgcaaggatgaaagcgattttgaaggct
agggaggccaagagttggggaattgtcttggggacgcttgggaggcaggggaacccragg
attctagagaggttagagaagaagatgggtgagggaggtatgtcgtggactgttgttctg
atgtcagagatatcacctactaggattgcattgtttgaggattcgattgatgcttggatc
cagattgcttgcccccggctctccattgattggggggacgcttttgagagg
>PAFTOL004639
------gaggatttggtgatattgttcgttgccgatgggaggttccatttggaggcgttt
atgattgctaatcctggggttaaggcatttaggtatgatccttatttggggaggttgttt
ttggaggagtatgatcatattgggatgaagagtgcgaggatgaaggcggttttgaaggct
aggggggccaagagttggggggttgtcttggggacgcttgggaggcaggggaacccgagg
gttcttgagaggttggagaagaagatgggtgagagaggtatgtcgtggactgttgttctg
atgtcggagatatcacctgctaggattgcattgtttgaggattcgattgatgcttggatc
caaattgcttgcccccggctttccattgattggggggacgcttttgagagg
>PAFTOL004642
------gaggatttggtgattttgtttgttgccgatgggaggttccatttggaggcgttt
atgattgctaatcctggggttaaggcgtttaggtatgatccttacttggggaggttgttt
ttggaggagtatgatcatattgggatgaagagtgcaaggatgaaagcggttttgagggct
agggaggccaagagttgggggattgtcttggggacgcttgggaggcaggggaacccgagg
attcttgagaggttggagaagaagatgggtgagggaggtatgtcgtggactgttgttctg
atgtcagagatatcacctacgaggattgcattgtttgaggattcgattgatgcttggatc
caaattgcttgcccccggctctccattgattggggggacgcttttgagagg
>PAFTOL004644
------gaggatttggtgatattgtttgttgctgatgggaggttccatttggaggcgttt
atgattgctaatccaggggttaaggcgtttaggtatgatccgtatttggggaggttgttt
ttggaggagtatgatcatattggcatgaagagtgcgaggatgaaggcggttttgaaggct
agggaggccaagagttgggggattgtcttggggacgcttgggaggcaggggaacccgagg
attcttgagaggttggagaagaagatgggtgagagaggtatgtcgtggactgttgttttg
atgtcggagatatcacccactaggattgcattgtttgaggattcgattgatgcttggatc
caaattgcttgcccccggctctccattgattggggggatgctttcgagagg
>PAFTOL004646
------gaggatttggtgattttgtttgttgccgatgggaggttccatttggaggcgttt
atgattgctaatcctgggattaaggcgtttaggtatgatccttatttggggaggttgttt
ttggaggagtatgatcatattgggatgaagagtgcgaggatgaaagcggttttgaaggct
agggaggccaagagttgggggattgtcttgggtacgcttgggaggcaggggaacccgagg
attcttgagaggttagagaagaagatgggtgagggaggtatgtcgtggactgttgttctg
atgtcagagatatcacctacaaggattgcattgtttgaggattcaattgatgcttggatc
caagttgcttgcccccggctctccattgattggggggacgcttttgagagg
>PAFTOL004647
------gaggatttggtgatactgtttgttgccgatgggaggttccatttggaggcgttt
atgattgctaatcctggggttaaggcgtttaggtatgatccttatctggggaggttgttt
ttggaggagtatgatcatattgggatgaagagtgcgaggatgaatgcggttttgaaggct
agggaggccaagaattgggggattgtcttggggacgctggggaggcaggggaacccaagg
attcttgagaggttggagaagaagatgggggaaagagatatgtcgtggactgttgttctg
atgtcggagatatcacctgctaggattgcattgtttgaggattcgattgatgcttggatc
caaattgcttgcccccggctttccattgattgggggggcgcttttgagagg
>PAFTOL004648
ggtggggacgatttggtgatattgtttgttgccgatgggaggttccatttggaggcattt
atgattgctaatcctggggttaaggcgtttaggtatgatccttatttggggaggttgttt
ttggaggagtatgatcatattgggatgaagagtgcgaggatgaaggcggttttgaasgct
agggaggccaagagttggggaattgtcttggggacgcttggtaggcaggggaacccgagg
attctggagaggttggagaagaagatgagcgagagaggtatgtcgtggactgttgttctg
atgtcggagatatcacctacgaggattgcattgtttgaagattcgattgatgcttggatc
caaattgcttgcccccggctctccattgattggggggacgcttttgagagg
>PAFTOL004649
------gaggatttggtgatattgtttgttgccgatgggaggttccatttggaggcgttt
atgattgctaatcctgggattaaggcgtttaggtatgatccttatttggggaggttgttt
ttggaggagtatgatcatattgggatgaagagtgcgaggatgaatgcggttttgaaggct
agggaggcyaagaattgggggattrtcttggggacgcttgggaggcagggsaacccgagg
attcttgagagrttggagaakaagatgggtgagagagaywtgtcrtggactgttgttytg
atgtcggagatatcacctgctaggattgcattgtttgaggattckattgatgcttggaty
caaattgcttgcccccggctctccattgattggggggatgcttttgagagg
>PAFTOL004652
------gatgatttggtgattttgtttgttgccgatgggaggttccatttggaggcgttt
atgattgctaatcctggggttaaggcgtttaggtatgatccttatttggggaggttgttt
ttggaggagtatgatcatattgggatgaagagtgcgaggatgaaagcggttttgaaggct
agggaggccaagagttgggggattgtcttggggacgcttgggaggcaggggaacccgagg
attcttgagaggttagagaagaagatgggggagggaggtatgtcgtggactgttgttctg
atgtcagagatatcgcctacgaggattgcattgtttgaggattcgattgatgcttggatc
caaattgcttgcccccggctctccattgattggggggaggcttttgagagg
>PAFTOL004653
------gaggatttggtgattttgtttgttgccgatgggaggttccatttggaggcgttt
atgattgctaatcctggggttaaggcgtttaggtacgatccttacttggggaggttgttt
ttggaggagtatgatcatattgggatgaagagtgcgaggatgaaagcggttttgaaggct
agggaggccaagagttgggggattgtcttggggacgcttgggaggcaggggaacccgagg
attcttgagaggttagagaagaagatgggtgagagaggtatgtcgtggactgttgttctg
atgtcagagatatcaccttcgaggattgcattgtttgaggattcgattgatgcttggata
caaattgcttgcccccggctctccattgattggggggacgcttttgagagg
>PAFTOL004654
aacggtgaggatttggtgatattgtttgttgccgatgggaggttccatttggaggckttt
atgattgctaatcctggrrttaaggcgtttaggtatgatccttatttggggaggttgttt
ttkgaggagtatgatcataytgggatgaagagtrcgaggatgaatgcggttttgaaggct
agggaggccaagaattgggggattgtcctggggacgctkgggaggcaggggaacccsagg
attcttgagaggttggagaagaagatgsgtgrgagasatatgtcgtggactgttgtyctg
atgtcggagatatcacctgctaggattgcattktttgaggattcgattgatgcttggatc
caaattgcttgcccccggctctccattgattggggggatgctttt------
>PAFTOL004657
---------gatttggtgattttgtttgttgctgatgggaggttccatttggaggcgttt
atgattgctaatcctggggttaaggcgtttaggtatgatccttatttggggaggttgttt
ttggaggattatgatcatgttgggatgaaaaacgcgaggatgaaggcggttttgaatgct
aggcaggccaagcgttgggggattgtgttggggacactcggaaggcaggggaatccgaag
attcttgagaggttggagaagaagatgggtgagagaggtatgtcgtggactgttgttctg
atgtcggagatatcacctcctaggattgcgttgtttgaggattcgattgatgcttggatm
caaattgcttgcccccgcctctccattgattggggggacgcttttgagagg
>PAFTOL004658
------gaggatttggtgatattgtttgttgccgatgggaggttccatttggaggcgttt
atgattgctaatcctgggattaaggcgtttaggtatgayccttatttggggaggttgttt
ttggaggagtatgatcatattgggatgaagagtgcgaggatgaatgcggttttgaaggct
agggaggccaagaattgggggattgtcttggggacgcttgggaggcaggggaacccragr
attcttgagaggttggagaagaagatgggtgagagagatatgtcgtggactgttgttctg
atgtcggagatatcacctgctaggattgcattgttygaggattcgattgatgcttggatc
caaattgcttgcccycgrctctccattgattggggggacgcttttgagagg
>PAFTOL004660
------gaggatttggtgatattgtttgttgccgatgggaggttccatttggaggcgttt
atgattgctaatcctgggattaaggcgtttaggtatgatccttatttggggaggttgttt
ttggaggagtatgatcatrttgggatgaagagtgcgaggatgaatgcggttttgaaggct
agggaggccaagaattgggggattgtcttggggacgcttgggaggcaggggaacccgagg
attctysagaggttggagaagaagatgggtgagagagatatgtcgtggactgttgttctg
atgtcggagatatcacctgctaggattgcattgtttgaggattcgattgatgcttggatc
caaattgcttgcccycgrctctccattgattggggggaygcttttgagagg
>PAFTOL004661
ggtgggggggatttggtgattttgtttgttgctgatgggaggttccatttggaggcgttt
atgattgctaatcctggggttaaggcgtttaggtatgatccttatttggggaggttgttt
ttggaggattatgatcatgttgggatgaaaaacacgaggatgaaggcagttttgaatgct
aggcaggccaagagttgggggattgtgttggggacactcggaaggcaggggaatccgaag
attcttgagaggttggagaagaagatgggtgagagaggtatgtcgtggactgttgttctg
atgtcggagatatcacctcctaggattgcgttgtttgaggattcgattgatgcttggatc
caaattgcttgcccccgcctctccattgattggggggatgctttt------
>PAFTOL004662
agcggtgaggatttggtgatattgtttgttgccgatgggaggttycatttggaggcgttt
atgattgctaatcctggggttaaggcgtttaggtatgatccttatttggggaggttgttt
ttggaggagtatgaycatgttgggatgaagagtgcgaggatgaatgcggttttgaaggct
agggaggccaagaattgggggattgtcttgggtacgcttgggaggcaggggaacccgagg
attcttgagaggttggagaagaagatgggtgagagaratatgtcgtggactgttgttctg
atgtcggagatatcacctgctaggattgcattgtttgaggattcgattgatgcttggatc
caaattgcttgtccccggctctccattgattggggggatgcttttgacagg
>PAFTOL004664
------gaggatttcgtgattttgtttgttgccgatgggaggttccatttggaggcgttt
atgattgctaatcctggggttaaggcgtttaggtatgatccttacttggggaggttgttt
ttggaggagtatgatcatattgggatgaagagtgcgaggatggaagcggttttgaaggct
agggaggccaagagttgggggattgtcttggggacgcttgggaggcaggggaacccgagg
attcttgaaaggttagagaagaagatgggtgagggaggtatgtcgtggactgttgttctg
atgtcagagatatcacctacgaggattgcattgtttgaggattcgattgatgcttggatc
caaattgcttgcccccggctctccattgattggggggatgcttttgagagg
>PAFTOL004665
------gaggatttggtgatattgtttgttgccgatgggaggttccatttggaggcgttt
atgattgctaatcctggggttaaggcgtttaggtatgatccttatttggggaggttgttt
ttggaggagtatgatcatattgggatgaagagtgcgaggatgaaggcggttttgacggct
aggggggccaagagttgggggattgtcttggggacgcttgggaggcagggaaacccgagg
attcttgagaggttggagaagaagatgggtgagagaggtatgtcatggactattgttctg
atgtcggagatatcacctgcgaggattgccttgtttgaggattcgattgatgcttggatc
caaattgcttgcccccggctctccattgattggggggacgcttttgagagg
>PAFTOL004666
------gaggatttcgtgattttgtttgttgccgatgggaggttccatttggaggcgttt
atgattgctaatcctggggttaaggcgtttaggtatgatccttayttggggaggttgttt
ttggargagtatgatcayattgggatgaagagtgcgaggatgaaagcggttttgaaggct
agggaggccaagagytgggggattgtcttggggacgcttgggaggcaggggaacccgagg
attcttgagaggttagagaagaagatgggtgagggaggtatgtcgtggactgttgttctg
atgtcagagatatcacctacgaggattgcattgtttgaggattcgattgatgcttggatc
caaattgcttgcccccggctctccattgattggggggaygcttttgagagg
>PAFTOL004667
------gaggatttggtgattttgtttgttgccgatgggaggttccatttggaggcgttt
atgattgctaatcctggggttaaggcgtttaggtatgatccttatttggggaggttgttt
ttggaggagtatgatcatattgggatgaagagtgcgaggatgaaagcggttttgaaggct
agggaggccaagagttgggggattgtcttggggacgctagggaggcaggggaacccgagg
attcttgagaggttagagaagaagatgggtgagggaggtatgtcgtggactgttgttctg
atgtcagagatatcacctacaaggattgcattgtttgaggattcgattgatgcttggatc
caaattgcttgcccccggctctccattgattggggcgacgcttttgagagg
>PAFTOL004668
------gaggatttggtgattttgtttgttgccgatgggaggttccatttggaggcgttt
atgattgctaatcctggggttaaggcgtttaggtatgatccttayttgggkaggttgttt
ttggaggagtatgatcatattgggatgaagagtgcgaggatgaaagcgrttttgaaggct
agggargccaasagttgggggattgtcttggggacgcttgggaggcaggggaacccgagg
attctwgagaggttagagaagaagatgggygmgggaggtatgtcgtggactgttgttctg
atgtcagagatatcacctacraggattgcattgtttgaggattcgattgatgcttggatc
caaattgcttgcccccggctctccattgattggggggacgcttttgagagg
>PAFTOL005024
---gaggaggatttggtgattttgtttgttgccgatgggaggttccatttggaggcgttt
atgattgctaatcctggggttaaggcgtttaggtatgatccttacttgggtaggttgttt
ttggaggagtatgatcatattgggatgaagagtgcgaggatgaaagcgattttgaaggct
agggaggccaacagttgggggattgtcttggggacgcttgggaggcaggggaacccgagg
attctagagaggttagagaagaagatgggtgagggaggtatgtcgtggactgttgttctg
atgtcagagatatcacctacaaggattgcattgtttgaggattcgattgatgcttggatc
caaattgcttgcccccggctctccattgattggggggacgcttttgagagg
>PAFTOL005025
------gaggatttggtgatattgtttgttgccgatgggaggttccatttggaggcgttt
atgattgctaatcctggggttaaggcgtttaggtatgatccttatttggggaggttgttt
ttggaggagtatgatcatgttgggatgaagagtgcgaggatgaaggcggttttgaaggct
aggcaggccaagagttgggggattgtcttggggacgcttgggaggcaggggaacccgagg
attcttgagaggttggagaagaagatgggtgagagaggtatgtcrtggactgttgttctg
atgtccgagatatcacctgctaggattgcattgtttgaggattcgattgatgcttggatc
caaattgcttgcccccggctctccattgattggggggatgcttttgagagg
>PAFTOL005026
------gaggatttggtgatattgtttgttgccgatgggaggttccatttggaggcgttt
atgattgctaatcctggggttaaggcgtttaggtatgatccttatttggggaggttgttt
ttggaggagtatgatcatgttgggatgaagagtgcgaggatgaaggcggttytgaargct
mgggaggccaakagttgggggattgtcttggggacgcttgggaggcaggggaacccgagg
attcttgagaggttggagaagaagatgggtgagagaggtatgtcgtggactgttgttctg
atgtcggagatatcacctgctaggattgcattgtttgaggattcgattgatgcttggatc
caaattgcttgcccccggctctccattgattggggg---------------
>PAFTOL005035
------gaggatttggtgattttgtttgttgccgatgggaggttccatttggaggcgttt
atgattgctaatcctsggsttarggcgtttaggtatgatccttacttgggtaggttgttt
ttggaggagtatgatcatattgggatgaagagtgcraggatgaaagcgattttgaaggct
agggaggccaagagttgggggattgtcttggggacgcttgggaggcaggggaacycgagg
attctagagaggttagagaagaagatgggtgagggaggtatgtcgtggactgttgttctg
atgtcagagatatcacctacaaggattgcattgtttgaggattcgattgatgcttggatc
caaattgcttgcccccggctctccattgattggggggacgcttttgagagg
>PAFTOL005042
------gaggatktggtgatwttgtttgttgccgatgggaggttccatttggaggcgttt
atgattgctaatcctggggttaaggcrtttaggtatgatccttayttggggaggttgttt
ktggaggagtatgatcatattgggatgaagagtgcaaggatgaargcgrttttgaaggct
agggaggccaagagttgggggatygtcttggggacgcttgggaggcaggggaacccgagg
attctwgagaggttrgagaagaagatgggtgagrgaggtatgtcrtggactgttgttctg
atgtcrgagatatcacctrcwaggattgcattgtttgaggattcgattgatgcttggatc
caaattgcttgcccccggctctccattgattggggg---------------
>PAFTOL005043
------gaggatttggtgattttgtttgttgccgatgggaggttccatttggaggcgttt
atgattgctaatcctggggttaaggcgtttaggtatgatccttacttggggaggttgttt
gtggaggagtatgatcatattgggatgaagagtgcaaggatgaaagcgattttgaaggct
agggaggccaagagttgggggatcgtcttggggacgcttgggaggcaggggaacccgagg
attctagagaggttagagaagaagatgggtgagggaggtatgtcgtggactgttgttctg
atgtcagagatatcacctacaaggattgcattgtttgaggattcgattgatgcttggatc
caaattgcttgcccccggctctccattgattggggggacgcttttgagagg
>PAFTOL005047
------gacgatttggtgatattgtttgttgccgatgggaggttccatttggaggcgttt
atgattgctaatcctggggttaaggcgtttaggtatgatccttatttggggaggttgttt
ttggaggagtatgatcatattgggatgaagagtgcgaggatgaaggcggttttgaaggct
agggaggccaagagttggggaattgtcttggggacgcttggtaggcaggggaacccgagg
attcttgagaggttggagaagaagatgggcgagagaggtatgtcgtggactgttgttctg
atgtcggagatatcacctacgaggattgcattgtttgaagattcrattgatgcttggatc
caaattgcttgcccccggctctccattgattggggggacgcttttgagagg
>PAFTOL005169
------gaggatttggtgatattgtttgttgccgatgggaggttccatttggaggcgttt
atgattgctaatcctgggattaaggcgtttaggtatgatccttatttggggaggttgttt
ttggaggagtatgatcatattgggatgaagagtgcgaggakgaaggcggttttgaaggct
agggaggccaagaattgggggattgtcttggggacgcttgggaggcaggggaacccgagg
attcttgakaggttggagaagaagatgggtgagagaggtatgtcatggactgttgttctg
atgtcggagatatcacctgctaggattgcattgtttgaggattcgattgatgcttggata
caaattgcttgcccccggctctccattgattggggggacgcttttgagagg
>PAFTOL007498
------gaggatttggtgatattgtttgttgccgatgggaggttccatttggaggcgttt
atgattgctaatccaggggttaaggcgtttaggtatgatccgtatttggggaggttgttt
ttggaggagtatgatcatattgggatgaagagtgcgaggaagaaggcagttttgaaggct
agggaggccaagagttgggggattgtcttggggacgcttgggaggcaggggaacccgagg
attcttgagaggttggagaagaagatgggtgagagaggtatgtcgtggactgttgttctg
atgtcggagatatcacctgctaggattgcattgtttgaggattcgattgatgcttggatc
caaattgcttgcccccggctctccattgattggggggacgcttttgagagg
>PAFTOL008062
ggtgaggaggatttcgtgattttgtttgttgccgatgggaggttccatttggaggcgttt
atgattgctaatcctggggttaaggcgtttaggtatgatccgtacttgggtaggttgttt
ttggaggagtatgatcatattgggatgaagagtgcgaggatgaaagcgattttgaaggct
agggaggccaagagttgggggattgtcttggggacacttgggaggcaggggaacccgagg
attctagagaggttagagaagaagatgggtgagggaggtatgtcgtggactgttgttctg
atgtcagagatatcacctacgaggattgcattgtttgaggattcgattgatgcttggatc
caaattgcttgcccccggctctccattgattggggggacgcttttgagagg
>PAFTOL008063
------gaggatttcgtgattttgtttgttgccgatgggaggttccatttggaggcgttt
atgattgctaatcctggggttaaggcgtttaggtatgatccgtacttgggtaggttgttt
ttggaggagtatgatcatattgggatgaagagtgcgaggatgaaagcgattttgaaggct
agggaggccaagagttgggggattgtcttggggacacttgggaggcaggggaacccgagg
attctagagaggttagagaagaagatgggtgagggaggtatgtcgtggactgttgttctg
atgtcagagatatcacctacgaggattgcattgtttgaggattcgattgatgcttggatc
caaattgcttgcccccggctctccattgattggggggacgcttttgagagg
>PAFTOL008084
ggtggggaggatttggtgattttgtttgttgctgatgggaggttccatttggaggcgttt
atgattgctaatcctggggttaaggcgtttaggtatgatccttatttggggaggttgttt
ttggaggattatgatcatgttgggatgaagaacgcgaggatgaaggcagttttgaatgct
aggcaggccaagagttggggrattgtgttggggacgctcggaaggcaggggaatccgaag
attcttgagaggttggagaagaagatgggtgagagaggtatgtcgtggactgttgttctg
atgtcggagatatcacctcctaggattgcgttgtttgaggattcgattgatgcctggatc
caaattgcttgccctcgcctctccattgattggggggatgcttttgagagg
>PAFTOL008417
------gaggatttcgtgattttgtttgttgccgatgggaggttccatttggaggcgttt
atgattgctaatcctggggttaaggcttttaggtatgatccttacttggggaggttgttt
ttggaggagtatgatcatattgggatgaagagtgcgaggatgaaagcggttttgaaggct
agggaggccaagagttgggggattgtcttggggacgcttgggaggcaggggaacccgagg
attcttgaaaggttagagaagaagatgggtgagggaggtatgtcgtggactgttgttctg
atgtcagagatatcacctacgaggattgcattgtttgaggattcgattgatgcttggatc
caaattgcttgcccccggctctccattgattggggggatgcttttgagagg
>PAFTOL008419
------gaggatttggtgattttgtttgttgccgatgggaggttccatttggaggcgttt
atgattgctaatcctggggttaaggcgtttaggtatgatccttatttggggaggttgttt
ttggaggagtatgatcatattgggatgaagagtgcgaggatgaaagcggttttgaaggct
agggaggccaagagttgggggattgtcttggggacgcttgggaggcaggggaacccgagg
attcttgagaggttagagaagaagatgggtgagggaggtatgtcgtggactgttgttctg
atgtcagagatatcacctacaaggattgcattgtttgaggattcgattgatgcttggatc
caaattgcttgcccccggctctccattgattggggagacgcttttgagagg
>PAFTOL008421
aacggtgaggatttggtgatattgtttgttgctgatgggaggttccatttggaggcgttt
atgattgctaatcctggggttaaggcgtttaggtatgatccttatttggggaggttgttt
ttggaggagtatgatcatattgggatgaagagtgcgaggatgaatgcggttttgaaggct
agggaggccaagaattgggggattgtcttggggacgcttgggaggcaggggaacccgagg
attcttgagaggttggagaagaagatgggtgagagagatatgtcatggactgttgttctg
atgtcggagatatcgcctgctaggattgcattgtttgaggattcgattgatgcttggatc
caaattgcttgtccccggctctccattgattggggggacgcttttaacagg
>PAFTOL008422
aacggtgaggatttggtgatattgtttgttgccgatgggaggttccatttggaggcattt
atgattgctaatcctggggttaaggcgtttaggtatgatccttatttggggaggttgttt
ttggaggaatatgatcatattgggatgragagtgcgaggatgaatgcggttttgaaggcc
agggaggccaagaattgggggattgtcttggggacgcttgggaggcaggggaacccgagg
attcttgagaggttggagaagaagatgggtgagagagatatgtcgtggactgttgttctg
atgtcggagatatcacctgctaggattgcattgtttgaggattcgattgatgcttggatc
caaattgcytgcccccggctctccattgattggggggaygcttttgagagg
>PAFTOL008423
------gaggatttggtgatattgtttgttgccgatgggaggttccatttggaggcgttt
atgattgctaatcctggggttaaggcatttaggtatgatccttatttggggaggttgttt
ttggaggagtatgatcatattgggatgaagagtgcgaggatgaaggcggttttgaaggct
aggggggccaagagttgggggattgtcttggggacgcttgggaggcaggggaacccgagg
attcttgagaggttggagaagaagatgggtgagagaggtatgtcgtggactgttgttctg
atgtcggagatatcacctgcgaggattgcattgtttgaggattcgattgatgcttggatc
caaattgcttgcccccggctctccattgattggggggatgcttttgagagg
>PAFTOL008436
------gaggatttggtgatattgtttgttgccgatgggaggttccatttggaggcgttt
atgattgctaatcctggggttaaggcatttaggtatgatccttatttgggaaggttgttt
ttggaggagtatgatcatattgggatgaagagtgcgaggatgaaggcggttttgaaggct
agggaggccaagagttgggggattgtcttggggacgcttgggaggcaggggaacccgagg
attcttgagaggttggagaagaagatgggtgagagaggtatgttgtggactgttgttctg
atgtcggagatatcacctgctaggattgcattgtttgaggattcgattgatgcttggatc
caaattgcttgcccccggctatccattgattggggggacgcttttgagagg
>PAFTOL008439
------gaggatttggtgatattgtttgttgcygatgggaggttccatttggaggcgttt
atgattgctaatcctggggttaaggcgtttaggtatgatccttatttggggaggttgttt
ttggaggagtatgatcatgttgggatgaagagtgcaaggatgaaggcggttttaaaggct
agggaggccaagagttgggggatygtgttggggacactcgggaggcaggggaacccgagg
attcttgagaggttggagaagaagrtgggcgagggaggtgtgtcgtggactgttgttttg
atgtcagagatatcacctgctaggattgcattgtttgaggattcgatcgatgcttggatc
caaattgcttgcccccgcctctccattgattggggggaygcttttgagagg
>PAFTOL008881
------gaggatttggtgatattgtttgttgccgatgggaggttccatttggaggcgttt
atgattgctaatcctggggttaaggcgtttaggtatgatccttatttggggaggttgttt
ttggaggagtatgatcatgttgggatgaagagtgcgaggatgaaggcggttttgaaggct
agggaggccaagagttgggggattgtcttggggacgcttgggaggcaggggaacccgagg
attcttgagaggttggagaagaagatgggtgagagaggtatgtcgtggactgttgttctg
atgtcggagatatcacctcctaggattgcattgtttgaggattcgattgatgcttggatc
caaattgcttgcccccggctctccattgattggggggaygcttttgagagg
>PAFTOL009175
------gaggatttggtgatattgtttgttgccgatgggaggttccatttggaggcgttt
atgattgctaatcctggtgttaaggcgtttaggtatgatccttatttggggaggttgttt
ttggaggagtatgatcatattgggatgaagagtgcgaggatgaaggcagttttgaaggct
agggaggccaagagttgggggattgtcctggggacgcttgggaggcaggggaacccgagg
attcttgagaggttggagaagaagatgggtgagagaggtatgtcatggactgttgttctg
atgtcggagatatcacctggtaggattgcattgtttgaggattcgattgatgcttggatc
caaattgcttgcccccggctctccattgattggggggacgcttttgagagg
>PAFTOL009179
---gacgaggatttggtgattttgtttgttgccgatgggaggttccatttggaggcgttt
atgattgctaatcctggggttaaggcgtttaggtatgatccttatttggggaggttgttt
ttggaggagtatgatcatattgggatgaagagtgcgaggatgaaagcggttttgaaggct
agggaggccaagagttgggggattgtcttggggacgcttgggaggcaggggaacccgagg
attcttgagaggttggagaagaagatgggtgagagaggtaagtcatggacggttgttctg
atgtcggagctatcacctggcaggatcgcattgtttgaggactcgattgatgcttggatc
caacgtgcttgcccccgg---------------------------------
>PAFTOL009181
------gaggatttggtgattttgtttgttgccgatgggaggttccatttggaggcgttt
atgattgctaatcctggggttaargcgtttaggtatgatccttatttggggaggttgttt
ttggaggagtatgatcatattgggatgaagagtgcgaggatgaaagcggttttgaaggct
agggaggccaagagttgggggattgtcttggggacgcttgggaggcaggggaacccgagg
attcttgasaggttagagaagaagatgggtgagrgasgtatgtcgtggacwgttgttctg
atgtcagagatatcacctacgaggattgcattgtttgaggattcgattgatgcttggatc
caaattgcttgcccccgsctctccattgattggggggaygcttttgagagg
>PAFTOL009183
------gaggatttggtrattttgtttgttgccgatgggaggttccatttggaggcgttt
atgattgctaatcctggggttaaggcgtttaggtatgatccttayttggggaggttgttt
ttggaggagtatgatcatattgggatgaagagtgcgaggatgaaagcggttttgagggct
agggaggccaagagttgggggattgtcttggggacgcttgggaggcaggggaacccgagg
attcttgagaggttagagaagaagatgggtgagagaggtatgtcgtggactgttgttctg
atgtcagagatatcacctacgaggattgcattgtttgaggattcgattgatgcttggatc
caaattgcttgcccycggctctccattgattggggggacgcttttgagagg
>PAFTOL009185
ggtggggaggatttggtgatattgtttgttgccgatgggaggttccatttggaggcgttt
atgattgctaatcctggggttaaggcgtttaggtatgatccttatttggggaggttgttt
ttggaggagtatgatcatattgggatgaagagtgcgaggatgaaggcggttttgaaggct
agggaggccaggagttgggggattgtcttggggacgcttgggaggcaggggaacccgagg
attcttgagaggttggagaagaagatgggtgagagaggtatgtcgtggactgttgttctg
atgtcggagatatcacctgctaggattgcattgtttgaggattcgattgatgcttggatt
caaattgcttgcccccggctctccattgattggggggacgcttttgagagg
>PAFTOL009187
------gaggatttggtgatattgtttgttgccgatgggaggttccatttggaggcgttt
atgattgctaatcctggggttaaggcatttagrtatgatccttatttggggaggttgttt
ttggaggagtatgatcatattgggatgaagagtgcgaggatgaaggcggttttgaaggct
agggaggycaagagttgggggattgtcttggggacgcttgggaggcaggggaacccgagg
attcttgagaggttggagaagaagatgggtgagagaggtatgccgtggactgttgttctg
atgtcggagatatcayctgctaggattgcattgtttgaggattcgattgatgcttggatc
caaattgcttgcccccggctctccattgattggggggaygcttttgagagg
>PAFTOL009189
------gaggatttggtgattttgtttgttgccgatgggaggttccatttggaggcgttt
atgattgctaatcctggggttaaggcgtttaggtatgatccttacttgggtaggttgttt
ttggaggagtatgatcatattgggatgaagagtgcgaggatgaaagcgattttgaaggct
agggaggccaacagttgggggattgtcttggggacgcttgggaggcaggggaacccgagg
attctagagaggttagagaagaagatgggtgagggaggtatgtcgtggactgttgttctg
atgtcagagatatcacctacaaggattgcattgtttgaggattcgattgatgcttggatc
caaattgcttgcccccggctctccattgattggggggacgcttttgagagg
>PAFTOL009191
------gacgatttggtgattttgtttgttgccgatgggaggttccatttggaggcgttt
atgattgctaatcctggggttaaggcgtttaggtatgatccttacttgggtaggttgttt
ttggaggagtatgatcatattgggatgaagagtgcgaggatgaaagcgattttgaaggct
mgggaggccaagagttgggggattgtcttggggacgcttgggaggcaggggaacccgagg
attctagagaggttagagaagaagatgggtgagggaggtatgtcgtggactgttgttctg
atgtcagagatatcacctacaaggattgcattgtttgaggattcgattgatgcttggatc
caaattgcttgcccccggctctcsattgattggggggacgcttttgagagg
>PAFTOL009193
------gagaatttggtgatattgtttgttgccgatgggaggttycatttggaggcgttt
atgattgctaatcctgggrttaaggcgtttaggtatgatccttatttggggaggttgttt
ttggaggagtatgatcatattgggatgaagagtgcgaggatgaatgcrgttttgaaggct
agggaggccragaattgggggattgtcttgggracgcttgggaggcaggggaacccragg
attcttgrgaggttggagaagaagatgggtgagagagatatgtygtggactgttgttctg
atgtcggagatatcacctgctaggattgcattgtttgaggattcrattgatgcttggatc
caaattgcttgcccccggctctccattgattggggggacgcttttgacagg
>PAFTOL009195
------gaggatttggtgattttgtttgttgccgatgggaggttccatttggaggcgttt
atgattgctaatcctggggttaaggcgtttaggtatgatccttacttgggtaggttgttt
ttggaggattatgatcatattgggatgaagagtgcaaggatgaaagcgattttgraggct
agggaggccaagaattggggcattgtcttggggacgcttgggaggcaggggaacccgagg
attctagagaggttagagaagaagatgggtgagggaggtatgttgtggactgttgttctg
atgtcagagatatcacctacaaggattgcattgtttgaggattcgattgatgcttggatc
cagattgcttgcccccggctctccatygattggggggacgcttttgagagg
>PAFTOL009197
------gaggatttcgtgattttgtttgttgccgatgggaggttccatttggaggcgttt
atgattgcyaatcctggggttaaggcgtttaggtatgatccttacttggggaggttgttt
ttggaggagtatgatcatattgggatgaagagtgcgaggatgaaagcggttttgaaggct
agggaggccaakagttgggggattgtcttggggacgcttgggaggcaggggaacccgagg
attcttgaaaggttagagaagaagatgggygagggaggtatgtcgtggactgttgttctg
atgtcagagatatcacctaygaggattgcattgtttgaggattcgattgatgcttggatc
caaattgcttgcccccggctctccattgattggggggatgcttttgagagg
>PAFTOL009203
------gaggatttggtgattttgtttgttgccgatgggaggttccatttagaggcgttt
atgattgctaatcctggggttaaggcgtttaggtatgatccttatttggggaggttgttt
ttggaggagtatgatcatattgggatgaagagtgcgaggatgaaagcggttttgaaggct
agggaggccaagagttgggggattgtcttggggacgcttgggaggcaggggaacccgagg
attcttgagaggttagagaagaagatgggtgagggaggtatgtcgtggactgttgttctg
atgtcagagatatcacctacaaggattgcattgtttgaggattcgattgatgcttggatc
caaattgcttgcccccggctctccattgattggggggacgcttttgagagg
>PAFTOL009205
------gaggatttggtgatattgtttgttgccgatgggaggttccatttggaggcgttt
atgattgctaatcctggggttaaggcgtttagrtatgatccttatttggggaggttgttt
ttggaggagtatgatcatgttgggatgaagagtgcgaggatgaaggcagttttgaaggct
agggaggccaatagttgggggattgtcttggggacgcttgggaggcaggggaacccgagg
attcttgagaggttggagaagaagatgggtgagagaggtatgtcgtggactgttgttctg
atgtcrgagatatcacctgctaggatygcattgtttgaggattcgattgatgcytggatc
caaattgcttgcccccggctctccattgattggggggacgcttttgagagg
>PAFTOL009207
ggtggggaggatttggtgattttgtttgttgctgatgggaggttccatttggaggcgttt
atgattgctaaycctggggttaaggcgtttaggtatgatccttatttggggaggttgttt
ttggaggattatgatcatgttgsgatgaagaacgcgaggatgaaggcagttttgaatgct
aggcaggccragagttgggggattgtgttggggacgctcggaaggcaggggaatccgaag
attcttgagaggttggagaagaagatgggtgagagaggtatgtcgtggactgytgttctg
atgtcggagatatcacctcctaggatwgcgttgtttgargattcrattgatgcytggatc
caaattgcttgcccccgcctctccattgattggggggatgcttttgagagg
>PAFTOL009209
------gaggatttggtgatattgtttgttgccgatgggaggttccatttggaggcgttt
atgattgctaatcctggggttaaggcatttaggtatgatccttatttggggaggttgttt
ttggaggagtatgatcatattgggatgaagagtgcgaggatgaaggcggttttgaaggct
aggggggccaagagttgggggattgtcttggggacgcttgggaggcaggggaacccgagg
attcttgagaggttggagaagaagatgggtgagagaggtatgtcgtggactgttgttctg
atgtcggagatatcacctgcgaggattgcattgtttgaggattcgattgatgcttggatc
caaattgcttgcccccggctstccattgattggggggacgcttttgagagg
>PAFTOL009215
------gaggatttcgtgattttgtttgttgccgatgggaggttccatttggaggcgttt
atgattgctaatcctggggttaaggcgtttaggtatgatccttacttgggtaggttgttt
ttggaggagtatgatcatattgggatgaagagtgcgaggatgaaagcgattttgaaggct
agggaggccaagagttgggggattgtcttggggacgcttgggaggcaggggaacccgagg
attctagagaggttagagaagaagatgggtgaggaaggtatgccgtggactgttgttctg
atgtcagagatatcacctacaaggattgcattgtttgaggattcgattgatgcttggatc
caaattgcttgcccccggctctccattgattggggggatgcttttgagagg
>PAFTOL009217
------gaggatttcgtgattttgtttgttgccgatgggaggttccatttggaggcgttt
atgattgctaatcctggggttaaggcgtttaggtatgatccttatttggggaggttgttt
ttggaggagtatgatcatattgggatgaagagtgcgaggatgaaagcagttttgaaggct
agggaggccaagagttgggggattgtcttggggacgcttggaaggcaggggaacccgagg
attcttgaaaggttagagaagaagatgggtgagggaagtatgtcgtggactgttgttctg
atgtcagagatatcacctacgaggattgcattatttgaggattcgattgatgcttggatc
caaattgcttgcccccggctctccattgattggggggatgcttttgagagg
>PAFTOL009219
------gaggatttggtgattttgtttgttgccgatgggaggttccatttggaggcgttt
atgattgctaatcctggggttaaggcgtttaggtatgatccttacttgggtaggttgttt
ttggaggagtatgatcatattgggatgaagagtgcgaggatgaaagcgattttgaaggct
agggaggccaagagttgggggattgtcttggggacgcttgggaggcaggggaacccgagg
attctggagaggttagagaagaagatgggtgagggaggtatgtcgtggactgttgttctg
atgtcagagatatcacctacaaggattgcattgtttgaggattcgattgatgcttggatc
caaattgcttgcccccggctctccattgattggggggacgcttttgagagg
>PAFTOL009221
------gaggatttggtgatattgtttgttgccgatgggaggttccatttggaggcgttt
atgattgctaatcctgggattaaggcgtttaggtatgatccttatttrgggaggttgttt
ttggaggagtatgatcatattgggatgaagagtgcgaggatgaaggcggttttgaaggct
agggaggccaagaattgggggattgtcttggggacgcttgggaggcaggggaacccgagg
attcttgagaggttggagaagaagatgggtgaragaggtatgtcatggactgttgttctg
atgtcggagatatcacctgctaggattgcattgtttgaggattcgattgatgcttggata
caaattgcttgcccccggctctccattgattggggggacgcttttgagagg
>PAFTOL009223
------gaggatttcgtgattttgtttgttgccgatgggaggttccatttggaggcgttt
atgattgctaatcctggggttaaggcgtttaggtatgatccttacttggggaggttgttt
ttggaggagtatgatcatattgggatgaagagtgcgaggatgaaagcggttttgaaggct
agggaggccaagagttgggggattgtcttggggacgcttgggaggcaggggaacccgagg
attcttgaaaggttagagaagaagatgggtgagggaggtatgtcgtggactgttgttctg
atgtcagagatatcacctacgaggattgcattgtttgaggattcgattgatgcttggatc
caaattgcttgcccccggctctccattgattggggggacgcttttgagagg
>PAFTOL009225
------gaggatttcgtgattttgtttgttgccgatgggaggttccatttggaggcgttt
atgattgctaatcctggggttaaggcgtttaggtatgatccttacttggggaggttgttt
ttggaggagtatgatcatattgggatgaagagtgcgaggatgaaagcggttttgaaggct
agggaggccaagagttgggggattgtcttggggacgcttgggaggcaggggaacccgagg
attcttgaaaggttagagaagaagatgcgtgagggaggtatgtcgtggactgttgttctg
atgtcagagatatcacctacgaggattgcattgtttgaggattcgattgatgcttggatc
caaattgcttgcccccggctctccattgattggggsgacgcttttgagagg
>PAFTOL009227
------gaggatttggtgattttgtttgttgccgatgggaggttccatttggaggcgttt
atgattgctaatcctggggttaaggcgtttaggtatgatccttacttgggtaggttgttt
ttggaggagtatgatcatattgggatgaagagtgcaaggatgaaagcgattttgaaggct
agggaggccaagagttggggaattgtcttggggacgcttgggaggcaggggaacccaagg
attcttgagaggttagagaagaagatgggtgagggaggtatgtcgtggactgttgttctg
atgtcagagatatcacctacgaggattgcattgtttgaggattcgattgatgcttggatc
caaattgcttgcccccggctctccattgattggggggaggcttttgagagg
>PAFTOL009229
------gagaatttggtgatattgtttgttgcmgatgggaggttccatttggaggcgttt
atgattgctaatcctgggattaaggcgtttaggtatgatccttayttggggaggttgttt
ttggaggagtatgatcatattgggatgaagartgcgaggatgaatgcggttttgaaggct
agggaggccaagaattgggggattgtcttggggacgcttgggaggcagggsaacccgagg
attcttgagaggttggagaagaagatgggtgagagtgatatgtcgtggactgttgttctg
atgtcggagatatcaccygctaggattgcattgtttgaggattctattgatgcttggatc
caaattgcttgcccccggctctccattgattggggggatgcttttgagagg
>PAFTOL009231
------gaggatttggtgatgttgtttgttgccgatgggaggttccatttggaggcgttt
atgattgctaatcctgggattaaggcgtttaggtatgatccttatttggggaggttgttt
ttggaggagtatgatcatattgggatgaagagtgcgaggatgaatgcggttttgaaggct
agggaggccaagaattgggggattgtcttggggacgcttgggaggcaggggaacccgagg
attcttgagaggttggagaagaagatgggtgagagagatatgtcgtggactgttgttctg
atgtcggagatatcacctgctaggattgcattgtttgaggattcgattgatgcttggatc
caaattgcttgcccccgactctccattgattggggggacgcttttgagagg
>PAFTOL009233
------gaggatttggtgmtattgtttgttgccgatgggaggttccatttggaggcgttt
atgattgctaatcctggggttaaggcgtttaggtatgatccttatttggggaggttgttt
ttggaggagtatgatcacattgggatgaagagtgcgaggatgaaggcggttttgaaggct
agggaggccaagagttgggggattgtcttggggacgcttgggaggcaggggaacccragg
agtcttgagagattggagcagaagatgggtgagagaggtatgtcgtggactgttgtcctg
atgtcggagatatcacctgctaggattgcattgtttgaggactcgattgatgcttggatc
caaattgcttgcccccggctctccattgattggggggacgcttttgagagg
>PAFTOL009235
ggtggggaggatttggtgattttgttcgttgctgatgggaggttccatttggaggcgttt
atgattgctaatcctggggttaaggcgtttaggtatgatccttatttgggaaggttgttt
tgggaggattatgatcatgttgggatgaagaacgcgaggatgaaggcggttttgaatgct
aggcaggccaagagttgggggattgtgttggggacgctgggaaggcaggggaatccgaag
attcttgagaggttggagaagaagatgggtgagagaggtatrtcgtggactgttgttctg
atgtcggagatatcacctcctaggattgcgttgtttgaagattcggttgatgcttggatc
caaattgcttgcccccgcctttccattgattggggggacgcttttgagagg
>PAFTOL009237
ggtggggaggatttggtgattttgttcgttgctgatgggaggttccatttggaggcgttt
atgattgctaatcctggggttaaggcgtttaggtatgatccttatttggggaggttgttt
tgggaggattatgatcatgttgggatgaagaacgcgagaatgaaggcggttttgaatgct
aggcaggccaagagttgggggattgtgttggggacgctcggaaggcaggggaatccaaag
attcttgagaggttggagaagaagatgggtgagagaggtatgtcgtggactgttgttctg
atgtcggagatatcacctcctaggattgcgttgtttgaagattcgattgatgcttggatc
caaattgcttgcccccgcctttccattgattggggggacgcttttgagagg
>PAFTOL009239
------gaggattgggtgatgttgtttgttgccgatgggaggttccatttggaggcgttt
atgattgctaatccagggkttaaggcatttaggtatgatccgtatttggggaggttgttt
ttggaggagtatgatcatattgggatgaagagtgcgaggatgaaggcggttttgaaagct
agggaggccaagagttgggggattgtcttggggacacttgggagacaggggaacccgagg
attcttgagaggttagagaagaagatgggtgagagaggtatgtcgtggactgttgttctg
atgtcggagatatcacctgctaggattgcattgtttgaggattcgattgatgcttggatc
caaattgcttgcccccggctctccattgattggggggatgcttttgagagg
>PAFTOL009241
------gaggatktcgtgattttgtttgttgccgatgggaggttccatttggaggcgttt
atgattgctaatcctggggttaaggcgtttaggtatgatccttacttggggaggttgttt
ttggaggagtatgatcatattgggatgamgagtgygaggatgaaagcggttttgaaggct
agggaggccaagagttgggggattgtcttggggacgcttgggaggcaggggaacccgagg
attcttgaaaggttagagaagaagatgggtgagggaggtatgtcgtggactgttgttctg
atgtcagagatatcacctacgaggattgcattgtttgaggattcgattgatgcttggatc
caaattgcttgcccccggctctccattgattggggggacgcttttgagagg
>PAFTOL009243
------gaggatttggtgatattgtttgttgccgatgggaggttccatttggaggcgttt
atgattgctaatcctggggttaaggcgtttaggtatgatccttatttggggaggttgttt
ttggaggagtatgatcatgttgggatgaagagtgcaaggatgaaggcggttttgagggct
agggaggccaagagttgggggattgtcttggggacgcttgggaggcaggggaacccgagg
attcttgagaggttggagaagaagatgggtgagagaggtatgtcgtggactgttgttctg
atgtcggagatatcacctgctaggattgcattgtttgaggattcagtggacgcttggatc
caaattgcttgcccgcggctctccattgattggggggatgcttttgagagg
>PAFTOL009245
------gaggatttggtgatattgtttgttgccgatgggaggttccatttggaggcgttt
atgattgctaatcctggggttaaggcatttaggtatgatccttatttggggaggttgttt
ttggaggagtatgatcatattgggatgaagagtgcgaggatgaaggcggttttgaaggct
agggaggccaagagttgggggattgtcttggggacgcttgggaggcaggggaacccgaag
gttcttgagaggttggagaagaagatgggtgagagaggtatgttgtggactgttgttctg
atgtcggagatatcacctgctaggattgcattgtttgaggattcgattgatgcttggatc
caaattgcttgcccccggctctccattgattggggggacgcttttgagagg
>PAFTOL009247
------------------------------------------------------------
------------------------------------------------------------
------------------------------------------------------------
------------------------------------------------------------
---cttgagaggttggagaagaggatgggtgagagaggtatgtcgtggactgttgtgctg
atgtcggatatatcacctgctaggattgcattgtttgaggattcgattgatgcttggatc
caaattgcttgcccccggctctccatgga---------------------g
>PAFTOL009249
------gaggatttggtgatattgtttgttgccgatgggaggttccatttggaggcgttt
atgattgctaatcctggggttarggcatttaggtatgatccttatttggggaggttgttt
ttggaggagtatgatcatattgggatgaagagtgcgaggatgaaggcggttttgaacgct
agggaggccaagagttggggggttgtcttggggacgcttggcaggcaggggaacccgagg
gttcttgagaggttggagaagaagatgggtgagagaggtatgtcgtggactgttgttctg
atgtcggagatatcacctgctaggattgcattgtttgaggattcgattgatgcttggatc
caaattgcttgcccccggctctccattgattggggggacgcttttgagagg
>PAFTOL009251
------gaggatttggtgatattgtttgttgccgatgggaggttccatttggaggcgttt
atgattgctaatcctggggttaaggcatttaggtatgatccttatttggggaggttgttt
ttggaggagtatgatcatattgggatgaagagtgcgaggatgaaggcggttttgaaggct
agggaggccaagagttgggggattgtcttggggacgcttgggaggcaggggaacccgagg
attcttgagaggttggagaagaagatgggtgagagaggtatgtcgtggactgttgttctg
atgtcagagatatcacctgctaggattgcattgtttgaggattcgattgatgcttggatc
caaattgcttgcccccggctctccattgattggggggacgcttttgagagg
>PAFTOL009253
ggtggggaggatttggtgattttgttcgttgctgatgggaggttccatttggaggcgttt
atgattgcwaatcctgggrttaaggcatttaggtatgatccttatttggggaggttgttt
tgggaggattatgatcatgttgggatgaagaacgcgaggatgaaggcggttttgaatgct
aggcaggccaagagttgggggattgygttggggacrctcggaaggcaggggaatccgaar
attctggagaggttggagaagaagatgggtgagagaggyatgtcrtggactgttgttctg
atgtcggagatatcacctcctaggattgcgttgtttgaagattcgattgatgcttggatc
caaatygcttgcccccgcctttccattgattggggggacgcttttgagagg
>PAFTOL009255
------gaggatttggtgatattgtttgttgccgatgggaggttccatttggaggcgttt
atgattgctaatcctggggttaaggcgtttaggtatgatccttatttgggtaggttgttt
ttggaggagtatgatcatgttgggatgaagagtgcgaggatgaaagcggttttgaaggct
agggaggccaagagttgggggattgtcttggggacgcttgggaggcaggggaacccgagg
attcttgagaggttggagaagaagatgggtgagagaggtatgtcgtggactgttgttctg
atgtcggagatatcacctgctaggattgcattgtttgaggattcgattgatgcttggatc
caaattgcttgccctcggctctccattgattggggggacgcttttgagagg
>PAFTOL009257
------gaggatttggtgatattgtttgttgccgatgggaggttccatttggaggcgttt
atgattgctaatcctggggttaaggcgtttaggtatgatccttatttgggtaggttgttt
ttggaggagtatgatcatgttgggatgaagagtgcgaggatgaaggcggttttgaaggct
agggaggccaagagttgggggattgtcttggggacgcttgggaggcaggggaacccgagg
attcttgagaggttggagaagaagatgggtgagagaggtatgtcgtggactgttgttctg
atgtcggagatatcccctgctaggattgcattgtttgaggattcgattgatgcttggatc
caaattgcttgccctcggctctccattgattggggggacgcttttgagagg
>PAFTOL009259
------gaggatttggtgatattgtttgttgccgatgggaggttccatttggaggcgttt
atgattgctaatccaggggttaaggcgtttaggtatgatccgtatttggggaggttgttt
ttggaggagtatgatcatattgggatgaagagtgcgaggaagaaggcggttttgaaggct
agggaggccaagagttgggggattgtcttggggacgcttgggaggcaggggaacccgagg
attcttgagaggttggagaagaagatgggtgasagaggtatgtcgtggactrttgttctg
atgtcggagatatcacctgctaggattgcattgtttgaggattcgattgatgcttggatc
caaattgcttgcccccggctctccattgattggggggacgcttttgagagg
>PAFTOL009261
------gaggatttagtgatactatttgttgccgatgggaggttccatttggaggcgttt
atgattgctaatcctggggttaaggcgtttaggtatgatccttatctggggaggttgttt
ttggaggagtatgatcatattgggatgaagagtgcgaggatgaatgcggttttgaaggct
agggaggccaagaattgggggattgtcttggggacgcttgggaggcaggggaacccgagg
attcttgagaggttggagaagaagatgggggagagagatatgtcgtggactgttgttctg
atgtcggagatatcacctgctaggattgcattgtttgaggattcgatcgatgcttggatc
caaattgcttgcccccggctctccattgattggggaggtgcttttgagagg
>PAFTOL009263
------gaggatttggtgatattgtttgttgccgatgggaggttccatttggaggcgttt
atgattgctaatcctggggttaaggcatttaggtatgatccttatttggggaggttgttt
ttggaggagtatgatcatattgggatgaagagtgcgaggatgaaggcggttttgaaggct
agggaggccaagagttgggggattgtcttggggacgcttgggaggcaggggaacccgagg
attcttgagaggctggagaagaagatgggtgagagaggtatgtcgtggactgttgttctg
atgtcggagatatcacctgctaggattgcattgtttgaggattctattgatgcttggatc
caaattgcttgcccccggctctccattgattggggggacgcttttgagaag
>PAFTOL009265
------gaggatttggtgatattgtttgttgccgatgggaggttccatttggaggcgttt
atgattgccaatcctggggttaaggcatttaggtatgatccttatttggggaggttgttt
ttggaggagtatgatcatattgggatgaagagtgcgaggatgaaggcggttttgaaggct
agggaggccaagagttgggggattgtcttggggacgcttgggaggcaggggaacccgagg
attcttgagaggttggagaagaggatgggtgagagaggtatgtcgtggactgttgtgctg
atgtcggagatatcacctgctaggattgcattgtttgaggattcgattgatgcttggatc
caaattgcttgcccccggctctccattgattggggggacgcttttgagagg
>PAFTOL009267
ggtggggaggatttggtgattttgtttgttgctgatgggaggttccatttggaggcgttt
atgattgctaatcctggggttaaggcgtttaggtatgatccttatttggggaggttgttt
ttggaggrttatgatcatgttgggatgaagaacgcgaggatgaaggcrgttttgaawgct
aggcaggccaagagttgggggattgtgttggggacgctcggaaggcaggggaatccgaag
attcttgagaggttggagaagaagatgggtgagagaggtatgtcgtggactgttgttctg
atgtcggagatatcaccccctaggattgcgttgtttgaggattcgattgatgcctggatc
caaattgcttgccctcgcctctccattgattggggggatgcttttgagagg
>PAFTOL009269
ggtggggaggatttggtgattttgtttgttgctgatgggaggttccatttggaggcgttt
atgattgctaatcctggggttaaggcgtttaggtatgatccttatttggggaggttgttt
ttggaggattatgatcatgttgggatgaagaacgcgaggatgaaggcagttttgaatgct
aggcaggccaagagttgggggattgtgttggggacgctcggaaggcaggggaatccaaag
attcttgagaggttggagaagaagatgggtgagagaggtatgtcgtggattgttgttctg
atgtcggagatatcacctcctaggattgcgttgtttgaagattcgattgatgcttggatc
caaattgcttgcccccgcctctccattgattggggggatgcttttgagagg
>PAFTOL009271
aacggcgaggatttggtgatattgtttgttgccgatgggaggttccatttggaggcgttt
atgattgctaatcctggggttaaggcgtttaggtatgatccttatttggggaggttgttt
ttggaggagtatgatcatgttgggatgaagagtgcgaggatgaatgcggttttgaaggct
agggaggccaagaattgggggattgtcttggggacgcttgggaggcaggggaacccgagg
attcttgagaggttggagaagaagatgggtgagagagatatgtcgtggactgttgttctg
atgtcggagatatcacctgctaggattgcattgtttgaggattcgattgatgcttggatc
caaattgcttgcccccggctctccattgattggggggacgcttttgagagg
>PAFTOL009279
------gaggatttggtgattttgtttgttgccgatgggaggttccatttggaggcgttt
atgattgctaatcctggggttaaggcgtttaggtatgatccttatttggggaggttgttt
ttggaggagtatgatcatattgggatgaagagtgcgaggatgaaagcggttttgaaggct
agggaggccaagagttgggggattgtcttggggacgcttgggaggcaggggaacccgagg
attcttgagaggttagagaagaagatgggtgagggaggtatgtcgtggactgttgttctg
atgtcagagatatcacctacgaggattgcattgtttgaggattcgattgatgcttggatc
caaattgcttgcccccggctctccattgattggggggacgcttttgagagg
>PAFTOL009281
------gaggatttggtgatattgtttgttgccgatgggaggttccatttggaggcgttt
atgattgctaatcctggggttaaggcgtttaggtatgatccttatttggggaggttgttt
ytggaagagtatgatyatattgggatgaagagtkcgaggatgaaggyggttttkaaggct
agggaggccaagagttgggggattrtcttggggacgcttgggaggcaggggaacccgagg
attcttgagaggttggagaagaagatgggtgagagaggtatgtcgtggactgttgttctg
atgtcggagatatcacctgctaggattgcattgtttgaggactcggttgatgcttggatc
caaattgcttgcccccggctctccattgattggggggaygcttttgagagg
>PAFTOL009283
------gaggatttcgtgattttgtttgttgccgatgggaggttccatttggaggcgttt
atgattgctaatcctggggttaaggcgtttaggtatgatccttacttggggaggttgttt
ttggaggagtatgatcatattgggatgaagagtgcgaggatgaaagcggttttgaaggct
agggaggccaagagttgggggattgtcttggggacgcttgggaggcaggggaacccgagg
attcttgaaaggttagagaagaagatgggtgagggaggtatgtcgtggactgttgttctg
atgtcagagatatcacctacgaggattgcattgtttgaggattcgattgatgcttggatc
caaattgcttgcccccggctctccattgattggggggatgcttttgagagg
>PAFTOL009285
ggtggggaggatttggtgattttgtttgttgctgatgggaggttccatttggaggcgttt
atgattgctaatcctggggttaaggcgtttaggtatgatccttatttggggaggttgttt
ttggaggattatgatcatgttgggatgaagaacgcgaggatgcaggcagttttgaatgct
aggcaggccaagagttgggggattgtgttggggacgctcggaaggcaggggaatccgaag
attcttgagaggttggagaagaagatgggtgagaggggtatgtcatggactgttgttctg
atgtcggagatatcacctactaggattgcgttgtttgaggattcgattgatgcctggatc
caaattgcttgccctcgcctctccattgattggggggatgcttttgagagg
>PAFTOL009287
------gaggatttggtgattttgtttgttgccgatgggaggttccatttggaggcgttt
atgattgctaatcctggggttaaggcgtttaggtatgatccttacttgggkaggttgttt
ttggaggagtatgatcatattgggatgaagagtgcraggatgaaagcgattttgaaggct
agggaggccaagagttgggggattgtcttggggacgcttgggaggcaggggaacccgagg
attctagagaggttagagaagaagatgggtgagsgaggtatgtcgtggamtgttgttctg
atgtcggagatatcacctrcaaggattgcattgtttgaggattccattgatgcttggatc
caaattgcttgcccccggctctccattgattggggggaygcttttgagaga
>PAFTOL009289
------gacgatttggtgatattgtttgttgccgatgggaggttccatttggaggcgttt
atgattgctaatcctggggttaaggcgtttaggtatgatccttatttggggaggttgttt
ttggaggagtatgatcatattgggatgaagartgcgaggatgaaggccgttttgaaggct
agggaggccaagagttggggaattgtcttggggacgcttggtaggcaggggaacccgagg
attcttgagaggttggagaagaagatgggcgagagaggtatgtcgtggactgttgttctg
atgtcggagatatcacctacgaggattgcattgtttgaagattcgattgatgcttggatc
caaattgcttgcccccggctctccattgattggggggacgcttttkagagg
>PAFTOL009291
------gaggatttggtgattttgtttgttgccgatgggaggttccatttggaggcgttt
atgattgctaatcctggggttaaggcgtttaggtatgatccttacttgggtaggttgttt
ttggaggagtatgatcatrttgggatgaagagtgcaaggatgaaagcgattttgaaggct
agggaggccaagagttgggggattgtsttggggacgcttgggaggcaggggaacccgagg
attctwgagagrttagagaagaagatgggygagggaggtatgtcgtggactgttgttctg
atgtcagagatatcacctacaaggattgcattgtttgaggattcgattgatgcttggatc
caaattgcttgcccccggctctccattgattggggggacgcttttgagagg
>PAFTOL009293
------gaggatttcgtgattttgtttgttgccgatgggaggttccatttggaggcgttt
atgattgctaatcctggggttaaggcgtttaggtatgatccttacttggggaggttgttt
ttggaggagtatgatcatattgggatgaagagtgcgaggatgraagcggttttgaaggct
agggaggccaagagttgggggattgtcttggggacgcttgggaggcaggggaacccgagg
attcttgaaaggttagagaagaagatgggtgagggaggtatgtcgtggactgttgttctg
atgtcagagatatcacctacgaggattgcattgtttgaggattcgattgatgcttggatc
caaattgcttgcccccggctctccattgattggggggatgcttttgagagg
>PAFTOL009295
------gaggatttggtgattttgtttgttgccgatgggaggttccatttggaggcgttt
atgattgctaatcctgggrttaaggcgtttaggtatgatccttayttggggaggttgttt
ttggaggagtatgatcatattgggatgaagagtgcgaggatgaaagcggttttgaaggct
agggaggccaagagttgggggattatcttggggacgcttgggaggcaggggaacccgagg
attcttgaaaggttagagaagaagatgggtgagggaggtatgtcgtggactgttgttctg
atgtcagagatatcacctacgaggattgcattgtttgaggattcgattgatgcttggatc
caaattgcttgcccccggctctccattgattggggggacgcttttgagagg
>PAFTOL009297
------gaggatttggtgatattgtttgttgccgatgggaggttccatttggaggcgttt
atgattgctaatccaggggttaaggcgtttaggtatgatccgtatttggggaggttgttt
ttggaggagtatgatcatattggcatgaagagtgcgaggatgaaggcggttttgaaggct
agggaggccaagagttgggggattgtcttggggacgcttgggaggcaggggaacccragg
attcttgagaggttggagaagaagatgggtgagagrggtatgtcrtggactgttgttctg
atgtcggagatatcacccactaggattgcattgtttgaggattcrattgatgcttggatc
caaattgcttgcccccggctctccattgattggggggatgcttttgagagg
>PAFTOL009299
------gaggatttggtgatattgtttgttgccgatgggaggttccatttggaggcgttt
atgattgctaatcctggggttaaggcatttaggtatgatccttatttggggaggttgttt
ttggaggagtatgatcatattgggatgaagagtgcgaggatgaaggcggttttgaaggct
agggaggccaagagttgggggattgtcttggggacgcttgggaggcaggggaacccgagg
attcttgagaggttggagaagaagatgggtgagagaggtatgtcgtggactgttgttctg
atgtcggagatatcacctgctaggattgcattgtttgaggattcgattgatgcttggatc
caaattgcttgcccccggctctccattgattggggggacgcttttgagagg
>PAFTOL009301
------gaggatttagtgatattgtttgttgccgatgggaggttccatttggaggcgttt
atgattgctaatcctggggttaaggcatttaggtatgatccttatttgggaaggttgttt
ttggaggagtatgatcatattgggatgaagagtgcgaggatgaaggcggttttgaaggct
agggaggccaagagttgggggattgtcttggggacgcttgggaggcaggggaacccgagg
attcttgagaggttggagaagaagatgggtgagagaggtatgtcgtggactgttgttctg
atgtcggagatatcacctgctaggattgcattgtttgaggattctattgatgcttggatc
caaattgcttgcccccggctctccattgattggggggacgcttttgagagg
>PAFTOL009303
------gaggatttggtgatattgtttgtcgccgatgggaggttccatttggaggcgttt
atgattgctaatcctggggttaaggcatttaggtatgatccttatttggggaggttgttt
ttggaggagtatgatcatattgggatgaagagtgcgaggatgaaggcggttttgaaggct
agggaggccaagagttgggggattgtcttggggacgcttgggaggcaggggaacccgaga
attcttgagaggttggagaagaagatgggtgagagaggtatgtcgtggactgttgttctg
atgtcggagatatcacctgctaggattgcattgtttgaggattcgattgatgcttggatc
caaattgcttgcccccggctctccattgattggggggatgcttttgagagg
>PAFTOL009311
aatgatgaggatttggtgattgtgtttgttgctgatgggaggttccatttggaggcgttt
atgattgctaatcctggggttaaggcgtttaggtatgatccttatttggggaggctgttc
ttggaggaatatgatcacaaggggatgaagagctcgaggatgaaggcggttttgaaggct
agggaggcgaagagctgggggatcgtgttggggacacttgggaggcaggggaaccccagg
attcttgagaggttggagaagaatatgggtgagagaggtatgtcgtggactaatgttttg
atgtcggagatatcaccggctaggattgcgttgtttgaggattcggttgatgcttggatc
caaattgcttgcccccggctctccatcgattggggggatgcttttgatagg
>PAFTOL009313
aatggtgaggatttggtgattgtgtttgttgctgatgggaggttccatttggaggcgttt
atgattgcaaatcctggggttaaggcttttcggtatgatccgtatttggggaggctrttc
ttggaggagtatgatcataaagggatgaagacctcgaggatgaaggcagttgtgaaggct
agggaggcgaagagctggggaattgtgttggggacgctcgggaggcagggraatccraaa
attcttgagagattggagaagaagatgggtgagaaaaatatgtcatggacggtgattctg
atgtcggagatatcccccaataggattggactstttgaggattcgattgatgcttggatt
caaattgcctgccccaggctctccattgattggggagatgcttttgagagg
>PAFTOL009319
------gaagatttggtgattgtgtttgttgcggatgggaggtttcatttggaagcgttc
atgattgcgaatcctggcgtgaaggcgtttcggtatgatccttatttgggaaggttgttt
ttggaggagtatgatcatgttgggatgaagagtgccaggatgaaggcaattttgaaggct
agggaggcgaagagctgggggattgtgctggggacgcttggaagacaggggaatccgaaa
attcttgagaggttggagaagaagatgggggagagaggtatgttgtggactgttgttttg
atgtcggagatatcaccggctaggattaagttgtttgaggattcggttgatgcttggata
caaattgcctgcccccggttatccattgattggggggatgcgtttgagagg
>PAFTOL009321
------gaagatttggtaattgtgtttgttgcggatgggaggtttcatttggaagcgttt
atgattgcgaatcctggggtgaaggcgtttcggtatgatccttatttggggaggttgttt
ttggaggagtatgatcatgttgggatgaagagtgccaggatgaaggcggttttgaaggct
agggaggcgaagagctgggggattgtgttggggacgcttgggagacaggggaatccgagg
attcttgataggttggaaaagaagatgggtgagcgaggtatgctgtggacggttgttttg
atgtcggagatatcaccggctaggattaagttgtttgaggattcgattgatgcttggata
caaattgcctgcccccggttatccattgattggggggatgcgtttgagagg
>PAFTOL013501
------gaggatttggtgattttgtttgttgccgatgggaggttccatttggaggcgttt
atgattgctaatcctgrggttaaggcgtttaggtatgatccttatttggggaggttgttt
ttggaggagtatgatcatattgggatgaagagtgcgaggatgaaagcggttttgaaggct
agggaggccaagagttgggggattgtcttggggacgcttgggaggcaggggaacccaagg
attcttgagaggttagagaagaagatgggtgagggaggtatgtcgtggactgttgttctg
atgtcagagatatcacctacgaggattgcattgtttgaggattcrattgatgcttggatc
caaattgcttgcccccgcctstccattgattggggggacgcttttgagagg
>SRR5036296
------gaggatttggtgatattgtttgttgctgatgggaggttccatttggaggcgttt
atgattgctaatcctggggttaaggcatttaggtatgatccttatttggggaggttgttt
ttggaggagtatgatcatattgggatgaagagtgcgaggatgaaggcggttttgaaggct
agggaggccaagagttgggggattgtcttggggacgcttgggaggcaggggaacccgagg
attcttgagaggttggagaagaagatgggtgagagaggtatgtcgtggactgttgttctg
atgtcggagatatcacctgctaggattgcattgtttgaggattcgattgatgcgtggatc
caaattgcttgcccccggctctccattgattggggggacgcttttgagagg
>SRR5137211
------gaggatttggtgatattgtttgttgccgatgggaggttccatttggaggcgttt
atgattgctaatcctggggttaaggcatttaggtatgatccttatttggggaggttgttt
ttggaggagtatgatcatattgggatgaagagtgcgaggatgaaggcggttttgaaggct
agggaggccaagagttgggggattgtcttggggacgcttgggaggcaggggaacccgagg
gttcttgagaggttggagaagaagatgggtgagagaggtatgttgtggactgttgttctg
atgtcggagatatcacctgctaggattgcattgtttgaggattcaattgatgcttggatc
caaattgcttgcccccggctctccattgattggggggacgcttttgagagg
>SRR7905849
------gaggattttgttattttgtttgttgctgatgggaggttccacttggaggcgttt
atgatcgctaatcctggggttaaggcgtttaggtatgatccttatttggggaggttgttt
ttggaggagtatgatcatgttgggatgaagagcgcgaggatgaaggcggtcttgaaggct
agggaggccaatagttgggggattgtgttgggaacgctcgggaggcaggggaatccgaag
attcttgagaggttggagaagaagatgggtgagagaggtatgtcgtggactgttgttttg
atgtcggagatatcacctgctaggatcgcgttgtttgaggattcaattgatgcttggatc
caaattgcttgcccccgcctctccattgattggggggatgcatttgagagg
>SRR7905861
------gagcatttggtgatattgtttgttgccgatgggaggttccatttggaggcgttt
atgattgctaatcctggggttaaggcatttaggtatgatccttatttggggaggttgttt
ttggaggagtatgatcatrttgggatgaagagtgcgaggatgaaggcggttttgaaggct
aggggggccaagagttgggggattgtcttggggacgcttgggaggcaggggaacccgagg
attcttgagaggttggagaagacgatgggtgagagaggtatgtcgtggactgttgttctg
atgtcggagatatcacctgcgaggattgcattgtttgaggattcgattgatgcttggatc
caaattgcttgcccccggctctccattgattggggggacgcttttgagagg
>SRR7905862
ggtgggggggatttggtgattttgtttgttgctgatgggaggttccatttggaggcgttt
atgattgctaatcctggggttaaggcgtttaggtatgatccttatttggggaggttgttt
ttggaggagtatgatcatgttgggatgaaaaacgcgaggatgaaggcggttttgaatgct
aggcaggccragagttgggggattgtgttggggacactcggaaggcaggggaatccraag
attcttgagaggttggagaagaagatgggtgagagaggtatgtcgtggactgttgttctg
atgtcrgagatatcacctcctaggattgcgttgtttgaggattcgattgatgcttggatc
caaattgcttgcccccgcctctccattgattggggggatgcttttgagagg
>SRR8327214
------gacgatttggtgatattgtttgttgccgatgggaggttccatttggaggcgttt
atgattgctaatcctggggttaaggcgtttaggtatgatccttatttggggaggttgttt
ttggaggagtatgatcatattgggatgaagagtgcgaggatgaaggcggttttgaaggct
agggaggccaagagttggggaattgtcttggggacgcttggtaggcaggggaacccgagg
attcttgagaggttggagaagaagatgggcgagagaggtatgtcgtggactgttgttctg
atgtcggagatatcacctacgaggattgcattgtttgaagattcgattgatgcttggatc
caaattgcttgcccccggctctccattgattggggggacgcttttgagagg
