# Supplementary material for: Phylogenomics and classification of Cactaceae based on hundreds of nuclear genes
Source: Plant Syst Evol. 2025 Aug 11;311(5):28. doi: 10.1007/s00606-025-01948-z (PMC12339657; doi:10.1007/s00606-025-01948-z)
Supplement: Supplementary file 4 — Online Resource 4: Containing alignments and RAxML gene trees for all included loci and all phylogenetic datasets (ZIP 10372 KB) [file 606_2025_1948_MOESM4_ESM.zip › de Vos et al_ESM_4/ESM_data_alignments/QCP/6164_consensus.mafft.fasta]

>PAFTOL004551
gatgtggtggtgcagtaygtggtrctaaggagagacttgatagagagttggcctctaggg
agtgtggtcacccaaggatgccatgcctctgtggccgctatttgggaacacaaggacgat
cctcacactcktctctactgtaaccctcctaatctcgactctatgcacaaggttacactt
gaagttaaaggagagcctcagatagttaacttgtcagaaaaactcaaggcaggcgggatt
tcacacaaattgtggattgagcaacctgagaacattccaacatgcctagctacaaaaccg
tatcctaaatcgatcgtatcaccattwttgaagaagttgaaactttgcaag
>PAFTOL004552
gatgtggtggtgcagtatgtkgtastaaggagagacctcatagacagttggccgctaggg
agcgtggtcacccaagggtgccatgcgtctgtggctgccatttgggaacacaaggatgat
cctcacactcttctctactgtaaccctcctaatctcgaatctatgcacaaggtttctctc
------------------------------------------------------------
------------------------------------------------------------
---------------------------------------------------
>PAFTOL004553
gatgtggwggtgcagtacgtggtagtraggagagacctcatagacagttggccgctrggg
agcgtggtcacccaagggtgccatgcctctgttgccgccatttgggaacacaaggatgat
cctcacactcttctctactgtaaccctcctaatctcgactctatgcacaaggttaccctt
gaagtaaaaggagagcctcagatagttaacttgtcagagaagctcaaagcaagcgggatt
tcacacaaattgtggatcgagcaacctgagaacattccaacatgcctagctacaaaaccg
tatcctaaatctatcgtatcgccatttttcaagaagttgaaactttgcaag
>PAFTOL004554
gatgtggtggtgcagtacstggtactaaggagagacctcatagacagttggccgctaggg
agcgtgrtcacccaagggtgccatgcstctgtggcygccatttgggaacacaaggatgat
cctcacactcttctctactgtaaccctcctaatctcgaatctatgcacaaggttaccctt
gaagtaaaaggagagcctcagatagttaacttgtcagggaagctcaaggcaagcgggatt
tcacacaaattgtggatcgagcaacctgagaacattccaacatgcctagctacaaaaccg
tatcctaaatctatcgtatcgccrtttttcaagaagttgaaactttgcaag
>PAFTOL004555
gatgtgatggtgcagtacgtcgtactaaggagagacctcatagacatttggccyctaggg
agcgtggtcacccaagggtgccatgcctctgttgccgccatttgggaacacaaggatgat
tctcacactcttctctactgtaaccctcctaatcttgactctatgcacaaggtttctctc
------------------------------------------------------------
------------------------------------------------------------
---------------------------------------------------
>PAFTOL004556
cttttgatgatggtgc--------------------------------------------
------------------------------------------------------------
-------------------------------------------------aggttaccctt
gaagtaaaaggagagcctcagatagttaacttgtcagagaagctcaaagcaagcgggatt
tcacacaaattgtggatcgagcaacctgagaacattccgacatgcytagctacaaaaccg
tatcctaaatctatcgtatcgccatttttcaagaagttgaaactttgcaag
>PAFTOL004560
gatgtggtggtgcagtatgtggtactaaggagagacctcatagacagttggccgctaggg
agcgtggtcacccaagggtgccatgcgtctgtggctgccatttgggaacacaaggatgat
cctcacactcttctctactgtaaccctcctaatctcgactctatgcacaaggttaccctt
gaggtaaaaggagagcctcagatagttaacttgtcagggaagctcaaggcaagcgggatt
tcacacaaattgtggattgagcaacctgagaacattccaacatgcctagctacaaaaccg
tatcctaaatctatcgtatcgccatttttcaagaagttgaaactttgcaag
>PAFTOL004561
gacgtggtggtgcagtacgtggtgctaaggagagacctgatagagagttggccgctaggg
agtgtgatcacccaaggatgccatgcctctgtggccgctatttgggaacacaaggacgat
cctcacactcttctctactgcaaccctcctaatctcgactctatgcacaaggttaccctt
gaagttaaaggagagcctcagatggttaacttgtcagaaaaactcaaggcaagtgggatt
tctcacaaattgtggattgagcaacctgagaacattccaacatgcctagctacaaaaccg
tatcctaaatcgatcgtatcgccatttttcaagaagttgaaactytgcaag
>PAFTOL004563
gatgtggttgtgcagtacgtggtactaaggagagacctcatagacagttggccgctaggg
agcgtggttacccaagggtgycatgcctctgtggccgccatttgggaacacaaggatgat
cctcacactcttctctactgtaaacctcctaatctcgactctatgcacaaggttaccctt
gaagtaaagggtgagcctcagatagttaacttgtcagagaagctcaaagcaagcgggatt
tcacacaaattgtggatcgagcaacctgagaacattccaacatgcctagctacaaaaccg
tatcctaaatctatcgtatcgcccttttttaggaagttgaaactttgcaag
>PAFTOL004564
gatgtggtggtgcagtatgtggtgctaaggagagacctgatagagagttggccgctaggg
agtgtgatcacccaaggatgccatgcctctgtggccgctatttgggaacacaaggacgat
cctcacactcttctctactgcaaccctcctaatctcgactctatgcacaaggtttttctt
gaagttaaaggagagcctcagatagttaacttgtcagaaaaactcaaggcaagcgggatt
tcacacaaattgtggattgagcaacctgagaacattccaacatgcctagctacaaaaccg
tatcctaaatcgatcgtatcgccatttttcaagaagttgaaactttgcaag
>PAFTOL004565
gatgtggttgtgcagtacgtggtgctaaggagagacctcatagagagttggccgctaggg
agcgtggtcacccaagggtgccatgcctctgtggcagccatttgggaacacaagaatgat
cctcacactcttctctactgtaaccctcctaatctcaactctatgcacaaggtttctctc
------------------------------------------------------------
------------------------------------------------------------
---------------------------------------------------
>PAFTOL004566
gatgtggtggtgcagtaygtggtgcttaggagagacctgatagagagttggcctctaggg
agtgtggtcacccaaggatgccatgcctctgtggccgtgatttgggaacacaaggacgat
cctcacactcttctctactgtaaccctcctaatcttgactctatgcacaaggttaccctt
gaagttaaaggagagcctcagatagttaacttgtcagaaaaactcaaggcaagtgggatt
tcacacaaattatggattgagcaacctgagaacattccaacatgcctagctacaaaaccg
tatcctaaatcgatcgtatcgtcatttttcaagaagttgaaactttgcaag
>PAFTOL004567
gatgtggttgtgcagtacgtggtactaaggagagacctcatagagagttggccgctaggg
agtgtggtcacccaagggtgccatgcctctgtggctgccatttgggaacacaaggatgat
cctcacacgcttctctactgtaaccctcctaatctcgactctatgcacaaggttaccctt
gaagtaaaaggagaggctcagatagttaacttttcagagaaactcaaagcaagcgggatt
tcacacaaattgtggatcgagcaacctgagaacattccaacatgcctagctacaaaaccg
tatcctaaatctatcgtatccccatttttcaagaagttgaaactttgcaag
>PAFTOL004571
gatgtggtggtgcagtacgtggtgctaaggagagacctgatagagagttggcctctaggg
agtgtggtcacccaaggatgccatgcctctgtggctgctatttgggaacacaaggacgat
cctcacactcttctctactgtaaccctcctaatctcgactcgatgcacaaggttaccctt
gaagttaaaggagagcctcagatagttaacttgtcagaaaaactcaaggcaagcggsatt
tcacacaaattgtggattgagcaacctgagaacattccaacatgcctagctrcaaaaccg
tatcckaaatctatggtatcaccatttttcaagaagttgaaactttgcaag
>PAFTOL004572
gatgtggttgtgcagtacgtggtgctaaggagagacctcatagagagttggccgttaggg
agcgtggtcacccaagggtgccatgcctctgtggctgccatttgggaacacaaggatgat
cctcacactcttctctactgtaaccctcctaatctcgactctatgcacaaggttaccctt
gaggtgaaaggagagcctcagatagttaacttgtcagagaagctcaaagcaagcgggatt
tcacacaaattgtggatcgagcaacctgagaacattccgacatgcctagctacaaaacct
tatcctaaatctatcgtatcaccatttttcaagaagttgaaactttgtaag
>PAFTOL004573
gatgtggttgtgcagtacgtggtgctaaggagagacctcatagagagttggccgctaggg
agygtggtcacccaagggtgccatgcctctgtggccaccatttgggaacacaaggatgat
cctcacactcttctytactgtaaccctcctaatctcgactctatgcacaaggttaccctt
gaagtaaaaggagagcctcagatacttaacctgtcagagaagctcaaagcaagcgggatt
tcacacaaattgtggatcgagcracctgagaacattccgacatgcctagctacaaaaccg
tatcctaaatctatcgtatcgccwtttttcaagaagttgaaactttgcaag
>PAFTOL004574
gatgtggtggttcagtacgtggtactaaggagagacctcatagacagttggccgctaggg
agcgtggtcacccaagggtgccatgcctctgttgccgccatttgggaacacaaggatgat
cctcacactcttctctactgtaaccctactaatcttgactctatgcacaaggttaccctt
gaagtaaaaggagagcctcagttagttaacttgtcagagaaactcaaagcaagtgggatt
tcacacaaattgtggatcgagcaacctgagaacattccaacatgcctagctacaaagccg
tatcctaaatctatcatatcgccatttttcaggaagttgaaactttgcaag
>PAFTOL004577
gatgtggtggtgcagtaygtggtactamggagagacctcatagacagttggccgctaggg
agcgtgrtcacccaagggtgccatgcstctgtggckgccatttgggaacacaaggatgat
cctcacactcttctctactgtaaccctcctaatctcgaatctatgcacaaggttaccctt
gaagtgaaaggagagcctcagatagttaacttgtcagggaagctcaaggcragcgggatt
tcacacaaattgtggatcgagcaacctgagaacattccaacatgcctagctacaaaacca
tatcctaaatctatcgtatcgccatttttcaagaagttgaaactttgcaag
>PAFTOL004582
gacgtggtgatgcagtacgtggtactaaggagagacctgatagacagttggccgctaggg
agcgtggtcacccaggggtgccatgcctctgtggccgccatttgggaacacaaggatgat
cctcacactcttctctactgtaaccctcctaatctcaactctatgcacaaggttaccctt
gaagtaaaaggagagcctcagatagttaacctgtcagagaagctcaaagcaagcgggatt
tcacacaaattgtggattgagcaacctgagaacattccgacatgcctagctacaaaaccg
tatcctaaatctatcgtatctccatttttcaagaagttgaaactttgcaag
>PAFTOL004583
gatgtggtggtgcagtacgtggtactaaggagagacctcatagagagttggccgctaggg
agcgtggtcacccaagggtgccatgcctctgtggccgccatttgggaacacaaggatgat
catcacactcttctctactgtaaccctcctaatctcgactctatgcacaaggttaccctt
gaagtaaaaggagagcctcagatagttaacttgtcagagaagctcaaagcaagtgggatt
tcacacaaattgtggatcgagcaacctgagaacattccaacatgcctagctacaaaacca
tatcctaaatctatcgtatcgccttttttcaagaagttgaaactttgcaag
>PAFTOL004584
gatgtggtggtgcagtacgtggtactaaggagagacctcatagacagttggccgctaggg
agcgtggtcacccaagggtgccatgcgtctgtggctgccatttgggaacacaaggatgat
cctcacactcttctctactgtaaccctcctaatctcgaatctatgcacaaggttaccctt
gaagtaaaaggagagcctcagatagttaacttgtcagggaagctcgaggcaagcgggatt
tcacacaaattgtggatcgagcaacctgagaacattccaacatgcctagctacaaaaccg
tatcctaaatctatcgtatcgccatttttcaagaagttgaaactttgcaag
>PAFTOL004585
gatgtggtggtgcagtacgtggtgctaaggagagacctgatagagagttggcctctaggg
agtgtggtcacccaaggatgccatgcctctgtggccgcgatttgggaacacaaggacgat
cctcacactcttctctactgtaaccctcctaatctcgactctatgcacaaggttaccctt
gaggttaaaggagagcctcagatagttaacttgtcagaaaaactcaaggcaagtgggatt
tcacacaaattatggattgagcaacctgagaacattccaacatgcctagctacaaaaccg
tatcctaaatcgatcgtatcgtcatttttcaagaagttgaaactttgcaag
>PAFTOL004587
gatgtggtggtgcagtacgtggtactaaggagagacctcatagagagttggccgctaggg
agcgtggtcacccaagggtgccatgcctctgtggccgccatttgggaacacaaggatgat
cctcacacccttctmtactgtaaccctcctaatctcgactctatgcacaaggttaccctt
gaagtaaaaggagagmctcagatagttaacttgtcagagaaactcaaagcaaacgggatt
tcacacaaattgtggatcgagcaacctgagaacattccatcatgcctagctacaaaaccg
tatcctaaatctatcgtatcgccatttttcaagaagttgaaactttgcaag
>PAFTOL004590
gatgtggtggtgcagtacgtggtactaaggagagacctcatagacagttggccgctaggg
agcgtggtcacccaagggtgycatgcgtctgtggctgccatttgggaacacaaggatgat
cctcacactcttctctactgtaaccctcctaatctcgaatctatgcacaaggttaccctt
gaagtaaaaggagagcctcagatagttaacttgtcagggaagctcaaggcaagcgggatt
tcacacaaattgtggatcgagcaacctgagaacattccaacatgcctagctacaaaaccg
tatcctaaatctatcgtatcgccatttttcaagaagttgaaactttgcaag
>PAFTOL004591
gatgtggtggtgcagtacgtggtactaaggagagacctcatagacagttggccgctaggg
agcgtggtcacccaagggtgccatgcgtctgtggctgccatttgggaacacaaggatgat
cctcacactcttctctactgtaaccctcctaatctcgaatctatgcacaaggttaccctt
gaagtaaaaggagagcctcagatagttaacttgtcagggaagctcaaggcaagcgggatt
tcacacaaattgtggatcgagcaacctgagaacattccaacatgcctagctacaaaaccg
tatcctaaatctatcgtatcgccatttttcargaagttgaaactttgcaag
>PAFTOL004593
gacgtggtggtgcagtacgtggtactaaggagagacctcatagacagttggccgctaggg
agcgtggtcacccaagggtgccatgcttctgttgccgccatttgggaacacaaggatgat
cctcacactcttctctactgtaaccctcctaatctcgactctatgcacaaggttwccctt
gaagtaaaaggagagcctcagttagttaacttgtcagagaaactcaaagcaagtgggatt
tcacataaattgtggatcgagcaacctgagaacattccaacatgcgtagctacaaaaccg
tatcctaaatctatcgtatcgccatttttcaagaagttgaaactttgcaag
>PAFTOL004594
gacgtggtggtgcagtacgttgtactaaggagagacctcatagacagttggccgctaggg
agcgtggtcacccaagggtgccatgcgtccgtggctgccatttgggaacacaaggatgat
cytcacactcttctctactgtaaccctcctaatctcgaatctatgcacaaggttaccctt
gaagtaaaaggagagcctcagatagttaacttgtcagggaagctcaaggcaagcgggatt
tcacacaaattgtggatcgagcaacctgagaacattccaacatgcctagctacaaaacca
tatcctaaatctatcgtatcgccatttttcaagaagttgaaactttgcaag
>PAFTOL004596
gatgtggttgtgcagtacgtggtgctaaggagagacctcatagagagttggccgctaggg
agcgtggtcacccaagggtgccatgcctctgtggccgccatttgggaacacaaggatgat
cctcacactcttctctactgtaaccctcctaatctcggctctatgcacaaggttaccctt
gaagtaaaaggagagcctcagatagttaacttgtcagagaagctcaaagcaagcgggatt
tcacacaaattgtggatcgagcarcctgagaacattccaacatgcctagctacaaaaccg
tatcctaaatctatcgtatcgccatttttcaagaagttgaaactttgcaag
>PAFTOL004597
gatgtggtggtgcagtacgtggtactaaggagagacctcatagagagttggccgctaggg
agcgtggtcacccaagggtgccatgcctctgtggccgccatttgggaacacaaggatgat
cctcacactcttctctactgtgaccctcctaatctcgactctatgcacaaggttaccctt
gaagtaaaaggagagcctcagatagttaacttgtcagagaagctcaaagcaagcgggatt
tcacacaaattgtggatcgagcaacctgagaacattccaacatgcctagctacaaaacca
tatcctaaatctatcgtatcgccatttttcaagaagttgaaactctgcaag
>PAFTOL004598
gatgtggtggtgcagtacgtggtactaaggagagacctcatagacagttggccgctaggg
agcgtggtcacccaagggtgccatgcgtctgtkgctgccatttgggaacacaaggatgat
cctcacactcttctctactgtaaccctcctaatctcgaatctatgcacaaggttaccctt
gaagtaaaaggagagcctcagmtagttaacttgtcagggaagctcaaggcaagcgggatt
tcacacaaattgtggatcgagcaacctgagaacattccaacatgcctagctacaaraccg
tatcctaaatctatcgtatcgccatttttcaagaagttgaaactttgcaag
>PAFTOL004600
gatgtggtggtgcagtacgtggtactaaggagagacctcatagacagttggccgctaggs
agcgtggtcacccaagggtgccatgcgtctgtggctgccatttgggaacacaaggatgat
cctcacactcttctctactgtaaccctcctaatctcgaatctatgcacaaggttaccctt
gaagtaaaaggagagcctcagatagttaacttgtcagggaagctcaaggcaagcgggatt
tcacacaaattgtggatcgagcaacctgagaacattccaacatgcctagctacaaaaccg
taycctaaatctatcgtmtcgccrtttttcaagaagttgaaactttgcaag
>PAFTOL004601
gatgtggtggtgcagtacgtggtactaaggaaagacctcatagacatttggccgctaggg
agcgtggtcacccaagggtgccatgcctctgttgccgccatttgggaacacaaggatgat
cctcacactcttctctactgtaaccctcctaatcttgactctatgcacaaggttaccctt
gaagtaaaaggagagcctcagttagttaacttgtcagagaaactcaaagcaagtrggatt
tcayacaaattgtggaccgagcaacctgagaacattccaacatgcctagctacaaaaccg
tatcctaaatctrtcgtatcgccatttttcaagaagttgaaactttgcaag
>PAFTOL004605
gatgtggtggtgcagtacgtggtactaaggagagacctcatagacagttggccgctgggg
agcgtggtyacccaagggtgccatgcctctgttgccgccatttgggaacacaaggatgat
cctcacactcttctctactgtaaccctcctaatctcgactctatgcacaaggttaccctt
gaagtaaaaggagagcctcagatagtyaacttgtcagagaagctcaaagcaagcgggatt
tcacataaattgtggatcgagcaacctgagracattccaacatgcttagctacaaaaccg
tatcctaaatctatcgtrtcgccatttttcaagaagttgaaactttgcaag
>PAFTOL004608
gatgtggttgtgcagtacgtggtgctaaggagagacctcatagagagttggccgctaggg
agcgtggtcacccaagggtgccatgcctctgtggcagccatttgggaacacaaggatgat
cctcacactcttatctactgtaatcctcctaatctcgactctatgcacaaggttaccctt
gaagtaaaaggagagcctcaratagttaacttgtcagagaagctcaaagcgagcgagatt
tcacacaaattgtggatcgagcaacctgagaacattccgacatgcctagctacaaaaccg
tatcctaaatctatcgtatcgcmatttttcaagaagttgaaactttgcaag
>PAFTOL004609
gatgtggttgtgcagtacgtggtgctaaggagagacctcatagagagttggccgctaggg
agcgtggtcacccaagggtgccatgcctctgtggccgccatttgggaacacaaggatgat
cctcacactcttctctactgtaaccctcctaatctcgactctatgcacaaggttaccctt
gaagtaaaaggagagcctcagatagttaacctgtcagagaagctcaaagcaagcgggatt
tcacataaattgtggatcgagcaacctgagaacattccgacatgcctggctacaaaaccr
tatcctaaatctatygtatcgccatttttcaagaagttgaaactttgcaag
>PAFTOL004610
gatgtggtggtgcagtacgtggtgctaaggagagacctgatagagagttggccgctaggg
agtgtgatcacccaaggatgccatgcctctgtggccgctatttgggaacacaaggacgat
cctcacactcttctctactgcaaccctcctaatctcractctatgcacaaggttaccctt
gaagttaaaggagagcctcagatggttaasttgtcagaaaaactcaaggcmagtgggatt
tctcacaaattgtggattgagcaacctgagaacattccaacatgcctagctacaaagccg
tatcctaaatcgatcgtatcgccatttttcaagaagttgaaactttgcaag
>PAFTOL004611
gatgtggtggtgcagtacgtggtgstaaggagagacctgatagagagttggccgctaggg
agtgtgatcacccaaggatgccatgcctctgtggccgctatttgggaacacaaggacgat
cctcacactcttctctactgcaaccctcctaatctcgactctatgcacaaggttaccctt
gaagttaaaggagagcctcagatggttaacttgtcagaaaaactcaaggccagtgggatt
tctcacaaattgtggattgagcaacctgagaacattccaacatgcctagctacaaagccg
tatcctaaatcgatcgtatcgccatttttcaagaagttgaaactttgcaag
>PAFTOL004613
gatgtggtggtgcagtacgtggtwstaaggagagacctcatagacagttggccrctaggg
agcgtkatcacccaagggtgccatgccgctgtggccgccatttgggaacacaaggatgat
cctcacacccttctctactgtaaccctcctaatcttgacactatgcacaaggttacccty
gaagtaaaaggagagcctcagatagttaacttgtcagagaagctcaaggcaagcgggatt
tcacacaaattgtggatygagcaacctgagaacattccaacatgcctagctacaaarccg
tatcctaaatctatcrtatcgccatttttcaagaagttgaaactttgcaag
>PAFTOL004617
gatgtggtggtgcagtacgtggtactaaggagaaacctcatagacagttggccactaggg
agcgtggtcacccaagggtgccatgcgtctgtggctgccatttgggaacacaaggatgat
cctcacactcttctctactgtaaccctcctaatctcgaatctatgcacaaggttacgctt
gaagtaaaaggagagtctcagatagttaacttgtcagggaagctcaaggcaagtgggatt
tcacacaaattgtggatcgagcaacctgagaacattccaacatgcttagctacaaaaccg
tatcctaaatctatcgtatcaccatttttcaagaagttgaaactttgcaag
>PAFTOL004618
gatgtggttgtgcagtacgtggtgctaaggagagacctcatagagagttggccgctaggg
agcgtggtcacccaagggtgccatgcctctgtggccgccatttgggaacacaaggatgat
cctcacactcttctctactgtaaccctcctaatctcgactctatgcacaaggttaccctt
gaagtaaaaggagagcctcagatagttaacttgtcagagaagctcaaagcaagcaggatt
tcacacaaattgtggatcgagcaacctgagaacattccgacatgcctagctacaaaaccg
tatcctaaatctatcgtatcgccatttttcaagaagttgaaactttgcaag
>PAFTOL004619
gatgtggtcgtgcagtacgtggtgctaaggagagacctgatagagagttggccactaggg
agcgtggtcacccaaggatgtcatgcctctgtggccgccatttgggaacacaaggacgat
ccttacactcttctctactgtaacccccctaatgtcgactccatgcacaaggttaccctt
gaagtaaaaggagaggtccagatggtgaacttgtcagaaaaactcaaggctggtggtatt
tcacacaaattgtggatcgagcaacctgagagcattccaacatgccttgccacaaaaccg
tatcctaaatctattgtatcgccatttttcaagaagttgaaactttgcaag
>PAFTOL004620
gatgtggttgtgcagtacgtggtgctaaggagagacctcatagagagttggccgctaggg
agcgtggtcacccaagggtgccatgcctctgtggccgccatttgggaacacaaggatgat
cctcacactcttatctactgtaaccctcctaatctcgactctatgcacaaggttaccctt
gaagtaaaaggagagcctcagatagttaacytgtcagagaagctcaaagcaagygggatt
tcacayaaattgtggatcgagcarcctgagaagattccaacatgcctagctacaaaaccg
tatcctaaatctatagtatcgccatttttcaagaagttgaaactttgcaag
>PAFTOL004623
gatgtggttgtgcagtacgtggtgctaaggagagacctcatagagagttggccgctaggg
agcgtggtcacccaagggtgccatgcctctgtggccgccatttgggaacacaaggatgat
cctcacactcttctctactgtaaccctcctaatctcgactctatgcacaaggttaccctt
gaagtaaaaggagggcctcagatagtgaacctgtcagagaagctcaaagcaagcgggatt
tcacacaaattgtggatcgagcaacctgagaacattccgacatgcctagctacaaaaccg
tatcctaaatctatcgtatcgccatttttcaagaagttgaaactttgcaag
>PAFTOL004624
gacgtggtggtgcagtacgttgtactaaggagagacctcatagacagttggccgctaggg
agcgtggtcacccaagggtgccatgcgtccgtggctgccatttgggaacacaaggatgat
cctcacactcttctctactgtaaccctcctaatctcgaatctatgcacaaggttaccctt
gaagtaaaaggagagcctcagatagttaacttgtcagagaagctcaaggcaagcgggatt
tcacacaaattgtggatcgagcaacctgagaacattccaacatgcctagctacaaaaccg
tatcctaaatctaccgtgtcgccatttttcaagaagttgaaactttgcaag
>PAFTOL004626
gatgtggtggtgcagtacgtggtactaaggagagacctcatagacrgttggccgctgggg
agcgtsgtcacccaagggtgccatgcctctgttgccgccatttgggaacacaaggatgat
cctcacactcttctctactgtaaccctcctaatctcgactctatgcacaaggttaccctt
gaagtaaaaggagagcctcagatagttaacttgtcagagaagctcaaagcaagcgggatt
tcacacaaattgtggatcgagcaacctgagaacattccaacatgcttagctacaaaaccg
tatcctaaatctatcgtatcgccatttttcaagaagttgaaactttgcaag
>PAFTOL004627
gatgtggttgtgcagtatgtggtgctaaggagagacctcataggcagttggccgctaggg
agcgtggtcacccaagggtgccatgcctctgtggccgccatttgggaacacaaggatgat
cctcacactcttctctactgtaacccgcctaatctcgactctatgcacaaggtkaccctt
gaagtaaaaggagagcctcagatagttaacttgtcagagaaactcaaagcaagtgggatt
tcacacaaattgtgggtcgagcaacctgagaacattccaacatgcctagctacaaaaccc
tatcctaaatctatcgtatcgccatttttcaagaagttgaacctttgcaag
>PAFTOL004629
gatgtggtggtgcagtacgtggtgctaaggagagacctcatagagagttggccgctaggg
agcgttgtcagccaagggtgtcatgcctctgtggctgccatttgggagcacaaggatgat
cctcacacgcttctctactgtaaccctcctaatctcgactckatgcacaaggttaccctt
gaagtaaaaggggagcctcagttagttaacttgtcagrgaagctcaaagcaagcgggatt
tcacacaaattgtggatcgagcaacctgagaacattccaacatgcctagctacaaaaccg
tatcctaaatctatcgtatcgccatttttcaagaagttgaaactttgcaag
>PAFTOL004631
gatgtggtggtgcagtatgtggtactaaggagagacctcatagacagttggccgctaggg
agcgtggtcacccaagggtgccatgcgtctgtggctgccatttgggaacacaaggatgat
cctcacactcttctctactgtaaccctcctaatctcgaatctatgcacaaggttaccctt
gaagtaaaaggagagcctcagmtagttaacttgtcagggaagctcaaggcaagcgggatt
tcacacaaattgtggatcgagcaacctgagaacattccaacatgcctagctacaaaaccg
tatcctaaatctatsgtatcgccrtttttcaagaagttgaaactttgcaag
>PAFTOL004632
gatgtggtggtgcagtacgtggtactaaggagagacctcatagagagttggccgctaggg
agcgtggtcacccaagggtgccatgcctctgtggccgccatttgggaacacaaggatgat
cctcacactcttctctactgtaaccctcctaatctcgactctatgcacaaggttaccctt
gaagtaaaaggagagcctcagatagttaacttgtcagagaagctcaaaggaagcgggatt
tcacacaaattgtggatagagcaacctgagaacattccaacatgcctagctacaaaaccg
tatcctaaatctatcgtatcgccatttttcaagaagttgaaactttgcaag
>PAFTOL004633
gatgtggttgtgcagtatgtggtactaaggagagacctcatagacagttggccgctagga
agtgtggtcacccaagggtgccatgcctctgtggccgccatttgggaacacaaggatgat
cctcacactcttctctactgtaaccctcctaatctygactctatgcacaaggtcaccctt
gaagtaaaaggagagcctcagatagttaacttgtcagagaaactcaaagcaagcgggatt
tcacacaaattgtggatcgagcaacctgagaacattccaacatgcctagctacaaaaccg
tatcctaaatctattgtatccccatttttcaagaagttgaaactttgcaag
>PAFTOL004634
gatgtggtggtgcagtacgtggtamtaaggagagacctcatagacagttggccgctaggg
agcgtgatcacccaagggtgccatgcctctgtggctgccatttgggaacacaaggatgat
yctcacacgcttctctactgtaaccctcctaatctcgactctatgcacaaggtcaccctk
gaagtaaaaggagagcctcagatagttaacttgtcagagaaactcaaagcargtgggatt
tcacacaaattgtggattgagcagcctgagaacattccaacatgcctagctacaaagccg
tatcctaaatctaycgtgtcgcctttttttaagaaaatgaaactttgcaag
>PAFTOL004635
gatgtggtggtgcagtacgtggtactaaggagagacctcatagacagttggccgctaggg
agcgtggtcacccaagggtgccatgcctccgtggctgccatttgggaacacaaggatgat
cctcacacgcttctctactgcaaccctcctaatcttgactctatgcacaaggtctctctc
------------------------------------------------------------
------------------------------------------------------------
---------------------------------------------------
>PAFTOL004636
gatgtsgtcgtgcagtacgtggtgctgagaagagacctcatagagagttggccgctaggg
agcgtggtcacccaagggtgccatgcctctgtggccgccatttgggaacacaagaatgac
cctcacactcttctctactgtaaccctcctaatctcgactctatgcacaaggttaccctt
gaagtaaaaggaragcstcagatagttaacctgtcagagaagctcaaagcaagcgggatt
tcacacaaattgtggatcgagcaacctgagaacattccgacatgcctagctacaaaaccg
taccctaaatctaccatatcgccatttttcaagaagttgaaactttgcaag
>PAFTOL004637
gatgtkgtggtgcagtacgtggtgctaaggagagacctgatagagagttggccgctaggg
agcgtggtyacccaaggatgccatgcctctgtggctgccatttgggaacacaaggaygat
cctcacactcttctctactgtaaccctcctaatctcaactctatgcacaaggttaccctt
gaagtaaaaggagagcctcagatagttaacttgtcagaaaaactcaaggcaagcgggatt
tcacacaagttgtggatcgagcracctgagaactttccaacatgcctcgctacaaaaccg
tatcctaaatctattgtatcaccatttttcaagaagttgaaactttgcaag
>PAFTOL004638
gatgtggtggtgcagtacgtggtactaaggagagacctcatagacagttggccgctaggg
agcgtgatcacccaagggtgccatgcgtctgtggccgccatttgggaacacaaggatgat
cctcacactcttctctactgtaaccctcctaatctcgaatctatgcacaaggttacccty
gaagtaaaaggagagcctcagatagttaacttgtcagggaagctcaaggcaagcgggatt
tcacacaaattgtggatcgagcaacctgagaacattccaacatgcctagctacaaaaccg
tatcctaaatctatcatatcgtcatttttcaagaagttgaaactttgcaag
>PAFTOL004639
gatgtggtggtgcagtacgtggtactaaggagagacctcatagacagttggccgctgggg
agcgtggtcacccaagggtgccatgcctctgttgccgccatttgggaacacaaggatgat
cctcacactcttctctactgtaaccctcctaagctcgactctatgcacaaggttaccctt
gaagtaaaaggagagcctcagatagttaacttgtcagagaagctcaaagcaggcgggatt
tcacacaaattgtggatcgagcagcctgagaacattccgacttgcttagctacaaaaccg
tatcctaaatctatcgtatcgccatttttcaagaagttgaaactttgcaag
>PAFTOL004642
gatgtggtggtgcagtacgtggtactaaggagagacctcatagacagttggccgctaggg
agcgtggtcacccaagggtgccatgcgtctgtgaccgccatttgggaacacaaggatgat
cctcacactcttctctactgtaaccctcctaatctcgactctatgcacaaggttaccctt
gaagtaaaaggagaacctcagatagttaacttgtcagagaagctcaaggcaagcgggatt
tcacacaaattgtggatcgagcaacctgagaacattccaacatgcctagctacaaaaccg
tatcctaaatctatcgtatcgccatttttcaagaagttgaaactttgcaag
>PAFTOL004646
gatgtggtggtgcagtacgtggtactaaggagagacctcatagacagttggccgctaggg
agcgtggtcacccaagggtgccatgcgtctgtggctgccatttgggaacacaaggatgat
cctcacactcttctctactgtaaccctcctaatctcgaatctatgcacaaggttaccctt
gaagtaaaaggagagcctcagatagttaacttgtcagggaagctcaaggcaagcgggatt
tcacacaaattgtggatcgagcaacctgagaacattccaacatgcctagctacaaaaccg
tatcctaaatctatcgtatcgccatttttcaagaagttgaaactttgcaag
>PAFTOL004647
gatgtggttgtgcagtacgtggtgctaaggagagacctcatagagagttggccgctaggg
agcgtggtcacccaagggtgccatgcctctgtggccgccatttgggaacacaaggatgat
cctcacactcttctctactgtaaccctcctaatctcgactctatgcacaaggttaccctt
gaagtaaaaggagagcctcagatagttaacttgtcagagaagctcaaagcaagcgggatt
tcacacaaattgtggatcgagcaacctgagaacattccgacatgcttagctacaaaaccg
tatcctaaatctatcgtatcgccatttttcaagaagttgaaactttgcaag
>PAFTOL004648
gatgtggtggtgcagtacgtggtactaaggagagacctcatagacatttggccgctaggg
agcgtsgtcacccaagggtgccatgcctctgtggccgccgtttgggaacacaaggatgat
cstcacactcttctctactgtaaccctcctaatcttgactctatgcacaaggttaccctt
gaagtaaaaggagagcctcagttagttaacttgtcagagaaactcaaagcaagtgggatt
tcacacaaattgtggatcgagcaacctgagaacattccaacatgcctagctacaaaacca
tatcctaaatctatcgtatcgccatttttcaagaagttgaaactktgcaag
>PAFTOL004649
gatgtggttrtgcagtacgtggtgctaaggagagacctcatagagagttggccgctaggg
agcgtggtcacccaagggtgccatgcctctgtggccgccatttgggaacacaaggatgat
cctcacactsttctmtactgtaaccctcctaatctcgactcyatgcacaaggttaccctt
gaagtaaaaggasagyctcagatagttaacttgtcagagaarctcaaagcaagcgggatt
tcacacaaattgtggatcgagcaacctgagaacattccgacatgcctagctacaaaaccg
tatcctaaatctatcgtatcgccatttttcaagaagttgaaactttgcaag
>PAFTOL004652
gatgtggtggtgcagtacgtggtgctaaggagagacctcatagacagttggccgctaggg
agcgtggtcacccaagggtgccatgcgtctgtggctgccatttgggaacacaaggatgat
cctcacactcttctctactgtaaccctcctaatctcgaatctatgcacaaggttaccctt
gaagtaaaaggagagcctcagatagttaacttgtcagggaagctcaaggcaagcgggatt
tcacacaaattgtggatcgagcaacctgagaacattccaacatgcctagctacaaaacca
tatcctaaatctatcgtgtcgccatttttcaagaagttgaaactttgcaag
>PAFTOL004653
gatgtggtggtgcagtacgtggtactaaggagagacctcatagacagttggccgctaggg
agcgtggtcacccaagggtgccatgcgtctgtggctgccatttgggaacacaaggatgat
cctcacactcttctctactgtaaccctcctaatctcgaatctatgcacaaggttaccctt
gaagtaaaaggagagcctcagatagttaacttgtcagggaagctcaaggcaagcgggatt
tcacacaaattgtggatcgagcaacctgagaacattccaacatgcctagctacaaaaccg
tatcctaaatctatcgtatcgccatttttcaagaagttgaaactttgcaag
>PAFTOL004654
gatgtggttgtgcagtacgtggtgctaaggagagacctcacagagagttggccgctaggg
agcgtggtcacccaagggtgccatgcatctgtggccgccatctgggaacacaaagatgat
cctcacactcttctctactgtaaccctcctaatctcgactctatgcacaaggttaccctt
gaagtaaaaggagagcctcagatacttaacctgtcagagaagctcaaagcaagcgggatt
tcacacaaattgtggatcgagcaacctgagaacattccgacatgcctagctacaaaaccg
tatcctaaatctatcgtatcgccattcttcaagaagttgaaactttgcaag
>PAFTOL004657
gatgtggtggtgcagtaygtggtgctaaggagagacctgatagagagttggcctctaggg
agtgtggtcacccaaggatgccatgcctctgtggccgccatttgggaayacaaggacgat
cctcacactcttctctactgtaaccstcctaatctcgactccatgcacaaggttaccctt
gaagttaaaggagagcctcagatagttaacttgtcagaaaaactcaaggcaagtgggatt
tcacacaaattatggattgagcaacctgagaacattccaacatgcctagctacaaaaccg
tatcctaaatcgatcgtatcgtcatttttcaagaagttgaaactttgcaag
>PAFTOL004658
gatgtggttgtgcagtatgtggtgctaaggagagacctcatagagagttggccgctaggg
agcgtggtcacccaagggtgccatgcctctgtggccgccatttgggaacacaaagatgat
cstcacactcttctctactgtaaccctcctaatctcgactctatgcacaaggttaccctt
gaagtaaaaggagagcctcagatasttaacytgtcagagaagctcaargcaagcrggatt
tcacacaaattgtggatcgagcaacctgagaacattccgacatgcctagctacaaaaccg
tatcctaaatctatcgtatcgccatttttcaagaagttgaaactttgcaag
>PAFTOL004660
cttttgatgatggtgc--------------------------------------------
------------------------------------------------------------
-------------------------------------------------aggttaccctt
gaagtaaaaggagagcctcagatagttaacttgtcagagaagctcaaggcaagcgggatt
tcacacaaattgtggatcgagcaacctgagaacattccgacatgcctagctacaaaaccg
tatcctaaatctatcgtatcgccatttttcargaagttgaaactttgcaag
>PAFTOL004661
gatgtggtggtgcagtacgtggtgcttaggagagacctgatagagagttggcctctaggg
agtgtggtcacccaaggatgccatgcctctgtggccgccatttgggaacacaaggacgat
cctcacactcttatctactgtaaccctcctaatctcgactctatgcacaaggttaccctt
gaagttaaaggagagcctcagatagttaacttgtcagaaaaactcaaggcaagcgggatt
tcacacaaattatggattgagcaacctgagaacattccaacatgcctagctacaaaaccg
tatcctaaatcgatcgtatcgtcatttttcaagaagttgaaactttgcaag
>PAFTOL004662
gatgtggttgtgcagtacgtggtgctaaggagagacctcatagagagttggccgctaggg
agcgtagtcacccaagggtgccatgcctctgtggccgccatttgggaacacaaggatgat
mctcacactctgctctactgtaaccctcctaatctcgactctatgcacaaggttaccctt
gaagtaaaaggagagcctcagatacttaacctgtcagagaagctcaaagcaagcgggatt
tcacacaaattgtggatcgagcaacctgagaacattccgacatgcctagcgacaaaaccg
tatcctaaatctatcatatcgccatttttcaagaagttgaaactttgcaag
>PAFTOL004664
gatgtggtggtgcagtacgtggtactaaggagagacctcatagacrgttggccgctmggg
agcgtggtcacccaagggtgccatgcgtctgtggctgccatttgggaacacaaggatgat
cctcamactcttctctactgtaaccctcctaatctcgaatctatgcacaaggttaccctt
gaagtaaaaggagagcctyagatagytaacttgtcagggaagctcaaggcaagcgggatt
tcacacaaattgtggatcgagcaacctgagaacattccaacatgcctagctacaaaaccg
tatcctaaatctatcgtatcgccatttttcaagaagttgaaactttgcaag
>PAFTOL004665
gatgtggtggtgcagtacgtggtcctaaggagagacctcatagacatttggccgctaggg
agcttggtcacccaagggtgccatgcctctgttgccgccatttgggaacacaaggatgat
cctcacactcttctctactgtaaccctcctaatcttgactctatgcacaaggttaccctt
gaagtaaaaggagagcctcagttagttaacttgtcagagaaactcaaagcaagtgggatt
tcacacaaattgtggatcgagcaacctgagaacattccgacatgcctagctacaaaaccg
tatcctaaatctatcgtatcgccatttttaaagaagttgaaactttgcaag
>PAFTOL004666
gatgtggtggtgcagtacgtggtactaaggagagacctcatagacagttggccgctaggg
agcgtggtcacccaagggtgccatgcgtctgtggctgccatttgggaacacaaggatgat
cctcacactcttctctactgtaaccctcctaatctcgactctatgcacaaggttaccctt
gaagtaaaaggagagcctcagatagttaacttgtcagagaagctcagggcaagcgggatt
tcacacaaattgtggatcgagcaacctgagaacattccaacatgcctagctacaaaaccg
tatcctaaatctatcgtgtcgccatttttcaagaagttgaaactttgcaag
>PAFTOL004667
gatgtggtggtgcagtatgtggtactaaggagagacctcatagacagttggccgctaggg
agcgtggtcacccaagggtgccatgcgtctgtggctgccatttgggaacacaaggatgat
cctcacactcttctctactgtaaccctcctaatctcgactctatgcacaaggttaccctt
gaagtaaaaggagagcctcagatagttaacttgtcagagaagctcaaggcaarcgggatt
tcacacaaattgtggatcgagcaacctgagaacattccaacatgcctagctacaaaaccg
tatcctaaatctatcgtgtcgccatttttcaagaagttgaaactttgcaag
>PAFTOL004668
gatgtggtggtgcagtacgtggtactaaggagagacctcatagacagttggccgctaggg
agcgtggtcacccaagggtgccatgcgtctgtggctgccatttgggaacacaaggatgat
cctcayactcttctctactgtaaccctcctaatctcgamtctatgcacaaggttaccctt
gaagtaaaaggagagcctcagatagttaacttgtcagggaagctcaaggcaagcgggatt
tcacacaaattgtggatcgagcaacctgagaacattccaacatgcctrgctacaaaaccg
tatcctaaatctatcgtatcgccatttttcaagaagttgaaactttgcaag
>PAFTOL005024
gatgtggtggtgcagtacgtggtactaaggagagacctcatagacagttggccgctaggg
agcgtggtcacccaagggtgccatgcgtctgtggctgccatttgggaacacaaggatgat
cctcatactcttctctactgtaaccctcctaatctcgactctatgcacaaggttaccctt
gaagtaaaaggagagcctcagatagttaacttgtcagggaagctcaaggcaagcgggatt
tcacacaaattgtggatcgagcaacctgagaacattccaacatgcctagctacaaaaccg
tatcctaaatctatcgtatcgccatttttcaagaagttgaaactttgcaag
>PAFTOL005025
gatgtggttgtgcagtacgtggtactaaggagagacctcatagagagttggccgctaggg
agcgtggtcactcaagggtgccatgcctctgtggctgccatttgggaacacaaggatgat
cctcacacgcttctctactgtaaccgtcctaatctcgactctatgcacaaggttaccctt
gaagtaaaaggagagcctcagatagttaacttgtcagagaaactcaaagcaaacgggatt
tcacacaaattgtggattgagcaacctgagaacattccaacatgcctagctacaaaaccg
tatcctaaatctatagtatcaccatttttcaagaagttgaaactttgcaag
>PAFTOL005026
gatgtggttgtccagtacgtggtactaaggagagacctcatagasagttggccgctaggg
agcgtgrtcacycaagggtgccatgcctctgtggctgccatttgggaacacaaggatgat
cctcacackcttctctactgtaaccctcctaatctcgastctatgcacaaggttaccctt
gaagtaaaaggagagcctcagatagttaacttgtcagagaaactcaaagcaaacgggatt
tcacacaaattgtggatygagcaacctgagaacattccaacatgcctagctacaaaaccg
tatcctaaatctatagtatcaccatttttcaagaagttgaaactttgcaag
>PAFTOL005035
gatgtggtggtgcagtacgtggtactaaggagagacctcatagacasttggccrctaggg
agcgtgrtcacccaagggtgccatgcstctgtggctgccatttgggaasacaaggatgat
cctcayactcttctctactgtaaccctcctaatctcgaatctatgcacaaggttaccctt
gaagtaaaaggagagcctcagatagttaacttgtcagggaagctcaaggcaagcgggatt
tcacacaaattgtggatcgagcaacctgagaacattccaacatgcctagctacaaaaccg
tatcctaaatctatcgtagcaccgtttttcaagaagttgaaactttgcaag
>PAFTOL005042
gatgtggtggtgcagtacgtggtactaaggagagacctcatagacagttggccgctaggg
agcgtggtcacccaagggtgccatgcctctgtkgcygccatttgggaacacaaggatgat
cctcacactcttctctactgtaaccctcctaatctygamtctatgcacaaggttaccctt
gaagtaaaaggagagcctcagatagttaacttgtcagrgaarctcaargcaarcrggatt
tcacacaaattgtggatcgagcaacctgagaacattccaacatgcctagctacaaaaccg
tatcctaaatctatcgtatcgycatttttcaagaagttgaaactttgcaag
>PAFTOL005043
gatgtggtggtgcagtacgtggtaytaaggagagacctcatagacagttggccrctaggg
agcgtgrtcacccaagggtgccatgcgtctgtggcygccatttgggaacacaaggatgat
cctcacactcttctctactgtaaccctcctaatctcgaatctatgcacaaggttaccctt
gaagtaaaaggagagcctcagatagttaacttgtcagggaagctcaaggcaagcgggatt
tcacacaaattgtggatcgagcaacctgagaacattccaacatgcctagctacaaaaccg
tatcctaaatctatcrtatcgycatttttcaagaagttgaaactttgcaag
>PAFTOL005047
gatgtggtggtgcagtacgtggtactaaggagagacctcatagacatttggccgctaggg
agcgtggtcacccaagggtgccatgcctctgtggccgccgtttgggaacacaaggatgat
cctcacactcttctctactgtaaccctcctaatcttgactctatgcacaaggttaccctt
gaagtaaaaggagagcctcagttagttaacttgtcagagaaactcaaagcaagtgggatt
tcacacaaattgtggatcgagcaacctgagaacattccaacatgcctagctacaaaacca
tatcctaaatctatcgtatcgccatttttcaagaagttgaaactttgcaag
>PAFTOL005169
gatgtggttgtgcagtacgtggtgctaaggagagacctcatagagagttggccgctaggg
agcgtggtcacccaagggtgccatgcctctgtggccgccatttgggagcacaaggatgat
ccttacactcttctctactgtaaccctcctaatcttgaatctatg---------------
------------------------------------------------------------
------------------------------------------------------------
---------------------------------------------------
>PAFTOL007498
gatgtggtggtgcagtacgtggtactaaggcgagacctcatagacagctggccgctaggg
agygtggttacccaagggtgccatgcctccgtggccgccatttgggaacacaaggatgat
cctcacactcttctctactgtaaacctsctaatctcgactctatgcacaaggttaccctt
gaagtaaaaggagagcctcagatagttaacttgtcagagaaactcaaagcaagtgggatt
tcacacaaattgtggatcgagcaacctgagaacattccaacatgcctagctacaaaacca
tatcctaaatctattgtatcgccatttttcaagaagttgaaactttgcaag
>PAFTOL008060
gatgtggtggtgcagtacgtggtactaaggagagacctcatagacagttggccgctaggg
agcgtggtcacccaagggtgccatgcgtctgtggctgccatttgggaacacaaggatgat
cctgacactcttctctactgtaaccctcctaatctcgaatctatgcacaaggttaccctt
gaagtaaaaggagagcctcagctagttaacttgtcagggaarctcaaggcaagcggggtt
tcacacaaattgtggatcgagcaacctgagaacattccaacatgcctagctacaaaaccg
tatcctaaatctatcgtatcgccatttttcaagaagttgaaactttgcaag
>PAFTOL008062
gatgtggtggtgcagtacgtggtactaaggagagacctcatagacagttggccgctaggg
agcgtggtcacccaagggtgccatgcgtctgtggctgccatttgggaacacaaggatgat
cctcacactcttctctactgtaaccctcctaatctcgaatctatgcacaaggttwccctt
gaagtaaaaggagagcctcagatagttaacttgtcagggaagctcaaggcaagcgggatt
tcacacaaattgtggatcgagcaacctgagaacattccaacatgcmtagctacaaaaccg
tatcctaaatctatcgtatcgccatttttcaagaagttgaaactttgcaag
>PAFTOL008063
gatgtggtggtgcagtacgtggtactaaggagagacctcatagacagttggccgctaggg
agcgtggtcacccaagggtgccatgcgtctgtggctgccatttgggaacacaaggatgat
cctcacactcttctctactgtaaccctcctaatctcgactctatgcacaaggttaccctt
gaagtacaaggagagcctcagctagttaacttgtcagggaagctcaaggcaagcgggatt
tcacacaaattgtggatcgagcaacctgagaacattccaacatgtctagctacaaaaccg
tatcctaaatctatcgtatcgccatttttcaagaagttgaaactttgcaag
>PAFTOL008084
gatgtggtggtgcagtaygtggtgctaaggagagacttgatagagagttggcctctaggg
agtgtggtcacccaaggatgccatgcctctgtggccgctatttgggaacacaaggacgat
cctcacactcttctctactgtaaccctcctaatctcgactctatgcacaaggttacactt
gaagttaaaggagagcctcagatagttaacttgtcagaaaaactcaaggcaggcgggatt
tcacacaaattgtggattgagcaacctgaggacattccaacatgcctagctacaaaaccr
tatcctaaatcgatcrtatcaccatttttgaagaagttgaaactttgcaag
>PAFTOL008419
gatgtggwggtgcagtacgtggtactaaggagagacctcatagacasttggccgctaggg
agcgtggtcacccaagggtgccatgcgtctgtggctgccatttgggaacacaaggatgat
cctcacactcttytctactgtaaccctcctaatctcgaatctatgcacaaggttaccctt
gaagtaaaaggagagcctcmgatagttaacttgtcagrgaagctcaaggcaagcgggatt
tcacacaaattgtggatcgagcaacctgagaacattccaacatgcctagctacaaaaccg
tatcctaaatctatcgtatcgccatttttcaagaagttgaaactttgcaag
>PAFTOL008421
gatatggttgtgcagtacgtggtgctaaggagagacctcataggcagttggccactaggg
agcgtggtcacccaagggtgccatgcctctgtggccgccatttgggaacacaaggatgat
cctcacactcttctctactgtaaycctcctaatctcgactctatgcacaaggttaccctt
gaagtaaaaggacagcctcagatagttaacttgtcagagaagctcaaagcaagcgggatt
tcacacaaattgtggatcgagcaacctgagaacattccgacatgcctagctacaaaaccg
tatcctaaatctatcgtatcgccatttttcaagaagctgaaactttgcaag
>PAFTOL008422
gatgtggttgtgcagtacgtggtgctaaggagagacctcatagagagttggccgctaggg
agcgtggtcacccaagggtgccatgcctctgtggccgccatttgggaacacaagaatgat
cctcacactcttctctactgtaaccctcctaatctccactctatgcacaaggttaccctt
gaagtaaaaggagagcctcagatagttaacctgtcagagaagctgaaagcaagcgggatt
tcacacaaattgtggatcgagcaacctgagaacattccgacatgcctagctacaaaaccg
tatcctaaatctatcgtatcgccatttttcaagaagttgaaactttgcaag
>PAFTOL008423
gatgtggtggtgcagtacgtcgtactaaggagagacctcatagacatttggcctctaggg
agcgtggtcacccaagggtgccatgcctctgttgccgccatttgggaacacaaggatgat
tctcacactcttctctactgtaaccctcctaatcttgactctatgcacaaggttaccctt
gaagtgaaaggagagcctcagttagttaacttgtcagagaaactcaaagcaggtgggatt
tcacacaaattgtggatggagcaacctgagaacattccaacatgcctagctacaaaacca
tatcctaaatctattgtatcgccatttttcaagaagttgaaactttgcaag
>PAFTOL008436
gatgtggtggtgcagtacgtggtactgaggagagacctcatagacagttggccgctmggg
agcgtggtcacccaagggtgccatgcctctgtggccgccatttgggaacacaaggatgat
cctcacactcttctctactgtaaccctcctaatctcgaytmtatgcacaaggttaccctt
gaagtwaaaggagagcctcagatagttaacttgtcagagaaactcaaagcaagcgggatt
tcacacaaattgtggatcgagcaacctgagaacattccaacatgcctagctacaaaaccg
tatcctaaatctatcgtatcgccatttttcaagaagttgaaactttgcaag
>PAFTOL008439
gatgtggtggtrcagtacgtggtgctaaggagagayctcatwgagagttggccgytaggg
agcgtggtcacccaagggtgccatgcctcygtggccgccatttgggaacacaaggacgat
cctcacacgcttctctactgtaaccctcctaaactcgactctatgcacaaggttaccctt
gaagtaaaaggagagcctcagatagttaacttgtcagrgwaactcaaagcaagcrggatt
tcacacaaattgtggatcgagcaacctgagaacattccaacatgcctakctacaaaaccg
tatcctaaatctatcgtatckccrcttttcaagaagttgaaactttgcaag
>PAFTOL009175
gatgtggtggtgcagtacgtggtactaaggagagacctcatagacagttggccactaggg
agcgtggtcacccaagggtgccatgcctctgtggccgccatttgggaacacaaggatgat
cctcacactcttctctattgtaaccctcctaatctcgattatatgcacaaggttaccatt
gaagtaaaaggagagcatcagatagttaacttgtcagagaaactcaaagcaagcgtgatt
tcacacaaattgtggatcgagcaacctgagaacattccaacatgcctagctacaaaaccg
tatcctaaatccatcgtatcgccatttttcaagaagttgaaactttgcaag
>PAFTOL009183
gacgtggtggtgcagtacgtggtactaaggagagacctcatagacagttggccgctaggg
agtgtggtcacccaagggtgccatgcgtctgtggccgccatttgggaacacaaggatgat
cctcacactcttctctactgtaaccctcctaatctcgactctatgcacaaggttaccctt
gaagtaaaaggagagcctcagatagttaacttgtcagggaagctcaaggcaagcgggatt
tcacacaaattgtggatcgagcaacctgagaacattccaacatgcctagctacaaaaccg
tatcctaaatctatcgtatcgccatttttcaagaagttgaarctttgcaag
>PAFTOL009185
gatgtggttgtgcagtacgtggtactaaggagagacctcatagagagttggccgctaggg
agcatggtcacccaagggtgccatgcctctgtggctgccatttgggaacacaaggatgat
ccccacactcttctctactgtaaccctcctaatctcgactgtatgcacaaggttaccctt
gaagtaaaaggagagcctcagatagttaacttgtcagagaagctcaaagcaagcgggatt
tcacacaaactgtggatcgagcaacctgagaacattccaacatgcctagctacaaaaccg
tatcctaaatctattgtatcgccatttttcaagaagttgaaactttgcaag
>PAFTOL009187
gatgtggtggtgcagtacgtggtactaaggagagacctcatagacagttggccgctaggg
agcgtggtcacccaagggtgccatgcctctgttgccgccatttgggaacacaaggatgat
cctcacactcttctctactgtaaccctcctaatctcgactctatgcacaaggttaccctt
gaagtaaaaggagagcctcagatagttaacttgtcagagaagctcaaagcaagcgggatt
tcacacaaattgtggatcgagcaacctgagaacattccaacttgcctagctacaaaaccg
tatcctaaatctatcgtatcgccatttttcaagaagttgaaactttgcaag
>PAFTOL009189
gatgtggtggtgcagtacgtggtactaaggagagacctcatagacagttggccrctaggg
agcgtggtcacccaagggtgccatgcstctgtggcygccatttgggaacacaaggatgat
cctcayactcttctctaytgtaaccctcctaatctcgactctatgcacaaggttaccctt
gaagtaaaaggagagcctcagatagttaacttgtcagggaagctcaaggcaagcgggatt
tcacacaaattgtggatcgagcaacctgagaacattccaacatgcctagctacaaaaccg
tatcctaaatctatygtatcgccatttttcaagaagttgaaactttgcaag
>PAFTOL009191
gatgtggtggtgcagtacgtggtactaaggagagacctcatagacagttggccgctaggc
agcgtggtcacccaagggtgccatgcgtctgtggctgccatttgggaacacaaggatgat
cctcacacgcttctctactgtaaccctcctagtctcgaatctatgcacaaggttaccctt
gaagtaaaaggagagcctcagatagttaacttgtcagagaagctcaaggcaagcgggatt
tcacacaaattgtggattgagcaacctgagaacattccaacatgcctagctacaaaaccg
tatcctaaatctatcgtatcgccatttttcaagaagttgaaactttgcaag
>PAFTOL009193
gaagtggttgtgcagtacgtggtgctaaggagagacctcatagagagttggccgctaggg
agcgtggtcacccaagggtgccatgcctctgtggccgccatttgggaacacaaggatgat
cctcacactcttctctactgtaaccctcctaatctcgactctatgcacaaggttwccctt
gaagtaaaaggagagcckcagatagtyaacytgtcagagaagctcaaagcaagcggratt
tcacacaaattgtggatcgagcaacctgagaacattccgacatgcctagctacraaaccg
tatcctaaatctattgtatcgccatttttcaagaagttgaaactttgcaag
>PAFTOL009195
gatgtggtggtgcagtacgtggtactaaggagagacctcatagacagttggccgctaggg
agcgtgatcacccaagggtgccatgcgtctgtggccgccatttgggaacacaaggatgat
cctcacactcttctctactgtaaccctcctaatctcgaatctatgcacaaggttwccctt
gaagtaaaaggagagcctcagatagttaacttgtcagggaagctcaaggcaagcgggatt
tcacacaaattgtggatcgagcaacctgagaacattccaacatgcctagctacaaaaccg
tatcctaaatctatcgtatcgccatttttcaagaagttgaaactttgcaag
>PAFTOL009197
gatgtggtggtgcagtacgtggtactaaggagagacctcatagacarttggccgctaggg
agcgtgatcacccaagggtgccatgcctctgtggccgccatttgggaacacaaggatgat
cctcacactcttctctactgtaaccctcctaatctcgaatctatgcacaaggtttctctc
------------------------------------------------------------
------------------------------------------------------------
---------------------------------------------------
>PAFTOL009199
gatgtggtggtgcagtacgtggtactaaggagagacctcatagacagttggccgctaggg
agcgtggtcacccaagggtgccatgcgtctgtggctgccatttgggaacacaaggatgat
cctcacactcttctctactgtaaccctcctaatctcgaatctatgcacaaggttwccctt
gaagtaaaaggagagcctcagctagttaacttgtcagggaagctcaaggcgagcgggatt
tcacacaaattgtggatcgagcaacctgagaacattccaacatgcctagctacaaaaccg
tatcctaaatctatcgtatcgccatttttcaagaagttgaaactttgcaag
>PAFTOL009203
gatgtggtggtgcagtatgtggtactaaggagagacctcatagacagttggccgctaggg
agcgtggtcacccaagggtgccatgcgtctgtggctgccatttgggaacacaaggatgat
cctcacactcttctctactgtaaccctcctaatctcgactctatgcacaaggttaccctt
gaagtaaaaggasagcctcagatagttaacttgtcagggaagctcaaggcaagcgggatt
tcacacaaattgtggattgagcaacctgagaacattccaacatgcctagctacaaaaccg
tatcctaaatctatcgtatcgccatttttcaagaagttgaaactttgcaag
>PAFTOL009205
gatgtggttgtccagtacgtggtactaaggagagacctcatagagagttggccgctaggg
agcgtggtcactcaagggtgccatgcctctgtggctgccatttgggaacacaaggatgat
cctcacacgcttctctactgtaaccctcctaatctcgactctatgcacaaggttwccctt
gaagtaaaaggagagcctcagatggttaacttgtcagagaaactcaaagcaaacaggatt
tcacacaaattgtggattgagcaacctgagaacattccaacatgcctagctacaaaaccg
tatcctaaatctatagtatcaccatttttcaagaagttgaaactttgcaag
>PAFTOL009207
gatgtggtggtgcagtaygtggtgctaaggagagacttgatwgagagttggcctctaggg
agtgtggtcacccaaggatgccatgcctctgtggccgctatttgggaacacaaggacgat
cctcacactcttctctactgtaaccctcctaatctcgactctatgcacaaggttwcactt
gaagttaaaggagagcctcagatagttaacttgtcagaaaaactcaaggcaggcgggatt
tcacacaaattgtggattgagcaacctgagaacattccaacatgcctagctacaaaaccg
tatcctaaatcgatcgtatcaccatttttgaagaagttgaaactttgcaag
>PAFTOL009209
gatgtggtggtgcagtacgtcgtactaaggagagacctcatagacatttggcccctaggg
agcgtggtcacccaagggtgccatgcctctgttgccgccatttgggaacacaaggatgat
tctcacactcttctctactgcaaccctcctaatcttgactctatgcacaaggttaccctt
gaagtgaaaggagagcctcagttagttaacttgtcagagaaactcaaagcaagtgggatt
tcacacaaattgtggatggagcaacctgagaacattccaacatgcctagctacaaaacca
tatcctaaatctgtcgtatcgccatttttcaagaagttgaaactttgcaag
>PAFTOL009215
gatgtggtggtgcagtacgtggtactaaggagagacctcatagacagttggccgctaggg
agcgtggtcacccaagggtgccatgcctctgtggctgccatttgggaacacaaggatgat
cctcacactcttctctactgtaaccctcctaatctcgaatctatgcacaaggttaccctt
gaagtaaaaggagagcctcagatagttaacttgtcagagaagctcaaggcaagtgggatt
tcacacaaattgtggatcgagcaacctgagaacattccaacatgcctagccacaaaaccg
tatcccaaatctatcgtatcgccatttttcaagaagttgaaactttgcaag
>PAFTOL009217
gatgtggtggtgcagtacgtggtactaaggagagacctcataaacagttggccactaggg
agcgtggtcacccaagggtgccatgcatctgtggctgccatttgggaacacaaggatgat
cctcacactcttctctactgtaaccctgctaatctcgaatctatgcacaaggtttctctc
------------------------------------------------------------
------------------------------------------------------------
---------------------------------------------------
>PAFTOL009219
gatgtggtggtgcagtacgtggtactaaggagagacctcatagacagttggccgctaggg
agcgtggtcacccaagggtgccatgcgtcygtggctgccatttgggaacacaaggatgat
cctcacactcttctctactgtaaccctcctaatctcgaatctatgcacaaggttwccctt
gaagtaaaaggagagcctcagatagttaacttgtcagggaagctcaaggcaagcgggatt
tcacacaaattgtggatcgagcaacctgagaacattccaacatgcctagctacaaarccg
tatcctaaatctatcgtrtcgccatttttcaagaagttgaaactttgcaag
>PAFTOL009223
gatgtggtggtgcagtacgtggtamtaaggagagacctcatagacrgttggccgctaggg
agcgtggtcacccaagggtgccatgcgtctgtggctgccatttgggaacacaaggatgat
cctcacactcttctctactgtaaccctcctaatctggaatctatgcacaaggttaccctt
gaagtaaaaggagagcctcagatagttaacttgtcagagaagctcaaggcaagcgggatt
tcacacaaattgtggatcgagcaacctgagaacattccaacatgcctagctacaaaaccg
tatcctaaatctatcrtatcgccatttttcaagaagttgaaactttgcaag
>PAFTOL009225
gatgtggtggtgcagtacgtggtactaaggagagacctcatagacagttggccgctaggg
agcgtggtcacccaagggtgccatgcgtctgtggctgccatttgggaacayaaggatgat
cctcacactcttctctactgtaaccctcctaatctsgaatctatgcacaaggttaccctt
gaagtaaaaggagagcctcagatagttaacttgtcagggaagctcaaggcaagcgggatt
tcacacaaattgtggatcgagcaacctgagaacattccaacatgcctagctacaaaaccr
trtcctaaatctatcgtatcgccatttttcaagaagytgaaactttgcaag
>PAFTOL009227
gatgtggtggtgcagtacgtggtactaaggagagacctcatagacagttggccgctaggg
agcgtgatcacccaagggtgccatgcctctgtggccgccatttgggaacacaaggatgat
cctcacactcttctctactgtaaccctcctaatctcgaatctatgcacaaggttaccctt
gaagtaaaaggagagcctcagatagttaacttgtcagggaagctcaaggcaagtgggatt
tcacacaaattgtggatcgaacaacctgagaacattccaacatgcctagctacaaaaccg
tatcctaaatctatcctatcgccatttttcaagaagttgaaactttgcaag
>PAFTOL009229
gatgtggttgtgcagtacgtggtgctaaggagagacctcatagagagttggccgctaggg
agcrtggtcacccaagggtgccatgcctctgtggccgccatttgggaacacaaggatgat
cctcacactcttctctaytgtaaccctcctaatctcgactcyatgcacaaggttaccctt
gaagtaaaaggagagcctcagatagttaacttgtcagagaagctcaaggcaagcgggatt
tcacacaaattgtggatcgagcaacctgagaacattccgacatgcctagctacaaaaccg
tatcctaaatctatcgtatcgccacttttcaagaagttgaaactttgcaag
>PAFTOL009231
gatgtggttgtgcagtacgtggtgctaaggagagacctcatagagagttggccgctaggg
agcgtggtcacccaagggtgccatgcctctgtggccgccatttgggaacacaaggatgat
cctcacactcttctctactgtaaccctcctaatctcaactctatgcacaaggttwccctt
gaagtaaaaggagagcctcagatagttaacttgtcagagaagctcaaggcaagygggatt
tcacacaaattgtggatcgagcaacctgagaacattccgacatgcctagctacaaaaccg
tatcctaaatctatygtatygccatttttcaagaagttgaaactttgcaag
>PAFTOL009233
gatgtggtggtgcagtatgtggtactaaggagagacctcatagacagttggccactaggg
agcgtggtcacccaagggtgccatgcctctgtggcagccatttgggaacacaaggatgat
cctcacactcttctctactgtaacccttctgatattgactctatgcacaaggttwccctg
gaagtaaaaggagagcctcagatagttaacttgtcagagaaactcaaagcaagcgggatt
tcacacaaattgtggatcgagcaacctgagaacattccaacatgcctagcaacaaaaccg
tatcctaaatctatcgtgtccccrtttttcaagaagttgaaactttgcaag
>PAFTOL009235
gatgtggtggtgcagtacgtggtgctaaggagagacctgatagagagttggccgctaggg
agtgtgatcagccaaggatgccatgcctctgtggccgctatttgggaacacaaggacgat
ccccacactcttctctactgcaaccctcctaatctcgactctatgcacaaggttaccctt
gaagttaaaggagagcctcagatggttaacttgtcagaaaaactcaaggcaagtgggatt
tctcacaaattgtggattgagcaacctgagaacattccaacgtgcctagctacaaaaccg
tatcctaaatcgatcgtatcgccatttttcaagaagttgaaactttgcaag
>PAFTOL009237
gatgtggtggtgcagtacgtggtgctaaggagagacctgatagagagttggccgctaggg
agtgtgatcacccaaggatgccatgcctctgtggccgctatttgggaacacaaggacgat
cctcacactcttctctactgcaaccctcctaatctcgactctatgcacaaggttaccctt
gaagttaaaggagagcctcagatggttaacttgtcagaaaaactcaaggcaagtgggatt
tctcacaaattgtggattgagcaacctgagaacattccaacatgcctagctacaaaaccg
tatcctaaatcgatcgtatccccatttttcaagaagttgaaactttgcaag
>PAFTOL009239
gatgtggttgtgcagtacgtggtactaaggagagacctcatagagagttggccgctaggg
agcgtggtcacccaagggtgccatgcctctgtggccgccatttgggaacacaaggatgat
cctcacactcttctctactgtaaacctcctaatctcgactctatgcacaaggttaccctt
gaagtaaagggtgagcctcagatagttaacctgtcagagaagctcaaagcaagcgggatt
tcacacaaactgtggatcgagcaacctgagaacattccaacatgcctagctacaaaaccg
tatcctaaatctatcgtatcgccatttttcaagaagttgaaactttgcaag
>PAFTOL009241
gatgtggtggtgcagtacgtggtactaaggagagacctcatagacagttggccgctaggg
agcgtggtcacccaagggtgccatgcgtctgtggctgccatttgggaacacaaggatgat
cctcacactcttctctactgtaaccctcctaatctggaatctatgcacaaggttaccctt
gaagtaaaaggagagcctcagatagttaacttgtcagagaagctcaakgcaagcgggatt
tcacacaaattgtggatcgagcaacctgagaacattccaacatgcctagctacaaaaccg
tatcctaaatctatcgtatygccrtttttcaagaagttgaaactttgcaag
>PAFTOL009243
gatgtggtggtgcagtacgtggtgctaaggagagacctcatagacagttggccgctaggg
agcgtggtcacccaagggtgccatgcctctgttgccgccatttgggaacacaaggatgat
cctcacactcttctctactgtaaccctcctaatctcgactctatgcacaaggttaccctt
gaagtaaaaggagagcctcagttacttaatttgtcagagaaactcaaagcaagtgggatt
tcacacaaattgtggatcgagcaacctgagaacattccaacatgcctggctacaaaaccg
tatcctaaatctatcgtctcgtcatttttcaagaagttgaaactttgcaag
>PAFTOL009245
gatgtggtggtgcagtacgtggtactaaggagagacctcatagacagttggccgctaggg
agcgtggtcacccaagggtgccatgcctctgttgccgccatttgggaacacaaggatgat
cctcacactcttctctactgtaaccctcctaatctcgactctatgcacaaggttaccctt
gaagtaaaaggagagcctcagatagttaacttgtcagagaaactcaaagcaaacaggatt
tcacacaaattgtggatcgagcaacctgagaacattccaacatgcctagctacaaaaccg
tatcctaaatctatcgtatcgccttttttcaagaagttgaaactttgcaag
>PAFTOL009249
------------------------------------------------------------
------------------------------------------------------------
------------------------------------------------caggttaccctt
gaagtaaaaggagagcctcagatagttaacttgtcagagaagctcaaagcaagcgggatt
tcacacaaattgtggatcgagcaacctgagaacattccaacatgcttagctacaaaaccg
tatcctaaatctatcgtatcgccatttttcaagaagttgaaactttgcaag
>PAFTOL009251
gatgtggtggtgcagtacgtggtactaaggagagacctcatagacagttggccgctaggg
agcgtggtcacccaagggtgccatgcctctgttgccgccatttgggaacacaaggatgat
cctcacactcttctctactgtaaccctcctaatctcgactctatgcacaaggtttctctc
------------------------------------------------------------
------------------------------------------------------------
---------------------------------------------------
>PAFTOL009253
gatgtgktggtgcagtacgtggtgctaaggagagacctgatagagagttggccgctaggg
agtgtgatcacccaaggatgccatgcctctgtggccgctatttgggaacacaaggacgat
cctcacactcttctctactgcaaccctcctaatctcgactctatgcacaaggtttctctc
------------------------------------------------------------
------------------------------------------------------------
---------------------------------------------------
>PAFTOL009255
gatgtggtggtgcagtatgtggtactaaggagagacctcatagacagttggccgctaggg
agcgtggtcactcaagggtgccatgcctctgtggccgccatttgggaacacaaggatgat
cgtcacactcttctctactgtaaccctcctaatctcgactctatgcacaaggttacactt
gaagtaaaaggagagcctcagatagttaacttgtcagagaaactcaaagcaagtgggatt
tcacacaaattgtggatcgagcaacctgagaacattccaacatgcctagctacaaaaccg
tatcctaaatctatcgtatcgccatttttcaagaagttgaaactttgcaag
>PAFTOL009257
gatgtggtggtgcagtatgtggtactaaggagagacctcatagacagttggccgctaggg
agcgtggtcacccaagggtgccatgcctctgtggccgccatttgggaacacaaggatgat
cgtcacactcttctctactgtaaccctcctaatctcgactctatgcacaaggttacactt
gaagcaaaaggagagcctcagatagttaacttgtcagagaaactcaaagcaagtgggatt
tcacacaaattgtggatcgagcaacctgagaacattccaacatgcctagctacaaaaccg
tatcctaaatctatcgtatcgccatttttcaagaagttgaaactttgcaag
>PAFTOL009259
gatgtggtggtgcagtacgtggtactaaggcgagacctcatagacagctggccgctaggg
agcgtggttacccaagggtgccatgcctctgtggccgccatttgggarcacaaggatgat
cctcacactcttctctactgtaaacctcctaatctcractctatgcacaaggttacyctt
gaagtaaaaggagagcctcagatagttaacttgtcagagaaastcaaagcaagtgggatt
tcacacaaattgtggatcgagcaacctgagaacattccaacatgcctagctacaaaacca
tatcctaaatctattgtatcgccatttwtcaagaagttgaaactttgcaag
>PAFTOL009261
gatgtgattgtgcagtacgtggtgctaagaagagacctcatagagagttggccgctaggg
agcgtggtcacccaaggctgccatgcctctgtggctgccatttgggaacacaaggatgat
cctcacactcttctgtactgtaaccctcctaatctcgactctatgcacaaggtttctctc
------------------------------------------------------------
------------------------------------------------------------
---------------------------------------------------
>PAFTOL009263
gatgtggtggtgcagtacgtggtactaaggagagacctcatagacagttggccgctgggg
agcgtggtcacccaagggtgccatgcctctgttgccgccatttgggaacacaaggatgat
cctcacactcttctctactgtaaccctcctaacctcgactctatgcacaaggttaccctt
gaagtaaaaggagagcctcagatagtcaacttgtcagagaagctcaaagcaagcgggatt
tcacacaaattgtggatcgagcaacctgagaacattccaacatgcttagctacaaaacca
tatcctaaatctatcgtatcgccatttttcaagaagttgaaactttgcaag
>PAFTOL009265
gatgtggtggtgcagtacgtggtactaaggagagacctcatagagagttggccgctaggg
agcgtggtcacccaagggtgccatgcctctgtggccgccatttgggaacacaaggatgac
cctcacactcttctctactgtaaccctcctaatctcgactctatgcacaaggttaccctt
gaagtaaaaggagagcctcagatagttaacttgtcagagaagctcaaagcaagcgggatt
tcacacaaattgtggatcgagcaacctgagaacattccaacatgcctagctacaaaaccg
tatcctaaatctatcgtatcgccatttttcaagaagttgaaactttgcaag
>PAFTOL009267
gatgtggtggtgcagtacgtggtgctaaggagagacctgatagagagttggccgctaggg
agtgtgatcacccaaggatgccatgcctctgtggcygctatttgggaacacaaggaggat
cctcacactcttctctactgcaaccctcctaatctcgactctatgcacaaggttacgctt
gaagttaaaggagggcctcagatagttaacttgtcagaaaaactcaaggcaagcgggatt
ttacacaaattgtggattgagcaacctgagaacattccaacatgcctrgctacaaaaccr
tatcctaaatcaatcrtatcgccgtttttkaagaagttgaaactytgcaag
>PAFTOL009269
gatgtggtggtgcagtatgtggtgctaaggagagacttgatagagagttggcctctaggg
agtgtggtcacccaagggtgccatgcctctgtggccactatttgggaacacaaggacgat
cctcacactcttctctactgtaaccctcctaatctcgactccatgcacaaggttacactt
gaagttaaaggagagcctcagatagttaacttgtcagaaaaactcaaggcaggcgggatt
tcacacaaattgtggattgagcaacctgagaacattccaacatgcctagctacaaaaccg
tatcctaaatcgatcgtatcaccatttttgaagaagttgaaactttgcaag
>PAFTOL009271
gatgtggttgtgcagtacgtggtgctaaggagagacctcatagagagttggccgctaggg
agcgtggtcacccaagggtgccatgcctctgtggccgccatttgggaacacaaggatgat
cctcacactcttctctactgtaaccctcctaatctcgactctatgcacaaggttaccctt
gaagtaaaaggagagcctcagatacttaacctgtcagagaagctcaaagcaagtgggatt
tcacacaaattgtggatcgagcaacctgagaacattccgacatgcctagctacaaaaccg
tatcctaaatgtatcgtatcgccatttttcaagaagttgaaactttgcaag
>PAFTOL009279
gatgtggtggtgcagtacgtggtactaaggagagacctcatagagagttggccgctaggg
agcgtggtcacccaagggtgccatgcgtctgtggctgccatttgggaacacaaggatgat
cctcacactcttctctactgtaaccctcctaatctcgactctatgcacaaggttaccctt
gaagtaaaaggagagcctcagatrgttaacttgtcagagaagctcaaggcaagcgggatt
tcacacaaattgtggatcgagcaacctgagaacattccaacatgcctagctacaaaaccg
tatcctaaatctatcgtgtcgccatttttcaagaagttgaaactttgcaag
>PAFTOL009281
gatgtggttgtgcagtacgtggtgctaaggagagacctcatagagagttggccgctaggg
agcatggtcacccaagggtgccatgcctctgtggctgccatttgggaacacaaggatgat
cctcacacgcttttctactgtaaccctcctaatctcgactcgatgcacaaggttaccctt
gaagtaaaaggagagcctcagttagttaacttgtcagagaagctcaaagcaagtgggatt
tcacacaaattgtggatcgagcaacctgagaacattccaacatgcctagctacaaagccg
tatcctaaatctatcgtatcgcaatttttcaagaagttgaaactttgcaag
>PAFTOL009283
gacgtggtggtgcagtacgtggtactaaggagagacctcatagacagttggccrctaggg
agcgtggtcacccaagggtgccatgcgtcygtggctgccatttgggaacacaaggatgat
cctcacactcttctctaytgtaaccctcctaatctcgaatctatgcacaaggttaccctt
gaagtaaaaggagagcctcagmtagttaacttgtcagggaagctcaaggcaagcgggatt
tcacacaaattgtggatcgagcaacctgagaacattccaacatgcctagctacaaaaccg
tatcctaaatctatcgtatcgccatttttcaagaagttgaaactttgcaag
>PAFTOL009285
gatgtggtggtgcagtacgtggtgctgaggagagacttgatagagagttggcccctaggg
agtgtggtcacccaaggatgccatgcctctgtggccgctatttgggaacacaaggacgat
cctcacactcttctctactgcaaccctcctaatctcgactctatgcacaaggttacactt
gaagttaaaggagagcctcagatagttaacttgtcagaaaaactcaaggcaggcgggatt
tcacacaaattgtggattgagcaacctgaggacattccaacatgcctagctacaaaaccg
tatcctaaatcgatcgtatcaccatttttgaagaagttgaaactttgcaag
>PAFTOL009287
gacgtggtggtgcagtaygtggtactaaggagagacctcatagacagttggccrctaggg
agcgtggtcacccaagggtgccatgcgtctgtggctgccatttgggaacacaaggatgat
cctcacactmttctctactgtaaccctcctaatctcgamtctatgcacaaggttaccctt
gaagtaaaaggagagcctcagatagttaacttgtcagggaagctcaaggcaagcgggatt
tcacacaaattgtggatcgagcaacctgagaacattccaacatgcctagctacaaaaccg
tatcctaaatctatcgtrtcrccatttttcaagaagttgaaactttgcaag
>PAFTOL009289
gatgtggtggtgcagtacgtggtactaaggagagacctcatagacatttggccgctaggg
agcgtggtcacccaagggtgccatgcctctgtggccgcyrtttgggaacacaaggatgat
cctcacactsttctctactgtaaccctcctaatcttgactctatgcacaaggtttctctc
------------------------------------------------------------
------------------------------------------------------------
---------------------------------------------------
>PAFTOL009291
gatgtggtggtgcagyatgtggtactaaggagagacctcatagacagttggccrctaggg
agcgtggtcacccaaggrtgccatgcgtctgtggctgccatttgggaacacaaggatgat
cctcacactcttctctactgtaaccctcctaatctcgactccatgcacaaggttaycctt
gaagtaaaaggagagcctcagatagttaacttgtcagggaagctcaaggcaagcgggatt
tcacacaaattgtggatcgagcaacctgagaacattccaacatgcctagctacaaaaccg
tatcctaaatctatcgtatcgccatttttcaagaagttgaaactttgcaag
>PAFTOL009293
gatgtggtggtgcagtacgtggtactaaggagagacctmatagacagttggccgctaggg
agcgtgrtcacccaagggtgccatgcstctgtggctgccatttgggaacacaaggatgat
cctcacactcttctctaytgtaaccctcctaatctcgaatctatgcacaaggttaccctt
gaagtaaaaggagagcctcagatrgttaacttgtcagggaagctcaaggcaagcgggatt
tcacacaaattgtggatcgagcaacctgagaacattccaacatgcctagctacaaaaccg
tatcctaaatctatcgtatcgccatttttcaagaagttgaaactttgcaag
>PAFTOL009295
gatgtggtggtgcagtacgtggtactaaggagagacctcatagacagttggccgctaggg
agcgtggtcacccaagggtgccatgcgtctgtggctgccatttgggaacacaaggatgat
cctcacactcttctctactgtaaccctcctaatctcgaatctatgcacaaggtttctctc
------------------------------------------------------------
------------------------------------------------------------
---------------------------------------------------
>PAFTOL009299
gatgtggtggtgcagtacgtggtactaaggagagacctcatagacagttggccgctaggg
agcgtggtcacccaagggtgccatgcctctgttgccgccatttgggaacacaaggatgat
cctcacactcttctctactgtaaccctcctaatctcgactctatgcacaaggttaccctt
gargtaaaaggagagcctcagatagttaacttgtcagagaaactcaaagcaaacaggatt
tcacacaaattgtggatcgagcaacctgagaacattccaacatgcctagctacaaaaccg
tatcctaaawctatcgtatcgccatttttcaagaagttgaaactttgcaag
>PAFTOL009301
gatgtggtggtgcagtacgtggtactaaggagagacctcatagacagttggccgctgggg
agcgtggtcacccaagggtgccatgcctctgttgccgccatttgggaacacaaggatgat
cctyacactcttctctactgtaaccctcctaatctcaactctatgcacaaggttwccctt
gaagtaaaaggagagcctcagatagttaacttgtcagagaagctcaaagcaagcgggatt
tcacacaaattgtggatcgagcaacctgagaacattccaacatgcttagctacaaaaccg
tatcctaaatcgatcgtatcgccatttttcaagaagttgaaactttgcaag
>PAFTOL009311
gacgtggtggtgcagtacgtggtgctaaggagagacctgatagagagttggccgctgggg
agtgtggtcacccaaggatgccatgcctctgtggccgccatttgggaacacaaggacgat
cctcacactcttctctactgttcccctcctaatcttgactctatgcacaaggttaccctt
gaagtgaaaggagagacccagatagttaacttgtcagaaaagctcaaggcaagtggaatt
ttacacaaattgtggatcgagcagcctgagaattatccaacatgccttgccacgaaaccg
tatcctaaatccgtggtgtctccctttttcaagaagttgaaactttgcaag
>PAFTOL009313
gacgtggtggtgcagtacgtggtgctaaggagggacctgatagagagttggcctttgggg
agcgtggtgacccagggttgccacgcctccgtcgccgccatttgggaacacaargacgat
cctcacacycttctctactgctcccctmctaacmtcgactctatgcacaaggttacgctc
gaagtgaaaggagagccccagatactgaacttgtcagaaaagctcaaggctggtgggatt
tcacataaattgtggatcgagcagcctgagaatatcccaacatgcctygccacaaagccc
tatcccaagtatatggtatcgccatttttcaaaaagttgaaactttgcaag
>PAFTOL009315
gatgtggtggtgcagtacgtggtgcttaggagagacctgattgacagttggccgctaggg
agcgtggtcacccaaggatgccatgcctctgtggctgccgtttgggagcacaaggatgac
cctcacactcttctctactgtaacccgcctaacctcaactctatgcacaaggtttctctc
------------------------------------------------------------
------------------------------------------------------------
---------------------------------------------------
>PAFTOL009319
gacgtggtggtgcagtacgtggtcctaaggagagacctgatagacagttggccgctcggg
agcgtggtcacgcaaggatgccatgcctctgtggctgccatttgggagcacaaggatgat
ccttacactcttctctactgtaacccgcctaatctcgactctatgcacmaggtaaccctt
gaagtgaaaggggagccgcagatagtcaacttatcagaaaagctaaaggcagctgggatt
tcgcacaaattgtggattgagcagcccgagaattatccaacatgccttgccacaaaaccg
tatcctaaatccatggtatcaccattcttcaagaaattgaaactttgcaag
>PAFTOL009321
gatgtcgtggtgcagtacgtggtgctaaggagagacctcatagatagttggccgttaggg
agcgtggtcacccaaggatgccatgcctctgtggctgccatttgggagcacaaggatgat
cctcacactctactctactgtaatcctcctaatctcaactctatgcacaaggtaaccctt
gaagtgaaaggggagccgcagatagtcaacttatcagaaaagctaaaggtagccgggatt
tcacacaaattgtggattgagcatcccgagaattatccaacatgccttgccaccaagccg
tatcctaaatccattgtatcaccattcttcaagaaattgaaactttgcaag
>SRR5137211
gatgtggtggtgcagtatgtggtactaaggagagacctcatagacagttggccgctaggg
agcgtggtcacccaagggtgccatgcctctgttgccgccatttgggaacacaaggatgat
cctcacactcttctctactgtaaccctcctaatctcggctctatgcacaaggttaccctt
gaagtaaaaggagagcctcagatagttaacttgtcagagaaactcaaagcaaacaggatt
tcacacaaattgtggatcgagcaaccggagaacattccaacatgcctagctacaaaaccg
tatcctaaatctatcgtatcaccttttttcaagaagttgaaactttgcaag
>SRR5137213
------------------------------------------------------------
------------------------------------------------------------
------------------------------------------------caggtttccctt
gaagtaaaaggagagcctcagatagttaacttgtcagagaagctcaaagcaagcgggatt
tcacacaaattgtggatcgagcaacctgagaacattccaacatgcttagctacaaaaccg
tatcctaaatctatcgtatcgccatttttcaagaagttgaaactttgcaag
>SRR7905849
gatgtggtggtgcagtacgtggtgctaaggagagacctgatagagagttggccgctaggg
agcgtggtcacccaaggatgccatgcctctgtggctgccatttgggaacacaaggacgat
cctcacactcttctctactgtaaccctcctaatctcgactctatgcacaaggttaccctt
gaagtaaaaggagagcctcagatagttaacttgtcagaaaaactcaaggcaagcaagatt
tcacacaaattgtggatcgagcaacctgagaacattccracatgtctggctacaaaaccg
tatcctaaatctatcgtatcgccatttttcaagaagttgaaactttgcaag
>SRR7905861
gatgtggtggtgcagtacgtggtactaaggagagacctcatagacatttggccgctaggg
agcrtggtcacccaagggtgccatgcctctgttgccgccatttgggaacacaaggatgat
cctcacactcttctctactgtaaccctcctaatcttgactctatgcacaaggttaccctt
gaagtaaaaggagagcctcagttagttaacttgtcagagaaactcaaagcaagtgggatt
tcacacaaattgtggatcgagcaacctgagaacattccgacatgcctagctacaaaascg
tatcctaaatctatcgtatcgccatttttaaagaagttgaaactttgcaag
>SRR7905862
gatgtggtggtgcagtacgtggtgcttaggagagacctgatagagagttggcctctaggg
agtgtggtcacccaaggatgccatgcctctgtggccgcgatttgggaacacaaggaygat
cctcacactcttctctactgtaaccctcctaatcttgactctatgcacaaggttaccctt
gaagttaaaggwgagcctcagatagttaacttgtcagaaaaactcaaggcaagcgggatt
tcacacaaattatggattgagcaacctgagaacattccaacatgcctagctacaaaaccr
tatcctaaatcgatcktatcgtcatttttcaagaagttgaaactttgcaag
>SRR8327214
gatgtggtggtgcagtacgtggtactaaggagagacctcatagacatttggccgctaggg
agcgtggtcacccaagggtgccatgcctctgtggccgctgtttgggaacacaaggatgat
cctcacactgttctctactgtaaccctcctaatcttgactctatgcacaaggttaccctt
gaagtaaaaggagagcctcagttagttaacttgtcagagaaactcaaagcaagtaggatt
tcacacaaattgtggatcgagcaacctgagaacattccaacatgcctagctaccaaacca
tatcctaaatctatcgtatcgccatttttcaagaagttgaaactttgcaag
