# Supplementary material for: Phylogenomics and classification of Cactaceae based on hundreds of nuclear genes
Source: Plant Syst Evol. 2025 Aug 11;311(5):28. doi: 10.1007/s00606-025-01948-z (PMC12339657; doi:10.1007/s00606-025-01948-z)
Supplement: Supplementary file 4 — Online Resource 4: Containing alignments and RAxML gene trees for all included loci and all phylogenetic datasets (ZIP 10372 KB) [file 606_2025_1948_MOESM4_ESM.zip › de Vos et al_ESM_4/ESM_data_alignments/QCP/6258_consensus.mafft.fasta]

>PAFTOL004551
aatccagttataaacaaacttgctgaattcagagatgcattttggagatttctcagacca
catactattcgtggaacagctcttggctcatgtgcattggtgggaagagctttgattgag
aatccaaatttgataaggtggtcattggtgttcaaggcattttctgggcttcttgcactg
atatgcgggaatggctatatagtgggcatcaatcagatctatgatattggtattgataag
------------------------------------------------------------
------------------------------------------------------------
------------------------------------------------------------
------------------------------------------------------------
------------------------------------------------------------
------------------agttatccagtggctttcataacgacatttgtgacattgttt
gctttggttattgccatcaccaaggatcttccagat-----gtggaaggtgatcgcaagt
ttcagatatcaaccctagcaacaaaacttggggtgagaa---------acattgcactgc
ttggttctggacttttgctg-gtgaactacatcggcgccattgttgcagctatttacttg
ccgcag------------------------------------------------------
------------------------------------------------------------
------------------------------------------------------------
---------------------------------------------------------
>PAFTOL004552
------------------------------------------------------------
------------------------------------------------------------
------------------------------------------------------------
------------------------------------------------------------
------------------------------------------------------------
------------------------------------------------------------
------------------------------------------------------------
------------------------------------------------------------
------------------------------------------------------------
------------------------------------------------------------
-----------------------------------------atggaatccccttacaggt
ttcatatatcaaccctggcaacaaaacttggggtaagaa---------acattgcactgc
ttggttctggacttttgctg-gtaaactacattggtgccattgttgcagctatttacttg
ccggaggcctttaggcgctccttgatgatacct---------------------------
------------------------------------------------------------
------------------------------------------------------------
---------------------------------------------------------
>PAFTOL004553
------------------------------------------------------------
------------------------------------------------------------
------------------------------------------------------------
------------------------------------------------------------
------------------------------------------------------------
------------------------------------------------------------
------------------------------------------------------------
------------------------------------------------------------
------------------------------------------------------------
------------------------------------------------------------
--------------------------------------------------------aggt
tccatatattaaccctggcaacaaaacttggggtgagaa---------acattgcactgc
ttggttctggacttttgctg-ctaaactacattggtgccattgttgcagctatttacttg
ccggag------------------------------------------------------
------------------------------------------------------------
------------------------------------------------------------
---------------------------------------------------------
>PAFTOL004554
---ccacttgtagacaaagttgctgaattcagagatgcattttggagatttctaaggcca
catactattcgtggaacagctcttggctcatgtgctttggtggcgagagctttgattgag
aatccaaatttgataaggtggtccttggtgttcaaggcgttttcggggcttcttgcactg
atatgtgggaatggctatatagtgggcatcaatcagatctacgatattggtattgataag
------------------------------------------------------------
------------------------------------------------------------
------------------------------------------------------------
------------------------------------------------------------
------------------------------------------------------------
------------------------------------------------------------
-----------------------------------------atggaatccccttacaggt
ttcatatatcaaccctggcaacaaaacttggggtaagaa---------acattgcactgc
ttggttctggacttttgctg-gtaaactacgttggtgccattgttgcagctatttacttg
ccggag------------------------------------------------------
------------------------------------------------------------
------------------------------------------------------------
---------------------------------------------------------
>PAFTOL004555
aat---------------------------------------------------------
------------------------------agtgctttggtggcaagagctttgattgag
aatccaaatttgataaggcgggctttggtgttcaaggcgttttcagggcttcttgcgctg
atatgtgggaatggctatatagtgggcatcaatcagatctacgatattggtattgataag
------------------------------------------------------------
------------------------------------------------------------
------------------------------------------------------------
------------------------------------------------------------
------------------------------------------------------------
------------------agtcatcctgtggctttcataacgacatttgtgacattgttt
gctttggtcattgccatcaccaaggatcttccagat-----gtggaaggtgatcgcaagt
ttcatatattaaccctggcaacaaaacttggggtgagaa---------acattgcactgc
ttggttctggacttttgctg-ctaaactacattggtgccattgttgcagctatttacttg
ccggag------------------------------------------------------
------------------------------------------------------------
------------------------------------------------------------
---------------------------------------------------------
>PAFTOL004560
------------------------------------------------------------
------------------------------------------------------------
------------------------------------------------------------
------------------------------------------------------------
------------------------------------------------------------
------------------------------------------------------------
------------------------------------------------------------
------------------------------------------------------------
------------------------------------------------------------
------------------------------------------------------------
-----------------------------------------atggaatccccttacaggt
ttcatatatcaaccctggcaacaaaacttggggtaagaa---------acattgcactgc
ttggttctggacttttgctg-gtaaactacattggtgccattgttgcagctatttacctg
cctgag------------------------------------------------------
------------------------------------------------------------
------------------------------------------------------------
---------------------------------------------------------
>PAFTOL004561
aatccagttataaacaaacttgctgaattcagagatgcattttggagatttctcagacca
catactattcgtggaacagctcttggctcatgtgcattggtgggaagagctttgattgag
aatccaaatttgataaggtggtcattggtgttcaaggcattttctgggcttcttgcgctg
atatgtgggaatggctatatagtgggcatcaatcagatctacgatattggtattgataag
------------------------------------------------------------
------------------------------------------------------------
------------------------------------------------------------
------------------------------------------------------------
------------------------------------------------------------
------------------------------------------------------------
-----------------------------------------------------cacaggt
ttcagatatcaaccctggcaacaaaacttggggtgagaa---------acattgcaatgc
ttggttctggacttttgctg-gtgaactacatcggtgccattgttgcagctatttacttg
ccgcag------------------------------------------------------
------------------------------------------------------------
------------------------------------------------------------
---------------------------------------------------------
>PAFTOL004562
gatccacttgtagacaaagttgctgaattcagagatgcattttggagatttctaaggcca
catactattcgcggaacagctcttggctcatgtgctttggtggcgagagctttgattgag
aatccaaatttgataaggtggtccttggtgttcaaggcgttttcggggcttcttgcactg
atatgtgggaatggctatatagtgggcatcaatcagatctacgatattggtattgataag
------------------------------------------------------------
------------------------------------------------------------
------------------------------------------------------------
------------------------------------------------------------
------------------------------------------------------------
------------------------------------------------------------
-----------------------------------------atggaatccccttacaggt
ttcatatatcaaccctggcaacaaaacttggggtaagaa---------acattgcactgc
ttggttctggacttttgctg-gtaaactacattggtgccattgttgcagctatttacttg
ccggag------------------------------------------------------
------------------------------------------------------------
------------------------------------------------------------
---------------------------------------------------------
>PAFTOL004563
------------------------------------------------------------
------------------------------------------------------------
------------------------------------------------------------
------------------------------------------------------------
------------------------------------------------------------
------------------------------------------------------------
------------------------------------------------------------
------------------------------------------------------------
------------------------------------------------------------
------------------------------------------------------------
---------------------------atgcctgta-----acgtaatcctcttacaggt
ttcatatatcaaccctggcaacaaaacttggggtgagaa---------acattgcactgc
ttggttctggacttttgctg-gtaaactacattggtgccattgttgcagctatttacttg
ccggag------------------------------------------------------
------------------------------------------------------------
------------------------------------------------------------
---------------------------------------------------------
>PAFTOL004564
gata--------------------------------------------------------
-------------------------------gtgcattggtgggaagagctttgattgag
aatccaaatttgataaggtggtccttggtgttcaaggcattttctgggcttcttgcgctg
atatgcgggaatggctatatagtgggcatcaatcagatctacgatattggtattgataag
------------------------------------------------------------
------------------------------------------------------------
------------------------------------------------------------
------------------------------------------------------------
------------------------------------------------------------
------------------------------------------------------------
--------------------------------------------------------aggt
ttcagatatcaaccctggcaacaaaacttggggtgagaa---------acattgcactgc
ttggttctggacttttgctg-gtgaactacatcggtgccattgttgcagctatttacttg
ccgcag------------------------------------------------------
------------------------------------------------------------
------------------------------------------------------------
---------------------------------------------------------
>PAFTOL004566
------------------------------------gcattttggagatttctcagacca
catactattcgtggaacagctcttggctcatgtgcattggtgggaagagctttgattgag
aatccaaatttgataagatggtcattggtgttcaaggcattttctgggcttcttgcgctg
atatgtgggaatggctatatagtgggcatcaatcagatctacgatattggtattgataak
------------------------------------------------------------
------------------------------------------------------------
------------------------------------------------------------
------------------------------------------------------------
------------------------------------------------------------
------------------------------------------------------------
-----------------------------------------------------cacaggt
ttcagatatcaaccctggcaacaaaacttggggtgagaa---------acattgcactgc
ttggttctggacttttgctg-gtgaactacatcagtgccattgttgtagctatttacttg
ccgcag------------------------------------------------------
------------------------------------------------------------
------------------------------------------------------------
---------------------------------------------------------
>PAFTOL004567
gatccacttgtaaacagagttgctgaattcagagatgcattttggagatttctaaggcca
catactattcgtggaacagctctgggctcatgtgctttggtggcaagagctttgatcgag
aatccaaattttataaggtggtctttgctgttcaaggcgttttcggggcttcttgcgctg
atatgtgggaatggctatatagtgggcatcaatcagatctacgatattggtattgataag
gtgaacaaaccgtatttacctattgcagcaggggatctttcagttggatctgcatggctc
ctggtgttgggttttgctgttactgggctttctatcgtcgcatcaaattttggtcctttc
atcacagctctttattgcctggggctgtttcttggagttaatt------------acttc
agaataacctttc---------------------------------------------ag
gtccgagg-atttcttctaaactttggtgtatac---tatgccacaagagcagctttagg
acttccattt--gagtggagttatcctgtggctttcataacgacatttgtgacattgttt
gctttggtcattgccatcaccaaggatcttccagac-----gtggaaggtgatcgcaagt
ttcagatatcaaccctggcaacaaaacttggggtgagaa---------acattgccctgc
ttggttctggacttttgcta-gtaaactacattggtgccattgtggcagctatttacttg
ccagag------------------------------------------------------
------------------------------------------------------------
------------------------------------------------------------
---------------------------------------------------------
>PAFTOL004568
gatccacttgtaaacaaagttgctgaattcagagacgcattttggagatttctaaggcca
catactattcgtggaacagctcttggctcatgtgctttggtggcaagagctttgattgag
aatccaaatttgataaggtggtctttggtgttcaaggcgttttyggggcttcttgcgctg
atatgtgggaatggmtatatagtgggcatcaatcagatctacgatattggtattgataag
------------------------------------------------------------
------------------------------------------------------------
------------------------------------------------------------
------------------------------------------------------------
------------------------------------------------------------
------------------agttatcctgtggctttcataacgacattcrtgacattgttt
gctttggtcattgccatcaccaaagatcttccagat-----gtggaaggtgatcgcaagt
ttcagatatcaaccctggcaacaaaacttggggtgagaa---------acattgcactgc
ttggttctggacttttgctg-gtaaactacattggtgccattgttgcagctatttacttg
ccggaggcttttaggcgcttcttgatgatacctgcacacactatactggctatgtgtctg
------------------------------------------------------------
------------------------------------------------------------
---------------------------------------------------------
>PAFTOL004571
------------------------------------------------------------
------------------------------------------------------------
------------------------------------------------------------
---------------------------------------tttactgtttccgtttgcagg
gtgaacaaaccttatttacctattgcagcaggggatctttcagttggatctgcatggctc
ctagtgttgggttttgctgttactgggctttctattgttgcatccaattttggtcctttc
atcacatctctttattgcctgggcctgtttcttggaaccatat------------attca
gtgcctccatttagaatgaagagattccctattgtggcatttctcatcat---cgcaaca
-------------atgttatgatattgtatgctt---ttcacatccttg--tactcaaat
atttcggttttaatatgcagttatccagtggctttcataacgtcatttgtgacattgttt
gctttggttattgccatcaccaaggatcttccagat-----gtggaaggtgatcgcaagt
ttcagatatcaaccctggcaacaaaacttggggtgagaa---------acattgcactgc
ttggctctggacttttgctg-gtgaactacatcagtgccattgttgcagctatttacttg
ccgcag------------------------------------------------------
------------------------------------------------------------
------------------------------------------------------------
---------------------------------------------------------
>PAFTOL004572
gatccacttgtaaacaaagttgctgaattcagagatgcatgttggagatttttaaggcca
catactattcgtggaacagctcttggctcatgtgctttggtggcaagagctttgattgag
aatccaaatttgataaggtggtctttggtgttcaaggcgttttcgggtcttcttgcgctg
atatgcgggaatggctacatagtgggcatcaatcagatctacgatattggtattgataar
------------------------------------------------------------
------------------------------------------------------------
------------------------------------------------------------
---------------------------ttccgattaacctttc---------------ag
gtccgagg-atttcttctaaactttggtgtatac---tatgccacaagagcagctttagg
acttccattt--gagtggagttatcctgtggctttcataacgacatttgtgacattgttt
gctttggtcattgccatcaccaaggatcttccagat-----gtggaaggtgatcgcaagt
ttcatatatcaaccctggcaacaaaacttggggtgagaa---------acattgcactgc
ttggttctggacttttgctg-gtaaactacattggtgcccttgttgcagctatttacttg
ccggag------------------------------------------------------
------------------------------------------------------------
------------------------------------------------------------
---------------------------------------------------------
>PAFTOL004573
---------------------------ttcaggcatgcattttggaggtttttaaggcca
catactattcgtggaacagctcttggctcatgtgctttggtggcaagagctttgattgag
aatccaaatttgataaggtggtctttggtgttcaaggcattttcgggccttgttgcgctg
atatgcgggaatggctacatcgtaggcatcaatcagatctacgatattggtattgataag
------------------------------------------------------------
------------------------------------------------------------
------------------------------------------------------------
---------------------------ttcagattaacctttc---------------ag
gtccgagg-atttcttctaaactttggtgtatac---tatgccacaagagcagctttagg
acttccattt--gagtggagttatcctgtggctttcataacggcatttgtgacattgttt
gctttggtcattgccatcaccaaggatcttccagat-----gtggaaggtgatcgcaagt
ttcatatatcaaccctggcaacaaaacttggggtgagaa---------acattgcactkc
ttggttctggacttttrctg-gtaaactacattggtgccattgttgcagctatttacttg
ccggag------------------------------------------------------
------------------------------------------------------------
------------------------------------------------------------
---------------------------------------------------------
>PAFTOL004574
gatccgcttgtaaacaaggttgctgaattcagagatgcattttggagatttctaaggcca
catactattcgtggaacagctcttggctcatgtgctttggtggcaagagctttgattgag
aatccaaatttgataaggtggtctttgctgttaaaggcgttttcagggcttcttgcgctg
atatgcgggaatggctatatagtgggcatcaatcagatctacgatattggtattgataag
gtgaacaaaccttatttacctattgcagcaggggatctttcagttggatctgcatggctc
ctagtgttgggttttgctgttactgggctttctatcgttgcatcaaattttggtcctttc
atcacagctctttattgcctggggctgtttcttggaaccatat------------attca
gtgcctccatttagaatgaagagattccctattgtagcatttctcatcat---tgcaact
gtccgagg-atttcttctaaactttggtgtatac---tatgccacaagagcagctttagg
acttccattt--gagtggagttatcctgtggctttcataacgacatttgtgacattgttt
gctttggtcattgccatcaccaaggatcttccagat-----gtggaaggtgatcgcargt
ttcatatatcaaccctggcaacaaaacttggggtgagaa---------acattgcattgc
ttggttctggacttttgctg-ctaaactacattggtgccattgttgcagctatttacttg
ccagaggcctttaggcgctccttgatgatacctgcacacattatactggctatgtgt---
------------------------------------------------------------
------------------------------------------------------------
---------------------------------------------------------
>PAFTOL004577
gatccacttgtagacaaagttgctgaattcagagatgcattttggagatttctaaggcca
catactattcgtggaacagctcttggctcatgtgctttggtggcaagagctttgattgag
aatccaaatttgataaggtggtccttggtgttcaaggcgttttcggggcttcttgctctg
atatgtgggaacggctatatagtgggcatcaatcagatctacgatattggtattgataag
------------------------------------------------------------
------------------------------------------------------------
------------------------------------------------------------
---------------------------ttcattataacctttc---------------ag
gtccgagg-atttcttctaaactttggtgtatac---tatgccacaagagcagctttagg
acttccattt--gagtggagttctcctgtggcwttcataacgacattcgtgacattgttt
gctttggtcattgccatcaccaaggatcttccagat-----gtggaaggtgatcgtaagt
ttcatatatcaaccctggcaacaaaacttggggtragaa---------acattgcactgc
ttggttctggacttttgctg-gtaaactacattggtgccattgttgcagctatttacttg
ccggag------------------------------------------------------
------------------------------------------------------------
------------------------------------------------------------
---------------------------------------------------------
>PAFTOL004578
gatccacttgtaaacaaagttgctgaattcagagatgcattttggagatttttaaggcca
catactattcgtggaacagctcttggctcatgtgctttggtggcaagagctttgattgag
aatccaaatttgataaggtggtctttggtgttcaaggcgttttcggggcttcttgcgctg
atatgcgggaatggctacatagtgggcatcaatcagatctacgatattggtattgataag
gtgaacaaaccttatttacctattgcagcaggggatctttcagttggatctgcatggctc
ctagtggtgggttttgctgttacagggctttctattgttgcatcaaattttggtcctttc
atcacagctctttattgcctgggcctttttcttggaaccatat------------attca
gtgcctccatttagaatgaagagattccctattgtagcatttctcatcat---tgcaacg
gtcggagg-atttcttctraactttggtgtatac---tatgccacaagagcagctttagg
acttccattt--gagtggagttatcctgtggctttcataacgacatttgtgacattgttt
gctttggtcattgccatcaccaaggatcttccagat-----gtggaaggtgatcgcargt
ttcatmtatcarccctggcaacaaaacttggrgtgagaa---------acattgcrctgc
ttrgttctggacytttgctg-gyamaytacattggkgcsatkgttgyagctatttacttg
ccggag------------------------------------------------------
------------------------------------------------------------
------------------------------------------------------------
---------------------------------------------------------
>PAFTOL004583
gatccacttgtaaacaaggttgctgaattcagagatgcattttggagatttctaaggcca
catactattcgtggaacagctcttggctcatgtgctttggtggcaagagctttggttgag
aatccaaatttgataaggtgggctttggtgttcaaggcgttttcggggcttcttgcgctg
atatgcgggaatggctatatagtgggcatcaatcagatctacgatattggtattgataag
------------------------------------------------------------
------------------------------------------------------------
------------------------------------------------------------
---------------------------ttcagaataacctttc---------------ag
gtccgagg-atttcttctaaactttggtgtatac---tatgccacaagagcagctttagg
acttccattt--gagtggagttatcctgtggctttcataacgacatttgtgacattgttt
gctttggtcattgccatcaccaaggatcttccagat-----gtggaaggtgatcgcaagt
ttcatatattaaccctggcaacaaarcttggggtgagaa---------acattgcactgc
ttggttctggacttttgctg-ctaaactacattggtgccattgttgcagctatttacttg
ccggaggcctttaggcactccttgatgatacctgcacacactatactggctatgtgtctg
gtttaccag---------------------------------------------------
------------------------------------------------------------
---------------------------------------------------------
>PAFTOL004584
gatccacttgtagacaaagttgctgaattcagagatgcattttggagatttctaaggcca
catactattcgtggaacagctcttggctcatgtgctttggtggcgagagctttgattgag
aatccaaatttgataaggtggtccttggtgttcaaggcattttcggggcttcttgcactg
atatgtgggaatggctatatagtgggcatcaatcagatctacgatattggtattgataag
------------------------------------------------------------
------------------------------------------------------------
------------------------------------------------------------
---------------------------ttcagtataacctttc---------------ag
gtccgagg-atttcttctaaactttggtgtatac---tatgccacaagagcagctttagg
acttccattt--gagtggagttctcctgtggctttcataacgacattcgtgacattgttt
gctttggtcattgccatcaccaaggatcttccagat-----gtggaaggtgatcgtaagt
ttcakatatcaaccctggcmacaaaacttggggtragaa---------acattgcactgc
ttggttctggacttttgctg-gtraaytacatyrgtgccattgttgyagctatttacttg
ccggaggcctttagacgctccttgatgatacctgcacacactatactggctatgtgtctg
gtttaccag---------------------------------------------------
------------------------------------------------------------
---------------------------------------------------------
>PAFTOL004585
---------------------------ttcagagatgcattttggagatttctcagacca
catactattcgtggaacagctcttggctcatgtgcattggtgggaagrgctttgattgag
aatccaaatttgataaggtggtcattggtgttcaaggcattttctgggcttcttgcgctg
atatgtgggaatggctatatagtgggcatcaatcagatctacgatattggtattgataag
gtgaacaaaccttatttacctattgcagcaggggatctttcagtcggatctgcatggctc
ctagtgttgggttttgcagttactgggctttctattgttgcatccaattttggtcctttc
atcacagctctttattgcctgggcctgtttcttggaaccacat------------attca
gtgcctccatttagaatgaagagattccctattgtggcatttctcatcat---tgcaaca
gtatgtcc-tcatatgttacaatattgtatactt---ttcacatccttg--tactcaaat
atttyggttttaatatgcagttatccagtggctttcataacgacatttgtgacattgttt
gctttggttattgccatcaccaaggatcttccagat-----gtggaaggtgatcgcaagt
ttcagatatcaaccctggcaacaaaacttggggtgagaa---------acattgcactgc
ttggttctggacttttgctg-gtgaactacatcggtgccattgttgtagccatttacttg
ccgcaggcctttaggcgctccttgatgatacctacacacactatactggctatgtgtctg
gtttaccag---------------------------------------------------
------------------------------------------------------------
---------------------------------------------------------
>PAFTOL004587
gatccacttgtaaacaaggttgctgaattcagagatgcattttggagatttctaaggcca
catactattcgtggaacagctcttggctcatgtgctttggtggcaagagctttgattgag
aatccaaatttgataaggtggtctttggtgttcaaggcgttttcggggcttgttgcgctg
atatgcgggaatggctatatagtgggcatcaatcaaatctacgatattggtattgataag
------------------------------------------------------------
------------------------------------------------------------
------------------------------------------------------------
------------------------------------------------------------
------------------------------------------------------------
------------------agttgtcctgtggctttcataacgacatttgtgacattgttt
gctttggtcattgccatcaccaaggatcttccagat-----gtggaaggtgatcgcargt
ttcatatatcaaccctggcaacaaaacttggcgtgagaa---------acattgcactgc
ttggttctggacttttgctg-ctaaactacattggtgccattgttgcagctatttacttg
ccggag------------------------------------------------------
------------------------------------------------------------
------------------------------------------------------------
---------------------------------------------------------
>PAFTOL004590
---------------------------------gata-----------------------
-------------------------------gtgctttggtggcgagagctttgattgag
aatccaaatttgataaggtggtccttrgtgttcaaggcgttttcggggcttcttgcactg
atatgtgggaatggstatatagtgggcatcaatcagatctacgatattggtattgataag
ktgaacaaaccttatttacctattgcagcaggggatctttcagttggatctgcatggctc
ctagtgttgggttttgctgttactgggctttctatcgttgcatcaaattttggtcctttc
ataacagctctttattgcctggggctg---------------------------------
---------------------------ttcagtataaactttc---------------ag
gtccgagg-atttcttctaaactttggtgtatac---tatgccacaagagcagctttagg
acttccattt--gagtgsagttctcctgtggctttcataacgacattcgtgacattgttt
gctttggtcattgccatcaccaaggatcttccagat-----gtggaaggtgatcgtaagt
ttcatatatcaaccctggcaacaaaacttggggtaagaa---------acattgcactgc
ttggttctggacttttgctg-gtaaactacgttggtgccattgttgcagctatttacttg
ccggaggcctttaggcgctccttgatgatacctgcacacactatactggctatgtgtctg
gtttaccag---------------------------------------------------
------------------------------------------------------------
---------------------------------------------------------
>PAFTOL004591
gatccacttgtagacaaagttgctgaattcagagatgcattttggagatttctaaggcca
catactattcgtggaacagctcttggctcatgtgctttggtggcgagagctttgattgag
aatccaaatttgataaggtggtccttggtgttcaaggcgttttcggggcttcttgcactg
atatgtgggaatggctatatagtgggcatcaatcagatctacgatattggtattgataag
gtgaacaaaccttatttaccgattgcagcaggggatctttcagttggatctgcatggctc
ctagtgttgggttttgctgttactgggctttctatcgttgcatcaaattttggtcctttc
ataacatctctttattgcctggggctgtttcttggaaccatat------------attca
gtgcctccatttagaatgaagagattccctattgtggcatttctcatcat---tgcaact
gtccgagg-atttcttctaaactttggtgtatac---tatgccacaagagcagctttagg
acttccattt--gagtggagttctcctgtggctttcataacgacattcgtgacattgttt
gctttggtcattgccatcaccaaggatcttccagay-----gtggaaggtgatcgtaagt
ttcatatatcaaccctggcaacaaaacttggggtaagaa---------acattgcactgc
ttggttctggacttttgctg-gtaaactacgttggtgccattgttgcagctatttacttg
ccggaggcctttaggcgctccttgatgatacctgcacacactatactggctatgtgtctg
gtttaccag---------------------------------------------------
------------------------------------------------------------
---------------------------------------------------------
>PAFTOL004593
gatccacttgtaaacaaggttgctgaattcagagatgcattttggagatttctaaggcca
catactattcgcggaacagctcttggctcatgtgctttggtggcaagagctttgattgag
aatccaaatttgataaggtggtctttggtgttcaaggcgttttcggggcttcttgcgctg
atatgcgggaatggctatatagtgggcatcaatcagatctacgatattggtattgataag
gtgaacaaaccttatttacctattgcagcaggggatctttcagttggatctgcatggctt
ctagtattgggttttgctgttactgggctttctatcgttgcatcaaattttggtcctttc
atcacagctctttattgcctggggctgtttcttggaaccatat------------attca
gtgcctccatttagaatgaagagattccctattgtagcatttctcatcat---tggtcgt
gtccgagg-atttcttctaaactttggtgtatac---tatgccacaagagcagctttagg
acttccattt--gagtggagttatcctgtggctttcataacgacatttgtgacattgttt
gctttggtcattgccatcaccaaggatcttccagat-----gtggaaggtgatcgcargt
ttcatatatcaaccctggcaacaaaacttggggtgagaa---------acattgcactgc
ttggttctggacttttgctg-ctaaactacattggtgccattgttgcagctatttacttg
ccggaggcctttaggtgctccttgatgataccggcacacactatactggctatgtgtctg
gtttaccag---------------------------------------------------
------------------------------------------------------------
---------------------------------------------------------
>PAFTOL004594
---------------------------------gata-----------------------
-------------------------------gtgctttggtggcgagagctttgattgag
aatccaaatttgataaggtggtccttggtgttcaaggcgttttcggggcttcttgcactg
atatgtgggaatggstatatagtgggcatcaatcagatctacgatattggtattgataag
gtgaacaaaccttatttacctattgcagcaggggatctttcagttggatctgcatggctc
ctagtgttgggttttgctgttactgggctttctatcgttgcatcaaattttggtcctttc
atcacagctctttattgcctggggctgtttcttggaaccatat------------attca
gtgcctccatttagaatgaagagattccctattgtggcatttctcatcat---tgcaact
gtccgagg-atttcttctaaactttggtgtatac---tatgccacaagagcagctttagg
acttccattt--gagtggagttctcctgtggctttcataacgacrttcgtgacattgttt
gctttggtcattgccatcaccaaggatcttccagat-----gtggaaggtgatcgtaagt
ttcatatatcaaccctggcaacaaaacttggggtaagaa---------acattgcactgc
ttggttctggacttttgctg-gtaaactacattggtgccattgttgcagctatttacttg
ccggaggcctttaggcgctccttgatgatacctgcacacactatactggctatgtgtctg
gtttaccag---------------------------------------------------
------------------------------------------------------------
---------------------------------------------------------
>PAFTOL004597
gatccacttgtaaacaaggttgctgaattcagagatgcattttggagatttctaaggcca
catactattcgtggaacagctcttggctcatgtgctttggtggcaagagctttgattgag
aatccaaatttgataaggtgggctttggtgttcaaggcgttttcggggcttcttgcgctg
atatgtgggaatggctatatagtcggcatcaatcagatctacgatattggtattgataag
gtgaacaaaccttatttacctattgcagcaggggatctttcagttggatctgcatggctc
ctagtgttgggttttgctgttactgggctttctatcgttgcatcaaattttggtcctttc
atcacagctctttattgcctggggctgtttcttggaaccatatatattactatgaattca
ttgtttacaatctggctgtaaggataattcagaataacctttc---------------ag
gtccgagg-atttcttctaaactttggtgtatac---tatgccacaagagcagctttagg
acttccattt--gagtggagttatcctgtggctttcataacgacatttgtgacattgttt
gctttggtcattgccatcaccaaggatcttccagat-----gtggaaggtgatcgcargt
ttcatatattaaccctggcaacaaaacttggggtgagaa---------acattgcactgc
ttggttctggacttttgctg-ctaaactacattggtgccattgttgcagctatttacttg
ccggag------------------------------------------------------
------------------------------------------------------------
------------------------------------------------------------
---------------------------------------------------------
>PAFTOL004598
gatccacttgtagacaaagttgctgaattcagagatgcattttggagatttctaaggcca
catactattcgtggaacagctcttggctcatgtgctttggtggcgagagctttgattgag
aatccaaatttgataaggtggtycttggtgttcaaggcgttttcggggcttcttgcactg
atatgtgggaatggstatatagtgggcatcaatcagatctaygatattggtattgataag
ttcagtata-------------------------acctttcag-----------------
------------------------------------------------------------
------------------------------------------------------------
------------------------------------------------------------
gtccgagg-atttcttctaaactttggtgtatac---tatgccacaagagcagctttagg
acttccattt--gagtggagtttactggtgacttactttac-----------tttcatgt
gtctcagagccttcctttaatgccaaacttagatttatgtaatggaatccccttacaggt
ttcatatatcaaccctggcaacaaaacttggggtaagaa---------acattgcactgc
ttggttctggacttttgctg-gtaaactacattggtgccattgttgcagctatttacttg
ccggag------------------------------------------------------
------------------------------------------------------------
------------------------------------------------------------
---------------------------------------------------------
>PAFTOL004599
gatccacttgtagacaaagttgctgagttcagagatgcattttggagatttctaaggcca
catactattcgtggaacagctcttggctcgwgtgctttggtggcaagagctttgattgag
aatccaaatttgataaggtggtccttggtgttcaaggcgttttcggggcttcttgcgctg
atatgtgggaatggctatatagtgggcatcaatcagatctacgatattggtattgataag
gtgaacaaaccttatttacctattgcagcaggggatctttcagttggatctgcatggctc
ctagtgttgggttttgt-------------------------------------------
------------------------------------------------------------
------------------------------------------------------------
------------------------------------------------------------
--------------atcaagttctcctgtggctttcataacgacattcgtgacattgttt
gctttggccattgccatcaccaaggatcttccagat-----gtggaaggtgatcgtaagt
ttcatatatcaaccctggcaacaaaacttggggtaagaa---------acattgcactgc
ttggttctggacttttgctg-gtaaactacattggtgccattgttgcagctgtttacttg
ccggag------------------------------------------------------
------------------------------------------------------------
------------------------------------------------------------
---------------------------------------------------------
>PAFTOL004600
------------------------------agagacgcattttggagatttctaaggcca
catactattcgtggaacagctcttggctcatgtgctttggtggcgagagctttgattgag
aatccaaatttgataaggtggtccttggtgttcaaggcgttttcggggcttcttgcactg
atatgtgggaatggstatatagtgggcatcaatcagatctacgatattggtattgataag
gtgaacaaaccttatttacctattgcagcaggggatctttcagttggatctgcatggctc
ctagtgttgggttttgctgttactgggctttctatcgttgcatcaaattttggtcctttc
atcacagctctttattgcctggggctgtttcttggaaccatat------------attca
gtgcctccatttagaatgaagagattccctattgtggcatttctcatcat---tgcaact
gtccgagg-atttcttctaaactttggtgtatac---tatgccacaagagcagctttagg
acttccattt--gagtggagttctcctgtggctttcataacgacattcgtgacattgttt
gctttggtcattgccatcaccaaggatcttccagat-----gtggaaggtgatcgtaagt
ttcatatatcaaccctggcaacaaaacttggggtaagaa---------acattgcactgc
ttggttctggacttttgctg-gtaaactacgttggtgccattgttgcagctatttacttg
ccggag------------------------------------------------------
------------------------------------------------------------
------------------------------------------------------------
---------------------------------------------------------
>PAFTOL004601
gatccacttgtaaacaaggttgctgaattcagagatgcagtttggagatttctaaggcca
catactattcgcggaacagctcttggctcatgtgctttggtggcaagagctttgattgag
aatccaaatttgataaggtgggctttggtgttcaaggcgttttcggggcttcttgcgctg
atatgygggaatggctatatagtgggcatcaatcagatctacgatattggtattgataag
------------------------------------------------------------
------------------------------------------------------------
------------------------------------------------------------
------------------------------------------------------------
------------------------------------------------------------
------------------agtcatcctgtggctttcataacgacatttgtgacattgttt
gctttggtcattgccatcaccaaggatcttccagat-----gtggaaggtgatcgcaagt
ttcatatattaaccctggcaacaaaacttggggtgagaa---------acattgcactgc
ttggttctggacttttgctg-ctaaactacattggtgccattgttgcagctatttacttg
ccggaggcctttaggcgctctttgatgatacctgcacacactatattggctatgtgtctg
gtttaccag---------------------------------------------------
------------------------------------------------------------
---------------------------------------------------------
>PAFTOL004603
gatccacttgtaaacaaagttgctgaatttagagatgcattttggagatttctaaggcca
catactattcgtggaacagctcttggctcatgtgctttggtggcaagagctttgattgag
aatccaaatttgataaggtggtctttggtgttsaaggcgttttcggggcttcttgcgctg
atatgtgggaatggctatatagtgggcatcaatcagatctacgatattggtattgataag
------------------------------------------------------------
------------------------------------------------------------
------------------------------------------------------------
---------------------------ttcagaataacctttc---------------ag
gtccgagg-atttcttctaaactttggtgtatac---tatgccacaagagcagctttagg
acttccattt--------------------------------------------------
--------------------------------------------------gagtggaggt
ttcagatatcaaccctggcaacaaaacttggggtgagaa---------acattgcactgc
ttggttctggacttttgctg-gtaaactacattggtgccattgttgcagctatttacttg
ccggag------------------------------------------------------
------------------------------------------------------------
------------------------------------------------------------
---------------------------------------------------------
>PAFTOL004604
gatccacttgtaaacaaagttgctgaattcagagatgcattttggagattcctaaggcca
catactattcgtggaacagctcttggctcatgtgctttggtggcaagagctttgattgag
aatccaaatttgataaggtggtctttggtgttcaaggcgttttcggggcttcttgcgctg
atatgtgggaatggctatatagtgggcatcaatcagatctacgatattggtattgataag
------------------------------------------------------------
------------------------------------------------------------
------------------------------------------------------------
------------------------------------------------------------
------------------------------------------------------------
------------------agttatcctgtggctttcataacgacatttgtgacattgttt
gctttggtcattgccatcaccaaggatmttccagat-----gtggaaggtgatcgcaagt
ttcagatatcaaccctggcaacaaaacttggggtgagaa---------acattgcgttgc
ttggttctggacttttgctg-gtaaactacattggtgccattgttgcagctatttacttt
ccagag------------------------------------------------------
------------------------------------------------------------
------------------------------------------------------------
---------------------------------------------------------
>PAFTOL004605
gatccacttgtaaacaaggttgctgaattcagagatgcattttggagatttctaaggcca
catactattcgtggaacagctctgggctcatgtgctttggtggcaagagctttgattgag
aatccaaatttgataaggtgggctttggtgttcaaggcgttttcggggcttcttgcgctg
atatgcgggaatggctatatagtgggcatcaatcagatctacgatattggtattgataag
------------------------------------------------------------
------------------------------------------------------------
------------------------------------------------------------
------------------------------------------------------------
------------------------------------------------------------
------------------agttatcctgtggctttcataacgacatttgtgacattgttt
gctttggtcattgccatcaccaaggatcttccagat-----gtggaaggtgatcgcaagt
ttcatatattaaccctggcaacaaaacttggggtgagaa---------acattgcactgc
ttggttctggacttttgctg-ctaaactacatgggtgccattgttgcagctatttacttg
ccggaggyctttaggcgctccttgatgatacctgcacatactatactggctatgtgtctg
gtttaccag---------------------------------------------------
------------------------------------------------------------
---------------------------------------------------------
>PAFTOL004608
------------aacaaagttgctgaattcagagatgcattttggagatttttaaggcca
catactattcgtggaacagctcttggctcatgtgctttggtggcaagagctttgattgag
aatccaaatttgataaggtggtctttggtgttcaaggcgttttcgggccttcttgcgctg
atatgcgggaatggctacatagtggggatcaatcagatctacgatattggtattgataag
gtgaacaaaccttatttacctattgcagcaggggatctttcagttggatctgcatggctc
ctagtgttgggttttgctgttactgggctttctattgttgcatcaaattttggtcctttc
atcacagctctttattgcctggggctgtttcttggaaccatat------------attca
gtgcctccatttagaatgaagagattccctattgtagcatttctcatcat---tgcaact
gttcgagg-atttcttctaaactttggtgtatac---tatgccacaagagcagctttagg
acttccattt--gagtgsagttatcctgtggctttcataacgacatttgtgacattgttt
gctytggtcattgccatcaccaaggatcttccagat-----gtggaaggtgatcgcaagt
ttcatatatcaaccctggyaacaaaacttggrgtgagaa---------acattgcactgc
ttggttctggactttkgctg-gtaaactacattggtkccattgttgcarctatttacttg
ccggaggcctttagacgctccttgatgatacctacacacactatactggctatgtgtctg
gtttaccag---------------------------------------------------
------------------------------------------------------------
---------------------------------------------------------
>PAFTOL004609
------------------------------------------------------------
catactattcgtggaacagctcttggctcatgtgctttggtggcaagagctttgattgag
aatccaaatttgataaagtggtctttggtgttcaaggcgttttcggggcttcttgcgctg
atatgcgggaatggctacatagtgggcatcaatcagatctacgatattggtattgataag
------------------------------------------------------------
------------------------------------------------------------
------------------------------------------------------------
---------------------------ttcagattaacctttc---------------ag
gtccgagg-atttcttctaaactttggtgtatac---tatgccacaagagcagctttagg
acttccattt--gagtggagttatcctgtggctttcataacgacatttgtgacattgttt
gctttggtcattgccatcaccaaggatcttccagat-----gtggaaggtgatcgcaagt
ttcatatatcaaccctggcaacaaaacttggggtgagaa---------acattgcactgc
ttggttctggacttttgctg-gtaaactacattggtgccattgttgcagctatttacttg
ccggaggcctttagatgctccttgatgatacctacacacactatactggctatg------
------------------------------------------------------------
------------------------------------------------------------
---------------------------------------------------------
>PAFTOL004610
aatccagttataaacaaacttgctgaattcagaaatgcattttggagatttctcaggcca
catactattcgtggaacagctcttggctcatgtgcattggtgggaagagctttgattgag
aatccaaatttgataaggtggtcattggtgttcaaggcattttctgggcttcttgcgctg
atatgtgggaatggctatatagtgggcatcaatcagatctacgatattggtattgataag
tt-------------------------ttcaatggtttgttaccttgtttgccacgtctc
tcgatatcatatgttac-------------------------------------------
------------------------------------------------------------
------------------------------------------------------------
--------------------aatgttgtatactt---ttcacatccttg--tactcaaat
atttcggttttaatatacagttatccagtggctttcataacgacatttgtgacgttgttt
gctttggttattgccatcaccaaggatcttccagat-----gtggaaggtgatcgcaagt
ttcagatatcaaccctggcaacaaaacttggggtgagaa---------acattgcaatgc
ttggttctggacttttgctg-gtgaactacatcggggccattgttgcagctatttacttg
ccgcaggyctttaggcgcttcttgatgatacctacacacactatactggctatgtgtctg
gtttaccag---------------------------------------------------
------------------------------------------------------------
---------------------------------------------------------
>PAFTOL004611
aatccagttataaacaaacttgctgaattcagagatgcattttggagatttctcaggcca
catactattcgtggaacagctcttggctcatgtgcattggtgggaagagctttgattgag
aatccaaatttgataaggtggtcattggtgttcaaggcattttctgggcttcttgcgctg
atatgtgggaatggctatatagtgggcatcaatcagatctacgatattggtattgataag
------------------------------------------------------------
------------------------------------------------------------
------------------------------------------------------------
------------------------------------------------------------
------------------------------------------------------------
---------------tacagttatccagtggctttcataacgacatttgtgacgttgttt
gctttggttattgccatcaccaaggatcttccagat-----gtggaaggtgatcgcargt
ttcagatatcaaccctggcaacaaaacttggggtgagaa---------acattgcaatgc
ttggttctggacttttgctg-gtgaactacatcggggccattgttgcagctatttacttg
ccgcag------------------------------------------------------
------------------------------------------------------------
------------------------------------------------------------
---------------------------------------------------------
>PAFTOL004613
------------------------------------------------------------
------------------------------------------------------------
------------------------------------------------------------
------------------------------------------------------------
------------------------------------------------------------
------------------------------------------------------------
------------------------------------------------------------
------------------------------------------------------------
------------------------------------------------------------
------------------agttctcctgtggctttcataacgacattcgtgacattgttt
gctttggtmattgccatcaccaaggatcttccagat-----gtggaaggtgatcgtargt
ttcatatatcaaccctggcaacaaaacttggggtaagaa---------acattgcactgc
ttggttctggacttttgctg-gtaaactacattggtgccattgttgcagctatttacttg
ccggaggcctttaggcgctccttgatgatacctgcacacactatactggctatgtgtctg
gtttaccag---------------------------------------------------
------------------------------------------------------------
---------------------------------------------------------
>PAFTOL004617
gatccacttgtagacaaagttgctgaattcagagatgcattttggagatttctaaggcca
catactattcgtggaacagctcttggctcatgtgctttggtggcragagctttgattgag
aatccaaatttgataaggtggtcyttggtgttcaaggcgttttcggggcttcttgcrctg
atatgygggaatggctatatagtgggcatcaatcagatctacgatattggtattgataag
gtgaacaaaccttatttacctattgcagcaggggatctttcagttggatctgcatggctc
ctagtgttgggttttgctgttactgggctttctatcgttgcatcaaattttggtcctttc
atcacagctctttattgcctggggctgtttcttggaaccatat------------attca
gtgcctccatttagaatgaagagattccctattgtggcatttctcatcat---tg-----
------------------------------------------------------------
-----caact--gtacgtmgttctcctgtggctttcataacgacattcgtgacgttgttt
gctttggtcattgccatcaccaaggatcttccagat-----gtggaaggtgatcgtaagt
ttcatatatcaaccctggcaacaaaacttggggtaagaa---------acattgcactgc
ttggttctggacttttgctg-gtaaactacattggtgccattgttgcagctatttacttg
ccggaggcctttaggcgctccttgatgatacctgcacacactatactggctatgtgtctg
gtttaccag---------------------------------------------------
------------------------------------------------------------
---------------------------------------------------------
>PAFTOL004619
gatccagttgtaaacaaagttgctgaattcagagatgcattttggagatttctgagacca
catactattcgtggaacagctcttggctcatgtgctttggtggcaagagctttgattgag
aatccaaatttgataaggtggtmtttggtgttcaaggcattttcggggcttcttgctctg
atatgcgggaatggctatatagtgggcatcaatcagatctacgatattggtattgataag
gtgaacaaaccttatttacctattgcagcaggggatctttcagttggatctgcatggctc
ctagtgttgggttttgctgttagtgggctttctatcgttgcatcaaattttggtcctttc
atcacagctctttattgcctggggctgtttcttggaaccatat------------attca
gtgcctccatttagaatgaagagattccctattgtagcatttctcatcat---tgcaaca
gtccgagg-atttcttctaaactttggtgtatac---tatgccacaagagcagctttagg
acttccattt--gagtggagttatcctgtggctttcataacgacattcgtgacattgttt
gctttggtcattgccatcaccaaggatcttccagat-----gtggaaggtgatcgcaagt
ttcagatatcaaccctggcaacaaaacttggggtgagaa---------acattgcactgc
ttggttctgcacttttgctg-gtaaactacattggtgccattgttgcagctatttacttg
ccagaggcctttaggcgctccttgatgatacctacacactctatactggctatgtgtctg
gcttaccag---------------------------------------------------
------------------------------------------------------------
---------------------------------------------------------
>PAFTOL004620
gatctacttgtaaacaaagttgctgaattcagagatgcattttggaggtttttaaggcca
catactattcgtggaacagctcttggctcatgtgctttggtggcaagagctttgattgag
aatccaaatttgataaggtggtctttgctrytcaaggcgttttygggccttcttgckctg
atatgcgggaatggctacatagtgggcatcaatcagatctacgatattggtattgataag
gtgaacaaaccttatttacctattgcagcaggggatctatcagttggatctgcatggctc
ctagtgttgggttttgctgttactgggctttctattgttgcatcaaattttggtcctttc
atcacagccctttattgcctgggactgtttcttggaaccatat------------attca
gtgcctccatttagaatgaagagattccctattgtagggagtcgtttgaa---gagaacg
gtccgagg-atttcttctaaactttggtgtatac---tatgccacaagagcagctttagg
acttccattt--gagtgsagttatcctgtggctttcataackacatttgtgacattgttt
gctttggtyattgccatcaccaaggatcttccagat-----gtggaaggtgatcgcaagt
ttcatatatcaaccctggcaacaaaacttggggtgagaa---------acattgcactgc
ttggttctggacttttgctg-gtaaactacattggtgccattgttgcagctatttacttg
ccggaggcctttagacgctcattgatg---------------------------------
------------------------------------------------------------
------------------------------------------------------------
---------------------------------------------------------
>PAFTOL004623
gatccacttgtaaacaaagttgctgaattcagagatgcatgttggagatttttaaggcca
catactattcgtggaacagctcttggctcatgtgctttggtggcaagagctttgattgag
aatccaaatttgataaggtggtctttggtgttcaaggcgttttcgggtcttcttgcgctg
atatgtgggaatggctacatagtgggcatcaatcagatctacgatattggtattgataag
------------------------------------------------------------
------------------------------------------------------------
------------------------------------------------------------
---------------------------ttcagattaatctttc---------------ag
gtccgagg-atttcttctaaactttggtgtatac---tatgccacaagagcagctttagg
acttccattt--gagtggagttatcctgtggctttcataacgacatttgtgacattgttt
gctttggtcattgccatcaccaaggatcttccagat-----gtggaaggtgatcgcargt
ttcatatatcaaccytggcaacaaaacttggrgtgagaa---------acattgcactgc
ttggttctggacttttgstg-gtmaactwcattgstgccattgttgyagctatttacttg
ccggaggcctttagacgctccttgatgatacctgcacacactatgctggctatgtgtctg
gtttaccag---------------------------------------------------
------------------------------------------------------------
---------------------------------------------------------
>PAFTOL004624
gatccacttgtaaacaaagttgctgaattcagagatgcattttggagatttctaaggcca
catactattcgtggaacagctcttggctcatgtgctttggtggcgagagctttgattgag
aatccaaatttgataaggtggtccttggtgttcaaggcgttttcggggcttcttgcactg
atatgtgggaatggctatatagtgggcatcaatcagatctacgatattggtattgataag
------------------------------------------------------------
------------------------------------------------------------
------------------------------------------------------------
---------------------------ttcagtataacctttc---------------ag
gtccgagg-atttcttctaaactttggtgtatac---tatgccacaagagcagctttagg
acttccattt--gagtggagttctcctgtggctttcataacgacattcgtgacattgttt
gctttggtcattgccatcaccaaggatcttccagat-----gtggaaggtgaycgtaagt
ttcatatatcaaccctggcaacaaaacttggggtaagaa---------acattgcactgc
ttggttctggacttttgctg-gtaaactacattggtgccattgttgcagctatttacttg
ccggag------------------------------------------------------
------------------------------------------------------------
------------------------------------------------------------
---------------------------------------------------------
>PAFTOL004625
gatccacttgtaaacaaagttgctgaattcagagatgcattttggagatttctaaggcca
catactattcgtggaacagctcttggctcatgtgctytggtggcgagagctttgattgag
aatccaaatttgataaggtggtccttggtgttcaaggcgttttcggggcttcttgcactg
atatgtgggaatggctatatagtgggcatcaatcagatctacgatattggtattgataag
------------------------------------------------------------
------------------------------------------------------------
------------------------------------------------------------
---------------------------ttcagtataacctttc---------------ag
gtccgagg-atttcttctaaactttggtgtatac---tatgccacaagagcagctttagg
acttccattt--gagtggagttctcctgtggctttcataacgacattcgtgacattgttt
gctttggtcattgccatcaccaaggatcttccagat-----gtggaaggtgatcgtaagt
ttcatatatcaaccctggcaacaaaacttggggtaagaa---------acattgcactgc
ttggttctggacttttgctg-gtaaactacattggtgccattgttgcagctatttacttg
ccggaggcctttaggcgctccttcatgatacctgcacacactatactggctatgtgtttg
gtttaccag---------------------------------------------------
------------------------------------------------------------
---------------------------------------------------------
>PAFTOL004626
gatccacttgtaaacaaggttgctgaattcagagatgcattttggagatttctaaggcca
catactattcgtggaacagctctgggctcatgtgctttggtggcaagagctttgattgag
aatccaaatttgataaggtgggctttggtgttcaaggcgttttcggggcttcttgcgctg
atatgcgggaatggctatatagtgggcatcaatcagatctacgatattggtattgataag
ktgaacaaaccttatttacctattgcagcaggggatctttcagttggatctgcatggctc
ctagtgttgggttttgctgttactgggctttctatcgttgcatcaaattttggtcctttc
atcacagctctttattgcctggggctgtttcttggaaccatat------------attca
gtgcctccattcagaatgaagagattccctattgtagcatttctcatcat---tgcaact
gtccgagg-atttcttctaaactttggtgtatac---tatgccacaagagcagctttagg
acttccattt--gagtggagttatcctgtggctttcataacgacatttgtgacattgttt
gctttggtcattgccatcaccaaggatcttccagat-----gtggaaggtgatcgcaagt
ttcatatattaaccctggcaacaaaacttggggtgagaa---------acattgcactgc
ttggttctggacttttgctg-ctaaactacatgggtgccattgttgcagctatttacttg
ccggag------------------------------------------------------
------------------------------------------------------------
------------------------------------------------------------
---------------------------------------------------------
>PAFTOL004627
gatccacttgtaaacaaagttgctgaattcagagatgcatgttggagatttttaaggcca
catactattcgtggaacagctcttggctcatgtgctttggtggcaagagctttgattgag
aatccaaatttgataaggtggtctttggtgttcaaggcgctttcgggccttcttgcgctg
atatgcgggaatggctacatagtgggcatcaatcagatctacgatattggtattgataag
gtgaacaaaccttatttacctattgcagcaggggatctttcagttggatctgcatggctc
ctagtgttgggttttgctgttactgggctttctattgttgcatcaaattttggtcctttc
atcacagctctttattgtctggggctatttcttggaaccatat------------attca
gtgcctccatttagaatgaagagattccctcttctattgcttc---tgaa---agcattg
gtccgagg-atttcttctaaactttggtgtatac---tatgccacaagagcagctttagg
acttccattt--gagtggagttatcctgtggctttcataacracatttgtgacattgttt
gckttggtcattgccatcaccaaggatcttccagat-----gtsgaaggtgatcgcaagt
ttcatatatcaaccctggcarcaaaacttggggtgagaa---------acattgcactgc
ttggttctggacttttgctg-gtaaactacattggtgccattgttggagctgtttacttg
ccggaggccttcagacgctccttgatgatacctgcacactctatgctggctatgtgtctg
gtttaccag---------------------------------------------------
------------------------------------------------------------
---------------------------------------------------------
>PAFTOL004629
gatccacttgtaaacaaagttgctgaattcagagatgcattttggagatttctaaggcca
catactattcgtggaacagctcttggctcatgtgctttggtggcaagagctttgattgag
watccaaatttgataaggtggtctttggtgttcaaggcgttttctgggcttcttgccttg
atatgcgggaatggttatatagtgggcatcaatcagatctacgatattggtatygataag
gtgaacaaaccgtatttacctattgcagcaggggatctttcagttggatctgcatggctc
ctggtgttgggttttgctgttactgggctttctatcgttgcatcaaattttggtcctttc
atcacagctctttattgcctggggctgtttcttggaaccatat------------attca
gtgcctccatttagattggtatgttttattgcatgataattcagaataac---ctttcag
gtccgagg-atttcttctgaactttggtgtatac---tatgccacaagagcagctttagg
acttccattt--gagtggagttatcctgtggctttcataacgacatttgtgacattgttt
gctttggtcattgccatcaccaaggatcttccagat-----gtggaaggtgatcgcaagt
ttcagatatcaaccctggcaacaaaacttggggtgagaa---------acattgcactac
ttggttctggacttttgctg-gtaaactacattggtgccattgttgcagctatttacttg
ccggaggcctttaggtgcttcttgatgatacctacacacactatactggctatgtgtctg
gtttatcag---------------------------------------------------
------------------------------------------------------------
---------------------------------------------------------
>PAFTOL004631
gatccacttgtagacaaagttgctgaattcagagatgcattttggagatttctaaggcca
catactattcgtggaacagctcttggctcatgtgctttggtggcgagagctttgattgag
aatccaaatttgatmaggtggtccttggtgttcaaggcgttttcggggcttcttgcactg
atatgtgggaatggctatatagtgggcatcaatcagatctacgatattggtattgataag
gtgaacaaaccttatttacctattgcagcaggggatctttcagttggatctgcatggctc
ctagtgttgggttttgctgttactgggctttctatcgttgcatcaaattttggtcctttc
atcacagctctttattgcctggggctgtttcttggaaccatat------------attca
gtgcctccatttagaatgaagagattccctattgtggcatttctcatcat---tgcaact
gtccgagg-atttcttctaaactttggtgtatac---tatgccacaagagcagctttagg
acttccattt--gagtggagttctcctgtggctttcataacgacattcgtgacattgttt
gctttggtcattgccatcaccaaggatcttccagat-----gtggaaggtgatcgtaagt
ttcatatatcaaccctggcaacaaaacttggggtaagaa---------acattgcactgc
ttggttctggacttttgctg-gtaaactacattggtgccattgttgcagctatttacttg
ccggag------------------------------------------------------
------------------------------------------------------------
------------------------------------------------------------
---------------------------------------------------------
>PAFTOL004632
gatccacttgtaaacaaggttgctgaattcagagatgcattttggagatttctaaggcca
catactattcgtggaacagctcttggctcatgtgctttggtggcaagagctttgattgag
aatccaaatttgataaggtgggctttggtgttcaaggcgttttcggggcttcttgcgctg
atatgcgggaatggctatatagtgggcatcaatcagatctacgatattggtattgataag
------------------------------------------------------------
------------------------------------------------------------
------------------------------------------------------------
---------------------------ttcagaataacctttc---------------ag
gtccgagg-atttcttctaaactttggtgtatac---tatgccacaagagcagctttagg
acttccattt--gagtggagttatcctgtggctttcataacgacatttgtgacattgttt
gctttggtcattgccatcaccaaggatcttccagat-----gtggaaggtgatcgcaagt
ttcatatattaaccctggcaacaaaacttggggtgagaa---------acattgcactgc
ttggttctggacttttgctg-ctaaactacattggtgccattcttgcagctatttacttg
ccggaggcctttaggcgctccttgatgatacctgcacacactatgctggctatgtgtctg
gtttaccag---------------------------------------------------
------------------------------------------------------------
---------------------------------------------------------
>PAFTOL004633
---------------------gctgaattcagagacgcattttggagatttctaaggcca
catactattcgtggaacagctcttggctcatgtgctttggtggcaagrgctttgattgag
aatccaaatttgataaggtggtctttggtgttcaaggcrttttcggggcttcttgcgctg
atatgtgggaatggctatatagtgggcatcaatcagatctacgatattggtattgataag
gtgaacaaaccgtatttacctattgcagcaggggatctttcagttggatctgcatggctc
ctagtgttgggttttgctgttactgggctttctatcgttgcatcaaattttggttct---
-----------------------gttgctttatggagtttaca------------atttg
g-------------------------cttcataataacctttc---------------ag
gtccgagg-atttcttctaaactttggtgtatac---tatgccacaagagcagctttagg
acttccattt--gagtggagttatmctgtggctttcataacgacatttgtgacattgttt
gctttggtcattgccatcaccaaggatcttccagat-----gtggaaggtgatcgsargt
ttcagatatcaaccctggcracaaaacttggggtgagaa---------acattgcactgc
ttggttctggacttttgctr-gtaaactacatyggtgccattgtkgcagctatttacttg
ccggaggcctttaggcgcttcttgatgatacctgcacacactgtactggctatgtgtctg
gtttaccag---------------------------------------------------
------------------------------------------------------------
---------------------------------------------------------
>PAFTOL004634
gatccacttgtaaacagagttgctgaattcagagatgcattttggagatttctaaggcca
catactattcgtggaacagctcttggctcatgtgctttggtggcaagagctttgattgag
aatccaaatttgataaggtggtctttggtgttcaaggcgttttcggggcttcttgcgctg
atatgtgggaatggctatatagtgggcatcaatcagatctacgatattggtattgataag
------------------------------------------------------------
------------------------------------------------------------
------------------------------------------------------------
---------------------------------ataacctttc---------------ag
gtccgagg-atttcttctaaactttggtgtatac---tatgccacaagagcagctttagg
acttccattt--gagtggagttatcctgtggctttyataacgacatttgtgacattgttt
gctttggtcattgccatcaccaaggatcttccagac-----gtggaaggtgatcgcaagt
ttcagatatcaaccctggcaacaaaacttggggtgagaa---------gcattgcactgc
ttggttctggacttttgctg-gtaaactacattggtgccattgtcgcagctatttacttg
ccggag------------------------------------------------------
------------------------------------------------------------
------------------------------------------------------------
---------------------------------------------------------
>PAFTOL004635
------------------------------------------------------------
------------------------------------------------------------
------------------------------------------------------------
------------------------------------------------------------
------------------------------------------------------------
------------------------------------------------------------
------------------------------------------------------------
------------------------------------------------------------
------------------------------------------------------------
------------------------------------------------------------
--------------------------------------------------------aggt
ttcagatttcaaccctggcaacaaaacttggggtgagaa---------acattgcactgc
ttggttctggacttttgctg-gtaaactacattggtgctattgttgcagctatttacttg
ccggag------------------------------------------------------
------------------------------------------------------------
------------------------------------------------------------
---------------------------------------------------------
>PAFTOL004636
gatccacttgtaaacaaagtttctgaattcagagatgcattttggagatttttaaggcca
catactattcgtggaacagctcttggctcatgtgctttggtggcaagagctttgattgag
aatccaaatttgataaggtggtctttgctgttcaaggcattttcgggccttcttgcgctg
atatgcgggaatggctacatagtcggcatcaatcagatctacgatattggtattgataag
------------------------------------------------------------
------------------------------------------------------------
------------------------------------------------------------
------------------------------------------------------------
------------------------------------------------------------
-------ttc--ctatgcagttatcctgtggctttcataacgacrtttgtgacattgttt
gctttggtcattgccatcaccaaggatcttccagat-----gtggaaggtgatcgcargt
ttcatatatcaaccctggcaacaaaacttggggtgagaa---------acattgcactgc
ttggttctggacttttgctg-gtaaattacattggtgccattgttgcagctatttacttg
ccagag------------------------------------------------------
------------------------------------------------------------
------------------------------------------------------------
---------------------------------------------------------
>PAFTOL004637
---------gtgagcaaagttgcagagttgagagatgcattttggagattcttaagacca
catactattcgcggaacagctcttggatcatgtgctttggtggcaagagcattgattgag
aatccaagtttgataaggtggtctttggtgttcaaggcattttctgggctccttgctctg
atatgtgggaatggctatatagtgggcatcaatcagatctacgatattggtattgataag
gtgaacaaaccttatttacctattgcagcaggggatctttcagttggatctgcatggctc
ctagtgttgggttttgctgtttctgggctttctatcgttgcatcaaattttggtcctttc
atcacagctctttattgmctggggctatttcttggaaccatat------------attca
gtgcctccatttagaatgaagagattccctattgtagcatttctcatcat---tgcaaca
gtccgagg-atttcttctgaactttggtgtatac---tatgccacaagagcagctttagg
acttccattt--gagtggagttatcctgtggctttcataacgacattcgtgacattgttt
gctttggtcattgccatcacaaaggatctgccagat-----gtggaaggtgatcgcaagt
ttcagatatcaaccctggcaacaaaacttggggtgagaa---------acattgcactac
tcggttctggacttttgttg-gtaaactacattggtgccgttgttgcagctatttgcttg
cccgaggcctttaggtgctccttgatgatacctacacacactatactggctatgtgtctg
gtttaccag---------------------------------------------------
------------------------------------------------------------
---------------------------------------------------------
>PAFTOL004638
gatccacttgtagacaaagttgctgaattcagagatgcattttggagatttctaaggcca
catactattcgtggaacagctcttggctcatgtgctttggtggcaagagctttgattgag
aatccaaatttgataaggtggtccttggtgttcaaggcgttttcggggcttcttgctctg
atatgtgggaacggctatatagtgggcatcaatcagatctacgatattggtattgataag
------------------------------------------------------------
------------------------------------------------------------
------------------------------------------------------------
---------------------------ttcagtataacctttc---------------ag
gtccgagg-atttcttctaaactttggtgtatac---tatgccacaagagcagctttagg
acttccattt--gagtggagttctcctgtggctttcataacgacattcgtgacattgttt
gctttggtcattgccatcaccaaggatcttccagat-----gtggaaggtgatcgtaagt
ttcatatatcaaccctggcaacaaaacttggggtaagaa---------acattgcactgc
ttggttctggacttttgctg-gtaaactacattggtgccattgttgcagctatttacttg
ccggag------------------------------------------------------
------------------------------------------------------------
------------------------------------------------------------
---------------------------------------------------------
>PAFTOL004639
gatccacttgtaaacaaggttgctgaattcagagatgcattttggagatttctaaggcca
catactattcgtggaacagctctgggctcatgtgctttggtggcaagagctttgattgag
aatccaaatttgataaggtgggctttggtgttcaaggcgttttcggggcttcttgcgctg
atatgcgggaatggctatatagtgggcatcaatcagatctacgatattggtattgataag
gtgaacaaaccttatttacctattgcagcaggggatctttcagttggatctgcatggctc
ctagtgttgggttttgctgttactgggctttctatcgtt---------------------
------------------------------------------------------------
---------------------------ttcagaataacctttc---------------ag
gtccgagg-atttcttctaaactttggtgtatac---tatgccacaagagcagctttagg
acttccattt--gagtggagttatcctgtggctttcataactacatttgtgacattgttt
gctttggtcattgccatcaccaaggatcttccagat-----gtggaaggtgatcgcargt
ttcatatattaaccctggcaacaaaacttggggtgagaa---------acattgcactgc
ttggttctggacttttgctg-ctaaactacattggtgccattgttgcagctatttacttg
ccggag------------------------------------------------------
------------------------------------------------------------
------------------------------------------------------------
---------------------------------------------------------
>PAFTOL004640
gatccacttgtaaacaaagttgctgaattcaaagatgcattttggagatttctaaggcca
catactattcgtggaacagctcttggctcawgtgctttggtggcaagggctttgattgag
aatccaaatttgataaggtggtctttggtgttcaaggcgttttcggggcttcttgcgctg
atatgcgggaatggctatatagtgggcatcaatcagatctacgatattggtattgataag
------------------------------------------------------------
------------------------------------------------------------
------------------------------------------------------------
------------------------------------------------------------
------------------------------------------------------------
------------------agttatcctgtggcttttataacgacatttgtgacattgttt
gctttggtcattgccatcaccaaggatcttccagat-----gtggaaggtgatcgcaagt
ttcatatatcaaccctggcaacaaaacttggggtgagaa---------acattgcactgc
ttggttctggacttttgctg-gtaaactacattggtgccattgttgctgctatttacttg
ccggag------------------------------------------------------
------------------------------------------------------------
------------------------------------------------------------
---------------------------------------------------------
>PAFTOL004642
gatccacttgtagacaaagttgctgaattcagagatgcattttggagatttctaaggcca
catactattcgcggaacagctcttggctcatgtgctttggtggcaagagctttgattgag
aatcaaaatttgataaggtggtccttggtgttcaaggcgttttcggggcttcttgcactg
atatgtgggaatggctatatagtgggcatcaatcagatctacgatattggtattgataag
gtgaacaaaccttatttacctattgcagcaggggatctttcagttggatctgcatggctc
ctagtgttgggttttgctgttactgggctttctatcgttgcatcaaattttggtcctttc
atcacagctctttattgcctggggctgtttcttggaaccatat------------attca
gtgcctccatttagaatgaagagattccctattgtggcatttctcatcat---tgcaact
gtccgagg-atttcttctaaactttggtgtatac---tatgccacaagagcagctttagg
acttccattt--gagtggagttctcctgtggctttcataacgacattcgttacagtgttt
gctttggtcattgccatcaccaaggatcttccagat-----gtggaaggtgatcgtaagt
ttcatatatcaaccctggcaacaaaacttggggtaagaa---------acattgcactgc
ttggttctggacttttgctg-gtaaactacattggtgccattgttgcagctatttacttg
ccggag------------------------------------------------------
------------------------------------------------------------
------------------------------------------------------------
---------------------------------------------------------
>PAFTOL004644
gaaccacttgtaaacaaagttgctgaattcagagatgcattttggagatttctaaggcca
catactattcgtggaacagctcttggctcatgtgctttggtggcragagctttgattgag
aatccaaatttgataaggtggtctttggtgttcaaggcgttttcgggscttcttgcgctg
atatgcgggaatggctatatagtgggcatcaatcagatctacgatattggtattgataag
gtgaacaaaccttatttacctattgcagcaggggatctttcagttggatccgcatggctc
ctagtgttgggatttgctgttactgggctt------------------------------
------------------------------------------------------------
---------------------------ttcagaataacctttc---------------ag
gtccgagg-atttcttctaaactttggtgtatac---tatgccacaagagcagctttagg
acttccattt--gagtggagttatcctgtggctttcataacgacatttgtgacattgttt
gctttggtcattgccatcaccaaggatcttccagat-----gtggaaggtgatcgcarat
ttcatatatcaaccctggcaacaaaacttggggtgagaa---------acattgcactgc
ttggttctggacttttgctg-gtaaactacrttggtgccattgttgcagcaatttacttg
ccggaggcctttaggcgctccttgatgatacctacacacactatactggctatgtgtctg
gtttaccag---------------------------------------------------
------------------------------------------------------------
---------------------------------------------------------
>PAFTOL004646
gatccacttgtagacaaagttgctgaattcagagatgcattttggagatttctaaggcca
catactattcgtggaacagctcttggctcatgtgctttggtggcgagagctttgattgag
aatccaaatttgataaggtggtccttggtgttcaaggcgttttcggggcttcttgcactg
atatgtgggaatggctatatagtgggcatcaatcagatctacgatattggtattgataag
gtgaacaaaccttatttacctattgcagcaggggatctttcagttggatctgcatggctc
ctagtgttgggttttgctgttactgggctttctatcgttgcatcaaattttggtcctttc
ataacagctctttattgcctggggctgtttcttggaaccatat------------attca
gtgcctccatttagaatgaagagattccctattgtggcatttctcatcat---tgcaact
gtccgagg-atttcttctaaactttggtgtatac---tatgccacaagagcagctttagg
acttccattt--gagtgsagttctcctgtggctttcataacgacattcgtgacattgttt
gctttggtcattgccatcaccaaggatcttccagat-----gtggaaggtgatcgtaagt
ttcatatatcaaccctggcaacaaaacttggggtaagaa---------acattgcactgc
ttggttctggacttttgctg-gtaaactacgttggtgccattgttgcagctatttacttg
ccggag------------------------------------------------------
------------------------------------------------------------
------------------------------------------------------------
---------------------------------------------------------
>PAFTOL004648
gatccacttgtagacaaggttgctgaattcagagatgcagtttggagatttctaaggcca
catactattcgtggaacagctcttggctcatgtgctttggtggcaagagctttgattgag
aatccaaatttgataaggtgggctttggtgttcaaggcgttttcggggctgcttgcgctg
atatgcgggaatggctatatagtgggcatcaatcagatctacgatattggtattgataag
------------------------------------------------------------
------------------------------------------------------------
------------------------------------------------------------
---------------------------ttcagaataacctttc---------------ag
gtccgagg-atttcttctaaactttggtgtatac---tatgccacaagagcagctttagg
acttccattt--gartggagtcatcctgtggctttcataacgacatttgtgacattgttt
gctttggtcattgccatcaccaaggatcttccagat-----gtggaaggtgatcgcaagt
ttcatatattaacsctggcaacaaaacttggggtgagaa---------acattgcactgc
ttggttctggacttttgctg-ctaaactacattggtgccattgttgcagctatttacttg
ccggag------------------------------------------------------
------------------------------------------------------------
------------------------------------------------------------
---------------------------------------------------------
>PAFTOL004652
gatccacttgtagacaaagttgctgaattcagagatgcattttggagatttctaaggcca
catactattcgtggaacagctcttggctcatgtgctttggtggcaagagctttgattgag
aatccaaatttgataaggtggtccttggtgttcaaggcgttttcggggcttcttgctctg
atatgtgggaacggctatatagtgggcatcaatcagatctacgatattggtattgataag
gtgaacaaaccttatttacctatcgcagcaggggatctttcagttggatctgcatggctc
ctagtgttgggttttgctgttactgggctttctatcgttgcatcaaattttggtcctttc
atcacagctctttattgcctggggctgtttcttggaaccatat------------attca
gtgcctccatttagaatgaagagattccctattgtggcatttctcatcat---tgcaact
gtccgagg-atttcttctaaactttggtgtatac---tatgccacaagagcagctttagg
acttccattt--gagtggagttctcctgtggctttcataacgacattcgtgacattgttt
gctttggtcattgccatcaccaaggatcttccagat-----gtggaaggygatcgtaagt
ttcatatatcaaccctggcaacaaaacttggggtaagaa---------acattgcactgc
ttggttctggacttttgctg-gtaaactacrttggtgccattgttgcagctatttacttg
ccggag------------------------------------------------------
------------------------------------------------------------
------------------------------------------------------------
---------------------------------------------------------
>PAFTOL004653
gatccacttgtagacaaagttgccgaattcagagatgcattttggagatttctgaggcca
catactattcgtggaacagctcttggctcatgtgctttggtggcaagagctttgattgag
aatccaaatttgataaggtggtccttggtgttcaaggcgttttcggggcttcttgctctg
atatgtgggaatggctatatagtgggcatcaatcagatctacgatattggtattgataag
gtgaacaaaccttatttacctattgcagcaggggatctttcagttggatctgcatggctc
ctagtgttgggttttgctgttactgggctttctatcgttgcatcaaattttggtcctttc
atcacagctctttattgcctggggctgtttcttggaaccatat------------attca
gtgcctccatttagaatgaagagattccctattgtggcatttctcatcat---tgcaact
gtccgagg-atttcttctaaactttggtgtatac---tatgccacaagagcagctttagg
acttccattt--gagtggagttctcctgtggctttcataacaacattcgtgacattgttt
gctttggtcattgccatcaccaaggatcttccagat-----gtggaaggtgatcgtaagt
ttcatatatcaaccctggcaacaaaacttggggtaagaa---------acattgcactgc
ttggttctgggcttttgctg-gtaaactacattggtgccattgttgcagctatttacttg
ccggag------------------------------------------------------
------------------------------------------------------------
------------------------------------------------------------
---------------------------------------------------------
>PAFTOL004654
gat---------------------------------------------------------
------------------------------agtgctttggtggcaagagctttgattgag
aatccaaatttgataaggtggtctttggtgttcaaggcgtttttgggccttcttgctctg
atatgcgggaatggctacatagtgggcatcaatcaaatctacgatattggtattgataag
------------------------------------------------------------
------------------------------------------------------------
------------------------------------------------------------
---------------------------ttcagattaacctttc---------------ag
gtccgagg-atttcttctaaactttggtgtatac---tatgccacaagagcagctttagg
acttccattt--gagtggagttatcctgtggctttcataacgacatttgtgacattgttt
gctttggtcattgccatcaccaaggatcttccagat-----gtggaaggtgatcgcargt
ttcatatatcaaccctggcaacaaaacttggggtgagaa---------mcattgcactgc
ttggttctggacttttgctg-gtaaactacattggtgccattgttgcagctatttacttg
ccggag------------------------------------------------------
------------------------------------------------------------
------------------------------------------------------------
---------------------------------------------------------
>PAFTOL004657
---ccagttataaacaaacttgctgaattcagagatgcattttggagatttctcagacca
catactattcgtggaacagctcttggctcatgtgcattggtgggaagagctttgattgag
aatccaaatttgataaggtggtcattggtgttcaaggcattttctgggcttctcgcgctg
atatgtgggaatggctatatagtgggcatcaatcagatctacgatattggtattgataag
gtgaacaaaccttatttacctattgcagcaggggatctttcagtcggatctgcatggctc
ctagtgttgggttttgctgttactgggctttctattgttgcatccaattttggtcctttc
atcacagctctttattgcctgggcctgtttcttggaaccatat------------attca
gtgcctccgtttagaatgaagagattccctattgtggcatttctcatcat---tgcaaca
gtatgtcc-tcatatgttacaatattgtatattt---ttcacatccttg--tactaaaat
atttcggttttaatatgcagttatccagtggctttcataacgacatttgtgacattgttt
gctttggttattgccatcaccaaggatcttccagat-----gtggaaggtgatcgcargt
ttcagatatcaaccctggcaacaaaacttggggtgagaa---------acattgcactgc
ttggttctggacttttgctg-gtgaactacatcggtgccattgttgcagccatttacttg
ccgcaggcctttaggcgctccctgatgatacctacacacactattctggctatgtgtctg
gtttaccag---------------------------------------------------
------------------------------------------------------------
---------------------------------------------------------
>PAFTOL004662
gatccacttgtaaataaagttgctgaattcagagatgcattttggaggtttttacggcca
catactattcgtggaacagctcttggctcatgtgctttggtggcaagagctttgattgag
aatccaaatttgataaggtggtctttggtgttcaaggcgctttcgggccttcttgcgctg
atatgcgggaatggctacatagtgggcatcaatcagatctacgatattggtattgataag
------------------------------------------------------------
------------------------------------------------------------
------------------------------------------------------------
------------------------------------------------------------
------------------------------------------------------------
------------------------------------------------------------
--------------------------------------------------------aggt
ttcatatatcaaccctggcaacaaaacttggggtgagaa---------acattgcactgc
ttggttctggacttttgcta-gtaaactacattggtgccattgttgcagctatttacttg
ccggag------------------------------------------------------
------------------------------------------------------------
------------------------------------------------------------
---------------------------------------------------------
>PAFTOL004664
---------------------------------gatgcattttggagatttctaaggcca
catactattcgtggaacagctcttggctcatgtgctttggtggcgagagctttgattgag
aatccaaatttgataaggtggtccttggtgttcaaggcgttttcggggcttcttgcactg
atatgtgggaatggstatatagtgggcatcaatcagatctacgatattggwattgataag
------------------------------------------------------------
------------------------------------------------------------
------------------------------------------------------------
------------------------------------------------------------
------------------------------------------------------------
------------------agttctcctgtggctttcataacgacattcgtgacattgttt
gctttggtcattgccatcaccaaggatcttccggat-----gtggaaggtgatcgtaagt
ttcatatatcaaccctggcaacaaaacttggggtaagaa---------acattgcactgc
ttggttctggacttttgctg-gtaaactacgttggtgccattgttgcagctatttacttg
ccggag------------------------------------------------------
------------------------------------------------------------
------------------------------------------------------------
---------------------------------------------------------
>PAFTOL004665
gatccacttgtaaacaaggttgctgaattcagagatgcagtttggagatttctaaggccg
catactattcgtggaacagctctcggctcatgtgctttggtggcaagagctttgattgag
aatccaaatctgataaggtgggctttggtgttcaaggcgttttcggggcttcttgcgctg
atatgcgggaatggctatatagtgggcatcaatcagatctacgatattggtattgataag
------------------------------------------------------------
------------------------------------------------------------
------------------------------------------------------------
------------------------------------------------------------
------------------------------------------------------------
------------------agttatcctgtggctttcataacgacatttgtgacattgttt
gctttggtcattgccatcaccaaggatcttccagat-----gtggaaggtgatcgcaagt
ttcgtatattaaccctggcaacaaaacttggggtgagaa---------acattgcactgc
ttggttctggacttttgctg-ctaaactacattggtgccattgttgcagctatttacttg
ccggaggcctttaggcgctccttgatgatacctgcacacactatactggctatgtgtctg
gtttaccag---------------------------------------------------
------------------------------------------------------------
---------------------------------------------------------
>PAFTOL004666
gatccacttgtaaacaaagttgctgaattcagagatgcattctggagatttctaaggcca
catactattcgtggaacagctcttggctcatgtgctttggtggcaagagctttgattgag
aatccaaatttgataaggtggtctttggtgttcaaggcgttttcggggcttcttgcgctg
atatgtgggaatggctatatagtgggcatcaaccagatctacgatattggtattgataag
gtgaacaaaccttatttacctattgcagcaggggatctttcagttggatccgcatggctc
ctagtgtcgggttttgctgttactgggctttctatcgttgcatcaaattttggtcctttc
atcacagctctttattgcctggggctgtttcttggaaccatat------------attca
gtgcctccatttagaatgaagagattccctattgtggcatttctcatcat---tgcaact
gta---------------------------------------------------------
------------------------------------------------------------
--------------------------------------------------------aggt
ttcatatatcaaccctggcaacaaaacttggggtaagaa---------acattgcactgc
ttggttctggacttttgctg-gtaaactacattggtgccattgttgcagccatttacttt
ccggag------------------------------------------------------
------------------------------------------------------------
------------------------------------------------------------
---------------------------------------------------------
>PAFTOL004667
------------------------------------------------------------
------------------------------------------------------------
------------------------------------------------------------
------------------------------------------------------------
------------------------------------------------------------
------------------------------------------------------------
------------------------------------------------------------
------------------------------------------------------------
------------------------------------------------------------
------------------------------------------------------------
--------------------------------------------------------aggt
ttcatatatcaaccctggcaacaaaacttggggtaagaa---------acattgcactgc
ttggttctggacttttgctg-gtaaactacattggtgccattgttgcagccatttacttt
ccggaggcctttaagcgctctttgatgatacctacacacactatactggctatgtgt---
------------------------------------------------------------
------------------------------------------------------------
---------------------------------------------------------
>PAFTOL004668
---------------------------------gata-----------------------
-------------------------------gtgctttggtggcaagagctttgattgag
aatccaaatttgataaggtggtctttggtgttcaaggcgttttcggggcttcttgcwctg
atatgtgggaatggctatatagtgggcatcaaycagatctacgatattggtattgataag
------------------------------------------------------------
------------------------------------------------------------
------------------------------------------------------------
------------------------------------------------------------
------------------------------------------------------------
------------------------------------------------------------
------------------------------------------------------------
------------------------------------------------------------
------------------------------------------------------------
------------------------------------------------------------
------------------------------------------------------------
------------------------------------------------------------
---------------------------------------------------------
>PAFTOL005024
gatccacttgtagacaaagttgctgaattcagagatgcattttggagatttctaaggcca
catactattcgtggaacagctcttggctcatgtgctttggtggcgagagctttgattgag
aatccaaatttgataaggtggtccttggtgttcaaggcgttttcggggcttcttgcactg
atatgtgggaatggctatatagtgggcatcaatcagatctacgatattggtattgataag
------------------------------------------------------------
------------------------------------------------------------
------------------------------------------------------------
---------------------------ttcagtataacctttc---------------ag
gtccgagg-atttcttctaaactttggtgtatac---tatgccacaagagcagctttagg
acttccgttt--gagtggagttctcctgtggctttcataacgacattcgtgacattgttt
gctttggtcattgccatcaccaaggatcttccagat-----gtggaaggtgatcgtaagt
ttcatatatcaaccctggcaactaaacttggggtaagaa---------acattgcactgc
ttggttctggacttttgctg-gtaaactacattggtgccattgttgcagctatttacttg
ccagag------------------------------------------------------
------------------------------------------------------------
------------------------------------------------------------
---------------------------------------------------------
>PAFTOL005025
------------------------------------------------------------
------------------------------------------------------------
------------------------------------------------------------
------------------------------------------------------------
------------------------------------------------------------
------------------------------------------------------------
------------------------------------------------------------
------------------------------------------------------------
------------------------------------------------------------
------------------agttatcctgtggctttcataacgacatttgtgacattgttt
gctttggtcattgccatcaccaaggatcttccagat-----gtggaaggtgatcgcaagt
ttcatatatcaaccctggcaacaaaacttggggtgagaa---------acattgcactgc
ttggttctggacttttgctg-gtaaactacattggtgccattgttgcagctattyacttg
ccggag------------------------------------------------------
------------------------------------------------------------
------------------------------------------------------------
---------------------------------------------------------
>PAFTOL005026
gatccacttgtaaacaaagttgctgaattcagagatgcattttggagatttctaaggcca
catactattcgtggaacagctcttggctcatgtgctttggtggcragagctttgattgag
aatscaaatttgataaggtggtcyttggtgttcaaggcgttttcggggcttcttgcrctg
atatgygggaatggctatatagtgggcatcaatcagatctacgatattggtattgataag
------------------------------------------------------------
------------------------------------------------------------
------------------------------------------------------------
------------------------------------------------------------
------------------------------------------------------------
------------------wgttatcctgtggctttcataacgacatttgtgacattgttt
gctttggtcattgccatcaccaaggatcttccagat-----gtggaaggtgatcgcaagt
ttcatatatcaaccctggcaacaaaacttggggtgagaa---------acattgcactgc
ttggttctggacttttgctg-gtaaactacattggtgccattgttgcagctatttacttg
ccggag------------------------------------------------------
------------------------------------------------------------
------------------------------------------------------------
---------------------------------------------------------
>PAFTOL005035
---------------------------------gata-----------------------
-------------------------------gtgctttggtggcgagagctttgattgag
aatccaaatttgataaggtggtccttggtgttcaaggcgttttcggggcttcttgcactg
atatgtgggaatggctatatagtgggcatcaatcagatctacgatattggtattgataag
------------------------------------------------------------
------------------------------------------------------------
------------------------------------------------------------
------------------------------------------------------------
------------------------------------------------------------
------------------------------------------------------------
------------------------------------------------------------
------------------------------------------------------------
------------------------------------------------------------
------------------------------------------------------------
------------------------------------------------------------
------------------------------------------------------------
---------------------------------------------------------
>PAFTOL005042
gatccacttgtagacaaagttgctgaattcagagatgcattttggagatttctaaggcca
catactattcgtggaacagctcttggctcatgtgctttggtggcaagagctttgattgag
aatccaaatttgataaggtgggctttggtgttcaaggcgttttcggggcttcttgcgctg
atatgcgggaatggctatatagtgggcatcaatcagatctacgatattggtattgataag
------------------------------------------------------------
------------------------------------------------------------
------------------------------------------------------------
------------------------------------------------------------
------------------------------------------------------------
------------------agttatcctgtggctttcataacgacatttgtgacattgttt
gctttggtcattgccatcaccaaggatcttccagat-----gtggaaggtgatcgcaagt
ttcatatattaaccctggcaacaaaacttggggtgagaa---------acattgcactgc
ttggttctggacttttgctg-ctaaactacattggtgccattgttgcagctatttacttg
ccggag------------------------------------------------------
------------------------------------------------------------
------------------------------------------------------------
---------------------------------------------------------
>PAFTOL005043
gatccacttgtagacaaagttgctgaattcagagatgcattttggagatttctaaggcca
catactattcgtggaacagctcttggctcatgtgctttggtggcaagagctttgattgag
aatccaaatttgataaggtggtccttggtgttcaaggcgttttcggggcttcttgctctg
atatgtgggaacggctatatagtgggcatcaatcagatctacgatattggtattgataag
------------------------------------------------------------
------------------------------------------------------------
------------------------------------------------------------
------------------------------------------------------------
------------------------------------------------------------
------------------------------------------------------------
-----------------------------------------atggaatccccttacaggt
ttcatatatcaaccctggcaacaaaacttggggtaagaa---------acattgcactgc
ttggttctggacttttgctg-gtaaactacattggtgccattgttgcagctatttacttg
ccggag------------------------------------------------------
------------------------------------------------------------
------------------------------------------------------------
---------------------------------------------------------
>PAFTOL005047
---------------aaggttgctgaattcagagatgcagtttggagatttctaaggcca
catactattcgtggaacagctcttggctcatgtgctttggtggcaagagctttgattgag
aatccaaatttgataaggtgggctttggtgttcaaggcgttttcggggcttcttgcgctg
atatgcgggaatggctatatagtgggcatcaatcagatctacgatattggtattgataag
------------------------------------------------------------
------------------------------------------------------------
------------------------------------------------------------
------------------------------------------------------------
------------------------------------------------------------
------------------agtcatcctgtggctttcataacgacatttgtgacattgttt
gctttggtcattgccatcaccaaggatcttccagat-----gtggaaggtgatcgcaagt
ttcatatattaaccctggcaacaaaacttggggtgagaa---------acattgcactgc
ttggttctggacttttgctg-ctaaactacattggtgccattgttgcagctatttacttg
ccggag------------------------------------------------------
------------------------------------------------------------
------------------------------------------------------------
---------------------------------------------------------
>PAFTOL005169
------------------------------------------------------------
------------------------------------------------------------
------------------------------------------------------------
------------------------------------------------------------
------------------------------------------------------------
------------------------------------------------------------
------------------------------------------------------------
------------------------------------------------------------
------------------------------------------------------------
-------ttc--cgatgcagttatcctgtggctttcataacgacatttgtgacattgttt
gctttggtcattgccatcaccaaggatcttccagat-----gtggaaggtgatcgcargt
ttcagatatcaaccctggcaacaaaacttggggtgagaa---------acattgcactgc
ttggttctggacttttgctg-gtaaactacattggtgccattgttgcagctatttacttg
gcggag------------------------------------------------------
------------------------------------------------------------
------------------------------------------------------------
---------------------------------------------------------
>PAFTOL007498
------------------------------------------------------------
------------------------------agtgctttggtggcaagagctttgattgag
aatccaaatttgataaggtggtctttggtgttcaaggcattttcagggcttctcgcgctg
atatgcgggaatggctatatagtgggcatcaatcagatctacgatattggtattgacaag
------------------------------------------------------------
------------------------------------------------------------
------------------------------------------------------------
---------------------------ttcagaataacctttc---------------ag
gtccgagg-atttcttctaaactttggtgtatac---tatgccacaagagcagctttaga
acttccattt--gagtggagttatcctgtggctttcrtaacgacatttgtgacattgttt
gctttggtcattgccatcaccaaggatcttccagat-----gtggaaggtgatcgcaagt
ttcatatatcaaccctggcaacaaaacttggggtgagaa---------acattgcactgc
ttggttctggacttttgctg-gtaaactacattggtgccattgttgcagctatttacttg
ccggaggcctttaggcgccccttgatgatacctacacac---------------------
------------------------------------------------------------
------------------------------------------------------------
---------------------------------------------------------
>PAFTOL008060
gatccacttgtagacaaagttgctgaattcagagatgcattttggagatttctaaggcca
catactattcgtggaacagctcttggctcatgtgctttggtggcgagagctttgattgag
aatccaaatttgataaggtggtccttggtgttcaaggcgttttcggggcttcttgcactg
atatgtgggaatggctatatagtgggcatcaatcagatctacgatattggtattgataag
------------------------------------------------------------
------------------------------------------------------------
------------------------------------------------------------
------------------------------------------------------------
------------------------------------------------------------
------------------agttctcctgtggctttcataacgacattcgtgacattgttt
gctttggtcattgccatcaccaaggatcttccagat-----gtggaaggtgatcgtaagt
ttcatatatcaaccctggcaacaaaacttggggtaagaa---------acattgcactgc
ttggttctggacttttgctg-gtaaactacattggtgccattgttgcagctatttacttg
ccggag------------------------------------------------------
------------------------------------------------------------
------------------------------------------------------------
---------------------------------------------------------
>PAFTOL008062
---------------------------------gata-----------------------
-------------------------------gtgctttggtggcgagagctttgattgrg
aatccaaatttgataaggtggtccttggtgttcaaggcrttttcggggcttcttgcaytg
atatgtgggaatggstatatagtgggcatcaatcagatctaygatattggtattgataag
------------------------------------------------------------
------------------------------------------------------------
------------------------------------------------------------
---------------------------ttcagtataacctttc---------------ag
gttcgagg-atttcttctaaactttggtgtatac---tatgccacaagagcagctttagg
acttccattt--gagtggagttctcctgtggctttcataacgacattcgtgacattgttt
gctttggtcattgccatyaccaaggatcttccagat-----gtggaaggtgatcgtaagt
ttcatatatcaaccctggcaacaaaacttggggtaagaa---------acatygcactgc
ttggttctggacttttgctg-gtaaactacrttggtgccattgttgcagctatttacttg
ccggag------------------------------------------------------
------------------------------------------------------------
------------------------------------------------------------
---------------------------------------------------------
>PAFTOL008063
gatccacttgtagacaaagttgctgaattcagagatgcattttggagatttctaaggcca
catactattcgtggaacagctcttggctcatgtgctttggtggcgagagctttrattgag
aatccaaatttgataaggtggtccttggtgttcaaggcrytttcggggcttcttgcactg
atatgygggaatggctatatagtgggcatcaatcagatctacgatattggtatkgataag
------------------------------------------------------------
---------------------------------------------tatgcgattcca---
------------------------------------------------------------
---------------------------ttcagtataacctttc---------------ag
gtccgagg-atttcttctaaactttggtgtatac---tatgccacaagagcagctttagg
acttccattt--gagtggagttctcctgtggctttcataacgacattcgtgacattgttt
gctttggtcattgccatcaccaaggatcttccagat-----gtggaaggtgatcgtargt
ttcatatatcaaccctggcaacaaaacttggggtaagaa---------acattgcactgc
ttggttctggacttttgctg-gtaaactacgttggtgccattgttgcagctatttacttg
ccggaggcctttaggcgctccttg------------------------------------
------------------------------------------------------------
------------------------------------------------------------
---------------------------------------------------------
>PAFTOL008084
aatccagttataaacaaacttgctgaattcagagatgcattttggagatttctcagacca
catactattcgtggaacagctcttggctcatgtgcattggtgggaagagctttgattgag
aatccaaatttgataaggtggtcattggtgttcaaggcattttctgggcttcttgcactg
atatgcgggaatggctatatagtgggcatcaatcagatctatgatattggtattgataag
gtgaacaaaccttatttacctattgcagcaggggatctttcagtcggatctgcatggctc
ctagtgttgggttttgctgttactgggctttctattgttgcatccaattttggtyctttc
atcacagctctttattgcctgggcctgtttcttggaaccatat------------attca
gtgcctccatttagaatgaagagattccctattgtggcatttctcatcat---tgcaaca
gkatgtcc-tcatatgttacgatattgtatactt---ttcacatccttg--tactcaaat
atttcggttttaatatrcagttatccrgtggctttcataacgacgtttgtgacattgttt
gctttggttattgccatcaccaaggatcttccagat-----gtggaaggtgatcgcaagt
ttcagatatcaaccctggcaacaaaacttggggtgagaa---------acattgcactgc
ttggttctggacttttgctg-gtgaactacatcggcgccattgttgcagctatttacttg
ccgcaggcctttaggcgctccttgatgatacctacacacaatatactggctatgtgtctg
gtttaccag---------------------------------------------------
------------------------------------------------------------
---------------------------------------------------------
>PAFTOL008417
---------------------------------gata-----------------------
-------------------------------gtgctttggtggtgagagctttgattgag
aatccaaatttgataaggtggtccttggtgttcaaggcgttttcggggcttcttgcactg
atatgtgggaatggctatatagtgggcatcaatcagatctacgatattggtattgataag
------------------------------------------------------------
------------------------------------------------------------
------------------------------------------------------------
------------------------------------------------------------
------------------------------------------------------------
------------------agttctcctgtggctttcataacgacattcgtgacattgttt
gctttggtcattgccatcaccaaggatcttccagat-----gtggaaggtgatcgtaagt
ttcatatatcaaccctggcaacaaaacttggggtaagaa---------acattgcactgc
ttggttctggacttttgctg-gtaaactacattggtgccattgttgcagctatttacttg
ccggag------------------------------------------------------
------------------------------------------------------------
------------------------------------------------------------
---------------------------------------------------------
>PAFTOL008419
gatccacttgtagacaaagttgctgaattcagagatgcattttggagatttctaaggcca
catactattcgtggaacagctcttggctcatgtgctttggtggcaagagctttgattgaa
aatccaaatttgataaggtggtccttggtgttcaaggcattttcggggcttcttgcgctg
atatgtgggaatggctatatagtgggcatcaatcagatctacgatattggtattgataag
------------------------------------------------------------
------------------------------------------------------------
------------------------------------------------------------
------------------------------------------------------------
------------------------------------------------------------
------------------agttctcctgtggctttcataacgacattcgtgacattgttt
gctttggtcattgccatcaccaaggatcttccagat-----gtggaaggtgatcgtaagt
ttcatatatcaaccctggcaacaaaacttggggtaagaa---------acattgcactgc
ttggttctggacttttgctg-gtaaactacattggtgccactgttgcagctatttacttg
ccggag------------------------------------------------------
------------------------------------------------------------
------------------------------------------------------------
---------------------------------------------------------
>PAFTOL008421
gatccacttgtaaacaaagttgctgaattcagagatgcatgttggagatttttaaggcct
catactattcgtggaacagctcttggctcatgtgctttggtggcaagagctttgattgag
aatccaaatttgataaggtggtctttggtgttcaaggcgttttcgggccttcttgcgctg
atatgcgggaatggctacatagtgggcatcaatcagatctacgatattggtattgataag
gtgaacaaaccttatttacctattgcagcaggggatctttcagttggatctgcatggctc
ctagtgttgggttttgctgctactgggctctctattgttgcatcaaattttggtcctttc
atcacagctctttattgtctggggctatttcttggaaccatat------------attca
gtgcctcca---------------------------------------------------
------------------------------------------------------------
------------------agttatcctgtggctttcataacgacatttgtgacattgttt
gctttggtcattgccatcaccaaggatcttccagat-----gtggaaggtgatcgcaagt
ttcatatatcaaccctggcaacaaaacttggggtgagaa---------acattgcactgc
ttggttctggacttttgctg-gtaaactacattggtgccattgttgcagctatttacttg
ccggaggcctttagacgctccttgatgatacctgcacacactatg---------------
------------------------------------------------------------
------------------------------------------------------------
---------------------------------------------------------
>PAFTOL008422
------------------------------------------------------------
------------------------------------------------------------
------------------------------------------------------------
------------------------------------------------------------
------------------------------------------------------------
------------------------------------------------------------
------------------------------------------------------------
------------------------------------------------------------
------------------------------------------------------------
------------------------------------------------------------
--------------------------------------------------------aggt
ttcatatatcaaccctggcaacaaaacttggggtgagaa---------acattgcattgc
ttggttctggacttttgctg-gtaaactacrttggtgccattgttgcagctatttacttg
ccggaggcctttagacgctccttgatgatacctgcacacactatgctggctatgtgtctg
gtttaccag---------------------------------------------------
------------------------------------------------------------
---------------------------------------------------------
>PAFTOL008423
gatccacttgtaaacaaggttgttgaattcagagatgcagtttggagatttctaaggcca
catactattcgtggaacagctcttggctcatgtgctttggtggcaagagctttgattgag
aatccaaatttgataaggcgggctttggtgttcaaggcgttttcagggcttcttgcgctg
atatgtgggaatggctatatagtgggcatcaatcagatctacgatattggtattgataag
gtgaacaaaccttatttacctattgcagcaggggatctttcagttggatctgcatggctc
ctagtgttgggttttgctgttactgggctttctatcgttgcatcaaattttggtcctttc
atcacagctctttattgcctggggctgtttcttggaaccatat------------attca
gtgcctccatttagaataaagagattccctattgtagcatttctcatcat---tgcaact
gtatgtcccgtatcccctttttttttccttttcg---tatacatccttg--tgcttaaat
atttcagttt-tctatgcagtcatcctgtggctttcataacgacatttgtgacattgttt
gctttggtcattgccatcaccaaggatcttccagat-----gtggaaggtgatcgcargt
ttcatatattaaccctggcaacaaaacttggggtgagaa---------acattgcactgc
ttggttctggacttctgctg-ctaaactacattggtgccattgttgcagctatttacttg
ccggaggcctttcggcgctccttgatgatacctgcacacactatactggctatgtgtctg
gtttaccag---------------------------------------------------
------------------------------------------------------------
---------------------------------------------------------
>PAFTOL008436
gacccacttgtaaacaaggttgctgaattcagagatgcattttggagatttctaaggcca
catactattcgtggaacagctcttggctcawgtgctttggtggcaagagctttgattgag
aatccaaatttgataaggtggtctttggtgttcaaggcgttttcggggcttcttgcgctg
atatgcgggaatggctacatagtgggcatcaatcagatctacgatattggtattgataag
gtgaacaaaccttatttacctattgcagcaggggatctttcagttggatctgcatggctc
ctagtgttgggttttgctgttactgggctttctatcgttgcatcaaattttggtcctttc
atc---------------------------------------------------------
---------------------------ttcagaataacctttc---------------ag
gtccgagg-atttcttctaaactttggtgtatac---tatgccacaagagcagctttagg
acttccattt--gagtgsagttatcctgtggctttcataacgacgtttgtgacattgttt
gctttggtcattgccatcaccaaggatcttccagat-----gtggaaggtgatcgcargt
ttcatatatcaaccctggcaacaaaacttggggtgagaa---------acattgcactgc
ttggttctggacttttgctg-gtaaactacattggtgccattgttgcagctatttacttg
ccggaggcctttaggcgctccttgatgatacctacacacactatactggctatgtgt---
------------------------------------------------------------
------------------------------------------------------------
---------------------------------------------------------
>PAFTOL008439
gatccacttgtaaacaaagttgctgacttcagagatgcattttggagatttctaagacca
catactattcgtggaacagctcttggctcatgtgctttggtggcaagagctttgattgag
aatccaaatttgataaggtggtctttggtgttcaaagcgttttctggkcttcttgcgctg
atatgcgggaatggctatatagtgggcatcaatcagatmtacgatattggtattgataag
------------------------------------------------------------
------------------------------------------------------------
------------------------------------------------------------
------------------------------------------------------------
------------------------------------------------------------
------------------agttatcctgtggttttcataacracatttgtgacattgttt
gctttggtcattgccatcaccaaggatcttccagat-----gtggaaggtgatcgcaagt
ttcagatatcaaccctggcaacaaaacttggggtgagaa---------acattgcactgc
ttggttctggacttttgctg-gtaaactacattggtgccattgttgcagctatttacttg
ccggag------------------------------------------------------
------------------------------------------------------------
------------------------------------------------------------
---------------------------------------------------------
>PAFTOL008881
gatccacttgtaaacaaagttgctgaattcagagatgcattttggagatttctaaggcca
catactattcgtggaacagctcttggctcatgtgctttggtggyaagagctttgattgag
aatccaaatttgataaggtggtctttggtgttcaaggcrttttctgggcttcttgcgctg
atatgcgggaatggctatatagtgggcatcaatcagatctacgatattggtattgataag
gtgaacaaaccttatttacctattgcagcaggggatctttcagttggatctgcatggctc
ctagtgttgggttttggtgttactgggctttctatygttgcatcaayttttggtcctttc
atcacagctctttattgcctggggctgtttcttggaaccatat------------attca
gtgcctccatttagcatgaagaaggttaagttactatgaattcattgaataacctttcag
gtccgagg-atttcttctaaactttggtgtatac---tatgccacaagagcagctttagg
acttccattt--gagtggagttatcctgtggctttcataacgacattcgtgacattgttt
gctttggtcattgccataaccaaggatcttccagat-----gtagaaggtgatcgcaagt
ttcagatatcaaccctggcaacaaaacttggggtgagaa---------agattgcactgc
ttggttctggacttttgctg-gtaaactacaktggtgccattgctgcagctatttgcttg
ccggag------------------------------------------------------
------------------------------------------------------------
------------------------------------------------------------
---------------------------------------------------------
>PAFTOL009179
gatccacttgtagacaaagtttctgaattcaaagatgcattttggagatttctaaggcca
catactattcgtggaacagctcttggctcatg----------------------------
--------------------------------------gtgcgtcgtctttcctgttttg
gtctg---------------------------------------------------tagg
gtgaacaaaccttatttacctattgcagcaggggatctttcagttggatctgcatggctc
ctagtgttgggttttgctgttactgggctttctatcgttgcatcaaattttggtcctttc
atc--------ctgttactgggctttctatcgttgcatcaaat-------------tttg
g-----------------------------------------------------------
------------------------------------------------------------
----------------------------------tcctttcatcattcgtgacattgttt
gctttggtcattgccatcaccaaggatcttccagat-----gtggaaggtgatcgtaag-
------------------------------------------------------------
------------------------------------------------------------
------------------------------------------------------------
------------------------------------------------------------
------------------------------------------------------------
---------------------------------------------------------
>PAFTOL009185
---ccacttgtaaacaaagttgctgaattcagagatgcattttggagatttctaaggcca
catactattcgtggaacagctcttggctcatgtgctttggtggcaagagctatgattgag
aatccaaatttgataaggtggtctttggtgttcaaggcgttttctgggcttcttgcgctg
atatgcgggaatggctacatagtgggcatcaatcagatctacgatattggtattgataag
------------------------------------------------------------
------------------------------------------------------------
------------------------------------------------------------
------------------------------------------------------------
------------------------------------------------------------
------------------agttatcctgtggctttcataacgacatttgtgacattgttt
gctttggtcattgccatcaccaaggatcttccagat-----gtggaaggtgatcgcargt
ttcatatatcaaccctggcaacaaaacttggggtgagaa---------acattgcactgc
ttggttctggacttttgctg-gtaaactacattggtgccattgttgcagctatttacttg
ccggag------------------------------------------------------
------------------------------------------------------------
------------------------------------------------------------
---------------------------------------------------------
>PAFTOL009187
gatccacttgtaaaccaggttgttgaattcagagatgcattttggagatttctaaggcca
catactattcgtggaacagctcttggctcatgtgctttggtggcaagagctttgattgag
aatccaaatttgataaggtgggctttggtgttcaaggcgttttcrgggcttcttgcgctg
atatgcgggaatggctatatagtgggcatcaatcagatctacgatattggtattgataag
------------------------------------------------------------
------------------------------------------------------------
------------------------------------------------------------
------------------------------------------------------------
------------------------------------------------------------
------------------------------------------------------------
--------------------------------------------------------aggt
ttcatatattaaccctggcaacaaaacttggggtgagaa---------acattgcactgc
ttggttctggacttttgctg-ctaaactacattggtgccattgttgcagctatttacttg
ccggaggcctttaggcattccttgatgatacctgcacacactatactggctatgtgtctg
gcttaccag---------------------------------------------------
------------------------------------------------------------
---------------------------------------------------------
>PAFTOL009189
------------------------------------------------------------
------------------------------------------------------------
------------------------------------------------------------
------------------------------------------------------------
------------------------------------------------------------
------------------------------------------------------------
------------------------------------------------------------
------------------------------------------------------------
------------------------------------------------------------
------------------agttctcctgtggctttcataacgacattcgtgacattgttt
gctttggtcattgccatcaccaaggatcttccagat-----gtggaaggtgatcgtaag-
------------------------------------------------------------
------------------------------------------------------------
------------------------------------------------------------
------------------------------------------------------------
------------------------------------------------------------
---------------------------------------------------------
>PAFTOL009191
gatccacttgtagacaaagttgctgaattcagagatgcattttggagatttctaaggcca
catactattcgtggaacagctcttggctcatgtgctttggtggcgagagctttgattgag
aatccaaatttgattaggtggtccttggtgttcaaggcgttttcggggcttcttgcactg
atatgtgggaatggctatatagtgggcatcaatcagatctacgatattggtattgataag
gtgaacaaaccttatttacctattgcagcaggggatctttcagttggatctgcatggctc
ctagtgttgggttttgctgttactgggctttctatcgttgcatcaaattttggtcctttc
atcacagctctttattgcctggggctgtttcttggaaccatat------------attca
gtgcctccatttagaatgaagagattccctattgtggcatttctgatcat---tgcaact
gtccgagg-atttcttctaaactttggtgtatac---tatgccacaagagcagctttagg
acttccgttt--gagtggagttctcctgtggctttcataacgacattcgtgacattgttt
gctttggtcattgccatcaccaaggatcttccagat-----gtggaaggtgatcgtaagt
ttcatatatcaaccctggcaactaaacttggggtaagaa---------acattgcactgc
ttggttctggacttttgctg-gtaaactacattggtgccattgttgcagctatttacttg
ccggag------------------------------------------------------
------------------------------------------------------------
------------------------------------------------------------
---------------------------------------------------------
>PAFTOL009193
---ccacttgtaaacaaagttgctgaattcagagatgcatgttggagatttttaaggcca
catactattcgtggaacagctcttggctcatgtgctttggtggcaagagctttgattgag
aatccaartttrataaggtggtctttggtgttcaaggcgttttcgggccttcttgcgctg
atatgcgggaatggctacatagtgggcrtcaatcagatctacgatattggtattgataag
------------------------------------------------------------
------------------------------------------------------------
------------------------------------------------------------
------------------------------------------------------------
------------------------------------------------------------
------------------agttatcctgtggctttcataacgacatttgtgacattgttt
gctttggtcattgccatcaccaaggatcttccagat-----gtggaaggtgatcgcargt
ttcatatatcaaccctggcaacaaaacttggggtgagaa---------acattgcactgc
ttggttctggacttttgctg-gtaaactacattggtgccmttgttgcagctatttacttg
ccggag------------------------------------------------------
------------------------------------------------------------
------------------------------------------------------------
---------------------------------------------------------
>PAFTOL009195
------------------------------------------------------aggcca
catactattcgtggaacagctcttggctcatgtgctttggtggcaagagctttgattgag
aatccaaatttgataaggtggtccttggtgttcaaggcgttttcggggcttcttgctctg
atatgtgggaatggctatatagtgggcatcaatcagatctacgatattggtattgataag
------------------------------------------------------------
------------------------------------------------------------
------------------------------------------------------------
---------------------------ttcagtataacctttc---------------ag
gtccgagg-atttcttctaaactttggtgtatac---tatgccacaagagcagctttagg
acttccattt--gagtggagttctcctgtggctttcataacgacattcgtgacattgttt
gctttggtcattgccatcaccaaggatcttccagat-----gtggaaggtgatcgtaagt
ttcatatatcaaccctggcaacaaaacttggggtaagaa---------acattgcactgc
ttggttctggacttttgctg-gtaaactacattggtgccattgttgcagctatttacttg
ccggaggcctttaggcgctccttgatgatacctgcacacactatactggctatgtgtctg
gtttaccag---------------------------------------------------
------------------------------------------------------------
---------------------------------------------------------
>PAFTOL009197
---------------------------------gata-----------------------
-------------------------------gtgctttggtggcgagagctttgattgag
aatccaaatttgataaggtrgtccttggtgttcaaggcgttttcggggcttcttgcactg
atatgtgggaatgggtatatagtgggcatcaatcagatctacgatattggtattgataag
------------------------------------------------------------
------------------------------------------------------------
------------------------------------------------------------
------------------------------------------------------------
------------------------------------------------------------
------------------------------------------------------------
------------------------------------------------------------
------------------------------------------------------------
------------------------------------------------------------
------------------------------------------------------------
------------------------------------------------------------
------------------------------------------------------------
---------------------------------------------------------
>PAFTOL009199
gata--------------------------------------------------------
-------------------------------gtgctttggtggcgagagctttgattgag
aatycaaatttgatmaggtggtccttggtgttcaaggcgttttcggggcttcttgcactg
atatgtgggaat---tatatagtgggcatcaatcagatctacgatattggtattgataag
gtgaacaaaccttatttacctattgcagcaggggatctttcagttggatctgcatggctc
ctagtgttgggttttgctgttactgggctttctatcgttgcatcaaattttggtcctttc
atcacagctctttattgcctggggctgtttcttggaaccatat------------attca
gtgcctccatttagaatgaagaga------------------------------------
------------------------------------------------------------
------------------agttctcctgtggctttcataacgacatttgtgacattgttt
gctttggtcattgccatcaccaaggatcttccagat-----gtggaaggtgatcgtaagt
ttcatatatcaaccctggcaacaaaacttggggtaagaa---------acattgcactgc
ttggttctggacttttgctg-gtaaactacattggtgccattgttgcagctatttacttg
ccggaggcctttaggcgctccttgatgatacctgcacacactata---------------
------------------------------------------------------------
------------------------------------------------------------
---------------------------------------------------------
>PAFTOL009203
---ccacttgtagacaaagttgctgaattcagagatgcattttggagatttctaaggcca
catactattcgtggaacagctcttggctcatgtgctttggtggcaagagctttgattgag
aatccaaatttgataaggtggtccttggtgttcaaggcgttttgggggcttcttgctctg
atatgtgggaatggctatatagtgggcatcaatcagatctacgatattggtattgataag
------------------------------------------------------------
------------------------------------------------------------
------------------------------------------------------------
------------------------------------------------------------
------------------------------------------------------------
------------------agttctcctgtggctttcataacgacattcgtgacattgttt
gctttggtcattgccatcaccaaggatcttccagat-----gtggaaggtgatcgtaagt
ttcatatatcaaccctggcaacaaaacttggggtaagaa---------acattgcactgc
ttggttctggacttttgctg-gtaaactacattggtgccattgttgcagctatttacttg
ccagaggcctttaggcgctccttgatg---------------------------------
------------------------------------------------------------
------------------------------------------------------------
---------------------------------------------------------
>PAFTOL009205
gatccacttgtaaacaaagttgctgaattcagagatgcattttggagatttctaaggcca
catactattcgtggaacagctcttggctcawgtgctttggtggcaagagctttgattgag
aatccaaatttgataaggtggtctttggtgttcaaggcgttttcggggcttcttgcgctg
atatgcgggaatggctatatagtgggcataaatcagatctacgatattggtattgataag
------------------------------------------------------------
------------------------------------------------------------
------------------------------------------------------------
------------------------------------------------------------
------------------------------------------------------------
------------------wgttatcctgtggctttcataacgacatttgtgacattgttt
gctttggtcattgccatcaccaaggatcttccagat-----gtggaaggtgatcgcargt
ttcatatatcaaccctggcaacaaaacttggggtgagaa---------acattgcactgc
ttggttctggacttttgctg-gtaaactacattggtgccattgttgcagctatttacttg
ccggaggcctttaggcgctccttgatgatacctacacacactatactggctatgtgtctg
gtttaccag---------------------------------------------------
------------------------------------------------------------
---------------------------------------------------------
>PAFTOL009207
------------------------------------------------------------
catactattcgtggaacagctcttggctcatgtgcattggtgggaagagctttgattgag
aatscaaatttgataaggtggtcattggtgttcaaggcattttctgggcttcttgcgctg
atatgcgggaatggctatatagtgggcgtcaatcagatctacgatattggtattgataag
------------------------------------------------------------
------------------------------------------------------------
------------------------------------------------------------
------------------------------------------------------------
------------------------------------------------------------
------------------------------------------------------------
--------------------------------------------------------aggt
ttcagatatcaaccctrgcaacaaaacttggggtgagaa---------acattgcactgc
ttggttctggacttttgctg-gtgaactacatcggcgccatygttgcagctatttacttg
ccgcag------------------------------------------------------
------------------------------------------------------------
------------------------------------------------------------
---------------------------------------------------------
>PAFTOL009209
---------gtaaacaaggttgctgaattcagagatgcagtttggagatttctaaggcca
catactattcgtggaacagctcttggctcawgtgctttggtggcaagagctttgattgag
aatccaaatttgataaggcgggctttggtgttcaaggcgttttcagggcttcttgcgctg
atatgtgggaatggctatatagtgggcatcaatcagatctacgatattggtattgataag
------------------------------------------------------------
------------------------------------------------------------
------------------------------------------------------------
---------------------------ttcagaataacctttc---------------ag
gtccgagg-atttcttctaaactttggtgtatac---tatgccacaagagcagctttagg
acttccattt--gagtggagtcatcctgtggctttcataacgacatttgtgacattgttt
gctttggtcattgccatcaccaaggatcttccagat-----gtggaaggtgatcgcaagt
ttcatatattaaccctggcaacaaaacttggggtgagaa---------acattgcactgc
ttggttctggacttttgctg-ctaaactacattggtgccattgttgcagctatttacttg
ccggag------------------------------------------------------
------------------------------------------------------------
------------------------------------------------------------
---------------------------------------------------------
>PAFTOL009215
---------gtagacaaagttgctgaattcagagacgcattttggagatttctaaggcca
catactattcgtggaacagctcttggctcatgtgctttggtggcgagagctttgattgag
aatccaaatttgataagatggtccttggtgttcaaggcgttttcggggcttcttgcactg
atatgtgggaatggctatatagtgggcatcaatcagatctacgatattggtattgataag
------------------------------------------------------------
------------------------------------------------------------
------------------------------------------------------------
---------------------------ttcagtataacctttc---------------ag
gtccgagg-atttcttctaaactttggtgtatac---tatgccacaagagcagctttagg
acttccattt--gagtggagttctcctgtggctttcataacgacattcgtgacattgttt
gctttggtcattgccatcaccaaggatcttccagat-----gtggaaggtgatcgtargt
ttcatatatcaaccctggcaacaaaacttggggtaagaa---------acattgcactgc
ttggttctggacttttgctg-gtaaactacgttggtgccattgttgcagctatttacttg
ccggaggcctttaggcgctccttgatgatacctgcacacactatactggctatgtgtctg
gtttaccag---------------------------------------------------
------------------------------------------------------------
---------------------------------------------------------
>PAFTOL009217
ggta--------------------------------------------------------
-------------------------------gtgctttggtggcgagagctttgattgag
aatccaaatttgataaggtggtccttggtgttcaaggcrttttcggggcttcttgcactg
atatgtgggaatggstatatagtrggcatcaatcagatctaygatattggtattgataag
------------------------------------------------------------
------------------------------------------------------------
------------------------------------------------------------
------------------------------------------------------------
------------------------------------------------------------
------------------------------------------------------------
-----------------------------------------atggaatccccttacaggt
ttcatatatcaaccctggcaacaaaacttggggtaagaa---------acattgcactgc
ttggttctggacttttgctg-gtaaactacattggtgccattgttgcagctatttacttg
ccggag------------------------------------------------------
------------------------------------------------------------
------------------------------------------------------------
---------------------------------------------------------
>PAFTOL009219
---------------------------------gata-----------------------
-------------------------------gtgctttggtggcgagagctttgattgag
aatccaaatttgataaggtggtccttggtgttcaaggcgttttcggggcttcttgcactg
atatgtgggaatggstatatagtgggcatcaatcagatctacgatattggtattgataag
------------------------------------------------------------
------------------------------------------------------------
------------------------------------------------------------
---------------------------ttcagtataacctttc---------------ag
gtccgagg-atttcttctaaactttggtgtatac---tatgccacaagagcagctttagg
acttccattt--gagtggagttctcctgtggctttcataacgacattcgtgacattgttt
gctttggtcattgccatcaccaaggatcttccagat-----gtggaaggtgatcgtaagt
ttcatatatcaaccctggcaacaaaacttggggtaagaa---------acattgcactgc
ttggttctggacttttgctg-gtaaactacgttggtgccattgttgcagctatttacttg
ccggag------------------------------------------------------
------------------------------------------------------------
------------------------------------------------------------
---------------------------------------------------------
>PAFTOL009221
gatccacttgtaaacaaagtttctgaattcagagatgcattttggagatttctaaggcca
catactattcgtggaacagctcttggctcatgtgctttggtggcaagagctttgattgag
aatccaaatttgataaggtggtctttggtgttcaaggcgttttcggggcttcttgcgctg
atatgtgggaatggctatatagtgggcatcaatcagatctacgatattggtattgataag
------------------------------------------------------------
------------------------------------------------------------
------------------------------------------------------------
------------------------------------------------------------
------------------------------------------------------------
-------ttc--ctatgcagttatcctgtggctttcataacgacatttgtgacattgttt
gctttggtcattgccatcaccaaggatcttccagat-----gtggaaggtgatcgcaagt
ttcagatatcaaccctggcaacaaaacttggggtgagaa---------acattgcactgc
ttggttctggacttttgctg-gtaaactacattggtgccattgttgcagctatttacttg
gcggag------------------------------------------------------
------------------------------------------------------------
------------------------------------------------------------
---------------------------------------------------------
>PAFTOL009223
gatccacttgtagacaaagttgctgaattcagagatgcattttggagatttctaaggcca
catactattcgtggaacagctcttggctcatgtgctttggtggcgagagctttgattgag
aatccaaatttgataaggtggtccttggtgttcaaggcgttttcggggcttcttgcactg
atatgtgggaatggctatatagtgggcatcaatcagatctacgatattggtattgataag
gtgaacaaaccttatttacctattgcagcaggggatctttcagttggatctgcatggctc
ctagtgttgggttttgctgttactgggctttctatcgttgcatcaaattttggtcctttc
atcacagctctttattgcctggggctgtttcttggaaccatat------------attca
gtgcctccatttagaatgaagagattc---------------------------------
------------------------------------------------------------
------------------agttctcctgtggctttcataacgacattcgtgacattgttt
gctttggtcattgccatcaccaaggatcttccagat-----gtggaaggtgatcgtaagt
ttcatatatcaaccctggcaacaaaacttggggtaagaa---------acattgcactgc
ttggttctggacttttgctg-gtaaactacattggtgccattgttgcagctatttacttg
ccggaggcctttaggcgctccttg------------------------------------
------------------------------------------------------------
------------------------------------------------------------
---------------------------------------------------------
>PAFTOL009225
------------gacaaagttgctgaattcagagatgcattttggagatttctaaggcca
catactattcgtggaacagctcttggctcatgtgctttggtggcgagagctttgattgag
aatcctaatttgataaggtggtccttggtgttcaaggcgttttcggggcttcttgcactg
atatgtgggaatggatatatagtgggcatcaatcagatctacgatattggtattgataag
------------------------------------------------------------
------------------------------------------------------------
------------------------------------------------------------
------------------------------------------------------------
------------------------------------------------------------
------------------------------------------------------------
-----------------------------------------atggaatccccttacaggt
ttcatatatcaaccctggcaacaaaacttggggtaagaa---------acattgcactgc
ttggttctggacttttgctg-gtaaactacattggtgccattgttgcagctatttacttg
ccggaggcctttaggcgctccttgatgatacct---------------------------
------------------------------------------------------------
------------------------------------------------------------
---------------------------------------------------------
>PAFTOL009227
gatccacttgtagacaaagttgccgaattcagagatgcattttggagatttctaaggcca
catactattcgtggaacagctcttggctcatgtgctttggtggcgagagctttgattgag
aatccaaatttgataaggtggtccttggtgttcaaggcgttttcggggcttcttgcactg
atatgtgggaatggctatatagtgggcatcaatcagatctacgatattggtattgataag
------------------------------------------------------------
------------------------------------------------------------
------------------------------------------------------------
------------------------------------------------------------
------------------------------------------------------------
------------------agttctcctgtggctttcataacgacattcgtgacattgttt
gctttggtcattgccatcaccaaggatcttccagat-----gtggaaggtgatcgtaaat
ttcatatatcaaccctggcaacaaaacttggggtaagaa---------acattgcactgc
ttggttctggacttttgctg-gtaaactacattggtgccattgttgcagctatttacttg
ccggaggcctttaggcgctccttgatgatacctgcacacactatactggctatgtgtctg
gtttaccag---------------------------------------------------
------------------------------------------------------------
---------------------------------------------------------
>PAFTOL009233
------------------------------------------------------------
------------------------------------------------------------
------------------------------------------------------------
------------------------------------------------------------
------------------------------------------------------------
------------------------------------------------------------
------------------------------------------------------------
------------------------------------------------------------
------------------------------------------------------------
------------------agttatcctgtggctttcataacgacatttgtgacattgttt
gctttggtcattgccatcaccaaggatcttccagat-----gtggaaggtgatcgcargt
ttcatatatcaaccttggcaacaaaacttggggtgagaa---------acattgcattgc
ttggttctggactttygctg-gtaaactacattggtgccattgttgcagctatttacttg
ccggag------------------------------------------------------
------------------------------------------------------------
------------------------------------------------------------
---------------------------------------------------------
>PAFTOL009235
aatccagttataaacaaacttgctgaattcagagatgcattttggagatttctcaggcca
catactattcgtggaacagctcttggctcatgtgcattggtgggaagagctttgattgag
aatccaaatttgataaggtggtcattggtgttcaaggcattttctgggcttcttgcgctg
atatgtgggaatggctatatagtgggcatcaatcagatctacgatattggtattgataag
tt-------------------------ttcaatggtttgttaccttgtttgccacgtctc
tcgatatcatatgttac-------------------------------------------
------------------------------------------------------------
------------------------------------------------------------
--------------------aatgttgtatactt---ttcacatccttg--tactcaaat
atttcggttttaatatacagttatccagtggctttcataacgacatttgtgacgttgttt
gctttggttattgccatcaccaaggatcttccagat-----gtggaaggtgatcgcaagt
ttcagatatcaaccctggcaacaaaacttggggtgagaa---------acattgcaatgc
ttggttctggacttttgstg-gtgaactacatcggggccattgttgcagctatttacttg
ccgcaggyctttaggcgcttcttgatgatacctacacacactatactggctatgtgtctg
gtttaccaggtatactttcgt---------aatagtgct---------------------
------------------------------------------------------------
---------------------------------------------------------
>PAFTOL009237
gata--------------------------------------------------------
-------------------------------gtgcattggtgggaagagctttgattgag
aatccaaatttgataaggtggtcattggtgttcaaggcattttctgggcttcttgcgctg
atatgtgggaatggctatatagtgggcatcaatcagatctacgatattggtattgataag
------------------------------------------------------------
------------------------------------------------------------
------------------------------------------------------------
------------------------------------------------------------
------------------------------------------------------------
------------------------------------------------------------
------------------------------------------------------------
------------------------------------------------------------
------------------------------------------------------------
------------------------------------------------------------
------------------------------------------------------------
------------------------------------------------------------
---------------------------------------------------------
>PAFTOL009239
gatccacttgtaaacaaagttgctgaattcagagatgcattttggagatttctaaggcca
catactattcgtggaacagctcttggctcatgtgctttggtcacaagagctttgattgag
aatccaaatttgataaggtggtctttggtgttcaaggcattttcggggcttcttgcrctg
atatgcgggaatggctatatagtgggcatcaatcagatctacgatattggtattgataag
gtgaacaaaccttatttacctattgcagcaggggatctttcagttggatctgcatggctc
ctagtgttgggttttgctgttactgggctttctatcgttgcatcaaattttggtcctttc
atcacagctctttattgtctggggtt----------------------------------
------------------------------------------------------------
------------------------------------------------------------
------------------------------------------------------------
-------------------------------------------------caagctcaggt
ttcatatatcaaccctggcaacaaaacttggggtgagaa---------acattgcactgc
ttggttctggacttttgctg-gtaaactacattggtgccattgttgcagctatttacttg
ccggag------------------------------------------------------
------------------------------------------------------------
------------------------------------------------------------
---------------------------------------------------------
>PAFTOL009241
gatccacttgtagacaaagttgctgaattcagagatgcattttggagatttctaaggcca
catactattcgtggaacagctcttggctcatgtgctttggtggygagagctttgattgag
aatccaaatttgataaggtggtccttggtgttcaaggcgttttygggrcttcttgcactg
atatgtgggaatggctatatagtgggcatcaatcagatctacgatattggtattgataag
------------------------------------------------------------
------------------------------------------------------------
------------------------------------------------------------
------------------------------------------------------------
------------------------------------------------------------
------------------agttctcctgtggctttcataacgacattcgtgacattgttt
gctttggtcattgccatcaccaaggatcttccagat-----gtggaaggtgatcgtaagt
ttcatatatcaaccctggcaacaaaacttggggtaagaa---------acattgcactgc
ttggttctggacttttgctg-gtaaactacattggtgccattgttgcagctatttacttg
ccggag------------------------------------------------------
------------------------------------------------------------
------------------------------------------------------------
---------------------------------------------------------
>PAFTOL009243
---------------------------------gata-----------------------
-------------------------------gtgctttggtggcaagagctttgattgag
aatccaaatttgataaggtggtctttggtgttcaaggcgttttcggggcttcttgcgctg
atatgcgggaatggctatatagtgggcatcaatcagatctacgatattggcattgataag
ac----------------------------------------------------------
------------------------------------------------------------
------------------------------------------------------------
------------------------------------------------------------
-----atc-attgtgcctaaatttcagtttac----------------------------
-------------tatgcagttatcctgtggctttcataacgacatttgtgacattgttt
gctttggtcattgccatcaccaaggatcttccagat-----gtggaaggtgatcgcaagt
ttcatatatcaaccctggcaacaaaacttggggtgagaa---------acattgcactgc
ttggttctggacttttgctg-ctaaactacattggtgccattgttgcagctatttacttg
ccggaggcctttaggtgctccttgatgatacctgcacacactatactggctatgtgtctg
gtttaccag---------------------------------------------------
------------------------------------------------------------
---------------------------------------------------------
>PAFTOL009245
------------------------------------------------------------
------------ggaacagctcttggctcatgtgctttggtggcaagagctttgattgag
aatccaaatttgataaggtgggctttggtgttcaaggcgttttcggggcttcttgcgctg
atatgcgggaatggctatatagtgggcatcaatcagatctatgatattggtattgataag
------------------------------------------------------------
------------------------------------------------------------
------------------------------------------------------------
------------------------------------------------------------
------------------------------------------------------------
------------------agttatcctgtggctttcataacgacatttgtgacattgttt
gctttggtcattgccatcaccaaggatcttccagat-----gtggaaggtgatcgaaagt
ttcatatattaaccctggcaacaaaacttggggtgagaa---------acattgcactgc
ttggttctggacttttgctg-ctaaactacattggtgccattgttgcagctatttacttg
ccggag------------------------------------------------------
------------------------------------------------------------
------------------------------------------------------------
---------------------------------------------------------
>PAFTOL009253
------------------------------------------------------------
------------------------------------------------------------
------------------------------------------------------------
------------------------------------------------------------
------------------------------------------------------------
------------------------------------------------------------
------------------------------------------------------------
------------------------------------------------------------
------------------------------------------------------------
------------------------------------------------------------
-----------------------------------------------------cacaggt
ttmagatatcaaccctggcaacaaaacttggggtgagaa---------acattgcaatgc
ttggttctggacttttgctg-gygaactacatcggtgccattgttgcagctatttacttg
ccgcag------------------------------------------------------
------------------------------------------------------------
------------------------------------------------------------
---------------------------------------------------------
>PAFTOL009255
gatccacttgtaaacaaagttgctgaattcagagatgcattttggagatttctaaggcca
catactattcgtggaacagctcttggctcatgtgctttggtggcaagagctttgattgag
catccaaatttgataaggtggtctttggtgttcaaggcgttttcggggcttcttgcgctg
atatgcgggaatggctatatagtgggcatcaatcagatctacgatattggtattgataag
gtgaacaaaccttatttacctattgcagcaggggatctttcagttggatctgcatggctc
ctagtgttgggttttgctgttactgggctttctatcgttgcatcaaattttggtcctttc
atcacagctctttattgcctggggctgtttcttggaaccatat------------attca
gtgcctccatttagaatgaagagattccctattgatttgtgcttctgttg---ctttatg
gtccgagg-atttcttctaaactttggtgtatac---tatgccacaagagcagctttagg
acttccattt--gagtggagttatcctgtggctttcattacgacatttgtgacattgttt
gctttggtcattgccatcaccaaggatcttccagat-----gtggaaggtgatcgcargt
ttcatatatcaaccctggcaacaaaacttggggtgagaa---------acattgcactgc
ttggttctggacttttgctg-gtaaactacattggtgccattgttgcagctgtttacttg
ccggaggyctttaggcgctccttgatgata------------------------------
------------------------------------------------------------
------------------------------------------------------------
---------------------------------------------------------
>PAFTOL009257
gatccacttgtaaacaaagttgctgaattcagagatgcattttggagatttctaaggcca
catactattcgtggaacagctcttggctcatgtgctttggtggcaagagctttgattgag
aatccaaatttgataaggtggtctttggtgttcaaggcgttttcggggcttcttgcgctg
atatgcgggaatggctatatagtgggcatcaatcagatctacgatattggtattgataag
------------------------------------------------------------
------------------------------------------------------------
------------------------------------------------------------
------------------------------------------------------------
------------------------------------------------------------
------------------------------------------------------------
--------------------------------------------------------aggt
ttcatatatcaaccctggcaacaaaacttggggtgagaa---------acattgcactgc
ttggttctggacttttgctg-gtaaactacattggtgccattgttgcagctatttacttg
ccggaggcctttaggcgctccttg------------------------------------
------------------------------------------------------------
------------------------------------------------------------
---------------------------------------------------------
>PAFTOL009259
------------------------------------------------------------
------------------------------------------------------------
------------------------------------------------------------
------------------------------------------------------------
------------------------------------------------------------
------------------------------------------------------------
------------------------------------------------------------
------------------------------------------------------------
gtccgagg-atttcttctaaactttggtgtatac---tatgccacaagagcagctttaga
acttccattt--gagtggagttatcctgtggctttcataacgacatttgtgacattgttt
gctttggtcattgccatcaccaaggatcttccagat-----gtggaaggtgatcgcargt
ttcatatatcaaccctggcaacaaaacttggggtgrgaa---------acattgcactgc
ttggttctggacttttgctg-gtaaactacattggtgccattgttgcagctatttacttg
ccggag------------------------------------------------------
------------------------------------------------------------
------------------------------------------------------------
---------------------------------------------------------
>PAFTOL009261
------------------------------------------------------------
------------------------------------------------------------
------------------------------------------------------------
------------------------------------------------------------
------------------------------------------------------------
------------------------------------------------------------
------------------------------------------------------------
------------------------------------------------------------
------------------------------------------------------------
------------------------------------------------------------
--------------------------------------------------------aggt
ttcatatattaaccctggcaacaaaacttggggtgagaa---------acattgcactgc
ttggttctggacttttgctg-ttaaactacattggtgccattgttgcagctatttacttg
ccagag------------------------------------------------------
------------------------------------------------------------
------------------------------------------------------------
---------------------------------------------------------
>PAFTOL009263
gatccactggtaaacaaggttgctgaattcagagatgcattttggagatttctaaggcca
cacactattcgtggaacagctcttggctcatgkgctttggtggcaagagctttgattgag
aatccaaatttgataaggtgggctttggtgttcaaggcgttttcggggcttcttgcgctg
atatgcgggaatggctatatagtgggcatcaatcagatctacgatattggtattgataag
------------------------------------------------------------
------------------------------------------------------------
------------------------------------------------------------
---------------------------ttcagaataacctttc---------------ag
gtccgagg-atttcttctaaactttggtgtatac---tatgccacaagagcagctttagg
acttccattt--gagtggagttatcctgtggctttcataacgacatttgtgacattgttt
gctttggtcattgccatcaccaaggatcttccagat-----gtggaaggtgatcgcaagt
ttcatatattaaccctggcaacaaaacttggggtgagaa---------acattgcactgc
ttggttctggacttttgctg-ctaaactacattggtgccattgttgcagctatttacttg
ccggaggcctttaggcgctccttgatgatacctgcacac---------------------
------------------------------------------------------------
------------------------------------------------------------
---------------------------------------------------------
>PAFTOL009267
---------ataaacaaacttgctgaattcagagatgcattttggagatttctcagacca
cataccattcgtggaacagctcttggctcatgtgcattggtgggaagagctttgattgag
aatccaaatttgataaggtggtcattggtgttcaaggcattttctgggcttcttgcrctg
atatgtgggaatggctatatagtgggcrtcaatcagatctacgatattggtattgataag
------------------------------------------------------------
------------------------------------------------------------
------------------------------------------------------------
------------------------------------------------------------
------------------------------------------------------------
------------------agttatccagtggctttcataacgacatttgtgacattgttt
gctttggttattgccatcaccaaggatcttccagat-----gtggaaggtgatcgcargt
ttcagatatcaaccctggcaacaaaacttggggtgagaa---------acattgcgctgc
ttggttctggacttttgctg-gtgaactacattggtgccattgttgcagctatttacttg
ccgcaggcctgtaggcgatccttgatgatacctacacacgctatactggctatgtgtctg
------------------------------------------------------------
------------------------------------------------------------
---------------------------------------------------------
>PAFTOL009269
aatccagttataaacaaacttgctgaattcagagatgcattttggagatttctcagacca
catactattcgtggaacagctcttggctcatgtgcattggtgggaagagctttgattgag
aatccaaatttgataaggtggtcattggtgttcaaggcattttgtgggcttcttgcgctg
atatgtgggaatggctatatagtgggcatcaatcagatctacgatattggtattgataag
gtgaacaaaccttatttacctattgcagcaggagatctttcagtcggatctgcatggctc
ctagtgttgggttttgctgttactgggctttctattgttgcatccaattttggtcctttc
atcacagctctttattgcctgggcctgtttcttggaaccatat------------attca
gtgcctccatttagaatgaagagattccctattgtttgttaccttgtttg---ccacgtc
tctcgata-tcacatgttacaatattgtatactt---ttcgcatccttg--tactcaaat
atttcggttttaatatgcagttatccagtggctttcataacgacatttgtgacattgttt
gctttggttattgccatcaccaaggatcttccagat-----gtggaaggtgatcgcargt
ttcagatatcaaccctggcaacaaaacttggggtgagaa---------acattgcgctgc
ttggttctggacttttgctg-gtgaactacattggtgccattgttgcagctatttacttg
ccgcaggcctttaggcgctccttgatgatacctacacacgctatactggctatgtgtctg
atttaccag---------------------------------------------------
------------------------------------------------------------
---------------------------------------------------------
>PAFTOL009271
------------------------------------------------------------
------------------------------------------------------------
------------------------------------------------------------
------------------------------------------------------------
------------------------------------------------------------
------------------------------------------------------------
------------------------------------------------------------
---------------------------ttcagattaaactttc---------------ag
gtccgagg-atttcttctaaactttggtgtatac---tatgccacaagagcagctttagg
acttccattt--gagtggagttatcctgtggctttcataacgacatttgtgacattgttt
gctttggtcattgccatcaccaaggatcttccagat-----gtggaaggtgatcgtargt
ttcatatatcaaccctggcaacaaaacttggggtgagaa---------acattgcactgc
ttggttctggacttttgcta-gtaaactacattggtgccattgttgcagctatttacttg
ccggag------------------------------------------------------
------------------------------------------------------------
------------------------------------------------------------
---------------------------------------------------------
>PAFTOL009279
------------------------------------------------------------
------------------------------------------------------------
------------------------------------------------------------
------------------------------------------------------------
------------------------------------------------------------
------------------------------------------------------------
------------------------------------------------------------
------------------------------------------------------------
------------------------------------------------------------
------------------------------------------------------------
--------------------------------------------------------aggt
ttcatatatcaaccctggcaacaaaacttggggtaagaa---------acattgcactgc
ttggttctggacttttgctg-gtaaactacattggtgccattgttgcagccatttacttt
ccggaggcctttaagcccttcttgatgatacctacacacactatactggctatgtgtctg
gtttcccag---------------------------------------------------
------------------------------------------------------------
---------------------------------------------------------
>PAFTOL009281
------------------------------------------------------------
------------------------------------------------------------
------------------------------------------------------------
------------------------------------------------------------
------------------------------------------------------------
------------------------------------------------------------
------------------------------------------------------------
------------------------------------------------------------
------------------------------------------------------------
------------------------------------------------------------
--------------------------------------------------------agat
ttcagatatcaaccctggcaacaaaacttggggtgagaa---------acattgccctgc
ttggttctggacttttgctg-gtaaactacattggtgccattgttgcagctatttacttg
ccggag------------------------------------------------------
------------------------------------------------------------
------------------------------------------------------------
---------------------------------------------------------
>PAFTOL009283
gatccacttgtagacaaagttgctgaattcagagatgcattttggagatttctaaggcca
catactattcgtggaacagctcttggctcatgtgctttggtggcgagagctttgattgag
aatccaaatttgataaggtggtccttggtgttcaaggcgttttcggggcttcttgcactg
atatgtgggaatggctatatagtgggcatcaatcagatctacgatattggtattgataag
------------------------------------------------------------
---------------------------------------------tatgcgattcca---
------------------------------------------------------------
---------------------------ttcagtataacctttc---------------ag
gtccgagg-atttcttctaaactttggtgtatac---tatgccacaagagcagctttagg
acttccattt--gagtggagttctcctgtggctttcataacgacattcgtgacattgttt
gctttggtcattgccatcaccaaggatcttccagat-----gtggaaggtgatcgtaagt
ttcatatatcaaccctggcaacaaaacttggggtaagaa---------acattgcactgc
ttggttctggacttttgctg-gtaaactacgttggtgccattgttgcagctatttacttg
ccggaggcctttaggcgctccttgatgatacctgcacacactatactggctatgtgtctg
gtttaccag---------------------------------------------------
------------------------------------------------------------
---------------------------------------------------------
>PAFTOL009285
aatccagttataaacaaacttgctgaattcagagatgcattttggagatttctcagacca
catactattcgtggaacagctcttggctcatgtgcattggtgggaagagctttgattgag
aatccaaatttgataaggtggtcattggtgttcaaggcattttctgggcttcttgcactg
atatgcgggaatggctatatagtgggcatcaatcagatctatgatattggtattgataag
gtgaacaaaccttatttacctattgcagcaggggatcttccagtcggatctgcatggctc
ctagtgttgggttttgctgttactgggctttctattgttgcatccaattttggtcctttc
atcacagctctttattgcctgggcctgtttcttggaaccatat------------attca
gtgcctccattgcaaatgaaacaaacaccagtggtttgttaccttgtttg---tcacgtc
tttcgata-tcatatgttacgatattgtatactt---ttcacatccttg--tactcaaat
atttcggttttaatatgcagttatccagtggctttcataacgacgtttgtgacattgttt
gctttggttattgccatcaccaaggatcttccagat-----gtggaaggtgatcgcargt
ttcagatatcaaccctggcaacaaaacttggggtgagaa---------acattgcactgc
ttggttctggacttttgctg-gtgaactacatcggcgccattgttgcagctatttacttg
ccgcaggcctttaggcgctccttgatgatacctacacacaatatactggctatgtgtctg
gtttaccag---------------------------------------------------
------------------------------------------------------------
---------------------------------------------------------
>PAFTOL009287
gatccacttgtagacaaagttgctgaattcagagatgcattttggagatttctaaggcca
catactattcgtggaacagctcttggctcatgtgctttggtggygagagctttgattgag
aatccaaatttgataaggtggtccttgttgttcaaggcgttttcggggcttcttgcactg
atatgtggraatggctatatagtgggcatcaatcagatctacgatattggtattgataag
gtgaacaaaccttatttacctattgcagcaggggatctttcagttggatctgcatggctc
ctagtgttgggttttgctgttactgggctttctatcgttgcatcaaattttggtcctttc
atcacagctctttattgcctggggctgtttcttggaaccatat------------attca
gtgcctccatttagaatgaagagattccctattgtggcatttctcatcat---tgctttc
tgcacaag-atttcttctcaactttggtgtatac---tatgccacaagagcagctttagg
gcttccattt--gagtggagttctcctgtggcattcataacgtcatttgtgacattgttt
gctttggtcattgccatcactaaggatcttccagat-----gtggaaggtgatcgtaagt
ttcatatatcaaccctggcaacaaaacttggggtaagaa---------acattgcactgc
ttggttctggacttttgctg-gtaaactacattggtgccattgttgcagctatttacttg
ccagaggcctttaggcgctccttgatgatacctgcacacactatactggctatgtgtctg
gtttaccag---------------------------------------------------
------------------------------------------------------------
---------------------------------------------------------
>PAFTOL009289
------------------------------------------------------------
------------------------------------------------------------
------------------------------------------------------------
------------------------------------------------------------
------------------------------------------------------------
------------------------------------------------------------
------------------------------------------------------------
------------------------------------------------------------
------------------------------------------------------------
------------------------------------------------------------
--------------------------------------------------------aggt
ttcatatattaaccctggcaacaaaacttggggtgagaa---------acattgcactgc
ttggttctggacttttgctg-ctaaactacattggtgccattgttgcagctatttacttg
ccggag------------------------------------------------------
------------------------------------------------------------
------------------------------------------------------------
---------------------------------------------------------
>PAFTOL009291
gatccacttgtagacaaagttgctgaattcagagatgcattttggagatttctaaggcca
catactattcgcggaacagctcttggctcatgtgctttggtggcragagctttgattgag
aatccaaatttgataaggtggtccttgktgttcaaggcgttttcggggcttcttgcactg
atatgtgggaatggctatatagtgggcatcaatcagatctacgatattggtattgataag
gtgaacaaaccttatttacctattgcagcaggggatctttcagttggatctgcatggctt
ctagtgttgggttttgctgttactgggctttctatcgttgcatcaaattttggtcctttc
atcacagctctttattgcctggggctgtttcttggaaccatat------------attca
gtgcctccatttagaatgaagagattccctattgtggcatttctcatcat---tgcaact
gtccgagg-atttcttctaaactttggtgtatac---tatgccacaagagcagctttagg
acttccattt--gagtggagttctcctgtggctttcataacgacattcgtgacattgttt
gctttggtcattgccatcaccaaggatcttccagat-----gtggaaggtgatcgtaagt
ttcatatatcaaccctggcaacwaaacttggggtaagaa---------acattgcactgc
ttggttctggacttttgctg-gtaaactacattggtgccattgttgcagctatttacttg
ccggag------------------------------------------------------
------------------------------------------------------------
------------------------------------------------------------
---------------------------------------------------------
>PAFTOL009293
---------------------------------------------agatttctaaggcca
catactattcgtggaacagctcttggctcatgtgctttggtggcgagagctttgattgag
aatccaaatttgataaggtggtccttggtgttcaaggcgttttcggggcttcttgcactg
atatgtgggaatggstatatagygggcatcaatcagatctacgatattggtattgataag
gtgaacaaaccttatttacctattgcagcaggggatctttcagttggatmtgcatggctc
ctagtgttgggttttgctgttactgggctttctatcgttgcatcaaattttggtcctttc
ataacggctctttattgcctggggctgtttcttggaaccatat------------attca
gtgcctccatttaga---------------------------------------------
------------------------------------------------------------
------------------agttctcctgtggctttcataacgacattcgtgacattgttt
gctttggtcattgccatcaccaaggatcttccrgat-----gtggaaggtgatcgtaagt
ttcatatatcaaccctggcaacaaaacttggggtaagaa---------acattgcactgc
ttggttctggacttttgctg-gtaaactacrttggtgccattgttgcagctatttacttg
ccggag------------------------------------------------------
------------------------------------------------------------
------------------------------------------------------------
---------------------------------------------------------
>PAFTOL009295
------------------------------------------------------------
---------------------------------gctttggtggcgagagctttgattgag
aatccaaatttgataaggtggtccttggtgttcaaggcgttttcggggcttcttgcactg
atatgtgggaatggctatatagtgggcatcaatcagatctacgatattggtattgataag
------------------------------------------------------------
------------------------------------------------------------
------------------------------------------------------------
------------------------------------------------------------
------------------------------------------------------------
------------------------------------------------------------
------------------------------------------------------------
------------------------------------------------------------
------------------------------------------------------------
------------------------------------------------------------
------------------------------------------------------------
------------------------------------------------------------
---------------------------------------------------------
>PAFTOL009297
gatccacttgtaaacaaagttgctgaattcagagatgcattttggagatttctaaggcca
catactattcgtggaacagctcttggctcatgtgctttggtggcaagagctctgattgag
aatccaaatttgatcaggtggtctttggtgttcaaggcattttcggggcttcttgcgctg
atatgcgggaatggttatatagtgggcatcaatcagatctacgatattggtattgataag
gtgaacaaaccttatttacctattgcagcaggggatctttcagttggatctgcatggatc
ctagtgttaggttttgctgttaccgggctttccatcgttgcatcaaattttggtcctttc
atcacagctctttattgcctggggctgtttcttggaaccatat------------attca
gtgcctccatttagaatgaagagattccctattgtagcatttctctttat---tac----
-----------tttccccctcatttttttcatac---tagacagccttg--tacttaaat
atttcagttt-actatgcagttatcctgtggctttcataacaacatttgtgacattgttt
gctttggtcattgccatcaccaaggatcttccagat-----gtggaaggtgatcgcaagt
ttcatatatcaaccctggcaacaaaacttggggtgagaa---------acattgcactgc
ttggttctggacttttgctg-gtaaactacattggtgccattgttgcagctatttacttg
ccggag------------------------------------------------------
------------------------------------------------------------
------------------------------------------------------------
---------------------------------------------------------
>PAFTOL009299
------------------------------------------------------------
------------------------------------------------------------
------------------------------------------------------------
-------------------------------------tttcckgttttggtct--gcagg
gtgaacaaaccttatttacctattgcagcaggggatctttcagttggatctgcatggctc
ctagtgttgggttttgctgttactgggctttctattgttgcatcaaattttggtcctttc
atcacagctctttattgcctggggctgtttcttggaaccatat------------attca
gtgcctccatttagaatgaagagattccctattgtagcatttcttatgtta--tgcaaat
gttccagt-----tttggcaattgaggagcctttagacatacatcctcg--tgcttgaat
atttcagttt---actatagttatcctgtggctttcataacgacatttgtgacattgttt
gctttggtcattgccatcaccaaggatcttccagat-----gtggaaggtgatcgcaagt
ttcatatattaaccctggcaacaaaacttggggtgagaa---------acattgcattgc
ttggttctgcacttttgctg-ctaaactacattggtgccattgttgcagctatttacttg
ccggag------------------------------------------------------
------------------------------------------------------------
------------------------------------------------------------
---------------------------------------------------------
>PAFTOL009301
gatccacttgtaaacaaggttgctgaattcagagatgcattttggagatttctaaggcca
cacactattcgtggaacagctcttggttcatgcgctttggtggcaagagctttgattgag
aatccaaatttgataaggtgggctttggtgttcaaggcgttttcggggcttcttgcgctg
atatgcgggaatggctatatagtgggcatcaatcagatctacgatattggtattgataag
------------------------------------------------------------
------------------------------------------------------------
------------------------------------------------------------
------------------------------------------------------------
------------------------------------------------------------
------------------agttatcctgtggctttcataacgacatttgtgacattgttt
gctttggtcattgccatcaccaaggatcttccagat-----gtggaaggtgatcgcaagt
ttcatatattaaccctggcaacaaaacttggggtgagaa---------acattgcactgc
ttggttctggacttttgctg-ctaaactacattggtgccattgttgcagctatttacttg
ccggag------------------------------------------------------
------------------------------------------------------------
------------------------------------------------------------
---------------------------------------------------------
>PAFTOL009303
------------------------------------------------------------
---------------------------------gctttggtggcaagagctttgattgag
aatccaaatttgataaggtgggctttggtgttcaaggcgttttcggggcttcttgcgctg
atatgcgggaatggctatatagtgggcatcaatcagatctacgatattggtattgataag
------------------------------------------------------------
------------------------------------------------------------
------------------------------------------------------------
---------------------------ttcagaataaccttyc---------------ag
gtccgagg-atttcttctaaactttggtgtatac---tatgccacaagagcagctttagg
acttccattt--gagtgg------------------------------------------
------------------------------------------------------------
------------------------------------------------------------
------------------------------------------------------------
------------------------------------------------------------
------------------------------------------------------------
------------------------------------------------------------
---------------------------------------------------------
>PAFTOL009311
------------------------------------------------------------
------------------------------------------------------------
------------------------------------------------------------
------------------------------------------------------------
------------------------------------------------------------
------------------------------------------------------------
------------------------------------------------------------
------------------------------------------------------------
------------------------------------------------------------
------------------------------------------------------------
--------------------------------------------------------aggt
ttcagatatcgaccctggcaacaaaacttggagtaaaaa---------acattgcattgc
ttggttctggactgctgctg-gcaaactacgttggtgccatcgttgcagccatttacttg
ccccaggcctttaagtgctccttgatgatacctacccacactattctggctatgtgtctg
gtttaccag---------------------------------------------------
------------------------------------------------------------
---------------------------------------------------------
>PAFTOL009313
---------------------------------------------------ctaagacca
catactattcgtggaacagctcttggctcatttgctttggtggcaagagcattgattgag
aatccmaatttgataaggtggtctttagtgctcaaggctttttctgggcttgttgcyttg
atttgygggaatggctatatagtgggcatcaatcagatctacgatattggtattgataag
------------------------------------------------------------
------------------------------------------------------------
------------------------------------------------------------
------------------------------------------------------------
------------------------------------------------------------
------------------wgctatcctgtggctttcataacgacatttgtgacgttgttt
gctttggtcattgccatcacaaaagatctgccagat-----gtggaaggtgatcgcaag-
------------------------------------------------------------
------------------------------------------------------------
------------------------------------------------------------
------------------------------------------------------------
------------------------------------------------------------
---------------------------------------------------------
>PAFTOL009315
------------------------------------------------------------
------------------------------------------------------------
------------------------------------------------------------
------------------------------------------------------------
------------------------------------------------------------
------------------------------------------------------------
------------------------------------------------------------
------------------------------------------------------------
------------------------------------------------------------
-------ttc--atatgcagttatcctgtggctttcataacaacattcgtgacattgttt
gctctggtcattgccatcacaaaggatctgccagat-----gtggaaggtgatcgcaagt
ttcagatatcaaccctggcaacaaaacttggggtgagaa---------acattgcaytgc
ttggttctggacttttgctg-gtaaactacattggtgccatcattgcagctatttacttg
cccgag------------------------------------------------------
------------------------------------------------------------
------------------------------------------------------------
---------------------------------------------------------
>PAFTOL009319
gatccagttgtaagcaaagttgcagagttyagaratgcattttggagattcttaagacca
catactattcgtgggacagctcttggctcattcggtttggtggcaagagcattgattgag
aatccaaatttgataaggtggtctctggtgttcaaggcaatttctggagttcttgctcta
atatgtgggaatggctacatagtgggcatcaatcagatctacgatattggtattgataag
gtgaacaaaccttacttacctattgcagcagggga---tttagttggatcagcatggctc
ctagtgttgatatttgcagtta--------------------------------------
------------------------------------------------------------
------------------------------------------------------------
------------------------------------------------------------
-----caktc--atatgcagttatcctgtggctttcataacaacattcgtgacattgttt
gctttggtcattgccatcacaaaggatctgccggat-----gtggaaggtgatcgcaagt
ttcagatatcaaccctggcaacaaaacttggggtgagaa---------acattgcactgc
ttggttctggacttttgcta-gtaaactacattggtgccatcattgcagctatttacctg
cccgaggtgaatattcttttgtttaagctgcatgtgcatgcataatcttcaaattgtatg
------------------------------------------------------------
------------------------------------------------------------
---------------------------------------------------------
>PAFTOL009321
------------------------------agggatgcattttggagattcttgagacca
catacaattcgtggaacagctcttggctcattcgctttggtggcaagagcattgattgag
aatccaaatttgataaggtggtccttggtgttcaaggcaatttctggagttcttgctctg
atatgtgggaatggctacatagtgggcatcaatcagatctacgatattggtattgataak
------------------------------------------------------------
------------------------------------------------------------
------------------------------------------------------------
------------------------------------------------------------
------------------------------------------------------------
------------------------------------------------------------
--------------------------------------------------------aggt
ttcagatatcaaccctggcaacaaaacttggggtgagaa---------acattgcactgc
ttggttctggacttttgctg-gtaaactacatcggtgccatcattgcagctatttactgg
cccgaggccttcaggcgctccctgatgata------------------------------
------------------------------------------------------------
------------------------------------------------------------
---------------------------------------------------------
>PAFTOL013501
gatccacttgtagacgaagttgctgaattcagagatgcattttggagatttctaaggcca
catactattcgtggaacagctcttggctcatgtgctttggtggcgagagccttgattgag
aatccaaatttgataaggtggtccttggtgttcaaggcattttcggggcttcttgcactg
atatgtgggaatggctatatagtgggcatcaatcagatctacgatattggtattgataag
------------------------------------------------------------
------------------------------------------------------------
------------------------------------------------------------
------------------------------------------------------------
------------------------------------------------------------
------------------agttctcctgtggctttcataacgacattcgtgacattgttt
gctttggtcattgccatcaccaaggatcttccagat-----gtggaaggtgatcgtaag-
------------------------------------------------------------
------------------------------------------------------------
------------------------------------------------------------
------------------------------------------------------------
------------------------------------------------------------
---------------------------------------------------------
>SRR5036296
tttcc-------------------------------------------------------
------------------------------------------------------------
------------------------------------------------------------
--------------------------------------------tgtttcggtctgcagg
gtgaacaaaccttatttacctattgcagcaggtgatctttcagttgcatctgcatggctc
ctagtgttgggttttgctgttactgggctttctatcgttgcatcaaattttggtcctttc
atcactgctctttattgcctggggctgtttcttggaaccatat------------attca
gtgcctccatttagaatgaagagattccctattgtagcatttctcatcat---tgcaact
gt----------------------------------------------------------
------------------------------------------------------------
-------------------------------------------------------aaggt
ttcatatattaaccctggcaacaaaacttggggtgagaa---------acattgcactgc
ttggttctggacttttgctg-ctaaactacattggtgccattgttgcagctatttacttg
ccggaggcctttaggcgctccttgatgatacctgcacacactatattggccatgtgtctg
gtttaccag---------------------------------------------------
------------------------------------------------------------
---------------------------------------------------------
>SRR5137211
gatccacttgtagacaaggttgctgaattcagagatgcattttggagatttctaaggcca
catactattcgtggaacagctcttggctcatgtgctttggtggcaagagctttgattgag
aatccaaatttgataaggtgggctttggtgttcaaggcgttttcggggcttcttgcgctg
atatgcgggaatggctatatagtgggcatcaatcagatctacgatattggtattgataag
gtgaacaaaccttatttacctattgcagcaggtgatctttcagttggatctgcatggctc
ctagtgttgggttttgctgttactgggctttctatcgttgcatcaaattttggtcctttc
atcacagctctttattgcctggggctgtttcttggaaccatat------------attca
gtggctccatttagaatgaagagattccctattgtggcatttctcatcat---tgcaact
gt----------------------------------------------------------
-----------------aagttatcctgtggctttcataacgacatttgtgacattgttt
gctttggtcattgccatcaccaaggatcttccagat-----gtggaaggtgatcgcaagt
ttcatatattaaccctggcaacaaaacttggggtgagaa---------acattgcactgc
ttggttctggacttttgctg-ctaaactacattggtgccattgttgcagctatttacttg
ccggaggcctttaggcgctccttgatgatacctgcacacactatgctggctatgtgtctg
gtttaccagcagttcctgatttcctagcatgcactgactggtattttgcaggaagcaatc
acaagtttcaacagatttatttggaacctgttcgatgcagagta----------------
--------------------------------------tatcatgtttcctttcatt
>SRR5137212
gatccagttgtaaacaaagttgctgaattcagagatgcattttggagatttctaagacca
catacgattcgtggaacagctcttggctcatttgctttggtggcgagagcgttgattgag
aatccaaatttgataaggtggtctttggtgttcaaggcattttctgggcttgttgctctg
atatgcgggaatggctatatagtgggcatcaatcagatctacgatattggtattgataag
------------------------------------------------------------
------------------------------------------------------------
------------------------------------------------------------
------------------------------------------------------------
------------------------------------------------------------
------------------agttatcctgtggctttcataacgacattcgtgacattgttt
gctttggtcattgccatcacaaaggatctgccagat-----gtggaaggtgatcgcaatt
ttt---------cacttgctatgttttttggtgcaaatatttgctactatgtgaggtttt
tggcttctcgacatttggta-ctaaaagtggcccaaataataacgtggttagtttgacta
ccgcaggcctttaggcgctccttgatgatacctacacacactatcctggctatgtgtctg
gtttaccag---------------------------------------------------
------------------------------------------------------------
---------------------------------------------------------
>SRR5137213
gatccacttgtaaacaaggttgctgaattcagagatgcattttggagatttctaaggcca
cacactattcgtggaacagctcttggctcatgtgctttggtggcaagagctttgattgag
aatccaaatttgataaggtgggctttggtgttcaaggcgttttcggggcttcttgcgctg
atatgcgggaatggctatatagtgggcatcaatcagatctacgatattggtattgataag
gtgaacaaaccttatttacctattgcagcaggggatctttcagttggatctgcatggctc
ctagtgttggtttttgctgttactgggctttctatcgttgcatcaaattttggtcctttc
atcacagctctttattgcctggggctgtttcttggaaccatat------------attca
gtgcctccatttagaatgaagagattccctattgtagcattcctcatcat---tgcaact
gt----------------------------------------------------------
------------------------------------------------------------
-----------------------------------------acaggaagcaatcacaagt
ttc---------------------------------------------------tacaga
tttatttggaacttattctatgcagagtatat------catttttcctttcatt------
------------------------------------------------------------
------------------------------------------------------------
------------------------------------------------------------
---------------------------------------------------------
>SRR7905849
gatccagttgtaagcaaagttgcagagttaaaagatgcattttggagattcttaagacca
cacactattcggggaacaactcttggctcatgcgctttggtggcaagagcattgattgaa
aatccaagtttgataaggtggtctttggtgttcaaggcattttctgggctccttgctctg
atatgcgggaatggctatatagtgggcatcaatcagatctacgatattggtattgataag
gtgaacaaaccttatttacctattgcagcaggggatctttcagttggatctgcatggctc
ctggttttgggttttgctgttactgggctttctatcgttgcatcaaattttggtcctttc
atcacagccctttattgcctggggctgtttcttggaaccatat------------attca
gtgcctccatttagaatgaagagattccctattgtagcatttctcatcat---tgcaaca
gttcgagg-atttcttctgaactttggtgtayac---tatgcyacaagagcagctttagg
acttccattt--gagtggagttatcctgtggctttcataacgacattcgtgacattgttt
gctttagtcattgccatcacaaaggatctgccagat-----gtggaaggtgatcgcaagt
ttcagatatcaaccctcgcaacaaaacttggggtgagaa---------acattgcactgc
ttggttctggacttttgctg-gtaaactacattggtgccatcattgcagctatttacttg
cctgaggcctttaggtgctccttgatgatacctacacacactatactggctatgtgcctg
gtttaccaggcatggttgctt---------gaaaaggcgaactacaccaaggaagcaatc
acaagtttctacagatttatttggaacctgttctatgcagagta----------------
--------------------------------------tatcatatttcctttgatt
>SRR7905861
gatccacttgtaaacaaggttgctgaattcagagatgcattttggagatttctaaggcca
catactattcgcggaacagctcttggctcatgtgctttggtggcaagagctttgattgag
aatccaaatttgataaggtgggctttggtgttcaaggcattttcggggcttcttgcgctg
atatgcgggaatggctatatagtgggcatcaatcagatctacgatattggtattgataag
gtgaacaaaccttatttacctattgcagcaggggatctttcagttggatctgcatggctc
ctagtgttgggttttgctgttactgggctttctatcgttgcatcaaattttggtcctttc
atcacggctctttattgcctggggctgtttcttggaaccayat------------attca
gtgcctccatttagaatgaagagattccctattgtagcatttctcatcat---tgcaact
gtccgagg-atttcttctaaactttggtgtatac---tatgccacaagagcagctttagg
acttccattt--gagtggagttatcctgtggctttcataacgacatttgtaacattgttt
gctttrgtcattgccatcaccaaggatcttccagat-----gtggaaggtgatcgcaagt
ttcatatattaaccctggcaacaaaacttggggtgagaa---------acattgcactgc
ttggttctggacttttgctg-ctaaactacattggtgccattgttgcagctatttacttg
ccggaggcctttaggcgctccytgatgatacctgcacacacyatgctggctatgtgtctg
gtttaccagggatggttgctt---------gaaaaggcaaactacaccaaggaagcaatc
acaagtttctacagatttatttggaacctgttctatgcagagta----------------
--------------------------------------tatcctgtttcctttcatt
>SRR7905862
aatccagttataaacaaacttgcygaattcagagatgcattttggagatttctcagacca
catactattcgtggaacagctctkggctcatgtgcattggtgggaagagctttgattgag
aatccaaawttgrtaagrtggtcattggtgktcaaggcattttctgggcttcttgcgctg
atatgtgggaatggctatatagtgggcatcaatcagatctacgatrttggtattgataag
gtkaacaaaccttatttacctattgcagcaggggatctttcagtyggatctgcatggctc
ctagtgttgggttttgctgttactgggctytctattgttgcatccaattttggtcctttc
atcacagctctttattgcctgggcctgtttcttggaaccatat------------attca
gtgcctccatttagaatgaagagattyccwattgtggcatttctcatcat---tgcaaca
gtccgagg-atttcttctaaactttggtgtatac---tatgccacacgagcagctttagg
acttccattt--gagtggagttatccwgtggctttcataacgacatttgtgacattgttt
gctttggttattgccatcaccaaggatcttccagat-----gtggaaggtgatcgcaagt
ttcagatatcaaccctggcarcaaaacttggggtgagaa---------acattgcactgc
ttggttctggacttttgctg-gtgaactacatcrgtgccattgttrtagcyatttacttr
ccgcaggccttyaggcgctccttgatgatacctacacacactatactggctmtgtrtctg
gtttaccaggcatggttgctt---------gaaaaggcgaactacactaaggaagcaatc
acaagtttctacagatttatttggaacctgttctatgcagagcaggaagcaatcacaagt
ttctacagatttatttggaacctgttctatgcagagtatatcatatttcctttcatt
>SRR8327214
gatccacttgtagacaaggttgctgaattcagagatgcagtttggagatttctaaggcca
catactattcgtggaacagctcttggctcatgtgctttggtggcaagagctttgattgag
aatccaaatttgataaggtgggctttggtgctcaaggcgttttcggggctgcttgcgctg
atatgcgggaatggctatatagtgggcatcaatcagatctacgatattggtattgataag
gtgaacaaaccttatttacctattgcagcaggggatctttcagttggatctgcatggctc
ctagtgttgggttttgctgttactgggctttctatcgttgcatcaaattttggtcctttc
atcacagctctttattgcctgggtctgtttcttggaaccatat------------attca
gtgcctccatttagaatgaagagattccctattgtagcatttctcatcat---tgcaact
gtccgagg-atttcttctaaactttggtgtatac---tatgccacaagagcagctttagg
acttccattt--gagtggagtcatcctgtggctttcataacgacatttgtgacattgttt
gctctggtcattgccatcaccaaggatcttccagat-----gtagaaggtgatcgcaagt
ttcatatattaaccctggcaacaaaacttggggtgagaa---------acattgcactgc
ttggttctggacttttgctg-ctaaactacattggtgccattgttgcagctatttacttg
ccggaggcctttacgcgctccttgatgatacctgcacacactatactggctatgtgtctg
gtttaccagggatggttgctt---------gaaaaggcaaactacaccaaggaagcaatc
acaagtttctacagatttatttggaatctgttctatgcagagta----------------
--------------------------------------tatactgtttcctttcatt
