# Supplementary material for: Phylogenomics and classification of Cactaceae based on hundreds of nuclear genes
Source: Plant Syst Evol. 2025 Aug 11;311(5):28. doi: 10.1007/s00606-025-01948-z (PMC12339657; doi:10.1007/s00606-025-01948-z)
Supplement: Supplementary file 4 — Online Resource 4: Containing alignments and RAxML gene trees for all included loci and all phylogenetic datasets (ZIP 10372 KB) [file 606_2025_1948_MOESM4_ESM.zip › de Vos et al_ESM_4/ESM_data_alignments/QCP/6797_consensus.mafft.fasta]

>PAFTOL004547
------------------------------------------------------------
------------------------------------------------------------
---gaagagaatgatgaagaatacgaagaagagccagaggttgccgatgagtttgatagt
gattttgatcaagatgcctaggagcctgag------------------------------
---------------------------------------------cctgatgatga----
--------------------------------ggaagcagaaaatgatgctgttga----
--------------------------------cag--ggagaggaggccgaagaagcggc
ttatatttccaggaaagcaaataccaaagaagaaaaa------gaagaagcacatttcga
aattggaagaatctctta---atgatgataataagagggacctctcaaaatcagatgatt
cttccgatgaagaaaagaat----------------------------------------
------------------------------------------------------------
-----------------------------------------ggaaaacctataaaaagga
aaaaggaaggtgaggagaaacgaatgacccaagaagagatgcttttggaagctgctcaga
cagaaattatgaacttgaggaacttggagcgtgtgttagcaagggaagaggaagttaaga
agagagctattgttcataagccagagtatacaggcccgcaaatacgatatttctccaaag
atggcaattcttatattgagttcagt----------------------------------
------------------------------------------------------------
------------------------------------------------------------
--------------
>PAFTOL004551
gaggagcaacggagcttccttgatcgtgcttcccgagccactagaggaaaacggatgaac
aaattacttgatgaagaggttgaagaggatgaggctttctggaatcaggatgcgcttcga
gaggaagagaatgatgacgaatacgaagaagagccagaggtcgccgatgagtttgatagt
gattttaatgaagatgcctaggagcctgag------------------------------
---------------------------------------------cctgatgatga----
--------------------------------agaagcagaaaatgatgccgttga----
--------------------------------cag--ggagaggaggccgaagaagcggc
ttatatttccaggaaagcaaataccaaagaagaaaaag---aagaagaaggacatttcga
aattggaggaatctctta---atgatgataatagaagggaagtctcaaaatcagatgatt
catctgatgaagaaaagaactctgagcgacctgccacccctgatcaaggtgaggtaagag
atgaagctgaaggagagagaacagtaaggaagtctacaagaactgctgtcatagttagac
aagcagaaagagatgcaatacgtgcagcattacaagccacaatgaagcctataaaaagga
aaaaggaaggtgaggagaaacgaatgactcaagaagagatgcttttggaagctgctcaga
cagaaattatgaacttgaggaacttggagcgtgtgttagcaagggaagaggaagttaaga
agagagctattgttcataagccagagtatacaggcccgcaaatacgatatttttccaaaa
atggmaagtctcatattgagttcaataatggagcatcatttgattcagatatatcaacaa
aattagtt----------------------------------------------------
------------------------------------------------------------
--------------
>PAFTOL004552
gaggagaaacggagcttccttgatcgtgcttcgcgagccaccagaggaaaacggatgaac
aaattgcttgatgacgagattgaagaggatgaggctttctggaatcaggatgcgcttcga
gaggaagagaatgatgaagartatgaagaagagccagaggttgccgatgagtttgatagt
gattttgatgaagatgcctaggagcctgag------------------------------
---------------------------------------------cctgatgatga----
--------------------------------ggaagcagaaaatgatgctgttga----
--------------------------------cag--ggagaggaggccgaagaagcggc
ttatatttccaggaaagcaaataccaaagaagaaaaa------gaagaagaacatttcga
aattggaggaatctctta---atgatgataataagagggacctctcaaaatcagatgatt
cttctgatgaagaaaagaactctgagcaacctgccacccctgatcaaggtgaggtaagag
atgaagttgaaggagagagaacagtgaggaagtctacaagaactgctgtaattgttaggc
aagcagaaagagatgcaatacgtgcagcattgcaagccacaatgaagcctataaaaagga
aaaaggaaggtgaggagaaacgaatgacccaagaagagatgcttttggaagctgctcaga
cagaaattatgaacttgaggaacttggagcgtgtattagcaagggaagaggaagttaaga
agagagctattgttcataagccagattatacaggcccgcaaatacgatatttctccaaag
atggcaattcttatattgagttcagtaat-------------------------------
------------------------------------------------------------
------------------------------------------------------------
--------------
>PAFTOL004553
gaggagcaacggggcttccttgatcgtgcttctcgagccaccagaggaaaacggatgaac
aaatttcttgatgacgagattgaagaggatgaggctttctggaatcaggatgcgcttcga
gaggaagagaatgatgaagaatacgaagaagagccagaggttgccgatgagtttgatagt
gattttgatgaagatgcctaggagcctgag------------------------------
---------------------------------------------cctgatgatga----
--------------------------------ggaagcagaaaatgatgctgttga----
--------------------------------cag--ggagaggaggccgaagaagcggc
ttatatttccaggaaagcaaataccaaagaagaaa---------aagaaggacatttcga
aattggaagaatctctta---atgatgataataagagggacctctcaaaatcagatgatt
cttcggatgaagaaaagaactctgagcaacctgccacccctgatcaaggtgaggtaagag
atgaagttgaagaagagagaacagtgaggaagtctacaagaactgctgtcatagttaggc
aagcagaaagagatgcaatacgtgcagcattgcaagccacaatgaagcctataaaaagga
aaaaggaaggtgaggagaaacgactgacccaagaagagatgcttttggaagctgctcaga
cagaaattatgaacttgaggaacttggagcgtgtgttagcaagggaagaggaagttaaga
agagagccattgttcataagccagagtgtacaggcccgcaaatacgatatttctccaaag
atggcwattcttatattgagttcagtaatggagcatcatttgattcagatatatcaacaa
aatcagtcccc-------------------------------------------------
------------------------------------------------------------
--------------
>PAFTOL004554
gaggagaaacggagcttccttgatcgtgtttcgtgagccaccagaggaaaacggatgaac
aaattgcttgatgacgagattgaagaggatgaggctttctggaatcaggatgcgcttcga
gaggaagagaatgatgaagaatatgaagaagagccagaggttgccgatgagtttgatagt
gattttgatgaagatgcctaggagcctgag------------------------------
---------------------------------------------cctgatgatga----
--------------------------------ggaagcagaaaatgatgctgttga----
--------------------------------cagtagtagtagtagtagtagtagtagt
agtagtagcaatagcagtagtagt--agaaagaagaaa---aagaagaagaacatttcga
aattggaggaatctctta---atgatgataataagagggacctctcaaaatcagatgatt
cttctgatgaagaaaagaactctgagcaacctgccacccctgatcaaggtgaggtaagag
atgaagttgaaggagagagaacagtgaggaagtctacaagaactgctgtaattgttaggc
aagcagaaagagatgcaatacgtgcagcattgcaagccacaatgaagcctayaaaaagga
aaaaggaaggtgaggagaaacgaatgacccaagaagagatgcttttggargctgctcaga
cagaaattatgaacttgaggaacttggagcgtgtattagcaagggaagaggaagttaaga
agagagctattgttcataagccagattatacaggccckcaaatacgatatttctccaaag
atggcaattcttatatggagttcagtaat-------------------------------
------------------------------------------------------------
------------------------------------------------------------
--------------
>PAFTOL004555
---------------------------------------------------aggatgaac
aaattgcttgatgacaagattgaagaggatgaggctttctggaatcaggatgcgcttcga
gaggaagagaatgatgaagaatacgaagaagagccagaggttgccgatgagtttgatagt
gattttgatgaagatgcctaggagtctgag------------------------------
---------------------------------------------cctgatgatga----
--------------------------------ggaagcagaaaatgat------------
------------------------------------------------------------
------------------------------------------------------------
------------------------------------------------------------
------------------------------------------------------------
------------------------------------------------------------
-----------------------------------gctgttgacaggcctataaaaagga
aaaaggaaggtgaggagaaacgaatgacccaagaagagatgcttttggaagctgctcaga
cagaaattatgaacttgaggaacttggagcgtgtgttagcaagggaagaggaagttaaga
agagagctattgttcakaagccggagtatacaggcccgcaaatacgatatttctccaaag
atggcaattcttatattgagttcagtaatggagcatcatttgatacagttatatcaacaa
aatcagtcccc-------------------------------------------------
------------------------------------------------------------
--------------
>PAFTOL004556
gaggagcaacgggccttccttgatcgtgcttctcgagccaccagaggaaaacggatgaac
aaattgcttgatgacgaggttgaagaggatgaggctttctggaatcaggatgcgcttcga
gaggaagagaatgatgaagaatacgaagaagagccagaggttgccgatgagtttgatagt
gattttgatgaagatgcgtaggagcctgag------------------------------
---------------------------------------------cctgatgatga----
--------------------------------ggaagcagaaaatgatgctgttga----
--------------------------------cag--ggagaggaggccgaagaagcggc
ttatatttccaggaaagcaaataccaaagaagaaaaa------gaagaaggacatttcga
aattggagggatctctta---atgatgataataagaaggacctctcaaaatcagatgatt
cttccgttgaagaaaagaactctgagcaacctgccacccctgatcaaggtgaggtaagag
atgaagttgaaggagagagaacagtgaggaagtctacaagaactgccgtcatagttaggc
aagcagaaagagatgcaatacgtgcagcattgcaagccacaatgaagcctataaaaagga
aaaaggaaggtgaggagaaacggatgacccaagaagagatgcttttggaagctgctcaga
cagaaattatgaacttgaggaacttggagcgtgtattagcaagggaagaggaagttaaga
agagagctattgttcataagccagagtatacaggcccccaaatacgatatttctccaaag
atggcaattcttatattgagtttagtaatggagcatcatttgattca-------------
------------------------------------------------------------
------------------------------------------------------------
--------------
>PAFTOL004560
gaggagaaatggggcttcctggatcgtgcttcgcgagccaccagaggaaaacggatgaac
aaattggttgatgacgagattgaagaggatgaggctttctggaatcaggatgcgcttcga
gaggaagagaatgatgaagaatatgaagaagagccagaggttgccgatgagtttgatagt
gattttgatgaagatgcctaggagcctgag------------------------------
---------------------------------------------cctgatgatga----
--------------------------------ggaagcagaaaatgatgctgttga----
--------------------------------cag--ggagaggaggccaaagaagcggc
ttatatttccaggaaagcaaataccaaagaagaaaaa------gaagaagaacatttcga
aattggaggaatctctta---atgatgataataagagggacctctcaaaatcagatgatt
cttctgatgaagaaaagaactctgagcaacctgccacccctgatcaaggtgaggtaagag
atgaagttgaaggagagagaacagtgaggaagtctacaagaactgctgtaattgttaggc
aagcagaaagagatgcaatacgtgcagcattgcaagccacaatgaagcctataaaaagga
aaaaggaaggtgaggagaaacgaatgacccaagaagagatgcttttggaagctgctcaga
cagaaattatgaacttgaggaacttggagcgtgtattagcaagggaagaggaagttaaga
agagagctattgttcataagccagattatacaggcccgcaaatacgatatttctccaaag
atggcaattcttatattaagttcagtaatagagcttcatttgattccgatatatcaacaa
aatcagtcccc-------------------------------------------------
------------------------------------------------------------
--------------
>PAFTOL004561
gaggagcaacggagcttccttgatcgtgcttcccgagccactagaggaaaacggatgaac
aaattacttgatgaagaggttgaagaggatgaggctttctggaatcaggatgcgcttcga
gaggaagagaatgatgatgaatacgaagaagagccagaggtcgacgatgagtttgatagt
gattttgatgaagatgcctaggagcctgac------------------------------
---------------------------------------------cctgatgatga----
--------------------------------agaagcagaaaatgatgccgttga----
--------------------------------cag--ggagaggaggccgaagaagcggc
ttatatttccagggaagcaaataccaaagaagaaaaag---aagaagaaggacatttcga
aattggaggaatctctta---acgatgataatagaagggaactctcaaaatcagatgatt
catctgatgaagaaaagaactctgagcaacctgccacccctgatcaaggtgaggtgagag
atgaagctgaaggagagagaacagtgaggaagtctacaagaactgctgtcatagttaggc
aagcagaaagagatgcaatacgtgcagcattacaagccacaatgaagcctataaaaagga
aaaaggaaggtgaggagaaacgaatgactcaagaagagatgcttttggaagctgcccaga
cagaaattatgaacttgaggaacttggagcgtgtattagcaagggaagaggaagttaaga
agagagctattgttaataagccagattatacaggcccgcaaatacgatatttttccaaaa
atggcaagyatttcttcagattt-------------------------------------
------------------------------------------------------------
------------------------------------------------------------
--------------
>PAFTOL004562
gaggagaaacggggcttccttgatcgttcttcgcgagccaccagaggaaaacggatgaac
aaattgcttgatgacgagattgaagaggatgaggctttctggaatcaggatgcgcttcga
gaggaagagaatgatgaagaatatgaagaagagccagaggttgccgatgagtttgatagt
gattttgacgaagatgcctaggagcctgag------------------------------
---------------------------------------------cctgatgatga----
--------------------------------ggaagcagaaaatgatgctgttga----
--------------------------------cag--ggagaggaggccgaagaagcggc
ttatatttccaggaaagcaaataccaaagaagaaaaa------gaagaagaacatttcaa
aattggaggaatctctta---ataatgataataagagggacctctcaaaatcagatgatt
cttctgatgaagaaaagaactctgagcaacctgccacccctgatcaaggtgaggtaagag
atgaagttgaaggagagagaacagtgaggaagtctacaagaactgctgtaattgttaggc
aagcagaaagagatgcaatacgtgcagcattgcaagccacaatgaagcctataaaaagga
aaaaggaaggtgaggagaaacgaatgacccaagaagagatgcttttggaagctgctcaga
cagaaattataaacttgaggaacttggagcgtgtattagcaagggaagaggaagttaaga
agagagctattgttcataagccagattatacaggcccgcaaatacgatatttctccaaag
atggcaactcttatattgagttcagtaatggagcatcatttgattcagatatatcaacaa
aatca-------------------------------------------------------
------------------------------------------------------------
--------------
>PAFTOL004564
------------------------------------------------------------
------------------------------------------------------------
---gaagagaatgatgatgaatacgaagaagagccagaggtcgccgatgagtttgatagt
gattttgatgaagat---------------------------------------------
------------------------------------------------------------
------------------------------------------------------------
------------------------------------------------------------
------------------------------------------------------------
------------------------------------------------------------
------------------------------------------------------------
------------------------------------------------------------
-----------------------------ttacatgcatgctccgtgcctataaaaagga
aaaaggaaggtgaggagaaacgaatgactcaagaagagatgcttttggaagctgctcaga
cagaaattatgaacttgaggaacttggagcgtgtattagcaagggaagaggaagttaaga
aa----------------------------------------------------------
------------------------------------------------------------
------------------------------------------------------------
------------------------------------------------------------
--------------
>PAFTOL004565
gaggagcaacggagcttccttcatcgtgcttctcgagccaccagaggaaaacggatgaac
aaattgcttgatgacgaggttgaagaggatgaggctttctggaatcaggaygcgcttcga
gaggaagagaatgatgaagaatatgaagaagagccagaggttgcggatgagtttgatagt
gattttgatgaagatgagcctgagcctgag------------------------------
---------------------------------------------cctgatgatga----
--------------------------------ggaagcagaaaatgatgctgttga----
--------------------------------cag--ggagaggaggccgaagaagcggc
ttacatttccaggaaagcaaataccaaagaagaaaaag---aagaagaaggacatttcga
aattggag---------------gatgatagtaagagggacctctcaaaatcagatgatt
cttccgacgaagaaaagaactctgagcaacctgccacccctgatcaaggtgaggtaagag
atgaaggtgaaggagagagaacagtgaggaagtctacaagaactgctgtcatagtaaggc
aagcagaaagagatgcaatacgtgcagcattgcaagccacaatgaagcctataaaaagga
aaaaggaaggtgaggagaaacgaatgacccaagaagagatgcttttggaagctgctcaga
cagaaattatgaacttgaggaacttggagcgtgtattagcaagggaagaggaagttaaga
agagagctattattcataagccagagtatacaggcccgcaaatacgatatttctccaaag
acggcaattcttatatggagtttagtaatggagcttcatttgattcagatatatca----
------------------------------------------------------------
------------------------------------------------------------
--------------
>PAFTOL004566
gaggagcaacggagcttccttgatcgtacttcccgagccactagaggaaaacggatgaac
aaattacttgatgaagaggttgaagaggatgaggctttctggaatcaggatgcgcttcga
gaggaagagaatgatgatgaatacgaagaagagccggaggtcgccgatgagtttgatagt
gattttgatgaagatgcctaggagcctgag------------------------------
---------------------------------------------cctgatgatga----
--------------------------------agaagcagaaaatgatgccgttga----
--------------------------------cag--ggagaggaggccgaagaarcggc
ttatatttccaggaaagcaaataccaaagaagaaaaag---aagaagaaggacatttcga
aattggaggaatctctta---acgatgataatagaagggaactctccaaatcagatgatt
catctgaggaagaaaagaactctgagcaacctgccacccctgatcaaggtgaggtgagag
atgaagctgaaggagagagaacagtgaggaagtctacaagaactgctgtcatagttaggc
aagcagaaagagatgcaatacgtgcagcattacaagccacaatgaagcctataaaaagga
aaaaggaaggtgaggagaaacgaatgactcaagaagagatgcttttggaagctgctcaga
cagaaattatgaacttgaggaacctggagcgtgtattagcaagggaagaggaagttaaga
agagagctattgttcataagccagagyatacaggcccgcaaatacgatatttttccaaaa
atggcaagtcttatattgagttcaataatggagcatcatttgattcagatatatcaacaa
aattagttccc-------------------------------------------------
------------------------------------------------------------
--------------
>PAFTOL004567
gaggagcaacgggccttccttcatcgtgcttctcgagccactagaggaaaacggatgaac
aaattgcttgatgacgagattgaagaggatgaggctttctggaatcaggatgcgcttcga
gaggaagagaatgatgaagaatacgaagaagagtcagaggttgccgatgagtttgatact
gattttgatgaagatgcctaggagcctgag------------------------------
---------------------------------------------cctgatgatga----
--------------------------------ggaagcagaaaatgatgctgttga----
--------------------------------caa--ggagaggaggccgaagaagcggc
tcatatttcctggaaagcaaataccaaagaagaaa------------aaggacatttcga
aattggaggaatctctta---atgatgataataagagggacctctcaaaatcagatgatt
cttctgatgaagaaaagaactctgagcaacctgccacccctgatcagggtgaggtaagag
atgaagttgaaggagagagaacagtgaggaagtctacaagaactgctgtcattgttaggc
aagcagaaagagatgcaatacgtgcagcattgcaagccacagtgaagcctataaaaagga
aaaaggaaggtgaggagaaacgaatgacccaagaagtgatgcttttggaagctgctcaga
cagaaattatgaacttgaggaacttggagcgtgtattagcaagggaagaggaagttaaga
agagagctattgttcatcagccagagtatacaggcccgcaaatacgatatttctccaaag
atggcaattcttatattgagttcagtaatggagcatcatttgattcagatatatcaaca-
------------------------------------------------------------
------------------------------------------------------------
--------------
>PAFTOL004568
gaggagcaacgggccttccttgatcgtgcttctcgagccaccagrggaaaacggatgaac
aaattgcttgatgacgagattgaagaggatgaggctttctggaatcaagatgcgcttcga
gaggaagagaatgatgaagaatacgaagaagagccagaggttgccgatgagtttgatact
gattttgatgaagatgcctaggagcctgag------------------------------
---------------------------------------------cctgatgatga----
--------------------------------aaaagcagaaartgatgytgttga----
--------------------------------cag--ggagaggaggccgaagaaacggc
ttatatttccaggaaagcaaataccaaagaagaaaaa------gaagaaggacatttcga
aattgsaggaatctctta---atgatgacaataagagggacctctcaaaatcagatgatt
cttctgatgaagaaaagaaytctgagcaacctgtcacccctgatcaaggtgaggtaagag
atgaagttgaaggagagagaacagtgaggaagtctacaagaactgctgtcattgttaggc
aagcagaaagagatgcaatacgtgcagcattgcaagccacaatgaagcctataaaaagga
aaaaggaaggtgaggagaaacgaatgacccaagaagagatgcttttggaagctgctcaga
cagaaattatgaacttgaggaacttggagcgtgtattagcaagggaagaggaagttaaga
ggagagctattgttcataagccagagtatamaggcccgcaaatacgatatttctccaaag
atggcaattcttatattgagttcagtaatggagcatcatttgattcagatatttcaacaa
aatcagtc----------------------------------------------------
------------------------------------------------------------
--------------
>PAFTOL004571
gaggagcaacggagcttccttgatcgtgcttcacgagccactagaggaagacggatgaac
aacttacttgatgaagaggttgaagaggatgaggctttctggaatcaggatgcgcttcga
gaggwagagaatgatgatgaatacgaagaagagccagaggtcgccgatgagtttgatagt
gattttgatgaagaagcctaggagcctgag------------------------------
---------------------------------------------cctgatgatga----
--------------------------------agaagcagaaaatgatgccgttga----
--------------------------------cag--ggagaggaggccgaagaagcggc
ttatatttccagggaagcaaataccaaagaagaaa------aagaagaaggacatttcca
aattggaggaatctctta---acgatgataatagaagggaactctcaaaatcagatgatt
catctgatgaagaaaagaactctgagcaacgtgccacccctgatcaaggtgaggtgagag
atgaagctgaaggagagagaacagtgaggaagtctacgagaactgctgtcatagttaggc
aagcagaaagagatgcaatacgtgcagcattacaagccacaatgaagcctataaaaagga
aaaaggaaggtgaggagaaacgaatgactcaagaagagatgcttttggaagctgctcaga
cagaaattatgaacttgaggaacttggagcgtgtattagcaagggaagaggaagttaaga
agagagctattgttcataagccagagtatacaggcccgcaaatacgatatttttccaaaa
atggcaagtcttatattgagttcaataatggagcatcatttgattcagatatatcaacaa
aattagtgccc-------------------------------------------------
------------------------------------------------------------
--------------
>PAFTOL004572
gaggagcaacggggcttccttcatcgtgcttctcgagccaccagaggaaaacggatgaac
aaattgcttgatgacgaggttgaagaggatgaggctttctggaatcaggatgcgcttcga
gaggaagagaatgatgaagaatacgaagaagagccagaggttgccgatgagttcgatagt
gattttgatgaagatgcataggagcctgag------------------------------
---------------------------------------------cctgatgatga----
--------------------------------ggaagcagaaaatgatgctgttka----
--------------------------------cag--ggagaggaggccgaagaagcgtt
taatatttccaggaaagcaaataccaaagaagaaaaag---aagaagaaggacatttcga
aattggagggatctctta---atgatgatagtaagagggacctctcaaagtcagatggtt
cttccgatgaagaaaagaactctgagcaacctgccacccctgatcaaggtgaggtaagag
atgaagttgaaggggagagaacagtgaggaagtctacaagaactgctgtcatagttaggc
aagcagaaagagatgcaatacgtgcagcattgcaagccacaatgaagcctataaaaagga
aaaaggaaggtgaggagaaacgaatgacccaagaagagatgcttttggaagctgctcaga
cagaaattatgaacttgaggaacttggagcgtgtattagcgagggaagaggaagttaaga
agagagctattgttcataagccagagtatacaggcccgcaaatacgatatttctccaaag
atggcaattcttatattgagtttagtaatggagcatcatttgattcagatatatcaacaa
catcagtgccc-------------------------------------------------
------------------------------------------------------------
--------------
>PAFTOL004573
---------------------------------------------------aggatgaac
aaattgcttgatgacgaggtcgaagaggatgaggctttctggaatcaggatgcgcttcga
gaggaagagaatgatgaagaatacgaacaagagccagaggttgccgatgagtttgatact
gattttgatgaagatgcgtaggagcctgag------------------------------
---------------------------------------------cctgatgatga----
--------------------------------ggaagcagaaaatgatgctgttga----
--------------------------------cag--ggagaggaggccgaagaagcggc
ttatatttccaggaaagcaactaccaaagaagaaaaa------gaagaaggacatttcaa
aattggagggatctttta---atgatgataataagagggacctctcaaaatcagatgatt
cttccgatgaagaaaagaactctgagcaacctgccacccctgatcaaggtgagataagag
atgaagttgaaggagagagaacagtgaggaagtctacaagaactgctgtcatagttaggc
aagcagaaagagatgcaatacgtgcagcattgcaagccacaatgaagcctataaaaagga
aaaaggaaggtgaggagaaacgaatgacccaagaagagatgcttttggaagctgctcaga
cagaaattatgaacttgaggaacttggagcgtgtattggcaagggaagaggaagttaaga
agagagctattgttcttaagccagagtatacaggcccgcaaatacgatatttctccaaag
atggcaattcttatattgagtttagtaatggagcatcatttgattcagatatatcaacaa
aatcagtgttg------------------------------------cattccaggtatc
gtgatccaaagacaggactaccttatgcaacaaaagaagcatttcagattatacggagaa
ggtat---------
>PAFTOL004574
gaggagcaacggggcttccttgatcgtgcttctcgagccaccagaggaaaacggatgaac
aaattgcttgatgacgagattgaagaggatgaggctttctggaatcaggacgcgcttcga
gaggaagagaatgatgaagaatacgaagaagagccagaggttgccgatgagtttgatagt
gattttgatgaagatgcctaggagcctgag------------------------------
---------------------------------------------cctgatgatga----
--------------------------------ggaagcagaaaatgacgctgttga----
--------------------------------cag--ggagaggaggccgaagaagcggc
ttatatttccaggaaagcaaataccaaagaagaaa---------aagaaggacatttcaa
aattggaagaatctctta---atgatgataataagagggacctctcaaaatcagatgatt
cttctgatgaagaaaagaactctgcgcaacctgccacccctgatcaaggtgaggtaagag
atgaacttgaaggagagagaacagtgaggaagtctacaagaactgctgtcatagttaggc
aagcagaaagagatgcaatacgtgcagcattgcaagccacaatgaagcctataaaaagga
aaaaggaaggtgaggagaaacgaatgacccaagaagagatgcttttggaagctgctcaga
cagaaattatgaacttgaggaacttggagcgtgtgttagcaagggaagaggaagttaaga
agagagctattgttcataagccagagtatacaggcccgcaaatacgatatttctccaaag
atggcaattcttatattgagttctgtaatggagcatcatttgattcagatatatcaacaa
aatccgtcccctgtaagttacatatcagactttgatatgcctggttgcattctaggtatc
gtgatccaaagacaggactaccttatgcaacaaaagaagcttttcagattatacgtagac
ggtat---------
>PAFTOL004577
gaggagaaacggggcttcctggatcgtgcttcgcgagccaccagaggaaaacggatgaac
aaattgcttgatgacgagattgaagaggatgaggctttctggaatcaggatgcgcttcga
gaggaagagaatgatgaagaatatgaagaagagccagaggttgccgatgagtttgatagt
gattttgatgaagatgcctaggagcctgag------------------------------
---------------------------------------------cctgatgatga----
--------------------------------ggaagcagaaaatgatgctgttga----
--------------------------------cag--ggagaggaggccaaagaagcggc
ttatatttccaggaaagcaaataccaaagaagaaaaa------gaagaagaacattttga
aattggaggaatctctta---atgatgataataagagggacctctcaaaatcagatgatt
cttttgatgaagaaaagaactctgagcaacctgccacccctgatcaaggtgaggtaagag
atgaagttgaaggagagagaacagtgaggaagtctacaagaactgctgtaattgttaggc
aagcagaaagagatgcaatacgtgcagcattgcaagccacaatgwagcctataaaaagga
aaaaggaaggtgaggagaaacgaatgacccaagaagagatgcttttggaagctgctcaga
cagaaattatgaacttgaggaacttggagcgtgtattagcaagggaagaggaagttaaga
agagagctattgttcataagccagattatacaggcccgcaaatacgatatttctccaaag
atggcaattcttatattaagttcagtaatggagcttcatttgattccgatatatcaacaa
aatcagtcccct---------------------------------tgcattccaggtatc
gtgatccaaagacaggactaccttatgcaacaaaagaagcttttcagattatacgtagac
ggtat---------
>PAFTOL004578
gaggagcaagggggcttccttgctcgtgcttctcgagccaccagaggaaaacggatgaac
aaattgctcgatgacgaggttgaagaggatgaggctttctggaatcaggatgcgcttcga
gaggaagagaatgatgaagaatacgaagaagagccagaggttgccgatgagtttgatagt
gattttgatgaagatgyataggagcctgag------------------------------
---------------------------------------------cctgatgatga----
--------------------------------ggaagcagaaaatgatgctgttga----
--------------------------------gag--ggagaggaggccaaagaagcggc
ttacatttccaggaaagcaaataccgaagaagaaaaag---aagaagaaggacatttcga
aattggagggatctctta---atgatgataataagagggacctctcaaaatcagatgatt
cttctgatgaagaaaagaactctgagcatcctgccacccctgatcaaggtgaggtaagag
atgaagttgaaggagagagaacagtgaggaagtctacaagaactgctgtcatagttaggc
aagcagaaagagatgcaatacgtgcagcattgcaagctacaattaagcctataaaaagga
aaaaggaaggtgaggagaaacgaatgacccaagaagagatgcttttggaagctgctcaga
cagaaattatgaacttgaggaacttggagcgtgtattagcaagggaagaggaagtgaaga
agagagctattgttcgtaagccagagtatacaggcccgcaaatacgatatttctccaaag
atggcaattcttatattgagtttagtaatggagcatcatttgattcagatatatcaacaa
aatcagtgccctgtaagttacatatcagactttgatatgcttggttgcattccaggtatc
gtgatccaaagacaggactaccttatgcaacaaaagaagcttttcagattatacgtagac
ggtat---------
>PAFTOL004582
gaagagcaacggggcttccttgatcgtgcttctcgagccaccagaggaaaacggatgaac
aaattgcttgatgacgaggttgaagaggatgaggctttctggaatcaggatgcgcttcga
gaggaagagaacgatgaagaatacgaagaagagccagaggttgccgatgagtttgatagt
gattttgatgaagatgcgtaggagcctgag------------------------------
---------------------------------------------cctgatgatga----
--------------------------------ggaagcagaaaatgatgctgttga----
--------------------------------cag--ggagaggaggccgaagaagcggc
ttatatttccaggaaagcaaataccaaagaagaaaaa------gaagaaggacatttcga
aattggagagatctctta---atgatgatcataagagggacctctcaaaatcagatgatt
cttccgatgaagaaaagaactctgagcaacctgccacccctgatcaaggtgaggtaagag
atgaagttgaaggagagagaacagtgaggaagtctacaagaactgctgtcatagttaggc
aagcagaaagagatgcaatacgtgcagcattgcaagccacaatgaagcctataaaaagga
aaaaggaaggtgaggagaaacgaatgacccaagaagagatgcttttggaagctgctcaga
cagaaattatgaacttgaggaacttggagcgtgtattagcaagggaagaggaggttaaga
agagagctattgttcataagccagagtatacaggcccgcaaatacgatatttctccaaag
atggcaattcttatattgagtttagtaatggagcatcatttgattcagatatatcaacaa
aatcagtgccc-------------------------------------------------
------------------------------------------------------------
--------------
>PAFTOL004583
gaggagcaacggggcttccttgatcgtgcttctcgagccaccagaggaaaacggatgarc
aaattscttgatgacgagattgaagwggatgaggctttctggaatcaggatgcgcttcga
gaggaagagaatgatgaagaatacgaagaagagcyagaggttgccgatgagtttgatagt
gattttgatgaagatgcctaggagcctgag------------------------------
---------------------------------------------ccagatgatga----
--------------------------------ggaagcrgaaaatgatgctgttga----
--------------------------------cag--gcagaggaggccgaagaagcggc
ttatatttccaggaaagcaaataccaaagaagaaa------------aaggacatttcg-
--ttggaagaatytctta---atgatgataataagagggacctctcaaaatcagatgatt
cttctgatgaagaaaagaactctgagcaacctgcyacccctgatcaaggtgaggtaagag
atgaagttgaagragagagaacagtgaggaagtctacaagaactgctgtcatagttaggc
aagcagaaagagatgcaatacgtgcagcattgcaagccacaatgaagcctataaaaagga
aaaaggaaggtgaggagaaacgaatgacccaagaagagatgcttttggaagctgctcaga
cagaaattwtgaacttgaggaacttggagcgtgtrttagcaagggaagaggaagttaaga
agagagctattgttcataagccagagtatacgggcccgcaaatrcgatacttctccaaag
atggcaattcttatattgagttcagtaatggagcatcatttgattcagatatatcaacaa
aatcagtcccct---------------------------------tgcattctaggtatc
gtgatccgaagacaggactaccttatgcaacaaaagaagcttttcagattatacgtagac
ggtat---------
>PAFTOL004584
gaggagaaacggggcttccttgatcgtgcttcgcgagccaccagaggaaaacggatgaac
aaattgcttgatgacgagattgaagaggatgaggctttctggaatcaggatgcgcttcga
gaggaagagaatgatgaagaatatgaagaagagccagaggttgccgatgagtttgatagt
gattttgatgaagatgcctaggagcctgag------------------------------
---------------------------------------------cctgatgatga----
--------------------------------ggaagcagaaaatgatgctgttga----
--------------------------------cag--ggagaggaggccgaagaagcggc
ttatatttccaggaaagcaaataccaaagaagaaaaa------gaagaagaacttttcga
aattggaggaatctttta---atgatgataataagagggacctctcaaaatcagatgatt
cttctgatgaagaaaagaactctgagcaacctgccacccctgatcaaggtgaggtaagag
atgaagttgaaggagagagaacagtgaggaagtctacaagaactgctgtaattgttaggc
aagcagaaagagatgcaatacgtgcagcattgcaagccacaatgaagcctataaaaagga
aaaaggaaggtgaggagaaacgaatgacccaagaagagatgcttttggaagctgctcaga
cagaaattaagaacttgaggaacttggagcgtgtattagcaagggaagaggaggttaaga
agagagctattgtccataagccagattatacaggcccgcaaatacgatatttctccaaag
atggcaattcttatattgagttcagtaatggagcatcatttgattcagatatatcaacaa
aatcagtcccc-------------------------------------------------
------------------------------------------------------------
--------------
>PAFTOL004585
gaggagcaacggagcttccttgatcgtacttcccgagccactagaggaaaamggatgaac
aaattacttgatgaagaggttgaagaggatgaggctttctggaatcaggatgcgcttcga
gaggaagagaatgatgatgaatacgaagaagagccggaggtcgccgatgagtttgatagt
gattttgatgaagatgcctaggagcctgag------------------------------
---------------------------------------------cctgatgatga----
--------------------------------agaagcagaaaatgatgccgttga----
--------------------------------cag--ggagaggaggccgaagaagcggc
ttatatttccaggaaagcaaataccaaagaagaaaaag---aagaagaaggacatttcga
aattggaggaatctctta---acgatgataatagaagggaactctccaaatcagatgatt
catctgaggaagaaaagaactctgaacaacctgccacccctgatcaaggtgaagtgagag
atgaagctgaaggagagagaacagtgaggaagtctacaagaactgctgtcatagttaggc
aagcagaaagagatgcaatacgtgcagcattacaagccacaatgaagcctataaaaagga
aaaaggaaggtgaggagaaacgaatgactcaagaagagatgcttttggaagccgctcaga
cagaaattatgaacttgaggaacttggagcgtgtattagcaagggaagaggaagttaaga
agagagctattgttcataagccagagtatacaggcccacaaatacgatatttttccaaaa
atggcaagtcttatattgagttcaataatggagcatcatttgattcagatatgtcaacaa
aattagttccc-------------------------------------------------
------------------------------------------------------------
--------------
>PAFTOL004587
gaggagcaacggggctttcttgatcgtgcttctcgagccaccagaggaaaacggatgaac
aaattgcttgatgacgagattgaagaggatgaggctttctggaatcaggatgcgcttcga
gaggaagagaatgacgaagaatacgaagaagaaccagagcttgccgatgagtttgatagt
gattttgatgaagattgctaggagcctgag------------------------------
---------------------------------------------cctgatgatga----
--------------------------------ggaagcagaaaatgatgctgttga----
--------------------------------cag--ggagaggaggccgaagaagcggc
ttatatttccaggaaagcaaataccaaagaagaaaaa------gaagaaggacatttcga
aattggaagaatctctta---atgatgataataagaggggcctctcaaaatcagatgatt
cttctgatgaagaaaagagctctgagcaacctgccacccctgatcaaggtgaggtaagag
atgaagttgaaggagagagaacagtgaggaagtctacaagaactgctgtcatagttaggc
aagcagaaagagatgcaatacgtgcagcattgcaagccacaatgaagcctataaaaagga
aaaaggaaggtgaggagaaacgaatgacccaagaagagatgcttttggaagctgctcaga
cagaaattatgaacttgaggaacttggagcgtgtgttagcaagggaagaggaagttaaga
agagagctattgttcataagccagagtatacaggcccgcaaatacgatatttctccaaag
atggcaattcttatattgagttcagtaatggaggatcatttgattcagatatatcaacaa
aatcagtcccctgtaagcagtaaataagtggctcttggtttttgttgcattccaggtatc
gtgatccaaagacaggactaccttatgcaacaaaagaagcttttcagattatacgtagac
ggtat---------
>PAFTOL004590
gaggagaaacggagcttccttgatcgtgcttcgcgagccaccagaggaaaacggatgaac
aaattgcttgatgacgagattgaagaggatgaggctttctggaatcaggatgcgcttcga
gaggaagagaatgatgaagaatatgaagaagagccagaggttgccgatgagtttgatagt
gattttgatgaagatgcctaggagcctgag------------------------------
---------------------------------------------cctgatgatga----
--------------------------------ggaagcagaaaatgatgctgttga----
--------------------------------cag--ggagaggaggccgaagaagcggc
ttatatttccaggaaagcaaataccaaagaagaaaaa------gaagaagaacatttcga
aattggaggaatctctta---atgatgataataagagggacctctcaaaatcagatgatt
cttctgatgaagaaaagaactctgagcaacctgccacccctgatcaaggtgaggtaagag
atgaagttgaaggagagagaacagtgaggaagtctacaagaactgctgtaattgttaggc
aagcagaaagagatgcaatacgtgcagcattgcaagccacaatgwagcctataaaaagga
aaaaggaaggtgaggagaaacgaatgacccaagaagagatgcttttggaagctgctcaga
cagaaattatgaacttgaggaacttggagcgtgtattagcaagggaagaggaagttaaga
agagagctattgttcataagccagattatacaggcccgcaaatacgatatttctccaaag
atggcaattcttatattgagttcagtaatggagcatcatttgattcagatatatcaacaa
aatcagtcccc-------------------------------------------------
------------------------------------------------------------
--------------
>PAFTOL004591
gaggagaaacggagcttccttgatcgtgcttcgcgagccaccagaggaaaacggatgaac
aaattgcttgatgacgagattgaagaggatgaggctttctggaatcaggatgcgcttcga
gaggaagagaatgatgaagaatatgaagaagagccagaggttgccgatgagtttgatagt
gattttgatgaagatgcctaggagcctgag------------------------------
---------------------------------------------cctgatgatga----
--------------------------------ggaagcagaaaatgatgctgttga----
--------------------------------cag--ggagaggaggccgaagaagcggc
ttatatttccaggaaagcaaataccaaagaagaaaaa------gaagaagaacatttcga
aattggaggaatctctta---atgatgacaataagagggacctctcaaaatcagatgatt
cttctgatgaagaaaagaactctgagcaacctgccacccctgatcaaggtgaggtaagag
atgaagttgaaggagagagaacagtgaggaagtctacaagaactgctgtaattgttaggc
aagcagaaagagatgcaatacgtgcagcattgcaagccacaatgaagcctataaaaagga
aaaaggaaggtgaggagaaacgaatgacccaagaagagatgcttttggaagctgctcaga
cagaaattatgaacttgaggaacttggagcgtgtattagcaagggaagaggaagttaaga
agagagctattgttcataagccagattatacaggcccgcaaatacgatatttctccaaag
atggcaattcttatattgagttcagtaatggagcatcatttgattcagatatatcaacaa
aatcagtcccc-------------------------------------------------
------------------------------------------------------------
--------------
>PAFTOL004593
gaggagcaatggggcttccttgatcgtgcttctcgagccaccagaggaaaacggatgaac
aaattgcttgatgacgagattgaagaggatgaggctttctggaatcaggatgcgcttcga
gaggaagagaatgatgaagaatacgaagaagagccagaggttgccgatgagtttgatagt
gattttgatgaagatgcctaggagcctgag------------------------------
---------------------------------------------cctgatgatga----
--------------------------------ggaagcagaaaatgatgctgttga----
--------------------------------cag--ggagaggaggccgaagaagcggc
ttatatttccaggaaagcaaataccaaagaagaaaaa------gaagaaggacatttcga
aattggaagaatctctta---atgatgataataagagggacctctcaaaatcagatgatt
cttctggtgaagaaaagaactctgagcaacctgcctcccctgatcaaggtgaggtaagag
atgaagttgaaggagagagaacagtgaggaagtctacaagaactgctgtcatagttaggc
aagcagaaagagatgcaatacgtgcagcattgcaagccacaatgaagcctataaagagga
aaaaggaaggtgaggagaaacgaatgacccaagaagagatgcttttggaagctgctcaga
cagaaattatgaacttgaggaacttggagcgtgtgttagcaagggaagaggaagttaaga
agagagctattgttcagaagccagagaatacaggcccgcaaatacgatatttctccaaag
atggcaattcttatattgagttcagtaatggagcatcatttgattctggtatatcaacaa
aatcagtcccct---------------------------------tgcattccaggtatc
gtgatccaaagacaggactaccttatgcaacaaaagaagcttttcagattatacgtagac
ggtat---------
>PAFTOL004594
gaggagaaacggagcttccttgatcgtgcttcgcgagccaccagaggaaaacggatgaac
aaattgcttgatgacgagattgaagaggatgaggctttctggaatcaggatgcgcttcga
gaggaagagaatgatgaagaatatgaagaagagccagaggttgccgatgagtttgatagt
gattttgatgaagatgcctaggagcctgag------------------------------
---------------------------------------------cctgatgatga----
--------------------------------ggaagcagaaaatgatgctgttga----
--------------------------------cag--ggagaggaggccgaagaagcggc
ttatatttccaggaaagcaaataccaaagaagaaaaa------gaagaagaacatttcga
aattggaggaatctctta---atgatgataataagagggacctctcaaaatcagatgatt
cttctgatgacgaaaagaactctgagcaacctgcctcccctgatcaaggtgaggtaagag
atgaagttgaaggagagagaacagtgaggaagtctacaagaactgctgtaattgttaggc
aagcagaaagagatgcaatacgtgcagcattgcaagccacaatgaagcctataaaaagga
aaaaggaaggtgaggagaaacgaatgacccaagaagagatgcttttggaagctgctcaga
cagaaattatgaacttgaggaacttggagcgtgtattagcaagggaagaggaagttaaga
agagagctattgttcataagccagattatacaggcccgcaaatacgatatttctccaaag
atggcaattcttatattgagttcagtaatggagcatcatttgattcagat----------
------------------------------------------------------------
------------------------------------------------------------
--------------
>PAFTOL004596
gaggagcaagggggcttccttgatcgtgcttctcgagccaccagaggaaaamggatgaac
aaattgcttgatgacgaggttgaagaggatgaggctttctggaatcaggatgcgcttcga
gaggaagagaatgatgaagaatacgaagaagagccagaggttgccgatgagtttgatagt
gattttgatgaagatgcgtaggagcctgag------------------------------
---------------------------------------------cctgatgatga----
--------------------------------ggaagcagaaaatgatgctgttga----
--------------------------------cag--ggagaggaggccaaagaagcggc
ttatatttcccggaaagcaaataccraagaagaaaaag---aagaagaaggacatttcga
aattggagggatctctta---atgatgataataagagggacctctcaaaatcagatgatt
cttccgatgaagaaaagaactctgagcaacctgccacccctgatcaaggtgaggtaagag
atgaagttgaaggagagagaacagtgaggaagtctacaagaactgctgtcatagttaggc
aagcagaaagagatgcaatacgtgcagcattgcaagctacaatgaagcctataaaaagga
aaaaggaaggtgaggagaaacgaatgacccaagaagagatgcttttggaagctgctcaga
cagaaattatgaacttgaggaacttggagcgtgtattagcaagggaagaggaagttaaga
agagagctattgttcataagccagagtatacaggcccgcaaatacgatattgctccaaag
atggcaattcttatattgagtttagtaatggagcatcatttgattcagatatatcaacaa
aatcagtgccct---------------------------------tgcattccaggtatc
gtgatccaaagacaggactaccttatgcaacaacagcagcttttcagattatacgtagac
ggtat---------
>PAFTOL004597
gaggggcaacggggcttccttgatcgtgcttctcgagccaccagaggaaaacggatgaac
aaattgcttgatgacgagattgaagaggatgaggctttctggaatcaggatgcgcttcga
gaggaagagaatgatgaagaatacgaagaagagccggaggttgctgatgagtttgatagt
gattttgatgaagatgcctaggagcctgag------------------------------
---------------------------------------------ccagatgatga----
--------------------------------ggaagtagaaaatgatgctgttga----
--------------------------------cag--ggagaggaggccgaagaagcggc
ttatatttccaggaaagcaaataccaaagaagaaa---------aaaaaggacatttcga
aattggaagaatctctta---atgatgataataagagggacctctca---------gatt
cttctgatgaagaaaagaactctgagcaacctgccacccctgatcaaggtgacgtaagag
atgaagttgaaggagagagaacagtgaggaagtctacaagaactgctgtcatagttaggc
aagcagaaagagaggcaatacgtgcagcattgcaagccacaatgaagcctataaaaagga
aaaaggaaggtgaggagaaacgaatgacccaagaagagatgcttttggaagctgctcaga
cagaaattatgaacttgaggaacttggagcgtgtgttagcaagggaagaggaagttaaga
agagagctattgttcataagccagagtatacgggcccgcaaatacgatacttctccaaag
atggcaattcttatattgagttcagtaatggagcatcatttgattcaaatatatcaacaa
aatcagtcccc-------------------------------------------------
------------------------------------------------------------
--------------
>PAFTOL004598
gaggagaaacggagcttccttgatcgtgcttcgcgagccaccagaggaaaacggatgaac
aaattgcttgatgacgagattgaagaggatgaggctttctggaatcaggatgcgcttcga
gaggaagagaatgatgaagaatatgaagaagagccagaggttgccgatgagtttgatagt
gattttgatgaagatgcctaggagcctgag------------------------------
---------------------------------------------cctgatgatga----
--------------------------------ggaagcagaaaatgatgctgttga----
--------------------------------cag--ggagaggaggccgaagaagcggc
ttatatttccaggaaagcaaataccaaagaagaaaaa------gaagaagaacatttcga
aattggaggaatctctta---atgatgataataagagggacctctcaaaatcagatgatt
cttctgatgacgaaaagaactctgagcaacctacctcccctgatcaaggtgaggtaagag
atgaagttgaaggagagagaacagtgaggaagtctacaagaactgctgtaattgttaggc
aagcagaaagagatgcaatacgtgcagcattgcaagccacaatgaagcctataaaaagga
aaaaggaaggtgaggagaaacgaatgacccaagaagagatgcttttggaagctgctcaga
cagaaattatgaacttgaggaacttggagcgtgtattagcaagggaagaggaagttaaga
agagagctattrttcataagccagattatacaggcccgcaaatacgatatttctccaaag
atggcaattcttatattgagttcagtaatggagcatcatttgattcagatatatcaacaa
aatcagtcccct---------------------------------tgcattccaggtatc
gtgatccaaagacaggactaccttatgcaacaaaagaagctttccagattatacgtagac
ggtat---------
>PAFTOL004599
gaggagaaacggggcttccttgatcgtgcttcgcgagccaccagaggaaaacggatgaac
aaattgcttgatgacgagattgaagaggatgagtctttctggaatcaggatgcgcttcga
gaggaagagaatgatgaagaatatgaagaagagccagaggttgccgatgagtttgatagt
gattttgatgaagatgcctaggagcctgag------------------------------
---------------------------------------------cctgatgatga----
--------------------------------ggaagcagaaaatgatgctgttga----
--------------------------------aag--ggagaggaggccgaagaagcggc
ttatatttccaggaaagcaaataccaaagaagaaaaa------gaagaagaacatttcga
aattggaggaatctctta---atgatgataataagagggacctctcaaaatcagatgatt
cttctgatgaagaaaagaactctgagcaacctgccacccctgatcaaggtgaggtaagag
atgaagttgaaggagagagaacagtgaggaagtctacaagaactgctgtaattgttaggc
aagcagaaagagatgcaatacgtgcagcattgcaagccacaatgaagcctataaaaagga
aaaaggaaggtgaggagaaacgaatgacccaagaagagatgcttttggaagctgctcaga
cagaaattatgaacttgaggaacttggagcgtgtattagcaagggaagaggaagttaaga
agagagctattgttcataagccagattatacaggcccgcaaatacgatatttctccatag
atggcaattcttatattgagttcagtaatggagcatcatttgattcagatatatcgacaa
aatcagtcccc-------------------------------------------------
------------------------------------------------------------
--------------
>PAFTOL004600
gaggagaaacggagcttccttgatcgtgcttcgcgagccaccagaggaaaamggatgaac
aaattgcttgatgacgagattgaagaggatgaggctttctggaatcaggatgcgcttcga
gaggaagagaatgatgaagaatatgaagaagagccagaggttgccgatgagtttgatagt
gattttgatgaagatgcctaggagcctgag------------------------------
---------------------------------------------cctgatgatga----
--------------------------------ggaagcagaaaatgatgctgttga----
--------------------------------cag--ggagaggaggccgaagaagcggc
ttatatttccaggaaagcaaataccaaagaagaaaaa------gaagaagaacatttcga
aattggaggaatctctta---atgatgataataagagggacctctcaaaatcagatgatt
cttctgatgaagaaaagaactctgagcaacctgcctcccctgatcaaggtgaggtaagag
atgaagttgaaggagagagaacagtgaggaagtctacgagaactgctgtaattgttaggc
aagcagaaagagatgcaatacgtgcagcattgcaagccacaatgaagcctataaaaagga
aaaaggaaggtgaggagaaacgaatgacccaagaagagatgcttttggaagctgctcaga
cagaaattatgaacttgaggaacttggagcgtgtattagcaagggaagaggaagttaaga
agagagctattgttcataagccagattatacaggcccgcaaatacgatatttctccaaag
atggcaattcttatattgagttcagtaatggagcatcatttgattcagatatatcaacaa
aatcagtcccc-------------------------------------------------
------------------------------------------------------------
--------------
>PAFTOL004601
gaggagcaacggggcttccttgatcgtgcttctcgagccaccagaggaaaacggatgaac
aaattgcttgatgacgagattgaagaggatgaggctttctggagtcaggatgcgcttcga
gaggaagagaatgatgaagaatacgaagaagagccagaggttgccgatgagtttgatagt
gattttgatgaagatgcctaggagcctgag------------------------------
---------------------------------------------cctgatgatga----
--------------------------------ggaagcagaaaatgatgctgttga----
--------------------------------cag--ggagaggaggccgaagaagcggc
ttatatttccaggaaagcaaataccaaagaagaaaaa------gaagaaggacatttcga
aattggaagaatctctta---atgatgataataagagggacctctcaaaatcagatgatt
cttccgatgaagaaaagaactctgagcaacctgccacccctgatcaaggtgaggtaagag
atgaagttgaaggagagagaacagtgaggaagtctacaagaactgctgtcatagttaggc
aagcagaaagagatgcaatgcgtgcagcattgcaagccacaatgaagcctataaaaagga
aaaaggaaggtgaggagaaacgaatgacccaagaagagatgcttttggaagctgctcaga
cagaaattatgaacttgaggaacttggagcgtgtgttagcaagggaggaggaagttaaga
agagagctattgttcataagccagagtatacaggcccgcaaataagatatttctccaaag
atggcaattcttatattgagttcagtaatggagcatcatttgat----------------
------------------------------------------------------------
------------------------------------------------------------
--------------
>PAFTOL004603
gaggagcaacggggcttccttgatcgtgcttctcgagccaccagaggaaaacggatgaac
aaattgcttgatgacgagattgaagaggatgaggctttctggaatcaggatgcgcttcga
gaggaagagaatgatgaagaatacaaagaagagccagaggttgccgatgagtttgatagt
gattttgatgaagatgcctaggagcctgag------------------------------
---------------------------------------------cttgatgatga----
--------------------------------ggaagcagaaaatgatgctgttga----
--------------------------------cag--gkagaggaggccgaagaagcggc
ttatatttccaggaaagcaaataccaaagaagaaaaaa---aagaagaaggacatttcga
agttggaggaatctctta---atgatgataataagagggatctctcaaaatcagatgatt
cttctgatgaagaaaagaactctgagcaacctgccacccctgatcaaggtgaggtaagag
atgaagttgaaggagagagaacagtgaggaagtctacaagaactgctgtcattgttaggc
aagcagaaagagatgcaatacgtgcagcattgcaagccacaatgaagcctataaaaagga
aaaaggaaggtgaggagaaacgaatgacccaagaagagatgcttttggaagctgctcaga
cagaaattatgaacttgaggaacttggagcgtgtattagcaagggaagaggaagttaaga
agagagctattgttcgtaagccagagtatacaggcccgcaaatacgatatttctccaaag
atggcaagtatttcttcagattt-------------------------------------
------------------------------------------------------------
------------------------------------------------------------
--------------
>PAFTOL004604
gaggagcaacggggcttccttgatcgtgcttctcgagccaccagaggaaaacggatgaac
aaattgcttgatgacgagattgaagaggatgaggctttctggaatcaggatgcgcttcga
gaggaagagaatgatgaagaatacaaagaagagccagaggttgccgatgagtttgatagt
gattttgatgaagatgcctaggagcctgag------------------------------
---------------------------------------------cttgatgatga----
--------------------------------ggaagcagaaaatgatgctgttga----
--------------------------------cag--ggagaggaggccgaagaagcggc
ttatatttccaggaaagcaaataccaaagaagaaaaa------aaagaaggacatttcga
agttggaggaatctctta---atgatgataataagagggatctctcaaaatcagatgatt
cttctgatgaagaaaagaactctgagcaacctgccacccctgatcaaggtgaggtaagag
atgaagttgaaggagagagaacagtgaggaagtctacaagaactgctgtcattgttaggc
aagcagaaagagatgcaatacgtgcagcattgcaagccacaatgaagcccataaaaagga
aaaaggaaggtgaggagaaacgaatgacccaagaagagatgcttttggaagctgctcaga
cagaaattatgaacttgaggaacttggagcgtgtattagcaagggaagaggaagttaaga
agagagctattgttcataagccagagtatacaggcccgcaaatacgatatttctccaaag
atggcaattcttatattgagttcagtaatggagcatcatttgattcagatatatcaacaa
aatcagtcccct---------------------------------tgcattccaggtatc
gtgatccaaagacaggactaccttatgcaacaaaagaagcttttcagattatacgtagac
ggtat---------
>PAFTOL004608
gaagagcaacggggcttccttgatcgtgcttctcgagccaccagaggaaaacggatgaac
aaattgcttgatgacgaggttgaagaggatgaggctttctggaatcaggatgcgcttcga
gaggaagagaatgatgaagaatacgaagaagagccagaggttgccgatgagtttgatagt
gattttgatgaagatgcgtaggagcctgag------------------------------
---------------------------------------------cctgatgatga----
--------------------------------ggaagcagaaaatgatgctgttga----
--------------------------------cag--ggagaggaggccgaagaagcggc
ttatatttccaggaaagcaaataccaaagaagaaaaa------gaagaaggacatttcga
aattggagagatctctta---atgatgatcataagagggacctctcaaaatcagatgatt
cttccgatgaagaaaagaactctgagcaacctgccacccctgatcaaggtgaggtaagag
atgaagttgaaggagagagaacagtgaggaagtctacaagaactgctgtcatagttaggc
aagcagaaagagatgcaatacgtgcagcattgcaagccacaatgaagcctataaaaagga
aaaaggaaggtgaggagaaacgaatgacccaagaagagatgcttttggaagctgcycaga
cagaaatwatgracttgaggaacttggagcktgtattarcaagggaagaggaagttaaga
agagagctattgttcayaagccagagtatacaggcccgcaaatacgatatttctccaaag
atggcaattcttatattgagtttagtaatggagcatcatttgattcagatataccaacaa
aatcagtgccc-------------------------------------------------
------------------------------------------------------------
--------------
>PAFTOL004609
gaggagcaacggggcttccttgatcgtgcttctcgagccaccagaggaaaacggatgaac
aaattgcttgatgacgaggttgaagaggatgaggctttctggaatcaggatgcgcttcga
gaggaagagaatgatgaagaatacgaagaagagccagaggttgccgatgagtttgatagt
gattttgatgaagatgtgtaggagcctgag------------------------------
---------------------------------------------cctgatgatga----
--------------------------------ggaagcagaaaatgatgctgttga----
--------------------------------cag--ggagaggaggccgaagaagcggc
ttatatttccaggaaagcaaataccaaagaagaaaaag---aagaagaaggacatttcga
aattggagggatctctta---atgatgataataagaggggcctctcaaaatcagatgatt
cttccgatgaagaaaagaactctgagcaacctgccacccctaatcaaggtgaggtaagag
atgaagttgaaggagagagaacagtgaggaagtctacaagaactgctgtcatcgttaggc
aagcagaaagagatgcaatacgtgcagcgttgcaagccacaatgaagcctataaaaagga
aaaaggaaggtgaggagaaacgaatgacccaagaagagatgcttttggaagctgctcaga
cagaaattatgaacttgaggaacttggagcgtgtattagcaagggaagaggaagttaaga
agagagctattgttcataagccagagtatacaggcccgcaagtacgatatttctccaaag
atggcaattcttatattgagtttagtaatggagcatcatttgattcagatatatcaacaa
aatcagtgccct---------------------------------tgcattccaggtatc
gtgatccaaagacaggactaccttatgcaacaaaagaagcttttcagattatacgtagac
ggtat---------
>PAFTOL004610
gaggagcaacggagcttccttgatcgtgcwtcccgagccactagaggaaaacggatgaac
aaattacttgatgaagaggttgaagaggatgaggctttctggaatcaggatgcgcttcga
gaggaagagaatgatgatgaatacgaagaagagccagaggtcgccgatgagtttgatagt
gattttgatgaagatgcctaggagcctgac------------------------------
---------------------------------------------cctgatgatga----
--------------------------------agaagcagaaaatgatgccgttga----
--------------------------------cag--ggagaggaggccgaagaagcggc
ttatatttccagggaagcaaataccaaagaagaaaaag---aagaagaaggacatttcga
aattggaggaatctctta---acgatgataatagaagggaactctcaaaatcagatgatt
catctgatgaagaaaagaactctgagcaacctgccacccctgatcaaggtgaggtgagag
atgaagctgaaggagagagaacagtraggaagtctacaagaactgctgtcatagttaggc
aagcagaaagagatgcaatacgtgcagcattacaagccacratgaagcctataaaaagga
aaaaggaaggtgaggagaaacgaatgactcaagaagagatgcttttggaagctgcccaga
cagraattatgaacttgaggaacttggagcgtgtattrgcaagggaagaggaagttaaga
agagagctattgttaataagccagattatacaggcccgcaaatacgatatttttccaaaa
atggcaagtcttatattgagttcaataatggagcatcatttgattcagatatatcaacaa
aattagttccc-------------------------------------------------
------------------------------------------------------------
--------------
>PAFTOL004611
gaggagcaacggagcttycttgatcgtgcttcccgagccactagaggaaaacggatgaac
aaattacttgatgaagaggttgaagaggatgaggctttctggaatcaggatgcgcttcga
gaggaagagaatgatgatgaatacgaagaagagccagaggtcgccgatgagtttgatagt
gattttgatgaagatgcctaggagcctgac------------------------------
---------------------------------------------cctgatgatga----
--------------------------------agaagcagaaaatgatgccgttga----
--------------------------------cag--ggagaggaggccgaagaagcggc
ttatatttccagggaagcaaataccaaagaagaaaaag---aagaagaaggacatttcga
aattggaggaatctctta---acgatgataatagaagggaactctcaaaatcagatgatt
catctgatgaagaaaagaactctgagcaacctgccacccctgatcaaggtgaggtgagag
atgaagctgaaggagagagaacagtraggaagtctacaagaactgctgtcatagttaggc
aagcagaaagagatgcaatacgtgcagcattacaagccacaatgaagcctataaaaagga
aaaaggaaggtgaggagaaacgaatgactcaagaagagatgcttttggaagctgcccaga
cagaaattatgaacttgaggaacttggagcgtgtattrgcaagggaagaggaagttaaga
agagagctattgttaataagccagattatacaggcccgcaaatacgatatttttccaaaa
atggcaagtcttatattgagttcaataatggagcatcatttgattcagatatatcaacaa
aattagttccc-------------------------------------------------
------------------------------------------------------------
--------------
>PAFTOL004613
gaggaacaacggrgcttccttgatcgtgcttctcgagccaccagaggaaaacggatgaac
aaattgcttgatgacgaaattgaagaggatgaggctttctggaatcaggatgcgcttcga
gaggaagagaatgacgaagaatacaaagaagagccagaggttgccgatgagtttgatasc
gattttgatgaagatgcctaggagcctgag------------------------------
---------------------------------------------cctgatgatga----
--------------------------------ggaagcagaaaatgatgcggttga----
--------------------------------cag--ggagagaaggccgaagaakcggc
ttatatttccaggaaagcaaataccaaagaagaaaac------gaagaagaacatttcga
aattggaggaatctctta---atgatgataataagagggacctctcaaaatcggatgatt
cttctgatgaagaaaagaactctgagcaacctgccacccctgatcaaggtgaggtaagag
atgaagttgaaggagagagaacagtgaggaagtctacaagaactgctgtcattgttaggc
aagcagaaagagatgcaatacgtgcagcattgcragccacaatgaagcctataaaaagsa
aaaaggaaggtgaggagaaasgaatgacccaagaagagatgcttttggaagctgctcaga
cagaaattrtgaacttgaggaacttggagcgtgtattagcaagggaagaggaagttaaga
agagagckattgttcakaagccagattatacaggcccsmaaatacaatatttctycaaag
akggcaattcttatattgagttcagtaatggagcatcatttgattcggatatatcracaa
-atcagtcccct------------------------------------------------
------------------------------------------------------------
--------------
>PAFTOL004617
gaggagaatcggggcttccttgatcgtgcttcgcgagccaccagaggaaaacggatgaac
aaattgcttgatgacgagattgaagaggatgaggctttctggaatcaggatgcgcttcga
gaggaagagaatgatgaagaatatgaagaagagccagaggttgccgatgagtttgatagt
gattttgatgaagatgtgagtgagcctgag------------------------------
---------------------------------------------cctgatgatga----
--------------------------------ggaagcagaaaatgatgctgttga----
--------------------------------cag--ggagaggaggccgaagaagcggc
ttatatttccaggaaagcaaataccaaagaagaaaaa------gaagaagaamatttcga
aattggaggaatctctca---atgatgataataagagggacctctcaaaatcagatgatt
cttctgatgaagaaaagaactctgagcaacctgccacccctgatcaaggtgaggtaagag
atgaaattgaaggagagagaacagtgaggaagtctacaagaactgctgtaattgttaggc
aagcagaaagagatgcaatacgtgcagcattgcaagccacaatgaagcctataaaaagga
aaaaggaaggtgaggagaaacgaatgacccaagaagagatgcttttggaagctgctcaga
cagaaattatgaacttgaggaacttggagcgtgtattagcaagggaagaggaagttaaga
agagagctattgttcataagccagattatacaggcccgcaaatacgatatttctccaaag
atggcaattcttatattgagttcagtaatggagcatcatttgattcagatatatcaacaa
aatcagtcttg------------------------------------cattccaggtatc
gtgatccaaagacaggactaccttatgcaacaaaagaagcttttcagattatacgtagac
ggtat---------
>PAFTOL004618
gaagagcaacggggcttccttgatcgtgcttctcgagccaccagaggaaaacgggtaaaa
aaattttttgacgacgagkktgaagaggrtgaggctttctggagtcaggatgcgcttcga
gaggaagagaatgatgaagaatacgaagaagagccagaggttgccgatgagtttgatagt
gattttgatgaagatgcgtaggagcctgag------------------------------
---------------------------------------------cctgatgatga----
--------------------------------ggaagcagaaaatgatgctgtcga----
--------------------------------cag--ggagaggaggccgaagaagcggc
ttatatttccaggaaagcaaataccaaagaagaaaaag---aagaagaaggacattkcga
aattggagggatctctta---atgatgataataagagggacctctcaaaatcagatgatt
cttccgatgaagaaaagaactctgagcaacctgccacccctgatcaaggtgaggtaagag
atgaagttgaaggagagagaacagtgaggaagtctacaagaactgctgtcatagttaggc
aagcagaaagagatgcaatacgtgcagcattgcaagccacaatgaagcctataaaaagga
aaaaggaaggtgaggagaaacgaatgacccaagaagagatgcttttggaagctgctcaga
cagaaattatgaacttgaggaacttggagcgtgtattagcaagggaagaggaagttaaga
agagagctattgttcataagccagagtatacaggcccgcaaatacgatatttctccaaag
atggcaattcttatattgagtttagtaatggagcatcatttgattcagatatatcaacaa
aattagtgccc-------------------------------------------------
------------------------------------------------------------
--------------
>PAFTOL004619
gagcatcaacggggcttccttgatcgtgcttcccgagccactagaggaaaacggatgaac
aaattgcttgatgaagagattgaagaggatgaggctttctggaatcaggatgcgcttcaa
gaggaagagaatgatgaagaatatgaagaagagccagaggttgccgatgagtttgatagt
gattttgatgaagatgwgcctgagcctgag------------------------------
---------------------------------------------cctgatgatga----
--------------------------------agaagcagaaaatgatgctgttga----
--------------------------------cag--ggagaggaggccaaagaagcggc
ttatatttccaggaaagcaaataccgaagaagaaa---------aagaagggcatttcga
aattggaggaatctctta---atgatgataataaaagggacctctcaaaatcagatgatt
catctgatgaagaaaagaactctgagcaacctgccacccctgatcaaggtgaggtgagag
atgaagttgaaggagagagaacagtgaggaagtctacaagaactgctgtcatagttaggc
aagcagaaagagatgcaatacgtgcggcattgcaagccacaatgaagcctgtaaaaagga
aaaaggaaggtgaggagaaacgaatgacccaagaagagatgcttttggaagctgctcgga
cagaaattatgaacttgaggaacttggagcgtgtactagcaagggaagaggaagttaaga
agagagctattgttcataagccagtgtatacaggcccacaaatacgatatttctccaaaa
atggcaatccttacattgggttcagtaatggagcatcatttgattcagatgtatcaacaa
aatcagttccc-------------------------------------------------
------------------------------------------------------------
--------------
>PAFTOL004620
gaggagcaacggggcttccttcatcgtgcttctcgagccaccagaggaaaacggatgaac
aaattgcttgatgacgaggttgaagaggatgaggctttctggaatcaggatgcgcttcra
gaggaagagaatgatgragaatacgaagaagagccagasgttgccgatgagtttgatagt
gattttgatgaagatgagcctgagcctgag------------------------------
---------------------------------------------cctgatgatga----
--------------------------------ggaagcagaaaatgatgcygttga----
--------------------------------cag--ggagaggaggccgaagaagcggy
ttatatttccaggaaagcaaataccaaagaagaaaaag---aagaagaaggacatttcga
aattggagggwtctcttr---atgatgataataagagggacctctcaaaatcagatgatt
cttccgatgaagaaaagaastctgagcaacctgccacccctgatcaaggtgagrtaagag
atgaagttgaaggagagagaacagtgaggaagtctacmagaactgctgtcatagttaggc
aagcagaaagagatgcaatacgtgcagcattgcaagcyacaatgwagcctayaaaaagga
aaaaggaaggtgaggagaaacgaatgacccaagaagagatgcttttggaagctgctcaga
cagaaattatgaacttgaggaacttggagcgtgtattagcaagggaagaggaagttaaga
agagagctattgttcataarccagagtatacaggcccgcaaatacgatatttstccaaag
atggcaattcttatattgagtttagtaatggagcatcatttgattcagatatatcaacaa
catcagtgccct---------------------------------------ccaggtatc
gtgatccaaagacaggactaccttatgcaacaaaagaagcttttcaaattatacgtagac
ggtat---------
>PAFTOL004623
gaggggcaacggggcttccttcatcgtgctkctcgagccaccagaggaaaacggatgaac
aaattgcttgatgacgaggttgaagaggatgaggctttctggaatcaggatgcgcttcga
gaggaagagaatgatgaagaatatgaagaagagccagaggttgcagatgagtttgatagt
gattttgatgaagatgygcaggagcctgag------------------------------
---------------------------------------------cctgatgatga----
--------------------------------ggaagcagaaaatgatgctgttga----
--------------------------------cag--ggagaggaggccgaagaagcggc
ttatatttccaggmaagcaaataccaaagaagaaaaag---aagaagaaggacatttcga
aattggagggatctctta---atgatgatagtaagagggacctctcaaaatcagatgatt
cttccgatgaagaaaagagctctgagcaacctgccacccctgatcaaggtgaggtaagag
atgaagttgaaggagagagaacagtgaggaagtctacaagaactgctgtcatagtaaggc
aagcagaaagagatgcaatacgtgcagcattgcaagccacaatgaagcctataaaaagga
aaaaggaaggtgaggagaaacgaatgacccaagaagagatgcttttggargctgctcaga
cagaaattatgaacttgaggaacttggagcgtgtattagcgagggaagaggaagttaaga
agagagctattgttcataagccagagtatacaggcccgcaaatacgatatttctccaaag
acggcaattcttatattgagtttagtaatggagcatcatttgattcagatatatcaacaa
cgtcagtgccct---------------------------------tgcattccaggtatc
gtgatccaaagacaggactaccttatgcaacaaaagaagcttttcaaagtatacgtagac
ggtat---------
>PAFTOL004624
gaggagaaacggagcttccttgatcgtgcttcgcgagccaccagaggaaaacggatgaac
aaattgcttgatgacgagattgaagaggatgaggctttctggaatcaggatgcgcttcga
gaggaagagaatgatgaagaatatgaagaagagccagaggttgccgatgagtttgatagt
gattttgatgaagatgcctaggagcctgag------------------------------
---------------------------------------------cctgatgatga----
--------------------------------ggaagcagaaaatgatgctgttga----
--------------------------------cag--ggagaggaggccgaagaagcggc
ttatatttccaggaaagcaaataccaaagaagaaaaa------gaagaagaasatttcga
aattggaggaatctctta---atgatgataataagagggacctctcaaaatcagatgatt
cttctgatgaagaaaagaactctgagcaacctgccacccctgatcaaggtgaggtaagag
atgaaattgaaggagagagaacagtgaggaagtctacaagaactgctgtaattgttaggc
aagcagaaagagatgcgatacgtgcagcattgcaagccacaatgwagcctataaaaagga
aaaaggaaggtgaggagaaacgaatgacccaagaagagatgcttttggaagctgctcaga
cagaaattatgaatttgaggaacttggagcgtgtattagcaagggaagaggaagttaaga
agagagctattgttcataagccagattatacaggcccgcaaatacgatatttctccaaag
atggcaattcttatattgagttcagtaatggagcatcatttgattcagatatatcaacaa
aatcagtcccc-------------------------------------------------
------------------------------------------------------------
--------------
>PAFTOL004625
gaggagaaacggggcttcctggatcgtgcttcgcgagccaccagaggaaaacggatgaac
aaattgcttgatgacgagattgaagaggatgaggctttctggaatcaggatgcgcttcga
gaggaggagaatgatgaagaatatgaagaagagccagaggttgccgatgagtttgatagt
gattttgatgaagatgcctaggagcctgag------------------------------
---------------------------------------------cctgatgatga----
--------------------------------ggaagcagaaaatgatgctgttga----
--------------------------------cag--ggagaggaggccaaagaagcggc
ttatatttccaggaaagcaaataccaaagaagaaaaa------gaagaagaacatttcga
aattggaggaatctctta---atgatgataataagagggaccactcaaaatcagatgatt
cttctgatgaagaaaagtactctgagcaacctgccacccctggtcaaggtgaggtaagag
atgaagttgaaggagagagaacagtgaggaagtctacaagaactgctgtaattgttaggc
aagcagaaagagatgcaatacgtgcagcattgcaagccacaatgaagcctataaaaagga
aaaaggaaggtgaggagaaacgaatgacccaagaagagatgcttttggaagctgctcaga
cagaaattatgaacttgaggaacttggagcgtgtattagcaagggaagaggaagtcaaga
agagagctattgttcataagccagattatacaggcccgcaaatacgatatttctccaaag
atggcaattcttatattgagttcagtaatggagcttcatttgattcagatatatcaacaa
aatcagtcccct---------------------------------tgcattccaggtatc
gtgatccaaagacaggactaccttatgcaacaaaagaagcttttcagattatacgtagac
ggtat---------
>PAFTOL004627
gaggagcaacggggcttccttcatcgtgcttctcgagccaccagaggaaaacggatgaac
aaattgcttgatgacgaggttgaagaggatgaggctttctggaatcaggatgcgcttcga
gaggaagaaaatgatgaggaatatgaagaagagccagaggttgccgatgagtttgatagt
gattttgatgaagatgcgtaggagcctgag------------------------------
---------------------------------------------cctgatgatga----
--------------------------------ggaagcgcaaaatgatgccgttga----
--------------------------------cag--ggagaggaggccgaagaagcggc
ttatatttccaggaaagcaaataccaaagaagaaaaag---aacaagaaggacattttga
aattggaggtatctctta---atgatgataataagagggacctctcaaaatcagatgatt
cttccgacgaagaaaagaattctgagcaacctgccacccctgatcaaggtgaggtaagag
atgaagttgaaggagagagaacagtcaggaagtctacaagaactgctgtcatagttaggc
aagcagaaagagatgcamtacgtgcagcattgcaagccacaatgaagcctataaaaagga
aaaaggaaggygaggagaaacgaatgacccaagaagagatgcttttggaagctgctcaga
cagaaattatgaacttgaggaacttggagcgygtattagcaagggaagaggaagttaaga
agagagctattgttcataagccagagtatacaggcccgcaaatacgatatttctccaaag
atggcaattcttatattgagtttttgcattccaggtatcgtgatccaaagaca-------
------------------------------------------------------------
--------------ggactaccttatgcaacaaaagaagcttttcaaattatacgtggac
ggtat---------
>PAFTOL004629
gaggagcaacgggccttccttgatcgtgcttctcgagccaccaggggaaaacggatgaac
aaattgcttgatgacgagattgaagaggatgaggctttttggaatcaggatgcgcttcga
gaggaagagaatgatgaagaatacgaagaagagccagaggttgccgatgagtttgatact
gattttgatgaagatgcctaggagcctgag------------------------------
---------------------------------------------cctgatgatga----
--------------------------------ggaagcagaaaatgatgctgttga----
--------------------------------cag--ggagaggaggccgaagaagcggc
ttatatttccaggaaagcaaataccaaagaagaaaaag---aagaagaaggacatttcga
aattggaggaatctctta---atgatgatartaagagggacctctcaaaatcagatgatt
cttctgatgaagaaaagaactctgagcaacctgccacccctgatcaaggtgaggtaagag
atgaagttgaaggagagagaacagtgaggaagtctacaagaactgctgtcattgttaggc
aagcagaaagagatgcaatacgtgcagcattgcaagccacaatgaagcctataaaaagga
aaaaggaaggtgaggagaaacgaatgacccaagaagagatgcttttggaagctgctcaga
cagaaattatgaacttgaggaacttggagcgtgtattagcaagggaagaggaagttaaga
agagagctattgttcataagccagagtataaaggcccgcaaatacgatatttctccaaag
atggcaattcttatattgagttcagtaatggagcatcatttgattcagatatatcaacaa
aatcagtcccc-------------------------------------------------
------------------------------------------------------------
--------------
>PAFTOL004631
gagaagaaacggagcttccttgatcgtgcttcgcgagccaccagaggaaaacggatgaac
aaattgcttgatgacgagactgaagaggatgaggctttctggaatcaggatgcgcttcga
gaggaagagaatgatgaagaatatgaagaagagccagaggttgccgatgagtttgatagt
gattttgatgaagatgcctaggagcctgag------------------------------
---------------------------------------------cctgatgatga----
--------------------------------ggaagcagaaaatgatgctgttga----
--------------------------------cag--ggagaggaggccgaagaagcggc
ttatatttccaggaaagcaaataccaaagaagaaaaa------gaagaagaacatttcga
aattggaggaatctctta---atgatgatagtaagagggacctctcaaaatcagatgatt
cttctgatgaagaaaagaactctgagcaacctgccacccctgatcaaggtgaggtaagag
atgaagttgaaggagagagaacagtgaggaagtctacaagaactgctgtaattgttaggc
aagcagaaagagatgcaatacgtgcagcattgcaagccacaatgaagcctataaaaagga
aaaaggaaggtgaggagaaacgaatgacccaagaagagatgcttttggaagctgctcaga
cagaaattatgaacttgaggaacttggagcgtgtattagcaagggaagaggaagttaaga
agagagctattgttcataagccagattatacaggcccgcaaatacgatatttctccaaag
atggcaaktcttatattgagttcagtaatggagcatcatttgattcagatatatcaacaa
aatcagtcccct---------------------------------tgcattccaggtatc
gtgatccaaagacaggactaccttatgcaacaaaagaagctttccagattatacgtagac
ggtat---------
>PAFTOL004632
gaggagcaacggggcttccttgatcgtgcttctcgagccaccagaggaaaacggatgagc
aaattgcttgatgacgagattgaagaggatgaggctttctggaatcaggatgcgcttcga
gaggaagagaatgatgaagaatacgaagaagagcccgaggttgccgatgagtttgatagt
gattttgatgaagatgcctaggagcctgag------------------------------
---------------------------------------------cctgatgatga----
--------------------------------ggaagcagaaaatgatgctgttga----
--------------------------------cag--ggagaggaggccgaagaagcggc
ttatctttccaggaaagcaaataccaaagaagaaaaa------gaagaaggacatttcga
aattggaagaatctctta---atgatgataataagagggacctctcaaaatcagatgatt
cttctgatgaagaaaagaactctgagcaacctgccacccctgatcaaggtgaggtaagag
atgaagttgaaggagagagaacagtgaggaagtctacaagaactgctgtcatagttaggc
aagcagaaagagatgcaatacgtgcagcattgcaagccacaatgaagcctataaaaagga
aaaaggaaggtgaggagaaacgaatgacccaagaagagatgcttttggaagctgctcaga
cagaaattatgaacttgaggaacttggagcgtgtgttagcaagggaagaggaagttaaga
agagagctattgttcataagccagagtatacaggcccgcaaatacgatatttctccaaag
atggcaattctcagattgagttcagtaatggggcatcatttgattcagatatatcaacaa
aatcagtcccc-------------------------------------------------
------------------------------------------------------------
--------------
>PAFTOL004633
gaggggcaacgggccttccttgatcgtgcttctcgagccaccagaggaagacggatgaac
aaattgcttgatgacgagattgaagaggatgaggctttctggaatcaggatgcgcttcga
gaggaagagaatgatgaagaatatgaagaagagccagaggttgccgatgagtttgatact
gattttgatgaagatgcctaggagcctgag------------------------------
---------------------------------------------cctgatgatga----
--------------------------------ggaagcagaaaatgatgctgttga----
--------------------------------cag--ggagagaaggccgaagaagcggc
ttatatttccaggaaagcaaataccaaagaagaaaaag---aaggagaaggacattttga
aattggaggaatctctca---atgatgataataagagggatctctcaatattagatgatt
cttccgatgaagaaaagaactctgagcgacctgccacccctgatcaaggtgaggtaagag
atgaagttgaaggagagagaacagtgaggaagtctacaagaactgctgtcattgttaggc
aagcagaaagggatgcaatacgtgcagcattgcaagcgacaatgaagcctataaaaagga
aaaaggaaggtgaggagaaacgaatgacccaagaagagatgcttttggaagctgctcaga
cagaaattatgaacttgaggaacttggagcgtgtattagcaagggaagaggaagttaaga
agagagctattgttcataagccagagtatacaggcccgcaaatacgatatttctccaaag
atggcaattcttatattgagttcagtaatggagcatcatttgattcagatatatcaacaa
aatcagtc----------------------------------------------------
------------------------------------------------------------
--------------
>PAFTOL004634
gaggagcaaccggccttccttgatcgtgcttctcgagccaccagaggaaaacggatgaac
aaattgcttgatgacgagattgaagaggatgaggctttctggaatcaagatgcgcttcga
gaggaagagaatgatgaagagtacgaagaagagccagaggttgccgatgagtttgatact
gattttgatgaagatgcctaggagcctgag------------------------------
---------------------------------------------cctgatgatga----
--------------------------------aaaagcagaaaatgatgctgttga----
--------------------------------cag--ggagaggaggccaaagaaacggc
ttatatttccaggaaagcaaataccaaagaagaaaaag---atgaagaaggacatttcga
aattgraggmatctctta---atgatgataataaragggacctcycaaaatcagatgatt
cttctgatgaagaaaagaactctgagcaacctgccacccctgatcaaggtgaggtaagag
atgaagttgaaggagagagaacagtgaggaagtctacaagaactgcwgtcattgttaggc
aagcagaaagagatgcaatacgtgcagcattgcaagccacaatgaagcctataaaaagga
aaaaggaaggtgaggagaaacgaatgacccaagaagagatgcttttggaagctgctcaga
cagaaattatgaacttgaggaacttggagcgtgtattrgcaagggaagaggaagttaaga
ggrgagctattgttcataagccagagtatacaggsccgcaaatacgatatttctccaaag
atggcaattcttatattgagttcagtaatggagcatcatttgattcacatatttcaacaa
aatcagtcccc-------------------------------------------------
------------------------------------------------------------
--------------
>PAFTOL004635
a---------------------------------------------------ggatgaac
aaattgcttgatgacgagattgaagaagatgaggctttctggaatcaagatgcgcttcga
gaggaagagaatgatgaagaatacgaagaagagccagaggttgccgatgagtttgatact
gattttgatgaagat---------------------------------------------
------------------------------------------------------------
------------------------------------------------------------
------------------------------------------------------------
------------------------------------------------------------
------------------------------------------------------------
------------------------------------------------------------
------------------------------------------------------------
------------------------------------------------------------
------------------------------------------------------------
------------------------------------------------------------
------------------------------------------------------------
------------------------------------------------------------
------------------------------------------------------------
------------------------------------------------------------
--------------
>PAFTOL004636
gaggagcaacggggcttccttcatcgtgcttcacgagccaccagaggaaaacggatgaac
aaattgcttgatgacgaggttgaagaggatgaggctttctggaatcaggatgcgcttcga
gaggaagagaatgatgaagaatacgaagaagagccagaggttgccgatgagtttgatagt
gattttgatgaagatgcgtaggagcctgag------------------------------
---------------------------------------------cctgatgatga----
--------------------------------ggaagcagaaaatgatgctgttga----
--------------------------------cag--ggagagtaggccaaagaagcagc
ttatatttccaggaaagcaaataccaaagaagaaaaag---aagaagaaggacatttcga
aattggagggatctctta---atgatgataataagagggacctctcaaaatcagatgatt
cttctgatgaagacaagaactctgagcaacctgccactcctgatcaaggtgaggtaagag
atgaagttgaaggagagagaacagtgaggaagtctacaagaactgctgtcatagttaggc
aagcagaaagagatgcaatacgtgcagcattacaagccacaatgaagcctataaaaagga
aaaaggaaggtgaggagaaacgaatgacccaagaagagatgcttttggaagctgctcaga
cagaaattatgaacttgaggaacttggagcgtgtattagcaagggaagaggaagttaaga
agagagctattgttcataagccagagtatacaggcccgcaaatacgatatttctccaaag
atggcaattcttatatagagtttagtaatggagcatcatttgattcagatatatcaacaa
catcagtg----------------------------------------------------
------------------------------------------------------------
--------------
>PAFTOL004637
gaggaacaacggggcttccttgatcgtgcttcccgagccactagaggaaaacggatgaac
acattgcttgatgaagagattgaagaggatgaggctttctggaatcaggatgcgctycgg
gakgaagacaatgacgaagaatatgaagaagagccagaggttgccgatgagtttgatagt
gatttygatgaagatgagcctgagcctgag------------------------------
---------------------------------------------cctgatgat------
---------------------------------gaagcagaaaatgatgctgttra----
--------------------------------cag--ggagaggaggccgaagaagcggc
ttatawttccaggaaagcaaataccaaagaagaaaaa------gaagaaggacatttcra
aattggargaatctcttm---atgatgataataaaagggacctctcaaaatcagatgatt
catctgatgaagaaaagaactctragcaacctgccacccctgatcaaggtgaggcragag
atgaagttgaaggagagagaacagtgaggaagtctacaagaactgctgtcatagtwaggc
aagcagaaagagatgcaatacgtgcagcattgcaagccacaatgaagcctataaaaagga
aaaaggaaggtgaggagaaacgaatgacccaagaagagatgcttttggaagctgctcaga
cagaaattatgaacttgaggaacttggagcgtgtattagcaagggaagaggaagttaaga
agagagctattgttcataagccagtgtatacaggcccgcaaatacgatatttctccaaaa
atggcaattcttacattgagttcagtaatggagcgtcatttgattcagatatatcaacaa
aatccgttccct---------------------------------tgcattccaggtatc
gtgatccaaagacaggactaccttatgcaacaaaagaagcttttcaggttatacgtaaac
ggtat---------
>PAFTOL004638
gaggagaaacggggcttcctggatcgtgcttcgcgagccaccagaggaaaacggatgaac
aaattgcttgatgacgagattgaagaggatgaggctttctggaatcaggatgcgcttcga
gaggaagagaatgatgaagaatatgaagaagagccagaggttgccgatgagtttgatagt
gattttgatgaagatgcctaggagcctgag------------------------------
---------------------------------------------cctgatgatga----
--------------------------------ggaagcagaaaatgatgctgttga----
--------------------------------cag--ggagaggaggccaaagaagcggc
ttatatttccaggaaagcgaataccaaagaagaaaaa------gaagaagaacattttga
aattggaggaatctctta---atgatgataataagagggacctctcaaaatcagatgatt
cttctgatgaagaaaagaactctgagcaacctgccacccctgatcaaggtgaggtaagag
atgaagttgaaggagagagaacagtgaggaagtctacaagaactgytgtaattgttaggc
aagcagaaagagatgcaatacgtgcagcattgcaagccacaatgaagcctataaaaagga
aaaaggaaggtgaggagaaacgamtgacccaagaagagatgcttttggaagctgctcaga
cagaaattatgaacttgaggaacttggagcgtgtattagcaagggaagaggaagttaaga
agagagctattgttcataagccagattatacaggcccgcaaatacratatttctccaaag
atggcaaktcttttattaagttcagtaatggagcttcatttgattctgatatatcaacaa
aatcagtcccc-------------------------------------------------
------------------------------------------------------------
--------------
>PAFTOL004639
------------------cttgatcgtgcttctcgagccaccagaggaaaacggatgaac
aaattgcttgatgacgagattgaagaggatgaggctttctggaatcaggatgcgcttcga
gaggaagagaatgatgaagaatacgaagaagagccagaggttgccgatgagtttgatagt
gattttgatgaagatgcctaggagcctgag------------------------------
---------------------------------------------ccagatgatga----
--------------------------------ggaagcagaaaatgatgctgttga----
--------------------------------cag--ggagaggaggccgaagaagcggc
ttatatttccaggaaagcaaataccaaagaagaaa---------aagaaggacatttcga
aattggaagaatctctta---ataatgataataagagggacctctcaaaatcagatgatt
cttctgatgaagaaaagaactctgagcaacctgccacccctgatcaaggwgaggtaagag
atgaagttgaaggagagagaacagtgaggaagtctacaagaactgctgtcatagttaggc
aagcagaaagggatgcaatacgtgcagcattgcaagccacaatgaagcctataaaaagga
aaaaggaaggtgaggagaaacgaatgacccaagaagagatgcttttggaagctgctcaga
cagaaattatgaacttgaggaacttggagcgggtgttagcaagggaagaggaagttaaga
agagagctattgttcataagccagagtatacgggcccgcaaatacgatacttctccaaag
atggcaattcttatattgagttcagcaatggggcatcatttgattcagatatatcaacaa
aatcagtcccc-------------------------------------------------
------------------------------------------------------------
--------------
>PAFTOL004640
gagaagcaacggggcttccttgatcgtgcttctcgagccaccagaggaaaacggatgaac
acattgcttgatgacgagattgaagaggatgaggctttctggaatcaggatgcgcttcga
gaggaagagaatgatgaagaatacgaagaagagccagaggttgccgatgagtttgatagt
gattttgatgaagatgcctaggagcctgag------------------------------
---------------------------------------------cctgatgatga----
--------------------------------ggaaccagaaaatgatgctgttga----
--------------------------------cag--ggataggaggccgaagaagcggc
ttatatttccaggaaagcaaataccaaagaagaaaaag---aagaagaagracatttcaa
aattggaagaatctctta---atgatgataataagagggacctctcaaaatcaggtgatt
cttccgatgaagaaaagaactctgagcaacctgccacccctgatcaaggtgaggtaagag
atgaagttgaaggagagagaacagtgaggaagtctacaagaactgctgtcatagttaggc
aagcagaaagagatgcaatacgtgcagcattgcaagccacaatgaagcctataaaaagga
aaaaggaaggtgaggagaaacgaatgacccaagaagagatgcttttggaagctgctcaga
cagraattgtgaacttgaggaacttggagcgtgtattagcaagggaagaggaagttaaga
agagagctattgttcataagccagagtatacaggcccgcaaatacgatatttctccaaag
atggcaattcttatattgagttcaataatggagcatcatttgattcagatatatcaacaa
aatcagtcccc-------------------------------------------------
------------------------------------------------------------
--------------
>PAFTOL004642
gaggagcaacggggcttccttgatcgtgcttctcgagccaccagaggaaaacggatgaac
aaattgcttgatgacgagattgaagaggatgaggctttctggaatcaggatgcgcttcaa
gaggaagagaatgatgaagaatatgaagaagagccagaggttgccgatgagtttgatagt
gattttgatgaagatgcctaggagcctgag------------------------------
---------------------------------------------cctgatgatga----
--------------------------------ggaagcagaaaatgatgctgttga----
--------------------------------cag--ggagaggaggccgaagaagcggc
ttatatttccaggaaagcaaataccaaagaagaaaaa------gaagaagaacatttcga
aattggaggaatctctta---atgatgataataagagggacctctcaaaatcagatgatt
cttctgatgaagaaaagaactctgagcaacctgccacccctgatcaaggtgaggtaagag
atgaagttgaaggagagagaacagtgaggaagtctacaagaactgctgtaattgttaggc
aagcagaaagagatgcaatacgtgcagcattgcaagccacaatgaagcctataaaaagga
aaaaggaaggtgaggagaaacgaatgacccaagaagagatgcttttggaagctgctcaga
cagaaattatgaacttgaggaacttggaacgtgtattagcaagggaagaggaagttaaga
agagagctattgttcataagcgagattatacaggcccgcaaatacgatatttctccaaag
atggcaattcttatattgagttcagtaatggagcatcatttgattcagatatatcaacaa
aatcagtcccc-------------------------------------------------
------------------------------------------------------------
--------------
>PAFTOL004644
gaggagcaacggggcttccttgatcgtgcttcccgagccaccagaggaaaacggatgaac
aaattgcttgatgacgagattgaagaggatgaggctttctggaatcaggatgcgcttcga
gaggaagagaatgatgaagaatacgaagaagagccagaggttgccgatgagtttgatagt
gattttgatgaagatgcctaggagcctgag------------------------------
---------------------------------------------cctgatgatga----
--------------------------------graagcagaaaatgatgctgttga----
--------------------------------cag--ggagaggaggccgaagaagcggc
ttatatttccaggaaagcaaataccaaagaagaaa---------aagaaggacatttcga
aattggaggaatctctta---atgatgataataagagggacctctcaaaatcagatgatt
cttctgatgaagaaaagaactctgagcaagctgccacccctgatcaaggtgaggtaagag
atgaagttgaaggagagagaacagtgaggaagtctacaagaactgctgtcatagttagac
aagcagaaagagatgcaatacgtgcagctttgcaagccacaatgaagcctataaaaagga
aaaaggaaggtgaggagaaacgaatgacccaagaagagatgcttttggaagctgctcaga
cagraattatgaacttgaggaacttggagcgcgtattagcaagggaagaggaagttaaga
aaagagctattgttcataagccggartatacaggcccgctaatacgatatttctccaaag
atggaaattcttatattgagttcagtaatggagcatcatttgattcagatatatcaacaa
aatcagtcccct---------------------------------tgcattccaggtatc
gtgatccaaagacaggactaccttatgcaacaaaagaagcttttcagattatacgtagag
ggtat---------
>PAFTOL004646
gaggagaaacggagcttccttgatcgtgcttcgcgagccaccagaggaaaacggatgaac
aaattgcttgatgacgagattgaagaggatgagtctttctggaatcaggatgcgcttcga
gaggaagagaatgatgaagaatatgaagaagagccagaggttgccgatgagtttgatagt
gattttgatgaagatgcctaggagcctgag------------------------------
---------------------------------------------cctgatgatga----
--------------------------------ggaagcagaaaatgatgctgttga----
--------------------------------cag--ggagaggaggccgaagaagcggc
ttatatttccaggaaagcaaataccaaagaagaaaaa------gaagaagaacatttcga
aattggaggaatctctta---atgatgataataagagggacctctcaaaatcagatgatt
cttctgatgaagaaaagaactctgagcaacctgccacccctgatcaaggtgaggtaagag
atgaagttgaaggagagagaacagtgaggaagtctacaagaactgctgtaattgttaggc
aagcagaaagagatgcaatacgtgcagcattgcaagccacaatgaagcctataaaaagga
aaaaggaaggtgaggagaaacgaatgacccaagaagagatgcttttggaagctgctcaga
cagaaattatgaacttgaggaacttggagcgtgtattagcaagggaagaggaagttaaga
agagagctattgttcataagccagattatacaggcccgcaaatacgatatttctccaaag
atggcaattcttatattgagttcagtaatggagcatcatttgattcagatatatcaacaa
aatcagtcccct---------------------------------tgcattccaggtatc
gtgatccaaagacaggactaccttatgcaacaaaagaagctttccagattatacgtagac
ggtat---------
>PAFTOL004647
gaggagcaacggggcttccttgatcgtgcttctcgagccaccagaggaaaacggatgaac
aaattgcttgatgacgaggttgaagaggatgaggctttctggaatcaggatgcgcttcga
gaggaagagaatgatgaagaatacgaagaagagccagaggttgccgatgagtttgatagt
gattttgatgaagatgcgtaggagcctgag------------------------------
---------------------------------------------cctgatgatga----
--------------------------------ggaagcagaaactgatgctgttga----
--------------------------------cag--ggagaggaggccgaagaagcggc
ttatatttccaggaaagcaaataccaaagaagaaaaa------gaagaaggacatttcga
aattggagggatctctta---atgatgataataagaaggacctctcaaaatcagatgatt
cttccgttgaagaaaagaactctgagcaacctgccacccctgatcaaggtgaggtaagag
atgaagttgaaggagagagaacagtgaggaagtctacaagaactgccgtcatagttaggc
aagcagaaagagatgcaatacgtgcagcattgcaagccacaatgaagcctataaaaagga
aaaaggaaggtgaggagaaacggatgacccaagaagagatgcttttggaagctgctcaga
cagaaattatgaacttgaggaacttggagcgtgtattagcaagggaagaggaagttaaga
agagagctattgttcataagccagagtatacaggcccccaaatacgatatttctccaaag
atggcaattcttatattgagtttagtaatggagcatcatttgattcagatatatcaacaa
aatcagtgccct---------------------------------tgcattccagatatc
gtgatccaaagacaggactaccttatgcaacaaaagaagcttttcagattatacgtagac
ggtat---------
>PAFTOL004648
gaggagcaacggggcttccttgatcgtgcttctcgagccaccagaggaaaatggatgaac
aaattgcttgatgacaagattgaagaggatgaggctttctggaatcaggatgcgcttcga
gaggaagagaatgatgaagaatacgaagaagagccagaggttgccgatgagtttgatagt
gattttgatgaagatgcctaggagcctgag------------------------------
---------------------------------------------ccagatgatga----
--------------------------------ggaagcagaaaatgatgctgttga----
--------------------------------cag--ggagaggaggccgaagaagcggc
ttatatttccaggaaagcaaataccaaagaagaaaaa------gaagaaggacatttcga
aattggaagaatctctta---atgatgataataagagggasmyctcaaaatcagatgatt
cttctgatgaagaaaagaactctgagcaacctg---cccctgatcaaggtgaggtaagag
atgaagttgaaggagagagaacagtgaggaagtctacaagaactgctgtcatagttaggc
aagcagaaagagatgcaatacgtgcagcattgcaagccacaatgaagcctacaaaaagga
aaaaggaaggtgaggagaaacgaatgacccaagaagagatgcttttggaagctgctcaga
cagaaattatgaacttgaggaacttggagcgtgtgttagcaagggaagcggaagttaaga
agagagctattgttcataagccagagtatgcgggcccgcaaatacgatacttctccaaag
atggcwattcttatattgagttcagtaatggagcatcatttgattcagatatatcaacaa
aatcagttccc-------------------------------------------------
------------------------------------------------------------
--------------
>PAFTOL004649
gaggagcaacggggcttccttgatcgtgcttctcgagccaccagaggaaaacggatgaac
aaattgcttgatgacgagtttgaagaggatgaggctttctggaatcaggatgcgcttcga
gaggaagagaatgatgaagaatacgaagaagagccagaggttgccgatgagtttgatagt
gattttgatgaagatgcgtaggagcctgag------------------------------
---------------------------------------------cctgatgatga----
--------------------------------ggaagcagaaaatgatgctgttga----
--------------------------------cag--ggagaggaggccgaagaagcggc
ttatatttccaggaaagcaaataccaaagaagaaaaag---aagaagaaggacatttcga
aattggagggatctctta---atgatgacaataagagggacctctcaaaatcagatgatt
cttccgatgaagaaaagaacgctgagcaacctgccacccctgatcaaggtgaagtaagag
atgaagttgaaggagagagaacagtgaggaagtctacaagractgctgtcatagttaggc
aagcagaaagagatgcaatacgtgcagcattgcaagccacaatgaagcctgtaaaaagga
aaaaggaaggtgaggagaaacgaatgacccaagaagagatgcttttggaagctgctcaga
cagraattatgaacttgaggaacttggagcgtgtattagcaagggaagaggaagttaaga
agagagctattgttcataagccagagyatacaggcccgcaagtacgatatttctccaaag
atggcaattcttatattgagtttagtaatggagcatcattt-------------------
------------------------------------------------------------
------------------------------------------------------------
--------------
>PAFTOL004652
gaggagaaacggggcttcctggatcgtgcttcgcgagccaccagaggaaaacggatgaac
aaattgcttgatgacgagattgaagaggatgaggctttctggaatcaggatgcgcttcga
gaggwagagaatgatgaagaatatgaagaagagccagaggttgccgatgagtttgatagt
gattttgatgaagatgcctaggagcctgag------------------------------
---------------------------------------------cctgatgatga----
--------------------------------ggaagcagaaaatgatgctgttga----
--------------------------------ctg--ggagaggaggccaaagaagcggc
ttatatttccaggaaagcaaataccaaagaagaaaaa------gaggaagaacattttga
aattggaggaatctctta---atgatgataataagagggacctctcaaaatcagatgatt
cttctgatgaagaaaagaactctgagcaacctgccacccctgatcaaggtgaggtaagag
atgaagttgaaggagagagaacagtgaggaagtctacaagaactgctgtaattgttaggc
aagcagaaagagatgcaatacgtgcagcattgcaagccacaatgaagcctataaaaagga
aaaaggaaggtgaggagaaacgaatgacccaagaagagatgcttttggaagctgctcaga
cagaaattatgaacttgaggaacttggagcgtgtattagcaagggaagaggaagttaaga
agagagctattgttcataagccagattatacaggcccgcaaatacaatatttctccaaag
atggcaattcttatattaagttcagtaatggagcttcatttgattccgatatatcaacaa
aatcagtcccc-------------------------------------------------
------------------------------------------------------------
--------------
>PAFTOL004653
gaggaacaacggggcttccttgatcgtgcttctcgagccaccagaggaaaacggatgaac
aaattgcttgatgacgaaattgaagaggatgaggctttctggaatcaggatgcgcttcga
gaggaagagaatgatgaagaatatgaagaagagccagaggttgccgatgagtttgatacc
gattttgatgaagatgcctaggagcctgag------------------------------
---------------------------------------------cctgatgatga----
--------------------------------ggaagcagaaaatgatgatgttga----
--------------------------------cag--ggagagaaggccgaagaagcggc
ttatatttccaggaaagcaaataccaaagaagaaaaa------gaagaagaacattttga
aattggaggaatctctta---atgatgataataagagggacctctcaaaatcggatgatt
cttctgatgaagaaaagaactctgagcaacctgccacccctgatcaaggtgagttaagag
a------tgaaggagagagaacagtgaggaagtctacaagaactgctgtcattgttaggc
aagcagaaagagatgcaatacgtgcagcattgcaggccacaataaagcctataaaaagga
aaaaggaaggtgaggagaaacgaatgacccaagaagagatgcttctggaagctgctcaga
cagaaattatgaacttgaggaacttggagcgtgtattagcaagggaagaggaagttaaga
ggaaagctattgttcataagccagattatacaggcccgcaaatacgatatttctccaaag
atggcagttcttatattgagtttagtaatggagcatcatttgattcggatatatcaacaa
aatcagtcccct---------------------------------tgcattccaggtatc
gtgatccaaagacaggactaccttatgcaacaaaagaagcttttcagattatacgtagat
ggtat---------
>PAFTOL004654
gaggggcaacggggcttccttcatcgtgcttctcgagccaccagaggaaaacggatgaac
aaattgcttgatgacgaggttgaagaggatgaggctttctggaatcaggatgcgcttcga
gaggaagagaatgatgaagaatatgaagaagagccagatgttgccgatgagtttgatagt
gattttgatgaagatgcgtaggagcctgag------------------------------
---------------------------------------------cctgatgatga----
--------------------------------ggaagcagaaaatgatgctgttga----
--------------------------------cag--ggagaggaggccgaagaagcggc
ttatatttccaggaaagcaaataccaaagaagaaaaag---aagaagaccgggatttcga
aattggagggatctctta---atgatgataataagagggacctctcaaaatcagatgatt
cttccgatgaagaaaagaactctgagcaacctgccacccctgatcaaggtgaggtaagag
atgaagttgaaggagagagaacagtgaggaagtctacaagaactgctgtcatagttaggc
aagcagaaagagatgcaatacgggcagcagtgcaagccacaatgaagcctataaaaagga
aaaaggaaggtgaggagaaacgaatgacccaagaagagatgcttttggaagctgctcaga
cagaaattatgaacttgaggaacttggagcgtgtattagcaagggaagaggaagytaaga
agagagctattgttcataagccagagtatacaggcccgcaaatacgatatttctccaaag
atggcaattcttatattgagtttagcaatggagcatcatttgattcagatatatcaacaa
catcagtgtcc------------------------------------------aggtatc
gtgatccaaagacaggactaccttatgcaacaaaagaagcttttcaacttatacgcaggc
ggtat---------
>PAFTOL004657
gaggagcaacggagcttccttgatcgtgcttcccgagccactagaggaaaacggatgaac
aaattacttgatgaagaggttgaagaggatgaggctttctggaatcaggatgcgcttcga
gaggaagagaatgatgatgaatacgaagaagagcyggaggtcgccgatgagtttgatagt
gattttgatgaagat------gagcctgag------------------------------
---------------------------------------------cctgatgatga----
--------------------------------agaagcagraaatgatgccgttga----
--------------------------------cag--ggagaggaggccgaagaagcggc
ttatatttccaggaaagcaaataccaaagaagaaaaag---aagaagaaggacatttcaa
aattggaggaatctctta---acgatgataatagaagggaactctccaaatcagatgatt
catctgaggaagaaaagaactctgagcaacctgccacccctgatcaaggtgaggtgagag
atgaagctgaaggagagagaacagtaaggaagtctacaagaactgctgtcatagttaggc
aagcagaaagagatgcaatacgtgcagcattacaagccacaatgaagcctataaaaagga
aaaaggaaggtgaggagaaacgaatgactcaagaagagatgcttttggaagctgctcaga
cagaaattatgaacttgaggaacttggagcgtgtattagcaagggaagaggaagttaaga
agagagctattgttcataagccagagtatacaggcccgcaaatacgatatttttccaaaa
atggcaagtcttatgttgagttcaataatggagcatcatttgattcagatatctcaacaa
aattagttccc-------------------------------------------------
------------------------------------------------------------
--------------
>PAFTOL004658
gaagagcaacggggcttccttgatcgtgcttctcgagccaccagaggaaaacggatgaac
aaattgcttgatgacgaggttgaagaggatgaggctttctggagtcaggatgcgcttcga
gaggaagagaatgatgaagaatacgaagaagagccagaggtggccgatgagtttgatagt
gattttgatgaagatgcgtaggagcctgag------------------------------
---------------------------------------------cctgatgatga----
--------------------------------ggaagcagaaaatgatgctgttga----
--------------------------------cag--ggagaggaggccgaagaagcggc
ttatatttccaggaaagcaaataccaaagaagaaaaa------gaagaaggacatttcga
aattggagggatctctta---atgatgataataagagggacctctcaaaatcagatgatt
cttccgatgaagaaaagaactctgagcaacctgccacccctgatcaaggtgaggtaagag
atgaagttgaaggagagagaacagtgaggaagtctacaagaactgctgtcatagttaggc
aagcagaaagagatgcaatacgtgcagcattgcaagccacaatgaagcctataaaaagga
aaaaggaaggtgaggagaaacgaatgacccaagaagagatgcttttggaagctgctcaga
cagaaattatgaacttgaggaacttggagcgtgtattagcaagggaagaggaagttaaga
agagagctattgttcataagccagagtatacaggcccgcaaatacgatatttctccaaag
atggcaattcttatattgagtttagtaatcgagcatcatttgattcagacatatcaacaa
aattagtgccc-------------------------------------------------
------------------------------------------------------------
--------------
>PAFTOL004660
------------------------------------------------------------
------------------------------------------------------------
---gaagagaacgatgaagaatacgaagaagagccagaggttgccgatgagtttgatagt
gattttgatgaagat---------------------------------------------
------------------------------------------------------------
------------------------------------------------------------
------------------------------------------------------------
------------------------------------------------------------
------------------------------------------------------------
------------------------------------------------------------
------------------------------------------------------------
-----------------------------------------------cctataaaaagga
aaaaggaaggtgaggagaaacgaatgacccaagaagagatgcttttggaagctgctcaga
cagaaattatgaacttgaggaacttggagcgtgtattagcaagggaagaggaagttaaga
agagagctattgttcataagccagagtatacaggcccgcaaatacgatatttctccaaag
atggcaagtatttcttcagattc-------------------------------------
------------------------------------------------------------
------------------------------------------------------------
--------------
>PAFTOL004661
gaggagcaacggagcttccttgatcgtacttcccgagccactagaggaaaacggatgaac
aaattacttgatgaagaggttgaagaggatgaggctttctggaatcaggatgcgcttcga
gaggaagagaatgatgatgaatacgaagaagagccggaggtcgccgatgagtttgatagt
gattttgatgaagatgcctaggagcctgag------------------------------
---------------------------------------------cctgatgatga----
--------------------------------agaagcagaaaatgatgccgttga----
--------------------------------cag--ggagaggaggccgaagaagcggc
ttatatttccaggaaagcaaataccaaagaagaaaaag---aagaagaaggacatttcga
aattggaggaatctctta---acgatgataatagaagggaactctccaaatcagatgatt
catctgaggaagaaaagaactctgagcaacctgccacccctgatcaaggtgaggtgagag
atgaagctgaaggagagagaacagtgaggaagtctacaagaactgctgtcatagttaggc
aagctgaaagagatgcaatacgtgcagcattacaagccacaatgaagcctataaaaagga
aaaaggaaggtgaggagaaacgaatgactcaagaagagatgcttttggaagctgctcaga
cagaaattatgaacttgaggaatttggagcgtgtattagcaagggaagaggaagttaaga
agagagctattgttcataagccagagtatacaggcccgcaaatacgatatttttccaaaa
atggcaagtcttatattgagttcaataatggagcatcatttgattcagatatatcaacaa
aattagttccc-------------------------------------------------
------------------------------------------------------------
--------------
>PAFTOL004662
gaggagcaacggggcttccttcatcgtgcttctcgagccaccagaggaaaacggatgaac
aaattgcttgatgaggaggccgaagaggatgaggctttctggaatcaggatgcgcttcga
gaggaagagaatgatgaagaatacgaagaagagccagaggttgccgatgagtttgatagt
gattttgatgaagatgcgtaggagcctgag------------------------------
---------------------------------------------cttgatgatga----
--------------------------------ggaagcagaaaatgatgctgttga----
--------------------------------ctg--ggagaggagrccgaagaagcggc
ttatatttccaggaaagcaaataccaaagaagaaaaag---aagaagaagggcatttcga
aattggagggatctctta---atgatgataataagagggacctctcaaaatcagatgatt
cttccgatgaagaaaagaactctgagcaacctgccacccctgatcaaggtgaggtaagag
atgaagctgaaggagagagaacagtgaggaagtctacaagaactgctgtcatagttaggc
aagcagaaagagatgcaatacgtgcagcattgcaagccacartgaagcctataaaaagga
aaaaggaaggtgaggagaaacgaatgacccaagaagagatgcttttggaagctgctcaga
cagaaattatgaacttgaggaacttggagcgtgtattagcaagggaagaggaagttaaga
agagagctattgttcataagccagagtatacaggcccgcaaatacgatatttctccaaag
atggcaattcttatattgagtttagtaatggagcatcatttgattcagatatatcaacaa
catcagtgccc-------------------------------------------------
------------------------------------------------------------
--------------
>PAFTOL004664
gaggagaaacggagcttccttgatcgtgcttcgcgagccaccagaggaaaacggatgaac
aaattgcttgatgacgagattgaagaggatgaggctttctggaatcaggatgcgcttcga
gaggaagagaatgatgaagaatatgaagaagagccagaggttgccgatgagtttgatagt
gattttgatgaagatgcctaggagcctgag------------------------------
---------------------------------------------cctgatgatga----
--------------------------------ggaagcagaaaatgatgctgttga----
--------------------------------cag--ggagaggaggccgaagaagcggc
ttatatttccaggaaagcaaataccaaagaagaaaaa------gaagaagaacatttcga
aattggaggaatctctta---atgatgataataagagggacctctcaaaatcagatgatt
cttctgatgaagaaaagaactctgagcaaccagccacccctgatcaaggtgaggtaagag
atgaagttgaaggagagagaacagtgaggaagtctacaagaactgctgtaattgttaggc
aagcagaaagagatgcaatacgtgcagcattgcaagccacaatgaagcctataaaaagga
aaaaggaaggtgaggagaaacgaatgacccaagaagagatgcttttggaagctgctcaga
cagaaattatgaacttgaggaacttggagcgtgtattagcaagggaagaggaagttaaga
agagagctattgttcataagccagattatrcaggcccgcaaatacgatatttctccaaag
atggcaattcttatattgagttcagtaatggagcatcatttgattcagatatatcaacaa
aatcagtcccc-------------------------------------------------
------------------------------------------------------------
--------------
>PAFTOL004665
gaggagcaacggggcttccttgatcgtgcttctcgagccaccagaggaaaacggatgaac
aaattgcttgatgacaagattgaagaggatgaagctttctggaatcaggatgcgcttcga
gaggaggagaatgatgaagaatacgaagaagagccagaggttgccgatgagtttgatagt
gattttgatgaagatgcctaggagcctgag------------------------------
---------------------------------------------ccagatgatga----
--------------------------------ggaagcagaaaatgatgctgttga----
--------------------------------cag--ggagaggaggccgaagaagcggc
ttatatttccaggaaagcaaataccaaagaagaaaaa------gaagaaggacatttcga
aattggaagaatctctta---atgatgataataagagggacctctcaaaatcagatgatt
cttctgatgaagaaaagaactctgagcaacctgccacccctgatcaaggtgaggtaagag
atgaagttgaaggagagagaacagtgaggaagtctacaagaactgctgtcatagttaggc
aagcagaaagagatgcaatacgtgcagcattgcaagccacaatgaagcctacaaaaagga
aaaaggaaggtgaggagaaacgaatgacccaagaagagatgcttttggaagctgctcaga
cagaaattatgaacttgaggaacttggagcgtgtgttagcaagggaagcggaagttaaga
agagagctattgttcataagccagagtatacgggccctcaaatacgatacttctccaaag
atggcaattcttatattgagttcagtaatggagcatcatttgattcagatatatcaacaa
aatcagtcccc-------------------------------------------------
------------------------------------------------------------
--------------
>PAFTOL004666
gaggaacaacggggcttccttgatcgtgcttctcgagccaccagaggaaaacggatgaac
aaattgcttggtgacgaaattgaagaggatgaggctttctggaatcaggatgcgcttcga
kaggaagagaatgatgaagaatacgaagaagagccagaggttgccgatgagtttgatagc
gattttgatgaagatgcctaggagcctgag------------------------------
---------------------------------------------cctgatgatga----
--------------------------------ggaagcagaaaatgatgctgttga----
--------------------------------cag--ggagagaaggccgaagaagcggc
ttatatttccaggaaagcaaataccaaagaagaaaaa------gaagaagaacatttcga
aattggaggaatctcttr---atgatgataataagagggacctctcaaaatcggatgatt
cttctgatgaagaaaagaactctgagcaacctgccacccctgatcaaggtgaggtaagag
atgaagttgaaggagagagaacagtgaggaagtctacaagaactgctgtcattgttaggc
aagcagaaagagatgcaatacgtgcagcattgcaagccacaatgaagcctatgaaaagga
aaaaggaaggtgaggagaaacgaatgacccaagaagagatgcttttggaagctgctcaga
cagaaattatgaacttgaggaacttggagcgtgtattagcaagggaagaggaagttaaga
agagagctattgttcataagccagattatacaggcccgcaaatacgatatctctccaaag
atggcaattcttatattgagttcagtaatggagcatcatttgattcacatatatcaacaa
aatcagtcccc-------------------------------------------------
------------------------------------------------------------
--------------
>PAFTOL004667
a---------------------------------------------------ggatgaac
aaattgcttgatgacgaaattgaagaggatgaggctttctggaatcaggatgcgcttcga
gaggaagagaatgatgaagaatacgaagaagagccagaggttgccgatgagtttgatagc
gattttgatgaagatgcctaggagcctgag------------------------------
---------------------------------------------cctgatgatga----
--------------------------------ggaagcagaaaatgatgctgttga----
--------------------------------cag--ggagagaaggccgaagaagcggc
ttatatttccaggaaagcaaataccaaagaagaaaaa------gaagaagaacatttcga
aattggaggaatctctta---atgatgataataagagggacctctcaaaatcggatgatt
cttctgatgaagaaaagaactctgagcaacctgccacccctgatcaaggtgaggtaagag
atgaagttgaaggagagagaacagtgaggaagtctacaagaactgctgtcattgttaggc
aagcagaaagagatgcaatacgtgcagcattgcaagccacaatgaagcctataaaaagga
aaaaggaaggtgaggagaaacgaatgacccaagaagagatgcttttggaagctgctcaga
cagaaattatgaacttgaggaacttggagcgtgtattagcaagggaagaggaagttaaga
agagagctattgttcataagccagattatacaggcccgcaaatacgatatttctccaaag
atggcaattcttatattgagttcagtaatggagcatcatttgattcagatatatcaacaa
aatcagtcccc-------------------------------------------------
------------------------------------------------------------
--------------
>PAFTOL004668
gaggaacaacggggcttccttgatcgtgcttctcgagccaccagaggaaaacggatgaac
aaattgcttgatgacgaaattgaagaggatgaggctttctggaatcaggatgcgcttcga
gaggaagagaatgatgaagaatayraagaagagccagaggttgccgatsagtttgatagy
gattttgatgaagttgcctaggagcctgag------------------------------
---------------------------------------------cytgatgatga----
--------------------------------ggaagcagaaaatgatgytgttka----
--------------------------------cag--ggagagaaggccgaagaagcggc
ttatatttcctggaaagcaaataccaaagaagaaaaa------gaagaagaacatttcga
aattggaggaatctctta---atgatgataataagagggacctctcaaaatcggatgatt
cttctgatgaagaaaagaactctgagcaacctgccacccctgatcaaggtgaggtaagag
atgaagttgaaggagagagaacagtgaggaagtctacaagaactgctgtmattgttaggc
aagcagaaagagatgcaatacgcgcagcattgcaagccacaatgaagcctataaaaagga
aaaaggaaggtgaggagaaacgaatgacccaagaagagatgcttttggaagctgctcaga
cagaaattatgaacttgaggaacttggagcgtgtattagcaagggaagaggaagttaaga
agagagctattgttcataagccagattatacaggcccgcaaatacgatatttctccaaag
atggcaattcttatattgagttcagtaatggagcatcatttgattcagatatatcaacaa
aatcagtgccc-------------------------------------------------
------------------------------------------------------------
--------------
>PAFTOL005024
gaggagaaacggggcttccttgatcgtgcttcgcgagccaccagaggaaaacggatgaac
aaattgcttgatgacgagattgaagaggatgaggctttctggaatcaggatgcgcttcga
gaggaagagaatgatgaagaatatgaagaagagccagaggttgccgatcagtttgatagt
gattttgatgaagatgcctaggagcctgag------------------------------
---------------------------------------------cctgatgatga----
--------------------------------ggaagcagaaaatgatgctgttga----
--------------------------------cag--ggagaggaggccgaagaagcggc
ttatatttccgggaaagcaaataccaaagaagaaaaa------gaagaagaacatttcga
aattggaggaatctctta---atgatgataataagagggacctctcaaaatcagatgatt
cttctgatgaagaaaagaactctgagcaacctgccacccctgatcaaggtgaggtaagag
atgaagttgaaggagagagaacagtgaggaagtctacaagaactgctgtaattgttaggc
aagcagaaagagatgcaatacgtgcagcattgcaagccacaatgaagcctataaaaagga
aaaaggaaggtgaggagaaacgaatgacccaagaagagatgcttttggaagctgctcaga
cagaaattatgaacttgaggaacttggagcgtgtattagcaagggaagaggaagttaaga
agagagctattgttcataagccagattatacaggcccgcaaatacgatatttctccaaag
atggcaagtatttcttcagattt-------------------------------------
------------------------------------------------------------
------------------------------------------------------------
--------------
>PAFTOL005025
gaggagcaacggggcttccttgatcgtgcttctcgagccacccgaggaaaacggatgaac
aaattgcttgatgacgagattgaagaggatgaggctttctggaatcaggatgcgcttcga
kaggaagagaatgatgaagaatacgaagaagagccagaggttgccgatgagtttgatagt
gattttgatgaagatgcctaggagcctgag------------------------------
---------------------------------------------cctgatgatga----
--------------------------------ggaagcagaaaatgatgctgttga----
--------------------------------cag--ggagaggaggccgaagaagcgac
ttatatttccaggaaagcaaataccaaagaagaaaaag---aagaagaaggacatttcga
aattggaagaatctctta---atgatgataataagagggacctctcaaaatcagatgatt
cttccgatgaagaaaagaactctgagcaacctgctacccctgatcaaggtgaggtaagag
atgaagttgaaggagagagagcagtgaggaagtctacaagaactgctgtcatagttaggc
aagcagaaagagatgcaatacgtgcagcattgcaagccacaatgaagcctataaaaagga
aaaaggaaggtgaggagaaacgaatgacccaagaagagatgcttttggaagctgctcaga
cagaaattatgaacttgaggaacttggagcgtgtattagcaagggaagaggaagttaaga
agagagctattgttcataagccagagtatagaggcccgcaaatacgatatttctccaaag
atggcaattcttatattgagttcagtaatggagcatcatttgattcagat----------
------------------------------------------------------------
------------------------------------------------------------
--------------
>PAFTOL005026
gaggagcaacggggcttccttgatcgtgcttcccgagccaccagagggaaacggatgaac
aaattgcttgatgacgagattgaagaggatgaggctttctggaatcaggatgcgcttcga
gaggaagagaatgatgacgaatacgaaaaagagccagaggttgccgatgagtttgatagt
gattttgatgaagatgcctaggagcctgag------------------------------
---------------------------------------------cctgatgatga----
--------------------------------ggaagcagaaaatgatgctgttga----
--------------------------------aag--ggagaggaggccgaagaagcggc
ttatatttccaggaaagcaaataccaaagaagaaaaag---aagaagaaggacatttcga
aattggaggaatctctta---atgatgataataagagggacctctcaaaatcagatgatt
cttctgatgaagaaaagaactctgagcaacctgccacccctgatcaaggtgaggtaagag
aygaagttgaaggagagagaacagtgaggaagtctacaagaactgctgtmatwgttaggc
aagcagaaagagatgcaatacgtgcagcattgcaagccacaatgaagcctataaaaagga
aaaaggaaggtgaggagaaacgaatgacccaagaagagatgcttttggaagctgctcaga
cagaaattatgaacttgaggaacttggagcgtgtattagcaagggaagaggaagttaaga
agagagctattgttcataarccagaktatacaggcccgcaaatacgatatttctccaaag
atggcaattcttatattgagttcagtaatggagcatcatttgattcagatatatcaacaa
aatcagtcccc-------------------------------------------------
------------------------------------------------------------
--------------
>PAFTOL005035
gaggataaacagagcttccttgatcgtgcttcgcgagccaccagaggaaaacggatgaac
aaattgctcgatgacgagattgaagaggatgaggctttctggaatcaggatgcgcttcga
gaggaagagaatgatgaagaatatgaagaagagccagaggttgccgatgagtttgatagt
gattttgatgaagatgcctaggagcctgag------------------------------
---------------------------------------------cctgatgatga----
--------------------------------ggaagcagaaaatgatgctgttga----
--------------------------------cag--ggagaggaggccgaagaagcggc
ttatatttccaggaaagcaaataccaaagaagaaaaa------gaagaagaacatttcga
aattggaggaatctctta---atgatgataataagagggacctctcaaaatcagatgatt
cttctgatgaagaaaagaactctgagcaacctgccacccctgatcaaggtgaggtaagag
acgaagttgaaggagagagaacagtgaggaagtctacaagaactgctgtaattgttaggc
aagcagaaagagatgcaatacgtgctgcgttgcaagccacaatgaagcctataaaaagga
aaagggaaggtgaggagaaacgaatgacccaagaagagatgcttttggaagctgctcaga
cagaaattatgaacttgaggaacttggagcgygtaytagcaagggaagaggaagtyaaga
agagagctattgttcataagccagattatacaggcccgcaaatacgatatttctccaaag
atggcaattcttatattgagttcagtaatggagcatcatttgattcagatatatcaacaa
aatcagtcccc-------------------------------------------------
------------------------------------------------------------
--------------
>PAFTOL005042
gaggagaaacggggcttcctkgatcgtgcttckcgagccaccagaggaaaacggatgaac
aaattgcttgatgacgagattsaagaggatgaggctttctggaatcaggatgcgcttcga
gaggaagagaatgatgragaataygaagaagagccagaggttgccgatgagtttgatagt
gattttgatgaagatgcctaggagcctgag------------------------------
---------------------------------------------ccygatgatga----
--------------------------------ggaagcagaaaatgatgctgttga----
--------------------------------cag--ggagaggaggccgaagaagcggc
ttatatttccaggaaagcaaataccmaagaagaaa---------aagaaggacatttcga
aattggaagaatctctta---atgatgataataagagggacctctcaaaatcagatgatt
cttctgatgaagaaaagaactctgagcaacctgccacccctgatcaaggtgaggtaagag
atgaagttgaagaagagagaacagtgaggaagtctacaagaactgctgtcatagttaggc
aagcagaaagagatgcaatacgtgcagcattgcaagccacaatgaagcctataaaaagga
aaaaggaaggtgaggagaaacgaatgacccaagaagagatgcttttggaagctgctcaga
cagaaattatgaacttgaggaacttggakcgtgtrttagcaagggaagaggaagttaaga
agagagctattgttcataagccaraktatacaggcccrcaaatacgatatttctccaaag
atggcaattcttwtattragttcagtaatggagcwtcatttgattcagatatatcaacaa
aatcagtcccc-------------------------------------------------
------------------------------------------------------------
--------------
>PAFTOL005043
gaggagaaacggggcttcctggatcgtgcttcgcgagccaccagaggaaaacggatgaac
aaattgcttgatgacgagattgaagaggatgaggctttctggaatcaggatgcgcttcga
gaggaagagaatgatgaagaatatgaagaagagccagaggttgccgatgagtttgatagt
gattttgatgaagatgcctaggagcctgag------------------------------
---------------------------------------------cctgatgatga----
--------------------------------ggaagcagaaaatgatgctgttga----
--------------------------------cag--ggagaggaggccaaagaagcggc
ttatatttccaggaaagcaaataccaaagaagaaaaa------gaagaagaacattttga
aattggaggaatctctta---atgatgataataagagggacctctcaaaatcagatgatt
cttctgatgaagaaaagaactctgagcaacctgccacccctgatcaaggtgaggtaagag
atgaagttgaaggagagagaacagtgaggaagtctacaagaactgctgtaattgttaggc
aagcagaaagagatgcaatacgtgcagcattgcaagccacaatgaagcctataaaaagga
aaaaggaaggtgaggagaaacgaatgacccaagaagagatgcttttggaagctgctcaga
cagaaattatgaacttgaggaacttggatcgtgtattagcaagggaagaggaagttaaga
agagagctattgttcataagccagattatacaggcccgcaaatacgatatttctccaaag
atggcaattcttttattaagttcagtaatggagcttcatttgattccgatatatcaacaa
aatcagtcccc-------------------------------------------------
------------------------------------------------------------
--------------
>PAFTOL005047
gaggagcaacggggcttccttgatcgtgcttctcgagccaccagaggaaaacggatgaac
aaattgcttgatgacaagattgaagaggatgaggctttctggaatcaggatgcgcttcga
gaggaagagaatgatgaagaatacgaagaagagccagaggttgccgatgagtttgatagt
gattttgatgaagatgcctaggagcctgag------------------------------
---------------------------------------------ccagatgatga----
--------------------------------ggaagcagaaaatgatgctgttga----
--------------------------------cag--ggagaggaggccgaagaagcggc
ttatatttccaggaaagcaaataccaaagaagaaaaa------gaagaaggacatttcga
aattggaagaatctctta---atgatgataataagagggacctctcaaaatcagatgatt
cttctgatgaagaaaagaactctgagcaacctg---cccctgatcaaggtgaggtaagag
atgaagttgaaggagagagaacagtgaggaagtctacaagaactgctgtcatagttaggc
aagcagaaagagatgcaatacgtgcagcattgcaagccacaatgaagcctacaaaaagga
aaaaggaaggtgaggagaaacgaatgacccaagaagagatgcttttggaagctgctcaga
cagaaattatgaacttgaggaacttggagcgtgtgttagcaagggaagcggaagttaaga
agagagctattgttcataagccagagtatacgggcccgcaaatacgatacttctccaaag
atggcaattcttatattgagttcagtaatggagcatcatttgattcagatatatcaacaa
aatcagtcccc-------------------------------------------------
------------------------------------------------------------
--------------
>PAFTOL005169
gaggagcaacggggcttccttgatcgtgcttctcgagccaccagaggaaaacggatgaac
aaattgcttgatgacgagattgaagaggatgaggctttctggaatcaggatgcgcttsga
gaggaagagaatgatgaagaatacgaagaagagccagaggttgccgatgagtttgatagt
gattttgatgaagatgcctaggagcctgag------------------------------
---------------------------------------------cctgatgatga----
--------------------------------ggaagcagaaaatgatgctgttga----
--------------------------------cag--ggagaggcggccgaagaagcggc
ttatatttccaggaaagcaaataccaaagaagaaaaag---aagaagaaggacatttcga
agttggagggatctctta---atgatgataataagagggacctctcaaaatcagatgatt
cttctgatgaagaaaagaactctgagcaacctgccacccctgatcatggtgaggtaagag
atgaagttgaaggagagagaacagtgaggaagtctacaagaactgctgtcattgttaggc
aagcagaaagagatgcaatacgtgcagcattgcaagccacaatgaagcctataaaaagga
aaaaggaaggtgaggagaaacgaatgacccaagaagagatgcttttggaagctgctcaga
cagaaattatgaacttgaggaacttggagcgtgtattagcaagggaagaggaagttaaga
agagagctattgttcataagccagagtatacaggcccgcaaatacgatatttctccaaag
atggcaagtatttcttcagattt-------------------------------------
------------------------------------------------------------
------------------------------------------------------------
--------------
>PAFTOL007498
gaggarcaacgcggcttccttgatcgtgcttctcgagccaccagaggaaaacggatgaac
aaattgcttgatgacgagaytgaagaggatgagkctttctggaatcaggatgcgcttcra
gaggaagagaatgatgaagaatacaaagaggagccagaggttgccgatgagtttgatagt
gattttgatgaagatgcctaggagcctgag------------------------------
---------------------------------------------cctgatgatga----
--------------------------------ggaagcagaaaatgatgctgttga----
--------------------------------cag--ggagaggaggccgaagaagcggc
ttrtatttccaggaaagcaaataccaaagaagaaa---------aaraaggacatttcga
aattggaggaatctctta---atgatgataataagagggacctctcaaaatcagatgatt
cttctgatgaagaaaagaactctgaccaacctgccacccctgatcaaggtgaggtaagag
atgaagttgaaggagagagaacagtgaggaartctacaagaactgctgtcatagttaggc
aagcagaaagagatgcaatacgtgcagcattgcaagccacaatgaagcctataaaaagga
aaaaggaaggtgaggagaaacgaatgacccaagaagakatgcttttggaagctgcycaga
cagaaattatgaatttgagraacttggagcgtgtattagcaagggaagaggaagttaaga
agagagctattgttcataagccagagtatacaggcccgcaaatacgatatttctccaaag
atggcgattcttatattgagttcagtaatggagcatcatttgattcagatatatcaacaa
aatcagtcccc-------------------------------------------------
------------------------------------------------------------
--------------
>PAFTOL008060
------------------------------------------------------------
------------------------------------------------------------
------------------------------------------------------------
------------------------------------------------------------
------------------------------------------------------------
------------------------------------------------------tg----
--------------------------------cag--ggagaggaggccgaagaagcggc
ttatatttccaggaaagcaaataccaaagaagaaaaa------gaagaagaacatttcga
aattggaggaatctctta---atgatgataataagagggacctctcaaaatcagatgatt
cttctgatgaagaaaagaactctgagcaacctgccacccctgatcaaggtgaggtaagag
atgaagtt---ggagagagaacagtgaggaagtctacaagaactgctgtaattgttaggc
aagcagaaagagatgcaatacgtgcagcattgcaagccacaatgaagcctataaaaagga
aaaaggaaggtgaggagaaacgaatgacccaagaagagatgcttttggaagctgctcaga
ca----------------------------------------------------------
------------------------------------------------------------
------------------------------------------------------------
------------------------------------------------------------
------------------------------------------------------------
--------------
>PAFTOL008062
------aaacggagcttccttgatcgtgcttcgcgagccacmagaggaaaacggatgaac
aaattgcttgatgacgagattgaagaggatgaggctttctggaatcaggatgcgcttcga
gaggaagagaatgatgaagaatatgaagaagagccagaggttgccgatgagtttgatagt
gattttgatgaagatgcctaggagcctgag------------------------------
---------------------------------------------cctgatgatga----
--------------------------------ggaagcagaaaatgatgctgttga----
--------------------------------cag--ggagaggaggccgaagaagcggc
ttatatttccaggaaagcaaataccaaagaagaaaaa------gaagaagaacatttcga
aattggaggaatctctta---atgatgataataagagggacctctcaaaatyagatgatt
cttctgatgaagaaaagaactctgagcaacctgcctcccctgatcaaggtgaggtcagag
atgaagttgaaggagagagaacagtgaggaagtctacaagaactgctgtaattgttaggc
aagcagaaagagatgcaatacgtgcagcattgcaagccacaatgaagcctataaaaagga
aaaaggaaggtgaggagaaacgaatgacccaagaagagatgcttttggaagctgctcaga
cagaaattatgaacttgaggaacttggagcgtgtattagcaagggaagaggaagttaaga
agagagctattgttcataagccagattatacaggcccgcaaatacgatatttctccaaag
atggcaattcttatattgagttcagtaatggagcatcatttgattcagatatatcaacaa
aatcagtcccc-------------------------------------------------
------------------------------------------------------------
--------------
>PAFTOL008063
gaggagaaacggagcttccttgatcgtgcttcgcgagccaccagaggaaaacggatgaac
aaattgcttgatgacgagattgaagaggacgaggctttctggaatcaggatgcgcttcga
gaggaagagaatgatgaagaatatgaagaagagccagaggttgccgatgagtttgatagt
gattttgatgaagatgcctaggagcctgag------------------------------
---------------------------------------------cctgatgatga----
--------------------------------ggaagcagaaaatgatgctgttga----
--------------------------------cag--ggagaggrggccgaagaagcggc
ttatatttccaggaaagcaaataccaaagaagaaaaa------gaagaagaacatttcga
aattggaggaatctctta---atgatgataataagagggacctctcaaaatcagatgatt
cttctratgaagaaaagaactctgagcaacctgcctcccctgatcaaggtgaggtaagag
atgaagttgaaggagagagaacagtgaggaagtctacaagaactgctgtaattgttaggc
aagcagaaagagatgcaatacgtgcagcattgcaagccacaatgaagcctataaaaagga
aaaaggaaggtgaggagaaacgaatgacccaagaagagatgcttttggaagctgctcaga
cagaaattatgaacttgaggaacttggagcgtgtattagcaagggaagaggaagttaaga
agagagctattgttcataagccagattatacaggcccgcaaatacgatakttctccaaag
atggcaattcttacattgagttcagtaatggagcatcatttgattcagatatatcgacaa
aatcagtcccc-------------------------------------------------
------------------------------------------------------------
--------------
>PAFTOL008084
gaggagcaacggagcttccttgatcgtgcttcmcgagccactagaggaaaacggatgaac
aacttacttgatgaagaggttgaagaggatgaggctttctggaatcaggatgcgcttcga
gacgaagagaatgatgacgaatacgaagaagagccagaggtygccgatgagtttgatagt
gattttgatgaagatgcctaggagcctgag------------------------------
---------------------------------------------cctgatgatga----
--------------------------------agaagcagaaaatgatgccgttga----
--------------------------------cag--ggagaggaggccaaagaagcggc
ttatatttccaggaaagcaaataccaaagaagaaaaag---aagaagaaggacatttcga
aattggaggaatctctta---acgatgataatagaagggaagtctcaaaatcagatgatt
catctgatgaagaaaagaactctgagcaacctgccacccctgatcaaggtgaggtgagag
atgaagctgaaggagagagaacagtgaggaagtctacaagaactgctgtcatagttaggc
aagcagaaagagatgcaatacgtgcagcattacaagccacaatgaagcctataaaaagga
aaaargaaggtgaggagaaacgratgactcaagaagagatgcttttggaagctgctcaga
cagaaattatgaacttgaggaacttggagcgtgtattagcaagggaagaggaagttaaga
agagagctattgttcataagccagagtatacrggcccgcaaatacgatatttttccaaaa
atggmaagtctcatattgagttcaataatggagcatcatttgattcagatatatcaacaa
aattagttccc-------------------------------------------------
------------------------------------------------------------
--------------
>PAFTOL008417
------------------cttgatcgtgcttcgcgagccaccagaggaaaacggatgaac
aaattgcttgatgaygagattgaagaggatgaggctttctggaatcaggatgcgcttcga
gaggaagagaatgatgaagaatatgaagaagagccagaggttgccgatgagtttgatagt
gattttgatgaagatgcctaggagcctgag------------------------------
---------------------------------------------cctgatgatga----
--------------------------------ggaagcagaaaatgatgctgttga----
--------------------------------cag--ggagaggaggccgaagaagcggc
ttatatttccaggaaagcaaataccaaagaagaaaaa------gaagaagaacatttcga
aattggaggaatctctta---atgatgatgataagagggacctctcaaaatcagatgatt
cttctgatgaagaaaagaactctgagcaacctgccacccctgatcaaggtgaggtaagag
atgaagttgaaggagagagaacagtgaggaagtctacaagaactgctgtaattgttaggc
aagcagaaagagatgcaatacgtgcagcattgcaagccacaatgaagcctataaaaagga
aaaaggaaggtgaggagaaacgaatgacccaagaagagatgcttttggaagctgctcaga
cagaaattatgaacttgaggaacttggagcgtgtattagcaagggaagaggaagttaaga
agagagctattgttcataagccagattatacaggcccgcaaatacgatatttctccaaag
atggcaattcttatattgagttcagtaatggagcatcatttgattcagatatatcaacaa
aatcagtcccc-------------------------------------------------
------------------------------------------------------------
--------------
>PAFTOL008419
a---------------------------------------------------ggatgaac
aaattgcttgatgacgaaattgaagaggatgaggctttctggaatcaggatgcgcttcga
gaggaagagaatgatgaagaatacgaagaagagccagaggttgcggatgagtttgatagc
gattttgatgaagatgcctaggagcctgag------------------------------
---------------------------------------------cctgatgatga----
--------------------------------ggaagcagaaaatgatgctgttga----
--------------------------------cag--ggagagaaggccgaagaagcggc
ttatatttccaggaaagcaaataccaaagaagaaaaa------gaagaagaacatttcga
aattggaggaatctctta---atgatgataataagagggacctctcaaaatcggatgatt
cttctgatgaagaaaagaactctgagcaacctgccacccctgagcaaggtgaggtaagag
atgaagttgaaggagagagaacagtgaggaagtctacaagaactgctgtcattgttaggc
aagcagaaagagatgcaatacgtgcagcattgcaagccacaatgaagcctataaaaagga
aaaaggaaggtgaggagaaacgaatgacccaagaagagatgcttttggaagctgctcaga
cagaaattatgaacttgaggaacttggagcgtgtattagcaagggaagaggaagttaaga
agagagctattgttcataagccagattatacaggcccgcaaatacgatatttctccaaag
atggcaattcttatattgagttcagtaatgga----------------------------
------------------------------------------------------------
------------------------------------------------------------
--------------
>PAFTOL008421
gaggagcaacggggcttccttcatcgtgcttctcgagccaccagaggaaaacggatgaac
aaattgcttgatgacgaggttgaagaggatgaggctttctggaatcaggatgcgcttcga
gaggaagagaatgatgaagaatacgaagaagagccagaggttgcggatgagtttgatagt
gattttgatgaagatgggtaggagcctgag------------------------------
---------------------------------------------cctgatgatga----
--------------------------------ggaagcagaaaatgatgctgttga----
--------------------------------tag--ggagaggaggctaaaaaagcggc
ttatatttccaggaaagcaaataccaaagaagaaaaag---aagaagaaggacatttcaa
aattggagggatctctta---atgatgataataagagggacctctcaaaatcagatgatt
cttccgataaagaaaagaactctgagcaacctgccactcctgatcaaggtgaggtaagag
atgaagttgaaggagagagaatagtgaggaagtctacaagaactgctgtcatagttaggc
aagcagaaagagatgcaatacgtgcagcattgcaagccacaatgaagcctataaaaagga
aaaaggaaggtgaggagaaacgaatgacccaagaagagatgcttttggaagctgctcaga
cagaaattatgaacttgaggaacttggagcgtgtattagcaagggaagaggaagttaaga
agagagctattgttcataagccagagtatacaggcccgcaaatacgatatttctccaaag
atggcaattcttatatagagtttagtaatggagcttcatttgattcagatatatcaacaa
catcagtgccctgtaagttacatatcagtggctcttggtttttgttgcattccaggtatc
gtgatccaaagacaggactaccttatgcaacaaaagaagcttttcaaattatatgtagac
ggtat---------
>PAFTOL008422
---------------------------------------------------aggatgaac
aaattgcttgatgacgaggttgaagaggatgaggctttctggaatcaggatgcgcttcga
gaggaagagaatgatgaagaatatgaagaagagccagaggttgccgatgagtttgatagt
gattttgatgaagatgcgtaggagcctgag------------------------------
---------------------------------------------cctgatgatga----
--------------------------------ggaagcag---ataatgctgttga----
--------------------------------cag--ggcgaggatgtcgacgaagcggc
ttatatttccaggaaagcaaataccaacgaagcaaaag---aagaagaaagacatttcaa
aattggaggggtctctta---atgatgataataagagggacctctcaaaatcagatgatt
cttccgatgaagaaaagaactctgagcaacctgccacccctgatcaaggtgaggtaagag
atgaagttgaaggagagagaacagtgaggaagtctacaagaactgccgtcatagttaggc
aagcagaaagagatgcaatacgtgcagcactgcaagccacaatga---------------
---------------------------------------------------------agg
cagaaattatgaacttgaggaacttggagcgagtattagcaagggaagaggaagttaaga
agagagctattgttcataagccagagtatacaggcccgcaaatacgatatttctccaaag
atggcaagtatttc----------------------------------------------
------------------------------------------------------------
------------------------------------------------------------
--------------
>PAFTOL008423
gaggagcaacggggcttccttggtcgtgcttctcgagccaccagaggaaaacggatgaac
aaattgcttgatgacaagattgaagaggatgaggctttctggaatcaggatgcgcttcga
gaggaagagaatgatgaagaatacgaagaagagccagaggttgccgatgagtttgatagt
gattttgatgaagatgcctaggagcctgag------------------------------
---------------------------------------------cctgatgatga----
--------------------------------ggaagcagaaaatgatgctgttga----
--------------------------------cag--ggagaggaggccgaagaagcggc
ttatatttccaggaaagcaaataccaaagaagaaa---------aagaaggacatttcga
aattggaagaatctctta---atgatgataataagagggacctctcaaaatcagatgatt
cttccgatgaagaaaagaactctgagcaacctgccacccctgatcaaggtgaggtaagag
atgaagttgaaggagagagaacagtgaggaagtctacaagaactgctgtcatagttaggc
aagcagaaagagatgcaatgcgtgcagcattgcaagccacaatgaagcctataaaaagga
aaaaggaaggtgaggagaaacgaatgacccaagaagagatgcttttggaagctgctcaga
cagaaattatgaacttgaggaacttggagcgtgtgttagcaagggaagaggaagttaaga
agagagctattgttcataagccggagtatacaggcccgcaaatacgatatttctccaaag
atggcaattcttatattgagttcagtaatggagcatcatttgatacagttatatcaacaa
aatcagtcccc-------------------------------------------------
------------------------------------------------------------
--------------
>PAFTOL008436
------caacggggcttccttgatcgtgcttcccgagccaccagagggaaacggatgagc
aaattgcttgatgacgagattgaagaggatgaggctttctggaatcaggatgcgcttcgg
gaggaagagaatgatgaagaatacgaagaagagccagaggttgccgatgagtttgatagt
gattttgatgaagatgyctaggagcctgag------------------------------
---------------------------------------------cctgatgatga----
--------------------------------ggaagcagaaaatgatgctgttga----
--------------------------------cag--ggagaggaggccgaagaagcggc
ttatatttccaggaaagcaaataccaaagaagaaaaag---aagaggaaggacatttcga
aattggaagaatctctta---atgatgataataagagggacctcttaaaatcagatgatt
cttccgatgaagaaaagaactctgagcaacctgccacccctgatcaaggtgaggtaagag
atgaagttgaaggagagagaacagtgaggaagtctacaagaactgctgtcatagttaggc
aagcagaaagagacgcaatacgtgcagcattgcaagccacaatgaagcctataaaaagga
aaaaggaaggtgaggagaaacgaatgacccaagaagagatgcttttggaagctgctcaga
cagaaattatgaacttgaggaacttggagcgcgtattagcaagggaagaggaagttaaga
agagagctattgttcataagccagagtatacaggcccgcaaatacgatatttctccaaag
atggcaattcttatattgagttcagtaatggagcatcatttgattcagatatatcaacaa
aatcagtcccct---------------------------------tgtattccaggtatc
gtgatccaaagacaggactaccttatgcaacaaaagaagcttttcagattatacgtagac
ggtat---------
>PAFTOL008439
gaggagcaacggagcttccttgawcgtgcttcccgagccactagaggaaaacgaatgaac
amattgctcgatgacgagattgaagaggatgaggctttctggaatcaggatgcgcttcga
gaggaagagaatgatgaagaatacraagaagagcyagaggttgccgatgagtttgatagt
gattttgatgaagatgcctaggagcctgag------------------------------
---------------------------------------------cctgatgatga----
--------------------------------agaagcggaaaatgctgctgttga----
--------------------------------cag--agagaggaggccgaaaaagcggc
ttatatttccaggaaagcaaataccaaagaagaaaaag---aagaagaaggacatttcga
aattggaggaatctctta---atgatgataataagagggacctctcaaaatcagatgatt
cttctgatgaagaaaagaactctgagcaacctgccacccctgatcaaggtgaggtgagag
atgaagttgaagsagagagaacagtgaggaagtctacgagaactgctgtcatagttaggc
aagcwgaaagagatgcaatacgtgcagcattgcaagccacaatgaagcctataaaaagga
aaaaggaaggtgaggagaaacgaatgacccaagaagagatgcttttggaagctgctcaga
cagaaattatgaacttgaggaacttggagcgtgtattagcaagggaagaggaagttaaga
agaragctattgttcaaaagccagagtatgcaggcccgcgaatacgatatttctccaaaa
atggcaattcttatattgagttcagtaatggagcatcgtttgattcagatatatcaacaa
agtcagtcccc-------------------------------------------------
------------------------------------------------------------
--------------
>PAFTOL008881
gaggagcaacggggcttccttggtcgtgcttctcgagccaccagaggaaaacggatgarc
aaattgcttgatgacgagattgamgaggatgaggctttctggaatcaggatgcgcttcga
gaggaagagaatgaygaagaatacgaagaagagccagaggttgccgatgagtttgatagt
gattttgatgaagatgcctaggagcctgag------------------------------
---------------------------------------------cctgatgatga----
--------------------------------ggaagcagaaaatgatgctgttga----
--------------------------------tag--ggagaggaggccgaagaagcggc
ttatatttccaggaaagcaaataccaaagaagaaaaag---aagaagaaggacatttcga
aattggaggaatctctta---atgatgataataagagggaymtctcaaaatcagatgatt
cttctgatgaagaaaagaactctgagcaacctgccacmcctgatcaaggtgaggtaagag
atgaagttgaaggagagagaacagtgaggaagtctacaagaactgctgtcatagttaggc
aagcagaaagagatgcaatacgtgcagcattgcaagccacaatgaagcctataaaaagga
aaaaggaaggtgaggagaaacgaatgacccaagaagagatgcttttggaagctgctcaga
cagaaattatgaacttgaggaacttggagcgtgtattagcaagrgaagaggaagttaara
agagagctattgttcataagccagagtatacaggcccgcaaatacgatatttctccaaag
atggcaattcttatattgagttcagtaatggatcatcatttgattcagatatatcaacaa
aatcagtc----------------------------------------------------
------------------------------------------------------------
--------------
>PAFTOL009175
------------------------------------------------------------
------------------------------------------------------------
------------------------------------------------------------
------------------------------------------------------------
------------------------------------------------------------
------------------------------------------------------------
------------------------------------------------------------
------------------------------------------------------------
------------------------------------------------------------
-----------------------------------------gatcaaggtgaggtaagag
atgaagttgaaggagagagaacagtgaggaagtctacaagaactgctgtcatagttaggc
aagcagaaagagacgcaatacgtgcagcattgcaagccacaatgaagcctataaaaagra
aaaaggaaggtgaggagaaacgaatgacycaagaagagatgcttttggaagctgctcaga
cagaaattatgaacttgaggaacttggagcgcgtattagcaagggaagaggaagttaaga
agagagctattgttcataagccagagtatacaggcccgcaaatacgatatttctccaaag
atggcaagtatttcttcagattcttgtattccaggtatcgtgatccaaagaca-------
------------------------------------------------------------
--------------ggactaccttatgcaacaaaagaagcttttcacattatacgtagac
ggtat---------
>PAFTOL009179
---------------------------------------------------aggatgaam
aaattgcttgatgacaagattgaagaggatgaggctttctggaatcaggatgcgcttcga
gaggaagagaatgatgaagaatatgaagaagagccagaggttgccgatgagtttgatagt
gattttgatgaagat---------------------------------------------
------------------------------------------------------------
------------------------------------------------------------
------------------------------------------------------------
------------------------------------------------------------
------------------------------------------------------------
------------------------------------------------------------
------------------------------------------------------------
-----------------------------------------------cctataaaaagga
aaaaggaaggtgaggagaaacgaatgacccaagaagagatgcttttggaagctgctcaga
cagaaattatgaacttgaggaacttggagcgtgtattagcaagggaagaggaagttaaga
agagagctatt-------------------------------------------------
------------------------------------------------------------
------------------------------------------------------------
------------------------------------------------------------
--------------
>PAFTOL009181
gaggagaaacggggcttccttgatcgtgcttcgcgagccaccagaggaaaacggatgaac
aaattgcttgatgacgagattgaagaggatgaggctttctggaatcaggatgcgcttcga
gaggaagagaatgatgaagaatatgaagaagagccagaggttgccgatgagtttgatagt
gattttgatgaagatgcctaggagcytgag------------------------------
---------------------------------------------cctgatgatga----
--------------------------------ggaagcagaaaatgaagctgttga----
--------------------------------cag--ggagaggaggccgaagaagcggc
ttatatttccaggaaagcaaataccaaagaagaaaaa---------gaagaacatttcga
aattggaggaatctctta---atgatgataataagagggacctctcaaaatcagatgatt
cttctgatgaagaaaataactctgagcaacctgccacccctgatcaaggtggggtaagag
atgaagttgaaggagagagaacagtgaggaagtctacaagaactgctgtaattgttaggc
aagcagaaagagatgcaatacgtgcagcattgcaagccacaatgaagcctataaaaagga
aaaaggaaggtgaggagaaacgaatgacccaagaagagatgcttttggaagctgctcaga
cagaaattatgaacttgaggaacttrgagcgtgtattagcaagggaagaggaagttaaga
agagagctattgttcataagccagattatacaggcccgcaaatacgatatttctccaaag
atggcagttcttatattgagttcagtaatggagcatcatttgattcagatatatcaacca
aatcagtcccg-------------------------------------------------
------------------------------------------------------------
--------------
>PAFTOL009183
gaggagaaacggggcttccttgatcgtgcttcgcgagccaccagaggaaaacggatgaac
aaattgcttgatgacgagattgaagaggatgaggctttctggaatcaggatgcgcttcga
gaggaagagaatgatgaagaatatgaagaagagccagaggttgccgatgagtttgatagt
gattttgatgaagatgcctaggagcctgag------------------------------
---------------------------------------------cctgatgatga----
--------------------------------ggaagcagaaaatgaagctgttga----
--------------------------------tag--gtttatgcatattactgatggga
ttgttctgcagggagaggaggccgaagaagcggcttat---atttagaagaacatttcga
aattggaggaatctctta---atgatgataataagagggacctctcaaaatcagatgatt
cttctgatgaagaaaataactctgagcaacctgccacccctgatcaaggtggggtaagag
atgaagttgaaggagagagaacagtgaggaagtctacaagaactgctgtaattgttaggc
aagcagaaagagatgcaatacgtgcagcattgcaagctacaatgaagcctataaaaagga
aaaaggaaggtgaggagaaacgaatgacccaagaagagatgcttttggaagctgctcaga
cagaaattatgaacttgaggaacttggagcgtgtattagcaagggaagaggaagttaaga
agagagctattgttcataagccagattatacaggcccgcaaatacgatatttctccaaag
atggcagttcttatattgagttcagtaat-------------------------------
------------------------------------------------------------
------------------------------------------------------------
--------------
>PAFTOL009185
gaggagcaacggggcttccttgatcgtgcttctcgagccaccagaggaaaacggatgaac
aaattgcttgatgacaagattgaagaggatgaggctttctggaatcaggatgcgcttcga
gaggaagagaatgatgaagaatacgaagaagagccagaggttgctgatgagttcgatagt
gattttgacgaagatgcctaggagcctgag------------------------------
---------------------------------------------cctgatgatga----
--------------------------------ggaagcagaaaatgatgctgttga----
--------------------------------cag--cgagaggaggccgaagaagcggc
ttatatttccaggaaagcaaataccaaagaagaaaaag---aagaagaaggacatttcga
aattggaggaatctctta---atgatgataataagagggacctctcaaaatcagatgatt
cttctgatgaagaaaagaactctgagcaacctgccacccctgatcaaggtgaggtaagag
atgaagttgaaggagagagaacagtgaggaagtctacaagaactgctgtcatagttaggc
aagcagaaagagatgcaatacgtgcggctttgcaagccacaatgaagcctataaaaagga
aaaaggaaggtgaggagaaacgaatgacccaagaagagatgcttttggaagctgctcaga
cagaaattatgaacttgaggaacttggagcgtgtattagcaagggaagaggaagttaaga
agagagctattgttcataagccagagtatacaggcccgcaaatacgatatttctccaaag
atggcaattcttatattgagttcagtaatggagcatcatttgattcagatatatcaacaa
aatcagtcccc-------------------------------------------------
------------------------------------------------------------
--------------
>PAFTOL009187
gaggagcaacggggcttccttgatcgtgcttctcgagccaccagaggaaaacggatgaac
agattgcttgatgacgagattgaagaggatgaggctttctggaatcaggatgcgcttcga
gaggaagagaatgatgaagaatacgaagaagagccagaggttgccgatgagtttgatagt
gattttgatgaagatgcctaggagcctgag------------------------------
---------------------------------------------cctgatgatga----
--------------------------------ggaagcagaaaatgatgctgttga----
--------------------------------cag--ggagaggaggccgaagaagcggc
ttatatttccaggaaagcaaataccaaagaagaaa---------aagaaggacatttcga
aattggaagaatctctta---atgatgataataagagggacctctcaaaatcagatgatt
cttctgatgaagaaaagaactctgagcaacctgccacccctgatcaaggtgaggtaagag
atgaagttgaagaagagagaacagtgaggaagtctacaagaactgctgtcatagttaggc
aagcagaaagagatgcaatacgtgcagcattgcaagccacaatgaagcctacaaaaagga
aaaaggaaggtgaggagaaacgactgacccaagaagagatgcttttggaagctgctcaga
cagaaattatgaacttgaggaacttggagcgtgtgttagcaagggaagaggaagttaaga
agagagctattgttcataagccagagtatacaggcccgcaaatacgatatttctccaaag
atggcaattcttatattgagttcagtaatggagcatcatttgattcagatatatcaacaa
aatcagtcccc-------------------------------------------------
------------------------------------------------------------
--------------
>PAFTOL009189
gaggagaaacggggcttccttgatcgtgcttcgcgagccaccagaggaaaacggatgaac
aaattgcttgatgacgagattgaagaggatgaggctttctggaatcaggatgcgcttcga
gaggaagagaatgatgaagaatatgaagaagagccagaggttgccgatcagtttgatagt
gattttgatgaagatgcctaggagcctgag------------------------------
---------------------------------------------cctgatgatga----
--------------------------------ggaagcagaaaatgatgctgttga----
--------------------------------cag--ggagaggaggccgaagaagcggc
ttatatttccgggaaagcaaataccaaagaagaaaaa------gaagaagaacatttcga
aattggaggaatctctta---atgatgataataagagggacctctcaaaatcagatgatt
cttctgatgaagaaaagaactctgagcaacctgccacccctgatcaaggtgaggtaagag
atgaagttgaaggagagagaacagtgaggaagtctacaagaactgctgtaattgttaggc
aagcagaaagagatgcaatacgtgcagcattgcaagccacaatgaagcctataaaaagga
aaaaggaaggtgaggagaaacgaatgacccaagaagagatgcttttggaagctgctcaga
cagaaattatgaacttgaggaacttggagcgtgtattagcaagggaagaggaagttaaga
agagagctattgttcataagccagattatacaggcccgcaaatacgatatttctccaaag
atggcaattcttatattgagttcagtaatggagcatcatttgattcagatatatcaacaa
aatcagtcccc-------------------------------------------------
------------------------------------------------------------
--------------
>PAFTOL009191
gaggagaaacggggcttccttgatcgtgcttcgcgagccaccagaggaaaacggatgaac
aaattgcttgatgacgagattgaagaggatgaggctttctggaatcaggatgcgcttcga
gaggaagagaatgatgaagagtatgaagaagagccagaggttgccgatgagtttgatagt
gattttgatgaagatgcctaggagcctgag------------------------------
---------------------------------------------cctgatgatga----
--------------------------------ggaagcagaaaatgatgctgttga----
--------------------------------cag--ggagagaaggccgaagaagcggc
ttatatttccaggaaagcaaataccaaagaagaaaaa---------gaagaacatttcga
aattggaggaatctcttaatgatgatgataataagaggcacctctcaaaatcagatgatt
cttctgatgaagaaaagaactctgagcaacctgccacccctgatcaaggtgaggtaagag
atgaagttgaaggagagagaacagtgaggaagtctacaagaactgctgtaattgttaggc
aagcagaaagagatgcaatacgtgcagcattgcaagccacaatgaagcctataaaaagga
aaaaggaaggtgaggagaaacgaatgacccaagaagagatgcttttggaagctgctcaga
cagaaattatgaacttgaggaacttggagcgtgtattagcaagggaagaggaagttaaga
agagagctattgttcataagccagattatacaggcccgcgaatacgatatttctccaaag
atggcaattcttatattgagttcagtaatggagcatcatttgattcagatatatcaacaa
aatcagtcccct---------------------------------tgcattccaggtatc
gtgatccaaagacaggactaccttatgcaacaaaagaagcttttcagattatacgtagac
ggtat---------
>PAFTOL009193
a---------------------------------------------------ggatgaac
aaattgcttgatggcgaggttgaagaggatgaggctttctggaatcaggatgcgcttcga
gaggaagagaatgatgaagaatacgaagaagagccagaggttgccgatgagttcgatagt
gattttgatgaagatgcgtaggagcctgag------------------------------
---------------------------------------------cctgatgatga----
--------------------------------ggaagcagaaaatgatgctgttga----
--------------------------------cag--gkagaggaggccgaagaagcggc
taatatttccaggaaagcaaataccaaagaagaaraagaaaaagaagaaggacatttcga
aattggagggatctctta---atgatgatagtaagagggacctctcaaaatcakatgatt
cttccgatgaagaaaagaactctgagcaacctgccacccctgatcaaggtgaggtaagag
atgaagctgaaggagagagaacagtgaggaagtctacaagaactgctgtcatagttaggc
aagcagaaagagatgcaatacgtgcagcattgcaagccacaatgaagcctataaaaagga
aaaaggaaggtgaggagaaacgaatgacccaagaagagatgcttttggaagctgctcaga
cagaaattatgaacttgaggaacttggagcgtgtattagcaagggaagaggaagttaaga
agagagctattgttcataagccggagtatacaggcccgcaaatacgatatttctccaaag
atggcaattcttatattgagtttagtaatggagcatcatttgattcagatatatcaacaa
catcagtgccc-------------------------------------------------
------------------------------------------------------------
--------------
>PAFTOL009195
gaggagaaacggggcttcctggatcgagcttcgcgagccaccagaggaaaacggatgaac
aaattgcttgatgacgagattgaagaggatgaggctttctggaatcaggatgcgcttcga
gaggaagagaatgatgaagaatatgaagaagagccggaggwtgccgatgagtttgatagt
gattttgatgaagatgcctaggagcctgag------------------------------
---------------------------------------------cctgatgatga----
--------------------------------ggaagcagaaaatgatgctgttga----
--------------------------------cag--ggagaggaggccaaagaagcggc
ttatatttccaggaaagcaaataccaaagaagaaaaa------gaagaagaccattttga
aattggaggaatctctta---atgatgataataagagggacctctcaaaatcagatgatt
cttctgatgaagaaaagaactctgagcaacctgccacccctgatcaaggtgaggtaagag
atgaagttgaaggagagagaacagtgaggaagtctacaagaactgctgtaattgttaggc
aagcagaaagagatgcaatacgtgcagcattgcaagccacaatgaagcctataaaaagaa
aaaaggaaggtgaggagaaacgaatgacccaagaagagatgcttttggaagctgctcaga
cagaaattatgaacttgaggaacttggagcgtgtattagcaagggaagaggaagttaaga
agagagctattgttcataagccagattatgcaggcccgcaaatacgatatttctccaaag
atggcaattcttatattaagttcagtaatggagcttcatttgattccggtatatcaacaa
aatcagtcccct---------------------------------tgcattccaggtatc
gtgacccaaagacaggactaccttatgcaacaaaagaagcttttcagattatacgtagac
ggtat---------
>PAFTOL009197
------------------------------------------------------------
------------------------------------------------------------
------------------------------------------------------------
------------------------------------------------------------
------------------------------------------------------------
------------------------------------------------------tg----
--------------------------------cag--ggagaggaggccgaagaagcggc
ttatatttccaggaaagcaaataccaaagaagaaaaa------gaagaagaacatttcga
aatttgaggaatctctta---atgatgataataagagggacctctcaaaatcagatgatt
cttctgatgaagaaaagaactctgagcaacctgccacccctgatcaaggtgaggtaagag
atgaagttgaaggagagagaacagtgaggaagtctacaagaactgctgtaattgttaggc
aagcagaaagagatgcaatacgtgcagcattgcaagccacaatgaagcctataaaaagga
aaaaggaaggtgaggagaaacgaatgacccaagaagagatgcttttggaagctgctcaga
cagaaattatgaacttgaggaacttggagcgcgtattagcaagggaagaggaagttaaga
agagagctattgttcataagccagattatacaggcccgcaaatacgatatttctccaaag
atggcaattcttatattgagttcagtaatggagcatcatttgattcagatatatcaacaa
aatcagtcccc-------------------------------------------------
------------------------------------------------------------
--------------
>PAFTOL009199
gaggagaaacggagcttccttgatcgtgcttcgcgagccaccagaggaaaacggatgaac
aaattgcttgatgacgagattgaagaggatgaggctttctggaatcaggatgcgcttcga
gaggaagagaatgatgaagaatatgaagaagagccagaggttgccgatgagtttgatagt
gattttgatgaagatgcctaggagcctgag------------------------------
---------------------------------------------cctgatgatga----
--------------------------------ggaagcagaaaatgatgctgttga----
--------------------------------cag--ggagaggaggccgaagaagcggc
ttatatttccaggaaagcaaataccaaagaagaaaaa------gaagaagaacatttcga
aattggaggaatctctta---atgatgataataagagggacctctcaaaatcagatgatt
cttctgatgaagaaaagaactctgagcaacctgccacccctgatcaaggtgaggtgagag
atgaagttgaaggagagagaacagtgaggaagtctacaagaactgctgtaattgttaggc
aagcagaaagagatgcaatacgtgcagcattgcaagccacaatgaagcctataaaaagga
aaaaggaaggtgaggagaaacgaatgacccaagaagagatgcttttggaagctgctcaga
cagaaattatgaacttgaggaacttggagcgcgtattagcaagggaagaggaagttaaga
agagagctattgttcataagccagattatacaggcccgcaaatacgatatttctccaaag
atggcaattcttatattgagttcagtaatggagcatcatttgattcagatatatcaacaa
aatcagtcccc-------------------------------------------------
------------------------------------------------------------
--------------
>PAFTOL009203
gaggagaaacggggcttcctggatcgtgcttcgcgagcgaccagaggaaaacggatgaac
aaattgcttgatgacgagattgaagaggatgaggctttctggaatcaggatgcgcttcga
gaggaagagaatgatgaagaatatgaagaagagccagaggttgccgatgagtttgatagt
gattttgatgaagatgyctaggagcctgag------------------------------
---------------------------------------------cctgatgatga----
--------------------------------ggaagcagaaaatgatgctgttga----
--------------------------------cag--ggagaggaggccaaagaagcggc
ttatatttccagggaagcaaataccaaagaagaaaaa------gaagaagaacatttcga
aattggaggaatctctta---atgatgataataagagggacctctcaaaatcagatgatt
cttctgatgaagaaaagaactctgagcaacctgccacccctgatcaaggtgaggtaagag
atgaagttgaaggagagagaacagtgaggaagtctacaagaactgctgtaattgttaggc
aagcagaaagagatgcaatacgtgcagcattgcaagccacaatgaagcctataaaaagga
aaaaggaaggtgaggagaaacgaatgacccaagaagagatgcttttggaagctgctcaga
cagaaattatgaacttgaggaacttggagcgtgtattagcaagggaagaggaagttaaga
agagagctattgttcataagccagattatacaggcccgcaaatacgatatttctccaaag
atggcaaktcttatattaagttcagtaatggagcttcatttgattccgatatatcaacaa
aatcagtcccc-------------------------------------------------
------------------------------------------------------------
--------------
>PAFTOL009205
gaggagcaatggggcttccttgatcgtgcttcccgagccaccagagggaaacggatgaac
aaattgcttgatgacgagattgaagaggatgaggctttctggaatcaggatgcgcttcga
gaggwagagaatgatgacgaatacgaagaagagctagaggttgccgatgagtttgatagt
gattttgatgaagatgcctaggagcctgag------------------------------
---------------------------------------------cctgatgatga----
--------------------------------ggaagcagaaaatgatgctgttga----
--------------------------------aag--ggagaggaggccgaagaagcggc
ttatatttccaggaaagcaaataccaaagaagaaaaa------gaagaaggacatttcga
aattggaggaatctctta---atgatgataataagagggacctctcaaaatcagatgatt
cttctgatgaagaaaagaactctgagcaacctgccacccctcatcaaggtgaggtaagag
atgaagttgaaggagagagaacartgaggaagtctacaagaactgctgtcatagttaggc
aagcagaaagagatgcaatacgtgcagcattgcaagccacaatgwagcctataaaaagga
aaaaggaaggtgaggagaaacgaatgacccaagaagagatgcttttggaagctgctcaga
cagaaattatgaacttgaggaacttggagcgtgtattagcaagggaagaggaagttaaga
agagagctattgttcataaaccagagtatacaggcccrcaaatacgatatttctccaaag
atggcaaktcttatattgagttcagtaatggagcatcatttgattcagatatatcaacaa
aatcagtcccct---------------------------------tgcattccaggtatc
gtgatccaaagacaggactaycttatgcaacaaaagaagcttttcagattatacgtagac
ggtat---------
>PAFTOL009207
a---------------------------------------------------ggatgaac
aaattacttgatgaagaggttgaagaggatgaggctttctggaatcaggatgcgcttcga
gaggaagagaatgatgacgaatacgaagaagarccagaggtcgccgatgagtttgatagt
gattttgatgaagatgcctaggagcctgag------------------------------
---------------------------------------------cctgatgatga----
--------------------------------agaagcagaaaatgatgccgttga----
--------------------------------cag--ggagaggaggccgaagaagcggc
ttatatttccaggaaagcaaataccaaagaagaaaaag---aagaagaaggacatttcga
aattggaggaatctctta---atgatgataatagaagggaagtctcaaaatcagatgatt
catctgatgaagaaaagaactctgagcaacctgccacccctgatcaaggtgaggtaagag
atgaagctgarggagagagaacagtaaggaagtctacaagaactgctgtcatagttagac
aagcagaaagagatgcaatacgtgcagcattacaagccacaatgaagcctataaaaagga
aaaaggaaggtgaggagaaacgaatgactcaagaagagatgcttttggaagctgctcaga
cagaaattatgaacttgaggaacttggagcgtgtgttagcaagggaagaggaagttaaga
agagagctattgttcataagccagagtatacaggcccrcaaatwcgatatttttccaraa
atggcaagtctcatattgagttcaataatggagcatcatttgattcagatatatcaacaa
aattagtt----------------------------------------------------
------------------------------------------------------------
--------------
>PAFTOL009209
gaggagcaacggggcttccttggtcgtgcttctcgagccaccagaggaaaacggatgaac
aaattgcttgatgacaagattgaagaggatgaggctttctggaatcaggatgcgcttcga
gaggaagagaatgatgaagaatacgaagaagagccagaggttgccgatgagtttgatagt
gattttgatgaagatgcctaggagcctgag------------------------------
---------------------------------------------cctgatgatga----
--------------------------------ggaagcagaaaatgatgctgttga----
--------------------------------cag--ggagaggaggccgaagaagcggc
ttatatttccaggaaagcaaataccaaagaagaaa---------aagaaggacatttcga
aattggaagaatctctta---atgatgataataagagggacctctcaaaatcagatgatt
cttccgatgaagaaaagaactctgagcaacctgccacccctgatcaaggtgaggtaagag
atgaagttgaaggagagagaacagtgaggaagtctacaagaactgctgtcatagttaggc
aagcagaaagagatgcaatgcgtgcagcattgcaagccacaatgaagcctataaaaagga
aaaaggaaggtgaggagaaacgaatgacccaagaagagatgcttttggaagctgctcaga
cagaaattatgaacttgaggaacttggagcgtgtgttagcaagggaagaggaagttaaga
agagagctattgttcataagccggagtatacaggcccgcaaatacgatatttctccaaag
atggcaattcttatattgagttcagtaatggagcatcatttgatacagttatatcaacaa
aatcagtcccc-------------------------------------------------
------------------------------------------------------------
--------------
>PAFTOL009215
gaggagaaacggagcttccttgatcgtgcttcgcgagccaccagaggaaaacggatgaac
aaattgcttgatgacgagattgaagaggatgaggctttctggaatcaggatgcgcttcga
gaggaagagaatgatgaagaatatgaagaagagccagaggttgccgatgagtttgatagt
gattttgatgaagatgcctaggagcctgag------------------------------
---------------------------------------------cctgatgatga----
--------------------------------ggaagcagaaaatgatgctgttga----
--------------------------------cag--ggagaggaggcctaagaagcggc
ttatatttccaggaaagcaaataccaaagaagaaaaa------gaagaagaacatttcga
aattggaggaatctctta---atgatgataataagagggacctctcaaaatcagatgatt
cttctgatgaagaaaagaactctgagcaacctgcctcccctgatcaaggtgaggtaagag
atgaagttgaaggagagagaacagtgaggaagtctacaagaactgctgtaattgttaggc
aagcagaaagagatgcaatacgtgcagcattgcaagccacaatgaagcctataaaaagga
aaaaggaaggtgaggagaaacgaatgacccaagaagagatgcttttggaagctgctcaga
cagaaattatgaacttgaggaacttggagcgtgtattagcaagggaagaggaagttaaga
agagagctattgttcataagccagattatacaggcccgcaaatacgatatttctccaaag
atggcaattcttatattgagttcagtaatggagcatcatttcattcagatatatcaaca-
------------------------------------------------------------
------------------------------------------------------------
--------------
>PAFTOL009217
gaggagaaacggagcttccttgatcgtgcttcgcgagccaccagaggaaaacggatgaac
aaattgcttgatgacgagattgaggaggatgaggctttctggaatcaggatgcgcttcga
kaggaagagaatgatgaagaatatgaagaagagccagaggttgccgatgagtttgatagt
gattttgatgaagatggagaggaggccgaagaagcggcttatatttccaggaaagcaaat
ccaaagaagaaaaagaagaagaacatttcgaaattggaggaatctcttaatgatgataat
aagagggacctctcaaaatcagatgattcttctgatgacgaaaagaactctgagtg----
--------------------------------cag--ggagaggaggccgaagaagcggc
ttatatttccaggaaagcaaataccaaagaagaaaaa------gaagaagaacatttcga
aattggaggaatctctta---atgatgataataagagggacctctcaaaatcagatgatt
cttctgatgacgaaaagaactctgagcaacctgcctcccctgatcaaggtgaggtaagag
atgaagttgaaggagagagaacagtgaggaagtctacaagaactgctgtaattgttaggc
aagctgaaagagatgcaatacgtgcagcattgcaagccacaatgaagcctataaaaagga
aaaaggaaggtgaggagaaacgaatgacccaagaagagatgcttttggaagctgctcaga
cagaaattatgaacttgaggaacttggagcgtgtattagcaagggaagaggaagttaaga
agagagctattgttcataagccagattatacaggcccgcaaatgcgatatttctccaaag
atggctattcttatattgagttcagtaatggagcatcatttgattcagatatatcaacaa
aatcagtcccc-------------------------------------------------
------------------------------------------------------------
--------------
>PAFTOL009219
gaggagaaacggagcttccttgatcgtgcttcgcgagccaccagaggaaaacggatgaac
aaattgcttgatgacgagattgaagaggatgaggctttctggaatcaggatgcgcttcga
gaggaagagaatgatgaagaatatgaagaagagccagaggttgcygatgagtttgatagt
gattttgatgaagatgcctaggagcctgag------------------------------
---------------------------------------------cctgatgatga----
--------------------------------ggaagcagaaaatgatgctgttga----
--------------------------------cag--ggagaggaggccgaagaagcggc
ttatatttccaggaaagcaaataccaaagaagaaaaa------gaagaagaacatttcga
aattggaggaatctctta---atgatgataataagagggacctctcaaaatcagatgatt
cttctgatgaagaaaagaactctgagcaacctgcctcccctgatcaaggtgaggtaagag
atgaagttgaaggagagagaacagtgaggaagtctacaagaactgctgtaattgttaggc
aagcagaaagagatgcaatacgtgcagcattgcaagccacaatgaagcctataaaaagga
aaaaggaaggtgaggagaaacgaatgacccaagaagagatgcttttggaagctgctcaga
cagaaattatgaacttgaggaacttggagcgtgtattagcaagggaagaggaagttaaga
agagagctattgttcataagccagattatacaggcccgcaaatacgatatttctccaaag
atggcaaktcttatattgagttcagtaatggagcatcatttgattcagatatatcaacaa
aatcagtcccc-------------------------------------------------
------------------------------------------------------------
--------------
>PAFTOL009221
gaggagcaacggggcttccttgatcgtgcttctcgagccaccagaggaaaacggatgaac
aaattgcttgatgacgagattgaagaggatgaggctttctggaatcaggatgcgcttcga
gaggaagagaatgatgaagaatacgaagaagagccagaggttgccgatgagtttgatagt
gattttgatgaagatgcctaggagcctgag------------------------------
---------------------------------------------cctgatgatga----
--------------------------------ggaagcagaaaatgatgctgttga----
--------------------------------cag--ggagaggcggccgaagaagcggc
ttatatttccaggaaagcaaataccaaagaagaaaaa------gaagaaggacatttcga
agttggagggatctctta---atgatgataataagagggacctctcaaaatcagatgatt
cttctgatgaagaaaagaactctgagcaacctgccacccctgatcatggtgaggtaagag
atgaagttgaaggagagagaacagtgaggaagtctacaagaactgctgtcattgttaggc
aagcagaaagagatgcaatacgtgcagcattgcaagccacaatgaagcctataaaaagga
aaaaggaaggtgaggagaaacgaatgacccaagaagagatgcttttggamgctgctcaga
cagaaattatgaacttgaggaacttggagcgtgtattagcaagggaagaggaagttaaga
agagagctattgttcataagccagagtatacaggcccgcaaatacgatatttctccaaag
atggcaattcttatattgagttcagtaatggatcatcatttgattcagatatatcaacaa
aatcagtcccct---------------------------------tgcattccaggtatc
gtgatccaaagacagggctaccttatgcaacaaaagaagcttttcagattatacgtagac
ggtat---------
>PAFTOL009223
gaggagaaacggagcttccttgatcgtgcttcgcgagccaccagaggaaaacggatgaac
aaattgcttgatgacgagattraagaggatgaggctttctggaatcaggatgcgcttcga
gaggaagagratgatgaagaatatgaagaagagccagaggttgccgatgagtttgatagt
gattttgatgaagatgcctaggagcctgag------------------------------
---------------------------------------------cctgatgatga----
--------------------------------ggaagcagaaaatgatgctgttga----
--------------------------------cag--ggagaggaggccgaagaagcggc
ttatatttccaggaaagcaaataccaaagaagaaaaa------gaagaagaacatttcga
aattggaggaatctctta---atgatgataataagagggacctctcaaaatcagatgatt
cttctgatgaagaaaagaactctgagcaacctgccacccctgatcaaggtgaggtaagag
atgaagttgaaggagagagaacagtgaggaagtctacaagaactgctgtaattgttaggc
aagcagaaagagatgcaatgcgtgcagcattgcaagccacaatgaagcctataaaaagga
aaaaggaaggtgaggagaaacgaatgacccaagaagagatgcttttggaagctgctcaga
cagaaattatgaacttgaggaacttggagcgtgtattagcaagggaagaggaagttaaga
agagagctattgttcataagccagattatacaggcccrcaaatacgatatttctccaaag
atggcaattcttatattgagttcagtaatggagcatcatttgattcagatatatcaacaa
aatcagtcccc-------------------------------------------------
------------------------------------------------------------
--------------
>PAFTOL009225
gaggagaaacggagcttccttgatcgtgcttcgcgagccaccagaggaaaacggatgaac
aaattgcttgatgacgagattgaagaggatgaggctttctggaatcaggatgcgcttcga
gaggaagagaatgatgaagaatatgaagaagagccagaggttgccgatgagtttgatagt
gattttgatgaagatgtgagtgagcctgag------------------------------
---------------------------------------------cctgatgatga----
--------------------------------ggaagcagaaaatgatgctgttga----
--------------------------------cag--ggagaggaggccgaagaagcggc
ttatatttccaggaaagcaaataccaaagaagaaaaa------gaagaagaacatttcga
aattggaggaatctctta---atgatgataataagagggacctctcaaaatcagatgatt
cttctgatgaagaaaagaactctgagcaacctgccacccctgatcaaggtgaggtaagag
atgaagttgaaggagagagaacagtgaggaagtctacaagaactgctgtaattgttaggc
aagcagaaagagatgcaatgcgtgcagcattgcaagccacaatgaagcctataaaaagga
aaaaggaaggtgaggagaaacgaatgacccaagaagagatgcttttggaagctgctcaga
cagaaattatgaacttgaggaacttggagcgtgtattagcaagggaagaggaagttaaga
agagagctattgttcataagccagattttacaggcccgcaaatacgatatttctccaaag
atggcaattcttatattgagttcagtaatggagcatcatttgattcagatatatcaacaa
aatcagtcccc-------------------------------------------------
------------------------------------------------------------
--------------
>PAFTOL009227
gaggagaaacggggcttcctggatcgtgcttcgcgagccaccagaggaaaacggatgaac
aaattgcttgatgacgagattgaagaggatgaggctttctggaatcaggatgcgcttcga
gaggaagagaatgatgaagaatatgaagaagagccagaggttgccgatgagtttgatagt
gattttgatgaagatgcctaggagcctgag------------------------------
---------------------------------------------cctgatgatga----
--------------------------------ggaagcagaaaatgatgctgttga----
--------------------------------cag--ggagaggaggccaaagaagcggc
ttatatttccaggaaagcaaataccaaagaagaaaaa------gaagaagaacatttcga
aattggaggaatctctta---atgatgataataagagggacctctcaaaatcagatgatt
cttctgatgaagaaaagaactctgagcaacctgccacccctgatcaaggcgaggtaagag
atgaagttgaaggagagagaacagtgaggaagtctacaagaactgctgtaattgttaggc
aagcagaaagagatgcaatacgtgcagcattgcaagccacaatgaagcctataaaaagga
aaaaggaaggtgaggagaaacgaatgacccaagaagagatgcttttggaagctgctcaga
cagaaattatgaacttgaggaacttggagcgtgtattagcaagggaagaggaagttaaga
agagagctattgttcataagccagattatacaggcccgcaaatacgatatttctccaaag
atggcaattcttatattgagttcagtaatggagcttcatttgattcagatatatcaacaa
aatcagtc----------------------------------------------------
------------------------------------------------------------
--------------
>PAFTOL009229
gaggagcaacggggcttccttgatcgtgcttctcgagccaccagaggaaaacggatgaac
aaattgcttgatgatgaggttgaagaggatgaggctttctggaatcaggatgcgcttcgg
gaggaagagaatgatgaagaatatgaagaagagccagaggttgctgatgagtttgatagt
gattttgatgaagatgcgtaggagcctgag------------------------------
---------------------------------------------cctgatgatga----
--------------------------------ggaagcagaaaatgatgctgttga----
--------------------------------cag--ggagaggaggccgaagaagcggc
ttatatttccaggaaagcaaataccaaagaagaaaaag---aagaagaaggacatttcga
aattggagcgatctctta---atgatgataataagagggacctctcaaaatcagatgatt
cttctgatgaagaaaagaactctgagcaacctgccacccctgatcaaggtgaggtaagag
atgaagttgaaggagagagaacagtgaggaagtctacaagaactgctgtcatagttaggc
aagcagaaagagatgcaatacgtgcagcattgcaagccacaatgaagcctataaaaagga
aaaaggaaggtgaggagaaacgaatgacccaagaagagatgcttttggaagctgctcaga
cagaaattatgaacttgaggaacttggagcgtgtattagcaagggaagaggaagttaaga
agagagctattgttcataagccagagtatacaggcccgcaaatacgatatttctccaaaa
atggcaattcttatattgagtttagtgatggagcatcatttgattcagatatatcaacaa
aatcagtgccc-------------------------------------------------
------------------------------------------------------------
--------------
>PAFTOL009231
gaggagcaacggggcttccttgatcgtgcttctcgagccaccagaggaaaacggatgaac
aaattgcttgatgacgaggttgaagaggatgaggctttctggaatcaggatgcgcttcgg
gaggaagagaatgatgaagaatatgaagaagagccagaggttgccgatgagtttgatagt
gattttgatgaagatgcgtaggagcctgag------------------------------
---------------------------------------------cctgatgatga----
--------------------------------ggaagcagaaaatgatgctgttga----
--------------------------------cag--ggagaggaggccgaagaagcggc
ttatatttccaggaaagcaaataccaaagaagaaaaag---aagaagaaggacatttcga
aattggagggatctctta---atgatgataataagagggacttctcaaaatcagatgatt
cttctgatgaagaaaagaactctgagcaacctgccacccctgatcaaggtgaggtaagag
atgaagttgaaggagagagaacagtgaggaagtctacaagaactgctgtcatagttagac
aagcagaaagagatgcaatacgtgcagcattgcaagccacaatgaagcctataaaaaaga
aaaaggaaggtgaggagaaacgaatgacccaagaagagatgcttttggaagctgctcagr
cagaaattatgaacttgaggaacttggagcgtgtattagcaagggaagaggaagttaaga
agagagctattgttcataagccagagtatacaggcccgcaaatacgatatttctccaaag
atggcaagtatttcttcagattc-------------------------------------
------------------------------------------------------------
------------------------------------------------------------
--------------
>PAFTOL009233
gaggagcaacggggcttccttgatcgtgcttctcgagccaccagaggaaaacggatgaac
aaattgcttggtgacgagattcaagaggatgaggctttctggaatcaggatgcgcttcga
gaggaagagaatgatgaagaatacgaagaagagccagaggttgccgatgagtttgatagt
gattttgatgaagctgcctaggagcctgag------------------------------
---------------------------------------------cctgatgatga----
--------------------------------ggaagcagaaaatcatgctgtggg----
--------------------------------cag--tgagaggaagccgaagaagcggc
ttatatttccaggaaagcagataccaaagaagaaaaa------gaagaaggatacttcaa
aattggaggaatctctta---atgatgataataagagggacctctcaaaatcatatgatt
cttctgatgaagaaaagaacactgagcaacctgccaaccctgatcagggtgaggtaagag
atgaagctgaaggagagagaacagtgaggaagtctacaagaactgctgttgtagttaggc
aagcagaaagagatgcratacgtgcagctttgcaagccacaatgwagcctataaaaagga
aaaaggaaggygaggagaaacgaatgacccaagaagagatgcttttggaagctgctcaga
cagaaattatgaacttgaggaacttggagcgtgtattagcaagggaagaggaagttaaga
agagagctattgttcataagacagagtacacaggcccgcaaatacgatatttctccaaag
atggtgagtacttcttgagattc-------------------------------------
------------------------------------------------------------
------------------------------------------------------------
--------------
>PAFTOL009235
gaggagcaacggagcttccttgatcgtgcttcccgagccactagaggaaaacggatgaac
aaattacttgatgaagaggttgaagaggatgaggctttctggaatcaggatgcgcttcga
gaggaagagaatgatgatgaatacgaagaagagccagaggtcgccgatgagtttgatagt
gattttgatgaagatgcctaggagcctgac------------------------------
---------------------------------------------cctgatgatga----
--------------------------------agaagcagaaaatgatgccgttga----
--------------------------------cag--ggagaggaggccgaagaagcgrc
ttatatttccagggaagcaaataccaaagaagaaaaag---aagaagaaggacatttcga
aattggaggaatctctta---acgatgataatagaagggaactctcaaaatcagatgatt
catctgatgaagaaaagaactctgagcaacctgccacccctgatcaaggtgaggtgagag
atgaagctgaaggagagagaacagtgaggaagtctacaagaactgctgtcatagttaggc
aagcagaaagagatgcaatacgtgcagcattacaagccacaatgaagcctataaaaagga
aaaaggaaggkgaggagaaacgaatgastcaagaagagatgcttttggaagctgcccaga
cagaaattatgaacttgaggaacttggagcgtgtattagcaagggaagaggaagttaaga
agagagctattgttaayaagccagattatacaggcccrcaaatacgatatttttccaaaa
atggcaagtcttatattgagttcaataatggagcatcatttgattcagatatatcaacaa
aattagttccc-------------------------------------------------
------------------------------------------------------------
--------------
>PAFTOL009241
gaggagaaacggagcttccttgatcgtgcttcgcgagccaccagaggaaaacggatgaac
aaattgcttgatgacgagattgaagaggatgaggctttctggaatcaggatgcgcttcga
gaggaagaggatgatgaagaatatgaagaagagccagaggttgccgatgagtttgatagt
gattttgatgaagatgcctaggagcctgag------------------------------
---------------------------------------------cctgatgatga----
--------------------------------ggaagcagaaaatgatgctgttga----
--------------------------------cag--ggagaggaggccgaagaagcggc
ttatatttccaggaaagcaaataccaaagaagaaaaa------gaagaagaacatttcga
aattggaggaatctctta---atgatgataataagagggacctctcaaaatcagatgatt
cttctgatgaagaaaagaactctgagcaacctgccacccctgatcaaggtgaggtaaggg
atgaagttgaaggagagagaacagtgaggaagtctacaagaactgctgtaattgttaggc
aagcagaaagagatgcaatgcgtgcagcaytgcaagccacaatgaagcctataaaaagga
aaaaggaaggtgaggagaaacgaatgacccaagaagagatgcttttggaagctgctcaga
cagaaattatgaacttgaggaacttggagcgtgtattagcaagggaagaggaagttaaga
agagagctattgttcataagccagattatacaggcccgcaaatacgatatttctccaaag
atggcaattcttatattgagttcagtaatggagcatcatttgattcagatatatcaacaa
aatcagtcccc-------------------------------------------------
------------------------------------------------------------
--------------
>PAFTOL009243
a---------------------------------------------------ggatgaac
aaattgcttgatgacgagattgaagaggatgaggctttctggaatcaggatgcgctgcga
gaggaagagaatgatgaagaatacgaagaagagccagaggttgccgatgagtttgatagt
gattttgatgaagatgcctaggagcctgag------------------------------
---------------------------------------------cctgatgatga----
--------------------------------ggaagcagaaaatgatgctgttga----
--------------------------------cag--ggagaggaggccgaagaagcggc
ttatatttccaggaaagcaaataccaaagaagaaaaa------gaagaaggacatttcga
aattggaagaatctctta---atgatgataataagagggacctctcaaaatcagatgatt
cttctggtgaagaaaagaactctgagcaacctgccacccctgatcaaggtgaggtaagag
atgaagttgaaggagagagaacagtgaggaagtctacaagaactgctgtcatagttaggc
aagcagaaagagatgcaatacgtgcagcattgcaagccacaatgaagcctataaagagga
aaaaggaaggtgaggagaaacgaatgacccaagaagagatgcttttggaagctgctcaga
cagaaattatgaacttgaggaacttggagcgtgtgttagcaagggaagaggaagttaaga
agagagctattgttcataagccagagaatacaggcccgcaaatacgatatttctccaaag
atggcaattcttatattgagttcagtaatggagcatcatttgattctgatatatcaacaa
aatcagttccc-------------------------------------------------
------------------------------------------------------------
--------------
>PAFTOL009245
gaggagcaacggggcttccttgatcgtgcttctcgagccaccagaggaaaacggatgaac
aaattgcttgatgacgagattgaagaggatgaggctttctggaatcaggatgcgcttcga
gaggaagagaatgatgaagaatacgaagaagagccagaggttgccgatgagtttgatagt
gattttgatgaagatgcctaggagcctgag------------------------------
---------------------------------------------cctgatgatga----
--------------------------------ggaagcagaaaatgatgctgttga----
--------------------------------cag--ggagaggaggccgaagaagcggc
ttatatttccaggaaagcaaataccaaagaagaaa---------aagaaggacatttcga
aattggaagaatctctta---atgatgataataagagggacctctcaaaatcagatgatt
cttctgatgaagaaaagaactctgagcaacctgccacccctgatcaaggtgaggtaagag
atgaagttgaaggcgagagaacagtgaggaagtctacaagaactgctgtcatagttaggc
aagcagaaagagatgcaatacgtgcagcattgcaagccacaatgaagcctataaaaagga
aaaaggaaggtgaggagaaacgaatgacccaagaagagatgcttttggaagctgctcaga
cagaaattatgaacttgaggaacttggagcgtgtgttagcaagggaagaggaagttaaga
agagagctattgttcataagccagagtatacaggcccgcaaatacgatatttctccaaag
atggcaattcttatattgagttcagtaatggagcatcatttgattcagatatatcgacaa
aatcagtcccc-------------------------------------------------
------------------------------------------------------------
--------------
>PAFTOL009249
gaggagcaacgggccttccttgatcgtgcttctcgagccaccagaggaaaacggatgaac
aaattgcttgatgacgagattgaagaggatgaggctttctggaatcaggatgcgcttcga
gaggaagagaatgatgaagaatacgaagaagagccagaggttgccgatgagtttgatagt
gattttgatgaagat------gagcctgag------------------------------
---------------------------------------------ccagttgatga----
--------------------------------ggaagcagaaaatgatgctgttga----
--------------------------------cag--ggagaggaggccgaagaagcggc
ttatatttccaggaaagcaaataccaaagaagaaaaa------gaagaaggacatttcga
aattggaagaatctctta---atgatgataataagagggacctctcaaaatcagatgatt
cttctgatgaagaaaagaactctgagcaacctgccacccctgatcaaggtgaggtaagag
atgaagttgaaggagagagaacagtgaggaagtctacaagaactgctgtcatagttaggc
aagcagaaagagatgcaatacgtgcggcattgcaagccacaatgaagcctataaaaagga
aaaaggaaggtgaggagaaacgaatgacccaagaagagatgcttttggaagctgctcaga
cagaaattatgaacttgaggaacttggagcgtgtgttagcaagggaagaggaagttaaga
agagagctattgttcataagccagagtatacgggcccgcaaatacgatacttctccaaag
atggcaattcttatattgagttcagtaatggggcatca----------------------
------------------------------------------------------------
------------------------------------------------------------
--------------
>PAFTOL009251
gaggagcaacggggcttccttcatcgtgcttctcgagccaccagaggaaaacggatgaac
aaattgcttgatgacgagattgaagaggatgaggctttctggaatcaggatgcgcttcga
gaggaagagaatgatgaagaatacgaagaagagccagaggttgccgatgagtttgatagt
gattttgatgaagatgcctaggagcctgag------------------------------
---------------------------------------------cctgatgatga----
--------------------------------ggaagcagmaaatgatgctgttga----
--------------------------------cag--ggagaggaggccgaagaagcggc
ttatatttccaggaaagcaaataccaaagaagaaa---------aagaaggacatttcga
aattggaagaatctctta---atgatgataacaagrgggacctctcaaaatcagatgatt
cttctgatgaagaaaagaaytctgagcaacctgccacccctgatcraggtgaggtmagag
atgaagttgaaggagagagaacagtgaggaagtctacaagaactgctgtcatagttaggc
aagcagaaagagatgcaatacgtgcagcattgcaagccacaatgaagcctataaaaagga
aaaaggaaggtgaggagaaacgaatgacccaagaagagatgcttttggaagctgctcaga
cagaaattatgaacttgaggaacttggagcgtgtgttagcaagggaagaggaagttaaga
agagagctattgttcataagccagagtatacaggcccgcaaatacgatatttctccaaag
atggcaattcttatattgagttcagtaacggagcatcatttgattcagatatatcaacaa
aatcagtcccc-------------------------------------------------
------------------------------------------------------------
--------------
>PAFTOL009253
gaggagcaacggagcttccttgatcgtgcttcccgagccactagaggaaaacggatgaac
aaattacttgatgaagaggttgaagaggatgaggctttctggaatcaggatgcgcttcga
gaggaagagaatgatgatgaatacgaagaagagccagaggtcgccgatgagtttgatagt
gattttgatgaagatgcctaggagcctgac------------------------------
---------------------------------------------cctgatgatga----
--------------------------------agaagcagaaaatgatgccgttga----
--------------------------------gag--ggagaggaggccgaagaagcggc
ttatatttccagggaagcaaataccaaagaagaaaaag---aagaagaaggacatttcga
aattggaggaatctctta---acgatgataatagaagggaactctcaaaatcagatgatt
catctgatgaagaaaagaactctgagcaacctgccacccctgatcaaggtgaggtgagag
atgaagctgaaggagagagaacagtgaggaagtctacaagaactgctgtcatagttaggc
aagcagaaagagatgcaatacgtgcagcattacaagccacaatgaagcctataaaaagga
aaaaggaaggtgaggagaaacgaatgactcaagaagagatgcttttggaagctgctcaga
cagaaattatgaacttgaggaacttggagcgtgtattagcaagggaagaggaagttaaga
agagagctattgttcataagccagagtatacaggcccgcaaatacgatatttttcraaaa
atggcaagtatttcttcagattt-------------------------------------
------------------------------------------------------------
------------------------------------------------------------
--------------
>PAFTOL009255
gaggagcaacggggcttccttgatcgtgcttctcgagccaccagaggaaaamggatgaac
aaattgcttgatgacgagattgaagaggatgaggctttctggaatcaggatgtgcttcaa
gaggaagagaatgatgaagaatacgaagaagagccagaggttgctgatgagtttgatagt
gattttgatgaagatgcctaggagcctgag------------------------------
---------------------------------------------cctgatgatga----
--------------------------------ggaagcagaaaatgatgctgttga----
--------------------------------cag--ggagaggaggccaaagaagcggc
ttatatttccaggaaagcaaataccaaagaa------------gaagaaggacatttcga
aattggaagaatctctta---atgatgataataagagggacctctcaaaatcagatgatt
cttccgatgaagaaaagaactctgagcaacctgccaccccagatcaaggtgaggtaagag
atgaagttgaaggagagagaacagtgaggaagtctacaagaactgctgtcatagttaggc
aagcagaaagagatgcaatacgtgcagcattgcaagccacaatgaagcctataaaaagga
aaaaggaaggtgaggagaaacgaatgacccaagaagagatgcttttggaagctgctcaga
cagaaattatgaacttgaggaacttggagcgtgtattagcaagggaagaggaagttaaaa
agagagctattgttcataagccagagtatacaggcccgcaaatacgatatttctccaaag
atggcaattcttatattgagttcagtaatggagcatcatttgattcagatatataaacga
aatcagggtgacgttacaatcaaattgtttgcacattaagttggaatcattccaggtatc
gtgatccaaagacaggactaccttatgcaacaaaagaagcttttcagattatacgtagac
ggtat---------
>PAFTOL009257
gaggagcaacggggcttccttgatcgtgcttctcgagccaccagaggaaaacggatgaac
aaattgcttgatgacaagattgaagaggatgaggctttctggaatcaggatgcgcttcaa
gaggaagagaatgatgaagaatacgaagaagagccagaggttgccgatgagtttgatagt
gattttgatgaagatgcctaggagcctgag------------------------------
---------------------------------------------cctgatggtga----
--------------------------------ggaagcagaaaatgatgctgttga----
--------------------------------cag--gkagaggaggccaaagaagcggc
ttatatttccaggaaagcaaataccaaagaa------------gaagaaggacatttcga
aattggaagaatctctta---atgatgataataagagggacctctcaaaattagatgatt
cttccgatgaagaaaagaactctgagcaacctgccacccctgatcaaggtgaggtaagag
atgaagttgaaggagagagaacagtgaggaagtctacaagaactgctgtcatagttaggc
aagcagaaagagatgcaatacgtgcagcattgcaagccacaatgaagcctataaaaagga
aaaaggaaggtgaggagaaacgaatgacccaagaagagatgcttttggaagctgctcaga
cagaaattatgaacttgaggaacttggagcgtgtattagcaagggaagaggaagttaaaa
agagagctattgttcataagccagagtatacaggcccgcaaatacgatatttctccaaag
atggcaattcttatattgagttcagtaatggagcatcatttgattcagatatatcaacga
aatcagtcccc-------------------------------------------------
------------------------------------------------------------
--------------
>PAFTOL009261
gagaagcaacggggtttccttgatcgtgcttctcgagccaccagaggaaaacggatgaac
aaattgcttgatgacgaggttgaagaggatgaggctttctggaatcaggatgcgcttcga
gaggaagaaaatgatgaagaatacgaagaagagccagaggttgccgatgagtttgattct
gattttgaagaagatgtgtaggagcctgag------------------------------
---------------------------------------------cctgatgatga----
--------------------------------ggaagcagaaaatgatgctgttga----
--------------------------------tag--aagaaagcagaggagaaagaaga
agaagagaaggaggaagaacaagaagaagaagaaaaag---aagaagaaggacatttcga
aattggagggatctctta---atgatgataataagagggacctctcaaaatcagatgatt
cttccattgaagaaaagaactctgagcaacctgccacccctgatcaaggtgaggtaagag
atgaagttgaaggagagagaacagtgaggaagtccacaagaactgctgtcatagttaggc
aagcagaaagagatgcaatacgtgcagcattacaagccacaatgaagcctataaaaagga
aaaaggaaggtgaggagaaacggatgacccaagaagagatgcttttggaagctgctcaga
cagaaattatgaacttgaggaacttggagcgtgtattagcaagggaagaggaagttaaga
agagagctattgttcataaaccagagtatacaggcccccaaatacgatatttttccaaag
atggcaattcttatatcgagtttagtaatggagcatcatttgattcagaaata-------
------------------------------------------------------------
------------------------------------------------------------
--------------
>PAFTOL009265
gaggagcaacggggcttccttgatcgtgcttctcgagccaccagaggaaaacggatgaac
aaattgcttgatgacgagattgaagaggatgaggctttctggaatcaggatgcgcttcga
gaggaagagaatgatgaagaatacgaagaagagccagaggttgccgatgagtttgatagt
gattttgatgaagatgcctaggagcctgag------------------------------
---------------------------------------------ccagatgatga----
--------------------------------ggaagcagaaaatgatgctgttga----
--------------------------------cag--ggagaggaggccgaagaagcggc
ttatatttccaggaaagcaaataccaaagaagaaaaa------gaagaaggacatttcga
agttggaagaatctctta---atgatggtaataagagggacctctcaaaatcagatgatt
cttctgatgaagaaaagaactctgagcaacctgccacccctgatcaaggtgaggtaagag
atgaagttgaaggagagagaacagtgaggaaatctacaagaactgctgtcatagtcaggc
aagcagaaagagatgcaatacgtgcagcattgcaagccacaatgaagcctataaaaagga
aaaaggaaggtgaggagaaacgaatgacccaagaagagatgcttttggaagctgctcaga
cagaaattatgaacttgaggaacttggagcgtgtgttagcaagggaagcggaagttaaga
agagagctattgttcataagccagagtatacgggcccgcaaatacgatacttctccaaag
atggcaattcttatattgagttcagtaatggagcatca----------------------
------------------------------------------------------------
------------------------------------------------------------
--------------
>PAFTOL009267
gaggagcaacggagcttccttgatcgtgcttcccgagccactagaggaaaacggatgaac
aaattacttgatgaagaggttgaagaggatgaggctttctggaatcaggatgcgcttcga
gaggaagagaatgatgatgaatacgaagaagagccagaggtcgccgatgagtttgatagt
gattttgatgaagatgagcctgagcctgag------------------------------
---------------------------------------------cctgatgatga----
--------------------------------agmagcagaaaatgatgccgttga----
--------------------------------cag--ggagaggaggccaaggaagcggc
ttatatttccaggaaagcarataccaaagaagaaaaag---aagaagaaggacatttcga
aattggaggaatctctta---acgatgataatacaagggaactctcaaaatcagatgatt
catctgatgaagaaaagaactctgagctacctrccacscctgatcaaggtgaggtgagag
atgaagctgaaggagagagaacagtgaggaagtctacaagaactgctgtcatagttaggc
aagcagaaagagatgcaatacgtgcagcattacaagccacaatgaagcctataaaaagga
aaaaggaaggtgaggagaaacgaatgactcaagaagagatgcttttggaagctgctcaga
cagaaattatgaacttgaggaacttggagcgtgtwttagcaagggaagaggaagttaaga
agagagctattgttcataagccagagtatmcaggcccgcaaatacgatatttttccaaaa
atggcaagtcttatattgaattcaataatggagcatcattcgattcagatatatcaacaa
aattagttccc-------------------------------------------------
------------------------------------------------------------
--------------
>PAFTOL009269
gaggagcaacggagcttccttgatcgtgcttcccgagccactagaggaaaacggatgaac
aaattacttgatgaagaggttgaagaggatgaggctttctggaatcaggatgcgcttcga
gaggatgagaatgatgatgaatacgargaagagccagaggtcgccgatgagtttgatagt
gattttgatgaagatgcctaggagcctgag------------------------------
---------------------------------------------cctgatgacga----
--------------------------------agawgcagaaaatgatgccgttga----
--------------------------------cag--ggagaggaggccaaagaagcggc
ttatatttccaggaaagcaaataccaaagaagaaaaag---aaaaagaaggacatttcga
aattggaggaatctctta---acgatgataatacgagggaactckcaaaatcagatgatt
catctgatgaagaaaagaactctgagcarcctgccacccctgatcaaggtgaggygagag
atgaagctgaaggagagagaacagtgaggaagtctacaagaactgctgtcatagtyaggc
aagcagaaagagatgcaatacgtgcagcattacaagccacaatgaagcctataaaaagga
aaaaggaaggtgaggagaaacgaatgactcaagaagagatgcttttggaagctgctcaga
cagaaataatgaacttgaggaacttggagcgtgtattagcaagggaagaggaagttaaga
agagagctattgttcataagccagagtatacaggcccgcaaatacgatatttttccaaaa
atggcaagtcttatattgagttcaatgacggagcatcattcgattcagatatatcaacaa
aattagttccc-------------------------------------------------
------------------------------------------------------------
--------------
>PAFTOL009271
gaggagcaacggggcttccttcatcgtgcttctcgagccaccagaggaaaacggatgaac
aaattgcttgatgaggaggccgaagaggatgaggctttctggaatcaggatgcgcttcga
gaggaagagaatgatgaagaatacgaagaagagccagaggttgccgatgagtttgatagt
gattttgatgaagatgcgtaggagcctgag------------------------------
---------------------------------------------cttgatgatga----
--------------------------------ggaagcagaaaatgatgctgttga----
--------------------------------cag--ggagaggaggccgaagaagcggc
ttatatttccaggaaagcaaataccaaagaagaaaaag---aagaagaaggacatttcga
aattggagggatctctta---atgatgataataagagggacctctcaaaatcagatgatt
cttccgatgaagaaaagaactctgagcaacctgccacccctgatcaaggtgaggtaagag
atgaagctgaaggagagagaacggtgaggaagtctacaagaactgctgtcatagttaggc
aagcagaaagagatgcaatacgtgcagcattacaagccacaatgaagcctataaaaagga
aaaaggaaggtgaggagaaacgaatgacccaagaagagatgcttttggaagctgctcaga
cagaaattatgaacttgaggaacttggagcgtgtattagcaagggaagaggaagttaaga
agagagctattgttcataagccagagcatacaggcccgcaaatacgatatttctccaaag
atggcaattcttatattgagtttagtaatggagcatcatttgattcagatatatcaacaa
catcagtgccct---------------------------------tgcattccaggtatc
gtgatccaaagacaggactaccttatgcaacaaaagaagcttttcaaattatacgtagac
ggtat---------
>PAFTOL009279
gaggaacaacggggcttccttgatcgtgcttctcgagccaccagaggaaaacggatgaac
aaattgcttgrtgacgaaattgaagaggatgaggctttctggaatcaggatgcgcttcga
gaggaagagaatgatgaagaatacgaagaagagccagaggttgccgatgagtttgatagc
gattttgatgaagatgcctrggagcctgag------------------------------
---------------------------------------------cctratgatga----
--------------------------------ggaagcagaaaatgatgctgttga----
--------------------------------cag--ggagagaaggccgaagaagcggc
ttatatttcyaggaaagcaaataccaaagaagaaaaa------gaagaagaacatttcga
aattggaggaatctctta---atgatgataataagagggacctctcaaaatcggatgatt
cttctgatgaagaaaagaactctgagcaacctgccacccctgatcaaggtgaggtaagag
atgaagttgaaggagagagaacagtgaggaagtctacaagaactgctgtcattgttaggc
aagcagaaagagatgcaatacgtgcagcattgcaagccacaatgaagcctatgaaaagga
aaaaggaaggtgaggagaaacgaatgacccaagaagagatgcttttggaagctgctcaga
cagaaattatgaacttgaggaacttggagcgtgtattagcaagggaagaggaagttaaga
agagagctattgttcataagccagattatacaggcccgcaaatacgatctctctccaaag
atggcaattcttatattgagttcagtaatggagcatcatttgattcagatatatcaacaa
aatcagtgccc-------------------------------------------------
------------------------------------------------------------
--------------
>PAFTOL009281
gaggagcaacgggccttccttgatcgtgcttctcgagccaccagaggaaaacggatgaac
aaattgcttgatgacgagattgaagaggatgaggctttttggaatcaggatgcgcttcga
gaggaagagaatgatgaagaatacgaagaagagccagaggttgccgatgagtttgatact
gattttgatgaagatgcctaggagcctgag------------------------------
---------------------------------------------cctgatgatga----
--------------------------------ggaagcagaaaatgatgctgttga----
--------------------------------cag--ggagaggaggccgaagaagcggc
ttatatttccaggaaagcaaataccaaagaagagaaag---aagaagaaggacatttcga
aattggaggaatctgtta---atgatgataataagagggatctctcaaaatcagatgatt
cttctgatgaagaaaagaactctgagcaacctgccacccttgatcaaggtgaggtaagag
atgaagttgaaggagagagaacagtgaggaagtctacaagaactgctgtcattgttaggc
aagcagaaagagatgcaatacgtgcagcattgcaagcctcaatgaagcctataaaaagga
aaaaggaaggtgaggagaaacgaatgacccaagaagagatgcttttggaagctgctcaga
cagaaattatgaacttgaggaacttggagcgtgtattagcaagggaagaggaagttaaga
agcgagctattgttcataagccagagtatacaggcccgcaaatacgatatttctccaaaa
atggcaattcttatattgagttcagtaatggagcatcatttgattcagatatatcaacaa
aatcagtcccc-------------------------------------------------
------------------------------------------------------------
--------------
>PAFTOL009283
gaggagaaacggagcttccttgatcgtgcttcgcgagccaccagaggaaaacggatgaac
aaattgcttgatgacgagattgaagaggatgaggctttctggaatcaggatgcgcttcga
gaggaagagaatgatgaagaatatgaagaagagccagaggttgccgatgagtttgatagt
gattttgatgaagatgcctaggagcctgag------------------------------
---------------------------------------------cctgatgatga----
--------------------------------ggaagcagaaaatgatgctgttga----
--------------------------------cag--ggagaggaggctgaagaagcggc
ttatatttccaggaaagcaaataccaaagaagaaaaa------gaagaagaacatttcga
aattggaggaatctctta---atgatgataataagagggacctctcaaaatcagatgatt
cttctgatgaagaaaagaactctgagcaacctgccacccctgatcaaggtgaggtaagag
atgaagttgaaggagagagaacagtgaggaagtctacaagaactgctgtaattgttaggc
aagcagaaagagatgcaatacgtgcagcattgcaagccacaatgaagcctataaaaagga
aaaaggaaggtgaggagaaacgaatgacccaagaagagatgcttttggaagctgctcaga
cagaaattatgaacttgaggaacttggagcgtgtattagcaagggaagaggaagttaaga
agagagctattgttcataagccagattatacaggcccgcaaatacgatatttctccaaag
atggcaattcttatattgagttcagtaatggagcatcatttgattcagatatatcaacaa
aatcagtcccc-------------------------------------------------
------------------------------------------------------------
--------------
>PAFTOL009285
gaggagcaacggagcttccttgatcgtgcttcccgagccactagaggaaaacggatgaac
aacttacttgatgaagaggttgaagaggatgaggctttctggaatcaggatgcgcttcga
gaggaagagaatgatgacgaatacgaagaagagccagaggtcgccgatgagtttgatagt
gattttgatgaagat------gagcctgag------------------------------
---------------------------------------------cctgatgatga----
--------------------------------agaagcagaaaatgatgccgttga----
--------------------------------cag--ggagaggaggccaaagaagcggc
ttatatttccaggaaagcaaataccaaagaagaaaaag---aagaagaaggacatttcga
aattggagggatctctta---acgatgataatagaagggaagtctcaaaatcagatgatt
catctgatgaagaaaagaactctgagcaacctgccacccctgatcaaggtgaggtgagag
atgaagctgaaggagagagaacagtgaggaagtctacaagaactgctgtcatagttaggc
aagcagaaagagatgcaatacgtgcagcattacaagccacaatgaagcctataaaaagga
aaaaggaaggtgaggagaaacgaatgactcaagaagagatgcttttggaagctgctcaga
cagaaattatgaacttgaggaacttggagcgtgtattagcaagggaagaggaagttaaga
agagagctattgttcataagccagagtatacaggcccgcaaatacgatatttttccaaaa
atggcaagtctcatattgagttcaataatggagcatcctttgattcagatatatcaacaa
aattagttccc-------------------------------------------------
------------------------------------------------------------
--------------
>PAFTOL009287
gaggagaaacggggcttcctggatcgtgcttcgcgagccaccagaggaaaacggatgaac
aaattgcttgatgacgagattgaagaggatgaggctttctggaatcaggatgcgcttcga
gaggaagagaatgatgaagaatatgaagaagagccagaggttgccgatgagtttgatagt
gattttgatgaagatgcctaggagcctgag------------------------------
---------------------------------------------cctgatgatga----
--------------------------------ggaagcagaaaatgatgctgttga----
--------------------------------cag--ggagaggaggccaaagaagcggc
ttatatttccaggaaagcaaataccaaagaagaaaaa---------gaagaacatttcga
aattggaggaatctctta---atgatgataataagagggacctctcaaaatcagatgatt
cttctgatgaagaaaagaactctgagcaacctgccacccctgatcaaggtgaggtaagag
atgaagttgaaggagagagaacagtgaggaagtctacaagaactgctgtaattgttaggc
aagcagaaagagatgcaatacgtgcagcattgcaagccacaatgaagcctataaaaagga
aaaaggaaggtgaggagaaacgaatgacccaagaagagatgcttttggaagctgctcaga
cagaaattatgaacttgaggaacttggagcgtgtattagcaagggaagaggaagttaaga
agagagctattgttcataagccagattatacaggcccgcaaatacaatatttctccaaag
atggcaattcttatattaagttcagtaatggagcttcatttgattccgatatatcaacaa
aatcagtcccc-------------------------------------------------
------------------------------------------------------------
--------------
>PAFTOL009289
gaggagcaacggggcttccttgatcgtgcttctcgagccaccagaggaaaacggatgaac
aaattgcttgatgacaagattgaagaggatgaggctttctggaatcaggatgcgcttcga
gaggaagagaatgatgaagaatacgaagaagagccagaggttgccgatgagtttgatagt
gattttgatgaagatgcctaggagcctgag------------------------------
---------------------------------------------ccagatgatga----
--------------------------------ggaagcagaaaatgatgctgttga----
--------------------------------cag--ggagaggaggccgaagaagcggc
ttatatttccaggaaagcaaataccaaagaagaaaaa------gaagaaggacatttcga
aattggaagaatctctta---atgatgataataagagggacctctcaaaatcagatgatt
cttctgatgaagaaaagaactctgagcaacctg---cccctgatcaaggtgaggtaagag
atgaagttgaaggagagagaacagtgaggaagtctacaagaactgctgtcatagttaggc
aagcagaaagagatgcaatacgtgcagcattgcaagccacaatgaagcctacaaaaagga
aaaaggaaggtgaggagaaacgaatgacccaagaagagatgcttttggaagctgctcaga
cagaaattatgaacttgaggaacttggagcgtgtgttagcaagggaagcggaagttaaga
agagagctattgttcataagccagagtatgcgggcccgcaaatacgatacttctccaaag
atggcaattcttatattgagttcagtaatggagcatcatttgattcagatatatcaacaa
aatcagtcccc-------------------------------------------------
------------------------------------------------------------
--------------
>PAFTOL009291
a---------------------------------------------------ggatgaac
aaattgcttgatgacgagattgaagaggatgaggctttctggaatcaggatgcgcttcga
gaggaagagaatgatgragaatatgaagaagagccagaggttgccgatgagtttgatagt
gattttgatgaagatgcctaggagcctgar------------------------------
---------------------------------------------cctgatgatga----
--------------------------------ggaagcagaaaatgatgctgttga----
--------------------------------cag--ggagaggaggccaaagaagcggc
ttatatttccaggaaagcaaataccaaagaagaaaaa------gaagaagaacatttcga
aattggaggaatctctta---atgatgataataagagggacctctcaaaatcagatgatt
cttctgatgaagaaaagaactctgagcaacctgccacccctgatcaaggtgaggtaagag
atgaagttgaaggagagagaacagtgaggaagtctacaagaactgctgtaattgttaggc
aagcagaaagagatgcaatacgtgcagcattgcaagccacaatgaagcctataaaaaaga
aaaaggaaggcgaggagaaacgaatgacccaagaagagatgcttttggaagctgctcaga
cagaaattatgaacttgaggaacttggagcgtgtattagcaagggaagaggaagttaaga
agagagctattgttcataagccagattatayaggcccgcaaatacaatatttctccaaag
atggcaattcttatattaagttcagtaatggagcttcatttgattctgatatatcaacaa
aatcagtcccc-------------------------------------------------
------------------------------------------------------------
--------------
>PAFTOL009293
a---------------------------------------------------ggatgaac
aaattgcttgatgacgagattgaagaggatgaggctttctggaatcaggatgcgcttcga
gaggaagagaatgatgaagaatatgaagaagagccagaggttgccgatgagtttgatagt
gattttgatgaagatgcctaggagcctgag------------------------------
---------------------------------------------cctgatgatga----
--------------------------------ggaagcagaaaatgatgctgttga----
--------------------------------cag--ggagaggaggccgaagaagcggc
ttatatttccaggaaagcaaataccaaagaagaaaaa------gaagaagaacatttcga
aattggaggaatctctta---atgatgataataagagggacctctcaaaatcagatgatt
cttctgatgaagaaaagaactctgagcaaccwgccacccctgatcaaggtkaggtaagag
atgaagttgaaggagagagaacagtgaggaagtctacaagaactgctgtaattgttaggc
aagcagaaagagatgcaatacgtgcagcattgcaagccacaatgaagcctataaaaagga
aaaaggaaggtgaggagaaacgaatgacccaagaagagatgcttttggaagctgctcaga
cagaaattatgaacttgaggaacttggagcgtgtattagcaagggaagaggaagttaaga
agagagctattgttcataagccagattatrcaggcccgcaaatacgatatttctccaaag
atggcaagtatttcttcagatttttgcattccaggtatcgtgatccaaagaca-------
------------------------------------------------------------
--------------ggactaccttatgcaacaaaagaagctttccagattatacgtagac
ggtat---------
>PAFTOL009295
---------------------------------------------------aggatgaac
aaattgcttgatgacgagattgaagaggatgaggctttctggaatcaggatgcgcttcga
gaggaagagaatgatgaagaatatgaagaagagccagaggttgccgatgagtttgatagt
gattttgatgaagatgcctaggagcctgag------------------------------
---------------------------------------------cctgatgatga----
--------------------------------ggaagcagaaaatgatgctgttgacagt
tttgaaggcatattactgatgggattgttctgcag--ggagaggaggccgaagaagcggc
ttatatttccaggaaagcaaataccaaagaagaaaaa------gaagaagaacatttcga
aattggaggaatctctta---atgatgataataagagggacctctcaaaatc--------
----------------------------acctgccacccctgatcaaggtgaggtaagag
atgaagttgaaggagagagaacagtgaggaagtctacaagaactgctgtaattgttaggc
aagcagaaagagatgcaatacgtgcagcattgcaagccacaatgaagcctataaaaagga
aaaaggaaggtgaggagaaacgaatgacccaagaagagatgcttttggargctgctcaga
cagaaattatgaacttgaggaacttggagcgtgtattagcaagggaagaggaagttaaga
agagagctattgttcataagccagattatacaggcccgcaaatacgatatttctccaaag
atggcaattcttatattgagttcagtaatggagcatcatttgattcagatatatcaacaa
aatcagtcccc-------------------------------------------------
------------------------------------------------------------
--------------
>PAFTOL009297
gaggagcaacggggcttccttgattgtgcttctcgagccaccagaggaaaacggatgaac
aaattgcttgatgacgagattgaagaggatgaggctttctggaatcaggatgcgcttcga
gaggaagaggatgatgaagaatacgaagaagagccagaggttgccgatgagtttgatagt
gattttgatgaagatgcctaggagcctgag------------------------------
---------------------------------------------cctgatgatga----
--------------------------------ggacgcagaaaatgatgc---tga----
--------------------------------cag--ggagaggaggccaaagaagcggc
ttatatttccaggaaagcaaataccgaagaagaaaaa------gaagaagracatttcga
aattggaggaatctctta---atgatgataayaagagggacctctcaaaatcagatgatt
attccgatgaagaaaagaactctgagcaacctgccacccctgatcacggtgaggtaagag
atgaagttgaaggagagagaacagtgaggaagtctacaagaactgctgtcatagttaggc
aagcagaaagagatgcaatacgtgcagcattgcaagccacaatgaagsctataaaaagaa
aaaaggaaggtgaggagaaacgaatgactcaagaagagatgcttttggaagctgctcaga
cagaaattatgaacttgaggaacttggagcgtgtattagcaagggaagaggaagttaaga
agagagctattgttcataagccmgagtatacgggcccgcaaatacgatatttctctaaag
atggcaattcttatattgagttcagtaat-------------------------------
------------------------------------------------------------
------------------------------------------------------------
--------------
>PAFTOL009299
gaggagcaacggggcttccttgatcgtgcttctcgagccaccagaggaaaamggatgaac
aaattgcttgatgacgagattgaagaggatgaggctttctggaatcaggatgcgcttcga
gaggaagagaatgatgaagaatacgaagaagagccagagcttgccgatgagtttgatagt
gattttgatgaagatgcctaggagcctgag------------------------------
---------------------------------------------cctgatgatga----
--------------------------------ggaagcagaaaatgatgctgttga----
--------------------------------cag--ggagaggaggccgaagaagcggc
ttatatttccaggaaagcaaataccaaagaagaaa---------aagaaggacatttcga
aattggaagaatctctta---atgatgataataagagggacctctcaaaatcagatgatt
cttctgatgaagaaaagaactctgagcaacctgccacccctgatcaaggtgaggtaagag
atgaagttgaaggagagagaacagtgaggaagtctacaagaactgctgtcatagttaggc
aagcagaaagagatgcaatacgtgcagcattgcaagccacaatgwagcctataaaaagga
aaaaggaaggtgaggagaaacgaatgacccaagaagagatgcttttggaagctgctcaga
cagaaattatgaacttgaggaacttggagcgtgtgttagcaagggaagaggaagttaaga
ggagagctattgttcataagccagagtatacaggcccgcaaatacgatatttctccaaag
atggcaattcttatattgagttcagtaatggagcatcatttgattcagatatatcaacaa
aatcagtcccc-------------------------------------------------
------------------------------------------------------------
--------------
>PAFTOL009301
gaggagcaacgggggttccttgatcgtgcttctcgagccaccagaggaaaamggatgaac
aaattgcttgatgacgagattgaagaggatgaggctttctggaatcaggatgcgcttcga
gaggaagagaatgatgaagaatacgaagaagagccagaggttgccgatgagtttgatagt
gattttgatgaagat------gagcctgag------------------------------
---------------------------------------------ccagatgatga----
--------------------------------ggaagcagaaaatgatgctgttga----
--------------------------------caa--ggagaggacgccgaagaagcggc
ttatatttccaggaaagcaaataccaaagaagaaaaa------gaagaaggacatttcga
aattggaagaatctctta---atgatgataataagagggacctctcaaaatcagatgatt
cttctgatgaagaaaagaactctgagcaacctgccacccctgatcaaggtgaggtaagag
atgaagttgaaggagagagaacagtgaggaagtctacaagaactgctgtcatagttaggc
aagcagaaagagatgcaatacgtgcggcattgcaagccacaatgaagcctataaaaagga
aaaaggaaggtgaggagaaacgaatgacccaagaagagatgcttttggaagctgctcaga
cagaaattatgaacttgaggaacttggagcgtgtgttagcaagggaagaggaagttaaga
agagagctattgttcataagccagagtatacgggcccgcaaatacgatacttctccaaag
atggctagtatttcttcagattc-------------------------------------
------------------------------------------------------------
------------------------------------------------------------
--------------
>PAFTOL009303
------------------------------------------------------------
------------------------------------------------------------
---gaagagaatgatgaagaatacgaagaagagcccgaggttgccgatgagtttgatagt
gattttgatgaagat---------------------------------------------
------------------------------------------------------------
------------------------------------------------------------
------------------------------------------------------------
------------------------------------------------------------
-------------------a----------------------------------------
---------------------gcctgcaacctgccacccctgatcaaggtgaggtaagag
atgaagttgaaggagagagaacagtgaggaagtctacaagaactgctgtcatagttaggc
aagcagaaagagatgcaatacgtgcagcattgcaagccacaatgaagcctataaaaagga
aaaaggaaggtgaggagaaacgaatgacccaagaagagatgcttttggaagctgctcaga
cagaaattatgaacttgaggaacttggagcgtgtgttagcaagggaagaggaagttaaga
agagagctattgttcataagccagagtatacaggcccgcaaatacgatatttctccaaag
atggctagtatttcttcagattc-------------------------------------
------------------------------------------------------------
------------------------------------------------------------
--------------
>PAFTOL009311
gaggagcaaccgggattccttgatcgttcttcccgggctacaagaggaaaacggatgaac
aaattgcttgatgaagaggttgaagaggatgaggctttctggaatcaggatgcgcttcag
gacgaagagaatgatgaagaatatgaagaggagccagaggttgctgatgaatttgatagt
gattttgatgaagatgtctaggagcctgag------------------------------
---------------------------------------------cctgatgatga----
--------------------------------agaagcagaaaatgatgctgatga----
--------------------------------cag--ggagaggaggccgaagaagcggc
ttatatttccgggaaagcaaataccaaagaagaaaaag---aagaagaaggacatttcga
agttggaggaatccctga---atgatgacaataaaagggacctctcaaaatcagaggatt
catcggatgaagaaaagaattctgagcaagctgccactcctgatcaaggtgaggtgagag
atgaagttgaaggagagagaacagtgaggaagtctacaagaactgctgtcattgttaggc
aagcagaaagagatgcaatacgtgcagcattgcaagccacaatgaagcctataaaaagga
aaaaggaaggcgaggagaagcgaatgactcaagaagagatgcttttggaagctgctcaga
cagaaattatgaacttgaggaacttggagcgtgtattagcaagggaagaagaagttaaga
agagagctatagttcataaactggagtacacaggcccacaaatacgatatttctccaaaa
atggtaattcttacattgagttcagcaatggagcatcgtttgattcggagatctcaacta
agtctgttccct---------------------------------gtaagtctaag----
------------------------------------------------------------
--------------
>PAFTOL009313
------------------------------------------------aataggattaac
aaattgctggatgaagagacggaagaggacgaagctttctggaatcaggatgctctcaag
gaggaagagaatgatgaagaatatgaagaggagccagagrttgctgatgagtttgayagt
gattttgatgaagatgtgagtatacytgag------------------------------
---------------------------------------------ct-------------
------------------------------------------------------------
------------------------------------------------------------
------------------------------------------------------------
------------------------------------------------------------
------------------------------------------------------------
----------------------------------------aactgctgtcatagttaggc
aggcagaaagagatgcaatacgtgcagcattgcaagccaccatgmagcctataaagagga
aaaaggagggtgaggagaagcgaatgacccaagaagagatgcttttggaagctgctcaga
cagaaattatgaacttgaggaacttggagcgcgtattagcaagagaagaggaagttaaga
aaagagctattgttcataaggcwgtgtatacaggcccacaaatacratatttctccaaaa
atggc-------------------------------------------------------
------------------------------------------------------------
------------------------------------------------------------
--------------
>PAFTOL009315
---------ccgggcttccttgaccgttcttcccgacctactcgaggcaaacggatgaac
aaattgcttgatgaagagattgaagaggatgaggctttctggaatcaggaggcccttaag
gaggaagagaatgatgaagaatatgaagcggagcctgaggttgctgatgagtttgatagt
gattttgatgaagat---------tttggt------------------------------
---------------------------------------------ggtgaaaatgt----
--------------------------------tgtacccttgactaagtatatgca----
--------------------------------tgc--ttcacgccggccaaagaagcggc
ttatatttccagggaagcaaattccaaagaagagaaag---aagaagaaggacatttcga
aattggaggagtctctga---atgatgataacaacagggacctctcaaaatcagatgatt
catctgatgaagacaagaattctgagctacctgccactcctgatcaaggtgaggccagag
atgaagctgaaggagagagaacagtgagaaagtctacaagaactgctgtcatagttaggc
aagcggaaagagatgcaatacgtgcagctttgcaagccactatgaagtccaggtaccgtg
atccaaa-----gacaggactaccttatgcaacaaaagaagcttttcaaatc--------
------------------------------------------------------------
---------------atacgtca--------------------acggtat----------
------------------------------------------------------------
------------------------------------------------------------
------------------------------------------------------------
--------------
>PAFTOL009319
gatgaccacccgggcttccttgaccgttcttcccgagctactcgaggcaaacggatgaac
aaattgcttgatgaagagattgaagaggatgaggctttctggaatcaggatgcccttaag
gaggaagagaatgatgaagaatatgaagcggagcctgaggttgctgatgagtttgatagt
gattttgatgaagatgtgagtattcttgag------------------------------
---------------------------------------------ct-------------
------------------------------------------------------------
------------------------------------------------------------
------------------------------------------------------------
------------------------------------------------------------
------------------------------------------------------------
----------------------------------------cgttttgcttttggttaagc
aagcagaaagagatgcaatacgtgcagctttgcaagccactatgaagcctataaagagga
aaaaggaaggtgaggagaagcgaatgacccaggaagatatgcttttggaagctgctcaga
cagaaattatgaacctgaggaatttggagcgcgttttagcaagggaggaggaggttaaga
aaagagctattcttcataagccagtgtataccggcccacaaatacgctattactccaaga
atggcaattcttatattgagttc-------------------------------------
------------------------------------------------------------
------------------------------------------------------------
--------------
>PAFTOL009321
gatgaccacccgggcttccttgaccgttcttcccgagctactcgaggcaaacggatgagc
aaattgcttgatgaagacattgaagaggaygagrctttctggaatcaggatgcccttaag
gaggaagaaaaygatgaagaatatgaagcggakcctgaggttgctgatgagtttgatagt
gattttgatgaagatgtaag----------------------------------------
------------------------------------------------------------
------------------------------------------------------------
------------------------------------------------------------
------------------------------------------------------------
------------------------------------------------------------
------------------------------------------------------------
------------------------------------------------------------
----------------------------------------tctgcagcctataaagagra
aaaaagaaggtgaggagaagcgaatgacccaggaagatatgcttttggragctgctcaga
cagaaattatgaacctgaggaacttggagcgtgttttrgcaagagaggaggaggttaaga
aaagagctattcttcataagccagtgtatacaggcccacaaatacgctattactccaaga
atggcaagcatttcttcagattt-------------------------------------
------------------------------------------------------------
------------------------------------------------------------
--------------
>PAFTOL013501
gaggagaaacggggcttccttgatcgtgcttcgcgagccaccagaggaaaacggatgaac
aaattgcttgatgacgagattgaagaggacgaggctttctggaatcaggatgcgcttcga
gaggaagagaatgatgaagaatatgaagaagagccagaggttgccgatgagtttgatagt
gattttgatgaagatgcctaggagcctgag------------------------------
---------------------------------------------cctgatgatga----
--------------------------------ggaagcagaaaatgatgctgttga----
--------------------------------cag--ggagaggaggccgaagaagcggc
ttatatttccaggaaagcaaataccaaaaa------------------------------
---------------------atgatgataataagagggacctctcaaaatcagatgatt
cttctgatgaagaaaagaactctgagcaacctgccacccctgatcaaggtgaggtaagag
atgaaattgaaggagagagaacagtgaggaagtctacaagaactgctgtaattgttaggc
aagcagaacgagatgcaatacgtgcagcattgcaagccacaatgaagcctataaaaagga
aaaaggaaggtgaggagaaacgactgacccaagaagagatgcttttggaagctgctcaga
cagaaattatgaacttgaggaacttggagcgtgtattagcaagggaagaggaagttaaga
agagagctattgttcataagccagattatacaggcccgcaaatacgatatttctccaaag
atggcgattcttatattgagttcagtaatggggcatcatttgattctgatata-------
------------------------------------------------------------
------------------------------------------------------------
--------------
>SRR5036296
------------------------------------------------------------
------------------------------------------------------------
---gaagagaatgatgaagaatacgaagaagagccagaggttgccgatgagtttgatagt
gattttgatgaagatgcctaggagcctgag------------------------------
---------------------------------------------cctgatgatga----
--------------------------------ggaagcagaaaatgatgctgttga----
--------------------------------cag--ggagaggaggccgaagaagcggc
ttatatttccaggaaagcaaataccaaagaagaaa---------aagaaggacatttcga
aattggaagaatctctta---atgatgataataagagggacctctcaaaatcagatgatt
cttctgatgaagaaaagaactctgagcaacctgccacccctgatcaaggtgaggtaagag
atgaagttgaaggagagagaacagtgaggaagtcaacaagaactgctgtcatagttaggc
aagcagaaagagatgcaatacgtgcagcattgcaagccacaatgaagcctataaaaagga
aaaaggaaggtgaggagaaacgaatgacccaagaagagatgcttttggaagctgctcaga
cagaaattatgaacttgaggaatttggagcgtgtgttagcaagggaagaggaagttaaga
agagagctattgttcataagccagagtatacaggcccgcaaatacgatatttctccaaag
atggcaattcttatattgagttcagtaatggagcatcatttgattcagatatatcaacaa
aatcagtcccc-------------------------------------------------
------------------------------------------------------------
--------------
>SRR5137211
---------------------------------------------------aggatgaac
aaattgcttgatgacgagattgaagaggatgaggctttctggaatcaggatgcgcttcga
gaggaagagaatgatgaagaatacgaagaagagccagaggttgccgatgagtttgatagt
gattttgatgaagat---------------------------------------------
------------------------------------------------------------
------------------------------------------------------------
--------------------------------------gagaggaggccgaagaagcggc
ttatatttccaggaaagcaaataccaaagaagaaa---------aagaaggacatttcga
aattggaagaatctctta---atgatgataataaaagggacctctcaaaatcagatgatt
cttctgatgaagaaaagaactctgagcaacctgccacccctgatcaaggtgaggtaaaag
atgaagttgaaggagagagaacagtgaggaagtctacaagaactgctgtcatagttaggc
aagcagaaagagatgcaatacgtgcagcattgcaagccacaatgaagcctataaaaagga
aaaaggaaggtgaggagaaacgaatgacccaagaagagatgcttttggaagctgctcaga
cagaaattatgaacttgaggaacttggagcgtgtgttagcaagggaagaggaagttaaga
agagagctattgttcataagccagagtatacaggcccrcaaatacgatatttctccaaag
atggctagtatttcttcagattccctcaaaaagcagtgtgtgctgtgactggattgcc--
-------------------------------------------------tgccaagtatc
gtgatccaaagacaggactaccttatgcaacaaaagaaacttttcagattatacgtagac
ggtat---------
>SRR5137212
------------------------------------------------------------
------------------------------------------------------------
---gaagagaatgacgaagaatatgaagaagagccagaggttgccgatgagtttgatagt
gattttgatgaagat---------------------------------------------
------------------------------------------------------------
------------------------------------------------------------
--------------------------------------------aggccgaaraagcggc
ttatatttccaggaaagmaaataccaaagaagaaaaag---aagaagaaggasatttcga
aattggaggaatcyctta---atgatgataataaargsgacytctcaaaatcagatgatt
catctgatgaagaaaagaactctgagcaacttgccacccctgatcaaggtgatgcgagag
atgaagttgaaggagagagaacagtgaggaagtctacaagaactgcagttatagttaggc
aagcagaaagrgatgcaatacrtgcagcattgcaagccacartgaag-------------
------------------------------------------------------------
------------------------------------------------------------
------------------------------------------------------------
------------------------------------------------------------
------------------------------------------------------------
------------------------------------------------------------
--------------
>SRR5137213
------------------------------------------------------------
------------------------------------------------------------
---gaagagaatgatgaagaatacgaagaagagccagaggttgccgatgagtttgatagt
gattttgatgaagatgcctaggagcctgag------------------------------
---------------------------------------------ccagatgatga----
--------------------------------ggaagcagaaaatgatgctgttga----
--------------------------------cag--ggagaggaggccaaagaagcggc
ttatatttccaggaaagcaaataccaaagaagaaaaa------gaagaaggacatttcga
aattggaagaatctctta---atgatgataataggagggacctctcaaaatcagatgatt
cttctgatgaagaaaagaactctgagcaacctgccacctctgatcaaggtgaggtaagag
atgaagttgaaggagagagaacagtgaggaagtctacaagaactgctgtcatagttaggc
aagcagaaagagatgcaatacgtgcagcattgcaagccacaatgaagcctataaaaagga
aaaaggaaggtgaggagaaacgaatgacccaagaagagatgcttttggaagctgctcaga
cagaaattatgaacttgaggaacttggagcgtgttttagcaagggaagaggaagttaaga
agagagctattgttcataagccagggtatacgggcccgcaaatacgatacttctccaaag
atggcaattcttatattgagttcagtaatggggcatcatttgattcggatatatcaacaa
aatcagtcccc-------------------------------------------------
------------------------------------------------------------
--------------
>SRR7905849
gaggagcaacggagctaccttgatcgtgcttcccgaaccactagaggaaaacggaagaac
aaattgtttgatgaagagattgaagaggatgaggctttctggaatcaggatgcgcttcga
gaggaagagaatgatgaagaatatgaagaagagccagaggttgccgatgagtttgatagt
gattttgatgaagat------gagcctgag------------------------------
---------------------------------------------cctgaagatga----
--------------------------------agaagcagaaaatgatgctgttga----
--------------------------------cag--ggagaggaggccgaagaagcggc
ttatatttcctggaaagcaaataccaaagaagaaaaa------gaagaaggacatttcga
aaacggagaaatcgctta---atgatgataataaaagggacatctcaaaatcagatgatt
cttctgatgaagaaaagaactctgaacaacctgccacccctgatcaaggtgaggtgagag
atgaagttgaaggagagagaacagtgaggaagtctacaagaactgctgtcatagttaggc
aagcagaaagagatgcaatacgtgcagcattgcaagccacaatgaagcctataaaaagga
aaaaggaaggtgaggagaaacgaatgacccaagaagagatgcttttggaagctgctcaga
cagaaattatgaacttgaggaacttggagcgtgtattagcaagggaagaggaagttaaga
agagagctattgttcataagccagagtatacaggcccacaaatacgatatttctccaaaa
atggcaattcttatattgagttcagcaatggagcatcatttgattcagatatatcaacaa
aatcagtcccctatcctcaaaaagcagtgtgtgctgtgactggattgcctgccaagtatc
gtgatccaaagacaggactaccttatgcaacaaaagaagcttttcagattatacgtaaac
gatattcagatgaa
>SRR7905861
gaggagcaacggggcttccttgatcgtgcttctcgagccaccagaggaaaacggatgaac
aaattgcttgatgacgagattgaagaggatgaggctttctggaatcaggatgcgcttcga
gaggaagagaatgatgaagaatacgaagaagagccagaggttgccgatgagtttgatagt
gattttgatgaagat------gagcctgag------------------------------
---------------------------------------------cctgatgatga----
--------------------------------ggaagcagaaaatgatgctgttga----
--------------------------------cag--ggagaggaggccgaagaagcggc
ttatatttccaggaaagcaaataccaaagaagaaaaa------gaagaaggacattttga
aattggaagaatctctta---atgatgataataagagggacctctcaaaatcagatggtt
cttctgatgaagaaaagaactctgagcaacctgccacccctgatcaaggtgaggtaagag
atgaagttgaaggagagagaacagtgaggaagtctacaagaactgctgtcatagttaggc
aagcagaaagagatgcaatacgtgcagcattgcaagccacaatgaagcctataaaaagga
aaaaggaaggtgaggagaaacgaatgacccaagaagagatgcttttggaagctgctcaga
cagaaattatgaacttgaggaacttggagcgtgtgttagcaagggaagaggaagttaaga
agagagctattgttcataagccagagtatacaggcccgcaactacgatatttctccaaag
atggcaattcttatattgagttcagtaatggagcatcatttgattcagatatatcaacaa
aatcagtcccctatcctcaaaaagcagtgtgtgctgtgactggattgcctgccaagtatc
gtgatccaaagacaggactaccttatgcaacaaaagaagcttttcagattatacgtagac
ggtattcagatgaa
>SRR7905862
gaggagcaacggagcttccttgatcgtacttcccgagccactagaggaaaacggatgaac
aaattactygatgaagaggtkgaagaggatgaggctttctggaatcaggatgcgcttcga
gaggaagagaatgatgatgaataygaagaagagccggaggtcgccgatgagtttgatagt
gattttgatgaagat------garcctgag------------------------------
---------------------------------------------cctgatgatga----
--------------------------------agaagcagaaaatgatgccgttga----
--------------------------------cag--ggagaggaggccgargaagcggc
ttatrtttccaggaaagcaaataccaaagaagaaaaag---aagaagaaggacatttcga
aattggaggaatctctta---acgatgataatagaagggaactctccaaatcagatgatt
catctgaggaagaaaagaactctgagcaacctgccacccctgatcaaggtgaggtgagag
atgaagctgaaggagagagaacagtgaggaagtctacaagaactgctgtcatagttaggc
aagcagaaagagatgcaatacgtgcagcattacaagccacaatgaagcctataaaaagga
aaaaggaaggtgaggagaaacgaatgactcaagaagagatgcttttggaagctgctcaga
cagaaattatgaacttgaggaacytggagcgtgtattagcaagggaagaggaagttaaga
agagagctattgttcataagccagagtatacaggcccgcaaatacgatatttttccaaaa
atggcaagtcttatattgagttcaataatggagcatcatttgattcagatatatcaacaa
aattagttccctatcctcaaaaagcagtatgtgctgtgactggattgcctgccaagtaty
gygatccaaagacaggactaccctatgctacgaaagaagcttttcagattatacgtaaac
gatgttcagatgaa
>SRR8327214
gaggagcaacggggcttccttgatcgtgcttctcgagccaccagaggaaaacggatgaac
aaattgcttgatgacaagattgaagaggatgaggctttctggaatcaggatgcgcttcga
gaggaagagaatgatgaagaatacgaagaagagccagaggttgccgatgagtttgatagt
gattttgatgaagat------gagcctgag------------------------------
---------------------------------------------ccagatgatga----
--------------------------------ggaagcagaaaatgatgctgttga----
--------------------------------cag--ggagaggaggccgaagaagcggc
ttatatttccaggaaagcaaataccaaagaagaaaaa------gaagaaggacatttcga
aattggaagaatctctta---atgatgataataagrgggacctctcaaaatcagatgatt
cttctgatgaagaaaagaactctgagcaacctg---cccctgatcaaggtgaggtaagag
atgaagttgaaggagagagaacagtgaggaagtctacaagaactgctgtcatagttaggc
aagcagaaagagatgcaatacgtgcagcattgcaagccacaatgaagcctacaaaaagga
aaaaggaaggtgaggagaaacgaatgacccaagaagagatgcttttggaagctgctcaga
cagaaattatgaacttgaggaacttggagcgtgtgttagcaagggaagcggaagttaaga
agagagctattgttcataagccagagtatgcgggcccgcaaatacgatacttctccaaag
atggcaattcttatattgagttcagtaatggagcatcatttgattcagatatatcaacaa
aatcagtcccctatcctcaaaaaggagtgtgtgctgtgactggattgcctgccaagtatc
gtgatccaaagacaggactaccttatgcaacaaaagaagcttttcagattatacgtagac
ggtattcagatgaa
