# Supplementary material for: Phylogenomics and classification of Cactaceae based on hundreds of nuclear genes
Source: Plant Syst Evol. 2025 Aug 11;311(5):28. doi: 10.1007/s00606-025-01948-z (PMC12339657; doi:10.1007/s00606-025-01948-z)
Supplement: Supplementary file 4 — Online Resource 4: Containing alignments and RAxML gene trees for all included loci and all phylogenetic datasets (ZIP 10372 KB) [file 606_2025_1948_MOESM4_ESM.zip › de Vos et al_ESM_4/ESM_data_alignments/QCP/5894_consensus.mafft.fasta]

>PAFTOL004551
agaaagcctgttgctcgagctaaagttcctttcgagaagggctacagccaaatggattgg
ctcaagctcactcgtacacatcctgaccttgcagggctgaaaggtcagtcaaacaagagg
cttatatctatgagtgaagttaaacaacaccaaacagagggctccatgtggactgttcta
aaaggacgtgtgtataatatttatccttatatgaaatttcatcctggaggtatggacatc
attgtt------------------------------------------------------
-----------------------------------------------------
>PAFTOL004554
------------------------------------------------------------
------------------------------tcagggctgaaaggtctgtcaaacaagagg
cttgtatctatgagtgaagttaagcaaaaccaaacggagggctccatgtggactgttctg
aaaggacgtgtgtataatatttatccttatatgaaatttcaccctggaggtatggatatc
------------------------------------------------------------
-----------------------------------------------------
>PAFTOL004560
------------------------------------------------------------
------------------------------------------------------------
------------------------------------------------------------
------------------------------------------------------------
-----------------------------------------------gacaaataccatg
cttgggtgaatgcagaattcttactggagaagtgcctggtgggtatcctggac
>PAFTOL004561
---aagcctgttgctcgggctaaagttccttttgagaagggctacagccaaatgtattgg
ctcaagctcactcgtacacatcctgaccttgcagggctgaaaggtcagtcaaacaagagg
cttatatctatgagtgaagttaaacaacaccaaacagagggctccatgtggactgttcta
aagggacgtgtgtataatatttatccttatatgaaatttcaccctggaggtatggacatc
tttgtt------------------------------------------------------
-----------------------------------------------------
>PAFTOL004563
------------------------------------------------------------
------------------------------------------------------------
------------------------------------------------------------
------------------------------------------------------------
-----------------------------------------------gacaaataccatg
cttgggtgaatgcagaattcttactagagaagtgcctggtgggtatcttggac
>PAFTOL004566
------------------------------------------------------------
------------------------------tcagggctgaaaggtcagtcaaacaagagg
cttatatctatgagtgaagttaaacaacaccaaacagagggctccatgtggactgttcta
aaaggacgtgtgtataatatttatccttatatgaaatttcaccctggaggtatggacatc
tttgtt-----------------------------------------gacaaataccatg
cttgggtgaatgcrgaattcttactggagaagtgtctggtggggatcttagat
>PAFTOL004567
------------------------------------------------------------
------------------------------tcaggactgaatggtctgtcaaacaagagg
cttgtatctatgagtgaagttaagcaacaccaaatggagggctccatgtggaccgttctg
aaaggacatgtatataacatttatccttatatgaaatttcaccctggaggtattgatatc
-----------------------------------------------gacaaataccatg
cttgggtgaatgcagaattcttactagagaagtgcctggtgggtatgttggac
>PAFTOL004568
------------------------------------------------------------
------------------------------tcagggctgaaaggtctgtcaaacaagagg
cttgtatctatgagtgaagtaaagcaacaccaaacggagggctccatgtggaccgttctg
aaaggacgtgtatataacatttatccttatatgaaatttcaccctggaggtaaggatatc
------------------------------------------------------------
-----------------------------------------------------
>PAFTOL004571
agaaagcctgttgctcgagctaaagttcctttcgagaagggctacagccaaatggattgg
ctcaagctcactcgtacacatcctgaccttgcagggctsaaaggtcagtcaaacaagagg
cttatatctatgagygaagttaaacaacaccaaacagagggctccatgtggactgttcta
aaaggacgtgtgtataatatttatccttatatgaaatttcaccctggaggtatggacatc
tttgtt------------------------------------------------------
-----------------------------------------------------
>PAFTOL004572
agaaagcctgttgctcgagctaaagttcctttcgagaagggctacagccaaatggattgg
ctcaagctcactcgtacacatcctgaccttgcagggctgaaaggtctgtcaaacaagagg
cttgtatctatgagtgaagttaagcaacaccaaacagagggctccatgtggaccgttctg
aaaggacgtgtgtataatatttatccttatatgaaatttcaccctggaggtatggatatc
tttgctctgttcttta--gtttattctttagtttcgg--ta----acgacaaataccatg
cttgggtgaatgcagaattcttactagagaagtgcctggtgggtatcttggac
>PAFTOL004573
------------------------------ttcgagaagggctacagccaaatggattgg
ctcaagctcactcgtacacatcctgaccttgcagggctgaaaggtctgtcaaacaagagg
cttgtatctatgagtgaagttaagcaacaccaaacagagggctccatgtggacygttctg
aaaggrcgtgtgtataatatttatccttatatgaaatttcaccctggaggaaagggtatc
tgtacgcgact--------tgtartacttgacgtttg--ta----cagacaaataccatg
cttgggtgaatgcagarttcttactagagaagtgccaggtgggtatcttggac
>PAFTOL004574
agaaagcctgttgctcgagctaaagttcctttcgagaagggctacagtcaaatggattgg
ctcaagctcactcgtacacatcctgaccttgcagggctgaaaggtctgtcaaacaagagg
cttgtatctatgagtgaagttaagcaacaccaaacggagggctccatgtggactgttctg
aaaggacgtgtgtataatatttatccttatatgaaatttcaccctggaggtatggatatc
tttgctctgttcttta--gtttattctttagtttctg--ta----atgacaaataccatg
cttgggtgaatgcagaattcttactagagaagtgcctggtgggtatcctggac
>PAFTOL004577
------------------------------------------------------------
------------------------------tcagggctgaaaggtctgtcaaacaagagg
cttgtatctatgagtgaagttaagcaaaacaaaacggagggctccatgtggaccgttcta
aaaggacgtgtgtataatatttatccttatatgaaatttcaccctggaggaaagggtatc
tgtacgtgact--------tgtagttcttgacctttg--ta----cagacaaataccatg
cttgggtgaatgcagaattcttactggagaagtgcctggtgggtatcttggac
>PAFTOL004582
---aagcctgttgctcgagctaaagttcctttcgagaagggctacagccaaatggattgg
ctcaagctcactcgtacacatcctgaccttgcagggctgaaaggtctgtcaaacaagagg
cttgtatcaatgagtgaagttaagcaacaccaagcggagggctccatgtggaccgttctg
aaaggacgtgtgtataatatttatccttatatgaaatttcaccctggaggaaagggtatc
tgtacgtgact--------tgtagtacttgacctttg--ta----cagacaaataccatg
cttgggtgaatgcagaattcttactagagaagtgcctggtgggtatcttggac
>PAFTOL004583
------------------------------------------------------------
------------------------------tcagggctgaaaggtctgtcaaacaagagg
cttgtatctatgagtgaagttaagcaacaccaaacggagggctccatgtggaccgtyctg
aaaggacgtgtgtataacatttatccttatatgaaatttcaccctggaggtatggatatc
tttgctctgttcttta--gtttattctttagtttccg--ta----atgacaaataccatg
cttgggtgaatgcagaattcttactagagaagtgcctsgtgggtatcttggat
>PAFTOL004584
------------------------------------------------------------
------------------------------------------------------------
------------------------------------------------------------
------------------------------------------------------------
-----------------------------------------------gacaaataccatg
cttgggtgaatgcagaattcttactagagaagtgcctggtgggtatcttggac
>PAFTOL004585
agaaagcctgttgctcgagctaaagttcctttcgagaagggctacagccaaatggattgg
ctcaagctcactcgtacacatcctgaccttkcagggctgaaaggtcagtcaaacaagagg
cttatatctatgagtgaagttaaacaacaccaaacagagggctccatgtggactgttcta
aaaggacgtgtgtataatatttatccttatatgaaatttcaccctggaggtatggacatc
tttgtt-----------------------------------------gacaaataccatg
cttgggtgaatgcagaattcttactggagaagtgtctggtggggatcttagat
>PAFTOL004587
agaaagcctgttgctcgagctaaagttcctttcgagaagggctacagtcaaatggattgg
ctcaagctcactcgtacacatcctgaccttgcagggctgaaaggtctgtcaaacaagagg
cttgtatccatgagtgaagttaagcaacaccaaacggagggctccatgtggaccgttctg
aaaggacgtgtgtataatatttatccttacatgaaatttcaccctggaggtatggatatc
-----------------------------------------------gacaaataccatg
cttgggtgaatgcagaattcttgctagagaagtgcctggtgggtatcttggac
>PAFTOL004590
------------ggtcgagctaaagttcctttcgagaagggctacagccaaatggattgg
ctcaagctcactcgtacacatcctgaccttgcagggctgaaaggtctgtcaaacaagagg
cttgtatctatgagtgaagttaagcaaaaccaaacggagggctccatgtggactgttctg
aaaggacgtgtgtataatatttatccttatatgaaatttcaccctggaggtatggatatc
-----------------------------------------------gacaaataccatg
cttgggtgaatgcagaattcttactagagaagtgcctggtgggtatcttggac
>PAFTOL004591
agaaagcctgttgctcgagctaaagttcctttcgagaagggctacagccaaatggattgg
ctcaagctcactcgtacacatcctgaccttgcagggctgaaaggtctgtcaaacaagagg
cttgtatctatgagtgaagttaagcaaaacagaacggagggctccatgtggactgttctg
aaaggacgtgtgtataatatttatccttatatgaaatttcaccctggaggtatggatatc
-----------------------------------------------gacaaataccatg
cttgggtgaatgcagaattcttactagagaagtgcctggtgggtatcttggac
>PAFTOL004593
---------------------aaagttcctttcgagaagggctacagtcaaatggattgg
ctcaagctcactcgtacacatcctgaccttgcagggctgaaaggtctgtcaaacaagagg
cttgtatcyatgagtgaagttaagcracaccaaacggagggctccatgtggactgttctg
aaaggacgtgtgtataatatttatccttatatgaaatttcaccctggaggtatggatatc
-----------------------------------------------gacaaataccatg
cttgggtgaatgcagaattcttactagagaagtgcctggtgggtatcctggac
>PAFTOL004594
------------------------------------------------------------
------------------------------tcagggctgaaaggtctgtcaaacaagagg
cttgtatctatgagtgaagttaagcaaaaccaaacggagggctccatgtggactgttctg
aaaggacgtgtgtataatatttatccttatatgaaatttcaccctggaggaaagggtatc
tgtacgtgact--------tgtagtacttgacctttg--ta----cagacaaataccatg
cttgggtgaatgcagaattcttactagagaagtgcctggtgggtatcttggac
>PAFTOL004596
agaaagcctgttgctcgagctaaagttcctttcgagaagggctacagccaaatggattgg
ctcaagctcactcgtacacatcctgaccttkcagggctgaaaggtctgtcaaacaagagg
cttgtatctatgagtgaagttaagcaacaccaaacggagggctccatgtggaccgttctg
aaaggacgtgtgtataatatttatccttatatgaaatttcaccctggaggtatggatatc
tttgctctgttctttg--gtttattctttagtttcgg--ta----acgacaaataccatg
cttgggtgaatgcagaattcttactagagaagtgcctggtgggtatcttggac
>PAFTOL004597
------------------------------------------------------------
------------------------------tcagggctgaaaggtctgtcaaacaagagg
cttgtgtctatgagtgaagttaagcaacaccaaacggagggctccatgtggaccgttctg
aaaggacgtgtgtataacatttatccttatatgaaatttcaccctggaggtatggatatt
tttgctctgttcttta--gtttattctttagtttcta--ta----atgacaaataccatg
cttgggtgaatgcagaattcttactagagaagtgcctggtgggtatcttggat
>PAFTOL004598
------------------------------------------------------------
------------------------------tcagggctgaaaggtctgtcaaacaagagg
cttgtatctatgagtgaagttaagcaaaaccaaacggagggctccatgtggactgttctg
aaaggacgtgtgtataatatttatccttatatgaaatttcaccctggaggtatggatatc
-----------------------------------------------gacaaataccatg
cttgggtgaatgcagaattcttactagagaagtgcctggtgggtatcttggac
>PAFTOL004599
------------------------------------------------------------
------------------------------------------------------------
------------------------------------------------------------
------------------------------------------------------------
-----------------------------------------------gacaaataccatg
cttgggtgaatgcagaattcttactagagaagtgcctggtgggtatcttggac
>PAFTOL004600
------------------------------------------------------------
------------------------------tcagggctgaaaggtctgtcaaacaagagg
cttgtatctatgagtgaagttaagcaaaaccaaacggagggctccatgtggactgttctg
aaaggacgtgtgtataatatttatccttatatgaaatttcaccctggaggtatggatatc
-----------------------------------------------gacaaataccatg
cttgggtgaatgcagaattcttactagagaagtgcctggtgggtatcttggac
>PAFTOL004601
------------------------------------------------------------
------ctcactcgtacacatcctgatcttgcagggctgaaaggtctgtcaaacaagagg
cttgtatctatgagtgaagttaagcaacaccaaacggaggrctccatgtggaccgttctg
aaaggacgtgtgtataacatttatccttatatgaaatttcaccctggaggtatggatatc
tttgctctgttyttta--gtttattctttagtttctg--ta----atgacaaataccatg
cttgggtgaatgcagaattcttactagagaagtgcctggtgggtatctttgat
>PAFTOL004603
agaaagcctgttgcccgagctaaagttcctttcgagaagggctacagccaaatggattgg
ctcaagctcactcgtacacatcctgaccttkcagggctgaaaggtctgtcaaacaagagg
cttgtatctatgagtgaagttaagcaacaccaaacggagggctccatgtggactgttctg
aaaggacgtgtgtataatatttatccttatatgaaatttcaccctggaggtgttgatatg
ttgatgaaagctgtag--gaaaagactgcacatcatt---a---ttcaacaaataccatg
cttgggtgaatgcagaattcttactagagaagtgcctggtgggtatcttggac
>PAFTOL004604
agaaagcctgttgcccgagctaaagttcctttcgagaagggctacagccaaatggattgg
ctcaagctcactcgtacacatcctgaccttgcagggctgaaaggtctgtcaaacaagagg
cttgtatctatgagtgaagttaagcaacaccaaacggagggctccatgtggactgttctg
aaaggacgtgtgtataatatttatccttatatgaaatttcaccctggaggtgttgatatg
ttgatgaaagctgtag--gaaaagactgcacatcatt---a---ttcaacaaataccatg
cttgggtgaatgcagaattcttactagagaagtgcctggtgggtatcttggac
>PAFTOL004605
------------------------------------------------------------
------------------------------tcagggctgaaaggtctgtcaaacaagagg
cttgtatctatgagtgaagttaagcaacaccaaacggagggctccatgtggaccgttctg
aaaggacgtgtgtataacatttatccttatatgaaatttcaccctgggggtatggatatc
----------------------------------------a----tagacaaataccatg
cttgggtgaatgcagaattcttactagagaagtgcctggtgggtatcttggat
>PAFTOL004608
------------------------------------------------------------
------------------------------tcagggctgaaaggtctgtcaaacaagagg
cttgtatctatgagtgaagttaagcaacaccaaacagagggctccatgtggaccgttctg
aaagggcgtgtgtataatatttatccttatatgaaatttcaccctggaggtatggatatc
tttgctctgttctttg--gtttactctttagttt------------cgacaaataccatg
cttgggtgaatgcagaattcttactagagaagtgcctggtgggtatcttggac
>PAFTOL004609
agaaagcctgttgctcgagctaaagttcctttcgagaagggctacagccaaatggattgg
cttaagctcactcgtacacaccctgaccttgcagggctgaaaggtctgtcaaacaagagg
cttgtatctatgagtgaagttaagcaacaccaaacggagggctccatgtggactgttctg
aaaggacatgtgtataatatttatccttatatgaaatttcaccctggaggtatggatatc
tttgctctgttctttg--gtttrttctttagtttcgg--ta----acgacaaataccatg
cttgggtgaatgcagaattcttactagagaagtgcctggtgggtatcttggac
>PAFTOL004610
------------------------gttccttttgagaagggctacagccaaatggattgg
ctcaagctcactcgtacacatcctgaccttgcaggactgaaaggtcagtcaaacaagagg
cttatatctatgagtgaagttaaacaacaccaaacagtgggctccatgtggactgttcta
aagggacgtgtgtataatatttatccttatatgaaatttcaccctggaggtatg------
------------------------------------------------------------
-----------------------------------------------------
>PAFTOL004611
agaaagcctgttgctcgggctaaagttcctttcgagaagggctacagccaaatggattgg
ctcaagctcactcgtacacatcctgaccttkcagggctgaaaggtcagtcaaacaagagg
cttatatctatgagtgaagttaaacaacaccaaacagtgggctccatgtggactgttcta
aagggacgtgtgtataatatttatccttatatgaaatttcaccctggaggtatggacatc
-----------------------------------------------gacaaataccatt
cttgggtgaatgcagaattcttactggagaagtgtctggtggggatcttagat
>PAFTOL004613
------------------------------------------------------------
------------------------------------------------------------
------------------------------------------------------------
------------------------------------------------------------
-----------------------------------------------gacaaataccatg
cttgggtgaatgcagaattcttactagagaagtgcctggtgggtatcttggac
>PAFTOL004617
------------------------------------------------------------
------------------------------tcagggctgaaaggtctgtcaaacaagagg
cttgtatctatgagtgaagttaagcaaaaccaaacggagggctccatgtggaccgttctg
aaaggacgtgtgtataatatttatccttatatgaaatttcaccctggaggwawgggtatc
tgtacgtgact--------tgtagttcttgacctttg--ta----cagacaaataccatg
cttgggtgaatgcagaattcttactagagaagtgcctggtgggtatcttggac
>PAFTOL004618
------------------------------------------------------------
------------------------------tcagggctgaaaggtctgtcaaacaagagg
cttgtatctatgagcgaagttaagcaacaccaaacggagggctccatgtggaccgttctg
aaaggacgtgtgtataatatttatccttatatgaaatttcaccctggaggtatggatatc
tttgctctgttctttg--gtttattctttagtttcgg--ta----acgacaaataccatg
cttgggtgaatgcagaattcttactagagaagtgcctggtgggtatcttggac
>PAFTOL004620
agaaagcctgttgctcgagctaaagttcctttcgagaagggctacagccaaatggattgg
ctcaagctcactcgtacacatcctgaccttgcagggctgaaaggtctgtcaaacaagagg
cttgtatctatgagtgaagttaagcaacaccaaacrgagggctccatgtggaccgttctg
aaaggacgtgtgtataatatttatccttatatgmaatttcaccctggaggtatggatatc
tttgctctgttctytg--gtttattctttagttt------------cgacaaataccatg
cttgggtgaatgcagaattcttactagagaagtgcctggtgggtatcttggac
>PAFTOL004623
------------------------------------------------------------
------------------------------tcagggctgaaaggtctgtcaaacaasagg
cttgtatctatgagtgaagttaagcaacaccaaacggagggctccatgtggaccgttctg
aaaggacgtgtgtataatgtttatccttatatgaaatttcaccctggaggtatggatatc
-----------------------------------------------gacaaataccacg
cttgggtgaatgcagaattcttactggagaagtgcctggtcggtatcttggac
>PAFTOL004624
aaaaagcctgttgctcgagctaaagttcctttcgagaagggctacagccaaatggattgg
ctcaagctcactcgtacacatcctgaccttgcagggctgaaaggtctgtcaaacaagagg
cttgtatctatgagtgaagttaagcaaaaccaaacggagggctccatgtggactgttctg
aaaggacgtgtgtataatatttatccttatatgaaatttcaccctggaggtatggatatc
ct--------------------------------------------wgacaaataccatg
cttgggtgaatgcagaattcttactagagaagtgcctggtgggtatcttggac
>PAFTOL004625
agaaagcctgttgctcgagctaaagttcctttcgagaagggctacagccaaatggattgg
ctcaagctcactcgtacacatcctgaccttgcagggctgaaaggtctgtcaaacaagagg
cttgtatctatgagtgaagttaagcaaaaccaaacggagggctccatgtggactgttctg
aaaggacgtgtgtataatatttatccttatatgaaatttcaccctggaggtatggatatc
tttgctctgttcttta--gtttattctttactttctg--ta----acgacaaataccatg
cttgggtgaatgcagaattcttactagagaagtgcctggtgggtatcttggac
>PAFTOL004626
agaaagcctgttgctcgagctaaagttccgttcgagaagggctacagtcaaatggattgg
ctcaagctcactcgtacacatcctgaccttgcagggctgaaaggtctgtcaaacaagagg
cttgtatctatgagtgaagttaagcaacaccaaacggagggctccatgtggaccgttctg
aaaggacgtgtgtataacatttatccttatatgaaatttcaccctggaggtatggatatc
tttgctctgttcttta--gtttattctttagtttccg--ta----atgacaaataccatg
cttgggtgaatgcagaattcttactagagaagtgcctggtgggtatcttggat
>PAFTOL004627
agaaagcctgttgctcgagctaaagttcctttcgagaagggctacagccaaatggactgg
ctcaagctcactcgtacacatcctgaccttgcagggctgaaaggtctgtcaaacaagagg
cttgtatctatgagtgaagttaagcaacaccaaacagaggactccatgtggaccgttctg
aaaggacgtgtgtataatatttatccttatatgaaatttcaccctggaggtttggatatc
-----------------------------------------------gacaaataccatg
cttgggtgaatgcagaattcttactagagaagtgcctggtgggtatcttggac
>PAFTOL004629
------------------------------------------------------------
------------------------------tcagggctgaaaggtgtgtcaaacaagagg
cttgtatctatgagtgaagttragcaacaccaaacggagggctccatgtggaccgttctg
aaaggacgtgtatataatatttatccttatatgaaatttcaccctggaggtatg-atatc
tttgctctgttcttta--gtttattctttagtttctg--taacgrcagacaaataccatg
cttgggtgaatgcagaattcttactagagaagtgcctggtgggtatcctggac
>PAFTOL004631
------------------------------------------------------------
------------------------------tcagggctgaaaggtctgtcaaacaagagg
cttgtatctatgagtgaagttaagcaaaaccaaacggagggctccatgtggactgttctg
aaaggacgtgtgtataatatctatccttatatgaaatttcaccctggaggtatggatatc
-----------------------------------------------gacaaataccatg
cttgggtgaatgcagaattcttactagagaagtgcctggtgggtatcttggac
>PAFTOL004632
agaaagcctgttgctcgagctaaagttcctttcgagaagggctacagtcaaatggattgg
ctcaagctcactcgtacacatcctgaccttgcagggcttaaaggtctgtcaaacaagagg
cttgtatctatgagtgaagttaagcaacaccaaacggagggctccatgtggaccgttctg
aaaggacgtgtgtataacatttatccttatatgaaatttcaccctggaggtatggatatc
tttgctctgttcttta--gtttattctttagtttctg--ca----atgacaaataccatg
cttgggtgaatgcagaattcttactagagaagtgcctggtgggtatcttggat
>PAFTOL004633
agaaagcctgttgctcgagctaaagttccttttgagaagggctacagccaaatggattgg
ctcaagctcactcgtacacatcctgaccttgcagggctgaaaggtctgtcaaacaagagg
cttgtatctatgagtgaagttaagcaacaccaaacggagggctccatgtggactgttctg
aaaggacatgtatataatatttatccttatatgagatttcaccctggaggtatggatatc
-----------------------------------------------gacaaataccatg
cttgggtgaatgcagaattcttactagagaagtgcctggtgggtatcttggac
>PAFTOL004634
------------------------------------------------------------
------------------------------tcagggctgaaaggtstgtcaaacaagagg
cttgtatctatgagtgaagttaagcaacaccaaacggagggctccatgtggaccgttctg
aaaggacgtgtatataacatttatccttatatgaaatttcaccctggaggtatggat---
------------------------------------------------------------
-----------------------------------------------------
>PAFTOL004636
agaaagcctgttgctcgagctaaagttcctttcgagaagggctacagccaaatggattgg
ctcaagctcactcgtacacatcctgaccttgcagggctgaaaggtctgtcaaacaagagg
cttgtatctatgagtgaagttaagcaacaccaaacagagggctccatgtggaccgttctg
aaaggacgtgtgtataatatttatccttatatgaaatttcaccctggaggaaagggtatc
tgtacgtgact--------tgtagtacttgacctttg--ta----cagacaaataccatg
cttgggtgaatgcagaattcttactagagaagtgcctggtgggtatcctggac
>PAFTOL004637
------------------------------------------------------------
------------------------------tcagggctgaaaggtcagtcaaacaagagg
cttatatctatgagtgaagttaaacaacaccaaacagagggctccatgtggaccgtccta
aaaggacgtgtgtataatatttatccttatatgaaatttcaccctggaggtatggatatc
tctgctctgttctttg--gtttattcttcagtttctg--ta----acgacaaataccatg
cttgggtgaatgcagaattcttactcgagaagtgcctggtgggtatcttagac
>PAFTOL004639
------------------------------------------------------------
------------------------------tcagggctgaaaggtctgtcaaacaagagg
cttgtatctatgagtgaagttaagcaacaccaaacggagggctccatgtggaccgttctg
aaaggacgtgtgtataacatttatccttatatgaaatttcaccctggaggaaagggtatc
tgtacatgact--------tgtagcacttgacctttg--ta----cagacaaataccatg
cttgggtgaatgcagaattcttactagagaagtgcctggtgggtatcttggat
>PAFTOL004640
agaaagcctgctgctcgtgctaaagttcctttygagaagggctacagccaaatggattgg
cttaagctcactcgtacacatcctgaccttkcagggctgaaaggtgtgtcaaacaagagg
cttgtatctatgagtgaagttaagcaacaccaaacggagggctccatgtggactgttctg
aaaggacgtgtgtataatatttatccttatatgaaatttcaccctggaggtatggatatc
-----------------------------------------------gacaaataccatg
cttgggtgaatgcagaattcttactagagaagtgcctggtgggtatcttggac
>PAFTOL004642
agaaagcctgttgctcgagctaaagttcctttcgagaagggctacagccaaatggattgg
ctcaagctcactcgtacacatcctgaccttgcagggctgaaaggtctgtcaaacaagagg
ctcgtatctatgagtgaagttaagcaaaaccaaacggagggctccatgtggaccgttctg
aaaggacgtgtgtataatatttatccttatatgaaatttcaccctggaggtatggatatc
tttgctatgttcttta--gttcattctttagtttctg--ta----acgacaaataccatg
cttgggtgaatgcagaattcttactagagaagtgcctggtgggtatcttggac
>PAFTOL004644
agaaagcctgttgctcgagctaaagttcctttcgagaagggctacagccaaatggattgg
ctcaagctcactcgtacacatcctgaccttgcagggctgaaaggtctgtcaaacaagagg
cttgtatctatgagtgaagttaagcaacaccaaacrgagggctccatgtggaccgttctg
aaaggacatgtgtataatatttatccttatatgaaatttcaccctggaggaaagggtatc
tttacatgact--------tgtagtacttgacctttg--ta----cagacaaataccatg
cttgggtgaatgcagaattcttactagagaagtgcctggtgggtatcttggac
>PAFTOL004646
aaaaagccagttgctcgagctaaagttcctttcgagaagggctacagccaagtggattgg
ctcaagctcactcgtacacatcctgaccttgcagggctgaaaggtctgtcaaacaagagg
cttgtatctatgagtgaagttaagcaaaaccaaacggagggctccatgtggactgttctg
aaaggacgtgtgtataatatttatccttatatgaaatttcaccctggaggtatggatatc
-----------------------------------------------gacaaataccatg
cttgggtgaatgcagaattcttactagagaagtgcctggtgggtatcttggac
>PAFTOL004647
agaaagcctgttgctcgagctaaagttcctttcgagaagggctacagccaaatggattgg
ctcaagctcactcgtacacatcctgaccttgcagggctgaaaggtttgtcaaacaagagg
cttgtatctatgagtgaagttaagcaacaccaaacggagggctccatgtggaccgttcta
aaaggacgtgtatataatatttatccttatatgaaatttcaccctggaggtatggatatc
tttgctctgttcttta--gattattctttagtttcgg--ta----acgacaaataccatg
cttgggtgaatgcagaattcttactagagaagtgcctggtgggtatcttggac
>PAFTOL004648
agaaagcctgttgctcgagctaaagttcctttcgagaagggctacagtcaaatggattgg
ctcaagctcactcgtacacatcctgaccttgcagggctgaaaggtctttcaaacaagagg
cttgtatctatgagtgaagttaagcaacaccaaacggagggctccatgtggaccgttctg
aaaggacatgtgtataacatttatccttatatgaaatttcaccctggaggtatggatatc
tttgctctgttcttta--gtttattctttagtttatg--ta----atgacaaataccatg
cttgggtgaatgcagaattcttactagagaagtgcctggtgggtatcttggat
>PAFTOL004649
------------------------------------------------------------
------------------------------tcagggctgaaaggtctgtcaaacaagagg
cttgtatccatgagtgaagttaagcaacaccaaacggagggctccatgtggaccgttctg
aaaggacatgtgtataatatttatccttatatgaaatttcaccctggaggtatggatwtc
tttgctctgttctttg---gttattctttagtttcgg--ta---acagacaaataccatg
cttgggtgaatgcagaattcttactrgagaagtgcctggtgggcatcttggac
>PAFTOL004652
------------------------------------------------------------
------------------------------tcagggctgaaaggtctgtcaaacaagagg
cttgtatctatgagtgaagttaagcaaaacaaaacggagggctccatgtggaccgttcta
aaaggacgtgtgtataatatttatccttatatgaaatttcaccctggaggaaaggctatc
tgtacacaact--------tgtagtgcttgacctttg--ta----cagacaaataccatg
cttgggtgaatgcagaattcttactggagaagtgcctggtgggtatcttggac
>PAFTOL004654
agaaagcctgttgctcgagctaaagttcctttcgagaagggctacagccaaatggattgg
ctcaagctcactcgtacacatcctgaccttgcagggctgaaaggtctgtcaaacaagagg
cttgtatctatgagtgaagttaagcaacaccaaacagagggctccatgtggacygttctg
aaaggacgtgtgtataatatttatccttatatgaaatttcaccctggaggtatgkatatc
-----------------------------------------------gacaaataccatg
cttgggtgaatgcagaattcttactagagaagtgcctggtrggtatcttggac
>PAFTOL004657
agaaagcctgttgctcgagctaaagttccttttgagaagggctacagccaaatggattgg
ctcaagctcactcgtacacatcctgaccttgcagggctgaaaggtcagtcaaacaagagg
cttatatctatgagtgaagttaaacaacagcaaacagagggctccatgtggactgttcta
aaaggacgtgtgtataatatttatccttatatgaaatttcaccctggaggtatggmcatc
tttgttcttttcttaa--tttctgtagcagtggttat---t---acagacaaataccatg
cttgggtgaatgcagaattcttactggagaagtgtctggtggggatcttagat
>PAFTOL004658
------------------------------------------------------------
------------------------------------------------------------
------------------------------------------------------------
------------------------------------------------------------
-----------------------------------------------gacaaataccatg
cttgggtgaatgcagaattcttgctggagaagtgcctggtgggtatcttggac
>PAFTOL004661
agaaagcctgttgctcgagctaaagttcctttcgagaagggctacagccaaatggattgg
ctcaagctcactcgtacacatcctgaccttgcagggctgaaaggtcagtcaaacaagagg
cttatatctatgagtgaagttaaacaacaccaaacagagggctccatgtggactgttcta
aaaggacgtgtgtataatatttatccttatatgaaatttcaccctggaggtatggacatc
tttgttcttttcttta--gtttattcctccttgacctgtat---acagacaaataccatg
cttgggtgaatgcagaattcttactggagaagtgtctggtggggatcttagat
>PAFTOL004662
------------------------------------------------------------
------------------------------tcagggctgaaaggtctgtcaaacaagagg
cttgtatctatgagtgaagttaagcaacaccaaacagagggctccatgtggaccgttctg
aaaggaygtgtgtataayatttatccttatatgaaatttcaccctggaggaaagggtatc
tgtacgtgacc--------tgtagtacttgacctttg--ta----cagacaaataccatg
cttgggtgaatgcagaattcttactagagaagtgcctggtgggtatcctggac
>PAFTOL004664
------------------------------------------------------------
------------------------------------------------------------
------------------------------------------------------------
------------------------------------------------------------
-----------------------------------------------gacaaataccatg
cttgggtgaatgcagaattcttactagagaagtgcctggtgggtatcttggac
>PAFTOL004665
------------------------------------------------------------
------------------------------tcagggctgaaaggtctgtcaaacaagagg
cttgtatctatgagtgaagttaagcaacaccaaacggagggctccatgtggaccgttctg
aaaggacgtgtgtataacatttatccttatatgaaatttcaccctggaggtatggatatc
tttgctctgttcttta--gtttattctttagtttctg--ta----atgacaaataccatg
cttgggtgaatgcagaattcttactagagaagtgcctggtgggtatcttggat
>PAFTOL004666
------------------------------------------------------------
------------------------------------------------------------
------------------------------------------------------------
------------------------------------------------------------
-----------------------------------------------gacaaataccatg
catgggtgaatgcagaattcttgctggagaagtgcctggtgggtatcttggac
>PAFTOL004668
agaaagcctattgctcaagctaaagttccttttgagaarggctacagccaaatagactgg
ctcaagctcactygtacaaatcctgaccttgcagggctgaaaggtctgtcaaacaagagg
cttgtatctatgagtgaagttaagcaaaaccaaacggagggctccatgtggacygttcta
aaaggatgtgtgtataatatttatccttatatgaaatttcaccctggaggtgttgatatg
ttgatgaaagctgtag--gaaaagactgsacatcatt---a---ttcaacaaataccatg
cttgggtgaatgcagaattcttactagagaagtgcctrgtgggtatcttggac
>PAFTOL005024
agaaagcctattgctcaagctaaagttccttttgagaarggctacagccaaatagactgg
ctcaagctcactygtacaaatcctgaccttgcagggctgaaaggtctgtcaaacaagagg
cttgtatctatgagtgaagttaagcaaaaccaaacggagggctccatgtggacygttcta
aaaggatgtgtgtataatatttatccttatatgaaatttcaccctggaggtgttgatatg
ttgatgaaagctgtag--gaaaagactgsacatcatt---a---ttyaacaaataccatg
cttgggtgaaygcagaattcttactagagaagtgcctagtgggtatcttggac
>PAFTOL005025
------------------------------------------------------------
------------------------------tcagggctgaaaggtctgtcaaacaagagg
cttgtatctatgagtgaagttaagcaacaccaaaccgagggctccatgtggaccgttctg
aaaggacgtgtgtataatatttatccttatatgaaatttcaccctggaggtatggatatc
tttgctctgttcttta--gtttattctttagtttctg--ta----atgacaaataccatg
cttgggtgaatgcagaattcttactagagaagtgcctggtgggtatcttggac
>PAFTOL005026
------------------------------------------------------------
------------------------------tcagggctgaaaggtctgtcaaacaagagg
cttgtatctatgagtgaagttaagcaacaccaaaccgagggctccaygtggaccgttctg
aaaggacgtgtgtataatatttatccttatatgaaatttcaycctggaggtatggatatc
tttgctctgttcttta--gtttattctttagtttctg--ta----atgacaaataccatg
cttgggtgaatgcagaattcttactagagaagtgcctggtgggtrtcttggac
>PAFTOL005042
------------------------------------------------------------
------------------------------tcagggctgaaaggtctgtcaaacaagagg
cttgtatctatgagtgaagttaagcaacaccaaacggagggctccatgtggaccgttctg
aaaggacgtgtgtataacatttatccttatatgaaatttcaccctggaggaaagggtatc
tgtacayract--------tgtagyrcttgacctttg--ta----cagacaartaccatg
cttgggtgaatgcagaattcttamtrgagaagtgcctggtgggtatcttggat
>PAFTOL005043
------------------------------------------------------------
------------------------------------------------------------
------------------------------------------------------------
---------------------------------------------tcaggtgttgatatg
ttgatgaaagctgtag--gaaaagactgcacatcatt---a---ttcaacaagtaccatg
cttgggtgaatgcagaattcttactggagaagtgcctggtgggtatcttggac
>PAFTOL005047
------------------------------------------------------------
------------------------------------------------------------
------------------------------------------------------------
------------------------------------------------------------
-----------------------------------------------gacaaataccatg
cttgggtgaatgcagaattcttactagagaagtgcctggtgggtatcttggat
>PAFTOL005169
------------------------------------------------------------
------------------------------------------------------------
------------------------------------------------------------
------------------------------------------------------------
-----------------------------------------------gacaaataccatg
cttgggtgaatgcagaattcttactagagaagtgcctggtgggtatcttggac
>PAFTOL007498
------------------------------------------------------------
------------------------------tcagggctgaaaggtctgtcaaacaagagg
cttgtatctatgagtgaagttaagcaacaccaaacggakggctccatgtggaccgttctt
aaaggacatgtgtataatatttatccttatatgaaatttcaccctggaggt---------
-----------------------------------------------gacaaataccatg
cttgggtgaatgcagaattcttactagagaagtgcctggtgggtatcttggac
>PAFTOL008060
------------------------------------------------------------
------------------------------------------------------------
------------------------------------------------------------
------------------------------------------------------------
-----------------------------------------------gacaaataccatg
cttgggtgaatgcagaattcttactagagaagtgcctggtgggtatcttggac
>PAFTOL008062
------------------------------------------------------------
------------------------------tcagggctgaaaggtctgtcaaacaagagg
cttgtatctatgagtgaagttaagcaaaaccaaacggagggctccatgtggactgttctg
aaaggacgtgtgtataatatttatccttatatgaaatttcaccctggaggaaagggtatc
tgtacgtgact--------tgtagttcttgacctttg--ta----cagacaaataccatg
cttgggtgaatgcagaattcttactagagaagtgcctggtgggtatcttggac
>PAFTOL008063
agaaagcctgttgctcgagctaaagttcctttcgagaagggctacagccaaatggattgg
ctcaagctcactcgtacacatcctgaccttgcagggctgaaaggtctgtcaaacaagagg
cttgtatctatgagtgaagttaagcaaaaccaaacggagggctccatgtggactgttctg
aaaggacgtgtgtataatatttatccttatatgaaatttcaccctggaggtatggatatc
-----------------------------------------------gacaaataccatg
cttgggtgaatgcagaattcttactagagaagtgtctggtgggtatcttggac
>PAFTOL008084
---aagcctgttgctcgagctaaagttcctttcgagaagggctacagccaaatggattgg
ctcaagctcactcgtacacatcctgaccttkcagggctgaaaggtcagtcaaacaagagg
cttatatctatgagtgaagttaaacaacaccaaacagagggctccatgtggactgttcta
aaaggacgtgtgtataatatttatccttatatgaaatttcatcctggaggtatggacatc
tttgtt-----------------------------------------gacaaataccatg
cttgggtgaatgcagaattcttactcgagaagtgtctggtggggatcttagat
>PAFTOL008417
------------------------------------------------------------
------------------------------------------------------------
------------------------------------------------------------
------------------------------------------------------------
-----------------------------------------------gacaaataccatg
cttgggtgaatgcagaattcttactagagaagtgcctggtgggtatcttggag
>PAFTOL008419
------------------------------------------------------------
------------------------------------------------------------
------------------------------------------------------------
------------------------------------------------------------
-----------------------------------------------gacaaataccatg
cttgggtgaatgcagaattcttactagagaagtgcctggtgggtatcttggac
>PAFTOL008421
agaaagcctgttgctcgagctaaagttcctttcgagaagggctacagccaaatggattgg
ctcaagctcactcgtacacatcctgaccttgcagggctgaaaggtgtgtcaaacaagagg
cttgtatctatgagtgaagttaagcaacaccaaacagagggctccatgtggaccgttctg
aaaggacgtgtgtataatatttatccttatatgaaatttcaccctggaggaaagggtatc
tgtacgcgact--------tgtggtacttgacctttg--ta----cagacaaataccatg
cttgggtgaatgcagaattcttactagagaagtgcctggtgggtatcttggac
>PAFTOL008422
------------------------------------------------------------
---------------------------------gggctgaaaggtctgtcaaacaagagg
cttgtatctatgagtgaagttaagcaacaccaaacagagggctctatgtggaccgttctg
aaaggacgtgtgtacaatatttatccttatatgaaatttcaccctggaggt---------
------------------------------------------------------------
-----------------------------------------------------
>PAFTOL008423
------------------------------------------------------------
------------------------------tcagggctgaaaggtctgtcaaacaagagg
cttgtatctatgagtgaagttaagcaacaccaaacggagggctccatgtggaccgttctg
aaaggacgtgtgtataacatttatccttatatgaaatttcaccctggaggtatggatatc
tttgctctgttcttta--gtttattctttagtttctg--ta----atgacaaataccatg
cttgggtgaatgcagaattcttactagagaagtgcctggtgggtatctttgat
>PAFTOL008436
------------------------------------------------------------
------------------------------------------------------------
------------------------------------------------------------
------------------------------------------------------------
-----------------------------------------------gacaaataccatg
cttgggtgaatgcagaattcttactagagaagtgcctcgtgggtatcttggat
>PAFTOL008439
agaaagcctgttgctcgagctaaagttcctttcgagaagggctacagccaaatggattgg
ctcaagctcactcgtacacatcctgaccttgcagggctgaaaggtctgtcaaacaagagg
cttgtatctatgagtgaagttaaacaacaccaaacggagggctccatgtggaccgttctg
aaaggacgtgtgtataatatttatccttatatgaaatttcaccctggaggaaagggtatc
tgtacatgayt--------kgtagtacttgacctttg--ta----crkacaaataccatg
cttgggtgaatgcagaattyttactagagaagtgcctggtgggtatcttggac
>PAFTOL008881
------------------------------------------------------------
------------------------------tcagggctgaamggtctgtcaaacaagagg
cttgtatctatgagtgaagttaagcaacaccaaayggagggctccatgtggaccgttctg
aaaggacgtgtgtataatatttatccttatatgaaatttcaccctggaggtatggaaatc
tttgctctgtwcttta--gtttattctttagtttctg--ta----acgacaaataccatg
cttgggtgaatgcagaattyttactagagaagtgcctggtgggtatcttggac
>PAFTOL009175
------------------------------------------------------------
------------------------------tcagggctgaaaggtctgtcaaacaagagg
cttgtatctatgagtgaagttaagcgacaccaaacggagggctccatgtggaccgttctg
aaaggacgtgtatataatatttatcct---------------------------------
-----------------------------------------------gacaaataccatg
cttgggtgaatgcagaattcttactggagaagtgcctcgtgggtatcttggac
>PAFTOL009179
------------------------------------------------------------
------------------------------------------------------------
---------------------------------------ggctccatgtggactgttctg
aaaggacgtgtgtataatatttatccttatatgaaatttcaccctggaggtatggatatc
------------------------------------------------------------
-----------------------------------------------------
>PAFTOL009185
------------------------------------------------------------
------------------------------------------------------------
------------------------------------------------------------
------------------------------------------------------------
-----------------------------------------------gacaaataccatg
cttgggtgaatgcagaattcttactagagaagtgcctggtgggtatcttggac
>PAFTOL009187
agaaagcctgctgctcgagctaaagttcctttcgagaagggatacagtcaaatggattgg
ctgaagctcactcgtacacatcctgaccttgcagggctgaaaggtctgtcaaacaagagg
cttgtatctatgagtgaagttaagcaacaccaaacggagggctccatgtggaccgttctg
aaaggacgtgtgtacaacatttatccttatatgaaatttcaccctggaggtatggat---
------------------------------------------------------------
-----------------------------------------------------
>PAFTOL009189
agaaagcctattgctcaagctaaagttccttttgagaarggctacagccaaatagactgg
ctcaagctcactcgtacaaatcctgaccttgcagggctgaaaggtctgtcaaacaagagg
cttgtatctatgagtgaagttaagcaaaaccaaacggagggctccatgtggaccrttcta
aaaggatgtgtgtataatatttatccttatatgaaatttcaccctggaggtgttgatatg
ttgatgaaagctgtag--gaaaagactgsacatcatt---a---ttcaacaaataccatg
cttgggtgaaygcagaattcttactagagaagtgcctagtgggtatcttggac
>PAFTOL009191
------------------------------------------------------------
------------------------------------------------------------
------------------------------------------------------------
------------------------------------------------------------
-----------------------------------------------gacaaataccatg
cctgggtgaatgcagaattcttattagagaagtgcctggtgggtatcttggac
>PAFTOL009193
agaaagcccgttgctcgagctaaagttcctttcgagaagggctacagccaaatggattgg
ctcaagctcactcgtacacatcctgaccttgcagggctgaaaggtctgtcaaacaagagg
cttgtatctatgagtgaagttaagcaacaccaaacagagggctccatgtggaccgttctg
aaaggacgtgtgtataatatttatccttatatgaaatttcaccctggaggaaagggtatc
tgtatgtgact--------tgtagtacttgacctttg--ta----cagacaaataccatg
cttgggtgaatgcagaattcttactggagaagtgcctggtgggtatcttggac
>PAFTOL009195
------------------------------------------------------------
---------------------------------------aaaggtctgtcaaacaagagg
cttgtatctatgagtgaagttaagcaaaaccaagcggagggctccatgtggaccgttcta
aaaggacgtgtgtataatatttatccttatatgaaatttcaccctggaggaaaggctatc
tgtacataact--------tgtagtgcttgacctttg--ta----tagacaaataccatg
cttgggtgaatgcagaattcttactagagaagtgcctggtgggtatcttggac
>PAFTOL009199
agaaagcctgttgctcgagctaaagttcctttcgagaagggctacagccaaatggattgg
ctcaagctcactcgtacacatcctgaccttgcagggctgaaaggtctgtcaaacaagagg
cttgtatctatgagtgaagttaagcaaaaccaaacggagggctccatgtggactgttctg
aaaggacgtgtgtataatatttatccttatatgaaatttcaccctggaggtatggatatc
-----------------------------------------------gacaaataccatg
cttgggtgaatgcagaattcttactagagaagtgcctggtgggtatcttggac
>PAFTOL009203
------------------------------------------------------------
------------------------------------------------------------
------------------------------------------------------------
------------------------------------------------------------
-----------------------------------------------gacaaataccatg
cttgggtgaatgcagaattcttactagagaagtgcctggtgggtatcctggac
>PAFTOL009205
------------------------------------------------------------
------------------------------tcagggctgaaaggtctgtcaaacaagagg
cttgtatctatgagtgaagttaagcaacaccaaaccgagggctccatgtggaccgttctg
aaaggacrtgtgtataatatttatccttatatgaaatttcaccctggaggtatggatatc
tttgctctgttcttta--gtttattctttagtttytg--ta----atgrcaaacaccatg
cttgggtgaatgcagaattcttactagagaagtgcctggtgggtatcttggac
>PAFTOL009207
------------------gctaaagtccctttcgagaagggctacagccaaatggattgg
ctcaagctcactcgtacacatcctgaccttgcagggctgaaaggtcagtcaaacaagagg
cttatatctatgartgaagttaaacaacrccaaacagagggctccatgtggactgttcta
aaaggacgygtgtataatatttatccttatatgaaatttcatcctggaggtatggacatc
attgtt------------------------------------------------------
-----------------------------------------------------
>PAFTOL009209
agaaagcctgttgctcgagctaaagttcctttcgagaagggctacagtcaaatggattgg
ctcaagctcactcgtacacatcctgaccttgcagggctgaaaggtctgtcaaacaagagg
cttgtatctatgagtgaagttaagcaacaccaaacggagggctccatgtggaccgttctg
aaaggacgtgtgtataacatttatccttatatgaaatttcaccctggaggtatggatatc
tttgctctgttcttta--gtttattctttagtttctg--ta----atgacaaataccatg
cttgggtgaatgcagaattcttactagagaagtgcctggtgggtatctttgat
>PAFTOL009215
------------------------------------------------------------
------------------------------------------------------------
------------------------------------------------------------
------------------------------------------------------------
-----------------------------------------------gacaaataccatg
cttgggtgaatgcagaattcttactagagaagtgcctggtgggtatcttggac
>PAFTOL009219
------------------------------------------------------------
------------------------------tcagggctgaaaggtctgtcaaacaagagg
cttgtatctatgagtgaagttaagcaaaaccaaacggagggctccatgtggactgttctg
aaaggacgtgtgtataatatttatccttatatgaaatttcaccctggaggaaagggtatc
tgtacgtgact--------tgtagtwcttgacctttg--ta----cagacaaataccatg
cttgggtgaatgcagaattcttactagagaagtgcctggtgggtatcttggac
>PAFTOL009221
------------------------------------------------------------
------------------------------tcagggctgaaaggtctgtcaaacaagagg
cttgtatctatgagtgaagttaagcaacaccaaacggagggctccatgtggactgttctg
aaaggacgtgtgtataatatttatccttatatgaaatttcatcctggaggtatggatatc
tttgctctgttcttta--gtttattctttattttctg--ta----atgacaaataccatg
cttgggtgaatgcagaattcttactagagaagtgcctggtgggtatcttggac
>PAFTOL009223
------------------------------------------------------------
------------------------------------------------------------
------------------------------------------------------------
------------------------------------------------------------
-----------------------------------------------gacaaataccatg
cttgggtgaatgcagaattcttactagagaagtgcctggtgggtatcttggac
>PAFTOL009225
------------------------------------------------------------
------------------------------------------------------------
------------------------------------------------------------
------------------------------------------------------------
-----------------------------------------------gacaaataccatg
cttgggtgaatgcagaattcttactagagaagtgcctagtgggtatcttggac
>PAFTOL009227
------------------------------------------------------------
------------------------------------------------------------
------------------------------------------------------------
------------------------------------------------------------
-----------------------------------------------gacaaataccatg
cttgggtgaatgcagaattcttactagagaagtgcctggtgggtatcttggac
>PAFTOL009229
------------------------------------------------------------
------------------------------------------------------------
------------------------------------------------------------
------------------------------------------------------------
-----------------------------------------------gacaaataccatg
cttgggtgaatgcagaattcttactagagaagtgcctggtgggtatcttggac
>PAFTOL009231
------------------------------------------------------------
------------------------------tcagggctgaaaggtctgtcaaacaagagg
cttgtatctatgagtgaagttaagcaacaccaaacggagggctccatgtggaccgttctg
aaaggacatgtgtataatatttatccttatatgaaatttcaccctggaggtatggatatc
tttgctctgttctttg--gtttattctttagtttcgg--ta----acgacaaataccatg
cttgggtgaatgcagaattcttactagagaagtgcctggtgggtatcttggac
>PAFTOL009233
---------------------aaagttccttttgagaagggctacagtcaaatggattgg
ctcaagctcactcgtacacatcctgaccttgcagggctgaaaggtgtgtcaaataagagg
cttgtatctatgagtgaagttaagcaacaccaaacggagggctccatgtggaccgttytg
aaaggacgtgtgtataatatttatccttayatgaaatttcatcctggaggtatggatatc
-----------------------------------------------gacaaataccacg
cttgggtgaatgcagaattcttactagagaagtgcctggtgggtatcctggac
>PAFTOL009235
agaaagcctgttgctcgggctaaagttcctttcgagaagggctacagccaaatggattgg
ctcaagctcactcgtacacatcctgaccttgcagggctgaaaggtcagtcaaacaagagg
cttatatctatgagtgaagttaaacaacaccaracagtgggctccatgtggactgttcta
aagggacgtgtgtataatatttatccttatatgaaatttcaccctggaggtatggacatc
tttgtt------------------------------------------------------
-----------------------------------------------------
>PAFTOL009237
------------------------------------------------------------
---------------------------ttttcagggctgaaaggtcagtcaaacaagagg
cttatatctatgagtgaagttaaacaacaccaaacggagggctccatgtggactgttcta
aaaggacgtgtgtataatatttatccttatatgaaatttcaccctggaggtatggacatc
tttgtt------------------------------------------------------
-----------------------------------------------------
>PAFTOL009239
------------------------------------------------------------
------------------------------tcagggctgaaaggtctgtcaaacaagagg
cttgtatctatgagtgaagttaagcaacaccaaamggagggctccatgtggaccgttctg
aaaggacatgtgtataatatttatccttayatgaaatttcaccctggaggtatggatatc
-----------------------------------------------gacaaataccatg
cttgggtgaatgcagaattcttactagagaagtgcctggtgggtatcttggac
>PAFTOL009243
------------------------------------------------------------
------------------------------------------------------------
------------------------------------------------------------
------------------------------------------------------------
-----------------------------------------------gacaaataccatg
cttgggtgaatgcagaattcttactagagaagtgcctggtgggtatcctggac
>PAFTOL009245
------------------------------------------------------------
------------------------------tcagggctgaaaggtctgtcaaacaagagg
cttgtatctatgagtgaagttaagcaacaccaaacggagggctccatgtggaccgttctg
aaaggacgtgtgtataacatttatccttatatgaaatttcaccctggaggagagggtatc
tgtacatgact--------tgtggcacttgacctttg--ta----cagacaaataccatg
cttgggtgaatgcagaattcttgctagagaagtgcctggtgggtatcttggat
>PAFTOL009253
------------------------------------------------------------
------------------------------tcagggctgaaaggtcagtcaaacaagagg
cttatatctatgagygaagttaaacaacaccaaacwgagggctccatgtggactgttcta
aaaggacgtgtgtataatatttatccttatatgaaatttcaccctggaggtatggacatc
tttgtt------------------------------------------------------
-----------------------------------------------------
>PAFTOL009255
agaaagcctgttgctcgagctaaagttcctttcgagaagggctacagccaaatggattgg
ctcaagctcactcgtacacatcctgaccttgcagggctgaaaggtctgtcaaacaagagg
cttgtatctatgagtgaagttaagcaacagcaaacggagggctccatgtggactgttctg
aaaggacgtgtgtataatatttatccttatatgaaatttcaccctggaggaaagggtatc
tgcacatgact--------tgtagcacttgacctttg--ta----cagacaaataccatg
cttgggtgaatgcagaatttttactagagaagtgcctggtgggtatcttggac
>PAFTOL009257
agaaagcctgttgctcgagctaaagttcctttcgagaagggctacagccaaatggattgg
ctcaagctcactcgtacacatcctgaccttgcagggctgaaaggtctgtcaaacaagagg
cttgtatctatgagtgaagttaagcaacagcaaacagagggctccatgtggactgttctg
aaaggacgtgtgtataatatttatccttatatgaaatttcaccctggaggaaagggtatc
tgcacatgact--------tgtagcacttgacctttg--ta----cagacaaataccatg
cttgggtgaatgcagaatttttactagagaagtgcctggtgggtatcttggac
>PAFTOL009259
------------------------------------------------------------
------------------------------tcagggctgaaaggtctgtcaaacaagagg
cttgtayctatgagtgaagttaagcaacaccaaacggagggctccatgtggaccgttctt
aaaggacatgtgtataatatttatccttatatgaaatttcaccctggaggaaagggtgtc
tgtacatgact--------tgtagtacttgacctttg--ta----cagacaaataccatg
cttgggtgaatgcagaattcttrctagagaagtgcctggtgggtatcttggac
>PAFTOL009263
------------------------------------------------------------
------------------------------tcagggctgaaaggtctgtcaaacaagagg
cttgtatctatgaatgaagttaagcaacaccaaacggagggctccatgtggaccgttctg
aaaggacgtgtgtataacatttatccttatatgaaatttcaccctggaggtatggatatc
tttgctctgttcttta--gtttcccacttgacctttg--ta----cagacaaataccatg
cttgggtgaatgcagaattcttactagagaagtgcctggtgggtatcttggat
>PAFTOL009267
------------------------------------------------------------
------------------------------tcagggctgaaaggtcagtcaaacaagagg
cttatatctatgagtgaagttaaacaacaccaaacagagggctccatgtggactgttcta
aaaggacgtgtgtataatatttatccttatatgaaatttcaccctggaggtatgggcatc
tttgtt------------------------------------------------------
-----------------------------------------------------
>PAFTOL009269
agaaagcctgttgctcgagctaaagttccttttgagaagggctacagccaaatggattgg
ctcaagctcactcgtacacatcctgaccttgcagggctgaaaggtcagtcaaacaagagg
cttatatctatgagtgaagttaaacaacaccaaacagagggctccatgtggactgttcta
aaaggacgtgtgtataatatttatccttatatgaaatttcaccctggaggtatgggcatc
tttgtt------------------------------------------------------
-----------------------------------------------------
>PAFTOL009271
------------------------------------------------------------
------------------------------tcagggctgaaaggtctgtcaaacaagagg
cttgtatctatgagtgaagttaagcaacaccaaacagagggctccatgtggaccgttctg
aaaggacgtgtgtataatatttatccttatatgaaatttcaccctggaggtatggatgtc
gt--------------------------------------------tgacaaataccatg
cttgggtgaatgcagaattcttactagagaagtgcctggtgggtatcctggac
>PAFTOL009279
------------------------------------------------------------
------------------------------------------------------------
------------------------------------------------------------
------------------------------------------------------------
-----------------------------------------------gacaaataccatg
cttgggtgaatgcagaattcttgctagagaagtgcctggtgggtatcttggac
>PAFTOL009283
------------------------------------------------------------
------------------------------------------------------------
------------------------------------------------------------
------------------------------------------------------------
-----------------------------------------------gacaaataccatg
cttgggtgaatgcagaattcttactagagaagtgcctggtgggtatcttggac
>PAFTOL009285
------------------------------------------------------------
------------------------------tcagggctgaaaggtcagtcaaacaagagg
cttatatctatgagtgaagttaaacaacaccaaacagagggctccatgtggactgttcta
aaaggacgtgtgtataatatttatccttatatgaaatttcatcctggaggtatggacatc
tttgtt-----------------------------------------gacaaataccatg
cttgggtgaatgcagaattcttactcgagaagtgtctggtggggatcttagat
>PAFTOL009287
------------------------------------------------------------
------------------------------------------------------------
------------------------------------------------------------
------------------------------------------------------------
-----------------------------------------------gacaagtaccatg
cttgggtgaatgcagaattcttactagagaagtgcctggtgggtatcttggac
>PAFTOL009289
------------------------------------------------------------
------------------------------------------------------------
------------------------------------------------------------
------------------------------------------------------------
-----------------------------------------------gacaaataccatg
cttgggtgaatgcagaattcttactagagaagtgcctggtgggtatcttggat
>PAFTOL009291
------------------------------------------------------------
------ctcactcgtacacatcctgaccttgcagggctgaaaggtctgtcaaacaagagg
cttgtatctatgagtgaagttaagcaaaaccaaacagagggctccatgtggactgttctg
aaaggacgtgtgtataatatttatccttatatgaaatttcaccctggaggaaagggtatc
tgtacgtgact--------tgtagttcttgacctttg--ta----cagacaaataccatg
cttgggtgaatgcagaattcytactagagaagtgcctggtgggtatcttggac
>PAFTOL009293
------------------------------------------------------------
------------------------------tcagggctgaaaggtctgtcaaacaagagg
cttgtatctatgagtgaagttaagcaaaaccaaacggagggctccatgtggactgttctg
aaaggacgtgtgtataatatttatccttatatgaaatttcaccctggaggtatggatatm
-----------------------------------------------gacaaataccatg
cttgggtgaatgcagaattcttactagagaagtgcctggtrggtatcttggac
>PAFTOL009295
------------------------------------------------------------
------------------------------------------------------------
------------------------------------------------------------
------------------------------------------------------------
--------------------------------------------------aaataccatg
cttgggtgaatgcagaattcttactagagaagtgcctggtgggtatcttggac
>PAFTOL009297
------------------------------------------------------------
------------------------------tcaggkctgaaaggtctgtcaaacaagagg
cttgtatctatgagtgaagttaagcaacaccaaacggagggctccatgtggaccgttctg
aaaggacatgtgtataatatttatccttatatgaaatttcaccctggaggaaagggtatc
tgtacatgact--------kgtagtacttgacctttg--ta----cagacaaataccatg
cttgggtgaatgcagaattcttactagagaagtgcctggtgggtatcttggac
>PAFTOL009299
------------------------------------------------------------
------------------------------tcagggctgaaaggtctgtcaaacaagagg
cttgtatctatgagtgaagttaagcaacaccaaacggagggctccatgtggaccgttctg
aaaggccgtgtgtataacatttatmcttatatgaaatttcaccctggaggtatggatatc
tttgctctkttcttta--gtttcccacttgacctttr--ta----cagacaaataccatg
cttgggtgaatgcagaattcttactagagaagtgcctggtgggtatcttggat
>PAFTOL009301
------------------------------------------------------------
------------------------------tcagggctgaaaggtctatcaaacaagagg
cttgtatctatgagtgaagttaagcaacaccaaacggagggctccatgtggaccgttctg
aaaggacgtgtgtataacatttatccttatatgaaatttcaccctggaggtatggatatc
tttgctctgttcttta--gtctattctttagtttccg--ta----atgacaaataccatg
cttgggtgaatgcagaattcttactagagaagtgcctggtgggtatcttggat
>PAFTOL009303
------------------------------------------------------------
------------------------------tcagggcttaaaggtctgtcaaacaagagg
cttgtatctatgagtgaagttaagcaacaccaaacggagggctccatgtggaccgttctg
aaaggacgtgtgtataacatttatccttatatgaaatttcaccctggaggtatggatatc
------------------------------------------------------------
-----------------------------------------------------
>PAFTOL009311
------------------------------------------------------------
---------------------------------gggctgaaaggtcagtcaaacaagagg
cttatatctatgagtgaagttaaacaacaccaaacagagggctccatgtggacagttcta
aaaggacgtgtgtataatatttatccttacatgaaatttcatcctggaggtasatttgtg
tcagtatctatacatgacttgtagtccttgacctttg--tt---caagataaataccatg
cttgggtgaatgcagaattcttactggagaagtgcctggtgggtatcttagat
>PAFTOL009313
------------------------------------------------------------
------------------------------tcaggattgaaaggtcagtcaaacaagagg
cttatatctatgagtgaagttaaacagcaccaracagagggtgccatgtggacagttcta
aaaggacgtgtgtataatatttatccatatatgaaattccaccctggaggtatcgacatc
cctttgtggtttttta--atttatttttcagtttwtg--ca----yatacaaataccatg
cttgggtgaatgcagaattcttactggagaagtgcctagtgggtatcttagat
>PAFTOL009315
------------------------------------------------------------
------------------------------------------------------------
------------------------------------------------------------
------------------------------------------------------------
--------------------------------------------atagacaaataccatg
cttgggtgaatgcagaatttttactggagaagtgcttggtgggtatcttagat
>PAFTOL009319
------------------------------------------------------------
------------------------------gtagggttgaagggccagtcaaacaagagg
cttatacctatgagtgaagttaaacaaaaccaaactgagggcgccatgtggacagtttta
aaaggacgcgtgtataatatttatccttatatgaaatttcatcctggaggta--------
---------------------------------------------tagacaaataccatg
cttgggtgaatgcagaatttttactggagaaatgcctggtgggtatcttagat
>PAFTOL009321
------------------------------------------------------------
------------------------------gtagggttgaaaggtcagtcaaacaagcgg
cttatacctatgagtgaagttaaacaaaaccaaacagagggcgccatgtggacagtttta
aaaggacatgtatataatatctatccttacatgaaatttcatcccggaggtatggacatc
--------------------------------------------atagacaaataccatg
cttgggtgaatgcagaatttttactggagaagtgcctggtgggtatcttagat
>SRR5137211
agaaagcctgttgctcgaactaaagttcctttcgagaagggctacagtcaaatggattgg
ctcaagctcactcgtacacatcctgaccttgcagggctgaaaggtctgtcaaacaagagg
cttgtatcgatgagtgaagttaagcaacaccaaacggagggctccatgtggaccgttctg
aaaggacgtgtgtataacatttatccttatatgaaatttcaccctggaggagagggtatc
tgtacatgact--------tgtagcacttgacctttg--ta----cagacaaataccatg
cttgggtgaatgcagaattcttgctagagaagtgcctggtgggtatcttggat
>SRR5137212
agaaagcctgctgctcgagctaaagttcctttcgagaagggctacagccaaatggattgg
ctcaagctcactcgtacatatcctgaccttgcagggctgaaaggccagtcaaacaagagg
cttatatctatgagtgaagttaaacaacaccaaacagagggctccatgtggaccgttcta
aaaggacgtgtatataatatttatccttatatgaaatttcaccctggaggtatggatatc
------------------------------------------------------------
-----------------------------------------------------
>SRR5137213
agaaagcctgttgctcgagctaaagttcctttcgagaagggctacagtcaaatggattgg
ctcaagctcactcgtacacatcctgaccttgcagggctgaaaggtctgtcaaacragagg
cttgtatctatgagtgaagttaagcaacaccaaacggagggctccatgtggaccgttctg
aaaggacgtgtgtataacatttatccttatatgaaatttcaccctggaggtatggatatc
------------------------------------------------------------
-----------------------------------------------------
>SRR7905849
agaaagcctgttgctcgagctaaagttcctttcgagaagggctacagccaaatggattgg
ctaaagctgactcgtacacatcctgaccttgcagggctgaaaggtctgtcaaacaagagg
cttatatccatgagtgaagttaaacaacatcaaacggaggactccatgtggaccgttcta
aaaggacgcgtgtataatatttatccttatatgaaatttcaccctggaggtgttgatatg
ttgatgaaagctgtag--gaaaagactgcacatcatt---a---ttcaacaaataccatg
cttgggtgaatgcagaattcttactcgagaagtgcctggtgggaatcttggac
>SRR7905861
agaaagcctgttgctcgagctaaagttcctttcgagaagggctacagtcaaatggattgg
ctcaagctcactcgtacacatcctgaccttgcagggctgaaaggtctgtcaaacaagagg
cttgtatctatgagtgaagttaagcaacaccaaacggagggctccatgtggaccgttctg
aaaggacgtgtgtataacatttatccttatatgaaatttcaccctggaggtgttgatatg
ttgatgaaagctgtag--gaaaagactgcacatcatt---a---ttcaacaaataccatg
cttgggtgaatgcagaattcttactagagaagtgccttgtgggtrtcttggat
>SRR7905862
agaaagcctgttgctcgagctaaagttcctttygagaagggctacagccaaatggattgg
ctcaagctcactcgtacacatcctgaccttgcagggctgaaaggtcagtcaaacaagagg
cttatatctatgagtgaagttaaacaacaccaaacagagggctccatgtggactgttcta
aarggacgtgtgtataatatttatccttatatgaaatttcaccctggaggtgttgacatg
ttgatgaaagctgtag--ggaaagactgcacatcact---a---ttcaacaaataccatg
cttgggtgaatgcagaattcttactggagaagtgtctggtggggatcttagat
>SRR8327214
agaaagcctgttgctcgagctaaagttcctttcgagaagggctacagtcaaatggattgg
ctcaagctcactcgtacacatcctgaccttgcagggctgaaaggtctgtcaaacaagagg
cttgtatctatgagtgaagttaagcaacaccaaacggagggctccatgtggaccgttctg
aaaggacatgtgtataacatttatccttatatgaaatttcaccctggaggtgttgatatg
ttgatgaaagctgtag--gaaaagactgcacatcatt---a---ttcaacaaataccatg
cttgggtgaatgcagaattcttactagagaagtgcctggtgggtatcttggat
