# Supplementary material for: Phylogenomics and classification of Cactaceae based on hundreds of nuclear genes
Source: Plant Syst Evol. 2025 Aug 11;311(5):28. doi: 10.1007/s00606-025-01948-z (PMC12339657; doi:10.1007/s00606-025-01948-z)
Supplement: Supplementary file 4 — Online Resource 4: Containing alignments and RAxML gene trees for all included loci and all phylogenetic datasets (ZIP 10372 KB) [file 606_2025_1948_MOESM4_ESM.zip › de Vos et al_ESM_4/ESM_data_alignments/QCP/5822_consensus.mafft.fasta]

>PAFTOL004547
------------------------------------------------------------
------------------------------------------------------------
------------------------------------------------------------
------------------------------------------------------------
----------------------------------------------tgcagaggctgtcc
acggagtgattacactgcacggagatgcttgggtatatttaaaccagagctaaacaatgc
ggaaggagattcgtgggaggagcttgatacaatggatatcactcatggtggacagtcact
aaggtggctcgtatgg--------------------------------------------
------------------------------------------------------------
------------------------------------------------------------
------------------------------------------------------------
------------------------------------------------------------
------------------------------------------------------------
------------------------------------------------------------
----------------
>PAFTOL004551
---------------------------------ttacagatggcaattgcagcaattgct
aggcggagaaagcttcttaatgatggtgtcataatctctcttgctgacgcttcatgggaa
attcttgacatctcttattcagaagtatcagattttggactygcraaagtggcagagatt
tgtrcgtctctacgtgctgtggatatacat------------------------------
----------------------------------------------tgcagaggctgccc
acggagcgattacactgcacggagatgcttgggtatttttaaaccagagctaaacaatgt
ggaaggagattcatgggaggagattgatacaatggatattactcatggtggacagtcact
taggtggctcgtatggccaaagattgatcctgattccttggagaacttctcatcagaatg
cccgcgtgtgaaggtaaatcctcagccttcaccctttggttaca---agggagttcttgt
ccctacagaagcattgccaaacatagtgttggatgatcccatagttgaggatattgaccc
yagtacatgggcaacct------------gtggacctgcaayaaagacagarccaccagt
ttctagccccggtgagctgtctatggctgagaagttcaggcttgcatttgtggagagaga
tatgaggctggcgccaaaacgtgcaaagaacgcaaggcaacatcaacgtcgtgcagagag
agaatggatgatgacaagtacagaagcaaaagctattgctcatgcctcacagataagcaa
atctttacgcagtaag
>PAFTOL004552
------------------------------------------------------------
------------------------------------------------------------
------------------------------------------------------------
------------------------------------------------------------
----------------------------------------------tgcagaggctgccc
acgsagtgattacactgcacggagrtgcttgggtatatttaaaccagagctaaacaatgt
ggaaggagattcgtgggaggagcttgatacaatggatatcactcatggtggtcagtcact
aaggtggctcatatggccaaagattgatgctgtttccttggagaacttctcatcggaatg
cccccgtgtcaaggtaaatcctcagccttcaccctttggctaca---agggagttgttgt
cccgagggaagcattgccaaacatagtattggatgatcccgtagttgaggatattgatcc
cagtacatgggcaacctgtggacctgcaagtggacctgcaataaaggtagaacctcctgt
ttctagtyccagtgagctgtccatggctgagaagtttaggcttgcatttgtggagagaga
tatgaggctggcaccaaaacgcgcaaagaacgcaaggcaacatcaacgtcgtgcagagag
agaatggatgatgacwagtacagaagcaaaagctatagctcatgcctcaagagtaagcaa
atctttacgcagtaag
>PAFTOL004553
------------------------------------------------------------
------------------------------------------------------------
------------------------------------------------------------
------------------------------------------------------------
----------------------------------------------tgcagaggctgccc
acggagtgattacactgcacggagatgcttgggtatatttaaaccagcgctaaacaatgc
ggaaggagattcgtgggaggagcttgatacaatggatatcactcatggtggacagtcact
aaggtggctcatatggccaaagattgatcctgattccttggagaacttctcatcggaatg
cccccgtgtcaaggtaaatcctcagccttcaccctttggctaca---agggaggagttgt
cccaagggaagcattgccaaacatagtattggatgatcccgtagttgaggatattgaccc
cagtacatgggcaacct------------gtggacttgcaataaaggtggaacctccggt
ttctagtcccagtgagctgtccatggctgagaagtttaggcttgcatttgtggagagaga
tatcaggctggcaccaaaacgcgcaaagaacgcaaggcaacatcaacgtcgtgcagagag
agaatggatgatgacaagtacagaagcaaaagctatagctcatgcctcaagagtaagcaa
atctttacgcagtaag
>PAFTOL004554
------------------------------------------------------------
------------------------------------------------------------
------------------------------------------------------------
---------------------------agtggatgcggtaaaattacaccctatggtgtc
tctcaactagtacagcactgccattctttggagacattga----gatgtggaggctgccc
acggagtgattacactgcacggagatgcttgggtatatttaaaccagagctaaacaatgt
ggaaggagattcrtgggaggagcttgatacaatggatatcactcatggtggacagtcact
aaggtggctcgtatggccaaagattgatgctgattccttggagaacttctcatcggaatg
cccccgtgtcaaggtaaatcctccaccttcaccctttggctaca---agggagttgttgt
cccgagggaagcattgccaaacatagtattggatgatcccgtagttgaggatattgaccc
cagtacatgggcaacct------------gtggacctgcaataaaggtagaacctcctgt
ttctagtcccagtgagctgtccatggctgagaagtttaggcttgcatttgtggagaraga
tatgaggctggcaccaaaacgcgcaaagaacgcraggcaacatcaacgtcgtgcagagag
agaatggatgatgacaagtacagaagcaaaagctatagctcaygcctcaagrgtaggcaa
atctttacgcagtaag
>PAFTOL004555
------------------------------------------------------------
------------------------------------------------------------
------------------------------------------------------------
---------------------------agtggatgcagtaaaattacaccccatggtgtc
tctcaactagtacaacactgccattctttggagacattga----gatgtggrggctgccc
acggagtgattacactgcacggagatgcttgggtatatttaaaccagagctaaacaatgc
ggaaggagattcgtgggaggagcttgatacaatgkatatcactcatggtggacagtcact
aaggtggctcgtatggccaaagattgatcctgattccttggagaacttctcatcggaatg
cccccgtgtcaaggtaaatcctcagccttcaccctttggctaca---agggaggagttgt
cccgagggaagcattgccaaacatagtattggatgatcccatagttgaggatattgaccc
yagtacatgggcaacct------------gtggacttgcaataaaggtagaacctcctgt
ttctagtcccagtgagctgtccatggctgagaagtttaggcttgcatttgtggaaagaga
tatgagrctggcaccaaaacgcgcaaagaacgcwaggcaacatcaacgtcgtgcagagag
agaatggatgctgacaagtacagaagcaaaagctatagctcatgcctcaagagtaagcaa
atctttacgcagtaag
>PAFTOL004556
------------------------------------------------------------
------------------------------------------------------------
------------------------------------------------------------
------------------------------------------------------------
----------------------------------------------tgcagaggctgccc
acggagtgattacactgcacggagatgcttggatatatttaaaccagagctaaaccatgt
ggaaggagattcatgggaggagcttgatacaatggatatccctcatggtggacagtcact
aaggtggctcgtatggccaaagattgatcccgattccttggagaacttctcattggaatg
cccccgtgtcaaggtaaatccacagccttcaccctttggctaca---agggagttgtcgt
cccgagggaagcattgccaaacatagtattggatgatcccatagttgaggatattgacct
cagtacatgggcaacct------------gtggacctgcaataaagatagaacctcctgt
ttctagccccggtgagctgtccatggctgagaagtttaggcttgcatttgtggagagaga
tatgaggctggcaccgaaacgtgcaaagaacgcaaggcaacatcaacgtcgtgcggagag
agaatggatgatgacgagtgcagaagcaaaagctatagctcatgcctcaaggattagcaa
atctttacgcagtaag
>PAFTOL004560
------------------------------------------------------------
------------------------------------------------------------
------------------------------------------------------------
------------------------------------------------------------
----------------------------------------------tgcagaggctgccc
acggagtgatcacacggcacggagatgcttgggtatatttaaaccagagctaagcaatgt
ggaaggagattcgtgggaggagcttgatacaatggatatcactcatggtgsacagtcact
aaggtggctcatatggccaaagattgatcctgattccttggagaacttctcatcggaatg
cccccgtgtcaaggtaaatcctcagccttcaccctttagctaca---ggggagttgttgt
cccgagggaagcattgccaaacatagtattggatgatcccatagttgaggatattgaccc
cagtacatgggcaacct------------ctggacctgcaataaaggtagaacctcctgt
ttctagtcccagtgagctgtccatggctgagaagtttaggcttgcatttgtggagagaga
tatgaggctggcaccaaaacgcgcaaagaacgcaaggcaacatcaacgtcgtgcaggkag
agaatggatgatgacaagtacagaagcaaaagctatggctcatgcctcaagagtaagcaa
atctctacgcagtaag
>PAFTOL004561
---------------------------------ttacagatggcaattgcaggaattgct
aggcggagaaaccttcttaatgacggtgtgataatctctcttgcggacgcttcatgggaa
actcttgacatctcttattcagaggtatcagattttggactcgcgaaagtggcagagatt
tgtacgtctctacgtgctgtggatatacat------------------------------
----------------------------------------------tgcagaggctgccc
acggagcgattacactgcacggagatgcttgggtatatttaaaccggagctaaacaatgt
ggaaggagattcatgggaggagattgatacaagggatattactcatggtggacagtcact
taggtggctcgtatggccaaagattgatcctgattccttggagaacttctcatcagaatg
cccacgtgtgaaggtaaatcctcagccttcaccctttggctaca---agggagttctcgt
ccctagggaagcgttgccaaacatagtgttggatgatcccgtagttgaggatattgaccc
cagtacatgggcaacgt------------atggacctgcaataaagccagaaccacccgt
ttcgagtcccagtgagctgtctatggctgagaagttcaggcttgcatttgtggagagaga
tatgaggctggcgccaaaacgcgcaaagaacgcaaggcaacatcaacgtcgtgcagagag
agaatggatgatgacaagtacagaagcaaaagctattgctcatgcctcacagataagcaa
atctttacgcagcaag
>PAFTOL004563
------------------------------------------------------------
------------------------------------------------------------
------------------------------------------------------------
------------------------------------------------------------
----------------------------------------------tgcagaggctgccc
acggagtgattacactgcacggagatgcttgggtatatttaaaccagagctaaacaatgt
ggaaggagattcgtgggaggagcttgatacaatggatatcactcatggtggacagtcact
aaggtggctcgtatggccaaagattgatcctgattccttggagaacttctcatcggaatg
cccccgtgtcaaggtaaatcctcagccttcaccctttggctaca---agrga---gttgt
cccgagggaagcattgccaaacatagtattggatgatcccatagttgaggatattgaccc
castacatgggcaacct------------gtggacctgcaataaaggtmgaacctcctgt
ttctagtcccagtgagctgtccatggctgagaagtttaggcttgcttttgtggagagaga
tatgaggctggcaccaaaacgcgcaaaaaatgcaaggcaacatcaacgtcgtgcagagag
agaatggatgatgacaagttcagaagcaaaagctgtagctcatgcctcaagagtragcaa
atctttacgcagtaag
>PAFTOL004564
------------------------------------------------------------
------------------------------------------------------------
------------------------------------------------------------
------------------------------------------------------------
------------------------------------------------------------
------------------------------------------------------------
------------------------------------------------------------
----tatattctgcagccaaagattgatcctgattccttggagaacttctcatcagaatg
cccgcgtgtgaaggtaaatcctcagccttcaccctttggctaca---agggagttctcgt
ccctacagaagcattgccaaacatagtgttggatgatcccatagttgaggatattgaccc
cagtacatgggcaacct------------gtggacctgcaataaagacagaaccaccagt
ttctagycccggtgagctgtctatggctgagaagttcaggcttgcatttgtggagagaga
tatgaggctggcgccaaaacgcgcaaagaacgcaaggcaacatcaacgtcgtgcagagag
agaatggatgatgacaagtacagaagcaaaagctattgctcatgcctcactgataagcaa
atcttta---------
>PAFTOL004565
------------------------------------------------------------
------------------------------------------------------------
------------------------------------------------------------
------------------------------------------------------------
----------------------------------------------tgcagaggctgccc
acggagtgattacactgcacggagatgcttggatatatttaaaccagagctaaaccatgt
ggaaggagattcatgggaggagcttgatacaatggatatcactcatggtggacagtcact
aaggtggctcgtatggccaaaaattgatcccgattccttggagaacttctcatcggaatg
cccccgtgtcagggtaaatccgcagccttcaccctttggctaca---agggagttgtcgt
cccgagggaagcattgccaaacatagtattggatgatcccatagtcgaggatattgacct
cagtacatgggcaacct------------gtggacctgcaataaagatagaacctcctgt
ttctagtcccggtgagctgtccatggctgagaagtttcggcttgcatttgtggagagaga
tatgaggctrgcaccgaaacgtgcaaagaatgcaaggcaacatcaacgtcgtgcggagag
agaatggatgatgacaagtacagaagcaaaagctatagctcatgcctcaaagattggcaa
atccttacgcagtaag
>PAFTOL004566
---------------attctctactttgttaaattacagatgacaattgcagcaattgct
aggcggagaaagcttcttaatgacggtgtgataatctctcttgcsgackcttcatgrgaa
actcttgayatctcttattcagaggtatcagattttggactcgcgaaagtggcaragatt
tgtacgtctctmcgtgctgtggatatacat------------------------------
----------------------------------------------tgcagagsctgccc
acggagcgattacactgcacggagakgcttgggtatatttaaaccrgagctaaacaatgt
ggaaggagattcatgggaggagattgatacaatggatattactcatggtggacagtcact
taggtggctcgtatggccaaagattgatcctgattccttggagaacttctcatcagaatg
cccacgtgtgaaggtaaatcctcagccttcaccctttggctaca---agggaattcttgt
ccctagggaagcattgccaaacatagttttggatgatcccatagttgaggatattgaccc
cagtacatgggcaacct------------gtggacctgcaataaagccagaaccatccgt
ttctagtcccrgtgagctgtctatggctgagaagttcaggcttgcatttgtggagagaga
tatgaggctggcgccaaaacgcgctaagaacgcaaggcaacatcaacgtcgtgcagagag
agaatggatgatgacaagtactgaagcaaaagctattgctcatgcctcacagatgagcaa
atctttacgcagtaag
>PAFTOL004567
---------------------------------ttacagatggcaattgcagcaattgct
aggagaagaaagctgcttaatgacaatgtgataatctctctggccgatgcttcatggaaa
acccttgacatatcttgttcagacgtatcagattttggactcacgaaggtggcagagatt
tgtacgtctctatgtgctgtggatataagtggatgcagtaaaattacaccccatggtgtc
tctcaactagtacaacactgccattctttggagacattga----gatgtrgaggctgccc
acggagtgattacactgcacggagatgcttgggtatatttaaaccagagctaaacaatgt
ggaaggagattcgtgggaggagcttgatacagtggatatcactcatggtggacagtcact
aaggtggctcgtatggccaaagattgatcttgattccttggagaacttctcatcggaatg
cccccgtgtcaaggtaaatcctcagccttcaccctttggctaca---agggagttgttgt
cccgagggaagcattgccaaacatagtattggatgatcccatagttgaggatattgaccc
cagtacatgggcaacct------------gtggacatgcaataaaggtggaacctcctgt
gtctagtcccagtgagctgtccatggctgagaagtttaggcttgcatttgtggagagaga
tatgaggctggcaccaaaacgcgcaaagaacgcaaggcaacatcaacgtcgtgcagagag
agaatggatgatgacaagtacagaagcaaaagctatagctcatgcctcaagagtaagcaa
atctttacggagtaag
>PAFTOL004568
---------------------------------ttacagatggcaattgcagcaattgcc
aggagaagaaagctgcttaatgacaatgtgataatctctcttgccgacgcttcatggaaa
acccttgacatatcttgttcagaggtatcagattttggactcacgaaagtggcagagatt
tgtccrtccctacgtgctgtggatataagtggatgcagtaaaattacaccccatggtgtc
tctcagctagtacagcactgccattctttggagacattga----gatgtggaggctgccc
acggagtgatcacactgcacggagatgcttgggtatatttaaaccagagctaaacaattt
ggaaggagattcgtgggaggagcttgatgcaatggatattactcatggtggacagtcact
gaggtggctcgtatggccaaagattgatcctgattccttggagaacttctcatcggaatg
cccgcgtgtcaaggtaaatcctcagccttcaccctttgggtaca---agggagttgttgt
cccgagsgaagcattgccaaacatggtattggatgatcccatagttgaggatattgaccc
cagtacatgggctaccc------------rtggacctacaataaaggtagaacctcctgt
ttctagtcctagtgagctgtccatggctgagaagtttaggcttgcatttgtggagagaga
catgaggctggcaccaaaacgcgcaaaaaatgcaaggcaacatcaacgtcgtgcagagag
agaatggatgatgacaagtacagaagcaaaagctatagctcatgcctcaaggataaacaa
atctttacgcagtaag
>PAFTOL004572
---------------------------------ttacagatggcaattgcagcaattgct
aggcgaagaaagctgcttaatgatgatgtgatgatctgtctggccgacgcttcatgggaa
acccttgacatgtcttgttcagacatatcagattttggacttgcgaaagtggcagagayt
tgtacatctctacgtgctgtggatataagccgatgcagtaaaattacaccccacggtgtc
tctcaactagtacagcggtgccattctttggagacattga----gatgtggaggctgccc
acggagtgattacactgcacggagatgcttggatatatttaaaccagagctaaaccacrt
ggaaggagattcatgggaggagcttgatacaatggatatcactcatggtggacagtcact
aaggtggctcgtatggccaaagattgatcccrattccttggagaacttctcatcggaatg
cccccgtgtcaaggtaaatccgcagccttcaccctttggctaca---agggagttgtcat
cccgagggaagcattgccaaacatagtattggatgatcccatagttgaggatattgacct
cagtrcgtgggcaacct------------gtggacctgcaataaagatagaacctcccat
ttctagtcccggtgagctgtccatggctgagaagtttaggcttgcatttgtggagagaga
tatgaggctggcaccgaaacgtgcaaagaatgcaaggcaacatcaacgtcgtgcggagag
agaatggatgatgacaagtacggaaggaaaagctattgctcatgcctcaaggattagcaa
atctttacgcagtaag
>PAFTOL004573
---------------------------------ttacagatggcaattgcagcaattgct
aggcgaagaaagctgcttaatgatgatgtgatgatctgtcttgccgacgcttcatgggaa
acccttgacatgtcttgttcagacatatcagattttggacttgcgtaagtggcagagatg
tgtacatctctacgttgaatctcatttagccgatgcagtaaaattacaccccacggtgtc
tcgcaactagtacagcggtgccattctttggagacattga----gatgtggaggctgccc
acggagtgattacactgcacggagatgcttggatatatttaaaccagagctaaaccatgt
ggaaggagattcatgggaggagcttgatacaatggatatcactcatggtggacagtcact
aaggtggctcgtatggccaaagattgatcccgattccttggagaacttctcatcggaatg
cccccgtgtcaaggtaaatccgcagccttcaccctttggctaca---agggagttgtcgt
cccgagggaagcattgccaaacatagtattggatgatcccatagtagaggatattgacct
cagtacatgggcaacct------------gtggacctgcaataaagatagaacctcctgt
ttctagtcccggtgagctgtccatggctgagaagtttaggcttgcatttgtggagagaga
tatgaggctggcaccgaagcgtgcaaagaatgcaaggcaacatcaacgtcgtgcggagag
agaatggatgatgacaagtacagaagcaaaagctatagctcatgcctcaaggattggcaa
atctttacgcggtaag
>PAFTOL004574
---------------------------------ttacagatggcaattgcagcaattggt
aggcgaagaaagctgcttaatgattatgtgataatctgtcttgctgacgcttcatgggaa
acccttgacatatcttgttcagacgtatcagattttggactcgcaaaagtggcagagatt
tgtacatctctacgtgctgtggatataagtggatgcagtaaaattacaccccatggtgtc
tctcgactagtactgcactgccattctttggagacattga----gatgtggaggctgccc
acggagtgattacactgcacggagatgcttgggaatatttaaaccagagctaaacaatgt
ggaaggagattcgtgggaggagcttgatacaatggatatcactcatggtggacagtcact
aaggtggctcgtatggscaaagattgatcctgattccttggagaacttctcatcggaatg
cccccgtgtcaaggtaaatcctcagccttcaccctttggctgca---agggagttgtcat
cccaagggaagcattgccaaacatagtattggatgatcccatagttgaggatattgaccc
cagtacatgggcaacct------------ggggacctgcaataacggtggaacctcctgt
ttctagtcccagtgagctgtccatggctgagaagtttaggcttgcatttgtggagagaga
tatgaggctggcaccaaaacgcgcaaagaacgcaaggcaacatcaacgtcgtgcagagag
agaatggatgatgacaagcacagaagcaaaagctatagctcatgcctcaagagtaagcaa
atctttacgcagtaag
>PAFTOL004577
---------------------------------ttacagatggcaattgcagcaattgct
aggagaagaaagctgcttaatgacaatgtgataatctctcttgccgacgcttcatggaca
atccttgacatatcttgttcagacrtatcagattttggactcacgaaggtggcagagatt
tgtacgtctctacgtgctgtggatataagtggatgcagtaaaattacaccctatggtgtc
tctcaactagtacaacactgccattctttggagacattga----gatgtrgaggctgccc
acggagtgattacacygcacggagatgcttgggtatatttaaaccagagctaaacaatgt
ggaaggagattcgtgggaggagcttgatacaatggatatcactcatggtggacagtcact
aaggtggctgatatggccaaagattgatcctgattccttggagaacttctcatcggaatg
cccccgtgtcaaggtaaatcctcagccttcaccctttagctaca---ggggagtagttgt
cccaagggaagcattgccaaacatagtattggatgatcccgtagttgaggatattgaccc
cagtacatgggcaacct------------ctggacctgcaataaaggtagaacctcctgt
ttctagtcycagtgagctgtccatggctgagaagtttaggcttgcatttgtggagagaga
tatgaggctggcaccaaaacgcgcaaagaacgcaaggcaacatcaacgtcgtgcagggag
agaatggatgatgacaagtacagaagcaaaagctatagctcatgcctcaagagtaagcaa
atctctacgcagtaag
>PAFTOL004578
---------------------------------ttacagatggcaattgcagcaattgct
aggcgaagaaagctgcttaatgatgatgtgatgatcagtcttgctgatgcttcatgggaa
acccttgacatgtcttgttcagacatatcagattttggacttgcgaaagtggcagagatt
tgtacatctctacgtgctgtggatataagccgatgcagtaaaattacaccccacggtgtc
tctcaactagtacagcggtgccattctttggagacattga----gatgtrgaggctgccc
acggagtgattacactgcacggagatgcttggatatatttaaaccagagctaaaccatgt
ggaaggagattcatgggaggagcttgatacaatggatatcactcatggtggacagtcact
amggtggctcgtatggccaaagattgatcccgatttattggagaacttctcattggaatg
cccccgtgtcaaggtaaatccgcagccttcaccctttggctaca---agggaattgtcgt
cccgagggaagcattgccaaacatagtattggatgatcccatagttgaggatattgacct
caatacatgggcaacct------------gtggaccttcaataaatatagaacctcctgt
ttctagtcccggtgagctgtccatggctgagaagtttaggcttgcgtttgtggagagaga
tatgaggctggcaccgaaacgtgcaaagaacgcaaggcaacatcaacgtcgtgcagagag
agaatggatgatgacaagtgcagaagcaaaagctatagctcatgcctcaaggattagcaa
atctttacgcagtaag
>PAFTOL004582
---------------------------------ttacagatggcaattgtagcaattgct
aggcgaagaaagctgcttgatgatgatgtggtgatctgtcttgccgacgcttcatgggaa
acccttgacatttcttgttcagacatatcagattttggactagcaaaagtggcagagatt
tgtacatctctacgtgctgtggacataagccgatgcagtaaaattacaccccacggtgtc
tctcaactagtacagcagtgccattctttggagacattga----gatgtggaggctgccc
acagagtgattacaccgcacggagatgcttgggtatatttaaaccacagctaaaccatgt
ggaaggagattcatgggaggagcttgatacaatggatatcactcgtggtggacagtcact
aaggtggctcatatggccaaagattgatcccgattccttggagaacttctcatcggaatg
cccccgtgtcaaggtaaatcctcagccttcaccctttggctaca---agggacttgtcgt
cccgagggaagcattgccaaacatagtattggatgatcccatagttgaggatattgacct
gagtacatgggcaacct------------gtggacctgcaataaagatagaacctcctgt
ttctagtcctggtgagctgtccatggctgagaagtttaggcttgcatttgtggagagaga
tatgaggctggcaccaaaacgtgcaaagaacgcaaggcaacatcaacgtcgtgcggaaag
agaatggatgacgacaagtacagaagcaaaagctatagctcatgcctcaaggataagcaa
atctttacgcagtaag
>PAFTOL004583
------------------------------------------------------------
------------------------------------------------------------
------------------------------------------------------------
---------------------------agtggatgcagtaaaattacaccccatggtgtc
tctcaactagtacaacactgccattctttggagacattga----gatgtrgaggctgccc
acggagtgattacactgcacggagatgcttgggtatatttaaaccagagctraacaatgc
ggaaggagattcatgggaggagcttgatacaatggatatcactcatggtggacagtcact
aaggtggctcgtatggccaaagattgatcctgattccttggagaacttctcatcagaatg
cccccgtgtcaaggtaaatcctcagccttcgccctttggctaca---agggaggagttgt
cccgagggaagcattgccaaacatagcattggatgatcccatagttgaggatattgaccc
cagtacatgggcaacct------------gtggacttgcaataaaggtagarcctcctgt
ttctagtcccagtgagctgtccatggctgagaagtttaggcttgcatttgtggagagaga
tatgaggctggcaccaaaacgygcaaagaacgcaaggcaacatcaacgtcgtgcagagag
agaatggatgatgacaagtacagaagcaaaagctatagctcatgcctcaagwgtaagcaa
atctttacgcagcaag
>PAFTOL004584
---------------------------------ttacagatggcaattgcagcaattgct
aggagaagaaagctgcttaatgacaatgtgataatctctcttgccgacscttcatggaca
atccttgacatatcttgttcagacgtatcrgattttggactcacgaaggtggcagagatt
tgtacgtctctacgtgctgtggatataagtggatgcagtaaaattacaccctatggtgtc
tctcaactagtacaacactgccattctttggagacattga----gatgtggaggctgccc
acggagtgattacactgcacggagatgcttgggtatatttaaaccagagctaaacaatgt
ggaaggagattcgtgggaggagcttgatacaatggatatcactcatggtggacagtcact
aaggtggctcatatggccaaagattgatcctgattccttggagaacttctcatcggaatg
cccccgtgtcaaggtaaatcytcagccttcaccctttagctaca---agggagttsttgt
cccgagggaagcattgccaaacatagtattggatgatcccgtagttgaggatattgaccc
cagtacatgggcaacct------------gtggacctgcaataagggtagaacctcctgt
ttctagtcccygtgagctgtccatggctgagaagtttaggcttgcatttgtggagagaga
tatgaggctggcagcaaaacgygcaaagaaygcaaggcaacatcaacgtcgtgcagggag
agaatggatgatgacaagtacagaagcaaaagctgtggctcatgcctcaagagtaagcaa
atctctacgcagtagg
>PAFTOL004585
---------------attctctactttgttaaattacagatggcaattgcagcaattgct
aggcggagaaagcttcttaatgacggtgtgataatctctcttgcsgacgcttcatgrgaa
actcttgayatctcttattcagaggtatcagattttggactygcgaaagtggcaragatt
tgtacgtctctacgtgctgtggatataagscgatgcagcaaaattacaccccatggtgtc
tctcaactggtactgcactgccacgctttggagacattga----gatgtrgaggctgccc
acggagcgattacactgcacggagatgcttgggtatatttaaaccggagctaaacaatgt
ggaaggagattcatgggaggagattgatacaatggatattactcatggtggacagtcact
taggtggctcgtatggccaaagattgatcctgattccttggagaacttctcatcagaatg
cccacgtgtgaaggtaaatcctcagccttcaccctttggctaca---agggagttcttgt
ccctagggaagcattgccaaacatagtgttggatgatcccatagttgaggatattgaccc
cagtacatgggcaacct------------gtggacctgcaataaagccagaaccatccgt
ttctagtcctggtgagctgtctatggctgagaagttcaggcttgcatttgtggagagaga
tatgaggctggcgccaaaacgcgctaagaacgcaaggcaacatcaacgtcgtgcagagag
agaatggatgatgacaagtactgaagcaaaagctattgctcatgcctcacacatgagcaa
atctttacgcagtaag
>PAFTOL004587
---------------------------------ttacagatggcaattgcagcaattgct
aggagaagaaagctccttaatgacaatgtgataatctctcttgccgacgcttcatggaaa
accsttgacatatcttgtgcagacgtatcagattttggactcacgaaggtggcagagatt
tgtacgtctctatgtgctgcggatataagtggatgcggtaaaattacaccccatggtgtc
tctcaactagtacagcactgccattctttggagacattga----gatgtggaggctgccc
acggagtgattacactgcacggagatgcttgggtatatttaaaccagagctaaacaatgt
ggaaggmgattcgtgggaggagcttgatacaatggatatcactcatggtggacagtcact
aaggtggctcrtatggccaaagattgatcctgattccttggagaacttctcatcggaatg
cccccgtgtcaaggtaaatcctcagccttcaccctttggctaca---agggagtcgtcgt
cccaagggaagcattgccaaacatagtattggatgatcccatagttgaggatattgaccc
cagtacatgggcaacct------------ggggacctgcaaaaaaggtagaaccttctgt
ttctagtcccaatgagctgtccatggctgagaagtttaggcttgcatttgtggagagaga
tatgaggctggcaccaaaacgcgcaaagaacgcaaggcaacatcaacgtcgtgcagagag
agaatggatgatgacaagtacagaagcaaaagctatagctcatgcctcaagagtaagcaa
atctttgcgcagtaag
>PAFTOL004590
---------------------------------ttacagatggcaattgcggcaattgct
aggagaagaaagctgcttaatgacaatgtgataatctctcttgccgacgcttcatggaca
atccttgacatatcttgttcagacgtatcagattttggactcacgaaggtgkcagagatt
tgtacgtctctacgtgctgtggatataagtggatgcagtaaaattacgccctatggtgtc
tctcaactagtacaacactgccattctttggagacattga----gatgtggaggctgccc
acggagtgattacactgcacggagatgcttgggtatatttaaaccagagctaaacaatgt
ggaaggagattcrtgggaggagcttgatacaatggatatcactcatggtggacagtcact
aaggtggctcgtatggccaaagattgatgctaattccttggagaacttctcatcggaatg
cccccgtgtcaaggtaaatcctccaccttcaccctttggctaca---agggagttgttgt
cccgagggaagcattgccaaacatagtattggatgatcccgtrgttgaggatattgaccc
cagtacmtgggcaacct------------rtggacctgcaataaaggtagaacctcctgt
ttctagtcccagtgagctgtccatggctgagaagtttaggcttgcatttgtggagagaga
tatgaggctggcaccaaaacgtgcaaagaatgcaaggcaacatcaacgtcgtgcagagag
agaatggatgatgacaagtacagaagcaaaagctatagctcatgcctcaagagtaagcaa
atctttacgcagtaag
>PAFTOL004591
---gatgagattgctataagctttccagccgatattaagatggcaattgcggcaattgct
aggagaagaaagctgcttaatgacaatgtgataatctctcttgccgacgcttcatggaca
atccttgacatatcttgttcagacgtatcagattttggactcacgaaggtggcagagatt
tgtacgtctctacgtgctgtggatataagkggatgcagtaaaattacgccctrtggtgtc
tctcaactagtacaacactgccattctttggagacattga----gatgtrgaggctgccc
acggagtgattacactgcacggagatgcttgggtatatttaaaccagagctaaacaatgt
ggaaggagattcrtgggaggagcttgatacaatggatatcactcatggtggacagtcact
aaggtggctcgtatggccaaagattgatgctaattccttggagaacttctcatcggaatg
cccccgtgtcaaggtaaatcctccaccttcaccctttggctaca---agggagttgttgt
cccgagggaagcattgccaaacatagtattggatgatcccgtagttgaggatattgaccc
cagtacmtgggcaacct------------gtggacctgcaataaaggtagaacctcctgt
ttctagtcccagtgagctgtccatggctgagaagtttaggcttgcatttgtggagagaga
tatgaggctggcaccaaaacgtgcaaagaatgcaaggcaacatcaacgtcgtgcagagag
agaatggatgatgacaagtacrgaagcaaaagctatagctcatgcctcaagagtaagcaa
atctttacgyagtaag
>PAFTOL004593
---------------------------------------atggcaattgcagcaattgct
aggcgaagaaagctgcttaatgatgatgtgatgatctgtcttgctgacgcttcatgggaa
acccttgacatatcttgttcagacatatcagattttggactcgcgaaagtggcagagatt
tgtacatctctatgtgctgtggatataagccggtgcagtaaaattacaccgcatggtgtc
tgtcaactagtacagcactgccattctttggagacattga----gatgtggaggttgccc
acagagtgattacactgcgcggagatgcttgggtatatttaaaccagagctaaaccatgt
ggaaggagattcatgggaggagcttgatacaatggatgtcactcatggtggacagtcact
aaggtggctcgtatggccaaagattgatcctgattccttggagaacttctcatcggaatg
cccccgtgtcaaggtaaatccacagccttcaccctttggctaca---agggagttgtcgt
cccgagggaagcattgccaaacatagtattggatgatcccatagttgaggatattgaccc
cagtacatgggcaactt------------gtggacctgcaataaaggtagaacctccttt
ttctagtcccagtgagctgtccatggctgagaagtttaggcttgcatttgtggagagaga
tatgaggctggcaccaaaacgcgcaaagaacgcaaggcaacatcaacgtcgtgcagagag
agaatggatgatgacgagtacagaagcaaaagctatagctcatgcctcaagagtaagcaa
atctttacgcagtaag
>PAFTOL004594
---------------------------------ttacagatggcaattgcggcaattgct
aggagaaggaagctgcttaatgacaatgtgataatctctcttgccgacgcttcatggaca
atccttgacatatcttgttcagacgtatcagattttggactcacraaggtggcagagatt
tgtacgtctctacgtgctgtggatataagtggatgcagtaaaattacgccctatggtgtc
tctcaactagtacaacactgccattctttggagacattga----gatgcrgaggctgccc
acggagtgattacactgcacggagatgcttgggtatatttaaaccagagctaaacaatgt
ggaaggagattcgtgggargagcttgatacaatggatatcactcatggtggacagtcact
aaggtggctcgtatggccaaagattgatgctgattccttggagaacttctcatcggaatg
cccccgtgtcaaggtaaatcctccaccttcaccctttggctaca---agggagttgttgt
cccgagggaagcattgccaaacatagtattggatgatcccgtagttgaggatattgaccc
cagtacatgggcaacct------------gtggacctgcaataaaggtagaacctcctgt
ttctagtcccagtgagctgtccatggctgagaagttcaggcttgcatttgtggagagaga
tatgaggctggcaccaaaacgcgcaaagaacgcaaggcaacatcaacgtcgtgcagagag
agaatggatgatgacaagtacagaagcaaaagctatagctcatgcctcaagagtaagcaa
atctttacgcagtaag
>PAFTOL004597
---------------------------------ttacagatggcaattgcagcaattgct
aggagaagaaagctgcttaatgacaatctgataatctctcttgccgatgcttcatggaaa
acccttgacatatcttgttcggacgtatcagattttggactcacgaagatggcagagatt
tgtacgtctttacgtgctgtggatataagtggatgcagtaaaattacaccccatggtgtc
tctcaactagtacagcactgccattctttggagacattga----gatgtrgaggctgccc
acggagtgattacactgcaaggagatgcttgggtatatttaaaccagagctaaacaatgc
ggaaggagattcgtgggaggagcttgatacaatggatatcactcatggtggacagtcact
aaggtggctcgtatggccaaagattgatcctgattccttggagaacttctcatctgaatg
cccccgtgtcaaggtaaatcctcagccttcaccctttggctaca---agggaggagttgt
tccgagggaagcattgccaaacgtagtattggatgatcccatagttgaggatattgaccc
caggacatgggcaacct------------gtggacttgaaataaaggtagaacctcctgt
ttctagtcccagtgagctgtcgacggctgagaagtttaggcttgcatttgtggaaagaga
tatgaggctggcaccaaaacgcgcaaagaacgcaaggcaacatcaacgtcgtgcagaaag
agaatggatgataacaagtacagaagcaaaagctatagctcatgcctcaagagtaagcaa
atttttacgcactaag
>PAFTOL004598
------------------------------------------------------attgct
aggagaagaaagctgcttaatgacaacgtgataatctctcttgccgacgcttcatggaca
atccttgacatatcttattcagacgtatcagattttggactcacgaagatggcagagatt
tgtacgtctctacgtgctgtggatat----------------------------------
---------------------------------------------atgcagaggctgccc
acggagtgattacactgcacggagatgcttgggtatatttaaaccagagctaaacaatgt
ggaaggagattcgtgggaggagcttgatacaatggatatcactcacggtggacagtcact
aaggtggctcgtatggccaaagattgatgctaattccttggagaacttctcatcggaatg
cccccgtgtcaaggtaaatcctccaccttcaccctttggctaca---agggagttgttgt
yccgagggaagcattgccaaacatagtattggatgatcccgtagttgaggatattgaccc
cagtacatgggcaacct------------gtggacctgcaataaagttagaacctcctgt
ttctagtcccagtgagctgtccatggctgagaagtttaggcttgcatttgtggagagaga
tatraggctggcaccaaaacgcgcaaagaacgcaaggcaacatcaacgtcgtgcagagag
agaatggatgatgacaagtacagaagcaaaagctatagctcatgcctcaagagtaagcaa
atctttacgcagtaag
>PAFTOL004599
---------------------------------ttacagatggcaattgcggcaattgct
aggagaagaaagctgcttaatgacaatgtgataatctctcttgctgacgcttcatggaca
atccttgacatatcttgttcagacgtatcagattttggactcacgaaggtggcagagatt
tgtacgtctctacgtgctgtggatataagtggatgcagtaaaattacaccctatggtgtc
tctcaactagtacaacactgccattctttggagacattga----gatgtggaggctgccc
acggagtgattacactrcacggagatgcttgggtatatttaaaccagagctaaacaatgt
ggaaggagattcgtgggaggagcttgatacaatggatatcactcatggtggacagtcact
aaggtggctcgtatggscaaagattgatgctgatwccttggagaacttctcatcggaatg
cccccgtgtcaaggtaaatcctccgccttcaccctttggctaca---agggagttgttgt
ccsgagggaagcattggcaaacatagtattggatgatcccgtagttgaggatattgaccc
cagtacatgggcaacck------------gtggacctgcaataaaggtagaacctcctgt
ttctagtcccagtgagctgtccatggctgagaagtttaggcttgcatttgtggagagaga
tatgaggctggcaccaaaacgcgcaaagaaygcaaggcaacatcaacgtcgtgcagagag
agaatggatgatgacaagtacagaagcaaaagctatagctcatgcctcaagagtaagcaa
atctttacgcagtaag
>PAFTOL004600
---------------------------------ttacagatggcaattgcggcaattgct
aggagaagaaagctgcttaatgacaatgtgataatctctcttgccgacgcttcatggaca
atccttgacatatcttgttcagacgtatcagattttggactcacgaaggtggcagagatt
tgtacgtctctacgtgctgtggatataagtggatgcagtaaaattacgccctatggtgtc
tctcaactagtacaacactgccattctttggagacattga----gatgcrgaggctgccc
acggagtgattacactgcacggagatgcttgggtatatttaaaccagagctaaacaatgt
ggaaggagattcgtgggaggagcttgatacaatggatatcactcatggtggacagtcact
aaggtggctcgtatggscaaagattgatgctgattccttggagaacttctcatcggaatg
cccccgtgtcaaggtaaatcctccaccttcaccctttggctaca---agggagttgttgt
cccgagggaaggattgccaaacatagtattggatgatcccgtagttgaggatattgaccc
cagtacatgggcaacct------------gtggacctgcaataaaggtagaacctcctgt
ttctagtcccagtgagctgtccatggctgagaagtttaggcttgcatttgtggagagaga
tatgaggctggcaccaaaacgcgcaaagaacgcaaggcaacatcaacgtcgtgcagagag
agaatggatgatgacaagtacagaagcaaaagctatagctcatgcctcaagagtaagcaa
atctttacgcagtaag
>PAFTOL004601
---------------------------------ttacagatggcaattgcagcaattgct
aggagaagaaagctgcttaatgacaatgtgataatctctcttgccgacgcttcatggaaa
acccttgacatatcttgttcagacgtatcagattttggactcatgaagatggcagagatt
tgtacgtctttacgtgctgtggatataagtggatgcagtaaaattacaccccatggtgtc
tctcaactagtacagcactgctattctttggagacattga----gatgtrgaggctgccc
acggagtgattacactgcacggagatgcttgggtatatttaaaccagagctaaacaatgc
ggaaggagattcrtgggaggagcttgatacaatggatatcactcatggtggacagtcact
aaggtggcttgtatggccaaagattgatcctgattccttggagaacttctcatyggaatg
cccccgtgtcaaggtaaatcctcagccttcaccctttggctaca---agggaggarttgt
cccragggaagcattgccaaacatagtattggatgatcccatagttgaggatattgaccc
aagtacatgggcaacct------------gtggacttgcaataaaggtagaacctcctgt
ttctagtcccagtgagctgtccatggctgagaagtttaggcttgcatttgtggaaagaga
tatgaggctggcaccaaaacgmgcaaagaacgcaaggcaacatcaacgtcgtgcagagag
agaatggatgctgacaagtacagaagcaaaagctatagctcatgcctcaagagtaagcaa
atctttacgcagtaag
>PAFTOL004603
---------------------------gctaaattacagatggcaattgcagcaattgct
aggcgaagaaagctgcttaatgatgatgtgataatstgccttgccgacgcttcatgggaa
acccttgacatatcttgttcagacatatcagaktttggactcgcgaaagtggcrgggatt
tgtacatctctacgtgctgtggatataagccgatgcagtaaaattacaccccacggtgtc
tctcaactagtacagcactgccattctttggagacattga----gatgtrgaggctgccc
acggagtgattacactgcacggagatgcttgggtatatttaaaccagagctaaaccatgt
ggayggagattcatgggaggagcttgatacaatggatatcactcatggtggacagtcact
aaggtggctcgtatggccaaagattgatcccgattccttggagaacttctcatcggaatg
cccccgtgtcaaggtaaatccwcagccttcaccctttggctaca---ggggagttgtcgt
cccaagggaagcattgccaarcatagtattggatgatcccatagttgaggatattgacct
cagtacatggrcaacct------------gtggacctgtaataaagatacaacctcctgt
ttctaarcccggtgagctgtccatggctgagaagtttaggcttgcatttgtggagagaga
tatgaggctggcaccgaaacgtgcaaagaacgcaaggcaacatcaacgtcgtgccgagag
agaatggatgatgacaagtacagaagcaaaagctatagctcatgcctcaaggataaccaa
atctttacgcagtaag
>PAFTOL004604
---------------------------------ttacagatggcaattgcagcaattact
aggagaagaaagctgcttaatgacaatgtgataatctctcttgcygacgcttcatggaaa
acccttgacatatcttgttcagacgtatcagattttggactcacgaaggtggcagagatt
tgtacgtctctacrtgctgtggatataagtggatgcagtaaaattacaccccatggtgtc
tctcaactagtacagcactgccattccttggagacattga----gatgtggaggctgccc
acggagtgattacactgcacggagatgcttgggtatatttaaaccagagctaaacaatgt
ggaaggagattcgtgggaggagcttgatacaatggatatcactcatggtggacagtcact
aaggtggcttgtatggccaaagattgatcctgattcgttggagaacttctcatcggaatg
cccccgtgtcaaggtaaatcctcagccttcattctttggctaca---ggggagttgttgt
cccgagggaagcattgccaaacatcgtattggatgatcccatagttgaggatattgaccc
cagtacatgggcaacct------------gtggacctgcaataaaggtagaacctcctgt
ttctagtcccagtgagctgtccatggctgagaagtttaggcttgcatttgtggagagaga
tatgaggctggcaccaaaacgcgcaaagaacgcaaggcaacatcaacgtcgtgtagagag
agaatggatgatgacaagtacagaagcaaaagctatagctcatgcckcaagagtaagcaa
atctttacgcaataag
>PAFTOL004605
---------------------------------ttacagatggcaattgcagcaattgct
aggagaagaaagctgcttaatgacaatgtgataatctctcttgcygacgcttcatggraa
acycttgayatmtcttrttcagasgtatcagattttggactcrcgaarrtggcagagatt
tgtacgtctytmcgtgctgtggatataagtggatgcagtaaaattacaccccatggtgtc
tctcaactagtgcagcactgccattccttggagacattga----gatgtggaggctgccc
acggagtgattacactgcacggagatgcttgggtatatttaaaccagagctaaacaatgc
ggaaggagattcatgggaggagcttgatacaatggatatcactcatggtggacactcact
aaggtggctcgtatggccaaagattgatcctgattctttggagaatttctcatcagaatg
ccctcgtgtcaaggtaaatcctcagccttcgccctttggctaca---agggaggagttgt
cccgggggaagcattgccaaacatagtattggatgatcccatagttgaggatattgaccc
cagtacatgggcaacct------------gtggacttgcaataaaggtagaacctcctgt
ttttagtcccagtgagctgtccatggctgagaagtttaggcttgcatttgtggagagaga
tatgaggctggcaccaaaacgcgcaaagaacgcaaggcaacatcaacgtcgtgcagagag
agaatggatgacgacaagtacagaagcaaaagctatagctcatgcctcaagagtaagcaa
atctttacgcagcaag
>PAFTOL004608
---------------------------------ttacagatggcaattgcagcaattgct
aggcgaagaaagctgcttaatgatgatgtgatgatctgtcttgccgacgcttcatgggaa
acccttgacatgtcttgttcagacatatcagattttggacttgcgaaagtggcagagatt
tgtacatctctacgtgctgtggatat----------------------------------
---------------------------------------------atgcagaggctgccc
acggagtgattacactkcacggagatgcttggatatatttaaaccagagctaaaccatgt
ggaaggagattcatgggaggagcttgatacaatggatatcactcatggtggacagtcact
aaggtggctcgtatggccaaagattgatcccgattccttggagaacttctcatcggaatg
cccccgtgtcaaggtaaatccgcagccttcaccctttggctaca---agggagttgtcgt
cccgagggaagcattgccaaacatagtattggatgatcccatagttgaggatattgactt
cagtacgtgggcaacct------------gtggacctgcaataaagatagaacctcccgt
ttctagtcccggtgagctgtccatggctgagaagtttaggcttgcatttgtggagagaga
tatgaggctggcaccgaaacgtgcaaagaatgcaaggcaacatcaacgtcgtgcggagag
agaatggatgatgacgagtgcagaagcaaaagctatagctcatgcctcaaggattaccaa
atctttacgcagtaag
>PAFTOL004609
---------------------------------ttacagatggcaattgcagcaattgct
aggcgaagaaagctgcttaatgatgatgtgatgatctgtcttgcsgacgcttcatgggaa
acccttgacatgtcttgttcagacatatcagattttggacttgcgaaagtggcagaratt
tgtacatctstacgtgctgtggatataagccaatgcagtaaaattacaccccacggtgtc
tctcaactagtacagcagtgccattctttggagacattga----gatgtggaggctgccc
acggagtgattacactgcacggagatgcttggatatatttaaaccagagctaaaccatgt
ggaaggagattcatgggaggagcttgatacaatggatatcrctcatggtggacagtcact
aaggtggctcgtatggccaaagattgatcccgattccttggagaacttctcatcggaatg
cccccgtgtcaaggtaaatccacagccttcaccctttggctaca---agggagttgtcgt
cccragggaagcattgccaaacatagtattrgatgatcccatagttgaggatattgacct
cagtacatgggcaacct------------gtggacctgcaataaagatagaacctcctgt
ttctagtcccggtgagctgtccatggctgagaagtttaggcttgcatttgtggagagaga
tacgaggctagcaccgaaacgtgcaaagaatgcaaggcaacatcaacgkcgtgcggagag
agaatggatgatgacaagtgcagaagcaaaagctatagctcatgcctcaaggattagcaa
atctttacgcagtaag
>PAFTOL004613
---------------------------------ttacagatgtcaattgcggcaattgct
aggagaagaaagctgcttaatgacaatgtgataatctctcttgccgacgcttcatggmca
atccttgacatatcttgttcagacgtatcagattttggactcacgaaggtggcagagatt
tgtacgtctctacgtgctgtggatataagtggatgcagtaaaattacaccctatggtgtc
tctcaactagtacaacactgccattttttggagacattga----gatgtggaggctgccc
acggagtgattacactgcacggagatgcttgggtatatttaaaccagagctaaacaatgt
ggaaggagattcgtgggaggagcttgatacaatggatatcactcatggtggacagtcmct
aaggtggcttgtatggccaaagattgatgctgattccttggagaacttctcatcggaatg
cccccgtgtcaaggtaaatccttcgccttcaccctttggctaca---agggagttgttgt
cccgagggaagcattgccaaacatagtattggatgatcccrtagttgaggatattgaccc
cagtacatgggcaacat------------gtggacctgcaataaaggtagaacctcctat
ttctagtcccagtgagctgtccatggctgagaagtttaggcttgcatttgtggagagaga
tatgaggctggcaccaaaacgcgcaaagaacgcaaggcaacatcaacgtcgtgcagagag
agaatggatgatgacaagtacagaagcaaaagctatagctcatgcctcaagagtaggcaa
atctttacgcagtaag
>PAFTOL004617
---------------------------------ttacagatggcaattgcagcaattgct
aggagaagaaagctgcttaatgacaatgtgataatctctcttgccgacgcttcatggaca
atccttgacatatcttgttcagacgtatcagattttggactcacgaaggtggcagagatt
tgtacgtctctacgtgctgtggatataagtggatgcagtaaaattacacccaatggtgtc
tctcaactagtacaacactgccattctttggagacattga----gatgtggaggctgccc
acggagtgattacactgcacggagatgcttgggtatatttaaaccagagctaaacaatgt
ggaaggagattcgtgggaggagcttgatacaatggatatcactcatggtggacagtcact
aaggtggctcatatggccaaagattgatcctgattccttggagagcttctcgtcggaatg
cccccgtgtcaaggtaaatcctcagccttcaccctttagctaca---gggga---gttgt
cccgagggaagcattgccaaacatagtattggatgatcccgtagttgaggatattgaccc
cagtacatgggcaacct------------ctggacctgcaataaaggtagaacctcctgt
ttctagtcccagtgagctgtccatggctgagaagtttaggcttgcatttgtggagagaga
tatgaggctggcaccaaaacgcgcaaagaacgcaaggcaacatcaacgtcgtgcagggag
agaatggatgatgacaagtgcagaagcaaaagctatagctcatgcctcaagagtaagcaa
atctctacgcagtaag
>PAFTOL004618
---------------------------------ttacagatggcaattgcagcaattgct
aggcgaagaaagctgcttaatgatgatgtgatgatctgtcttgcmgacgcttcatgggaa
acccttgacatgtcttgttcagacatatcagattttggacttgcgaaagtggcagagatt
tgtacatctctwcgtrctgtggatataagccgatgcagtaaaattacaccccacggtgtc
tctcaactagtacagcagtgccattctttggagacattga----gatgtrgaggctgccc
acggagtgattacactgcacggagatgcttggatatatttaaaccagagctaaaccatgt
ggaaggagattcatgggaggagcttgatgcaatggatatcactcatggtggacagtcact
aaggtggctcgtatggccaaagattgatcccgattccttggaraacttctcatcggaatg
cccccgtgtcaaggtaaatccacagccttcaccctttggctaca---aggsagttgtcgt
cccragggaagcattgccaaacatagtattggatgatcccatagttgaggatattgacct
cagtacatgggcaacct------------gtggacctgcaataaagatagaacctcctgt
ttctagtcccggtgagctgtccatggctgagaagtttaggcttgcatttgtggagagaga
tacgaggctagcaccgaaacgtgcaaagaatgcaaggcaacatcaacgtcgtgcggagag
agaatggatgatgacaagtrcagaagcaaaagctatagctcatgcctcaaggattagcaa
atctttacgcagtaag
>PAFTOL004619
---------------------------gttaatttacagatggcaattgcagcaattgct
aggcgamgaaagctgcttaatgacgatgtgataatctctcttgccgatgcttcgtgggaa
acccttgacatatcttgttcagacgtatcagattttggactcgcgaaagtggcagagatt
tgtagatctctacttgctgtggatataagccgatgcagcaaaattacaccccatggtgtc
tctcaactagtacagcactgccattctttggagayattga----gatgtggaggctgccc
acggagtgattacgctgcacggagatgcttgggtatatttaaaccagagctaaacaatgt
ggaaggagattcatgggaggagctwgatacaatggctatcactcatggtggacagtcmct
aaggtggcttgtatggccaaagattgatcctgattccttggagaacttctcatcagaatg
cccccgtgtcaaggtaaatcctcagccttcaccctttggctgca---agggagttgtcgt
cccaagggaagcattgccaagcatagtattggatgatcccatagttaaggatattgaacc
tagtacatgggcaacct------------gtgcacctgcaataaagatagaaccacctgt
ttcaagtcctggcgagctgtccatggctgagaagtttaggcttgcatttgtggagagaga
tatgaggctggcaccaaaacgcgcaaagaaygcaaggcaacatcaacgtcgtgcagagag
agaatggatgatgacaagtacagaagcaaaagctatagctcatgcctctaggataagcaa
atctttacgcagtaag
>PAFTOL004620
---------------------------------ttacagatggcaattgcagcaattgct
aggcgaagaaagctacttaatgatgrtgtgatgatctgtcttgccgacgcttcatgggaa
acccttgacatgtcttgttcagacatatcagattttggacttgcgaaagtggcagagatt
tgtacatctctacgtgctgtggatataagccgatgcagtaaaattacaccccacggtgtc
tctcaactagtacagcggtgccattctttggagacactga----gatgtggaggctgccc
acggagtgattacacggcacggagatgcttggatatatttaaaccagagctaaaccmtgt
ggaaggagaytcatgggaggagcttgatacaatggatatcactcatggtggacagtcact
aaggtggctmgtatggccaaagattgatcccgattccttggagaacttctcatcggaatg
cccccgtgtcaaggtaaatccgcagccttcaccctttggctaca---agggagttgtcgt
cccragggaagcattgccaaacatagtattggatgatcccatagttgaggatattgacct
cagtacgtgggcaacca------------gtggacctgcaatraagatagaacctcctgt
ttctagtsctggtgagctgtccatggctgagaagtttaggcttgcatttgtggagagaga
tatgaggctggcaccgaaacgtgcaaagaatgcaaggcaacatcaacgtcgkgcggagag
agaatggatgatgacaagtacagaaggaaaagctatagctcatgcctcaaggattagcaa
atctttacgcagtaag
>PAFTOL004623
---------------------------------ttacagatggcaattgcagcaattgct
aggcgaagaaagctgcttaatgatcatgtgatgatctgtcttgctgacgcttcatgggaa
acccttgacatgtcttgttcagacatatcagattttggacttgcgaaagtggcagagatt
tgtacatctctacgtgctgtggatataagccgatgcagtaaaattacacctcacggtgtc
tctcaactagtacagcagtgccattctttggagacattga----gatgtrgaggctgccc
acggagtgattacactkcacggagatgcttggatatatttaaaccagagctaaaccatgt
ggaaggagattcatgggaggagcttgatgcaatggatatcactcatggtggacagtcact
aaggtggcttgtatggccaaagattgatcccgattccttggagaacttctcatcggaatg
cccccgtgtcaaggtaaatccgcagccttcaccctttggctaca---agggagttgtcgt
cccgagggaagcattgccaaacatagtattggatgatcccatagtcgaggatattgacct
cagtacatgggcaacct------------gtggacctgcaataaagatagaacctcctgt
ttctagtcccggtgagctgtccatggctgagaaatttcggcttgcatttgtggagagaga
tatgaggctggcaccgaaacgtgcraagaatgcaaggcaacatcaacgtcgtgcggagag
agaatggatgatgacaagtacagacgcaaaagctatagctcatgcctcaaggattggcaa
atctttacgcagtaag
>PAFTOL004624
---------------------------------ttacagatggcaattgcagcaattgct
aggagaagaaagctgcttaatgacaatgtgataatctctcttgccgacgcttcatggaca
atccttgacatatcttattcagacgtatcagattttggactcacgaaggtggcagagatt
tgtacatctctacgtgctgtggatataagtggatgcagtaaaattacaccctatggtgtc
tctgaactagtacaacactgccattctttggagacattga----gatgtggaggctgccc
wcggagtgattacactgcwcggagatgcttgggtatatttaaaccagagctaaacaatgt
ggaaggagattcgtgggaggagcttgatacaatggatatcactcatggtggtcagtcact
aaggtggctcatatggccaaagattgatgctgtttccttggagaacttctcatcggaatg
cccccgtgtcaaggtaaatcctcagccttcaccctttggctaca---agggagttgttgt
cccgagrgaagcattgccaaacatggtattggatgatcccgtagttgaggatattgatcc
cagtacatgggcaacctgtggacctgcaagtggacctgcaataaaggtagaacctcctgt
ttctagtcccagtgagctgtccatggctgagaagtttaggcttgcatttgtggagagaga
tatgaggctggcaccaaaacgcgcaaagaacgcaaggcaacatcaacgtcgtgcagagag
agaatggatgatgacaagtacagaagcaaaagctatagctcatgcctcaagagtaagcaa
atctttacgcagtaag
>PAFTOL004625
---------------------------------ttacagatggcaattgcagcaattgct
aggagaagaaagctgcttaatgacaatgtgataatctctcttgccgaygcttcatggaca
atccttgacatatcttgttcagacgtatcagattttggactcacgaaggtggyagagatt
tgtacgtctctacgtgctgtggatataagtggatgcagtaaaattacaccctatggtgtc
tctcaactagtacaacactgccattctttggagacattga----gatgtggaggctgccc
acggagtgattacactgcacggagatgcttgggtatatttaaaccagagctaaacaatgt
ggaaggagattcgtgggaggagcttgatacaatggatatcactcatggtggacagtcact
aaggtggctcatatggccaaagattgatcctgattccttggagaacttctcatcagaatg
cccccgtgtcaaggtaaatcctcagccttcaccctttagctaca---ggggagttgttgt
cccgagggaagcattgccaaacatagtattggatgatcccgtagttgaggatattgaccc
cagtacatgggcaacct------------ctggacctgcaataaaggtagaacctcctgt
ttctagtcccagtgagctgtccatggctgagaagtttaggcttgcatttgtggagagaga
tatgaggctggcaccaaaacgcgcaaagaacgcaaggcaacrtcaacgtcgtgcagggag
agaatggatgatgacaagtacagaagcaaaagctatagctcatgcctcaagagtaagcaa
atctctacgcagt---
>PAFTOL004626
------------------------------------------------------------
------------------------------------------------------------
------------------------------------------------------------
---------------------------agtggatgcagtaaaattacaccccatggtgtc
tctcaactagtacagcactgccattctttggagacattga----gatgtggaggctgccc
acggagtgattacactgcacggagatgcttgggtatatttaaaccagagctaaacaatgc
ggaaggagattcatgggaggagcttgatacaatggacatcactcatggtggacactcact
aaggtggctcgtatggccaaagattgatcctgattccttggagaacttctcatcagaatg
cccccgtgtcaaggtaaatcctcagtcttcgccctttggctaca---agggaggagttgt
cccgagggaagcattgccaaacatagtattggatgatcccatagttgaggatattgaccc
cagtacatgggcaacct------------gtggacttgcaataaaggtagaacctcctgt
ttttagtcccagtgagctgtccatggctgagaagtttaggcttgcatttgtggagagaga
tatgaggctggcaccaaaacgcgcaaagaatgcaaggcaacatcaacgtcgtgcagagag
agaatgratgacgacaagtacagaagcaaaagctatagctcatgcctcaagagtaagcaa
atctttacgcagcaag
>PAFTOL004627
---------------------------------ttacagatggcaattgcagcaattgct
aggcgaagaaagcttcttaatgatgatttgatgatctgtcttgccgacgcttcatgggaa
acccttgacatgtcttgttcagacatgtcagattttggacttgcaaaagtggcagagatt
tgtacatctctacgtgctgtggatataagccgatgcagtaaaattacaccccacggtgtc
tctcaactagtacagcggtgccattctttggagacattga----gatgtggaggctgccc
acggagtgattacactgcacggagatgcttggatatatttaaaccaatgctaaaccatgt
ggaaggagattcatgggaggagcttgatacaatggatatcactcatggtgggcagtcact
aaggtggctcgtatggccaaagattgatcccgattccttggagaacttctcattggartg
cccccgtgtcaaggtaaatccgcagccttcacmctttggctaca---agggagttgtcgc
cccgagggaagcattgccaaacatagtattggatgatcccatagttgaggacattgacct
cagtacgtgggcaacct------------gtggacctgcaataaagatagaacctgtcgt
ttctagtcccggtgagctgtccatggctgagaagtttaggcttgcatttgtggagagaga
tatgaggctggcaccgaaacgtgcaaagaatgcaaggcaacatcaacgtcgtgcrgagag
agaatggatgatgacaagtactgaagcaaaagctatagctcatgcctcaaggattggcaa
atcttcacgcggtaag
>PAFTOL004629
---------------------------------ttacagatggcaattgcagcaattgct
aggcgaagaaagctgctcaatgatgatgtgataatctgtcttgccgacgcttcatgggaa
acccttgacatatcttgttcagacatatcagattttggactcacgaaagtggcagagatt
tgtacatctctacgtgctgtggatataagccgatgcagtaaaattacaccccatggtgtc
tctcaactagtgcagcactgccattctttggagacattga----gatgtrgaggctgccc
acggagtgattacactgcacgtagatgcttgggcatatttaaaccagagctaaaccatgt
ggaaggagattcatgggaggagcttgatacagtggatatcactcatggtggacagtcact
aaggtggctcgtatggccaaagattgatcccgattccttggagaacttctcatcggaatg
cccccgtgtcaaggtaaacccycagccttcaccctttggctaca---agggagttgtygt
cccgagggaagcattgccaaacatagtagtggatgatcccatagttgaggatattgacct
cagtacatgggcaacct------------gtggacctgcaataaagatagaacctccaat
ttctagtcctggtgagctgaccatggctgagaagtttaggcttgcatttgtggagagaga
tatgaggctggcaccaaaacgcgcaaagaacgcaaggcaacatcaacgtcgtgcagagag
agaatggatgatgacaagtacagaagcaaaagctatcgctcatgcctcaagagtaagcaa
atctttacgcagtaag
>PAFTOL004631
---------------------------------ttacagatggcaattgcggcaattgct
aggagaagaaagctgcttaatgacaatgtgataatctctcttgccgatgcttcatggaca
atccttgacatatcttgttcagaggtatcagattttggactcacgaaggtggcagagatt
tgtacgtctctacgtgctgtggatataagtggatgcggtaaaattacaccctatggtgtc
tctcaactagtacagcactgccattctttggagacattga----gatgtrgaggctgccc
acggagtgattacactgcacggagatgcttgggtatatttaaaccagagctaaacaatgt
ggaaggagattcgtgggaggagcttgatacaatggatatcactcatggtggacagtcact
aaggtggctcgtatggccaaagattgatgctgattccttggagaacttctcatcggaatg
cccccgtgtcaaggtaaatcctccaccttcaccctttggctaca---agggagtwgttgt
cccragggaagcattgccaaacatagtattggatgatcccgtagttgaggatattgaccc
cagtacatgggcaacct------------gtggacctgcaataaaggtagaacctcctgt
ttctagtcccagtgagctgtccatggctgagaagtttaggcttgcatttgtggagagaga
tatgaggctggcaccaaaacgcgcaaagaacgcaaggcaacatcaacgtcgtgcagagag
agaatggatgatgacaagtacagaagcaaaagctatagctcatgcctcaagagtaggcaa
atctttacgcagtaag
>PAFTOL004632
---------------------------------ttacagatggcaattgcagcaattgct
aggagaagaaagctgcttaatgacaatgtgayaatctctcttgccgacgcttcatggaaa
acccttgacatatcttgttcagacgtatcagattttggactcacgaagatggcagagatt
tgtacgtctttacgtgctgtggatataagtggatgcagtaaaattacaccccatggtgtc
tctcaactagtacagcactgccattctttggagacattga----gatgtggaggctgccc
acggagtgattacactgcacggagatgcttggrtatatttaaaccagagctaaacaatgc
ggaaggagattcgtgggaggagcttgatacaatggatrtcactcatggtggacagtcact
aaggtggctcgtatggccaaagatygatcctgattccttggagaacttctcatcggaatg
cccccgtgtcaaggtaaatcctcagccttcaccctttggctaca---agggaggagttgt
cccgagggaagcattgccaaacatagtattggatgatcccatasttgaggatattgaccc
cagtacatgggcaacct------------gtggacttgcaataaaggtagaacctcctgt
ttctagtcccagtgagctgtccatggctgagaagtttaggcttgcatttgtggagagaga
tatgaggctggcaccaaaacgcgcaaagaacgcaaggcaacatcaacgtcgtgcagagag
agaatggatgatgacaagtacagaagcaaaagctatagctcatgcctcaagagtaagcaa
atctttacgcagtaag
>PAFTOL004633
---------------------------------ttacagatggcaattgcagcaattgct
aggagaagaaagctgcttaatgacaatgtgataatctctcttgccgacgcttcatggaaa
acccttgacatatcttgttcagacgtatcagattttggactcacsaaggtggcagagatt
tgtacatccctacgtgctgtggatataagtggatgcagtaaaattacaccccatggtgtc
tctcaactagtacagcactgccattctttggagacattga----gatgtggaggctgccc
acggagtgattgcactgcacggagatgcttgggtatatttaaaccagagctaaacaatgt
ggaaggagattcgtgggaggagcttgatacaatggatatcactcatggtggacagtcact
aaggtggctcgtatggccaaagattgatcctgattccttggagaacttctcatcggaatg
cccccgtgtcaaggtaaatcctcagccttcaccctttggctaca---agggrggagkwgt
cccgcgggaagcattgccaaacatagtattggatgatyccatagttgaggatattgaccc
cagtacatgggcaacct------------rtggacctgcgataaaggtagagcctcctgt
ttctagtcccagtgagctgtccatggctgagaagtttaggcttgcatttgtggagagaga
tatgaggctggcaccaaaacgcgcaaagaacgcaaggcaacatcarcgtcgtgcrgagag
agaatggatgatgacaagtacrgaagcaaaagctatagctcatgcctcaagagtaagcaa
atctttacgcagtaag
>PAFTOL004634
---------------------------------ttacagatggcaattgcagcaattgct
aggagaagaaagctgcttaatgacaatgtgataatctctcttgctgatgcttcatggaaa
acccttgacatatcttgttcagaggtatcagattttggactcacgaaggtggcagagatt
tgtacgtccctacgtgctgtggatataagtggatgcagtaaaattacaccccatggtgtc
tctcagctagtacagcactgccattctttggagacattga----gatgtrgaggctgccc
acggagtgatcacactgcacggagatgcttgggtatatttaaaccagagctaaacaattt
ggaaggagattcgtgggaggagcttgatgcaatggatattactcatggtggacagtcact
aaggtggctcgtatggccaaagattgatcctgattccttggagaacttctcatcrgaatg
cccgcgtgtcaaggtaaatccycagccttcaccctttgggtaca---agggagkwgttgt
ccckagggaagcattgccaaacatagtattggatgatcccatagttgakgatatygaccc
yagtacatgggctaccc------------gtggacctacaataaaggtagaacctcstct
ttctagtcctagtgagctgtccatggctgagaagtttaggcttgcatttgtggagagaga
catgaggctggcaccaaaacgtgcaaaaaatgcaaggcaacatcaacktcgtgcagagag
agaatggatgatgacaagtacagaagcaaaagctatagctcatgcctcaagagtaaacaa
atctttacgcagtaag
>PAFTOL004635
------------------------------------------------------------
------------------------------------------------------------
------------------------------------------------------------
------------------------------------------------------------
----------------------------------------------tgcagaggctgccc
acggagtgatcacactgcacggagatgcttgggtatatttaaaccagagctaaacaattt
ggaaggagattcgtgggaggagcttgatgcaatggatattactcatggtggacagtcact
aaggtggctcgtatgg--------------------------------------------
------------------------------------------------------------
------------------------------------------------------------
------------------------------------------------------------
------------------------------------------------------------
------------------------------------------------------------
------------------------------------------------------------
----------------
>PAFTOL004636
---------------------------------ttacagatggcaattgcagcaattgct
aggcgaagaaagctgcttaatgatgatgtgatgatctgtcttgccgacgcttcatgggaa
acccttgacatgtcttgttcagacgtatcagattttggacttgcgaaagtggcagagatt
tgtacatctctacgtgctgtggatat----------------------------------
---------------------------------------------atgcagaggctgccc
acggagtgattgcactgcacgaagatgcttggrtatatttaaaccagagctaaaccatgt
ggaaggagattcatgggaggagcttgatacaatggatatcactcatggtggacagtcact
aaggtggctcatatggccaaagattgatcccgattccttggagaacttctcatcggaatg
cccccgtgtcaaggtaaatccgcagccttcaccctttggctaca---agggagttgtcgt
cccgagggaagcgttgccaaacatagtattggatgatcccatagttgaggatattgacct
cagtacgtgggcaacct------------gtggacctgcaataaagatagaacctcccgt
ttctagtcccggtgagctgtccctggctgagaagtttaggcttgcatttgtggagagaga
tatgaggctggcaccgaaacgtgcaaagaaygcaaggcaacatcaacgtcgtgcggagag
agaatggatgatgacaagtacagaagcaaaagctatagctcatgcctcaaggattagcaa
atctttacacagtaag
>PAFTOL004637
------------------------------------------gcaattgctgcaattgct
aggcgtagaaagctgcttaatgacgatgtgatartctctcttgccgacgctttgtgggaa
acccttgatatttcttgttcagacgtatcagattttggactcgcaaaagtgacagagatt
tgtaggtctctacgtgctgtggatataagccgatgcagcaaaattacacctcatggtgtc
tcgcaactagtagagcactgccattctttggagacattga----gatgtrgaggctgccc
acggagtgattacactgcacggagatgcttgggtatatttaaaccagagctaaacaatgt
agaaggagattcgtgggaggagattgatacaatggatatcactcatggtggacagtcact
aaagtggctcgtatggccaaagattgatcctgattccttggagaacttctcatcagaatg
cccccgcgtcaaggtaaatcctcagccttcaccctttggctacr---caggagttgccgt
cccaasggaagcatttccaaacatagtattggatgatcccatagttgagkatattgaccc
cagtacatgggcaacct------------gtggacctgcwataaagatagaaccacccgt
ttctagtsccggtgagctgtccatggcagagaagtttaggcttgcttttgtggagagaga
tatgaggctggcacccaaacgcgcgaagaacgcaaggcaacatcaacgtcgtgcagagag
agaatggatgatgacaagtactgaagcaaaagctatagctcatgcctcaaggattagtaa
atctttacgcagtaag
>PAFTOL004639
------------------------------------------gcaattgcagcaattgct
aggagaagaaagctgcttaatgacaatgtgataatctctcttgctgacgcttcatggaaa
acccttgacatatcttgttcagacgtatcagattttggactcacgaagatggcagagatt
tgtacgtctttacgtgctgtggatataagtggatgcagtaaaattacaacccatggtgtc
tctcaactagtacagcactgccattctttggagacattga----gatgtggaggctgccc
acggagtgattacactgcacggagatgcttgggtatatttaaaccagagctaaacaatgt
ggaaggagattcatgggaggagcttgatacaatggatatcactcatggtggacactcact
aaggtggctcatatggccaaagattgatcctgattccttggagaacttctcatcagaatg
cccccgtgtcaaggtaaatcctcagccttcgccctttggctaca---agggaggagttgt
cccgagggaagcattgccaaacatagtattggatgatcccatagttgaggatattgaccc
cagtacatgggcaacct------------gtggacttgcaataaaggtagaacctcctgt
ttttagtcccagtgagctgtccatggctgagaagtttaggcttgcatttgtggagagaga
tatgaggctggcaccaaaacgcgcaaagaacgcaaggcaacatcaacgtcgtgcagagag
agaatggatgacgacaagtacagaagcaaaagctatagctcatgcctcaagagtaagcaa
atctttacgcagcaag
>PAFTOL004640
---------------------------------ttacagatggcaattgcagcaattgct
aggagaagaaagctgcttaatgacaatgtgataatctctcttgccgatgcttcatggaaa
acccttgacatatcttgttcagacgtatcagattttggactcacgaaggtggcagagatt
tgtacgtctctacgtactgtggatataagtggatgcagtaaaattacaccccatggtgtc
tctcaactagtacagcactgccattctttggagacattga----gatgtggaggctgccc
acggagtgattacactgcacagagatgcttgggtatatttaaaccagagctaaacaatgt
ggaaggagattcgtgggaggagcttgatacaatggatatcactcatggtggacagtcact
aaggtggctcgtatggccaaagattgatcctgattccttggagaacttctcatcggaatg
cccccgtgtcaaggtaaatcctcagccttcaccctttggctaca---agggagttgttgt
cccgagggaagcattgccaaacatagtattagatgatcccatagttgaggatattgaccc
cagtacatgggcaacct------------gcggacctgcaacaaaggtggagcctcctgt
ttctggttccagtgagctgtccatggctgagaagtttaggcttgcatttgtggagagaga
tatgaggctggcaccaaaacgcgcaaagaatgcaaggcaacatcaacgtcgtgcagagag
agaatggatgatgacaagtacagaagcaaaagctatagctcatgcctcaagagtaagcaa
atctttgcgcagtaag
>PAFTOL004642
---------------------------------ttacagatggcaattgcggcaattgct
aggagaagaaagctgcttaatgacaatgtgatgatctctcttgccgacgcttcatggaca
atccttgacatatcttgttcagacgtatcagattttggactctcgaaggtggcagagatt
tgtacgtctctacgtgctgtggatataagtggatgcagtaaaattacaccctatggtgtc
tctcaactagtacaacactgccattctttggagacattga----gatgtrgaggctgccc
acggagtgattacactgcacggagatgcttgggtatatttaaaccggagttaaacaatgt
ggaaggagattcgtgggaggagcttgatacaatggatatcactcatggtggacagtcact
gaggtggctcgtatggccaaagattgatgctgattccttggagaacttctcatcggaatg
cccccgtgtcaaggtaaatcctcagccttcaccctttggctaca---agggagttgttgt
cccgagggaagcattgccaaacatagaattggatgatcccgtagttgaggatattgaccc
cagtacatgggcaacct------------gtggacctgcaataaaggtagaacctcctgt
ttctagtcccagtgagctgtccatggctgagaagtttaggcttgcatttgtggagagaga
tatgaggctggcaccaaaacgcgcaaagaacgccaggcaacatcaacgtcgtgcagagag
agaatggatgatgacaagtacagaagcaaaagctatagctcatgcctcaagagcaagcaa
atctttacgcagtaag
>PAFTOL004644
---------------ttttctctactttgtaaattacagatggcaattgcagcaattgct
aggagaagaaagctgcttaatgacaatgtgataatctctcttgccgacgcttcatggaaa
aaccttgacatatcttgttcagacgtatcagattttggactcacgaaggtggcagaaatt
tgtacgtctctacgtgctgtggatataagtggatgcagtaaaattacaccccatggtgtt
tctcaactagtacaacactgccattctttggagacattga----gatgtggaggctgccc
acggagtgatyacactgcacggagatgcttgggtatatttaaaccagagctaaacaatgt
ggaaggagattcgtgggaggagcttgatacaatggatatcactcatggtggacagtcact
aaggtggctggtatggccaaagattgatcctgattccttggagaacttctcatcggaatg
cccccgtgtcaaggtaaatcctcagccttcaccctttggctaca---aggga---gttgt
cccgagggaagcattgccaaacatagtattggatgatcccatagttgaggatattgaccc
cagtacatgggctacct------------gtggacctgcaataaaggtagaacctcctgt
ttctagtcccagtgagctgtccatggctgagaagtttaggcttgcttttgtggagagaga
tatgaggctggcaccaaaacgtgcaaaaaacgcaaggcaacatcaacgtcgtgcagagag
agaatggatgatgacaagtacagaagcraaagctgtagctcatgcctcaagagtaagcaa
atctttacgcagtaag
>PAFTOL004646
---------------------------------ttacagatggcaattgcggcaattgct
aggagaagaaagctgcttaatgacaatgtgataatctctcttgccgatgcttcatggaca
atccttgacatatcttgttcagaggtatcagattttggactcacgaaggtggcagagatt
tgtatgtctctacgtgctgtggatataagtggatgcggtaaaattacaccctatggtgtc
tctcaactagtacagcactgccattctttggagacattga----gatgtggaggctgccc
acggagtgattacactgcacggagatgcttgggtatatttaaaccagagctaaacaatgt
ggaaggagattcgtgggaggagcttgatacaatggatatcactcatggtggacagtcact
gaggtggctcgtatggccaaagattgatgccgattccttggagaacttctcatcggaatg
cccccgtgtcaaggtaaatcctccaccttcaccctttggctaca---agggagttgttgt
cccgagggaagcattgccaaacatagtattggatgatcccgtagttgaggatattgaccc
cagtacatgggcaacct------------gtggacctgcaataaaggtagaacctcctgt
ttctagtcccagtgagctgtccatggctgagaagtttaggcttgcatttgtggagagaga
tatgaggctggcaccaaaacgcgcaaagaacgcaaggcaacatcaacgtcgtgcagagag
agaatggatgatgacaagtacagaagcaaaagctatagctcatgcctcaagagtaggcaa
atctttacgcagtaag
>PAFTOL004647
---------------------------------ttacagatggcaattgcagcaattgct
aggcgaagaaagctgcttaatgatgatgtgatgatctgtcttgccgacgcttcatgggaa
acccttgacatgtcttgttcagacatatcagattttggacttgcgaaagtggcagagatt
tgtacatctctacgtgccgtggatataagccgatgcagtaaaattacaccccacggtgtc
tctcaactagtacagctgtgccattctttggagacattga----gatgtggaggctgccc
acggagtgattacactgcacggagatgcttggatatatttaaaccagagctaaaccatgt
ggaaggagattcatgggaggagcttgatacaatggatatccctcatggtggacagtcact
aaggtggctcgtatggccaaagattgatcccgattccttggagaacttctcatcggaatg
cccccgtgtcaaggtaaatccgcagccttcaccctttggctaca---agggagttgtcgt
cccgagggaagcattgccaaacatagtattggatgatcccatagttgaggatattgacct
cagtacatgggcaacct------------gtggacctgcaataaagatagaacctcctgt
ttctagccacggtgagctgtccatggctgagaagtttaggcttgcatttgtggagagaga
tatgaggctggcaccgaaacgtgcaaagaacgcaaggcaacatcaacgtcgtgcggagag
agaatggatgatgacgagtgcagaagcaaaagctatagctcatgcctcgaggattagcaa
atctttacgcagtaag
>PAFTOL004648
---------------------------------ttacagatggcaattgcagcaattgct
aggagaagaaagctgcttaatgacaatgtgataatctctcttgccgacgcttcatggaaa
acccttgacatatcttgttcagacgtatcagattttggactcaagaagatggcagagatt
tgtacgtctttacgtgctgtggatataagtggatgcagtaaaattacaccccatggtgtc
tctcaactagtacagcactgccattctttggagacattga----gatgtggaggctgccc
acggagtgattacactgcacggagatgcttgggtatatttaaaccagagctaaacaatgc
ggaaggagattcrtgggaggagcttgatacaatggatatcactcatggtggacagtcact
aaggtggctcgtatggccaaagattgatccwgattccttggagaacttctcatcggaatg
cccccgtgtcaaggtaaatcctcagccttcaccctttggctaca---agggaggagttgt
cccgagggaagcattgccaaacatagtattggatgatcccatagttgaggatattgaccc
cartacatgggcaacct------------gtggacttgcaataaaggtagaacctcctgt
ttctagtcccagtgagctgtccatggctgagaagtttaggcttgcatttgtggaaagaga
tatgaggctggcaccaaaacgcgcraagaacgcaaggcaacatcaacgtcgtgcagagag
agaatggatgatgacaagtacagaagcaaaagctatagctcatgcctcaagagtaagcaa
atctttacgcagtaag
>PAFTOL004649
---------------------------------ttacagatggcaattgcagcaattgct
aggcgaagaaagctgcttaatgatgatgtgatgatctgtcttgccgacgcttcatgggaa
acccttgacatgtcttgttcagacatatcagattttggacttgcgaaagtggcagagatt
tgtacatctctacgtgctgtggatataagtcgatgcagtaaaattacaccccacggtgtc
tctcaactagtacagcagtgccattctttggagacattga----gatgtggaggctgccc
acggagtgattgcactgcacggagatgcttggatatatttaaaccagagctaaaccatgt
ggaaggggattcatgggaggagcttgatacaatggatatcactcatggtggacagtcact
aaggtggctcgtatggccaaagattgatcccgattccttggagaacttctcatcggaatg
cccccgtgtcaaggtaaatccgcagccttcaccctttggctaca---agggagttgtcgt
cccgagggaagcattgccaaacatagtattggatgatcccatagttgaggatattgacct
cagtacatgggcaacct------------gtggacctgcaataaagatagaacctcctgt
ttctagtcccggtgagctgtccatggctgagaagtttaggcttgcatttgtggagagaga
tacgaggctagcaccgaaacgtgcaaagaatgcaaggcaacatcaacgtcgtgcggagag
agaatggatgatgacaagtacagaagcaaaagctatagctcatgcctcaaggataagcaa
atctckacgcagtaag
>PAFTOL004652
---------------------------------ttacagatggcaattgcagcaattgct
aggagaagaaagctgcttaatgacaatgtgataatctctcttgccgacgcttcatggaca
atccttgacatatcttgttcagacgtatcagattttggactcacgaaggtggcagagatt
tgtacgtctctacgtgctgtggatataagtggatgcagtaaaattacaccctatggtgtc
tctcaactagtacaacactgccattctttggagacaatga----gatgtggaggctgccc
acgaagtgattacactgcacggagatgcttgggtatatttaaaccagagctaaacaatgt
ggaaggagattcatgggaggagcttgatacaatggatatcactcatggtggacagtcact
aaggtggctcatatggccaaagattgatcctgattccttggagaacttctcatcggaatg
cccccgtgtcaaggtaaatcctcagccttcaccctttagctaca---ggggagtagttgt
cccaagggaagcattgccaaacatagtattggatgatcccgtagttgaggatattgaccc
cagtacatgggcaacct------------ctggacctgcaataaaggtagaacctcctgt
ttctagtcccagtgagctgtccatggctgagaagtttaggcttgcatttgtggagagaga
tatgaggctggcaccaaaacgcgcaaagaacgcaaggcaacatcaacgtcgtgcagggag
agagtggctgatgacaagtacagaagcaaaagctatagctcatgcctcaagagtaagcaa
atctctacgcagtaag
>PAFTOL004653
---------------------------------ttacagatggcaattgcagcaattgct
aggagaagaaagctgcttaatgacaatgtgataatctctcttgccgatgcttcatggaca
atccttgacatatcttgttcagacgtgtcagattttggactcacgaaggtggcagagatt
tgtacgtctctacgtgctgtcgatataagtggatgcagtaaaattacaccctatggtgtc
tctcaactagtacaacactgccattctttggagacattga----gatgtggaggctgccc
acggagtgattacactgcacggagatgcttgggtatatttaaaccagagctaaacaatgt
ggaaggagattcgtgggaggagcttgatacaatggatatcactcatggtggacagtcact
aaggtggctaatatggccaaagattgatcctgattccttggagaacttctcatcggaatg
cccccgtgtcaaggtaaatcctcagccttcaccctttagctaca---ggggagttgttgt
cccgagggaagcattgccaaacatagtattggatgatcccgtagttgaggatgttgaccc
cagtacatgggcaacct------------ctggatctgcaataaaggtagaacctcctgt
ttctagtcccagtgagctgtccatggctgagaagtttaggcttgcatttgtggagagaga
tatgaggctggcagcaaaacgcgcaaagaacgcaaggcaacatcaacgtcgtgcagggag
agaatggatgatgacaagtacagaagcaaaagctgtagctcatgcctcaagagtaagcaa
atctctacgcagtaag
>PAFTOL004654
---------------------------------ttacagatggcaattgcagcaattgct
aggcgaagaaagctgcttawtgatgatgtgatgatctgtcttgccgacgcttcatgggaa
acccttgacatgtcttgttcagacatatcagattttggacttgcaaaagtggcagagatt
tgtacatctctgcgtgctgtggatat----------------------------------
---------------------------------------------atgcagaggctgccc
ccggagtgattacactgcacggagrtgcttggatatatttaaaccasagctmaaccatgt
ggaaggagattcatgggaggagcttgatacaatggatatcactcatggtggacagtcact
maggtggctcgtatggccaaagattgatcccgattccttggagaacttctcatcggaatg
cccycgtgtcaaggtaaatccgcagccttcaccctttggctaca---agggagtwgttgt
cccgagggaagcattgccaagcatagtattggatgatcccatagttgaggatattgacct
crgtacatgggcaacct------------gtggacctgcaataaagatagaacctcctgt
ttctagtcccggtgagctgtccatggctgagaagtttaggcttgcatttgtggagagaga
tacgaggctagcaccgaaacgtgcaaagaacgcaaggcaacatcaacgtcgtgcggagag
agaatggatgatgacgagtacagaagcaaaagctatagctcatgcctcaaggattagcaa
atctttacgcagtaag
>PAFTOL004657
---------------attctctactttgttaaattacagatggcaattgcagcaattgct
aggcggagaaagcttcttaatgacggtgtgataatctctcttgccgacgcttcatgggaa
actcttgatatctcttattcagaggtatcagattttggactygcgaaagtggcagagatt
tgtrcgtctctacgtgctgtggatataagccgatgcagcaaaattacaccccgtggtgtc
tctcaactggtactgcactgccacgctttggagacactga----gatgtggaggctgccc
acggagcgattacactgcacggagatgcttgggtatatttaaaccggagctaaacaatgt
ggaaggagattcatgggaggagattgatacaatggatattactcatggtggacagtcact
taggtggctcrtatggccaaagattgatcctgattccttggagaacttctcatcagaatg
cccacgtgtgaaggtaaatcctcagccttcaccctttggctaca---agggagttcttgt
ccctagggaagcattgccaaacatagtgttggatgatcccatagttgaggatattgaccc
cagtacatgggcaacct------------gtggacctgcaataaagccagaaccatccgt
ttctagttctggtgagctgtctatggctgagaagttcaggcttgcatttgtggagagaga
tatgaggctggcgccaaaacgcgctaagaatgcaaggcaacatcaacgtcgtgcagagag
agaatggatgatgacaagtactgaagcaaaagctattgctcatgcctcacacatgagcaa
atctttacgcagtaag
>PAFTOL004658
------------------------------------------------------------
------------------------------------------------------------
------------------------------------------------------------
------------------------------------------------------------
----------------------------------------------tgcagaggctgccc
acggagtgattacactgcacggagatgcttggatatatttaaaccagaactaaaccatgt
ggaaggagattcatgggaggagcttgatacaatggatatcactcatggtggacagtccct
aaggtggctcgtatggccaaaaattgatcccgattccttggagaacttctcatcggaatg
cccccgtgtcaaggtaaatccgcagccttcaccctttggctaca---agggagttgtcgt
cccgagggaagcattgccaaacatagtattggatgatcccatagttgaggatattgacct
cagtacatgggcaacct------------gtggacctgcattaaaggtagaacctcctgt
ttctagtcccggtgagctgtccatggctgagaagtttaggcttgcatttgtggagagaga
tacgaggctagcaccgaaacgtgcaaagaatgcaaggcaacatcaacgtcgtgcagagag
agaatggatgatgacaagtacagaagcaaaagctatagctcatgcctcaaggataagcaa
atctttacgcagtaag
>PAFTOL004660
------------------------------------------------------------
------------------------------------------------------------
------------------------------------------------------------
------------------------------------------------------------
----------------------------------------------tgcagaggctgccc
acggagtgattacactgcacggagatgcttggatatatttaaaccagagctaaaccatgt
ggaaggagattcatgggaggagcttgatacaatggatatcactcatggtggacagtcact
aaggtggctcatatggccaaagattgatcccgattccttggagaacttctcatcggaatg
cccccgtgtcaaggtaaatccgcagccttcaccctttggctaca---agggagttgtcgt
cccgagggaagcattgccaaacatagtattggatgatcccatagttgaggatattgacct
cagtacatgggcaacct------------gtggtcctgcaataaagatagaacctcctgt
ttctagtcccggtgagctgtccatggctgagaagtttaggcttgcatttgtggagagaga
tacgaggctagcaccgaaacgtgcaaagaatgcaaggcaacatcaacgtcgtgcggagag
agaatggatgatgacaagtacagaagcaaaagctatagctcatgcctcaaggataagcaa
atctttacgcagtaag
>PAFTOL004662
------------------------------------------------------------
------------------------------------------------------------
------------------------------------------------------------
------------------------------------------------------------
----------------------------------------------tgcagaggctgccc
acggagtgattacactgcacggagatgcttggatatatttaaaccagagctaaaccaygt
ggaaggagattcatgggaggagcttgatacaatggatatcactcayggtggacagtcact
aaggtggctcgtatggccaaagattgatcccgattccttggagaacttctcatyggaatg
cccccgtgtcaaggtaaatccgcagccttcaccctttggctaca---agggagttgtcst
cccgagggaagcattgccaaacatagtattggatgatcccatagttgaggatattgacct
cagtacgtgggcaagct------------gtggacctgcaataaagatagaacctcctgt
ttctagtcccggtgagctgtccatggctgagaagtttaggcttgcatttgtggagagaga
tatgaggctggcaccgaaacgtgcaaagaatgcaaggcaacatcaacgtcgtgcggagag
agaatggatgatgacragtacagaaggaaaagctatagctcatgcctctaggattagcaa
atctttacgcagtaag
>PAFTOL004664
------------------------------------------------------------
------------------------------------------------------------
------------------------------------------------------------
---------------------------agtggatgcagtaaaattacgccctatggtgtc
tctcaactagtacaacactgccattctttggagacattga----gatgtggaggctgccc
acggagtgattacactgcacggagatgcttgggtatatttaaaccagagctaaacaatgt
ggaaggagattcrtgggaggagcttgatacaatggatatcactcatggtggacagtcact
aaggtggctcgtatggccaaagattgatgctaattccttggagaacttctcatcggaatg
cccccgtgtcaaggtaaatcctccaccttcaccctttggctaca---agggagttgttgt
cccgagggaagcattgccaaacatagtattggatgatcccgtagttgaggatattgaccc
cagtacmtgggcaacct------------gtggacctgcaataaaggtagaacctcctgt
ttctagtsccagtgagctgtccatggctgagaagtttaggcttgcatttgtggagagaga
tatgaggctggcaccaaaacgtgcaaagaatgcaaggcaacatcaacgtcgtgcagagag
agaatggatgatgacaagtacagaagcaaaagctatagctcatgcctcaagagtaagcaa
atctttacgcagtaag
>PAFTOL004665
------------------------------------------------------------
------------------------------------------------------------
------------------------------------------------------------
---------------------------agtggatgcagtaaaattacaccccatggtgtc
tctcaactagtacagcactgccattctttggagacattga----gatgtggaggctgccc
acggagtgattacactgcacggagatgcttgggtatatttaaaccagagctaaacaatgc
ggaaggagattcgtgggaggagcttgatgcagtggatatcactcatggtggacagtcact
aaggtggctcgtatggccaaagattgatcctgattccttggagaacttctcatcggaatg
cccccgtgtcaaggtaaatcctcagccttcaccctttggctaca---tgggaggagttgt
cccgagggaagcattgccaaacatagtattggatgatcccacagttgaggatattgaccc
cagtacatgggcaacct------------gtggacttgcaataaaggtagaacctcctgt
ttctagtcccagtgagctgtccatggctgagaagtttaggcttgcatttgtggaaagaga
tatgaggctggcaccaaaacgcgcaaagaacgcaaggcaacatcaacgtcgtgcagagag
agaatggatgatgacaagtacagaagcaaaagctatagctcatgcctcaagagtaagcaa
atctttacgcagtaag
>PAFTOL004666
------------------------------------------------------------
------------------------------------------------------------
------------------------------------------------------------
---------------------------agtggatgcagtaaaattacaccctatggtgtc
tctcaagtagtacaacactgccattctttggagacattga----gatgtggaggctgccc
acggagtgattacactgcacggagatgcttgggtatatttaaaccagagctaaacaatgt
ggaaggagattcgtgggaggagcttgatacaatggatatcgctcatggtggacagtcact
aaggtggctcatatggccaaagattgatcttgattccttggagaacttctcatcggaatg
cccccgtgtcaaggtaaatcctcagccttcacccttcagctaca---agggagttgttgt
cycgagggaagcattgccaaacatagtattggatgatcccgtagttgaggatattgaccc
cagtacatgggctacct------------gtggacctgcaataaaggtagaacctcctgt
ttctagtcccagtgagctgtccatggctgagaagtttaggcttgcatttgtggagagaga
tatgaggctggcaccaaaacgcgcaaagaacgcaaggcaacatcaacgtcgtgcagggag
agaatggatgatgacaagtacagaagcaaaagctatagctcatgcctcaagagtaagcaa
atctctacgcagtaag
>PAFTOL004667
------------------------------------------------------------
------------------------------------------------------------
------------------------------------------------------------
------------------------------------------------------------
----------------------------------------------tgcagaggctgccc
acggagtgattacactgcacggagatgcttgggtatatttaaaccagagctaaacaatgt
ggaaggagattcgtgggaggagcttgatacaatggatatcgctcatggtggacagtcact
aaggtggctcatatggccaaagattgatcctgattccttggagaacttctcatcggaatg
cccccgtgtcaaggtaaatcctcagccttcacccttcagctaca---agggagttgttgt
cccgagggaagcattgccaaacgttgtattggatgatcccatagttgaggatattgaccc
cagtacatgggcaacct------------gtggacctgcaataaaggtagaacctcctgt
ttctagtcccagtgagctgtccatggctgagaagtttaggcttgcatttgtggagagaga
tatgaggctggcaccaaaacgcgcaaagaacgcaaggcaacatcaacgtcgtgcagggag
agaatggatgatgacaagtacagaagcaaaagctatagctcatgcctcaagagtaagcaa
atctctacgcagtaag
>PAFTOL004668
------------------------------------------------------------
------------------------------------------------------------
------------------------------------------------------------
---------------------------agtggatgcagtaaaattacaccctatggtgtc
tctcaagtagtacaacactgccattctttggagacattga----gatgtggaggctgccc
acggagtgattwcactgcacggagatgcttgggtatatttaaaccagagctaaacaatgt
ggamggagattcgtgggaggagcttgatacaatggacatcgctcatggtggacagtcact
aaggtggcttgtatggccaaagattgatsmtgattccttggagaacttctcatyggaatg
cccccgtgtcaaggtaaatcctcmgccttcaccctttrgctaca---agggakkwgttrt
cccragggaagcattgccaaacatagtattggatgatcccrtagttgaggatattgaccc
sagtacatgggcaacct------------gtggacctgcaataaaggtagaacctcctgt
ttctagtcccagtgagctgtccatggctgagaagtttaggcttgcatttgtggagagaga
tatgaggctggcaccaaaacgcgcaaagaacgcaaggcaacatcaacgtcgtgcagrgag
agaatggatgatgacaagtacagaagcaaaakctatagctcatgcctcaagagtaagcaa
atctytacgcagtaag
>PAFTOL005024
---------------------------------ttacagatggcaattgcggcaattgct
aggagaagaaagctgcttaatgacaatgtgataatctctcttgccgacgcttcatggaca
atccttgacatatcttgttcagacgtatcagattttggactcacgaaggtggcagagatt
tgtacgtctctacgtgctgtggatataagtggatgcagtaaaattacaccctatggtgtc
tctcaactagtacaacactgccattctttggagacattga----gatgtggaggctgccc
acggagtgatttcactgcacggagatgcttgggtatatttaaaccagagctaaacaatgt
ggacggagattcgtgggaggagcttgatacaatggatatcactcatggtggacagtcact
aaggtggctcgtatggccaaagattgatgatgattccttggagaacttctcattggaatg
cccccgtgtcaaggtaaatcctccgccttcaccctttggctaca---agggaggagttat
cccgagggaagcattgccaaacatagtattggatgatcccatagttgaggatattgaccc
cagtacatgggcaacct------------gtggacctgcaataaaggtagaacctcctgt
ttctagtcccagtgagctgtcgatggctgagaagtttaggcttgcatttgtggagagaga
tatgaggctggcaccaaaacgcgcaaagaacgcaaggcaacatcaacgtcgtgcagagag
agaatggatgatgacaagtacagaagcaaaatctatagctcatgcctcaagagtaagcaa
atctttacgcagtaag
>PAFTOL005025
---------------------------------ttacagatggcaattgcagcaattgct
aggagaagaaagctgcttaatgacaatgtgataatctctcttgccgacgcttcatggaaa
acccttgacatatcttgttcagacgcatcagattttggactcacgaaggtggcagagatt
tgtacgtctttacgtactgtggatataagtggatgcagtaaaattacaccccatggtgtc
tctcaactagtacagcactgccattctttggagacattga----gatgtggaggctgccc
acggagtgattacactgcacggagatgcttgggtttatttaaaccagagctaaacaatgt
ggaaggagattcatgggaggagcttgatacaatggatatcactcatggtggacagtcact
aaggtggctcgtatggccaaagattgatcctgattttttggagaacttctcatcggaatg
cccccgtgtcaaggtaaatcctcagccttcaccctttggctaca---agggagttgttgt
cccaagggaagcattgccaaacatagtgttggatgatcccatagttgaggatattgaccc
cagtacatgggcaacct------------ggggacctgcaataaaggtagaacctcctgt
ttctggtcccagtgagctgtccatggctgagaagtttaggcttgcatttgtggagagaga
tatgaggctggcaccaaaacgcgcaaagaacgcaaggcaacatcaacgtcgtgcagagag
agaatggatgatgacaagtacagaagcaaaagctatagctcatgcctcaagagtaagcaa
atctttacgcagtaag
>PAFTOL005026
---------------------------------ttacagatggcaattgcagcaattgct
aggagaagaaagctgcttaatgacaatgtgataatctctcttgccgacgcttcatggaaa
acccttgacatatcttgttcagacgtatcagattttggactcacgaaggtggcagagatt
tgtacgtctctacgtactgtggatataagtggatgcagtaaaattacaccccatggtgtc
tctcaactagtacagcactgccattctttggagacattga----gatgtggaggctgccc
acggagtgattacactgcacggagatgcttgggtttatttaaaccagagctaaacaatgt
ggaaggagattcgtgggaggagcttgatacaatggatatcactcatggtggacagtcact
aaggtggctcgtatggccaaagattgatcctgattccttggagaacttctcatcggaatg
cccccgtgtcaaggtaaatcctcagccttcaccctttggctaca---agggagttgttgt
cccaagggaagcattgccaaacatagtgttggatgatcccatagttgaggatattgaccc
cagtacatgggcaacct------------gkggacctgcaataaaggtagaacctcctgt
ttctagtcccagtgagctgtccatggctgagaagtttaggcttgcatttgtggagagaga
tatgaggctggcaccaaaacgcgcaaagaacgcaaggcaacatcaacgtcgtgcagagag
agaatggatgatgacaagtacagaagcaaaagctatagctcatgcctcaagagtaagcaa
atctttacgcagtaag
>PAFTOL005035
------------------------------------------------------------
------------------------------------------------------------
------------------------------------------------------------
------------------------------------------------------------
----------------------------------------------tgcagaggctkccc
acggagtgattacactgcacggagatgcttgggyatatttaaaccagagctaaacaatgt
ggaaggagattcgtgggaggagcttgatacaatggatatcactcatggtggacagtcact
aaggtggctcgtatggccaaagattgatgctgattccttggagaacttctcatcagaatg
cccccgtgtcaaggtaaatcctctgccttcaccctttggctaca---akggagttgttgt
cccgagggaagcattgccaaacatagtattggatgatcccgtagttgaggatattgaccc
cagtacatggrcaacct------------strgacctgcaataaaggtasaacctccygt
ttctagtcccagtgagctgtccatggctgagaagtttaggcttgcatttgtggagagrga
tatgaggctggcaccaaaacgcgcaaagaacgcaaggcaacatcaacgtcgtgcagrgag
agaatggatgatgacaagtacagaagcaaaagctatagckcatgcctcaagagtaagcaa
atctttacgcagtaag
>PAFTOL005042
------------------------------------------------------------
------------------------------------------------------------
------------------------------------------------------------
---------------------------agtggatgcagtaaaattacaccccatggtgtc
tctcaactagtacagcactgccattctttggagacattga----gatgtggaggctgccc
rcggagtgattacactgcacggagatgcytgggtatatttaaaccagagctaaacaatgy
ggaaggagattcrtgggaggagcttgatacaatggatatcactcayggtggacagtcact
aaggtggctcrtatggccaaagattgatcctgattccttggagaacttctcatcggaatg
cccccgtgtcaaggtaaatcctcagccttcrcyctttrgctaca---rgggagkwgttgt
cccgagggaagcattgccaaacatagtattggatgatcycrtagttsaggatrttgaccc
cagtacatgggcaacct------------stggacytgcaatamaggtagaacctcctgt
ttctagtcccagtgagctgtccatggctgagaagtttaggcttgcatttgtggagagaga
tatgaggctggcaccaaaacgcgcaaagaaygcaaggcaacatcaacgtcgtgcagrgag
agaatggatgatgacaagtacagaagcaaaagctatagctcatgcctcaagagtaagcaa
atctytacgcagcaag
>PAFTOL005043
---------------------------------ttacagatggcaattgcagcaattgct
aggagaagaaagctgcttaatgacaatgtgataatctctcttgccgacgcttcatggaca
atccttgacatatcttgttcagacgtatcagattttggactcacgaaggtggcagaratt
tgtaygyctctacgtgctgtggatataagtggatgcagtaaaattacaccctatggtgtc
tctcaactagtacaacactgccattctttggagacattga----gatgtggaggctgccc
acggagtgattacactgcacggagatgcttgggtatatttaaaccagagctaaacaatgt
ggaaggagattcgtgggaggagcttgatacartggatatcactcatggtggacagtcact
aaggtggctcatatggccaaagattgatcctgattccttggagaacttctcatcggaatg
cccccgtgtcaaggtaaatcctcagccttcaccctttagctacm---ggggagttgttgt
cccgagggaagcattgccaaacatagtattggatgatcyygtagttgaggatrttgaccc
cagtacatgggcaacct------------ctggacctgcaataaaggtagaacctcctgt
ttctagtcccagtgagctgtccatggctgagaagtttaggcttgcatttgtggagagaga
tatgaggctggcaccaaaacgcgcaaagaaygcaaggcaacatcaacgtcgtgcaggrag
agaatggatgatgacaagtacagaagcaaaagctatwgctcatgcctcaagagtaagcaa
atctctrcgcagtaag
>PAFTOL005047
------------------------------------------------------------
------------------------------------------------------------
------------------------------------------------------------
---------------------------agtggatgcagtaaaattacaccccatggtgtc
tctcaactagtacagcactgccattctttggagacattga----gatgtggaggctgccc
acggagtgattacactgcacggagatgcttgggtatatttaaaccagagctaaacaatgc
ggaaggagattcgtgggaggagcttgatacaatggatatcactcatggtggacagtcact
aaggtggctcgtatggccaaagattgatcctgattccttggagaacttctcatcggaatg
cccccgtgtcaaggtaaatcctcagccttcaccctttggctaca---agggaggagttgt
cccgagggaagcattgccaaacatagtattggatgatcccatagttgaggatattgaccc
cagtacatgggcaacct------------gtggacttgcaataaaggtagaacctcctgt
ttctagtcccagtgagctatccatggctgagaagtttaggcttgcattcgtggaaagaga
tatgaggctggcaccaaaacgcgcaaagaacgcaaggcaacatcaacgtcgtgcagagag
agaatggatgatgacaagtacagaagcaaaagctatagctcatgcctcaagagtaagcaa
atctttacgcagtaag
>PAFTOL005169
------------------------------------------------------------
------------------------------------------------------------
------------------------------------------------------------
------------------------------------------------------------
----------------------------------------------tgcagaggctgccc
acggagtgattacactgcacggcgatgcttgggtatatttaaaccagagctaaacaatgt
ggaaggagattcgtgggaggagcttgatacaatggatatcactcatggtggacagtcact
aaggtggctcatatggccaaagattgatcctgattcgttggagaacttctcatcggaatg
cccccgtgtcaaggtaaatcctcagccttcaccctttggctaca---agggagttgttgt
cccgagggaagcattgccaaacatagtattggatgatcccatagttgaggatattgaccc
cagtacatgggcaacct------------gtggacctgcaataaaggtagaacctcctgt
ttctagtcccagtgagctgtccatggctgagaagtttaggcttgcatttgtggagagaga
catgaggctggcaccaaaacgcgcaaagaacgcaaggcaacatcaacgtcgtgcagagag
agaatggatgatgacaagtacagaagcaaaagctatagctcatgcctcaagagtaagcaa
atctttacgcagtaag
>PAFTOL007498
---------------------------------ttacagatggcaattgcagcaattgct
aggcgaagacagctgcttamtgatgatgtgataatctgtcttgccgacgcttcatgggaa
atccttgacatatcttgttcagacatatcagattttggacttgcgaaagtggcagagatt
tgtacatctctaygtgctgtggatgtaagccgatgcagtaaaattacaccccacggtgtc
tctcaactagtacagcactgccattctttggagacattga----gatgtggaggctgccc
acggagtgattacactgcacggagatgcttgggtatatttaaaccagagctaaaccatgt
ggaaggagattcatgggaggagcttgatacaatggatatcactcatggtggacagtcact
aaggtggctcgtatggccaaagattgatcctgattccttggagaacttctcatcggaatg
cccccgtgtcaaggtaaatactcagccttcgccctttggctaca---agggagttgttgt
cccgagggaagcattgccaaacatagtattggatgatcccatagttgaggatattgaccc
cagtacatgggcaacat------------gtggacctgcaataaaggtrgaacctcctgt
ttctagtcccagtgagctgtccatggctgagaagtttaggcttgcatttgtggagagaga
tatgaggctggcaccaaaacgcgcaaagaacgcaaggcaacatcaacgtcgtgcagagag
agaatggatgatgacgagtacagaagcaaaagctatagcccatgcctcaagagtaagcaa
atctttacgcagtaag
>PAFTOL008060
---------------------------------ttacagatggcaattgcggcaattgct
aggagaagaaagctgcttaatgacaatgtgataatctctcttgccgatgcttcatggaca
atccttgacatatcttkttcagaggtatcagattttggactcacgaaggtggcagagatt
tgtacgtctctacgtgctgtggatataaggttcattatctaacttgatgtgtattctgat
ttctaactagagcagcaggaggctatgaaccaaagttaat----attgcagaggctgccc
acggagtgattacactgcacggagatgcttgggtatatttaaaccagagctaaacaatgt
ggaaggagattcgtgggaggagcttgatacaatggatatcactcatggtggacagtcact
aaggtggctcgtatggccaaagattgatgctgrttccttggagaacttctcatcggaatg
cccccgtgtcaaggtaaatcctcmrccttcaccctttggytaca---agggagttgttgt
cccgagrgaagcattgccaaacatagtattggatgatcccgtagttgaggatattgaycc
cagtacatgggcaacct------------gtggacctgcaataaaggtrgaacctcctgt
ttctagtcccagtgagctgtccatggctgagaagtttaggcttgcatttgtggagagaga
tatgaggctggcaccaaaacgcgcaaagaacgcaaggcaacatcaacgtcgtgcagagag
agamtggatgatgacaagtacagaagcaaaagctatagctcatgcctcaagagtaggcaa
atctttacgcagtaag
>PAFTOL008062
------------------------------------cagatggcaattgcggcaattgct
aggagaagaaagctgcttaatgacaatgtgataatctctcttgccgaygcttcatggaca
atccttgacatatcttgttcagacgtgtcagattttggagtcacgaaggtggcagagatt
tgtacgtctctacgtgctgtggatataagtggatgcagtaaaattacgccctatggtgtc
tctcaactagtacaacactgccattctttggagacattga----gatgtggaggctgccc
acggagtgattacactgcacggagatgcttgggtatatttaaaccagagctaaacaatgt
ggaaggagattcgtgggargagcttgatacaatggatatcactcatggtggacagtcact
aaggtggctcgtatggccaaagattgatgctgattccttggagaacttctcatcggaatg
cccccgtgtcaaggtaaatcctccaccttcaccctttggctaca---agggagttgttgt
cccgagggaagcattgccaaacatagtattggatgatcccgtagttgaggatattgaccc
cagtacatgggcaacct------------gtggacctgcaataaaggtagaacctcctgt
ttctagtcccagtgagctgtccatggctgagaagtttaggcttgcatttgtggagagaga
tatgaggctggcaccaaaacgcgcaaagaacgcaaggcaacatcaacgtcgtgcagagag
agaatggatgatgacaagtacagaagcaaaagctatagctcatgcctcaagagtargcaa
atctttacgcagtaag
>PAFTOL008063
---------------------------------ttacagatggcaattgcggcaattgct
aggagaagaaagctgcttaatgacaatgtgataatctctcttgccgacgcttcatggaca
atccttgacatatcttgttcagacgtgtcagattttggagtcacraaggtggcagagatt
tgtacgtctctacgtgctgtggatataagtggatgcagtaaaattacgccctatggtgtc
tctcaactagtacaacactgccattctttggagacattga----gatgtggaggctgccc
acggagtgattacactgcacggagatgcttgggtwtatttaaaccagagctaaacaatgt
ggaaggagattcrtgggaggagcttgatacaatggatatcactcatggtggacagtcact
amggtggctcgtatggccaaagattgatgctgattccttggagaacttctcatcggaatg
cccccgtgtcaaggtaaatcctccaccttcaccctttggctaca---aggga---gttgt
cccgagggaagcattkccaaacatagyattggatgatcccgtagttgaggatattgaccc
cagtacatgggcaacct------------gtggacctgcaataaaggtagaacctcctgt
ttctagtcccagtgagctgtccatggctgagaagtttaggcttgcatttgtggagagaga
tatgaggctggcaccaaaacgcgcaaagaacgcaaggcaacatcaacgtcgtgcagagag
agaatggatgatgacaagtacagaagcaaaagctatagctcatgcctcaagagtaggcaa
atctttacgcagtaag
>PAFTOL008084
---------------------------------ttacagatggcaattgcagcaattgct
aggcggagaaagcttcttaatgatggtgtgataatctctcttgckgacgcttcatgggaa
actcttgacatctcttattcagargtatcagattttggactcgcraaagtggcagagatt
tgtaygtctctacgtgctgtggatataagccgatgcagcaaaattacaccccatggtgtc
tctcaactggtactgcgctgccatgctttggagacattga----gatgtggaggctgccc
acrgagcgattacactgcacggagatgcttgggtatttttaaaccagagctaaacaatgt
ggaaggagattcatgggaggagattgatacaatggatattactcatggtggacagtcact
taggtggctcgtatggccaaagattgatcctgattccttggagaacttctcatcagaatg
cccgcgtgtgaaggtaaatcctcagccttcaccctttggttaca---agggagttctcgt
ccctacagaagcattgccaaacatagtgttggatgatcccatagttgaggatattgaccc
cagtacatggggaacct------------gtggacctgcaataaagacagaaccaccagt
ttctagccccggtgagctgtctayggctgagaagttcaggcttgcatttgtggagagaga
tatgaggctggcgccaaaacgtgcaaagaacgcaaggcaacatcaacgtcgtgcagagag
agaatggatgatgacaagtacagaagcaaaagctattgctcatgcctcacagataagcaa
atctttacgcagtaag
>PAFTOL008417
---------------------------------ttacagatggcaattgcagcaattgct
aggagaagaaagctgcttaatgacaatgtgataatctctcttgccgacgcttcatggaca
atccttgacatatcttattcagacgtatcagatttcggactcacgaaggtggcagagatt
tgtacatctctacgtgctgtggatataaggttcattatctaacttgacgtgtattctgat
ttcggactagagcagsaggaggctatgaaccaaagttaat----attgcagaggctgccc
acggagtgattacactgcacggagatgcttgggtatatttaaaccagagctaaacaatgt
ggaaggagattcgtgggaggagcttgatacaatggatatcactcatggtggtcagtcact
aaggtggctcatatggccaaagattgrtgctgtttccttggagaacttctcatcggaatg
cccccgtgtcaaggtaaatcctcagccttcaccctttggctaca---agggagttgttgt
cccgagggaagcattgccaaacatagtattggatgatcccgtagttgaggatattgatcc
cagtacatgggcaacctgtggacctgcaagtggacctgcaataaaggtagaacctcctgt
ttctagtcccagtgagctgtccatggctgagaagtttaggcttgcatttgtggagagaga
tatgaggctggcaccaaaacgcgcaaagaacgcaaggcaacatcaacgtcgtgcagagag
agaatggatgatgacaagtacagaagcaaaagctatagctcatgcctcaagagtaagcaa
atctttacgcagtaag
>PAFTOL008419
---------------------------------ttacagatggcagttgcagcaattgct
aggagaagaaagctgcttaatgacaatgtgataatctctcttgccgacgcttcatggaca
atccttgacatatcttgttcagacgcatcagattttggactcacgaaggtggcagagatt
tgtacgtctctacgtgctgtggatataagtggatgcagtaaaattacaccctatggtgtc
tctcaactagtacaacactgccattctttggagacattga----gatgtggaggctgccc
acggagtgattacactgcacggagatgcttgggtatatttaaaccagagctaaacaatgt
ggaaggagattcgtgggaggagcttgatacaatggatatcactcatggtggacagtcact
aaggtggctcgtatggccaaagattgatgctgattccttggagaacttctcatcggaatg
cccccgtgtcaaggtaaatcctcagccttcaccctttggctaca---agggagttgttgt
cccgagggaagcattgccaaacgtagtattggatgatcccgtagttgaggatattgatcc
cagtacatgggcaacct------------gtggacctgcaataaaggtagaacctcctgt
ttctagtcccagtgagctgtccatggctgagaagtttaggcttgcatttgtggagagaga
tatgaggctggcaccaaaacgygcaaagaacgcaaggcaacatcaacgtcgtgcagagag
agaatggatgatgacaagtacagaagcaaaagctatagctcatgcctcaagagtgagcaa
atctttacgcagtaag
>PAFTOL008421
---------------------------------ttacagatggcaattgcagcaattgct
aggcgaagaaagctgcttaatgatgatgtgatgatctgtcttgccgacacttcatgggaa
acccttgacatgtcctgttcagacatatcagattttggacttgcgaaagtggcagagatt
tgtacgtctctacgtgctgtggatataagccgatgcagtaaaattacaccccacggtgtc
tctcaactagtacagcggtgccattctttggagacagtga----gatttggaggctgccc
acggagtgattacactgcacgtagatgcttggatatatttaaaccagagctaaaccatgt
ggaaggagattcatgggaggagcttgatacaatggatatcactcatggtggacagtcact
aaggtggctcgtatggccgaagattgaccccgattccttggagaacttctcatcggaatg
cccccgtgtcaaggtaaatccgcagccttcaccctttgggtaca---agggagttgtcgt
cccgagggaagcattgccaaacatagtattggatgatcccatagttgaggatattgacct
cagtacgtgggcaacct------------gtggacctgcaataaagatagaacctcctgt
ttctagtcccggtgagctgtccatggctgagaagtttaggcttgcatttgtggagagaga
tatgaggttggcaccgaaacgtgcaaagaatgcaaggcaacatcaacgtcgtgcggagag
agaatggatgatgacaagtacagaaggaaaagctatagctcatgcctcaaggattggcaa
atctttacgcagtaag
>PAFTOL008422
------------------------------------------------------------
------------------------------------------------------------
------------------------------------------------------------
------------------------------------------------------------
----------------------------------------------tgcagaggctgccc
acggagtgattacactgcacggagatgcttggatatatttaaaccagagctaaaccatgt
ggaaggagattcatgggaggagcttgatacaatggatatcactcatggtggacagtcact
aaggtggctcgtatgaccaaagattgatcgggattccttggagaacttctcatcggaatg
cccccgtgtcaaggtaaatccgcagccttcaccctttggctaca---agggaggagtygt
cccgagggaagcgttgccaaacatagtattggatgatcccatagttraggatattgacct
cagtacgtgggcaacct------------gtggacctgcaataaagatagracctccygt
ttctagtcccggtgagctgtccatggctgagaartttaggcttgcatttgtggagagaga
tatgaggctggcaccgaaacgtgcaaagaatgcaaggcaacatcaacgtcgtgcrgagag
agaatggatgatgacaagtacagaagcaaaagctatagctcatgcctcaaggattagcaa
atctttacacagtaag
>PAFTOL008423
---------------------------------ttacagatggcaattgcagcaattgct
aggagaagaaagctgcttaatgacaatgtgataatctctcttgccgacgcttcatggaaa
acccttgacatatcttgttcagacgtatcagattttggactcatgaagatggcagagatt
tgtacgtctttacgtgctgtggatataagtggatgcagtaaaattacaccccatggtgtc
tctcaactagtacagcactgccattctttggagacattga----gatgtggaggctgccc
acggagtgattacactgcacggagatgcttgggtatatttaaaccagagctaaacaatgc
ggaaggagattcgtgggaggagcttgatacaatgkatatcactcatggtggacagtcact
aaggtggctcgtatggccaaagattgatcctgattccttggagaacttctcatcggaatg
cccccgtgtcaaggtaaatcctcagccttcaccctttggctaca---agggaggagttgt
cccgagggaagcattgccaaacatagtattggatgatcccatagttgaggatattgaccc
yagtacatgggcaacct------------gtggacttgcaataaaggtagaacctcctgt
ttctagtcccagtgagctgtccatggctgagaagtttaggcttgcatttgtggaaagaga
tatgaggctggcaccaaaacgcgcaaagaacgcaaggcaacatcaacgtcgtgcagagag
agaatggatgctgacaagtacagaagcaaaagctatagctcatgcctcaagagtaagcaa
atctttacgcagtaag
>PAFTOL008436
---------------------------------ttacagatggcaattgcagcaattgct
aggagaagaaagctgcttaatgacaatgtgataatctctcttgccgacrcttcatggcaa
acccttgacatatcttgttcagacgtgtcagattttggactcacgaaggtggcagagatt
tgtacatctctacgtgctgtggatataagtggaygcagtaaaattacaccccatggtgtc
tctcaactagtacagcactgccattctttggagacattga----gatgtrgaggctgccc
acggagtgattacactgcacggagatgcttgggtatatttaaaccagagctaaacaatgt
ggaaggagattcgtgggaggagcttgatacaatggatatcactcacggtggacagtcact
aaggtggctcgtatggscaaagattgatcctgattccttggagaacttctcattggaatg
cccccgtgtcaaggtaaatcctcagccttcaccctttggctaca---agggagttgttgt
cccgagggaagcattgccaaacatagtattggatgatcccatagttgaggatattgaccy
cagtacatgggcaacct------------gtggacctgcaataaaggtagaacctcctgt
ttctagtcccagtgagctgtccatggctgagaagtttaggcttgcatttgtggagagaga
tatgaggctggcaccaaaacgcgcaaagaatgcaaggcaacatcaacgtcgtgcagagag
agaatggatgmtgacaagtacagaagcaaaagctatagctcatgcctcragagtcagcaa
atcyttacgcagtaag
>PAFTOL008439
---------------------------------ttacagatggcaattgcwgcagttgct
aggcgaagaaagctgcttaatgacgatgtgataatctgtcttgycgatgcttcatgggaa
acycttgacatatctttttcagacatatcagattttggactcgcgaaagtcgcagagatt
tgtacatctctacgtgctgtggatataagccgatgcagtaaaattacaccccrtggtgtc
tctcaactagtacagcagtgccattctttggagacattga----gatgtggaggctgccc
acggagtgatcacactgcacggagatgcttgggtatatttaaaccagagytaaacaatgt
kgaaggagattcatgggaggagcttgatacaatggataccactcatggtggacagtcwct
aaggtggctcgtatggccaaagattgaycctgattccttggagaacttctcatcggaatg
cccccgtgtcaaggtaaatcctcagccttcaccctttggctaca---agggagttgtcgt
cccgmgggaagcattgccaaacataatattggatgatcccatrgttgaggatattgaccc
cagtacatgggcaacat------------gtggacctgcaataargatagaacctcctgt
ttctagtccyagtgagctgtccatggctgagaagtttaggcttgcatttgtggagagaga
tatgaggctggcaccaaaacgtgcaaagaacgcaaggcaacatcaacgtcgtgcggagag
agaatggatgatgacaaatacagaagcaaaagctatagctcatgcctcaaggataagcaa
akctttgcgcagtaag
>PAFTOL008881
---------------------------------ttacagatggcaattgcrgcaattgct
aggcgaagaaagctgcttaatgatgatgtgataatctgccttgccgacgcttcatgggaa
acccttgacatatcttgttcagacatatcagattttggactcgcgaaagtggcagsgatt
tgtacatctctacgtgctgtggatataagccgatgcagtaaaattacaccccacggtgtc
tctcaactagtacagcactgccattctttggagacattga----gatgtggaggctgccc
acggagtgattacactgcacggagatgcttgggtatatttaaaccagagctaaaccatgt
ggacggagattcatgggaggagcttgatacaatggatatcactcatggtggacagtcact
aaggtggctcatatggccaaagattgatcccgattccttggagaacttytcgtcggaatg
cccccgtgtcaaggtaaatcctcagcmttcaccctttggctaca---agggaattgttgt
cccgagggaagcattgccaaacatagtattggatgatcccatagttgaggatattgacct
caatacatgggcaacct------------gtggagctgcaataaagagagaacctyttgt
ttctrgtcccggtgagctgtccatggctgagaagtttaggcttgcatttgtggagagaga
tatgaggctggcaccgaaacgtgcaaagaacgcaaggcaacatcaacgtcgtgcagagag
agaatggatgatgacaagtacagaagcaaaagctatagctcatgcctcaaggatragcaa
atctttacgcagtaag
>PAFTOL009175
------------------------------------------------------------
------------------------------------------------------------
------------------------------------------------------------
---------------------------agtggatgcagtaaaattacaccccatggtgtc
tctcaactagtacagcactgccattctttggagacattga----gatgtggaggctgccc
atggagtgattacactgcacggagatgcttgggcatatttaaaccagagctaaacaatgt
ggaaggagattcgtgggaggagcttgatacaatggatatcactcatggtggacagtcact
aaggtggctcatatggccaaagattgatcctgattccttggagaacttctcattggaatg
cccccgtgtcaaggtaaatcctcagccttcaccctttggctaca---agggagttgttgt
ctcgagggaagcattgccaaacatagtattggatgatcccatagttgaggatattgaccc
cagtacatgggcaacct------------gtggacctgcaataaaggtagaacctcctgt
ttctagtcccagtgagctgtccatggctgagaagtttaggcttgcatttgtggagagaga
tataaggctggcaccaaaacgcgcaaagaatgcaaggcaacatcaacgtcgtgcagagag
agaatggatgatgacaagtacagaagcaaaagctatagcgcatgcctcgagagtcagcaa
atctttacgcagtaag
>PAFTOL009179
------------------------------------------------------------
------------------------------------------------------------
------------------------------------------------------------
------------------------------------------------------------
----------------------------------------------tgcagaggctgccc
acggagtgattacactgcacggagatgcttgggtatatttaaaccagagctaaacaatgt
ggaaggagattcgtgggaggagcttgatacaatggatatcactcatggtggacagtcact
aaggtggctcgtatgg--------------------------------------------
------------------------------------------------------------
------------------------------------------------------------
------------------------------------------------------------
------------------------------------------------------------
------------------------------------------------------------
------------------------------------------------------------
----------------
>PAFTOL009181
------------------------------------------------------------
------------------------------------------------------------
------------------------------------------------------------
------------------------------------------------------------
----------------------------------------------tgcagaggctgccc
acggagtgattacactgcacggagatgcttgggtatatttaaaccagagctaaacaatgt
ggaaggagattcgtgggaggagcttgatacaattgatatcactcatggtggacagtcact
aaggtggcttgtatggccaaagattgatgctgattccttggagaacttctcatcggaatg
cccccgtgtcaaggtaaatcctcagccttcaccctttggctaca---agggagttgttgt
cccgagggaagcattgccaaacatagtattggatgatcccrtagttgaggatattgaccc
cagtacatgggcaacct------------gtggacctgcaataaaggtagaaccttctgt
ttctagtcccagtgagctgtccatggctgagaagtttaggcttgcatttgtggagagaga
tatgaggctggcaccaaaacgcgcaaaraacgctaggcaacatcaacgtcgtgcagagag
agaatggatgatgacgagtacagaagcaaaagctatagctcatgcctcaagagtaagcaa
atytttacgcagtaag
>PAFTOL009183
------------------------------------------------------------
--------------------------------gctctcttttac----------------
------------------------------------------------------------
---------------------------agtggatgcagtaaaattacaccctatggtgtc
tctcaactagtacaacactgccattctttggagacattga----gatgtggaggctgccc
rcgaagtgattacactgcacggagatgcttgggtatatttaaaccagagctaaacaatgt
ggaaggagattcgtgggaggagcttgatacaatggatatcactcakggtggrcagtcact
aaggtggctcgtatggccaaagattgatcctgattccttggagaacttctcatcggaatg
cccccgtgtcaaggtaaatcctcagccttcaccctttagctaca---agggagttgattt
cccgagggaagcattgccaaacatagtattggatgatcccgtagttgaggatattgaccc
cagtacatgggcaacct------------gtggacctgcaataaaggtagaacctcctgt
ttckrgtcccagtgagctgtccatggctgagaagtttaggcttgcatttgtggagagaga
tatgaggctggcaccaaaacgcgcaaagaacgcaaggcaacatcaacgtcgtgcagggag
agaatggatgatgacaagtacagaagcaaaagctatagctcatgcctcaagagtaagcaa
atctctacgcagtaag
>PAFTOL009185
---------------------------------ttacagatggcaattgcagcaattgct
aggcgaagaaagctgcttaatgatgatgtggtaatctgtcttgccgacgcttcatgggaa
acccttgacatatcttgttcagacatatcagattgtggactcgcaaaagtggcagagatt
tgtacatctctacgtgctgtggatataagccgatgcagtaaaattacaccccacggtgtc
tctcaactagtacagcactgccattctttggagacattga----ggtgtggaggctgccc
acggagtgattacactgcacggagatgcttgggtatatttaaaccgaagctaaaccatgt
ggaaggagattcatgggaggagcttgatacaatggatatcactcatggtggacagtcact
aaggtggctcgtatggccaaagattgatccctattccttggagaacttctcatcagaatg
cccccgtgtcaaggtaaatcctcagccttcaccctttggctaca---agggagttgtcgt
cccgagggaagcattgccaaacatagtattggatgatcccatagttgaggatattgacct
cagtacatgggcaacct------------gtggatctgcaataaagatagaacctcctgt
ttctagtcccggtgagctgtccatggctgagaagtttagacttgcatttgtggagagaga
tgtgaggctggcaccaaaacgcgcaaagaacgcaaggcaacatcaacgtcgtgcagagag
agaatggatgatgacaagtacagaagcaaaagctatagctcatgcatcaagaataagcaa
atctttacgcagtaag
>PAFTOL009187
------------------------------------------------------------
------------------------------------------------------------
------------------------------------------------------------
---------------------------agtggatgcagtaaaattacaccccatggtgtc
tctcaactagtacagcactgccattctttggagacattga----gatgtrgaggctgccc
acggagtgattacactgcacggagatgcttgggtatatttaaaccagagctaarcaatgc
ggaaggagattcgtgggaggagcttgatacaatggatatcactcatggtggacagtcact
aaggtggctcgtatggccaaagattgatcttgattccttggagaacttctcatcggaatg
cccccgtgtcaaggtaaatcctcagccttcrccctttggctaca---agggaggagttgt
cccragggaagcattgccaaacatagtattggatgatcccatagttgaggatattgaccc
cagtacgtgggcaacct------------gtggacttgcaataaaggtagaacctcctgt
ttctagtcccagtgagctgtccatggctgagaagtttaggcttgcatttgtggagagaga
taygaggctggcaccaaaacgcgcaaagaacgcaaggcaacatcaacgtcgtgcagagag
agaatggatgatgacaagtacagaagcaaaagctatagctcatgcctcaagagtaagcaa
atctttacgcagtaag
>PAFTOL009189
------------------------------------------------------------
------------------------------------------------------------
------------------------------------------------------------
------------------------------------------------------------
----------------------------------------------tgcagaggctgccc
acggagtgatttcactgcacggagatgcttgggtatatttaaaccagagctaaacaatgt
ggacggagattcgtgggaggagcttgatacaatggatatcactcatggtggacagtcact
aaggtggctcgtatggccaaagattgatgatgattccttggagaacttctcattggaatg
cccccgtgtcaaggtaaatcctccgccttcaccctttggctaca---agggaggagttat
cccgagggaagcattgccaaacatagtattggatgatcccatagttgaggatattgaccc
cagtacatgggcaacct------------gtggacctgcaataaaggtagaacctcctgt
ttctagtcccagtgagctgtcgatggctgagaagtttaggcttgcatttgtggagagaga
tatgaggctggcaccaaaacgcgcaaagaacgcaaggcaacatcaacgtcgtgcagagag
agaatggatgatgacaagtacagaagcaaaatctatagctcatgcctcaagagtaagcaa
atctttacgcagtaag
>PAFTOL009191
---------------------------------ttacagatggcaattgcggcaattgct
aggagaagaaagctgcttaatgacaatgtgataatctctcttgccgacgcttcatggaca
atccttgacatatcttgttcagacatatcagattttggactcacgaaggtggcagagatt
tgtacgtctctacgtgctgtggatataagtggatgcagtaaaattacgccctatggtgtc
tctcaactagtacaacactgccattctttggagacattga----gatgtggaggctgccc
acggagtgattacactgcacggagatgcttgggtatatttaaaccagagctaaacaatgt
ggaaggagattcgtgggaggagcttgatacaatggatatcactcatggtggacagtcact
aaggtggctcgtatggccaaagattgatgctgattccttggagaacttctcatcggaatg
cccccgtgtcaaggtaaatcctccgccttcaccctttggctaca---agggagttggtgt
cccgagggaagcattgccaaacatagtattggatgatcccatagttgaggatattgaccc
cagtacatgggcaacct------------gtggacctgcagtaaaggtagaacctcctgt
ttctggtcccagtgagctgtccatggctgagaagtttaggcttgcatttgtggagagaga
tatgaggctggcaccaaaacgcgcaaagaacgcaaggcaacatcaacgtcgtgcagagag
agaatggatgatgacaagtacagaagcaaaagctatagctcatgcctcaagagtaagcaa
atctttacgcagtaag
>PAFTOL009193
------------------------------------------------------------
------------------------------------------------------------
------------------------------------------------------------
------------------------------------------------------------
----------------------------------------------tgcaggggctgccc
acggagtgattacactgcacggagatgcttggatatatttaaaccagagctaaaccatgt
ggaaggagattcatgggaggagcttgatacaatggatatcactcatggtggacagtcact
aaggtggctcatatggccaaagattgatcccgattccttggagaacttctcatcggaatg
cccccgtgtcaaggtaaatccgcagccttcaccctttggctaca---agggagttgtcgt
cccgagggaagcattgccaaacatcgtattggatgatcccatagttgaggacattgacct
cartacgtgggcaacct------------gtrgacctgcaataaagatagaacctgtygt
ttctagtcccgatgagctgtccatggctgagaagtttaggcttgcatttgtggagagaga
tatgaggctggcaccgaaacgtgcaaagaatgcaaggcagcatcaacgtcgtgcggagag
ggaatggatgatgacaagtactgaagcaaaagctatagttcatgcctcaaggattagcaa
atctttacgcagtaag
>PAFTOL009195
---------------------------------ttacagctggcaattgcagcaattgct
aggagaagaaagctgcttaatgacaatgtgataatctctcttgccgacgcttcatggaca
atccttgacatatcttgttcagatgtatcagattttggactcacgaaggtggcagagatt
tgtacgtctctacgtgctgtggatat----------------------------------
---------------------------------------------atgcagaggctgccc
acggagtgattacactgcacggagatgcttgggtatatttaaaccagagctaaacaatgt
ggaaggagattcgtgggaggagcttgatacaatggatatcactcatggtggacagtcact
aaggtggctcatatggccaaagattgatcctgattgcttggagaacttctcatcggaatg
cccccgtgtcaaggtaaatcctcagccttcaccctttagccaca---ggggaggagttgt
cccragggaagcattgccaaacatagtattggatgatcccgtagttgaggatattgaccc
cagtacatgggcarcct------------ctggacctgcaataaaggtagaacctcctgt
ttctagtcccagtgagctgtctatggctgagaagtttaggcttgcatttgtggagagaga
tatgaggctggcaccaaaacgcgcaaagaacgcaaggcaacatcaacgtcgtgcagggag
agaatggatgatgacaagtgcagaagcaaaagctatagttcatgcctcaaaagtaagcaa
atctctacgcagtaag
>PAFTOL009197
------------------------------------------------------------
------------------------------------------------------------
------------------------------------------------------------
------------------------------------------------------------
----------------------------------------------tgcagaggctgccc
actgagtgattacactgcacgaagatgcttggktatatttaaaccagagctaaacaatgt
ggaaggagattcgtgggaggagcttgatacaatggatatcactcatggtggacagtcact
aaggtggctcgtatgggtatgaacaagctttccaaatttatttaacttctcatcggaatg
cccccgtgtcaaggtaaatcctcagccttcaccctttggctaca---agggagttgttgt
cccgagggaagcattgccaaacatagtattggatgatcccgtagttgaggatattgatcc
cagtacatgggcaacct------------gtggacctgcaataaaggtagaacctcctgy
ttctagtccaagtgagctgtccatggctgagaagtttaggcttgcatttgtggagagaga
tatgaggctggcaccaaaacgcgcaaagaackyaaggcaacatcaacgtcgtgcagagag
agaatggatgatgacaagtacagaagcaaaagctatagctcatgcctcaagagtaagcaa
atctttacgcagtaag
>PAFTOL009199
---------------------------------ttacagacagcaattgcggcaattgct
aggagaagaaagctgcttaatgacaatgtgataatctctcttgccgacgcttcatggaca
atccttgacatatcttgttcagacgtatcagattttggactcacgaaggtggcagagatt
tgtacgtctctacgtgctgtggatataagtggatgcagtaaaattacaccctatggtgtc
tctcaactagtacaacactgccattctttggagacattga----gatgtggaggctgccc
acggagtgattacactgcacgragatgcttgggtatatttaaaccagagctaaacaatgt
ggaaggagattcgtgggaggagcttgatacaatggatatcactcatggtggacagtcact
aaggtggctcgtatggccaaagattgatgctrattccttggagaacttctcatyggaatg
cccccgtgtcaaggtaaatcctcmrccttcaccctttggctaca---agggagttgttgt
cccragggaagcattgccaaacatagtattggatgatcccgtagttgaggatattgaycc
cagtacatgggcaacct------------gtggacctgcaataaaggtagaacctcctgt
ttctagtccmagtgagctgtccatggctgagaagtttaggcttgcatttgtggagagaga
tatgaggctggcaccaaaacgygcaaagaaygcaaggcaacatcaacgtcgtgcagagag
agaatggatgatgacaartacagaagcaaaagctatagctcatgcctcaagagtaagcaa
atctttacgcagtaag
>PAFTOL009203
---------------------------------ttacagatggcaattgcagcaattgct
aggagaagaaagctgcttaatgacaatgtgataatctctcttgccgacgcttcatggaca
atccttgacatatcttgttcagacgtatcagattttggactcacgaaggtggcagagatt
tgtatgtctctacgtgctgtggatataagtggatgcagtaaaattacaccctatggtgtc
tctcaactagtacaacactgccattctttggagacattga----gatgtrgaggctgccc
acggagtgattacacggcacggagatgcttgggtatatttaaaccagagctaaacaatgt
ggaaggagattcgtgggaggagcttgatacaatggatatcactcatggtggacagtcact
aaggtggctcatatggccaaagattgatcctgattccttggagaacttctcatcggaatg
cccccgtgtcaaggtaaatcctcagccttcaccctttagctaca---ggggagttgttgt
cccgagggaagcattgccaaacatagtattggatgatcccatagttgaggatattgaccc
cagtacatgggcaacct------------ctggacctgcaataaaggtagaacctcctgt
ttctagtcccagtgagctgtccatggctgagaagtttaggcttgcatttgtggagagaga
tatgaggctggcaccaaaacgcgcaaagaacgcaaggcaacatcaacgtcgtgcagggcg
agaatggatgatgacaagtacagaagcaaaagctatagctcatgcctcaagagtaagcaa
atctctacgcagtaag
>PAFTOL009205
---------------------------------ttacagatggcaattgcagcaattgct
aggagaagaaagctgcttaatgacaatgtgataatctctcttgccgatgcttcatggaaa
acccttgacatatcttgttcagacgtatcagattttggactcacgaaggtggcagagatt
tgtacatctctacgtactgtggatataagtggatgcagtaaaattacaccccatggtgtc
tctcaattagtacagcactgccattctttggagacattga----gatgtggaggctgccc
acggagtgattacactgcacggagatgcttgggtttatttaaaccagagctaaacaatgt
ggaaggagattcgtgggaggagcttgatacaatggatrtcactcatggtggacagtcact
aaggtggctcgtatggccaaagattgatcctgattccttggagaacttctcakcggaatg
cccccgtgtcaaggtaaatcctcagccttcaccctttggctaca---agggagttgttgt
cccaagggaagcattgccaaacatagtgttggatgatcccatagttgaggatattgaccc
cagtacatgggcaacct------------ggggacctgcaataaaggtrgaacctcctgt
ttctagtcccagtgagctgtccatggctgagaagtttaggcttgcatttgtggagagaga
tatgaggctggcaccaaaacgcgcaaagaacgcaaggcaacatcaacgtcgtgcagagag
agaatggatgatgacaagtacagaagcaaaagctatagctcatgcctcaagagtaagcaa
atctttacgcagtaag
>PAFTOL009207
------------------------------------------------------------
------------------------------------------------------------
------------------------------------------------------------
---------------------------cat------------------------------
----------------------------------------------tgcagaggctgccc
acggagcgattacactgcacggagatgcttgggtatttttaaaccagagctaaacaatgt
ggaaggagattcatgggaggagattgatacaatggatattactcatggtggacagtcact
taggtggctcgtatggscaaagattgatcctgattccttggagaactkmwcatcagaatg
cccgcgtgtgaaggtaaatcctcagccttcaccctttggttaca---agggagttcttgt
ccctacagaagcattgccaaacatagtgttggatgatcccatagttgaggatattgaccc
cagtacatgggcaacct------------gtggacctgcaataaagacagaaccaccagt
ttctagccccggtgagctgtctatggctgagaagttcaggcttgcatttgtggagagaga
tatgaggctggcgccaaaacgtgcaaagaacgcaaggcaacatcaacgtcgtgcagagag
agaatggatgatgacaagtacagaagcaaaagctattgctcatgcctcacagataagcaa
atctttacgcagtaag
>PAFTOL009209
------------------------------------------------------------
------------------------------------------------------------
------------------------------------------------------------
---------------------------agtggatgcagtaaaattacaccccatggtgtc
tctcaactagtacagcactgccattctttggagacattga----gatgtggaggctgccc
acggagtgattacactgcacggagatgcytgggtatatttaaaccagagctaaacaatgc
ggaaggagattcgtgggaggagcttgatacaatgkatatcactcatggtggacagtcact
aaggtggctcgtatggccaaagattgatcctgattccttggagaacttctcatcrgaatg
cccccgtgtcaaggtaaatcctcagccttcaccctttggctaca---agggaggagttgt
cccgagggaagcattgccaaacatagtattggatgatcccatagttgaggatattgaccc
yagtacatgggcaacct------------gtggacttgcaataaaggtrgaacctcctgt
ttctagtcccagtgagctgtccatggctgagaagtttaggcttgcatttgtggaaagaga
tatgaggctggcaccaaaacgygcaaagaacgcaaggcaacatcaacgtcgtgcagagag
agaatggatgctgacaagtacagaagcaaaagctatagctcatgcctcaagagtaagcaa
atctttacgcagtaag
>PAFTOL009215
------------------------------------------------------------
------------------------------------------------------------
------------------------------------------------------------
---------------------------agtggatgcagtaaaattacgccctatggtgtc
tctcaactagtacaacactgccattctttggagacattga----gatgtggaggctgccc
acggagtgattacactgcacggagatgcttgggtatatttaaaccagagctaaacaatgt
ggaaggagattcgtgggaggagcttgatacaatggatatcactcatggtggacagtcact
aaggtggctcgtatggccaaagattgatgctgattccttggagaacttctcatcagaatg
cccccgtgtcaaggtaaatcctccaccttcaccctttggctaca---aggga---gttgt
cccgagggaagcattgccaaacatagtattggatgatcccgtagttgaggatattgaccc
cagtacatgggcaacct------------gtggacctgcaataaaggtagaacctcctgt
ttctagtcccagtgagctgtccatggctgagaagtttaggcttgcatttgtggagagaga
tatgaggctggcaccaaaacgcgcaaagaacgcaaggcaacatcaacgtcgtgcagagag
agaatggatgatgacaagtacagaagcaaaagctatagctcatgcctcaagagtaggcaa
atctttacgcagtaag
>PAFTOL009217
---------------------------------ttacagatggcaattgcggcaattgct
aggagaagaaagctgcttaatgacaatgtgataatctctcttgccgacgcttcatggaca
atccttgacatatcttgttcagacgtatcagattttggactcacgaagatggcagagatt
tgtacgtctctacgtgctgtggatataagtggatgcagtaaaattacgccctatggtgtc
tctcaactagtacaacactgccattctttggagacattga----gatgtggaggctgccc
acggagtgattacactgcacggagatgcttgggtatatttaaaccagagctaaacaatgt
ggaaggagattcgtgggaggagcttkatacaatggatmtcactcatggtggacastcact
aaggtggctcgtatggccaaagattgatgctaattccttggagaacttctcatcggaatg
cccccgtgtcaaggtaaatcctccaccttcaccctttggctaca---agggagttgttgt
cccgagggaagcattgccaaacatagtattggatgattccgtagttgaggatattgaccc
cagtacatgggcaacct------------gtggaactgcaataaagttagaacctcctgt
ttctagtcccagtgagctgtccatggctgagaagtttaggcttgcatttgtggagagaga
tatgaggctggcaccaaaacgcgcaaagaacgcaaggcaacatcaacgtcgtgcagagag
agaatggatgatgacaagtacagaagcaaaagctatagctcatgcctcaagagtaagcaa
atctttacgcagtaag
>PAFTOL009219
------------------------------------------------------------
------------------------------------------------------------
------------------------------------------------------------
------------------------------------------------------------
----------------------------------------------tgcagaggctgccc
acggagtgattacactgcacggagatgcttgggtatatttaaaccagagctaaacaatgt
ggaaggagattcgtgggaggagcttgatacaatggatatcactcatggtggacagtcact
aaggtggctcrtatggccaaagattgatgctgattccttggagaacttctcatcggaatg
cccccgtgtcaaggtaaatcctccaccttcaccctttggctaca---agggagttgttgt
cccgagggaagcattgccaaacatagtattggatgatcccgtagttgaggatattgaccc
cagtacatgggcaacct------------gtggacctgcaataaaggtagaacctcctgt
ttctagtcccagtgagctgtccatggctgagaagtttaggcttgcatttgtggagagaga
tatgaggctggcaccaaaacgcgcaaagaacgcaaggcaacatcaacgtcgtgcagagag
agaatggatgatgacaagtacagaagcaaaagctatagctcatgcctcaagagtargcaa
atctttacgcagtaag
>PAFTOL009221
---------------------------------ttacagatggcaattgcagcaattgct
aggagaagaaagctgcttaatgacaatgtgataatctctcttgccgacgcttcatggaaa
acccttgacatatcttgttcagacgtatcagattttggactcacgaaggtggcagagatt
tgtatgtctctacgtgctgtggatataagkggatgcagtaaaattacacctcatggtgtc
tctcaactagtacagcactgccattctttggagacattga----gatgtggaggctgccc
acggagtgattacactgcacggcgatgcttgggtatatttaaaccagagctaaacaatgt
ggaaggagattcgtgggaggagcttgatacaatggatatcactcatggtggacagtcact
aaggtggctcgtatggccaaagattgatcctgattcgttggagaacttctcatcggaatg
cccccgtgtcaaggtaaatcctcagccttcaccctttggctaca---agggagttgttgt
cccgagggaagcattgccaaacatagtattggatgatcccatagttgaggatattgaccc
cagtacatgggcaacst------------gtggacctgcaataaaggtagaacctcctgt
ttctagtcccagtgagctgtccatggctgagaagtttaggcttgcatttgtggagagaga
tatgaggctggcaccaaaacgcgcaaagaacgcaaggcaacatcaacgtcgtgcagagag
agaatggatgatgacgagtacagaagcaaaagctatagctcatgcctcaagagtaagcaa
atctttacgcagtaag
>PAFTOL009223
------------------------------------------------------------
------------------------------------------------------------
------------------------------------------------------------
---------------------------agtggatgcagtaaaattacaccctatggtgtc
tctcaactagtacaacactgccattctttggaggcattga----gatgtggaggctgccc
acggagtgattacactgcacggagatgcttgggtatatttaaaccagagctaaacaatgt
ggaaggagattcgtgggaggagcttgatacaatggatatcactcatggtggtcagtcact
aaggtggctcatatggccaaagattgatgctgtttccytggagaacttctcatcggaatg
cccccgtgtcaaggtaaatcctcagccttcacmctttggctaca---agggagttgttgt
cccgagggaagcattgccaaacatagtattggatgatcccgtagttgaggatattgatcc
cagtacatgggcaacctgtggacctgcaagtggacctgcaataaaggtagaacctcctgt
ttctagtcccagtgagctgtccatggctgagaagtttargcttgcatttgtggagagaga
tatgaggctggcaccaaaacgcgcaaagaacgcaaggcaacatcaacgtcgtgcggagag
agaatggatgatgacaagtacagaagcaaaagctatagctcatgcctcaagagtaagcaa
atctttacgcagtaag
>PAFTOL009225
------------------------------------------------------------
------------------------------------------------------------
------------------------------------------------------------
---------------------------agtggatgcagtaaaattacaccctatggtgtc
tctcaactagtacaacactgccattctttggagacattga----gatgtggaggctgccc
acggagtgattacactgcacggagatgcttgggtatatttaaaccagagctaaacaatgt
ggaaggagattcgtgggaggagcttgatacaatggatatcactcatggtggtcagtcact
aaggtggctcatatggccaaagattgatgctgtttccttggagaacttctcatcggaatg
cccccgtgtcaaggtaaatcctcagccttcaccctttggctaca---agggagttgttgt
cccgagggaagcattgccaaacatagtattggatgatcccgtagttgaggatattgatcc
cagtacatgggcaacctgtggacctgcaagtggacctgcaataaaggtagaacctcctgt
ttctagtcccagtgagctgtccatggctgagaagtttaggcttgcatttgtggagagaga
tatgaggctggcaccaaaacgtgcaaagaacgcaaggcaacatcaacgtcgtgcagagag
agaatggatgatgacaagtacagaagcaaaagctatagctcatgcctcaagagtaagcaa
atctttacgcagtaag
>PAFTOL009227
---------------------------------ttacagatggcaattgcagcaattgct
aggagaagaaagctgcttaatgacaatgtgataatctctcttgccgacgcttcatggaca
atccttgacatatcttgttcagacgtatcagattttggactcacgaaggtggcagagatt
tgtacgtctctacgtgctgtggatataagtggatgcagtaaaattacaccctatggtgtc
tctcaactagtacaacactgccattctttggagacattga----gatgtggaggctgccc
acggagtgattacactgcacggagatgcttgggtatatttaaaccagagctaaacaatgt
ggaaggagattcgtgggaggagcttgatacaatggatatcactcatggtggacagtcact
aaggtggctcatatggccaaagattgatcctgattccttggagaacttctcatcggaatg
cccccgtgtcaaggtaaatcctcagmcttcaccctttagctaca---ggggagttgttgt
cccgagggaagcattgccaaacatagtattggatgatcccgtagttgaggatattgaccc
cagtacatgggcaacct------------ctggacctgcaataaaggtagaacctcctgt
ttctagtcccagtgagctgtccatggctgagaagtttaggcttgcatttgtggagagaga
tatgaggctggcaccaaaacgcgcaaagaacgcaaggcaacatcaacgtcgtgcagggag
agaatggatgatgacaagtacagaagcaaaagctatagctcatgcctcaagagtaagcaa
atctctacgcagtaag
>PAFTOL009229
---------------------------------ttacagatggcaattgcagcaattgct
aggcgaagaaagctgcttaatgatgatgtgatgatctgtcttgccgacgcttcatgggaa
acccttgacatgtcttgttcagacatatcagattttggacttgcgaaagtggcagagatt
tgtccatctctacgtgctgtggatat----------------------------------
---------------------------------------------atgcagaggctgccc
acggagtgattacactgcacggagatgcttggatatatttaaaccagagctaaaccatgt
ggaaggagattcatgggaggagcttgatacaatggatatcactcatggtggacagtcact
aaggtggctcgtatggccaaagattgatcccgattccttggagaacttctcatcggaatg
cccccgtgtcaaggtaaatccgcagccttcaccctttggctaca---agggagttgtygt
cccgagggaagcattgccaaacatagtattggatgatcccatagttgaggatattgacct
cagtacatgggcaacct------------gtggacctgcaataaagatagaacctcctgt
ttctagtcccggtgagctgtccatggctgagaagtttaggcttgcatttgtggagagaga
tacgaggctagcaccgaaacgtgcaaagaatgcaaggcaacatcaacgtcgtgcggagag
agaatggatgatgacaagtacagaagcaaaagcaatagctcatgcctcaaggattagcaa
atctttacgcagtaag
>PAFTOL009231
------------------------------------------------------------
------------------------------------------------------------
------------------------------------------------------------
------------------------------------------------------------
----------------------------------------------tgcagaggctgccc
acggagtgattacactgcacggagatgcttggatatatttaaaccagagctaaaccatgt
ggaaggagattcatgggaggagcttgatacaatggatatcactcatggtggacagtcact
aaggtggctcgtatgg--------------------------------------------
------------------------------------------------------------
----------------------------------gatcccataattgaggatattgacct
crgtacatgggcaacct------------gtggacctgcaataaagatagaacctcctgt
ttctagtccmggtgagctgtccatggctgagaagtttaggcttgcatttgtggagagaga
tacgaggctggcaccgaaacgtgcaaagaacgcaaggcaacatcaacgtcgtgcggagag
agaatggatgatgacaagtacwgaagcaaaagctatagctcatgcctcaaggattagcaa
atctttacgcagtaag
>PAFTOL009235
---------------attctctactttgttaaattacagatggcaattgcaggaattgct
aggcggagaaaccttcttaatgacggtgtgataatctctcttgcggatgcttcatgggaa
actcttgacatctcttattcagaggtatcagattttggacttgcgaaagtggcagagatt
tgtacgtctctacgcgctgtggatataagccgatgcagcaaaattacaccccatggtgtc
tctcaactggtactgcactgccatgctttggagacattga----gatgtggaggctgccc
acggagtgattacactgcacggagatgcttgggtatatttaaaccggagctaaacaatgt
ggaaggagattcatgggaggagattgatacaagggatattactcatggtggacagtcact
taggtggctcatatggccaaagattgatcctgattccttggagaacttctcatcagaatg
cccacgtgtgaaggtaaatcctcagccttcaccctttggctaca---agggagttctcgt
ccctagggaagcattgccaaacatagtgttggatgatcccgtagttgaggatattgaccc
cagtacatgggtaacgt------------gtggacctgcaataaagccagaaccccccgt
ttccagtcccggtgagctgtctatggctgagaagttcaggcttgcatttgtggagagaga
tatgaggctggcgccaaaacgcgcaaagaatgcaaggcaacatcaacgtcgtgcagagag
agaatggatgatgacaagtacagaagcaaaagctattgctcatgcctcacagataagcaa
atctttacgcagtaag
>PAFTOL009237
------------------------------------------------------------
------------------------------------------------------------
------------------------------------------------------------
---------------------------agccgatgcagcaaaattacaccccatggtgtc
tctcaactggtactgcactgccatgctttggagacattga----gatgtggaggctgccc
acggagcgattacactgcacggagatgcttgggtatatttaaaccggagctaaacaatgt
ggaaggagattcatgggaggagattgatacaagggatattactcatggtggacagtcact
taggtggcttgtgtggccaaagattgatcctgattccttggagaacttctcatcagaatg
cccacgtgtgaaggtaaatcctcagccttcaccctttggctaca---agggagttctygt
ccctagggaagcgttgccaaacatagtgttggatgatcccatagttgaggatattgaccc
yagtacatgggcaacgt------------gtggacctgcaataaagccagaaccacccgt
ttctagtcccggtgagctgtccatggctgagaagttcaggcttgcattkgtrgagagaga
tatgaggctggcgccaaaacgcgcaaagaacgcaaggcaacatcaacgtcgtgcagagag
agaatggatgatgrcaagtacagaagcaaaagctattgctcatgcctcacagataagcaa
atctttacgcagtaag
>PAFTOL009239
------------------------------------------------------------
------------------------------------------------------------
gtcttttac---------------------------------------------------
---------------------------agccgatgcagtaaaattacaccccacggtgtc
tctcaactagtacagccctgccattctttggagacattga----gatgtggaggctgccc
acggagtgattacatggcacggagatgtttgggtatatttaaaccagagctaaaccatgt
ggaaggagattcatgggaggagcttgatacaatggatatcactcacggtggacagtcact
aaggtggctcgtatggccaaagattgatcctgattccttggagaacttctcatcggaatg
cccccgtgtcaaggtaaatcctcagccttcaccctttggctgca---agggagttgttgt
cccgagggaagcattgccaaacatggtattggatgatcccatagttgaggatattgaccc
cagtacatgggcaacct------------gtggacctgcaataaaggtagaacctcctgt
ttctagtcccagtgagctgtccatggctgagaagtttaggcttgcatttgtggagagaga
tatgaggctggcaccaaaacgcgcaaagaacgcaaggcaacatcaacgtcgtgcagagag
agaatggatgatgacaagtacagaagcaaaagctatagctcatgcctcaagagtaagcaa
atctttacgcagtaag
>PAFTOL009241
------------------------------------cagatggcaattgcggcaattgct
aggagaagaaagctgcttaatgacaatgtgataatctctcttgccgacgcttcatggaca
atccttgacatatcttgttcagacgtatcagattttggactcacaaaggtggcagagatt
tgtacgtctctacgtgctgtggatataagtggatgcagtaaaattacgccctatggtgtc
tctcaactagtacaacactgccattctttggagacattga----gatgtggaggctgccc
acggagtgattacactgcacggagatgcttgggtatatttaaaccagagctaaacaatgt
ggaaggagattcgtgggaggagcttgatacaatggatatcactcatggtggamagtcact
aaggtggctcgtatggccaaagattgatgctgtttccttggagaacttctcatcggaatg
cccccgtgtcaaggtaaatcctcagccttcaccctttggctaca---agggagttgttgt
cccgagggaagyattgccaaacatagtattggatgatcccgtagttgaggatattgatcc
cagtacatgggcaacctgtggacctgcaagtggacctgcaataaaggtagaacctcctgt
ttctagtcccagtgagctgtccatggctgagaagtttaggcttgcatttgtggagagaga
tatgaggctggcaccaaaacgcgcaaagaacgcaaggcaacatcaacgtcgtgcagagag
agaatggatgatgacaagtacagaagcaaaagctatagctcatgcctcaagagtaagcaa
atctttacgcagtaag
>PAFTOL009243
---------------------------------------atggcaattgcagcaattgct
aggcgaagaaagcttcttaatgatgatgtgatgatctgtcttgccgacgcttcatgggaa
acccttgacatatcttgttcagacatatcagattttggactcgcgaaagtggcagagatt
tgtacatctctatgtgctgtggatataagccggtgcagtaaaattacacgccatggtgtc
tctcaactagtacagcactgccattctttggagacattga----gatgtggaggctgccc
acggagtgattacaccgcgcggagatgcttgggtatatttaaaccagagctaaaccatgt
ggaaggagattcatgggaggagcttgatacaatggatgtcactcatggtggacagtcact
aaggtggctcgtatggccaaagattgatcctgattccttggagaacttctcatcggaatg
cccccgtgtcaaggtaaatccacagccttcaccctttggctaca---agggagttgtcgt
cccgagggaagcattgccaaacatagtattggatgatcccatagttgaggatattgaccc
cagtacatgggcaactt------------gtggacctgcaataaaggtagaacctccttt
ttctagtcccagtgagctgtccatggctgagaagtttaggcttgcatttgtggagagaga
tatgaggctggcaccaaaacgcgcaaagaatgcaaggcaacatcaacgtcgtgcagagag
agaatggatgatgacgagtacagaagcaaaagctatagctcatgcctcaagagtaagcaa
atctttacgcagtaag
>PAFTOL009245
---------------------------------------atgacaattgcagcaatttct
aggagaagacagctgcttaatgacaatgtgataatctctcttgccgactcttcatggaaa
accgttgacatatcttgttcagacgtatcagattttggactcacgaagatggcagagatt
tgtacgtctttacgtgctgtggatataagtggatgcagtaaaattacaccccatggtgtc
tctcaactagtacagcactgccattctttggagacattga----gatgtrgaggctgccc
acggagtgattacactgcacggagatgcttgggtatatttaaaccagagctaaacaatgc
ggaaggagattcatgggaggagcttgatacaatggatatcactcatggtggacagtcact
aaggtggctcgtatggccaaagattgatcctgattccttggagaacttctcatcagaatg
cccccgtgtcaaggtaaatcctcagccttcgccctttggctaca---agggaggacttgt
ccccagggaagcattgccaaacatagtattggatgatcccatagttgaggatattgaccc
cagtacatgggcaacct------------gtggacttgcaataaaggcagaacctcctgt
ttctagtcccagtgagctgtccatggctgagaagtttaggcttgcatttgtggagagaga
tatgaggctggcaccaaaacgcgcaaagaatgcaaggcaacatcaacgtcgtgcagagag
agaatggatgatgacaagtacagaagcaaaagctatagctcatgcctcaagagtaagcaa
atctttacgcagcaag
>PAFTOL009247
---------------------------------ttacagatggcaattgcagcaattgca
aggcgaagaaagctgcttaatgatgatgtgataatctctcttgccgatgcttcatgggaa
acccttgacatatcttgttcagacgtatcagattttggactcgcaaaagtggcagagatt
tgt---------------------------------------------------------
------------------------------------------------------------
------------------------------------------------------------
------------------------------------------------------------
------------------------------------------------------------
------------------------------------------------------------
------------------------------------------------------------
------------------------------------------------------------
------------------------------------------------------------
------------------------------------------------------------
------------------------------------------------------------
----------------
>PAFTOL009249
------------------------------------------------------------
------------------------------------------------------------
------------------------------------------------------------
------------------------------------------------------------
----------------------------------------------tgcagaggctgccc
acggagtgattacactgcacggagatgcttgggtatatttaaaccagagctaaacartgc
ggaaggagattcatgggaggagcttgatacaatggatatcactcatggtggacagtcact
aaggtggctcgtatggccaaagattgatcctgattccttggagaacttctcatcagaatg
cccccgtgtcaaggtaaatcctcagccttcgccctttggctaca---agcgaggagttgt
cccgagggaagcattgccaaacatagtattggatgatcccatagttgaggatattgaccc
cagtacatgggcaacct------------gtggacttgcaataaaggtagaacctcctgt
ttttagtcccagtgagctgtccatggctgagaagtttaggcttgcatttgtggagagaga
tatgaggctggcgccaaaacgygcaaagaacgcaaggcaacatcaacgtcgtgcagagag
agaatggatgacgacaagtacagaagcaaaagctatagctcatgcctcaagagtaagcaa
atctttwcgcagcaag
>PAFTOL009251
------------------------------------------------------------
------------------------------------------------------------
------------------------------------------------------------
------------------------------------------------------------
----------------------------------------------tgcagaggctgccc
acggagtgattacactgcacggagatgcttgggtatatttaaaccagagctaaacaatgc
ggaaggagattcatgggaggagcttgatacaatggatatcactcatggtggacagtcact
aaggtggytcgtatggccaaagattgatcctgattccttggagaacttctcatcagaatg
cccccgtgtcaaggtaaatcctcagccttcgccctttggctaca---agggaggagttgt
cccgagggaagcattgccaaacatagtattggatgatcccatagttgaggatattgacct
cagtacatgggcaacct------------gtggacttgcaataaaggtagaacctcctgt
ttctagtcccagtgagctatccatggctgagaagtttaggcttgcatttgtggagagaga
tatgaggctggcaccaaaacgcgcaaagaacgcaaggcaacatcaacgtcgtgcagagag
agaatggatgatgacaagtacagaagcaaaagctatagctcatgcctcaagagtaagcaa
atctttacgcagcaag
>PAFTOL009253
------------------------------------------------------------
------------------------------------------------------------
------------------------------------------------------------
---------------------------cat------------------------------
----------------------------------------------tgcagaggctgccc
gcggagcgattacactgcacggagatgcttgggtatgtttaaaccggagctaaacaatgt
cgaaggagattcatgggaggagattgatacaagggatattactcatggtggacagtcact
taggtggctcgtatggccaaagattgatcctgattccttggagaacttctcatcagaatg
cccacgtgtgaaggtaaatcctcagccttcaccctttggctaca---agggagttcttgt
ccctagggaagcattgccaaacatagtgttggatgatcccatagttgaggatattgaccc
cwgtacatgggcaacgt------------gtggacctgcaataaagccagaaccacccgt
ttctactccccgtgagctgtctatggctgagaarttcaggcttgcatttgtggagagaga
tatgaggctggcgccaaaacgcgcaaagaatgcaaggcaacatcaacgtcgtgcagagag
agaatggatgatgacaagtacagaagcaaaagctattgctcatgcctcacagataagcaa
atctttacgcagtaag
>PAFTOL009255
---------------------------------ttacagatggcaattgcagcaattgct
aggagaagaaagctgcttaatgacaatgtgataatctctcttgccgacgcttcatggaaa
acccttgacatatcttgttcagacgtatcagattttggactcacgaaggtggcagagatt
tgtatgtctttacgtgctgtggatataagtggatgcagtaaaattacaccccatggtgtc
tctcaactagtacagcactgccattctttggaggcattga----gatgtggaggctgccc
acggagtgattacactgcacggagatgcttgggtatatttaaaccagagctaaacaatgt
ggaaggagattcgtgggaggagcttgacacaatggatataactgatggtggacagtcact
aaggtggctagtatggccaaagattgatcctgattccttggagaacttctcattggaatg
cccccgtgtcaaggtaaatcctcagcctttacactttggctaca---agggagttgttgt
cccgagggaagcattgccaaacatagtattggatgatcccatagttgaggatattgaccc
cagtacatgggcaacct------------gtggacctgcaataaaggtggaacctcctgt
ttctagtcccagtgagctgtccatggctgagaagtttaggcttgcatttgtggagagaga
tatgaggctggcaccaaaacgcgcaaagaacgcaaggcaacatcaacgtcgtgcagagag
agaatggatgatgacaagtacagaagcaaaagctatagctcatgcctcgagagtaagcaa
atctttacgcagtaag
>PAFTOL009257
------------------------------------------------------------
------------------------------------------------------------
------------------------------------------------------------
---------------------------agtggatgcagtaaaattacaccccatggtgtc
tctcaactagtacagcactgccattctttggaggcattga----gatgtggaggctgccc
acggagtgattacactgcacggagatgcttgggtatatttaaaccggagctaaacaatgt
ggaaggagattcgtgggaggagcttgacacaatggatatcactcatggtggacagtcact
aaggtggctagtatggccaaagattgatcctgattccttggaraacttctcattggaatg
cccccgtgtcaaggtaaatcctcagccttcaccctttggctaca---agggagttgttgt
cccragggaagcattgccaaacatagtattggatgatcccatagttgaggatattgaccc
cagtacatgggcaacct------------gtggacctgcaataaaggtggaacctcctgt
ttctagtcccagtgagctgtccatggctgagaagtttaggcttgcatttgtggagagaga
tatgaggctggcaccaaaacgcgcaaagaacrcaaggcaacatcaacgtcgtgcagagag
agaatggatgatgacaagtacagaagcaaaagctatagctcatgcctcgagagtaagcaa
atctttacgcagtaag
>PAFTOL009259
------------------------------------------------------------
------------------------------------------------------------
------------------------------------------------------------
---------------------------agccgatgcagtaaaattacaccccacggtgtc
tctcaactagtacagcactgccattctttggagacattga----gatgtggaggctgccc
acggagtgattacactgcacggagatgcttgggtatatttaaaccagagctaaaccatgt
ggaaggagattcatgggaggagcttgatacaatggatatcactcatggtggacagtcact
aaggtggctcgtatggscaaagattgatcctgattccttggagaacttctcatcggaatg
cccccgtgtcaaggtaaatmctcagccttcgccctttggctaca---agggagttgttgt
cccgagggaagcattgccaaacatagtattggatgatcccatagttgaggatattgaccc
cagtacatgggcaacat------------gtggacctgcaataaaggtagaacctcctgt
ttctagtcccagtgagctgtccatggctgagaagtttaggcttgcatttstggagagaga
tatgaggctggcaccaaaacgcgcaaagaacgcaaggcaacatcaacgtcgtgcagagag
agaatggatgatgacragtacagaagcaaaagctatagcccatgcctcaagagtaagcaa
atctttacgcagtaag
>PAFTOL009261
------------------------------------------------------------
------------------------------------------------------------
------------------------------------------------------------
------------------------------------------------------------
----------------------------------------------------ggctgccc
acggagtgattacactgcacggagatgcttggatatatttaaaccagagctaaaccatgt
sgaaggagattcatgggaggagcttgatacaatggatatccctcatggtggacagtcact
aaggtggctcgtatggcccaagattgatcccgattccttggagaacttctcattggaatg
cccccgtgtcaaggtaaatccacagccttcaccctttggctaca---agggagtygtcgt
cccgagggaagcattgccaaacatagtattggatgatcccatagttgaggatattgacct
cagtacatggacaacct------------gtggatctgcaataaagatagaacctyctgt
ttctagccccggtgagctgtccatggctgagaagtttaggcttgcatttgtggagagaga
tatgaggctgkcaccgaaacgtgcaaagaacgcaaggcaacatcaacgtcgtgcggagag
agaatggatgatgacgagtgcagaagcaaaagctatagctcatgcctcaaggatyagcaa
atcgttacgcagtaag
>PAFTOL009265
------------------------------------------------------------
------------------------------------------------------------
------------------------------------------------------------
------------------------------------------------------------
----------------------------------------------tgcagaggctgccc
acggagtgattacactgcacggagatgcttgggtatatttaaaccagagctaaacaatgy
ggaaggagattcgtgggaggagcttgatacaatggatatcactcatggtggacagtcact
aaggtggctcrtatggccaaagattgatcctgattccttggagaacttctcatcggaatg
cccccgtgtcaaggtaaatcctcagccttcrccctttggctaca---agggaggagktgt
cccgagggaagcattgccaaacatagtattggatgatcccatagttgmggatattgaccc
cagtacatgggcaaccw------------ktggasttgcaataaaggtagaamctmctgt
ttctartcccagtgagctgtccatggctgagaagtttaggcttgcatttgtggagagaga
tatgaggctggcaccaaaacgcgcaaagaacgcaaggcaacatcaacgtcgtgcagagag
agaatggatgatgacaagtacagaagcaaaagctatagctcatgcctcaagagtaagcaa
atctttrcgcagtaag
>PAFTOL009267
---------------------------------ttacagatggcaattgcagcaattgct
aggcggagaaagcttctyaatgatggtgtgataatctctcttgcsgacgcttcatgggaa
actcttgacatctcttattcagaggtatcagattttggactcgcaaaagtggcagagatt
tgtacgtctctacgtgctgtggacataagtcgatgcagcaaaattacaccccatggtgtc
tctcaactggtactgcactgccatgctttggagacattga----gatgtggaggctgccc
acggagtgattgcactgcacrgagatgcttgggtatttttaaaccggagctaaacaatgt
ggaaggagattcatgggaggagattgatacaatggatattactcatggtggacagacact
taggtggctcgtatggccaaagattgatcctgattccttggagaacttctcatcagaatg
cccacgtgtgaaggtaaatcctcagccttcaccctttggctaca---cgggagttctcgt
ccctagggaagcattgccaaacatagtgttggatgatcccataattgaggatattgaccc
cagtacatgggcaacct------------gtggacctgcaataaagacagaaccacccgt
ttctagtcccrgtgagctgtccatggctgagaagttcaggcttgcatttgtggagagaga
tatgaggctggcaccaaaacgcgcaaagaacgcaaggcarcatcaacgtcgtgcagagag
agaatggatgatgacaagtacasaagcaaaagctattgctcatgcctcccagataagcaa
atctttgcgcagtaag
>PAFTOL009269
---------------------------------ttacagatggcaattgcagcaattgct
aggcggagaaagcttcttaatgatggtgtgataatctctcttgccgacgcttcmtgrraa
actcttgacatctcttattcagagktatcagattttggactyrcraaagtggcagagatt
tgtacgtctctacgtgctgtggatataagscgatgcagcaaaattacaccccatggtgtc
tctcaactggtactgtgctgccatgctttggagacattga----gatgtggaggctgccc
acggagcgattacactgcacggagatgcttgggtatttttaaaccggagctaaacaatgt
ggaaggagattcatgggaggagattgatacaatggatattactcatggtggacagtcact
taggtggctcatatggtcaaagattgatcctgattccttgcagaacttctcatcagaatg
cccacgtgtgaaggtaaatcctcagccttcaccctttggctaca---agggagttcttgt
ccctagagaagcattgccaaacatagtgttggatgatcccatagttgaggatatcgaccc
cagtacatgggcaacct------------gtggacctgcaataaagacagaaccacccgt
ttctagtcctggtgagctgtctatggctgagaagttcaggcttgcatttgtggagagaga
tatgaggctggcgccaaaacgcgcaaagaacgcaaggcaacatcaacgtcgtgcagagag
agaatggatgatgacaagtacagaagcaaaagctattgctcatgcctcacagataagcaa
atctttacgcagtaag
>PAFTOL009271
------------------------------------------------------------
------------------------------------------------------------
------------------------------------------------------------
------------------------------------------------------------
----------------------------------------------tgcagaggctgccc
acggagtgattacactgcacggagatgcttggatatatttaaaccagagctaaaccatgt
ggaaggagattcatgggaggagcttgatacaatggatatcactcatggtggacagtcact
aaggtggctcgtatggscaaagattgatcccgattccttggagaacttctcatcggaatg
cccccgtgtcaaggtaaatccgcagccttcaccctttggctaca---agggagttgtcgt
cccgagggaagcattgccaaacatagtattggatgatcccatagttgaggatattgacct
cagtacgtgggcaagct------------gtggacctgcaataaagatagaacctcctgt
ttctagtcccggtgagctgtccatggctgagaagtttaggcttgcatttgtggagagaga
tatgaggctggcaccgaaacgtgcaaagaatgcaaggcaacatcaacgtcgtgcggagag
agaatggatgatgacaagtacagaaggaaaagctatagctcatgcctctaggattagcaa
atctttacgcagtaag
>PAFTOL009279
---------------------------------ttacagatgacaattgcagcaattgct
aggagaagaaagctgcttaatgacaatgtgataatctctcttgccgacgcttcatggaca
atccttgacatatcttgttcagacgtatcagattttggactcacgaaggtggcagagatt
tgtacgtctctacgtgctgtggatataagtggatgcagtaaaattacaccctatggtgtc
tctcaagtagtacaacactgccattctttggagacattga----gatgtggaggctgccc
acggagtgattacactgcacggagatgcttgggtatatttaaaccagagctaaacaatgt
ggaaggagattcgtgggaggagcttgatacaatggatatcgctcatggtggacagtcact
aaggtggctcatatggccaaagattgatcttgattccttggagaacttctcatcggaatg
cccccgtgtcaaggtaaatcctcagccttcacccttcagctaca---agggagttgttgt
cccgagggaagcattgccaaacatagtattggatgatcccgtagttgaggatattgaccc
cagtacatgggctacct------------gtggacctgcaataaaggtagaacctcctgt
ttctagtcccagtgagctgtccatggctgagaagtttaggcttgcatttgtggagagaga
tatgaggctggcaccaaaacgcgcaaagaacgcaaggcaacatcaacgtcgtgcagggag
agaatggatgatgacaagtacagaagcaaaagctatagctcatgcctcaagagtamgcaa
atctctacgcagtaag
>PAFTOL009283
---------------------------------ttacagatggcaattgcggcaattgct
aggagaagaaagctgcttaatgacaatgtgataatctctcttgccgacgcttcatggaca
atccttgacatatcttgttcagacgtatcagattttggactcacgaaggtggcagagatt
tgtacgtctctacgtgctgtggatataagtggatgcagtaaaattacgccctatggtgtc
tctcaactagtacaacactgccattctttggagacattga----gatgtggaggctgccc
acggagtgattacactgcacggagatgcttgggtatatttaaaccagagctaaacaatgt
ggaaggagattcgtgggaggagcttgatacaatggatatcactcatggtggacagtcact
aaggtggctcgtatggccaaagattgatgctaattccttggagaacttctcatcggaatg
cccccgtgtcaaggtaaatcctccaccttcaccctttggctaca---agggagttgttgt
cccgagggaagcattgccaaacatagtattggatgatcccgtagttgaggatattgaccc
cagtacatgggcaacct------------gtggacctgcaataaaggtagaacctcctgt
ttctagtcccagtgagctgtccatggctgagaagtttaggcttgcatttgtggagagaga
tatgaggctggcaccaaaacgtgcaaagaatgcaaggcaacatcaacgtcgtgcagagag
agaatggatgatgacaagtacagaagcaaaagctatmgctcatgcctcaagagtaagcaa
atctttacgcagtaag
>PAFTOL009285
---------------------------------ttacagatgacaattgcagcaattgct
aggcggagaaagcttcttaatgatggtgtgataatctctcttgcwgacgcttcatgggaa
actcttgacatctcttattcagargtatcagattttggactcgygaaagtggcagagatt
tgtacgtctctacgtgctgtggatataagccgatgcaacaaaattacaccccatggtgtc
tctcaactggtactgcgctgccatgctttggagacattga----gatgtggaggctgccc
acggagcgattacactgcacggagatgcttgggtatttttaaaccagagctaaacaatgt
ggaaggagattcgtgggaggagattgatacaatggatattactcatggtggacagtcact
taggtggctcgtatggccaaagattgatcctgattccttggagaacttctcatcagaatg
cccacgtgtgaaggtaaatcctcagccttcaccctttggttaca---agggagttctcgt
ccccacagaagcattgccaaacgtagtgttggatgatcccatagttgaggatattgaccc
cagtacatgggcaacct------------gtggacctgcaataaagacagaaccaccagt
ttctagccccggtgagctgtctatggctgagaagttcaggcttgcatttgtggagagaga
tatgaggctggcgccaaaacgtgcaaagaacgcaaggcaacatcaacgtcgtgcagagag
agaatggatgatgacaagtacagaagcaaaagctattgctcatgcctcacagataagcaa
atctctacgcagtaag
>PAFTOL009287
---------------------------------ttacagatggcaattgcagcaattgct
aggagaagaaagctgcttaatgacaatgtgataatctctcttgccgacacttcatggaca
atccttgacatatcttgttcagacgtgtcagattttggactcacgaaggtggcagagatt
tgtacgtctctacgtgctgtggatataagtggatgcagtaaaattacgccctatggtgtc
tctcaactagtacaacactgccattctttggagacattga----gatgtggaggctgccc
acggagtgattacactgcacggagatgcttgggtatatttaaaccagagctaaacaatgt
ggaaggagattcgtgggaggagcttgatacaatggatatcactcatggtggacagtcact
aaggtggctcatatggccaaagattgatcctgattccttggagaacttctcatcagaatg
cccccgtgtcaaggtaaatcctcagccttcaccctttagctaca---ggggagttgttgt
cccgagggaagcattgccaaacatagtattggatgatcccgtagttgaggatattgaccc
cagtacatgggcaacct------------ctggacctgcaataaaggtagaacctcctgt
ttctagtcccagtgagctgtccatggctgagaagtttaggcttgcatttgtggagagaga
tatsaggctggcaccaaaacgygcaaagaaygcaaggcaacatcaacgtcgtgcagggag
agaatggatgatgacaagtacagaagcaaaagctatagctcatgcctcaagagtaagcaa
atctctacgcagtaag
>PAFTOL009289
------------------------------------------------------------
------------------------------------------------------------
------------------------------------------------------------
------------------------------------------------------------
----------------------------------------------tgcagaggctgccc
acggagtgattacactgcacggagatgcttgggtatatttaaaccagagctaaacaatgc
ggaaggagattcatgggaggagcttgatacaatggatatcactcatggtggacagtcact
aaggtggctcrtatggccaaagattgatcctgattccttggagaacttctcatcggaatg
cccccgtgtcaaggtaaatcctcagccttcaccctttggctaca---agggaggagttgt
cccgagggaagcattgccaaacatagtattggatgatcccatagttgaggatattgaccc
cagtacatgggcaacct------------gtggacttgcaataaaggtagarcctcctgt
ttctagtcccagtgagctgtccatggctgagaagtttaggcttgcatttgtggaaagaga
tatgaggctggcaccaaaacgcgcaaagaacgcaaggcaacatcaacgtcgtgcagagag
agaatggatgatgacaartacagaagcaaaagctatagctcatgcctcaagagtaagcaa
atctttacgcagtaag
>PAFTOL009291
------------------------------------------------------------
------------------------------------------------------------
------------------------------------------------------------
---------------------------agtggatgcagtaaaattacaccctatggtgtc
tctcaactagttcaacactgccattctttggagacattga----gatgtggaggctgccc
acggagtgattacactgcacggagatgcttgggtatatttaaaccagagctaaacaatgt
ggaaggagattcgtgggaggagcttgatacaatggatatcactcatggtggacagtcact
aagatggctcatatggccaaagattgatcctgattccttggagaacttctcatcagaatg
cccccgtgtcaaggtaaatcctcagccttcaccctttagctaca---ggggagttgttgt
cccgagggaagtattgccaaacrtagtattggatgatccagtagttgaggatattgaccc
cagtacatgggcaacct------------ctggacctgcaataaaggtagaacctcctgt
ttctagtcccagtgagctgtccatggctgagaagtttaggcttgcatttgtggagagaga
tatgaggctggcaccaaaacgcgcaaagaacgcaaggcaacatcaacgtcgtgcaggcag
agaatggatgatgacaagtacagaagcaaaagctatagctcatgcctcaagagtaagcaa
atctctacgcagtaag
>PAFTOL009293
---------------------------------ttacagatggcaattgcggcaattgct
aggagaagaaagctgcttaatgacaatgtgataatctctcttgccgacgcttcatggaca
atccttgacatatcttgttcagacgtatcagattttggactcacgaaggtggcagagatt
tgtacgtctctacgtgctgtggatataaggttcattatctaacttgatgtgtattctgat
ttctgactagagcagcaggaggctatgaaccaaagttaat----attgcagaggctgccc
acggagtgattacactgcacggagatgcttgggtatatttaaaccagagctaaacaatgt
ggaaggmgattcrtgggaggagcttgatacaatggatatcactcatggtggacagtcact
aaggtggctcgtatggccaaagattgatgctaattccttggagaacttctcatcggaatg
cccccgtgtcaaggtaaatcctccaccttcaccctttggctaca---agggagttgttgt
cccgagggaagcattgccaaacatagtattggatgatcccgtagttgaggatattgaccc
cagtacctgggcaacct------------gtggacctgcaataaaggtasaacctcctgt
ttctagtcccagtgagctgtccatggctgagaagtttaggcttgcatttgtggagagaga
tatgaggctggcaccaaaacgtgcaaagaatgcaaggcaacatcaacgtcgtgcagagag
agaatggatgatgacaagtacagaagcaaaagctatagctcatgcctcaagagtaagcaa
atctttacgcagtaag
>PAFTOL009295
---------------------------------ttacagatggcaattgcggcaattgct
aggagaagaaagctgcttaatgacaatgtgataatctctcttgccgacgcttcatggaca
atccttgacatatcttgttcagacgtatcagattttggactcacgaaggtggcagagatt
tgtacgtctctacgtgctgtggatat----------------------------------
------------------------------------------------------------
------------------------------------------------------------
------------------------------------------------------------
------------------------------------mttggagaacttctcatcggaatg
cccccgtgtcaaggtaaatcctccaccttcaccctttggctaca---agggagttgttgt
cccgagggaagcattgccaaacatagtattggatgatcccgtagttgaggatattgaccc
cagtacatgggcaacct------------gtggacctgcaataaaggtagaacctcctgt
ttctagtcccagtgagctgtccatggctgagaagtttaggcttgcatttgtggagagaga
tatgaggctggcaccaaaacgcgcaaagaacgcaaggcaacatcaacgtcgtgcagagag
agaatggatgatgacaagtacagaagcaaaagctatagctcatgcctcaagagtaggcaa
atctttacgcagt---
>PAFTOL009297
---------------------------------ttacagatggcaattgcagcaattgct
aggcgaagacagctgcttaatgatgatgtgataatctgtcttgccgacgcttcatgggaa
atccttgacatatcttgttcagacatatcagattttggacttgcgaaagtggcagagatt
tgtacatctctacgtgctgtggatgtaagccgatgcagtaaaattacaccccacggtgtc
tctcaactagtacagcactgccattctttggagacattga----gatgtggaggctgccc
acggagtgattacactgcacggagatgcttgggtatatttaaaccagagctaaaccatgt
agaaggagattcatgggaggagtttgwtacaatggatatcactcatggtggacagtcgct
aaggtggctcgtatggccaaagattgatcccaattccttggagaacttctcatcggaatg
cccccgtgtcaaggtaaatcctcagccttcaccctttggctgca---aggsagttgttgt
cccgagggaagcattgccaaacatagtaktggatgatcccatagttgaggatattgaccc
cagtacatgggcaacct------------gtggacttgcaataaagstrgaacmtcctgt
ttctagtcccagtgagctgtccatggctgagaagtttaggcttgcatttgtggagagaga
tatgaggctggcaccaaaacgcgcaaagaacgcaaggcaacgtcaacgccgtgcagagag
agaatggatgatgacaagtacagaagcaaaagctatagctcatgcctcaagagtaagcaa
atctttacgcagtaag
>PAFTOL009299
------------------------------------------------------------
------------------------------------------------------------
------------------------------------------------------------
------------------------------------------------------------
----------------------------------------------tgcagaggctgccc
acggagtgattacactgcacggagatgcttgggtatatttaaaccagagctaaacaatgc
agaaggagattcatgggaggagcttgatacaatggatatcactcatggtggacagtcact
aaggtggctcgtatggccaaagattgatcctgattccttggagaacttctcatcagaatg
cccccgtgtcaaggtaaatcctcagccttcgccctttggctaca---agggaggagttgt
cccgagggaagcattgccaaacatagtrttggatgatcccatagttgaggatattgaccc
cagtacatgggcaacct------------gtggacttgcaataaaggtagaaccttctgt
ttctagtcccagtgagctgtccatggctgagaagtttaggcttgcatttgtggagagaga
tatgaggctggcaccaaaacgcgcaaagaacgcaaggcaacatcaacgtcgtgcagagag
agaatggatgatgacaagtacagaagcaaaagctatagctcatgcctcaagagtaagcaa
atctttacgcagcaag
>PAFTOL009301
------------------------------------------------------------
------------------------------------------------------------
------------------------------------------------------------
---------------------------agtggatgcaataaaattacaccccatggtgtc
tctcaactagtacagcactgccattctttggagacattga----gatgtggaggctgccc
acggagtgattacactgcacggagatgcttgggtatatttaaaccagagctaaacaatgc
ggaaggagattcatgggaggagcttgatacaatggatatcactcatggtggacagtcact
waggtggctcgtatggccaaagattgatcctgattccttggagaacttctcatcagaatg
cccccgtgtcaaggtaaatcctcagccttcgccctttggctaca---aaggaggagttgt
cccgagggaagcattgccaaacatagtattggatgatcccatagttgaggatattgaccc
cagtacatgggcaacct------------gtggacttgaaataaaggtagaacctcctgt
ttttagtcccagtgagctgtccatggctgagaagtttaggcttgcatttgtggagagaga
tatgaggctggcaccaaaacgcgcaaagaacgcaaggcaacatcaacgtcgtgcagagag
agaatggatgacgacaagtacagaagcaaaagcaatagctcatgcctcaagagtaagcaa
atctttacgcagcaag
>PAFTOL009303
---------------------------------ttacagatggcaattgcagcaattgct
aggagaagaaagctgcttaatgacaatgtgayaatctctcttgccgacgcttcatggaaa
acccttgacatatcttgttcagacgtatcagattttggactcacgaagatggcagagatt
tgtacgtctttacgtgctgtggatataagtggatgcagtaaaattacaccccatggtgtc
tctcaactagtacagcactgccattctttggagacattga----gatgtggaggctgccc
acggagtgattacactgcacggagatgcttggatatatttaaaccagagctaaacaatgc
ggaaggagattcgtgggaggagcttgatacaatggatgtcactcatggtggacagtcact
aaggtggctcgtatggccaaagattgatcctgattccttggagaacttctcatcggaatg
cccccgtgtcaaggtaaatcctcagccttcaccctttggctaca---agggaggagttgt
cccgagggaagcattgccaaacatagtattggatgatcccatacttgaggatattgaccc
cagtacatgggcaacct------------gtggacttgcaataaaggtagaacctcctgt
ttctagtcccagtgagctgtccatggctgagaagtttaggcttgcatttgtggagagaga
tatgaggctggcaccaaaacgcgcaaagaacgcaaggcaacatcaacgtcgtgcagagag
agaatggatgatgacaagtacagaagcaaaagctatagctcatgcctcaagagtaagcaa
atctttacgcagtaag
>PAFTOL009311
---------------------------gttgaattatagatggcaatggctgcgattgct
aggcgaagaaagctgcttcatgataatgtgataatctctcttgccgatgcttcgtgggaa
agccttgacatttcttgctctgaggtctcagattttggactcgcaaaagtggctgagata
tgtgggtctctacgtgctgtggatataagccgatgcagcaaaattacgccccatggtgtc
tctcaactagtacagcactgccattctttggagacattga----gatgcrgaggctgccc
acggagtgattacactgcacggagatgtttgggtttatttaagccacagctatacaacgt
ggagggagattcgtgggaagagcttgatacaacagatatcactcatggtggacagtcact
aaggtggcttgtctggccaaagattgatcctgattccttggagaacttctcatcagaatg
cccccgtgtcaaggtaaatccccagccttcaccctttggctaca---cgggaactatcat
cccaagggaagcattgccaaacatagtgttggatgatcccatagttgaggatatcgaccc
cagtacatgggcaactt------------gtggacctgca--------------------
----agtcctggcgagttatccatggctgagaagtttaggctagcatttgtggagagaga
tatgaggctcgcccccaaacgagcaaagaatgcaaggcaacatcagcggcgtgcagagag
agaatggatgatgacaagtgcagaagcaaaagccatagctcatgcctcgaggataaccaa
atctttacggagtaag
>PAFTOL009313
---------------------tactcttttgaattacagatggcaattgctgcgattgct
agacgaagaaaactgcttaatgatgatgtgatagtctctcttgccgatgcttcatgggaa
agccttgacatttcgtgttcagacgtctcagattttggactcgcaaaagtggccgagata
tgtaggtctctacgtgctgtggatataagccaatgcagcaaagttacaccccatggcgtt
tctcaactggtacagcactgccattctttggagacattga----gatgcrgaggctgccc
acggagtgattatactgcacggagatgcttgggtctatttaagccagcgctgaacaacgt
ggagggagattcatgggaggagcttgacgaaacagatatcactcatggtggacagtcact
gaggtggcttgtgtggrgatatgtgataccctcatgtagatttagttatcttcagatgtg
ccctcgtgtaaaggtaaaccctcagccttcagccttyggctacacrggaggagttgtggt
cccragggaagctttgccgaatrtagtgttrgatgatcccattattttggacatcgaccc
cagtacatgggcaacca------------gsggacctgcagtamagatagaaccacgcgt
ttctagtccgggtgagctgtccatggctgagaagtttaggcttgcatttgtggagagaga
tatgaggctggcacccaaacgagccaagaatgcgaggcaacatcagcgwcgtgctgagag
agaatgggtgatgacaagtacagaagcgaaagctatrgctcatgcctcaagaataaccaa
gtccttacgcagtaag
>PAFTOL009315
------------------------------------------------------------
---------------------------------------------------------gaa
aaccttgacatgtctggttcggatgtcacagattttggacttgcaaaggtagcagagatt
tgtagatctctacgtgctgtggatat----------------------------------
---------------------------------------------atgcagaggctgccc
acggagtgattgcactgcacgaagatgtatgggtttatttaagccagagctaaataatgt
ggaaggagattcttgggaagagcttgatgcaaccaatatcactcatggtggacagtcact
taggtggctagtgtggccgaagattgatcctgattccttggagaacttctcatcggaatg
cccccgtgtcaaggtgaatcctcagccttcaccctatggctaca---cagggcttgtcat
cccacgagaagcattgtcaaacatagtattggatgatcccattgttgaggatattgaccc
tagtacgtgggcaacct------------gtggacctattataaaaacagaaccacctgt
ttcgagtgctggtgagctgtccatagctgagaagtttcggcttgcatttgtggagagaga
tatgaggctggcacctaaacgtgcaaagaatgcaaggcaacatcaacgtcgtgcagagaa
agaatggatgatgacaagtacagaagcaaaagctatacttcatgcctcaaggataagcaa
atctttacgtagtaag
>PAFTOL009319
------------------------------gaattatagatggcaattgctgcaattgct
aggcgaagaaatctgcttaatgacgatgtgataatatctcttgctgatgcctcatgggaa
agccttgacatgtctggttcggatgtcacagactttggacttgcaaaggtggcagagatt
tgtaggtctgtacgtgctgtagatataagccgatgcagcaaaattacaccccatggtgtt
tctcaactagtgcagcactgccactctttggagaccttga----gatgtggaggctgccc
gcggagtgattacactgcacgaagatgcttgggcttatttaagcccgagctaaataatgt
ggaaggagattcgtgggaggagctagatgcaaccgatattactcatggtggtgagtcact
aaggtggctagtgtggccgaagattgatcctgatgccttggagaacttctcatcagaatg
cccccgtgtcaaggtgaatcctcagccttcaccctatggctaca---cagggcttgtcat
cccacgagaagcattgccaaatatattattggatgatcccattgttgaggatattgaccc
ttgtacatgggcaacct------------gtggacccgttataaaaacagaaccacctgt
ttcaagtgctggtgagctgtccatggctgagaagtttaggcttgcatttgtggagagaga
tatgaggctggcacccaaacgagcaaagaatgcaaggcaacatcaacgtcgtgcagagag
agaatggatgatgacaagtacagaagcaaaagctatacttcatgcttcaaggataagcaa
atctttacgcagtaag
>PAFTOL009321
---------------------------------------atggcaattgctgcaattgct
aggcgaagaaagctgcttaacgacgatgtgctaatctctcttgctgatgcctcatgggaa
agccttgacctctctggttcgggtgtcacagattttggacttgcaaaggtggcagagatt
tgtaggtctctatgtgctgtggatataaggttggttatctatcttg----atgtgttttt
tattaaagaggcagcttatgagaaggctatgaaccaatgttaatattgcagaggctgccc
acggaatgattacactgcacgaagatgcttgggtttatttaagccagagataaataatgt
ggaaggagattcgtgggaggagcttgatgcaaccgatattactcatggtggagagtcact
gaggtggctagtgtggccgaagattgatcctgattccttggagaatttctcatcagaatg
cccccgtgtcaaggtaaatcctcagccttcgccctatggctaca---cagggcttgtcat
cccacgagaagcattgccaaacatagtattggatgatcccattgttgaggatattgaccc
tagtacatgggcaacct------------gtggacctgctgtaaagatagaaccacctgt
ttcgagtgctggtgagctgtccatggctgagaagtttaggcttgcgtttgtggagagaga
tatgaggctggcccccaaacgtgcaaagaatgcaaggcaacatcaacgtcgtgctgagag
agaatggatgatgacaagtacagaagcaaaagctatacttcatgcctcaaggataggcaa
atctttacgtagtaag
>PAFTOL013501
------------------------------------------------------------
------------------------------------------------------------
------------------------------------------------------------
------------------------------------------------------------
----------------------------------------------tgcagaggctgccc
acggagtgattacactgcacggagatgcttgggtatatttaaaccagagctaaacaatgt
ggaaggagattcgtgggaggagctggatacaatggatatcactcatggtggacagtcact
aaggtggctcatatggccaaagattgatcctgattccttggagaacttctcatcggaatg
cccccgtgtcaaggtaaatcctcagccttcaccctttagctaca---ggggagttgttgt
cccgagggaagcattgccaaacatagtattggatgatcctgtagttgaggatattgaccc
cagtacatgggcaacct------------ctggacctgcaataaaagtagaccctcctgt
ttctagtcccagtgagctgtccatggctgagaagtttaggcttgcatttgtggagagaga
tatgagactggcaccaaaacgcgcaaagaacgcaaggcaacatcaacgtcgtgcaggaag
agaatggatgatgacaagtacagaagcaaaagctatagctcatgcctcaagagtaagcaa
atttctacgcagtaag
>SRR5036296
------------------------------------------------------------
------------------------------------------------------------
------------------------------------------------------------
------------------------------------------------------------
------------------------------------------------------------
------------------------------------------------------------
------------------------------------------------------------
----tatgttctgcagccaaagattgatcctgattccttggagaacttctcatcggaatg
cccccgtgtcaaggtaaatcctcagccttcaccctttggctaca---agggaggagttgt
cccaagggaagcattgccaaacacagtattggatgatcccatagttgaggatattgaccc
cagtacatgggcaacct------------gtggacttgcaataaaggcaggacctcctgt
ttctagtcccagtgagctgtccatggctgagaagtttaggcttgcatttgtggagagaga
tatgaggctggcaccaaaacgcgcaaagaacgcaaggcaacatcaacgtcgtgcagagag
agaatggatgatgacaagtacagaagcaaaagctatagctcatgcctcaagcgtaagcaa
atctttacgcagtaag
>SRR5137211
ttagatgagattgctataagctttccagccgatattaagatggcaattgcggcaatttct
aggagaagacagctgcttaatgacaatgtgataatctctcttgccgactcttcatggaaa
accgttgacatatcttgttcagaggtatcagattttggactcacgaagatggcagagatt
tgtacgtctttacgtgctgtggatataagtggatgcagtaaaattacaccccacggtgtc
tctcaactagtacagcactgccattctttggagacattga----gatgtggaggctgccc
acggagtgattacactgcacggagatgcttgggtatatttaaaccaaagctaaacaatgc
ggaaggagattcatgggaggagcttgatacaatggatatcactcatggtggacagtcact
aaggtggctcgtatggccaaagattgatgctgattccttggagaacttctcatcagaatg
cccccgtgttaaggtaaatcctcagccttcgccctttggctaca---agggaggagttgt
cccgagggaagcattgccaaacatagtattggatgatcccatagttgaggatattgaccc
cactacatgggcaacct-------------------------------------------
--ctagtcccagtgagctgtccatggctgagaagtttaggcttgcatttgtggagagaga
tatgaggctggcaccgaaacgcgcaaagaacgcaaggcaacatcaacgtcgtgcagagag
agaatggatgatgacaagtacagaagcaaaagctatagttcacgcctcaagagtaagcaa
atctttacgcagcaag
>SRR5137212
------------------------------------------------------------
------------------------------------------------------------
------------------------------------------------------------
------------------------------------------------------------
----------------------------------------------tgcagaggctgccc
acagagtgattacactgcacggagatgcttgggtgtatttaaaccagagctaaacaatgt
ggaaggagactcgtgggatgagcttgacacaatggatatcactcatggtggacagtcact
aaggtggctcgtatgg--------------------------------------------
------------------------------------------------------------
------------------------------------------------------------
------------------------------------------------------------
------------------------------------------------------------
------------------------------------------------------------
------------------------------------------------------------
----------------
>SRR5137213
---------------------------------ttacagatggcaattgcagcaattgct
aggagaagaaagctgcttaatgacaatgtgataatctctcttgctgacgcttcgtggaaa
acccttgacatatcttgttcagacgtatcagattttggactgacgaagatggcagagatt
tgtacgtctttacgtgctgtggatataagtggatgcaataaaattacaccccatggtgtc
tctcaactagtacagcactgccattctttggagacattga----gatgtggaggctgccc
acggagtgattacactgcacggagatgcttgggtatatttaaaccagagctaaacaatgc
ggaaggagattcatgggaggagcttgatacaatggatatcactcatggtggacagtcact
aaggtggctcgtatgg--------------------------------------------
------------------------------------------------------------
------------------------------------------------------------
------------------------------------------------------------
------------------------------------------------------------
------------------------------------------------------------
------------------------------------------------------------
----------------
>SRR7905849
ttggatgagattgctataagctttccagctgatattaagatggcaattgcagcaattgca
aggcgaagaaagctgcttaatgatgatgtgataatctctcttgccgatgcttcatgggaa
acccttgacatatcttgttcagamgtatcagattttggactcgcaaaagtggcagagatt
tgtacgtctctacgtgctgtggatataagccgatgcagcaaaattacaccccatggtgtc
tcccaactagtacagcactgccattctttggagacattga----gatgtggaggctgccc
acggagtgattacactgcacggagatgcttgggtatatttaaaccagagctaaacaatgt
ggaaggagattcatgggaggagcttgatacaatggatatcactcatggtggacagtcact
aaggtggctcgtatggccaaagattgatcctgattccttggagaacttctcatyggaatg
cccccgtgtcaaggtaaatcctcagccttcaccctttggctaca---agggagttgtcgt
cccaagggaagcattgccagacatagtattggatgatcrcatagttgaagatattgaccc
yagtacatgggcaacct------------gtggacctgcaataaagatagaaccacccgt
ttctactcctggtgagctgtccatggctgagaagtttaggcttgcatttgtagagagaga
tatgaggctggcaccaaaacrygcaaagaacgcaaggcaacatcaacgtcgtgcagagag
agaatggatgatgacaaatacagaagcaaaagctatagctcatgcctcaaagataagcaa
gtctttacgcagtaag
>SRR7905861
ttagatgcgattgctataagctttccagccgatattaagatggcaattgcagcaattgct
aggagaagaaagctgcttaatgacaatgygataatctctcttgccgacgcttcatggaaa
acccttgacatatcttgttcagacgtatcagattttggactcatgaagatggcagagatt
tgtacgtctttacgtgctgtggatataagtggatgcagtaaaattacaccccatggtgtc
tctcaactagtacagcactgccattctttggagacattga----gatgcggaggctgccc
acggagtgattacactgcacggagatgcttgggtatatttaaaccagagctaaacaatgc
ggaaggagattcgtgggaggagcttgatacaagggatatcactcatggtggacagtcact
aaggtggctcgtatggccaaagattgatcctgattccttggagaacttctcattggaatg
cccccgtgtcaaggtaaatcctcagccttcaccctttggctaca---agggaggagttgt
cccgagggaagcrttgccaaacatagtattggatgatcccatagttgrggatattgaccc
cagtacatgggcaacct------------gtggacttgcaataaaggtagaacctcctst
ttctagtcctagtgagctgtccatggctgagaagtttaggcttgcatttgtggaaagaga
tatgaggctggcaccaaaacgcgcaaagaacgcaaggcaacatcaacgtcgtgcagagag
agaatggatgatgacaagtacagaagcaaaagctatagctcatgcctcaagagtaagcaa
atctttacgcagtaag
>SRR7905862
ttggatgagattgctataagcttcccagctgacattaagatggcaattgcagcaattgct
aggcggagaaagcttcttaatgacggtgtgataatctctcttgccgaygcttcatgggaa
actcttgatatctcttattcrgaggtatcagattttggactcrcgaaagtggcagagatt
tgtacgtctctmcgtgctgtggatataagccgwtgcagcaaaattacaccccatggtgtc
tctcaactggtactgcactgccaygctttrgagacattga----gatgtggaggctgccc
acrgagcgattacactgcacggagatgcttgggtatatttaaaccggagctaaacaatgt
ggaaggagattcatgggaggagattgatacratggatattactcatggtggacagtcrct
taggtggctygtatggccaaagattgatcctgattccttggagaacttctcatcagaatg
cccacgtgtgaaggtaaatcctcagccttcaccctttggctaca---agggarttcttgt
ccctagggaagcattgccaaacatagtkttggatgatcccatagttgaggatattgaccc
cagtamatgggcaacct------------gtggacctgcaataaagccagaaccatccgt
ttctagyccygrtgagctgtctatggctgagaagttcaggcttgcatttgtggagagaga
tatgaggctkgcgccaaaacgcgctaagaacgcaaggcaacatcaacgtcgtgcagagag
agaatggatgatgacaagtactgaagcaaaagctattgctcatgcctcacagatgagcaa
a---------------
>SRR8327214
ttagatgagattgctataagctttccagccgatattaagatggcaattgcagcaattgct
aggagaagaaagctgcttaatgacaatgtgataatctctcttgccgacgcttcatggaaa
acccttgacatatcttgttcagacgtatcagattttggactcatgaagatggcagagatt
tgtacgtctttacgtgctgtggatataagtggatgcagtaaaattacaccccatggtgtc
tctcaactagtacagcactgccattctttggagacattga----gatgtggaggctgccc
acggagtgattacactgcacggagatgcttgggtatatttaaaccagagctaaacaatgc
ggaaggagattcatgggaggagcttgatacaatggatatcactcatggtggacagtcact
aaggtggctcgtatggccaaagattgatcctgattccttggagaacttctcattggaatg
cccccgtgtcaaggtaaatcctcagccttcaccctttggctaca---agggaggagttgt
cccgagggaagcattgccaaacatagtattggatgatcccatagttgaggatattgactc
cagtacatgggcaacct------------gtggacttgcaataaaggtagaacctcctgt
ttctagtcccagtgagctgtccatggctgagaagtttaggcttgcatttgtggaaagaga
tatgaggctggcaccaaaacgcgcaaagaatgcaaggcaacatcaacgtcgtgcagagag
agaatggatgatgacaagtacagaagcaaaagctatagctcatgcctcaagagtaagcaa
atctttacgcagtaag
