# Supplementary material for: Phylogenomics and classification of Cactaceae based on hundreds of nuclear genes
Source: Plant Syst Evol. 2025 Aug 11;311(5):28. doi: 10.1007/s00606-025-01948-z (PMC12339657; doi:10.1007/s00606-025-01948-z)
Supplement: Supplementary file 4 — Online Resource 4: Containing alignments and RAxML gene trees for all included loci and all phylogenetic datasets (ZIP 10372 KB) [file 606_2025_1948_MOESM4_ESM.zip › de Vos et al_ESM_4/ESM_data_alignments/QCP/5921_consensus.mafft.fasta]

>PAFTOL004547
------------------------------------------------------------
------------------------------------------------------------
------------------------------------------------------------
------------------------------------------------------------
------------------------------------------------------------
------------------------------------------------------------
------------------------------------------------------------
------------------------------------------------------------
-------ggtgaagttgaacaaatttcattaatgaagccgaaagctcaaggcccgcatga
tgaaggctttcttgaatacctggaggatataattgggactaacaaatatgtagagaaaat
agatgattcatacaaaga--gc--------------------------------------
--------------------------------------------aggaagtcaaaaatga
ggcagaagcctacatgctgaaggaactctcactcttgaaatggcaagaaaaggctaccac
acttgctgctgaagacaacagtgctaagatggctgagttgcaaaccaatttgtctagctt
ggaagaaaatataaagtctaaaaggtatttcacttgct----------------------
--------------tgggatttctacacattgtgactgctc-aggttgtttatactcaat
acaaaatctgacaaatcaagtaataaaaattcatagggaattgcaaggaggcatttaagg
agtttgagaggcaggatgtcaaacaccgagaagatttgaagcacattaagcaaaagatta
agaaacttgaagacaaaattgaaaaggattcgtcgaaaatcaatgacctcacaaatgagc
atgagaatgcaattagcatgattcctaaactggagggagatattcccgagttgcagaagc
agttttcggaagaagagaagatcttagaagaaataaaggagaattcta------------
------------------------------------------------------------
---------------------aaggta---------------------------------
------------------------------------------------------------
------------------------------------------------------------
------------------------------------------------------------
------------------------------------------------------------
------------------------------------------------------------
------------------------------------------------------------
------------------------------------------------------------
------------------------------------------------------------
------------------------------------------------------------
------------------------------------------------------------
------------------------------------------------------------
----------g----------tgtccaggcaacacgcattgcatacggtgaaaacagaga
attcagacgagtagttacactggatggttctctgtttgagaaatcaggaactatgagtgg
tggagggaatagaccacgtggaggaaaaatggggacatctattcgtgccaatactgtttc
tagagaagctgttgctgatgctgaaaaagaacttgctacaatggttgataaattaaatgc
aactcggaaaagaatttctgaatctgttcagaaataccagtctttggaaaaaactatcca
acaactggagatggaacttgcgaggagccaaaaagaggt--------ggaaaaaacaaca
t-----------------------------------------------------------
------------------------------------------------------------
------------------------------------------------------------
------------------------------------------------------------
------------------------------------------------------------
------------------------------------------------------------
------------------------------------------------------------
------------------------------------------------------------
------------------------------------------------------------
------------------------------------------------------------
------------------------------------------------------------
------------------------------------------------------------
------------------------------------------------------------
------------------------------------------------------------
------------------------------------------------------------
-----------------------------ccaagtcttgtgacctgaaacggtccttgga
aatggtggcactgctagaagtacaactgaaagagatgaatcccaatcttgattcaatttc
agaatatcgcaaaaaagtggcatcatataacgaacgagtcgaagaactcaattcagttac
ccaagagcgtgatggtataaagaggcagtatgatgaatggagaaagaaaaggttagatga
gttcatggctggattcaataccatttctctgaagttgaaggaaatgtaccag--------
-------------gtt--------------------------------------------
------------------------------------------------------------
------------------------------------------------------------
------------------------------------------------------------
------------------------------------------------------------
------------------------------------------------------------
------------------------------------------------------------
--------------------------
>PAFTOL004551
------------------------------------------------------------
------------------------------------------------------------
------------------------------------------------------------
------------------------------------------------------------
---------------------------------------gatggggagtatga-agtcgt
tccgggaagtgagtttgtcataacaagggtt-----------------------------
----gcgtttcgcgacaactcgtcaaagtactacatcaacaatagagcaagtaactttac
tgaggttacaaccaaattaaaggcgaaaggagtggatttggataataaccgatttttgat
cctccagggtgaagttgaacaaatttcattaatgaagccaaaagctcaaggcccgcatga
tgaaggatttcttgaatacttggaggatataattggaaccaacaaatatgtagagaaaat
agaggattcatacaaaca--attagaatccctaaatgagaagagatccggggttgtgcag
atggtcaagttggcagagaaaga-------aagggacaacttagaggatgtgaaaaatga
ggcagaagcttacatgctgaaggaattatcactgttgaaatggcaagaaaaagctactaa
acttgctgctgaagagaacagtgctaagatggttgagttgcaaaccaaattgtctarctt
ggaagaaaacataaagtcgaaaagagaggaga-tcaag----------------------
--------------gaaaatagcactactttaaaagagcttgaaagtttgcacaacaagt
atatcaagaaacaagaggaacttgatagtgacctcaggaattgcaaggaggcatttaagg
agtttgagaggcaagatgtcaaacaccgagaagatttgaagcacatcaagcagaagatta
agaaacttgatgacaaagttgaaaaggattcatcgaaaatcaacgacctcacaaatgagc
gtgagaatgcaattatcatgattcctaaactggaaggagatattcctgagttgcagaagc
agttattaga--------------------------------------------------
------------------------------------------------------------
------------------------------------------------------------
------------------------------------------------------------
------------------------------------------------------------
------------------------------------------------------------
------------------------------------------------------------
------------------------------------------------------------
------------------------------------------------------------
------------------------------------------------------------
------------------------------------------------------------
------------------------------------------------------------
------------------------------------------------------------
------------------------------------------------------------
------------------------acaggcaacacgtattgcatatggtgaaaayagaga
atkcagacgagtagttacattggatggttctytgtttgaaaaatctggaactatgagtgg
tggcgggagtagaccacgtggaggaaaaatggggacatctattcgtgcgaatactgtttc
tagagaagctgttgctgacgctgaaaaagaacttgccacaatgattgataagctaaatgc
aactcggaaaagaatttctgattctgttcagaaataccagtcattggagaaaactatcca
accactggmgatggaacttgcaaggagtcaaaaagagattgacagtttgaacacacaaca
tgattatgtgaggaatcaactcgattctttgaaatctgcagcacagccaaaggaggagga
gctaaccaagttggaggagcttcagaaatttataacagcagaagagaagcagattgcacg
gcttgtacagggatctaag-----------------------------------------
------------------------------------------------------------
------------------------------------------------------------
------------------------------------------------------------
------------------------------------------------------------
------------------------------------------------------------
------------------------------------------------------------
------------------------------------------------------------
-----------------------------------------------------------c
aggttgatgctgatttcaa-----------------------------------------
------------------------------------------acttaaggatatgaagaa
actttgcaaagagatggaaatgaaggagaaagcatacaacaaaaagctcgatgatttgca
aaatactctcaagaagcatatggagcaaatagcaaaagattctgttgaccatgaaaagct
ccaagggactctggctgatgagagtcttaccaagtcttgtgacctgaaacgggccwtgga
aatggtgacactgctagaagcacaactgaaagagatgaatcccaatctggattcaatttc
tgaatatcgcaaaaaagtggcatcatatactgaacgagtggaagaactcaatgcagttac
ccaggagcgtgatgatataaagaggcagtatgaygamtggaggaaaaaaagattagatga
gttcatggctggattcaataccatttctctgaagttgaaggaaatgtaccag--------
-------------atgatcacacttggtggagatgctgagctcgagctagtt------ga
ttctttggatcctttctccgagggagttgttttcagcgtgagaccaccaaaaaagagctg
gaaaaatattgcaaatttatcaggtggagagaagactctcagctctctggctcttgtctt
cgcacttcatcactacaaacctacmccgctctatgttatggatgagattgatgctgccct
tgatttcaagaatgtctcgatagttgggcactatgtgaaggataggacaaagaatgcaca
gttcatcatcat-------------aagcctcagaaacaacatgttcgagttggcagacc
ggcttgttggcatatacaaaaccgacaattgcacgaaaagtataacaattaaccccaaca
gtttcgcagtaggtcaaaaggctgct
>PAFTOL004552
------------------------------------------------------------
------------------------------------------------------------
------------------------------------------------------------
------------------------------------------------------------
------------------------------------------------------------
------------------------------------------------------------
------------------------------------------------------------
------------------------------------------------------------
-------ggggaagttgaacaaatttcattaatgaagccgaaagctcaaggcccgcatga
tgaaggctttcttgaataccttgaggatataattgggactaacaaatatgtagagaaaat
agatgattcatacaaaca--attagaaaccctgaatgagaagagatccggggttgtgcag
atggtcaagttggcagagaaaga-------aagagatagcttagaggatgtcaaaaatga
ggcagaagcttacatgctaaaggaactatcactcttgaaatggcaagaaaaagctaccaa
acttgctgctgaagacaacagtgctaagatggctgagttgcaaaccaatttgtctggctt
ggaagaaaatataaaaaaaaaaaattataagg-tgata----------------------
--------------tcatcttggctagatgttcaatgcattgctatactttatgtcatac
ttgctttgaaattctaggaactcgatagtgacctcaggaattgcaaggaggcatttaagg
agtttgagaggcaagatgtcaaacaccgagaagatttgaagcacatcaagcaaaagatta
agaaacttgatgacaaaattgaaaaggattcgtcgaaaatcaatgacctcacaaatgagc
gtgagaatgcaattatcatgattcctaaactagagggagatattcctgagctgcagaagc
agtta-------------------------------------------------------
------------------------------------------------------------
------------------------------------------------------------
------------------------------------------------------------
------------------------------------------------------------
------------------------------------------------------------
------------------------------------------------------------
------------------------------------------------------------
------------------------------------------------------------
------------------------------------------------------------
------------------------------------------------------------
------------------------------------------------------------
------------------------------------------------------------
------------------------------------------------------------
----------gctgcrtcttttttgcaggcaacacgtattgcatacggtgaaaacagaga
attcagacgagtagttacacttgatggttctctgtttgagaaatcaggaactatgagtgg
tggagggaatagaccacgtggaggaaaaatggggacatctattcgtgccaatactgtttc
tagagaagctgttgccgatgctgaaaaagaacttgctacaatggttgataaattaaatgc
agctcggaaaagaatttctgaytctcttcagaaataccagtctttggagaaaactatyca
acaactggagatggaacttgcgaggagtcaaaaagagattgacagtttgaaaacacaaca
tgattatctgaggaatcaactagattctttgaaatccgcagcacagccaaaggaggagga
gctaaccaagatggaggagcttcagaaaattatagcagcagaagagaaggagattgcaca
gcttgtacaagggtctaggcagttgaaggagaag--------------------------
------------------------------------------------------------
------------------------------------------------------------
------------------------------------------------------------
------------------------------------------------------------
------------------------------------------------------------
------------------------------------------------------------
------------------------------------------------------------
-----------------------------------------------------------c
aggttgatgctgatttcaa-----------------------------------------
------------------------------------------acttaaagayatgaagaa
rctttgcaaagagatggaaatgaaggggaarggatacagcaaaaagcttgatgatttgca
aaatgctctcaagaagcatatggagcaaatagcaaaagattctgttgaccatgaaaagct
tcaagcgaccctgactgatgagactcttaccaagtcttgtgacctgaaacggtccttgga
aatggtggcactgctagaagcacaaytgaaagagatgaatcccaatcttgattcaatttc
cgaatatcgcaaaaaagtggcatcatataacgaacgagtcgaagarctcaatgcagttac
ccaagagcgtgatgatataaagaggcagtatgatgaatggagaaagaaaaggttagatga
gttcatggctggattcaataccatttctctgaagttgaaggaaatgtaccag--------
-------------atgatcacacttggtggagatgctgagctcgagctagtt------ga
ttctttggatcctttctccgagggagttgttttcagtgtgagaccaccaaaaaagagctg
gaaaaatattgcaaatttgtcaggtggagaaaagactctcagctctctagctctagtctt
tgcacttcatcactacaaacctacaccgctctatgtgatggatgagatcgaygctgccct
tgatttcaagaatgtctcaatagttgggcattatgtgaaggacaggacaaagaatgcaca
gttcattatcat-------------aagcctcagaaacaacatgttcgagttggcagacc
ggcttgttggcatatacaaaaccgataattgcacaaaaagtataacaattaaccctaata
gttttgctgtaggtcaaaaggctgct
>PAFTOL004553
------------------------------------------------------------
------------------------------------------------------------
---------------------------------cagatgaggctgaacaaggtttcagag
ctaattcacaactct----------accaaccaccagaatttagatagtgctggtgtatc
tgttcattttcaagaaattattgat------ct--gaatgacggtgaatatga-cgttgt
tccgggtagtgagtttgtcataaccagggtt-----------------------------
----gcatttcgcgacaactcttcaaagtattacatcaacaatagagcaagtaacttcac
tgaggttacgaccaaattaaaggcgaaaggagtggatttggataataaccgwtttttaat
cctccagggtgaagttgaacaaatttcattaatgaagccgaaagctcaaggsccccatga
tgaaggctttcttgaatacctggaggatataattgggactaacaaatatgtagagaaaat
agatgattcatacaaaca--attagaatccctgaatgagaagagatctggkgttgtgcag
atggttaagttggcagagaaaga-------aagagatagcttagaggatgtcaaaaatga
ggcagaagcttacatgctgaaggaactgtcactcttgaaatggcaagaaaaagctaacaa
acttgctgctgaagacaacagtgctaagatggctgagttgcaaaycaatttgtctagctt
ggaagaaaatataaagtccaaaagagaggaga-ttagg----------------------
--------------gaaaatagcactactttgaaagatcttgaaagtttgcacaacaagt
atatcaagagacaagaggaactagatagtgacctcaggaattgcaaggaggcatttaagg
agtttgagaggcaagatgtcaaacaccgagaagatttgaagcacatcaagcaaaagatta
agaaacttgatgagaaaattgaaaaggattcatcgaaaatcagtgacctcacaaatgagc
gtgagaatgcaattatcatgattcctaaactggagggagatattcctgagttgcagaagc
agttattggaagaagagaagatctttgaaagcat--------------------------
------------------------------------------------------------
------------------------------------------------------------
------------------------------------------------------------
------------------------------------------------------------
------------------------------------------------------------
------------------------------------------------------------
------------------------------------------------------------
------------------------------------------------------------
------------------------------------------------------------
------------------------------------------------------------
------------------------------------------------------------
------------------------------------------------------------
------------------------------------------------------------
------------------------tcaggcaacacgtattgcatacggtgaaaacagaga
attcagacgagtrgttacactggatggttctctgttcgagaaatcaggaactatgagtgg
yggagggaatagaccacgtggaggaaaaatgggaacatctattcgtgccaatactgtttc
tagrgaagctgttgctgatgctgaaaaagaacttgctacaatggttgataaattaaatgc
aaytcggaaaagaatttctgattctgttcagaaataccagtctttggagaaaactatcca
acaactggagatggagctt-----------------------------------------
------------------------------------------------------------
------------------------------------------------------------
------------------------------------------------------------
------------------------------------------------------------
------------------------------------------------------------
------------------------------------------------------------
------------------------------------------------------------
------------------------------------------------------------
------------------------------------------------------------
------------------------------------------------------------
-----------------------------------------------------------c
aggttgatgctgatttcaa-----------------------------------------
------------------------------------------acttaaagatatgaagaa
actttgcaaagagatggaaatgaaggggaaaggatacaacaaaaagcttgaygatttgca
aaaygctctcaagaagcatatggagcaaatagyaaaagattctgttgaccatgaaaagct
tcaagcgaccctggctgatgagactcttaccaagtcttgtgacctgraacgggccttgga
aatggtggcactgctagaagcacaactgaaagagatgaatcccaatcttgattcaatttc
cgaatatcgccaaaaagtggcatcatataacgaacgagtcgaagaactcaatgcagttac
tcaagagcgtgatgatataaagaggcagtatgatgaatggagaaagaaaaggttagatga
gttcatggctggattcaataccatttctctgaagttgaaggaaatgtaccag--------
-------------atgatcacacttggtggagatgctgagcttgagctagtt------ga
ttctttggatcctttctccgagggagttgttttcagcgtgaggccaccaaaaaagagctg
gaaaaatattgcaaatttgtcaggtggcgaaaagactctcagytctctagctctcgtctt
tgcacttcatcactacaaacctacaccgctctatgtgatggatgagatcgatgctgccct
tgatttcaagaatgtctcgatagttgggcattatgtgaaggacaggacaaagaatgcaca
gttcattatcat-------------aagcctcagaaacaacatgttcgagttggcagacc
ggcttgttggcatatacaaaaccgataattgcacaaaaagtataacaattaaccctaata
gttttgctgtaggtcaaaaggctgct
>PAFTOL004554
------------------------------------------------------------
------------------------------------------------------------
------------------------------------------------------------
------------------------------------------------------------
----------------------------------------------------------gt
tccgggcagcgagtttgtaataaccagggtt-----------------------------
----gcatttcgcgacaactcttcaaagtattacatcaacaatagagcaagtaacttcac
tgaggttacgaccaaattaaaggcaaaaggagtggatttggataataaccgatttttgat
cctccagggtgaagttgaacaaatttcattaatgaagccgaaagctcaaggcccgcatga
tgaaggctttcttgaatacctcgaggatataattgggactaacaaatatgtagagaaaat
agatgattcatacaaaca--attagaaaccctgaatgagaagagatccggggttgtgcag
atggtcaagttggcagagaaaga-------aagagatagcttagaggatgtcaaaaatga
ggcagaagcttacatgctaaaggaactatcactcttgaaatggcaagaaaaagctaccaa
acttgctgctgaagacaacastgctaagatggctgagttgcaaaccaatttgtctggctt
ggaagaaaatataaagtcaaaaagagaggaga-ttagg----------------------
--------------gaaaatagcactactttgaaagagcttgaaagtttgcacaacaagt
atatcaagagacaagaggaactcgatagtgacctcaggaattgcaaggaggcrtttaagg
agtttgagaggcaagatgtcaaacaccgagaagatttgaagcacatcaagcaaaagatta
agaaacttgatgacaaaattgaaaaggattcgtcgaaaatcaatgacstcacaaatgagc
gtgagaatgcaattataatgattcctaaactagagggagatattcctgagttgcagaagc
agttatcggaagaagagaagatcttagaagaaataaaggagaattcca------------
------------------------------------------------------------
---------------------aa-------------------------------------
------------------------------------------------------------
------------------------------------------------------------
------------------------------------------------------------
------------------------------------------------------------
------------------------------------------------------------
------------------------------------------------------------
------------------------------------------------------------
------------------------------------------------------------
------------------------------------------------------------
------------------------------------------------------------
------------------------------------------------------------
----------gctgcatcttttttgcaggcaacacgtattgcatacggtgaaaacagaga
attcagacgagtagttacacttgatggttctctgtttgagaaatcaggaactatgagtgg
tggagggaatagaccacgtggaggaaaaatggggacatctattcgtgccaatactgtttc
tagagaagctgttgccgatgctgaaaaagaacttgctacamtggttgataaattaaatgc
agctcggaawagaatttctgactctcttcagaaataccagtctttggagaaaactatcca
acaactggagatggaacttgcgaggagtcaaaaagagattgacagtttgaaaacacaaca
tgattatctgaggaatcaactagattctttgaaatccgcagcacagcctaaggaggagga
gctaaccaagttggaggagcttcagaaaattatagcagcagaagagaaggagattgcacg
gcttgtacaagggtctaggcagttgaaggagaaggcatccg---aacttcaaagtaaaat
agaaaatgctggaggt---------------gaaagactaagaaaccaaaaggcaaaggt
tgacaagatccaatct--------------------------------------------
-----------------------------------gatattgaccgacatgggacagaga
ttaaccgtcacaaagtccaaatcgaaactggtgagaaaatgatcaagaagttgactaaag
ggattgaggattctaagaaagacaaagagttgcttctcsaagrgaaagagaagctgcttt
ctacttttaaagagatagaacagaaggcattcgtagttcaagagaactacaaaaggacac
agcaggt-----------------------------------------------------
----------------------------------------------------------ac
aggttgatgctgatttcaa-----------------------------------------
------------------------------------------acttaaagacatgaagaa
rctttgcaaagagatggaaatgaaggggaaaggatacagcaaaaagcttgatgatttgca
aaatgctctcaagaagcatatggagcaaatagcaaaagattctgttgaccatgaaaagct
tcaagcgaccctgactgatgagactcttaccaagtcttgtgacctgaaacggtccttgga
aawggtggcactgctagaagcacaactgaaagagatgaatcccaatcttgattcaatttc
cgaatatcgcaaaaaagtggcrtcatataacgaacgagtcgaagaactcaatgcagttac
ccaagagcgtgatgatataaagaggcagtatgatgaatggagaaagaaaaggttagatga
gttcatggctggattcaataccatttctctgaagttgaaggaaatgtaccag--------
-------------gtttgtgatcagtacataatgtctgagctcgagctagtt------ga
ttctttggatcctttctccgagggagttgttttcagtgtgagaccaccaaaaaagagctg
gaaaaatattgcaaatttgtcaggtggagaaaagactctcagctctctagctctagtctt
tgcacttcatcactacaaacctacaccgctctatgtgatggatgagatcgatgctgccct
tgatttcaagaatgtctcaatagttgggcattatgtgaaggacaggacaaagaatgcaca
gttcattatcat-------------magcctcagaaacaacatgttcgagttggcagacc
ggcttgttggcatatacaaaaccgataattgcacaaaaagtataacaattaaccctaata
gttttgctgtaggtcaaaaggctgct
>PAFTOL004555
------------------------------------------------------------
------------------------------------------------------------
------------------------------------------------------------
------------------------------------------------------------
------------------------------------------------------------
------------------------------------------------------------
------------------------------------------------------------
------------------------------------------------------------
------------------------------------------------------------
-------------------------------------gctgaccagtattgtaatgtgct
aaaggttttaattgacag--attagaatccctgaatgagaagagatccggggttgtgcag
atggttaagttggcagagaaaga-------aagagatagcttagaggatgtcaaaaatga
ggcagaagcttacatgctgaaggaactgtcactcttgacatggcaagaaaaagctaccaa
acttgctgctgaagacaacagtgctaagatggctgagttgcaaaccaatttgtctagctt
ggaagaaaatataaagtccaaaagagaggaga-ttagg----------------------
--------------gaaaatagcactactttgaaagagcttgaaagtttgcacaacaagt
atatcaagagacaagaggaactagatagtgacctcaggaattgcaaggaggcatttaagg
agtttgagaggcaagatgtcaaacaccgagaagatttgaagcacatcaagcaaaagatta
agaaacttgatgacaaaattgaaaaggattcatcgaaaatcaatgacctcataaatgagc
gtgagaatgcaattatcatgattcctaaactggagggagatattcctgagttgcagaagc
ag----------------------------------------------------------
------------------------------------------------------------
------------------------------------------------------------
------------------------------------------------------------
------------------------------------------------------------
------------------------------------------------------------
------------------------------------------------------------
------------------------------------------------------------
------------------------------------------------------------
------------------------------------------------------------
------------------------------------------------------------
------------------------------------------------------------
------------------------------------------------------------
------------------------------------------------------------
-------------------------caggcaacacgtattgcatatggtgaaaacagaga
attcagacgagtagttacactggatggttctctgttcgagaaatcaggaactatgagtgg
tggagggaatagaccacgtggagggaaaatggggacatctattcgtgccaatactgtttc
tagagaagctgttgctgatgctgaaaaagagcttgctacaatggttgataaattaaatgc
aactcggaaaagaatttctgattctgttcagaaataccagtctttggagaaaactatcca
acaactggagatggagcttgcgaggagtcaaaaagagattgacagtttgaaaacacaaca
tgattatctgaggaatcaactagattctttgaaattcgcagcacagccgaaggaggagga
gctaaccaagttggaggagcttcagaaaattatagcagcagaagagaaggagattgcacg
gcttgtacaggggtctaggcaattgaaggagaaggcgtccg---aacttcaaagtaaaat
agaaaatgctggaggt---------------gaaagactaagaaaccaaaaggcaaaggt
tgacaagatccaatct--------------------------------------------
-----------------------------------gatattgaccgacatgggacagaga
ttaaccgtcgcaaagtccaaattgaaactggtgagaaaatggtcaagaagatgactaaag
ggattgaggactctaagaaagacaaagagtcgcttctccaagagaaagagaagctgcttt
ctacgtttaaagagatagaacagaaggcatttgtagttcaagagaactataaaaggacac
agcaggt-----------------------------------------------------
----------------------------------------------------------ac
aggttgatgctgatttcaa-----------------------------------------
------------------------------------------acttaaagatatgaagaa
actttgcaaagagatggaaatgaaggggaaaggatacaacaaaaagcttgacgatttgca
aaatgctctcaagaagcatatggagcaaatagcaacagattctgttgaccatgaaaagct
tcaagcgaccctggctgatgagactcttaccaagtcttgtcacctgaaacgggccttgga
aatggtggcactgctagaagcacagctgaaagagatgaatcccaatcttgattcaatttc
cgaatatcgcaaaaaagtggcatcatataacgaacgagtcgaagaactcaatgcagttac
ccaagagcgtgatgatataaagaggcagtatgatgaatggagaaagaaaaggttagatga
gttcatggctggattcaataccatttctctgaagttgaaggaaatgtaccag--------
-------------atgatcacacttggtggagatgctgagctcgagctagtt------ga
ttctttggatcctttctcccagggagttgttttcagcgtgaggccaccaaaaaagagctg
gaaaaatattgcaaatttgtcaggtggcgaaaagactctcagctctctagctctcgtctt
tgcacttcatcactacaaacctacaccgctctatgtgatggatgagatcgatgctgccct
tgatttcaagaatgtttcgatagttgggcattatgtgaaggacaggacaaagaatgcaca
gttcattatcat-------------aagcctcagaaacaacatgttcgagttggcagacc
ggcttgttggcatatacaaaaccgataattgcacaaaaagtataacaattaaccctaata
gttttgctgtaggtcaaaaggctgct
>PAFTOL004556
------------------------------------------------------------
------------------------------------------------------------
------------------------------------------------------------
------------------------------------------------------------
------------------------------------------------------------
----ggcagtgagtttgtcataaccagggtt-----------------------------
----gcatttcgcgacaactcttcaaagtattacatcaacaatagagcaagtaacttcac
tgaggttacgaccaaattaaaggcgaaaggagtggatttggataataatcgatttttgat
cctccagggtgaagttgaacaaatttcattaatgaagccgaaagctcaaggcccgcatga
tgaaggctttcttgaatacctggaggatataattgggactaacaaatatgtagagaaaat
agatgattcatacaaaca--attagaatccctgaatgagaagagatccggggttgtgcag
atggtcaagttggcagagaaaga-------aagagatagcttagaggatataaaaaatga
ggcagaagcttacatgctgaaggaactatctctcttgaaatggcaagaaaaagctaccaa
acttgctgctgaagacaacagtgctaagatggctgagttgcaagccaatttgtctagctt
ggaagaaaatataaagtgcaaaagagagcaga-ttagg----------------------
--------------gaaaacagcactactttgaaagagcttgaaaatttgcacaacaagt
atatcaagagacaaga--------------------------------------------
------------------------------------------------------------
------------------------------------------------------------
------------------------------------------------------------
------------------------------------------------------------
------------------------------------------------------------
------------------------------------------------------------
------------------------------------------------------------
------------------------------------------------------------
------------------------------------------------------------
------------------------------------------------------------
------------------------------------------------------------
------------------------------------------------------------
------------------------------------------------------------
------------------------------------------------------------
------------------------------------------------------------
------------------------------------------------------------
------------------------------------------------------------
------------------------gcaggcaacacgtattgcatatggtgaaagcagaga
attcagacgagtagttacactggatggttctctgtttgagaaatcaggcactatgagtgg
tggagggaatagaccacgtggaggaaaaatggggacatctattcgtgccaatactgtttc
tagagaagccgtcacggatgctgaaaaagagcttgctacaatggttgataacttaaatgc
aactcggaaaagaatttctgattctgttcagaaataccagtctttggagaaaactatcca
acaactggagatggaacttgcaaggagtcaaaaagagattgacagtttgaaaacacaaca
cgattatctgaggaatcagctggattctttgaaatccgcagcacagccaatgttgcag--
------------------------------------------------------------
------------------------------------------------------------
------------------------------------------------------------
------------------------------------------------------------
------------------------------------------------------------
-----cgttatga-----------------------------------------------
------------------------------------------------------------
------------------------------------------------------------
------------------------------------------------------------
----------------------------------------------------------ac
aggttgatgctgatttcaa-----------------------------------------
------------------------------------------acttaaagatatgaagaa
actttgcaaagagatggaaatgaaggggaaaggatacaacaaaaaacttgacgatttgca
aaatgctctcaagaagcatatggagcaaatagccaaagattttgttgaccatgaaaagct
tcaagcgaccctggctgatgagattcttaccaagtcttgtgacctgaaacgggccttaga
aatggtggcactgctagaagcacaactgaaagagatgaatcccaatcttgattcaatttc
cgaatatcgccaaaaagtggcatcatataacgaacgagtcgaagaactcaatgcagtcac
ccaagagcgtgatgatataaagaggcagtatgatgaatggagaaagaaaaggttagatga
gttcatggctggattcaataccatttctctgaagttgaaggaaatgtaccag--------
-------------gtt---------tgtgtagagcaggacttcagaccaactacctgcaa
tgcttcttttggcctctctgagggagttgttttcagcgtgagaccaccaaaaaagagctg
gaaaaatattgcaaatttgtcaggtggtgaaaagactctcagctctctagctctagtctt
tgcacttcatcactacaaacctacaccgctctatgtgatggatgagatcgatgctgccct
tgatttcaagaatgtctcgatagttgggcattatgtgaaggacaggacaaagaatgcaca
gttcattatcat-------------aagcctcagaaacaacatgttcgagttggcagacc
ggcttgttggcatatacaaaactgataattgcacaaaaagtataacaattaaccctaata
gttttgctgtaggtcaaaaggctgct
>PAFTOL004560
------------------------------------------------------------
------------------------------------------------------------
------------------------------------------------------------
------------------------------------------------------------
------------------------------------------------------------
------------------------------------------------------------
------------------------------------------------------------
------------------------------------------------------------
------------------------------------------------------------
------------------------------------------------------------
----------------ag--attagaatccctgaatgagaagagatccggggttgtgcag
atggtcaagttagcagagaaaga-------aagagatagcatagaggatgtcaaaaatga
ggcagaagcttacatgctaaaggaactatcactcttgaaatggcaagaaaaagctaccaa
acttgctgctgaagacaacagtgctaagatggctgagttgcaaaccaatttgtctagctt
ggaagaaaatataaagtcaaaaagagaggaga-ttagg----------------------
--------------gaaaatagcactactttgaaagagcttgaaagtttgcacaacaagt
atatcaggagacaagaggaactcgacagtgacctcaggaattgcaaggaggcatttaagg
agtttgagaggcaagatgtcaaacaccgagaagatttgaagcacatcaagcaaaagatta
agaaactcgatgacaaaattgaaaaggattcgtcaaaaatcaatgacctcacaaatgagc
gtgagaatgcaattatcatgattcctaaactagagggagatattcctgagctgcaaaagc
agttattggaagaagagaagatcttagaagaaataaaggagaattcta------------
------------------------------------------------------------
---------------------aa-------------------------------------
------------------------------------------------------------
------------------------------------------------------------
------------------------------------------------------------
------------------------------------------------------------
------------------------------------------------------------
------------------------------------------------------------
------------------------------------------------------------
------------------------------------------------------------
------------------------------------------------------------
------------------------------------------------------------
------------------------------------------------------------
----------gctgcatcttttttgcaggcaacacgtattgcatacggggaaaacagaga
attcagacgagtagttacactggatggttctctgtttgagaaatcaggaactatgagtgg
tggagggaatagaccacgtggaggaaaaatggggacatctattcgtgccaatactgtttc
tagagaagctgttgccgatgctgaaaaagaacttgctacaatggttgataaattaaatgc
aactcggaaaagaatttctgattctcttcaaaaataccagtctttggagaaaactatcca
acaactggagatggaacttgcgaagagtcaaaaagagattgacagtttgaaaacacaaca
tgattatctgaggaatcaactagattctttgaaatccgcagcacagccaaaggaggatga
gctaaccaagttggaggagcttcagaaaattatagcagcagaagagaaggagattgcacg
gcttgtacaggggtctaggcagttgaaggagaaggcatccg---aacttcaaagcaaaat
agaaaatgctggaggt---------------gaaagactaagaaaccaaaaggcaaaggt
tgacaagatccaatct--------------------------------------------
-----------------------------------gatattgaccgacatgggacagaga
ttaaccgtcacaaagtccaaatcgaaactggtgagaaaatgatcaagaagttgagtaaag
ggattgaggattctaagaaagacaaagaattgcttctccaagagaaagagaagctgcttt
ctacttttaaagagatagaacagaaggcatttgtagttcaagagaattacaaaaggacac
agcaggt---------------------------attaattg------------------
---------------------------------------------------gcgtgaaac
aggttgaygctgatttcaa-----------------------------------------
------------------------------------------acttaaagatatgaagaa
actttgcaaagagatggaaatgaaggggaaaggatacaacaaaaagcttgatgatttgca
aaatgctctcaagaagcatatggagcaaatagcaaaggattctgttgaccatgaaaagct
tcaagcaaccctggctgatgagactcttaccaagtcttgtgacctgaaacggtccttgga
aatggtggcactgctagaagcacaactgaaagaaatgaatcccaatcttgattcaatttc
cgaatatcgcaaaaaagtggcatcatataacgaacgagtcgaagaactcaatgcagttac
ccaagagcgtgatgatataaagaggcagcatgatgaatggagaaagaaaaggttagatga
gttcatggctggattcaataccatttctctgaagttgaaggaaatgtaccag--------
-------------atgatcacactcggtggagatgctgagctcgagctagtt------ga
ttctttggatcctttctccgagggagttgttttcagtgtgagaccaccaaaaaagagctg
gaaaaatattgcaaatttgtcaggtggcgaaaagacactcagctctctagctctagtctt
tgcacttcatcactacaaacctacaccgctctatgtgatggatgagatcgatgctgccct
tgatttcaagaatgtctcaatagttgggcattatgtgaaggacaggacaaagaacgcaca
gttcattatcat-------------aagcctcagaaacaacatgttcgagttggcagacc
ggcttgttggcatatacaaaaccgataattgcacaaaaagtataacaattaaccctaata
gttttgctgtaggtcaaaaggctgct
>PAFTOL004561
------------------------------------------------------------
------------------------------------------------------------
------------------------------------------------------------
------------------------------------------------------------
------------------------------------aatgatggggagtatga-agtcgt
tctgggcagtgagttcgtcataacaagggtt-----------------------------
----gcgtttcgcgacaactcgtcaaagtactacatcaacaatagagcaagtaactttac
tgaggttacgaccaaattaaaggcgaaaggagtggatttggataataaccggtttttgat
cctccagggtgaagttgaacaaatttcattaatgaagccaaaagctcaaggcccgcatga
tgaaggatttcttgaatacctggaggatataattggaactaacaaatacgtggagaaaat
agaggattcatacaaaca--attagaatccctaaatgagaagagatccggggttgtgcag
atggtcaagttggcagagaaaga-------aagggataacttagaggatgtgaagaatga
ggcagaagcttacatgctgaaggaattatcactgttgaaatggcaagaaaaagctactaa
actcgctgctgaagagaacagagctaagatggtcgagttgcaaaccaatttgtctagctt
ggaagaaaacataaagtcgaaaagagaggaga-tcaag----------------------
--------------gaaaatagcactactttaaaagagcttgaaagtttgcacaacaagt
atatcaagaaacaagaggaacttgatagtgacctcaggaattgcaaggaggcatttaagg
agtttgagaggcaagatgtcaaacaccgagaagatttgaagcacatcaagcagaagatta
agaaacttgatgacaaagttgaaaaggattcatcgaaaatcaatgacctcacaaatgagc
gtgagaatgcaattatcatgattcctag--------------------------------
------------------------------------------------------------
------------------------------------------------------------
------------------------------------------------------------
------------------------------------------------------------
------------------------------------------------------------
------------------------------------------------------------
------------------------------------------------------------
------------------------------------------------------------
------------------------------------------------------------
------------------------------------------------------------
------------------------------------------------------------
------------------------------------------------------------
------------------------------------------------------------
------------------------------------------------------------
------------------------gcaggcaacacgtattgcatatggtgaaaacagaga
attcagacgagtagttacactggatggttctctgtttgaaaaatctggaactatgagtgg
tggtgggagtagaccacgtggaggaaaaatggggacatctattcgtgcgaatactgtttc
tagagaagctgttgctgacgctgaaaaagaacttgccacaatgattgataagctaaatgc
aactcggaaaagaatttctgattctgttcagaaataccagtcattagagaaaactatcca
acgactggagatggaacttgcgaggagtcaaaaagagattgacagtttgaacacacaaca
tgattatctgcggaatcaactcgattctttgaaatctgcggcacagccaaaggaggagga
gctaaccaagttggaggagcttcagaaaattataacagcagaagagaagcagattgcacg
gcttgtacaggggtctaagcaattgaaggagaaggcatccg---aacttcaaggtaaaat
agaaaatgctggaggt---------------gaaagactgagaaaccaaaaggcaaaggt
tgacaagatccaatct--------------------------------------------
-----------------------------------gatattgaccgacatgggacagaga
ttaaccgtcacaaagtccaaattgaaactagtgaaaaaatgatcaagaagatgactaaag
ggattgaggattctaagaaggacaaagagtcrcttctccaagagaaagagaagctgcttt
ctacatttaaagagatagagcaaaaggcatttgtagttcaagagaactataaaaagacac
aggaggt-----------------------------------------------------
----------------------------------------------------------at
atctttgca---------------------------------------------------
------------------------------------------------------------
------------------------------------------------------------
--------------------------gaatagcaaaagattctgttgaccacgaaaagct
ccaagggactctggctgatgagagtcttaccaagtcttgtgacctgaaacgggccttgga
aatggtgacactgctagaagcacaactgaaagagatgaatcccaatctagattcaatttc
tgagtatcgccaaaaagtggcatcatataatgaacgagtggaagaactcaatgcagttac
ccaagagcgtgatgatataaagaggcagtatgatgaatggagaaaaaaaagattagatga
gttcatggctggattcaataccatttctctgaagttgaaggaaatgtaccag--------
-------------atgatcacacttggcggagatgctgagctcgagctagtt------ga
ttctttggatcctttctctgagggagttgttttcagcgtgagaccaccaaaaaagagctg
gaaaaatattgcaaatttatcaggtggagaaaagactctcagctctctggctcttgtctt
tgcacttcatcactacaaacctacaccgctctatgtgatggatgagatcgatgctgccct
tgatttcaagaatgtctcgatagttgggcattacgtgaaggataggacaaagaatgcaca
gttcatcatcat-------------aagcctcagaaacaacatgtttgagctggcagacc
ggcttgttggcatatacaaaaccgataattgcacaaaaagtataacaattaaccccaaca
gtttcgcagtaggtcaaaaggctgct
>PAFTOL004562
------------------------------------------------------------
------------------------------------------------------------
------------------------------------------------------------
------------------------------------------------------------
------------------------------------------------------------
------------------------------------------------------------
-------tttcgcgacaactcttcaaagtattacatcaacaatagagcaagtaacttcac
tgaggttacgaccaaattaaaggcgaaaggagtggatttggataataaccgatttttgat
cctccagggtgaagttgaacaaatttcattaatgaagcctaaagctcaaggcccgcatga
tgaaggctttcttgaatacctcgaggatataattgggactaacaaatatgtagagaaaat
agatgattcatacaaaca--gttagaatccctgaatgagaagagatccggggttgtgcag
atggtcaagttggcagagaaaga-------aagagatagcttagaggatgtcaaaaatga
ggcagaagcttacatgctaaaggaactatcactcttgaaatggcaagaaaaagctaccaa
acttgctgctgaagacaacagtgctaagatggctgagttgcaaaccaatttgtcttgctt
ggaagaaaatataaagtcaaaaagagaggaga-ttagg----------------------
--------------gaaaatagcactactttgagagagcttgaaagtttgcacaacaagt
atatcaagagacaagaggaactcgatagtgacctcaggaattgcaaggaggcatttaagg
agtttgagaggcaagatgtcaagcaccgagaagatttgaagcacattaagcaaaagatta
agaaactcgatgacaaaattgaaaaggattcgtcaaaaatcaatgacctcacaaatgagc
gtgagaatgcaatcatcatgattcctaaactagagggagatattcctgagttgcagaagc
agttatcggaagaagagaagatcttagaagaaataaaggagaattcta------------
------------------------------------------------------------
---------------------aa-------------------------------------
------------------------------------------------------------
------------------------------------------------------------
------------------------------------------------------------
------------------------------------------------------------
------------------------------------------------------------
------------------------------------------------------------
------------------------------------------------------------
------------------------------------------------------------
------------------------------------------------------------
------------------------------------------------------------
------------------------------------------------------------
----------gctgcatcttttttccaggcaacacgtattgcatatggtgaaaacagaga
attcagacgagtagttacactggatggttctctgtttgagaaatcaggaactatgagtgg
tggagggaatagaccacgtggaggaaaaatggggacatctattcgtgccaatactgtttc
tagagaagctgttgccgatgctgaaaaagaatttgctacaatggttgataaattaaatgc
aactcggaaaagaatttctgattctcttcaacaataccagtctttggagaaaactgtcca
acaactggagatggaacttgctaggagtcaaaaagagattgacagtttgaaaacacaaca
tgattatctgaggaatcaactagattctttgaaatccgcagcacagccaaaggaggagga
gctaaccaagttggaggagcttcagaaaattatagcagcagaagataaggagattgcacg
gcttgtacaggggtctaggcagttgaaggagaaggcatccg---aacttcaaagtaaaat
agaaaatgctggaggt---------------gaaagactaagaaaccagaaggcaaaggt
tgacaagatccaatct--------------------------------------------
-----------------------------------gatattgaccgacatgggacagaga
ttaaccgtcacaaagtccaaatcgaaactggtgagaaaatgatcaagaagttgactaaag
ggattgaggattctaggaaagacaaagaattgcttctccaagagaaagataagctgcttt
ctacttttaaagagatagaacagaaggcatttgtagttcaagagaactacaaaaggacac
agcaggt---------------------------attaattg------------------
---------------------------------------------------gggtgaaac
aggttgatactgatttcaa-----------------------------------------
------------------------------------------acttaaagatatgaagaa
actttgcaaagagatggaaatgaaggggaaaggatacaacaaaaagcttgatgatttgca
aaatgctcttaagaagcatatggagcaaatagcaaaagattgtgttgaccatgaaaagct
tcaagcgaccctggctgatgagactcttaccaagtcttgtgacctgaaacggtccttgga
aatggtggcactgctagaagcacagctgaaagagatgaatcccaatcttgattcaatttc
cgaatatcgcaaaaaagtggcatcatataatgaacgagtcgaagaactcaatgcagttac
ccaagagcgtgatgatataaagaggcagtatgatgaatggagaaagaaaaggttagatga
gttcatggctggattcaataccatttctctgaagttgaaggaaatgtaccag--------
-------------atgatcacacttggtggagatgctgagctcgagctagtt------ga
ttctttggatcctttctccgagggagttgttttcagtgtgagaccaccaaaaaagagctg
gaaaaatattgcaaatttgtcaggtggagaaaagactctcagctctctagctctagtctt
tgcacttcatcactacaaacctacaccgctctatgtgatggatgagatcgatgctgccct
tgatttcaagaatgtctccatagttgggcattatgtgaaggacaggacaaagaatgcaca
attcattatcat-------------aagcctcagaaacaacatgttcgagttggcagacc
ggcttgttggcatatacaaaactgataattgcacaaaaagtataacaattaaccctaata
gttttgctgtaggtcaaaaggctgct
>PAFTOL004563
------------------------------------------------------------
------------------------------------------------------------
------------------------------------------------------------
------------------------------------------------------------
------------------------------------------------------------
------------------------------------------------------------
------------------------------------------------------------
------------------------------------------------------------
------------------------------------------------------------
-------------------------------------gctgaccagtattgtaatatgct
aaaggttttaattgacag--attagaatccctgaatgagaagagatccggggttgtgcag
atggtcaagttggcagagaaaga-------aagagatagcttagaggatgtcaaaaatga
ggcagaagcttacatgctgaaggaactatcactcttgaaatggcaagaaaaagctaccaa
acttgctgctgaagacaacagtgctaagatggctgagttgcaaaccaatttgtctggctt
ggaagaaaatataaagtccaaaagagaggaga-ttagg----------------------
--------------gaaaatagcagtactttgaaagagcttgaaagtttgcacaacaagt
atatcaagagacaagaggaacttgatagtgacctcaggaattgcaaggaggcatttaagg
agtttgagaggcaagatgtcaaacaccgagaagatttgaagcacatcaagcaaaagatta
agaaacttgatgacaaaattgaaaaggattcgtcgaaaatcaatgacctcacaaatgagy
gtgagaatgcaattatcatgattcctaaactggagggagatattcctgagttgcagaagc
agttatcggaagaagagaagatgttagaagaaataaaggagaattcta------------
------------------------------------------------------------
---------------------aa-------------------------------------
------------------------------------------------------------
------------------------------------------------------------
------------------------------------------------------------
------------------------------------------------------------
------------------------------------------------------------
------------------------------------------------------------
------------------------------------------------------------
------------------------------------------------------------
------------------------------------------------------------
------------------------------------------------------------
------------------------------------------------------------
-------------------------caggcaacacgtcttgcatatggtgaaaacagaga
attcagacgagtagttacactggacggttctctgtttgagaaatcaggaactatgagtgg
tggagggaatagaccacgtggaggaaaaatggggacatctattcgtgccaatactgtttc
tagagaagctgttgctgatgctgaaaaagaacttgctacaatggttgataaattagatac
aactcggaaaagaatttctgattctgttaagaaataccagtctttggagaaaactatcca
acaactggagatggaactggcgaggagtcaaaaagagattgacagtttgaaaacacaaca
tgattatctgaggaatcaactagattctttgaaatccgcarcacagccaaaggaggagga
gctaaccaagttggaggagcttcagaaaattatagcagcagaagagaaggagattgcacg
gcttgtacaggggtctaggcagttgaagcagaaggcatccg---aacttcaaagtaaaat
agaaaatgccggaggt---------------gaaagactaagaaaccaaaaggcaaaggt
tgacaagatccaatct--------------------------------------------
-----------------------------------gatattgaccgacatgggacagaga
ttaaccgtcacaaagtccaaatcgaaactggtgagaaaatgatcaagaagatgactaaag
ggattgaggattctaagaaagacaaagagtcgcttctccaagagaaagagaagctgcttt
ctacgtttaaagagatagaacagaaggcatttgtagttcaagagaactataaaaggacac
agcaggt-----------------------------------------------------
----------------------------------------------------------ac
aggttgatgctgatttcaa-----------------------------------------
------------------------------------------acttaaagatatgaagaa
actttgcaaagagatggaaatgaaggggaaaggatacaacaaaaagcttggcgatttgca
aaatgctctcaagaagcatatggagcaaatagcaaaagattctgttgaccatgaaaagct
tcaagtgaccctggctgatgagactcttaccaagtcttgtgacctaaaacgggccttgga
aatggtggcactgctagaagcacaactgaaagagatgaatcccaatcttgattcaatttc
cgaatatcgcaaaaaattggcatcatataacgaacgagttgaagaactcaatgcaattac
ccaagagcgtgatgatataaagaggcagtatgaygaatggagaaagaaaaggttagatga
gttcatggctgggttcaataccatttctctgaagttgaaggaaatgtaccag--------
-------------cttatcatacccccagcttcatatggggtcctaatttcc------ac
ttctgagtttactgcagatgagggagttgttttcagcgtgagaccaccaaaaaagagctg
gaaaaatattgcaaatttgtcaggtggcgaaaagactctcagctctctagctctagtctt
tgcacttcatcactacaaacctacaccgctctatgtgatggatgagattgatgctgccct
tgatttcaagaatgtctcgatagttgggcattatgtgaargacaggacaaagaatgcaca
gttcattatcat-------------aagcctcagaaacaacatgttcgagttggcagacc
ggcttgttggcatatacaaaaccgataattgcacaaaaagtataacaattaaccctaata
gttttgctgtaggtcaaaaggctgct
>PAFTOL004564
------------------------------------------------------------
------------------------------------------------------------
------------------------------------------------------------
------------------------------------------------------------
------------------------------------aatgatggggagtatga-agtcgt
tccgggtagtgagtttgtcataacaagggtt-----------------------------
----gcgtttcgcgacaactcatcaaagtactacatcaacgatagagcaagtaacttyac
tgaggttacgaccaaattaaaggcgaaaggagtggatttggataataaccgatttttgat
cctccagggtgaagttgaacaaatttcactaatgargccaaaagctcaaggcccgcatga
tgaaggatttcttgaatacctggaggatataattggaactaacaaatatgtagagaaaat
agaggattcatacaaaca--rttagaatccctaaatgagaagagatccggggttgtgcag
atggtcaagttggcagagaaaga-------aagggataacttagaggatgtgaagaatga
ggcagaagcttacatgctgaaggaattatcactgttgaaatggcaagaaaaagctactaa
acttgctgctgaagagaacagtgctaagatggttgagttgcaaaccaatttgtctagctt
ggaagaaaacataaagtcaaaaagagaggaga-tcaag----------------------
--------------ggaaatagcactactttaaaagagcttgaaagtttgcacaacaagt
atatcaagaaacaagaggaacttgatagtgacctcaggaattgcaaggaggcatttaagg
agtttgagaggcaagatgtcaaacaccgagaagatttgaagcacatcaagcagaagatta
agaaacttgatgacaaagttgaaaag------ttggtgatttattatgatgcatattccc
acaawagcatcatt----------------------------------------------
------------------------------------------------------------
------------------------------------------------------------
------------------------------------------------------------
------------------------------------------------------------
------------------------------------------------------------
------------------------------------------------------------
------------------------------------------------------------
------------------------------------------------------------
------------------------------------------------------------
------------------------------------------------------------
------------------------------------------------------------
------------------------------------------------------------
------------------------------------------------------------
------------------------------------------------------------
----------gttgcgtcttttttgcaggcaacacgtatwgcatatggtgaaaacagaga
attcagacgagtagttacactggatggttctctgtttgaaaaatctggaactatgagtgg
tggcgggagtagaccacgtggaggaaaaatggggacatctattcgtgcaaatactgtttc
twgagaagctgttgctgacgctgaaaaagaacttgccacaatgattgataagctaaatgc
aactcggaaaagaatttctgattctggtcagaaataccagtcattggagaaaaccatcca
acgattgga---------------------------------------------------
------------------------------------------------------------
------------------------------------------------------------
------------------------------------------------------------
------------------------------------------------------------
------------------------------------------------------------
------------------------------------------------------------
------------------------------------------------------------
------------------------------------------------------------
------------------------------------------------------------
------------------------------------------------------------
----------------------------------------------------------tc
aggttgatgctgatttcaa-----------------------------------------
------------------------------------------acttaaggatatgaagaa
actttgcaaagagatggaaatgaaggggaaagcatacaacaaaaagctcgatgatttgca
aaatactctcaagaagcatatggagcaaatagcaaaagattctgttgaccatgaaaagct
ccaagggactctggctgatgagagtcttaccaagtcttgcgacctgaaacgggccttgga
aatggtgacactgctagaagcacaactgaaagagatgaatcccaatctggattcaatttc
tgaatatcgcaaaaaagtggcatcatataatgaacgagtggaagaactcaatgcagttac
ccaagggcgtgatgatataaagaggcaatatgacgaatggagaaaaaaaagattagatga
gttcatggctggattcaataccatttctctgaagttgaaggaaatgtaccag--------
-------------atgatcacacttggtggagatgctgagctcgagctagtt------ga
ttctttggatcctttctctgagggrgttgttttcagcgtgagaccaccaaaaaagagctg
gaaaaatattgcaaatttatcaggtggagaamagactctcagctctctggctcttgtctt
ygcacttcatcactacaaacctacaccgctctatgtgatggatgagattgaygctgccct
tgatttcaagaatgtctcgatagttgggcaytaygtgaaggataggacaaaraatgcaca
gttcatcatcat-------------aagcctcagaaacaacatgttcgagttggcagacc
ggcttgttggcatatacaaaaccgataattgcacaaaaagtataacaattaaycccaaca
gtttcgcagtaggtcagaaggctgct
>PAFTOL004565
------------------------------------------------------------
------------------------------------------------------------
------------------------------------------------------------
------------------------------------------------------------
------------------------------------------------------------
------------------------------------------------------------
------------------------------------------------------------
------------------------------------------------------------
------------------------------------------------------------
------------------------------------------------------------
----------------ag--attagaatccctgaatgagaagagatccggggttgtccag
atggtcaagttggcagagaaaga-------aagagatagcttagaggatgtgaaaaatga
ggcagaagcttacatgcttaaggagctatcacttttgaaatggcaagaaaaagctaccaa
acttgctgctgaagayaacagtgctaagatggctgagttgcaagcccatttttctagctt
ggaagaaaatacaactactttgacagagagtg-ctaagatggctgagttgcaagcccatt
tttctagcttggaagaaaatacaactactttgacagagcttgaaaattagcacaagtcat
atctaaagagaccagcggaactcgatagtgacctcaggaattgcaaggaggcatttaagg
agtttgagaggcaagatgtcaaacaccgagaagatttgaagcacatcaagcaaaagatta
agaaacttgatgacaaaattgaaaaggattcgtcaaaaatcagtgacctcacaaatgagt
gtgagaatgcaattaacatgattcctaaact-----------------------------
------------------------------------------------------------
------------------------------------------------------------
------------------------------------------------------------
------------------------------------------------------------
------------------------------------------------------------
------------------------------------------------------------
------------------------------------------------------------
------------------------------------------------------------
------------------------------------------------------------
------------------------------------------------------------
------------------------------------------------------------
------------------------------------------------------------
------------------------------------------------------------
------------------------------------------------------------
------------------------gcaggcaacacgtattgcatatggtgaaaacagaga
atkcagacgagtagttacactggatggttctctgtttgagaaatcaggaactatgagtgg
tggagggaatagaccacgtggaggaaaaatggggacatctattcgtgccaatactgtttc
tagagaagctgtckctgatgctgaaaaagaacttgctrcaatggttgataaattaaatgc
aactcggaaaagaatatctgattctgttcagaaataccagtcttcggagaaaactatcca
acaattggagatggaacttgcgaggagtcaaaaagaggt---------------------
------------------------------------------------------------
------------------------------------------------------------
------------------------------------------------------------
------------------------------------------------------------
------------------------------------------------------------
------------------------------------------------------------
------------------------------------------------------------
------------------------------------------------------------
------------------------------------------------------------
------------------------------------------------------------
----------------------------------------------------------gc
aggttgatgctgatttcaa-----------------------------------------
------------------------------------------acttaaagatatgaagaa
actttgcaaagagatggaaatgaaggggaaagtatacaacaaaaaacttgacgatttgca
aaatgctctcaagaagcatatggagcaaatagcaaaagattctgttgaccatgaaaagct
tcaagcgagcctggctgatgagactcttgccaagtcttgtgacctgaaacgggccttaga
aatggtgacactgctagaagcacaactgaaagagatgaatcccaatcttgattcaatttc
cgaatatcgcaaaaaagtggcatcatataacgatcgagtcgaagaactcaatgcagttac
ccaagagcgtgatgatataaagaggcagtatgatgaatggagaaagaaaaggttagatga
gttcatggctggattcaataccatttctctgaagttgaaggaaatgtaccag--------
-------------gtt--------------------------------------------
------------------------------------------------------------
------------------------------------------------------------
------------------------------------------------------------
------------------------------------------------------------
------------------------------------------------------------
------------------------------------------------------------
--------------------------
>PAFTOL004566
------------------------------------------------------------
------------------------------------------------------------
------------------------------------------------------------
------------------------------------------------------------
------------------------------------------------tatga-agtcgt
cccgagtagtgagtttgtcataacaagggtt-----------------------------
----gcgtttcgcgacaactcatcaaagtactacatcaacaatagagcaagtaactttac
tgaggttacgaccaaattaaaggcgaaaggagtggatttggataataaccgatttttgat
cctccagggtgaagttgaacaaatttcattaatgaagccaaaagctcaaggcccgcatga
tgaaggatttcttgaatacctggaggatataattggaactgacaaatatgtagagaaaat
agaggattcatacaaaca--attagaatccctaaatgagaagagatccggggttgtgcag
atggtcaagttggcagagaaaga-------aagggataacttagaggatgtgaagaatga
ggcagaagcttacatgctgaaggaattatcactgttgaaatggcaagaaaaagctaykaa
acttgctgctgaagagaacartgctaagatggttgagttgcaaaccaaattgtctagttt
ggaagaaaacataaagtcgaaaagagaggaga-tcaag----------------------
--------------gaaaatagcactacgttaaaagagcttgaaagtttgcacaacaagt
acaacaagaaacaagaggaacttgatagtgacctcaggaattgcaaggaggcatttaagg
agtttgagaggcaagatgtcaaacaccgagaagatttgaagcacatcaagcagaagatta
agaaacttgatgacaaagttgaaaaggattcatcgaaaatcaacgacctcacaaatgagc
gtgagaacgcaattatcatgattcctaaactggagggagatattcctgagttgcagaagc
agttattagaggaagagaagatcttagaagaaataaaggagaattcta------------
------------------------------------------------------------
---------------------aaggtatttt-----------------------------
------------------------------------------------------------
------------------------------------------------------------
------------------------------------------------------------
------------------------------------------------------------
----gcaggaat------------------------------------acatcaaagaac
aggaaactttgattcctcttgaacaagcggcaagacaaaaggttgctgagcttgtatctg
tcatggaatctgagaagagccagggatctgtcttgaaagagattttacgagcaaaggaaa
caaatcagatcaagggaatatatggacgaatgggagatttgggtgccattgatggtgag-
------------------------------------------------------------
------------------------------------------------------------
-----------------------------------------------------gaaagca
tcat----t-gttgcatcttctttgcaggcaacacgtattgcatatggtgaaaacagaga
attcagacgagtagttacactggatggttctctgtttgaaaaatctggaactatgagtgg
tggcgggagtagaccacgtggaggaaaaatggggacatctattcgtgcgaatactgtttc
tagagragctgttgctgacgctgaaaaagaacttgccacaatgattgataagctaaatgc
aactcggaaaagaatttctrattctgttcagaaataccagtcattggagaaaactatcca
acgactggagatggaacttgcgaggagtcagaaagaggt---------------------
------------------------------------------------------------
------------------------------------------------------------
------------------------------gcaggcatccg---aacttcaaggtaaaat
agaaaatgctggaggt---------------gaaagattaagaaaccaaaaggcaaaggt
tgacaagatccaatct--------------------------------------------
-----------------------------------gatattgaccgacatgggacagaga
ttaaccgtcacaaagtccaaattgaaactagtgaaaaaatgatcaagaagatgactaaag
ggattgaggattctaagaaggacaaagagtyrtttctccaagagaaagaaaagctgcttt
ctacgttcaaagagatagagcagaaggcatttgtagttcaagagaactataaaaagacac
agcagctg----------------------------------------------------
------------------------------------------------------------
------------------------------------------------------------
------------------------------------------attgatgaacatagagaa
gttcttgataaagcaaaatccgagtatgagagg---------------------------
----------------------------ctgatgagagtcttaccaagtcttagcaaaat
ccgagtatgagaggctgatgagagtcttaccaagtcttgtgacctgaaacgggccttgga
aatggtgacactgctagaagcacaactgaaagagatgaatcccaatctggattcaatttc
tgaatatcgcaaaaaagttgcatcatataatgagcgagtggaagaactcaatgcagttac
ccaagagcgtgatgatataaagaggcagtatgacgaatggaggaaaaaaagattagatga
gttcatggccggattcaataccatttctctaaagttgaaggaaatgtaccag--------
-------------atgatcacacttggtggagatgctgagctcgagctagtt------ga
ttctttggatcctttctctgagggagttgttttcagcgtgagaccaccaaaaaagagctg
gaaaaatattgcaaatttatcaggtggagaaaagactctcagctctctggctcttgtctt
tgcacttcatcactacaaacctacaccgctctatgtgatggatgagatcgatgctgccct
tgatttcaagaatgtctcgatagttgggcattacgtgaaggataggacaaagaatgcaca
gttcatcatcat-------------aagcctcagaaacaacatgttcgagttggcagacc
ggcttgttggcatatacaaaaccgataattgcacgaaaagtataacaattaaccccaaca
gtttcgcagtaggtcaaaaggctgct
>PAFTOL004567
aaggagatggtcatgaggaatttcaaatcttatgctggcgagcagcgcgttggccctttt
cacaagagtttttcggctgtcgttgggccaaatggaagtgggaagagcaatgtcattgat
gctatgctttttgttttcgggaaaagagcaaaacag------------------------
------------------------------------------------------------
-------------------------------gt--aaatgatggtgaatatga-tgttgt
tccgggcagtgagtttgtcataaccagggtt-----------------------------
----gcgtttcgcgacaactcttcaaagtattacatcaataatagagcaagtaacttcac
cgaggttacgaccaaattaaaggcgaaaggagtggatttggataataatcgatttttgat
cctccagggtgaagttgaacaaatttcattaatgaagccgaaagctcaaggcccgcatga
tgaaggctttcttgaatacctggaggatataattggaactaacaaatatgtagagaaaat
agatgattcatacaaaca--attagaatccctgaatgagaagagatctggggttgtgcag
atggtcaagttggcagagaaaga-------aagagatagcttagaggatgtcaaaaatga
ggcagaagctttcatgctgagggaactatcactcttgaaatggcaagaaaaagctaccaa
acttgctgctgaagacaacaatgctaagatggctgagttgcaagccaatttgtctagctt
ggaagaaaatataaagtccaaaagagaggaga-ttagg----------------------
--------------gaaaatagcactactttgaaagagcttgaaagtttgcacaacaagt
atatcaagagacaagaggaactcgatggtgacctcaggaattgcaaggaggcatttaagg
agtttgagaggcaagatgtcaaacaccgagaagatttgaagcacatcaagcaaaagatta
agaaacttgatgacaaaattgagagggattcgtcaaaaatcaatgacctcacaaatgagc
ttgagaatgcaattatcatgattcctaaactggagggagatattcctgagttgcagcagc
agttatcagaagaagagaagatcttagaagaaataaaggagaattcta------------
------------------------------------------------------------
---------------------aa-------------------------------------
------------------------------------------------------------
------------------------------------------------------------
------------------------------------------------------------
------------------------------------------------------------
------------------------------------------------------------
------------------------------------------------------------
------------------------------------------------------------
------------------------------------------------------------
------------------------------------------------------------
------------------------------------------------------------
------------------------------------------------------------
-------------------------caggcaacacgtattgcatacggtgaaaacagaga
attcagacgagtagttacactggatggttctctgtttgagaaatcaggaactatgagtgg
cggagggaatagaccacgtggaggaaaaatggggacatctattcgtgccaatactgtttc
tagagaagctgttgctgatgctgaaaaagaacttgccacgatggttgataaattaaatgc
aactcggaaaagaatttctgattctgttcagaagtatcagtctttggagaaaactatcca
acaactggagatggaacttgcgaggagtcaaaaagagattgacagtttgaaaacacaaca
tgattatgtgaggaatcaactggattctttgaaatccgcagcacagccaaaggaggagga
gcgaaccaagttggaggagcttcagaaaattatagcagcagaagagaaggagattgcacg
gcttgtacaggggtctaggcagttgaaggagaaggcatccg---aacttcaaagtaaaat
agaaaatgccggaggt---------------gaaagactaagaaaccaaaaggcaaaggt
tgacaagatccaatct--------------------------------------------
-----------------------------------gatattgaccgacatgggacagaga
ttaaccgtcacaaagtccaaatcgaaactggtgagaaaatgatcaagaagttgactaaag
ggattgaggattctaagaaagacaaagagtcgcttctccaagagaaagagaagctgcttt
ctacgtttaaagagatagaacagaaggcatttgtagttcaagagaactataaaaggacac
agcaggt-----------------------------------------------------
----------------------------------------------------------ac
aggttgatgctgatttcaa-----------------------------------------
------------------------------------------acttaaagatatgaagaa
actttgcaaagagatggaaatgaagggaaaaggatacaacaaaaagcttgacgatttgca
aaatgctctccagaagcatatggagcaaatagcaaaagattctgttgaccatgaaaagct
tcaagcgaccctggctgatgagactcttaccaagtcttgtgacctgaaaaggtccttgga
aatggtggcactgctagaagcacaactaaaagagatgaatcccaatcttgattcaatttc
cgaatatcgcaaaaaagtggcatcatataacgaacgagtcgaagaactcaatgcagttac
ccaagaacgtgatgatataaagaggcagtatgatgaatggagaaagaaaaggttagatga
gttcatggctggattcaataccatttctctgaaattgaaggaaatgtaccag--------
-------------atgatcacacttggtggagatgctgagctcgagctggtt------ga
ttctttggatcccttctctgagggagttgttttcagcgtgagaccacccaaaaagagctg
gaaaaatattgcaaatttgtcaggtggcgaaaagactctcagctctctagctctagtctt
tgcactccatcactacaaacctacaccactctatgtgatggacgagatcgatgctgccct
tgatttcaagaatgtctcgatagttgggcattatgtgaaggacaggacaaagaatgcaca
attcattatcat-------------aagcctcagaaacaacatgttcgagttggctgacc
ggcttgttggcatatacaaaaccgataattgcacaaaaagtataacaattaaccctaata
gttttgctgtaggtcaaaaggctgct
>PAFTOL004568
aaggagatggtcatgaggaatttcaaatcttatgctggcgagcagcacgttggccctttc
cacaagagtttttcggctgtcgttgggccaaatggaagtggtaagagcaatgtcattgat
gctatgctttttgttttcgggaaaagagcaaaacagatgaggctgaacaaggtttcagag
ctaattcacaactct----------accarccaccagaatttagatagcgctggagtgtc
tgttcattttcaggaaattattgat------ct--gaatgatggtgaatatga-tgttgt
tccgggcagtgagtttgtcataaccagggtg-----------------------------
----gcatttcgtgacaactcttcaaagtattacatcaacaataaagcaagtaacttcac
tgaggttacaaccaaattaaaggcgaaaggagtggatttggataataatcgatttttgat
cctccagggtgaagttgaacaaatttcattaatgaagccgaaagctcaaggcccgcatga
ygaaggctttcttgaatacctggaggatataatygggaccaacaaatatgtagagaaaat
agatgattcatgcaaaca--attagaatccttgaatgagaagagatccggggttgtgcaa
atggtcaagttggcagagaaaga-------aagagatagcttagaggatgtcaaaaatga
ggcagaagcttacatgctgaaggaactatcactcttgaaatggcaagagaaagctaccag
acttgctgctgaagacaacagtgctaagatggctgagttgcaagccagtttgtctrgctt
ggaagaaaatataaagtccaaaagagaggaga-twagg----------------------
--------------gaaaatrgcactacgttgaaagaacttgaaagtttgcacaataagt
atatcaagagacaakaggaactcgatagtgacctcaggaattgcaaggaggcatttaagg
agttcgagaggcaagatgtcaaacaccgagaagatttgaagcacatcaagcaaaagatta
agaaacttgatgacaaaattgaaaaggattcatcgaaaatcaatgacctcacaaatgcgc
atgagaatgcaattatcatgattcctaaactggagggagatattcctgagttgcagaagc
agttatcggaagaagagaagatcttagaagaaataaaggagaattcta------------
------------------------------------------------------------
---------------------aa-------------------------------------
------------------------------------------------------------
------------------------------------------------------------
------------------------------------------------------------
------------------------------------------------------------
------------------------------------------------------------
------------------------------------------------------------
------------------------------------------------------------
------------------------------------------------------------
------------------------------------------------------------
------------------------------------------------------------
------------------------------------------------------------
------------------------------------------------------------
------------------------------------------------------------
------------------------------------------------------------
------------------------------------------------------------
------------------------------------------------------------
------------------------------------------------------------
------------------------------------------------------------
------------------------------------------------------------
------------------------------------------------------------
------------------------------------------------------------
------------------------------------------------------------
------------------------------------------------------------
------------------------------------------------------------
------------------------------------------------------------
------------------------------------------------------------
------------------------------------------------------------
-----------------------------------------------------------c
aggttgatgctgatttcaa-----------------------------------------
------------------------------------------acttaaagatatgaagaa
actttgcaaagagatggaaacgaaggggaaaggatacaacaaaaagcttgacgatttgca
aaatgctctcaagaagcatatggagcaaatagcaaaagattctgttgaccatgaaaagct
tcaagcgaccctagctgatgagactcttaccaartcttgtgacctgaagcggtccttgga
aatggtggcgctgctagaagcacaactgaaagagatgaatcccaatcttgattcaatttc
cgaatatcgcaaaaaagtggcatcatataatgagcgagtcgaagaactcaatgcagttac
ccaggagcgtgatgatataaagaggcagtatgatgaatggagaaagaaaaggttagatga
gttcatggctggattcaataccatttctctgaagttgaaggaaatgtaccag--------
-------------atgatcacacttggtggagatgctgagctcgagctagtt------ga
ttctttggatcccttctctgagggagttgttttcagcgtgagaccacccaaaaagagctg
gaaaaatatcgcaaatttgtcaggtggcgaaaagactctcagctctctagctctagtctt
tgcacttcatcactacaaacctacaccactctatgtgatggatgagatcgatgctgccct
tgatttcaagaatgtctcgatagttgggcattaygtgaaggataggacaaagaatgcaca
gttcattatcat-------------aagcctcagaaacaacatgttcgagttggcagacc
ggcttgttggcatatacaaaaccgataattgcaccaaaagtataacaattaaccctaata
gttttgctgtaggtcaaaaggctgct
>PAFTOL004571
aaggagatggtcatgaggaatttcaaatcttatgctggcgagcagcgtgttggccctttt
cacaagagtttttcggctgttgttgggccaaatggaagtgg-------------------
------------------------------------------------------------
------------------------------------------------------------
-----------------------------------gaagaatggaagtgggaa-ggtcgt
tccgggcagtgagtttgtcataacaagggtt-----------------------------
----gcgtttcgcgacaactcgtcaaagtactacatcaacgatagagcaagtaactttac
tgaggttacgaccaaattaaaggcgaaaggagtggatttggataataaccgatttttgat
cctccagggtgaagttgaacaaatttcattaatgaagccaaaagctcaaggcccgcatga
tgaaggatttcttgaatacctggaggatataattggaactaacaaatatgtagagaaaat
agaggattcatacaaaca--attagaatccctaaatgagaagagatccggggttgtgcag
atggtcaagttggcagagaaaga-------aagggataacttagaggatgtgaagaatga
ggcagaagcttacatgytgaaggaattatcactgttgaaatggcaagaaaaagctactaa
acttgctgctgaagagaacagtgctaagatggttgagttgcaaaccaatttgtctagctt
ggaagaaaacataaagtcaaaaagagaggaga-tcaag----------------------
--------------gaaaatagcactactttaaaagagcttgaaagtttgcacaacaagt
atatcaagaaacaagaggaacttgatagtgacctcaggaattgcaaggacgcatttaagg
agtttgagaggcaagatgtcaaacaccgagaagatttgaagcacatcaagcagaagatta
agaaacttgatgacaaagttgaaaaggattcattgaaaatcaatgacctcacaaatgagc
gtgagaatgcaattatcatgattcctaaactggagggagatattcctgagttgcagaagc
agttatcagaggaagagaagatcttagaagaaataaaggagaaktcta------------
------------------------------------------------------------
---------------------wag------------------------------------
------------------------------------------------------------
------------------------------------------------------------
------------------------------------------------------------
------------------------------------------------------------
-----------------------------------------------tccctcaactaac
tagaagcttgaatttttttwaaa-------------------------------------
--------------aaacattggtgatttattatgatgcatattcc--------------
------------------------------------------------------------
------------------------------------------------------------
------------------------------------------------------------
--------------------------------------------------cacaaaagca
tcac----t-gttgcgtcttttttgcaggcaacacgtattgcatatggtgaaaacagaga
attcagacgagtagttacattggatggttctctgtttgaaaaatctggaactatgagtgg
gggcgggagtagaccacgtggaggaaaaatggggacatctattcgtgcgaatactgtttc
yagagaagctgttgctgacgctgaaaaagagcttgccacaatgattgataagctaaatgc
aactcggaaaagaatttctgattctgttcagaaataccagtcattggagaamaccatcca
acgattggagatggaacttgcgaggagtcaaaaagagattgacagtttgaacacacaaca
tgattatctgaggaatcaactcgattctttgaaatctgcagcacagccaaaggaggagga
gctaaccaagttggaggagcttcagaaaattataacagcagaagagaagcagattgcacg
gcttgtacaggggtctaagcaattgaaggagaaggcatcsg---aacttcaaggtaaaat
agaaaatgctggaggt---------------gaaagactaagaaaccaaaaggcaaaggt
tgacaagatccaatck--------------------------------------------
-----------------------------------gatattgaccgacatgggacagaga
ttaaccgtcacaaagtccaaattgaaactagtgaaaaaatgatcaagaagatgactaaag
ggattgaggattctaagaaggacaaagagtcgcttctccargagaaagaaaacctgcttt
ctacgtttaaagagatagagcagaaggcatttgtagttcaagagaactataagaagacac
agcaggt-----------------------------------------------------
----------------------------------------------------------ac
aggttgatgctgatttcaa-----------------------------------------
------------------------------------------acttaaggatatgaagaa
actttgcaaagagatggaaatgaaggggaaagcatacaacaaaaagctcgatgatttgca
aaatactctcaagaagcatatggagcaaatagcaaaagattctgttgaccatgaaaagct
ccaagggactctggctgatgagagtcttaccaagtcttgcgacctgaaaygggccttgga
aatggtgacactgctagaagcacaactgaaagatatgaatcccaatctggattcaatttc
tgaatatcgcaaaaaagtggcatcatataatgaacgagtggaagaactcaatgcagttac
ccaagagcgkgatgatataaagaggcagtatgacgaatggagaaaaaaaagrttagatga
gttcatggctggattcaataccatttctctgaagttgaaggaaatgtaccag--------
-------------atgatcacacttggtggagatgctgagcttgagctagtt------ga
ttctttggatcctttctctgagggagttgttttcagcgtgagaccaccaaaaaagagctg
gaaaaatattgcaaatttatcaggtggagaaaagactctcagctctctggctcttgtctt
tgcacttcatcactacaaacctacaccgctctatgtgatggatgagattgacgctgccct
tgatttcaagaatgtctcgatagtagggcattacgtgaaggataggacaaagaatgcaca
gttcatcatcat-------------aagcctcaggaacaacatgttcgagttggcagacc
ggcttgttggcatatacaaaaccgataattgcacaaaaagtatcacaattaatcccaaca
gtttcgcagtaggtcaaaaggctgct
>PAFTOL004572
------------------------------------------------------------
------------------------------------------------------------
---------------------------------cagatgaggctgaacaaggtttcagag
ctaattcacaactct----------accaaccaccagaatttagatagtgctggtgtatc
tgttcattttcaggaaattattgat------ct---ggtaacaatttttgtgctcttttt
cttgggttgggagttcaaatatcagatggtt-----------------------------
----gcatttcgcgacaactcttcaaagtattacatcaacaacagagcaagtaacttcac
tgaagttacgaccaaattaaaggcaaaaggagtggacttggataataatcgatttttgat
cctccagggtgaagttgaacaaatttcattaatgaagccgaaagctcaaggcccgcatga
tgaaggttttcttgaatacctggaggatataattgggactaacaaatatgtagagaaaat
agatgattcacacaaaca--attagaatccctgaatgagaagagatccgggattgtgcag
atggtcaagttggcagagaaaga-------aagagatagcttagaggatgtaaaaaatga
ggcagaagcttacatgctgaaggaactatcactcttgaaatggcaagaaaaagctaccaa
acttgctgctgaagacaacagtgcgaagatagctgagttgcaagccaatttgtctacctt
ggaagaaaatataaagtccaaaagagagcaga-ttagg----------------------
--------------gaaaatagcactgctttgaaagagattgaaaatttgcacaacaagt
atatcaagagacaagaggaactcgatagtgacctcaggaattgcaaggaggcatttaagg
agttcgagaggcaagatgtcaaacaccgagaagatttgaagcacatcaagcaaaagatta
agaaacttgatgacaaaattgaaaaggattcgttgaaaatcaatgacctcacaaatgagc
atgagaatgcaattaacatgattcctaaactggagggagatattcctgagttgcagaagc
agttatcggaagaagagaagatcttagaagaaataacggaaaattcta------------
------------------------------------------------------------
---------------------aac------------------------------------
------------------------------------------------------------
------------------------------------------------------------
------------------------------------------------------------
------------------------------------------------------------
------------------------------------------------------------
------------------------------------------------------------
------------------------------------------------------------
------------------------------------------------------------
---------------------------------tcat-----------------------
------------------------------------------------------------
----------------------------------------------------tgaaagca
ttat----a-aactcgtcttttttgcaggcaacacgcattgcatatggtgagaacagaga
attcagacgagtagttacacttgatggttctctgtttgagaaatcaggaactatgagtgg
tggagggaatagaccacgtggagggaaaatggggacatgtattcgtgccaatactgtttc
tagagaagctgtcgctgatgctgaaaaagaacttgctacaatggttgataaattaaatgc
aactcggaaaagaatttctgattctgttcagaaataccagtctttggagaaaactatcca
agaactggaggtggaacttgcgaggagtctaaaasagattgacagttcgaaaacacaaca
tgattatctgaggaatcaactagattctttgaaatccgcagcacagccgaaggaggagga
gctaaccaagttggaggagcttcagaaaattatagcagcagaagagaaggagattgcacg
gcttgtagaggggtctaggcaattgaaggagaaggcatccg---aacttcaaagtaaaat
agaaaatgccggaggt---------------gaaagactaagaaaccaaaaggcaaaggt
taacaagatccaatct--------------------------------------------
-----------------------------------gatattgaccgacatgggacagaga
ttaaccgtcacaaagtccaaatcgaaactggtcagaaaatgatcaagaagatgactaaag
ggattgaggattctaagaaagataaagagtcgcttctccgagagaaagagaagctgcttt
ctacatttaaagagatagaacagaaggcatttgtagttcaagagaactataaaaggacac
agcaggt-----------------------------------------------------
----------------------------------------------------------ac
aggttgatgctgatttcaa-----------------------------------------
------------------------------------------acttaaagatatgaagaa
actttgcaaagagatggaaatgaaggggaaaggatacaacaaaaaacttgacgatttgca
aaatgctctcaagaagcatatggagcaaatagcaaaagattctgttgaccatgaaaagct
tcaagcgaccctggctgatgagactcttaccaagtcttgtgacctgaaacgggccttaga
aatggtggcactgctagaagcacaactgaaagagatgaatcccaatcttgattcaatttc
cgaatatcgcaaaaaagtggcatcatataacgaacgagtcgaagaactcaatgcagttac
ccaagagcgtgatgatacaaagaggcagtatgatgaatggagaaagaaaaggttagwtga
gttcatggctggtttcaataccatttctctgaagttgaaggaaatgtatcag--------
-------------atgatcacacttggtggagatgctgagctcgagctagtt------ga
ttctttagatcctttctccgagggagttgttttcagcgtgagaccaccaaaaaagagctg
gaaaaatattgcaaatttgtcaggtggcgaaaagactctcagctctctagctctagtatt
tgcacttcatcactacaaacctactccgctctatgtgatggatgagatcgatgctgccct
tgatttcaagaatgtctcaatagttgggcattatgtgaaggacaggacaaagaatgcaca
gttcattatcat-------------aagcctcagaaacaacatgttcgagttagcagacc
ggcttgttggcatatacaaaactgataattgcacaaaaagtataacaattaaccctaata
gttttgctgtgggtcaaaaggctgct
>PAFTOL004573
------------------------------------------------------------
------------------------------------------------------------
------------------------------------------------------------
------------------------------------------------------------
------------------------------------------------------------
------------------------------------------------------------
------------------------------------------------------------
------------------------------------------------------------
-------ggtgaagttgaacaaatttcattaatgaagccgaaagctcaaggcccccatga
tgaaggctttcttgaatacctggaggatataattgggactaacaaatatgtagagaaaat
agatgattcatacaaaca--attagaatccctgaatgagaagagatctggggttgtgcag
atggtcaagttggcagagaaaga-------aagagatagcttagaggatgtcaaaaatga
ggcagaagcttacatgcttaaggagctatcactcttgaaatggcaagaaaaagcwaccaa
acttgctgctgaagacagcagtgttaagatggctgagttgcaagccaatttgtctagctt
ggaagaaaatataaagtccaaaagagaggaga-ttcgg----------------------
--------------gaaaatagcactactttgaaagagcttgaaaatttgcacaacaagt
atatcaagagacaagaggaactcgatagtgacctcaggaattgcaaggaggcatttaagg
agtttgagagacaagatgtcaaacaccgagaagatttgaagcacatcaagcaaaagatta
agaaacttgatgacaaaattgaaaaggattcgtcgaaaatcaatgacctcacaaatgagc
gtgagaatgcaattaaaatgattcctaaactggagggagatatccccgagctgcagaag-
------------------------------------------------------------
------------------------------------------------------------
------------------------------------------------------------
------------------------------------------------------------
------------------------------------------------------------
------------------------------------------------------------
------------------------------------------------------------
------------------------------------------------------------
------------------------------------------------------------
------------------------------------------------------------
------------------------------------------------------------
------------------------------------------------------------
------------------------------------------------------------
------------------------------------------------------------
----------actgcgtccattttgcaggcaacacgtattgcatatggtgaaaacagaga
attcagacgagtagttacaatggatggttctctgtttgagaaatcaggaactatgagtgg
tggagggaatagaccacgtggaggaaaaatggggacatctattcgtgccaatactgtttc
tagagaagctgttgctgatgctgaaaaagaatttgctacaatggttgacaaattaaatgc
aactcggaaaagaatttccgattctgttcagaaataccagtctttggagaaaactatcca
acaacaggagatggaacttgcgaggagtcaaaaagagattgacagtttgaaaacacaaca
tgattatctgaggaatcaactagattctttgaaatccgcagcacagccgaaggaggagga
gctaaccaagttggatgagcttcagaaaattatagcagcagaagagaaggagattgcacg
gcttgtacaggggtctaggcaattgaaggagaaggcatctg---aacttcaaagtaaaat
agaaaatgctggaggt---------------gaaagactaagaaaccaaaaggcaaaggt
tgacaagatccaatct--------------------------------------------
-----------------------------------gacattgaccgacatgggacagaga
ttaaccgtcacaaagtccaaatcgaaactggtcagaaaatgatcaagaagatgactaaag
ggattgaggattctaagaaagacaaagagtcgcttctacaagagaaagagaagctgcttt
ctacatttaaagagatagaacagaaggcatttgtagttcaagagaactataaaaggacac
arcaggt-----------------------------------------------------
----------------------------------------------------------ac
aggttgatgctgatttcaa-----------------------------------------
------------------------------------------acttaaagatatgaagaa
actttgcaaagagatggaaatgaaggggaaaggatacaacaaaaaacttgacgatttgca
aaatgctctcaagaagcatatggagcaaatagcaaaagattctgttgatcatgaaaagct
tcaagcraccctggctgatgagcctcttaccaagtcttgtgacctgaaacggtccttaga
aatggtggcactgctagaagcacaactgaaagagatgaatcccaatcttgattcaatttc
cgaatatcgcaaaaaagtggcatcatataatgaacgagtcgaagaactcaatgcagttac
ccaagagcgtgatgatataaagaggcagtatgatgaatggagaaagaaaaggttagatga
gttcatggctggattcaatacaatttctctgaagttgaaggaaatgtaccag--------
-------------atgatcacacttggtggagatgctgagctcgagctagtt------ga
ttctttggatcctttctccgagggagttgttttcagcgtgagaccaccaaaaaagagctg
gaaaaatattgcaaatttgtcaggtggcgaaaagactctcagctctctagctctagtctt
tgcacttcatcactacaaacctacaccgctctatgtaatggatgagattgatgctgccct
tgrtttcaagaatgtctcaatagttgggcattatgtgaaggrcaggacaaagaatgcaca
gttcattatcat-------------aagcctcagaaacaacatgttcgagttggcagacc
ggctcgttggcatatacaaaactgataattgcacaaaaagtataacaattaaccctaata
gttttgctgtaggtcaaaaggctgct
>PAFTOL004574
---------------cggaatttcaaatcttatgctggcgagcagcgtgttggccctttt
cacaagagtttttcggctgtcgttgggccaaatggaagtgggaagagcaatgtcattgat
gctatgctttttgttttcgggaaaagagcaaaacagatgaggctgaacaaggtttcagag
ctaattcacaactct----------accaaccaccagaatttagatagtgctggtgtatc
tgttcattttcaagaaattattgat------ct--gaatgacggtgaatatga-cgttgt
tccgggtagtgagtttgtcataaccagggtt-----------------------------
----gcatttcgcgacaactcttcaaagtattacatcaacaatagagcaagtaatttcac
tgaggttacgaccaaattaaaggcaaaaggagtggatttggataataaccgatttttgat
cctccagggtgaagttgaacaaatttcattaatgaagccaaaagctcaaggcccccatga
tgaaggctttcttgaatacctggaggatataattgggactaacaaatatgtagagaaaat
agatgattcatacaaaca--attagaatccctgaatgagaagagatccggggttgtgcag
atggttaagttggcagagaaaga-------aagagatagcttagaggatgtcaaaaatga
ggccgaagcttacatgctgaaggaactgtcactcttgaaatggcaagaaaaagctaccaa
acttgctgctgaagacaacagtgctaagatggctgagttgcaaaccaatttgtctagctt
ggaagaaaatataaagtccaaaagrgaggaga-ttagg----------------------
--------------gaaaatagcactactttgaaagagcttgaaagtttacacaacaagt
atatcaagagacaagaggaactagatggtgacctcaggaattgcaaggaggcatttaagg
agtttgagaggcaagatgtcaaacaccgagaagatttgaagcacatcaagcaaaagatta
agaaacttgatgacaaaattgaaaaggattcatcgaaaatcattgacctcacaaatgagc
gtgagaatgcaattatcatgattcctaaactggagggagatattcctgagttgcagaagc
agttatcggaagaagagaagatcttagaagaaataaaggagaattcta------------
------------------------------------------------------------
---------------------aa-------------------------------------
------------------------------------------------------------
------------------------------------------------------------
------------------------------------------------------------
------------------------------------------------------------
------------------------------------------------------------
------------------------------------------------------------
------------------------------------------------------------
------------------------------------------------------------
------------------------------------------------------------
------------------------------------------------------------
------------------------------------------------------------
-------------------------caggcaacacgtattgcatatggtgaaaacagaga
attcagacgagtagttacactggatggttctctgtttgagaaatcaggaactatgagtgg
tggagggaatagaccacgtggaggaaaaatggggacatctattcgtgccaatactgtttc
tagagaagctgttgctgatgctgaaaaagaacttgctacaatggttgataaattaaatgc
aactcggaaaagaatttctgattctgttcagaaataccagtctttggagaaaactatcca
acaactggagatggagcttgcgaggagtcaaaaagagattgacagtttgaaaacacaaca
tgattatctgaggaatcaactagattctttgaaattcgcagcacagccgaaggaggagga
gctaaccaagttggaagagcttcagaaaattatagcagcagaagagaaggagattgcacg
gcttgtacaggggtctaggcaattgaaggaaaaggcgtccg---aacttcaaagtaaaat
agaaaatgcaggaggt---------------gaaagactaagaaaccaaaaggcaaaggt
tgacaagatccaatct--------------------------------------------
-----------------------------------gatattgaccgacatgggacagaga
ttaaccgtcacaaagtccaaatcgaaactggtgagaaaatggtcaagaagatgactaaag
ggattgaggattgtaagaaagacaaagagtcgcttctccaagagaaagagaagctgcttt
ctacgtttaaagagatagaacagaaggcatttgtagttcaagagaactataaaaggacac
agcaggt---------------------------attacttg------------------
---------------------------------------------------ggatgaaac
aggttgatgctgatttcaa-----------------------------------------
------------------------------------------acttaaagatatgaagaa
actttgcaaagagatggaaatgaaggggaaaggatacaacaaaaagcttgatgatttgca
aaatgctctcaagaagcatatggagcaaatagcaaaagattctgttgaccatgaaaagct
tcaagcgaccctggctgacgagactcttaccaagtcttgtgacctgaaacgggccttgga
aatggtggcactgctagaagcacagctgaaagaaatgaatcccaatcttgattcaatttc
cgaatatcgcaaaaaagtggcatcatataacgaacgagtcgaagaactcaatgcagttac
ccgagagcgtgatgatataaagaggcagtatgatgaatggagaaagaaaaggttagatga
gttcatggctggattcaataccatttctctgaagttgaaggaaatgtaccag--------
-------------atgatcacacttggtggagatgctgagctcgagctagtt------ga
ttctttggatcctttctccgagggagttgttttcagcgtgaggccacccaaaaagagctg
gaaaaatattgcgaatttgtcaggtggtgaaaagactctcagctctctagctctagtctt
tgcacttcatcactacaaacctacaccactctatgtgatggatgagatcgatgctgccct
tgatttcaagaatgtttcgatagttgggcattatgtgaaggagaggacaaagaatgcaca
gtttattatcat-------------aagcctcagaaacaacatgtttgagttggcagacc
ggcttgttggcatatacaaaaccgataattgc----------------------------
--------------------------
>PAFTOL004577
------------------------------------------------------------
------------------------------------------------------------
------------------------------------------------------------
------------------------------------------------------------
----------------------------------------------------------gt
tccgggcagcgagtttgtcataaccagggtt-----------------------------
----gcatttcgcgacaactcttcaaagtattacatcaacaatagagcaagtaacttcac
tgaggttacaaccaaattaaaggcgaaaggagtggatttggataataaccgatttttgat
cctccagggtgaagttgaacaaatttcattaatgaagccgaaagctcaaggtccgcatga
tgaaggctttcttgaatacctcgaggatataattgggactaacaagtatgtagagaaaat
agatgattcatacaaaca--attagaatccctgaatgagaagagatccggggttgtgcag
atggtcaagttggcagagaaaga-------aagagatagcttagaggatgtcaaaaatga
ggcagaagcttacatgctaaaggaactatcactcttgaaatggcaagaaaaarctaccaa
acttgctgctgaagacaacagtgctaagatggctgagttgcaaaccaatttgtctagctt
ggaagaaaatataaagtcaaaaagagaggaga-ttagg----------------------
--------------gaaaatagcactactttgaaagagcttgaaagtttgcacaacaagt
atatcaagagacaagaggaactcgatagtgacctcaggaattgcaaggaggcatttaagg
agtttgagaggcaagatgtcaaacaccgagaagatttgaagcacatcaagcaaaagatta
agaaactcgatgacaaaattgaaaaggattcgtcaaaaataaatgayctcacaaatgagc
gtsagaatgcaattatcatgattcctaaactagagggagatattcctgagttgcagaagc
agttatcagaagaagagaagatcttagaagaaataaaggagaattcta------------
------------------------------------------------------------
---------------------aac------------------------------------
------------------------------------------------------------
------------------------------------------------------------
------------------------------------------------------------
------------------------------------------------------------
------aggaat------------------------------------acatcaaagaac
aagaagttctgattcctcttgaacaagctgcaagacaaaaggttaatgagcttgtatctg
tcatggaatctgagaagagccagggatctgtcttgaaagagattttacgagcaaaggaaa
caaatcagatcaagggaatatatggacgaatgggagacttgggtgccattgatggtgar-
------------------------------------------------------------
------------------------------------------------------------
------------------------------------------------------------
----------gctgcatcttttttgcaggcatcacgtattgcatacggtgaaaacagaga
attcagacgagtagttacactggatggttctctgtttgagaaatcaggaactatgagtgg
tggagggaatagaccacgtggaggaaaaatggggacatctattcgtgccaatactgtttc
tagagaagctgttgccgatgctgaaaaagaacttgctacaatggttgataaattaaatgc
aactcggaaaagaatttctgattctcttcaaaaataccagtctttggagaaaactatcca
acaactggagatggaacttgcgagragtcaaaaagagattgacagtttgaaaacacaaca
tgattatctgaggaatcaactagattctttgaaatccgcagctcagccaaaggaggagga
gctaaccaagttggaggagcttcagaaaattatagcagcagaagagaaggagattgcacg
gcttgtacaggggtctaggcagttgaaggagaaggcatccg---aacttcaaagcaaaat
agaaaatgctggtggt---------------gaaagactaagaaaccaaaaggcaaaggt
tgacaagatccaatct--------------------------------------------
-----------------------------------gatattgaccgacatgggacagaga
ttaaccgtcacaaagtccaaatcgaaactggtgagaaaatgatcaagaagttgactaaag
ggattgaggattctaagaaagacaaagaastgcttctmcaagagaaagagaagctgcttt
ctacttttaaagagatagagcagaaggcatttgtagttcaagagaactacaaaaggacac
agcaggt---------------------------attaattg------------------
---------------------------------------------------gcgtgaaac
aggttgatgctgatttcaa-----------------------------------------
------------------------------------------acttaaagatatgaagaa
actttgcaaagagatggaaatgaaggggaaaggatacaataaaaagcttgatgatttgca
aaatgctctyaagaagcatatggagcaaatagcaaaagattctgttgaccatgaaaagct
tcaagcaaccctggctgatgagactcttaccaagtcttgtgacctgaaacggtccttgga
aatggtggcactgctagaagcacaacttaaagaaatgaatcccaatcttgattcaatttc
cgaatatcgcaaaaaagtagcatcatataacgaacgagtcgaagaactcaatgcagttac
ycaagagcgtgatgatataaagaggcagcatgatgaatggagaaagaaaaggttagatga
gttcatggctggattcaataccatttctctgaagttgaaggaaatgtatcag--------
-------------atgatcacactcggtggagatgctgagctcgagctagtt------ga
ttctttggatcctttctccgagggagttgttttcagtgtgagaccaccaaaaaagagctg
gaaaaatattgcaaatttgtcaggtggygaaaagacactcagctctctagctctagtctt
tgcacttcatcactacaaacctacaccgctctatgtgatggatgagatcgatgctgccct
tgatttcaagaatgtctcaatagttgggcattatgtgaaggacaggacaaagaatgcaca
gttcattatcat-------------aagcctcagaaacaacatgttcgagttggcagacc
ggcttgttggcatatacaaaaccgataattgcacaaaaagtataacaattaaccctaata
gttttgctgtaggtcaaaaggctgct
>PAFTOL004578
------------------------------------------------------------
---cagagtttttcggctgtcgttgggccaaatggaagtgggaagagcaatgtcattgat
gctatgctttttgttttcgggaaaagagcaaaacagatgaggctgaacaaggtttcagag
ctaattcacaactct----------accaaccaccagaatttagatagcgctggtgtatc
tgttcattttcaggaaattattgat------ct--gaatgatggtgaatatga-tgttgt
tccgggcagtgagtttgtcataaccagggtt-----------------------------
----gcatttcgcgacaactcttcaaggtattacatcaacaatagagcaagtaacttcac
tgaggttacgaccaaattaaaggcgaaaggagtggatttggataataatcgatttttgat
cctccagggtgaagttgaacaaatctcattaatgaagccgaaagctcaaggcccgcatga
tgaaggctttcttgaatacctggaggatataattgggactaacaaatatgtagagaaaat
agatgattcatacaaaca--attagaatccctgaatgagaagagatccggggttgtgcag
atggtcaagttggcmgagaaaga-------aagagatagcttagaggatgtcaaaaatga
ggcagaagcttacatgctgaaggaactatcactcttgaaatggcaagaaaaagctaccaa
acttgctgctgaagacaacagtgctaagatggctgagttgcaagccaatttgtctagctt
ggaagaaaatataaagtccaaaagagaggaga-ttaga----------------------
--------------gaaaatagcactactttgaaagagcttgaaaatttgcacaacaagt
atatcaagagacaakaggaactcgatagtgacctcaggaattgcaaggaggcatttaagg
agtttgagaggcaggatgtcaaacaccgagaagatctgaagcacatcaagcaaaagatta
agaaacttgatgacaaaattgaaaaggattcgtcgaaaatcaatgacctcacaaatgagc
gtgagaacgcaattaacatgattcctaaactggaaagagatattcctgagctgcagaagc
agttatcggaagaagagaagatcttagaagaaacaaaggaaaattcta------------
------------------------------------------------------------
---------------------aa-------------------------------------
------------------------------------------------------------
------------------------------------------------------------
------------------------------------------------------------
------------------------------------------------------------
------------------------------------------------------------
------------------------------------------------------------
------------------------------------------------------------
------------------------------------------------------------
------------------------------------------------------------
------------------------------------------------------------
------------------------------------------------------------
-------------------------caggcaacacgtattgcatatggtgaaaacagaga
attcagacgagtagttacactggatggttctctgtttgagaaatcaggaactatgagtgg
tggagggaatagaccacgtggaggaaaaatggggacatctattcgtgccaatactgtttc
tagagaagctgtcgctgatgctgaaaaagaacttgctacaatggttgataaattaaatgt
cactcggaaaagaatttctgattttgttcagaaataccagtctctggagaaaagtatcca
acaactggagatggaacttgcgaggagtcaaaaagaggt---------------------
------------------------------------------------------------
------------------------------------------------------------
------------------------------------------------------------
------------------------------------------------------------
------------------------------------------------------------
------------------------------------------------------------
------------------------------------------------------------
------------------------------------------------------------
------------------------------------------------------------
------------------------------------------------------------
----------------------------------------------------------gc
aggttgatgctgattttaa-----------------------------------------
------------------------------------------acttaaagatatgaagaa
actttgcaaagagatggaaatgaaggggaaaggatacaacaaaaaacttgacgatttgca
aaacgctctcaagaagcatatggagcaaatagcgaaagattctgttgaccatgaaaagct
tcaagcgackctggctgatgaaactcttaccaaatcttgtgacctgaaacgggccttaga
aatggtggcactgctagaagcacaactgaaagagatgaatcccaatcttgattcaatttc
cgaatattgcaaaaaagtggcatcatataacgaacgagtcgaagaactcaatgcagttac
tcaagagcgtgatgatataaagaggcagtatgatgaatggagaaagaaaaggttagatga
gttcatggctggattcaataccatttctctgaagttgaaggaaatgtaccag--------
-------------rtgatcacacttggtggagatgctgagctcgagctagtt------ga
ttctttggatcctttctctgagggagttgttttcagcgtgagaccaccaaaaaagagctg
gaaaaatattgcaaatttgtcaggtggcgaaaagactctcagctctctagctctagtctt
tgcacttcatcactacaaacctacaccgctctatgtgatggatgagatcgatgctgccct
tgatttcaagaatgtctcgatagttgggcattatgtgaaggacaggacacagaatgcaca
gttcattatcat-------------aagcctcagaaacaacatgttcgagttggcagacc
ggcttgttggcatatacaaaactgataattgcacaaaaagtataacaattaaccctaata
gttttgctgtaggtcaaaaggctgct
>PAFTOL004582
aaggagatggtcatgaggaatttcaaatcttatgctggcgagcagcgtgttggccctttt
cacaagagcttttcggctgtcgttgggccaaatggaagtgggaagagcaatgtcattgat
gctatgctttttgttttcgggaaaagagcaaaacagatgaggctgaacaaggtttcagag
ctaattcacaactgt----------gctggtgagttcaaatatcagatgaaaggtggact
gatgcatactgacttttgcaatgca------ta--gaatgatggtgaatatga-tgttgt
tccgggcagtgagtttgtcataaccagggtt-----------------------------
----gcatttcgcgacaactcttcgaagtattacatcaacaatagagcaagtaacttcac
tgaggttacgaccaaattaaaggcgaaaggagtggatttggataataaccgatttttgat
cctccagggtgaagttgaacaaatttcattaatgaagccgaaagctcaaggcccgcatga
tgaaggctttcttgaatacctggaggatataattgggactaacaaatatgtagagaaaat
agatgattcatacaaaca--attagaatccctgaatgagaagagatccggggttgtgcag
atggtcaagttggcagagaaaga-------aagagatagcttagaggatgtaaaaaatga
agcagaagcttacatgctgaaggaactctcactcttgaaatggcaagaaaaagctaccaa
acttgctgctgaagacaacagtgctaagatggctgagttgcaagccaatttgtctagctt
ggaagaaaatataaagtccaaaagagaggaga-ttagg----------------------
--------------gaaaatagcactactttgaaagagcttgaaaatttgcacaacaagt
atatcaagagacaagaggaactcgatagtgacctcaggaattgcaaggaggcatttaagg
agtttgagaggcaagatgtcaaacaccgagaagatttgaagcacatcaagcaaaagatta
agaaacttgatgacaaaattgaaaaggwttcgttgaaaatcaatgacctcacaaatgagc
gtgagaatgcaattaacatgattcctaaactggagggagatattcctgagctgcagaagc
agttaacggaagaagagaagatcttagaagaaatgaaggaaaattcta------------
------------------------------------------------------------
---------------------aat------------------------------------
------------------------------------------------------------
------------------------------------------------------------
------------------------------------------------------------
------------------------------------------------------------
---cacaggaat------------------------------------acatcaaagaac
aagaagctctgattcctcttgaacaagctgcaagacaaaaggctgctgagcttgtatctg
tcatggaatctgagaagagccagggatctgtcttgaaagagattttacgagcaaaggaaa
caaatcagatcaggggaatatatggacgaatgggagatttgggtgccattgatggtg---
------------------------------------------------------------
------------------------------------------------------------
------------------------------------------------------------
-----------------------wgcaggcaacacgtattgcatatggtgaaaacagaga
attcagacgagtagttacactggatggttctctgtttgagaaatcaggaactatgagtgg
tggagggaatagaccacgtggaggaaaaatggggacatctattcgtgccaatactgtttc
tagagaagctgtcgctgatgctgaaaaagaacttgctacaatggttgataaattaagtgc
aactcggaaaagaatttctgattctgttcagaaataccagtctttggagaaaactgtcca
acaactggagatggaacttgcgaggagtcaaaaagagattgacagtttgaaaacacaaca
tgattatctgaggaatcaactagattctttgaaatccgcggcacagccgaaggaggagga
gctgaccaagttggaggagcttcagaaaattatagcagcagaagagaaggagattgcacg
gcttgtacaggggtctaggcaattgaaggagaaggyatctg---aacttcaaagtaaaat
agaaaatgctggaggt---------------gaaagactaagaaaccaaaaggcaaaggt
tgacaagatccaatct--------------------------------------------
-----------------------------------gatattgaccgacatgggacagaga
ttaaccgtcacaaagtccaaatcgaaactggtcagaaaatgatcaagaagatgactaaag
cgattgaggattctaagaaagacaaagagtcgcttctccaagagaaagagaagctgcttt
ctacatttaaagagatagaacagaaggcatttgtagttcaagagaactataaaaggacac
agcaggt-----------------------------------------------------
----------------------------------------------------------ac
aggttgatgctgatttcaa-----------------------------------------
------------------------------------------acttaaagatatgaagaa
actttgcaaagagatggaaatgaaggggaaaggatacaacaaaaaacttgacgatttgca
aaatgctctgaagaagcatatggagcaaattgcaaaagattctgttgaccatgaaaagct
tcaagcgaccctggctgatgagactcttaccaagtcttgtgacctgaaacgggccttaga
gatggtggcactgctagaagcacaactgaaagagatgaatcccaatcttgattcaatttc
cgaatatcgcaaaaaagtggcatcatataacgaacgagtcgaagaactcaatgcagttac
ccaagagcgtgatgatataaagaggcagtatgatgaatggagaaagaaaaggttagatga
gttcatggctggattcaataccatttctctgaagttgaaggaaatgtaccag--------
-------------atgatcacacttggtggagatgctgagctcgagctagtt------ga
ttctttggatcctttctccgagggagttgttttcagcgtgagaccaccaaaaaagagctg
gaaaaatattgcaaatttgtcaggtggcgaaaagactctcagctctctagctctagtctt
tgcacttcatcactacaaacctacaccgctctatgtgatggatgagattgatgctgccct
tgatttcaagaatgtctcaatagttgggcattatgtgaaggacaggacaaagaatgcaca
gttcattatcat-------------aagcctcagaaacaacatgttcgagttggcaracc
ggcttgttggcatatacaaaactgacaattgcacaaaaagtataacaattaaccctaata
gttttgctgtaggtcaaaaggctgct
>PAFTOL004583
aaggagatggtcatgcggaatttcaaatcttatgctggcgagcagcgtgttggccctttt
cacaagagtttttcggctgtcgttgggccaaatggaagtgggaagagcaatgtcattgat
gctatgctttttgttttcgggaaaagagcaaaacagatgaggctgaacaaggtttcagag
ctaattcacaactct----------accaaccaccagaatttagatagtgctggtgtatc
tgttcattttcaagaaattattgat------ct--gaatgacggtgaatatga-cgttgt
tccgggtagtgagtttgtcataaccagggtt-----------------------------
----gcatttcgcgacaactcttcaaagtattacatcaacaacagagcaagtaacttcac
tgaggttacgaccaaattaaaggcgaaaggagtggatttggataataaccgatttttgat
cctccagggtgaagttgaacagatttcattaatgaagccraaagctcaaggcccccatga
tgaaggctttcttgaatacctggaggatataattgggactaacaaatatgtagagaaaat
agatgattcatacaaaca--attagaatccctgaatgagaagagatccggggttgtgcag
atggttaagttggcagagaaaga-------aagagagagcttagaggatgtcaaaaatga
ggcagaagcttacatgctgaaggaactgtcactcttaaaatggcaagaaaaagctaccaa
actygctgctgaagacaacagtgctaagatggctgagttgcaaaccaatttgtccagctt
ggaagaaaatataaagtccaaaagagaggaga-ttagg----------------------
--------------gaaaatagcactactttgaaagagcttgaaagtttgcacaacaagt
ayatcaagagacaakaggaactagatagtgacctcaggaattgcaaggaggcatttaagg
agtttgagaggcaagatgtcaaacaccgagaagatttgaagcacatcaagcaaaagatta
agaaacttgatgacaaaattgaaaaggattcatygaaaatcaatgacctcacagataagc
gggagaatgcaattatcatgattcctaaactggagggagatattcctgagttgcagaagc
agttatcggaagaagagaagatcttagaagaaataaaggagaattcta------------
------------------------------------------------------------
---------------------aa-------------------------------------
------------------------------------------------------------
------------------------------------------------------------
------------------------------------------------------------
------------------------------------------------------------
------------------------------------------------------------
------------------------------------------------------------
------------------------------------------------------------
------------------------------------------------------------
------------------------------------------------------------
------------------------------------------------------------
------------------------------------------------------------
-------------------------caggcaacacgtattgcatatggtgaaaacagaga
attcagacgagtagttacastggatggttctctgttcgagaaatcaggaactatgagtgg
tggagggaatagaccacgtggaggaaaaatggggacatctattcgtgccaatactgtttc
tagagaagctgttgctgatgctgaaaaagaacttgctacaatggttgataaattaaatgc
aactcggaaaagaatttctgattctgttcagaaataccagtctttggagaaaactatcca
acaactggagatggagcttgcgaggagtcaaaaagagattgacagtttgaaaacacaaca
tgattatctgaggaatcaactagattctttgaaattcgcagcacagccgaaggagragga
gctaaccaagttggaggagattcagaaaattaaagcagcagaagagaaggagattgcacg
gcttgtacaggggtctaggcaattgaaggagaaggcatctg---aacttcaaagtaaaat
agaaaatgctggaggt---------------gaaagactaagaaaccaaaaggcaaaggt
tgacaagatccaatct--------------------------------------------
-----------------------------------gatattgaccgacatgggacagaga
ttaaccgtcacaaagtccaaattgaaactggtgagaaaatggtcaagaagatgactaaag
ggattgaggaytctaagaaagacaaagagtygcttctccaagagaaagagaagctgcttt
ctacgtttaaagasatagaacaraaggcatttgtrgttcaagagaactataaaaggacac
agcaggw-----------------------------------------------------
----------------------------------------------------------ac
aggttgatgctgatttcaa-----------------------------------------
------------------------------------------acttaaagatatgaagaa
actttgcaaagagatggaaatgaagggaaaaggatacaacaaaaagcttgatgatttgca
aaatgctctcaagaagcatatggagcaaatagcaaaagattctgttgaccatgaaaagct
tcaagcgaccctggctgatgagactcttaycaagtcttgtgacctgaaacgggccttgga
aatggtggcactgctagaagcacaactgagagagatgaatcccaatcttgattcaatttc
cgaatatcgcaaaaaagtggcatcatataacgaacgagtcgaagaactcaatgcagttac
ccaagagcgtgatgatataaagaggcagtatgatgaatggagaaagaaaaggytagatga
gttcatggctggattcaataccatttctctgaagttgaaggaaatgtaccag--------
-------------atgatcacacttggtggagatgctgagctcgagctagtt------ga
ttctttggatcctttctccgagggagttgtttttagcgtgaggccaccaaaaaagagctg
gaaaaatattgcaaatttgtcaggtggtgaaaagactctcagctctctagctctcgtctt
tgcacttcatcactacaaacctacaccactctatgtgatggatgagatcgatgctgccct
tgatttcaagaatgtctcgatagttgggcattatgtgaaggacaggacaaagaatgcaca
gttcattatcat-------------aagcctcagaaacaacatgttcgagttggcagacc
ggcttgttggcatatacaaaaccgataattgcacaaaaagtataacaattaaccctaata
gttttgctgtaggtcaaaaggctgct
>PAFTOL004584
------------------------------------------------------------
------------------------------------------------------------
------------------------------------------------------------
------------------------------------------------------------
------------------------------------aatgatggtgaatatga-cgttgt
tccaggcagcgagtttgtcataaccagggtt-----------------------------
----gcatttcgcgacaactcttcaaagtattacatcaacaatagagcaagtaacttcac
tgaggttacgaccaaattaaaggcgaaaggagtggatttggataataaccgatttttgat
cctccagggtgaagttgaacaaatttcattaatgaagcctaaagctcaaggcccgcatga
tgaaggctttcttgaatacctcgaggatataattgggactaacaaatatgtagagaaaat
agatgattcatacaaaca--attagaatccctgaatgagaagagatccggggttgtgcag
atggtcaagttggcagagaaaga-------aagagatagcttagaggatgtcaaaaatga
ggcagaagcttacatgctaaaggaactatcactcttgaaatggcaagaaaaagctaccaa
acttgctgctgaagacaacagtgctaagatggctgagttgcaaaccaatttgtctagctt
ggaagaaaatataaagtcaaaaagagaggaga-ttagg----------------------
--------------gaaaatagcactactttgaaagagcttgaaagtttgcacaacaagt
atatcaagagacaagaggaactcgatagtgacctcaggaattgcaaggaggcttttaagg
agtttgagaggcaagatgtcaaacaccgagaagatttgaagcacatcaagcaaaagatta
agaaactcgatgacaaaattgwaaaggattcgtcaaaaatcaatgacctcacaaatgagc
gtgagaatgcaattatcatgattcctaaactagagggagatattcctgagttgcagaagc
agttatcggaagaagagaagatcttagaagaaataaaggagaattcta------------
------------------------------------------------------------
---------------------aac------------------------------------
------------------------------------------------------------
------------------------------------------------------------
------------------------------------------------------------
------------------------------------------------------------
------aggaat------------------------------------acatcaaagaac
aagaagttctgattcctcttgaacaagctgcaagacaaaaggttgctgagcttgtatctg
tcatggaatctgagaaaagccagggatctgtcttgaaagagattttacgagcaaaggaaa
caaatcagatcaagggaatatatggacgaatgggagacttgggtgccattgatggtgag-
------------------------------------------------------------
------------------------------------------------------------
------------------------------------------------------------
----------gctgcatcttttttgcaggcaacacgtattgcatatggtgaaaacagaga
attcagacgagtagttacactggatggttctctgtttgagaaatcaggaactatgagtgg
tggagggaatagaccacgtggaggaaaaatggggacatctattcgtgccaatactgtttc
tagagaagctgttgccgatgctgaaaaagaacttgctacaatggttgataaattaaatgc
aattcggaaaagaatttctgattctcttcaacaataccagtctttggagaaaactatcca
acaactggagatggaacttgctaggagtcaaaaagagattgacagtttgaaaacacaaca
tgattatctgaggaatcaactagattctttgaaatccgcagcacagccaaaggaggagga
gctaaccaagttggaggagcttcagaaaattatagcagcagaagataaggagattgcacg
gcttgtacaggggtctaggcagttgaaggagaaggcatccg---aacttcaaagtaaaat
agaaaatgctggaggt---------------gaaagactaagaaaccaaaaggcaaaggt
tgacaagatccaatct--------------------------------------------
-----------------------------------gatattgaccgacatgggacagaga
ttaaccgtcacaaagtccaaatcgaaactggtgagaaaatgatcaagaagttgactaaag
ggattgaggattctaggaaagacaaagaattgcttctccaagagaaagagaagctgcttt
ctacttttaaagagatagaacagaaggcatttgtagttcaagagaactacaaaaggacac
agcaggt---------------------------attaattg------------------
---------------------------------------------------gcgtgaaac
aggttgatgctgatttcaa-----------------------------------------
------------------------------------------acttaaagatatgaagaa
actttgcaaagagatggaaatgaaggggaaaggatacaacaaaaagcttgatgatttgca
aaatgctcttaagaagcatatggagcaaatagcaaaagattgtgttgaccatgaaaagct
tcaagcgaccgtggctgatgagactcttaccaagtcttgtgacctgaaacggtccttgga
aatggtggcactgctagaagcacaactgaaagagatgaatcccaatcttgattcaatttc
cgaatatcgcaaaaaagtggcatcatataatgaacgagtcgaagaactcaatgcagttac
ccaagagcgtgatgatataaagaggcagtatgatgaatggagaaagaaaaggttagatga
gttcatggctggattcaataccatttctctgaagttgaaggaaatgtaccag--------
-------------atgatcacacttggtggagatgctgagctcgagctagtt------ga
ttctttggatcctttctccgagggagttgttttcagtgtgagaccaccaaaaaagagctg
gaaaaatattgcaaatttgtcaggtggagaaaagactctcagctctctagctctagtctt
tgcacttcatcactacaaacctacaccgctctatgtgatggatgagatcgatgctgccct
tgatttcaagaatgtctcaatagttgggcattatgtgaaggacaggacaaagaatgcaca
gttcattatcat-------------aagcctcagaaacaacatgttcgagttggcagacc
ggcttgttggcatatacaaaaccgataattgcacaaaaagtataacaattaaccctaata
gttttgctgtaggtcaaaaggctgct
>PAFTOL004585
------------------------------------------------------------
------------------------------------------------------------
------------------------------------------------------------
------------------------------------------------------------
------------------------------------aatgatggggagtatga-agtcgt
tccgagtagtgagtttgtcatmacaagggtt-----------------------------
----gcgtttcgcgacaactcgtcaaagtactacatcaacaatagagcaagtaactttac
tgaggttacgaccaaattaaaggcgaaaggagtggatttggataataaccgatttttgat
cctcyagggtgaagttgaacaaatttcattaatgaagccaaaagctcaaggcccgcatga
tgaaggatttcttgaatacctggaggatataattggaactgacaaatatgtagagaaaat
agaggattcatacaaaca--attagaatccctaaatgagaagagatccggggttgtgcag
atggtcaagttggcagagaaaga-------aagggataacttagaggatgtgaagaatga
ggcagaagcatacatgctgaaggaattatcactgttgaaatggcaagaaaaagctactaa
acttgctgctgaagagaacagtgctaagatggttgagttgcaaaccaaattgtctagttt
ggaagaaaacataaagtcgaaaagagaggaga-tcaag----------------------
--------------gaaaatagcactactttaaaagagcttgaaagtttgcacaacaagt
atagcaagaaacaagaggaacttgatagtgacctcaggaattgcaaggaggcatttaagg
agtttgagaggcaagatgtcaaacaccgagaagatttgaagcacatcaagcagaagatta
agaaacttgatgacaaagtggaaaaggattcatcgaaaatcaacgacctaacaaatgagc
gtgagaacgcaattatcatgattcctaaactggagggagatattcctgagttgcagaagc
agttattagasgaagagaagatcttrgaagaaataaaggagaattcta------------
------------------------------------------------------------
---------------------aagct----------------------------------
------------------------------------------------------------
--------------------------------------------------------tttg
aggatgcgcaaaagcagatgaatgatataagtgaaaagataaaatccaagactgcagcca
tcaaaagtgttcaaaatgagttggagaaaaacaaggttgaggcttctgatgctcgtaaag
cagaggaagaat------------------------------------acatcaaagaac
aggaaactttgattcctcttgaacaagcggcaagacaaaaggttgctgagcttgtatctg
tcatggaatctgagaagagccagggatctgtcttgaaagagattttacgagcaaaggaaa
caaatcagatcaagggaatatayggacgaatgggagatttgggtgccattgatggtgag-
------------------------------------------------------------
------------------------------------------------------------
-----------------------------------------------------gaaagca
tcat----t-gttgcgtcttctttgcaggcaacacgtattgcatatggtgaaaacagaga
attcagacgagtagttacactggatggttctctgtttgaaaaatctggaactatgagtgg
tggcgggagtagaccacgtggaggaaaaatggggacatctattcgtgtgaatactgtttc
tagagaagctgttgctgacgctgaaaaagaacttgccacaatgatcgataagctaaatgc
aactcggaaaagaatttctgattctgttcagaaataccagtcattggagaaractatcca
acgactggagatggaacttgcgaggagtcaaaaagagattgacagtttgaacacacaaca
tgattatctgaggaatcaactcgattctttgaaatctgcagcacagccaaaggaggagga
gctaaccaagttggaggagcttcagaaaattataacagcagaagagaagcagattgcaca
gcttgtacaggggtctaagcaattgaaggagaaggyatccg---aacttcaaggtaaaat
agaaaatgctggaggt---------------gaaagattaagaaaccaaaaggcaaaggt
tgacaagatccaatct--------------------------------------------
-----------------------------------gatattgaccgacatgggacagaga
ttaaccgtcacaaagtccaaattgaaactagtgaaaaaatgatcaagaagatgactaaag
ggattgaggattctaagaaggacaaagagtcgtttctccaagagaaagaaaagctgcttt
ctacgtttaaagagatagagcagaaggcatttgtagttcaagagaactataaaaagacac
aagaagt-----------------------------------------------------
----------------------------------------------------------tc
ttgataaagcaaaatccgagtatgagagcctgaagaggaagatggatgaactgcgagcaa
ccgaggttcaaatttgtgtccacacgtactcagtgctgtatcatcgaaggatatgaagaa
actttgcaaagagatggaaatgaaggagaaagcataca--agaaaactcgaggatttgca
aaatactctcaagaagcatatggagcaaatagcaaaagattctgttgaccatgaaaagct
ccaagggactctggctgatgaragtcttascaagtcttgcgacctgaaacgggccttgga
aatggtgacactgctagaagcacaactgaaagagatgaatcccaatctggattcaatttc
tgaatatcgcaaaaaagtggcatcatataatgagcgagtggaagaactcaatgcagttac
ccaagagcgtgatgatataaagaggcagtatgacgaatggaggaaaaaaagattagatga
attcatggctggattcaataccatttctctgaagttgaaggaaatgtaccag--------
-------------atgatcacacttggtggtgatgctgagctcgagctagtt------ga
ttctttggatcctttctctgagggagttgttttcagcgtgagaccaccaaaaaagagctg
gaaaaatattgcaaatytatcaggtggagaaaagactctcagctctctrgctcttgtctt
tgcacttcatcactacaaacctacaccgctctatgtgatggatgagattgatgctgccct
tgatttcaagaatgtctcgatagttgggcattacgtgaaggataggacaaagaatgcaca
gttcatcatcat-------------aagcctcagaaacaacatgttcgagttggcagacc
ggcttgttggcatatacaaaaccgataattgcacgaaaagtataacaattaaccccaaca
gtttcgcagtaggtcaaaaggctgct
>PAFTOL004587
aaggagatggtcatgcggaatttcaaatcttatgctggcgagcagcgtgttggccctttt
cacaagagtttttcggctgtcgttgggccaaatggaagtgggaagagcaatgtcattgat
gctatgctttttgttttcgggaaaagagcaaaaagtatgaggctgaacaaggtttcagag
ctaattcacaactct----------accaaccaccagaatttagatagtgctggtgtatc
tgttcattttcaagaaattattgat------ct--gaatgacggtgaatatga-cgttgt
tccgggtagtgagtttgtcataaccagggtt-----------------------------
----gcatttcgtgacaactcttcaaagtattacatcaacaatagagcaagtaacttcac
tgaggttacgaccaaattaaaggcgaaaggagtggatttggataataaccgatttttgat
cctccagggtgaagttgaacaaatttcattaatgaagccgaaagctcaaggcccccatga
tgaaggctttcttgaatacctggaggatataattgggactaacaaatatgtagagaaaat
agatgattcatacaaaca--attagaatccctgaatgagaagagatccggggttgtgcag
atggttaagttggcagagaaaga-------aagagatagcttagaggatgtcaaaaatga
ggcagaagcttacatgctgaaggaactgtcactcttgaaatggcaagaaaaagctaccaa
acttgctgctgaagacaacagtgctaagatggctgagttgcaaaccaatttgtctagctt
ggaagaaaatataaagtccaaaagagaggaga-ttagg----------------------
--------------gaaaatagcactactttgaaagagcttgaaagtttgcacaacaagt
atatcaagagacaagaggaactagatagtgacctcaggaattgcaaggaggcatttaagg
agtttgagaggcaagatgtcaaacaccgagaagatttgaagcacatcaagcaaaagatta
agaaacttgatgacaaaattgaaaaggattcattgaaaatcaatgaccttacaaatgagc
gtgagaatgcaattatcatgattcctaaactggagggagatattcctgagttgcagaagc
agttatcggaagaagagaagatcttagaagaaataaaggagaattcta------------
------------------------------------------------------------
---------------------aa-------------------------------------
------------------------------------------------------------
------------------------------------------------------------
------------------------------------------------------------
------------------------------------------------------------
------------------------------------------------------------
------------------------------------------------------------
------------------------------------------------------------
------------------------------------------------------------
------------------------------------------------------------
------------------------------------------------------------
------------------------------------------------------------
-------------------------caggcaacacgtattgcatatggtgaaaacagaga
attcagacgagtagttacactggatggttctctgtttgagaaatcaggaactatgagcgg
tggagggaatagacaacgtggaggaaaaatggggacatctattcgtgccaatactgtttc
tagagaagctgttgctgatgcagaaaaagaagttgctacaatggtcgataaattaaatgc
aactcggaaaagaatttctgattctgttcagaaataccagtctttggagaaaactatcca
acaactggagatggagcttgcgaggagtcaaaaagagattgacagtttgaaaacacaaca
tgattatctgaggaatcaactagattctttgaaattcgcagcacagccgaaggaggagga
gctgaccaagttggaggagcttcagaaaattatagcagcagaagagaaggagattgcacg
gcttgtacaggggtctaggcaattgaaggagaaggcgtccg---aacttcaaagtaaaat
agaaaatgctggaggt---------------gaaagactaagaaaccaaaaggcaaaggt
tgacaaaatccaatct--------------------------------------------
-----------------------------------gatattgaccgacatgggacagaga
ttaaccgtcacaaagtccgaattgaaactggtgagaaaatggtcaagaagatgactaaag
ggattgaggattctaagaaagacaaagagtcgcttctccaagagaaagagaagctgcttt
ctacatttaaagagatagaacagaaggcatttgtagttcaagagaactataaaaggacac
agcaggtgtatcatcgtcttccaagcttagctgcattaattg------------------
---------------------------------------------------ggatgaaac
aggttgatgctgatttcaa-----------------------------------------
------------------------------------------acttaaagatatgaagaa
actttgcaaagagatggaaatgaaggggaaaggatacaacaaaaagcttgatgatttgca
aaatgctctcaagaagcatatggagcaaatagcaaaagattctgttgaccatgaaaagct
tcaagcgaccctggctgatgagactcttactaagtcttgtgacctgaaacggaccttgga
aatggtggcactgctagaagcacaactgaaagagatgaatcccaatcttgattcaatttc
cgaatatcgcaaaaaagtggcatcatataacgaacgagtcgaagaactcaatgcagttac
ccaagaccgtgatgatataaagaggcagtatgatgaatggagaaagagaaggttagatga
gttcatggctggattcaataccatttctctgaagttgaaggaaatgtaccag--------
-------------rtgatcamacttggtggagatgctgagctcgagctagtt------ga
ttctttggatcctttctccgarggagttgttttcagcgtgaggccgcccaaaaagagctg
gaaaaatattgcaaatttgtcaggtggtgaaaagactctcagctctctagctctagtctt
tgcacttcatcactacaaacctacaccgctctatgtgatggatgagatcgatgcggccct
tgatttcaaaaatgtctcgatagttgggcattatgtgaaggacaggacaaagaatgcaca
gttcattatcat-------------aagcctcagaaacaacatgttcgagttggcagacc
ggcttgttggcatatacaaaaccgataattgcacaaaaagtataacaattaaccctaata
gttttgctgtaggtcaaaaggctgct
>PAFTOL004590
aaggagatggtcatgaggaatttcaaatcttatgctggcgagcagcgcgttggccctttt
cacaagagtttttcggctgtcgttgggccaaatggaagtgggaagagcaatgtcattgat
gctatgctttttgttttcgggaaaagagcaaaacagatgaggttgaacaaggtttcagag
ctaattcacaactct----------accaaccaccagaatttagatagtgctggtgtatc
tgttcattttcaagaaattattgat------ct--gaatgatggtgaatatga-cgttgt
tccgggcagtgagtttgtcataaccagggtt-----------------------------
----gcatttcgcgacaactcttcaaagtattacatcaacaatagagcaagtaacttcac
tgaggttacgaccaaattaaaggcaaaaggagtggatttggataataaccgatttttgat
cctccagggtgaagttgaacaaatttcattaatgaagccgaaagctcaaggcccgcatga
tgaaggctttcttgaatacctcgaggatataattgggactaacaaataygtagagaaaat
agatgattcatacaaaca--attagaaaccctgaatgagaagagatccggggttgtgcag
atggtcaagttggcagagaaaga-------aagagatagcttagaggatgtcaaaaatga
ggcagaagcttacatgctaaaggaactatcactcttgaaatggcaagaaaaagctaccaa
acttgctgctgaagacaacagtgctaagatggctgagttgcaaaccaatttgtctggctt
ggaagaaaatataaagtcaaaaagagaggaga-ttagg----------------------
--------------gaaaatagcactactttgaaagagcttkaaagtttgcacaacaagt
atatcaagagacaagaggaactcgatagtgacctcaggaattgcaaggaggcrtttaagg
agtttgagaggcaagatgtcaaacaccgagaagatttgaagcacatcaagcaaaagatta
agaaacttgatgacaaaattgaaaaggattcgtcgaaaatcaatgacstcacaaatgagc
gtgagaatgcaattatcatgattcctaaactagagggagatattcctgagttgcagaagc
agttatcggaagaagagaagatcttagaagaaataaaggagaattcca------------
------------------------------------------------------------
---------------------aac------------------------------------
------------------------------------------------------------
------------------------------------------------------------
------------------------------------------------------------
------------------------------------------------------------
------aggaat------------------------------------acatcaaagaac
aagaagttctgattcctcttgaacaagctgcaagacaaaaggttgctgagcttgtatctg
tcatggaatctgagaagagccagggatctgtcttgaaagagattttacgagcaaaggaaa
caaatcagatcaagggaatatatggacgaatgggagacttgggtgccattgatggtgag-
------------------------------------------------------------
------------------------------------------------------------
------------------------------------------------------------
----------gctgcatcttttttgcaggcaacacgtattgcatacggtgaaaacagaga
attcagacgagtagttacacttgatggttctctgtttgagaaatcaggaactatgagtgg
tggagggaatagaccacgtggaggaaaaatggggacatctattcgtgccaatactgtttc
tagagaagctgttgccgatgctgaaaaagaacttgctacaatggttgataaattaaatgc
agctcggaaaagaatttctgactctcttcagaaataccagtctttggagaaaactatcca
acaactggagatggaacttgcgaggagtcaaaaagagattgacagtttgaaaacacaaca
tgattatctgaggaatcaactagattctttgaaatccgcagcacagccaaaggaggagga
gctaaccaagttggaggagcttcagaaaattatagcagcagaagagaaggagattgcacg
gcttgtacaagggtctaggcagttgaaggagaaggcatccg---aacttcaaagtaaaat
agaaaatgctggaggt---------------gaaagactaagaaaccaaaaggcaaaggt
tgacaagatccaatct--------------------------------------------
-----------------------------------gatattgaccgacatgggacagaga
ttaaccgtcacaaagtccaaatcgaaactggtgagaaaatgatcaagaagttgactaaag
ggattgaggattctaagaaagacaaagagttgcttctcsaagagaaagagaagctgcttt
ctacttttaaagagatagaacagaaggcattygtagttcaagagaactacaaaaggacac
agcaggt-----------------------------------------------------
----------------------------------------------------------ac
aggttgatgctgatttcaa-----------------------------------------
------------------------------------------acttaaagayatgaagaa
actttgcaaagagatggaaatgaaggggaaaggatacagcaaaaagcttgatgatttgca
aaatgctctcaagaagcatatggagcaaatagcaaaagattctgttgaccatgaaaagct
tcaagcgaccctgactgatgagactcttaccaagtcttgtgacctgaaacggtccttgga
aawggtggcactsctagaagcacaactgaaagagatgaatcccaatcttgattcaatttc
cgaatatcgcaaaaaagtggcatcatataacgaacgagtcgaagaactcaatgcagttac
ccaagagcgtgatgatataaagaggcagtatgatgaatggagaaagaaaaggttagatga
gttcatggctggattcaataccatttctctgaagttgaaggaaatgtaccag--------
-------------atgatcacacttggtggagatgctgagctygagctagtt------ga
ttctttggatcctttctccgagggagttgttttcagtgtgagaccaccaaaaaagagctg
gaaaaatattgcaaatttgtcaggtggagaaaagactctcagctctctagctctagtctt
tgcacttcatcactacaaacctacaccgctctatgtgatggatgagatcgaygctgccct
tgatttcaagaatgtctcaatagttgggcattatgtgaaggacaggacaaagaatgcaca
gttcattatcat-------------aagcctcagaaacaacatgttcgagttggcagacc
ggcttgttggcatatacaaaaccgataattgcacaaaaagtataacaattaaccctaata
gttttgctgtaggtcaaaaggctgct
>PAFTOL004591
aaggagatggtcatgaggaatttcaaatcttatgctggcgagcagcgcgttggccctttt
cacaagagtttttcggctgtcgttgggccaaatggaagtgggaagagcaatgtcattgat
gctatgctttttgttttcgggaaaagagcaaaacag------------------------
------------------------------------------------------------
-------------------------------gt--aaatgatggtgaatatga-cgttgt
tccgggcagcgagtttgtcataaccagggtt-----------------------------
----gcatttcgcgacaactcttcaaagtattacatcaacaatagagcaagtaacttcac
tgaggttacgaccaaattaaaggcaaaaggagtggatttggataataaccgatttttgat
cctccagggtgaagttgaacaaatttcattaatgaagccgaaagctcaaggcccgcatga
tgaaggctttcttgaatacctcgaggatataattgggactaacaaatatgtagagaaaat
agatgattcayacaaaca--attagaaaccctgaacgagaagagatccggggttgtgcag
atggtcaagttggcagagaaaga-------aagagatagcttagaggatgtcaaaaatga
ggcagaagcttacatgctaaaggaactatcactcttgaaatggcaagaaaaagctaccaa
acttgctgctgaagacaacagtgctaagatggctgagttgcaaaccaatttgtctggctt
ggaagaaaatataaagtcaaaaagagaggaga-ttagg----------------------
--------------gaaaatagcactactttgaaagagcttgaaagtttgcacaacaagt
atatcaagagacaagaggaactcgatagtgacctcaggaattgcaaggaggcatttaagg
agtttgagaggcaagatgtcaaacaccgagaagatttgaagcacatcaagcaaaagatta
agaaacttgatgacaaaattgaaaaggattcgtcgaaaatcaatgacctcacaaatgagc
gtgagaatgcaattataatgattcctaaactagagggagatattcctgagttgcagaagc
agttatcggaagaagagaagatcttagaagaaataaaggagaattcca------------
------------------------------------------------------------
---------------------aac------------------------------------
------------------------------------------------------------
------------------------------------------------------------
------------------------------------------------------------
------------------------------------------------------------
------aggaat------------------------------------acatcaaagaac
aagaagttctgattcctcttgaacaagctgcaagacaaaaggttgctgagcttgtatctg
tcatggaatctgagaagagccagggatctatcttgaaagagattttacgagcaaaggaaa
caaatcagatcaagggaatatatggacgaatgggagacttgggtgccattgatggtgag-
------------------------------------------------------------
------------------------------------------------------------
------------------------------------------------------------
----------gctgcatcttttttgcaggcaacacgtattgcatacggtgaaaacagaga
attcagacgagtagttacacttgatggttctctgtttgagaaatcaggaactatgagtgg
tggagggaatagaccacgtggaggaaaaatggggacatctattcgtgccaatactgtttc
tagagaagctgttgccgatgctgaaaaagaacttgctacaatggttgataaattaaatgc
agctcggaaaagaatttctgactctcttcagaaataccagtctttggagaaaactatcca
acaactggagatggaacttgcgaggagtcaaaaagagattgacagtttgaaaacacaaca
tgattatctgaggaatcaactagattctttgaaatccgcagcacagccaaaggaggagga
gctaaccaagttggtggagcttcagaaaattatagcagcagaagagaaggagattgcacg
gcttgtacaagggtctaggcagttgaaggagaaggcatccg---aacttcaaagtaaaat
agaaaatgctggaggt---------------gaaagactaagaaaacaaaaggcaaaggt
tgacaagatccaatct--------------------------------------------
-----------------------------------gatattgaccgacatgggacagaga
ttaaccgtcacaaagtccaaatcgaaactggtgagaaaatgatcaagaagttgactaaag
ggattgaggattctaagaaagacaaagagttgcttctccaagagaaagagaagctgcttt
ctacttttaaagagatagaacagaaggcattcgtagttcaagagaactacaaaaggacac
agcaggt-----------------------------------------------------
----------------------------------------------------------ac
aggttgatgctgatttcaa-----------------------------------------
------------------------------------------acttaaagacatgaagaa
gctttgcaaagagatggaaatgaaggggaaaggatacagcaaaaagcttgatgatttgca
aaatgctctcaagaagcatatggagcaaatagcaaaagattctgttgaccatgaaaagct
tcaagygaccctgactgatgagactcttaccaagtcttgtgacctgaaacggtccttgga
aatggtggcactgctagaagcacaactgaaagagatgaatcccaatcttgattcaatttc
cgaatatcgcaaaaaagtggcatcatataacgaacgagtcgaagaactcaatgcagttac
ccaagagcgtgatgatataaagaggcagtatgatgaatggagaaagaaaaggttagatga
gttcatggctggattcaataccatttctctgaagttgaaggaaatgtaccag--------
-------------atgatcacacttggtggagatgctgagctcgagctagtt------ga
ttctttggatcctttctccgagggagttgttttcagtgtcagaccaccaaaaaagagctg
gaaaaatattgcaaatttgtcaggtggagaaaagactctcagctctctagctctagtctt
tgcacttcatcactacaaacctacaccgctctatgtgatggatgagatcgatgctgccct
tgatttcaagaatgtctcaatagttgggcattatgtgaaggacaggacaaagaatgcaca
gttcattatcat-------------aagcctcagaaacaacatgttcgagttggcagacc
ggcttgttggcatatacaaaaccgataattgcacaaaaagtataacaattaaccctaata
gttttgctgtaggtcaaaaggctgct
>PAFTOL004593
aaggagatggtcatgcggaatttcaaatcttatgctggcgagcagcgtgttggccctttt
cacaagagtttttcagctgtcgttgggccaaatggaagtgggaagagcaatgtcattgat
gctatgctttttgttttcgggaaaagagcaaaacagatgaggctgaacaaggtttcagag
ctaattcacaactct----------accaatcaccagaatttagatagtgctggtgtatc
tgttcattttcaagaaatcttttgcaatgcata--gaatgatggtgaatatga-cgttgt
tccgggcagcgagtttgtcataaccagagtt-----------------------------
----gcgttccgtgacaactcttcaaagtattacatcaacaatagagcaagtaacttcac
tgaggttacaaccaaattaagggcaaaaggagtggatttggacaataaccgatttttgat
cctccagggtgaagttgaacaaatttcattaatgaagccgaaagctcaagggccgcatga
tgaaggctttcttgaatatctggaggatataattgggactaacaaatatgtagagaaaat
agatgattcatgcaaaca--attagaatccctgaatgagaagagatccggggctgtgcag
atggtcaagttggcagagaaaga-------aagagacagcttagaggatgtcaaaaatga
ggcagaagcctacatgctgaaggaattatcactcttgaaatggcaagaaaaggctaccaa
acttgctgctgaagacaacagtgctaagatggctgagttgcaaaccaatttgtctagctt
ggaagaaaatataaagtccaaaagagaggaga-ttagg----------------------
--------------gaaaatagcactactttgaaagagcttgaaagtttgcacaacaagt
atatcaagagacaagaggaactcgatagtgacctcaggaattgcaaggaggcatttaagg
agtttgagaggcaggatgtcaaacaccgagaagatttgaagcacatcaagcaaaagatta
agaaacttgaagacaaaattgaaaaggattcgtcgaaaatcaatgacctcacaaatgagc
gtgagaatgcaattatcatgattcctaaactggagggagatattcctgagttgcagaagc
agttatcggaagaagagaagatcttagaagaaataaaggagaattcta------------
------------------------------------------------------------
---------------------aac------------------------------------
------------------------------------------------------------
------------------------------------------------------------
------------------------------------------------------------
------------------------------------------------------------
------aggaat------------------------------------acatcaaagaac
aagaagctctgattcctcttgaacaagctgcaagacaaaaggttgccgagcttgtatctg
tcatggaatctgagaagagccagggatcggtcttgcaagagattttacgagcaaaggaaa
caaatcagatcaagggaatatatggacgaatgggagatttgggtgccattgatggtg---
------------------------------------------------------------
------------------------------------------------------------
------------------------------------------------------------
-----------------------agcaggcaacacgtattgcatatggtgaaaacagaga
attcagacgagtagttacactggacggttctctgtttgagaaatcaggaaccatgagtgg
tggagggaatagaccacgtgggggaaaaatggggacatctattcgtgccaatactgtttc
tagagaagctgttgctgatgctgaaaaagaacttgctacaatggttgataaattaaatgc
aactcggaaaagaatttctgattctgttaagaaataccagtctttggagaaaactatcca
acaactggagatggaacttgcgaggagtcaaaaagagattgacagtttgaaaacacaaca
tgattatctgaggaatcaactagattctttgaaattcgcagcacagccgaaggaggagga
gctaaccaagttggaagagcttcagaaaattatagcagcagaagagaaggagattgcacg
gcttgtacaggggtctaggcaattgaaggagaaggcgtccg---aacttcaaagtaaaat
agaaaatgctggaggt---------------gaaagactaagaaaccaaaaggcaaaggt
tgacaagatccaatct--------------------------------------------
-----------------------------------gatattgaccgacatgggacagaga
ttaaccgtcacaaagtccaaatcgaaactggtgagaaaatagtcaagaagatgactaaag
ggattgaggattctaagaaagacaaagagtcgcttctccaagagaaagagaagctgcttt
ctacgtttaaagagatagaacagaaggcatttgtagttcaagagaactataaaaggacac
agcaggt-----------------------------------------------------
----------------------------------------------------------gc
aggttgatgctgatttcaa-----------------------------------------
------------------------------------------acttaaagatatgaagaa
actttgcaaagagatggaaatgaaggggaaaggatacaacaaaaagcttgacgatttgca
aaatgctctcaagaagcatatggagcaaatagcaaaggattctgtygaccatgaaaagct
tcaagcgacactggctgatgagactcttaccaagtcttgcgacctgaaacggtccttgga
aatggtggcactgctagaagcacaactgaaagagatgaatcccaatcttgattcaatttc
cgaatatcgcaaaaaagtggcatcatataacgaacgagtcgaagaactcaatgcagttac
ccaagagcgtgacgatataaagaggcagtatgatgaatggagaaagaaaaggttagatga
gttcatggctggattcaataccatttctctgaagttgaaggaaatgtaccag--------
-------------atgatcacacttggtggagatgcggagcttgagctagtt------ga
ttctttggatcctttctccgagggagttgttttcagcgtgagaccaccaaaaaagagctg
gaaaaatattgcaaatttgtcaggtggcgaaaagactctcagctccctagctctagtctt
tgcacttcatcactacaaacctacaccgctctatgtgatggatgagatcgatgctgccct
tgatttcaagaatgtctcgatagttgggcattatgtgaaggacaggacaaagaatgcaca
gttcattatcat-------------aagcctcagaaacaacatgttcgagttggcagaca
ggcttgttggcatatacaaaaccgataattgcacaaaaagtataacaattaaccctaata
gttttgctgtaggtcaaaaggctgct
>PAFTOL004594
aaggagatggtcatgaggaatttcaaatcttatgctggcgagcagcgcgttggccctttt
cacaagagtttttcggccgtcgttgggccaaatggaagtgggaagagcaatgtcattgat
gctatgctttttgttttcgggaaaagagcaaaacaggt----------------------
------------------------------------------------------------
-----------------------------------aaatgatggtgaatatga-cgttgt
tccgggcagcgagtttgtcataaccagggtt-----------------------------
----gcatttcgcgacaactcttcaaagtattacatcaacaatagagcaagtaacttcac
tgaggttacgaccaaattaaaggcaaaaggagtggatttggataataaccgatttttgat
cctcyagggtgaagttgaacaaatttcattaatgaagccgaaagctcaaggcccgcatga
tgaaggctttcttgaatacctcgaggatataattgggactaacaaatatgtagagaaaat
agatgattcatacaaaca--attagaaaccctgaatgagaagagatccggggttgtgcag
atggtcaagttggcagagaaaga-------aagagatagcttagaggatgtcaaaaatga
ggcagaagcttacatgctaaaggaactatcactcttgaaatggcaagaaaaagctaccaa
acttgctgctgaagacaacagtgctaagatggctgagttgcaaaccaatttgtctggctt
ggaagaaaatataaagtcaaaaagagaggaga-ttagg----------------------
--------------gaaaatagcactactttgaaagagcttgaaagtttgcacaacaagt
atatcaagagacaagaggaactcgatagtgacctcaggaattgcaaggaggcatttaagg
agtttgagaggcaagatgtcaaacaccgagaagatttgaagcacatcaagcaaaagatta
agaaacttgatgacaaaattgaaaaggattcgtcgaaaatcaatgacctcacgaatgagc
gtgagaatgcaattatcatgattcctaaactagagggagatattcctgagttgcagaagc
agttatcggaagaagagaagatcttagaagaaataaaggagaattcca------------
------------------------------------------------------------
---------------------aa-------------------------------------
------------------------------------------------------------
------------------------------------------------------------
------------------------------------------------------------
------------------------------------------------------------
------------------------------------------------------------
------------------------------------------------------------
------------------------------------------------------------
------------------------------------------------------------
------------------------------------------------------------
------------------------------------------------------------
------------------------------------------------------------
----------gctgcatcttttttgcaggcaacgcgtattgcatacggtgaaaacagaga
attcagacgagtagttacasttgatggttctctgtttgagaaatcaggaactatgagtgg
tggagggaatagaccacgtggaggaaaaatggggacatctattcgtgccaatactgtttc
tagagaagctgttgccgatgctgaaaaagaacttgctacaatggttgataaattaaatgc
agctcggaaaagaatttctgactctcttcagaaataccagtctttggagaaaactatcca
acaacaggagatggaacttgcgaggagtcaaaaagagattgacagtttgaaaacacaaca
tgattatctgaggaatcaactagattctttgaaatccgcagcacagccaaaggagragga
gytaaccaagttggaggagcttcagaaaattatagcagcagaagagaaggagattgcacg
gcttgtacaagggtctaggcagttgaaggagaaggcatccg---aacttcaaagtaaaat
agaaaatgctggaggt---------------gaaagactaagaaaccaaaaggcaaaggt
tgacaagatccaatct--------------------------------------------
-----------------------------------gatattgaccgacatgggacagaga
ttaaccgtcacaaagtccaaatcgaaactggtgagaaaatgatcaagaagttgactaaag
ggattgaggattctaagaaagacagagagttgcttctccaagagaaagagaagctgcttt
ctacttttaaagagatagaacaaaaggcattcgtagttcaagagaactacaaaaggacac
agcaggt-----------------------------------------------------
----------------------------------------------------------ac
aggttgatgctgatttcaa-----------------------------------------
------------------------------------------acttaaagacatgaagaa
actttgcaaagagatggaaatgaaggggaaaggatacagcaaaaagcttgatgatttgca
aaatgctctcaagaagcatatggagcaaatagyaaaagattctgttgaccatgaaaagct
tcaagcgaccctgactgatgagactcttaccaagtcttgtgacctgaaacggtccttgga
aatggtggcactgctagaagcacaactgaaagagatgaatcccaatcttgattcaatttc
cgaatatcgcaaaaaagtggcatcatataacgaacgagtcgaagaactcaatgcagttac
ccaagagcgtgatgatataaagaggcagtatgatgaatggagaaagaaaaggttagatga
gttcatggctggattcaataccatttctctgaagttgaaggaaatgtaccag--------
-------------atgatcacacttggtggagatgctgagctcgagctagtt------ga
ttctttggatcctttctcygagggagttgttttcagtgtgagaccaccaaaaaagagctg
gaaaaatattgcaaatttgtcaggtggagaaaagactctcagctctctagctctagtctt
tgcacttcatcactacaaacctacaccgctctatgtgatggatgagatcgatgctgccct
tgatttcaagaatgtctcaatagttgggcattatgtgaaggacaggacaaagaatgcaca
gttcattatcat-------------aagcctcagaaacaacatgttcgagttggcagacc
ggcttgttggcatatacaaaaccgataattgcacaaaaagtataacaattaaccctaata
gttttgctgtaggtcaaaaggctgct
>PAFTOL004596
------------------------------------------------------------
------------------------------------------------------------
------------------------------------------------------------
----------------------------aaccaccagaatttagatagtgctggtgtatc
tgttcattttcaggaaattattgat------ct--gaatgatggtgaatatga-tgttgt
tccgggcagtgagtttgtcataaccagggtt-----------------------------
----gcatttcgcgacaactcttcaaagtattacatcaacaatagagcaagtaacttcac
tgaggttacgaccaaattaaaggcgaaaggagtggatttggataataatcgatttttgat
cctccagggtgaagttgaacaaatctcattaatgaagccgaaagctcaaggcccgcatga
tgaaggctttcttgaatacctggaggatataattgggactaacaaatatgtagagaaaat
agatgattcatacaaaca--rttagaatccctgaatgagaagagatccggggttgtgcag
atggtcaagttggcagagaaaga-------aagagatagcttagaggatatcaaaaatga
ggcagaagcttacatgctgaaggaactatcactcttgaaatggcaggaaaaagctaccaa
acttgctgctgaagacaacagtgctaagatggctgagttgcaagccaatttgtctaggtt
ggaagaaaatataaagtccaaaagagaggaga-ttaga----------------------
--------------gaaaatagcactactttgaaagagcttgaaaatttgcacaacaagt
atatcaagagacaagaggaactcgatagtgacctcaggaattgcaaggaggcatttaagg
agtttgagaggcaagatgtcaaacaccgagaagatctgaagcacatcaagcaaaagatta
agaaacttgatgacaaaattgaaaaggattcatcgaaaatcaatgacctcacaaatgagc
gtgagaatgcaattaacatgattcctaaactggagggagatattcctgagctgcagaagc
agttatcggaagaagagaagatcttagaagaaacaaaggaaaattctagacggaagaaga
gaagatcttagaagaaacaaaggaaaattctagagttggagaaaaacaagattgaggctt
ctgatgctcgtaaagcag---agc------------------------------------
------------------------------------------------------------
------------------------------------------------------------
------------------------------------------------------------
------------------------------------------------------------
------aagaat------------------------------------acatcaaagaac
aagaagctctgattcctcttgaacaagctgcaagacaaaaggttgctgagcttgtatctg
tcatggaatctgagaagagccagggatctgtcttgaaagaaattttgcgagcaaaggaaa
caaatcagatcaagggaatatatggacgaatgggagatttgggtgccattgatggtg---
------------------------------------------------------------
------------------------------------------------------------
------------------------------------------------------------
-----------------------wgcaggcaacacgtattgcatatggtgaaaacagaga
attcagacgagtagttacactggatggttctctgtttgagaaatcaggaactatgagtgg
tggagggaatagaccacgtggaggaaaaatggggacatctattcgtgccaatactgtttc
tagagaagctgtcgctgatgctgaaaaagaacttgctacaatggttgataaattaaatgc
aactcggaaaaaaatttctgattctgttcagagataccagtctttggagaaaactatcca
acaactggagatggaacttgcgaggagtcaaaaagagattgacagtttgaaaacacaaca
tgattatctgaggaatcaactagattctttgaaatccgcagcacagccgaaggaggagga
gctaaccaagttggaggagcttcagaaaattatagcagcagaagagaaggagattgcacg
gcttgtacaggggtctaggcaattgaaggagaaggyatccg---gacttcaaagtaaaat
agaaaatgccggaggt---------------gaaagactaagaaaccaaaaggcaaaggt
tgacaagatccaatct--------------------------------------------
-----------------------------------gatattgaccgacatgggacagaga
ttaaccgtcacaaagtccaaatcgaaactggtgagaaaatgatcacgaagatgactaaag
ggattgaggattctaagaaagacaaagagtcgcttctccaagagaaagagaagctgcttt
ctacgtttaaagagatagaacagaaggcatttgtagttcaagagaactataaaaggacac
agcaggt-----------------------------------------------------
----------------------------------------------------------cc
aggttgatgctgatttcaa-----------------------------------------
------------------------------------------acttaaagatatgaagaa
actttgcaaagagatggaaatgaaggggaaaggatacaacaaaaaacttgaagatttgca
aaatgctctcaagaagcatatggagcaaatagcgaaagattctgttgaccatgaaaagct
tcaagcgacgctggctgatgagactcttaccaagtcttgtgacctgaaacgggccttaga
aatggtggcactgctagaagcacaactgaaagagatgaatcccaatcttgattcaatttc
tgaatatcgcaaaaaagtggcatcatataacgaacgagtcgaagaactcaatgcagttac
ccaagagcgtgatgatacaaagaggcagtatgatgaatggagaaagaaaaggttagatga
gttcatggctggattcaataccatttctctgaagttgaaggaaatgtaccag--------
-------------atgatcacacttggtggagatgctgagctcgagctagtt------ga
ttctttggatcctttctctgagggagttgttttcagcgtgagaccaccaaaaaagagctg
gaaaaatattgcaaatttgtcaggtggcgaaaagactctcagctctctagctctagtctt
tgcacttcatcactacaaacctacaccgctctatgtgatggatgagatcgatgctgccct
tgatttcaagaatgtctcgatagttgggcattatgtgaaggacaggacaaagaatgcaca
gttcattatcat-------------aagcctcagaaacaacatgttcgagttggcagacc
ggcttgttggcatatacaaaactgataattgcacaaaaagtataacaattaaccctaata
gttttgctgtaggtcaaaaggctgct
>PAFTOL004597
aaggagatggtcatgcggaatttcaaatcttatgctggcgagcagcgtgttggccctttt
cacaagagtttttcggctgtcgttgggccaaatggaagtgggaagagcaatgtcattgat
gctatgctttttgttttcgggaaaagagcaaaacagatgaggctgaacaaggtttcagag
ctaattcacaactct----------accaaccaccagaatttagatagtgctggtgtatc
tgttcattttcaagaaattattgat------ct--gaatgatggtgaatatga-tgttgt
tccgggtagtgagtttgtcgtaaccagggtt-----------------------------
----gcatttcgcgacaactcttcaaagyattacatcaacaatagagcaagtaacttcac
tgaggttacgaccaaattaaaggcgaaaggagtggatttggataataaccgatttttgat
cctccagggtgaagttgaacaaatttcattaatgaagccgaaagctcaaggcccccatga
tgaaggctttcttgaatacctggaggatataattgggactaacaagtatgtagagaaaat
agatgattcatacaaaca--attagaatccctgaatgagaagagatccggggttgtgcag
atggttaagctggcagagaaaga-------aagagatagcttagaggatgtcaaaaatga
ggcagaagcttacatgctgaaggaactctcactcttgaaatggcaagaaaaagctaccaa
acttgctgctgaagacaacagtgctaagatggctgagttgcaaaccaatttgtctagctt
ggaagaaaatataaagtccaaaagagaggaga-ttagg----------------------
--------------gaaaatagcactactttgaaagagcttgaaagtttgcacaacaagt
ataccaagagacaagaggaactagatagtgacctcaggaattgcaaggaggcatttaagg
agtttgagaggcaagatgtcaaacaccgagaagatttgaagcacatcaagcaaaagatta
agaaacttgatgacaaaattgaaaaggattcatcgaaaatcaatgatctcacaaatgagc
gtgagaatgcaattatcatgattcctaaactggagggagatattcctgagttgcagaagc
agttatcggaagaagagaagatcttagaagaaataaaggagaattcta------------
------------------------------------------------------------
------------------------------------------------------------
------------------------------------------------------------
------------------------------------------------------------
------------------------------------------------------------
------------------------------------------------------------
------------------------------------------------------------
------------------------------------------------------------
------------------------------------------------------------
------------------------------------------------------------
------------------------------------------------------------
------------------------------------------------------------
------------------------------------------------------------
--------------------------argcaacacgtattgcatatggtgaaaacagaga
attcagacgagtagttacactggatggttctctgttcgagaaatcagggactatgagtgg
tggagggaatagaccacgtggaggaaaaatggggacatctattcgtgccaatactgtttc
tagagaagctgttgctgatgctgaaaaagaacttgctacaatggttgataaattaaatgc
aacgcggaaaagaatttctgattctgttcagaaataccagtctttggagaaaactatcca
acaactggagatggagcttgcgaggagtcaaaaagagattgacagtttgaaaacacaaca
tgattatctgaggaatcaactagattctttgaaattcgcagcacagccgaaggaggagga
gttaaccaagttggaggagcttcagaaaattatagcagcagaagagaaggagattgcaca
gcttgtacaggggtctcggcaattgaaggagaaggcgtccg---aacttcaaagtaaaat
agaaaatgctggaggt---------------gaaagactaagaaaccaaaaggcaaaggt
tgacaagatccaatct--------------------------------------------
-----------------------------------gatattgaccgacatgggacagaga
ttaaccgtcacaaagtccaaattgaaactggtgagaaaatggtcaagaagatgactaaag
ggattgaggactctaagaaagacaaagaatcacttctccaagagaaagagaagctgcttt
ctacgtttaaagagatagaacagaaggcatttgtagttcaagagaactataaaaggacac
agcaggt-----------------------------------------------------
----------------------------------------------------------ac
aggttgatgctgatttcaa-----------------------------------------
------------------------------------------acttaaagatatgaagaa
aatttgcaaggagatggaaatgaaggggaaaggatacaacaaaaagcttgacgatttgca
aaatgctctcaagaagcatatggagcaaatagcaaaagattctgttgaccatgaaaagct
tcaagcgaccctggctgatgagactcttaccaagtcttgtgacctgaaacgggccttgga
aatggtggcactgctagaagcacaactgaaagagatgaatcccaatcttgattcaatttc
tgagtatcgcaaaaaagtggcatcatataatgaacgagtcgaagaactcaatgcagttac
ccaagagcgtgatgatataaagaggcagtatgatgaatggagaaagaaaaggttagatga
gttcatggctggattcaataccatttctctgaagttgaaggaaatgtatcag--------
-------------atgatcacacttggtggagatgctgagctcgagctagtt------ga
ttctttggatcctttctccgagggagttgttttcagcgtgaggccaccaaaaaagagctg
gaaaaatattgcaaatttgtcaggtggcgaaaagactctcagctctctagctctcgtctt
tgcacttcatcactataaacctacaccgctctatgtgatggatgagatcgatgctgctct
tgatttcaagaatgtctcgatagttgggcattatgtgaaggacaggacaaagaatgcaca
gttcattatcat-------------aagtctcagaaacaacatgttcgagttggcagacc
ggcttgttggcatatacaaaaccgataattgcacaaaaagtataacaattaaccctaata
gttttgctgtaggtcaaaaggctgct
>PAFTOL004598
------------------------------------------------------------
------------------------------------------------------------
------------------------------------------------------------
------------------------------------------------------------
------------------------------------------------------------
------------------------------------------------------------
------------------------------------------------------------
-gaggttacgaccaaattaaaggcaaaaggagtggatttggataataaccgatttttgat
cctccagggtgaagttgaacaaatttcattaatgaagccgaaagctcaaggcccgcatga
tgaaggctttcttgaatacctcgaggatataattgggactaacaaatatgtagagaaaat
agatgattcatacaaaca--attagaaaccctgaatgagaagagatcyggggttgtgcag
atggtcaagttggcagagaaaga-------aagagatagcttagaggatgtcaaaaatga
ggcagaagcttacatgctaaaggaactatcactcttgaaatggcaagaaaaagctaccaa
acttgctgctgaagacaacagtgctaagatggctgagttgcaaaccaatttgtctggckt
ggaagaaaatataaagtcaaaaagagaggaga-ttagg----------------------
--------------gaaaatagcactactttgaaagagcttgaaagtttgcacaacaagt
atatcaagagacaagaggaactcgatagtgacctcaggaattgcaaggaggcatttaagg
agtttgagaggcaagatgtcaaacaccgagaagatttgaagcacatyaagcaaaagatta
agaaacttgatgacaaaattgaaaaggattcgtcgaaaatcaatgacctcacaaatgagc
gtgagaatgcaattatcatgattcctaaactagagggagatattcctgrgttgcagaasc
agttmtcggaagaagagaagatcttagaagaaataaaggagaattcca------------
------------------------------------------------------------
---------------------aa-------------------------------------
------------------------------------------------------------
------------------------------------------------------------
------------------------------------------------------------
------------------------------------------------------------
------------------------------------------------------------
------------------------------------------------------------
------------------------------------------------------------
------------------------------------------------------------
------------------------------------------------------------
------------------------------------------------------------
------------------------------------------------------------
----------gctgcatcttttttgcaggcaacacgtattgcatacggtgaaaacagaga
attcagacgagtagttrcmcttgatggttctctgtttgagaaatcaggaactatgagtgg
tggagggaatagaccacgtggaggaaaaatggggacatctattcgtgccaatactgtttc
tagagaagctgttgccgatgctgaaaaagaacttgctacaatggttgataaattaaatgc
agctcggaaaagaatttcygactctcttcagaartaccagtctttggagaaaactatcca
acaactggagatggaacttgcgaggagtcaaaaagagattgacagtttgaaaacacaaca
tgattatctgaggaatcaactagattctttgaaatccgcagcacagccaaaggaggagga
gctaactaagttggaggagcttcagaaaattatagcagcagaagagaaggagattgcaag
ccttgtacaagggtctaggcagttgaaggagaaggttaact---cttgagaaagtaaaat
agaaaatgctggaggt---------------gaaagactaagaaaccaaaaggcaaaggt
tgacaagatccaatct--------------------------------------------
-----------------------------------gatattgaccgacatgggacagaga
ttaaccgtcacaaagtccaaatygaaactggtgagaaaatgatcaagaagttgactaaag
ggattgaggattctaagaaagacaaagagttgcttctccaagagaaagagaagctgcttt
ctacttttaaagagatagaacaraaggcattygtagttcaagagaactacaaaaggacac
agcaggt-----------------------------------------------------
----------------------------------------------------------ac
aggttgatgctgatttcaa-----------------------------------------
------------------------------------------acttaargayatgaagaa
actttgcaaagagatggaartgaaggggaaaggatacagcaaaaagcttgatgatttgca
aaatgctctcaagaagcatatggagcaaatagcaaamgattctgttgaccatgaaaagct
tcaagcraccctgactgatgagactcttrccaagtcttgtgacctgaaacggtccttgga
aatggtggcactgctagaagcacaactgaaagagatgaatcccaatcttgattcaatttc
cgaatatcgcaaaaaagtggcatcatataacgaacgagtcgaagaactcaatgcagttac
ccaagagcgtgatgatataaagaggcagtatgatgaatggagaaagaaaaggttagayga
gttcatggctggattcaataccatytctctgaagttgaaggaaatgtaccag--------
-------------atgatcacacttggtggagatgctgagctcgagctagtt------ga
ttctttggatcctttctccgagggagttgttttcagtgtgagaccaccaaaaaagagctg
gaaaaatattgcaaatttgtcaggtggagaaaagactctcagctctctagctctagtctt
tgcacttcatcactacaaacctacaccgctctatgtgatggatgagatcgatgctgccct
tgatttcaagaatgtctcaatagttgggcattatgtgaaggacaggacaaagaatgcaca
gttcattatcat-------------aagcctcagaaacaacatgttcgagttggcagacc
ggcttgttggcatatacaaaaccgataattgcacaaaaagtataacaattaaccctaata
gttttgctgtaggtcaaaaggctgct
>PAFTOL004599
aaggagatggtcatgaggaatttcaaatcttatgctggcgagcagcgcgttggccctttt
cacaagagtttttcggctgtcgttgggccaaatggaagtgggaagagcaatgtcattgat
gctatgctttttgttttcgg----------------------------------------
------------------------------------------------------------
------------------------------------------------------------
---------------------gaaaagggca-----------------------------
----aaacaggtagacaactcttcaaagtattacatcaacaatagagcaagtaacttcac
tgaggttacgaccaaattaaaggcaaaaggagtggatttggataataaccgatttttgat
cctcyagggtgaagttgaacaaatttcattaatgaagccgaaagctcaaggcccgcatga
tgaaggctttcttgaatacctcgaggatataattgggactaacaaatatgtagagaaaat
agatgattcatacaaaca--attagaaaccctgaatgagaagagatccggggttgtgcag
atggtcaagttggcagagaaaga-------aagagatagcttagaggatgtcaaaaatga
ggcagaagcttacatgctaaaggaactatcactcttgaaatggcaagaaaaagctaccaa
acttgctgctgaagacaacagtgctaagatggctgagttgcaaaccaatttgtctggctt
ggaagaaaatataaagtcaaaaagagaggaga-ttagg----------------------
--------------gaaaatagcactactttgaaagagcttgaaagtttgcacaacaagt
atatcaagagacaagaggaactsgatagtgacctcaggaattgcaaggatgcatttaagg
agtttgagaggcaagatgtcaaacaccgagaagatttgaagcacatcaagcaaaagatta
agaaacttgatgacaaaattgaaaaggattygtcgaaaatcaatgacctcacaaatgagc
gtgagaatgcaattatcatgattcctaaactagagggagatattcctgagttgcagaagc
agttatcggaagaagagaagatcttagaagaaataaaggagaattcca------------
------------------------------------------------------------
---------------------aa-------------------------------------
------------------------------------------------------------
------------------------------------------------------------
------------------------------------------------------------
------------------------------------------------------------
------------------------------------------------------------
------------------------------------------------------------
------------------------------------------------------------
------------------------------------------------------------
------------------------------------------------------------
------------------------------------------------------------
------------------------------------------------------------
------------------------------------------------------------
------------ggtgaaactgagaggttccgtgct------------------------
------------------------------------------------------------
----------------------------gaattggccaaagttcgggctgaattggat--
------------------------------------------------------------
------------------------------------------------------------
------------------------------------------------------------
------------------------------------------------------------
------------------------------------------------------------
-------ccttgggag---------------aaacaactgatggatcacaagggaaaact
tga---------------------------------------------------------
------------------------------------------------------------
-----agttgcatctactgaacggaagctgttaagtgaa---------------------
------------------------------------------------------------
------------------------------------------------------------
------------------------------------------------------------
--------------------------------------------------------aarc
aggttgatgctgatttcaa-----------------------------------------
------------------------------------------acttaaagatatgaagaa
actttgcaaagagatggaaatgaaggggaaaggatacagcaaaaagcttgatgatttgca
aaatgctctcaagaagcatatggagcaaatagcaaaagattctgttgaccatgaaaagct
tcaagcgaccctgactgatgagactcttaccaagtcttgtgacctgaaacggtccttgga
aatggtggcactgctagaagcacaactgaaagagatgaatcccaatcttgattcaatttc
cgaatatcgcaaaaaagtggcatcatataacgaacgagtcgaagaactcaatgcagttac
ccaagagcgtgatgatataaagaggcagtatgatgaatggagaaagaaaaggttagatga
gttcatggctggattcaataccatttctctgaagttgaaggaaatgtaccag--------
-------------atgatcacactcggtggagatgctgagcttgagctagtt------ga
ttctttggatcctttctctgagggagttgttttcagtgtgagaccaccaaraaagagctg
gaaaaatattgcaaatttgtcaggtggagaaaagactctcagctctctagctctagtctt
tgcacttcatcactacaaacctacaccgctctatgtgatggatgagatcgatgctgccct
tgatttcaagaatgtctcaatagttgggcattatgtgaaggacaggacaaagaatgcaca
gttcattatcat-------------aagcctcagaaacaacatgttcgagttggcagacc
ggcttgttggcatatacaaaaccgataattgcacaaaaagtataacaattaaccctaata
gttttgctgtaggtcaaaaggctgct
>PAFTOL004600
aaggagatggtcatgaggaatttcaaatcttatgctggcgagcagcgcgttggccctttt
cacaagagtttttcggctgtcgttgggccaaatggaagtgggaagagcaatgtcattgat
gctatgctttttgttttcgggaaaagagcaaaacaggtacagctg---------------
-------------------------------------------gtatgttctgggatcag
agtataaacttgaaataatgtgggt------ct--taacctgaaatcgtgcag-cgttgt
tcccgcaagcgagtttgtcattaccaggcct-----------------------------
----ccatttcgtggcaactcttcaaagtattacatcaacaatagagcaagtaacttcac
tgaggttacgaccaaattaaaggcaaaaggagtggatttggataataaccgatttttgat
cctccagggtgaagttgaacaaatttcattaatgaagccgaaagctcaaggcccgcatga
tgaaggctttcttgaatacctcgaggatataattgggactaacaaatatgtagagaaaat
agatgattcatacaaaca--attagaaaccctgaatgagaagagatccggggttgtgcag
atggtcaagttggcagagaaaga-------aagagatagcttagaggatgtcaaaaatga
ggcagaagcttacatgctaaaggaactatcactcttgaaatggcaagaaaaagcyaccaa
acttgctgctgaagacaacagtgctaagatggctgagttgcaaaccaatttgtctggctt
ggaagaaaatataaagtcaaaaagagaggaga-ttagg----------------------
--------------gaaaatagcactactttgaaagagcttgaaagtttgcacaacaagt
atatcaagagacaakaggaactcgatagtgacctcaggaattgcaaggaggcatttaagg
agtttgagaggcaagatgtcaaacaccgagaagatttgaagcacatcaagcaaaagatta
agaaacttgatgacaaaattgaaaaggattcgtcgaaaatcaatgacctcacaaatgagc
gtgagaatgcaattatcatgattcctaaactagagggagatattcctgagttgcagaagc
agttatcggaagaagagaagatcttagaagaaataaaggagaattcca------------
------------------------------------------------------------
---------------------aac------------------------------------
------------------------------------------------------------
------------------------------------------------------------
------------------------------------------------------------
------------------------------------------------------------
------aggaat------------------------------------acatcaaagaac
aagaagttctgattcctcttgaacaagctgcaagacaaaaggttgctgagcttgtatctg
tcatggaatctgagaagagccagggatctgtcttgaaagagattttacgagcaaaggaaa
caaatcagatcaagggaatatatggacgaatgggagacttgggtgccattgatggtgakt
---------------------------------ttatgat------------------ac
at----------------------------------------------------------
-----------------------------------------------cttatgcaaagca
ttat----aagctgcatc-tttttgcaggcaacgcgtattgcatacggtgaaaacagaga
attcagacgagtagttacacttgatggttctctgtttgagaaatcaggaactatgagtgg
tggagggaatagaccacgtggaggaaaaatggggacatctattcgtgccaatactgtttc
tagagaagctgttgccgatgctgaaaaagaacttgctacaatggttgataaattaaatgc
agctcggaaaagaatttctgactctcttcagaaataccagtctttggagaaaactatcca
acaactggagatggaacttgcgaggagtcaaaaagagrttgacagtttgaaaacacaaca
tgattatctgaggaatcaactagattctttgaaatccgcagcacagccaaaggaggagga
gctaaccaagttggaggagcttcagaaaattatagcagcagaagagaaggagattgcacg
gcttgtacaagggtctaggcagttgaaggagaaggcatccg---aacttcaaagtaaaat
agaaaatgctggaggt---------------gaaagactaagaaaccaaaaggcaaaggt
tgacaagatccaatct--------------------------------------------
-----------------------------------gatattgaccgacatgggacagaga
ttaaccgtcacaaagtccaaatcgaaactggtgagaaaatgatcaagaagttgactaaag
ggattgaggattctaagaaagacaaagagttgcttctccaagagaaagagaagctgcttt
ctacttttaaagagatagaacaaaaggcattcgtagttcaagagaactacaaaaggacac
agcaggt-----------------------------------------------------
----------------------------------------------------------ac
aggttgatgctgatttcaa-----------------------------------------
------------------------------------------acttaaagacatgaagaa
actttgcaaagagatggaaatgaaggggaaaggatacagcaaaaagcttgatgatttgca
aaatgctctcaagaagcatatggagcaaatagcaaaagattctgttgaccatgaaaagct
tcaagcgaccctgactgatgagactcttaccaagtcttgtgacctgaaacggtccttgga
aatggtggcactgctagaagcacaactgaaagagatgaatcccaatcttgattcaatttc
cgratatcgcaaaaaagtggcatcatataacgaacgagtcgaagaactcaatgcagttac
ccaagagcgtgatgatataaagaggcagtatgatgaatggagaaagaaaaggttagatga
gttcatggctggattcaataccatttctctgaagttgaaggaaatgtaccag--------
-------------atgatcacacttggtggagatgctgagctcgagctagtt------ga
ttctttggatcctttctccgagggagttgttttcagtgtgagaccaccaaaaaagagctg
gaaaaatattgcaaatttgtcaggtggagaaaagactctcagctctctagctctagtctt
tgcacttcatcactacaaacctacaccgctctatgtgatggatgagatcgatgctgccct
tgrtttcaagaatgtctcaatagttgggcattatgtgaaggacaggacaaagaatgcaca
gttcattatcat-------------aagcctcagaaacaacatgttcgagttggcagacc
ggcttgttggcatatacaaaaccgataattgcacaaaaagtataacaattaaccctaata
gttttgctgtaggtcaaaaggctgct
>PAFTOL004601
------------------------------------------cagcgtgttggccctttt
cacaagagtttttcggctgtcgttgggccaaatggaagtgggaagagcaatgtcattgat
gctatgctttttgttttcgggaaaagagcaaaacagatgaggctgaacaaggtttcagag
ctaattcacaactct----------accaaccaccagaatttagatagtgctggtgtatc
tgttcattttcaagaaattattgat------ct--gaatgacggtgaatatga-cgttgt
tccgggtagtgagtttgtcataaccagggtt-----------------------------
----gcatttcgcgacaactcttcaaagtattacatcaacaatagagcaagtaacttcac
tgaggttacgaccaaattaaaggcgaaaggagtggatttggataataaccgatttttgat
tctccagggtgaagttgaacaaatttcattgatgaagccgaaagctcaaggcccccatga
tgaaggctttcttgaatacctggaggacataattgggactaacaaatatgtagagaaaat
agatgattcatacaaaca--attagaatccctgaatgagaagagatccggagttgtgcag
atggttaagttggcagagaaaga-------aagagatagcttagaggatgtcaaaaatga
ggcagaagcttacatgctgaaggaactgtcactcttgaaatggcaagaaaaagctaccaa
acttgctgctgaagacaacagtgctaagatggctgagttgcaaaccaatttgtctagctt
ggaagaaaatataaagtccaaaagagaggaga-ttagg----------------------
--------------gaaaatagcactactttgaaagagcttgaaagtttgcacaacaagt
atatcaagagacaagaggaactagatagtgacctcaggaattgcaaggaggcatttaagg
agtttgagaggcaagatgtcaaacaccgagaagatttgaagcacatcaagcaaaagatta
agaaacttgatgacaaaattgaaaaggattcatcaaaaatcaatgacctcataaatgagc
gtgagaatgcaattatcatgattcctaaactggagggagatattcctgagttgcagaagc
agttatcggaagaagagaagatcttagaagaaataaaggagaattcta------------
------------------------------------------------------------
---------------------aa-------------------------------------
------------------------------------------------------------
------------------------------------------------------------
------------------------------------------------------------
------------------------------------------------------------
------------------------------------------------------------
------------------------------------------------------------
------------------------------------------------------------
------------------------------------------------------------
------------------------------------------------------------
------------------------------------------------------------
------------------------------------------------------------
-------------------------caggcaacacgtattgcatatggtgaaaacagaga
attsagacgagtagttacactggatggttctctgttcgagaaatcaggaactatgagtgg
tggagggaatagaccacgtggagggaaaatggggacatctattcgtgccaatactgtttc
tagagaagctgttgctgatgctgaaaaagaacttgctacaatggttgataaattaaatgc
aactcggaaaagaatttctgattctgttcagaaataccagtctctggagaaaactatcca
acaactggagatggagcttgcgaggagtcaaaaagagattgacagtttgaaaacacaaca
tgattatctgaggaatcaactagattctttgaagttcgcagcacagccgaaggaggagga
gctaaccaagttggaggagcttcagaaaattatagcagcagaagagaaggagattgcacg
gcttgtacaggggtctaggcaattgaaggagaaggcgtccg---aacttcaaagtaaaat
agaaaatgctggaggt---------------gaaagactaagaaaccaaaaggcaaaggt
tgacaagatccaatct--------------------------------------------
-----------------------------------gatattgaccgacatgggacagaga
ttaaccgtcacaaagtccaaattgaaactggtgagaaaatggtcaagaagatgactaaag
ggattgaggactctaagaaagacaaagagtcgcttctccaagagaaagagaagctgcttt
ctacgtttaaagagatagaacagaaggcatttgtagttcaagagaactataaaaggacac
agcaggw-----------------------------------------------------
----------------------------------------------------------ac
aggttgatgctgatttcaa-----------------------------------------
------------------------------------------acttaaagatatgaagaa
actttgcaaagagatggaaatgaaggggaaaggatacaacaaaaagcttgacgatttgca
aaatgctctcaagaagcatatggagcaaatagcaacagattctgttgaccatgaaaagct
tcaagcgaccctggctgatgagactcttaccaagtcttgtgacctgaaacgggccttgga
aatggtggcactgctagaagcacagctgaaagagatgaatcccaatcttgattcaatttc
cgaatatcgcaaaaaagtggcatcatataacgaacgagtcgaagaactcaatgcagttac
ccaagagcgcgatgatataaagaggcagtatgatgaatggagaaagaaaaggttagatga
gttcatggctggattcaataccatttctctgaagttgaaggaaatgtaccag--------
-------------atgatcacacttggtggagatgctgagcttgagctagtt------ga
ttctttggatcctttctccgagggagttgttttcagcgtgaggccaccaaaaaagagctg
gaaaaatattgcaaatttgtcaggtggtgaaaagactctcagctctctagctctcgtctt
tgcacttcatcactacaaacctacaccgctctatgtgatggatgagatcgatgctgccct
tgatttcaagaatgtttcgatagttgggcattatgtgaaggacaggacaaagaatgcaca
gttcattatcat-------------aagcctcagaaacaacatgttcgagttggcagacc
ggcttgttggcatatacaaaaccgatcattgcacaaaaagtataacaattaaccctaata
gttttgctgtaggtcaaaaggctgct
>PAFTOL004603
------------------------------------------------------------
------------------------------------------------------------
------------------------------------------------------------
------------------------------------------------------------
------------------------------------------------------------
------------------------------------------------------------
------------------------------------------------------------
------------------------------------------------------------
-------ggtgaagttgaacaaatttcattaatgaagccgaaagctcaaggcccgcatga
tgaaggctttcttgaatacctggaggatataattgggactaacaaatatgtagagaaaat
agatgattcatacaaaca--attagaatccctgaatgagaagagatccggggttgtgcag
atggtcaagttggcagagaaaga-------aagagayagcttagaggatgtcaaaaatga
ggcagaagcttacatgctgaaggaactatcactcttgaaatggcaagaaaaagctaccaa
acttgctgctgaagacaacagtgctaagatggctgagttgcaaaccaatttgtctagctt
ggaagaaaatataaagtccaaaagagaggara-ttagg----------------------
--------------gagaatagcactactttgaaagagcttgaaagtttgcacaacaagt
atatcaagagacaagaggaactcgatagtgacctcaggaattgcaaagaggcrtttaagg
agtttgagaggcaagatgtcaaacaccgagaagatttgaagcacatcaagcaaaagatta
agaaacttgatgacaaaattgaaaaggattcgtcgaaaatcaatgacctcacaaatgagc
gtgagaatgcaattatcatgattcctaaactggagggagatattcctgagttgcagaagc
agttatcagaagaagagaagatcttagaagaaataaaggagaattcta------------
------------------------------------------------------------
---------------------aaaatgcattataa-------------------------
------------------------------------------------------------
------------------------------------------------------------
------------------------------------------------------------
------------------------------------------------------------
------------------------------------------------------------
------------------------------------------------------------
------------------------------------------------------------
------------------------------------------------------------
------------------------------------------------------------
------------------------------------------------------------
------------------------------------------------------------
----------actgcgtcttttttgcaggcaacacgtattgcatacggtgaaaacagaga
attcagacgagtagttacactggatggttctctgtttgagaaatcaggaactatgagtgg
tggagggaatagaccacgtggaggaaaaatggggacatctattcgtgccaatactgtttc
tagagaagctgttgctgatgctgaaaaagaacttgctacaatggttgataaattaaatgc
aactcggaaaagaatttctgattctgttcagaaataccagtcttcggagaaaamtatcca
acaactggagatggaacttgcaaggagtcaaaaagaggt---------------------
------------------------------------------------------------
------------------------------------------------------------
------------------------------------------------------------
------------------------------------------------------------
------------------------------------------------------------
------------------------------------------------------------
------------------------------------------------------------
------------------------------------------------------------
------------------------------------------------------------
------------------------------------------------------------
----------------------------------------------------------gc
aggttgatgctgatttcaa-----------------------------------------
------------------------------------------acttaaagatatgaagaa
actttgcaaagagatggaaatgaaggggaaaggatacaacaaaaagcttgacgatttgca
aaatgctctcaagaagcatatggagcaaatagcaaaagattctgttgaccatgaaaagct
tcaagcgaccctggctgatgagactcttaccaagtcttgtsacctgaaacgrtccttgga
aatggtggcactgctagaagcacaactgaaagaaatgaatcccaatcttgattcaatttc
cgratatcgcaaaaaagtggcatcatataacgaacgagttgaagaactcaatgcrgttac
ccaagagcgygatgatataaagaggcagtatgatgaatggagaaagaaaaggttagatga
gttcatggttggattcaataccatttctctgaagttgaaggaaatgtaccag--------
-------------atgatcacacttggtggagatgctgagctcgagctagtt------ga
ttctttggatcccttctccgagggagttgttttcagcgtgagaccacccaaaaagagctg
gaaaaatattgcaaatttgtcaggtggcgaaaagactctcagctctctagctctagtctt
ygcacttcatcactacaaacctacaccactctatgtgatggatgagatcgatgctgccct
tgatttcaagaatgtctcgatagttgggcattatgtgaaggacaggacaaaaaatgcaca
gttcattatcat-------------aagcctcmgaaacaacatgttcgagttggcagacc
ggcttgttggcatatacaaaaccgataattgcacaaaaagtataacaattaaccctaata
gttttgctgtaggtcaaaaggctgct
>PAFTOL004604
------------------------------------------------------------
------------------------------------------------------------
------------------------------------------------------------
------------------------------------------------------------
------------------------------------aatgatggtgaatatga-cgttgt
tccgggcagtgagtttgtcataaccagggtg-----------------------------
----gcatttcgtgacaactcttcaaagtattacatcaacaataaagcaagtaacttcac
tgaagttacaaccaaattaaaggcaaaaggagtggatttggataataatcgatttttaat
cctccagggtgaagttgaacaaatttcattaatgaagccgaaagctcaaggcccgcatga
tgaaggctttcttgaatacctggaggatataattgggactaacaaatatgtagagaaaat
agatgattcatacaaaca--attagaatccctgaatgagaagagatccggggttgtgcag
atggtcaagttggcagagaaaga-------aagagatagcttagaggatgtcaaaaatga
ggcagaagcttacatgctgaaggaactatcactcttgaagtggcaagaaaaagctaccaa
acttgctgctgaagacaacagtgctaagatggctgagttgcaaaccaatttgtctagctt
ggaagaaaatataaagtccaaaagrgaggaga-ttatg----------------------
--------------gaaaatagcactactttgaaagagcttgaaagtttgcacaacaagt
atatcaagagacaagaggaactcgatagtgacctcaggaattgcaaggaagcatttaagg
agtttgagaggcaagatgtcaaacaccgagaagatttgaagcacatcaagcaaaagatta
agaaacttgatgacaaaattgaaaaggattcgtcgaaaatcaatgacctcacaaatgagc
gtgagaatgcaattatcatgattcctaaactggagggagatattcctgagttgcagaagc
agttatcagaagaagagaagatcttagaagaaataaaggagaattcta------------
------------------------------------------------------------
---------------------aa-------------------------------------
------------------------------------------------------------
------------------------------------------------------------
------------------------------------------------------------
------------------------------------------------------------
---------aat------------------------------------gcattataa---
------------------------------------------------------------
------------------------------------------------------------
------------------------------------------------------------
------------------------------------------------------------
------------------------------------------------------------
------------------------------------------------------------
----------actgcgtcttttttgcaggcaacacgtattgcatacggtgaaaacagaga
attcagacgagtagttacactggatggttctctgtttgagaaatcaggaactatgagtgg
tggagggaatagaccacgtggaggaaaaatggggacatctattcgtgccaatactgtttc
tagagaagctgttgctgatgctgaaaaagaacttgctacaatggttgataaattaaatgc
aactcggaaaagaatttctgattctgttcagaaataccagtcttcggagaaaactatcca
acaactggagatggaacttgcaaggagtcaaaaagagrttgacagtttgaaaacacaaca
tgattatctgaggaatcaaatagattctttgaaatctgcagcacagccgaaggaggagga
gctaaccaagttggagaagcttcagaaaattatagcagcagaagagaaggagattgcacg
gcttgtacagggttctaggcagttgaacgagaaggcatccg---aacttcaaagtaaaat
agaaaatgccggaggt---------------gaaagactaagaaaccaaaaggcaaaggt
tgacaagatccaatct--------------------------------------------
-----------------------------------gatattgaccgacatkggacagaga
ttaaccgtcacaaagtccaaatcgaaactggtgagaaaatgatcaagaagttgactaaag
ggattgaggattctaagaaagacaaagagtcgcttctacaagagaaagaggcgctgcttt
ctaygtttaaagacatagaacagaaggcatttgtagttcaagagaactataaaaggacac
agcaggt-----------------------------------------------------
----------------------------------------------------------ac
aggttgatgctgatttcaa-----------------------------------------
------------------------------------------acttaaagacatgaagaa
actttgcaaagagatggaaatgaaggggaaaggatacaacaaaaagcttgacgatttgca
aaatgctctcaagaagcatatggagcaaatagcaaaagattctgttgaccatgcaaagct
tcaagcgaccctggctgatgagactcttaccaagtcttgtgacctgaaacggtccttgga
aatggtggcactgctagaagcacaactgaaagaaatgaatcccaatcttgattcaatttc
cgaatatcgcaaaaaagtggcatcatataacgaacgagttgaagaactcaatgcagttac
ccaagagcgtgatgatataaagaggcagtatgatgaatggagaaagaaaaggttagatga
gttcatggttggattcaataccatttctctgaagttgaaggaaatgtaccag--------
-------------atgatcacacttggtggagatgctgagctcgagctagtt------ga
ttctttggatcccttctccgagggagttgttttcagcgtgagaccacccaaaaagagctg
gaaaaatattgcaaatttgtcaggtggcgaaaagactctcagctctctagctctagtctt
tgcacttcatcactacaaacctacaccactctatgtgatggatgagatcgatgctgccct
tgrtttcaagaatgtctcgatagttgggcattatgtgaaggacaggacaaagaatgcaca
gttcattatcat-------------aagcctcagaaacaacatgttcgagttggcagacc
ggcttgttggcatatacaaaaccgataattgcacaaaaagtataacaattaaccctaata
gttttgctgtaggtcaaaaggctgct
>PAFTOL004605
------------------------------------------------------------
---cagagtttttcggctgtcgttgggccaaatggaagtgggaagagcaatgtcattgat
gctatgctttttgtcttcgggaaaagagcaaaacagatgaggctgaacaaggtttcagag
ctaattcacaactct----------accaaccaccagaatttagatagtgccggtgtatc
tgttcattttcaagaaattattgat------ct--gaatgacggtgaatatga-cgttgt
tccgggtagtgagtttgtcataaccagggtt-----------------------------
----gcatttcgcgacaactcttcaaagtattacatcaacaatagagcaagtaacttcac
tgaggttacgaccaaattaaargcgaaaggagtggatttggataataaccgatttttgat
cctccagggtgaagttgaacaaatttcattaatgaagccgaaagctcaaggcccccatga
tgaaggctttcttgaatacctggaggatataattgggacyaacaaatatgtagagaaaat
agatgattcatacaaaca--attagaatccctgaatgagaagagatccggagttgtgcag
atggttaagttggcagagaaaga-------aagagatagcttagaggatgtcaaaaatga
ggcagaagcttacatgctgaaggaactrtcactcttgaaatggcaagaaaaagctaccaa
acttgctgctgaagacaacagtgctaagatggctgagttgcaaaccaatttgtctagctt
ggaagaaaatataaagtccaaaagagaggaga-ttagg----------------------
--------------gaaaatagcactwctttgaaagagcttgaaagtttgcacaacaagt
atatcaagagacaagaggaactagatagtgacctcaggaattgcaaggaggcatttaagg
agtttgagaggcaagatgtcaaacaccgagaagatttgaagcacatcaagcaaaagatta
agaaacttgatgacaaaattgaaaaggattcatcgaaaatcaatgacctcacaaatgagc
gtgagaatgcaattatcatgattcctaaactggagggagatattcccgagctgcagaagc
agctatcagaagaagagaagatcttagaagaagtaaaggagaattcca------------
------------------------------------------------------------
---------------------aa-------------------------------------
------------------------------------------------------------
------------------------------------------------------------
------------------------------------------------------------
------------------------------------------------------------
------------------------------------------------------------
------------------------------------------------------------
------------------------------------------------------------
------------------------------------------------------------
------------------------------------------------------------
------------------------------------------------------------
------------------------------------------------------------
----------actgcgtctttgttgcaggcaacacgtattgcatatggtgaaaacagaga
attcagacgagtagttacactggatggttctytgttcgagaaatcaggaactatgagtgg
tggagggaatagaccacgtggaggaaaaatggggacatctattcgtgccaatactgtttc
tagagaagctgttgctgatgctgaaaaagaacttgctacaatggttgataaattaaatgc
aactcggaaaagaatttctgattctgttcagaaataccagtctttggagaaaactatcca
acaactgcagatggagcttgcgaggagtgaaaaagagattgamagtttgaaaacacaaca
tgattatctgaggaatcaactggattctttgaaattygcagcacagccgaaggargagga
gttaaccaagttggaggagcttcagaaaattayagcagcagaagagaaggagattgcacg
gcttgtacaggggtctaggcaattgaaggagaaggcgtccg---aacttcaaagtaaaat
agaaaatgctggaggt---------------gaaagactaagaaaacaaaaggccaaggt
tgacaagatccaatct--------------------------------------------
-----------------------------------gatattgaccgacatgggacagaga
ttaaccgtcacaaagtccaaattgaaactggtgagaaaatggtcaagaagatgactaaag
ggattgaggactctaagaaagacaaagagtcgcttctccaagagaaagagaagctgcttt
ctacgtttaaagagatagaacagaaggcatttgtagttcaagagaactataaaaggacac
agcaggt-----------------------------------------------------
----------------------------------------------------------ac
aggttgatgctgatttcaa-----------------------------------------
------------------------------------------acttaaagatatgaagaa
aatttgcaaagagatggaaatgaaggggaaaggatacaacaaaaarcttgatgatttgca
aaatgctctcaagaagcatatggagcaaatagcaaaagattctgttgaccatgaaaagct
tcaagcgaccctggctgmtgagactcttaccaagtcttgtgacctgaaacgggccttgga
aatggtggcactgctagaagcacaactgaaagagatgaatcccaatcttgattcaatttc
cgagtatcgcaaaaaagtggcatcatataacgaacgagtcgaagaactcaatgcagttac
ccaagagcgtgatgatataaagaggcagtatgatgaatggagaaagaaaaggttagatga
gttcatggctggattcaataccatttctctgaagttgaaggaaatgtaccag--------
-------------atgatcacacttggtggagatgctgagctcgagctagtt------ga
ttctttggatcctttctccgagggagttgttttcagcgtgaggccaccaaaaaagagctg
gaaaaatattgcaaatttgtcwggtggcgaaaagactctcagctctctagctctcgtctt
tgcacttcatcactacaaacccacaccgctctatgtgatggatgagatcgatgctgccct
tgatttcaagaatgtctcaatagttgggcattatgtgaaggacaggacaaagaatgcaca
gttcattatcat-------------aagtctcagaaacaacatgttcgagttggcagacc
ggcttgttggcatatacaaaaccgataattgcacaaaaagtataacaattaaccctaata
gttttgctgtaggtcaaaaggctgct
>PAFTOL004608
------------------------------------------------------------
---cagagtttttcggctgttgttgggccaaatggaagtgggaagagcaatgtcattgat
gctatgctttttgttttcgggaaaagagcaaaacagg-----------------------
------------------------------------------------------------
--------------------------------t--aaatgatggtgaacatga-tgttgt
tccgggcagtgagtttgtcataaccagggtt-----------------------------
----gcatttcgcgacaactcttcaaagtattacatcaacaatagagcaagtaacttcac
tgaggttacgaccaagttaaaggcgaaaggagtggatttggataataaccgatttttgat
cctccagggtgaagttgaacaaatttcattaatgaagccgaaagctcaaggcccgcatga
tgaaggctttcttgaatacctggaggatataattgggactaacaaatatgtagagaaaat
agatgattcatacaaaca--attagaatccctgaatgagaagagatccggggttgtgcag
atggtcaaattggcagagaaaga-------aagagatagcttagaggatgtaaaaaatga
ggcagaagcttacatgctgaaggaactatcactcttgaaatggcaagaaaaagctaccaa
acttgctgctgaagacaacagtgctaagatggctgagttgcaagccaatttgtctagctt
ggaagaaaatataaagtccaaaagagaggaga-ttagg----------------------
--------------gaaaatagcactactttgaaagagcttgaaaatttgcacaacaagt
atatcaagagacaagaggaacttgatagtgacctcaggaattgcaaggaggcatttaagg
agtttgagaggcaagatgtcaaacaccgagaagatttgaagcacattaagcaaaagatta
agaaacttgatgacaaaattgaaaaggwttcgtcgaaaatcaatgacctcacaaatgagc
gtgagaatgcaattaacatgattcctaaactggagggagatattcctgagttgcagaagc
agttatcggaagaagagaagatcttcgaagaaataaaggaaaattcta------------
------------------------------------------------------------
---------------------aa-------------------------------------
------------------------------------------------------------
------------------------------------------------------------
------------------------------------------------------------
------------------------------------------------------------
------------------------------------------------------------
------------------------------------------------------------
------------------------------------------------------------
------------------------------------------------------------
------------------------------------------------------------
------------------------------------------------------------
------------------------------------------------------------
------------------------------------------------------------
------------------------------------------------------------
------------------------------------------------------------
------------------------------------------------------------
------------------------------------------------------------
------------------------------------------------------------
------------------------------------------------------------
------------------------------------------------------------
------------------------------------------------------------
------------------------------------------------------------
------------------------------------------------------------
------------------------------------------------------------
------------------------------------------------------------
------------------------------------------------------------
------------------------------------------------------------
------------------------------------------------------------
-----------------------------------------------------------c
aggttgatgctgatttcaa-----------------------------------------
------------------------------------------acttaaagatatgaagaa
actttgcaaagagatggaaatgaaggggaaaggatacaacaaaaaacttgacgatttgca
aaatgctctcaagaagcatatggagcaaatagcaaaagattctgttgaccatgaaaagct
tcaagcgaccctggctgatgagactcttaccaagtcttgtgacctgaaacgggccttaga
aatggtggcactgctagaagcacaactgaaagagatgaatcccaatcttgattcaatttc
cgaatatcgcaaaaaaktggcatcatataacgaacgagtcgaagaactcaatgcagttac
ccaagagcgtgatgatataaagaggcagtatgatgaatggagaaagaaaaggttagatga
gttcatggctggattcaataccatttctctgaagttgaaggaaatgtaccag--------
-------------atgatcacactgggtggagatgctgagcttgagctagtt------ga
ttctttggatcctttctccgagggagttgttttcagcgtgagaccaccaaaaaagagctg
gaaaaatattgcaaatttgtcaggtggcgaaaagactctcagctctctagcgctagtctt
tgcacttcatcactacaaacctacaccgctctatgtgatggatgagatcgatgctgccct
tgatttcaagaatgtctcaatagttgggcattatgtgaaggacaggacaaagaatgcaca
gttcattattat-------------aagcctcagaaacaacatgttcgagttagcagacc
ggcttgttggcatatacaaaactgataattgcacaaaaagtataacaattaaccctaata
gttttgctgtaggtcaaaaggctgct
>PAFTOL004609
------------------------------------------------------------
------------------------------------------------------------
------------------------------------------------------------
------------------------------------------------------------
------------------------------------aatgatggtgaatatga-tgttgt
cccgggcagtgagtttgtcataaccagggtt-----------------------------
----gcatttcgcgacaactcttcaaagtattacatcaacaatagagcaagtaacttcac
tgaggttacraccaaattaaagrcgaaaggagtggatttggataataaccgatttttgat
cctccagggtgaagttgaacaaatttcattaatgaagccaaaagctcaaggyccgcatga
tgaaggctttcttgaatacctggaggatataattgggactaacaaatatgtagagaaaat
agatgattcatacaaaca--attagaatccctgaatgagaagagatccggggttgtgcag
atggtcaagttggcagagaaaga-------aagagatagcttagaggatgtaaaaaatga
ggcagaagcttacatgcttaaggaactatcactcttgaaatggcaagaaaaagctaccaa
acttgctgctgaagacaacagtgctaagatggctgagttgcaagccaatttgtctagctt
ggaagaaaatataaagtccaaaagagaggaga-ttagg----------------------
--------------gaaagtagcactactttgaaagagcttgaaaatttgcacaacaagt
atatcaagagacaagaggaactcgatagtgacctcaggaattgcaaggaggcatttaagg
agtttgagaggcaagatgtcaaacaccgagaagatttgaagcacatcaagcaaaagatta
agaaacttgatgacaaaattgaaaaggattcgtcraaaatcaatgacctcacaaatcagc
atgagaatgcaattaacatgattcctaaactggagggagatattcctgagctgcagaagc
agttaacrgaagaagagaagatcttagaagaaataaaggaaaattcta------------
------------------------------------------------------------
---------------------aa-------------------------------------
------------------------------------------------------------
------------------------------------------------------------
------------------------------------------------------------
------------------------------------------------------------
------------------------------------------------------------
------------------------------------------------------------
------------------------------------------------------------
------------------------------------------------------------
------------------------------------------------------------
------------------------------------------------------------
------------------------------------------------------------
-------------------------caggcaacacgtattgcatatggtgaaaacagaga
attcagacgagtagttacactggatggttctctgtttgagaaatcaggaactatgagtgg
tggagggaatagaccacgtggagggaaaatggggacatctattcgtgccaatactgtttc
tagagaagctgtcgytgatgctgaaaaagaacttgctacaatggttgataaattaaatgc
aactcrgaaaagaatttccgattctgttcagaaataccagtctttggagaaaactatcca
acaactggagatggaacttgcgaggagtcaaaaagagattgacagtttgaaaacacaaca
tgattatctgaggaatcaactagattctttgaaatccgcggcacagccgaaggaggagga
gctaaccaagttggaggagcttcagaaaattatagcagcagaagagaaggagattgcacg
gcttgtacaggggtctaggcaattgaaggagaaggcatctg---aacttcaaagtaaagt
agaaaatgctggagaacacagagaagttcttgagaaagcaaaatcccaaaaggcaaaggt
tgacaagatccaatctgtaagtga-catgaatgttacagccttatgaatgctatgatggc
agacaagacawttaatgattatgccctctcatcaggatattgaccgacatgggacagaga
ttaaccgtcacaargtccaaatcgaaactggtcagaaaatgatcaagaagatgactaaag
grattgaggattctaagaaagacaaagagtcrcttctccaagagaaagagaagctgcttt
ctrcatttaaagagatagaacagaaggcatttgtygttcaagagaactataaaaggacac
ag----------------------------------------------------------
-----------------------------------------------------------c
aggttgatgctgatttcaa-----------------------------------------
------------------------------------------acttaaagatatgaagaa
actttgcaaagagatggaaatgaaggggaaaggatacaacaaaaaacttgacgatttcca
aaatgctctcaagaagcatatggagcaaatagcaaaagattctgttgaccatgaaaagct
tcaagcgaccctggctgatgagactcttaccaartcttgtgacctgaaaygggccttaga
aatggtggcactgctagaagcacaactgaaagagatgaatcccaatcttgattcaatttc
tgaatatcgcaaaaaagtggcatcrtataacgaacgagtcgaagaactcaatgcagttac
ccaagagcgcgatgatataaagaggcagtatgatgamtggagaaagaaaaggttagatga
gttcatggctggattcaataccatttctctgaagttgaaggaaatgtaccag--------
-------------atgatcacacttggtggagatgctgagctcgagctagtt------ga
ttctttggatcctttctccgagggagttgttttcagtgtgagaccaccaaaaaagagctg
gaaaaatattgcaaatttgtcaggtggcgaaaagactctsagctctctagctctagtctt
tgcacttcatcactacaaacctacrccgctctatgtgatggatgagatygatgctgccct
tgatttcaagaatgtctcaatagttgggcattatgtgaaggacaggacaaagaatgcaca
gttcattatcat-------------aagcctcagaaacaacatgttcgagttggcagacc
ggcttgttggcatatacaaaactgataattgcacaaaaagtataacaattaaccctaata
gttttgctgtaggtcaaaaggctgct
>PAFTOL004610
aaggagatggtcatgaggaatttcaaatcttatgctggcgagcagcgtgttggccctttt
cacaagagtttttcggctgttgttgggccaaatggaagtgggaagagtaatgtcattgat
gctatgctctttgtttttgggaagagagcaaaacagatgaggctgaacaaggtttcagag
ctcattcacaactct----------accaaccaccagaatttagatagtgctggtgtatc
tgtccattttcaagaaattattgat------ct--gaatgatggggagtatga-agtcgt
tctgggtagtgagtttgtcataacaagggtt-----------------------------
----gcgtttcgcgacaactcatcaaagtactacatcaacaatagagcaagtaactttac
tgaggttacgaccaaattaaaggcaaaaggagtggatttggataataaccgatttttgat
cctccagggtgaagttgaacaaatttcattaatgaagccaaaagctcaaggccygcatga
tgaaggatttcttgagtacctggaggatataattggaactaacaaatatgtggagaaaat
agaggattcatacaaaca--attagaatccctaaatgagaagagatccggggttgtgcag
atggtcaagttggcagagaaaga-------aagggataacttagaggatgtgaagaatga
ggcagaagcttacatgctgaaggaattatcactgttgaaatggcaagaaaaagctactaa
actcgctgctgaagagaacagtgctaagatggtcgagttgcaaaccaatttgtctagctt
ggaagaaaacataaagtcgaaaagagaggaga-tcaag----------------------
--------------gaaaatagcactactttaaaagagcttgaaagtttgcrcaacaagt
atatcaagaaacaagaggaacttgatagtgacctyaggaattgcaaggaggcatttaagg
agtttgagaggcaagatgtcaaacaccgagaagatttgaagcacatcaagcagaagatta
agaaacttgatgacaaagttgaaaaggattcttcgaaaatcaatgacctcacaaatgagc
gtgagaatgcaattatcatgattcctaaactggagggagatattcctgagttgcagaagt
cgttgttagatgaagagaagatcttagaagaaataaaggagaattcta------------
------------------------------------------------------------
---------------------aac------------------------------------
------------------------------------------------------------
------------------------------------------------------------
------------------------------------------------------------
------------------------------------------------------------
------aggaat------------------------------------acatcaaagaac
aggaaactctgattcctcttgaacaagctgcaagacaaaaggttgctgagcttgtgtctg
tcatggaatctgagaagagtcagggatctgtcttgaaagagattttacgagcaaaggaaa
caaaccagatcaagggaatatatggacgaatgggagatttgggtgccattgatgg-----
------------------------------------------------------------
------------------------------------------------------------
------------------------------------------------------------
---------------------tgwgcaggcaacacatattgcatatggtgaaaacagaga
attcagacgagtagttacactggatggttctctgtttgaaaaatctggaactatgagtgg
tggcgggagtagaccacgtggaggaaaaatggggacatctattcgtgcaaatactgtttc
tagagaagccgttgctgacgctgaaaaagaacttgccacaatgattgataagctaaatgc
aactcggaaaagaatttctgattctgttcagaaataccagtcattagagaaaactatcca
acgactggagatggaacttgcgaagagtcaaaaagagattgacagtttgaacacacaaca
tgattatctgaggaatcaactcgattctttgaaatctgcagcacagccaaaggaggagga
gctaaccaagttggaggagcttcagaaaattataacagcagaagagaagcagattgcacg
gcttgtacaggggtctaagcaattgaaggagaaggcatccg---aacttcaaggtaaaat
agaaaatgctggaggt---------------gaaagactaagaaaccaaaaggcaaaggt
tgacaagatccaatct--------------------------------------------
-----------------------------------gatattgaccgacatgggacagaga
ttaatcgtcacaaagtccaaattgaaactagtgaaaaaatgatcaagaagatgactaaag
ggattgaggattctaagaaggacaaagagtcacttctccaagagaaagagaagcttcttt
ctacgtttaaagagatagagcaaaaggcatttgtagttcaagagaactataaaaagacac
aggaggt-----------------------------------------------------
----------------------------------------------------------ac
aggttgatgctgatttcaa-----------------------------------------
------------------------------------------acttaaggatatgaagaa
actttgcaaagagatggaaatgaaggggaaagcatacaacaaaaagctcgatgatttgca
aaagactctcaagaagcacatggagcaaatagcaaaagattctgttgaccacgaaaagct
ccgagggactctggctgatgagagtcttaccaagtcttgtgacctgaaacgggccttgga
aatggtgacactgctagaagcacaactgaaagagatgaatcccaatctrgattcaatttc
tgagtatcgccaaaaagtggcatcatataatgaacgagtggaagaactcaatgcagttac
ccaagagcgtgatgatataaagaggcagcatgatgaatggagaaaaaaaagattggatga
gttcatggmtggattcaataccatttctctgaagttgaaggaaatgtaccag--------
-------------rtgatcacacttggcggagatgctgagctcgagctagtt------ga
ttctttggatcctttctctgagggagttgttttcagcgtgagaccaccaaaaaagagctg
gaaaaatattgcaaatttatcaggtggagaaaagactctcagctctctggctcttgtctt
tgcacttcatcactacaaacctacaccgctctatgtgatggatgagatcgatgctgccct
tgatttcaagaatgtttcgatagttgggcattacgtgaaggataggacaaaaaatgcaca
gttcatcatcat-------------aagcctcagaaacaacatgtttgagttggcagacc
ggcttgttggcatatacaaaaccgatrattgcacaaaaagtataacaattaatcccaaca
gtttcgcagtaggtcaaaaggctgct
>PAFTOL004611
------------------------------------------------------------
------------------------------------------------------------
------------------------------------------------aaggtttcagag
ctcattcacaactct----------accaaccaccagaatttagatagtgctggtgtatc
tgtccattttcaagaaattattgat------ct--gaatgatggggagtatga-agtcgt
tctgggtagtgagtttgtcataacaagggtt-----------------------------
----gcgtttcgcgacaactcatcaaagtactacatcaacaatagagcaagtaactttac
tgaggttacgaccaaattaaaggcaaaaggagtggatttggataataaccgatttttgat
cctccagggtgaagttgaacaaatttcattaatgaagccaaaagctcaaggcccgcatga
tgaaggatttcttgagtacctggaggatataattggwactaacaaatatgtggagaaaat
agaggattcatacaaaca--attagaatccctaaatgagaagagatccggggttgtgcag
atggtcaagttggcagagaaaga-------aagggataacttagaggatgtgaagaatga
ggcagaagcttacatgctgaaggaattatcactgttgaaatggcaagaaaaagctactaa
actcgctgctgaagagaacagtgctaagatggtcgagttgcaaaccaatttgtctagctt
ggaagaaaacataaagtcgaaaagagaggaga-tcaag----------------------
--------------gaaaatagcactactttaaaagagcttgaaagtttgcacaacaagt
atatcaagaaacaagaggaacttgatagtgacctcaggaattgcaaggaggcatttaagg
agtttgagaggcaagatgtcaaacaccgagaagatttgaagcacatcaagcagaagatta
agaaacttgatgacaaagttgaaaaggattcttcgaaaatcaatgacctcacaaatgagc
gtgagaatgcaattatcatgattcctaaactggagggagatattcctgagttgcagaagt
cgttgttagatgaagagaagatcttagaagaaataaaggagaattcta------------
------------------------------------------------------------
---------------------aag------------------------------------
------------------------------------------------------------
------------------------------------------------------------
------------------------------------------------------------
------------------------------------------------------------
------gtgaa----------------------------------------------act
gagaggttccgtgctgagttggccaa----------------------agttcgtgctga
actggatccgtgggagaaacaactaatggatcacaaggggaaactt---------gaagt
tgcatctactgaacggaagcttttaact-------------------------gaaaag-
------------------------------------------------------------
------------------------------------------------------------
-----------------------------------------------------gaaagca
tcat----t-gttgcrtcttttttgcaggcaacacatattgcatatggtgaaaacagaga
attcagacgagtagttacactggatggttctctgtttgaaaaatctggaactatgagtgg
tggcgggagtagaccacgtggaggaaaaatggggacatctattcgtgcaaatactgtttc
tagagaagccgttgctgacgctgaaaaagaacttgccacaatgattgataagctaaatgc
aactcggaaaagaatttctgattctgttcagaaataccagtcattagagaaaactatcca
acgactggagatggaacttgcgaagagtcaaaaagagattgacagtttgaacacacaaca
tgattatctgaggaatcaactcgattctttgaaatctgcagcacagccaaaggaggagga
gctaaccaagttggaggagcttcagaaaattataacagcagaagagaagcagattgcgcg
gcttgtacaggggtctaagcaattgaaggagaaggcatccg---aacttcaaggtaaaat
agaaaatgctggaggt---------------gaaagactaagaaaccaaaaggcaaaggt
tgacaagatccaatct--------------------------------------------
-----------------------------------gatattgaccgacatgggacagaga
ttaatcgtcacaaagtccaaattgaaactagtgaaaaaatgatcaagaagatgactaaag
ggattgaggattctaagaaggacaaagagtcacttctccaagagaaagagaagctccttt
ctacgtttaaagagatagagcaaaaggcatttgtagttcaagakaactataaaaagacac
aggaggt-----------------------------------------------------
----------------------------------------------------------ac
aggttgatgctgatttcaa-----------------------------------------
------------------------------------------acttaaggatatgaagaa
actttgcaaagagatggaaatgaaggggaaagcatacaacaaaaagctcgatgatttgca
aaagactctcaagaagcacatggagcaaatagcaaaagattctgttgaccacgaaaagct
ccgagggactctggctgatgagagtcttaccaagtcttgtgacctgaaacgggccttgga
aatggtgacactgctagaagcacaactgaaagagatgaatcccaatctagattcaatttc
tgagtatcgccaaaaagtggcatcatataatgaacgagtggaagaactcaatgcagttac
ccaagagcgtgatgatataaagaggcagcatgatgaatggagaaaaaaaagattggatga
gttcatggctggattcaataccrtttctctgaagttgaaggaaatgtaccag--------
-------------atgatcacacttggcggagatgctgagctcgagctagtt------ga
ttctttggatcctttctctgagggagttgttttcagcgtgagaccaccaaaaaagagctg
gaaaaatattgcaaatttatcaggtggagaaaagactctcagctctctggctcttgtctt
tgcacttcatcactacaaacctacaccgctctatgtgatggatgagatcgatgctgccct
tgatttcaagaatgtttcgatagttgggcattacgtgaaggataggacaaaaaatgcaca
gttcatcatcat-------------aagcctcagaaacaacatgtttgagttggcagacc
ggcttgttggcatatacaaaaccgataattgcacaaaaagtataacaattaatcccaaca
gtttcgcagtaggtcaaaaggctgct
>PAFTOL004613
aaggagatggtcatgaggaatttcaaatcttatgctggcgagcagcgcgttggccctttt
cacaagagtttttcggctgtcgttgggccaaatggaagtgggaagagcaatgtcattgat
gctatgctttttgttttcgggaaaagagcaaaacagatgaggctgaacaaggtttcagag
ctaattcacaactct----------accaaccaccagaatttagacagtgctggtgtatc
tgttcattt--aagaaattattgat------ctgagaatgatggtgaatatga-cgttgt
tccgggcagcgagtttgtcataaccagggtt-----------------------------
----gcatttcgcgacaactcttcaaagtattacatcaacaatagagcaagtaacttcac
ygaggttacgaaaaaattaaaggcgaaaggagtggatttggataataaccgatttttgat
cctccagggtgaagttgaacaaatttcattaatgaagcctaaagctcaaggmccgcatga
tgaaggctttcttgaatacctcgaggatataattgggactaacaaatatgtagagaaaat
agatgattcatacaaaca--attagaatccctgaatgagaagagatccggggttgtgcag
atrgtcaagttggcagagaaaga-------aagagatagcttagaggatgtcaaaaatga
ggcagaagcttacatgctaaaggaactatcactcttgaaatggcaagaaaaagctaccaa
acttgctgctgaagataacagtgctaagatggctgagttgcaamccaatttgtctggctt
ggaagaaaatataaagtcaaaaagagaggaga-ttagg----------------------
--------------gaaaatagcactactttgaaagagcttgaaagtttgcacaacaagt
atatcaagagacaagaggaactcgatagtgacctcaggaattgcaaggaggcatttaagg
agtttgagaggcaagatgtcaaacaccgagaagatttgaagcacatcaagcaaaagatta
agaaactcgatgacaaaattgaaaaggattygtcgaaaatcaatgacctcacaaatgagt
gtgagaatgcaattatcatgattcctaaactagagggagatattcctgagttgcagaagc
agttatcggaagaagagaagatcttagaagaaataaaggagaattcca------------
------------------------------------------------------------
---------------------aac------------------------------------
------------------------------------------------------------
------------------------------------------------------------
------------------------------------------------------------
------------------------------------------------------------
------aggaat------------------------------------acatcaaagaac
aagaagttctgattcctcttgaacaagctgcgagacaaaaggttgctgagcttgtatctg
tcatggaatctgagaagagccagggatctgtcttgaaagagattttacgagcaaaggaaa
caaatcagatcaagggaatatatggacgaatgggagacttgggtgccattgatggtgakt
---------------------------------ttatgat------------------ac
at----------------------------------------------------------
-----------------------------------------------cttatgcaaagca
ttat----aagcggca-ttttttcgcaggcaacacgtattgcatacggtgaaaacagaga
attcagacgagtagttacacttgatggttctctgtttgagaaatcaggaactatgagtgg
tggagggaatagaccacgtggaggraaaatggggacatctattcgtgccaatactgtttc
tagagaagctgttgccgatgctgaaaaagaacttgctacaatggttgataaattaaatgc
agctcggaaaagaatttctgactctcttcagaaataccagtctttggagaaaactatcca
acaactggagatggaacttgcgaggagtcaaaaagagattgacagtttgaaaacacaaca
tgattatctaaggaatcaactagattctttgaaatccgcagcacagccaaaggaggagga
gctaaccaagttggaggagcttcagaaaattatagcagcagaagagaaggagattgcacg
gcttgtacaagggtctaggcagttgaaggagaaggcatccg---aacttcaaagtaaaat
agaaaatgctggaggt---------------gaaagactaagaaaccaaaaggcaaaggt
tgacaagatccaatct--------------------------------------------
-----------------------------------gatattgaccgacatgggacagaga
ttaaccgtcacaaagtccaaatcgaaactggtgagaaaatgatcaagaagttgactaaag
ggattgaggattctaagaaagacaaagagttgcttctccaagagaaagagaagctgcttt
ctacttttaaagagatagaacagaaggcatttgtagttcaagagaactacaaaaggacac
agcaggt-----------------------------------------------------
----------------------------------------------------------ac
aggttgatgctgatttcaa-----------------------------------------
------------------------------------------acttaaagatatgaagaa
actttgcaaagagatggaaatgaaggggaaaggatacagcaaaaagcttgatgatttgca
aaatgctctcaagaagcatatggagcaaatagcaaaagattctgttgaccatgaaaagct
tcaagcgaccctgactgatgagactcttaccaagtcttgtgacctgaaacggtccttgga
aatggtggcactgctagaagcacaactgaaagagatgaatcccaatcttgattcaatttc
cgaatatcgcaaaaaagtggcatcatataacgaacgagtcgaagaactcaatgcagttac
ccaagagcgtgatgatataaagaggcagtatgatgaatggagaaagaaaaggttagatga
gttcatggctggattcaataccatttctctgaagttgaaggaaatgtaccag--------
-------------atgatcacacttggtggagatgctgagctcgagctagtt------ga
ttctttggatcctttctccgagggagttgttttcagtgtgagaccaccaaaaaagagctg
gaaaaatattgcaaatttgtcaggtggagaaaagactctcagctctctagctctagtctt
tgcacttcatcactacaaacctacaccgctctatgtgatggatgagatcgatgctgccct
tgatttcaagaatgtctcaatagttgggcattatgtgaaggacaggacaaagaatgcaca
gttcattatcat-------------aagcctcagaaacaacatgttcgagttggcagacc
ggcttgttggcatatacaaaaccgataattgcacaaaaagtataacaattraccctaata
gttttgctgtaggtcaaaaggctgct
>PAFTOL004617
------------------------------------------------------------
------------------------------------------------------------
------------------------------------------------------------
------------------------------------------------------------
------------------------------------aatgatggtgaatatga-cgttgt
tccgggcagcgagtttgtcataaccagggtt-----------------------------
----gcatttcgcgacaactcttcaaagtattacatcaacaataaagcaagtaacttcac
cgaggttacgrccaaattaaaggcgaaaggagtggatttggataataaccgatttttgat
cctccagggtgaagttgaacaaatttcattaatgaagcctaaagctcaaggcctgcatga
tgaaggctttcttgaatacctcgaggatataattgggactaacaaatatgtagagaaaat
agatgattcatacaaaca--attagaatccctgaatgagaagagatccggggttgtgcag
atggtcaagttggcagagaaaga-------aagagatagcttagaggatgtcaaaaatga
ggcagaagcttacatgctaaaggaactatcactcttgaaatggcaagaaaaagctaccaa
acttgctgctgaagacaacagtgctaagatggctgagttgaaaaccaatttgtctagctt
ggaagaaaatataaagtcaaaaagagaggaga-ttagg----------------------
--------------gaaaatagcactactttgaaagagcttgaaagtttgcacaacaagt
atatcaagagacaakaggaactcgatagtgacctcaggaattgcaaggaggcatttaagg
agtttgagaggcaagatgtcaaacaccgagaagatttgaagcacatcaagcaaaagatta
agaaacttgatgacaaaattgaaaaggattcgtcaaaaatcaatgacctcacaaatgagc
gtgagaatgcaatcatcctgattcctaaactagagggagatattcctcagttgcagaagc
agttatcggaagaagagaagatcttagaagaaataaaggagaattcta------------
------------------------------------------------------------
---------------------aa-------------------------------------
------------------------------------------------------------
------------------------------------------------------------
------------------------------------------------------------
------------------------------------------------------------
------------------------------------------------------------
------------------------------------------------------------
------------------------------------------------------------
------------------------------------------------------------
------------------------------------------------------------
------------------------------------------------------------
------------------------------------------------------------
----------gctgcatcttttttgcaggcaacacgtattgcatatggtgaaaacagaga
attcagacgagtagttacactggatggttctctgtttgagaaatcaggaactatgagtgg
tggagggaatagaccacgtggaggaaaaatggggacatctattcgtgccaatactgtttc
tagagaagctgttgccgatgctgaaaaagaacttgctacaatggttgataaattaaatgc
aactcggaaaagaatttctgattctcttcaacaataccagtctttggagaaaactatcca
acaactggagatggaacttgcyaggagtcaaaaagagattgacagtttgaaaacacaaca
tgattatctgaggaatcaactagattctttgaaatycgswgcacagccraaggaggagga
gctaaccaagttggaggagcttcagaaaattatagcagcagaagakaaggagattgcacg
gcttgtacaggggtctaggcagttgaaggagaaggcatccg---aacttcaaagtaaaat
agaaaatgctggaggt---------------gaaagactaagaaaccaaaaggcaaaggt
tgacaagatccaatct--------------------------------------------
-----------------------------------gatattgaccgacatgggacagaga
ttaaccgtcacaaagtccaaatcgaaactggtgagaaaatgatcaagaagttgactaaag
ggattgaggattctaggaaagacaaagaattgcttctccaagagaaagagaagctgctkt
ctacttttaaagagatagaacagaaggcatttgtagttcaagagaactacaaaaggacac
agcaggt---------------------------attaattg------------------
---------------------------------------------------gcgtgaaac
aggttgatgctgatttcaa-----------------------------------------
------------------------------------------acttaaagatatgaagaa
actttgcaaagagatggaaatgaaggggaaaggatgcaacaaaaagcttgatgatttgca
aaatgctcttaagaagcatatggagcaaatagcaaragattstgttgaccatgaaaagct
tcaagtgaccctggctgatgagactcttaccaagtcttgtgacctgaaacggtccttgga
aatggtggcactgctagaagcacaactgaaagagatgaatcccaatcttgattcaatttc
cgaatatcgcaaaaaagtggcatcatataatgaacgagtcgaagaactcaatgcagttac
ccaagagcgtgatgatataaagaggcagtacgatgaatggagaaagaaaaggttagatga
gttcatggctggattcaatgccatttctctgaagttgaaggaaatgtaccag--------
-------------atgatcacacttggtggagatgctgagctcgagctagtt------ga
ttctttggatcctttctccgagggagttgttttcagtgtgagaccaccaaaaaagagctg
gaaaaatattgcaaatttgtcaggtggagaaaagactctcagctctctagctctagtctt
tgcacttcatcactacaaacctacaccgctctatgtgatggatgagatcgatgctgccct
tgatttcaagaatgtctccatagttgggcattatgtgaaggacaggacaaagaatgcaca
gttcattatcat-------------aagcctcagaaacaacatgttcgagttggcagacc
ggcttgttggcatatacaaaaccgataattgcacaaaaagtataacaattaaccctaata
gttttgctgtaggtcaaaaggctgct
>PAFTOL004618
aaggagatggtcatgaggaatgtcaaatcttatgctggcgagcagcgtgttggccctttt
cacaagagtttttcggctgtcgttgggccaaatggaagtgggaagagcaatgtcattgat
gctatgctttttgttttcgggaaaagagcaaaacagrtgaggctgaacaaggtttcagag
ctaattcacaactct----------accaaccaccagaatttagagagtgctggtgtatc
tgttcattttcaggaaattattgat------ct--gaatgatggtgaatatga-tgttgt
tccgggcagtgagtttgtcataaccagggtt-----------------------------
----gcatttcgcgacaactcttcaaagtattacatcaacaatagagcaagtaacttcac
tgaggttacgaccaaattaaaggcgaaaggagtggatttggataataaccgatttttaat
cctccagggtgaagttgaacaaatttcattratgaagccgaaagctcaaggcccgcatga
tgaaggctttcttgaatacctggaggatataattgggactaacaaatatgtagagaaaat
agatgattcatacaaaca--attagaatccctgaatgagaagagatccggggttgtgcag
atggtcaagttggcagagaaaga-------aagagatagcttagaggatgtaaaaaatga
ggcagaagcttacatgcttaaggaactatcactcttgaaatggcaagaaaaagctaccaa
acttgctgctgaagacaacagtgctaagatggctgagttgcaagccaatttgtctagctt
ggaagaaaatataaagtccaaaagagaggaga-ttagg----------------------
--------------gaaaatagcacyactttgaaagagcttgaaaatttgcacaacaagt
atatcaagagacaagaggaacttgatagtgacctcaggaattgcaaggaggcatttaagg
agtttgagmggcaagatgtcaaataccgagaagatttgaagcacatcaagcaaaagatta
agaaacttgatgacaaaattgaaaaggattcgtcgaaaatcawtgacctcacaaatgagc
aygagaatgcaattaacatgattcctaaactggagggagatattcctgagctgcagaagc
agttaacggaagaagagaagatcttagaagaaataaaggaaaattcta------------
------------------------------------------------------------
---------------------aac------------------------------------
------------------------------------------------------------
------------------------------------------------------------
------------------------------------------------------------
------------------------------------------------------------
------aggaat------------------------------------acatcaaagaac
aagaagctctgattcctcttgaacaagctgcaagacaaaaggttgctgagcttgtatctg
tcatggaatctgagaagagccagggatctgtcttgaaagagattttacgagcaaaggaaa
caaatcagatcaagggaatatatggacgaatgggagatttgggtgcctttgatggtg---
------------------------------------------------------------
------------------------------------------------------------
------------------------------------------------------------
-----------------------agcaggcaacacgtattgcatatggtgaaarcagaga
attcagacgagtagttacactggatggttctctgtttgagaaatcaggaactatgagtgg
tggagggaatagaccacgtggaggaaaaatggggacatctattcgtgccaatactgtttc
tagagaagctgtcgctgatgctgaaaaagaacttgctacaatggttgataaattaaatgc
aactcggaaaagaatttccgattctgttcagaaataccagtctttggagaaaactatcca
acaactggagatggaacttgcaaggartcaaaaagagattgacagtttgaaaacacaaca
tgattatctgaggaatcaactagattctttgaaatcysyggcacagccgaaggaggagga
gctarccmagttggaggagcttcagaaaattatagcagcagaagagaaggagattgcacg
gcttgtacagggatctaggcaaytgaaggagaaggyatctg---aacttcaaagtaaaat
agaaaatgctggaggt---------------gaaagactaagaaaccaaaaggcaaaggt
tgacaagatccaatct--------------------------------------------
-----------------------------------gatattgaccgacatgggacagaga
ttaaccgtcacaaagtccaaatcgaaactggtcagaaaatgatcaagaagatgactaaag
ggattgaggattctaagaaagacaaagagtckcttctccaagagaaagagaagctgcttt
ctacatttaaagagatagaacagaaggcatttgtagttcaagagaactataaaaggacac
agcaggt-----------------------------------------------------
----------------------------------------------------------ac
aggttgatgctgatttcaa-----------------------------------------
------------------------------------------acttaaagatatgaagaa
actttgcaaagagatggaaatgaaggggaaaggatacaacaaaaaacttgacgatttcca
aaatgctctcaagaagcatatggagcraatagcaaaagattctgttgaccatgaaaagct
tcaagcgaccctggctgatgagactcttaccaagtcttgtgacctgaaacgggccttaga
aatggtggcactgctagaagcacaactgaaagagatgaatcccaatcttgattcaatttc
cgaatatcgcaaaaaagtggcatcatataacgaacgagtygaagaactcaatgcagttac
ccaagagcgtgatgatataaagaggcagtatgatgaatggagaaagaaaaggttagatga
gttcatggctggattcaataccatttctctgaagttgaaggaaatgtaccag--------
-------------atgatcacccttggtggagatgctgagctcgagctagtt------ga
ttctttggatcctttctccgagggagttgttttcagtgtgagaccaccaaaaaagagctg
gaaaaatattgcaaatttgtcaggtggcgaaaagactctcagctctctagctctagtctt
tgcacttcatcactacaaacctacaccgctctatgtgatggatgagattgatgctgccct
tgatttcaagaatgtctcaatagttgggcattatgtgaaggacaggacaaagaatgcaca
gttcattatcat-------------aagcctcagaaacaacatgttcgagttggcagacc
ggcttgttggcatatacaaaactgataattgcacaaaaagtataacaatwaacccwaata
gttttgctgtaggtcaaaaggccgct
>PAFTOL004619
aaggagatggtcatgaggaatttcaaatcttatgctggcgagcagcgtgttggccctttt
cacaagagtttttcggctgttgttgggccaaatggaagtgggaagagcaatgttattgat
gctatgctcttcgtttttgggaagagagctaaacaggt----------------------
------------------------------------------------------------
-----------------------------------aaaggatggtgaatatga-agttgt
tccgggtagtgagtttgtcataaccagrgtt-----------------------------
----gcgtttcgcgacaactcttcaaagtattacatcaacaatagagcaagtaactttac
tgaggttacaacaaaattaaaggcgaaaggagtggatttggataataaccgatttttgat
cctccagggtgaagttgagcaaatttcattgatgaagccgaaagctcaaggcccacatga
tgaaggctttcttgaatacctggaggatataattggaactaacaaatatgtagagaaaat
agaggattcatacaaaca--attagaatccctgaatgagaagagatccggggttgtgcag
atggtcaagttggcagagaaaga-------aagagatagcttagaggatgtgaagaatga
ggcagaagcttacatgcttaaggaactatcactcttgaaatggcaagaaaaagctaccaa
acttgctgttgaggacagcagtgctaagctggctgagttgcaaaccaatttgtctagctt
ggaagaaaatataaagtccaaaagrgaggaga-ttagc----------------------
--------------gaaaatagcactactttgaaagagcttgaaagtttgcacaacaagt
atatcaagaaacaagaggaactagatagtgacctcagggattgcaaggaagcatttaagg
agtttgagaggcaagatgtcaaacaccgagaagatttgaagcacatcaagcaaaaaatta
agaaacttgatgacaaaattgaaaaggattcgtyraaaatcaatgacctcacaaatcagc
gygagaatgcaattatcatgattcctaaactggagggagatgttcctgagttgcagaaac
agttrttggaagaagagaagatcttagaagaaataaaggagaattcta------------
------------------------------------------------------------
---------------------aaggtgaaacagagaggttccgtgctgagttggccaaag
ttcgtgctgaattggatccttgggagaaacaattaatgcaccacaaggggaaacttgaag
ttgcatctactgagcggaggcttttaattgaaa---------------------------
------------------------------------------------------------
------------------------------------------------------------
---agcaggaat------------------------------------atatcaaagaac
aagaaggtctgattcctcttgaacaagctgcaagacaaaaggttgctgagcttgtatctg
tcatggaatctgagaagagccagggatctgtcttgaaagagattttacgagcaaaggaaa
caaatcagatcaagggaatatatggacgaatgggagatttgggtgccattgatggtgag-
------------------------------------------------------------
------------------------------------------------------------
-----------------------------------------------------gaaagca
ttat----a-gttgcgtcttttttkcaggcaacacgtattgcatatggtgaaaacagaga
attcagacgagtagttacactggatggttctctgtttgaaaaatctggaactatgagtgg
tggcgggaatagaccacgtggaggaaaaatggggacatctattcgtgctgatagtgtttc
tagagaagctgttgctgacgctgaagaagaactttctacaatggttgataaactaaatgc
aactcggaaaagaatttctgattctgttcagaaataccagtctttggagaaaagtatcca
acagctggagatggaactcgcraagagtcaaaaagagattgacagtttgaacacacaaca
tgattatctgaggaatcaactcgattctttgaaatccgcagcaaagccaaaggaggagga
gctgaccaagttggaggagcttcacaaaattatagcagcagaagagaaggagattgcacg
gcttttacaggggtctaggcaattgaaggagaaggcatccg---aacttcaaagtaagct
agaaaatgctggaggt---------------gaaagattaagaaaccaaagggcaaaggt
tgacaagattcaatctgtaagtga-catgtgtgttgcagcattatgattgccacgatggm
aaacaagaccgttaatgattatgccttctcatcaggatattgaccgacatgggacagaga
ttaaccgtcacaaagtccaaatcgaaactggtgaaaaaatgatcaagaagatgactaaag
ggattgaggattctaagaaggacaaagagtcgcttctccaagagaaagagaagctgcttt
ctatgtttaaagagatagaacagaaggcatttgtagtccaagagaactataaaaagacmc
agcagtt---------------------------aattg---------------------
---------------------------------------------------ggatgaaac
aggttgatgctgatttcaa-----------------------------------------
------------------------------------------acttaaggatatgaagaa
actttacaaggagatggaaatgaaggggaaaggatacaacaaaaagcttgatgatttgca
aaatgctctcaagaaacatatggaacaaatagcaaaagattctgttgaccatgaaaagct
tcaagcgaccctggctgatgagactcttaccaagtcttgtgacctgaaatgggccttgga
aatggtggcactgctagaagcacaactgaaagagatgaatcccaatctygattcaatttc
cgaatatcgcaaaaaagtggcatcatatagcgaacgagtggaagaactcaatgcagttac
ccaagagcgtgatgacataaagaggcagtatgatgaatggagaaagaaaaggttagatga
gttcatggctggattcaataccatttctttgaagttgaaggaaatgtaccag--------
-------------atgatcacacttggtggagatgctgagctcgagctagtt------ga
ttctttggatcctttctccgagggagttgttttcagtgtgagacccccaaaaaagagctg
gaaaaatattgcaaatttatcaggtggtgaaaagactctcagctctctagctcttgtttt
tgcacttcatcactacaaacctacrccgctctatgtgatggatgagatcgatgctgccct
cgatttcaagaatgtctcgatagttgggcattatgtgaaggataggacaaagaatgcaca
gttcattatcat-------------aagcctcagaaacaacatgtttgaattggcagacc
ggcttgttggcatatacaaaactgataattgcacaaaaagtataacaattaaccctaata
gttttgcagtaggtcaaaaggctgct
>PAFTOL004620
aaggagatggtcatgaggaatttcaaatcttatgctggcgagcagcgtgttggccctttt
cacaagagtttttcggctgtcgttgggccaaatggaagtgggaagagcaatgtcattgat
gctatgctttttgtttttgggaaaagagcaaaacagatgaggctgaacaaggtttcagag
ctaattcacaactct----------accaaccaccaraatttagatagtgctggtgtatc
tgttcattttcaggaaattattgat------ct---------------------------
------------------------------------------------------------
------------------------------------------------------------
------------------------------------------------------------
------gggtgaagtygaacaaatttcattaatgaagccaaaagctcaaggcccacatga
tgaaggctttcttgaatacctggaggatataattgggacyracaaataygtagagaaaat
agatgattcatacaaaca--attagaatccctgaatgagaagagatccggggttgtgcag
atggtcaagttggcagagaaaga-------aagagatagcttagaggatgtaaaaaatga
ggcagaagcttacatgcttaaggaactatcactcttgaaatggcaagaaaaagctaccaa
acttgctgctgaggacaacagtgctaagatggctgagttgcaagccaatttgtstagytt
ggaagaaaatataaagtccaaaagagaggaga-ttagg----------------------
--------------gaaaatagcactactttgaaagagcttgaaaatttgcacaacaagt
atatcaagagacaagaggaactcgatagtgacctcaggaattgcaaggaggcatttaagg
agtttgagaggcaagatgtcaaacaccgagaagatttgaagcacatcaagcaaaagatta
agaaacttgatgacaaaattgaaaaggattcgtcgaaaatcaatgacctcacaaatgagc
rtgagaatgcaattaacatgattcctaaactggagggagatatccctgagctgcagaagc
agttaacggaagaagagaagatcttagaagaaataaaggaaaattcta------------
------------------------------------------------------------
---------------------aac------------------------------------
------------------------------------------------------------
------------------------------------------------------------
------------------------------------------------------------
------------------------------------------------------------
------aggaat------------------------------------acatcaaagaac
aagaagctctgattcctcttgaacaagctgcaagacaaaaggttgctgagcttgtatctg
tcatggaatctgagaagagccagggatctgtcttgaaagagattttacgagcaaaggaaa
caaatcagatcaagggaatatatggacgaatgggagatttgggtgccattgatggtga--
------------------------------------------------------------
------------------------------------------------------------
------------------------------------------------------------
------------------------gaaggcaacacgtattgcatatggcgaaaacagaga
attcagacgagtagttacactggatggttctctgtttgagaaatcaggaactatgagtgg
yggagggaatagaccacgtggaggaaaaatggggacatctattcgtgccaatactgtttc
tagggaagctgtcgctgacgctgaaaaagaacttgctacaatggttgataaattaaatgc
aactcggaaaagaatttccgattctgttcagaaataccagtctttggagaaaacwatcca
acaactggagatggaacttgcgaggagtcaaaaagagattgacagyttgaaaacacaaca
tgattatctgaggaatcaactagattctytkaaatccgcagcacagccgaaggaggagga
gctaaccaagttggaggagcttcagaaaattatagcagcagaagagaaggagattgcacg
gcttgtacaggggtctaggcaattgaaggagaaggcatccg---aacttcaaagtaaaat
agaaaatgccggaggt---------------gaaggactaagaaaccaaaaggcaaaggt
tgacaagatccaatct--------------------------------------------
-----------------------------------gatattgaccgacatkggacagaga
ttaaccgtcacaaagtccaaatcgaaactggtcagaaaatgatcaagaagatgactaaag
ggattgaggattctaagaaagacaaagagtcrcttctccaagagaaagagaagctgcttt
ctacatttaaagagatagaacagaaggcatttgtagttcaagagaactataaaaggacac
agcaggt-----------------------------------------------------
----------------------------------------------------------ac
aggttgatgctgatttcaa-----------------------------------------
------------------------------------------asttaaagatatgaagaa
actttgcaaagagatggaaatgaaggggaaaggatacaacaaaaaacttgacgatttgca
aaatgctctcaagaagcatatggagcaaatagcaaaagattctgttgaccatgaaaagct
tcaagcgaccctggctgatgaggctcttaccaagtcttgtgatctgaaacgggccttaga
aatggtggcactgctagaagcacaactgaaagagatgaaccccaatcttgattcaattgc
cragtatcgcaaaaaagtggcatcatatamcgaacgagttgaagaactcaatgcagttac
ccaagagcgcgatgatrtaaagaggcagtatgatgaatggagaaagaaaagattagatga
gttcatggctggattcaataccatttctctgaagttgaaggaaatgtaccag--------
-------------rtgatcacacttggtggagatgctgagctcgagctagtt------ga
ttctttagatcctttctctgagggagttgttttcagcgtgagaccaccaaaaaagagctg
gaaaaatattgcaaatttgtcaggtggcgaaaagactctcagctctctagctctagtatt
tgcacttcatcactacaaacctacaccgctytatgtgatggatgagatcgatgctgccct
tgrtttcaagaatgtctcaatagttgggcattatgtgaaggacaggacaaagaatgcaca
gttcattatcat-------------aagcctcagaaacaacatgttcgagttggcagacc
ggcttgttggcatatacaaaactgataattgcacaaaaagtataacaattaaccctaata
gttttgctgtaggtcaaaaggctgct
>PAFTOL004623
aaggagatggtcatgaggaatttcaaatcttatgctggcgagcagcgggttggccctttt
cacaagagtttttcggctgttgttgggccaaatggaagtgggaagagcaacgtcattgat
gctatgctttttgtcttcgggaaaagagcaaaacagatgaggctgaacaaggtttcagag
ctaattcacaactct----------accaaccaccagaatttagatagtgctggtgtatc
tgttcattttcaggaaattattgat------ct--gaatgatggtgaatacga-tgttgt
cccgggcagtgagtttgtcataaccagggtt-----------------------------
----gcatttcgcgacaactcttcaaagtattacatcaacaatagggcaagtaacttcac
tgaggttacgaccaaattaaaggcgaaaggagtggatttggataataaccgatttttgat
cctccagggtgaagttgaacaaatttcattaatgaagccgaaagctcaaggcccgcatga
tgaaggctttcttgaatacctggaggatataattgggactaacaaatatgtagagaaaat
agatgattcatacaaaca--attagaatccctgaatgagaagagatccggggttgtgcag
atggtcaagctggcagagaaaga-------aagagatagcttagaggatgtaaaaaatga
ggcagaagcttacatgcttaaggagctatcactcttgaaatggcaagaaaaagctaccaa
acttgctgctgaagacaacaatgctaagatggctgagttgcaagccaatttgtctagctt
ggaagaaaatataaagtccaaaagagaggaga-ttagg----------------------
--------------gaaaatagcactactttgaaagagcttgaaaatttgcacaacaagt
atatcaagagacaagaggaactcgatagtgasctcaggaattgcaaggaggcatttaagg
agtttgagaggcaagatgtcaaacaccgagaagatttgaagcacatcaagcaaaagatta
agaaacttgatgacaaaattgaaaaggattcgtcgaaaatcaatgacctcacaaatgagc
gtgagaatgcaattaacatgattcctaaactggagggagatatccctgagctgcagaagc
agttaactgaagaagagaagatcttagaagaaataaaggaaaattcta------------
------------------------------------------------------------
---------------------aa-------------------------------------
------------------------------------------------------------
------------------------------------------------------------
------------------------------------------------------------
------------------------------------------------------------
--------------------------------------------------atcaaagaac
aagaagctctgattcctcttgaacaagctgcaagacaaaaggttgctgagcttgtatctg
tcatggaatctgagaagagccagggatctgtcttgaaagagattttacgtgcaaaggaaa
caaatcagatcaagggaatatatggacgaatgggagatttgggtgccattgacggtgag-
------------------------------------------------------------
------------------------------------------------------------
------------------------------------------------------------
----------gctgcgtcttttttgcaggcgacacgtattgcatatggtgaaaacagaga
attcagacgagtagttacactggatggttctctgtttgagaaatcaggaactatgagtgg
cggagggaatagaccacgtggaggaaaaatggggacatctattcgtgccaatactgtctc
tagagaagctgtcgctgatgctgaaaaagaacttgctgcaatggttgataaattaaatgc
aactcggaaaagaatatccgattctgttcagaaataccagtcttcggagaaaactatcca
acgactggagatggaacttgcgaggagtcaaaaagagattgacagtttgaaaactcaaca
tgattatctgaggaatcaactagattctttgaaatccgcgacacaggcgaagg-------
------------------------------------------------------------
--------------------------aggagcaggcatctg---aacttcaaagtaaaat
agaaaatgccggaggt---------------gaaagactaagaaaccagaaggcaaaggt
tgacaagatccaatct--------------------------------------------
-----------------------------------gatattgaccgacatgggacagaga
ttaaccgtcacaaagtccaaatcgaaactggtcagaaaatgatcaagaagatgactaaag
ggattgaggaagctaagaaagacaaagagtcgcttctccaagagaaagagaagctgcttt
ctacatttaaagagatagaacagaaggcatttgtagttcaagagaactataaaaggacac
agcaggt-----------------------------------------------------
----------------------------------------------------------ac
aggttgatgctgatttcaa-----------------------------------------
------------------------------------------acttaaagatatgaagaa
actttgcaaagagatggaaatgaaggggaaagtatacaacaaaaaacttgacgatttgca
aaatgctctcaagaagcatatggagcaaatagcaaaaga---tgttgaccatgaaaagct
tcaagcgaccctggctgatgagactcttaccaagtcttgtgacctgaaacgggccttaga
aatggtggcactgctagaagcacaactgaaagagatgaatcccaatcttgattcaatttc
ccaatatcgcaaaaaagtrgcatcatataacgatcgagtcgaagaactcaatgcagttac
ccaagagcgtgatgatataaagaggcagtatgatgaatggagaaagaaaaggttagatga
gttcatggctggattcaataccatttctctgaagttgaaggaaatgtaccag--------
-------------atgatcacacttggtggagatgctgagctcgagctagtt------ga
ttctttggatcctttctctgagggagttgttttcagcgtgagaccaccaaaaaagagctg
gaaaaatattgcaaatttgtcaggtggcgaaaagactctcagctctctagctctagtctt
tgcacttcatcactacaaacctacaccgctctatgtgatggatgagattgatgctgccct
cgrtttcaagaatgtctcaatagttgggcattatgtgaaggacaggacaaagaatgcaca
gttcattatcat-------------aagcctcagaaacaacatgttcgagttggcagacc
ggcttgtgggcatatacaaaactgataattgcacaaaaagtataacaattaaccctaata
gttttgccgtaggtcaaaaggctgct
>PAFTOL004624
aaggagatggtcatgaggaatttcaaatcttatgctggcgagcagcgcgttggccctttt
cacaagagtttttcggctgtcgttgggccaaatggaagtgggaagagcaatgtcattgat
gctatgctttttgttttcgggaaaagagcaaaacag------------------------
------------------------------------------------------------
-------------------------------gt--aaatgatggtgaatatga-cgttgt
tccgggcagcgagtttgtcataaccagggtt-----------------------------
----gcatttcgcgacaactcttcaaagtattacatcaacaatagagcaagtaacttcac
tgaggttacgaccaaattaaaggcaaaaggagtggatttggataataaccgatttttgat
cctcyagggtgaagttgaacaaatttcattaatgaagccgaaagctcaaggcccgcatga
tgaaggctttcttgaatacctcgaggatataattgggactaacaaatatgtagagaaaat
agatgattcatacaaaca--attagaaaccctgaatgagaagagatccggggttgtgcag
atggtcaagttggcagagaaaga-------aagagatagcttagaggatgtcaaaaatga
ggcagaagcttacatgctaaaggaactatcactcttgaaatggcaagaaaaagctaccaa
acttgctgctgaagacaacagtgctaagatggctgagttgcaaaccaatttgtctggctt
ggaagaaaatataaagtcaaaaagagaggaga-ttagg----------------------
--------------gaaaatagcactactttgaaagagcttgaaagtttgcacaacaagt
atatcaagagacaagaggaactcgatagtgacctcaggaattgcaaggaggcatttaagg
agtttgagaggcaagatgtcaaacaccgagaagatttgaagcacatcaagcaaaagatta
agaaacttgatgacaaaattgaaaaggattcgtcgaaaatcaatgacctcacaaatgagc
gtgagaatgcaattataatgattcctaaactagagggagatattcctgagttgcagaagc
agttatcggaagaagagaagatcttagaagaaataaaggagaattcca------------
------------------------------------------------------------
---------------------aac------------------------------------
------------------------------------------------------------
------------------------------------------------------------
------------------------------------------------------------
------------------------------------------------------------
------aggaat------------------------------------acatcaaagaac
aagaagttctgattcctcttgaacgagctgcaagacaaaaggttgctgagcttgtatctg
tcatggaatctgagaagagccagggatctattttgaaagagattttacgagcaaaggaaa
caaatcagatcaagggaatatatggacgaatgggagacttgggtgccattgatggtgar-
------------------------------------------------------------
------------------------------------------------------------
------------------------------------------------------------
----------gctgcatcttttttgcaggcaacacgtattgcatacggtgaaaacagaga
attcagacgagtagttacacttgatggttctctgtttgagaaatcaggaactatgagtgg
tggagggaatagaccacgtggaggaaaaatggggacatctattcgtgccaatactgtttc
tagagaagctgttgccgatgctgaaaaagaacttgctacaatggttgataaattaaatgc
agctcggaaaagaatttctgactctcttcagaaataccagtctttggagaaaactatcca
acaactggagatggaacttgcgaggagtcaaaaagagattgacagtttgaaaacacaaca
tgattatctgaggaatcaactagattctttgaaatccgcagcacagccaaaggaggagga
gctaaccaagttggtggagcttcagaaaattatagcagcagaagagaaggagattgcacg
gcttgtacaagggtctaggcagttgaaggagaaggcatccg---aacttcaaagtaaaat
agaaaatgctggaggt---------------gaaagactaagaaaccaaaaggcaaaggt
tgacaagatccaatct--------------------------------------------
-----------------------------------gatattgaccgacatgggacagaga
ttaaccgccacaaagtccaaatcgaaactggtgagaaaatgatcaagaagttgactaaag
ggattgaggattctaagaaagacaaagagttgcttctccaagagaaagagaagctgcttt
ctacttttaaagagatagaacagaaggcattcgtagttcaagagaactacaaaaggacgc
agcaggt-----------------------------------------------------
----------------------------------------------------------ac
aggttgatgctgatttcaa-----------------------------------------
------------------------------------------acttaaagacatgaagaa
gctttgcaaagagatggaaatgaaggggaaaggatacagtaaaaagcttgatgatttgca
aaatgctctcaagaagcatatggagcaaatagcaaaagattctgttgaccatgaaaagct
tcaagcgaccctgactgatgagactcttaccaagtcttgtgacctgaaacggtccttgga
aatggtggcactgctagaagcacaactgaaagagatgaatcccaatcttgattcaatttc
cgratatcgcaaaaaagtggcatcatataacgaacgagtcgaagaactcaatgcagttac
ccaagagcgtgatgatataaagaggcagtatgatgaatggagaaagaaaaggttagatga
gttcatggctggattcaataccatttctctgaagttgaaggaaatgtaccag--------
-------------atgatcacacttggtggagatgctgagctcgagctagtt------ga
ttctttggatcctttctccgagggagttgttttcagtgtgagaccaccaaaaaagagctg
gaaaaatattgcaaatttgtcaggtggagaaaagactctcagctctctagctctagtctt
tgcacttcatcactacaaacctacaccgctctatgtgatggatgagatcgatgctgccct
tgatttcaagaatgtctcaatagttgggcattatgtgaaggacaggacaaagaatgcaca
gttcattatcat-------------aagcctcagaaacaacatgttcgagttggcagacc
ggcttgttggcatatacaaaaccgataattgcacaaaaagtataacaattaaccctaata
gttttgctgtaggtcaaaaggctgct
>PAFTOL004625
------------------------------------------------------------
------------------------------------------------------------
------------------------------------atgaggctgaacaaggtttcagag
ctaattcacaactct----------accaaccaccagaatttagatagtgctggtgtatc
tgttcattttcaagaaattattgat------ct--gaatgatggtgaatatga-cgttgt
tccgggcagcgagtttgtcataaccagggtt-----------------------------
----gcatttcgcgacaactcttcaaagtattacatcaacaatagagcaagtaacttcac
tgaggttacgaccaaattaaaggcgaaaggagtggatttggataataaccgatttttgat
cctccagggtgaagttgaacaaatttcattaatgaagcctaaagctcaaggcccgcatga
tgaaggctttcttgaatacctcgaggatataattgggactaacaaatatgtagagaaaat
agatgattcatacaaaca--attagaatccctgaatgagaagagatccggggttgtgcag
atggtcaagttggcagagaaaga-------aagagatagcttagaggatgtcaaaaatga
ggcagaagcttacatgctaaaggaactatcactcttgaaatggcaagaaaaagytaccaa
acttgctgctgaagacaacagtgctaagatggctgagttgcaaaccaatttgtctagctt
ggaagaaaatataaagtcaaaaagrgaggaga-ttagg----------------------
--------------gaaaatagcactactttgaaagagcttgaaagtttgcacaacaagt
atatcaagagacaagaggaactcgatagtgacctcaggaattgcaaggaggcatttaagg
agtttgagaggcaagatgtcaaacaccgagaagatttgaagcacatcaagcaaaagatta
agaaactcgatgacaaaattgaaaaggattcatcaaaaatcaatgacctcacaaatgagc
gtgagaatgcaattatcatgattcctaaactagagggagatattcctgagttgcaaaagc
agttatcggaagaagagaagatcttagaagaaataaaggagaattcta------------
------------------------------------------------------------
---------------------aa-------------------------------------
------------------------------------------------------------
------------------------------------------------------------
------------------------------------------------------------
------------------------------------------------------------
------------------------------------------------------------
------------------------------------------------------------
------------------------------------------------------------
------------------------------------------------------------
------------------------------------------------------------
------------------------------------------------------------
------------------------------------------------------------
----------gctgcatcttttttgcaggcaacgcgtattgcatacggtgaaaacagaga
attcagacgagtagttacactggatggttctctatttgagaaatcaggaactatgagtgg
tggagggaatagaccacgtggaggaaaaatggggacatctattcgtgccaacactgtttc
tagagaagctgttgccgatgctgaaaaagaacttgctacaatggttgataaattaaatgc
aactcggaaaagaatttctaattctcttcaaaaataccagtctttggagaaaactatcca
acaactggagatggaacttgcgaggagtcaaaaagagattgacagtttgaaaacacaaca
tgattatctgaggaatcaactagattctttgaaatccgcagcacagccaaaggaggagga
gctaaccaagttggaggagcttcagaaaattatagcagcagaagagaaggagatagcacg
gcttgtacaggggtctaagcagttgaaggagaaggyatcck---aacttcaaagcaaaat
agaaaatgctggaggt---------------gaaagactaagaaaccaaaaggcaaaggt
tgacaagatccaatct--------------------------------------------
-----------------------------------gatattgamcgacatgggacagaga
ttaaccgtcacaaagtccagatcgaaactggtgagaaaatgatcaagaagttgactaaag
ggattgaggattctaagaaagacaaagaattgcttctccaagagaaagagaagctgcttt
ctacttttaaagagatagaacagaaggcatttgtagttcaagagaactacaaaaggacac
agcaggt---------------------------attaattg------------------
---------------------------------------------------gcgtgaaac
aggttgatgctgatttcaa-----------------------------------------
------------------------------------------acttaaagacatgaagaa
actttgcaaagagatggaaatgaaggggaaaggatacaacaaaaagcttgatgatttgca
aaatgctctcaagaagcatatggagcaaatagcaaaagattctgttgaccatgaaaagct
tcaagcaaccctggctgatgagactcttaccaagtcttgtgacctgaaacggtccttgga
aatggtggcactgctagaagcacaactgaaagaaatgaatcccaatcttgattcaatttc
cgaatatcgcaaaaaagtggcatcatataacgaacgagtcgaagaactcaatgcagttac
ccaagagcgtgatgatataaagaggcagcatgatgaatggagaaagaaaaggttagatga
gttcatggctggattcaataccatttctctgaagttgaaggaaatgtaccag--------
-------------atgatcacactcggtggagatgctgagctcgagctagtt------ga
ttctttggatcctttctccgagggagttgttttcagtgtgagaccaccaaaaaagagctg
gaaaaatattgcaaatttgtcaggtggtgaaaagacactcagctctctagctctagtctt
tgcacttcatcactacaaacctacaccgctctatgtgatggatgagatcgatgctgccct
tgrtttcaagaatgtctcaatagttgggcattatgtgaaggacaggacaaagaatgcaca
gttcattatcat-------------aagcctcagaaacaacatgttcgagttggcagacc
ggcttgttggcatatacaaaaccgataattgcacaaaaagtataacaattaaccctaata
gttttgctgtaggtcaaaaggctgct
>PAFTOL004626
aaggagatggtcatgcggaatttcaaatcttatgctggcgagcagcgtgttggccctttt
cacaagagtttttcggctgtcgttgggccaaatggaagtgggaagagcaatgtcattgat
gctatgctttttgttttcgggaaaagagcaaaacagatgaggctgaacaaggtttcagag
ctaattcacaactct----------accaaccaccagaatttagatagtgccggtgtatc
tgttcattttcaagaaattattgat------ct--gaatgatggtgaatatga-agttgt
tccgggtagtgagtttgtcatawccagggtt-----------------------------
----gcgtttcgcgacaactcttcaaagtattacatcaacaatagagcaagtaacttcac
tgaggttacgaccaaattaaaggcgaaaggagtggatttggataataaccgatttttgat
ccttcagggtgaagttgaacaaatttcattaatgaagccgaaagctcaaggcccccatga
tgaaggctttcttgaatacctggaggatataattgggactaacaaatatgtagagaaaat
agatgattcatacaaaca--attagaatccctgaatgagaagagatccggggttgtgcag
atggttaagttggcagagaaaga-------aagagatagcttagaggatgtcaaaaatga
ggcagaagcttacatgctgaaggaactgtcactcttgaaatggcaagaaaaagctaccaa
acttgctgctgaagacaccagtgctaaggtggctgagttgcaaaccaatttgtctagctt
ggaagaaaatataaagtccaaaagagaggaga-ttagg----------------------
--------------gaaaatagcactactttgaaagagcttgaaagtttgcacaacaagt
atatcaagagacaagaggaactagatagtgacctcaggaattgcaaggaggcatttaagg
agtttgagaggcaagatgtcaaacaccgagaagatttgaagcacatcaagcaraagatta
agaaacttgatgacaaaattgaaaaggattcatcaaaaatcaatgacctcacaaatgagc
gtgagaatgcaattatcatgattcctaaactggagggagatattcctgagttgcagaagc
agttatcggaagaagagaagatcttagaagaaataaaggagaattccw------------
------------------------------------------------------------
---------------------aa-------------------------------------
------------------------------------------------------------
------------------------------------------------------------
------------------------------------------------------------
------------------------------------------------------------
------------------------------------------------------------
------------------------------------------------------------
------------------------------------------------------------
------------------------------------------------------------
------------------------------------------------------------
------------------------------------------------------------
------------------------------------------------------------
----------actgcgtctttgttgcaggcaacacgtattgcatatggtgaaaacagaga
attcagacgagtagttacactggayggttctctgttcgagaaatcaggaactatgagtgg
tggagggaatagaccacgtggaggaaaaatggggacatctattcgtgccgatactgtttc
tagagaagctgttgctgatgctgaaaaagaacttgctacaatggttgataaattaaatgc
aactcggaaaagaatttctgattctgttcagaaataccagtctttggagaaaactatcca
acaactggagatggagcttgcgaggagtcaaaaagagattgacagtttgaaaacacaaca
tgattatctgaggaatcaactagactctttgaaatttgcagcacagccgaaggaggagga
gttaaccaagttggaggagcttcagaaaattatagcagcggaagagaaggagattgcacg
gcttgtacaggggtctaggcaattgaaggagaaggcgtccg---aacttcaaagtaaaat
agaaaatgctggaggt---------------gaaagactaagaaaccaaaaggcaaaggt
tgacaagatccaatct--------------------------------------------
-----------------------------------gatattgaccgacatgggacagaga
ttaaccgtcacaaagtccaaattgaaactggtgagaaaatggtcaagaagatgactaaag
ggattgaggactcyaagaaagacaaagagtcgcttctccaagagaaagagaagctgcttt
ctacgtttaaagagatagaacagaaggcatttgtagttcaagagaactataaaaggacac
agcaggt---------------------------attaattg------------------
---------------------------------------------------ggrtgaaac
aggttgatgctgatttcaa-----------------------------------------
------------------------------------------acttaaagatatgaagaa
aatttgcaaagagatggaaatgaaggggaaaggatacaacaaaaagcttgacgatttgca
aaatgctctcaagaagcatatggagcaaatagcaaaagattctgttgaccatgaaaagct
tcaagcaaccctggctgaygagactcttaccaagtcttgtgacctgaaacgggccttgga
aatggtggcactgctagaagcacaactgaaagagatgaatcccaatcttgattcaatttc
cgagtatcgcaaaaaagtggcatcmtataaygaacgagtcgaagaactcaatgcagttac
ccaagagcgtgatgatataaagaggcagtatgatgaatggagaaagataaggttagatga
gttcatggccggattcaataccatttctctgaagttgaaggaaatgtaccag--------
-------------atgatcacacttggtggagatgctgagctcgagctagtt------ga
ttctttggatcctttttccgagggagttgttttcagcgtgaggccaccaaaaaagagctg
gaaaaatattgcaaatttgtcaggtggcgaaaagactctcagctctctagctctcgtctt
tgcacttcatcactacaaacctacaccgctctatgtgatggatgagatcgatgctgccct
tgatttcaagaatgtctcaattgttgggcattatgtgaaggacaggacaaagaatgcaca
gttcattatcat-------------aagtctcagaaacaacatgttcgagttggcagacc
ggcttgttggcatatacaaaaccgataattgcacaaaaagtataacaattaaccctaaca
gttttgctgtaggtcaaaaggctgct
>PAFTOL004627
------------------------------------------------------------
------------------------------------------------------------
------------------------------------------------------------
------------------------------------------------------------
------------------------------------aatgacggtgaatatga-tgttgt
tccgggcagtgagtttgtcataaccagggtt-----------------------------
----gcatttcgagacaactcttcaaagtattacatcaacaatagagcaagtaacttcac
tgaggttacgaccaaattraaggcgaaaggagtggatttggataataaccgatttttgat
cctccagggtgaagttgaacaaatttcattaatgaagccgaaagctcaaggcccgcatga
tgaaggctttcttgaatacctggaggatataattgggactaacaaatatgtagagaaaat
agatgattcatacaaaca--attagaatccctgaatgagaagagatctggggttgtgcag
atggtcaagctggcagagaaaga-------aagagatagcttagaggatgtaaaaaatga
ggcagaagcttacatgcttaaggagctatcactcttgaaatggcaagaaaaagctaccar
acttgctgctgaagacaacagcgctaagatggctgagttgcaaggcaatttgtctagctt
ggaagaaaatataaagtccaaaagagagaaga-ttagg----------------------
--------------gaaaatagcactactttgaaagagcttgaaaatttgcacaacaagt
atatcaagagacaagaggaactcgatagtgacctyaggaattgcaaggaggcatttaagg
agtttgagaggcaagatgtcaaacaccgagaagatttgaagcacatcaagcaaaagatta
agaaacttgatgacaaaattgaaaaggattcgtcgaaaatcaatgacctcacaaatgagc
gtgagaatgcaattaacatgattcctaaactggagggaggcgtccctgagctgcagaagc
agttaactgaagaagagaagatcttagaagaaataaaggaaaattcta------------
------------------------------------------------------------
---------------------aac------------------------------------
------------------------------------------------------------
------------------------------------------------------------
------------------------------------------------------------
------------------------------------------------------------
------aggaat------------------------------------acatcaaagaac
aagaagctctgattcctcttgaacaagctgcaagacaaaaggttgctgagcttgtatctg
tcatggaatctgagaagagccagggatctgtcttaaaagagattttacgagcaaaggaaa
caaatcagatcaagggaatatatggacgaatgggagatttgggtgccattgatggtg---
------------------------------------------------------------
------------------------------------------------------------
------------------------------------------------------------
-----------------------agcaggcaacacgtattgcatatggtgaaaacagaga
attcagacgagtagttacactggatggttctctgtttgagaaatcaggaactatgagtgg
tggagggaatagaccacgtggaggaaaaatggggacatctattcgtgccaatactgtttc
tagagaagctgtcgctgatgctgaaaaagaacttgcyacaatggttgataaattaaatgc
aactcggaaaagaatatctgattctgttcagaaataccagtcttcggagaagattaccca
acaactggagatggaacttgcgaggagtcaaaaagagattgacagtttgaaaactcaaca
tgattatctgaggaatcaactagattctttgaaatccgcgacacagccgaaggaggagga
gctaaccaggtggggggagcttcagaaaattgtagcagcagaagagaaggagattgcacg
gcttgtacaggggtctaggcaattgaaagagaaggcatctg---aacttcaaagtaaaat
agaacatgccggaggt---------------gaaagactaagaaaccaaaaggcaaaggt
tgacaagatccaatct--------------------------------------------
-----------------------------------gatattgatagacatgggacagaga
ttaaccgtcacaaagtccaaatcgaaactggtcagaaaatgatcaagaagatgactaaag
ggattgaggaatctaagaragacaaagagtcgcttctccaagagaaagagaagctgcttt
ctacatttaaagagatagaacagaaggcatttgtagttcaagagaactataaaaggacac
agcaggt-----------------------------------------------------
----------------------------------------------------------ay
aggttgatgctgatttcaa-----------------------------------------
------------------------------------------acttaaagatatgaagaa
actttgcaaagagacagaaatgaaggggaaagtatacaacaaaaaacttgacgatttgca
aaatgctcttaagaagcatatggagcaaatagcaacagattctgttgaccatgaaaagct
tcaagcgaccctggctgatgagactcttamcaagtcttgtgacctaaagcgggccttaga
aatggtggcactgctagaagcacaactgaaagagatgaatcccaatcttgattcaatttc
cgaatatcgcaataaagtggcatcatataatgatcgagtcgaagaactcaatgcagttac
ccaagagcgtgaygatataaagaggcagtatgatgaatggagaaagaaaaggttagatga
gttcatggctggattcaataccatttctctgaagttgaaggaaatgtaccag--------
-------------atgatcacacttggtggagatgctgagctcgagctagtt------ga
ttctttggatcctttctctgagggagttgttttcagmgtgagaccaccaaaaaagagctg
gaaaaatattgcaaatttgtcaggtggcgaaaagactctsagctctctagctctagtctt
tgcacttcatcactacaaacctacaccactctatgtgatggatgagattgatgctgccct
cgatttcaagaatgtctcaatagtkgggcattatgtgaaggacaggacaaagaatgcaca
gttcattatcat-------------aagcctcagaaacaacatgttcgagttggcagacc
ggcttgttggcatatacaaaactgataattgcacaaaaagtataacaattaaccctaata
gttttgccgtaggtcaaaaggctgct
>PAFTOL004629
aaggagatggtcatgaggaatttcaaatcttatgctggggagcagcgtgttggccctttt
cacaagagtttttcggctgtcgttgggccaaatggaagtgggaaaagcaatgtcattgat
gctatgctttttgttttcgggaaaagagcaaagcagrtgaggctgaacaaggtttcagag
ctaattcacaactct----------accaaccaccagaatttagatagtgctggtgtgtc
tgttcattttcaagaaattcttgat------ct--gaatgatggtgaatatga-tgttgt
tccgggcagtgagtttgtcataaccagggtttgtcataaccaggagtttgtcataaccag
ggtggcatttcgtgacaactcttcaaagtattacatcaacaataaagcaagtaacttcac
tgaggttacaaccaaattaaaggcgaaaggagtggatttggataataatcgatttttgat
cctcyagggtgaagttgaacaaatttcattaatgaagccgaaagctcaaggcccccatga
tgaaggctttcttgaatacctggaggatataattgggactaacaaatatgtagagaaaat
agatgattcatgcaaaca--attagaatccctgaatgagaagagatccggggttgttcag
atggtcaagttggcagagaaaga-------aagagatwgcttagaggatgtcaaaaatga
ggcagaagcttacatgctgaaggaactatcactcttgaaatggcaagaaaaagctaccaa
acttgctgctgaagacaacagtgctaagatggctgagttgcaagccaatttgtctagctt
ggaagaaaatgtaaagtccaaaagagaggaga-ttagg----------------------
--------------gaaaatagcactactttgaaagagcttgaaagtttgcacaacaagt
atatcaagagacwagaggaactcgatagtgacctcargaattgcaaggaggcatttaagg
agtttgagaggcaagatgtcaaacaccgagaagawttgaagcacatcaagcaaaagatta
agaaacttgatgacaaaattgaaaaggattcgtcaaaaatcaatgacctcacaaatgagc
gtgagaatgcaattatcatgattcctaaactggagggagatattcctgagttgcagaagc
agttatcggaagaagagaagatcttagaagagataaaggagaattcta------------
------------------------------------------------------------
---------------------aat------------------------------------
------------------------------------------------------------
------------------------------------------------------------
------------------------------------------------------------
---------ttcaaaatgagttggggaaaaacaagattgaggcttctgatgctcgtaaag
cagagcaagaac------------------------------------tcatcaaagaac
aagaagctctgattcctcttgaacaagctgcaagacaaaaggttgctgagctagtatctg
tcatggaatctgagaagagccagggatctgtcttgaaagagattttacgagcaaaggaaa
caaatcagatcaagggaatatatggacgaatgggagatttgggtgccattgatggtga--
------------------------------------------------------------
------------------------------------------------------------
------------------------------------------------------------
------------------------gcaggcaacacgtattgcatacggtgaaaacagaga
attcagacgagtagttacactggatggttctctgtttgagaaatcaggaactatgagtgg
tggagggaatagaccacgtggaggaaaaatggggacatctattcgtgccaatactgtttc
tagagaagctgttgctgatgctgaaaaagaacttgccacaatggttgataaattaaatgc
aattcggaaaagaatttctgattctgttcagaaataccagtctttggagaaaactatcca
acaactggagatggaacttgcgaggagtcaaaaagagattgacagtatgaaaacacaaca
tgattatctgaggaatcaactggattcgttgaaatccacagcacagccaaaggaggagga
gcgaaccaagttggaggagcttcagaaaattatagcagcagaagagaaggagattgcacg
gcttgtacaggggtctaggcagttgaaggagaaggcatctg---aacttcaaagtaaaat
agaaaatgccggaggt---------------gaaagactaagaaaccaaaaggcaaaggt
tgacaagatccaatct--------------------------------------------
-----------------------------------gatattgaccgacatgggacagaga
ttaaccgtcacaaagtccaaatcgaaactggtgggaaaatgatcaagaagttgactaaag
ggattgaggattctaagaaagacaaagagtcacttcttcaagagaaagagaagctgcttt
ctacgtttaaagagatagaacagaaggcatttgtagttcaagagaactataaaaggacac
aggaggt-----------------------------------------------------
----------------------------------------------------------ac
aggttgatgctgatttcaa-----------------------------------------
------------------------------------------acttaaagatatgaagaa
actttgcaaagagatggaaatgaaggggaaaggatacaacaaaaagcttgacgatttgca
aaatgctctyaggaagcatatggagcaaatagcaaaagattctgttgaccatgaaaagct
tcaagcgacgctggctgatgagactcttaccaagtcttgtgacctgaaacggtccttgga
aatggtggcactgctagaagcacaactaaaagaaatgaatcccaatcttgattcgatttg
cgaataccgcaaaaaagtggcrtcatataacgaacgagtcgaagaactcaaygcagttac
ccaagagcgtgatgatataaagaggcagtatgatgaatggagaaagaaaaggttagatga
gttcatggctggattcaataccatttctctgaagttgaaggaaatgtaccag--------
-------------atgatcacacttggtggagatgctgagctcgagctagtt------ga
ttctttggatcccttctccgagggagttgttttcagcgtcagaccaccaaaaaagagctg
gaaaaatattgcaaatttgtcaggtggcgaaaagactctcagctctctagctctagtctt
tgcacttcatcactacaaacctacaccactctacgtgatggatgagatcgatgctgccct
tgatttcaagaatgtctcgatagttgggcattatgtgaaggacaggacaaagaatgcrca
attcattatcat-------------aagcctcagaaacaacatgttcgagttggcagayc
ggcttgttggcatatacaaaaccgataattgcacaaaaagtataacaattaaccctaata
gttttgctgtaggtcaaaaggctgct
>PAFTOL004631
------------------------------------------------------------
------------------------------------------------------------
------------------------------------------------------------
------------------------------------------------------------
------------------------------------------------------------
------------------------------------------------------------
----------------------------------atcaacaatagagcaagtaacttcac
tgaggttacgaccaaattaaaggcaaaaggagtggatttggataataaccgatttttgat
cctccagggggaagttgaacaaatttcattaatgaagccgaaagctcaaggcccgcatga
tgaaggctttcttgaatacctcgaggatataattgggactaacaaatacgtagagaaaat
agatgattcatacaaaca--attagaaaccctgaatgagaagagatccggggttgtgcag
atggtcaagttggcagagaaaga-------aagagatagcttagaggatgtcaaaaatga
ggcagaagcttacatgctaaaggaactatcactcttgaaatggcaagaaaaagctaccaa
acttgctgctgaagacaacagtgctaagatggctgagttgcaaaccaatttgtctggctt
ggaagaaaatataaagtcaaagagagaggaga-ttagg----------------------
--------------gaaaatagcactactttgaaagagcttgaaagtttgcacaacaagt
atatcaagagacaagaggaactcgatagtgacctcaggaattgcaaggaggcatttaagg
agtttgagaggcaagatgtcaaacaccgagaagatttgaagcacatcaagcaaaagatta
agaaacttgatgacaaaattgaaaaggattcgtcgaaaatcaatgacctcacaaatgwgc
gtgagaatgcaattatcatgattcctaarctagagggagatattcctgagttgcagaagc
agttatcggaagaagagaagatcttagaagaaataaaggagaattcca------------
------------------------------------------------------------
---------------------aac------------------------------------
------------------------------------------------------------
------------------------------------------------------------
------------------------------------------------------------
------------------------------------------------------------
------aggaat------------------------------------acatcaaagaac
aagaagttctgattcctcttgaacaagctgcaagacaaaaggttgctgagcttgtatctg
tcatggaatctgagaagagccagggatctgtcttgaaagagattttacgagcaaaggaaa
caaatcagatcaagggaatatatggacgaatgggagacttgggtgccattgatggtgag-
------------------------------------------------------------
------------------------------------------------------------
------------------------------------------------------------
----------gctgcatcttttttgcaggcaacacgtattgcatacggtgaaaacagaga
attcagacgagtagttacacttgatggttctctgtttgagaaatcaggaactatgagtgg
tggagggaatagaccacgtggaggaaaaatggggacatctattcgtgccaatactgtttc
tagagaagctgttgccgatgctgaaaaagaacttgctacaatggttgataaattaaatgc
agctcggaaaagaatttctgactctcttcagaaataccagtctttggagaaaactatcca
acaactggagatggaacttgcgaggagtcaaaaagagattgacagtttgaaaacacaaca
tgattatctgaggaatcaactagattctttgaaatccgcagcacagccaaaggaggagga
gctaaccaagttggaggagcttcagaaaattatagcagcagaagagaaggagattgcacg
gcttgtacaagggtctaggcagttgaaggagaaggcatccg---aacttcaaagtaaaat
agaaaatgctggaggt---------------gaaagactaagaaaccaaaaggcaaaggt
tgacaagatccaatct--------------------------------------------
-----------------------------------gatattgaccgacatgggacagaga
ttaaccgtcacaaagtccaaatcgaaactggtgagaaaatgatcaagaagttgactaaag
ggattgaggattctaagaaagacaaagagttgcttctccaagagaaagagaagctgcttt
ctacttttaaagagatagaacagaaggcatttgtagttcaagagaactacaaaaggacac
agcaggt-----------------------------------------------------
----------------------------------------------------------ac
aggttgatgctgatttcaa-----------------------------------------
------------------------------------------acttaaagatatgaagaa
actttgcaaagagatggaaatgaaggggaaaggatacagcaaaaagcttgatgatttgca
aaatkytctsaagaagcatatggaacaaatagcaaaagattctgttgaccatgaaaagct
tcaagcgacsctgactgatgagactcttaccaagtcttgtgacctgaaayggtccttgga
aatggtggcactgctagaagcacaactgaaagagatgaatcccaatcttgattcaatttc
cgaatatcgcaaaaaagtggcgtcatataacgaacgagtcgaagaactcaatgcagttac
ccaagagcgtgatgatataaagaggcagtatgatgaatggagaaagaaaaggttagatga
gttcatggctggattcaataccatttctctgaagttgaaggaaatgtaccag--------
-------------atgatcacacttggtggagatgctgagcttgagctagtt------ga
ttctttggatcctttctccgagggagttgttttcagtgtgagaccaccaaaaaagagctg
gaaaaatattgcaaatttgtcaggtggagaaaagactctcagctctctagctctagtctt
tgcacttcatcactacaaacctacaccgctctatgtgatggatgagatcgaygctgccct
tgatttcaagaatgtctcaatagttgggcattatgtgaaggacaggacaaagaatgcaca
gttcattatcat-------------aagcctcagaaacaacatgttcgagttggcagacc
ggcttgttggcatatacaaaactgataattgcacaaaaagtataacaattaaccctaata
gttttgctgtaggtcaaaaggctgct
>PAFTOL004632
aaggagatggtcatgcggaatttcaaatcttatgctggcgagcagcgtgttggccctttt
cacaagagtttttcggctgtcgttgggccaaatggaagtgggaagagcaatgtcattgat
gctatgctttttgttttcgggaaaagagcaaaacagatgaggctgaacaaagtttcagag
ctaattcacaactct----------accaaccaccagaatttagatagtgctggtgtatc
tgttcattttcaagaaattattgat------ct--gaatgacggtgaatatga-cgttgt
tccgggcagtgagtttgtcataaccagggtt-----------------------------
----gcatttcgcgacaactcttcaaagtattacatcaacaacagagcaagtaacttcac
tgaggttacgaccaaattaaaggcgaaaggagtggatttggataataaccgatttttgat
cctccagggtgaagttgaacaaatttcattaatgaagccaaaagctcaaggcccccatga
tgaaggctttcttgaatacctggaggatataattgggactaacaaatatgtagagaaaat
agatgattcattcaaaca--attagaatccctgaatgagaagagatccggggttgtgcag
atggttaagttggcagagaaaga-------aagagatagcttagaggatgtcaaaaatga
ggcagaagcttacatgctgaaggaactgtcactcttgaaatggcaagaaaaagctaccaa
actcgctgctgaagacaacagtgctaagatggctgagttgcaaaccaatttgtctagctt
ggaagaaaatataaagtccaaaagagaggaga-ttagg----------------------
--------------gaaaatagcactactttgaaagagcttgaaagtttgcacaacaagt
atatcaagagacaagaggaactagatagtgacctcaggaattgcaaggaggcatttaagg
agtttgagaggcaagatgtcaaacaccgagaagatttgaagcacatcaagcaaaagatta
agaaacttgatgacaaaattgaaaaggattcattgaaaatcaatgacctcayaaatgagc
gtgagaatgcaattatcatgattcctaaactggagggagatattcctgagttgcagaagc
agttatcggaagaagagaagatcttagaagaaataaaggagaattcta------------
------------------------------------------------------------
---------------------aag------------------------------------
------------------------------------------------------------
------------------------------------------------------------
------------------------------------------------------------
------------------------------------------------------------
------gtgaaac----------------------------------------------t
gagaggttccgtgctgaattggccaaagttcgggctgaa---------------------
--ttggatccttgggagaaaca--------------------------------------
----------------actaatggatcacaagggaaaact---------------tgaa-
------------------------------------------------------------
------------------------------------------------------------
------------------------------------------------------------
----------gttgcatctactgaacaggcaacacgtattgcatatggtgaaaacagaga
attcagacgagtagttacactggatggttctctgttcgagaaatcaggaactatgagtgg
tggagggaatagaccacgtggaggaaaaatggggacatctattcgtgccaatactgtttc
tagagaagctgttgctgatgctgaaaaagaacttgctacaatggttgataaattaaatgc
aactcggaaaagaatttctgattctgttcagaaataccagtctttggagaaaactatcca
acaactggagatggagcttgcgaggagtcaaaaagagattgacagtttgaaaacacaaca
tgattatctgaggaatcaactagattctttgaaattcgcagcacarccgaaggaggagga
gctaaccaagttggaggagcttcagaraattatagcagcagaagagaaggagattgcacg
gcttgtacaggggtctaggcaattgaaggagaaggcgtccg---aacttcaaagtaaaat
agaaaatgctggaggt---------------gaaagactaagaaaccaaaaggcaaaagt
tgacaagatccaatct--------------------------------------------
-----------------------------------gatattgacagacatgggacagaga
ttaaccgtcacaaagtccaaattgaaactggtgagaaaatggtcaagaagatgactaaag
ggattgaggactctaagaaagacaaagagtcgcttctccaagagaaagagaagctgcttt
ctacgtttaaagagatagaacagaaggcatttgtagttcaagagaactataaaaggacac
agcagct---------------------------gattgatgaacacagagaagttcttg
agaaagcaaaatctgagtatgagagtctgaagaggaaaatggatgwactgcgagcaactg
aggttgatgctgatttcaa-----------------------------------------
------------------------------------------acttaaagatatgaagaa
actttgcaaagagatggaaatgaaggggaaaggatacaacaaaaagcttgacgatttgca
aaatgctctcaagaagcatatggagcaaatagcaaaagattctgttgaccatgaaaagct
tcaagcgaccctggctgatgagactcttaccaagtcttgtgacctgaaacgggccttgga
aatggtggcactgctagaagcacaactgaaagagatgaatcccaatcttgattcaatttc
cgaatatcgcaaaaaagtggcatcatataacgaacgagtcgaagaactcaatkcagttac
ccaagagcgtgatgatataaagaggcagtatgatgaatggagaaagaaaaggttagatga
gttcatggctggattcaataccatttctctgaagttgaaggaaatgtaccag--------
-------------atgatcacacttggtggagatgctgagctcgagctagtt------ga
ttctttggatcctttctccgagggagttgtttttagcgtgaggccaccaaaaaagagctg
gaaaaatattgcaaatttgtcaggtggcgaaaagactctcagctctctagctctcgtctt
tgcacttcatcactacaaacctacaccgctctatgtgatggatgagattgatgctgccct
tgatttcaagaatgtctcgatagttgggcattatgtgaaggacaggacaaagaatgcaca
gttcattatcat-------------aagcctcagaaacaacatgttcgagttggcagacc
ggcttgttggcatatacaaaaccgataattgyacaaaaagtataacaattaaccctaata
gttttgctgtaggtcaaaaggctgct
>PAFTOL004633
------------------------------------------------------------
---cagagtttttcggctgttgttgggccaaatggaagtgggaagagcaatgtcattgat
gctatgctttttgttttcgggaaaagagcaaaacagatgaggctgaacaaggtttcagag
ctaattcacaactct----------accaaccaccagaatttagatagtgctggtgtatc
tgttcattttcaagaaattattgat------ct--gaatgatggtgaatatga-cgttgt
tccgggcagcgagtttgtcataaccagggtt-----------------------------
----gcatttcgcgacaactcttcaaagtattacatcaataatagagcaagtaacttcac
cgaggttacgaccaaattaaaggcgaaaggagtggatttggataataatcgatttttgat
cctccagggtgaagttgaacaaatttcattaatgaagccgaaagctcaagggccgcatga
tgaaggctttcttgaatacctcgaggatataattgggactaacaaatatgtagagaaaat
agatgattcatacaaaca--attagaatccctgaatgagaagagatctggggttgtgcag
atsgtcaagttggcagagaaaga-------aagagayagcttagaggatgtcaaaaatga
ggcagaagcttacatgctgaaggaactatcactcctgaaatggcaagaaaaagctaccaa
acttgctgctgaagacaacwgtgctaagatggctgagttgcaagccaatttgtctagctt
ggaagaaaatataaagtccaaaagagaggaga-ttagg----------------------
--------------gaaaatagcactactttgaaagagcttgaaagtttgcacaacaagt
atgtcaagagacaagaggaactcgatagtgacctcaggaattgtaaggaggcatttaagg
agtttgagaggcaagatgtcaaacaccgagaagatttgaagcacatcaagcaaaagatta
agaaacttgatgacaaaattgaaaaggattcgtcraaaatcaatgacctcacaaatgagc
rtgagaatgcaatcatcatgattcctaaactggagggagatactcctgagttgcagaagc
agttagcggaagaagagaagatcttagaagaaataaaggasaattcta------------
------------------------------------------------------------
---------------------aac------------------------------------
------------------------------------------------------------
------------------------------------------------------------
------------------------------------------------------------
------------------------------------------------------------
------aggaat------------------------------------acatcaaagaac
aagaagatctgattcctcttgaacaagctgcaagacaaaaggttgctgagcttgtgtctg
tcatggaatctgagaagagccagggatctgtcttgaaagagattttacgagcaaaggaaa
caaatcagatcaagggaatatatggacgaatgggagatttgggtgccattgatggtg---
------------------------------------------------------------
------------------------------------------------------------
------------------------------------------------------------
-----------------------wgcaggcaacacgtattgcatatggtgaaaacagaga
attcagacgagtagtaacactggatggttctctgtttgagaaatcaggaactatgagygg
tggagggaatagaccacgtggaggaaaaatggggacatctattcgtgccaatactgtttc
tagrgaagctgttgctgatgctgaaaaagaacttgctacaatggttgataaattaaatgc
aactcggaaaagaatttctgattctgttcagaaataccagtctttggagaaaactatcca
acaactggagatagaacttgcgaggagtcaaaaagagattgacagtttgaaaacacaaca
tgattatctgaggaatcaactggattctttgraatctgcagcacagccaaaggakgagga
gctaaccaagttggaggagcttgagaaaattatagcagcagaagagaaggagattgcacg
gcttgtacgggggtctaggcagttgaaggagaaggcatctg---aacttcraagtaaaat
agaaaatgctggaggt---------------gaaagactaagaaaccaaaaggcaaaggt
tgacaagatccaatct--------------------------------------------
-----------------------------------gacattgaccgacatgggacagaga
ttaaccgtcacaaagtccaaatcgaaactggtgagaaaatgatcaagaagttgactaaag
ggattgaggattctaagaaagacaaagagtcgcttctccaagagaaggagacgctgcttt
ctacgtttaaagagatagaacagaaggcatttgtagttcaagagaactataaaaggacac
agcaggt-----------------------------------------------------
----------------------------------------------------------ac
aggttgatgctgatttcaa-----------------------------------------
------------------------------------------acttaaagatatgaagaa
actttgcaragagatggaaatgaaggggaaaggatacaacaaaaagcttgacgatttgca
aaatgctctcaagaagcatatggagcaaatagcaaaagattctgttgaccatgaaaagct
tcaagcgaccctggctgatgagrctcttaccaagtcttgtgacctgaaacggtccttgga
aatgatggcactgctagaagcacaactgaaagagwtgaatcccaatcttgattcaatttc
cgaatatcgcaaaaaagtggcatcatataacgaacgagtcgaagaactcaatgcggttac
ccaagagcgtgatgatataaagaggcagtatgatgaatggagaaagaaaaggttagagga
gttcatggctggattcaataccatttctctgaagttgaaggaaatgtaccag--------
-------------atgatcacacttggtggagatgctgagctcgagctagtt------ga
ttccttggatcctttctccgagggagttgttttcagcgtgagaccaccaaaaaagagctg
gaaaaatattgcaaatttgtcaggtggcgaaaagactctcagctctctagctctagtctt
tgcacttcatcactacaaacctacaccactctatgtgatggatgagatcgatgctgccct
tgatttcaagaatgtctcgatagttgggcattatgtgaaggacaggacaaagaatgcaca
attcattatcat-------------aagcctcagaaacaacatgttcgagttggcagacc
ggcttgttggcatatacaaaaccgataattgcacaaaaagtataacaattaaccctaawa
gttttgctgtaggtcaaaaggctgct
>PAFTOL004634
aaggagatggtcatgaggaatttcaaatcttatgctggcgagcagcacgttggccctttc
cacaagagtttttcagctgtcgttgggccaaatggaagtggtaagagcaatgtcattgat
gctatgctttttgttttcgggaaaagagcaaaacagatgaggctgaacaaggtttcagag
ctaattcacaactct----------accaaccaccagaatttagatagcgctggtgtgtc
tgttcattttcaagaaattattgat------ct--gaatgatggtgaatatga-tgttgt
tccaagcagtgagtttgtcataaccagggtg-----------------------------
----gcatttcgtgacaactcttcaaagtattacatcaacaataaagcaagtaacttcac
tgaggttacaacyaaattaaaggcgaaaggagtggatttggataataatcgatttytgat
cctccagggtgaagttgaacaaatttcattaatgaagccraaagctcaaggcccgcatga
tgaaggctttcttgaatacctggaggatataattgkgactaacaaatatgtagagaaaat
agatgattcatgcaaaca--attagaatccttgaatgagaagagatcmggggttgtgcaa
atggtcaagttggcrgagaaaga-------aagagatagcttagaggatgtcaaaaatga
ggcagaagcttacatgctgaaggaaytatcactcttgaaatggcaasaraaagctaccag
acttgctgctgaagacaacagtgctaakatggctgagttgcaagccagtttrtctagctt
ggaagaaaatataaagtccaaaagagaggaga-ttaaa----------------------
--------------gaaaatagcactacgttgaaagagcttgaaagtttgcacaataagt
atatcaagagacaagaggaactcgatagtgacctcaggaattgcaaggaggcatttaagg
agtttgagaggcaagatgtcaaacaccgagaagatttgaagcacatsaagcaaaagatta
agaaacttgatgacaaaattsaawaggwttcatcgaaaatcaatgacctcacaaatgagc
atgagaatgcaattatcatgattcctaaactggagggagatattcctgmgttgcagaagc
agttakcggaagaagagaagatcttagaagaaataaaggagaattcta------------
------------------------------------------------------------
---------------------aa-------------------------------------
------------------------------------------------------------
------------------------------------------------------------
------------------------------------------------------------
------------------------------------------------------------
------------------------------------------------------------
------------------------------------------------------------
------------------------------------------------------------
------------------------------------------------------------
------------------------------------------------------------
------------------------------------------------------------
------------------------------------------------------------
----------actgcgtctttgtygcaggcaacgcgtattgcatacggtgaaarcagaga
attcagacgagtagttacattggatggttctctgtttgagaaatcaggaactatgagtgg
tggaggraatagaccacgtggaggaaaaatggggacatctattcgtgccaatactgtttc
tagagaagctgttgctgatgctgaraaagaacttgctacaatggtygataaaktaaatgc
aactcggaaaagaatttctgattctgtacagaaataccagtctttggagaaaactatcca
acaactggagatggaacttgcgaggagtcaaaaagagattgacagtttgaaaacacaaca
tgattatctgaggaatcaactggattctttgaagtccgcagcgcagccaaaggaggagga
gctaaccaagttggaggagcttcaggaaattata--------------------------
-------------------------tacatacaggcatccg---aacttcaaagtaaaat
agaaaatgccggaggc---------------gaaagactaagaaaccaaaaggcaaaggt
tgacaagatccaatct--------------------------------------------
-----------------------------------gaaattgaccracatgggacagaga
ttaacygtywcaaaktccaaatcgaaactggtgagaaaatgatcaagaagttractaaag
ggattgaygattctaagaaggacaaagattygcttctccaagagaaagagatgctgctyt
ctaygttcaaagagatagaacagaaggcatttgtagttcaagagaactataaaaggacac
agcaggt-----------------------------------------------------
----------------------------------------------------------ac
aggytgatgctgatttcaa-----------------------------------------
------------------------------------------acttwaagatatgaagaa
actttgcaaagagatggaaatgaaggggaaaggatacaacaaaaagcttgacgatttgca
aaatgctctcaaraagcatatggagcaaatagcaaaagattckgttgaccatgaaaagct
tcaagcgaccctggctgatgagactcttaccaagtyttgtgacctgaagcggtccttgga
aatggtggcactgctagaagcacaactgaaagagatgaatcccaatcttgattcaatttc
cgaatatcgcaaaaaagtggcatcatataatgaacgastcgaagaactcaatgcagttac
ccaggagcgtgatgatataaagaggcagtatgatgaatggagaaagaaaaggttagatga
gttcatggctggattcaataccatttctctgaagttgaaggagatgtaccag--------
-------------atgatcacacttggtggagatgctgagctcsagctastt------ga
ttctttggaycccttttctgagggagttgttttcagygtgagaccrcccaaaaagagctg
gaaaaatattgcaaatttgtcaggtggcgaaaagactctyagctctctggctctagtctt
tgcacttcatcaytacaaacctacaccactctatgtgatggatgagatcgatgckgccct
tgatttcaagartgtctcgatagttgggcattatgtsaaggacaggacaaagaatgcaca
gttcattatcat-------------aagcctcagaaacaacatgttcgagttggcagacc
ggcttgttggcatatacaaaaccgataattgcacaaaaagtataacaattaaccctaaya
gttttgctgtaggtcaaaaggctgct
>PAFTOL004635
------------------------------------------------------------
------------------------------------------------------------
------------------------------------------------------------
------------------------------------------------------------
------------------------------------------------------------
------------------------------------------------------------
------------------------------------------------------------
------------------------------------------------------------
------------------------------------------------------------
------------------------------------------------------------
------------------------------------------------------------
------aaattaatggatgcatg-------ctctcctgactaacaggatgtcaaaaatga
ggcagaagcttacatgctgaaggaactatcactcttgaaatggcaagagaaagctaccag
acttgttgctgaagacaacagtgctaagatggctgagttgcaagccagtttgtctagctt
ggaagaaaatataaagtccaaaag------------------------------------
------------------------------------------------------------
----------------ggaacttgatagtgacctcaggaattgcaaggaggcatttaagg
agtttgagaggcaagatgtcaaacaccgagaagatttgaagcacatcaagcaaaagatta
agaaacttgatgacaaaattgaaaa-----------------------------------
------------------------------------------------------------
------------------------------------------------------------
------------------------------------------------------------
------------------------------------------------------------
------------------------------------------------------------
------------------------------------------------------------
------------------------------------------------------------
------------------------------------------------------------
------------------------------------------------------------
------------------------------------------------------------
------------------------------------------------------------
------------------------------------------------------------
------------------------------------------------------------
------------------------------------------------------------
------------------------------------------------------------
------------------------------------------------------------
------------------------------------------------------------
------------------------------------------------------------
------------------------------------------------------------
------------------------------------------------------------
------------------------------------------------------------
------------------------------------------------------------
------------------------------------------------------------
------------------------------------------------------------
------------------------------------------------------------
------------------------------------------------------------
------------------------------------------------------------
------------------------------------------------------------
------------------------------------------------------------
------------------------------------------------------------
------------------------------------------------------------
------------------------------------------------------------
------------------------------------------------------------
------------------------------------------------------------
------------------------------------------------------------
------------------------------------------------------------
------------------------------------------------------------
------------------------------------gaatcccaatcttgattcaatttc
cgaataccgcaaaaaagtggcatcatatagtgaccgagtcgaagaactcaatgcagttac
ccaggagcgtgatgaaataaagaggcagtatgatgaatggagaaagaaaaggttagatga
gttcatggctggattcaataccatttctctgaagttgaaggaaatgtaccag--------
-------------gtt--------------------------------------------
------------------------------------------------------------
------------------------------------------------------------
------------------------------------------------------------
------------------------------------------------------------
------------------------------------------------------------
------------------------------------------------------------
--------------------------
>PAFTOL004636
aaggagatggtcatgagaaatttcaaatcttatgctggcgagcagcgtgttggccctttt
cacaagagcttttccgctgtcgttgggccaaatggaagtgggaagagcaatgtcattgat
gctatgctttttgttttcgggaaaagagcaaaacagatgaggctgaacaaggtttcagag
ctaattcacaactct----------accaaccaccagaacttagatagtgccagtgtatc
tgttcattttcaggaaattattgat------ct---------------------------
------------gttttgcactaccagggtt-----------------------------
----gcatttcgcgacaactcttcaaagtattacatcaacaataragcaagtaacttcac
tgaggttacraccaaattaaaggcaaaaggagtggayttggataataaccgatttttgat
cctccagggtgaagttgaacaaatttcattaatgaagccgaaagctcaaggccyacatga
tgaaggctttcttgaatacctggaggatatwattgggactaacaaatatgtagagaaaat
agatgagtcatacaaaca--attagaatcactgaaygagaagagatccggggttgtscag
atggtcaagttrgcagagaaaga-------aagagatagcttagaggatgtaaaaaatga
ggccgaagcttacatgctgaaggaattatcactcttgaaatggcaagaaaaagctaccaa
acttgctgytgaagacaacmatgctaagatggctgagttgcargccaatttgtctagctt
ggaagaaaatataaagtccaaaagaaaggaga-ttagg----------------------
--------------gaaaatagcactactttgaaagagcttgaaaatttgcacaacaagt
atatcaagagacaagaggaacttgatagtgacctcaggaattgcaaggaggcatttaagg
agttcgagaggcaagatgtcaaacaccgagaagatttgaagcacatcaagcaaaagatta
agaaacttgatgacaaaattgaaaaggrttcgtcraaaatcaatgacctcacaagtgakc
gtgagaatgcgatcaacatgattcctaaactggagggagatattccygagttgcagaggc
agttattggaagaagagaggatcttagaagaaataaa-----------------------
------------------------------------------------------------
------------------------------------------------------------
------------------------------------------------------------
------------------------------------------------------------
------------------------------------------------------------
------------------------------------------------------------
------------------------------------------------------------
------------------------------------------------------------
------------------------------------------------------------
------------------------------------------------------------
------------------------------------------------------------
------------------------------------------------------------
------------------------------------------------------------
------------------------gcaggcaacacgtatygcatatggtgaaaacagtga
attcagacgagtagttacactggatggttctctgtttgagaaatcagggactatgagtgg
tggagggaatagaccacgtggaggraaaatggggacatctattcgtgycaatactgtttc
tagagaagcygtcgctgatgctgaaaaagagcttgctacaatggttgataaattaaatgc
aactcggaaaagaatttctgattctgttcagaaataccagtctttggaaaaaactatcca
acagctggagatggaacttgcgaggagtcaaaaagagattgacagtttgaaaacacaaca
tgattatctraggaatcaactagattctttgaaatccgckkcacacccaaaggaggagga
gctaaccaagttggaggagcttcagaaaattatagcagcagaagagaaggagattgcaca
gcttgtacrggggtcwaggcaattgaaggagaaggcatccg---aacttcaaagtaaaat
agaaaatgccggaggt---------------gaaagactaagaaaccaaaaggcaaaggt
tgacaagatccaatct--------------------------------------------
-----------------------------------gatattgaccgacatgggacagaga
ttaaccgtcacaaagtycaaattgaaactggtcagaaaatgatcaagaagatgactaaag
ggattgaggattctaagaaagacaaagagtcgcttctccaagagaaagagaagctgcttt
ctacatttaaagagatagaacagaaggcatttrtagttcaagagaacyataaaaggacac
agcaggt-----------------------------------------------------
----------------------------------------------------------ac
aggttgatgctgatttcaa-----------------------------------------
------------------------------------------acttaaagatatgaagaa
actttgcaaagagatggaaatgaaagggaaaggatacaacaaaaaacttgacgatttgca
aaatgytctcaagaagcatatggaacaaattgcaaaagattctgttgaccatgaaaagct
tcaagcgaccctggctgatgagactcttaccawgtcttgtgacctgaaacgggccttaga
aatggtggcactgctagaagcacaactgaaagagattaatcccaatcttgattcaatttc
cgaatatcgcaaaaaagtggcatcatataacgaacgagttgaagaactcaatgcagttac
ccaagagcgtgatgatayaaagaggcagtatgacgaatggagaaagaaaaggttagatga
gttcatggctggattcaataccatttctctgaagttgaaggaaatgtaccag--------
-------------atgatcacacttggtggagatgctgagctcgagctagtt------ga
ttctttagatcctttctccgagggagttgttttcagcgtgagaccaccaaaaaagagctg
gaaaaatattgcaaatttgtcaggtggcgaaaagactctcagctctctagctctagtctt
tgcacttcatcactacaaaccyacaccgctctatgtgatggatgagatcgatgctgccct
tgatttcaagaatgtctcaatagttgggcattatgtgaaggataggacaaagaatgcaca
rttcattatcat-------------aagcctcagaaacaacatgttcgagttggcagacc
ggctkgttggcatatacaaaactgataattgcacaaaaagtataacaattaaccctaata
gttttgctgtaggtcaaaaggctgct
>PAFTOL004637
aaggagatggtcatgaggaatttcaaatcttatgctggcgagcagcgtgttggccctttt
cacaagagtttttcggctgttgttgggccaaatggaagtgggaagagcaatgtcattgat
gctatgctctttgtttttgggaagagagcaaaacagatgaggctgaacaaggtttcagag
cttattcacaactct----------accaaccaccagaatttagatagtgctggtgtttc
tgtccattttcaagaaattattgat------ct--gcaatgcatggaatatga-agttgt
tccgggcagtgagtttgtcataaccagggtt-----------------------------
----gcgtttcgcgacaactcttcaaagtattacatcaacaatagagcaagtaactttac
tgaggttacgaccaaattaaaggcaaaaggagtggatttggataataaccgatttttgat
cctccagggtgaagttgaacaaatttcattaatgaagccgaaagctcaaggcccgcatga
tgaaggctttcttgaatacctggaggatataattgggactaacaaatatgtagagaaaat
agaggattcatacaagca--attagaatccctgaatgagaagagatccggggttgtgcag
atggtcaagttggcagagaaaga-------aagagatagcttagaggatgtcaagaacga
ggcagaagcttacatgctgaaggaactatcactcttgaaatggcaagaaaaagctaccaa
atttgctgctgaagacaacagtgctaagatggttgagttgcaaaccaatttgtctagctt
ggaagatagtataaagtccaaaagagaggaga-tcagg----------------------
--------------gaaaatagcactactttgaaagagcttgaaagtttgcataacaagt
atatcaagaaacaggaggaactggataatgacctcaggaattgcaaggagtcatttaagg
agtttgagaggcaagatgtcaaacaccgagaagatttgaagcacatcaagcaaaagatta
agaagcttgatgacaaaattgaaaaggattcgtcgaaaatcaatgacctcacaaatgaac
gtgagaatgcaattatcatgattcctaaactggacggagatattcctgagttgcagaagc
agttattggaagaagagaaggtcctagaagaaataaaggagaattcta------------
------------------------------------------------------------
---------------------aac------------------------------------
------------------------------------------------------------
------------------------------------------------------------
------------------------------------------------------------
------------------------------------------------------------
------aggaat------------------------------------acatcaaggaac
aagaagctctgattcctcttgaacaagctgcaagacaaaaggctgctgagcttgtatctg
tcatggaatctgagaagagccaaggatctgtcttgaaagagattttacgagcaaaggaaa
caaatcacatcaagggaatatatggacgaatgggagatttgggtgccattgatggtgas-
------------------------------------------------------------
------------------------------------------------------------
-----------------------------------------------------gaaagcg
ttat----a-attgcgtcttttttgcaggcaacacgtattgcatatggtgaaaacagaga
attcagacgagtagttacactggatggttctctgtttgaaaaatctggaactatgagtgg
tggggggaatagaccacgtggaggaaaaatggggacatctattcgtgccaatactgtttc
tagagaagctgttgctgatgctgaaaaagaacttgctacaatggttgataaactaaatgc
aacttgcaaaagaatctctgattccattcagaaataccagtctttggagaaaactatcca
acacctggagatggaacttgcgaagagtcaaaaagagattgacagtttgagcacacaaca
tgattatctgaggagtcaactcgattctttgaaatctgcagcacagccgaaggaggagga
gctaaccaagttggaggagcttcagaaaattatagcagcagaagagaaggagattgcgcg
gcttgtacaggggtctaggcagttgaaggagaaggyatccr---aacttcaaagtaaaat
agaaaatgctggaggt---------------gaaagactaagaaaccaaaaggcaatggt
tgacaagattcaatct--------------------------------------------
-----------------------------------gatattgaccgacatgggacagaga
ttaatcgtcacaaagtccaaatcgaaactggtgaaaaaatgatcaagaagttgactaaag
ggattgaggattctaagaaggacaaagagtcgcttcttcaagacaaagagaagctgcttt
ccacatttaaagagatagaacagaaggcatttgtagttcaagagaactataaaaagacac
agcaggt-----------------------------------------------------
----------------------------------------------------------ay
aggttgatgctgatttcaa-----------------------------------------
------------------------------------------acttaaggatatgaagaa
acttcacaaagagatggaaatgaaggggaaagcattcaacaaaaagcttgatgatttgca
gaatgctctcaagaagcatatggagcraatagcaaaagattctgttgaccatgaaaagct
tcaagcgaccctggctgatgagactcttaccaagtcttgtgacctgaaacgggccttgga
aatggtggcactgctagaagcacaactgaaagagatgaatcccaatcttgattcaatttc
tgaataccgtaaaaaagtggcatcatataacgaacgagtggaagaactcaatgcagttac
ccaagagcgtgatgatataaagaggcagtatgatgaatggagaaagaaaaggttagmtga
gttcatggctggattcaataccatttctctgaagttgaaggaaatgtaccag--------
-------------atgatcacacttggtggagatgctgagctcgagctagtt------ga
ttctttggatcctttctccgagggagttgtttttagcgtgagacctccaaaaaagagctg
gaaaaatattgcaaatttatcaggtggtgaaaagactctcagctctctagctcttgtctt
tgcacttcatcactacaaacctacaccgctctatgtaatggatgagatcgatgctgccct
tgatttcaagaatgtctcgatagttgggcattatgtgaaggataggacaaagaatgcaca
gttcattatcat-------------aagcctcagaaacaacatgttcgagttggcagacc
ggcttgttggcatatacaaaactgataattgcacaaaaagtataacaattaaccctaata
gttttgcagtaggtcaaaaggcagct
>PAFTOL004638
------------------------------------------------gttggccctttt
cacaagagtttttcggctgtcgttgggccaaatggaagtgggaagagcaatgtcattgat
gctatgctttttgttttcgggaaaagagcaaaacagatgaggctgaacaaggtttcagag
ctaattcacaactct----------accaaccaccagaatttagatagtgctggcgtatc
tgttcattttcaagaaattattgat------ct--gaatgatggtgaatatga-cgttgt
gccgggcagtgagtttgtcataaccagggtt-----------------------------
----gcatttcgcgacaactcttcaaagtattacatcaacaatagagcaagtaacttcac
tgaggttacgaccaaattaaaggcgaaaggagtggatttggataataaccgatttttgat
cctccagggtgaagttgaacaaatttcattaatgaagcctaaagctcaaggcccgcatga
tgaaggctttcttgaatacctcgaggatataattgggactaacaaatatgtagagaaaat
agatgattcatacaaaca--attagaatccctgaatgagaagagatccggggttgtgcag
atggtcaagttggcagagaaaga-------aagagatagcttagaggatgtcaaaaatga
ggcagaagcttacatgctaaaggaactatcactcttgaaatggcaagaaaaagctaccaa
acttgctgctgaagacaacagtgctaagatggctragttgcaaaccaatttgtctagctt
ggaagaaaatataaagtcaaaaagagaggaga-ttagg----------------------
--------------gaaaatagcactactttgaaagagcttgaaagtttgcacaacaagt
atatcaagagacaagaggaactcgataatggcctcaggaattgcaaggaggcatttaagg
agtttgagaggcaagatgtcaaacaccgagaagatttgaagcacatcaagcaaaagatta
agaaactcgatgacaaaattgaaaaggattcgtcaaaaatcaatgacctcacaaatgagc
atgagaatgcaattatcatgattcctaaactagagggagatattcctgagttgcaaaagc
aattatcggaagaagagaagatcttagaagaaataaaggagaattcta------------
------------------------------------------------------------
---------------------aac------------------------------------
------------------------------------------------------------
------------------------------------------------------------
------------------------------------------------------------
------------------------------------------------------------
------aggaat------------------------------------acatcaaagaac
aagaagttctgattcctcttgaacaagctgcaagacaaaaggttgctgagcttgtatctg
tcatggaatctgagaagagccagggatctgtcttgaaagagattttacgagcaaaggaaa
caaatcagatcaagggaatatatggamgaatgggagacttgggtgccattgatggtgar-
------------------------------------------------------------
------------------------------------------------------------
------------------------------------------------------------
----------gctgcatcttttttgcaggcaacacgtattgcatacggtgaaaacagaga
attcagacgagttgttacactggatggttctctgtttgagaaatcaggaactatgagtgg
tggagggaatagaccacgtggaggaaaaatggggacatctattcgtgccaatactgtttc
tagagaagctgttgccgatgctgaaaaagaacttgctacaatggttgataaattaaatgc
aactcggaaaagaatttctgattctcttcaaaaataccagtctttggagaaaactatcca
acaactggagatggaacttgcgaggagtcagaaagagrttgacagtttgaaaacacaaca
tgattatctgaggaatcaactagattctttgaaatccgcagcacagccaaaggaggagga
gctaaccaaattgcaggagcttcagaaaattatagcagcagaagagaaggagattgcacg
gcttgtacagggttctaggcagttgaaggatgaggcatccg---aacttcaaagcaaaat
agaaaatgctggaggt---------------gaaagactaagaaaccaaaaggcaaaggt
tgacaagatccaatct--------------------------------------------
-----------------------------------gatattgaccgacatgggacagaga
ttaaccgtcacaaagtccaaatcgaaactggtgagaaaatgatcaagaagttgactaaag
ggattgaggattctaagaaagacaaagaattgcttctccaagagaaagagaagctgcttt
ctacttttaaagagatagaacagaaggcatttgtagttcaagagaactacaaaaggacac
agcaggt---------------------------attaattg------------------
---------------------------------------------------gcgtgaaac
aggttgatgctgatttcaa-----------------------------------------
------------------------------------------acttmaagatatgaagaa
actttgcaaagagatggaaatgaaggggaaaggatacaacaaaaagcttgatgatttgca
aaatgctctcaagaagcatatggagcaaatagcaaaagattctgttgaccatgaaaagct
tcaagcaaccctggctgatgagactcttaccaagtcttgtgacctgaaacggtccttgga
aatggtggcactgctagaagcacaactgaaagaaatgaatcccaatcttgattcaatttc
cgaatatcgcaaaaaagtggcatcatataacgaacgagtcgaagaactcaatgcagttac
ccaagagcgtgatgatacaaagaggcagcatgatgaatggagaaagaaaaggttagmtga
gttcatggctggattcaataccatttctctgaagttgaaggaaatgtaccag--------
-------------atgatcacactcggtggagatgctgagctcgagctagtt------ga
ttctttggatcctttctctgagggagttgttttcagtgtgagaccaccaaaaaagagctg
gaaaaatattgcaaatttgtcaggtggcgaaaagacactcagctctctagctctagtctt
tgcacttcatcactacaaaccgacaccgctctatgtgatggatgagatcgatgctgccct
tgatttcaagaatgtctcaatagttgggcattatgtgaaggacaggacaaagaatgcaca
gttcattatcat-------------aagcctcagaaacaacatgttcgagttggcagacc
ggcttgttggcatatacaaaaccgataattgcacaaaaagtataacaattaaccctaata
gttttgctgtaggtcaaaaggctgct
>PAFTOL004639
------------------------------------------------gttggccctttt
cacaagagtttttcggctgtcgttgggccaaatggaagtgggaagagcaatgtcattgat
gctatgctttttgttttcgggaaaagagcaaaacaggta---------------------
------------------------------------------------------------
------------------------------------------------------------
------------------------------------------------------------
----------------------------------------------------aatttcac
tgttcagcagaccaaawtaaaggcgraaggagkggatttggwtaataaccgatttttkat
cctcccgggtgaagttgaacaaatttcattaatgaagccgaaagctcaaggcccccatga
tgaaggctttcttgaatacctggaggatataattgggactaacaaatatgtagagaaaat
agatgattcatacaaaca--attagaatccctgaatgagaagagatccggggttgtgcag
atggttaagttggcagagaaaga-------aagagatagcttagaggatgtcaaaaatga
ggcagaagcttacatgctgaaggaactgtcactcttgaaatggcaagaaaaagctaccaa
acttgctgctgaagacaccagtgctaaggtggctgagttgcaaaccaatttgtctagctt
ggaagaaaatataaagtccaaaagrgaggaga-ttagg----------------------
--------------gaaaatagcactactttgaaagagcttgaaagtttgcacaacaagt
atatcaagagacaagaggaactagatagtgacctcaggaattgcaaggaggcatttaagg
agtttgagaggcaagatgtcaaacaccgagaagatttgaagcacatcaagcaaaagatta
agaaacttgatgacaaaattgaaaaggattcatcaaaaatcaatgacctcacaaatgagc
gtgagaatgcaattatcatgattcctaaactggagggagatattcctgagttgcagaagc
agttatcggaagaagagaagatcttggaagaaataaaggagaattcta------------
------------------------------------------------------------
---------------------aas------------------------------------
------------------------------------------------------------
------------------------------------------------------------
------------------------------------------------------------
------------------------------------------------------------
------aggaat------------------------------------acatcaaagaac
aagaagctctgattcctcttgaacaagctgcaagacaacaggttgctgagcttgtatctg
tcatggaatctgagaagagccagggatctgtcttgaaagagattttacgagcaaaggaaa
caaatcagatcaagggaatatatggacgaatgggagatttgggtgccattgatggtgag-
---------------------------------tcat-----------------------
------------------------------------------------------------
----------------------------------------------------tgaaagca
tcattataa-actgcgtctttgttgcaggcaacacgtattgcatatggtgaaaacagaga
attcagacgagtagttacactagatggttctctgttcgagaaatcaggaactatgagtgg
tggagggaatagaccacgtggaggaaaaatggggacatctattcgtgccgatactgtttc
tagagaagctgttgctgatgctgaaaaagaacttgctacaatggttgataaattaagtgc
aactcggaaaagaatttctgattctgttcagaaataccagtctttggagaaaactatcca
acaactggagatggagcttgcgaggagtcaaaaagagattgacagtttgaaaacacaaca
tgattatctgaggaatcaactagattctttgaaattcgcagcacagccgaaggaggagga
gttaaccaagttggaggagcttcagaaaattatagcagcagaagagaaggagattgcacg
gcttgtacaggggtctaggcaattgaaggagaaggcgtccg---aacttcaaagtaaaat
agaaaatgctggaggt---------------gaaagactaagaaaccaaaaggcaaaggt
tgacaagatccaatck--------------------------------------------
-----------------------------------gatattgaccgacatgggacagaga
ttaaccgtcacaaagtccaaattgaaactggtgagaaaatggtcaagaagatgactaaag
ggattgaggactctaagaaagacaaagagtcgcttctccaagagaaagagaagctgcttt
ctacgtttaaagagatagaacagaaggcatttgtagttcaagagaactataaaaggacac
agcaggt-----------------------------------------------------
----------------------------------------------------------ac
aggttgatgctgatttcaa-----------------------------------------
------------------------------------------acttaaagatatgaagaa
aatttgcaaagagatggaaatgaaggggaaaggatacaacaaaaagcttgacgatttgca
acatgctctcaagaagcatatggagcaaatagcaaaagattctgttgaccatgaaaagct
tcaagcgaccctggctgatgagactcttaccaagtcttgtgacctgaaacgggccttgga
aatggtggcactgctagaagcacaactgaaagagatgaatcccaatcttgattcaatttc
cgagtatcgcaaaaaagtggcatcatataacgaacgagtcgaagaactcaatgcagttac
ccaagagcgtgatgatataaagaggcagtatgatgaatggagaaagaaaaggttagatga
gttcatggccggattcaataccatttctctgaagttgaaggaaatgtaccag--------
-------------atgatcacacttggtggagatgctgagctcgagctagtt------ga
ttctttggatcctttctccgagggagttgttttcagcgtgaggccaccaaaaaagagctg
gaaaaatattgcaaatttgtcaggtggcgaaaagactctcagctctctagctctcgtctt
tgcacttcatcactacaaacctacaccgctctatgtgatggatgagatcgatgctgccct
tgatttcaagaatgtctcaatagttgggcattatgtgaaggacaggacaaagaatgcaca
gttcattatcat-------------aagtctcagaaacaacatgttcgagttggcagacc
ggcttgttggcatatacaaaaccgataattgcacaaaaagtataacaattaaccctaata
gttttgctgtaggtcaaaaggctgct
>PAFTOL004640
aaggagatggtcatgaggaatttcaaatcttatgctggcgagcagcgtgttggccctttt
cacaagagtttttcggctgtcgttgggccaaatggaagtgggaagagcaatgtcattgat
gctatgctttttgttttcgggaaaagagcgaaacagatgaggctgaacaaggtttcagag
ctaattcacaactct----------accaaccaccagaatttagatagtgctggtgtatc
tgttcattttcaagaaattattgat------ct--gaatgatggtgaatatga-cgttgt
tccgggcagtgagtttgtcataaccagggtt-----------------------------
----gcatttcgcgacaactcttcaaagtattacatcaacaatagagcaagtaacttcac
tgaggttacgaccaaattaaaggcgaaaggagtggatttggataataaccgatttttgat
cctccagggtgaagttgaacaaatttcattaatgaagccgaaagctcaaggcccgcatga
tgaaggctttcttgaatacctggaggatataattgggactaacaaatatgtagagaaaat
agatgattcatacaaaca--attagaatccctgaatgagaagagatctggagttgtgcag
atggtcaagttggcagagaaaga-------aagagatagcttagaggatgtcaaaaatga
ggcagaagcctacatgctgaaggaactatcactcttgaaatggcaagaaaaggctaccaa
acttgctgctgaagacaacagtgctaagatggctgagttgcaaaccaatttgtctagctt
ggaagaaaatataaagtccaaaagagaggaga-ttagg----------------------
--------------gaaaatagcactactttgaaagagcttgaaagtttgcacaacaagt
atatcaagagacaagaggaactcgatagtgacctcaggaattgcaaggaggcatttaagg
agtttgagaggcaggaygtcaaacaccgagaagatttgaagcacatcaagcaaaagatta
agaaacttgaagacaaaattgaaaaggattcgtcgaaaatcaatgacctcacaaatgagc
gtgagaatgcaattatcatgattcctaaactggagggagatattcctgagttgcagaagc
agttgtcggaagaagagaagatcttagaagaaataaaggagaattcta------------
------------------------------------------------------------
---------------------aac------------------------------------
------------------------------------------------------------
------------------------------------------------------------
------------------------------------------------------------
------------------------------------------------------------
------aggaac------------------------------------acatcaaagaac
aagaagctctgattcctcttgaacaagctgcaagacaaaaggttgctgagcttgtatctg
tcatggaatctgagaagagccagggatctgtcttgaaagagattttacgagcaaaggaaa
caaatgagatcaagggaatatatggacgaatgggagatttgggtgccattgatggtg---
------------------------------------------------------------
------------------------------------------------------------
------------------------------------------------------------
-----------------------wgcaggcaacacgcattgcatacggtgaaarcagaga
attcagaagagtagttacactggatggttctctgtttgagaaatcaggaactatgagtgg
tggagggaatagaccacgtggaggaaaaatggggacatctattcgtgccaatactgtttc
tagagaagctgttgctgatgctgaaaaagaacttgctacaaaggttgataaattaaatgc
aactcggaaaagaatttctgaatctgttcagaaataccagtctttggagaaaactatcca
acaactggagatggaacttgcgaggagtcaaaaagagattgacagtttgaaaacacagca
tgattatctgaggaatcaactagattctttgaaatccacagcacagccaaaggaggagga
gctaaccaagttggaggagcttcagaaaattatagcagcagaagagaaggagattgcacg
gcttgtacagggatctaggcagttgaaggagaagrcatccg---aacttcaaagtaaaat
agaaaatgccggaggt---------------gaaagactaagaaaccaaaaggcaaaggt
tgacaagatccaatct--------------------------------------------
-----------------------------------gatcttgaccgacatgggacagaga
ttaaccgtcacaaagtccaaatcgaaactggtgagaaaatggtcaagaagttgactaaag
ggattgaggattctaagaaagacaaagagtcgcttctccaagaaaaagagaagctgcttt
ctacgtttaaggagatagaacagaaggcatttgtagttcaagagaactataaaaggacac
agcaggt-----------------------------------------------------
----------------------------------------------------------ac
aggtcgatgctgatttcaa-----------------------------------------
------------------------------------------acttaaagatatgaagaa
actttgcaaagagatggaaatgaaggtgaaaggatacaataaaaagctwgacgaattgca
aaatgctctcaagaagcatatggagcaaatagcaaaagattctgtkgaccatgaaaagct
tcaagcgaccctggctgatgagactcttgccaagtcttgtgacctgaaacggtccttgga
aatggtrgcactgctagaagcacaactgaaagagatgaatcccaatcttgattcaatttc
cgaatatcgcaaaaaagtggcatcttataacgaacgagtcgaagaactgaatgcagttac
ccaagagcgtgatgatataaagaggcagtatgatgaatggagaaagaaaaggttagmtga
gttcatggctggattcaataccatttctctgaagttgaaggaaatgtaccag--------
-------------atgatcacacttggtggagatgctgagcttgagctagtt------ga
ttctttggatcctttctccgagggagttgttttcagcgtgagaccaccaaaaaagagctg
gaaaaatattgcaaatttgtcaggtggcgaaaagactctcagctctctagctctagtctt
tgcacttcatcactacaaacctacaccgctctatgtgatggatgagatcgatgctgccct
tgatttcaagaatgtctcgatagttgggcattatgtgaaggacaggacaaagaatgcgca
gttcattatcat-------------aagcctcagaaacaacatgttcgagttggcagacc
ggcttgttggcatatacaaaaccgataattgcacaaaaagtataacaattaaccctaata
gttttgctgtrggtcaaaaggctgct
>PAFTOL004642
------------------------------------------------------------
------------------------------------------------------------
---------------------------------cagatgaggctgaacaaggtttcagag
ctaattcacaactct----------accaaccaccagaatttagacagtgctggtgtatc
tgttcattttcaagaaattattgat------ct--gaatgatggtgaatatga-tgttgt
tccgggcagcgagtttgtcataaccagggtt-----------------------------
----gcatttcgcgacaactcttcaaagtattacatcaacaatagagcaagtaacttcac
tgaggttactaccaaattaaaggcgaaaggagtggatttggataataaccgatttttgat
cctccagggagaagttgaacaaatttcattaatgaagccgaaagctcaaggcccgcatga
tgaaggctttcttgaatacctcgaggatataattgggactaacaaatatgtagagaaaat
agatgattcatacaaaca--attggaatccctgaatgagaagagatccggggttgtgcag
atggtaaagttggcagagaaaga-------aagagatagcttagaggatgtcaaaaatga
ggcagaagcttacatgctaaaggaactatcactcttgaaatggcaagaaaaagctagcaa
acttgctgctgaagacaacagtgctaagatggctgagttgcaaaccaatttgtctagctt
ggaagaaaatataaagtcaaaaagagaggaga-ttagg----------------------
--------------gaaaatagcactactttgaaagagcttgaaagtttgcacaacaagt
atatcaagagacaakaggaactcgatagtgacctcaggaattgcaaggaggcatttaagg
agtttgagaggcaagatgtcaaacaccgagaagatttgaagcacatcaagcaaaagatta
agaaactcgatgacaaaattgaaaaggattcgtcaaaaatcaatgacttcacaaatgagc
gtgagaatgcaattatcatgattcctaaactagagggagatattcctgagttgcagaagc
agttatcagaagaagagaagatcttcgaagaaataaaggagaattcta------------
------------------------------------------------------------
---------------------aac------------------------------------
------------------------------------------------------------
------------------------------------------------------------
------------------------------------------------------------
------------------------------------------------------------
------aggaat------------------------------------acatcagagaac
aagaagttctgattcctcttgaacaagctgcaagacaaaaggttgctgagcttgtatctg
tcatggaatctgagaagagccaaggatctgtcttgaaagagattttacgagcaaaggaaa
caaatcagatcaagggaatatatggacgaatgggagacttgggtgccattgatggtgag-
------------------------------------------------------------
------------------------------------------------------------
------------------------------------------------------------
----------gctgcatcttttttgcaggcaacacgtattgcatatggtgaaaacagaga
attcagacgagtagtcacactggatggttctctgtttgagaaatcaggaactatgagtgg
tggagggaatagaccccgtggaggaaaaatggggacatctattcgtgccaatactgtttc
tagagaagctgttgcagatgctgaaaaagaacttgctacaatggttgataaattaaatgc
aactcggaaaagaatttctgattctcttaaaaaatatcagtctttggagaaaactatccg
acaactggagatggaacttgcgaggagtcaaaaagagattgacagtttgaaaacacaact
tgattatctgaggaatcaactagattctttgaaatccgcagcacagccaaaggaggagga
gctaaccaagttggaggaacttcagaaaattatagcagcagaagagaaggagattgcacg
gcttgtacaggggtctaggcagttgaaggagaaggcatccg---aacttcaaagtaaaat
agaaaatgctggaggt---------------gaaagactaagaaaccaaaaggcaaaggt
tgacaagatccaatct--------------------------------------------
-----------------------------------gatattgaccgacatgggacagaga
ttaaccgtcacaaagtccaaatcgaaactggtgagaaaatgatcaagaagttgactaaag
ggattgaggattctaagaaagacaaagaaatgcttctccaagagaaagagaagctgcttt
ctacttttaaagagatagaacagaaggcatttgtagttcaagagaactacaaaaggacac
agcaggt---------------------------attaattg------------------
---------------------------------------------------gcgtgaaac
aggttgatgctgatttcaa-----------------------------------------
------------------------------------------acttaaagatatgaagaa
actttgcaaagagatggaaatgaaggggaaaggatacaacaaaaagcttgatgatttgca
aaatgctctcaagaagcatatggagcaaatagcaaaagattctgttgaccatgaaaagct
tcaagcgaccctggctgatgagactcttaccaagtcttgtgacctgaaacggtccttgga
aatggtggcactgctagaagcacaactgaaagagatgaatcccaatcttgattcaatttc
cgaatatcgcaaaaaagtggcatcatataacgaacgagtcgaagaactcaatgcagttac
ccaagagcgtgatgatataaagaggcagtatgatgaatggagaaagaaaaggttagatga
gttcatggctggattcaataccatttctctgaagttgaaggaaatgtaccag--------
-------------atgatcaccctcggtggggatgctgagctcgagctagtt------ga
ttctttggatcctttctccgagggagttgttttcagtgtgagaccaccaaaaaagagctg
gaaaaatattgcaaatttgtcaggtggtgaaaagacgctcagctctctagctctagtctt
tgcacttcatcactacaaacctacaccgctctatgtgatggatgagatcgatgctgccct
tgatttcaagaatgtctcgatagttgggcattatgtgaaggacaggacaaagaatgcaca
gttcattatcat-------------aagcctcagaaacaacatgttcgagttggcagacc
ggcttgttggcatatacaaaaccgataattgcacaaaaagtataacaattaaccctaata
gttttgctgtaggtcaaaaggctgct
>PAFTOL004644
aaggagatggtcatgaggaatttcaaatcttatgctggcgagcagcgtgttggccctttt
cacaagagtttttcggctgtcgttgggccaaatggaagtgggaagagcaatgtcattgat
gctatgctttttgttttcgggaaaagagcaaaacagatgaggctgaacaaggtttcagag
ctaattcacaactct----------accaaccaccagaatttagatagtgctggtgtatc
tgttcattttcaagaaattattgat------ct--gaatgatggtgaatatga-cgttgt
tccgggcagtgagtttgtcataaccagggtt-----------------------------
----gcatttcgtgacaactcttcaaagtattacatcaacaataaagcaagtaacttyac
tgaggttacsaccaaattaaaggcgaaaggagtggatttggataataaccgatttttgat
cctccagggtgaagttgaacaaatttcattaatgaagccgaaagctcaaggcccgcatga
tgaaggctttcttgaatacctggaggatataattgggactaacaaatatgtagagaaaat
agatgattcatacaaaca--attagaatccctgaatgagaagagatctggggttgtgcag
atggtcaagttggcagagaaaga-------aagagatagtttagaggatgtcaaaaatga
ggcagaagcttacatgctgaaggaactatcactcttgaaatggcaagaaaaagctaccaa
acttgctgctgaagacaacagtgctaagatggctgagttgcaaaccaatttgtctagctt
ggaagaaaatataaagtycaaaagagaggaga-ttagg----------------------
--------------gaaaatagcactactttgaaagagcttgaaagkttgcacaacaagt
atatcaagagacaagaggaactcgatagtgacctcaggaattgcaaggaggcatttaagg
agtttgagaggcaagatgtcaaacaccgagaagatttgaagcacatcaagcaaaagatta
agaaacttgatgacaaaattgaaaaggattcgtcraaaatcaatgacctmacaaatgagc
gtgagaatgcaattatcatgattcctaaactggagggagatattcctgagttgcagaagc
ggttatcggaagaagagaagatgttagaagaaataaaggagaattcta------------
------------------------------------------------------------
---------------------aac------------------------------------
------------------------------------------------------------
------------------------------------------------------------
------------------------------------------------------------
------------------------------------------------------------
------aggaat------------------------------------actttaaagaac
aagaagctctgattcctcttgaacaagctgcaagacaaaaggttgctgagcttgtatctg
tcatggaatctgagaagagccagggatctgtcttgaaagagattttacgagcaaaggaaa
caaatcagatcaagggaatatatggacgaatgggggatttgggtgccattgatggtg---
------------------------------------------------------------
------------------------------------------------------------
------------------------------------------------------------
-----------------------agcaggcaacacgtattgcatacggtgaaaacagaga
attcagacgagtagttacamtkgatggttctctgtttgagaaatcgggaactatgagtgg
tggagggaatagaccacgtggaggaaaaatggggacatctattcgtgccaatactgtttc
tagagaagctgttgctgatgctgaaaaagaacttgctacwatggttgataaattagatac
aactcagaaaagaatttctgattctgttcagaaataccagtctttggagaaaactatcca
acaactggagatggaacttgcgaggagtcaaaaagagattgacagtttgaaaacacaaca
tgattatctgaggaaccaactagattctttgaartccgcagcacagccaaaggaggagga
gctaaccaagttggaggagcttcagaaaattatagcagcagaagagaaggagattgcacg
gcttgtamaggggtctaggcagttgaagcagaaggcatccg---aacttcaaagtaaaat
agaaaatgccggaggt---------------gaaagactaagaaaycaaaaggcaacggt
tgacaagatccaatct--------------------------------------------
-----------------------------------gatattgaccgacatgggacagaga
ttaaccgtcrcaaagtccaaattgaaactggtgagaaaatgatcaagaagatgactaaag
ggattgaggattctaagaaagacaaagaatcgcttctccaagagaaagagaagctgcttt
ctacgtttaaagagatagaacagaaggcatttgtagttcaagagaactataaaaggacac
agcaggt-----------------------------------------------------
----------------------------------------------------------ac
aggttgatgctgatttcaa-----------------------------------------
------------------------------------------ayttaaagatatgaagaa
actttgcaaagaggtggaaatgaaagggaaaggrtacaacaaaaagcttgacgatttgca
aaatgctctcaagaagcatatggagcaaatagcaaaagattcygttgaccatgaaaagct
tcaagcgaccctggytgatgaractcttaccaagtcttgtgacctaaaacgggccttgga
aatggtggcactgcttgaagcacaactgaaagagatgaatcccaatcttgattcaatttc
cgaatatcgcaaaaaagtggcatcatataacgaacgagtcgaagaactcaaygcagttac
ccaagagcgtgatgatrtaaagaggcagtatgatgaatggagaaagaaaaggttagatga
gttcatggctggattcaataccatttctctgaagttraaggaaatgtaccag--------
-------------atgatcacacttggtggagatgctgagctcgagctagtt------ga
ttctttggatcctttctccgagggagttgttttcagcgtgagaccaccaaaaaagagctg
gaaaaatattgcaaatttgtcaggtggcgaaaagactctcagctctctagctctagtctt
tgcacttcatcactacaaacctacaccgctctatgtgatggatgagatygatgcygccct
tgatttcaagaatgtctcwatagttgggcattatgtgaaggacaggacaaagaatgcaca
gttcattatcat-------------aagcctcagaaacaacatgttcgagttggcagacc
ggcttgttggcatatacaaaacygataattgcacaaaaagtataacaattaaccctaata
gttttgctgtaggtcaaaaggccgct
>PAFTOL004646
aaggagatggtcatgaggaatttcaaatcttatgctggcgagcagcgcgttggccctttt
cacaagagtttttcggctgtcgttgggccaaatggaagtgggaagagcaatgtcattgat
gctatgctttttgttttcgggaaaagagcaaaacaggt-aatttcaattgcgtaccgtgg
ggatttttctcccctcggttttggagtataccaccagaatttagatagtgctggtgtatc
tgttcattttcaagaaattattgat------ct--gaatgatggtgaatatga-cgttgt
tccgggcagcgagtttgtcataaccagggtt-----------------------------
----gcatttcgcgacaactcttcaaagtattacatcaacaatagagcaagtaacttcac
tgaagttacgaccaaattaaaggcaaaaggagtggatttggataataaccgatttttgat
cctccagggggaagttgaacaaatttcattaatgaagccgaaagctcaaggcccacatga
tgaaggctttcttgaatacctcgaggatataattgggactaacaaatacgtagagaaaat
agatgattcatacaaaca--attagaaaccctgaatgagaagagatccggggttgtgcag
atggtcaagttggcagagaaaga-------aagagatagcttagaggatgtcaaaaatga
ggcagaagcttacatgctaaaggaactatcactcttgaaatggcaagaaaaagctaccaa
acttgctgctgaagacaacagtgctaagatggctgagttgcaaaccaatttgtctggctt
ggaagaaaatataaagtcaaagagagaggaga-ttagg----------------------
--------------gaaaatagcactactttgaaagagcttgaaagcttgcacaacaagt
atatcaagagacaagaggaactcgatagtgacctcaggaattgcaaggaggcatttaagg
agtttgagaggcaagatgtcaaacaccgagaagatttgaagcacatcaagcaaaagatta
agaaacttgatgacaaaattgaaaaggattcgtcgaaaatcaatgacctcacaaatgagc
gtgagaatgcaattatcatgattcctaaactagagggagatattcctgagttgcagaagc
agttatcggaagaagagaagatcttagaagaaataaaggagaattccaaatt--------
---------------------------------------------------ttatgatac
ctta----tgcaaagcattataa-------------------------------------
------------------------------------------------------------
------------------------------------------------------------
------------------------------------------------------------
------------------------------------------------------------
------------------------------------------------------------
------------------------------------------------------------
------------------------------------------------------------
------------------------------------------------------------
------------------------------------------------------------
------------------------------------------------------------
------------------------------------------------------------
----------gctgcatcttttttgcaggcaacacgtattgcatacggtgaaaacagaga
attcagacgagtagttacacttgatggttctctgtttgagaaatcaggaactatgagtgg
tggagggaatagaccacgtggaggaaaaatggggacatctattcgtgccaatactgtttc
tagagaagctgttgccgatgctgaaaaagaacttgctacaatggttgataaattaaatgc
agctcggaaaagaatttctgactctcttcagaaataccagtctttggagaaaactatcca
acaactggagatggaacttgcgaggagtcaaaaagagattgacagtttgaaaacacaaca
tgattatctgaggaatcaactagattctttgaaatccgcagcacagccaaaggaggagga
gctaaccaagttggaggagcttcagaaaattatagcagcagaagagaaggagattgcacg
gcttgtacaagggtctaggcagttgaaggagcaggyatccg---aacttcaaagtaaaat
agaaaatgctggaggt---------------gaaagactaagaaaccaaaaggcaaaggt
tgacaagatccaatct--------------------------------------------
-----------------------------------gatattgaccgacatgggacagaga
ttaaccgtcacaaagtccaaatcgaaactggtgagaaaatgatcaagaagttgactaaag
ggattgaggattctaagaaagacaaagagttgcttctccaagagaaagagaagctgcttt
ctacttttaaagagatagaacagaaggcatttgtagttcaagagaactacaaaaggacac
agcaggt-----------------------------------------------------
----------------------------------------------------------ac
aggttgatgctgatttcaa-----------------------------------------
------------------------------------------acttaaagatatgaagaa
actttgcaaagagatggaaatgaaggggaaaggatacagcaaaaagcttgatgatttgca
aaatgctctcaagaagcatatggagcaaatagcaaaagattctgttgaccatgaaaagct
tcaagcgaccctgactgatgagactcttaccaagtcttgtgacctgaaacggtccttgga
aatggtggcactgctagaagcacaactgaaagagatgaatcccaatcttgattcaatttc
cgartatcgcaaaaaagtggcatcatataacgaacgagtcgaagaactcaatgcagttac
ccaagagcgtgatgatataaagaggcagtatgatgaatggagaaagaaaaggttagatga
gttcatggctggattcaataccatttctctgaagttgaaggaaatgtaccag--------
-------------atgatcacacttggtggagatgctgagcttgagctagtt------ga
ttctttggatcctttctccgagggagttgttttcagtgtgagaccaccaaaaaagagctg
gaaaaatattgcaaatttgtcaggtggagaaaagactctcagctctctagctctagtctt
tgcacttcatcactacaaacctacaccgctctatgtgatggatgagatcgacgctgccct
tgatttcaagaatgtctcaatagttgggcattatgtgaaggacaggacaaagaatgcaca
gttcattatcat-------------aagcctcagaaacaacatgttcgagttggcagacc
ggcttgttggcatatacaaaaccgataattgcacaaaaagtataacaattaaccctaata
gttttgctgtaggtcaaaaggctgct
>PAFTOL004647
aaggagatggtcatgaggaatttcaaatcttatgctggcgagcagcgtgttggccctttt
cacaagagtttttctgctgtcgttgggccaaatggaagtgggaagagcaatgtcattgat
gctatgctttttgttttcgggaaaagagcaaaacagatgaggctgaacaaggtttcagaa
ctaattcacaactct----------accaaccaccagaatttagatagtgctggtgtatc
tgttcattttcaggaaattattgat------ct--gaatgacggtgaatatga-tgttgt
tccgggcagtgrgtttgtcataaccagggtt-----------------------------
----gcatttcgcgacaactcttcaaagtattacatcaacaatagagcaagtaacttcac
tgaggttacgaccaaattaaaggcgaaaggagtggatttggataataatcgatttttgat
cctccagggtgaagttgaacaaatttcattaatgaagccgaaagctcaaggcccgcatga
tgaaggctttcttgaatacctggaggatataattgggactaacaaatatgtagagaaaat
agatgattcatacaaaca--attagaatccctgaatgagaagagatccggggttgtgcag
atggtcaagttggcagagaaaga-------aagagatagcttagaggatataaaaaatga
ggcagaagcttacatgctgaaggaactmtctctcttgaaatggcaagaaaaagctaccaa
ccttgctgctgaagacaacagtgctaagatggctgagttgcaagccaatttgtctagctt
ggaagaaaatataaagtccaaaagagagcaga-ttagg----------------------
--------------gaaaacagcactactttgaaagagcttgaaaatttgcacaacaagt
atatcaagagacaagaggaactcgatagtgacctcaggaattgcaaggaggcatttaagg
agtttgagaggcaagatgtcaaacaccgagaagatctgaagcacatcaagcaaaagatta
agaaacttgatgacaaaattgaaaaggattcgtcgaaaatcaatgacctcacaaatgagc
gtgagaatgcgattaacatgattcctaaactggagggagatattcctgagctgcagaagc
agttatcggaagaagagaagatcttagaggaaacaaaggaaaattctaa-----------
-------------------------------wgagttggagaaaaacaagattgaggctt
ctgatgcccgtaaagcag---agc------------------------------------
------------------------------------------------------------
------------------------------------------------------------
------------------------------------------------------------
------------------------------------------------------------
------aagaat------------------------------------acatcaaagaac
aagaagctctgattcctcttgaacaagctgcaagacaaaaggttgctgagcttgtatctg
tcatggaatctgaaaagagtcagggatctgtcttgaaagaaattttacgagcaaaggaaa
caaatcagatcaagggaatatatggacgaatgggagatttgggtgccattgatggtg---
------------------------------------------------------------
------------------------------------------------------------
------------------------------------------------------------
-----------------------agcaggcaacacgtattgcatatggtgaaagcagaga
attcagacgagtagttacactggatggttctctgtttgagaaatcaggcactatgagtgg
tggagggaatagaccacgtggaggaaaaatggggacatctattcgtgccaatactgtttc
tagagaagctgtcactgatgctgaaaaagaacttgctacaatggttgataaattaaatgc
aactcggaaaagaatttctgattctgttcagaaataccagtctttggagaaaactatcca
acaactggagatggaacttgcgaggagtcaaaaagagattgacagtttgaaaacacaaca
cgattatctgaggaatcagctggattctttgaaatccgcagcacagccgaaggaggagga
gctaaccaagttggaggagcttcagaaaattatagcagcagaagagaaggagattgcacg
gcttgttgagggttctaggcaattgaagctacaggcatcca---gacttcaaagtaaaat
agaaaatgccggaggt---------------gaaagactaagaaaccaaaaggcaaaggt
tgacaagatccaatct--------------------------------------------
-----------------------------------gatattgatcgacatgggacagaga
ttaaccgtcacaaartccaaatcgaaactggtgagaaaatgatcaagaagatgactaaag
ggattgaggattctaagaaagacaaagagtcgcttctccaagagaaagagaagctgcttt
ctacgtttaaagagatagaacagaaggcatttgtagttcaagagaactataaaaggacac
agcaggt-----------------------------------------------------
----------------------------------------------------------ac
aggttgatgctgatttcaa-----------------------------------------
------------------------------------------acttaaagatatgaagaa
actttgcaaagagatggaaatgaaggggaaaggatacaacaaaaaacttgacgatttgca
aaatgctctcaagaagcatatggagcaaatagccaaagattctgttgaccatgaaaagct
tcaagcgaccctggctgatgagattcttaccaagtcttgtgacctgaaacgggccttaga
aatggtggcactgctagaagcacaactgaaagagatgaatcccaatcttgattcaatttc
cgaatatcgcaaaaaagtggcatcatataacgaacgagtcgaagaactcaatgcagtcac
ccaagagcgtgatgatataaagaggcagtatgatgaatggagaaagaaaaggttagatga
gttcatggctggattcaataccatttctctgaagttgaaggaaatgtaccag--------
-------------atgatcacacttggtggagatgctgagctcgagctagtt------ga
ttctttggatcctttctctgagggagttgttttcagcgtgagaccaccaaaaaagagctg
gaaaaatattgcaaatttgtcaggtggtgaaaagactctcagctctctagctctagtctt
tgcacttcatcactacaaacctacaccgctctatgtgatggatgagatcgatgctgccct
tgatttcaagaatgtctcgatagttgggcattatgtgaaggacaggacaaagaatgcaca
gttcattatcat-------------aagcctcagaaacaacatgttcgagttggcagacc
ggcttgttggcatatacaaaactgataattgcacaaaaagtataacaattaaccctaata
gttttgctgtaggtcaaaaggctgct
>PAFTOL004648
------------------------------------------------------------
------------------------------------------------------------
------------------------------------------------------------
------------------------------------------------------------
------------------------------------------------------------
----------------gtcataaccagggtt-----------------------------
----gcatttcgcgacaactcttcaaagtattacatcaacaatagagcaagtaacttcac
tgaggttacraccaaattaaaggcgaaaggagtggatttggataataaycgatttttgat
cctccagggtgaagttgaacaaatttcattgatgaagccgaaagctcaaggcccccatga
tgaaggctttcttgaatacctggaggatataattgggactaacaaatatgtagagaaaat
agaygattcatacaaaca--attagaatccctgaatgagaagagatctggggttgtgcag
atggttaagttggcagagaaaga-------aagagatagcttagaggatgtcaaaaatga
ggcagaagcttacatgctgaaggaactgtcactcttgaaatggcaagaaaaagctaccaa
acttgctgctgaagacaacactgctaagatggctgaggtgcaaaccaatttgtctagctt
ggaagaaaatataaagtccaaaagagaggaga-ttagg----------------------
--------------gaaaatagcactgctttgaaagagcttgaaagtttgcacaacaagt
atatcaagagacaagaggaactrgatagtgacctcaggaattgcaaggaggcatttaagg
agtttgagaggcaagatgtsaaacaccgagaagatttgaagcacatcaagcaaaagatta
agaaacttgakgacaaaattgaaaaggattcatcgaaaatcaatgacctcacaaatgagc
gtgataatgcaattatcatgattcctaaactggagggagatattcctgagttgcagaagc
agttatcggaagaagagaagatcttagaagaaataaaggagaattcta------------
------------------------------------------------------------
---------------------aac------------------------------------
------------------------------------------------------------
------------------------------------------------------------
------------------------------------------------------------
------------------------------------------------------------
------aggaat------------------------------------acatcaaagaac
aagaagctctgattcctcttgaacaagctgcaagacaacaggttactgagcttgtatctg
tcatggaatctgagaagagccagggatctgtcttgaaagagattttgcgagcaaaggaaa
caaatcagatcaagggaatatatggacgaatgggagatttgggtgccattgatggtg---
------------------------------------------------------------
------------------------------------------------------------
------------------------------------------------------------
-----------------------wgcaggcaacacgtattgcatatggtgaaaacagaga
attcagacgagtagttacactggatggttctctgttcgagaaatcaggaactatgagtgg
tggagggaatagaccacgtggaggaaaaatggggacatctattcgtgccaatactgtttc
tagagaagctgttgctgatgctgaaaaagaacttgctactatggttgataaattaaatgc
aactcggaaaagaatttctgattctgttcagaaataccagtctttggagaaaactatcca
acaactggagatggagcttgcgaggagtcaaaaagagattgacagtttgaaaacacaama
tgattatctgaggaatcaactagattctttgaagttcgcagcacagccgaaggaggagga
gctaaccaagttggaggagcttcagaaaattatagcagcagaagagaaggagattgcacg
gcttgtactggggtctaggcaattgaagcagaaggcgtccg---aacttcaaagtaaaat
agaaaatgctggaggt---------------gaaagactaagaaaccaaaaggcaaaggt
tgacaagatccaatct--------------------------------------------
-----------------------------------gatattgaccgacatgggacagaga
ttaatcgtcacaaagtccaaattgaaactggtgagaaaatggtcaagaagatgactaaag
ggattgaggactctaagaaagacaaagagtcgcttctccaagagaaagagaagctgcttt
ctacttttaaagagatagaacaaaaggcatttgtagttcaagagaactataaaaggacac
agcaggt-----------------------------------------------------
----------------------------------------------------------ac
aggttgatgctgatttcaa-----------------------------------------
------------------------------------------acttaaagatatgaagaa
actttgcaaagagatggaaatgaaggggaaaggatacaacaaaaagcttgacgatttgca
aaatgctctcaagaagcatatggagcaaatagcaaaagattctgttgaccatgaaaagct
tcaagcgaccctgtcagatgagaatcttaccaagtcttgtgacctgaaacgggccttgga
aatggtggcactgctagaagcacaactgaaagagatgaatcccaatcttgattcaatttc
tgaatatcrcaaaaaagtggcatcatataacraacgagtcgaagaactcaatgcagttac
ccaagagcgtgatgatataaagaggcagtatgatgaatggagaaagaaaaggttagatga
gttcatggctggattcaataccatttctctgaagttgaaggaaatgtaccag--------
-------------atgatcacacttggtggagatgctgagctcgagctagtt------ga
ttctttggatcctttctccgagggagttgttttcagcgtgaggccaccaaaaaagagctg
gaaaaatattgcaaatttgtcaggtggcgaaaagactctcagctctctagctctcgtctt
tgcacttcatcactayaaacctacaccgctctatgtgatggatgagatcgatgctgccct
tgatttcaagaatgtctcgatagttgggcattatgtgaaggacaggacaaagaatgcaca
gttcattatcat-------------aagcctcagaaacaacatgttcgagttggcagacc
ggcttgttggcatatacaaaaccgataattgcacaaaaagtataacaattaaccctaata
gttttgctgtaggtcaaaaggctgct
>PAFTOL004649
aaggagatggtcatgaggaatttcaaatcttatgctggcgagcagcgtgttggccctttt
cacaagagtttttcrgctgtcgttgggccaaatggaagtgggaagagcaatgtcattgat
gctatgcttttygttttcgggaaaagagcaaaacag------------------------
------------------------------------------------------------
----------------------------------------------------------gt
accgggcagtgagtttgtcataaccagggtt-----------------------------
----gcatttcgcgacaactcttcaaagtattacatcaacaatagagcaagtaacttcac
tgaggttacgaccaaattaaagtcgaaaggagtggatttggataataaccgatttttgat
tctcyagggtgaagttgaacaaatttcattaatgaagccgaaagctcaaggcccgcatga
tgaaggctttcttgaatacctggaggatataattgggactaacaaatatgtagagaaaat
agatgattcatacaaaga--attagaatccctgaatgagaagagatccggggttgtgcag
atggtcaagttggcagagaaaga-------aagagatagcttagaggatgtaaaaaatga
ggcagaagcttacatgctgaaggaactatcactcttgaaatggcaagaaaaagcwaccaa
acttgctgctgaagacaacagtgctarratggctgagttgcaagccaatttgtctagctt
ggaagaaaatgtaaagtccaaaagagaggaga-ttagg----------------------
--------------gaaaatagcactactttgaaagagcttgaarrtttgcacaacaagt
ayatcaagagacaakaggaactcgatagtgacctcaggaattgcaaggaggcatttaagg
agtttgagaggcaagatgtcaaacatcgagaagatttgaagcacatcaagcaaaagatta
agaaacttgatgacaaaattgaaaaggattcgttgaaaatcaatgacctcacaaatgagc
gtgagaatgcaattaacatgattcctaaactggagggagawattcctgagttgcagaagc
agttatcggaagaagagaagatcttagaagaaataaaggaaaattcta------------
------------------------------------------------------------
---------------------aac------------------------------------
------------------------------------------------------------
------------------------------------------------------------
------------------------------------------------------------
------------------------------------------------------------
------aggaat------------------------------------acatcaaagaac
aagaagctctgattcctcttgaacaagctgcaagacaaaaggttgctgagcttgtatctg
tcatggaatctgagaagagccagggatctatcttgaaagagattttacgagcaaaggaaa
caaatcagatcaagggaatatatggacgaatgggagatttgggtgccattgatggtgar-
------------------------------------------------------------
------------------------------------------------------------
------------------------------------------------------------
----------actgcatctttattgcaggcracacgtattgcatatggtgaaaacagaga
attcagacgagtagttacactggatggttctctgtttgagaaatcaggaactatgagtgg
tggagggaatagaccacgtggaggaaaaatggggacatctattcgygccaatactgtttc
tagagaagctgtcatggatgctgaaaaagaacttgctacwatggttgataaaytaaatgc
aactcggaaaagaatttctgattctgttcagaaataccagtctttggagaaaactatcca
rcaactggagatggarcttgcgaggagtcaaaaagagattgacagtttgaaaacacaaca
tgattatctgaggaatcaactagattctttgaaatccgcggcacagccgcaggaggagga
gctaaccaagttggaggagcttcagaaaattatagcagcagaagagaaggagattgcacg
gcttgtacagggttctaggcaattgaaggagaaggyatctg---aacttcaatgtaaaat
agagaatgccggaggt---------------gaaagactaagaaaccaaaaggcaaaagt
tgacaagatccaatct--------------------------------------------
-----------------------------------gatattgaccgacatgggacagaga
tcaaccgtcacaaagtccaaatcgaaackggtcagaaaatgatcaagaagatgactaaag
ggattgaggattctaagaaagacaaagagtcgcttctgcaagagaaagaaaagctgcttt
ctacatttaaagagatagaacagaaggcatttgtagttcaagagaactataaaaggacac
agcaggt-----------------------------------------------------
----------------------------------------------------------ac
aggttgatgctgatttcaa-----------------------------------------
------------------------------------------acttaaagatatgaagaa
actttgcaaagagatggaaatgaaggggaaaggatacaacaaaaaacttgrcgatttgca
aaatgctctcaagaagcatatggagcaaatagcaaaagattctgttgaccatgaaaagct
tcaagcrascctggctgatgagactcttgscaagtcttgtgacctgaaacrggccytaga
aatggtgrcactgctagaagcacaactgaaagagatgaatcccaatcttgattcaatttc
ygratatcgcaaaaaagtggcatcatataacgatcgagtcgaagaactcaatgcagttac
ccaagagcgtgatgatataaagaggcagtatgatgaatggagaaagaaaaggttagatga
attcatggctggattcaataccatttctctgaagttgaaggaaatgtaccag--------
-------------atgatcacacttggtggagatgctgagctcgagctagtt------ga
ttctttggatcctttctccgagggagttgttttcagcgtgagaccaccaaaaaagagctg
gaaaaatattgcaaatttrtcaggtggcgaaaagactctcagctctctagctctagtctt
tgcacttcatcactacaaacctacaccgctctatgtgatggatgagatcgatgctgccct
tgatttcaagaatgtctcaatagttgggcattatgtgaaggacaggacaaagaatgcaca
gttcattatcat-------------aagcctcagaaacaacatgttcgagttggcagacc
ggcttgttggcatatacaaaactgataattgcacaaaaagtataacaattaaccctaata
gttttgctgtaggtcaaaaggctgct
>PAFTOL004652
aaggagatggtcatgaagaatttcaaatcttatgctggcgagcagcgtgttggccctttt
cacaagagtttttcggctgtcgttgggccaaatggaagtgggaagagcaatgtcattgat
gctatgctttttgttttcgggaaaagagcaaaacagatgaggctgaacaaggtttcagag
ctaattcacaactct----------ascaaccaccagaatttagatagtgctggtgtatc
tgttcattttcaagaaattattgat------ct--gaatgatggtgaatatga-cgttgt
tccgggcagcgagtttgtcataaccagggtt-----------------------------
----gcatttcgcgacaactcttcaaagtattacatcaacaatagagcaagtaacttcac
tgaggttacgaccaaattaaaggcgaaaggagtggatttggataataaccgatttttgat
cctccagggtgaagttgaacaaatttcattaatgaagccgaaagctcaaggtccgcatga
tgaaggctttcttgaatacctcgaggatataattgggactaacaagtatgtagagaaaat
agatgattcatacaaaca--attagaatccctgaaygagaagagatcyggggttgtgcag
atggtcaagttggcagagaaaga-------aagagatagcttagaggatgtcaaaaatga
sgcagaagcttacatgctaaaggaactatcactcttgaaatggcaagaaaaagctaccaa
acttgctgctgaagacaacagtgctaagatggctgagttgcaaaccaatttgtctagctt
ggaagaaaatataaagkcaaaaagagaggaga-ttagg----------------------
--------------gaaaatagcactactttgaaagagcttgaaagtttgcacaacaagt
atatcaagagacaagaggaactcgatagtgacctcaggaattgcaaggagrcatttaagg
agtttgagaggcaagatgtcaaacaccgagaagatttgaagcacawcaagcaaaagayta
agaaactcgacgacaaaattgaaaaggattcgtcaaaaataaatgacctcacaaatgagc
gtgagaatgcaattatcatgattcctaaactagagggagatattcctgagttgcagaagc
agttatcagaagaagagaagatcttagaagaaataaaggagatttcta------------
------------------------------------------------------------
---------------------aac------------------------------------
------------------------------------------------------------
------------------------------------------------------------
------------------------------------------------------------
------------------------------------------------------------
------aggaat------------------------------------acatcaaagaac
aagaagttctgattcctcttgaacaagctgcaagacaaaaggttgctgagcttgtatctg
tcatggaatctgagaagagccagggatctgtcttgaaagagattttacgagcaaaggaaa
caaatcagatcaagggaatatatggacgaatgggagacttgggtgccattgatggtgar-
------------------------------------------------------------
------------------------------------------------------------
------------------------------------------------------------
----------gctgcatcttttttgcaggcrtcacgtattgcatacggtgaaaacasaga
attcagacgagtagttacactggatggttctctgtttgagaaatcaggaactatgagtgg
tggagggaatagaccacgtggaggaaaaatggggacatctattcgtgccaatactgtttc
tagagaagctgttgccgatgctgaaaaagaacttgctacaatggttgataaattaaatgc
aattcrgaaaagaatktctgattctcttcaaaaataccagtctttggagaaaactatcca
acaactggagatggaacttgcgaggagtcaaaaagagattgacagtttgaaaacacaaca
tgattatctgaggaatcaactagattctttgaaatccgcagctcagccaaaggaggagga
gctaaccaagttggaggagcttcagaaaattatagcagcagaagagaaggagattgcacg
gcttgtacaggggtctaggcagttgaaggagaaggcatccg---aacttcaaagcaaaat
agaaaatgctggtggt---------------gaaagactaagaaaccaaaaggcaaaggt
tgacaagatccaatct--------------------------------------------
-----------------------------------gatattgaccgacatgggacagaga
ttaaccgtcacaaagtccaaatcgaaactggtgagaaaatgatcaagaagttgactaaag
ggattgaggattctaagaaagacaaagaactgcttctccaagagaaagagaagctgcttt
ctacttttaaagagatagagcagaaggcatttgtagttcaagagaactacaaaaggacac
agcaggt---------------------------attaattg------------------
---------------------------------------------------gcgtgaaac
aggttgatgctgatttcaa-----------------------------------------
------------------------------------------acttaaagatatgaagaa
actttgcaaagagatggaaatgaaggggaaaggatacaataaaaagcttgatgatttgca
aaatgctctgaagaagcatatggagcaaatagcaaaagattctgttgaccatgaaaagct
tcaagcaaccctggctgatgagactcttaccaagtcttgtgacctgaatcggtccttgga
aatggtggcactgctagaagcacaacttaaagaaatgaatcccaatcttgattcaatttc
cgaatatcgcaaaaaagtagcatcatataacgaacgagtcgaagaactcaatgcagttac
ccaagagcgtgatgatataaagaggcagcatgatgaatggagaaagaaaaggttagatga
gttcatggctggattcaataccatttctctgaagttgaaggaaatgtatcag--------
-------------atgatcacactcggtggagatgctgagctcgagctagtt------ga
ttctttggatcctttctccgagggagttgttttcagtgtgagaccaccaaaaaagagctg
gaaaaatattgcaaatttgtcaggtggcgaaaagacactcagctctctagctctagtctt
tgcacttcatcactacaaacctacaccgctctatgtgatggatgagatcgatgctgccct
tgatttcaagaatgtctcaatagttgggcattatgtgaaggacaggacaaagaacgcaca
gttcattatcat-------------aagcctcagaaacaacatgttcgagttggcagacc
ggcttgttggcatatacaaaaccgataattgcacaaaaagtataacaattaaccctaata
gttttgctgtaggtcaaaaggctgct
>PAFTOL004653
aaggagatggtcatgaggaatttcaaatcttatgctggcgagcagcgcgttggccctttt
cacaagagtttttcggctgtcgttgggccaaatggaagtgggaagagcaatgtcattgat
gctatgctttttgttttcgggaaaagagcaaaacagatgaggctgaacaaggtttcagag
ctaattcacaactct----------accaaccaccagaatttagacagtgctggtgtatc
tgttcattttcaagaaattattgat------ct--gaatgatggtgaatatga-cgttgt
tccaggcagcgagtttgtcataaccagggtt-----------------------------
----gcatttcgagacaactcttcaaagtattacatcaacaatagagccagtaacttcac
tgaggttacgaccaaattaaaggcgaaaggagtggatttggataataaccgatttttgat
cctccagggtgaagttgaacaaatttcattaatgaagcctaaagctcaaggcccgcatga
tgaaggctttcttgaatacctcgaggatataattgggactaacaaatatgtagagaaaat
agatgattcatacaaaca--attagaatccctgaatgagaagagatccggggttgtgcag
atggtcaagttggcagagaaaga-------aagagatagcttagaggatgtcaaaaatga
ggcagaagcttacatgctaaaggaactatcactcttgaaatggcaagaaaaagctaccaa
acttgctgctgaagacaacagtgctaagatggctgagttgcaaaccaatttgtctagctt
ggaagaaaatataaagtcaaaaagrgaggaga-ttagg----------------------
--------------gaaaatagcactactttgaaagagcttgaaagtttgcacaacaagt
atatcaagagacaakaggaactcgatagtgacctcaggaattgcaaggaggcatttaagg
agtttgagaggcaagatgtcaaacaccgagaagatttgaagcacatcaagcaaaagatta
agaaactcgatgacaaaattgaaaaggattcgtcaaaaatcaatgacctcacaaatgagc
gtgagaatgcaattatcatgattcctaaactagagggagatattcctgagttgcagaagc
agttatcggaagaagagaggatcttagaagaaataacggagaagtcta------------
------------------------------------------------------------
---------------------aa-------------------------------------
------------------------------------------------------------
------------------------------------------------------------
------------------------------------------------------------
------------------------------------------------------------
------------------------------------------------------------
------------------------------------------------------------
------------------------------------------------------------
------------------------------------------------------------
------------------------------------------------------------
------------------------------------------------------------
------------------------------------------------------------
----------gctgcatctattttgcaggcaacacgtattgcatatggtgaaaacagaga
attcagacgagtagttacactggatggttctctgtttgagaaatcaggaactatgagtgg
tggagggaatagaccacgtggaggaaaaatggggacatctattcgtgccaatactgtttc
tagagaagctgttgccgatgctgaaaaagaacttgctacaatggttgataaattaaatgc
aactcggaaaagaatatctgattctgttcaacaataccagtctttggagaaaactatcca
acaactggagatggaacttgctaggagtcaaaaagagattgacagtttgaagacacaaca
tgattatctgaggaatcaactagattctttgaaatccgcagcacagccaaaggaggagga
gctaaccaagttggaggagcttcagaaaataatagcagcagaagataaggagattgcacg
gcttgtacaggggtctaggcagttgaaggagaaggcatccg---aacttcaaagtaaaat
agaaaatgctggaggt---------------gaaagactaagaaaccaaaaggcaaacgt
tgacaagatccaatct--------------------------------------------
-----------------------------------gatattgaccgacatggaacagaga
ttaaccgtcacaaagtccaaatcgaaactggtgacaaaatgatcaagaagttgactaaag
ggattgaggattctaggaaagacaaagaattgcttctccaagagaaagagaagctgcttt
ctacttttaaagagatagaacagaaggcatttgtagttcaagagaactacaaaaggacac
agcaggt---------------------------attaattg------------------
---------------------------------------------------gcgtgaaac
aggttgatgctgatttcaa-----------------------------------------
------------------------------------------acttaaagataygaagaa
actttgcaaagagatggaaatgaaggggacaggatacaacaaaaagcttgatgatttgca
aaatgctcttaagaagcacatggagcaaatagcaaaagattgtgttgaccatgaaaagct
tcaagcgaccctggctgatgagactcttaccaagtcttgtgacctgaaacggtccttgga
aatggtggcactgctagaagcacaactgaaagagatgaatcccaatcttgattcaatttc
cgaatatcgcaaaaaagtggcatcatataatgaacgagttgaagaactcaatgcagttac
ccaagagcgtgatgatataaagaggcagtatgatgaatggagaaagaaaaggttagatga
gttcatggctggattcaataccatttctctgaagttgaaggaaatgtaccag--------
-------------atgatcacacttggtggagatgctgagctcgaattggtt------ga
ttctttggatcctttctccgagggagttgttttcagtgtgagaccaccaaaaaagagctg
gaaaaatattgcaaatttgtcagggggagaaaagactctgagctctctagctctagtctt
tgcacttcatcactacaaacctacaccgctctatgtgatggatgagatcgatgctgccct
tgatttcaagaatgtctcaatagttgggcattatgtgaaggacaggacaaagaatgcaca
gttcattatcat-------------aagcctcagaaacaacatgttcgagttggcagacc
ggcttgttggcatatacaaaaccgataattgcacaaaaagtataacaattaaccctaata
gttttgctgtaggtcaaaaggctgct
>PAFTOL004654
------------------------------------------------------------
------------------------------------------------------------
------------------------------------------------------------
------------------------------------------------------------
------------------------------------aatgatggtgaatatga-tgttgt
tccgggcagtgagttcgtcataaccagggtt-----------------------------
----gcatttcgcgacaactcttcaaagtattacatcaacaataaagcaagtaacttcac
tgaggtgacaaccaaattaaaggcgaaaggagtggatttggataataaccgatttttgat
cctccagggtgaagttgaacaaatytcattaatgaagccgaaagctcaaggcccgcatga
tgaaggctttcttgaatacctggaggatataattgggactaacaaatatgtagagaaaat
agatgattcatacaaaca--attagaatccctgaatgagaagagatcyggggttgtgcag
atggtcaagttggcagagaaaga-------aagagatagcttagaggatgtaaaaaatga
ggcagaagcttacatgcttaaggagctatcactcttgaaatggcaagaaaaagctaccaa
acttgctgctgaagacaacagtgctaagatggctgagttgcaagccaatttgtctagctt
ggaagaaaatataaagtccaaaagagaggaga-ttcga----------------------
--------------gaaaatagcactactttgaaagagcttgaaaatttgcacaacaagt
atatcaagagacaagaggaactcgatagtgacctcaggaattgcaakgaggcatttaagg
agtttgagaggcaagatgtcaaacaccgagaagatttgaagcacatcaagcaaaagatta
agaaacttgatgacaaaattgaaaaggattcgtcgaaaatcaatgacctcacaaatgagc
rtgagaatgcaattaacatgattcctaaactggagggagatatccctgaactgcagaagc
agttaacggaagaagagaagatcttagaagaaataaaggaa-------------------
------------------------------------------------------------
------------------------------------------------------------
------------------------------------------------------------
------------------------------------------------------------
------------------------------------------------------------
------------------------------------------------------------
------------------------------------------------------------
------------------------------------------------------------
------------------------------------------------------------
------------------------------------------------------------
------------------------------------------------------------
------------------------------------------------------------
------------------------------------------------------------
----------actgcgtcrttktggcaggcaacacgtattgcatatggtgaaaacagaga
attcagacgagtagtyacactggatggttctctgtttgagaaatcaggaactatgagtgg
tggagggaatagaccacgkggaggaaaaatggggacatctattcgtgccaatactgtttc
tagagaagctgtcgctgatgctgaaaaagaacttgctacaatggttgataaattaaatgc
aactsggaaaagaatttccgattctgttcagaaataccagtctttggagaaaactatcca
acaacgggagatggaacttgcgaggggtcaaaaagaggt---------------------
------------------------------------------------------------
------------------------------------------------------------
------------------------------gcaggcatctg---aacttcaaagtaaaat
agaaaatgctggaggt---------------gaaagactaagaaaccaaaaggcaaaggt
tgacaagatccaatct--------------------------------------------
-----------------------------------gatattgaccgacatgggacagaga
ttaaccgtcacaaagtccaaatcgaaactggtcagaaaatgatcaagaagatgactaaag
ggattgaggattctaagaaagacaaagagtcgcttstccaagagaaagagaagctgcttt
ctacatttaaagagatagarcagaaggcatttgtagttcaagagaactataaaaggacac
agcaggt-----------------------------------------------------
----------------------------------------------------------ac
aggttgatgctgatttcaa-----------------------------------------
------------------------------------------acttaaagatatgaagaa
acttagcaaagagatggaaatgaaggggaaaggatacaacaaaaaacttgacgatttcca
aaatgctctcaagaagcatatggagcaaatagcaaaagattctgttgaccatgaaaagct
tcaagygaccctggctgatgagactcttaccaagtcttgtgacctgaaacggtccttaga
aatggtggcactgcttgaagcacaactraaagagatgaatcccaatcttgattcgatttc
tgaatatcgcaaaaaagtggcatcatataacgaacgagtygaagaactcaatgcagttac
ccaagagcgtgatgatataaaraggmagtatgatgaatggagaaagaaaaggttagmyga
gttcatggctggattcaataccatttctctgaagttgaaggaaatgtaccag--------
-------------atgatcacacttggtggagatgctgagctcgagctagtt------ga
ttcyttggatcctttctccgagggagttgttttcagcgtgagaccaccaaaaaagagctg
gaaaaatattgcaaatttgtcaggtggmgaaaagactctcagctctctagctctagtctt
tgcacttcatcactacaaacctacaccgctctatgtgatggatgagattgatgctgccct
tgatttcaagaatgtctcaatagttgggcattatgtgaaggayaggacaaagaatgcaca
gttcattatcat-------------aagcctcagaaacaacatgttcgagytggcagacc
ggcttgttggcatatacaaaactgayaattgcacaaaaagtataacaattaaccctaata
gttttgctgtaggtcaaaaggctgct
>PAFTOL004657
------------------------------------------------------------
---cagagtttttcggctgttgttgggccaaatggaagtgggaagagtaatgtcattgat
gctatgctctttgtttttgggaagagagcaaaacagatgaggctgaacaaggtttcagag
ctcattcacaactct----------accaaccaccagaatttagatagtgctggtgtatc
tgtccattttcaagaaattattgat------ct--gaatgatggggagtatga-agttgt
tccgagtagtgagtttgtcataacaaggatt-----------------------------
----gcgtttcgcgacaactcgtcaaagtactacatcaacaatagagcaagtaactttac
tgaggttacgaccaaattaaaggcgaaaggagtggatttggataataaccgatttttgat
cctccagggtgaagttgaacaaatttcattaatgaagccaaaagctcaaggcccgcatga
tgaaggatttcttgaatacctggaggatataattggaactgacaaatatgtagagaaaat
agaggattcatacaaaca--attagaatccctaaatgagaagagatccggggttgtgcag
atggtcaagttggcagagaaaga-------aagggataacttagagggtgtgaagaatga
ggcagaagcttacatgctgaaggaattatcattgttgaaatggcaagaaaaagctrctaa
acttgctrstgaagagaacagtgctaagatggttgagttgcaaaccaaattgtctagttt
ggaagaaaacataaagtygaaaagagaggaga-tcaag----------------------
--------------gaaaatagcactactttaaaagagcttgaaagtttgcacaacaagt
atagcaagaaacaagaggaacttgatagtgacctcaggaattgcaaggaggcatttaagg
agtttgagaggcaagatgtcaaacaccgagaagatttgaagcacatcaagcagaagatta
agaaacttgatgacaaagttgaaaaggattcatcgaaaatcaacgacctcacaaatgagc
gtgagaacgcaattatcatgattcctaaactggagggagatattcctgagttgcagaagc
agttattagaggaagagaagatcttagaagaaataaaggagaattcta------------
------------------------------------------------------------
------------------------------------------------------------
------------------------------------------------------------
------------------------------------------------------------
------------------------------------------------------------
tcaaaagcattcaaaatgagttggagaaaaacaaggttgaggcttctgatgctcgtaaag
cagaggaagaat------------------------------------acatcaaagaac
aggaaactttgattcctcttgaacaagcggcaagacaaaaggttgctgagcttgtatctg
tcatggaatctgagaagagccagggatctgtcttgaaagagattttacgagcaaaggaaa
caaatcagatcaagggaatatatggacgaatgggagatttgggtgccattgatggtgag-
------------------------------------------------------------
------------------------------------------------------------
--------------------------------------------------atcaaaagca
tcat----t-gttgcgtcttctttgcaggcaacgcgtattgcatatggtgaaaacagaga
attcagacgagtagttacactggatggttctctgtttgaaaaatctggaactatgagtgg
tggcgggagtagaccacgyggaggaaaaatggggacatctattcgtgcgaatactgtttc
tagrgaagctgttgctgacgctgaaaaagaacttgccacaatgattgataagctaartgc
aactcggaaaagaatttctgattctgttcggaaataccagtcattggagaaaactatcca
acaactggagatggaacttgygaggagtcaaaaagagrttgacagtttgaacacacaaca
tgattatctgaggaatcaactcgattctttgaaatctgcagcacagccaaaggaggagga
gctaaccaagttggaggagcttcagaaaattataaccgcagaagagaagcagattgcacg
gcttgtacaggggtctaagcaattgaaggagaaggcatccg---aacttcaaggtaaaat
agaaaatgctggaggt---------------gaaagattaagaaaccaaaaggcaaaggt
tgacaagatccaatct--------------------------------------------
-----------------------------------gatattgaccgacatgggacagaga
ttaaccgtcacaaagtccaaattgaaactagtgaaaaaatgatcaagaagatgactaaag
ggattgaggattctaagaaggacaaagagtcgtttctccaagagaaagaaaagctgcttt
ctacgtttaaagagatagagcagaaggcatttgtagttcaagagaactataaaaagacac
agcaggt-----------------------------------------------------
----------------------------------------------------------ac
aggttgatgctgatttcaa-----------------------------------------
------------------------------------------acttaaggatatgaagaa
actttgcaaagagatggaaatgaaggggaaagtatacaacagaaagctcgaggatttgca
aagtactctcaagaagcatatggagcaaatagcaaaagattctgttgaccatgaaaagct
ccaagggactctgtctgatgagagtcttaccaagtcttgygacctgaaacgggccttgga
aatggtgacactgctagaagcacaactgaaagagatgaatcccaatctggattcaatttc
tgaatatcgcaaaaaagtggcatcatataatgagcgagtggaagaactcaatgcagttac
ccaagagcgtgatgatataaagaggcagtatgacgaatggaggaaaaaaagattagatga
gttcatggctggattcaataccatttctctgaagttgaaggaaatgtaccag--------
-------------rtgatcacacttggtggcgatgctgagctcgagctrgtt------ga
ttctttggatcctttctctgagggagttgttttcagcgtgagaccaccaaaaaagagctg
gaaaaatattgcaaatttatcaggtggagaaaagactctcagctctctggctcttgtctt
tgcacttcatcactacaaacctacaccgctctatgtgatggatgagatygatgctgccct
cgatttcaagaatgtctcgatagttgggcattacgtgaaggataggacaaagaatgcaca
gttcatcatcat-------------aagcctcagaaacaacatgttcgagttggcagacc
ggcttgttggcatatacaaaaccgataattgcacgaaaagtataacaattaaccccaaca
gtttcgcagtaggtcaaaaggctgct
>PAFTOL004658
------------------------------------------------------------
------------------------------------------------------------
------------------------------------------------------------
------------------------------------------------------------
------------------------------------------------------------
------------------------------------------------------------
------------------------------------------------------------
------------------------------------------------------------
------------------------------------------------------------
------------------------------------------------------------
------------------------------------------------------------
------------------------------------------------------------
------------------------------------------------------------
------------------------------------------------------------
-----agattagaatccctgaatgagaagaga-tccgg----------------------
--------------gg--------------ttgtgcagatggtcaagttggcagagaaag
aaagagatagcttagaggaactcgatagtgacctyaggaattgcaaggaggcatttaagg
agtttgagaggcaagatgtcaaacaccgagaagatttgaagcacatcaagcaaaagatta
agaaacttgatgacaaaattgaaaaggattcgtcgaaaatcaatgacctcacaaatgagc
gtgagaatgcaattaacatgattcctaaactggagggagatattcctgagctgcagaagc
agttaacggaagaagagaagatcttagaagaaataaaggaaaattct-------------
------------------------------------------------------------
------------------------------------------------------------
------------------------------------------------------------
------------------------------------------------------------
------------------------------------------------------------
------------------------------------------------------------
------------------------------------------------------------
------------------------------------------------------------
------------------------------------------------------------
------------------------------------------------------------
------------------------------------------------------------
------------------------------------------------------------
------------------------------------------------------------
-------------------------caggcaacacgtattgcatatggtgaaaacagaga
attcagacgagtagttacactggatggytctctgtttgagaaatcaggaactatgagtgg
tggagggaatagaccacgtggaggaaaaatggggacatctattcgtgccaatactgtttc
tagagaagctgtcgctgatgccgaaaaagaacttgcyacaatggttgataaattaaatgc
aactcggaaaagaatttccgattctgttcagaaataccagtctttggagaaaactatcca
acaactggagatggaacttgcgaggagycaaaaagagattgacagcttgaaaacacaaca
tgattatctgaggaatcaactaaattctttgaaatccgcggcacagccgaaggaggagga
gctaamcaagttggaggagcttcagaaaattatagcagcagaagagaaggagattgcacg
gcttgtacaggggtctaggcaattgaaggagaaggcatctg---aacttcaaagtaaaat
agaaaatgctggaggt---------------gaaagactaagaaaccaaaaggcaaaggt
tgacaagatccaatct--------------------------------------------
-----------------------------------gatattgaccgacatgggacagaga
ttaaccgtcacaaagtccaaatcgaaactggtcagaaaatgatcaagaagatgactaaag
gaattgaggattctaagaaagacaaagagtcgcttctccaagagaaagagaagctgcttt
ctacatttaaagagatagaacagaaggcatttgtagttcaagagaactataaaaggacac
agcaggt-----------------------------------------------------
----------------------------------------------------------ac
aggttgatgctgatttcaa-----------------------------------------
------------------------------------------acttaaagatatgaagaa
actttgcaaagagatggaaatgaaggggaaaggatacaacaaaaaacttgacgatttcca
aaatgctctcaagaagcatatggagcaaatagcaaaagattctgttgaccatgaaaagct
tcaagcgaccctggctgatgagactcttaccaagtcttgtgacctgaaaygggccttaga
aatggtggcactgctagaagcacaactgaaagagatgaatcccaatcttgattcaatttc
cgaatatcgcaaaaaagtggcatcatataacgaacgagtcgaagaactcaatgcagttac
ccaagagcgtgatgatataaagaggcagtatgatgaatggagaaagaaaaggttagatga
gttcatggctggattcaataccatttctctgaagttgaaggaaatgtaccag--------
-------------atgatcacccttggtggagatgctgagctcgagttagtt------ga
ttctttggatcctttctccgagggagttgttttcagtgtgagaccaccaaaaaagagctg
gaaaaatattgcaaatttgtcaggtggcgaaaagactctcagctctctagctttagtctt
ygcacttcatcactacaaacctacaccgctctatgtgatggatgagattgatgctgccct
tgatttcaagaatgtctcaatagttgggcattatgtgaaggacaggacaaagaatgcaca
gttcattatcat-------------aagcctcagaaacaacatgttcgagttggcagacc
ggcttgttggcatatacaaaactgataattgcacaaaaagtataacaattaaccctaata
gttttgctgtaggtcaaaaggctgct
>PAFTOL004660
------------------------------------------------------------
------------------------------------------------------------
------------------------------------------------------------
------------------------------------------------------------
------------------------------------------------------------
------------------------------------------------------------
------------------------------------------------------------
------------------------------------------------------------
-------ggtgaagttgaacaaatttcattaatgaagccgaaagctcaaggcccgcatga
tgaaggctttcttgaatacctggaggatataattgggactaacaaatatgtggagaaaat
agatgattcatacaaaca------------------------------------------
------------------------------------------------------------
------------------------------------------------------------
------------------------------------------------------------
------------------------------------------------------------
------------------------------------------------------------
----------------ggaactcgatagtgacctcaggaattgcaaggaggcatttaagg
agtttgagaggcaagatgtcaaacaccgagaagatttgaagcacatcaagcaaaagatta
agaaacttgatgacaaaattgaaaaggattcgtcgaaaatcaatgacctcacaaatgagc
gtgagaatgcaattaacatgattcctaaactggaggg-----------------------
------------------------------------------------------------
------------------------------------------------------------
------------------------------------------------------------
------------------------------------------------------------
------------------------------------------------------------
------------------------------------------------------------
------------------------------------------------------------
------------------------------------------------------------
------------------------------------------------------------
------------------------------------------------------------
------------------------------------------------------------
------------------------------------------------------------
------------------------------------------------------------
------------------------------------------------------------
------------------------ccaggcaacacgtattgcatatggtgaaaacagaga
attcagacgrgtagttacactggatggttctctgtttgagaaatcaggaactatgagtgg
tggaggaaatagaccacgtggaggaaaaatggggacatctattcgtgccaatactgtttc
tagagaagctgtcgctgatgccgaaaaagaacttgctacaatggttgataaattaaatgc
aactcggaaaagaatttccgattctgttcagaaataccagtctttggagaaaactatcca
acaactggagatggaacttgcaaggagtcaaaaagaggt---------------------
------------------------------------------------------------
------------------------------------------------------------
------------------------------------------------------------
------------------------------------------------------------
------------------------------------------------------------
------------------------------------------------------------
------------------------------------------------------------
------------------------------------------------------------
------------------------------------------------------------
------------------------------------------------------------
------------------------------------------------------------
------------------------------------------------------------
------------------------------------------------------------
------------------------------------------------------------
------------------------------------ggattctgttgaccatgaaaagct
tcaagcgaccctggctgatgagactcttaccaagtcttgtgacctgaaacgggccttaga
aatggtggcactgctagaagcacaactgaaagagatgaatcccaatcttgattcaatttc
cgaatatcgcaaaaaagtggcatcatataacgaacgagtcgaagaactcaatgcagttac
ccaagagcgtgatgatataaagaggcagtatgatgaatggagaaagaaaaggttagatga
gttcatggctggattcaataccatttctctgaagttgaaggaaatgtaccag--------
-------------gtttgctggcaatagaacccgtctgaggtcgagctagtt------ga
ttctttggatcctttctccgagggagttgttttcagtgtgagaccaccaaaaaagagctg
gaaaaatattgcaaatttgtcaggtggcgaaaagactctcagctctctagctttagtctt
tgcacttcatcactacaaacctacaccgctctatgtgatggatgagattgatgctgccct
tgatttcaagaatgtctcaatagttgggcattatgtgaaggacaggacaaagaatgcaca
gttcattatcat-------------aagcctcagaaacaacatgttcgagttggcagacc
ggcttgttggcatatacaaaactgataattgcacaaaaagtataacaattaaccctaata
gttttgctgtaggtcaaaaggctgct
>PAFTOL004661
------------------------------------------------------------
------------------------------------------------------------
------------------------------------------------------------
------------------------------------------------------------
------------------------------------aatgatggcgagtatga-agtcgt
tccgagtagtgagtttgtcataacaagggtt-----------------------------
----gcgtttcgcgacaactcgtcaaagtaytacatcaacaatagagcaagtaactttac
tgaggttacgaccaaattaaaggcgaaaggagtggatttggataataaccgatttttgat
cctccagggtgaagttgaacaaatttcgttaatgaagccaaaagctcaaggcccgcatga
tgaaggatttctggaatacctggaggatataattggaactgacaaatatgtagagaaaat
agagaattcatacaaaca--attagaatccctaaatgagaagagatccggggttgtgcag
atggtcaagttggcagagaaaga-------aagggataacttagaggatgtgaagaatga
ggcagaagcttacatgctgaaggaattatcactgttgaaatggcaagaaaaagctactaa
acttgctgctgaagagaacagtgctaagatggttgagttgcaaaccaaattgtctagttt
ggaagaaaacataaagtcgaaaagagaggaga-tcaag----------------------
--------------gaaaatagcactactttaaaagagcttgaaagtttgcacaacaagt
atagcaagaaacaagaggaacttgatagtgacctcaggaattgcaaggaggcatttaagg
agtttgagaggcaagatgtcaaacaccgagaagatttgaagcacatcaagcagaagatta
agaaacttgatgacaaagttgaaaaggattcatcgaaaatcaatgacctcacaaatgagc
gtgagaacgcaattatcatgattcctaaactggagggagatattcctgtrttgcagaagc
agttattagaggaagagaagatcttagaagaaataaaggagaattcta------------
------------------------------------------------------------
---------------------aag------------------------------------
------------------------------------------------------------
------------------------------------------------------------
------------------------------------------------------------
---------ttcaaaatgagttggagaaaaacaaggttgaggcttctgatgctcgtaaag
cagaggaagaat------------------------------------acatcaaagaac
aggaaactctgattcctcttgaacaagcggcaagacaaaaggttgctgagcttgtatctg
tcatggaatctgagaagagccagggatctgtcttgaaagagattttacgagcaaaggaaa
caaatcagatcaagggaatatatggacgaatgggagatttgggtgccattgatggtgag-
------------------------------------------------------------
------------------------------------------------------------
-----------------------------------------------------gaaagca
tcat----t-gttgtgtcttctttgcaggcaacacgtattgcatatggtgaaaacagaga
attcagacgagtagttacactggatggttctctgtttgaaaaatctggaactatgagtgg
tggcgggagtagaccacgtggaggaaaaatggggacagctattcgtgcgaatactgtttc
tagagaagctgttgctgacgctgaaaaagaacttgccacaatgattgataagctaaatgc
aactcggaaaagaatttctgattctgttcagaaataccagtcattggagaaaactatcca
acgactggagatggaacttgcgaggagtcaaaaagagattgacagtttgaacacacaaca
tgattatctgaggaatcaactcgattctttgaaatctgcagcacagccaaaggaggaaga
gctaaccaagttggaggagcttcagaaaattataacagtagaagagaagcagattgcacg
tcttgtacaggggtctaagcaattgaaggagaaggcatccg---aacttcaaggtaaaat
agaaaatgctggaggt---------------gaaagattaagaaaccaaaaggcaaaggt
tgacaagatccaatct--------------------------------------------
-----------------------------------gatattgaccgacatgggacagaga
ttaaccgtcacaaggtccaaattgaaactagtgaaaaaatgatcaagaagatgaccaaag
ggattgaggattctaagaaggacaaagagttgtttctccaagagaaagaaaagctgcttt
ctacgtttaaagagatagagcagaaggcatttgtagttcaagagaactataaaaagacac
agcaggtac---------------------ttccattaattg------------------
---------------------------------------------------ggatgaaac
aggttgatgctgatttcaa-----------------------------------------
------------------------------------------acttaaggatatgaagaa
actttgcaaagagatggaaatgaaggacaaagcatacaacaaaaagctcgatgatttgca
aaatactctcaagaagcatatggagcaaatagcaaaagattctgttgaccatgaaaagct
ccaagggactctggctgatgagagtcttaccaagtcttgcgacctgaaacgggccttgga
aatggtgacactgctagaagcacaactgaaagagatgaatcccaatctggattcaatttc
tgaatatcgcaaaaaagtggcatcatataatgaacgagtggaagaactcaatgcagttac
ccaagagcgtgatgatatcaagaggcagtatgacgaatggaggaaaaaaagattagatga
gttcatggctggattcaataccatttctctgaagttgaaggaaatgtaccag--------
-------------rtgatcacacttggtggcgatgctgagctcgagctagtt------ga
ttctttggatcctttctctgagggagttgttttcagcgtgagaccaccaaaaaagagctg
gaaaaatattgcaaatttatcaggtggagaaaagactctcagctctctggctcttgtctt
tgcacttcatcactacaaacctacaccgctctatgtgatggatgagatcgatgctgccct
tgatttcaagaatgtctcgatagttgggcattatgtgaaggataggacaaagaatgcaca
gttcatcatcat-------------aagcctcagaaacaacatgttcgagttggcagacc
ggcttgttggcatatacaaaaccgataattgcacgaaaagtataacaattaaccccaaca
gtttcgcagtaggtcaaaaggctgct
>PAFTOL004662
------------------------------------------------------------
------------------------------------------------------------
------------------------------------------------------------
------------------------------------------------------------
------------------------------------------------------------
------------------------------------------------------------
------------------------------------------------------------
------------------------------------------------------------
-------ggtgaagttgaacaaatttcattaatgaagccgaaagctcaaggcccacatga
tgaaggctttcttgaatacctggaggatataattgggactaacaaatatgtagagaaaat
agatgattcttacaaaca--attagaatccctgaatgagaagagatccggggttgtgcag
atggtcaagttggcagagaaaga-------aagagatagcttagaggatgtaaaaaatga
ggcagaagcttacatgcttaaggagctatcactcttgaaatggcaagaaaaagctaccaa
acttgcggctgaagacaacagtgctaagatggctgagttgcaagccaatttgtctagctt
ggaagaaaatataaagtccaaaagagaggaga-ttcgg----------------------
--------------ggaaatagcactactttgaaagagcttgaaaatttgcacaacaagt
atatcaagagacaagaggaactcgatagtgacctcaggaattgcaaggaggcatttaagg
agtttgagaggcaagatgtcaaacaccgagaagatttgaagcacatcaagcaaaagatta
agaaacttgaagacaaaattgaaaaggattcgttgaaaatcaatgacctcacaaatgagc
gtgagaatgcaattaacatgattcctaaactggagggagatatccctgagctgcagaagc
agttaacggaagaagagaagatcttagaagaaataaaggaaaattcta------------
------------------------------------------------------------
---------------------aa-------------------------------------
------------------------------------------------------------
------------------------------------------------------------
------------------------------------------------------------
------------------------------------------------------------
------------------------------------------------------------
------------------------------------------------------------
------------------------------------------------------------
------------------------------------------------------------
------------------------------------------------------------
------------------------------------------------------------
------------------------------------------------------------
------------------------------------------------------------
------------------------------------------------------------
------------------------------------------------------------
------------------------------------------------------------
------------------------------------------------------------
------------------------------------------------------------
------------------------------------------------------------
------------------------------------------------------------
------------------------------------------------------------
------------------------------------------------------------
------------------------------------------------------------
------------------------------------------------------------
------------------------------------------------------------
------------------------------------------------------------
------------------------------------------------------------
------------------------------------------------------------
-----------------------------------------------------------c
aggttgatgctgatttcaa-----------------------------------------
------------------------------------------acttaaagatatgaagaa
acttagcaaagagatggaaatgaaggggaaaggatacracaaaaaacttgacgatttgca
aaatgctctcaagaagcatatggagcaaatagcaaaagattctgttgaccatgaaaagct
tcaagcgaccctggcagatgagactcttaccaagtcttgtgacctgaaacggtccttaga
aatggtggcactgctagaagcgcaactgaaagagatgaatcccaatcttgattcgatttc
cgaatatcgcaaaaaagtggcatcatatracgaacgagtcgaagaactcaatgcagttac
ccaagagcgtgatgatataaagaggcagtatgatgaatggagaaagaaaaggttagatga
gttcatggctggattcaataccatttctytgaagttgaaggaaatgtaccag--------
-------------atgatcacactcggtggagatgctgagctcgagctagtt------ga
ttctttggatcctttctccgagggagttgttttcagcgtgagaccaccaaaaaagagctg
gaaaaatattgcaaatttgtcaggtggcgaaaagactctcagctctctagctctagtctt
tgcacttcatcactacaaacctacaccgctctatgtgatggatgagattgatgctgccct
tgatttcaagaatgtctcaatagttgggcattatgtgaaggacagaacaaagaatgcaca
gttcattatcat-------------aagcctcagaaacaacatgttcgagttggcagacc
ggcttgttggcatatacaaaaccgataattgcacaaaaagtataacaattaaccctaata
gttttgctgtaggtcaaaaggctgct
>PAFTOL004664
------------------------------------------------------------
------------------------------------------------------------
------------------------------------------------------------
------------------------------------------------------------
------------------------------------aatgatggtgaatatga-cgttgt
tccgggcagcgagtttgtcataaccagggtt-----------------------------
----gcatttcgcgacaactcttcaaagtattacatcaacaatagagcaagtaacttcac
tgaggttacgaccaaattaaaggcaaaaggagtggatttggataataatcgatttttgat
cctccagggtgaagttgaacaaatttcattaatgaagccgaaagctcaaggcccgcatga
tgaaggctttcttgaatacctcgaggatataattgggactaacaaatatgtagagaaaat
agatgattcatacaaaca--attagaaaccctgaacgagaagagatccggggttgtgcag
atggtcaagttggcagagaaaga-------aagagatagcttagaggatgtcaaaaatga
ggcagaagcttacatgctaaaggaactatcactcttgaaatggcaagaaaaagctaccaa
acttgctgctgaagacaacagtgctaagatggctgagttgcaaaccaatttgtctggctt
ggaagaaaatataaagtcaaaaagagaggaga-ttagg----------------------
--------------gaaaatagcactactttgaaagagcttgaaagtttgcacaacaagt
atatcaagagacaagaggaactcgatagtgacctcaggaattgcaaggaggcatttaagg
agtttgagaggcaagatgtcaaacaccgagaagatttgaagcacatcaagcaaaagatta
agaaacttgatgacaaaattgaaaaggattcgtcgaaaatcaatgacctcacaaatgagc
gtgagaatgcaattataatgattcctaaactagagggagatattcctgagttgcagaagc
agttatcggaagaagagaagatcttagaagaaataaaggagaattcca------------
------------------------------------------------------------
---------------------aa-------------------------------------
------------------------------------------------------------
------------------------------------------------------------
------------------------------------------------------------
------------------------------------------------------------
------------------------------------------------------------
------------------------------------------------------------
------------------------------------------------------------
------------------------------------------------------------
------------------------------------------------------------
------------------------------------------------------------
------------------------------------------------------------
----------gctgcatcttttttgcaggcaacacgtattgcatacggtgaaaacagaga
attcagacgagtagttacacttgatggttctctgtttgagaaatcaggaactatgagtgg
tggagggaatagaccacgtggaggaaaaatggggacatctattcgtgccaatactgtttc
tagagaagctgttgccgatgctgaaaaagmacttgctacaatggttgataaattraatgc
agctcggaaaagaatttctgtctctcttcagaaataccagtctttggagaaaactatcca
acaactggagatggaacttgcgaggagtcaaaaagagattgacagtttgaaaacacaaca
tgattatctgaggaatcaactagattctttgaaatccgcagcacagccaaaggaggagga
gctaaccaagttggtggagcttcagaaaattatagcagcagaagagaaggagattgcacg
gcttgtacaagggtctaggcagttgaaggagaaggcatccg---aacatcaaagtaaaat
agaaaatgctggaggt---------------gaaagactaagaaaacaaaaggcaaaggt
tgacaagatccaatct--------------------------------------------
-----------------------------------gatattgaccgacatgggacagata
ttaaccgtcacaaagtccaaatygaaactggtgagaaaatgatcaagaagttgactaaag
ggattgaggattctaagaaagacaaagagttgcttctccaagagaaagagaagctgcttt
ctacttttaaagagatagaacagaaggcatttgtagttcaagagaactacaaaaggacac
agcaggt-----------------------------------------------------
----------------------------------------------------------ac
aggttgatgctgatttcaa-----------------------------------------
------------------------------------------acttaaagacatgaagaa
gctttgcaaagagatggaaatgaaggggaaaggatacagcaaaaagcttgatgatttgca
aaatgctctcaagaagcatatggagcaaatagcaaaagattctgttgaccatgaaaagct
tcaagcgaccctgactgatgagactcttaccaagtcttgtgacctgaaacggtccttgga
aatggtggcactgctagaagcacaactgaaagagatgaatcccaatcttgattcaatttc
cgaatatcgcaaaaaagtggcatcatataacgaacgagtcgaagaactcaatgcagttac
ccaagagcgtgatgatataaagaggcagtatgatgaatggagaaagaaaaggttagatga
gttcatggctggattcaataccatttctctgaagttgaaggaaatgtaccag--------
-------------atgatcacacttggtggagatgctgagctcgagctagtt------ga
ttctttggatcctttctccgagggagttgttttcagtgtcagaccaccaaaaaagagctg
gaaaaatattgcaaatttgtcaggtggagaaaagactctcagctctctagctctagtctt
tgcacttcatcactacaaacctacaccgctctatgtgatggatgagatcgatgctgccct
tgatttcaagaatgtctcaatagttgggcattatgtgaaggacaggacaaagaatgcaca
gttcattatcat-------------aagcctcagaaacaacatgttcgagttggcagacc
ggcttgttggcatatacaaaaccgataattgcacaaaaagtataacaattaaccctaata
gttttgctgtaggtcaaaaggctgct
>PAFTOL004665
------------------------------------------------------------
------------------------------------------------------------
------------------------------------------------------------
------------------------------------------------------------
-gttcattttcaagaaattattgat------ct--gaatgacggtgaatatga-cgttgt
tccgggtagtgagtttgtcataaccagggtt-----------------------------
----gcatttcgtgacaactcttcaaagtattacatcaacaatagagcaagtaacttcac
tgaggttacgaccaaattaaaggcgaaaggagtggatttggataataaccgatttttgat
cctccagggtgaagttgaacaaatttcattaatgaagccgaaagctcaaggcccccatga
tgaaggctttcttgaatacctggaggacataattgggactaacaaatatgtagagaaaat
agatgattcatacaaaca--attggaatccctgaatgacaagagatccggggttgtgcag
atggttaagttggcagagaaaga-------aagagatagcttagaggatgtcaaaaatga
ggcagaagcttacatgctgaaggaactgtcactcttgaaatggcaagaaaaagctaccaa
acttgctgctgaagacaacagtgctaagatggctgagttgcaaaccaatttgtctagctt
ggaagaaaatatgaagtccaaaagagaggaga-ttagg----------------------
--------------gaaaatagcactactttgaaagagcttgaaagtttgcacaacaagt
atatcaagagacaagaggaactagatagtgacctcaggaattgcaaggaggcatttaagg
agtttgagaggcaagatgtcaaacaccgagaagatttgargcacatcaagcaaaagatta
agaaacttgatgacaaaattgaaaaggattcgtcgaaaatcaatgacctcataagtgagc
gtgagaaagcaattatcatgattcctaaactggagggagatattcctgagttgcagaagc
agttatcggaagaagagaagatcttagaagaaataaaggagaattcta------------
------------------------------------------------------------
---------------------aa-------------------------------------
------------------------------------------------------------
------------------------------------------------------------
------------------------------------------------------------
------------------------------------------------------------
------------------------------------------------------------
------------------------------------------------------------
------------------------------------------------------------
------------------------------------------------------------
------------------------------------------------------------
------------------------------------------------------------
------------------------------------------------------------
-------------------------caggcaacacgtattgcatatggtgaaaacagaga
attcagacgagtagttacactggatggttctctattcgagaaatcaggaactatgagtgg
tggagggaatagaccacgtggagggaaaatggggacatctattcgtgccaatactgtttc
tagagaagctgttgctgatgctgaaaaagaacttgctacaatggttgataaattaaatgc
aactcggaaaagaatttctgattctgttcagaaataccagtctttggagaaaactatcca
acaactggagatggagcttgcgaggagtcaaaaagagattgacagtttgaaaacacaaca
tgattatctgaggaatcaactagattctttgaaattcgcagcacagccgaaggaggatga
gctaaccaagttggaggmgcttcagaaaattatagcagcagaagagaaggagattgcacg
gcttgtacaggggtctaggcaattgaaggagaaggcgtccg---aacttcaaagtaaaat
agaaaatgctggaggt---------------gaaagactaagaaaccaaaaggcaaaggt
tgacaacatccaatct--------------------------------------------
-----------------------------------gaagttgaccgacatgggacagaga
ttaaccgtcacaaagtccaaattgcaactggtgagaaaatggtcaagaagatgactaaag
ggattgaggactctaagaaagacaaagagtcgcttctccaagagaaagagaagctgcttt
ctacgtttaaagagatagaagagaaggcatttgtagttcaagagaactataaaaggacac
agcaggt-----------------------------------------------------
----------------------------------------------------------ac
aggttgatgctgatttcaa-----------------------------------------
------------------------------------------acttaaagatatgaagaa
actttgcaaagagatggaaatgaaggggaaaggatacaacaaaaagcttgacgatttgca
aaatgctctcaagaagcatatggagcaaatagcaaaagattctgttgaccatgaaaagct
tcaagcgaccctggctgatgagactcttaccaagtcttgtgacctgaaacgggccttgga
aatggtggcactgctagaagcacaactgaaagagatgaatcccaatcttgattcaatttc
cgaatatcgcacaaaagtggsatcatataacgaacgagtcgaagaactcaatgcagttac
ccaagagcgtgatgatataaagaggcagtatgatgaatggagaaagaaaaggttagatga
gttcatggctggattcaataccatttctctgaagttgaaggaaatgtaccag--------
-------------atgatcacacttggtggagatgctgagctcgagctagtt------ga
ttctttggatcctttctccgagggagttgttttcagcgtgaggccaccaaaaaagagctg
gaaaaatattgcaaatttgtcaggtggcgaaaagactctcagctctctagctctcgtctt
tgcacttcatcactacaaacctacaccgctctatgtgatggatgagatcgacgctgccct
tgatttcaagaatgtttcgatagttgggcattatgtgaaggacaggacaaagaatgcaca
gttcattatcat-------------aagcctcagaaacaacatgttcgagttggcagacc
ggcttgttggcatatacaaaaccgataattgcacaaaaagtataacaattaaccctaata
gttttgctgtaggtcaaaaggctgct
>PAFTOL004666
aaggagatggtcatgaggaatttcaaatcttatgctggcgagcagcgtgttggccctttt
cacaagagtttttcggctgtcgttgggccaaatggaagtgggaagagcaatgtcattgat
gctatgctttttgttttcgggaaaagagcaaaacagatgaggctgaacaaggtttcagag
ctaattcacaactct----------accaaccaccagaatttagatagtgctggtgtatc
tgttcattttcaagaaattattgat------ct--gaatgatggtgaatatga-cgttgt
tccgggcagcgagtttgtcataaccagggtt-----------------------------
----gcatttcgcgacaactcttcgaagtattacatcaacaatagagcaagtaacttcac
ggaggttacgaccaaattaaaggcgaaaggagtggatttggataataaccgatttttgat
cctccagggtgaagttgaacaaatttcattaatgaagccgaaagctcaaggcccgcatga
tgaaggctttcttgaatacctcgaggatataattgggactaacaaatatgtagagaaaat
agatgattcatacaaaca--attagaatcgctgaatgagaagagatccggggttgtgcag
atggtcaagttggcagagaaaga-------aagagatagcttagaggatgtcaaaaatga
ggcagaagcttacatgctaaaggaactatcactcttgaaatggcaagaaaaagctaccaa
acttgctgctgaagacaacggtgctaagatggctgagttgcaaaccaatttgtctagctt
ggaagaaaatataaagtcaaaaagagaggaga-ttagg----------------------
--------------gaaaatagcactactttgaaagagcttgaaagtttgcacaacaagt
atatcaagagacaagaggaactcgatagtgacctcaggaattgcaaggaggcatttaagg
agtttgagaggcaagatgtcaaacaccgagaagatttgaagcacatcaagcaaaagatta
agaaactcgatgacaaaattgaaaaggattcgtcaaaaatcaatgaccttacaaatgaga
gtgagaacgcaattatcatgattcctaaactagagggagatattcctgagttgcagaagc
agttatcagaagaagagaagatcttagaagaaataaaggagaattcta------------
------------------------------------------------------------
---------------------aa-------------------------------------
------------------------------------------------------------
------------------------------------------------------------
------------------------------------------------------------
------------------------------------------------------------
------------------------------------------------------------
------------------------------------------------------------
------------------------------------------------------------
------------------------------------------------------------
------------------------------------------------------------
------------------------------------------------------------
------------------------------------------------------------
----------gctgcatcttttttgcaggcaacacgtattgcatatggtgaaaacagaga
attcagacgagtagttacactggatggttctctgtttgagaaatcaggaactatgagtgg
tggagggaatagaccacgtggaggaaaaatggggacatctattcgtgccaatactgtttc
tagagaagctgttgccgatgctgaaaaagaacttgctacaatggttgataaactaaatgc
aactcggaaaagaatttctgattctcttcaaaaataccagtctttggagaaaactatcca
acaactggagatggaatttgcgaggagtcaaaaagagattgacagtttgaaaacacaaca
tgattatctgaggaatcaactagattctttgaaatccgcagcacagccaaaggaggagga
gctaaccaagttggaggagcttcagaaaattatagcagcagaagagaaggagattgcaag
gcttgtacacgggtctaggcagttgaaggagaaggcatccg---aacttcaaagtaaaat
agaaaatgctggaggt---------------gaaagactaagaaaccaaaaggcaaaggt
tgacaagatccaatct--------------------------------------------
-----------------------------------gatattgaccgacatgggacagcga
ttaaccgtcacaaagtccaaatcgaaactggtgagaaaatgatcaagaagttgactaaag
ggattgaggattctaagaaagacaaagaattgcttctccaagagaaagagaagctgcttt
ctacttttaaagagatagaacagaaggcatttgtagttcaagagaattacaaaaggacac
aacaggt---------------------------attaattg------------------
---------------------------------------------------gtgtgaaac
aggttgatgctgatttcaa-----------------------------------------
------------------------------------------acttaaagatatgaagaa
actttgcaaagagatggaaatgaaggggaaaggataccacaaaaagcttgatgatttgca
aaatgctctcaagaagcatatggagcaaatagcaaaagattctgttgaccatgaaaagct
tcaagcgaccctggctgatgagactcttaccaagtcttgtgacctgaaacggtccttgga
aatggtggcactgctagaagcacaactgaaagagatgaatcccaatcttgattcaatttc
cgactatcgcaaaaaagtggcatcatataacgaacgagtcgaagaactcaatgcagttac
ccaggagcgtgatgatataaagaggcagtatgatgaatggagaaagaaaaggttagatga
gttcatggctggattcaataccatttctctgaagttgaaggaaatgtaccag--------
-------------rtgatcacacttggtggagatgctgagctcgagctagtt------ga
ttctttggatcctttctccgagggagttgttttcagtgtgagaccaccaaaaaagagctg
gaaaaatattgcaaatttgtcaggtggcgaaaagacgctcagctctctagctctagtctt
tgcacttcatcactacaaacctacaccgctttatgtgatggatgagatcgatgctgccct
tgatttcaagaatgtctcaatagttgggcattatgtgaaggacaggacaaagaatgcaca
gttcattattat-------------aagcctcagaaacaacatgttcgagttggcagacc
ggcttgttggcatatacaaaaccgacaattgcacaaaaagtataacaattaaccctaata
gttttgctgtaggtcaaaaggctgct
>PAFTOL004667
------------------------------------------------------------
---cagagtttttcggctgtcgttgggccaaatggcagtgggaagagcaatgtcattgat
gctatgctttttgttttcgggaaaagagcaaaacagatgaggctgaacaaggtttcagag
ctaattcacaactct----------accaaccaccagaatttagacagtgctggtgtatc
tgttcattttcaagaaattattgat------ct--gaatgatggtgaatatga-cgttgt
tccgggcagcgagtttgtcataaccagggtt-----------------------------
----gcatttcgcgacaactcttcaaagtattacatcaacaatagagcaagtaacttcac
tgaggttacgaccaaattaaaggcgaaaggagtggatttggataataaccgatttttgat
cctccagggtgaagttgaacaaatttcattaatgaagccgaaagctcaaggcccgcatga
tgaaggctttcttgaatacctcgaggatataattgggactaacaaatatgtagagaaaat
agatgattcatacaaaca--attagaatccctgaatgagaagagatccggggttgtgcag
atggtcaagttggcagagaaaga-------aagagatagcttagaggatgtcaaaaatga
ggcagaagcttacatgctgaaggaactatcactcttgaaatggcaagaaaaagctaccaa
acttgctgctgaagacaacagtgctaagatgactgagttgcaaaccaatttatctagctt
ggaagaaaatataaagtcaaaaagagaggaga-ttagg----------------------
--------------gaaaatagcactactttgaaagagcttgaaagtttgcacaacaagt
atatcaagagacaagaggaactcgatagtgacctcaggaattgcaaggaggcatttaagg
agtttgagaggcaagatgtcaaacaccgagaagatttgaagcacatcaagcaaaagatta
agaaactcgatgacaaaattgaaaaggattcgtcaaaaatcaatgacctcacaaatgagc
gtgagaacgcaattatcatgattcctaaactagagggagatattcctgagttgcagaagc
agttatcagaagaagagaagatcttagaagaaataaaggagaattcta------------
------------------------------------------------------------
---------------------aa-------------------------------------
------------------------------------------------------------
------------------------------------------------------------
------------------------------------------------------------
------------------------------------------------------------
------------------------------------------------------------
------------------------------------------------------------
------------------------------------------------------------
------------------------------------------------------------
------------------------------------------------------------
------------------------------------------------------------
------------------------------------------------------------
----------gctgcaccttttttgcaggcaacacgtattgcatatggtgaaaacagaga
attcagacgagtagttacactggatggttctctgtttgagaaatcaggaactatgagtgg
tggagggaatagaccacgtggaggaaaaatggggacatctattcgtgccaatactgtttc
tagagaagctgttgccgatgctgaaaaagaacttgctacaatggttgataaactaaatgc
agctcggaaaagaatttctgattctcttcaaaaataccggtctttggagaaaactatcca
acaactggagatggaacttgcgaggagtcaaaaagagattgacagtttgaaaacacaaca
tgattatctgaggaatcaactagattctttgaaatccgcagcacagccaaaggaggagga
gctaaacaagttggaggagcttcagaaaattatagcagcagaagagaaggagattgcacg
gcttgtacaggggtctaggcagttgaaggagaaggcatccg---aacttcaaagtaaaat
agaaaatgctggaggt---------------gaaagactaagaaaccaaaaggcaaaggt
tgacaagatccaatct--------------------------------------------
-----------------------------------gatattgaccgacatgggacaggga
ttaaccgtcacaaagtccaaatcgaaactggtgagaaaatgatcaagaagttgactaaag
ggattgaggattctaagaaagacaaagaattgcttctccaagagaaagagaagctgcttt
ctacttttaaagagatagaacagaaggcatttgtagttcaagagaactacaaaaggacac
agcaggt---------------------------attaattg------------------
---------------------------------------------------gtgtgaaac
aggttgatgctgatttcaa-----------------------------------------
------------------------------------------acttaaagatatgaagaa
actttgcaaagagatggaaatgaaggggaaaggataccacaaaaagcttgatgatttgca
aaatgctctcaagaagcatatggagcaaatagcaaaagattctgttgaccatgaaaagct
tcaagcgaccctggctgatgagactcttaccaagtcttgtgacctgaaacggtccttgga
aatggtggcactgctagaagcacaactgaaagagatgaatcccaatcttgattcaatttc
cgactatcgcaaaaaagtggcatcatataacgaacgagtcgaagaactcaatgcagttac
ccaggagcgtgatgatataaagaggcagtatgatgaatggagaaagaaaaggttagatga
gttcatggctggattcaataccatttctctgaagttgaaggaaatgtaccag--------
-------------atgatcacacttggtggagatgctgagctcgagctagtt------ga
ttctttggatcctttctccgagggagttgttttcagtgtgagaccaccaaaaaagagctg
gaaaaatattgcaaatttgtcaggtggcgaaaagacgctcagctctctagctctagtctt
tgcacttcatcactacaaacctacaccgctctatgtgatggatgagatcgatgctgccct
tgatttcaagaatgtctcaatagttgggcattatgtgaaggacaggacaaagaatgcaca
gttcattatcat-------------aagcctcagaaacaacatgttcgagttggcagacc
ggcttgttggcatatacaaaaccgacaattgcacaaaaagtataacaattaaccctaata
gttttgctgtaggtcaaaaggctgct
>PAFTOL004668
------------------------------------------------------------
------------------------------------------------------------
------------------------------------------------------------
------------------------------------------------------------
------------------------------------aatgatggtgaatatga-cgttgt
tccgggcagcgagtttgtcataaccagggtt-----------------------------
----gcatttcgcgacaactcttcgaagtattacatcaacaatagagcaagtaacttcac
ggaggttacgaccaaattaaaggcgaaaggagtggatttggataataaccgatttttgat
cctccagggtgaagttgaacaaatttcattaatgaagccraaagctcaaggyccgcatga
tgaaggctttcttgaatacctcgaggatataattgggactaacaartatgtagagaaaat
agatgattcatacaaaca--attagaatccctgaatgagaagagatcyggggttgtgcag
atggtcaagttggcagagaaaga-------aagagatagcttagaggatgtcaaaaatga
ggcagaagcttacatgctaaaggaactatcactcttgaaatggcaagaaaaagctaccaa
acttgctgctgaagacaacrgtgctaagatggctgagttgcaaaccaatttgtctagctt
ggaagaaaatataaagtcaaaaagagaggaga-ttagg----------------------
--------------gaaaatagcactactttgaaagagcttgaaagtttgcacaacaagt
atatcaagagacaagaggaactcgatagtgacctcaggaattgcaaggaggcatttaagg
agtttgagaggcaagatgtcaaacaccgagaagatttgaagcacatcaagcaaaagatta
agaaactcgatgacaaaattgaaaaggattcatcaaaaatcaatgacctcacaaatgacc
gtgagaacgcaattatcatgattcctaaactagagggagatattcctgagttgcagaagc
agttatcagaagaagagaagatcttagaagaaataaaggagaattcta------------
------------------------------------------------------------
---------------------aa-------------------------------------
------------------------------------------------------------
------------------------------------------------------------
------------------------------------------------------------
------------------------------------------------------------
------------------------------------------------------------
------------------------------------------------------------
------------------------------------------------------------
------------------------------------------------------------
------------------------------------------------------------
------------------------------------------------------------
------------------------------------------------------------
-------------------------caggcaacacgtattgcatacggtgaaaayagaga
attcagacgagtagttacactggatggttctctgtttgagaaatcaggaactatgagtgg
tggagggaatagaccacgtggaggaaaaatggggacatctattcgtgccaatactgtttc
tagagaagctgttgccgatgctgaaaaagaacttgctacaatggttgataaactaaatgc
aactcggaaaagaatttctgattctcttcaaaaataccagtctttggagaaaactatcca
acaagtggagatgacacttgcgaggagtcaaaaagagattgacagtttgaaaacacaaca
tgattatctgaggaatcaactagattctttgaaatccgcagcacarccaaaggaggagga
gctaaccaagttggaggagcttcagaaaattatagcagcagaagagaaggagattgcacr
scttgtacaggggtctaggcagttgaaggagaaggcatccg---aacttcaaagtaaaat
agaaaatgctggaggt---------------gaaagactaagaaaccaaaaggcaaaggt
tgacaagatccaatct--------------------------------------------
-----------------------------------gatattgaccgacatgggacagaga
ttaaccgtcacaaagtccaaatcgaaactggtgagaaaatgatcaagaagttgactaaag
ggattgakgattctaagaaagacaaagaattgcttctccaagagaaagagaagctgcttt
ctacttttaaagagatagaacagaaggcatttgtagttcaagagaactacaaaaggacac
agcaggt---------------------------attaattg------------------
---------------------------------------------------gcgtgaaac
aggttgatgctgatttcaa-----------------------------------------
------------------------------------------acttaaagatatgaagaa
actttgcaaagagatkgaaatgaagggraaaggatacmacaaaaagcttgatgatttgca
aaatgctctcaagaagcatatggagcaaatagcaaaagattctgttgaccatgaaaagct
tcaagcgaccctggctgatgagactcttaccaagtcttgtgacctgaaacggtccttgga
aatggtggcactgctagaagcacaactgaaagagatgaatcccaatcttgattcaatttc
cgactatcgcaaaaaagtggcatcatataacgaacgagtcgaagaactcaatgcagttac
ccargagcgtgatgatataaagaggcagtatgatgaatggagaaagaaaaggttagatga
gttcatggctggattcaataccatttctctgaagttgaaggaaatgtaccag--------
-------------atgatcacacttggtggagatgctgagctcgagctagtt------ga
ttctttggatcctttctccgagggagttgttttcagtgtgagaccaccaaaaaagagctg
gaaaaatattgcaaatttgtcaggtggcgaaaagactctcagctctctagctctagtctt
tgcacttcatcactacaaacctacaccrctctatgtgatggatgagatcgatgctgccct
tgatttcaagaatgtctcaatagtygggcattatgtgaaggacaggacaaagaatgcaca
gttcattatcat-------------aagcctcagaaacaacatgttcgagttggcagacc
ggcttgttggcatatacaaaaccgataattgcacaaaaagtataacaattaaccctaata
gttttgctgtaggtcaaaaggctgct
>PAFTOL005024
------------------------------------------------------------
------------------------------------------------------------
------------------------------------------------------------
------------------------------------------------------------
------------------------------------------------------------
------------------------------------------------------------
------------------------------------------------------------
------------------------------------------------------------
------------------------------------------------------------
------------------------------------------------------------
----------------ag--attagaatccctgaatgagaagagatctggggttgtgcag
atggtcaagttggcagagaaaga-------aagagatagcttagaggatgtcaaaaatga
ggcagaagcttacatgctaaaggaactatcactcttgaaatggcaagaaaaagctaccaa
acttgctgctgaagacaacagtgctaagatggctgagttgcaaaccaatttgtctagctt
ggaagaaaatataaagtcaaaaagagaggaga-ttagg----------------------
--------------gaaaatagcactactttgaaagagcttgaaagtttgcacaacaagt
atatcaagagacaagaggaactcgatagtgacctcaggaattgcaaggaggcatttaagg
agtttgagaggcaagatgtcaaacaccgagaagatttgaagcacatcaagcaaaagatta
agaaactcgatgacaaaattgaaaaggattcgtcaaaaatcaatgacctcacaaatgagc
gtgagaatgcaattatcatgattcctaaactagagggagatattcctgagttgcagaagc
agttatcagaagaagagaagatcttagaagaaataaaggagaattcta------------
------------------------------------------------------------
---------------------aac------------------------------------
------------------------------------------------------------
------------------------------------------------------------
------------------------------------------------------------
------------------------------------------------------------
------aggaat------------------------------------acatcaaagaac
aagaagttctgattcctctcgaacaagctgcaagacaaaaggttgctgagcttgtatctg
tcatggaatctgagaagagccagggatctgtcttgaaagagattttacgagcaaaggaaa
caaatcagatcaagggaatatatggacgaatgggagacttgggtgccattgatggtgag-
------------------------------------------------------------
------------------------------------------------------------
------------------------------------------------------------
----------gctgcatcttttttgcaggcaacacgtattgcatacggtgaaaacagaga
attcagacgagtagttacactggatggttctctgtttgagaaatcaggaactatgagtgg
tggagggaatagaccacgtggaggaaaaatggggacatctattcgtgccaatactgtttc
tagagaagttgttgccgatgctgaaaaagaacttgctacaatggttgataaattaaatgc
aactcggaaaagaatttctgattctcttcaaaaataccagtctttggagaaaactatcca
acaactggagatggaacttgcgaggagtcaaaaagagattgacagtttgaaaacacaaca
tgattatctgaggaatcaactagattctttgaaatccgcagcacagccaaaggaggagga
gctaaccaagttggaggagcttcagaaaattatagcagcagaagagaaggagattgcaca
ccttgtacaggggtctaggcagttgaaggagaaggcatccg---aacttcaaagcaaaat
agaaaatgctggaggt---------------gaaagactaagaaaccaaaaggcaaaggt
tgacaagatccaatct--------------------------------------------
-----------------------------------gatattgaccgacatgggacagaga
ttaaccgtcacaaagtccaaatcgaaactggtgagaaaatgatcaagaagttgactaaag
ggattgaggattctaagaaagacaaagaattgcttctccaagagaaagagaagctgcttt
ctacttttaaagagatagaacagaaggcatttgtagttcaagagaactacaaaaggacac
agcaggt---------------------------attaattg------------------
---------------------------------------------------ccgtgaaac
aggttgatgctgatttcaa-----------------------------------------
------------------------------------------actaaaagatatgaagaa
actttgcaaagagatggaaatgaaggggaaaggatacaacaaaaagcttgatgatttgca
aaatgctctcaagaagcatatggagcaaatagcaaaagattctgttgaccatgaaaagct
tcaagcaaccctggctgatgagactcttaccaagtcttgtgacctgaaacggtccttgga
aatggtggcactgctagaagcacaactgaaagaaatgaatcccaatcttgattcaatttc
cgaatatcgcaaaaaagtggcatcatataacgaacgagtcgaagaactcaatgcagttac
ccaagagcgtgatgatataaagaggcagcatgatgaatggagaaagaaaaggttagatga
gttcatggctggattcaataccatttctctgaagttgaaggaaatgtaccag--------
-------------atgatcacactcggtggagatgctgagcttgagctagtt------ga
ttctctggatcctttctccgagggagttgttttcagcgtgagaccaccaaaaaagagctg
gaaaaatattgcaaatttgtcaggtggcgaaaagacgctcagctctctagctctagtctt
tgcacttcatcactacaaacctacaccgctctatgtgatggatgagatcgatgctgccct
tgrttttaagaatgtctcaatagtcgggcattatgtgaaggacaggacaaagaatgcaca
gttcattatcat-------------aagcctcagaaacaacatgttcgagttggcagacc
ggcttgttggcatatacaaaaccgataattgcacaaaaagtataacaattaaccctaata
gttttgctgtaggtcaaaaggctgct
>PAFTOL005025
------------------------------------------------------------
------------------------------------------------------------
------------------------------------------------------------
------------------------------------------------------------
------------------------------------------------------------
-------------tttgtcataaccagggtt-----------------------------
----gcatttcgcgacaactcttcaaagtattacatcaacaatagagcaagtaacttcac
tgaggttacgaccaaattaaaggcgaaaggagtggatttggataataaccgatttttgat
cctccagggtgaagttgaacaaatttcattaatgaagccgaaagctcaaggtccccatga
tgaaggctttcttgaatacctggaggatataattgggactaacaaatatgtagagaaaat
agatgattcatacaaaca--attagaatccctgaatgagaagagatctgggattgtgcag
atggtcaagttggcagagaaaga-------acgagatagcttagaggatgtcaaaaatga
ggcagaagcttacatgctgaaggaactgtcactgttgaaatggcaagaaaaagctaccaa
acttgctgctgaagacaacagtgctaagatggctgagttgcaaaccaatttgtctagctt
ggaagaaaatataaagtccaaaagagaggaga-ttagg----------------------
--------------gaaaatagcactactttgaaagagcttgaaagtttgcacaacaagt
atatcaagagacaagaggaactcgatagtgacctcaggaattgcaaggaggcatttaagg
agtttgagaggcaagatgtcaaacaccgagaagatttgaagcacatcaagcaaaagatta
agaaacttgatgacaaaattgaaaaggattcgtcgaaaatcaatggcctcacaaatgagc
gtgagaatgcaattatcatgattcctaaactggagggagatattcctgagttgcagaagc
agttatcggaagaagagaagatcttagaagaaataaaggagaattcta------------
------------------------------------------------------------
---------------------aa-------------------------------------
------------------------------------------------------------
------------------------------------------------------------
------------------------------------------------------------
------------------------------------------------------------
------------------------------------------------------------
------------------------------------------------------------
------------------------------------------------------------
------------------------------------------------------------
------------------------------------------------------------
------------------------------------------------------------
------------------------------------------------------------
-------------------------caggcaacacgtattgcatatggtgaaaacagaga
attcagacgagtagttacactggatggttctctgtttgagaaatcaggaactatgagtgg
tggagggaatagaccacgtggaggaaaaatggggacatctattcgtgccaatactgtttc
tagagaagcggttgctgatgctgaaaaagaacttgctacaatggttgataaattaaatgc
aactcggaaaagaatttctgattctgttcagaaataccagtctttggagaaaactatcca
acaactggagatggagcttgcgaggagtcaaaaagaggt---------------------
------------------------------------------------------------
------------------------------------------------------------
------------------------------------------------------------
------------------------------------------------------------
------------------------------------------------------------
----------------------------------ggatattgaccgacatgggacagaga
ttaaccgtcacaaagtccaaatcgaaactggtgagaaaatggtcaagaagatgactaaag
ggattgaggattctaagaaagacaaagagtcgcttctccaagagaaagagaagctgcttt
ctacgtttaaagagatagaacagaaggcatttgtagttcaagagaactataaaaggacac
agcaggt-----------------------------------------------------
----------------------------------------------------------ac
aggttgatgctgatttcaa-----------------------------------------
------------------------------------------acttaaagatacgaagaa
actttgcaaagagatggaaatgaaggggaaaggatacaacaaaaagcttgacgatttgca
aaatgctctcaagaagcatatggagcaaatagcaaaagattctgttgaccatgaaaaact
tcaagcgaccctggctgatgagactcttaccaagtcttgtgacctgaaacgggccttgga
aatggtggcactgctagaagcacaactgaaagagatgaatcccaatcttgattcaatttc
cgagtatcgcaaaaaagtggcatcatatagcgaacgagtcgaggaactcaatgcagttac
ccaagagcgtgatgatataaagaggcagtatgatgaatggagaaagaaaaggttagatga
gttcatggctggattcaataccatttctttgaagttgaaggaaatgtaccag--------
-------------atgatcacacttggtggagatgctgagctcgagctagtt------ga
ttctttggatcctttctccgagggagttgttttcagcgtgaggccaccaaaaaagagctg
gaaaaatattgcaaatttgtcaggtggcgaaaagactctcagctctctagctctagtctt
tgcacttcatcactacaaacctacaccgctgtatgtgatggatgagatcgatgctgccct
tgatttcaagaatgtctccatagttgggcattatgtgaaggacaggacaaagaatgcaca
gttcattatcat-------------aagcctcagaaacaacatgttcgagttggcagacc
ggcttgttggcatatacaaaaccgataattgcacaaaaagtataacrattaaccctaata
gttttgctgtaggccaaaaggctgct
>PAFTOL005026
------------------------------------------------------------
------------------------------------------------------------
------------------------------------------------------------
------------------------------------------------------------
-------------------------------------------------------cttgt
tccgggcagcgagtttgtcataaccagggtt-----------------------------
----gcatttcgcgacaactcttcaaagtattacatcaac--------------------
------------------------------------------------------------
-------ggtgaagttgaacaaatttcattaatgaagccgaaagctcaaggcccccatga
tgaaggctttcttgaatacctggaggatataattgggactaacaaatatgtagagaaaat
agatgattcatacaaaca--attagarwccctgaatgagaaragatccgggrttgtgcag
atggtcaagttggcagagaaaga-------aagagayagcttagaggatgtcaaaaatga
rgcagaagcttacatgctraaggaactrtcactsttgaaatggcaagaaaaagctaccaa
acttgctgctraagacaacagygctaagatggctgagttgcaaaccaayttgtctagctt
ggaagaaaatatraagtccaaaagagaggaga-ttagg----------------------
--------------gaaaatagcattactttgaaagagcttgaaagtttgcacaacaagt
atatcaagagacaagaggaactcgatagtgacctcaggaattgcaaggaggcatttaagg
agtttgagaggcaagatgtcaaacaccragaagatttgaagcacatcaagcaaaagatta
agaaacttgatgacaaaattgaaaaggattcgtcgaaaatcaatgacctyacaaatgagc
gtgagaatgcaattatcatgattcctaaactggagggagatattcctgagttgcagaagc
agttatcggaagaagagaagatcttagaagaaataaaggagaattcta------------
------------------------------------------------------------
---------------------aa-------------------------------------
------------------------------------------------------------
------------------------------------------------------------
------------------------------------------------------------
------------------------------------------------------------
------------------------------------------------------------
------------------------------------------------------------
------------------------------------------------------------
------------------------------------------------------------
------------------------------------------------------------
------------------------------------------------------------
------------------------------------------------------------
----------gctgcrtcytttttgcaggcaacacgtattgcatayggtgaaaacagaga
attcagacgagtagttacactkgatggttctctgtttgagaaatcaggaactatgagtgg
tggagggaatagaccacgtggaggaaaaatggggacatctattcgtgccaatactgtttc
tagagaagctgttgcygatgctgaaaaagaacttgctacaatggttgataaattaaatgc
arctcggaaaagaatttctgaytctsttcagaaataycagtctttggagaaaactatcca
acaactggagatggarcttgcgaggagtcaaaaagagattgacagtttgaaaacacaaca
tgattatctgaggaatcaactagattctttgaaattcgcagcacagccgaagcaggagga
gctaaccaagttggaggagcttcagaaaattatagcagcagaagagaaggagattgcacr
gcttgcacaggggtcyaggcaattgaaggagaaggcgtccg---aacttcaaagtaaaat
agaaaatgctggaggt---------------gaaagactaagaaaccaaaaggcaaaggt
tgacaagatccaatct--------------------------------------------
-----------------------------------gatattgaccgacatgggacagaga
ttaaccgtcacaaagtccaaatcgaaactggtgagaaaatgrtcaagaagwtgactaaag
ggattgaggattctaagaaagacaaagagtygcttctccaagagaaagagaagctgcttt
ctacktttaaagagatagaacagaaggcatttgtagttcaagagaactayaaaaggacac
agcaggt-----------------------------------------------------
----------------------------------------------------------ac
aggttgatgctgatttcaa-----------------------------------------
------------------------------------------acttaaagatatgaagaa
actttgcaaagagatggaaatgaaggggaaaggatacaacaaaaagcttgacgawttgca
aaatgctctcaagaagcatatggagcaaatagcaaaagattctgttgaccatgaaaagct
tcaagcgaccctgrctgatgagactcttaccaagtcttgtgacctgaaacgggccttgga
aatggtggcactgctagaagcacaactgaaagagatgaatcccaatcttgattcaatttc
cgagtatcgcaaaaaagtggcatcatatagcgaacgagtcgaagaactcaatgcagttac
ccaagagcgtgatgatataaagaggcagtatgatgaatggagaaagaaaaggttagatga
gttcatggctggattcaataccatttctctgaagttgaaggaaatgtaccag--------
-------------atgatcacacttggtggagatgctgagctcgagctagtt------ga
ttctttggatcctttctccgagggagttgttttcagygtgagrccaccaaaaaagagctg
gaaaaatattgcaaatttgtcwggtggmgaaaagactctcagctctctrgctctagtctt
tgcacttcatcactacaaacctacaccgctctatgtgatggatgagatcgatgctgccct
tgrtttcaagaatgtctcratagttgggcattatgtgaaggacaggacaaagaatgcaca
gttcattatcat-------------aagcctcagaaacaacatgttcgagttggcagacc
grcttgttggcatatacaaaaccgataattgcacaaaaagtataacaattaaccctaata
gttttgctgtaggccaaaaggctgct
>PAFTOL005035
------------------------------------------------------------
------------------------------------------------------------
------------------------------------------------------------
------------------------------------------------------------
------------------------------------------------------------
------------------------------------------------------------
------------------------------------------------------------
------------------------------------------------------------
------------------------------------------------------------
------------------------------------------------------------
----------------ag--attagaaaccctgaatgagaaragatccggggttgtgcag
atggtcaagttggcagagaaaga-------aagagatagcttagaggatgtcaaaaatga
ggcagaagcttacatgctaaaggaactatcactcttgaaatggcaagaaaaagctaccaa
acttgctgctgaagacaacagtgctaagatggctgagttgcaaaccaatttgtctrgctt
ggaagaaaatataaagtcaaagcgagaggaga-ttagg----------------------
--------------gaaaatagcactactttgaaagagcttgaaagtttgcacaacaagt
atatcaagagacaagaggaactygatagtgacctcaggaattgcaaggaggcatttaagg
agtttgagaggcaagatgtcaaacaccgagaagatttgaagcacatcaagcaaaagatta
agaaactygatgacaaaattgaaaaggattcgtcgaaaatcaatgaccttacaaatgagc
gtgagaatgcaattatcatgattcctaaactagagggagatattcctgagttgcaaaagc
ggttatcggaagaagagaagatcttagaagaaataaaggagaattcca------------
------------------------------------------------------------
---------------------aa-------------------------------------
------------------------------------------------------------
------------------------------------------------------------
------------------------------------------------------------
------------------------------------------------------------
------------------------------------------------------------
------------------------------------------------------------
------------------------------------------------------------
------------------------------------------------------------
------------------------------------------------------------
------------------------------------------------------------
------------------------------------------------------------
----------gctgcatcttttttgcaggcaacacgtattgcatacggtgaaaacagaga
attcagacgagtagttacactkgatggttctctgtttgagaaatcaggaactatgagtgg
tggagggaatagaccacgtggaggaaaaatggggacatctattcgtgccaayactgtttc
tagagaagctgttgccgatgctgaaaaagaacttgctacaatggttgataaattaaatgc
arctcggaaaagaatttctgaytctcttcagaaatatcagtctttggagaaaactatcca
acaactggagatggaacttgcgaggagtcaaaaagagattgacagtttgaaaacacaaca
tgattatctgaggaatcaactagattctttgaaatccgcagcacagccaaaggaggagga
gctaaccaagttggaggagcttcagaaaattatagcagcagaagagaaggagattgcacg
gcttgtacaagggtctaggcagttgaaggagaaggcatccg---aacttcaaagtaaaat
agaaaatgctggaggt---------------gaaagattaagaaaccaaaaggcaaaggt
tgaaaagatccaatct--------------------------------------------
-----------------------------------gatattgaccgacatgggacagaga
ttaaccgtcacaaagtccaaatcgaaactggtgagaaaatgatcaagaagttgactaaag
ggattgaggattctaagaaagacaaagagttgcttctccaagagaaagagaagctgcttt
ctacttttaaagagatagaacagaaggcatttgtagttcaagagaactacaaaaggacac
agcaggt-----------------------------------------------------
----------------------------------------------------------ac
aggttgatgctgatttcaa-----------------------------------------
------------------------------------------acttaaagatatgaagaa
actttgcaaagagatggaaatgaaggggaaaggatacagcaaaaagcttgatgatttgca
aaatgctctcaagaagcacatggagcaaatagcaaaagattctgttgaccatraaaagct
tcaagcraccctgrctgatgagactcttaccaagtcttrtgacctgaaacggtccttkga
aatggtggcactgctagaagcacaactgaaagagatgaatcccaatcttgattcaatttc
cgaatatcgsaaaaaagtggmatcatataacgaacgagtcgaagaactcaatgcagttac
ccaagagcgtgatgatataaagagrcagyatgatgaatggagaaagaaaaggttagatga
gttcatggctggattcaataccatttctctgaagttgaaggaaatgtaccag--------
-------------atgatcacacttggtggagatgctgagcttgagctagtt------ga
ttctttggatcctttctccgagggagttgttttcagcgtgagaccaccaaaaaagagctg
gaaaaatattgcaaatttgtctggtggagaaaagactctcagctctctrgctctrgtctt
tgcacttcatcactacaaacctacaccgctctatgtgatggatgagatcgatgctgccct
tgatttcaagaatgtctcaatagttgggcattatgtgaaggacaggacaaagaatgcaca
gttcattatcat-------------aagcctcagaaacaacatgttcgagttggcagacc
ggcttgttggcatatacaaaacygataattgcacaaaaagtataacaattaaccctaata
gttttgccgtaggtcaaaaggctgct
>PAFTOL005042
------------------------------------------------------------
------------------------------------------------------------
------------------------------------------------------------
------------------------------------------------------------
------------------------------------aatgacggtgactatga-cgtcgt
tccgggtagtgagtttgtcataaccagggtt-----------------------------
----gcatttcgcgacaactcttcaaagtattacatcaacaatagagcaagtaacttcac
tgaggttacgaccaaattaaaggsgaaaggagtggatttggataataaccgatttttgat
cctccagggtgaagttgaacaaatttcattaatgaagcckaaagctcaaggcccscatga
tgaaggctttcttgaatacctsgaggatataattgggactaacaaatatgtagagaaaat
agatgattcatacaaaca--attagaatccckgaatgagaagagatccgsggttgtgcag
atggtyaagttggcagagaaaga-------aagagatagcttagaggatgtcaaaaatga
ggcagaagcttacatgctraaggaactrtcactmttgaaatggcaagaaaaagctaccaa
acttgctgctgaagacaacagtgctaagatggctgagttgcaaaccaatttgtctagctt
ggaagaaaatataaagtccaaaagagaggaga-ttagg----------------------
--------------gaaaatagcactactttgaaagagcttgaaagtttgcacaacaagt
atatcaagagacaagaggaacymgatartgacctcaggaattgcaaggaggcatttaagg
agtttgagaggcaagatgtcaaacaccgagaagatttgaagcacatcaagcaaaagatta
agaaactygatgacaaaattgaaaaggattcrtcraaaatcaatgacctcacaaatgagc
rtgagaatgcaattatcatgattcctaaactrgagggagatattcctgagttrcaraagc
arttatyggaagaagagaagatcttagaagaaataaaggagaattcta------------
------------------------------------------------------------
---------------------aa-------------------------------------
------------------------------------------------------------
------------------------------------------------------------
------------------------------------------------------------
------------------------------------------------------------
------------------------------------------------------------
------------------------------------------------------------
------------------------------------------------------------
------------------------------------------------------------
------------------------------------------------------------
------------------------------------------------------------
------------------------------------------------------------
----------actgcgtctttkttgcaggcaacacgtattgcatayggtgaaaacagaga
attcagacgagtagttacwctggatggttctctgttygagaaatcaggaactatgagtgg
tggagggaatagrccacgtggaggaaraatggggacatctattcgtgccratactgtttc
tagagaagctgttgcygatgctgaaaaagaacttgctacaatggttgataaattaaatgc
aactcggaaaagaatttctgattctsttcaraaataccagtctttggagaaaactatcca
acaactggagatggagcttgcgaggagtcaaaaagagattgacagtttgaaaacacaaca
tgattatctgaggaatcaactagattctttgaaattcgcagcacagccgaaggaggagga
gttaaccaagttggaggagcttcagaaaattatcgcagcagaagagaaggagattgcacg
gcttgtacaggggtctaggcaattgaaggagaaggcgtccr---aacttcaaagtaaaat
agaaaatgctggaggt---------------gaaagactaagaaaccaaaaggcaaaggt
tgacaagatccaatct--------------------------------------------
-----------------------------------gatattgaccgacatgggacagaga
ttaaccgtcacaaagtccaaatygaaactggtgagaaaatgrtcaagaagwtgactaaag
ggattgaggaytctaagaaagacaaagartygcttctccaagagaaagagaagctgcttt
ctacgtttaaagagatagaacagaaggcatttgtagttcaagagaactataaaaggacac
agcaggt-----------------------------------------------------
----------------------------------------------------------ac
aggttgatgctgatttcaa-----------------------------------------
------------------------------------------acttaaagatatgaagaa
aatttgcaaagagatggaaatgaaggggaaaggatacaamaaaaagcttgatgatttgca
aaatgctctcaagaagcatatggagcaaatagcaaaagattctgttgaccatgaaaagct
tcawgcgaccctggctgatgagactcttaccaagtcttgtgacctgaaacggkccttgga
aatggtggcactgctagaagcacaactgaaagaratgaatcccaatcttgattcaatttc
ygagtatcgcaaaaaagtggcatcatataacgaacgagtcgaagaactcaatgcagttac
ccaagagcgtgatgatayaaagaggcagyatgatgaatggagaaagaaaaggttrgatga
gttcatggctggattcaataccatttctctgaagttgaaggaaatgtaccag--------
-------------atgatcacactcggtggagatgctgagctcgagctagtt------ga
ttctttggatcctttctccgagggagttgttttcagtgtgagaccaccaaaaaagagctg
gaaaaatattgcaaatttgtcaggtggcgaaaagacactcagctctctagctctmgtctt
tgcacttcatcactacaracctacaccrctctatgtgatggatgagatcgatgctgccct
tgatttcaagaatgtctcmatagttgggcattatgtgaaggacaggacaaagaatgcaca
gttcattatcat-------------aagtctcagaaacaacatgttcgagttggcagacc
ggcttgttggcatatacaaaaccgataattgcacaaaaagtataacaattaaccctaata
gttttgctgtargtcaaaaggctgct
>PAFTOL005043
aaggagatggtcatgaagaatttcaaatcttatgctggcgagcagcgtgttggccctttt
cacaagagtttttcggctgtcgttgggccaaatggaagtgggaagagcaatgtcatcgat
gctatgctttttgttttcgggaaaagagcaaaacagatgaggctgaacaaggtttcagag
ctaattcacaactct----------accaaccaccagaatttagatagtgctggtgtatc
tgttcattttcaagaaattattgat------ct--gaatgatggtgaatatga-cgttgt
gccgggcagtgagtttgtcataaccagggtt-----------------------------
----gcatttcgcgacaactcttcaaagtattacatcaacaatagagcaagtaacttcac
tgaggttacgaccaaattaaaggcgaaaggagtggatttggataataaccgatttttgat
cctccagggtgaagttgaacaaatttcattaatgaagcctaaagctcaaggcccgcatga
tgaaggctttcttgaatacctcgaggatataattgggactaacaaatatgtagagaaaat
agatgattcatacaaaca--attagaatccctgaatgagaagagatccggggttgtgcag
atggtcaagttggcagagaaaga-------aagagatagcttagaggatgtcaaaaatga
ggcagaagcttacatgctaaaggaactatcactattgaaatggcaagaaaaagctaccaa
acttgctgctgaagacaacagtgctaagatggctgagttgcaaaccaatttgtctagctt
ggaagaaaatataaagtcaaaaagagaggaga-ttagg----------------------
--------------gaaaatagcactactttgaaagagcttgaaagtttgcacaacaagt
atatcaagagacaagaggaactcgataatgacctcaggaattgcaaggaggcatttaagg
agtttgagaggcaagatgtcaaacaccgagaagatttgaagcacatcaagcaaaagatta
agaaactcgatgacaaaattgaaaaggattcgtcaaaaatcaatgacctcacaaatgagc
atgagaatgcaattatcatgattcctaaactagagggagatattcctgagttacaaaagc
aattatcggaagaagagaagatcttagaagaaataaaggagaattcta------------
------------------------------------------------------------
---------------------aa-------------------------------------
------------------------------------------------------------
------------------------------------------------------------
------------------------------------------------------------
------------------------------------------------------------
------------------------------------------------------------
------------------------------------------------------------
------------------------------------------------------------
------------------------------------------------------------
------------------------------------------------------------
------------------------------------------------------------
------------------------------------------------------------
----------gctgcatcttttttgcaggcaacacgtattgcatacggtgaaaacagaga
attcagacgagtagttactctggatggttctctgtttgagaaatcaggaactatgagtgg
tggagggaataggccacgtggaggaaaaatggggacatctattcgtgccaatactgtttc
tagagaagctgttgccgatgctgaaaaagaacttgctacaatggttgataaattaaatgc
aactcggaaaagaatttctgattctcttcaaaaataccagtctttggagaaaactatcca
acaactggagatggaacttgcgaggagtcagaaagagattgacagtttgaaaacacagca
tgattatctgaggaatcaactagattctttgaaatccgctgcacagccaaaggaggagga
gctaaccaagtt------------------------------------------------
------------------------------acaggcttccg---aacttcaaagcaaaat
agaaaatgctggaggt---------------gaaagactaagaaaccaaaaggcaaaggt
tgacaagatccaatct--------------------------------------------
-----------------------------------gatattgaccgacatgggacagaga
ttaaccgtcacaaagtccaaatcgaaactggtgagaaaatgatcaagaagttgactaaag
ggattgaggattctaagaaagacaaagaattgcttctccaagagaaagagaagctgcttt
ctacttttaaagagatagaacagaaggcatttgtagttcaagagaactacaaaaggacac
agcaggt---------------------------attaattg------------------
---------------------------------------------------gcgtgaaac
aggttgatgctgatttcaa-----------------------------------------
------------------------------------------acttaaagatatgaagaa
actttgcaaagagatggaaatgaaggggaaaggatacaacaaaaagcttgatgacttgca
aaatgctctcaagaagcatatggagcaaatagcaaaagattctgttgaccatgaaaagct
tcaagcaaccctggctgatgagactcttaccaagtcttgtgacctgaaacggtccttgga
aatggtggcactgctagaagcacaactgaaagaaatgaatcccaatcttgattcaatttc
tgaatatcgcaaaaaagtggcatcatataacgaacgagtcgaagaactcaatgcagttac
ccaagagcgtgatgatacaaagaggcagcatgatgaatggagaaagaaaaggttagatga
gttcatggctggattcaataccatttctctgaagttgaaggaaatgtaccag--------
-------------atgatcacactcggtggagatgctgagctcgagctagtt------ga
ttctttggatcctttctccgagggagttgttttcagtgtgagaccaccaaaaaagagctg
gaaaaatattgcaaatttgtcaggtggcgaaaagacactcagctctctagctctagtctt
tgcacttcatcactacaaacctacaccgctctatgtgatggatgagatcgatgctgccct
tgatttcaagaatgtctcaatagttgggcattatgtgaaggacaggacaaagaatgcaca
gttcattatcat-------------aagcctcagaaacaacatgttcgagttggcagacc
ggcttgttggcatatacaaaaccgataattgcacaaaaagtataacaattaaccctaata
gttttgctgtaggtcaaaaggctgct
>PAFTOL005047
------------------------------------------------------------
------------------------------------------------------------
------------------------------------------------------------
------------------------------------------------------------
------------------------------------------------------------
------------------------------------------------------------
------------------------------------------------------------
------------------------------------------------------------
----cagggtgaagttgaacaaatttcattgatgaagccgaaagctcaaggcccccatga
tgaaggctttcttgaatacctggaggatataattgggactaacaaatatgtagagaaaat
agatgattcatacaaaca--attagaatccctgaatgagaagagatctggggttgtgcag
atggttaagttggcagagaaaga-------aagagatagcttagaggatgtcaaaaatga
ggcagaagcttacatgctgaaggaactgtcactcttgaaatggcaagaaaaagctaccaa
acttgctgctgaagacaacactgctaagatggctgaggtgcaaaccaatttgtctagctt
ggaagaaaatataaagtccaaaagagaggaga-ttagg----------------------
--------------gaaaatagcactactttgaaagagcttgaaagtttgcacaacaagt
atatcaagagacaagaggaactagatagtgacctcaggaattgtaaggaggcatttaagg
agtttgagaggcaagatgtcaaacaccgagaagatttgaagcacatcaagcaaaagatta
agaaacttgatgacaaaattgaaaaggattcatcgaaaatcaatgacctcacaaatgagc
gtgataatgcaattatcatgattcctaaactggagggagatattcctgagttgcagaagc
agttatcggaagaagagaagatcttagaagaaataaaggagaattcta------------
------------------------------------------------------------
---------------------aa-------------------------------------
------------------------------------------------------------
------------------------------------------------------------
------------------------------------------------------------
------------------------------------------------------------
------------------------------------------------------------
------------------------------------------------------------
------------------------------------------------------------
------------------------------------------------------------
------------------------------------------------------------
------------------------------------------------------------
------------------------------------------------------------
-------------------------caggcaacacgtattgcatatggtgaaaacagaga
attcagacgagtagttacactggatggttctctgttcgagaaatcaggaactatgagtgg
tggagggaatagaccacgtggaggaaaaatggggacatctattcgtgccaatactgtttc
tagagaagctgttgctgatgctgaaaaagaacttgctactatggttgataaattaaatgc
aactcggaaaagaatttctgattctgttcagaaataccagtctttggagaaaactatcca
acaactggagatggagcttgcgaggagtcaaaaagagattgacagtttgaaaacacaaca
tgattatctgaggaatcaactagattctttgaaattcgcagcacagccgaaggaggagga
gctaaccaagttggaggagcttcagaaaattatagcagcagaagagaaggagattgcacg
gcttgtacaggggtctaggcaattgaaggagaaggcgtccg---aacttcaaagtaaaat
agaaaatgctggaggt---------------gaaagactaagaaaccaaaaggcaaaggt
tgacaagatccaatct--------------------------------------------
-----------------------------------gatattgaccgacatgggacagaga
ttaaccgtcacaaagtccaaattgaaactggtgagaaaatggtcaagaagatgactaaag
ggattgaggactctaagaaagacaaagagtcgcttctccaagagaaagagaagctgcttt
ctacgtttaaagagatagaacagaaggcatttgtagttcaagagaactataaaaggacac
agcaggt-----------------------------------------------------
----------------------------------------------------------ac
aggttgatgctgatttcaa-----------------------------------------
------------------------------------------acttaaagatatgaagaa
actttgcaaagagatggaaatgaaggggaaaggatacaacaaaaagcttgacgatttgca
aaatgctctcaagaagcatatggagcaaatagcaaaagattctgttgaccatgaaaagct
tcaagcgaccctgtcagatgagaatcttaccaagtcttgtgacctgaaacgggccttgga
aatggtggcactgctagaagcacaactgaaagagatgaatcccaatcttgattcaatttc
cgaatatcgcaaaaaagtggcatcatataacgaacgagtcgaagaactcaatgcagttac
ccaagagcgtgatgatataaagaggcaatatgatgaatggagaaagaaaaggttagatga
gttcatggctggattcaataccatttctctgaagttgaaggaaatgtaccag--------
-------------atgatcacacttggtgg------------cgagctagtt------ga
ttctttggatcctttctccgagggagttgttttcagcgtgaggccaccaaaaaagagctg
gaaaaatattgcaaatttgtcaggtggcgaaaagactctcagctctctagctctcgtctt
tgcacttcatcactacaaacctacaccgctctatgtgatggatgagatcgatgctgccct
tgrtttcaagaatgtctcgatagttgggcattatgtgaaggacaggacaaagaatgcaca
gttcattatcat-------------aagcctcagaaacaacatgttcgagttggcagacc
ggcttgttggcatatacaaaaccgataattgcacaaaaagtataacaattaaccctaata
gttttgctgtaggtcaaaaggctgct
>PAFTOL005169
------------------------------------------------------------
------------------------------------------------------------
------------------------------------------------------------
------------------------------------------------------------
------------------------------------------------------------
------------------------------------------------------------
------------------------------------------------------------
------------------------------------------------------------
------------------------------------------------------------
-------------------------------------gctgaccagtattgtaatatgct
aaaggttttaactgacag--attagaatccctgaatgagaagagatccggggttgtgcag
atggtcaagttggcagagaaaga-------aagagatagcttagaggatgtcaaaaatga
ggcagaagcttacatgctgaaggaactatcactcttgaaatggcaagaaaaagctaccaa
acttgctgctgaagacaacagtgctaagatggctgagttgcaagccaatttgtctagctt
ggaagaaaatgtaaagtccaaaag------------------------------------
------------------------------------------------------------
----------------ggaactcgatggtgacctcaggaattgcaaggaggcatttaagg
agtttgagaggcaagatgtcaaacaccgagaagatttgaagcacatcaagcaaaagatta
agaaacttgatgacaaaattgaaaaggattcgtcgaaaatcaatgacctcacaaatgagc
gtgagaatgcaattatcatgattcctaaactggagggggatattcctgagttgcagaagc
agttatcagaagaagagaagatcttagaagaaataaaggagaattcta------------
------------------------------------------------------------
---------------------a--------------------------------------
------------------------------------------------------------
------------------------------------------------------------
------------------------------------------------------------
------------------------------------------------------------
------------------------------------------------------------
------------------------------------------------------------
------------------------------------------------------------
------------------------------------------------------------
------------------------------------------------------------
------------------------------------------------------------
------------------------------------------------------------
------------------------acaggcaacacgtattgcatacggtgaaaacagaga
cttcagacgagtagttacactggatggttctctgtttgagaaatcaggaactatgagtgg
tggagggaatagaccacgtggaggaaaaatggggacatctattcgtgccaatactgtttc
tagagaagctgttgctgatgctgaaaaagaacttgctacaatggttgataaattaaatgc
aactcggaaaagaatttctgattgtgttcagaaataccaggctttggataaaactatcca
acaactggagatggaacttgcaaggagtcaaaaagaggt---------------------
-----------------------------------------gatagccaacaggagaaaa
tc----------------------------------------------------------
------------------------------------------------------------
---------------------------------------------------ggcaaaggt
tgacaag-----------------------------------------------------
------------------------------------------------------------
------------------------------------------------------------
-------------------------------------------------gattttgtttt
ttatctttgcag------------------------------------------------
------------------------------------------------------------
------------------------------------------------------------
------------------------------------------------------------
------------------------------------------------------------
------------------------------------------------------------
---------------------------aatagcaaaagattctgttgaccatgaaaagct
tcaagcgaccctggctgatgagactcttaccaagtcttgtgacctgaaacggtccttgga
aatggtggcactgctagaagcacaactgaaagagatgaatcccaatcttgattcaatttc
cgaatatcgcaaaaaagtggcatcatacaacgaacgagtcgaagaactcaatgcagttac
ccaagagcgtgatgatataaagaggcagtatgatgaatggagaaagaaaaggttagatga
gttcatggctggattcaataccatttctctgaaattgaaggaaatgtaccag--------
-------------attttgttttttaatgtttattatgctatttcttcaata------ga
------gcagcctttctccgagggagttgttttcagcgtgagaccaccaaaaaagagctg
gaaaaatattgcaaatttgtcaggtggcgaaaagactctcagctctctagctctcgtctt
tgcacttcatcactacaaacctacaccgctctatgtgatggatgagattgatgctgccct
tgatttcaagaatgtctcaatagttgggcattatgtgaaggacaggacaaagaatgcaca
gttcattatcat-------------aagcctcagaaacaacatgttcgagttggcagacc
ggcttgttggcatatacaaaaccgataattgcacaaaaagtataacaattaaccctaata
gttttgctgtaggtcaaaaggctgct
>PAFTOL007498
------------------------------------------------------------
------------------------------------------------------------
------------------------------------------------------------
----------------------------aaccatcagaatttagatagtgctggtgtatc
tgttcattttcaagaaattattgat------ct--gaatgatggtgaatatga-cgttgt
tccgggcagtgagtttgtcataaccagggtt-----------------------------
----gcattgcgtgacaactcttcaaagtattacatcaacaatagagcaagtaacttcac
tgaggttacgaccaaattaaaggcgaaaggagtggatttggataataaccgatttttgat
cctccagggtgaagttgaacaaatttcattaatgaagccgaaagctcaaggcccgcatga
tgaaggctttcttgaatacctggaggatataattgggactaacaaatatgtagagaaaat
agatgattcayacaaaca--attagaatccctgaatgagaagagatccggggttgtgcag
atggtcaagttggcagagaaaga-------aagagatagcttagaggatgtcaaaaatga
ggcagaagcttacatgctgaaggaactatcactcttgaaatggcaagaaaaagctaccaa
acttgctgctgaagacaacastgctaaggtggctgagttgcaaaccaatttgtctagctt
ggaagaaaatgtaaagtccaaaagagaggaga-ttagg----------------------
--------------gaaaatagcactactttgaaagagcttgaaagtttgcacaacaagt
atatcaagagacaagaggaactcgatagtgaccttaggaattgcaaggaggcatttaagg
agtttgagaggcaagatgtcaaacaccgagaagatttgaagcacatcaagcaaaagatta
agaaacttgatgacaaaattgaaaaggattcgtcgaaaatcaatgacctcacaaatgagc
gtgagaatgcaattatcatgattcctaaactggagggagatattcctgagttgcagaagc
agttatcggaagaagagaagatcttagaagaaataaaggagaattcta------------
------------------------------------------------------------
---------------------aa-------------------------------------
------------------------------------------------------------
------------------------------------------------------------
------------------------------------------------------------
------------------------------------------------------------
------------------------------------------------------------
------------------------------------------------------------
------------------------------------------------------------
------------------------------------------------------------
------------------------------------------------------------
------------------------------------------------------------
------------------------------------------------------------
----------------------------gcaacacgtattgcatacrgtgaaarcagagr
attcagacgagtagttacactggatggttctctgtttgagaaatcaggaactatgagtgg
tggagggaatagaccacgtggagggaaaatggggacatctattcgtgccaatactgtttc
tagagaagctgttgctgatgctgaaaaagaacttgcyacaatggttgataaattaaatac
aactcggaaaagaatttctgaytctgttcagaaataccagtctttggagaaaactatcca
acaaatggagatggaacttgggagaagtcaaaaagagattgacagtttgaaaacacaaca
tgattatctgaggaatcaactagattcyttgaaatccgcagcacagccaaaggaggagga
gctagccaagttggaggagcttcagaaaattayagcagcagaagagaaggagattrcacg
gcttgtacaggggtctaggctgttgaagcagaaggcatccg---aacttcaaagtaaaat
agaaaatgccggaggt---------------gaaagactaagaaaccaaaaggcaaaggt
tgacaagatccaatct--------------------------------------------
-----------------------------------gatattgaccgacatgggacagaga
ttaaccgtcacaaagtccaaatcgaaactggtgagaaaatgatcaagaagatgactaaag
ggattgaggattctaagaaagacaaagagtcgcttctccaagagaaagagaagctgcttt
ctacgtttaaagagatagaacagaaggcatttgtagttcaagagaactataaaaggacac
agcaggt-----------------------------------------------------
----------------------------------------------------------ac
aggttgatgctgatttcaa-----------------------------------------
------------------------------------------acttaaagatatgaagaa
actttgcaaagagatggaaatgaaggggaaaggatacaacaaaaagcttgacgatttgca
aaatgctctcaagaagcatatggagcaaatagcaaaagaytctgttgaccatgaaaagct
tcaagcaaccctggctgatgagactcttaccaagtcttgtgacctaaaacgggccttgga
aatggtggcactgctagaagcacaactgaaagagatgaatcccaatcttgattcaatttc
cgaatatcgcaaaaaagtggcatcatayaacgaacgagtcgaagaactcaatgcagttac
ccaagagcgtgatgatataaagaggcagtatgatgaatggagaaagaaaaggttagmtga
gttcatggctggattcaataccatttctctgaagttgaaggaaatgtaccag--------
-------------atgatcacacttggtggagatgctgagctcgagctagtt------ga
ttctttggatcctttctccgagggagttgttttcagcgtgagaccaccaaaaaagagctg
gaaaaatattgcaaatttgtcaggtggcgaaaagactctcagctctctrgctctagtctt
tgcacttcatcactacaaacctacaccgctctatgtgatggatgagatcgatgctgccct
tgatttcaagaatgtctcgatagttgggcattatgtgaaggacaggacaaagaatgcaca
gttcattatcat-------------aagcctcagaaacaacatgttcgagttggcagatc
ggcttgttggcatatacaaaaccgataattgcacaaaaagtataacaattaaccctaata
gtttygctgtaggtcaaaaggctgct
>PAFTOL008060
------------------------------------------------------------
------------------------------------------------------------
------------------------------------------------------------
------------------------------------------------------------
------------------------------------------------------------
------------------------------------------------------------
-------------------------------------------------------ttcac
tgaggttacgaccaaattaaaggcaaaaggagtggatttggataataaccgatttttgat
cctccagggtgaagttgaacaaatttcattaatgaagccgaaagctcaaggcccgcatga
tgaaggctttcttgaatacctcgaggatataattgggacwaacaaataygtagagaaaat
agatgattcatacaaaca--attagaaaccctgaatgagaagagatccggggttgtgcag
atggtcaagttggcagagaaaga-------aagagatagcttagaggatgtcaaaaatga
ggcagaagcttacatgctaaaggaactatcactcttgaaatggcaagaaaaagctaccaa
mcttgctgctgaagacaacagtgctaagatggctgagttgcaaaccaatttgtctggctt
ggaagaaaatataaagtcaaaaaggg----------------------------------
------------------------------------------------------------
------------------------------------------------------------
------------------------------------------------------------
------------------------------------------------------------
------------------------------------------------------------
------------------------------------------------------------
------------------------------------------------------------
------------------------------------------------------------
------------------------------------------------------------
------------------------------------------------------------
------------------------------------------------------------
------------------------------------------------------------
------------------------------------------------------------
------------------------------------------------------------
------------------------------------------------------------
------------------------------------------------------------
------------------------------------------------------------
------------------------------------------------------------
------------------------------------------------------------
-----------ctgcrtcttttttgcaggcaacacgtattgcatacggtgaaaacagaga
attcagacgagtagttacacttgayggttctctgtttgagaaatcaggaactatgagtgg
tggagggaatagaccacgtggaggaaaaatggggacatctattcgtgccaatactgtttc
tagagaagctgttgccgatgctgaaaaagaacttgctacaatggttgataaattaaatgc
agctcggaaaagaatttctgactctcttcagaaataccagtctttggagaaaactatyca
acaactggagatggaacttgcgaggagtcaaaaagaggt---------------------
------------------------------------------------------------
------------------------------------------------------------
------------------------------------------------------------
---gagtgctggaggt---------------gaaagactaagaaaccaaaaggcaaaggt
tgacaagatccaatct--------------------------------------------
-----------------------------------gatattgaccgacatgggacagaga
ttaaccgtcacaaagtccaaatcgaaactggtgagaaaatgatcaagaagttgactaaag
ggattgaggattctaagaaagacaaagagttgcttctccaagagaaagagaagctgcttt
ctacttttaaagagatagaacagaaggcattcgtagttcaagagaactacaaaaggacac
agcaggt-----------------------------------------------------
----------------------------------------------------------ac
aggttgatgctgatttcaa-----------------------------------------
------------------------------------------acttaaagatatgaagaa
actttgcaaagagatggaaatgaaggggaaaggayacagcaaaaagcttgatgatttgca
aaatgctctcaagaagcatatggagcagct------------------------------
------------------------------------------------------------
------------------------------------------------------------
------------------------------------------------------------
------------------------------------------------------------
-tccacttctgagtttgctgcca-------------------------------------
-------------aggctcacacctgctggagttgccgagcttgagctagtt------ga
ttctttggatcctttctccgagggagttgttttcagtgtgagaccaccaaaaaagagctg
gaaaaatattgcaaatttgtcaggtggagaaaagactctcagctctctagctctagtctt
tgcacttcatcactacaaacctacaccgctctatgtgatggatgagatcgaygctgccct
tgatttcaagaatgtctcaatagttgggcattatgtgaaggacaggacaaagaatgcaca
gttcattatcat-------------aagcctcagaaacaacatgttcgagttggcagacc
ggcttgttggcatatacaaaaccgataattgcacaaaaagtataacaattaaccctaata
gttttgctgtaggtcaaaaggctgct
>PAFTOL008062
------------------------------------------------------------
------------------------------------------------------------
------------------------------------------------------------
------------------------------------------------------------
------------------------------------------------------------
------------------------------------------------------------
-------------------------------------------------agtaacttcac
tgaggttacgaccaaattaaaggcaaaaggagtggatttggataataaccgatttttgat
cctccagggggaagttgaacaaatttcattaatgaagccgaaagctcaaggcccgcatga
tgaaggctttcttgaatacctcgaggatataattgggactaacaaatacgtagagaaaat
agatgattcatacaaaca--attagaaaccctgaatgagaagagatccggggttgtgcag
atggtcaagttggcagagaaaga-------aagagatagcttagaggatgtcaaaaatga
ggcagaagcttacatgctaaaggaactatcactcttgaaatggcaagaaaaagctaccaa
acttgctgctgaagayaacagtgctaagatggctgagttgcaaaccaatttgtctggctt
ggaagaaaatataaagtcaaagagagaggaga-ttagg----------------------
--------------gaaaatagcactactttgaaagagcttgaaagtttgcaagaggttt
gcataatgaaattctaggaactcgatagtgacctcaggaattgcaaggaggcatttaagg
agtttgagaggcaagatgtcaaacaccgagaagatttgaagcacatcaagcaaaagatta
agaaacttgatgacaaaattgaaaaggattcgtcaaaaatcaatgacctcacaaatgagc
gtgagaatgcaattatcatgattcctaaactagagggagatattcctgagttgcagaagc
agttatcggaagaagataagatcttagaagaaataaaggagaattcca------------
------------------------------------------------------------
---------------------aa-------------------------------------
------------------------------------------------------------
------------------------------------------------------------
------------------------------------------------------------
------------------------------------------------------------
------------------------------------------------------------
------------------------------------------------------------
------------------------------------------------------------
------------------------------------------------------------
------------------------------------------------------------
------------------------------------------------------------
------------------------------------------------------------
----------gctgcatcttttttgcaggcaacacgtattgcatacggtgaaaacagaga
attcagacgagtagttacacttgatggttctctgtttgagaaatcaggaactatgagtgg
tggagggaatagaccacgtggaggaaaaatggggacatctattcgtgccgatactgtttc
tagagaagctgttgccgatgctgaaaaagaacttgctacaatggttgataaattaaatgc
agctcggaaaagaatttctgactctcttcagaaataccagtctttggagaaaactatcca
acaactggagatggaacttgcgaggagtcaaaaagagattgacagtttgaaaacacaaca
tgattatctgaggaatcaactagattctttgaaatccgcagcacagccaaaggaggagga
gctaaccaagttggaggagcttcagaaaattatagcagcagaagagaaggagattgcacg
gcttgtacaagggtctaggcagttgaaggagaaggcatccg---aacttcaaagtaaaat
agaaaatgctggaggt---------------gaaagactaagaaaccaaaaggcaaaggt
tgacaagatccaatct--------------------------------------------
-----------------------------------gatattgaccgacatgggacagaga
ttaaccgtcacaaagtccaaatcgaaactggtgagaaaatgatcaagaagttgactaaag
ggattgaggattctaagaaagacaaagagttgcttctccaagagaaagagaagctgcttt
ctacttttaaagagatagaacagaaggcatttgtagttcaagagaactacaaaaggacac
agcaggt-----------------------------------------------------
----------------------------------------------------------ac
aggttgatgctgatttcaa-----------------------------------------
------------------------------------------acttaaagatatgaagaa
actttgcaaagagatggaaatgaaggggaaaggatacagcaaaaagctygatgatttgca
aaatgctctcaagaagcatatggagcaaatagcaaaagattctgttgaccatgaaaagct
tcaakcgaccctgactgatgagactcttaccaagtcttgtgacctgaaacggtccttgga
aatggtggcactgctagaagcacaactgaaagagatgaatcccaatcttgattcaatttc
cgaatatcgcaaaaaagtggcatcatataacgaacgagtcgaagaactcaatgcagttac
ccaagagcgtgatgayataaagaggcagtatgatgaatggagaaagaaaaggttagatga
gttcatggctggattcaataccatttctctgaagttgaaggaaatgtaccag--------
-------------atgatcacacttggtggagatgctgagcttgagctagtt------ga
ttctttggatcctttctccgagggagttgttttcagtgtgagaccaccaaaaaagagctg
gaaaaatattgcaaatttgtcaggtggagaaaagactctcagctctctagctctagtctt
tgcacttcatcactacaaacctacaccgctctatgtgatggatgagatygacgctgccct
tgatttcaagaatgtctcaatagttgggcattatgtgaaggacaggacaaagaatgcaca
gttcattatcat-------------aagcctcagaaacaacatgttcgagttggcagacc
ggcttgttggcatatacaaaaccgataattgcacaaaaagcataacaattaaccctaata
gttttgctgtaggtcaaaaggctgct
>PAFTOL008063
------------------------------------------------------------
------------------------------------------------------------
------------------------------------------------------------
----------------------------------------ttagatagtgctggtgtatc
tgttcattttcaagaaattattgat------ct--gaatgatggtgaatatga-cgttgt
tccgggcagcgagtttgtcataaccagggtt-----------------------------
----gcatttcgcgacaactcttcaaagtattacatcaacaatagagcaagtaacttcac
tgaggttacgacyaaattaaaggcaaaaggagtggatttggataataaccgatttttgat
mctccagggggaagttgaacaaatttcattaatgaagccraaagctcaaggcccgcatga
tgaaggctttcttgmatacctcgaggatataattgggactaacaaataygtagagaaaat
agatgattcatacaaaca--attagaarccctgaatgagaaragatccggggttgtgcag
atggtcaagttggcagagaaaga-------aagagatagcttagaggatgtcaaaaatga
ggcagaagcttacatgctaaaggaactatcactcttgaaatggcaagaaaaagctaccaa
acttgctgctgaagacaacagtgctaagatggctgagttgcaaaccaatttgtctggctt
ggaagaaaatataaagtcaaagagagaggaga-ttagg----------------------
--------------gaaaatagcactactttraaagagcttgaaagtttgcacaacaagt
atatcaagakacaagaggaactcgatagtgacctcaggaattgcaaggaggcatttaagg
agtttgagaggcaakatgtcaaacaccgagaagatttgaagcacatcaagcaaaagatta
agaaacttsatgacaaawttgaaaaggattcgtcgaaaatcaatgacctcacaaatgagc
gtgagaatgcaattatcatgattcctaaactagagggagrtattcctsagttgcagaagc
agttatcggaagaagagaagatcttagaagaaataaaggagaattcca------------
------------------------------------------------------------
---------------------aac------------------------------------
------------------------------------------------------------
------------------------------------------------------------
------------------------------------------------------------
------------------------------------------------------------
------aggaat------------------------------------acatcaaagaac
aagaagttctgattcctcttgaacaagctgcaagacaaaaggttgctgagcttgtatctg
tcatggaatctgagaagagccagggctctgtcttgaaagagattttacgagcaaaggaaa
caaatcagatcaagggaatatatggacgaatgggagacttgggtgccattgatggtgag-
------------------------------------------------------------
------------------------------------------------------------
------------------------------------------------------------
----------gctgcatcttttttgcaggcaacgcgtattgcatacggtgaaaacagaga
attcagacgagtagttacaattgatggttctctgtttgagaaatcaggaactatgagtgg
tggagggaatagaccacgtggaggaaaaatggggacatctattcgtgccaatactgtttc
tagagaagctgttgccgatgctgaaaaagaacttgctacaatggttgataaattaaatgc
agctcggaaaagaatttctgactctcttcagaaataccagtctttggagaaaactatcca
acaactggagatggaacttgcgaggagtcaaaaagagattgacagtttgaaaacacaaca
tgattatctgaggaatcaactagattctttgaaatccgcagcacagccaaaggaggagga
gctaaccaagttggaggagcttcagaaaattatagcagcagaagagaaggagattgcacg
gcttgtacaagggtctaggcagttgaaggagaaggcatccg---aacttcaaagtaaaat
agaaaatgctggaggt---------------gaaagactaagaaaccaaaaggcaaaggt
tgacaagatccaatct--------------------------------------------
-----------------------------------gatattgaccgacatgggacagaga
ttaaccgtcacaaagtccaaatcgaaactggtgagaaaatgatcaagaagttgactaaag
ggattgaggattctaagaaagacaaagagttgcttctccaagagaaagagaagctgcttt
ctacttttaaagagatagaacagaaggcatttgtagtacaagagaactacaaaaggacac
agcaggt-----------------------------------------------------
----------------------------------------------------------ac
aggttgatgctgatttcaa-----------------------------------------
------------------------------------------acttaaagatatgaagaa
actttgcaaagagatggaaatgaaggggaaaggatacagcaaaaagcttgatgatttgca
aaatgctctcaagaagcatatggagcaaatagcaaaagattctgttgaccatgaaaagct
tcaagcgaccctgactgatgagactcttaccaagtcttgtgacctgaaacggtccttgga
aatggtggcactgctagaagcacaactgaaagagatgaatcccaatcttgattcaatttc
cgartatcgcaaaaaagtggcatcatataacgaacgagtcgaagaactcaatgcagttac
ccaagagcgtgatgatataaagaggcagtatgatgaatggagaaagaaaaggttagatga
gttcatggctggattcaataccatttctctgaagttgaaggaaatgtaccag--------
-------------rtgatcacacttggtggagatgctgagcttgagctagtt------ga
ttctttggatcctttctccgagggagttgttttcagtgtgagaccaccaaaaaagagctg
gaaaaatattgcaaatttgtcaggtggagaaaagactctcagctctctagctctagtctt
tgcacttcatcactacaaacctacaccgctctatgtgatggatgagatcgacgctgccct
tgatttcaagaatgtctcaatagttgggcattatgtgaaggacaggacaaagaatgcaca
gttcattatcat-------------aagcctcagaaacaacatgttcgagttggcagacc
ggcttgttggcatatacaaaaccgataattgcacaaaaagcataacaattaaccctaata
gttttgctgtaggtcaaaaggctgct
>PAFTOL008084
aaggagatggtcatgagggatttcaaatcttatgctggcgagcagcgtgttggccctttt
cacaa----------------------------------------------gttcacaag
gttagggttt--------------------------------------------------
ctcattcacaactct----------accaaccaccagaatttagacagtgctggtgtatc
tgtccattttcaagaaattattgat------ct--gaatgatggggagtatga-agtcgt
tccgggaagtgagtttgtcataacaagggtt-----------------------------
----gcgtttcgygacaactcgtcaaagtactacatcaacaatagagcaagtaactttac
tgaggttacaaccaaattaaaggcgaaaggagtggatttggataataaccgatttttgat
cctccagggtgaagttgaacaaatttcattaatgaagccaaaagctcaaggcccgcatga
tgaaggatttcttgaatacctggaggatataattggaaccaacaaatatgtagagaaaat
agaggattcatacaaaca--attagaatccctaaatgagaagagatccggggttgtgcag
atggtcaagttggcagagaaaga-------aagggacaacttagaggatgtgaaaaatga
ggcagaagcttacatgctgaaggaattatcactgttgaaatggcaagaaaaagctactaa
acttgctgctgaagagaacagtgctaagatggttgagttgcaaaccaaattgtctagctt
ggaagaaaacataaagtcgaaaagagaggaga-tcaag----------------------
--------------gaaaatagcactactttaaaagagcttgaaagtttgcacaacaagt
atatsaagaaacaasaggaacttgatagtgacctcaggaattgcaaggaggcatttaagg
agtttgagaggcaagatgtcaaacaccgagaagatttgaagcacatcaagcagaagatta
agaaacttgatgacaaagttgaaaaggattcatcgaaaatcaacgacctcacaaatgagc
gtgagaatgcaattatcatgattcctaaactggaaggaggtattcctgagttgcagaggc
agttattagaggaagagaagatcttagaagaaataaaggagaattcta------------
------------------------------------------------------------
---------------------aatc-----------------------------------
------------------------------------------------------------
------------------------------------------------------------
-aaatgcgcaaaagcagatgaatgatataagtgaaaagataaaatccaagactgcagtca
tcaaaagcgttcaaaatgagttggagaaaaacaaggttgaggcttctgatgctcgtaaag
cagaggaagaat------------------------------------acatcaaagagc
aggaaactctgattcctcttgaacaagctgcaagacaaaaggttgctgagcttgtatctg
tcatggaatctgagaagagccagggatctgtcttgaaagagattttacgagcaaaggaaa
caaatcagatcaagggaatatatggacgaatgggagatttgggtgccattgatggtgmg-
------------------------------------------------------------
------------------------------------------------------------
-----------------------------------------------------aaaagca
taat----t-gttgcgtctttttgkcaggcaacacgtattgcatatggtgaaaacagaga
attcagacgagtagttacattggatggttctctgtttgaaaaatctggaactatgagtgg
tggcgggagtagaccmcgtggaggaaaaatggggacatctattcgtgcgaatactgtttc
tagagaagctgttgctgacgctgaaaaagaacttgccacaatgattgataagckaaatgc
aactcggaaaagaatttctgattctgttcagaaataccagtcattggagaaaactatcca
accmytggagatggaacttgcaaggagtcaaaaagagrttgacagtttgaacacacaaca
tgattatgtgaggaatcaactcgattctttgaaatctgcagcacagccaaaggaggagga
gctaaccaagttggaggagcttcagaaaattataacagcagaagagaagcagattgcacg
gctagtacagggatctaagcaattgaaggagaaggcatccg---aacttcaaggtaaaat
agaaaatgccggaggt---------------gaaagactaagaaaccaaaaggcaaaggt
tgacaagatccaatct--------------------------------------------
-----------------------------------gatattgaccgacatgggacagaga
ttaaccgtcacaaagtccaaattgaaactagtgaaaaaatgatcaagaagatggcyaaag
ggattgaggattctaagaaggacagagagtcgtttctccaagagaaagaaaagctgcttt
ctaygtttaaagagatagagcagaaggcatttgtagttcaagagaactataaaaagacac
agcaggt-----------------------------------------------------
----------------------------------------------------------ac
aggttgatgctgatttcaa-----------------------------------------
------------------------------------------acttaaggatatgaagaa
actttgcaaagagatggaaatgaaggagaaagcatacaacaaaaagctcgatgatttgca
aaatacyctcaagaagcatatggagcaaatagcaaaagattctgttgaccatgaaaagct
ccaaggsactctggctgatgagagtcttaccaagtcttgtgacctgaaacgggctttgga
aatggtgacactgctagaagcacaattgaaagagatgaatcccaatctggattcaatttc
tgaatatcgcaaaaaagtggcatcatatactgaacgagtggaagaactcaatgcagttac
ccaggagcgtgatgatataaagaggcagtatgacgaatggaggaaaaaaagattagatga
gttcatggctggattcaataccatttctctgaagttgaaggaaatgtaccag--------
[truncated: 322,427 more chars]
