# Supplementary material for: Phylogenomics and classification of Cactaceae based on hundreds of nuclear genes
Source: Plant Syst Evol. 2025 Aug 11;311(5):28. doi: 10.1007/s00606-025-01948-z (PMC12339657; doi:10.1007/s00606-025-01948-z)
Supplement: Supplementary file 4 — Online Resource 4: Containing alignments and RAxML gene trees for all included loci and all phylogenetic datasets (ZIP 10372 KB) [file 606_2025_1948_MOESM4_ESM.zip › de Vos et al_ESM_4/ESM_data_alignments/QCP/5531_consensus.mafft.fasta]

>PAFTOL004547
------------------------------------------------------------
------------------------------------------------------------
-------------------------------ggcaggagaatcagatatgaacctctcca
aagtgaagcaggaagaaagctgctaaggaggtcaggaagagcccctgatgacatatctag
tgttgttctggtkgaaaaggatagatcatacatcaaatctgaagctgttctgaagatc--
------------------------------------------------------------
------------------------------------------------------------
-------------
>PAFTOL004551
------------------------------------------------------------
----------atttgcatctca---------------ggtgtttgcaatctctgtaatag
tggggtgaaktttgttcgggacaacgaccacaaaaggagaataagatatgaacctctcca
aagtgaagcagggaaaaagttgctgaggagatcaggaagggctcctgatgatatatcaag
tgttgttctggttgaaaaggatagg-----------------------------------
------------------------------------------------------------
------------------------------------------------------------
-------------
>PAFTOL004552
------------------------------------------------------------
------------------------------------------------------------
-------------------------------ggcaggagaatcagatatgaacctctaca
aagtgaagcaggaggaaagctgctaaggaggtcaggaagagcccctgatgacatatctag
tgttgttctggttgaaaaggatagatcatacatcaaatctgaagctgttctgaagatcat
ggagtacttagatttaccctttccgcagttggcattcttcctgcacttggtacctttgtt
tatccgcgatcttgtttatgataatgtagcaaacaaccgttac-----------------
-------------
>PAFTOL004553
------------------------------------------------------------
---------------------ctcatttgtatgtca-ggtgtttgcaatctctgtaatag
tggtgtgaagtttgttcgcgacaatgaccacaataggagaatcagatatgaacctctgca
aagtgaagcaggaagaaagctgctaaggaggtcaggaagagcccctgatgacatatctag
tgtcgttctggttgaaaaggatagatcatacatcaaatctgaagctgttctgaagatcat
ggattacttagatttaccctttccacagttggcattcttcctgcacttggtacctctgtt
tatccgcgatcttgtttatgataacatagcaaacaaccgttacaacttgtttggaaagac
agagacatgcgac
>PAFTOL004554
------------------------------------------------------------
------------------------------------------------------------
-------------------------------ggcaggagaatcagatatgaacctctaca
aagtgaagcaggaagaaagctgctaaggaggtcaggaagagcccctgatgacatatctag
tgttgttctggttgaaaaggatagatcatacatcaaatctgaagctgttctgaagatcat
ggagtacttagatttaccctttccgcagttggcattcttcctgcacttggtacctctg--
------------------------------------------------------------
-------------
>PAFTOL004555
------------------------------------------------------------
------------------------------------------------------------
-------------------------------ggcaggagaatcagatatgaacctctcca
aagtgaagcaggaagaaagctgctaaggaagtcaggaagagcccctgatgacatatctag
tgttgttctggttgaaaaggatagatcatacatcaaatctgaagctgttctgaagatcat
ggagtacttagatttaccctttccacagttggcattcttcctgcacttggtacctctgtt
tatccgcgatcttgtttatgataacatagcaaacaaccgttacaac--------------
-------------
>PAFTOL004556
------------------------------------------------------------
------------------------------------------------------------
-------------------------------ggcaggagaatcagatatgaacctctcca
aagtgaagcaggaagaaagctgctcaggaggtctggaagagcccctgatgacatatctag
tgttgttctggttgaaaaggatagatcctacatcaaatctgcagctgttctgaagatcat
ggagtacttaaacttaccttttccgcagttggcattcttcctgcacttagtacctctg--
------------------------------------------------------------
-------------
>PAFTOL004560
gcgatggcggtggctcgcggcggcggtgcggtggactgggtggcggaaacatccaacttc
ttcgacagagattcccgccccatcatgctctttgac-ggtgtttgcaatctctgtaatgg
tggtgtgaagtttgttcgcgacaatgaccacaacaggagaatcagatatgaacctctaca
aagtgaagcaggaagaaagctgctaaggagatcaggaagagcccctgatgacatatctag
tgttgttctggttgaaaaggatagatcatacatcaaatctgaagctgttctgaagatcat
ggagtacttagatttaccctttccgcagctggcattcttcctgcacttggtacctttg--
------------------------------------------------------------
-------------
>PAFTOL004561
------------------------------------------------------------
----------atttgcatctca---------------ggtgtttgcaatctttgtaatgg
tggggtgargtttgttcgggacaacgaccaccaaaggagaataagatatgaacctctcca
aagtgaagcagggaaaaagttgctgaggagatcaggaagggctcctgatgatatatcaag
tgttgttctggttgaaaaggatagatcatacatcaagtctgaggctgtgctgaagatcat
ggaatacttagatttaccctttccacagttggcgttcttcctgcaatttgtacctctgtt
tattcgcaatttggtttatgataacatagcaaacaaccgttacaacttgtttggaaagac
agagtcatgcgat
>PAFTOL004562
------------gctcgcggcggsggcgcggtggactgggtggcggaaacatccaacttc
ttcgacagagattcccgccccatcatgctctttgac-ggtgtttgcaatctctgtaatgg
tggtgtgaagtttgttcgcgacaatgaccccaataggagaatcagatatgagcctctcca
aagtgaagcaggaagaaagctgctaaggaggtcaggaagagcccctgatgacatatctag
tgttgttctggttgaaaaggatagatcatacatcaaatctgaagctgttctgaagatcat
ggagtacttagatttaccctttccgcagttggcrttcttcctgcacttggtacctctg--
------------------------------------------------------------
-------------
>PAFTOL004563
------------------------------------------------------------
------------------ccttaaatttgtatgtca-ggtgtttgcaatctctgtaatgg
tggtgtgaagtttgttcgcgacaatgaccacaataggagaatcagatatgaacctctcca
aagtgaagcrggaagaaagctgctmagragatcaggaagagcccctgatgacatatctag
tgttgttctggttgaaaaggatatatcatacatcaaatctgcagctgttctgaagatcat
ggagtacttagatttaccctttccgcagttggcattcttcctgcacttggtacctctg--
------------------------------------------------------------
-------------
>PAFTOL004564
------------------------------------------------------------
----------------------------------------------------------gg
tggggtgaagtttgttcgggacaacgaccacaaaaggagmataagatatgaacctctcca
aagtgaagcagggaaaaagttgctgaggagatcaggaagggctcctgatgatatatcaag
tgttgttctggttgaaaaggatagatcatacatcaaatctgaggctgtgctgaagatcat
ggaatacttagatttacccttttcacagttggcgttcttcctgcaatttgtacctctg--
------------------------------------------------------------
-------------
>PAFTOL004565
------------------------------------------------------------
------------------------------------------------------------
-------------------------------cgcaggagaatcagatatgaacctctcca
aagtgaagcaggamgaaagctgctaaggaggtcaggaagagcccctgatgacatatctag
tgttgttctggttgaaaaggatagatcatacatcaaatctgcagctgttctgaagatcat
ggagtacttagatttaccctttccgcagttggcattcttcctgcacttaata--------
------------------------------------------------------------
-------------
>PAFTOL004566
------------------------------------------------------------
------------------------------------------------------------
----------------------------------aggagaataagatatgaacctctcca
aagtgaagcagggaaaaagttgctgaggagatcaggaagggctcctgatgatatatcaag
tgttgttctggttgaaaaggatagatcatacatcaagtctgaggctgtgctgaagatcat
ggaatacttagatttaccctttccacagttggcgttcttcctgcaatttgtacctctgtt
tattcgcgatttggtttatgataacatagcaaacaaccgttacaacttgtttggaaagac
agagtca------
>PAFTOL004567
------------------------------------------------------------
------------------ccttgaatttgtatgtca-ggtgtttgcaatctctgtaatgg
tggtgtgaagcttgttcgcgacaatgaccacaatgggagaatcagatatgaacctctcca
aagtgaagcaggaagaaagctgctaaggagatcaggaagagcccctgatgacatatctag
cgttgttctggttgaaaacgatagatcatacatcaaatctgaagctgttctgaagatcat
ggagtacttagatttaccctttccgcagttggcattcttcctgcacttggtacctctgtt
taaccgcgatcttgtttatgataacgtagcaaacaaccgttacaacttgtttggaaagac
agagacatgcgat
>PAFTOL004568
------------gctcgtggcggcgatgcggtgaactgggtggcggaaacatccaacttc
ttcgacagagattcccgccccatcatgctctttgac-ggtgtttgcaatctctgtaatgg
tggtgtgaagcttgttcgygacaatgaccacaaaaggagaatcagatatgarcctctcca
aagtgaagcaggaagaaagctgctgaggagatcaggaagagcccctgatgacatatctag
tgttgttctggtagaaaaggatagatcatacatcaaatctgaagctgttctgaagatcat
ggagtacttagatttaccctttccgcagttggcattcttcctgcacttggtacctctgtt
tatccgcgatcttgtttatgataacgtagcaaacaaccgttacaacttgtttggaaagac
agagacatgcgat
>PAFTOL004571
------------------------------------------------------------
----------atttgcatctca---------------ggtgtttgcaatctctgtartgg
tggggtgaagtttgttcgggacaacgaccacaaaaggagaataagatatgaacctctcca
aagygaagcagggaaaaagttgcttaggagatcaggaagggctcctgatgatatatcaag
tgttgttctggttgaaaaggatagrtcatacatcaaatctgaggctgtgctgaagatcat
ggaatacttagatttaccctttccrcagttggcgttcttcctgcaatttgtacctctgtt
tattcgcgatttggtttatgataacatagcaaacaaccgttacaacttgtttggaaagac
agagtcatgcgat
>PAFTOL004572
------------gctcgcggcggcggtgcggtggacttggtggcggaaacatccaacttc
ttccacagagattcccgccccatcatgctctttgac-ggtgtttgcaatctctgtaatgg
tggtgtgaagtttgttcgcgacaatgaccacaayaggagaatcagatatgaacctctcca
aagtgaagcaggaagaaagctgctaaggagatcaggaagagcccctgatgacatatctag
tgttgttctggttgaaaaggatagatcatacatcaaatctgcagctgttctgaagatcat
ggactacttagatttaccctttccgcagttggcattcttcctgcacttggtacctctgtt
tatccgcgattttgtttatgataacattgcaaacaaccgttatacattgtttggaaagac
agattcatgcgat
>PAFTOL004573
------------------------------------------------------------
------------------------------------------------------------
-------------------------------ggcaggagaatcagatatgaacctctcca
aagtgamgcaggaagaaagctgctaaggaggtcaggaagagcccctgatgacatatctag
tgttgttctggttgagaaggatagatcatacaycaaatctgaagctgttctgaagatcat
ggagtacttagatttaccctttccgcagttggcattcttcctgcacttggtacctctgtt
tatccgcgattttgtttatgataacatagcaaacaaccgttacacattgtttggacagac
agactcatgcgat
>PAFTOL004574
------------gctcgcggcggcggtgcggtrractgggtggcggaaacatccaacttc
ttcgacagagattcccgccccatcatgctctttgac-ggtgtttgcaatctstgtaatgg
tggtgtgaagtttgttcgcracaatgaccacaataggagaataagatatgaacctctcca
aagtgaagcaggaagaaagctgctaaggaggtcaggaagagcccctgatgacatatctag
tgttgttctggtcgaaaaggatagrtcatacatcaaatctgaagctgttctgaagatcat
ggagtacttagatttaccctttccgcagttggcattcttcctgcacttggtacctctgtt
tatccgcgatcttgtttatgataacgtagcaaacaaccgttacaacttgtttggaaagac
agagacatgcgat
>PAFTOL004577
------------gcccgcggcggcggtgcggtggactgggtggcggaaacatccaacttc
ttcgacagagattcccgccccatcatgctctttgac-ggtgtttgcaatctctgtaatgg
tggtgtgaagtttgttcgcgacaatgaccccaataggagaatcagatatgaacctctaca
aagtgaagcaggaagaaagctgctaaggaggtcaggaagagcccctgatgacatatctag
tgttgttctggttgaaaaggatagatcatacatcaaatctgaagctgttctgaagatcat
ggagtacttagatttaccctttccgcagttggcattcttcctgcayttggtacctctgtt
tatccgygatcttgtttatgataaygtagcaaacaaccgttacaacttctttggaaagac
agagacatgcgat
>PAFTOL004578
------gcggtggctcgcggcggaggtgcggtggactgggtggcggaaacatccaatttc
ttcgacagagattcccgccccatcatgctctttgac-ggtgtttgcaatctctgtaatgg
tggtgtgaagtttgttcgcgacaatgaccatagyaggagaatcagatatgaacctctcca
ragtgaagcaggaagaaagctgctaaggaggkcwggaagagcccctgatgacatatctag
tgttgttctggttgaaaargatagatcatacaycaaatctgcagctgttctgaagatcat
ggagtacttagatttaccctttccgcasttggcattcttcctgcacttggtacctctgtt
tatccgcgattttgtttatgataacatagcaaacaaccgttacactttgtttggacagac
agattcatgcgat
>PAFTOL004582
------------------------------------------------------------
------------------ccttaaatttgtatgtca-ggtgtttgcaatctctgtaatgg
tggtgtgaagtttgttcgcgacaatgaccacaataggagaatcagatatgaacctctcca
aagtgaagctggaagaaagctgctaaggaggtcaggaagagcccctgatgacatatctag
tgttgttctggttgaaaaggatagatcatacatcaaatctgcagctgttctgaagatcat
ggagtacttagatttaccctttccgcagttggcattcttcctgcacttggtacctctgtt
tatccgcgattttgtttatgataacatagcaaacaaccgttacacattgtttggacagac
agattcatgcgat
>PAFTOL004583
------------gctcgcggcagcggtgcggtaaactgggtggcggaaacatccaacttc
ttcgacagagattcccgccccatcatgctctttgam-ggtgtttgcaatctctgtaatag
tggtgtgaagtttgttcgcgacaatgaccacaataggagaatcagatatgaacctctcca
aagtgaagcaggaagaaagctgctaaggaggtcaggaagagcccctgatgacatatctag
tgttgttctggttgaaaaggatagatcatacatcaaatctgaagctgttctgaagatcat
ggaatacttrgatttaccctttccacagttggcattcttcctgcacttggtacctctg--
------------------------------------------------------------
-------------
>PAFTOL004584
------------gctcgcggcggcggtgcggtggactgggtggcggaaacatccaacttc
ttcgacagagattcccgccccatcatgctctttgac-ggtgtttgcaatctctgtaatgg
tggcgtgaagtttgttcgcgacaatgaccccaataggagaatcagatatgaacctctaca
aagtgaagcaggaagaaagctgctaaggagatcaggaaaagcccctgatgacatatctag
tgttgttctcgttgaaaaggatagatcatacatcaaatctgaagctgttctgaagatcat
ggagtacttagatttaccctttccgcmgttggcattcttcctgcacttggtacctctgtt
tatccgcgatcttgtttatgataatktagcaaacaaccgttacaacttctttggaaagac
agagacatgcgat
>PAFTOL004585
------gcgggggttcggggcggcgatacgatggactgggtggcggagacatccaacttc
ttcgaccgggattctcgccccatcatgctctttgat-ggtgtttgcaatctctgcaatgg
tggggtgaagtttgttcgagacaacgaccacaacaggataataagatatgaacctctcca
aagtgaagcagggaaaaagttgctgaggagatcaggaagggctcctgatgatatatcaag
tgttgttctggttgaaaaggatagrtcatacatcaagtctgaggctgtgctgaagatcat
ggaatacttagatttaccctttccacagttggcgttcttcctgcaatttgtacctctgtt
tattcgcgatttggtttatgataacatwgcaaacaaccgttacaacttgtttggaaagac
agagtcatgcgat
>PAFTOL004587
------------gctcgcggcggcggtgcggtggacttggtggcggaaacatccaacttc
ttcgacagagattcccgcccaatcatgctctttgac-ggtgtttgcaatctctgtaatgg
tggtgtgaagtttgttcgcgacaacgaccacaataggagaatcagatatgaacctctcca
aagtgaagcaggaagaaagctgctaaggaggtcaggaagagcccctgatgacatatctag
tgttgttctggttgaaaaggatagrtcatacatcaaatctgaagctgttctgaagatcat
ggagtacttagatttaccctttccacagttggcattcttcctgcacttggtacctctgtt
tattcgcaatcttgtttatgataacgtagcaaacaaccgttacaacttgtttggaaagtc
agagacatgcgat
>PAFTOL004590
---------------------------------------------------------ttc
ttcgacagagattcccgccccatcatgctctttgac-ggtgtttgcaatctctgtaatgg
tggtgtgaagattgttcgcgacaatgaccccaataggagaatcagatatgagcctctcca
aagtgaagcaggaagaaagctgctaaggaggtcaggaagagcccctgatgacatatctag
tgttgttctggttgaaaaggatagrtcatacatcaaatctgaagctgttctgaagatcat
ggagtacttagatttaccctttccgcagttggcattcttcctgcacttggtgcctttgtt
tatccgcgatcttgtttatgataatgtagcaaacaaccgttacaacttctttggaaagac
agagacatgcgat
>PAFTOL004591
------------gctcgcggcggcggtgcggtggattgggtggcggaaacatccaacttc
ttcgacagagattcccgccccatcatgctctttgac-ggtgtttgcaatctctgtaatgg
tggtgtgaagtttgttcgggacaatgaccccaayaggagaatcagatatgagcctctcca
aagtgaagcaggaagaaagctgctaaggaggtcaggaagagcccctgatgacatatctag
tgttgttctggttgaaaaggatagatcatacatcaaatctgaagctgttctgaagatcat
ggagtacttagatttaccctttccgcagttggcattcttcctgcacttggtgcctttgtt
tatccgcgatcttgtttatgataatgtagcaaacaaccgttacaacttctttggaaagac
agagacatgcgat
>PAFTOL004593
------------gctcgcggcggcggggcggtggactkggtggcggaaacatccaacttc
ttcgacasagattcccgscccatcatgctctttgac-ggtgtttgcaatctctgtaatgg
tggtgtgaagtttgttcgcgacaatgaccacaataggagaatcagatatgagcctctcca
aagtgaagcaggaagaaagctgctaaggaggtcaggcagagccccagatgacatatctag
tgttgttctggttgaaaaggatagatcatacatcaaatctgaagctgttctgaagatcat
ggagtacttagatttaccctttccacagttggcattcttcctgcacttggtacctctgtt
tatccgtgaccttgtttatgataacatagcaaacaaccgttacaacttgtttggaaagac
agagacctgcgat
>PAFTOL004594
---------------------------------------------------------ttc
ttcgacagagattcccgccccatcatgctctttgac-ggtgtttgcaatctctgtaatgg
tggtgtgaagtttgttcgggacaatgaccccaataggagaatcagatatgaacctctaca
aagtgaagcaggaggaaagctgctaaggaggtcaggaagagcccctgatgacatatctag
tgttgttctggttgaaaaggatagatcatacatcaaatctgaagctgttctgaagatcat
ggagtacttagatttaccctttccgcagttggcattcttcctgcacttggtacctttgtt
tatccgcgatcttgtttatgataatgtagcaaacaaccgttacaacttctttggaaagac
agagacatgcgat
>PAFTOL004596
------------------------------gtggactgggtggcggaaacatccaatttc
ttcgacagagattcccgccccatcatgctctttgac-ggtgtttgcaatctctgtaatgg
tggtgtgaagtttgttcgcgacaatgaccacagyaggagaatcagatatgaacctctgca
aagtgaagcaggaagaaagctgctaaggaggtcaggaagaggccctgatgacatatctag
tgttgttctggttgaaaaggatagatcatacatcaaatctgcagctgttctgaagatcat
ggagtacttagatttaccctttccgcagttggcattcttcctgcacttggtacctctgtt
tatccgcgattttgtttatgataacatagcaaacaaccgttacactttgtttggacagac
ggattca------
>PAFTOL004597
------------gctcgcggcagcggtgcggtgaactgggtggcagaaacatccagcttc
ttcgacagagattcccgccccatcatgctctttgac-ggtgtttgcaatctctgtaatag
tggtgtgaagtttgttcgcgacaatgaccacaataggagaatcagatatgaacctctcca
aagtgaagcaggaagaaagctgctaaggaggtcaggaagagcccctgatgacatatctag
tgttgttctggttgaaaaggagagatcatacatcaaatcygaagctgttctgaagatcat
ggagtacttagatttaccctttccacagttggcattcttcctgcacttggtacctctgtt
tatccgcgatcttgtttatgataacatagcaaacaaccgttacaacttgtttggaaagac
agagacatgcgat
>PAFTOL004598
------------------------------gtggactgggtggcggaaacatccaacttc
ttcgacagagattcccgccccatcatgctctttgac-ggtgtttgcaatctctgtaatgg
tggtgtgaagtttgttcgggacaatgaccccaayaggagaatcagatatgwacctctaca
aagtgaagcaggaggaaagctgctaaggaggtcaggaagagcccctgatgacatatctag
tgttgttctggttgaaaaggatagatcatacatcaaatctgaagctgttctgaagatcat
ggagtacttagatttaccctttccgcagttggcattcttcctgcacttggtacccttgtt
tatccgcgatcttgtttatgataatgtagcaaacaaccgttacaacttctttgcaaagac
agagaca------
>PAFTOL004599
---------------------------------------------------------ttc
ttccacagagattcccgccccatcatgctctttgac-ggtgtttgcaatctctgtaatgg
tggtgtgaagtttgttcgcgacaatgaccccaayaggagaatcagatatgaacctctrca
aagtgaagcaggaagaaagctgctaaggaggtcaggaagagcccctgatgacatatctag
tgttgttctggttgaaaaggatagatcatacatcaaatctgaagctgttctgaagatcat
ggagtacttagatttaccctttccgcagttggcattcttcctgcacttggtacctttgtt
tatccgcgatcttgtttatgataatgtagcaaacaaccgttacaacttctttggaaagac
agagacatgcgat
>PAFTOL004600
------------------------------ttggactgggtggcggaaacatccaacttc
ttcgacagagattcccgccccatcatgctctttgac-ggtgtttgcaatctctgtaatgg
tggtgtgaagtttgttcgggacaatgaccccaataggagaatcagatatgaacctctaca
aagtgaagcaggaggaaagctgctaaggaggtcaggaagagcccctgatgacatatctag
tgttgttctggttgaaaaggatagatcatacatcaaatctgaagctgttctgaagatcat
ggagtacttagatttaccctttccgcagttggcattcttcctgcacttggtacctttgtt
tatccgcgatcttgtttatgataatgtagcaaacaaccgttacaacttctttgga-----
-------------
>PAFTOL004601
------------------------------------------------------------
------------------------atttgtatgtca-ggtgtttgcaatctctgtaatgg
tggtgtgaagtttgttcgcgacaatgaccacaataggagaatcagatatgaacctctcca
aagtgaagcaggaagaaagctgctaaggaggtctggaagagcccctgatgacatatctag
tgttgtcctggtcgaaaaggatagatcatacatcaaatctgaagctgttctgaagatcat
ggagtgcttagatttaccctttccacagttggcattcttcctgcacttggtacctctgtt
tatccgcaatcttgtttatgataacgtagcaaacaaccgctacaacttgtttggaaagac
agagacatgcgat
>PAFTOL004603
------------------------------------------------------------
------------------ccttgaatttgtatgtca-ggtgtttgcaatctctgtaatgg
tggtgtgaagcttgttcgcgacaatgaccacaataggagaatcagatatgaacctctcca
aagtgaagcaggaagaaagctgctaaggagatcaggaagagcccctgatgacatatctag
tgttgttctggttgaaaagcatagatcatacatcaaatctgaagctgttctgaagatcat
ggagtacttagatttaccctttccgcagttggcattcttcctgcacttggtacctctg--
------------------------------------------------------------
-------------
>PAFTOL004604
---------------------------------------------------------ttc
ttcgacagagattcccgccctatcatgctctttgac-ggtgtttgcaatctctgcaatgg
tggtgtgaagcttgttcgcgacaatgaccacaataggagaatcagatatgaacctctcca
aagtgaagcaggaagaaagctgctaaggaggtcgggaagagcccctgatgacatatctag
tgttgttctggttgaaaaggatagatcatacatcaaatctgaagctgttctgaagatcat
ggagtacttagatttaccctttccgcagttggcgttcttcctgcacttggtacctctgtt
tatccgcgatcttgtttatgataacgtagcaaacaaccgttacaacttgtttggaaagac
agagacatgcgat
>PAFTOL004605
------------gctcgcggcagcgatgccgtaaactgggtggcggaaacatccaacttc
ttcgacagagattcccgccccatcatgctctttgac-ggtgtttgcaayctctgtaatag
tggtgtgaagtttgttcgcgacaatgaccacaataggagaatcagatatgaacctctcca
aagtgaagcaggaagaaagctgctaaggaggtcaggaagagcccctgatgacatatctag
tgttgttctggttgaaaaggatagatcatacatcaaatctgaagctgttctgaagatcat
ggaatacttagatttaccctttccacagttggcattcttcctgcactyggtacctctgtt
tatccgcgatcttgtttatgataacatagcaaacaaccgttacaacttgtttggaaagac
agagacatgtgac
>PAFTOL004608
------------------------------------------------------------
------------------------atttgtatgtca-ggtgtttgcaatctctgtaatgg
tggtctgaagtttgttcgcgacaatgaccacaataggagaatcagatatgaacctctcca
aagtgaagcaggaagaaagctgctaaggaggtcaggaagagcccctgatgacatatctag
tgttgttctggtkgaaaaggatagatcatacatcaaatctgaagctgttctgaagatcat
ggagtacttagatttacccttcccgcagttggcattcttcctgcacttggtacctctgtt
tatccgcgattttgtttatgataacatagcaaacaaccgttacacattgtttggacagac
agattcatgcgat
>PAFTOL004609
------------gctcgcggcggcggtgcggtggactgggtggcggaaacatccaacttc
ttcgacagagattcccgcccmatcatgctctttgac-ggtgtctgcaatctctgtaatgg
tggtgtgaagattgttcgcgacaatgaccacaayaggagaatcagatatgaacctctcca
aagtgaagcaggaagaaagctgctaaggaggtcaggaagagcccctgatgacatatctag
tgttgttctggttgaaaaggatagatcgtacatcaaatctgcagctgttctgaagatcat
ggagtacttrgatttaccctttccgcagttggcattcttcctgcacttggtacctctgtt
tatccgcgattttgtttatgataacatagcaaacaaccgttacacattgtttggacagac
agattcgtgcgat
>PAFTOL004610
------------gctcgtggcggcgatgcggtgggctgggtggcggagacatcgaacttt
ttcgaccgggattctcgccccatcatgctctttgat-ggtgtctgcaatctttgtaatgg
tggggtgaagtttgttcgcgacaacgaccaccaaaggagaataagatatgaacctctcca
aagtgaagcagggaaaaagttgctgaggagrtcaggaagggctcctgatgatatatcaag
tgttgttctggttgaaaaggatagatcatacatcaagtctgaggctgtgctgaagatcat
ggaatacttagatttaccctttccacagttggcgttcttcctgcaatttgtacctctgtt
tattcrcaatttggtttatgataacatagcaaacaaccgttacaacttgtttggaaagac
agagtcatgcgat
>PAFTOL004611
------------gctcgtggcggcgatgcggtgggctgggtggcgaagacatcgaacttc
ttcgaccgggattctcgccccatcatgctctttgat-ggtgtttgcaatctttgtaatgg
tggggtgaagtttgttcgcgacaacgaccaccaaaggagaataagatatgaacctctcca
aagtgaagcagggaaaaagttgctgaggagatcaggaagggctcctgatgatatatcaag
tgttgttctggttgaaaaggatagatcatacatcaagtctgaggctgtgctgaagatcat
ggaatacttagatttaccctttccacagttggcgttcttcctgcaatttgtacctctgtt
tattcgcaatttggtttatgayaacatagcaaacaaccgttacracttgtttggaaagac
agagtcatgcgat
>PAFTOL004613
------------gctcgcggcgkcggtgcggtggactgggtrgcggagacatccaacttc
ttccacagagattcccgccccatcatgctctttgac-ggtgtttgcaatctctgtaatgg
yggtgtgaagcttgttcgcgacaatgaccccaataggagaatcagatatgaacctctaca
aagygwagcaggaagaaagctgctaaggaggtcaggamgagcccctgatgacatatctag
tgttgttctggttgaaaaggatagatcatacatcaaatctgargctgttytgaagatcat
ggagtacttagatttaccctttccgcagttggcattcttcctgcacttggtacctttgtt
tatccgcgatcttgtttatgataatgtagcaaacaaccgttacaacttctttggaaagac
agagacatgcgat
>PAFTOL004617
---------------------------------------------------------ttc
ttcgacggagattcccgccccatcatgctctttgac-ggtgtttgcaatctctgtaatgg
tggtgtgaagtttgttcgcgacaatgaccmcaataggagaatcagatatgagcctctcca
aagtgaagcaggaagaaagctgctaaggaggtcaggaagagcccctgatgacatatctrg
tgttgttctggttgaaaaggatagatcatacatcaaatctgaagctgttctgaagatcat
ggagtacttagatttaccctttccgcagttggcattcttcctgcacttggtacctctgtt
tatccgcgatcttgtttatgataatgtagcaaacaaccgttacaacttctttggaaagac
agagacatgcgat
>PAFTOL004618
------------------------------------------------------------
------------------ccttaaatctgtatgtca-ggtgtctgcaatctctgtaatgg
tggtgtgaagtttgttcgcgacaatgaccacaataggagaatcagatatgaacctctcca
aagtgaagcaggaagaaagctgctaaggaggtctggaagagcccctgatgacatatctag
tgttgttctggttgaaaaggatagatcgtacatcaaatctgcagctgttctgaagatcat
ggagtacttagatttaccctttccgcagttggcattcttcctgyacttggtacctctgtt
tatccgcgattttgtttatgataacatagcaaacaaccgttacacattgtttggacagac
agat---------
>PAFTOL004619
---------------------------------------------------------ttc
tttgatggagattctcgccccatcatgctctttgat-ggtgtctgcaatctctgtaatgg
tggtgtgaagtttgttcgtgaccatgatcacaayaggagaataagatatgaacctctcca
aastgaagcagggaaaaagttgcttaggagatcaggaagagctcctgatgatatatcaag
tgttgttctggttgaaaaggatagrtcatacatcaaatctgaagctgtgctgaagatcat
ggaatacttagatttaccctttccacagttggcgttcttcctacatttggtacctctgtt
tgttcgcgattttgtttatgacaacatagcaaacaaccgttacaccttgtttggaaggac
agaatcatgcgat
>PAFTOL004620
---------------------------------------------------------ttc
ttcgacagagattcccgccccatcatgctttttgac-ggtgtttgcaatctctgtaatgg
tggtgtgaagtttgttcgcgacaatgaccacaataggagaatcagatatgaacctctcca
aagtgmagcaggaagaaagctgctaaggaggtcaggaagagcccctgatgacatatctag
tgttgttctggttgaaaaggatagatcatacatcaaatctgmagctgttctgaagatcat
ggagtacttagatttaccctttccgcagttggcattcttcctgcacttggtacctctgtt
tatccgcgattttgtttatgataacatagcaaataaccgttacacattgtttggacagac
agattcatgcgat
>PAFTOL004623
------------------------------------------------------------
------------------------------------------------------------
-------------------------------ggcaggagaatcagatatgaacctctcca
aagtgaagcaggaagaaagctgctaaggaggtcaggaagagcccctgatgacatatctag
tgttgttctggttgaaaaggatagatcatacatcaaatctgaagctgttctgaagatcat
ggagtacttagatttacccttkccgcagttggcattcttcctgcgcgtggtacctctgct
tatccgcgattttgtttatgataacatagcaaacaaccgttacacattgtttggacagac
agattcatgcgat
>PAFTOL004624
------------------------------gtggactgggtrgcggaaacatccaacttc
ttcgacagagattcccgccccatcatgctctttgac-ggtgtttgcaatctctgtaatgg
tggtgtgaagtttgttcgggacaatgaccccaayaggagaatcagatatgaacctctaca
aagtgaagcaggaagaaagctgctaaggagatcaggaagagcccctgatgacatatctag
tgttgttctggttgaaaaggatagrtcatacatcaaatctgaagctgttctgaagatcat
ggagtacttagatttaccctttccgcagttggcattcttcctgcacttggtacctttg--
------------------------------------------------------------
-------------
>PAFTOL004625
------------gctcgcggcggcggtgcggtggactgggtggcggaaacatccaacttc
ttcgacagagattcccgccccatcatgctctttgac-ggtgtttgcaatctctgtaatgg
tggtgtgaagtttgttcgcgacaatgaccacaataggagaatcagatatgaacctctaca
aagtgaagccggaagaaagctgctaaggaggtcaggaagagcccctgatgacatatctag
tgttgttctggttgaaaaggatagatcatacatcaaatctgaagctgttctgaagatcat
ggagtacttagatttaccctttccgcagttggcattcttcctgcacttggtacctctgtt
tatccgcgatcttgtttatgataatgtagcaaacaaccgttacaacttctttggaaagac
agagacatgcgat
>PAFTOL004626
------------------------------------------------------------
------------------------atttgtatgtca-ggtgtttgcaatctctgtaatag
tggtgtgaagtttgttcgcgacaatgaccacaayaggagaatcagatatgaacctctcca
aagtgaagcaggaagaaagctgctaaggagatcaggaagagcccctgatgacatatctag
tgttgttctggttgaaaaggatagrtcatacatcaaatctgaagctgttctgaagatcat
ggagtacttagatttaccctttccacagttggcattcttcctgcacttggtacctctgtt
tgtccgcgatcttgtttatgataacatagcaaacaaccgttacaacttgtttggaaagac
a------------
>PAFTOL004627
---------------------------------------------------------ttc
ttcgacagagattcccgccccatcatgctcttcgac-ggtgtytgcaatctctgtaatgg
tggtgtgaagtttgttcgcgacaatgaccacaayaggagaatcagatatgaacctctcca
aagtgaagcaggaagaaagctgctcaggaggtcaggaagagcccctgatgacatatctag
tgttgttctggttgaaaaggatagatcatacatcaaatctgaagctgttctgaagatcat
ggagtacctagatttaccctttccgcagttggcattcttcctgcacttggtacctctgtt
tattcgcgattttgtctatgataacatagcaaacaaccgttacacattgtttggacagac
agattcatgcgat
>PAFTOL004629
------------------------------------------------------------
------------------ccttgaatttgtatgtca-ggtgtttgcaatctctgtaatgg
tggtgtgaagcttgttcgcgacaatgaccacaayaggagaatcagatatgaacctctcca
aagtgaagcaggaagaaagctcctaaggaggtcaggaagagcccctgatgacatatctag
tgttgttctggttgaaaagaatagatcatacatcaaatctgaagctgttctgaagatcat
ggagtacttagatttaccctttccgcagttggcattcttcctgcacttggtacctctgtt
tatccgcgatcttgtttatgataatgtagcaaacaaccgttacaacttatttggaaagac
agagacatgcgat
>PAFTOL004631
---------------------------------------------------------ttc
ttcgacagagattcccgccccatcatgctctttgac-ggtgtttgcaatctctgtaatgg
tggcgtgaagtttgttcgcgacaatgaccccaataggagaatcagatatgaacctctaca
aagtgaagcaggaagaaagctgctaaggaggtcaggaagagcccctgatgacatatctag
tgttgttctggttgaaaagaatagatcatacatcaaatctgaagctgttctgaagatcat
ggagtacttagatttaccctttccgcagttggcattcttcctgcacttggtacctctg--
------------------------------------------------------------
-------------
>PAFTOL004632
------------------------------------------------------------
------------------------atttgtatgtca-ggtgtttgcaatctctgtaatag
tggtgtgaagtttgttcgcgacaatgaccacaataggagaatcagatatgaacctctcca
aagtgaagcaggaaraaagctgctaaggaggtcaggamgagcccctgatgacatatctag
tgttgttctggttgaaaaggatagatcatacatcaaatctsaagctgttctgaagatcat
ggagtacttagatttaccctttccacagttggcattcttcctgcacttggtacctctgtt
tatccgcgatcttgtttatgataacatagcaaacaaccgttacaacttgtttggaaagac
agagacatgcgat
>PAFTOL004633
------------ggtcgcggcggcgatgcggtgaactgggtggcggaaacatccaacttc
ttcgacagagattcccgccccatcatgctctttgac-ggtgtttgcaatctctgtaatgg
tggtgtgaagcttgttcgcgacaatgaccacaataggagaatccgatatgaacctctcca
aagtgaagcaggaagaaagctgctaaggagatcaggaagggcccctgatgacatatctag
tgttgttctggttgaaaaggacagatcatacatcaaatctgaagctgttctgaagatcat
ggagtacttrgatttaccctttccacagttggcattcttcctgcacttggtacctctgtt
tatccgcgaycttgtttatgataaygtagcaaacaaccgttacaacttgtttggaaagac
agagacatgcgat
>PAFTOL004636
------------------------------------------------------------
------------------------------------------------------------
-------------------------------ggcagragaatcagataygarcctctcca
aagtgaagcaggaaaaaagctgctacrgaggtcaggaagagcccctgatgacatatctag
tgttgttctggttgaaaaggatagatcatacatcaaatctgcagctgttctgaagatcat
ggagtacttagatttaccctttccgcagttggcattcttcctgcacttggtacctctg--
------------------------------------------------------------
-------------
>PAFTOL004637
------------gctcgtggcggcgatgcggtggactgggtggcggaaacatccaacttc
ttcgaccgagattttcgccccatcatgctctttgaw-ggtgtttgcaatctctgtaatgg
tggtgtgaagtttgttcgcgataatgaccacaataggagaataagatatgaacctctcca
aagtgaagcagggaaaaagttgctcaggagatcagggagagcycctgatgatatatcwag
tgttgttctggttgaaaaggatagatcatacrtmaagtctgaagctgtmctgaagatcat
ggagtacttagatttaccctttccacagctggcattcttcctacatttggtacctctgtt
tattcgcgattttgtttatgataacrtagcaaacaaccgttacaccttgtttggaaaaac
agattcatgcgat
>PAFTOL004638
------------gctcgcggcggcggtgcggtggactgggtggcggaaacatccaacttc
ttcgacagagattcccgccccatcatgctctttgac-ggtgtttgcaatctctgtaatgg
tggtgtgaagtttgttcgcgacaatgaccmcaataggagaatcagatatgaacctctaca
aagtgaagcaggaagaaagctgctaaggaggtcaggaagagcccctgatgacatatctag
tgttgttctggttgaaaaggatagatcatacatcaaatctgaagctgttctgaagatcat
ggagtacttagatttaccctttccgcagttggcattcttcctgcacttggtacctctgtt
tatccgcgatcttgtttatgataatgtagcaaacaaccgttacaacttctttggaaagac
agagacatgcgat
>PAFTOL004639
------------gctcgcggcagcggtgcggtaaactgggtggcggaaacrtccaacttc
ttcgacagagattcccgccccatcatgctctttgac-ggtgtttgcaatctctgtaatag
tggtgtgaagtttgttcgcgacaatgaccacaataggagaatcagatatgaacctctcca
aagtgaagcaggaagaaagctgctaaggaggtcaggaagagcccctgatgacatatctag
tgttgttctggttgaaaaggatagatcatacatcaartctgaagctgttctgaagatcat
ggaatacttagatttaccctttccacagttggcattcttcctgcacttggtacctctgtt
tatccgcaatcttgtttatgataacatagcaaacaaccgttacaacctgtttggaaagac
agagacatgtgac
>PAFTOL004640
------------gctcgcggcggcggggcggtggacttggtggcggaaacatccaacttc
ttcgacagagattcccgccccatcatgctctttgac-ggtgtttgcaatctctgtaatgg
tggtgtgaagttcgttcgcgacaatgaccccaayaggagaatcaggtatgaacctctcca
aagtgaagcaggaagaaagctgctaaggaggtcaggaagagcccctgatgacatatctag
tgttgttctggttgaaaaggatagatcatacatcaaatctgaagctgttctgaagatcat
ggagtacttagatttaccctttccacagttggcattcttcctgcacttggtacctctgtt
tatccgcgatcttgtttatgataacatagcaaacaaccgttacaacttgtttggaaagac
agagacatgcgat
>PAFTOL004642
------------------------------gtggactgggtgacggaaacatccaacttc
ttcgacagagattcccgccccatcatgctctttgac-ggtgtttgcaatctctgtaatgg
tggtgtgaagtttgttcgcgacaatgaccccaataggagaatcagatatgagcctctcca
aagtgtagcaggaagaaagctgctaaggaggtcaggaagagcccctgatgacatatctag
tgttgttctggttgaaaaggatagatcatacatcaaatctgaagctgtactgaagatcat
ggagtacttagatttaccctttccgcagttggcattcttcctgcacttggtgcctttgtt
tatccgcgatcttgtttatgataatgtagcaaacaaccgttacaacttctttggaaagac
agagaca------
>PAFTOL004644
------------gctcgcggcggcggygcggtggactgggtggcggaaacatccatcttc
ttcgacagagattcccgccccatcatgctctttgam-ggtgtttgcaatctctgtaatgg
tggtgtgaagtttgttcgcgacaatgaccacaataggagaatcagatatgaacctctcca
aagtgaagcaggaagaaagctgctaaggagatcaggaagagcccctgatgacatatctag
tgttgttctggttgaaaaggatagrtcatacatcaaatctgaagctgttctgaagatcat
ggagtacttaaatttaccctttccgcagttggcattcttcctgcacgtggtacctctgtt
tatccgcaatcttgtttatgataacgtagcaaacaaccgttacaacttgtttggaaagac
agagacatgcgat
>PAFTOL004646
---------------------------------------------------------ttc
ttcgacacagattcccgccccatcatgctctttgac-ggtgtttgcaatctctgtaatgg
tggtgtgaagtttgttcgggacaatgaccccaataggaaaatcagatatgaacctctaca
aagtcaagcaggaagaaagctgctaaggaggtcaggaagagcccctgatgacatatctag
tgttgttctggttgaaaaggatagrtcatacatcaaatctgaagctgttctgaagatcat
ggagtacttagatttaccctttccgcagttggcattcttcctgcacttggtacctttgtt
tatccgcgatcttgtttatgataatgtagcaaacaaccgttacaacttctttggaaagac
agagacatgcgat
>PAFTOL004647
------------------------------------------------------------
------------------------------------------------------------
-------------------------------ggcaggagaatcagatatgaacctctcca
aagtgaagcaggaagaaagctgctcaggaggtctggaagagcccctgatgacatatctag
tgttgttctggttgaagaggatagatcctacatcaaatctgcagctgttctgaagatcat
ggagtacttaaacttaccttttccgcagttggcattcttcctgcacttagtacctctgtt
tatccgcgatcttgtttatgataacatagcaaacaaccgttacacattgtttggacagac
agattcatgcgat
>PAFTOL004648
---------------------------------------------------------ttc
ttcgacggagattcccgtcccatcatgctttttgac-ggtgtytgcaatctctgtaatgg
tggtgtgaagtttgttcgcgacaatgaccacaataggagaatcagatatgaacctctcca
aagtgaagcaggaagaaagctgctaaggaggtcaggaagagcccctgatgacatatctag
tgttgttctggttgaaaaggacagatcrtacatcaaatctgaagctgttctgaagatcat
ggagtacttagatttaccctttccacagttgkcattcttcctgcacttggtrcctctgtt
tatccgcgatcttgtttatgataacatagcaaacaaccgttacaacttgtttggaaagac
agagacatgcgat
>PAFTOL004649
------------gctcgcggcggtggtgcggtggactgggtggcggaaacatccaacttc
ttcgacagagattcccgccccatcatgctctttgac-ggtgtytgcaatctctgtaatgg
tggtgtgaagtttgttcgcgacaatgaccacaataggagaatcagatatgaacctctcca
aagtgaagcaggaagaaagctgctraggaggtcwggaagagcccctgatgacatatctag
tgttgttctggttgaaaaggatagatcgtacatcaaatctgcagctgttctgaagatcat
ggagtacttagatttaccctttccgcagttggcattcttcctgcacttggtgcctctgtt
tatccgcgattttgtttatgataacatagca-----------------------------
-------------
>PAFTOL004652
------------gctcgcggcggcggtgcggtggactgggtggcggaaacatccaacttc
ttcgacagagattcccgccccatcatgctctttgac-ggtgtttgcaatctctgtaatgg
tggtgtgaagtttgttcgcgacaatgaccccactaggagaatcagatatgaacctctaca
aagtgaagcaggaagaaagctgctaaggaggtcaggaagagcccctgatgacatatctag
tgttgttctggttgaaaaggatagatcatacatcaaatctgaagctgttctgaagatcat
ggagtacttagatttaccctttccgcagttggcattcttcctgcacttggtacctctgtt
tatccgtgatcttgtttatgataacgtagcaaacaaccgttacaacttctttggaaagac
agagacatgcgat
>PAFTOL004653
------------------------------gtggactgggtggcggaaacatccaacttc
ttcgacagagattcccgccccatcatgctctttgac-ggtgtttgcaatctctgtaatgg
tggtgtgaagtttgttcgcgacaatgaccctaataggagaatcagatatgaacctctaca
aagtgaagcaggaagaaagctgctaaggaggtcaggaagagcccctgatgacatctctag
tgttgttctggttgaaaaggatagatcatacatcaaatctgaagctgttctgaagatcat
ggagtacttagatttgccctttccgcagttggcattcttcctgcagttggtacctctgtt
tatccgtgatcttgtttatgataatgtagcaaacaaccgttacaacttctttggaaagac
agagacg------
>PAFTOL004654
------------------------------------------------------------
------------------------------------------------------------
-------------------------------ggcaggagaatcagatatgaacctctcca
aagtgaagcaggaagaaagctgctaaggaggtcaggaagagsmcctgatgayatatctag
tgttgttctggttgaraaggatagatcatacmtcaaatctgaagctgttctgaagatcat
ggagtacttagatttaccctttccgcaggtggcattcttcctgcacttggtacctctg--
------------------------------------------------------------
-------------
>PAFTOL004657
------------------------------------------------------------
-------------------tca---------------ggtgtttgcaatctctgcaatgg
tggggtgaagtttgttcgagacaacgaccacaacaggagaataagatatgaacctctcca
aagtraagcagggaaaaagttgctgaggagatcaggaagggctcctgatgatatatcaag
tgttgttctggttgaaaaggagagrtcatacatcaagtctgaggctgtgctgaagatcat
ggaatacttagatttaccctttccacagttggcgttattcctgcaatttgtacctctgtt
tattcgcgatttggtttatgataacatagcaaacaaccgttacaacttgtttggaaagac
agagtcatgcgat
>PAFTOL004658
------------------------------------------------------------
------------------------------------------------------------
-------------------------------ggcaggagaatcagatatgaacckctcca
aagtgaagcaggaagaaagctgctaaggaggtcwggaagagcccctgatgacatatctag
tgttgttctggttgaaaaggatagatcatacatcaaatctgcagctgttctgaagatcat
ggagtacttagatttaccctttccrcagttggcattcttcctgtacttggtacctctg--
------------------------------------------------------------
-------------
>PAFTOL004660
------------------------------------------------------------
------------------------------------------------------------
-------------------------------ggcaggagaatcagatatgaacctctcca
aagtgaagcaggaagaaagctgctaaggaggtcaggaagagcccckgatgacatatctag
tgttgttctggttgaaaaggatagatcatacatcaaatctgaagctgttctgaagatcat
ggagtacttagatttaccctttccacaattggcattcttcctgcacttggtacctctg--
------------------------------------------------------------
-------------
>PAFTOL004661
------------gttcgtggcggcgatacgatggactgggtggcggagacatccaacttc
ttcgaccgggattctcgccccatcatgctctttgat-ggtgtttgcaatctctgcaatgg
tggggtgaagtttgttcgggacaacgaccacaaaaggagaataagatatgaacctctcca
aagtgaagcagggaaaaagttgctgaggagatcaggaagggctcctgatgatatatcaag
tgttgttctggytgaaaaggatagrtcatacatcaagtctgaggctgtgctgaagatcat
ggaatacttagatttaccctttccacagttggcgttcttcctgcaatttgtacctctgtt
tatccgcgatttggtttatgataacatagcaaacaaccgttacaacttgtttggaaagac
agagtcatgcgat
>PAFTOL004662
------------------------------------------------------------
------------------------------------------------------------
-------------------------------agcaggagaatcagatatgaacctctyca
aagtgaagcaggaagaaagctgctaaggaggtcaggaagagcccctgatgacatatctag
tgttgttctggttgagaaggatagttcatacatcaaatctgaagctgtgctgaagatcat
ggagtacttagatttaccctttccgcaggtggcattcttcctgcacttggtmcccctgtt
tatccgcgattttgtttatgataacatagcaaacaaccgttacacattgtttggacagac
agattcatgcgat
>PAFTOL004664
------------------------------------------------------------
------------------------------------------------------------
-------------------------------agcaggagaatcagatatgaacctctaca
aagtgaagcaggaagaaagctgctaaggagrtcaggaagagcccctgatgacatatctag
tgttgttctggttgaaaaggatagatcatacatcaaatctgaagctgttctgaagatcat
ggagtacttagatttaccctttccgcagttggcattcttcctgcacttgktacctctg--
------------------------------------------------------------
-------------
>PAFTOL004665
------------------------------------------------------------
------------------ccttaaatttgtatgtca-ggtgtttgcaatctctgtaatgg
tggtgtgaagtttgttcgcgacaatgaccacaataggagaatcagatatgaacctctcca
aagtgaagcaggaagaaagctgctaaggaggtcaggaagagcccctgatgacatatctag
tgttgttctggttgaaaaggatagatcatacatcaaatctgaagctgttctgaagatcat
ggagtacttagatttaccttttccacagttggcattcttcctgcacttggtacctctgtt
tatccgcgatcttgtttatgataacatagcaaacaaccgttacaacttgtttggaaagac
agagacatgcgat
>PAFTOL004666
---------------------------------------------------------ttc
ttcgacagagattcccgccccatcatgctctttgac-ggtgtttgcaatctctgtaatgg
tggtgtgaagtttgttcgcgacaatgaccccaataggagaatcagatatgaacctctaca
aagtgaagcaggaagaaagctgctaaggagatcaggragagcccctgatgacatatctag
tgttgttctggttgaaaaggatagatcatacatcaaatctgaagctgttctgaagatcat
ggagtacttagatttaccctttccgcagttggcattcttcctgcacttggtacctttgtt
tatccgcgatcttgtttatgataatgtagcaaacaaccgttacaacttctttggaaagac
agagacatgcgat
>PAFTOL004667
------------gctcgcggcgtcggtgcggtggactgggtggcggaaacatccaacttc
ttcgacagagattcccgccccatcatgctctttgac-ggtgtttgcaatctctgtaatgg
tggtgtgaagtttgttcgcgacaatgaccccaataggagaatcagatatgaacctctaca
aagtgaagcaggaagaaagctgctarggagrtcaggaagagcccctgatgacatatctag
tgttgttctggttgaaaaggacagatcatacatcaaatctgaagctgttctgaagatcat
ggagtacttaratttaccctttccgcagttggcwttcttcctrcrcttggtacctttgtt
tatccgcaatcttgtttatgataatgtagcaaacaaccgttacaacttctttggaaagac
agagacatgcgat
>PAFTOL004668
---------------------------------------------------------ttc
ttcgacagagattcccgccccatcatgctctttgac-ggtgtttgcaatctctgtaatgg
tggtgtgaagtttgttcgcgacaatgaccccaataggagaatcagatatgaacctctaca
aagtgaagcaggaagaaagctgctaaggagatcaggaagagcccctgatgacatatctag
tgttgttctggttgaaaaggatagatcatacatcaaatctgaagctgttctgaagatcat
ggagtacttagacttaccctttccgcagttggcattcttcctgcacktggtacctttgtt
tatccgcgatcttgtttatgataatgtagcaaacaaccgttacaacttctttggaaagac
agagacatgcgat
>PAFTOL005024
------------------------------------------------------------
------------------------------------------------------------
-------------------------------ggcaggagaatcagatatgarcctctmca
aagtgaagcaggaagaaagctgctaaggagrtcaggaagagcccctgatgacatatctag
tgttgttctsgttgaaaaggatagrtcatacatcaaatctgaagctgttctgaagatcat
ggagtacttagatttaccctttccgcagttggcattcttcctgcacgtggtacctctgtt
tatccgcgatcttgtttatgataatgtagcaaacaaccgttacaacttctttggaaagac
agagacatgcgat
>PAFTOL005025
---------------------------------------------------------ttc
ttcgacagagattcccgccccatcatgctctttgac-ggtgtttgcaatctgtgtaatgg
tggtgtgaagtttgttcgcgacaatgaccayaataggagaatcagatatgagcctctcca
aagtgaagcaggaagaaagctgctaaggaggtcaggaagagcccctgatgacatatctag
tgctgttctggttgaaaaggatagatcatacatcaaatctgaagctgttctgaagatcat
ggagtacttagatttaccctatccgcagttggcattcttcctgtacttggtacctctg--
------------------------------------------------------------
-------------
>PAFTOL005026
------------gctcgcggcggcggtgcggtagactgggtggcggaaacatccaacttc
ttcgacagagattcccgccccatcatgctctttgac-ggtgtttgcaatatgtgtaatgg
tggtgtgaagtttgttcgcgacaatgaccacaataggagaatcagatatgagcctctcca
aagtgaagcaggaagaaagctgctaaggaggtcaggaagagcccctgatgacatatctag
tgytgttstggttgaaaaggacagatcatacatcaaatctgaagctgttctgaagatcat
ggagtacttagatttaccctatccgcagttggcattcttcctgtacttggtacctctgtt
tatccgcgatcttgtttatgataacatagcaaacaaccgttacaacttgtttggaaagac
agagaca------
>PAFTOL005035
------------------------------------------------------------
------------------------------------------------------------
-------------------------------ggcaggagaatcagatatgagcctctcca
aagtgaagcaggaagaaagctsctaaggagrtcaggaagagcccctgatgacatatctag
tgttgttctggttgaaaaggatagatcatacatcaaatctgaagctgttctgaagatcat
ggagtacttagatttaccctttccgcagttggcattcttcctgcacttggtacctttgtt
tatccgcgatcttgtttatgataatgtagcaaacaaccgttacaacttctttggaaagac
agagacctgcgat
>PAFTOL005042
------------------------------------------------------------
------------------------------------------------------------
-------------------------------ggcaggagaatcagatatgaacctctmca
aagtgaagcaggaagamagctgctaaggaggtcaggaagagcccctgatgacatatctag
tgttgttctggttgaamaggatagatcatacatcaaatctgaagctgttctgaagatcat
ggartacttagatttaccctttccrcagttggcattcttcctgcacttggtacctctg--
------------------------------------------------------------
-------------
>PAFTOL005043
------------gctcgcggcggcggtgcggtggactgggtggcggaaacatccaacttc
ttcgacagagattcccgccccatcatgctgtttgac-ggtgtttgcaatctctgtaatgg
tggtgtgaagtttgttcgcgacaatgaccccaataggagaatcagatatgaacctctaca
aagtgaagcaggaagamagctgctaaggaggtcaggaagagcccctgatgacatatctag
tgttgttctggttgaaaaggatagatcatacatcaaatctgaagctgttctgaagatcat
ggmgtacttagatttaccctttccgcagttggcattcttcctgcacttggtacctctgtt
tatccgcgatcttgtttatgataatgtagcaaacaaccgttacaacttcattggaaagac
agagacatgcgat
>PAFTOL005047
------------------------------------------------------------
------------------ccttaaatttgtatgtca-ggtgtttgcaatctctgtaatgg
tggtgtgaagtttgttcgcgacaatgaccacaataggagaatcagatatgaacctctcca
aagtgaagcaggaagaaagctgctaaggaggtcaggaagagcccctgatgacatatctag
tgttgttctggttgaaaaggatagatcatacatcaaatctgaagctgttctgaagatcat
ggagtacttagatttaccctttccacagttggcattcttcctgcacttggtacctctg--
------------------------------------------------------------
-------------
>PAFTOL005169
------------------------------------------------------------
------------------ccttgaatttgtatgtca-ggtgtttgcaatctctgcaatgg
tggtgtgaagcttgttcgcgacaatgaccacgataggagaatcagatatgaacctctcca
aagygaagcaggaagaaagctcctaaggaggtcaggaagagcccctgatgacatatctag
tgttgttctggttgaaaaggataggtatatatttgga---ggagcttttctcaatctt--
------------------------------------------------------------
------------------------------------------------------------
-------------
>PAFTOL007498
------------------ggcggcggtacggtggactgggtggcggaaacatccaagttc
ttcgacagagattcccgccccatcatgctctttgac-ggtgtttgcaatctctgtaatgg
tggtgtgaagtttgttcgcgaccatgaccacaataggagaatcagatatgaacctctcca
gagtgaagcaggaagaaagctgctaaggagatcaggaagagcccctgatgatatatctag
tgttgttctggttgaaaaggatagatcatacatcaaatctgaagctgttctgaagatcat
gcagtacttaaatttaccctttccgcagttggcattcttcctgcacttggtacctctgtt
tgtccgcaatcttgtttatgataacgtagcaaacaaccgttacaacttgtttggaaagac
agagacatgcgac
>PAFTOL008060
------------------------------ttggactgggtggcggaaacatccaacttc
ttcgacagagattcccgccccatcatgctctttgac-ggtgtttgcaatctctgtaatgg
tggcgtgaagtttgttcgcgacaatgacccaaataggagaatcagatatgaacctctaca
aagtgaagcaggaggaaagctgctaaggaggtcaggaagagcccctgatgacatatctag
tgttgttctggttgaaaaggatagrtcatacatcaaatctgaagctgttctgaagatcat
ggagtacttagatttaccctttccgcagttggcattcttcctgcacttggtacctttgtt
tatccgcgatcttgtttatgataatgtagcaaacaaccgttacaacttctttggaaagac
agagaca------
>PAFTOL008062
------------------------------ttggactgggtggcggaaacatccaacttc
ttcgacagagattcccgccccatcatgctctttgac-ggtgtttgcaatctctgtaatgg
tggtgtgaagtttgttcgggacaatgaccccaataggagaatcagatatgaacctctaca
aagtgaagcaggaggaaagctgctaaggaggtcaggaagagcccctgatgacatatctag
tgttgttctggttgaaaaggatagatcatacatcaaatctgaagctgttctgaagatcat
ggagtacttagatttaccctttccgcagttggcattcttcctgcacttggtacctttgtt
tatccgcgatcttgtttatgataatgtagcaaacaaccgttacaacttctttggaaag--
-------------
>PAFTOL008063
------------------------------------------------------------
-------------------------------------ggtgtttgcaatctctgtaatgg
tggtgtgaagtttgttcgggacaatgaccccaataggagaatcagatatgaacctctaca
aagtgaagcaggaggaaagctgctaaggaggtcaggaagagcccctgatgacatatctag
tgttgttctggttgaaaaggatagatcatacatcaaatctgaagctgttctgaagatcat
ggagtacttagatttaccctttccgcagttggcattcttcctgcacttggtacctttgtt
tatccgcgatcttgtttatgataatgtagcaaacaaccgttacaacttctttggaaagac
agagacatgtgat
>PAFTOL008084
------------------------------------------------------------
----------atttgcatctca---------------ggtgtttgcaatctctgtaatag
tggggtgargtttgttcgggacaacgaccacaaaaggagaataagatatgaacctctcca
aagtgaagcagggaaaaagttgctgaggagatcaggaagggctcctgatgatatatcaag
tgttgttctggttgaaaaggatagatcatacatcaagtctgaggctgtgctgaagatcat
ggaatacttagatytaccctttccacagttggcgttcttcctgcaatttgtacctctgtt
tattcgcaatttggtttatgataacatagcmaacaaccgttacaacttgtttggaaagac
agagtcatgcgat
>PAFTOL008417
------------------------------gtggactgggtggcggaaacatccaacttc
ttcgacagagattcccgccccatcatgctctttgac-ggtgtttgcaatctctgtaatgg
tggtgtgaagtttgttcgcgacaatgaccccaataggagaatcagatatgaacctctaca
aagtgaagcaggaagaaagctgctaaggagatcaggaagagcccctgatgacatatctag
tgttgttctggttgaaaaggatagatcatacatcaaatctgaagctgttctgaagatcat
ggagtacttagatttaccctttccgcagttggcattcttcctgcacttggtacctttg--
------------------------------------------------------------
-------------
>PAFTOL008419
------------gctcgcggcggcggtgcggtggactgggtggcggaaacatccaacttc
ttcgacagagattcccgccccatcatgctctttgac-ggtgtttgcaatctctgtaatgg
tggtgtgaagtttgttcgcgacaatgaccccaataggaaaatcagatatgagcctctcca
aagtgaagcaggaagaaagctgctaacgaggtcaggaagagcccctgatgacatatctag
tgttgttctggttgaaaaggacagatcatacatcaaatctgaagctgttctgaagatcat
ggagtacttagatttaccctttccgcagttggcattcttcctgcacttggtacctttg--
------------------------------------------------------------
-------------
>PAFTOL008421
------------gctcgcggcggtggtgcggtggactgggtggcggaaacatccaacttc
ttcgayagagattcccgccccatcatgctctttgac-ggtgtytgcaatctctgtaatgg
tggtgtgaagtttgttcgcgacaatgaccacaataggagaatcagatatgaacctctcca
aagtgaagcaggaagaaagctgctaaggaggtcaggaagagcccctgatgacatatctag
tgttgttctggttgaaaaggatagatcatacatcaaatctgcagctgttctgaagatcat
ggagtacttggatttaccctttccgcagttggcattcttcctgcacttgatacctctgtt
tgtccgagattttgtgtatgataacatagcaaacaaccgttacacattgtttgga-----
-------------
>PAFTOL008422
------------------------------------------------------------
------------------------------------------------------------
-------------------------------ggcaggagaatcagatatgaacctctcca
aagtgaagcaggaagaaagctgctaaggaggtcaggaagagcccctgatgacatatctag
tgttgttctggttgaaaaggatagatcatayatcaaatctgcagctgttctgaagatcat
ggagtacctagatttaccctttccgcagttggcattcttcctgcacttggtacctctg--
------------------------------------------------------------
-------------
>PAFTOL008423
------------gctcgcggcggcggtgcggtggactgggtggcggaaacatccaacttc
ttcgacggagattcccgccccatcatgctttttgac-ggtgtttgcaatctctgtaatgg
tggtgtgaagtttgttcgcgacaatgaccacaataggagaatcagatatgaacctctcca
aagtaaagcaggaagaaagctgctaaggaagtcaggaagagcccctgatgacatatctag
tgttgttctggttgaaaaggatagatcatacatcaaatctgaagctgttctgaagatcat
ggagtacttagatttaccctttccacagttggcattyttcctgcacttggtacctctgtt
tatcagtgatcttgtttatgataacatagcaaacaaccgttacaacttgtttggaaagac
agagacatgcgat
>PAFTOL008436
------------gctcgcggcggcggtgcggtggactgggtggcggaaacatccaacttc
ttcaacagagattcccgccccatcatgctctttgac-ggtgtttgcaatctctgtaatgg
tggtgtgaagtttgttcgcgacaatgaccacaataggagaatcagatatgaayctctcca
aagtgaagcaggaagaaagctgctaaggaggtcaggaagagcccctgatgacatatctag
tgttgttctggttgaaarggatagatcatacatcaaatctgaagctgttctgaagatcat
ggagtacttaaatttaccctttccgcagttggcattcttcctgtacttggtacctctgtt
tatccgcgatcttgtttatgataacatagcaaacaaccgttacaacttgtttggaatgac
agagacatgcgat
>PAFTOL008439
------------gctcgcggcggtgatgcggcggactgggtggcggmaacatccaacttc
ttcgacagagattcycgccccatcatgctctttgac-ggtgtttgcamtctctgtaatgg
tggtgtgargtttgttcgcgacaawgaccacaacaggagaatcagatatgaacctctcca
aagtgaagcaggaagaaagctgctaaggaggtcaggaagagcccctgatgacatatctag
tgttgtgctggttgaaaaggatagatcatacatcaaatctgaagctkttctgaagatcat
ggagtacttagatttaccytttccacagttggcattcttcctgcacttggtacctctgtt
tatccgygattttgtttatgataacrcagcaaacaaccgttacaccttgtttggaaagac
agagtcatgcgat
>PAFTOL008881
------------gctcgcggcggcggtgcggtaaactgggtggcggaaacatccaacttc
ttcgacagagattcccgccccatcatgctctttgac-ggtgtttgcaatctctgtaatgg
tggtgtgaaatttgttcgcgacaatgaccacaataggagaatcagatatgaacctctcca
aagtgaagcaggaagaaagctgctaaggagrtcaggaagagcccctgatgacatatctag
tgttgttmtggttgaaaaggatagatcatacatmaaatctgaagctgttctgaagatcat
ggagtacttaratttaccctttccgcagttggcattcttcctgcactttgtacctgtgtt
tatccgcgatcttgtttatgataacgtagcaaacaaccgt--------------------
-------------
>PAFTOL009175
------------------------------------------------------------
------------------------------------------------------------
-------------------------------ggcaggagaatcagatatgaacctctcca
aagtgaagcaggaagaaagctgctaaggaggtcaggaagagcccctgatgacatatctag
tgttgttctggttgaaaaggataggtatatatttgga---ggagcttttctcaatctt--
------------------------------------------------------------
------------------------------------------------------------
-------------
>PAFTOL009179
------------------------------------------------------------
------------------------------------------------------------
-------------------------------ggcaggagaatcaggtatgagcctctcca
aagcgaagcaggaagaaagctgctaaggaggtcaggaagagcccctgatgacatatctag
tgttgttctggttgaaaaggatagatcatacatcaaatctgaagctgttctgaagatcat
ggagtacttagatttaccctttccgcagttggcattcttcctgcacttggtacctctg--
------------------------------------------------------------
-------------
>PAFTOL009181
------------------------------------------------------------
------------------------------------------------------------
-------------------------------ggcaggagaatcagatatgarcctctmca
aagtgaagcaggaagaaagctgctaaggaggtcaggrmgagcccctgatgacatatctag
tgttgttctggttgaaaaggatagatcatacatcaaatctgaagctgttctgaagatcat
ggagyactyagatttaccctttccgcagttggcattcttcctgcacttggtacctctgtt
tatccgcgatcttgtttatgataatgtagcaaacaaccgttacaacttctttggaaagac
a------------
>PAFTOL009185
------------gctcgcggcgggggtgcggtgaactgggtggcggaaacatccaacttc
tttgacagagattcccgccccatcatgctctttgac-ggtgtttgcaatctctgtaacgg
tggtgtgaagtttgttcgcgacaacgacctcaacaggagaatcagatatgaacctctcca
aagtgaagcaggaagaaagctgctaaggaggtcaggaagagcccctgatgacatatctag
tgttgttctggttgaaaaggatagatcatacatcaaatctgaagctgtgctgaagatcat
ggagtacttaaatttaccctttccgcagttggcattcttcctgcacttggtacctctgtt
tatccgcgatcttgtttatgataacatagcaaacaaccgttacgacttgtttggaaagac
agagacatgcgat
>PAFTOL009187
------------------------------------------------------------
------------------cctgaaatttgtatgtca-ggtgtttgcaatctctgtaatag
tggtgtgaagtttgttcgcgacaatgaccacaayaggagaatcagatatgaacctctcca
aagtgaagcaggaagaaagctgctaaggaggtcaggaagagcccctgatgacatatctag
tgttgttctggttgaaaaggatagrtcatacatcaaatctgaagctgttctgaagatcat
ggagtacttagatttacccttcccacagttggcattcttcctgcacttggtacctctgtt
tatccgcgatcttgtttatgataacatagcaaacaaccgttacaacttgtttggaaag--
-------------
>PAFTOL009189
------------------------------------------------------------
------------------------------------------------------------
-------------------------------ggcaggagaatcagatatgaacctctaca
aagtgaagcaggaagaaagctgctaaggagatcaggaagagcccctgatgacatatctag
tgttgttctcgttgaaaaggatagatcatacatcaaatctgaagctgttctgaagatcat
ggagtacttagatttaccctttccgcagttggcattcttcctgcacttggtacctctg--
------------------------------------------------------------
-------------
>PAFTOL009191
------------------------------gtggactgggtggcggaaacatccaacttc
ttcgacagagattcccgccccatcatgctctttgac-ggtgtttgcaatctctgtaatgg
tggtgtgaagtttgttcgcgacaatgaccccaataggagaatcagatatgaacctctaca
aagtgaagcaggaagaaagctgctaaggaggtcaggaagagcccctgatgacatatctag
tgttgttctggttgaaaaggatagatcattcatcaaatctgaagctgttctgaagatcat
ggagtacttagatttaccctttccgcagttggcattcttcctgcacttggtacctctgtt
tatccgcgatcttgtttatgataatgtagcaaacaaccgttacaacttctttggaaagac
agagaca------
>PAFTOL009193
------------------------------------------------------------
------------------------atttgcatgtca-ggtgtttgcaatctctgtaatgg
tggtgtgaagtttgttcgcgacaatgaccacaataggagaatcagatatgaacctctcca
aagtgaagcaggaagaaagctgctraggagrtcaggaagagcccctgatgacatatctag
tgttgttctggttgaaaaggataggtcatacatcaaatctgcagctgttctgaagatcat
ggagtacttagatttaccctttccgcagttggcattcttcctgcacttggtacctctgtt
tatccgtgattttgtttatgataacatagcaaacaaccgctacacattgtttggaaagac
agattcgtgcgat
>PAFTOL009195
------------gctcgcggcggcggtgcggtggactgggtggcggaaacatccaacttc
ttcgacagagattcccgccccatcatgctctttgac-ggtgtttgcaatctctgtaatgg
tggcgtgaagtttgttcgcgacaatgaccccaayaggagaatcagatatgaacctctaca
aagtgaagcaggaagaaagctgctaaggaggtcaggaagagcccctgatgacatatctag
tgttcttctggttgaaaaggatagatcatacatcaaatctgaagctgttctgaagatcat
ggagtacttagatttaccctttccgcagttggcattcttcctgcacttggtacctctg--
------------------------------------------------------------
-------------
>PAFTOL009197
------------------------------------------------------------
------------------------------------------------------------
-------------------------------ggcaggagaatcagatatgarcctctmca
aagtgaagcaggaagaaagctgctaaggaggtcaggaagagcccctgatgacatatctag
tgttgttctggttgaaaagaatagatcatacatcaaatctgcagctgttctgaagatcat
ggagtacttagatttaccctttccgcagttggcattcttcctgcacttggtacctttgtt
tatccgcgatcttgtttatgataatgtagcaaacaaccgttacaacttctttggaaagac
agagacatgcgat
>PAFTOL009199
---------------------------------------------------------ttc
ttcgacagagattcccgccccatcatgctctttgac-ggtgtttgcaatctctgtaatgg
tggtgtgaagtttgttcgggacaatgaccccaataggagaatcagatatgaacctctaca
aagtgaagcaggaagaaagctgctaaggagatcaggaagagcccctgatgacatatctag
tgttgttctggttgaaaaggatagrtcatacatcaaatctgaagctgttctgaagatcat
ggagtacttagatttaccctttcmgcagttggcattcttcctgcacttggtacctttgtt
tatccgcgatcttgtttatgataatgtagcaaacaaccgttacaacttctttggaaagac
agagacatgcgat
>PAFTOL009203
------------------------------------------------------------
------------------ccttaaattcgtatgtca-ggtgtttgcaatctctgtaatgg
tggtgtgaagtttgttcgcgacaatgaccacaataggagaatcagatatgaacctctaca
aagtgaagcaggaagaaagctgctaaggaggtcaggaagagcccctgatgacatatctag
tgttgttctggttgaaaaggatagatcatacatcaaatctgaagctgttctgaagatcat
ggagtacttagatttaccctttccgcagttggcattcttcctgcacttggtacctttg--
------------------------------------------------------------
-------------
>PAFTOL009205
------------gctcgcggcggcggtgcggtagactgggtggcggaaacatccaacttc
ttcgacagagattcccgccccatcatgctctatgac-ggtgtttgcaatctgtgtaatgg
tggtgtgaagtttgttcgcgacaatgaccacaataggagaatcagatatgagcctctcca
aagtgaagcaggaagaaagctgctaaggaggtcaggaagagcccctgatgacatatctag
tgcygttgtggttgaaaaggacagrtcatacatcaaatctgaagctgttctgaagatcat
ggagtacttagatttaccatatccgcagttggcattcttcctgtacttggtacctctgtt
tatccgcgatcttgtttatgataacatagcaaacaaccgttacaacttgtttggaaagac
agagacatgcgat
>PAFTOL009207
------------------------------------------------------------
----------atttgcatctca---------------ggtgtttgcaatctctgtaatag
tggggtgaagtttgttcgggacaacgaccacaaaaggagaataagatatgaacctctcca
aagtgaagcagggaaaaagttgctgaggmgatcaggaagggctcctgatkatatatcaag
tgtygttctggttgaaaaggatagatcatacatcaagtctgaggctgtgctgaagatcat
ggaatacttagatttaccctttccacagttggcgttcttcctgcaatttgtacctctgtt
tgttcgcgatttggtttatgataacatagcaaataaccgttacaacttgtttggaaagac
agagtcatgtgat
>PAFTOL009209
------------gctcgcggcggcggtgcggtggactgggtggcggaaacatccaacttc
ttcgacggagattcccgccccatcatgctttttgac-ggtgtttgcaatctctgtaatgg
tggtgtgaagtttgttcgcgacaatgaccacaayaggagaatcagatatgaacctctcca
aagtgaagcaggaagaaagctgctaaggaagtcaggaagagcccctgatgacatatctag
tgttgttctggttgaaaaggatagatcatacatcaaatctgaagctgttctgaagatcat
ggagtacttagatttaccctttccacagttggcattcttcctgcacttggtacctctgtt
tatccgcgatcttgtttatgataacatagcaaacaaccgttacaacttgtttggaaagac
agagacatgc---
>PAFTOL009215
------------------------------------------------------------
-------------------------------------------------ctttgtcatgg
tggcgtgaagtttgttcggtacaatgaccgcaataggagaatcagatatgaacctctaca
aagtgaagcaggaagaaagctgctaaggaggtcaggaagagcccctgatgacatatctag
tgttgttctggttgaaaaggatagatcatacatcaaatctgaagctgttctgaagatcat
ggagtacttagatttaccctttccgcagttggcattcttcctgcacttggtacctttg--
------------------------------------------------------------
-------------
>PAFTOL009217
---------------------------------------------------------ttc
ttcgacagagattcccgccccatcatgctctttgac-ggtgtttgcaatctctgtaatgg
tggtgtgaagtttgttcgcgacaaggaccccaacaggagaatcagatatgaacctctaca
aagtgaagcaggaagaaagctgctaaggaggtcaggaagagcccctgatgacatatctag
tgttgttctggttgaaaaggatagrtcatacatcaaatctgaggctgttctgaagatcat
ggagtacttagatttaccctttccgcagttggcattcttcctgcacttggtacctttg--
------------------------------------------------------------
-------------
>PAFTOL009219
------------------------------gtggactgggtggcggaaacatccaamttc
ttcgacagagattcccgccccatcatgctctttgac-ggtgtttgcaatctctgtaatgg
tggtgtgaagtttgttcgggacaatgaccccaataggagaatcagatatgaacctctaca
aagtgaagcaggaggaaakctgctaaggaggtcaggaagagcccctgatgacatatctag
tgttgttctggttgaaaaggatagatcatacatcaaatctgaagctgttctgaagatcat
ggagtacttagatttaccctttccgcagttggcattcttcctgcacttggtacctttgtt
tatccgcgatcttgtttatgataatgtagcaaacaaccgttacaacttctttggaaagac
agag---------
>PAFTOL009221
------------------------------------------------------------
------------------ccttgaatttgtatttca-ggtgtttgcaatctctgcaatgg
tggtgtgaagcttgttcgcgacaatgaccacaayaggagaatcagatatgaacctctcca
aagtgaagcaggaagaaagctcctaaggaggtcaggaagagcccctgatgacatatctag
tgttgttctggttgaaaaggatagatcatacatcaaatctgcagctgtactcaagatcat
ggagtacttagatttaccctttccgcagttggcattcttcctgcacttggtacccctgtt
tatccgcgatcttgtttatgataacgtagcaaacaaccgttacaacttgtttggaaagac
agagacatgcgat
>PAFTOL009223
---------------------------------------------------------ttc
ttcgacagagattcccgccccatcatgctctttgac-ggtgtttgcaatctctgtaatgg
tggtgtgaagtttgttcgggacaatgaccccaataggagaatcagatatgaacctctaca
aagtgaagcaggaagaaagctgctaaggagrtcaggaagagcccctgatgacatatctag
tgttsttctggttgaaaaggatagatcatacatcaaatctgaagctgttctgaagatcat
ggagtacttagatttrccctttccgcagytggcattcttcctgcacttggtacctctgtt
tatccgcratcttgtttatgataatgtagcaaacaaccgttacaacttctttggaaagac
agagacatgcgat
>PAFTOL009225
------------gctcgcggcggtggtgcggtggactgggtggcggaaacatccaacttc
ttcgacagagatkyccgccccatcatgctctttgac-ggtgtctgcaatctctgtaatgg
tggtgtgaagtttgttcgggacaatgaccccaataggagaatcagatatgaacctctaca
aagtgaagcaggaagaaagctgctaaggagatcaggaagagcccctgatgacatatctag
tgttgttctggttgaraaggatagatcatacatcaaatctgaagctgttctgaagatcat
ggagtacttagmtttaccctttccgcagttggcattcttcctgcacttggtacctttgtt
tgtccgtgatcttgtttatgataatgtagcaaacaaccgttacaacttctttggaaagac
agagacatgcgat
>PAFTOL009227
------------gctcgcggcggcggtgcggtggactgggtggcggaaacatccaacttc
ttcgacagagattcccgccccatcatgctttttgac-ggtgtttgcaatctctgtaatgg
tggtgtgaagtttgttcgcgacaatgaccacaataggagaatcagatatgaacctctaca
aagtgaagcaggaagaaagctgctaaggaggtcaggaagagcccctgatgacatatctag
tgttgttctggttgaaaaggatagatcatacatcaaatctgmagctgttctgaagatcat
ggagtacttagacttaccctttccgcagttggcattcttcctgcacttggttcctctgtt
tatccgcgatcttgtttatgataatgtagcaaacaaccgttacaacttctttggaaagac
agagacatgc---
>PAFTOL009231
------------gctcgcggcggcggtgcggtggactgggtggcggaaacatccaacttc
ttcgacagagattcccgccccatcatgctctttgac-ggtgtttgcaatctctgtaatgg
tggtgtgaagtttgttcgcgacaatgaccacaayaggagaatcagataygaacctctcca
aagtraagcaggaagaaagctgctaaggaggtcaggaagagcmkctgatgacatatctag
tgttgttctggttgaaaaggatagrtcgcacatcaaatctgcagctgttctgaagatcat
ggagtacttagatctaccctttccgcagttggcattcttcctgcacttggta--------
------------------------------------------------------------
-------------
>PAFTOL009233
------------------------------------------------------------
------------------------------------------------------------
-------------------------------ggcaggagaatcagatatgaacctcttca
aagtgatgcaggaagaaagctgctaaggagatcaggaagagctcctgatgacatatctag
tgttgttctggttgaaaaggatagrtcrtacatcaaatctgaagctgttctgaagatcat
ggagtacttaaattttccctttccgcagttggcattcttcctgtacttggtacctctgtt
tatccgggatcttgtttatgataatgtagcaaacaaccgttacaacttgtttggaaagac
agagacatgcgat
>PAFTOL009235
------------gctcgtggcggcgatgcggtggaccgggtggcggagacatccaccttc
ctcgaccgggattctcgccccatcatgctctttgat-ggtgtttgcaatctttgtartgg
tggggtgaagtttgttcgggacaacgaccaccaaaggagaataagatatgaacctctcca
aagtgaagcagggaaaaagttgctgaggagatcaggaagggctcctgatgatatatcaag
tgttgttctggttgaaaaggatagatcatacatcaagtctgaggctgtgctgaagatcat
ggaatacttagatttaccctttccacagttggcgttcttcctgcaatttgtacctctgtt
tattcgcaatttggtttatgataacatagcaaacaaccgttacaacttgtttggaaagac
agagtcatgcgat
>PAFTOL009237
------------------------------------------------------------
----------atttgcatctca---------------ggtatttgcaatctctgtaatgg
tggggtgaagtttgtccgggacaacgaccacaaaaggagaataagatatsaagctctcca
aagtgaagcagggaaaaagttgctgargagatcaggaagggctcctgatgatatatcaag
tgttgttctggttgaaaaggatagg-----------------------------------
------------------------------------------------------------
------------------------------------------------------------
-------------
>PAFTOL009239
------------------------------------------------------------
------------------ccttaaatttgtatgtca-ggtgtttgcaatctctgtaatgg
tggtgtgaagtttgttcgcgacaatgaccacaayaggagaatcagatatgaacctctcca
aagtgaagcaggaagaaagctgctaaggaggtcaggaagagcccctgatgacatatctag
tgttgttctggttgaaaaggatagatcatacatcaaatctgcagctgttctgaagatcat
ggagtacttaaatttaccctttccgcagttggcattcttcctgcacttggtacctctgtt
tatccgcgatcttgtttatgataacatagcaaacaaccgttaccacttgtttggaaagac
agagacatgcgat
>PAFTOL009241
---------------------------------------------------------ttc
ttcgacagagattcccgccccatcatgctctttgac-ggtgtttgcaatctctgtaatgg
tggtgtgaagtttgttcgggacaatgaccccaataggagaatcagatatgaacctctaca
aagtgaagcaggaagaaagctgctaaggaggtcaggaagagcccctgatgacatatctag
tgttgttctggttgaaaaggatagatcatacatcaaatctgaagctgttctgaagatcat
ggagtacttagatttaccctttccgcagttggcattcttcctgcacttggtacctctgtt
tatccgcgatcttgtttatgataatgtagcaaacaaccgttacaacttctttggaaagac
agagacatgcgat
>PAFTOL009243
------------gctcgcggcggcggtgcggtaaactgggtggcggaaacatacagcttc
ttcgacagagattcccgcgccatcatgctctttgac-ggtgtttgcaatctctgtaatgg
tggtgtgaagtttgttcgcgacaatgaccacaataggagaatcagatatgaacctctcca
aagtgaagcaggaagaaagttgctaaggaggtcaggaagagcccctgatgacatatctag
tgttgttctggttgaaaaggatagatcatacatcaaatctgaagctgttctcaagatcat
ggagtacttagatttaccctttccgcagttggcattcttcctgcacttggtacctctgtt
tatccgcgatcttgtttatgataacatagcaaacaaccgttacaacttgtttggaaagac
agagacatgcgat
>PAFTOL009245
------------------------------------------------------------
------------------ccttaaatttatatgtca-ggtgtttgcaatctctgtaatag
tggtgtgaagtttgttcgcgacaatgaccacaayaggagaatcagatatgaacctctcca
aagtgaagcaggaagaaagctgctaaggaggtcaggaagagcccctgatgacatatctag
tgttgttctggttgaaaaggatagrtcatacatccaatctgaagctgttctgaagatcat
ggagtacttagatttaccctttccacagttggcattcttcctccacttggtacctctgtt
tatccgcgatcttgtttatgataacatagcaaacaaccgttacaacctgtttggaacgac
agagacatgcgat
>PAFTOL009249
------------------------------------------------------------
------------------------------------------------------------
-------------------------------ggcaggagaatcagatatgaacctctcca
aagtgaagcaggaagaaagctgctaaggaggtcaggaagagcacctgatgacatatctag
tgttgttctggttgaaaaggatagatcatacatcaaatctgaagctgttctgaagatcat
ggaatacttagatttaccctttccacagttggcattcttcctgcacttggtacctctg--
------------------------------------------------------------
-------------
>PAFTOL009251
------------------------------------------------------------
------------------------------------------------------------
-------------------------------ggcaggagaatcagatatgaacctctcca
aagtgaagcaggaagaaagctgctaaggaggtcaggaagagcccctgatgacatatctag
tgttgtgctggttgaaaaggatagatcgtacatcaaatctgaagctgttctgaagatcat
ggaatacatagatttaccctttccacagttggcattcttcctgcacttggtacctctg--
------------------------------------------------------------
-------------
>PAFTOL009253
------------------------------------------------------------
----------atttgcatctca---------------ggtgtttgcaatctctgtaatgg
tggggtgaagtttgtccgggacaacgaccacaaaaggagaataagatatgaagctctcca
aagtgaakcgggraaaaagttgctgaggagatcaggaagggctcctgatgatatatcaag
tgttgtkctggttgaaaaggatagatcatacatcaagtctgaggctgtgctgaagatcat
ggaatatttagatttaccctttccacagttggcgttcttcctgcaatttgtacctctg--
------------------------------------------------------------
-------------
>PAFTOL009255
------------------------------------------------------------
------------------------------------------------------------
-------------------------------ggcaggagaatcagatatgaacctctcca
aagtgaagcaggaagaaagctgctaaggaggtcaggaagagcccctgatgacatatctag
tgttgttctggttgaaaaggatagatcatacatcaaatctgaagctgttctgaagatcat
ggagtacttaaatttaccctttccgcagttggcattcttcctgcacttggtacctctgtt
tatccgcgatcttgtttatgataatgtagcaagcaaccgttacaacttgtttggaaagac
agagacatgc---
>PAFTOL009257
------------------------------------------------------------
------------------ccttaaatttgtatgtca-ggtgtttgcaatctctgtaatgg
tggtgtgaagtttgttcgcgacaatgaccacaayaggagaatcagatatgaacctctcca
aagtgaatcaggaagaaagctgctaaggaggtcaggaagagcccctgatgacatatctag
tgttgttctggttgaaaaggatagatcatacatcaaatctgaagctgttctgaagatcat
ggagtacttaaatttaccctttccgcagttggcattcttcctgcacttggtacctctgtt
tatcagcgatcttgtttatgataatgtagcaaacaaccgttacaacttgtttggaaagac
agagacatgcgat
>PAFTOL009259
------------------ggcggcggtgcggtggactgggtggcggacacatccaagctc
ttcgacagagattcccgccccatcatgctctttgac-ggtgtttgcaatctctgtaatgg
tggygtgaagtttgttcgcgacaatgaccrcaataggagaatcagatatgaacctctcca
gagtgaagcaggaagaaagctgctaaggagatcaggaagagcccctgatgatatatctag
tgttgttctggttgaaaaggatagatcatacatcaaatctgaagctgttctgaagatcat
gsagtacttaaatttaccctttccgcagttggcattmttcctgcacttggtacctctgtt
tatccgcaatcttgtttatgataacgtagcaaacaaccgttacaacttgtttggaaagac
agagacatgcgat
>PAFTOL009261
------------------------------------------------------------
------------------------------------------------------------
-------------------------------ggcaggagaatcagatatgaacctctcca
aagtgaagcaggaagaaagctgctcaggaggtctggaagagcccctgatgacatatctag
tgttgttctggttgaaaaggataggtatatatttgga---ggagyttttctcaatctt--
------------------------------------------------------------
------------------------------------------------------------
-------------
>PAFTOL009263
------------------------------------------------------------
------------------ccttaaatttgcatgtca-ggtgtttgcaatctctgtaatag
tggtgtgaagtttgttcgcgacaatgaccacaataggagaatcagatatgaacctctcca
aagtgaagcaggaagaaagctgctaaggaggtcaggaagagcccctgatgacatatctag
tgttgttctggttgaaaaggatagrtcatacatcaaatctgaagctgttctgaagatcat
ggagtacttagatttaccctttccacagttggcactcttcctgcacttggtacctctgtt
tatccgcgatcttgtttatgataacatagcaaacaaccgttacaacttgtttggaaagac
agagacatgcgac
>PAFTOL009265
------------------------------------------------------------
------------------------------------------------------------
-------------------------------ggcaggagaatcagatatgaacctctcca
aagtgaagcaggaagaaacctgctaaggaggtcaggaagagcccctgatgacatatctag
tgttgttctggttgaaaaggatagatcatacatcaaatctgaagctgttctgaagatcat
ggagtacttagatttaccctttccacagttggcattcttcctgcacttggtacctctgtt
tatccgcgatcttgtttatgataacatagcaaacaatcgttacgacttgtttggaaagac
agagacatgcgat
>PAFTOL009267
------------------------------------------------------------
----------atttgcatctca---------------ggtgtttgcaatctctgtaatag
tggggtgaagtttgttcgggacaaygaccacaaaaggagaataagatatgaacctctcca
aagtgargcagggaaaaagttgctgaggagatcaggaagggctcctgatgatatatcaag
tgttgttctggtkgaaaaggatagatcatacatcaagtctgaggctgtgctgaagatcat
ggaatacttagatttaccgtttccacagttggcgttcttcctgcaatttgtacctctg--
------------------------------------------------------------
-------------
>PAFTOL009269
------------actcgtagcggcgatacgatgaactgggtggcggaaacatccaacttc
ttctaccaagattctcgacccatcatgctctttgaw-ggtgtttgcaatctctgtaatag
tggggtgaagtttgttcgggacaacgaccacaaaaggagaataagatatgaacctctcca
aagtgaagcagggaaaaagttgctgaggagatcaggaagggctcctgatgatatatcaag
tgttgttctggttgaaaaggatagatcatacatcaagtctgaggctgtgctgaagatcat
ggaatacttagatttaccctttccacagttggcgttcttcctgcaatttgtacctctgtt
tgttcgcgatttggtttatgataacatagcaaacaaccgttacaacttgtttggaaagac
agagtcatgcgat
>PAFTOL009271
------------------------------------------------------------
------------------------------------------------------------
-------------------------------ggcaggagaatcagatatgaacctctcca
aagtgaagcaggaagaaagctgctaaggaggtcaggaagagcccctgatgacatatctag
tgttgttctggttgagaacgatagatcatacatcaaatctgaagctgtgctgaagatcat
ggagtacttagatttaccctttccgcaggtggcattcttcctgcacttggtacccctgtt
tatccgcgattttgtttatgataac-----------------------------------
-------------
>PAFTOL009279
---------------------------------------------------------ttc
ttcgacagagattcccgtcccatcatgctctttgac-ggtgtttgcaatctctgtaatgg
tggtgtgaagtttgttcgcgacaatgaccccaayaggagaatcagatatgaacctctaca
aagtgaagcaggaagaaagctgctaaggagatcaggaagagcccctgatgacatatctag
tgttgttctggttgaaaaggacagatcatacatcaaatctgaagctgttctgaagatcat
ggagtacttagatttaccctttccgcagttggcattcttcctgcacttggtacctttgtk
tatccgcgatcttgtttatgataatgtagcaaacaaccgt--------------------
-------------
>PAFTOL009283
---------------------------------------------------------ttc
ttcgacagagattcccgccccatcatgctctttgac-ggtgtttgcaatctctgtaatgg
tggtgtgaagtttgttcgggacaatgaccccaataggagaatcagatatgaacctctaca
aagtgaagcaggaagaaagctgctaaggaggtcaggaagagcccctgatgacatatctag
tgttgttctggttgaaaaggatagatcatacatcaaatctgaagctgttctgaagatcat
ggagtacttagatttaccctttccgcagttggcattcttcctgcacttggtacctctgtt
tatccgcgatcttgtttatgataatgtagcaaacaaccgttacaacttctttggaaagac
agagacatgcgat
>PAFTOL009285
------------------------------------------------------------
---------gattctcgccccatcatgctctttgat-ggtgtttgcaatctctgtaatag
tggggtgaagtttgttcgggacaacgaccacaaaaggagaataagatatgaacctctcca
aagtgaagcagggaaaaagttgctgaggagatcaggaagggctcctgatgatatatcaag
tgttgttctggttgaaaaggatagatcatacatcaagtctgaggctgtgctgaagatcat
ggaatacttagatctaccctttccacagttggcgttcttcctgcaatttgtacctctgtt
tattcgcaatttggtttatgataacatagcaaacaaccgttacaacttgtttggaaagac
agagtcatgcgat
>PAFTOL009287
------------gctcgcggcggcggtgcggtggactgggtggcggaaacatccaacttc
ttcgatagagattcccgccccatcatgctctttgac-ggtgtttgcaatctctgtaatgg
tggtgtgaagtttgttcgcgasaatgaccacaataggagaatcagatatgaacctctaca
aagtgaagcaggaagaaagctgctaaggaggtcaggaagagccccwgatgacatatctag
tgttgttctggttgaaaaggatagatcatacatcaaatctgaagctgttctgaagatcat
ggagtacttagatttaccctttccgcagttggcattcttcctgcacttggtacctctgtt
tatccgcgatcttgtttatgataatgtagcaaacaaccgttacaacttctttggaaagac
agagacatgcgat
>PAFTOL009289
---------------------------------------------------------ttc
ttcgacggagattcccgccccatcatgctttttgac-ggtgtttgcaatctctgtaatgg
tggtgtgaagtttgttcgcgacaatgacyacaataggagaatcagatatgaacctctyca
aagtgaagcaggaagaaagctgctaaggaggtcaggaagagcccctgatgacatatctag
tgttgttctggttgcaaaggatagatcatacatcaaatctgaagctgttctgaagatcat
ggagtacttagatttaccctttccacagttgkcattcttcctgcacttggtrcctctgtt
tatccgcgatcttgtttatgataacgtagcaaacaaccgttacaacttg-----------
-------------
>PAFTOL009291
------------gctcgcggcggcggtgcggtggactgggtggcggaaacatccaacttc
ttcgacagagattcscgccccatcatgctctttgac-ggtgtttgcaatctctgtaatgg
tggtgtgaagtttgttcgcgacaatgaccacaataggagaattagatatgaacctctaca
aagtgaagcaggaagaaagctgctaagraggtcaggaagagcccctgatgacatatctag
tgttgttctggttgaaaaggatagatcatacatcaaatctgaagctgttctgaagatcat
ggagtacttagatttaccctttccgcagttggcattcttcctgcacttggtacctctgtt
tatccgcgatcttgtttatgataatgtagcaaacaaccgttacaacttctttggaaagac
agagacatgcgat
>PAFTOL009293
------------------------------------------------------------
------------------------------------------------------------
-------------------------------ggcaggagaatcagatatgaacctctaca
aagtgaagcaggargaaagctgctaaggagrtcaggaagagcccctgatgacatatctag
tgttgttctggttgaaaaggatagatcatacatcaaatctgaagctgttctgaagatcat
ggagtacttagatttaccctttccgcagttggcattc-----------------------
------------------------------------------------------------
-------------
>PAFTOL009295
------gcggtggctcgcggcggcggtgcggtggactgggtggcggaaacatccaacttc
ttcgacagagattcccgccccatcatgctctttgac-ggtat------------------
------------------------------------------------------------
aagtgaagcaggaagaaagctgctaaggagrtcaggaagagcccctgatgacatatctag
tgttgttctggttgaaaaggatagatcatacatcaaatctgaagctgttctgaagatcat
ggagtacttagatttaccctttccgcagttggcattcttcctgcacttggtacctctg--
------------------------------------------------------------
-------------
>PAFTOL009297
----------------------------------------------------agttccat
tgtgactaagtaacctatgccttgaatttgtctgtcaggtgtttgcaatctctgtaatgg
tggtgtgaagtttgttcgcgacaatgaccaaaataggagaatcagatatgaacctctaca
aagtgaagcaggaagaaagctgctaaggagrtcaggaagagcccctgatgayatatctag
tgttgttctggttgaaaaggatagatcatacatcaaatctgmagctgttctgaagatcat
ggagtacttaaatttaccctttccgcagttggcattcttcctgtacttagtacctctgtt
tatccgcaatcttgtttatgataacatagcaaacaac-----------------------
-------------
>PAFTOL009299
------------------------------------------------------------
------------------------------------------------------------
-------------------------------ggcaggagaatcagatatgaacctctcca
aagtgaagcaggmagaaagctgctaaggaggtcaggaagagcccctgatgacatatckag
tgttgttctggttgaaaaggatagatcatacatcaaatctgaagctgttctgaagatcat
ggaatacttagatttaccctttccacagttggcattcttcctgcacttggtacctctg--
------------------------------------------------------------
-------------
>PAFTOL009301
------------------------------------------------------------
------------------------------------------------------------
-------------------------------ggcaggagaatcagatatgaacctctcca
aagtgaagcaggaagaaagctgctaaggaggtcaggaagagcccctgatgacatatctag
tgtcgttctggttgaaaaggatagg-----------------------------------
------------------------------------------------------------
------------------------------------------------------------
-------------
>PAFTOL009303
------------------------------------------------------------
------------------------------------------------------------
----------------------ggtgaggctggcaggagaatcagatatgaacctctcca
aagtgaagcaggaaraaagctgctaaggaggtcaggamgagcccctgatgacatatctag
tgttgttctggttgaaaaggatagatcatacatcaaatctcaagctgttctgaagatcat
ggagtacttagatttaccctttccacagttggcattcttcctgcacttggtacctctg--
------------------------------------------------------------
-------------
>PAFTOL009311
------------------------------gtggattgggtggcgaaaacatccaccttc
ttcgacagagattcccgccccatcatgctcttcgac-ggtgtttgcaatctttgtaatgg
tggtgtgaagtttgttcgtgacaatgaccacaataggagaatcagatatgaacctctcca
aagtgaggccgggaaaaacttactaaggagatcaggaagagctcctgatgatatatcaag
tgttgttcttgttgaaaaggatagagcttacatcaagtctgaagctgtactgaagataat
ggagtacttggatttaccctttccacagttggctttcttcatgcactttgtacccctgtt
tattcgtgattttgtgtatgataacatagcaaacaatcgttacaccttttttggaaagac
tgaatca------
>PAFTOL009313
------------------------------gtggactgggtggcggaaacatctaccttc
ttcgacacagacccccgtcctatcatgctatttgac-ggtgtttgcaatctatgcaatgg
tggtgtgaagtttgttcgtgacaatgatcgcaacaggagaatcagatatgaagctcttca
aagtgargcggggaaaaacttgctgaggagatcaggaagagctcctgatgatatatcaag
tgttgttctggttgagaaggagaggtcttatatcaaatctgaagctgtactcaagatcat
ggaatacatagatttaccctttccacagttggcattcttcatgcactttgttcctctgtt
cattcgcgattttgcttatgataacttagccaacaatcgctacgccttgtttgggaaaac
agagtcc------
>PAFTOL009315
------------------------------------------------------------
------------------------------------------------------------
-------------------------------ggcaggagaataagatatgaacctctcca
aagtgaatcaggaaagaagctgcttaggagatcaggaagagctcctgatgacatatcaag
tgttgttctggttgaaaragagagatcatacatcaagtctgaagctgtacttaagatcat
ggaatacttagatttaccctttccacagttggcattcttcctgcacttggtacctctg--
------------------------------------------------------------
-------------
>PAFTOL009319
------------------------------------------------------------
-------------------tca---------------ggtgtatgcaatctttgtaatgg
tggtgtgaagtttgtgcgcgacaatgatcgcaataggagaataagatatgaacctctcca
aagtgaatcagggaaaaagttgcttagtagatcwggaagagctcctgatgatatktcaag
tgttgttctcgttgaaaaagagagatcatacatcaagtctgaagctgtacttaagatcat
ggaatacttagatttaccctttccacagttggccttcttcctacacttggtacctctgtt
tcttcgcaattttgtgtatgataacatagcaaacaaccgttacaccttctttgggaagac
agagtcgtgcgac
>PAFTOL009321
------------------------------------------------------------
----------------atctca---------------ggtgtatgcaatctctgtaacgg
tggtgtgaagtttgttcgggacaatgatcgcaacaggagaataagatatgaacctctcca
aagtgaatcaggaaaaaagctgcttaggagatcaggaagagctcctgatgacatatcaag
tgttgttttggttgaaaaagagagatcatacatcaagtctgaagccgtacttaatatcat
ggaatacttagatttaccctttccacagttggcattcttcctgcac--------------
------------------------------------------------------------
-------------
>PAFTOL013501
------------gctcgaggcggcggcgcggtggactgggtggcggaaacatccaacttc
ttcgacagagattcccgccccatcatgctctttgac-ggtgtttgcaatctctgtaatgg
tggtgtgaagtttgttcgcgacaatgaccccaataggagaatcagatatgagcctctcca
aagtgaagcaggaagaaagctgctaaggaggtcaggaagagcccctgatgacatatctag
tgttgttctggttgaaaaggatagatcatacatcaaatctgaagctgttctgaagatcat
ggagtacttagatttaccctttccgcagttggcattcttcctgcacttggtacctttg--
------------------------------------------------------------
-------------
>SRR5036296
------------------------------------------------------------
------------------------------------------------------------
-------------------------------ggcaggagaatcagatatgaacctctcca
aagtgaagcaggaagaaagctgctaaggaggtcaggaagagcccctgatgacatatctag
tgttgttctggttgaaacggatagatcatacatcaaatctgaagctgttctgaagatcat
ggagtacttagatttaccctttccacagttggcattcttcctccacttggtacctctgtt
tatccgcgatcttgtttatgataacatagcaaacaaccgttacaacctgtttggaaagac
agagacatgcgat
>SRR5137211
------------------------------------------------------------
------------------ccttaaatttgtatgtca-ggtgtttgcaatctctgtaatag
tggtgtgaagtttgttcgcgacaatgaccacaagaggagaatcagatatgaacctctcca
aagtgaagcaggaagaaagctgctaaggaggtcaggaagagcccctgatgacatatctag
tgttgttctggttgaaaaggatagatcatacatcaaatctgaagctgttctgaaaatcat
ggagtacttagatttaccctttccacagttggcattcttcctccacttggtacctctgtt
tattcgcgatcttgtttatgataacatagcaaacaaccgttacaacctgtttggaaagac
agagacatgcgat
>SRR5137212
------------gctcgtggaggcgaggcggtggactgggtggcggaaacatccaacttc
ttcgaccgagattctcgccccatcatgctctttgat-ggtgtttgcaatctctgtaatgg
tggtgtgaagtttgttcgtgacaatgatcacaataggagaataagatatgaacctctcca
aagtgaagcagggaaaaagttgctcaggagatcaggaagagctyctgatgatatatcaag
tgttgttatggttgaaaaggatagatcatacatcaagtctgaagctgtactgaagatcat
ggagtacttagatttaccctttccacagttggcattcttcctgcactttgtacctctgtt
tatccgcgattttgtttatgataacatagcaaacaaccgttacaccttgtttggaaagac
agagtcatgcgat
>SRR5137213
------------------------------------------------------------
------------------cccaaaatttgtatgtca-ggcgtttgcaatctctgtaatag
tggtgtgaagtttgttcgcgacaatgaccacaataggagaatcagatatgaacctctcca
aagtgaagcaggaagaaagctgctaaggaggtcaggaagagcccctgatgacatatccag
tgttgttctggttgaaaaggatagatcatacatcaaatctgaagctgttctgaagatcat
ggaatacttagatttaccgtttccacagttggcattcttcctgcacttggtacctctgtt
tatccgcgatcttgtttatgataacatagcaaacaaccgttacaacttgtttggaaagac
agagacatgcgac
>SRR7905861
------------gctcgcggcggcggtgcggtggactgggtggcggaaacatccaacttc
ttcgacggagattcccgccccatcatgctttttgac-ggtgtttgcaatctctgtaatgg
tggtgtgaagyttgttcgcgacaatgaccacaataggagaatcagatatgaacctctcca
aagtgaagcaggaagraagctgctaaggaggtcaggaagagcccctgatgacatatctag
tgttgttctggttgaaaaggatagatcatacatcaaatctgaagctgttctgaagatcat
ggagtacttagatttaccctttccacagktggcattcttcctgcacttggtacctctgtt
tatccgcgatgttgtttatgataacgtagcaaacaaccgttacaacttgtttggaaagac
agagacatgcgat
>SRR7905862
------------gttcgtggcggckatacgatggactgggtggcggagacatccaacttc
ttcgaccgggattctcgccccatcatgctctttgat-ggtgyttgcaatctctgcaatgg
tggggtgaagtttgttcgagacarcgaccacaacaggagaataagatatgaacctctcca
aagtgaagcagggaaaaagttgctgargagatcaggaagggctcctgatgatatatcaag
tgtygttctggttgaaaaggatagatcatacatcaagtctgaggctgtgctgaagatcat
ggaatacttagatttaccctttccacagttggcgttcktcctgcaatttgtacctctgtt
tattcgygatttggtttatgataacatagcaaacaaccgttacaacttgtttggaaagac
agagtcatgcgat
>SRR8327214
------------------------------gtggactgggtggcgggaacatccaacttc
ttcgacggagattcccgccccatcatgctttttgac-ggtgtttgcaatctctgtaatgg
tggtgtgaagtttgttcgcgacaatgaccacaataggagaatcagatatgaacctcttca
aagtgaagcaggaagaaagctgctaaggaggtcaggaagagcccctgatgacatatctag
tgttgttctggttgaaaaggatagatcatacatcaaatctgaagctgttctgaagatcat
ggagtacttagatttaccctttacacagttggcattcttcctgcacttggtacctctgtt
tatccgcgatcttgtttatgataacgtggcaaacaaccgttacaacttgtttggaaagac
agagaca------
