# Supplementary material for: Phylogenomics and classification of Cactaceae based on hundreds of nuclear genes
Source: Plant Syst Evol. 2025 Aug 11;311(5):28. doi: 10.1007/s00606-025-01948-z (PMC12339657; doi:10.1007/s00606-025-01948-z)
Supplement: Supplementary file 4 — Online Resource 4: Containing alignments and RAxML gene trees for all included loci and all phylogenetic datasets (ZIP 10372 KB) [file 606_2025_1948_MOESM4_ESM.zip › de Vos et al_ESM_4/ESM_data_alignments/QCP/4848_consensus.mafft.fasta]

>PAFTOL004547
------------------------------------------------------------
------------------------------------------------------------
------------------------------------------------------------
------------------------------------------------------------
------------------------------------gttcctggagcattgtgtgtgtta
caagaggctggggaggctgaactagttcttaggattggggatgctttgttgagagagaga
ctgcctaagtcgttcaagcatgacattgtcttggcgatggctctagcttttgttgattta
tcgagggatgcgatggcattgaatcctcctgattatgtctatggctgcgaggcattggaa
agagctttgaagctcttgcaggaagaaggttctagcagtctggcaccacatttgcaagca
cagattgatgagacattggaggagcttaatcctcgttatgttttggagcttttggctttg
cctcttagcgatgaatatcagaagaaaagagaygaaggccttcatggtgtgcgtaatata
ttgtggtctgttgggggaggtggtgctgtagctattgcaggaggtttcactcgggaggat
ttcatgaatgaagcctttctacgtatgacagcagttgagcaggttgatcttttcacggcc
acacctagaaatatcccagctgaaagctttgaagcctatggagtagctcttgcccttgta
gcacaggcattcattggcaagaagcctcatctcattcaagatgctgacaacctttttcaa
caacttcagcagactaaaatggtggcactaacagatcctgtctccttatatgctactaat
gaaaaccgtgaaaaggattttgcactggagaggggtctctgctcacttttagttggggat
cttgatcagtgtcgaacatggttaggcctggacaatgaaaactcacccttcagagatccg
tcaatggtggaattcattttagagaattcaaaagagtatgaggataatgatacgcttcca
ggcctttgtaagttgttggagacttggctgatggaggttgttttcccccgatttagagag
accagaggtgttcaatttaaacttggagattattacgatgatccaacagttctcaggtac
ctagaacggttggag---ggagggagtagctccccattagctgcagcagctgccattgta
aggattggaactgaggctactgcggtgattgacaatgtaactactagtgtggtagaggca
ctaaaaaaggttttccctcccagc------------------------------------
------------------------------------------------------------
------------------------------------------------------------
------------------------------------------------------------
------------------------------------------------------------
------------------------------------------------------------
------------------------------------------------------------
------------------------------------------------------------
------------------------------------------------------------
------------------------------------------------------------
------------------------------------------------------------
------------------------------------------------------------
--------------
>PAFTOL004551
gctcctcctgaccgccacatttcaattcccctcaatttctatcaggtcttgggagctgag
acacattttttgggagatgggataaggagggcgtacgaaagtagggtttcaaagccgccc
caatatgggtatagtcaagatgccctcattgcaagaaggcagattctccaggctgcttgt
gatgttcttkctaaccctaattcaaggagggactataatttgggtctttctgaggctttt
gaagaaacaaccctttttgaagtccctttcgacaaggttcctggagcattgtgtgtgtta
caagaggctggggagcctgaactagttcttaggattggggatgctttgttgagagagaga
ctgccaaagtcgttcaagcatgatattgtcttggcgatggctctagcttttgttgattta
tcaagggatgcaatggcattgaaccctcctgattwtgtctacggytgcgaggcattggaa
agagctttgaagctcttgcaggaagaaggttctagcagtctggcaccagatttgcaagca
cagattgatgagacattggaggagcttaatcctcgttatgttctggagcttttggctttg
cctcttagcgatgaatatcggaagaaaagagatgaaggccttcatggtgtgcgtaacatm
ctgtggtctgttgggggaggtggtgctgtagctattgcaggaggttttactcgggaggat
ttcatgaatgaagcctttctgcatatgacggcrgctgagcaggttgatcttttcacagcc
acacctagaaatatcccagctgaaagctttgaagcytatggagtagctctcgcccttgta
tctcaggcagtcattggcaagaagcctcatctcattcaagatgctgacaacctttttcaa
caacttcagcagactaaaatggtggcactaacagatcccgtgtcyttatatgctactaat
gaaaatcgtgagaaggattttgcactggagaggggtctctgctcacttttagttggggat
cttgatcaatgtcgaacatggtttggsctggacaatgaaaactcwyccttcagagatcca
tcaatggtgraattcattttagagaattcaaaagattrtgaggataatgataygcttcca
ggcctttgtaaattgttggagacttggctgatggaagttgttttccccagatttagagag
accagargtgttcaattcaaacttggggattattaygatgaccctacggttctgaggtac
ctagaacggttggag---ggarggaatagctccccattagcygcagcagccgccattgta
aggatcggagctgaggctactgcagtgattgacaatgtgrcaactagtgtggtacaggca
ctaaaaaaggttttccctcccagcactwtagaggagcgcataacacggcaagaagatgtt
ggagttaatggctacgaaaatcaggactacaaagcagagtttgatc---atgatacgtca
aattttgttgatttatcctgtaaaaatttgaatgaagagattcatgaacaagaattgatt
actgaaaaaataaaagatacaagcgtgaagattatgtgtgctggtgtggtgatcggactg
------------------------------------------------------------
------------------------------------------------------------
ggggtaaatgaaaatgttgcaaaggaaataccaaaaatggatgcaaggctagcagaagtc
gtggtacgaaaatggcaggatgtaaaagctcaggctttgggaccgagccattgcctggaa
aagttaccagaggtgttrgatggcaagatgcttaagatctggactgatcgtgcaaaggag
attgccgatcatggctggttctgggactacaccctcttgaacrtyactatcgac--agcg
tgactgtgtccttggatgggcagcgagccatggtggaagcaactctcgaagagtcagcya
acttgactgatgtcaaccaacccgagygcaatgattcttacaacaggacgtacacaacta
ggtatgagatgtcc
>PAFTOL004552
gctcctcctgaccgccacgtttcaattccccttaatttctatcaggttttgggtgctgag
acacattttttgggagatgggataaggagggcgtacgaaagtagggtttcaaagccgccc
caatatgggtatagtcaagatgccctcattgccagaaggcagattctccaagctgcttgt
gatgttctttctaaccctaattcaaggagagactataatttgggtctctctgaggctttt
gaagaaactaccctttttgaagttcccttcgacaaggttcctggagcattgtgtgtgtta
caagaggctggggaggctgaactagttcttaggattggggatgctttgttgagagagaca
ctgcccaagtcgttcaagcatgacattgtcttggcgatggctctagcttttgttgattta
tcgagggacgcaatggcattgaaccctcctgattatgtctatggctgcgaggcgttggaa
agagcttkgaagctcttgcaggaagaaggttctagcagtctggcaccagatctgcaagca
cagattgatgagacattggaggagcttaatcctcgttatgttttggagcttttggctttg
cctcttagcgatgaatatcggaagaaaagagatgaaggccttcatggtgtgcgtaatata
ttgtggtctgttgggggaggtggtgctgtagctattgcaggaggttttactcgggaggat
ttcatgaatgaagcctttctacgtatgacagcagttgagcaggttgatcttttcacggcc
acacctagaaatatcccagctgaaagctttgaagcctatggagtagctcttgcccttgta
gcacaggcattcattggcaagaagcctcatctcattcaagatgctgacaacctttttcaa
caacttcagcagactaaaatggtggcactaacagatcctgtctccttatattctacgaat
gaaaaccgtgaaaaggattttgcactggagaggggtctctgctcacttttagttggggaa
cttgatcagtgtcgaacatggttaggcctggacaatgaaaactcaccctacagagatcca
tcaatggtggaattcattttagagaattcaaaagagtatgaggataatgatacgcttcca
ggcctttgcaagttgttggagacttggctgatggaggttgttttycccagatttagagag
accagaggtgttcaatttaaacttggggattactatgatgaccctacagttctgaggtac
ctagaacggctggag---ggagggagtagctccccgttagctgcagcagccgccattgta
aggattggaactcaggctactgcagtgattgacaatgtaacaactagtgtggtacaggca
ctaaaaaaggtttttcctcccagctctgtagaggagcgcattacacggcaagaagatgtt
ggagttaacggctatgaaaatcaggactacaaagaagagtctgatc---ataatacgtca
acttttgttgatttatctggtaaaaattgaaatgaagaaatttatgaacaagaattgatt
actgaaaaaatcaaagatacaagtgtgaagattatgtgtgctggtgttgtgattggattg
acga--------------------------------------------------------
------------------------------------------------------------
------------------------------------------------------------
------------------------------------------------------------
-------tgatggtgttagatggcaagatgcttaagatctggactgatcgtgcaaaggag
attgctgaccatggctggttctgggacttcaccctcttgaatgtgactatcgac--agcg
tgactgtgtccttggatgggcagcgagccatggtggaagcaactctcgaagagtcagcca
acttgactgatgtcaaccaacccgagcacaatgattcttacmgcaggacatacacaacta
ggtatgagatgtcc
>PAFTOL004553
gctcctcctgaccgccacatttcgattccccttaatttctatcaggttttgggtgctgag
acacattttttgggagatgggataaggagggcgtacgaaagtagggtttcaaagccgccc
caatatgggtatagtcaagatgccctcattgccagaaggcagattctccaagctgcttgt
gatgttctttctaaccctgattcaaggagagactataatttgggtctctctgaggctttt
gaagamactaccctttttgaagtccctttcgacaaggttcctggagcattgtgtgtgtta
caagaggctggggaggctgaactagttcttaggattggggatgctttgttgagagagaga
ctgcccaagtcgttcaagcacgacattgtcttggcgatggctctagcttttgttgattta
tcgagggatgcgatggcattgaaccctcctgattatgtctatggctgcgaggcgttggaa
agagctttgaagctcttgcaggaagaaggttctagcagtctggcaccagatttgcaagca
cagattgatgagacattggaggagcttaatcctcgttatgttttggagcttttggctttg
cctcttagcgatgaatatcggaagaaaagagatgaaggccttcatagtgtgcgtaatata
ttgtggtctgttgggggaggtggtgctgtagctattgcaggaggttttactcgggaggat
ttcatgaatgaagcctttctacgtatgacagcagttgagcaggttgatcttttcacggcc
acacctagaaatatcccagctgaaagctttgaagcctatggagtagctcttgcccttgta
gcccaggcattcattggcaagaaacctcatctcattcaagatgctgacaacctttttcaa
caacttcagcagactaaaatggtggcactaacagatcctgtctccttatatgctactaat
gaaaaccgtgaaaaggattttgcactggagaggggtctctgctcacttttagttggggat
cttgatcagtgtcgaacatggttaggcctggacaatgaaaactcaccctacagagatcca
tcaatggtggaattcattttagagaattcaaaagagtatgaggataatgatacgctgcca
ggcctttgtaagttgttggagacttggctgatggaggttgttttccccagatttagagag
accagaggtgttcaatttagacttggggattattacgatgatcctacagttctcaggtac
ctagaacggttggag---ggagggagtagctccccattagctgcagcagccgccattgta
aggattggaactgaggctactgcggtgattgacaatgtaactactagcgtggtagaggca
ctaaaaaaggttttccctcccagctctatagaagagcgcataacacggcaagaagatgtt
ggagttaacggctatgaaaatcaggcctacaaagcagagtttgatc---ataatacgtca
acttttgttgatttatctggtaaaaatttcaatgaagaaattcatgaacaagaattgatt
actgaaaaaatcaaagatacaagtgtgaagattatgtgtgctggtgtcgtgattgg----
------------------------------------------------------------
--------------------------------------------aggag---------tt
tcagtaaatgaaaatgttgcaaaggaaataccaaaaatggatgcaagactggcagaagtc
ttggtccgaaaatggcaggatgtaaaagctcaagctttgggacgaaaccattttctggaa
aaattaccagaggtgttagatggcaagatgcttaagatctggactgatcgtgcaaaggag
attgccgaccatggctggttctgggacttcaccctcttgaacgtgactattgac--agcg
tgactgtgtccttggatgggcagcgagccatggtggaagcaactctcgaagagtcagcca
acttgactgatgtcaaccgacccgagcacaatgattcttacagcaggacatacacaacta
ggtatgagatgtcc
>PAFTOL004554
------------cgccacgtttcaattccccttaatttctatcaggttttgggtgctgag
acacattttttgggagatgggataaggagggcgtacgaaagtagggtttcaaagccgccc
caatatgggtatagtcaagatgccctcattgccagaaggcagattctccaagctgcttgt
gatgttctttctaaccctaattcaaggagagactataatttgggtctctctgaggctttt
gaagaaactaccctttttgaagttcccttcgacaaggttcctggagcattgtgtgtgtta
caagaggctggggaggctgaactagttcttaggattggggatgctttgttgagagagaca
ctgcccaagtcgttcaagcatgacattgtcttggcratggctctagcttttgttgattta
tcgagggaygcaatggcattgaaccctcctgattatgtctatggctgcgaggcrttggaa
agagctttgaagctcttgcaggaagaaggttctagcagtctggcaccagatttgcaagca
cagattgatgagacattggaggagcttaatcctcgttatgttttggagcttttggctttg
cctcttagcgatgaatatcggaagaaaagagatgaaggccttcatggtgtgcgtaatata
ttgtggtctgttgggggaggtggtgctgtagctattgcasgaggttttactcgggaggat
ttcatgaatgaagcctttctacktatgacagcwgttgagcaggttgatcttttcacggcc
acacctagaaatatcccagctgaaagctttgaagcctatggagtagctcttgcccttgta
gcacaggcattcattggcaagaagcctcatctcattcaagatgctgacaacctttttcaa
caacttcagcagactaaaatggtggcactaacagatcctgtctccttatatkctackaat
gaaaaccgtgaaaaggattttgcactggagaggggtctctgctcacttttagttggggaw
cttgatcagtgtcgaacatggttaggcctggacaatgaaaactcaccctacagagatcca
tcaatggtggaattcattttagagaattcaaaagagtatgaggataatgatacgcttcca
ggcctttgyaagttgttggagacttggctgatggaggttgttttccccagatttagagag
accagaggtgttcaatttaaacttggggattaytatgatgaccctacagttctgaggtac
ctagaacggctggag---ggagaaaatg--------------------------------
------------------------------------------------------------
------------------------------------------------------------
------------------------------------------------------------
------------------------------------------------------------
------------------------------------------------------------
------------------------------------------------------------
------------------------------------------------------------
----------------ttgcaaaggaaataccaaaaatggatgccaggctggcagaagtc
ttggtaagaaaatggcaggatgtaaaagctcaagctttgggacgaaaccattgtttggaa
aaattaccagaggtgttagatggcaagatgcttaagatctggactgatcgtgcaaaggag
attgctgaccatggctggttctgggacttcaccctcttgaatgtgactatcgac--agcg
tgactgtgtccytggatgggcagcgagccatggtggaagcaactctcgaagagtcagcca
acttgactgatgtcaaccaacccgagcacaatgattcttacagcaggacatacacaacta
ggtatgagatgtcc
>PAFTOL004555
gctcctcctgaccgccacgtttcaattccccttaatttccatcaggttttaggtgctgag
acacattttttgggagatgggataaggagggcgtacgaaagtagggtttcaaagccgccc
caatatgggtatagtcaagatgccctcattgccagaaggcagattctccaagctgcttgt
gatgttctttccaaccctaattcaaggcgagactataatttgggtctctctgaggctttt
gaagaaactaccctttttgaagtccccttcgacaaggttcctggagcattgtgtgtgtta
caagaggctggggaggctgaactagttcttaggattggggatgctttgttgagagataga
ctgcccaagtcgttcaagcatgacattgtcttggcgatggctctagcttttgttgattta
tcgagggatgcgatggcattgaaccctcctgattatgtctatgggtgcgaggcgttggaa
agagctttgaagctcttgcaggaagaaggttctagcagtctggcaccagatttgcaagca
cagattgatgagacattggaggagcttaatcctcgttatgttttggagcttttggctttg
cctcttagcgatgaatatcggaagaaaagagatgaaggccttcatggtgtgcgtaatata
ttgtggtctgttgggggaggtggtgctgtagctattgcaggagrttttactcgggaggat
ttcatgaatgaagcctttctacgtatgacagcagttgagcaggttgatcttttcacggcc
acacctagaaatatcccagctgaaagctttgaagcctatggagtagctcttgcccttgta
gcgcaggcactcattggcaagaagcctcatctcattcaagatgctgacaacctttttcaa
caacttcagcagactaaaatggtggcactaacagatcctgtctccttatatgctactaat
gaaaaccgtgaaaaggattttgcactggagaggggtctctgctcacttttagttggggat
cttgatcagtgtcgaacatggttgggcctggacaatgaaaactcaccctrcagagatcca
tcaatggtggaattcattttwgagaattcaaaagagtatgaggataatgataygcttcca
ggcctttgtaagttgttggagacttggctgatggaggttgttttccccagatttagagag
accagaggtgttcaatttaaacttggggattattacgatgatcctacagttctcaggtac
ctagaacggttggwg---ggagggagtagctccccattagctgcagcagccgccattgta
aggattggaactgaggctactgcggtgattgacaatgtaactactagtgtggtagaggca
ctaaaaaaggtttttcctcccagctctatagaagagcgcataacacggcaagaagatgtt
ggagttaactgctacgaaaatcaggactgcaaagcagagtttgatc---ataatacgtca
acttttgttgatttatctggtaaaaatttcaatgaagaaattcatgaacaagaattgatt
actgaaaaaatcaaagatacaagtgtgaagattatgtgtgctggtgtcgtgattggattg
acggcattggttggcttgaaacttgtccctggtaaaagtggttcagcaatt---gagcat
gagcatgttg--------------------------------------------------
------------------------------------------------------------
----------------------------------------------------gttcagta
actgcttctgatgtgttagatggcaagatgcttaagatctggactgatcgtgcaaaggag
attgccgaccatggctggttctgggacttcaccctcttgaacgtaactattgac--agcg
tgactgtgtccttggatgggcagcgagccatggtggaagcaactctcgaagagtcagcca
acttgactgatgtcaaccaaccygagcacaatgattcttacagcaggacatacacaacta
ggtatgagatgtcc
>PAFTOL004556
gctcctcctgaccgccacgtttcaattccccttaatttctatcaggttttgggtgctgag
acacattttttgggagatgggataaggagggcgtacgaaagtagggtttcaaagccgccc
caatatgggtatagtcaagatgccctcattgccagaaggcagatcctccaagctgcttgt
gatgttctttctaaccctaattcaaggagagactataatttgggtctctctgaggctttt
gaagaaactaccctttttgaagtccctttcgacaaggttcctggagcattgtgtgtgtta
caagaggctggggaggctgaactagttcttaggattggggatgctttgttgagagagaga
ctgcccaagtcgttcaagcatgacattgtcttggcgatggctctagcttttgttgattta
tcgagggatgcaatggcattgaacccgcctgattatgtctatggctgcgaggcattggaa
agagctttgaagctcttgcaggaagaaggttctagcagtctggcaccagatttgcaagca
cagattgatgagacattggaggarcttaatcctcgttatgttttggagcttttggctttg
cctcttggcgatgaatatcggaagaaaagagatgaaggtcttcatggtgtgcgtaatata
ttgtggtctgttgggggaggtggtgctgtagctattgcaggaggttttactcgggaggat
ttcatgaatgaagcttttctacgtatgacagcagttgagcaggttgatcttttcacggcc
acacctagaaatatcccagctgaaagctttgaagcctatggagtagctcttgcccttgta
gcgcaggcattcattggcaagaagcctcatctcattcaagatgctgacaacctttttcar
caacttcagcagactaaaatggtggcactaacagatcctgtctctttatatgctactaat
gaaaaccgtgaaaaggattttgcactggagaggggtctctgctcgcttttagttggggat
cttgatcagtgtcgaacatggttaggcctggacaatgaaaactcaccctacagagatcca
tcaatggtggaattcattttagagaattcaaaagagtatgaggataatgatacgcttcca
ggcctttgtaagttgttggagacttggctgatggaggttgttttcccyagatttagagag
accagaggtgttcaatttaaacttggggattattacgatgatcctacagttctgaggtac
ctagaacggttggag---ggagggagtagctccccattagctgcagcagccgccatcgta
aggattggaactgaggctagtgcggtgattgacaatgtaactactagtgtgttaaaggca
ctaaaaaaggtttttcctcccagctctatagaagagcgcataacacggcaagaagatgtt
ggagttaacggctacgaaaatcaggactacaaagcagagtttgatc---ataatacgtca
acttttcttgatttatctggtaaaagtttcaatgaagaaatt------------------
------------------------------------------------------------
------------------------------------------------------------
------------------------------------------------------------
------------------------------------------------------------
------------------------------------------------------------
------------gtgttagatggcaagatgcttaagatctggactgatcgygcaaaggag
attgccgaccatggctggttctgggacttcacyctgttgaacgtgactattgac--agcg
tgactgtgtccttggatgggcagcgagccatggtggaagcgastcttgaagagtcagcca
acttgactgatgtcaaccaacccgagcacaatgattcttacagcaggacgtacacaacta
ggtatgagatgtcc
>PAFTOL004560
gctccccctgaccgccacgtttcaattccccttaatttctatcaggttttgggtgctgag
acacattttttgggagatgggataaggagggcgtacgaragtagggtttcaaagccgccc
caatatgggtatagtcaagatgccctcattgccagaaggcagattctccaagctgcttgt
gatgttctttctaaccctaattcaaggagagactataatttgggtctctctgaggctttt
gaagaaactaccctttttgaagttcccttcgacaaggttcctggagcattgtgtgtgtta
caagaggctggggaggttgaactagttcttaggattggggatgctttgttgagagagacw
ctgcccaagtcgttcaagcatgacattgtcttggcgatggctctagcttttgttgattta
tcgagggatgcaatggcattgaaccctcctgattatatctatggctgygaggcgttggaa
agagctttgaagctcttgcaggaagaaggttctagcagtctggcaccagatttgcaagca
cagattgatgagacattggaggagcttaatcctcgttatgttttggagcttttggctttg
cctcttagcgatgaatatcggaagaaaagagatgaaggccttcatggtgtgcgtaatata
ttgtggtctgttgggggaggtggtgctgtagctattgcaggaggttttactcgggaggat
ttcatgaacgaagcctttctacgtatgacagcagttgagcaggttgatcttttcacggcc
acacctagaaatatcccagctgaaagctttgaagcctatggagtagctcttgcccttgta
gcgcaggcattcattggcaagaagcctcatctcattcaagatgctgacaacctttttcaa
caacttcagcagactaaaatggtggcactaacagatcctgtctccttatatgctactaac
gaaaaccgtgaaaaggattttgcactggagaggggtctctgctcacttttagttggggat
cttgatcagtgtcgaacatggttaggcctggacaatgaaaactcaccctacagagatcca
tcaatggtggaattcattttagagaattcaaaagagtatgaggataatgatacgcttccw
ggcctttgtaagttgttggagacttggctgatggaggttgttttccccagatttagagag
accagaggtgttcaatttaaacttggggattattacgatgaccctacagttctgaggtac
ctagaacggttggag---ggagggagtagctccccattagctgcagcagccgccattgta
aggattggaactcaggctactgcagtgattgacaatgtaacaacgagtgtggtacaggca
ctaaaaaaggtttttcctcccagccctatagaggagcgcataacacggcaagaagatgtt
ggagttaacggttacgaaaatcaggactacaaagaagagtttgatc---ataatacgtca
acttttgttgatttatctggtaaaaatttcaatgaagaaattcatgaacaagaattgatt
actgaaaaaatcaaagatacaagtgtgaagattatgtgtgctggtgtcgtgattggattg
acgggtgtttttgctgtacacaac------------------------------------
------------------------------------------------------------
------------------------------------------------------------
------------------------------------------------------------
------ctgccggtgttagatggaaaratgctgaagatctggactgatcgtgcaaaggag
attgccgaccatggctggttctgggacttcaccctgctgaatgtgacyatcgac--agcg
tgactgtgtccttggatgggcagcgagccatggtggaagcaactcttgaagagtcagcca
acttgactgatgtcaaccaacccgagcacaatgattcttacagcaggacatacacaacta
ggtatgagatgtcc
>PAFTOL004561
gctcctcctgaccgccacatttcgattcccctcaatttctatcaggtgttgggagctgag
acacattttttgggagatggkataaggagggcgtacgaaagtagggtttcaaagccgccc
caatatgggtatagtcargatgccctcattgcaagaaggcagattctccaggctgcttgt
gatgttctttctaaccctaattcaaggagggactataatttgggtctttctgaggctttt
gaagaaacaaccctttttgaagtcccttttgacaaggttcctggagcattgtgtgygtta
caagaggctggggagcctgaactagttcttaggattggggatgctttgttgagagagaga
ctgccaaagtcattcaagcatgatattgtcttggygatggctcttgcttttgttgattta
tcaagggatgcaatggcattgaaccctcctgactatgtctacggctgcgaggcattggaa
agrgctttgaagctcctgcaggaagaaggttctagcagtctggcgtcagatttgcaagca
cagattgatgagacattggaggagcttaatcctcgctatgttctggagcttttggctttg
cctcttagcgatgaatatcggaagaaaagagatgaaggccttcatggtgtgcgtaatata
ctgtggtctgttgggggaggtggtgctgtagctattgcaggaggttttactcgggaggat
ttcatgaatgaggcctttctgcatatgacrgcggctgagcaggttgatcttttcacagcc
actccaaggaatatcccagctgaaagytttgaagcctatgcagtagctctcgcccttgta
tctcaggcattcattggcaagaagcctyatctcattcaagatgctgacaacctttttcaa
caacttcagcagactaaaatgg---------cagatcctgtgtcctcatatgctactaat
gaaaatcgtgagaaggattttgcactggagaggggtctctgctcgcttttagttggggat
cttgatcactgtcgaacatggtttggcctggacaatgaaaactcaccctacagagatcca
tcaatggtggaattcattttagagaattcaaaagattatgagcataatgatacgcttcca
ggcctttgtaaattgttggagacttggctgatggaagttgttttccccagatttagagag
accagaggtgttcaattcaaactcggggattattatgatgaccctacggttctgaggtac
ctagaacggttggag---ggagggagtagctcc---------------------------
------------------------------------------------------------
------------------------------------------------------------
------------------------------------------------------------
------------------------------------------------------------
------------------------------------------------------------
------------------------------------------------------------
------------------------------------------------------------
------------------------------------------------------------
------------------------------------------------------------
------------------------------------------------------------
------------------------------------------------------------
------------------------------------------------------------
------------------------------------------------------------
--------------
>PAFTOL004562
gctcctcctgaccgccacgtttcaattccccttaatttctatcaggttttgggtgctgag
acacattttttgggagatgggataaggagggcgtacgaaagtagggtttcaaagccgccc
caatatgggtatagtcaagatgccctcattgccagaaggcagattctccaagctgcttgt
gatgttctttctaaccctaattcaaggagagactataatttgggtctctctgaggctttt
gaagaaactaccctttttgaagttcccttcgacaaggttcctggagcattgtgtgtgtta
caagaggctggggaggctgaactagttcttaggattggggatactttgttgagagagaca
ctgcccaagtcgttcaagcatgacattgtcttggcgatggctctagcttttgttgattta
tcgagggatgcaatggcattgaaccctcctgattatatctatggctgcgaggcgttggaa
agagctttgaagctcttgcaggaagaaggttctagcagtctggcaccagatttgcaagca
cagattgatgagacattggaggagcttaatcctcgttatgttttggagcttttggctttg
cctcttagcgttgaatatcggaagaaaagaggtgaaggccttcatggtgtgcgtaatata
ttgtggtctgttgggggaggtggtgctgtagctattgcaggaggttttactcgggaggat
ttcatgaacgaagcctttctacgtatgacagcagttgagcaggttgatcttttcacggcc
acacctagaaacatcccwgctgaaagctttgaagcctatggagtagctcttgcccttgta
gcgcaggcattcattggcaagaagcctcatctcattcaagatgctgacaacctttttcaa
caacttcagcagactaaaatsgtggcactaacagatcctgtctccttatatgctactaat
gaaaaccgtgaaaaggattttgcactggagaggggtctctgctcacttttagttggggat
cttgatcagtgtcgaacatggttaggcctggacaatgaaaactcaccctacagagatcca
tcaatggtggaattcattctagagaattcaaaagagtatgaggataatgatacgcttcca
ggcctttgtaagttgttggagacttggctgatggaggttgttttccccagatttagagag
accagaggtgttcaatttaaacttggggattattacgatgaccctacagttctgaggtac
ctagaacggttggag---ggagggagtagctcc---------------------------
------------------------------------------------------------
------------------------------------------------------------
------------------------------------------------------------
------------------------------------------------------------
------------------------------------------------------------
------------------------------------------------------------
------------------------------------------------------------
------------------------------------------------------------
------------------------------------------------------------
------------gtgttagatggcaagatgcttaagatctggactgatcgcgcaaaggag
attgccgaccatggctggttctgggacttcaccctgctgaatgtgactatcgac--agcg
tgactgtgtccttggatgggcagcgagccatggtggaagcaactctcgaagagtcagcca
acttgactgatgtcaaccaacccgagcacaatgattcttacagcaggacatacacaacta
ggtatgagatgtcc
>PAFTOL004563
gctcctcctgaccgccacgtttcaattccgcttaatttctatcaggttttgggtgctgag
acacattttttgggagatgggattaggagggcgttcgaaagtagggtttcaaagccgccc
caatatgggtatagtcaagatgccctcattgccagaaggcagattctccaagctgcttgt
gatgttctttctarccctagttcaaggagagactataatttgggtctctctgaggctttt
gaagaaactaccctttttgaagtccctttcgacaaggttcctggagcattgtgtgtgtta
caagaggctggggaggctgaactagttcttaggattggggatgctttgttgagagacaga
gtgcccaagtcgttcaagcgtgacattgtcttggcgatggctctagcttttgttgattta
tcgagggatgcaatggcattgaaccctcctgattatgtctatggctgcgaggcrttggaa
agagctttgaagctcttgcaggaagaaggttctagcagtctggcaccagatttgcargca
gagattgatgagacattggaggagcttaatcctcgttatgttttggagcttttggctttg
cctcttagcgatgaatatcggaagaaaagagatgaaggccttcatggtgtgcataatata
ttgtggtctgttgggggaggtggtgctgtagctattgcaggaggttttactcgggaagat
ttcatgaatgaagcctttctacgtatgacagcagttgagcaggttgatcttttcacggct
acacctagraatatcccagctgaaagctttgaagcctatggagtagctcttgcccttgta
gcgcaggcattcattggcaagaagcctcatctcattcaagatgctgacaaccttttccaa
caacttcagcagactaaaatggtggcactaacagatcctgtctccttatatgctactaat
gaaaaccgtgaaaaggattttgccctggagaggggtctctgctcacttttagttggggat
cttgatcagtgtcgracatggttaggcctggacaatgaaaactcaccctacagagatcca
tcaatggtggaattcattttagagaattcaaaagagkatgaggataatgatacgcttcca
ggcctttgtaagttgttggagacttggctgatggaggttgttttccccagatttagagag
accagaggtgttcaatttaaacttggggattattacgatgatcctacagttctgaggtac
ctagaacggttggag---ggagggagtagctccccattagctgcmgcagccgccattgta
aggattggaactgaggctactgcagtgattgacaatgtaacaaccagtgtggtacaggca
ytraaaaaggtttttcctcccagctctatagaagagcgcataacacggcaagaagatgtt
ggagttaatgggtacaaaaatcaggactacaaagcagagtttgatc---ataatacgtca
acttttgttgatttatctggtaaaaatttcaatgaagaaattgatgaacaagaattgatt
actgaaaaaatcaaagatacgagtgtgaagattatgtgtgctggt---------------
------------------------------------------------------------
------------------------------------------------------------
------------------------------------------------------------
------------------------------------------------------------
------------gtgttagatggcaagatgcttaagatctggactgatcgtgcaaagcag
attgccgaccatggctggttctgggacttcaccctcttgaacgtgactatcgac--agcg
tgactgtgtccttggatgggcagcgagccatggtggaagcaactcttgatgagtcagcca
acttgactgatgtcaaccaacccgagcgcaatgattcttacagcagracatacacaacta
gatatgagatgtcc
>PAFTOL004564
------------------------------------------------------------
------------------------------------------------------------
------------------------------------------------------------
------------------------------------------------------------
------------------------------------gttcctggagcattgtgtgtgtta
caagaggctggggagcctgaactagttcttaggattggggatgctttgctgagagagaga
ctgccaaagtcgttcaag------------------------------------------
------------------------------------------------------------
---gtactcctgttggcgtaggaagaaggttctagcagtctggcaccagatttgcaagca
cagattgatgagacattggaggagcttaatcctcgttatgttctggagcttttggctttg
cctcttagcgatgagtatcggaag------------------------------------
------------------------------------------------------------
---------------------------------gccaaacaggttgatcttttcacagcc
actccaagaaatatcccagctgaaagctttgaagcctatggagtagctctcgcccttgta
tctcaggcattcattggcaagaagcctcatctcattcaagatgctgataacctttttcaa
caacttcagcagactaaaatggt---------agatcctgtgttctcatatgctactaat
gaaaaccgtgagaaggattttgcactggagaggggtctctgctcgcttttagttggggat
cttgatcagtgtcgaacatggtttggcctggacaatgaaaactcaccctacagagatcca
tcaatggtggaattcattttagagaattcaaaagattatgaggataatgatatgcttcca
ggcctttgtaaattgttggagacttggctgatggaagttgwtttccccagatttagagag
accagaggtgttcaattcaaacttggggattattacgatgaccctacggttctgaggtac
ctagaacggttggag---ggagggagtagctccccattagctgcagcagccgccattgta
agaattggagctgaggctactgcagtgattgacaatgtgacagctagtgtggtacaggca
ctaagaaaggttttccctcctagtgatatggaggagggcataacacggcaagaagatgtt
ggagttaatggctacgaaaatctggactacaaagcagagtttgatc---atgatacgtca
aattttgttgatttatccgctaaaaatttragtgaagagattcatgaacaagaattgatt
acygaaaaaataaaagacacgagtg-----------------------------------
------------------------------------------------------------
------------------------------------------------------------
------------------------------------------------------------
------------------------------------------------------------
-------------------------------------tswggactgatcgtgcaaaggag
attgccgatcatggctggttctgggactacaccctcttgaacgttactatcgac--agcg
tgactgtgtccttggatggacagcgagccatggtggaagcaactctcgaagagtcagcca
acttgactgatgtgaaccaacccgagcgcaatgattcttacagcaggacatacacaacta
ggtatgagatgtcc
>PAFTOL004565
------------------------------------------------------------
------------------------------------------------------------
------------------------------------------------------------
------------------------------------------------------------
------------------------------------gttcctggagcattgtgtgtgtta
caagaagctggggaggctgaactagttcttaggattggggatgctttgttgagagagaga
ctgcccaagtcgttcaagcatgacattgtcttggcgatggctctagcttttgttgattta
tcgagggatgcaatggcattgaaccctcctgattatatctatggctgtgaggcattggaa
agagctttgaagctcttgcaggaagaaggttctagcagcctggcaccagatttgcaagca
cagattgatgagacattggaggagcttaatcctcgttatgttttggagcttttggctttg
cctcttagcgatgaatatcggaagaaaagagatgaaggccttcatggtgtgcgtaatata
ttgtggtctgttgggggaggtggtgctgtagccattgcaggaggttttactcgggaggat
ttcatgaatgaagcctttgtacgtatgacagcagctgaacaggtagatcttttcacggcc
acacctagaaatatcccagctgaaagctttgaagcctatggagtagctcttgcccttgta
gcgcaggcattcattggcaagaagcctagtctcattcaagatgctgacaacctttttcag
caacttcagcagactaaaatggtggcactaacagaccctgtctccttgtatactactaat
gaaaatcgtgaaaaggattttgcactggagaggggtctctgctcacttttagttggggat
cttgatcagtgtcgaacatggttaggcctggacaatgaaaactcaccctatagagatcca
tcagtggtggaattcattttagagaattcgaaagagtatgaggataatgatacgcttcca
ggcctttgtaagttgttggagacgtggctgatggaggttgttttccccagatttagagag
accagaggtgttcaatttaaactcggggattattacgatgatcctacagttctgaggtac
ctagaacggttggag---ggagggagtagctccccattagctgcagcagccgccattgta
aggattggaactgaggctactgcggtgattgacaatgtwactactagtgtggtacaggca
ctaaaaaaggtttttcctcccagctctatagaagagcgcataacacggcaagaagatgtt
ggcgttaacggctacgaaaatcagggctacaaaacagagtttgatc---ataatacgtca
aattttgtcgatttatctggtaaaagtttcaatgaagaaattcatgaa------------
------------------------------------------------------------
------------------------------------------------------------
------------------------------------------------------------
------------------------------------------------------------
------------------------------------------------------------
------------gtgttggatggcaagatgcttcagatctggactgatcgtgcaaaggag
attgccgaccatggctggttctgggacttcaccctcttgaacgtgactattgac--agcg
tgactgtgtccttggatgggcagcgagccgtagtggaggcaactcttgaagagtcagcca
acttgactgatgtcaaccaacccgagcacaatgattcttacagcaggacatacacaacta
ggtatgagatgtcc
>PAFTOL004566
gctcctcctgaccgccacatttcaattccccttaatttctatcaggtgttgggagctgag
acacattttttgggagatgggataaggagggcgtacgaaagtagggtttcaaagccgccc
caatatgggtatagtcaagatgccctcattgcragaaggcagattctccaggctgcttgt
gatgttctttctaaccataattcaaggagggastataatttgggtctttctgaggctttt
gaagaaacaaccctttttgaagtccctttcgacaaggttcctggagcattgtgtgtgtta
caagaggctggggagcctgaactagttcttaggattggggatgctttgttgagagagaga
ctgccaaagtcgttcaagcatgatattgtcttggcgatggctctagcttttgttgattta
tcaagggatgcaatggcattgaaccctcctgactatgtctayggctgcgaggcrttggaa
agagctttgaagctcctgcaggaagaaggttcyagcagtctggcaccagatttgcaagcw
cagattgatgagacattggaggagcttaatcctcgttatgttctggagcttttggctttg
cctcttagcgatgagtatcggaagaaaagagatgaaggccttcatggtgtgcgtaatatt
ctgtggtctgttgggggaggtggtgctgtagctattgcaggaggttttactcgggaggat
ttcatgaatgaagcctttctgcwtatgacggcggctgagcaggttgatcttttcacagcc
actccaagaaatatcccagctgagagctttgaagcctatggwgtagctctcgcccttgta
tctcaggcattcattggcaagaagcctcatctcattcaagatgctgacaacctttttcaa
caacttcagcagactaaaatggtggcactaacagatcctgtgtcctcatatgctactaat
gaaaatcgtgagaaggattttgcactggagaggggtctctgctcacttttagttggggat
cttgatcagtgtcgaacatggtttggcctggacaatgaamactcaccctacagagatcca
tcaatggtggaattcattttagagaattcaaaagattatgaggataatgatacgcttcca
ggcctttgtaaattgttggagacttggctgatggaagttgttttccccagatttagagag
accagaggtgttcaattcaaacttggggattattacgatgatcctacggttctgaggtac
ctagaacggttggag---ggagggaatagctcyccattagctgcagcagccgccattgta
agaattrgagctgaggctactgcagtgattgacaatgtgacagctagtgtggtacaggcr
ctaaaaaaggttttccctcccagtgatatagaggagggcataacacggcaagaagatgtt
ggagttaatggctatgaaaatcaggactacaaagcagagtttgatc---g----------
------------------------------------------------------------
------------------------------------------------------------
------------------------------------------------------------
-----------------------------------------------------------a
ggggtaaatgaaaatgttgcaaaggaaataccaaaaatggatgcaaggctagcagaagtc
gtggtacgaaaatggcaggatgtaaaagctcaggctttgggaccgagccattgcctggaa
aagttaccagaggtgttggatggcaagatgcttaagatctggacggatcgtgcaaaggag
attgcygatcatggctggttctgggactacaccctcttgaacgttactatcgac--agcg
tgactgtgtccttggatgggcagcgagccatggtggaagcaactctcgaagagtcagcca
acttgactgatgtcaaccaacccgagcgcaatgattcttacagcaggacatacacaacta
ggtatgagatgtcc
>PAFTOL004567
gctcctcctgaccgccacgtttcaattcctcttaatttttatcaggttttgggtgcggaa
acacattttttgggagatgggataaggagggcgtacgaaagtagggtttcaaagccgccc
caatatgggtatagtcaagatgcccttattgccagaaggcagattctccaagctgcttgt
gatgttctttctaaccctaactcaaggagagactataatttgggtctctctgaggctttt
gaagaaactactctttttgaagtccctttcgacaaggttcctggagcattgtgtgtgtta
caagaggctggggaggctgaactagttcttaggattggggatgctttgttgagagagaga
ctgcccaagtcgttcaagcatgacgttgtcttggcgatggctctagcatttgttgattta
tcgagggatgcaatggcattgaaccctcctgattatatctatggctgcgaggcgttggaa
agagctttgaagctcttgcaggaagaaggttctagcagtttggcaccagatttgcaagca
cagattgatgagacattagaggagcttaatcctcgttatgttttggagcttttggctttg
cctcttagcgatgaatatcggaagaaaagagatgaaggccttcatggtgtgcgtaatata
ttgtggtctgttgggggaggtggtgctgtagctattgctggaggttttactcgggaggat
ttcatgaatgaagccttcctacgtatgacagcagttgagcaggttgatcttttcacagcc
acacctagaaatatcccagctgaaagctttgaagcctatggagtagctcttgcccttgta
gcgcaggcattcattggcaaggagcctcatctcattcaagatgctgacaaccttttccaa
caacttcagcagactaaaatggtggcactaacagatcctgtctccttatatgctactaat
gaaaaccgtgaaaaggattttgcactggagaggggcctctgctcacttttagttggggat
cttgatcaatgtcgaacatggttaggcctggacaatgaaaactcaccctatagagatcca
tcaatggtggaattcattttagagaattcaaaagagtatgaggataatgatacgcttcca
ggcctttgtaagttgttggagacttggctgatggaggttgttttccccagatttagagag
accagaggtgttcaatttaaactcggggattattacgatgaccctacagttctgaggtac
ctagaacggttggag---ggagggagtagctccccattagctgcagcagccgccattgta
aggattggaactcaggctactgcagtgattgacaatgtaacagctagtgtggtacaggca
ctaaaaaaggtttttcctcccagctctatagaggagcgcataacacggcaagaagatgtt
ggagttaacggctacgaaaatcaggactacaaagtagagtttgatc---ataatacgtca
acttttgttgatttatctggtaaaaatttcaatgaagaaattcatgaacaagaattgatt
actgaaaaaatcaaagatacaagtgtgaagattatgtgtgctggtgtcgtgatcgggttt
acggctttggttggcttccatcttgtacctggtaaaagtggttcagcaatt---aagcat
gagcatgttg---gttcagtaac---------tgcttctgatgtctacc---------tt
tcagcaaatgaaaatgttgcaaaggaaataccaaaaatggatgccaggctggcagaagtc
ttggtaagaaaatggcaagatgtaaaagctcaagctttgggacgaagccattgtctggaa
aaattaccagaggtgttagatggcaagatgcttaagatctggactgatcgtgcaaaggag
gttgccgaccatggctggttctgggacttcaccctcttgaacctgactgtcgac--agcg
tgactgtgtccttggatgggcagcgagccatggtggaagcaactctcgaagagtcagcca
acttgactgatgtcaaccaacccgagcacaatgattcgtacagcaggacatacacaacta
ggtacgagatgtcc
>PAFTOL004568
gctcctcctgatcgccacgtttcaattcctcttaatttctatcaggttttgggtgctgag
acacattttttgggagatgggataaggagggcctacgaaagtagggtttcraagccgccc
caatatgggtatagtcaagatgccctcattgcccgaaggcagattctccaagctgcttgt
gatgttctttataaccctaattcaaggagagactataatttgggtctctctgaggctttt
gaagaaactaccctttttgaagtccctttcgacaaggttcctggagcattgtgtgtttta
caagaggctggggaggctgaactagttcttaggattggggatgctttgttgagagagaga
ctgcccaagtcgttcaagcatgacattgtcttggcgatggctctagcttttgttgatttr
tcgagggaygcaatggcattgaaccctcctgattatatctatggctgcgaggcgttggaa
agagctttgaagctcttgcaggaagaaggttctagcagtctrgcaccagatttgcaagca
cagatygacgagacattagaggagcttaatcctcgttatgttttggagcttttggctttg
cctcttagcgatgaatwtcrgaagaaaagagatgaaggccttcatggtgtgcgtaatata
ttgtggtctgttgggggaggtggtgctgtagctattgccggaggttttactcgggaggat
ttcatgaatgaagccttcctacgtatgacagcagttgagcagattgatcttttcacggcg
acacctagaaatatcccagctgaaagctttgaagcctatggagtagctcttgcccttgta
gcgcaggcattcattggcaagaagcctcatctcattcaagatgctgacaacctttttcaa
caacttcagcagactaaaatggtggcactaatagatcctgtctctttatatgctactaat
gaaaaccgtgaaaaggattttgcactggagaggggcctctgctcacttttagttggggat
cttgatcagtgtcgaacatggttaggcctggacratgaaaactcaccctacagagatcca
tcaatggtggaattcattttagagaattcaaaagagtatgaggataatgatacgcttcca
ggcctttgtaagttgttggagacrtggctgatggaggttgttttccccagattcagagag
accagaggtgttcaatttaaactcggggattattacgatgaccctacagttctgaggtac
ctagaacggktggag---ggagggagtagctccccattagctgcagcagccgccattgta
aggattggaactcaggctactgcagtgattgacaatgtaacarcaagtgtggtacaagca
ctaaaaaaggtttttcctcccagctctatagaggagcgtataacacggcaagaagatgwt
ggagttaacggctacgaaaatcaggactacaaggaagagtttgatc---ataatacgtca
acttttgttgatttatctggtaaaaatttaaatgaagaaatccatgaacaagaattgatt
gaaaaga-----------------------------------------------------
------------------------------------------------------------
------------------------------------------------------------
------------------------------------------------------------
------------------------------------------------------------
----------aggtgttggatgggaagatgctwaagatctggactgatcgtgcaaaggag
attgcygaccatggctggttctgggacttcaccctcttgaacgtgactatcgac--agcg
tgactgtgtccttggatgggcagcgagccatggtggaagcaactctagaagagtcagcca
acttgactgatgtcaaccaacccgagcacaatgattcttacagcaggacatacacaacta
grtatgagatgtcc
>PAFTOL004571
gctcctcctgaccgcaacatttcaattcccctcaatttctatcaggtgttgggagctgag
acacattttttgggagatgggataaggaggacgtacgaaagtagggtttcaaagccgccc
caatatgggtatagtcaagatgccctcattgctagaaggcagattctccaggctgcttgt
gatgttctttctaaccctaattcaaggaggaactataatttgggtctttctgaggctttt
gaagaaacaaccctttttgaagtccctttcgacaaggttcctggagcattgtgtgtgtta
caagaggctggggagcctgaactagttcttaggattggggatgctttgttgagagagaga
ctgccaaagtcgttgaagcatgatattgtcttggcgatggctctagcttttgttgattta
tcaagggatgcaatggcattgaaccctcctgactatgtctacggctgcgaggcattggaa
agagctttgaagctcctgcaggaagaaggttctagcagtctggcaccagatttgcaagya
cagattgatgagacattggaggagcttaatcctcgttatgttctggagcttttggctttg
cctcttagcgatgaatatcggaagaaaagagatgaaggccttcatggtgtgcgtaatata
ttgtggtctgttggggaaggtggtgctgtagctattgcaggaggttttactcgggaggat
ttcatgaatgaagcctttctgcatatgacggcggctgagcaggttgatcttttcacagcc
actccaagaaatattccagctgaaagctttgaagcctatgcagtagctctcgcccttgtg
tctcaggcattcattggcaagaagcctcatctcattcaagatgctgacaacctttttcaa
caacttcagcagactaaaatggt---------agatcctgtgtcctcatatgctactaat
gaaaatcgtgacaaggattttgcactggagaggggtctctgctcgcttttagttggggat
cttgatcagtgtcgaacatggtttggcctggacaatgaaaactcaccctacagagatcca
tcaatggtggaattcattttagagaattcaaaagattatgaggataatgatacgcttcca
ggcctttgtaaattgttggagacttggctgatggaagttgttttccccagatttagagag
accagaggtgttcaattcaaacttggggattattacgatgaccctatggttctgaggtac
ctagaacggttggag---ggagggaggagctccccattagctgcagcagccgccattgta
agaattggagctgaggctactgcagtgattgaccatgtgacagctcgtgtggtacaggca
ctaaaaaaggttttccctcccagtgatatggaggagggcataacacggcaagaagatgtt
ggagttaatggctacgaaaatcaggactacaaagcagagtttgatc---atgatacgtca
aattttgttgatttatccgctaaaaatttgagtgaagagattcatgaacaagaattgatt
accgaaaaaataaaagacacgagtgtgaagattatgtgtgctggggtggtgatcggattg
acggctttggttgggttgaaacttttacctggtaaaagtggtccagcaatt---aagcgt
gagcatgttg---gttcaagtaa---------tttattgatagattttg---------ca
ggggtaaatgaaaatgttgcaaaggaaataccaaaaatggatgcaaggctagcagaagtc
gtggtgcgaaaatggcaggatgtaaaagctcaggctttgggaccgagccattgcctggat
aagttaccagaggtgttggatggcaagatgcttgagatctggactgatcgtgcaaaggag
attgccgatcatggctggttctgggactacaccctcttgaatgttactatcgac--agcg
tgactgtgtccttggatgggcagcgagccatggtggaagcaactctggaagagtcagcca
acttgactgatgtgaaccaacccgagcgcaatgattcttacagcaggacatacacaacta
ggtatgagatgtcc
>PAFTOL004572
gctcctcctgaccgccacgtttcaattccccttaatttctatcaggttttgggtgctgag
acacattttttgggagatgggataaggarggcgtacgaaagtagggtttcaaagccgccc
caatatgggtatagtcaagatgccctcattgccagaaggcagattctccaagctgcttgt
gatgttctttctaaccctaattcaaggagagactataatttgggtctctctgaggctttt
gaagaaactaccctttttgaagtccctttcgacaaggttcctggagcattgtgtgtgtta
caagaggctggggaggctgaactagttcttaggattggggatgctttgttgagagagaca
ctgcccaagtcgttcaagcatgacattgtcttggcgatggctctagcttttgttgattta
tcgagggatgcaatggcattgaaccctcctgattatgtctatggctgcgaggcgttggaa
agagctttgaagctcttgyaggaagaaggttctagcagtctggcaccagatttgcaagca
cagattgatgagacattggaggagcttaatcctcgttatgttttggagcttttggctttg
cctctaagcgatgaatatcggaagaaaagagatgaaggccttcatggtgtgcgtaatata
ttgtggtctgttgggggaggtggtgctgtagctattgcaggaggttttactcgggaggat
ttcatgaatgaagcctttctacgtatgacagcagttgagcaggttgatcttttcacggcc
acacctagaaatatcccagctgaaagctttgaagcctatggagtagctcttgcccttgta
gcgcaggcattcattggcaagaagcctcatctcattcaagatgctgacaacctttttcaa
caacttcagcagactaaaatggtggcactaacagatcctgtctccttatatgctactaat
gaaaaccgtgagaaggattttgcactggagaggggtctctgctcacttttagttggggat
cttgatcagtgtcgaacatggttaggcttggacaatgaaaactcaccctacagagatcca
tcaatggtggaattcattttagagaattcaaaagagtatgaggataatgatacgcttcca
ggtctttgtaagttgttggagacttggctgatggaggttgttttccccagatttagagag
accagaggtgttcaatttaaacttggggattattacgatgatcctacagttctgaggtac
ctagaacggttggag---ggagggagtagctccccattagccgcagcagccgccattgta
aggattggaactgaggctactgcggtgattgacaatgtaactactagggtggtacaggca
ctaaaaaaggtttttcctcccagctctatagaagagcgcatagcacggcaagaagatgtt
ggagttagcggctacgaaaatcaggactatgaagcagagtttgatc---ataatacgtca
aattttgttgatttatctggtaaaagtttcaatgaagaaattcatgaacaagaattgatt
actgaaaaaatcaaagatacaactgtgaagattatgtgtgctggtgtcgtgattggattg
acggctttggttggcttgaaacttgtccctgg----------------------------
--------------------------------------------cggag---------tt
tcagtaaatgaaaatgttgcaagggaaataccaaaaatggatgcaaggctggcagaagtc
ttggtacgaaaatggcaggatgtaaaagctcaagctttgggacgaagccattgcctggaa
aaattaccagaggtgttagatggcaagatgcttaagatctggactgatcgtgcaaaggag
attgccgaccatggctggttctgggacttcaccctcttgaacgtgactattgac--agcg
tgactgtgtccttggatgggcagcgagccgtggtggaagcaactcttgaagagtcagcca
acttgactgatgtcaaccaacccgtgcacaatgattcttacagcaggacatacacaacta
ggtatgagatgtcc
>PAFTOL004573
gcgcctcctgaccgccacgtttcarttccccttaatttctatcaggttttgggtgctgag
acacattttttgggagatgggataaggagggcgtacgagagtagggtttcaaagccgccc
caatatgggtatagtcaagatgccctcattgccagaaggcagattctccaagctgcttgt
gacgttctttctaaccctaattcaaggagagactataatttgggtctctctgaggctttt
gaagaaactaccctttttgaagtccctttcgacaaggttcctggagcattgtgtgtgtta
caagaggctggggaggctgaaatagttcttaggattggggatgctttgttgagagagagg
ctgcccaagtcgttcaagcatgacattgtcttggcratggctctagcttttgttgattta
tcgagggatgcaatggcattgaaccctcctgattatatctatggctgtgaggcgttggaa
agagctttgaagctcttgcaggaagaaggttctagcagtctggcaccagatttgcaagca
cagattgatgagacattggaggagcttaatcctcgttatgttttggagcttttggctttg
cctcttagcgatgaatatcggaagaaaagagatgaaggccttcatggygtgcgtaatata
ttgtggtctgttgggggaggtggtgctgtagctattgcaggaggttttactcgggaggat
ttcatgaatgaagcctttctacgtatgacagcagttgagcaggttgatcttttcacggcc
acacctagaaatatcccagctgaaagctttgaagcctatggagtagctcttgcccttgta
gcgcaggcattcattggcaagaagcctcatctcattcaagatgctgacaacctttttcaa
caacttcagcagactaaaatggtggcactaacagatcctgtctccttgtatgctactaat
gaaaaccgtgaaaaggattttgcactggagaggggtctctgctcacttttagttggggat
cttgatcagtgtcgaacatggttaggcctggacaatgaaaactcaccctacagagatcca
tcaatggtggaattcattttagagaattcaaaagagtatgaggataatgatacgcttcca
ggtctttgtaagttgttggagacgtggctgatggaggttgttttccccagatttagagag
accagaggtgttcaatttaaacttggggattattacgatgatcctacrgttctgaggtac
ctagaamggttggag---ggagggagtagctccccattagctgcagcagccgccattgta
aagattggaactgaggctactgcggtgattgacartgtaactgctagtgtggtacaggcr
ctaaaaaaggtttttcctcccagctctatagaagagcgcataacacggcaagaagatgtt
ggagttaacggctacgaaaatcaggactacraaacagagtttgatc---ataatacgtca
aattttgttgatttatctggtaaaagtttcaatgaagaaattcatgaacaagaattgatt
actgaatatgtagagttgtatcatataagatgtttcttatctggtg--------------
------------------------------------------------------------
-------------------------------------atgtcctgggag---------tt
tcagtaaatgaaaatgttgcaagggaaataccaaaaatggatgcaaggctggcagwaatc
ttggtacgaaaatggcaggatgtaaaagctcaagctttgggacgaagccattgcctggaa
aaattaccagaggtgttagatggcaagatgcttamgatctggactgatcgtgcaaaggas
attgccgaccatggctggttctgggacttcaccctcttgaacgtgactattgac--agyg
tgactgtgtccttggatgggcagcgagccgtggtggaagcaactcttgaagagtcagcca
acttgactgatgtcaacsaacccgagcacaatgattcttacagcaggacatacacaacta
ggtatgagatgtcc
>PAFTOL004574
gctcctcctgaccgccacatttcaattcctcttaatttctatcaggttttgggtgctgag
acgcattttttgggagatgggataaggagggcgtacgaaagtagggtttcaaagccgccc
caatatgggtatagtcaagatgccctcattgccagaaggcagattctccaagctgcttgt
gatgtgctttctaaccctaattcaaggagagactataatttgggtctctctgaggctttt
gaagaaactaccctttttgaagtccctttcgacaaggttcctggagcattgtgtgtgtta
caagaggctggggaggctgaactagttcttaggattggggatgctttgttgacagagaga
ctgcccaagtcgttcaagcatgacattgtcttggcgatggctctagcttttgttgattta
tcgagagatgcaatggcattgaaccctcctgattatgtctatggctgcgaggcgttggaa
agagctttgaagctcttgcaggaagaaggctctagcagtctggcaccagatttgcaagca
cagattgatgagacattggaggagctgaatcctcgttatgttttggagcttttggctttg
cctcttagcgatgaatatcggaagaaaagagatgaaggccttcatggtgtgcgtaatata
ttgtggtctgttgggggaggtggtgctgtagctattgcaggaggttttactcgggaggat
ttcatgaatgaagcctttcaacgtatgacagcagttgagcaggttgatcttttcacggcc
acacctagaaatatcccagctgaaagctttgaagcctatggagtagctcttgcccttgta
gcgcaggcattcattggcaagaagcctcatctcattcaagatgctgacaacctttttcaa
caacttcagcagactaaaatggtggcactaacagatcctgtctccttatatgctactaat
gaaaaccgtgaaaaggattttgcactggagaggggtctctgctcacttttagttggggat
cttgatcagtgtcgaacatggttaggcctggacaatgaaaactcaccctacagagatcca
tcaatggtggaattcattgtagagaattcaaaagagtatgaggataatgatatgcttcca
ggcctttgtaagttgttggagacttggctgatggaggttgttttccccagatttagagag
accagacgtattcaatttaaacttggggattattatgatgatcctacagttctgaggtac
ctagaacggttggag---gggggaagtagctccccattagctgcagcagccgccattgta
aggattggaactgaggctactgcagtgattgacaatgtaacaactagtgtggtacaggca
ctaaaaaaggtttttcctcccagctctatagaagagcgcataacacggcaagaagatgtt
ggagttaacggctacgaaaatcaggactacaaagcagagtttgatc---ataacacatca
acttttgttgatttatctggtaaaaatttcaatgaagaaattcatgaacaagaattgatt
actgaaaaaatcaaagatacaagtgtgaagattatgtgtgctggtgttgtgattggattg
------------------------------------------------------------
---------------------------------------------ggag---------tt
tcagtaaatgaaaatgttgcaaaggaaataccaaaaatggatgcaaggctggcagaaggc
ttggtacgaaaatggcaggatgtaaaagctcaagctttgggacgaagccattgcctggaa
aaattaccagaggtgttagatggcaagatgctcaagatctggactgatcgtgcaaaggag
atcgctgaccatggctggatctgggacttcaccctcttgaacgtgactatcgac--agcg
tgactgtgtccttggatgggcagcgagccatggtggaagcaactctcgaagagtcagcca
acttgactgatgtcaaccaacctgagcacaatgattcttacagcaggacatacacaacta
ggtatgagatgtcc
>PAFTOL004577
gctcctcctgaccgccacgtttcaattccccttaatttctatcaggttttgggtgctgag
acacattttttgggagatgggataaggagggcgtacgaaagtagggtttcaaagccgccc
caatatgggtatagtcaagatgccctcattgccagaaggcagattctccaagctgcttgt
gatgttctttctaaccctaattcaaggagagactataatttgggtctctctgaggctttt
gaagaaactaccctttttgaagttcccttcgacaaggttcctggagcattgtgtgtgttg
caagaggctggggaggctgaactagttcttaggattggggatgctttgttgagagagaca
ctgcccaagtcgttcaagcatgacattgtcttggcgatggctctagcttttgttgattta
tcaagggatgcaatggcattgaaccctcctgattatatctatggctgcgaggcattggaa
agagctttgaagctcttgcaggaagaaggtcctagcagtctggcaccagatttgcaagca
cagattgatgagacattggaggagcttaatccttgttatgttttggagcttttggccttg
cctcttagcgatgaatatcggaagaaaagagatgaaggccttcatggtgtgcgtaatata
ttgtggtctgttgggggaggtggtgctgtagctattgcaggaggttttactcgggaggat
ttcatgaatgaagcctttctacgtatgacagcagttgagcaggtcgatcttttcacggcc
acacctagaaatatcccagctgaaagctttgaagcatatggagtagctcttgcccttgta
gcgcaggcattcattggcaagaagccccatctcattcaagatgctgacaacctttttcaa
caacttcagcagactaaaatggtggcagtaacagatcctgtctccttatatgctactaat
gaaaaccgtgaaaaggattttgcactggagaggggtctctgctcacttttagttggggat
cttgatcagtgtcgaacatggttaggcctggacaatgaaaactcaccctacagagatcca
tcagtggtggaattcattttagagaattcaaaagagtatgaggataatgatacgcttcca
ggcctttgtaagttgttggagacttggctgatggaggttgttttccccagatttagagag
accagaggtgttatatttaaacttggggattattacgatgaccctacagttctgaggtac
ctagaacggttggag---ggagggagtagctccccattagctgcagcagccgccattgta
aggattggaactcaggctactgcagtgattgacaatgtaacaactagtgtggtacaggca
ctaaaaaaagtttttcctcccagctctatagaggagcgcataacacggcaagaagatgtt
ggagttaacggctacgaaaatcaggactacaaagaagagtttgatc---ataatgcgtca
gcttttgttgatttatcttctca-------------------------------------
------------------------------------------------------------
------------------------------------------------------------
--------------------------------------------gggag---------tt
tcagtagatgaaaatgttgcaaaggaaataccaaaaatggatgccaggctggcagaagtc
ttggtaagaaaatggcaggatgtaaaagctcaagctttgggacgaaaccattgtttggaa
aaattaccagaggtgttagatggcaagatgcttaagatctggactgatcgtgcaaaggag
attgctggccatggctggttctgggacttcaccctcttgaatgtgactatcgac--agtg
tgactgtgtccttggatgggcagcgagccatggtggaagcaactctcgaagagtcagcca
acttgactgatgtcaaccaacccgagcacaatgattcttacagcaggacatacacaacta
ggtatgagatgtcc
>PAFTOL004578
gctcctcctgaccgccacgtttcaattccccttaatttctatcaggttttgggtgctgag
acacattttttgggagatgggataaggagggcgtacgaaagtagggtttcaaagccgccc
cagtatgggtatagtcaagatgccctcattgccagaaggcagattctccaagctgcttgt
gatgttctttctaaccctaattcaaggagagactataatttgggtctytctgaggctttt
gaagaaacgaccctttttgaagtccctttcgacaaggttcctggagcattgtgtgtgtta
caagaagctggggaggctgaactagttcttaggattggggatgctttgttgagagagaga
ctgcccaagtcgttcaagcatgacattgtcttggcgatggctctagcttttgttgattta
tcgagggatgcaatggcattgaaccctcctgattatgtctatggctgcgaggcgttggaa
agagctttgaagctcttgcaggaagaaggttctagcagtctggcaccagatttgcaagca
cagattgatgagacattggaggagcttaatcctcgttatgttttggagcttttggctttg
cctcttggcgatgaatatcggaagaaaagagatgaaggccttcatggtgtgcgtaatata
ttgtggtctgttgggggcggtggtgctgtagctattgcagggggttttactcgggaggat
ttcatgaatgaagcctttctacgtatgacagcagttgagcaggttgatcttttcacggcc
acacctagaaatatcccagctgaaagctttgaagcctatggagtagctcttgcccttgta
gcgcaggcattcattggcaagaagcctcatctcattcaagatgctgacaacctttttcaa
caacttcagcagactaaaatggtggcactaacagatcctgtttccttatatgctgctaat
gaaaaccgtgaaaaggattttgcactggagaggggtctctgctcacttttagttggggat
cttgatcagtgtcgaacatggttaggtttggacaatgaaaactcaccctacagagatcca
tcaatggtggaattcattttagagaattcaaaagagtatgaggacaatgatacgcttcca
ggcatttgtaagttgttggagacttggctgatggaggttgttttccccagatttagagag
accagaggtgttcaatttaaacttggggattattacgatgatcctacagttctgaggtac
ctagaacagttggag---ggagggagtagctccccattagctgcagcagccgccatcgta
aggattggaactaaggctactgcggtgattgacaatgtaactactagtgtggtacaggca
ctaaaaaaggtttttcctcccagctctatagaagagcgcataacacggcaagaagatgtt
ggagttaacggctacgaaaatcaggactacaaagcagagtttgatc---atagtacgtca
acttttgttgatttatctggtaaaagtttcaatgaagaaattcatgaacaagaattgatt
actgaaaaaatcaaagatacaagtgtgaagattatgtgtgctggtgtcatgattggattg
acggctttagttggcttgaaacttgtccctggtaaaagtggttc----------------
--------------------------------------------cggag---------tt
tcagtaaatgaaaatgttgcaaaggaaataccaaaaatggatgcaaggctggcagaagtc
ttggtacgaaaatggcaggatgtaaaagctcaagctttgggacgaagccattgcctggaa
aaattaccagaggtgttagatggcaagatgcttaagatctggactgatcgtgcaaaggag
attgccgaccatggctggttctgggacttcaccctgttgaacgtgactattgac--agtg
tgactgtgtccttggatgggcagcgagctgtggtggaagcaactcttgaagagtcagcca
acttgactgatgtcaaccaacccgagcacaatgattcttacagcaggacgtacacaacta
ggtatgagatgtcc
>PAFTOL004582
gctcctcctgaccgccacgtttcaattccccttaatttctatcaggttttgggtgctgag
acacattttttgggagatgggataaggagggcgtacgaaagtagggtttcaaagccgccc
caatatgggtatagtcaagatgccctcattgccagaaggcagattctccaagctgcttgt
gatgttctttctaaccctaattcaaggagagactataatttgggtctctctgaggctttt
gaagaaactaccctttttgaagtccctttcgacaaggttcctggagcattgtgtgtgcta
caagaggctggggaggctgaactagttcttaggattggggatgctttgttgagagagaga
ctgcccaagtcgttcaagcatgacattgtcttggcgatggctctagcttttgttgattta
tcgagggatgcaatggcattgaaccctcctgattatgtctatggctgcgaggcgttggaa
agagctttgaagctcttgcaggaagaaggttctagcagtctggcaccagatttgcaagca
cagattgatgaaacattggaggagcttaatcctcgttatgttttggagcttttgggtttg
cctcttagtgatgaatatcggaagaaaagagatgaaggccttcatggtgtgcgtaatata
ttgtggtctgttgggggaggcggtgctgtagctattgcaggaggttttactcgggaggat
ttcatgaatgaagcctttctacgtatgacagcagttgagcaggttgatcttttcacggcc
acacctagaaatatcccagctgaaagctttgaagcctatggagtagctcttgcccttgta
gcgcaggcattcattggcaagaagcctcatctcattcaagatgctgacaacctttttcaa
caacttcagcagactaaaatggtagcactaacagatcctgtctccttatatgccactaat
gaaaaccgcgaaaaggattttgcactggagaggggtctctgctcacttttagttggggat
cttgatcagtgtcgaacatggttaggcctggacaatgaaaactcaccctacagagatcca
tcaatggtggaattcattttagagaattcaaaagagtatgaggataatgatacgcttcca
ggcctttgtaagttgttggagacttggctcatggaggttgttttccccagatttagagag
accagaggtgttcaatttaaacttggggattattacgatgatcctacagttctgaggtat
ctagaacggttggag---ggagggagtagctccccattagctgccgcagccgccattgta
aggattggaactgaggctactgcggtgcttgacaatgtaactactagtgtggtacaggca
ctaaaaaaggtttttcctcccagctctatagaagagcgcataacacggcaagaagatgtt
ggagttaacggctacgaaaatcaggactacaaagcagagtttgatc---ataatacgtca
acttttgttgatttatcgggtaaaagtttcaatgaagaaattcatgaacaagaattgatt
accgaaaaaatcaaagatacaagtgtgaagattatgtgtgctggtgtcatgattggattg
gcagctttggttggcttgaaacttgtccctggtaaaagtggttcagc-------------
--------------------------------------------aggag---------tt
tcagtaaatgaaaatattgcaaaggaaataccgaaaatggatgcaaggctggcagaagtc
ttggtgcgaaaatggcaggatgtaaaagctcaagctttgggaccaagccattgcctggaa
aaattaccagaggtgttagatggcaagatgcttaagatctggactgatcgtgcaaaggag
attgccgaccatggctggttctgggacttcaccctcttgaacgtgactattgac--agcg
tgactgtgtccttggatgggcagcgagctgtggtggaagcaactcttgaagagtcagcca
acttgactgatgtcaaccaacccgagcacaatgattcttacagcaggacatacacaacta
ggtatgagatgtcc
>PAFTOL004583
gctcctcctgaccgccacatttcgattccccttaatttctatcaggttttgggtgctgag
acacattttttgggagatgggataaggagggcgtacgaaagtagggtttcaaagccgccc
caatatgggtatagtcaagatgccctcattgccagaaggcagattctccaagctgcttgt
gatgttctttctcaccctgattcaaggagagactataatttgggtctctctgaggctttt
gaagaaacaaccctttttgaagtccctttcgacaaggttcctggagcattgtgtgtgtta
caagaggctggggaggctgaactagttcttaggattggggatgctttgttgagagagaga
ctgcccaagtcgttcaagcatgacattgtcttggcgatggctctagcttttgttgattta
tcgagggatgcgatggcattgaaccctcctgattatgtctatggctgcgaggcgttggaa
agagctttgaagctcttgcaggaagaaggttctagcagtctggcaccagatttgcaagca
cagattgatgagacattggaggagcttaatcctcgttatgttttggagcttttggctttg
cctcttagcgatgaatatcggaagaaaagagatgaaggccttcatggtgtgcgtaatata
ttgtggtctgttgggggaggtggtgctgtagctattgcaggaggttttactcgggaggat
ttcatgaatgaagyctttctacgtatgacagcagttgagcaggttgatcttttcacggcc
acacctagaaatatcccagctgaaagctttgaagcctatsgagtagctcttgcccttgta
gcgcaggcattcattggcaagaagcctcatctcattcaagatgctgacaacctttttcaa
caacttcagcagactaaaatggtggcactaacagatcctgtctccttatatgctactaat
gaaaaccgtgaraaggattttgcactggagaggggtctctgctcacttttagttggggay
mttgatcagtgtcgaacatggttaggcctggacaaygaaaactcaccctacagagatcca
tcaatggtggaattcattttagagaattcaaaagagtctgaggataatgatacgcttcca
ggcctttgtaagttgttggagacttggctgatggaggttgttttccccagatttagagag
accagaggtgttcaatttaaacttggggattattacgatgatcctacagttctcaggtac
ctagaacggttggag---ggagggagtagctccccattagctgcagcagccgccattgta
aggattggaactgaggctactgcggtgattgacaatgtaactactagtgtggtagaggca
ctaaaaaaggtttttcctcccagctctatagaagagcgcataacacggcaagaagatgtt
ggagttaacggctacgaaaatcaggactacaaagcagagtttgatc---ataatacgtcg
acttttgttgatttatctggtaaaaatttcaatgaagaaattcatgaacaagaattgatt
actgaaaaaatcaaagatacaagtgtgaagattatgtgtgccggtgtcgtgattggattg
acggctttggttggcttgaaacttgtccctggtaaaagtggttcagcaatt---aagcat
gagcatgttg---gttcagtaac---------tgcttctgatgtctcca---------tt
tcagtaaatgaaaatgttgcaaaggaaataccaaaaatggatgcaagactggcagaagty
gtggtacgaaaatggcaggatgtaaaagctcaagctttgggacgaaaccattgcctggaa
aaattaccagaggtgttagatggcaagatgcttaagatctggactgatcgtgcaaaggag
attgccgaccatggctggttctgggacttcgccctcttgaacgtgactattgac--agcg
tgactgtgtccttggatgggcagcgagccatggtggaggcaactctcgaagagtcagcca
acttgactgatgtcaaccaacccgagcacaatgattcttacagcaggacatacacaacta
ggtatgagatgtcc
>PAFTOL004584
gctcctcctgaccgccacgtttcaattccccttaatttctatcaggttttgggtgctgag
acacattttttgggagatgggataaggagggcgtacgaaagtagggtttcaaagccgccc
caatatgggtatagtcaagatgccctcattgccagaaggcagattctccaagctgcttgt
gatgttctttctaaccctaattcaaggagagactataatttgggtctctctgaggctttt
gaagaaactaccctttttgaagttcccttcgacaaggttcctggagcattgtgtgtgtta
caagaggctgcggaggctgaactagttcttaggattggggatgctttgttgagagagaca
ctgcccaagtcgttcaagcatgacattgtcttggcgatggctctagcttttgttgattta
tcgagggacgcaatggcattgaaccctcctgattatgtctatggctgcgaggcgttggaa
agagctttgaagctcttgcaggaagaaggttctagcagtctggcaccagatttgcaagca
cagattgatgagacattggaggagcttaatcctcgttatgttttggagcttttggctttg
cctctgagcgatgaatatcggaagaaaagagatgaaggacttcatggtgtgcgtaatatr
ttgtggtctgttgggggaggtggtgctgtagctattgcaggaggttttactcgggaggat
ttcatgaatgaagcctttctacgtatgacagcagttgagcaggttgatcttttcacggcc
acacctagaaatatcccagctgaaagctttgaagcctatggagtagctcttgcccttgta
gcacaggcattcattggcaagaagcctcatctcattcaagatgctgacaacctttttcaa
caacttcagcagactaaaatggtggcactaacagatcctgtctccttatacgctactaat
gaaaaccgtgaaaaggattttgcactggagaggggtctctgctcacttttagttggggat
cttgatcagtgtcgaacatggttaggcctggacaatgaaaactcaccctacagagatcca
tcaatggtggaattcattttagagaattcaaaagagtatgaggataatgatacgcttcca
ggcctttgtaagttgttggagacttggctgatggaggttgttttccccagatttagagag
accagaggtgttcaatttaaacttggggattattatgatgaccctacagttctgaggtac
ctagaacggctggag---ggagggagtagctccccattagctgcagcagccgccattgta
aggattggaactcaggctactgcagtgattgacaatgtaacaactagtgtggtasaggca
ctaaaaaaggtttttcctcccagctctgtagaggagcgcataacacggcaagaagatgtt
ggaattaacggctatgaaaatcaggactacaaagaagagtttgatc---ataatacgtca
acttttgttgatttatctggtaaaaatttcaatgaagaaattcatgaacaagaattgatt
actgaaaaaatcaaagatacaagtgtgaagattatgtgtgctggtgttgtgattggattg
acggctttggttggcttgaaacttgtacctggtaaaagtggttcagcaatt---aagcat
gagcatgttg---gttcagtaac---------tgcttctgatgtctcca---------gt
gttgtaaatgaaaatgttgcaaaggaaataccaaaaatggatgcsaggctggcagaagyc
ttggtaagaaaatggcaggatgtaaaagctcaagctttgggacgaaaccattgtttggaa
aaattaccagaggtgttagatggcaagatgcttaagatctggactgatcgtgcaaaggag
attgctgaccatggctggttctgggacttcaccctcttgaatgtgactatcgac--agcg
tgactgtgtccttggatgggcagcgagccatggtggaagcaactctcgaagagtcagcca
acttgactgatgtcaaccaacccgagcacaatgattcttacagcaggacatacacaacta
ggtatgagatgtcc
>PAFTOL004585
gctcctcctgaccgccacatttcaattcccctcaatttctatcaggtgttgggagctgag
acacattttttgggagatgggataaggagggcgtacgaaagtagggtttcaaagccgccc
caatatgggtatagtcaagatgccctcattgcaagaaggcagattctccaggctgcttgt
gatgttctttctaaccataattcaaggagggactataatttgggtctttctgaggctttt
gaagaaacaaccctttttgaagtccctttcgacaaggttcctggagcattgtgtgtgtta
caagaggctggggagcctgaactagttcttaggattggggatgctttgttgagagagaga
ctgccaaagtcgttcaagcatgatattgtcttggcgatggctctagcttttgttgattta
tcaagggatgcaatggcattgaaccctcctgactatgtctacggctgcgaggcattggaa
agagctttgaagctcctgcaggaagaaggttctagcagtctggcaccagatttgcaagca
cagattgatgagacattggaggagcttaatcctcgttatgttctggagcttttggctttg
cctcttagcgatgagtatcggaagaaaagagatgaaggccttcatggtgtgcgtaatatt
ctgtggtctgttgggggaggtggtgctgtagctattgcaggaggttttactcgggaggat
ttcatgaatgaagcctttctgcatatgacggcttctgagcaggttgatcttttcacagcc
actccaagaaatatcccagctgagagctttgaagcctatggagtagctctcgcccttgta
tctcaggcattcattggcaagaagcctcatctcattcaagatgctgacaacctttttcaa
caacttcagcagactaaaatggtggcattaacagatcctgtgtcctcatatgctactaat
gaaaatcgtgagaaggattttgcactggagaggggtctctgctcacttttagttggggat
cttgatcagtgtcgaacatggtttggcctggacaatgaaaactcaccctacagagatcca
tcaatggtggaattcattttagagaattcaaaagattatgaggacaatgatacgcttcca
ggcctttgtaaattgttggagacttggctgatggaagttgttttccccagatttagagag
accagaggtgttcaattcaaacttggggattattacgatgatcctacggttctgaggtac
ctagaacggttggag---ggagggaatagctcc---------------------------
------------------------------------------------------------
------------------------------------------------------------
------------------------------------------------------------
------------------------------------------------------------
------------------------------------------------------------
------------------------------------------------------------
------------------------------------------------------------
------------------------------------------------------------
------------------------------------------------------------
------------------------------------------------------------
------------------------------------------------------------
------------------------------------------------------------
------------------------------------------------------------
--------------
>PAFTOL004587
gctcctcctgaccgccacgtttcaattccccttaatttctatcaggttttgggtgctgag
acacattttttgggagatgggataaggagggcgtacgaaagtagggtttcaaagcctccc
caatatgggtatagtcaagatgccctcattgccagaaggcagattctccaagctgcttgt
gatgttctttctaaccctaattcaaggagagactataatatgggtctctctgaggctttt
gaagaaactacccttttcgaagtccctttcgacaaggttcctggagcattgtgtgtgtta
caagaggctggggaggctgaactagttcttaggattggggatgctttgttgagagagaga
ctgcccaagtcgttcaagcatgacattgtcttggcgatggctctagcttttgttgattta
tcgagggatgcaatggcattgaaccctcctgattatgtctatggctgcgaggcgttggaa
agagctttgaagctcttgcaggaagaaggctctagcagtctggcaccagatttgcaagca
cagattgatgagacattggaggagctgaatcctcgttatgttttggagcttttggctttg
cctcttagcgatgaatatcggaagaaaagagatgaaggccttcatggtgtgcgtaatata
ttgtggtctgttgggggaggtggtgctgtagctattgcaggaggttttactcgggaggat
ttcatgaatgaagcctttcaacgtatgacagcagttgagcaggttgatcttttcacggcc
acacctagaaatatcccagctgaaagctttgaagcctatggagtagctcttgcccttgta
gcgcaggcattcattggcaagaagcctcatctcattcaagatgctgacaacctttttcaa
caacttcagcagactaaaatggtgacactaacagatcctgtctccttatatgctactaat
gaaaaccgtgaaaaggattttgcactggagaggggtctctgctcacttttagttggggat
cttgatcagtgtcgaacatggttaggcctggacaatgaaaactcaccctacagagatcca
tcaatggtggaattcattgtagagaattcagaagagtatgaggataatgatacgcttcca
ggcctttgtaagttgttggagacttggctgatggaggttgtcttccccagatttcgagag
accagaggtattcaatttaaacttggggattattacgatgatcctacagttctgaggtac
ctagaacggttggag---ggagggagtagctccccattagctgcagcagccgccattgta
aggattggaactgaggctactgcagtgattgacaatgtaacaactagtgtggtacaggca
ctaaaaaaggtttttcctcccagctctatagaagagcgcataacacggcaagaagatgtc
ggagttaacggctacgaaaatcaggactacaaagcagagtttgatc---ataacacatca
acttttgttgatttatctggtaaaaatttcaatgaagaaattcatgaacaagaattgatt
actgaaaaaatcaaagatacaagtgtgaagattatgtgtgctggtgtcgtgattggattg
gcggctttggttggcttgaaacttgtacctggtaaaagtggttcagcaatt---aagcat
gagca---------------------------------------tggag---------tt
tcagtaaatgaaaatgttgcaaaggaaataccaaaaatggatgcaaggctggcagaaggc
ttggtacgaaaatggcaggatgtaaaagcacaagctttgggacgaagccattgcctggaa
aaattaccagaggtgttagatggcaagatgcttaagatctggactgatcgtgcaaaggag
atcgccgaccatggctggttctgggacttcaccctcttgaacgtgactatcgac--agcg
tgactgtgtccttggatgggcagcgagccatggtggaagcaactctcgaagagtcagcca
acttgactgatgtcaaccaacctgagcacaatgattcttacagcaggacatacacaacta
ggtatgagatgtcc
>PAFTOL004590
gctcctcctgaccgcaacgtttcaattccccttaatttctatcaggttttgggtgctgag
acacattttttgggagatgggataaggagggcgtacgaaagtagggtttcaaagcccccc
caatatgggtatagtcaagatgccctcattgccagaaggcagattctccaagctgcttgt
gatgttctttctaaccctaattcaaggagagactataatttgggtctctctgaggctttt
gaagaaactaccctttttgaagttcccttcgacaaggttactggagcattgtgtgtgtta
caagaggctggggaggctgaactagttcttaggattggggatgctttgttgagagagaca
ctgcccaagtcgttcaagcatgacattgtcttggcaatggctctagcttttgttgattta
tcgagggacgcaatggcattgaaccctcctgattatgtctatggctgtgaggcgttggaa
agagctttgaagctcttgcaggaagaaggttctagcagtctggcaccagatttgcaagca
cagattgatgagacattggaggagcttaatcctcgttatgttttggagcttttggctttg
cctcttagcgatgaatatcgtaagaaaagagatgaaggccttcatggtgtgcgtaatata
ttgtggtctgttgggggaggtggtgctgtagctattgcaggaggttttactcgggaggat
ttcatgaatgaagcctttctacgtatgacagcagttgagcaggttgatcttttcacggcc
acacctagaaatatcccagctgaaagctttgaagcctatggagtagctcttgcccttgta
gcacaggcattcattggcaagaagcctcatctcattcaagatgctgacaacctttttcaa
caacttcagcagactaaaatggtggcactaacagatcctgtctccttatatgctactaat
gaaaaccgtgaaaaggattttgcactggagaggggtctctgctcacttttagttggggat
cttgatcagtgtcgaacatggttaggcctggacaatgaaaactcaccctacagagatcca
tcaatggtggaattcattttagagaattcaaaagaatatgaggataatgatacgcttcca
ggcctttgtaagttgttggagacttggctgatggaggttgttttccccagatttagagag
accagaggtggtcaatttaaacttggggattattatgatgaccctacagttctgaggtac
ctagaacggctggag---ggagggagtagctccccattagctgcagcagccgccattgta
aggattggaactcaggctactgcagtgattgacaatgtaacaactagtgtggtacaggca
cttaaaaaggtttttcctcccagctctgtagaggagcgcataacacggcaagaagatgtt
ggagttaacggctgtgaaaatcaggactacaaagaagagtttgatc---ataatacgtca
acttttgttgatttatctggtaaaaatttcaatgaagaaattcatgcacaagaattgatt
tc----------------------------------------------------------
------------------------------------------------------------
--------------------------------------------aggag---------tt
tcagtaaatgaaaatgttgcaaaggaaaggccaaaaatggatgccaggctggccgaagtc
ttggtaagaaaatggcaggatgtaaaagctcaagctttgggacgaaaccattgtttggaa
aaattaccagaggtgttagatggcaagatgcttaagatctggactgatcgtgcaaaggag
attgctgaccatggctggttctgggacttcaccctcttgaatgtgactatcgaa--agyg
tgactgtgtccttggatgggcagcgagccatggtggaagcaactctcgaagagtcagcca
acttgactgatgtcaaccaacccgagcacaatgattcttacatcaggacatacacaacta
ggtatgagatgtcc
>PAFTOL004591
gctcctcctgaccgccacgtttcgattccccttaatttctatcaggttttgggtgctgag
acacattttttgggagatgggataaggagggcgtacgaaagtagggtttcaaagccgccc
caatatgggtatagtcaagatgccctcattgcgagaaggcagattctccaagctgcttgt
gatgttctttctaaccctaattcaaggagagactataatttgggtctctctgaggctttt
gaagaaactaccctttttgaagttcccttcgacaaggttactggagcattgtgtgtgtta
caagaggctggggaggctgaactagttcttaggattggggatgctttgttgagagagaca
ctgcccaagtcgttcaagcatgacattgtcttggcaatggctctagcttttgttgattta
tcgagggacgcaatggcattgaaccctcctgattatgtctatggctgcgaggcgttggaa
agagctttgaagctcttgcaggaagaaggttctagcagtctggcaccagatttgcaagca
cagattgatgagacattggaggagcttaatcctcgttatgttttggagcttttggctttg
cctcttagcgatgaatatcgtaagaaaagagatgaaggcyttcatggtgtgcgtaatata
ttgtggtctgttgggggaggtggtgctgtagctattgcaggaggttttactcgggaggat
ttcatgaatgaagcctttctacgtatgacagcagttgagcaggttgatcttttcacggcc
acacctagaaatatcccagctgaaagctttgaagcctatggagtagctcttgcccttgta
gcacaggcattcattggcaagaagcctcatctcattcaagatgctgacaacctttttcaa
caacttcagcagactaaaatggtggcactaacagatcctgtctccttatatgctactaat
gaaaaccgtgaaaaggattttgcactggagaggggtctctgctcacttttagttggggat
cttgatcagtgtcgaacatggttaggcctggacaatgaaaactcaccctacagagatcca
tcaatggtggaattcattttagagaattcaaaagaatatgaggataatgatacgcttcca
ggcctttgtaagttgttggagacttggctgatggaggttgttttccccagatttagagag
accagaggtggtcaatttaaacttggggattattatgatgaccctacagttctgaggtac
ctagaacggctggag---ggaggaagtagctccccattagctgcagcagccgccattgta
aggattggaactcaggctactgcagtgattgacaatgtaacaactagtgtggtacaggca
cttaaaaaggtttttcctcccagctctgtagaggagcgcataacacggcaagaagatgtt
ggagttaacggctatgaaaatcaggactacaaagaagagtttgatc---ataatacgtca
acttttgttgatttatctggtaaaaatttcaatgaagaaattcatgaacaagaattgatt
actgaaaaaatcaaagagacaagtgtgaagattatgtgtgctggtgttgtgattggattg
acggctttggttggcttgaaacttgtacctggtaaaagtggttcagcaatt---aagcat
gagcatgttg---gttcgttatt---------gatcgattttgcaggag---------tt
tcagtaaatgaaaatgttgcaaaggaaatgccaaaaatggatgccaggctggccgaagtc
ttggtaagaaaatggcaggatgtaaaagctcaagctttgggacgaaaccattgtttggaa
aaattaccagaggtgttagatggcaagatgcttaagatctggactgatcgtgcaaaggag
attgctgaccatggctggttctgggacttcaccctcttgaatgtgactatcgaa--agcg
tgactgtgtccttggatgggcagcgagccatggtggaagcgactctcgaagagtcagcca
acttgactgatgtcaaccaacccgagcacaatgattcttacatcaggacatacacaacta
ggtatgagatgtcc
>PAFTOL004593
gctcctcctgaccgccacgtttcaattccccttaatttctatcaggttttgggtgctgag
acacattttttgggagatgggataaggagggcgtacgaaagtagggtttcaaagcctccc
caatatgggtatagtcaagatgccctcattgccagaaggcagattctccaagctgcttgt
gatgttctttctaaccctaattcaaggagagactataatatgggtctctctgaggctttt
gaagaaactaccctttttgaagtccctttsgacaaggttcctggagcattgtgtgtgtta
caagaggctggggaggctgaactagttcttaggattggggatgctttgttaagagagaga
ctgcccaagtcgttcaagcatgacattgtcttggcgatggctctagcttttgttgattta
tcgagggatgcaatggcattgaaccctccggattatgtctatggctgtgaggcgttggaa
agagctttgaagctcttgcaggaagaaggctctagcagtctggcaccagatttgcaagca
cagattgatgagacattggaggaactgaatcctcgttatgttttggagcttttggctttg
cctcttagcgatgaatatcggaagaaaagagatgaaggccttcatggtgtgcgtaatata
ttgtggtctgttgggggaggtggtgctgtagctattgcaggaggttttactcgggaggat
ttcatgaatgaagcctttcaacatatgacagcagttgagcaggttgatcttttcacggcc
acacctagaaatatcccagctgaaagctttgaagcctatggagtagctcttgcccttgtg
gcgcaggcattcattggcaagaagcctcatctcattcaagatgctgacaacctttttcaa
caacttcagcagactaaaatggtggcactaacagatcctgtctccttatatgctactaac
gaaaaccgtgaaaaggattttgcactggagaggggtctctgctcacttttagttggggat
cttgatcagtgtcgaacatggttaggcctggacaatgaaaactcaccctacagagatcca
tcaatggtggaattcattgtagagaattcaaaagagtatgaggacaatgatacgcttcca
ggcctttgtaagttgttggagacttggctgatggrggttgttttccccagatttagagag
accagaggtattcaatttaaacttggggattattacgatgatcctacagttctgaggtac
ctagaacggttggag---ggagggagtagctccccattagctgcagcagccgccattgta
aggattggaactgaggctactgccgtgattgacaatgtaacaactagtgtggtacaggca
ctgaaaaaggtttttcctcccagctctatagaagagcgcataacacggcaagaagatgtc
ggagttaacggctacgaaaatcaggactgcaaagcagagtttgatc---ataacacatca
acttttgttgatttatctggtaaaaatttcaatgaagaaattcatgaacaagaattgatt
actgaaaaaatcaaagatacaagtgtgaagattatgtgtgccggtgtggt---ttggcct
gagtcgttactttatttcacaatcttcatcagtgaagaatactatgctcac---catctc
tggcccgctgtactgtaattatt---------ggtcgattttgcaggag---------tt
tcagtaaatgaaaatgttgcaaaggaaataccaaaaatggatgcaaggctggcagaaggt
ttggtacgaaaatggcaggatgtaaaagctcaagctttgggacgaagccattgcctggaa
aaattaccagaggtgttggatggcaagatgcttaagatctggactgatcgtgcaaaggag
attgccgaccatggctggttctgggacttcaccctcttgaacgtgactatcgac--agcg
tgactgtgtccttggatgggcagcgagccatggtggaagcaactctcgaagagtcagcca
aattgactgatgtcaaccaacccgagcacaatgattcttacagcaggacatacacaacta
ggtatgagatgtcc
>PAFTOL004594
gctcctcctgaccgccacgtttcaattcccctcaatttctatcaggttttgggtgctgag
acacattttttgggagatgggataaggagggcgtacgaaagtagggtttcaaagccgccc
caatatgggtatagtcaagatgccctcattgccagaaggcagattctccaagctgcttgt
gatgttctttctaaccctaattcaaggagagactataatttgggtctctctgaggctttt
gaagaaactaccctttttgaagttcccttcgacaaggttcctggagcattgtgtgtatta
caagaggctggggaggctgaactagttcttaggattggggatgctttgttgagagagaca
ctgcccaagtcgttcaagcatgacattgtcttggcgatggctctagcttttgttgattta
tcgagggatgcaatggcattgaaccctcctgattatatctatggctgcgaggcgttggaa
agagctttgaagctcttgcaggaagaaggttctagcagtctggcaccagatttgcaagca
cagattgatgagacattggaggagcttaatcctcgttatgttttggagcttttggctttg
cctcttagcgatgaatatcggaagaaaagagatgaaggccttcatggtgtgcgtaatata
ttgtggtctgttgggggaggtggtgctgtagctattgcaggaggttttactcgggaggat
ttcatgaatgaagcctttctacgtatgacagcacttgagcaggttgatcttttcacggcc
acacctagaaatatcccagctgaaagctttgaagyctatggagtagctcttgcccttgta
gcacaggcattcattggcaagaagcctcatctcattcaagatgctgacaacctttwtcaa
caacttcagcagactaaaatggtggcactaacagatcctgtctccttatatgctactaat
gaaaaccgtgaaaaggattttgcactggagaggggtctctgctcacttttagttggggat
cttgatcagtgtcgaacatggttaggcctggacaatgaaaactcamcctacagagatcca
tcaatggtggaattcattttagagaattcaaaagagtatgaggataatgatacgcttcca
ggcctttgtaagttgttggaracttggctgatggaggttgttttccccagatttagagag
accagaggtgttcaatttaaacttggggattattatgatgaccctacagttctgaggtac
ctagaacggctggag---ggagggagtagctccccattagctgcagcagccgccattgta
aggattggaactcaggctactgcagtgattgacaatgtaacaactagtgtggtacaggca
cttaaaaaggtttttcctcccagctctgtagaggagcgcataacacggcaagaagatgtt
ggagttaacggctatgaaaatcaggactacaaagaagagtttgatc---ataatacgtca
acttttgttgatttatctggtaaaaatttcaatgaagaaattcatgaacaagaattgatt
actgaaaaaatcaaagatacaagtgtgaagattatgtgtgctggtgttgtgattggattg
acggctttggttggcttgaaacttgtacctggtaaaagtggttcagcaatt---aagcat
gagcatgttg---gttcgttatt---------gatcgattttgcaggag---------tt
tcagtaaatgaaaatgttgcaaaggaaataccaaaaatggatgccaggctggcagaagtc
ttggtaagaaaatggcaggatgtaaaagctcaagctttgggacgaaaccattgtttggaa
aaattaccagaggtgttagatggcaagatgcttaagatctggactgatcgtgcaaaggag
attgctgaccatggctggttctgggacttcaccctcttgaatgygactatcgac--agcg
tgactgtgtccttggatgggcagcgagccatggtggaagcaactctcgaagagtcagcca
acttgactgatgtcaaccaacccgagcacaatgattcttacagcaggacatacacaacta
ggtatgagatgtcc
>PAFTOL004596
gctcctcctgaccgccacgtttcaattccccttaatttctatcaggttttgggtgctgag
acacattttttgggagatgggataaggagggcgtacgaaagtagggtttcaaagccgccc
cagtatgggtatactcaagatgccctcattgccagaaggcagattctccaagctgcttgt
gatgttctttctaaccctaattcaaggagagactataatttgggtctctctgaggctttt
gaagaaactaccctttttgaagtccctttcgacaaggttcctggagcattgtgtgtgtta
caagaggctggggaggctgagctagttcttaggattggggatgctttgttgagagagaga
ctgcccaagtcgttcaagcatgacattgtcttggcgatggctctagcttttgttgattta
tcgagggatgcaatggcattgaaccctcctgattatgtctatggctgcgaggcgttggaa
agagctttgaagctcttgcaggaagaaggctctagcagtctggcgccagatttgcaagca
cagattgatgagacgttggaggagcttaatcctcgttatgtcttggagcttttggctttg
cctcttagcgatgaatatcggaagaaaagagatgaaggccttcatggtgtgcgtaatata
ttgtggtctgttgggggaggtggtgctgtagctattgcaggaggttttactcgggaggat
ttcatgaatgaagcctttctacgtatgacagcttttgagcaggttgatcttttcacggcc
acacctagaaatatcccagctgaaagctttgaagcctatggagtagctcttgcccttgta
gcgcaggcattcattggcaagaagcctcatctcattcaagatgctgacaacctttttcaa
caacttcagcagactaaaatggtggcactaacagatcctgtctccttatatgctactaat
gaaaaccgtgaaaaggattttgcactggagaggggtctctgctcacttttagttggggat
cttgatcagtgtcgaacatggttaggcttggacaatgaaaactcaccctacagagatcca
tcaatggtggaattcattttagagaattcaaaagagtatgaggataatgatacgcttcca
ggcctttgtaagttgttggagacttggctgatggaggttgttttccctagatttagagag
accagaggtgttcaatttaaacttggggattattacgatgatcctacagttctgaggtac
ctagaacggttggac---ggagggagtagctccccattagctgcagcagccgccatcgta
aggattggaactgaggctactgcggtgattgacaatgtaactactagtgtggtacaggca
ctaaaaaaggtttttcctcccagctctatagaagagcgcataacacggcaagaagatgtt
ggagttaacggctacgaaaatcaggactacaaagcagagtttgatc---ataattcgtca
acttttgttgatttatctggtaaaagtttcaatgaccggttt------------ttgttt
act---------------------------------------------------------
------------------------------------------------------------
------------------------------------tctctcatcggag---------tt
tcagtaaatgaaaatgttgcaaaggaaataccaaaaatggatgcaaggctggcagaagtc
ttggtacgaaaatggcaggatgtaaaagctcaagctttgggacgaagccattgcctggaa
aaattaccagaggtgttagatggcaagatgcttaagatctggactgatcgtgcaaaggag
attgccgaccatggctggttctgggacttcaccctgttgaacgtgactattgac--agcg
tgactgtgtccttggatgggcagcgagctgtggtggaagcaactcttgaagagtcagcca
acctgactgatgtcaaccaacccgagcacaatgattcttacagcaggacatacacaacta
ggtatgagatgtcc
>PAFTOL004597
gctcctcctgaccgccacatttcgattccccttaatttctatcaggttttgggtgctgag
acgcattttttgggagatgggataaggagggcgtacgaaagtagggtttcaaagccgccc
caatatgggtatagtcaagatgccctcattgccagaaggcagattctccaagctgcttgt
gatgttctttctaaccctgattcaaggagagactataatttgggtctctctgaggctttt
gaagaaactaccctttttgaagtccctttcgacaaggttcctggagcactgtgtgtgtta
caagaggctggggaggctgaactagttcttaggattggggatgctttgttgagagagaga
ctgcccaagtcgttcaagcatgacattgtcttggcgatggctctagcttttgttgattta
tcgagggatgcgatggcattgaaccctcctgattatgtctatggttgcgaggcgttggaa
agagctttgaagctgttgcaggaagaaggttctagcagtctggcaccagatttgcaagca
cagattgatgagacattggaggagcttaatcctcgttatgttttggagcttttggctttg
cctcttagcgatgaatactggaagaaaagagatgaaggccttcatggtgtgcgtaatata
ttgtggtctgttgggggaggtggtgctgtagctattgcaggaggttttactcgggaggat
ttcatgaatgaagcctttctacgtatgacagcagttgagcaggttgatcttttcacggcc
acacctagaaatatcccagctgaaagctttgaagcctatggagtagctcttgcccttgta
gcgcaggcattcattggcaaaaagcctcatctcattcaagatgctgacaacctttttcaa
caacttcagcagactaaaatggtggcactaacagatcctgtctccttatatgctactaat
gaaaaccgtgaaaaggattttgcactggagaggggtctctgctcacttttagttggggat
cttgatcagtgtcgaacatggttaggcctggacaatgaaaactcaccctacagagatcca
tcaatggtggaattcattttagagaattcaaaagagtatgaggataatgatatgcttcca
ggcctttgtaagttgttggagacttggctgatggaggttgttttccccagatttagagag
accagaggtgttcaatttaaacttggggattattacgatgatcctacagttctcaggtac
ctagaacggttggag---ggagggaatcgctccccattagctgcagcagccgccattgta
aggattggaactgaggctactgcggtgattgacaatgtaactactcgtgtggtagaggca
ctaaaaaaggtttttcctcccagctctatggaagagcgcataacacggcaagaagatgtt
ggagttaacggctatgaaaatcaggactacaaagcagagtttgatc---ataatacgtca
acttttgttgatttatctggtaaaaatttc------------------------------
------------------------------------------------------------
------------------------------------------------------------
---------------------------------------------ggag---------tt
tcagtaaatgaaaatgttgcaaaggaaataccaaaaatggatgcaagactggcagaagtc
ttggtacgaaaatggcaggatgtaaaagctcaagctttgggacgaaaccattgcctggaa
aaattaccagaggtgttagatggcaagatgcttaagatctggactgatcgtgcaaaggag
attgccgaccatggctggttctgggacttcaccctcttgaacatgactattgac--agcg
tgactgtttccttggatgggcagcgagccatggtggaagcaactctcgaagagtcagcca
acttgactgatgtcaaccaacccgagcacaatgattcttacagcaggacatacacaacta
ggtatgagatgtcc
>PAFTOL004598
gctcctcctgaccgccacgtttcaattccccttaatttctatcaggttttgggtgctgag
acacattttttgggagatgggataaggagggcgtacgaaagtagggtttcaaagccgccc
caatatgggtatagtcaagatgccctcattgccagaaggcagattctccaagctgcttgt
gatgttctttctaaccctaattcaaggagagactataatttgggtctctctgaggctttt
gaagaaactaccctttttgaagttcccttcgacaaggttcctggagcattgtgtgtgtta
caagaggctggggaggctgaactagttcttaggattggcgatgctttgttgagagagaca
ctgcccaagtcattcaagcatgacattgtcttggcgatggctctagcttttgttgattta
tcgagggatgcaatggcattgaaccctcctgattatatctatggctgcgaggcgttggaa
agagctttgaagctcttgcaggaagaaggttctagcaatctggcaccagatttgcaagcg
cagattgatgagacattggaggagcttaatcctcgttatgttttggagcttttggctttg
cctcttagcgatgaatatcggaagaaaagagatgaaggccttcatggtgtgcgtaatata
ttgtggtctgttgggggaggtggtgctgtagctattgctggaggttttactcgggaggat
ttcatgaacgaagcctttctacgtatgacagcagttgagcaggttgatcttttcacggcc
acacctagaaatatcccagctgaaagctttgaagcctatggagtagctcttgcccttgta
gcgcaggcattcattggcaagaagcctcatctcattcaagatgctgacaacctttttcaa
caacttcagcagactaaaatggtggcactaacagatcctgtctccttatatgctactaat
gaaaaccgtgaaaaggattttgcactggagaggggtctctgctcacttttagttggggat
cttgatcagtgtcgaacatggttaggcctggacaatgaaaactcaccctacagagatcca
tcaatggtggaattcattttagagaattcaaaagagtatgaggataatgatacgcttcca
ggcctttgtaagttgttggagacttggctgatggaggttgttttccccagatttagagag
accagaggtgttcaatttaaacttggggattattatgatgaccctacagttctgaggtac
ctagaacggttggag---ggagggagtagctccccattagctgcagcagccgccattgta
aggattggaactcaggctactgcagtgattgacaatgtaacaacgagtgtggtacaggca
ctaaaaaaggtttttcctcccagctctatagaggagcgcataacacggcaagaagatgtt
ggagttaacggctacgaaaatcaggactacaaagaagagttttatc---ataatacgtca
acttttgttgatttatctggtaaaaatttcaatgaagaaattcatgaacaagaattgatt
actgaaaaaatcaaagatacaagtgtgaagattatgtgtgctggtgttgtgattgga---
------------------------------------------------------------
------------------------------------------------------------
------------------------------------------------------------
------------------------------------------------------------
------------gtgttagatggcaagatgcttaagatctggactgatcgtgcaaaggag
attgccgaccatggctggttctgggacttcaccctgctgaatgtgactatcgac--agcg
tgactgtgtccttggatgggcagcgagccattgtggaagcaactctcgaagagtcagcca
acttgactgatgtcaaccaacccgagcacaatgattcttacagcaggacatacacaacta
ggtatgagatgtcc
>PAFTOL004599
gctcctcctgaccgcmacgtttcaattccccttaatttctaycaggttttgggtgctgag
acacattttttgggagatgggataaggagggcgtacgaaagtagggtttcaaagccgccc
caatatgggtatagtcaagatgccctcattgccagaaggcagattctccaagctgcttgt
gatgttctttctaaccctaattcaaggagagactataatttgggtctctctraggctttt
gaagaaactaccctttttgaagttcctttcgacaaggttcctggagcattgtgtgtgtta
caagaggctggggaggctgaactagttcttaggattggggatgctttgttgagagagaca
ctgcccaagtcgttcaagcatgacattgtcttggcgatggctctagcttttgttgattta
tcgagggacgcaatggcattgaaccctcctgattatgtctacggttgcgaggcattggaa
agagctttgaagctcttgcaggaagaaggttctagcagtctggcaccagatttgcaagca
cagattgatgagacattggaggagcttaatcctcgttatgttttggagcttttggctttg
cctcttagcgatgaatatcggaagaaaagagatgaaggccttcatggtgtgcgtaatata
ttgtggtctgttgggggaggtggtgctgtagctattgcaggaggttttactcgggaggat
ttcatgaatgaagcctttctacgtatgacagcagttgagcaggttgatcttttcacggcc
acacctagaaatatcccagctgaaagctttgaagcctatggagtagctcttgcccttgta
gcacaggcattcattggcaagaagcctcatctcattcaagatgctgacaacctttttcaa
caacttcagcagactaaaatggtggcactaacagatcctgtctccttatattctactaat
gaaaaccgtgaaaaggattttgcactggagaggggtctctgctcacttttagttggggat
cttgatcagtgtcgaacatggttaggcctggacaatgaaaactcaccctacagagatcca
tcaatggtggaattcattttagagaattcaaaagagtatgaggataatgatacgcttcca
ggcctttgtaagttgttggagacttggctgatggaggttgttttccccagatttagagag
accagaggtgttcaatttaaacttggggattattatgatgaccctacagttctgaggtac
ctagaacggctggag---ggagggagtagttccccattagctgcagcagcygccattgta
aggattggaactcaggctactgcagtgattgacaatgtaacaactagtgtgctacaggca
ctaaaaaaggcttttcctcccagctctgtagargagcgcataacacggcaagaagatgtt
ggagttaacggctatgaaaatcaggactacaaagaagagtttgatc---ataatacgtca
acttttgttgatttatctggtaaaaatttcaatgaagaaattcatgaacaagaattgatt
actgaaaaaatcaaagatacaagtgtgaagattatgtgtgctggtgttgtgattggattg
acggctttggttggctt-------------------------------------------
--------------------------------------------gggag---------tt
tcagtaaatgaaaatgttgcgaaggaaataccaaaaatggatgccaggctggcagaagtc
ttggtaagaaaatggcaggatgtaaaagctcaagctttgggacgaaaccattgtttggaa
aaattaccagaggtgttagatggcaagatgcttaagatctggactgatcgtgcaaaggag
attgctgaccatggctggttctgggacttcaccctcttgaatgtgactatcgac--agcg
tgactgtgtccttggatgggcagcgagccatggtggaagcaactctcgaagagtcagcca
asttgactgatgtcaaccaacccgagcacaatgattcttacagcaggacatacacaacta
ggtatgagatgtcc
>PAFTOL004600
gctcctcctgaccgccacgtttcaattccccttaatttctatcaggttttgggtgctgag
acacattttttgggagatgggataaggagggcgtacgaaagtagggtttcaaagccsccc
caatatgggtatagtcaagatgccctcattgccagaaggcagattctccaagctgcttgt
gatgttctttctaaccctaattcaaggagagactataatttgggtctctctgaggctttt
gaagaaactaccctttttgaagttcccttcgacaaggttcctggagcattgtgtgtgtta
caagaggctggggaggctgaactagttcttaggattggggatgctttgttgagagagaca
ctgcccaagtcgttcaagcatgacattgtcttggcaatggctctagcttttgttgattta
tcgagggacgcaatggcattgaaccctcctgattatgtctatggctgcgaggcgttggaa
agagcttggaagctcttgcaggaagaaggttctagcagtctggcaccagatttgcaagca
cagattgatgagacattggaggagcttaatcctcgttatgttttggagcttttggctttg
cctcttagcgatgaatatcggaagaaaagagatgaaggccttcatggtgtgcgtaatata
ttgtggtctgttgggggaggtggtgctgtagctattgcrggaggttttactcgggaggat
ttcatgaatgaagcctttctacgtatgacagcasttgagcaggttgatcttttcacggcc
acacctagaaatatcccagctgaaagctttgaagcctatggagtagctcttgcccttgta
gcacaggcattcattggcaagaagcctcatctcattcaagatgctgacaacctttttcaa
caacttcagcagactaaaatggtggcactaacagatcctgtctccttatatgctactaat
gaaaaccgtgaaaaggattttgcactggagaggggtctctgctcacttttagttggggat
cttgatcagtgtcgaacatggttaggcctggacaatgaaaactcaccctacagagatcca
tcaatggtggaattcattttagagaattcaaaagagtatgaggataatgatacgcttcca
ggcctttgtaagttgttggagacttggctgatggaggttgttttccccagatttagagag
accagaggtgttcaatwtaaacttggggattattatgatgaccctacagttctgaggtac
ctagaacggctggag---ggagggagtagctccccattagctgcagcagccgccattgta
aggattggaactcasgctactgcagtgattgacartgtaacaactagtgtggtacaggca
cttaaaaaggtttttcctcccagctctgtagaggagcgcataacacggcaagaagatgtt
ggagttaacggctatgaaaatcaggactacaaagaagagtttgatc---ataatatgtca
acttttgttgatctatctggtaaaaatttcaatgaagaaattcatgaaaaagaattgatt
actgaaaaaatcaaagatacaagtgtgaagattatgtgtgctggtgttgtgattggattg
acggctttggttggcttgaaacttgtacctggtaaaagtggttcagcaatt---aagcat
gagcatgtcg---ttactttatt---------gatygattttgcaggag---------tt
tcagtaaatgaaaatgttgcaaaggaaataccaaaaatggatgccaggctggcagaastc
ttggtaagaaaatggcaggatgtaaaagctcaagctttgggacgaaaccattgtttggaa
aaattaccagaggtgttagatggcaagatgctyaagatctggactgatcgtgcaaaggag
attgctgaccatggctggttctgggacttcaccctcttgaatgtgactatcgac--agcg
tgactgtgtccytggatgggcagcgagccatggtggaagcaactctcgaagagtcagcca
acttgactgatgtcaaccaacccgagcacaatgattcttacagcaggacrtacacaacta
ggtatgagatgtcc
>PAFTOL004601
gctcctcctgaccgccacatttcaattccccttaatttctatcaggttttgggygctgag
acacattttttgggagatgggataaggagggcgtacgaaagtagggtttcaaagccgccc
caatatgggtatagtcaagatgccctcattgccagaaggcagattctccaagctgcttgt
gatgttctttccaaccctaattcaaggcgagactataatttgggtctctctgaggctttt
gaagaaactaccctttttgaagtccccttcgacaaggttcctggagcattgtgtgtgtta
caagaggctggggaggctgaactagttcttaggattggggatgctttgttgagagagaga
ctgcccaagtcgttcaagcatgacattgtcttggcgatggctctagcttttgttgattta
tcgagggatgcgatggcattgaaccctcctgattatgtctatgggtgcgaggcgttggaa
agagctttgaagctcttgcaggaagaaggttctagcagtctggcaccagatttgcaagca
cagattgatgagacattggaggagcttaatcctcgttatgttttggagcttttggctttg
cctcttagcgatgaatatcggaagaaaagagatgaaggccttcatggtgtgcgtaatata
ttgtggtctgttgggggaggtggtgctgtagctattgcaggaggttttactcgggaggat
ttcatgaatgaagcctttctacatatgacagcagttgagcaggttgatcttttcacrgcc
acacctagaaatatcccagctgaaagctttgaagcctatggagtagctcttgcccttgta
gcgcaggcactcattggcaagaggcctcatctcattcaagatgctgacaacctttttcaa
caactacagcagactaaaatggtggcactaacagatcctctctccttatatgctactaat
gaaaaccgtgaaaaggattttgcactggagaggggtctctgctcacttttagttggggat
cttgatcagtgtcgaacatggttgggcctggacaatgaaaactcaccctacagagatcca
tcaatggtggaattcattttagagaattcaaaagagtatgaggataatgatacacttcca
ggcctttgtaagttgttggagacttggctgatggaggttgttttccccagatttagagag
accagaggtgttcaatttaaacttggggattattacgatgatcctacagttctcagttac
ctagaacggttggag---ggagggagtagctccccattagctgcagcagccgccattgta
gggattggaactgaggctactgcggtgattgacaatgtaactactagtgtkgtagaggca
ctaaaaaaggtttttcctcccagctctatagaagagcgcataacacggcaagaagatgtt
ggagttaacggctacgaaaatcaggactgcaaagcagagtttgatc---ataatacgtca
acttttgttgatttatctggtaaaaatttcaatgaagaaattcatgagcaagaattgatt
actgaaaaaatcaaagatacaagtgt----------------------------------
------------------------------------------------------------
--------------------------------------------cggag---------tt
tcagtaaatgaaaatgttgcaaacgaaataccaaaaatggatgcaagactggcagaagtc
ttggtacgaaaatggcaggatgtaaaagctcaagctttgggacgaaaccattgcctggaa
aaattaccagaggtgttagatggcaagatgcttaagatctggactgatcgtgcaaaggag
attgccgaccatggctggttctgggacttcaccctcttgaacgtaactatcgac--agcg
tgactgtgtccttggatgggcagcgagccatggtggaagcaactctcgaagagtcagcca
acttgactgatgtcaaccaacccgagcacaatgattcttacagcaggacatacacaacta
ggtatgagatgtcc
>PAFTOL004603
gctcctcctgaccgccccgtttcaattccccttaatttytatcaggttttgggygctgag
acacattttttgggagatgggataaggagggcstacgaaagtagggtttcaaagccgccc
caatatgggtatagtcaagatgcyctcattgccagaaggcagattctccaagctgcttgc
gatgttctttctaaccctaattcaaggagagactataatttgggtctctctgaggctttt
gaagaaactaccctttttgaagtccctttcgacaaggttcctggagcattgtgtgtgtta
caagaggctggggaggctgaactagttcttaggattggggatgctttgttgagagagaga
ctgcccaagtcgttcaagcatgacattgtcttggcgatggctctrgcctttgttgattta
tcgagggatgcaatggcattgaaccctcctgattatgtctatggctgcgaggcgttggaa
agagctttgaagctcttgcaggaagaaggttctagcartctggcaccagatttgcaagca
cagattgatgagacattagaggagcttaatcctcgttatgttttggagcttttggctttg
cctcttagcgatgaatatcggaagaaaagagatgaaggccttcatggtgtgcgtaatata
ttgtggtctgttgggggaggtggtgctgtagctatcgctggaggttttactcgggaggat
ttcatgaatgaagccttcctacgtatgacagcagttgagcaggttgatcttttcacggcc
acacctagaaatatcccagctgaaagctttgaagcctatggagtagctctwgcccttgta
gcgcaggcattcattggcaagaagcctcatctcattcaagatgctgacaacctttttcaa
caacttcagcagactaaaatggtggcactaacagatcctgtctccttatatgctactaat
gaaaaccgtgaaaaggattttgcactggagaggggcctctgctcacttttagttgggrat
cttgatcagtgtcgaacatggytaggcctggayaatgaaaactcaccctacagagatcca
tcaatggtggaattcattttagagaattcaaaagagtatgaggataatgataygcttcca
ggcctttgtaagttgttggagacttggctgatggaggttgttttcyycagatttagagag
accagaggtgttcaatttaaactcggggattattacgatgaccctacagttctgaggtac
ctagaacggttggag---ggagggartagctccccattagctgcagcagccgccattgta
aggattggaactcaggctactgcagtgattgacaatgtaacaactagtgtggtacaggca
ctaaaaaaggtttttcctcycagctctatagaggagcgcataacacggcaagargatgtt
ggagttaacrgctacgaaaatcaggactacaaagaagrgtttgatc---ataatatgyca
acttttgttgatttatctggtaaaaatttcaatgaagaaattcatgaacaagaattgatt
actgaaaaaatcaaagatacaagtgtgaagattatgtgtgctggtgtc------------
------------------------------------------------------------
---------------------------------------------ggag---------tt
tcagyaaatgaaaaygttgcaaaggawataccaaaaatggatgccaggstrgcagaagtc
ttggtaagaaaatggcaggatgtaaaagctcaagctttgggacgaagccattgtttgraa
aamttaccagaggtgttagatggcaagatgcttaagatctggactgatcgtgcaaaggag
attgccgtccatggctggttctgggacttcaccctcttgaacgtgactatcgac--agcg
tgactgtgtcgttggatgggcagcgagccatggtggaagcaactatcgaagagtcagcca
acttgactgatgtcaaccaacccgagcacaatgattcttacagcaggacatacacaacta
ggtatgagatgtcc
>PAFTOL004604
gctcctcctgaccgccacgtttcaattccccttaatttctatcaggttttgggtgctgag
acacattttttgggagatgggataaggagggcgtacgaaagtagggtttcaaagccgccc
caatatgggtatagtgaagatgccctcattgccagaaggcaaattctccaagctgcttgt
gatgttctttctaaccctaattcaaggagagactataattttggtctctctgaggctttt
gaagaaactaccctttttgaagtccctttcgacaaggttcctggagcattgtgtgtgtta
caagaggctggggaggctgaactagttcttaggattggggatgctttgttgagagagaga
ctgcccaagtcgttcaagcatgacattgtcttggcgatggctctagcttttgttgattta
tcgagggatgcaatggcattgaaccctcctgattatatctatggctgcgaggcgttggaa
agagctttgaagctcttgcaggaagaaggttctagcagtctggcaccagatttgcaagca
cagattgacgagacattagaggagcttaatcctcgttatgttttggagcttttggctttg
cctcttagcgatgaatatcggaagaaaagagatgaaggccttcatggcgtgcgtaatata
ttgtggtctgttgggggaggtggtgctgtagctattgctggaggttttactcgggaggat
ttcatgaatgaagccttcctacgtatgacagcagttgagcaggttgatcttttcacggcc
acacctagaaatatcccagctgaaagctttgaagcctatggagtagctcttgcccttgta
gcgctggcattcattggcaagaagccttatctcattcaagatgctgacaacctttttcaa
caacttcagcagactaaaatggtggcactaacggatcctgtctccttatatgctactaat
gaaaaccgtgaaaaggattttgcactggagaggggcctctgctcacttttagttggggat
cttgatcagtgtcgaacatggttaggcctggacaatgaaaactcaccctacagagatcca
tcaatggtggaattcattttagagaattcaaaagagtatgaggataatgatacgcttcca
ggcctttgtaagttgttggagacttggctgatggaggttgttttccccagatttagagag
accagaggtgttcaatttaaactcggggattattacgatgaccctacagttctgaggtac
ctagaacggttggag---ggagggagtagctccccattagctgcagcagccgccattgta
aggattggaactcaggctactgcagtgattgacaatgtaacaactagtgtggtacaggca
ctaaaaaaggtttttcctcccagctctatagaggagcgcataacacggcaagaagatgtt
ggagttaacggctacgaaaatcaggagtacaaagaagagtttgatc---ataatacgtca
acttttgttgatttatctggtaaaaatttcaatgaagaaattcatgaacaagaattgatt
actgaaaaaatcaaagatacaagtgtgaagattatgtgtgctggtgtcgtaattggattg
acggctttggttggcttgaaacttgtacctggtaaaagtggttcagcaatt---aagcat
gggcatgttg---gtttttgcca---------tctgtgcttagagggag---------tt
tcagcaaatgaaattgttgcaaaggaaataccaaaaatggatgccaggctggcagaagtc
ttggtaagaaaatggcaggatgtaaaagctcaagctttgggacgaagccattgtttggaa
aaattaccagaggtgttagatggcaagatgcttaagatctggactgatcgtgcaaaggag
attgccgaccatggctggttctgggacttcaccctcttgaacgtgactatcgac--agtg
tgactgtgtccttggatgggcagcgagccatggtggaagcaactatcgaagagtcagcca
acttgactgatgtcaaccaacccaagcacaatgattcttacagcaggacatacacaacta
ggtatgagatgtct
>PAFTOL004605
gctcctcctgaccgccacatttcgattccccttaatttctatcaggttttgggtgctgag
acacattttttgggagatgggataaggagggcgtacgaaagtagggtttcaaagccgccc
caatatgggtatagtcaagatgccctcattgccagaaggcagattctccaagctgcttgt
gatgttctttctaaccctgattcaaggagagactataatttgggtctctctgaggctttt
gaagaaactaccctttttgaagtccctttcgacaaggttcctggagcattgtgtgtgtta
caagaggctggggaggctgaactagttcttaggattggggatgctttgttaagagagaga
ctgcccaagtcgttcaagcatgacattgtcttggcgatggctctagcttttgttgattta
tcgagggatgcgatggcattgaaccctcctgattatgtctatggctgcgaggcgttggaa
agagctttgaagctcttgyaggaagaaggttctagcagtctggcaccagatttgcaagca
cagattgatgagacattggaggagcttaatcctcattatgttttggagcttttggctttg
cctcttagcgatgaatatcggaagaaaagagatgaaggccttcatggtgtgcgtaatata
ttgtggtctgttgggggaggtggtgctgtagctattgcaggaggttttactcgggaggat
ttcatgaatgaagcctttctacgtatgacagcagttgagcaggttgatcttttcacggcc
acacctagaaatatcccagctgaaagctttgaagcctatggagtagctcttgcccttgta
gcgcaggcattcattggcaagaagcctcatctcattcaagatgctgacaacctttttcaa
caacttcagcagactaaaatggtggcactaacagatcctgtctccttatatgctactaat
gaaagccgtgaaaaggattttgcactggagaggggtctctgctcacttttagttggggat
cttgatcagtgtcgaacatggttaggcctggacaatgaaaactcaccctacagagatcca
tcaatggtggaattcattttagagaattcaaaagagtatgaggataatgatacgcttcca
ggcctttgcaagttgttggagacttggctgatggaggttgttttccccagatttagagag
accagaggtgttcaatttaaacttggggattattatgatgatcctacagttctcaggtac
ctagaacggttggag---ggagggagtagctccccattagctgcagcagccgccattgta
aggattggaactgaggctactgcagtgattgacaatgtaactactagtgtggtagaggca
ctaaaaaaggtttttcctcccagctctatagaagagcgcataacacggcaagaagatgtt
ggagttaatggctacgaaaatcaggactacaaagcagcgtttgatc---ataatacgtca
acttttgttgatttatctggtaaaaatttcaatgaagaaattcatgaacaagaattgatt
actgaaaaaatcaaagatacaagtgtgaagattatgtg----------------------
------------------------------------------------------------
--------------------------------------------tggag---------tt
tcagtaaatgaaaatgttgcaaaggaaataccaaaaatggatgcaagactggcagaagtg
ttggtacgaaaatggcaggatgtaaaagctcaagctttgggacgaaaccattgcctggaa
aaattgccagaggtgttggatggcaagatgcttaagatctggactgatcgtgcaaaggag
attgccgaccatggctggttctgggacttcaccctcttgaacgtgactattgac--agcg
tgactgtgtccttggatgggcagcgagccacggtggaagcaactctcgaagaatcagcca
acttgactgatgtcaaccaacccgagcacaatgattcttacagcaggacatacacaacta
ggtatgagatgtcc
>PAFTOL004608
gctcctcctgaccgccacgtttcaattccccttaatttctatcaggttttgggtgctgag
acacattttttgggagatgggataaggagggcgtacgaaagtagggtttcaaagccgccc
caatatgggtatagtcaagatgccctcattgccagaaggcagattctccaagctgcttgt
gatgttctttctraccctaattcaaggagagactataatttgggtctctctgaggcyttt
gaagaaamtaccctttttgaagtccctttcgacaaggttcctggagcattgtgtgtgtta
caagaggctggggaggctgaactagttcttaggatyggggatgctttrttsagagagaga
ctgcccaagtcgttcaagcatgacattgtcttggcgatggctctagcttttgttgattta
tcgagggatgcaatggcattgaaccctcctgattatgtctatggctgcgaggcgttggaa
agagctttgaagctcttgcaggaagaaggttctagcagtctggcaccagatttgcaagca
cagattgatgaaacattggaggagcttaatcctcgttatgttttggagcttttggctttg
cctcttagtgatgaatatcggaagaaaagagatgaaggccttcatggtgtgcgtaatata
ttgtggtctgttgggggaggtggtgcygtagctattgcaggaggttttactcgggaggat
ttcatgaatgaagcctttctacgtatgacagcagttgagcaggttgatcttttcacggcc
acacctagaaatatcccagctgaaagctttgaagcctatggagtagctcttgcccttgta
gcrcaggcattcattggcaagaagcctcatctyattcaagatgctgacaacctytttcaa
caacttcagcagactaaaatggtagcattaacagatcctgtctccttatatgccactaat
gaaaaccgcgaaaaggattttgcactggagaggggtctctgctcacttttrgttggggat
cttgatcagtgtcgaacatggttaggcctggacaatgaaaactcaccctacagagatcca
tcaatggtggaattcattttagagaattcaaaagagtatgaggataatgatacgcttcca
ggcctttgtaagttgttggagacttggctcatggaggttgttttccccagatttagagag
accagaggtgttcaatttaaacttggggattattacgatgatcctacagttctgaggtgt
ctagaacggttggag---ggaggrrgtagctccccattagctgcagcagccgccattgta
aggattggaactgaggctactgcggtsattgacaatgtaactactagtgtggtacaggca
ctmaaaaaggtttttcctcccagctctatagaagagcgcataacwcggcaagaagatgtt
ggagttaacggctacgaaaatcaggactacaaagcagagtttgatc---ataatacktca
acttttgttgatttatctggtaaaagtttcaatgaagaaattcatgaacaagaattgatt
actgaaaaaatcaaagatacaagtgtgaagattatgtgtgctggt---------------
------------------------------------------------------------
---------------------------------------------ggag---------tt
tcagtaaatgaaaatattgcaagggaaataccgaaaatggatgcaaggctggcagaagtc
ttggtacgaaaatggcaggatgtaaaagctcaagctttgggacgaagccattgcctggaa
aaattaccagaggtgttagatggcamgatgcttaagatctggactgatcgtgcaaaggag
attgccgrccatggctggttctgggacttcaccctcttgaacgtgactattgac--agcg
tgactgtgtccttggatgggcagcgagctgtggtggaagcaactcttgaagagtcagcca
acttgactgatgtcaaccaacctgagcacaatgattcttacagcaggacatacacaacta
ggtatgagatgtcc
>PAFTOL004609
gctcctcctgaccgccacgtttcaattccccttaatttctatcaggttttgggtgctgag
acacattttttgggagatgggataaggagggcgtacgaaagtagggtttcaaagccgccc
caatatgggtatactcaagatgccctcattgccagaaggcagattctccaagctgcttgt
gatgttctttctaaccctaattcaaggagagactataatttgggtctgtcggaggctttt
gaagaaactaccctttttgaagtccctttcgacaaggttcctggagcattgtgtgtgtta
caagaggctggggaggctgaactagttcttaggattggggatgctttgttgagagagaga
ctgcccaagtcgttcaagcatgacattgtcttggcgatggctctagcttttgttgattta
tcgagggatgcaatggcattgaaccctcctgattatgtctatggctgcgaggcattggaa
agagctttaaagctcttgcaggaagaaggttctagcagtctggcaccagatttgcaagca
cagattgatgagacattggaggagcttaatcctcgttatgttttggagcttttggctttg
cctcttagcgatgaatatcggaagaaaagagatgaaggccttaatggtgtgcgtaatata
ttgtggtctgttgggggaggtggtgctgtagctattgcaggaggttttactcgggaggat
ttcatgaatgaagcctttctacatatgacagcagttgagcaggttgatcttttcacagcc
acacctagaaatatcccagctgaaagctttgaagcctatggagtagctcttgcccttgta
gcgcaggcattcattggcaagaagcctcatctcattcaagatgcggacaacctttttcaa
caacttcagcagactaaaatggtggcactaacrgatcctgtctcctta---aytactaat
gaaaaccgtgaaaaggattttgcactggagaggggtctctgctcacttttagttggggat
cttgatcagtgtcgaacatggttaggcctggacaatgaaaactcaccctacagagatcca
tcagtggtggaattcattttagagaattcaaaagagtatgaggataatgatacgcttcca
ggcctttgtaagttgttggagacttggctgatggaggttgtttttcccagattcagagag
accagaggtgttcaatttaaactaggggattattaygatgatcctacagttctgaggtac
ctagaacggttggag---ggagggagtagctcccccttagctgcagcagcggccattgca
aggattggaactgaggctactgcggtgattgacaatgtaactactagtgtgctacaggct
ctaaaaaaggtttttcctcccacctctatagaagagcgcataacacggcaggaagatgtt
ggagttaacggctacgaaaatcaggactacaaagcagagtttgatc---ataatacgcca
acttttgttgatttatctggtaaaagtttcaatgaagaaattcatgaacaagaattgatt
actgaaaaaatcaaagatacaagtgtgaagattatgtgtgctggtgtcgtgattggattg
acggctttggttggcttgaaacttgtccctggtaaaactggttcagcaatt---aagcat
gagcaagttg---gttcttcaaa---------atgtggccgaaccggag---------ct
tcagtaaatgaaaatgttgcaagggraataccaaaaatggatgcaaggctggcagaagtc
ttggtacgaaaatggcaggatgtaaaagctcaagctttgggacgaagccattgcctggaa
aaattaccagaggtgttagatggcaagatgcttaagatttggactgatcgtgcaaaggat
attgccgaccatggctggttctgggacttcaccctcttgaacgtgactattgac--agcg
tgactgtgtccttggatgggcagcgagctgtggtggaagcaactcttgaagagtcagcca
acttgactgatgtcaaccaacccgagcacaatgattcttacagcaggacatacacaacta
grtatgagatgtcc
>PAFTOL004610
gctcctcctgaccgccacatttcaattcccctcaatttctatcaggtgttgggagctgag
acacattttttgggagatgggataaggagggcgtacgaaagtagggtttcaaagccgccc
caatatggktatagtcaggatgccctcattgcaagaaggcagattctccaggctgcttgt
gatgttctttckaaccctaattcaaggagggactataatttgggyctttcygaggctttt
gaagaaacaaccctttttgaagtcccttttgacaaggttcctggagcattgtgtgtgtta
caagaggctggggagcctgaactagtkcttaggattggggatgctttgttgagagagaga
ctgccaaagtcattcaagcatgatattgtcttggcgatggctcttgcytttgttgattta
tcaagggatgcaatggcattgraccctcctgactatgtctayggctgcgaggcattggaa
agagctttgaagctcctgcaggaagaaggttctagyagtctggcgtcagatttgcaagca
cagattgatgagacattggaggagcttaatcctcgctatgttctggagcttttggctttg
cctcttagcgatgaatatcggaagaaaagagatgaaggccttcatggtgtgcgtaatata
ctgtggtctgttgggggaggtggtgctgtagctattgcaggaggktttactcgggaggat
ttcatgaatgaggcctttctgcatatgacrgcggctgagcaggtygatcttttcacagcc
actccaaggaatatcccagctgaaagctttgaagcctatgcagtagctctcgcccttgta
tctcaggcattcattggcaagaagcctcatctgattcaagatgctgacaacctttttcaa
caacttcagcagactaaaatgg---------cagatcctgtgtcctcatatgctaytaat
gaaaatcgtgagaaggattttgcactggagaggggtctctgctcgcttttagttggggat
cttgatcactgtcgaacatggtttggcctggacaatgaaaactcaccctacagagatcca
tcaatggtggaattcattttagagaattcaaaagattatgagcataatgatacgcttcca
ggcctttgtaaattgttggagacttggctgatggaagttgttttccccagatttagagag
accagaggtgttcaattcaaactcggggattattacgatgaccctacggttctgaggtac
ctagaacggttggag---gggggragtagctcc---------------------------
------------------------------------------------------------
------------------------------------------------------------
------------------------------------------------------------
------------------------------------------------------------
------------------------------------------------------------
------------------------------------------------------------
------------------------------------------------------------
------------------------------------------------------------
------------------------------------------------------------
------------------------------------------------------------
------------------------------------------------------------
------------------------------------------------------------
------------------------------------------------------------
--------------
>PAFTOL004611
gctcctcctgaccgccacatttcaattcccctcaatttctatcaggtgttgggagctgag
acacattttttgggagatgggataaggagggcgtaygaaagtagggtttcaaagccgccc
caatatggttatagtcaggatgccctcattgcaagaaggcagattctccaggctgcttgt
gatgttctttctaaccctaattcaaggagggactataatttgggtctttctgaggctttt
gaagaaacaaccctttttgaagtcccttttgacaaggttcctggagcattgtgtgtgtta
caagaggctggggagcctgaactagttcttaggattggggatgctttgttgagagagaga
ctgycaaagtcattcaagcatgatattgtcttggcgatggctcttgcctttgttgattta
tcaagggatgcaatggcattgaaccctcctgactatgtctacggctgcgaggcattggaa
agagctttgaagctcctgcaggaagaaggttctagcagtctggcgtcagatttgcaagca
cagattgatgagacattggaggagcttaatcctcgctatgttctggagcttttggctttg
cctcttagcgatgaatatcggaagaaaagagatgaaggccttcatggtgtgcgtaatata
ctgtggtctgttgggggaggtggtgctgtagctattgcaggaggttttactcgggaggat
ttcatgaatgaggcctttctgcatatgacggcggctgagcaggttgatcttttcacagcc
actccaaggaatatcccagctgaaagctttgaagcctatgcagtagctctcgcccttgta
tctcaggcattcattggcaagaagcctcatctgattcaagatgctgacaacctttttcaa
caacttcagcagactaaaatgg---------cagatcctgtgtcctcatatgctactaat
gaaaatcgtgagaaggattttgcactggaraggggtctctgctcgcttttagttggggat
cttgatcastgtcgaacatggtttggcctggacaatgaaaactcaccctacagagatcca
tcaatggtggaattcattttagagaattcaaaagattatgagcataatgatacgcttcca
ggcctttgtaaattgttggagacttggctgatggaagttgttttccccagatttagagag
accagaggtgttcaattcaaactcggggattattacgatgaccctacagttctgaggtac
ctagaacggttggag---ggggggagtagctcc---------------------------
------------------------------------------------------------
------------------------------------------------------------
------------------------------------------------------------
------------------------------------------------------------
------------------------------------------------------------
------------------------------------------------------------
------------------------------------------------------------
------------------------------------------------------------
------------------------------------------------------------
------------------------------------------------------------
------------------------------------------------------------
------------------------------------------------------------
------------------------------------------------------------
--------------
>PAFTOL004613
gctcctcctgaccgccacgtttcarttccccttaatttctatcaggttttgggtgctgag
acacattttttgggagatgggataaggarggcgtacgaaagtagggtttcaaagccgccc
caatatgggtatagtcaagatgccctcattgccagaaggcagattctccaagctgcttgt
gatgttctttctaaccctaattcaaggagagactataatgtgggtctctctgaggctttt
gaagaaactaccctttttgaagttcccttcgacaaggttcctggagcattgtgtgtgtta
caagaggctggggaggctgaactagttcttaggattggggatgctttgttgagagagaca
ctgcccaagtcgttcaagcatgacattgtcttggcgatggctctagcttttgttgattta
tcgagggatgcaatggcattgaaccctcctgattatatctatggctgcgaggcrttggaa
agagctttgaagctcttgcaggaagaaggttcyagcagtctggcaccagatttgcaagca
cagattgatgagacattggaggagcttaatcctcgttatgttttggagcttttggctttg
cctcttagcratgaatatcggaagaaaagagatgaaggccttcatggtgtgcgtaatata
ttgtggtctgttgggggaggtggtgctgtagctattgcaggaggttttactcgggaggat
ttcatgaatgaagcctttctacgtatgacagcagttgagcaggttgatcttttcacrgcc
acrcctagaaatatcccagctgaaagctttgaagcctatggagtagctcttgcccttgta
gcgcaggcattcattggcaagargcctcatatcattcaagatgctgacaacctttttcaa
caacttcagcrgactaaaatggtggcactaacagatcctgtctccttatatgctactaat
gaaaaccgtgaaaaggattttgcactggagaggggtctctgctcacttttagttggggat
cttgatcagtgtcgaacatggttaggcctggacaatgaaaactcaccctacagagatcca
tcaatggtggaattcattttagaraattcaaaagagtatgaggataatgatacgcttcca
ggcctttgtaagttgttggagacttggctgatggaggttgttttccccagatttagagag
accagaggtgttcaatttaaacttggggattattatgatgaccctacagttctgaggtac
ctagaacggttggag---ggagggagtagctccccattagctgcagcagccgccattgta
aggattggaactcaggctactgcagtgattgacaatgtaacaacgagtgtggtacaggca
ctaaaaaaggtttttcctcccagctctatrraggagcgcataacacggcaagaagatgtt
ggagttaacrgctatgaaaatcaggacyacaaaaaagagtttgatc---ataatacktcr
acttttgttgatttatctggtaaaaatttcaatgaagaaattcatgaacaagaattgatt
accgaaaaaatcaaagatacaagtgtgaagattatgtgtgctggtgttgtgattggattg
acggctttggttggcttgaaacttgtacctggtaaaagtggttcagcaatt---aagcat
gagcatgttg---gttcggtgac---------tgcttctgatgtctcca---------gt
gttgtaaatgaaaatgttgcaaaggraacaccaaaaatggatgccaggctggcagaagtc
ttggtaagaaaatggcaggatgtaaaagctcaagctttgggacgaaaccattgtttggaa
aaattaccmgaggtgttagatggcaagatgcttaagatytggactgrtcgcgcaaaggag
attgccgaccatggctggttctgggacttcaccctgctgaatgtgactattgac--agcg
tgactgtgtccttggatgggcagcgagccatggtggaagcgactctygaagagtcagcca
acttgactgatgtcaaccaacccgagcacaatgattcttacagcaggacatacacaacta
ggtatgagatgtcc
>PAFTOL004617
gctcctcctgaccgccacgtttcaattccycttaatttctatcaggttttgggagctgag
acacattttttgggagatgggataaggagrgcgtacgaaagtagggtttcaaagccgccc
caatatggktatagtcaagatgccctcattgccagaaggcagattctccaagctgcttgt
gatgtkctttctaaccytaattcaaggagagactataatttgggtctctctgaggctttt
gaagaaactaccctttttgaagttcccttcgacaaggttcctggagcattgtgtgtgtta
caagaggctggggaggctgaactagttcttaggattggggatgctttgttgagagagaca
ctgcccaagtcgttcaagcatgacattgtcttggcgatggctctagcttttgttgattta
tcgagggatgcaatggcattgaaccctcctgattatatctatggctgcgaggcgttggaa
agagctttgaagctcttgcaggaagaaggttctagcagtctggcaccagatttgcaagsa
cagattgatgagacattggaggaacttaatcctcgttatgttttggagcttttggctttg
cctcttagcaatgaatatcggaagaaaagagatgaaggccttcatggtgtgygtaatata
ttgtggtctgttgggggaggtggtgctgtagctattgcaggaggttttactcgggaggat
ttcatgaacgaagcctttctacgtatgacagcagttgagcaggttgatcttttcacggcc
acacctagaaatatcccagctgaaagctttgaagcctatggagtagctcttgcccttgta
gcgcaggcattcattggcaagaagcctcatctcattcaagatgctgacaacctttttcaa
caacttcagcagactaaaatggtggcactaacagatcctgtctccttatatgctactaat
gaaaaccgtgaaaaggattttgcactggagaggggtctctgctcacttttagttggggat
cttgatcagtgtcgaacatggttaggyctggacaatgaaaactcaccctacagagatcca
tcaatggtggaattcattttagagaattcaaaagagtatgaggataatgatacgcttcca
ggcctttgtaagttgttggagacttggctgatggaggttgttttccccagatttagagag
accagaggtgttcaatttaaacttggggattattacgatgaccctacagttctgaggtac
ctagaacggttggag---ggagggagtagctccccattagctgcagcagccgccattgta
aggattggaactcaggctactgcagtgattgacaatgtaacaatgagtgtggtacaggca
ctaaaaaaggtttttcctcccagctctatagaggagcgcataacacggcaagaagatgtt
ggagktaacggctacgaaaatcaggactacaaagaagagtttgatc---ataatacgtca
acttttgttgatttatctggtaaaaatatcaatgaagaaattcatgaacaagaattgatt
actgaaaaaatcaaagatacaagtgtgaagattatgtgtgctggtgttgtgattggattg
acggctttggttggcttgagacttggaactggtaaaagtggttcagcaatc---aggcat
gagaatggtg---gtttgttatt---------gatcgattttgcaggag---------tt
tcagtaaatgaaaatgttgcaaaggaaacaccaaaaatggatgccaggctggcagaagtc
ttggtaagaaaatggcaggatgtaaaagctcaagctttgggacgaaaccattgtttggaa
aaattaccagaggtgttagatggcaagatgcttaagatctggactgatcgcgcaaaggag
attgccgaccatggctggttctgggacttcaccctgctgaatgtgactatcgac--agcg
tgactgtgtccttggatgggcagcgagccatggtggaagcaactctcgaagagtcagcca
acttgactgatgtcaaccaacccgagcacaatgattcttacagcaggacatacacaacta
ggtatgagatgtcc
>PAFTOL004618
gctcctcctgaccgccaygtttcaattccscttaatttctatcaggttttgggtgctgag
acacattttttgggagatgggataaggagggcgtacgaaagtagggtttcaaagccgccc
caatatgggtatagtcaagatgccctyattgccagaaggcagattctccaagctgcttgt
gatgttctttctaaccctgattcaaggagagactataatttgggtctctctgaggctttt
gaagaaactaccctttttgaagtccctttcgacaaggttcctggagcattgtgtgtgtta
caagaggctggggaggctgaactagttcttaggattggggatgctttgttgagagagaga
ctgcccaagtcgttcaagcatgacattgtcttggcgatggctctagcttttgttgattta
tcgagggatgcaatggcattgaaccctcctgattatgtctatggctgcgaggcgttggaa
agagctttaaagctcttgcaggaagaaggttctagcagtctggcaccagatctgcaagca
cagattgatgagacattggaggagcttaatcctcgttatgttttggagcttttggctttg
cctcttagcgatgaatatcggaagaaaagagatgaaggccttaatggtgtgcgtaatata
ttgtggtctgttgggggaggtggtgctgtagctattgcaggaggttttactcgggaggat
ttcatgaatgaagcctttctacatatgacagcagttgagcaggttgatcttttcacrgcc
acacctagaaatatcccagctgaaagctttgaagcctatggagtagctcttgcccttgta
gcgcaggcattcattggcaagaagcctcatctcattcaagatgcggacaacctttttcaa
caacttcagcagactaaaatggtggcactaayggatcctgtctccttatatactactaat
gaaaaccgtgaaaaggattttgcactggagaggggtctctgctcacttttagttggggat
cttgatcagtgtcgaacatggttaggcctggacaatgaaaactcaccctayagagatcca
tcaatggtggaattcattttagagaattcaaaagagtatgaggataatgatacgcttcca
ggcctttgtaagttgttggagacttggctgatggaggttgttttccccagattcagagag
accagaggtgytcaatttaaacttggggattattacgatgatcctacagttctgaggtac
ctagaacggttggag---ggagggagtagctcccccttagctgcagcagcggccattgca
aggattggaactgaggctactgcggtgattgacaatgtaactactagtgtggtacaggct
ctaaaaaaggtttttcctcccagctctatagaagagcgcataacacggcaggaagatgtt
ggagttaacggctacgaaaatcaggactacaaagcagagtttgatc---ataatacgtca
acttttgttgatttatctggtaaaagtttcaatgaagaaattcatgaacaagaattgatt
actgaaaaaatcaaagatacaagtgtgaagattatgtgtgctggtgtcgtgattggattg
acggctatggttggcttgaaacttgtccctggtaaaagtggttcagcaatt---aagcat
gagcaagttg---gttcagtaac---------tgctgaaaggttttaga---------tt
tcggtaaatgaaaatgttgcaagggaaataccaaaaatggatgcaaggctggcagaagtc
ttggtacgaaaatggcaggatgtaaaagctcaagctttgggacgaagccattgcctggaa
aaattaccagaggtgttagatggcaagatgcttaagatctggactgatcgtgcaaaggag
attgccgaccatggctggttctgggrcttcaccctcttgaacgtgactattgac--agcg
tgactgtgtccttggatgggcagcgagctgtggtrgaagcaactcttgaagagtcagcca
acttgactgatgtcaaccaacccgagcacaatgattcttacagcaggacatacacaacta
ggtatgagatctcc
>PAFTOL004619
gctgctcctgaccgccacatttcaattcccctcaatttctatcaggtgttgggagctgag
acacattttttgggagatgggataaggagggcgtacgaaagtagggtttccaagccaccc
caatatgggtatagtcaagatgccctcattgcgagaaggcagattcttcaagctgcttgt
gatgttctttctaaccctaattscaggagggactacaatttgggtctctctgaggctttt
gaagaaactaccctttttgaagtacctttcgacaaggttcctggagcattgtgtgtgtta
caagaggctgggratgctgaactagttcttaggattggggatgctttgttgagagasaca
ctgcccaagtcgttcaagcatgatattgtcttggcgatgactctagcttttgttgattta
tcgagggatgcaatggcattgaaccctcctgattatgtctatggctgcgaggcattggaa
agagctttgaagctcttgcaggaagaaggttctagcagtctggcaccagatttgcaatcg
cagattgatgagacattggaggagcttaatcctcgttatgttttggagcttttggctttg
cctctcagcgatgaatatcggaagaaaagagatgaaggccttcatggtgtccgtaatata
ttgtggtctgttgggggaggtggtgctatagctattgcaggaggttttactcgggaggat
ttcatgaatgaagcctttctacatatgacagcagctgagcaggttgatcttttcacggcc
acaccaagaaatatcccagctgaaagctttgaagcctatggagtggctcttgcccttgta
gctcaggcattcatcrgcaagaagcctcttctcattcaagatgctgacaacctttttcaa
caacttcagcagactaaattggtggcactaacagatcctgtctccttatatgctactaat
gaaaaccgtgaaaaggattttgcactggagaggggtctctgctcacttttggttggggat
cttgaycagtgtcgaacatggttaggcctggacaatgaaaactcaccttacagagatcca
tcaatggtggaattcattttagagaactcaaaggattatgaggataatgatatgcttccg
ggcctttgtaagttgttggagacttggctgatggaggttgttttccccagatttagagag
accagaggtgtacaattcaggcttggggattattacgatgatcctacagttctgaggtac
ctagaacggttggag---ggggggagtggctccccattagctgcagcagccgccattgta
aggattggagctgaggctactgcagtgattgataatgtaacagctagtgtggtacagaca
ctaaaaagggtttttcctcccagctccatagaagagcgcataacacggcaagaagatgtt
ggagttaatggctacgaaaatgagggatacaaagcagagtttgatc---ataatacgtca
aattttgttgatttatctggtaaaaatttcaatgaagaaattcatgaacaagaacagatt
actgaaaaaataaaagatacaagtgtgaagattatgtgtgccagtgttgtgattggattg
acggctttggcacctttgcgttt------------aagtaattcatt-------------
--------------------------------actaaattctgcaggag---------tt
tcagtaaatgaaaatgttgcaaaggaaatacctaaaatggatgcaaggctggcagaattc
ttggtaagaaaatggcaggatataaaagcccaagctttgggaccaagccattgcctggaa
aaattaccagaggtgttagatggcaagatgcttaagatctggactgatcgtgcaagggag
attgccgagcatggctggttctgggactacaccctcttgaacgtgactatcgac--agcg
tgactgtgtccttggatgggcagcgagccatggtggaagcaactctcgaagagtcagcca
acttgactgatgtcaaccaacccaagcacaatgattcttacagcaggacatacacaacta
ggtatgagatgtct
>PAFTOL004620
gcgcctcctgaccgccacgtttcaattccccttaatttctatcaggttttgggtgctgag
acrcattttttgggagatgggataaggagggcgtacgaaagtagggtttcaaagccgccc
caatatggrtatagtcaagatgccctcattgccagaaggcagattctccaagctgcttgt
gatgttctttcggaccctaattcaaggagagactataatttgggtctctctgaggctttt
gaagaaactaccctttttgaagtccctttcgacaaggttcctggagcattgtgtgtgtta
caagaagctggggaggctgaactagttcttaggattggggatgctttgttgagagagaga
ctgcccaagtcgttcaagcatgacattgtcttggcgatggctctagcttttrttgattta
tcgagggatgcaatggcattgaaccctcctgattatatctayggctgtgaggcgttggar
agagctttgaagctcttgcaggaagaaggttctagcagcctggcaccagatttgcaagca
cagattgatgagacattggaggagcttaatcctcgttatgttttggagcttttggctttg
cctcttagcgatgaataycggaagaaaagagatgaaggccttcatggtgtgcgtaatata
ttgtggtctgttgggggaggtggtgctgtagctattgcaggaggttttactcgggaggat
ttcatgaatgaagcctttctacgtatgacagcagtkgaacaggttgatcttttcacggcc
acacctagaaatatcccagctgaaagctttgaagcctatggagtagctcttgcccttgta
gcrcaggcattyattggcaagaagcctcatctcattcaagatgctgacaaccttttccaa
caacttcagcagactaaaatggtggcactaacagatcctgtctccttatatgctactaat
gaaaaccgtgaaaaggattttgcactggagaggggtctctgttcacttttagttggggat
cttgatcagtgtcgaacatggttaggcctggacgatgaaaactcaccctacagagatcca
tcaatggtggaattcattttagagaattcaaaagagtatgaggataatgacaygcttcca
ggcctttgtaagttgttggagacttggctcatggaggttgttttccctagatttagagag
accagaggtgttcaatttaaacttggggattattaygatgatcctacagttctgaggtac
ytagaacggttggag---ggagggagtagctccccattagctgcagcagccgccattgta
aggattggaactgaggctactgyggtrattgacaatgtaactactagtgtggtacaggca
ctwaaaaaggtttttccttccagctctatagaagagcgcataacacggcaagaagatgtt
ggagttaacagctctgaaaatcaggact--------------------------------
------------------------------------------------------------
------------------------------------------------------------
------------------------------------------------------------
-------------------------------------tttttgttggag---------tt
tcagtaaatgaaaatgttgcaaaggaaataccaaaaatggatgcaaggctggcagaagta
ttggtacgaaartggcaggatgtaaaagctcaagyyttgggacgaagccattgcctggaa
aaattaycagaggtgttagatggcaagatgcttaagatmtggactgatcgtgcraaggag
attgccgaccatggctggttctgggacttcaccctcttgaacktgactattgac--agcg
tgactgtgtccttggatgggcagcgagcygtggtggargcaactcttgaagagtcagcca
acttgactgatgtcaaccaaccsgagcacaatgattcttacagcaggacatacacaacta
ggtatgagatgtcc
>PAFTOL004623
gcgcctcctgaccgccacgtttcaattccmcttaatttctatcaggttttgggtgctgag
acacattttttgggagatgggataaggagggcgtacgaaagtagggtttcaaagccgccc
caatatgggtatagtcaagatgccctcattgccagaaggcagattctccaagctgcttgt
gatgttctttcgaaccctaattcraggagagattataatttgggtctctctgaggctttt
gaagaaactacccwttttgaagtccctttcgacaaggttcctggagcattgtgtgtgtta
caagaagctggggaggctgaactagttcttaggattggggatgctttgttgasagagaga
ctgcccaagtckttcaagcatgacattgtcttggcgatggctctagcttttgttgattta
tcgagggatgcaatggcattgaaccctcctgattatatctatggctgtgaggcgttggaa
agagctttgaagctcttgcaggaagaaggttcyagcagcctggcaccagatttgcaagca
cagattgatgagacattggaggagcttaatcctcgttatgttttggagcttttggctttg
cctcttagcgatgaatatcggaagaaaagagatgaaggccttcatggtgtgcgtaatata
ttgtggtctgttgggggaggtggtgctgtagctattgcaggaggttttactcgggaggat
ttcatgaatgaagcctttctacgtatgacagcagctgaacaggtygatcttttcacggcc
acacctagaaatatcccagctgaaagctttgaagcctatggagtagctcttgcccttgta
gcgcaggcattcattggcaagaagcctcatctcattcaagatgctgagaaccttttccaa
caacttcagcagactaaaatggtggcactaacagatcctgtctccttatatgctactaat
gaaaaccgtgaaaaggattttgcactggagaggggtctctgctcacttttagttggggac
cttgatcagtgtcgaacatggttaggyctggacgctgaaaactcaccctacagagatcca
tcagtggtggagttcattttagagaattcaaaagagtatgaggataatgacacgcttcca
ggcctttgtaagttgttggagwcttggctcatggaggttgttttccctagatttagagag
accagaggtgttcaatttaaacttrgggattattacgatgatcctacagttctgaggtac
ctagaacggttggag---ggagggagtagctccccattagctgcagcagccgccattgta
aggattggaactgaggctactgcagtgattgacaatgtaactactagtgtggtacaggca
ctaaaaaaggtttttcctcccagctctatagaagagcgcataacacggcaagaagatgtt
ggagttagcggctctgaaagtcaggactacaaagcagagtttgatc---ataatacatct
acttttgttgatttttctggtaaaagtttcaatgaagaaattcatgaacaagaattgatt
actgaaaaaatcaaagatacaactgtgaagatc---------------------------
------------------------------------------------------------
---------------------------------------------ggag---------tt
tcagtaaatgaaaatgttgcaagggaaatrccaaaaatggatgcaaggctggcagaaatc
ttggtacgaaaatggcaggatgtaaaagctcaagctttgggacgaagccattgcctggaa
aaattaccagaggtattagatggcaagatgcttaagatctggactgatcgtgcaaaggag
attgccgaccatggctggttctgggacttcaccctcttgaacgtgactattgac--agcg
tgacagtgtccttggatgggcagcgagccgtggtggaggcaactcttgaagagtcagcca
acttgactgatgtcaaccaacccgagcacaatgattcttacagcaggacatacacaacta
ggtatgagatgtcc
>PAFTOL004624
gctcctcctgaccgccacgtttcaattccccttaatttctatcaggttttgggtgctgag
acacattttttgggagatgggataaggagggcgtacgaaagtagggtttcaaagccgccc
caatatgggtatagtcaagatgccctcattgccagaaggcagattctccaagctgcttgt
gatgttctttctaatcctaattcaaggagagactataatttgggtctctctgaggctttt
gaagaaactaccctttttgaagttcccttcgacaaggttcctggagcattgtgtgtgtta
caagaggctggggaggctgaactagttcttaggattggggatgctttgttgagagagaca
ctgccaaagtcgttcaagcatgacattgtcttggcgatggctctagcttttgttgattta
tcgagggatgcaatggcattgaaccctcctgattatatctatggctgcgaggcgttggaa
agagctttgaagctcttgcaggaagaaggttctagcagtctggcaccagatttgcaagca
cagattgatgagacattggaggagcttaatcctcgttatgttttggagcttttggctttg
cctcttagcgatgaatatcggaagaaaagagatgaaggccttcatggtgtgcgtaatata
ttgtggtctgttgggggaggtggtgctgtagctattgcaggaggttttactcgggaggat
ttcatgaatgaagcctttctacgtatgacagcacttgagcaggttgatcttttcacggcc
acacctagaaatatcccagctgaaagctttgaagcctatggagtagctcttgcccttgta
gcacaggcattcattggcaagaagcctcatctcattcaagatgctgacaacctttttcaa
caacttcagcagactaaattggtggcactaacagatcctgtctccttatatgctactaat
gaaaaccgtgaaaaggattttgcactggagaggggtctctgctcacttttagttggggat
cttgatcagtgtcgaacatggttaggcctggacaatgaaaactcaccctacagagatcca
tcaatggtggaattcattttagagaattcaaaagagtatgaggataatgatacgcttcca
ggcctttgtaagttgttggagacttggctgatggaggttgttttccccagatttagagag
accagaggtgttcaatttaaacttggggattattatgatgaccctacagttctgaggtac
ctagaacggctggag---ggagggagtagctctccactagctgcagcagccgccattgta
aggattggaactcaggctactgcagtgattgacaatgtaacaactagtgtggtacaggca
cttaaaaaggtttttcctcccagctctgtagaggagcgcataacacggcaagaagatgtt
ggagttaacggctatgaaaatcaggactacaaagaagagtttgatc---ataatacgtca
acttttgttgatttatctggtaaaaatttcaatgaagaaattcatgaacaagaattgatt
actgaaaaaatcaaagagacggaagtttttgccatctctgcttagaggtacactggctt-
------------------------------------------------------------
--------------------------------------------gggag---------tt
tcagtaaaygaaaatgttgcaaaggaaatgccaaaaatggatgccaggctggcagaagtc
ttggtaagaaaatggcaggatgtaaaagctcaagctttgggacgaaaccattgtttggaa
aaattaccagaggtgttagatggcaagatgcttaagatctggactgatcgtgcaaaggag
attgctgaccatggctggttctgggacttcaccctcttgaatgtgactatcgac--agcg
tgactgtgtccttggatgggcagcgagccatggtggaagcaactctcgaagagtcagcca
acttgactgatgtcaaccaacccgagcacaatgattcttacagcaggacatacacaacta
ggtatgagatgtcc
>PAFTOL004625
gctcctcctgaccgccacgtttcaattccccttaatttctatcaggttttgggtgctgag
acacattttttgggagatgggataaggagggcgtacgaaagtagggtttcaaagccgccc
caatatgggtatagtcaagatgccctcattgccagaaggcagattctccaagctgcttgt
gatgttctttctaaccctaattcaaggagagactataatttgggtctctctgaggctttt
gaagaaactaccctttttgaagttcccttcgacaaggttcctggagcattgtgtgtgtta
caagaggctggggaggctgaactagttcttaggattggggatgctttgttgagagagaca
ctgcccaagtcgttcaagcatgacattgtcttggcgatggctctagcttttgttgattta
tcgagggatgcaatggcattgaaccctcctgattatgtctatggctgcgaggcattggaa
agagctttgaagctcttgcaggaagaaggttctagcagtctggcaccagatttgcaagca
cagattgatgagacattggaggagcttaatcctcgttatgttttggagcttttggctttg
cctcttagcgatgaatatcggaagaaaagagatgagggccttcatggtgtgcgtaatata
ttgtggtctgttgggggaggtggtgctgtagctattgcaggaggttttactcgggaggat
ttcatgaacgaagcctttctacgtatgacagcagttgagcaggttgatcttttcacggcc
acacctagaaatatcccagctgaaagctttgaagcctatggagtagctcttgcccttgta
gcgcaggcattcattggcaagaagcctcatctcattcaagatgctgacaacctttttcaa
caacttcagcagactaaaatggtggcactaacagatcctgtctccttatatgctactaat
gaaaaccgtgaaaaggattttgcactggagaggggtctctgctcacttttagttggggat
cttgatcagtgtcgaacatggttaggcctggacaatgaaaactcaccctacagagatcca
tcaatggtggaattcattttagagaattcaaaggagtatgaggataatgatacgcttcca
ggcctttgtaagttgttggagacttggctgatggaggttgttttccccagatttagagag
accagaggtgttcaatttaaacttggggattattacgatgaccctacagttctgaggtac
ctagaacggttggag---ggagggaatagctccccattagctgcagcagctgccattgta
aggattggaactcaggctactgcagtgattgacaatgtaacaacgagtgtggtacaggca
ctaaaaaaggtttttcctcccagctctatagaggagcgcataacacggcaagaagatgty
ggakktaacggctacgaaaatcaggactacaaagmagagtttgatc---ataryacgtca
acttttgttgatttatctggtaaaaatttcaatgaagaaattcatgaacaagaattgatt
ackgaaaaaatcaaagatacaagtgtgaagattatgtgtgctggtgttgtgattggattg
acggctttggttggcttgaaacttgtacctggtaaaagtggttcagcaatt---aagcat
gagcatgttg---gtttggtgac---------tgcttctgatgtctcca---------gt
gttgtaaatgaaaatgttgcaaaggaaacaccaaaaatggatgccaggctggctgaagtc
ttggtaagaaaatggcaggatgtaaaagctcaagctttgggacgaaaccattgtttggaa
aaattaccagaggtgttagatggaaagatgctgaagatctggactgatcgcgcaaaggag
attgccgaacatggctggttctgggacttcaccctgctgaatgtgactatcgac--agcg
tgactgtgtccttggatgggcagcgagccatggtggaagcaactctcgaagagtcagcca
acttgactgatgtcaaccagcccgagcacaatgattcttacagcaggacatacacaacta
ggtatgagatgtcc
>PAFTOL004626
gctcctcctgaccgccacatttcgattccccttaatttctatcaggttttgggtgctgag
acacattttttgggagatgggataaggagggcgtacgaaagtagggtttcaaagccgccc
caatatgggtatagtcaagatgccctcattgccagaaggcagattctccaagctgcttgt
gatgttctttctaaccctgattcaaggagagactataatttgggtctctctgaggmtttt
gaagaaactaccctttttgaagtccctttcgacaaggttcctggagcattgtgtgtgtta
caagaggctggggaggctgaactagttcttaggattggggatgctttgttgagagagaga
ctgcccaagtcgttcaagcatgacattgtcttggcratggctctagcttttgttgattta
tcgagggatgcgatggcattgmaccctcctgattatgtctatggctgcgaggcattggaa
agagctttgaagctcttgcaggaagaaggttctagcagtctggcaccagatttgcaagca
cagattgatgagacattggaggagcttaatcctcgttatgttttggagcttttggctttg
cctcttagcgatgaatatcggaagaaaagagatgaaggccttcatggtgtgcgtaatata
ttgtggtctgttgggggaggtggtgctgtagctattgcaggaggttttactcgggaggat
ttcatgaatgaagcctttctacgtatgacagcagttgagcaggttgatcttttcacggcc
acacctagaaatatcccagctgaaagctttgaagcctatggagtagctcttgcccttgta
gtgcaggcattcattggcaagaagcctcatctcattcaagatgctgacaacctttttcaa
caacttcagcagactaaaatggtggcactaacagatcctctctccttatatgctactaat
gaaagccgtgaaaaggattttgcactggagaggggtctctgctcacttttagttggggat
cttgatcagtgtcgaacatggttaggcctggacaatgaaaactcaccctacagagatcca
tcaatggtggaattcattttagagaattcaaaagagtatgaggataatgatacgcttcca
ggcctttgcaagttgttggagacttggctgatggaggttgttttccccagatttagagag
accagagatgttcaatttaaacttggggattattacgatgatcctacagttctcaggtac
ctagaacggttggag---ggagggagtagctccccattagctgcagcagccgccattgta
aggattggaactgaggctactgcggtgattgacaatgtaactrctagtgtggtagaggca
ctaaaaaaggtttttcctcccagctctatagaagagcgcataacacggcaagaagatgtt
ggagttaacggctacgaaaatcrggactacaaagcagagtctgatc---ataatacgtca
actttt--------------------------------------------tgaatcga--
------------------------------------------------------------
------------------------------------------------------------
--------------------------------------------tggag---------tt
tcagtaaatgaaaatgttgcaaaggaaataccaaaaatggatgcaagactggcagaagtc
ttggtacgaaaatggcaggatgtaaaagctcaagctttgggacgaaaccattgcctggaa
aaattaccagaggtgttagatggcaagatgcttaagatctggactgatcgtgcaaaggag
attgccgaccatggctggttctgggacttcaccctcttgaacgtgactattgac--agcg
tgactgtgtccttggatgggcagcgagccatggtggaagcaactctcgaagagtcagcca
acttgactgatgtcaaccgacccgagcacaatgattcttacagcaggacatacacaacta
ggtatgagatgtcc
>PAFTOL004627
gcccctcctgaccgccacgtttcgattccccttaatttctatcaggttttgggtgctgag
acacattttttgggagatgggataaggagggcgtacgaragtagggtttcaaagccrccc
caatrtgggtatagtcaagatgccctcattgcyagaaggcagattctccaagctgcttgt
gatgttctttcgaaccctaattcaaggagagactataatttgggtctctctgaggctttt
gaagaaactaccctktttgaagtccctttcgacaaggttcctggagcattgtgtgtgtta
caagaggctggggaggctgaactagttcttaggattggggatgctttgttgagagagaga
ctgcccaagrcgttcaagcatgacattgtcttggcgatggctctagcttttgttgattta
tcgagggatgcaatggcattgaaccctcctgattatatctatggctgtgaggcgttggaa
agagctttgaagctcttgcaggaagaaggttctagcagtctggcaccagacttgcaagca
cagattgatgagacattggaggagcttaatcctcgttatgttttggagcttttggctttg
cctcttagcgatgaatatcggaagaaaagagatgaaggccttcatggtgtgcgtaatata
ttgtggtctgttgggggaggtggtgctgtagctattgcaggaggttttactcgggaggat
ttcatgaatgaagcctttctacktatgacagcagttgagcaggttgatcttttcacggcc
rcacctagaaatatcccagctgaaagctttgaagcctatggagtagctcttgcccttgta
gcgcaggcattcattggcaagaagcctcatctcattcaagatgctgacaacctttttcaa
caacttcaacagactaaaatggtggcactaacagaacctgtctccttgtatgctactaat
gaaaaccgtgaaaaggattttgcactggagaggggtctctgctcacttttagttggggat
cttgatcagtgtcgaacatggttaggcctggacaatgaaaactcaccctatagagatcca
tcagtggtggaattcattttagagaattcaaaagagtctgaggataatgatatgcttcca
ggcctgtgtaagttgttggaaacgtggctgatggaggttgttttcccmagatttagagag
accagaggtgttcaatttaaacttggggattattacgatgatcctacagttctgaggtac
ctagaacggttggag---ggagggagtagctccccattagctgcagcagcygctattgta
aggattggaactgaggctactgcagtgattgacagtgtaactactagtgtggtagaggca
ctaaaaaaggtttttcctcccagctctatagaagagcgcataacacggcaagaagatgtt
ggagttaacggctacgaaaatcaggactacaaaacagagtttgatc---ataatacgtca
aattttgtcgatttatctggtaaaagtttcaatgaagaaattcatgaacaagaattgatt
actgaaaaaatcaaagatacaactgtgaagattatgtgtgctggtgttgtgattggattg
acggctttggttgs----------------------------------------------
--------------------------------------------aggag---------tt
tcagtaaatgaaaatgttgcaaaggaaataccaaaaatggatgcaaggctggcagaagta
ttggtacgaaaatggcaggatgtaaaagctcaagctttgggacgaagccattgcctggaa
aaattaccagaggtgttagatggcaagatgcttaagatctggactgatcgtgcaaaggag
attgccgaccatggctggttctgggacttcaccctcttgaacgtgacyattgac--agcg
tgactctgtccttggatgggcagcgagccgtggtggaggcaactctcgaagagtccgcca
ccttgactgatgtcaaccaacccgagcacaatgattcttacagcaggacatacacaacta
ggtatgagatgtcc
>PAFTOL004629
gctcctcctgaccgccacgtttcaattccccttaatttctatcaggttttggctgctgag
acacattttttgggagatgggataaggagggcgtacgaaagtagggtttcaaagccgccc
caatatgggtatagtcaagatgcccttattgccagaaggcagattctccaagctgcttgt
gatgttctttctaaccctaattcaaggagagactataatttgggtctctctgaggctttt
gaagaaactaccctttttgaagtccctttcgacaaggttcctggagcattgtgtgtgtta
caagaggctggggaggctgaactagttcttaggattggggatgctttgttgagagagaga
ctgcccaagtcgttcaagcatgacattgtcttggcgatggctctagcttttgttgattta
tcgagggatgcaatggcattgaaccctcctgattatgtctatggctgcgaggcattggaa
agagctttgaagctcttgcaggaagaaggttctagcagtctggcaccagatttgcaagca
cagattgatgagacattggaggagcttaatcctcgttatgttttggagcttttggctttg
cctcttagcgatgaatatcggaagaaaagagatgaaggccttcatggtgtgcgtaatata
ttgtggtctgttggaggaggtggtgctgtagctattgcaggaggttttactcgggaggat
ttcatgaatgaagcctttctacgtatgacagcagttgagcaggttgatcttttcacagcc
acacctagaaatatcccagctgaaagctttgaagcctatggagtagctcttgcccttgta
gcgcaagcattcattggcaagaagcctcatctcattcaagatgctgacaacctttttcaa
caacttcagcagactaaaatggtggcactaacagatcctgtctccttatatgctactaat
gaaaaccgtgaaaaggattttgcactggagaggggtctctgctcacttttagttggggat
cttgatcagtgtcgaacatggtttggcctggacaatgaaaactcaccctacagagatccg
tcaatggtggaattcattttggagaattcaaaagagtatgaggataacgatacgcttcca
ggcctttgtaagttgttggagacttggctgatggaggttgtcttccccagatttagagag
accagaggtgttcaatttaaacttggggattattacgatgaccctacagttctgaggtac
ctagaacggttggag---ggagggagtagcaccccattagctgcagcagccgccattgta
aggattggaactcaggctactgcagtgattgacaatgtaacaactagtgtgatacaggca
ctgaaaaaggtttttcctcccagctctatagaggagcgcataacacggcaagaagatgtt
ggagttaacggctacgaaaatcaggactacaaagaagagtttgatc---ataatacgtca
acttttgttgatttatctggtaaaaatttcaatgaagaaattcatgaacaagaattgatt
actgaaaaaatcaaagatacaagtgtgaagattatgtgtgctggtgtcgtgattggattg
acggctttggttggcttgaaacttgtacctgg----------------------------
--------------------------------------------cggag---------tt
tcagtaaatgaaaatgttgcaagggaaataccaaaaatggatgccaggctggcagaagtc
ttggtaagaaaatrgcaggatgtaaaagctcaagctttgggacgaagccattgtttggaa
aaattaccagaggtgttagatggcaagatgcttaagatctggactgatcgtgcaaaggag
attgccgaccatgactggttctgggacttcaccctcttgaacgtgactatcgac--agcg
tgactgtgtccttggatgggcagcgagccatggtggaagcaactcttgaagagtcagcca
acttgactgatgtctaccaaccggagcacaatgattcttacagcaggacatacacaacta
ggtatgagatgtcc
>PAFTOL004632
gctcctcctgaccgccacatttcgattccccttaatttctatcaggttttgggtgctgag
acacattttttgggagatgggataaggagggcgtacgaaagtagggtttcaaagccgccc
caatatgggtatagtcaagatgccctcattgctagaaggcagattctccaagctgcttgt
gatgttctttctaatcctgattcaaggagagactataatttgggtctctctgaggctttt
gaagaaactaccctttttgaagtccctttcgacaaggttcctggagcattgtgtgtgtta
caagaggctggggaggctgaactagttcttaggattggggatgctttgttgagagagaga
ctgcccaagtcgttcaagcatgacattgtcttggcgatggctctagcttttgttgattta
tcgagggatgcgatggcattgagccctccggattatgtctatggctgcgaggcgttggaa
agagctttgaagctcttgcaggaagaaggttctagcagtctggcaccagatttgcaagca
cagattgatgagacattggaggagcttaatcctcgttatgttttggagcttttggctttg
cctcttagcgatgaatatcrgaagaaaagagatgaaggccttcatggtgtgcgtaatata
ttgtggtctgttgggggaggtggtgctgtagctattgcaggaggttttactcgggaggat
ttcatgaatgaagcctttctacgtatgacagcagttgagcaggttgatcttttcacggcc
acacctagaaatatcccagctgaaagttttgaagcctatggagtagctcttgcccttgta
gcgcaggctttcattggcaagaagcctcatctcattcaagatgctgacaacctttttcaa
caacttcagcagactaaaatggtggcactaacagatcctgtctccttatatgctactaat
gaaaaccgtgaaaaggattttgcactggagaggggtctctgctcacttttagttggggat
cttgatcagtgtcgaacatggttaggcctggacaatcaaaactcaccctacagagatcca
tcaatggtggaattcattttagagaattcaaaagagtatgaggataatgatacacttcca
ggcctttgtaagttgttggagacttggctgatggaggttgttttccccagatttagagag
accagaggtgttcaatttaaacttggggattattacgatgatcctacagttctcaggtac
ctagaacggttggag---ggagggagtagctccccattagctgcagcagccgccattgta
aggattggaactgaggctactgcggtgattgacaatgtaactactagtgtggtagaggca
ctaaaaaaggttttccctcccagctctatagaagagcgcataacacggcaagaagatgtt
ggagttaacggctacgaaaatcaggactacaaagcagagtttgatc---ataatacgtca
acttttgttgatttatctggtaaaaatttcaatgaagaaattcatgaacaagaattgatt
actgaaaaaatcaaagatacaagtgtgaagattatgtgtgctggtgttgtgattggattg
acggctttggttggcttgaaacttgtccctagtaaaagtggttcagcaatt---aagcat
gagcatgttg---gttcagtaac---------tgcttctgatgtctcca---------tt
tcagtaaatgaaaatgttacaaaggaaataccaaaaatggatgcaagactggcagaagtc
ttggtacgaaaatggcaggatgtaaaagctcaagctttgggacgaaaccattgtctggaa
aaattaccagaggtgttagatggcaagatgcttaagatctggactgatcgtgcaaaggag
attgccgaccatggctggttctgggacttcaccctcttgaacgtgactattgac--agcg
tgactgtgtccttggatgggcagcgagccatggtggaagcaactctcgaagagtcagcca
acttgactgatgtcaaccaacccgagcacaatgattcttacagcaggacatacacaacta
ggtatgagatgtcc
>PAFTOL004633
gctcctcctgaccgccacgtttcaatwccccttaatttctatcaggttttgggtgctgag
acacattttttgggagatgggataaggagggcgtacgaaagtagggtttcaaagccgccc
caatatgggtatagtcaggacgccctcattgccagaaggcagattctccaagctgcttgt
gatgttctttctaaccctaattcaaggagagactataatttgggtctctctgaggctttt
gaagaaactaccctttttgaagtccctttcgacaaggttcctggagcattgtgtgtgtta
caagaggctggggaggctgaactagttcttaggattggggatgctttgttgagagagagg
ctgcccaagtcgttcaagcatgacattgtcttggcgatggctctaacttttgttgattta
tcgagggatgcaatggcattgaaccctcctgattatatctatggctgcgaggcgttggaa
agagctttgaagctcttgcaggaagaaggttctagcagtctggcaccagatttgcaagca
cagattgacgagacattagaggagcttaatcctcgttatgttttggagcttttggctttg
cctcttagcgatgaatatcggaagaaaagagatgaaggccttcayggtgtgcgtaatata
ttgtggtctgttgggggaggtggtgctgtggctattgctggaggttttactcgggaggat
ttcatgaatgaagccttcctacgtatgacagcagttgagcaggttgatcttttcacggcc
acacctagaaatatcccggctgaaagctttgaagcctatggagtagctcttgcccttgtg
gcgcaggcattcattggcaagaagcctcatctcattcaagatgctgataacctttttcaa
caacttcagcagactaaaatggtggcactaacagatcctgtctccttatatgctactaat
gaaaaccgtgaaaaggattttgcactggagaggggcctctgctcacttttagttggggat
cttgatcagtgtcgaacatggttaggcctggacaatgaaaactcaccctacagagatcca
tcaatggtggaattcattttagagaattcaaaagagtatgaggatawtgatacgcttcca
ggcctttgtaagttgttggagacttggttgatggaggttgttttccccagatttagagag
accagaggggttcaatttaaactcggggattattacgatgaccctacagttctgaggtac
ctagaacggttggag---ggagggagtagctccccattagctgcagcagccgccattgta
aggattggaactcaggctactgcagtgattgacaatgtaacaactagtgtggtacaggca
ctaaaaaaggtttttcctcccagctctatagaggagcgcataacacggcaggaagatgtt
ggagttaacggctacgaaaatcaggactacaaagaagagtttgatc---ataatacttca
acttttgttgatttatctggtaaaaatttcaatgaagaaattcatgaacaagaattgatt
actgaaaaaatcaaagatacaagtgtgaagattatgtgtgctggtgtcgtgattggattg
acggctttggttggcttgaaacttgtacctggtaaaagtga---agaatat---tatgct
taccatatct---ggcccgctgt---------actttcagtttcmggag---------tt
tcagtgaatgaaaatgttgcaaaggaaataccaaaaatggatgctaggctggcagaagtc
ttggtaagaaaatggcaggatgtaaaagctcaagctttgggacgaagccattgtttggaa
aaattaccagaggtgttagatggcaagatgcttaagatctggactgrtcgtgcaaaggag
attgccgaccatggctggttctgggacttcaccctcttgaacgtgactatcgac--agcg
tgactgtgtccttggatgggcagcgagctatggtggaagcaactctcraagagtcagcca
acttgactgatgtcaaccaacccgagcacaatgattcttacagcaggacatacacaacta
ggtatgagatgtcc
>PAFTOL004634
gctcctcctgatcgycacgtttcaattcctctkaatttctatcaggttttgggtgctgag
acacattttttgggagatgggataaggagggcgtacgaaagtagggtttcaaagccgccc
cartatgggtatagtcaagatgccctcattgcccgaaggcagattctccargctgcttgt
gatgttctttctaaccctaattcaaggagagactataatttggrtctctctgaggctttt
gaagaaactacmctttttgaagtccctttcgacaaggttcctggagcattgtgtgtttta
caagaggctggggaggctgaactagttctyaggattggggatgctttgttgagagagaga
ctgcccaagycgttcaagcatgacattgtcttggygatggctctagcttttgttgatttg
tcgagggatgcaatggcattgaaccctcctgattatatctatggctgygaggctttggaa
agagcyttgaagctcttgcaggaagaaggttctagcagtctggcaccagatttgcaagca
cagattgacgagacattagaggagcttaatcctcgttatgttttggagcttttggctttg
cctcttagcgatgaatatcrgaagaaaagagaygaaggccttcatggtgtgcgtaatata
ttgtggtctgttgggggaggtggtgctgtagctattgctggaggttttactcgggaggat
ttcatgaatgaagccttcctacgtatgacagcwgttgagcagrttgatcttttcacggca
acacctagaaatatcccagctgaaagctttgaagcctatggagtagctcttgcccttgta
gcgcaggcattcattggcaagaagcctcatctcattcaagacgctgacaacctttttcaa
caacttcagcagactaaaatggtggcactaacagatgctgtctcgttatatgctactaat
gaaaaccgtgaaaaggattttgcactggagaggggcctctgctcacttttagttggggat
cttgatcagtgtcgaacatggttaggcctggacaatgaaaactcaccctatagagatcca
tcaatggtggrattcattttagagaattcaaaagagtatgaggataatgatacgcttcca
ggcctttgtaagttgttggagacgtggctgatggaggttgttttccccagatttagagag
accagaggtgttcaatttaaactcggggattattatgatgaccctacagttctgaggtat
ttagaacggttggag---ggagggagtagctccccattrgcagcagcagccgccattgta
aggattggaactcaggctactgcagtgattgacaatgtaacaacaagtgtyrtacaggca
ctaaaaaaggtttttcctcccagctctatagaggagcgtataacacggcaagaagatgtt
ggagttaacggctaygaaartsaggmctacaaagaagagtttgatc---ataatacgcca
acttttgttgatttatctggtaaaaatttcaatgaagagattcatgaacaagaattgatt
actgaaaaaataaaagatacaagtgtgaagattatgtgtgctggtgtcgtgattggattg
acggctttggttggcttgaaacttgtacctggtaaaaatggttcagcgatt---aagcat
gagcatgttg---gtgcagtaac---------tgcttctgatgtctgag---------tt
tcagcaaatgaagatgttgcaaaggaaataccaaaaatggatgccaggctggcagaagtc
ttggtaagaaaatggcaagatgtaaaagctcaagctttgggacgaagccattgtctggaa
aaattaccagaggtgttagatggcaagatgcttaagatctggmytgatcgtgcaaaggag
attgccgaccatggctggttctgggacttcacgctcttgaacgtgactatcgac--agcg
tgactgtgtccttggatgggcagcgagccatggtggaagcaactctagaagagtcagcca
acttgactgatgtcaaccaacctgagcacaatgattcttacagcaggacatacacaacta
ggtatgagatgtcc
>PAFTOL004635
------------------------------------------------------------
------------------------------------------------------------
------------------------------------------------------------
------------------------------------------------------------
------------------------------------gttcctggagcattgtgtgtttta
caagaggctggggaggctgaactagttcttaggattggggatgctttgttgagagagaga
ctgcccaagtcgttcaagcatgacattgtcttggcratggctctagcttttgttgattta
tcgagggatgcaatggcattgaaccctcctgattatatctatggctgcgaggcgttggaa
agagctttgaagctcttgcaggaagaaggttctagtagtctggcaccagatttgcaagca
cagattgacgagacattagaggagcttaatcctcgttatgttttggagcttttggctttg
cctcttagygatgartatcggaagaaaagagatgaaggccttcatggtgtgcgtaatata
ttgtggtctgttgggggaggtggtgctgtagctattgctggaggttttactcgggargat
ttcatgaatgaagccttcctacgtatgacagcagttgagcag---gggatcatcccctct
tcacctagaaatatcccagctgaaagctttgaagcctatggagtagctcttgcccttgta
gcgcaggccttcattggcaagaggcctcatctcattcaagatgctgacaacctttttcaa
caacttcagcagactaaaatggtggcactaatagatcctgtctctttatatgctactaat
gaaaaccgtgaaaaggattttgcactggagaggggcctctgctcacttttagttggagat
cttgatcagtgtcgaacatggttaggcctggacratgaaaactcaccctacagagatcca
tcaatggtggaattcattttagagaattcaaaagaatatgaggataatgatamgcttcca
ggcctttgtaagttgttggagacgtggctgatggaggttgttttccccagatttagagag
accagaggtgttcaatttaaactcggggattattacgatgaccctacagttctgaggtat
ctagaacggttggaa---ggagggagtagctctccattagctgcagcagccgccattgta
aggattggaactcaggctactgcagtgattgacaatgtaacaacgagtgtggtacaggca
------------------------------------------------------------
------------------------------------------------------------
------------------------------------------------------------
------------------------------------------------------------
------------------------------------------------------------
------------------------------------------------------------
------------------------------------------------------------
------------------------------------------------------------
------------------------------------------------------------
------------------------------------------------------------
------------------------------------------------------------
------------------------------------------------------------
--------------
>PAFTOL004636
gctcctcctgaccgccacgtttcaattccccttaatttctatcaggtgttgggtgctgag
acacattttttggkagatgggataaggagggcgtacgaaagtagggtttcaaagccgccc
caatatgggtatagtcaagatgccctcattgccagaaggcagattctccaagctgcttgt
gatgttctttcgaaccctaattcaaggagagactataatttgggtctgtctgaggctttt
gaagaaactaccctttttgaagtgcctttcgacaaggttcctggagcattgtgtgtgtta
caagaggctggggaggctgaactagttcttaggattggggatgatttgttgagagagaga
ctgcccaagtcgttcaagcatgacattgtcttagcgatggctctagcttttgttgattta
tcgagggatgcaatggcattgaaccctcctgattatatctatggctgtgaggcgttggaa
agagctttgaagctcttgyaggaagaaggttctagcagcctggcaccagatttgcaagca
cagrttgatgagacattggaggagcttaatcctcgttatgttttggagcttttggctttg
cctcttagcgatgaatatcggaagaaaagagatgaaggccttcatggtgtgcgtaatata
ttgtggtctgttgggggaggtggtgctgtagctattgcaggaggttttactcgggaggat
ttcatgaatgaagcctttctacgtatgacagcagttgaacaggttgatcttttcacggcc
acacctagaaatatcccagctgagagctttgaagcctatggagtagctcttgcccttgta
gcgcaggcattcattggcaagaagcctcatctcattcaagatgctgacaaccttttccaa
caacttcagcagactaaaatggtggcactaacagatcctgtctccgtatatgctactaat
gaaaaccgtgaaaaggattttgcactggagaggggtctctgctcacttttagttggggat
cttgatcagtgtcggacatggttaggcctcgatgatgaaaactcaccctacagagatcca
tcaatggtggaattcattttagagaattcaaaagagtatgaggataatgacacgcttcca
ggcctttgtaagttgttggaggcttggctcatggaggttgttttccctagatttagagag
accagaggtgttcaatttaaacttggggattattacgatgatcctacagttctgagrtac
ctagaacggttggag---ggagggagtagcaccccattagctgcagcagccgccattgca
aggattggaactgaggctactgcggtgattgacaatgtaactactagtgtggtacaggca
ctaaaaaaggtttttcctcccagctctatagaagagcgcataacacggcaagaagatgtt
ggagttaatgcctctgaaagtcaggactacaaagcagagtttgatc---ataatacgtca
actgttgttgatttatctggtaaaagtttcaatgaagaaattcatgaacaagaattgatt
------------------------------------------------------------
------------------------------------------------------------
---------------------------------------------ggag---------tt
tcagtaaatgamaacgttgcaaaggaaataccaaaaatggacgcaaggctggcagaagta
ttggtacgaaaatggcaggatgtaaaagctcaagctttgggacgaagccattgcctggaa
aaattaccacaggtgttagatggcaagatgcttaagatctggactgatcgtgcaaaggag
attgccgaccatggctggttctgggactttaccctcttgaacgtgactattgac--agcg
tgactgtgtccttggatgggcagcgagccgtggtggaggcaactcttgaagagtcagcca
acttgactgatgtcaaccaccctgagcacaatgattcttacagcaggacatacacaatta
ggtatgagatgtcc
>PAFTOL004637
gctcctcctgaccgccacatttcaattcccctcaatttctatcaggtgttgggagctgag
acacattttttgggagatgggataaggagggcgtttgaaaatagggtttcaaagccgccc
caatatgggtatagtcaagatgccctcattgcgagaaggcagattcttcaagctgcttgt
gatgttctttctaaccctaattcccggagggactacaatttgggtctctctgaggctttt
gaagaaactaccctttttgaagtccctttcgacaaggttcctggagcattgtgtgtgtta
caagaggctggggaggctgaactagttcttaggattggggatgctttgttgagagagacg
ctgcccaagtcattcaagcatgacattctgttagcgatggctctagcttttgttgattta
tcgagggatgcgatggcattgaaccctcctgattatgtctatggctgcgaggcattggaa
agagctttgaagctcttgcaggaagaaggttctagcagtctggcaccagatttgcaagca
cagattgatgagacattggaggagcttaatcctcgttatgttttggagctattggccttg
cctcttagcgatgaatatcggaagaaaagagatgaaggccttcatggtgtgcgtaatata
ttgtggtctgttgggggaggtggtgctgtagctattgcaggaggttttactcgggaggat
ttcatgaatgaagcctttctacatatgacagcagctgagcaggttgatcttttcacggcc
acaccaagaaatatcccagctgaaagctttgaagcctatggagtagctcttgcccttgta
gctcaggcattcattggcaagaagcctcatctcgttcaagatgctgacaacctttttcaa
caacttcagcagactaaaatggtggcactaacagatcctgtctccttatatgctagtaat
gaaaaccgtgaaaaggattttgcactggagaggggtctctgctcacttttagttggggat
cttgatcagtgtcgaacatggttaggcctggacaatgaaaactcaccctacagagatcca
tcaatggtggaattcattttagagaattcaaaggattatgaggataatgatacgcttcca
ggcctttgtaagttgttggagacttggctgatggaggttgttttccccaggtttagagag
accagaggtgttcacttgaaacttggggattattacgatgatcctacagttctgacgtac
ttggaacggttggag---ggagggagcagctccccattagctgcagcagccgccattgta
aggattggagctgaggctactgcagtgattgacaatgtaacaactagtgtggtacaggca
ctaaaaaaggtttttcctcccagctctgtagaagagcgcataacacggcaagaagatgtt
ggagttaacggctacgaaaatgagggctacaaagctgagtttgatc---ataatacctca
aattttgttgatttatctggcaaaaatttcaatgaagaaattcatgaacaagaattgatt
actgaaaaaataaaagatacaagtgtgaagattatgtgtgctggtgtcgtgattggattg
acagctttggttggcttgaaacttgtacctggtaaaggcggttcagcaatt---aagcgt
gagcatgttg---gtaattcatt---------aataaattttgcaggag---------tt
tcagtaaataaaaatgttgcaaagggaataccaaaaatggatgcaaggctggcagaagtc
ttggtacgaaaatggcaagatgtaaaagctcaggctttgggaccaagccattgcctggaa
aaattaccagaggtgttagatggcaagatgcttaagatctggactgatcgtgcaaaggag
attgtcgaccatggctggttctgggactacaccctcttgaacgtgactatcgac--agcg
tgactgtgtccttggatgggcagcgagccatggtggaagcaactctggaagagtcagcca
acttgaccgatgtcaaccaacccgagcacaatgattcttacagcaggacatacacaacta
ggtatgagatgtcc
>PAFTOL004638
gctcctcctgaccgccacgtttcaattccccttaatttctatyaggttttgggtgmtgag
acacattttttgggagatgggataaggagggcgtacgaaagtagggtttcaaagccgccc
caatatgggtatagtcaagatgccctcattgccagaaggcagattcwccaagctgcttgt
gatgttytttctaaccctaattcaaggagagactataatttgggtctctctgaggctttt
gaagaaactaccctwtttgaagttcccttcgacaaggttcctggagcattatgtgtgtta
caagaggctggggaggctgaactagttcttaggattggggatgctttgttgagagagaca
ctgcccaagtcgttcaagcatgacattgtcttggcgatggctctagcttttgttgattta
tcgagggatgcaatggcattgaaccctcctgattatgtctatggctgygaggcgttggaa
agagctttgaagctcttgcaggaagaaggttctagcagyctggcaccagatttgcaagca
cagattgatgagacattggaggagcttaatcctcgttatgttttggagcttttggctttg
cctcttagcaatgaatatcggaagaaaagagatgaaggccttcatggtgtgcgtaatata
ttgtggtctgttgggggaggtggtgctgtagctattgcaggaggttttactcgggaggat
ttcatgaatgaagcctttctacgtatgacagcagttgagcaggtcgatcttttcacggcc
acacctagaaatatcccagctgaaagctttgaagcctatggagtagctcttgcccttgta
gcgcaggcattcattggcaagaagccccatctcattcaagatgctgacaacctttttcaa
caacttcagcagactaaaatggtggcagtaacagatcctgtctccttatatgctactaat
gaaaaccgtgaaaaggattttgcactggagaggggtctctgctcacttttagttggggat
cttgatcagtgtcgaacatggttaggsctggacartgaaaactcaccctacagagatcca
tcaatggtggaattcattttagagaattcaaaagagtatgaggataatgatacgcttcca
ggcctttgtaagttgttggagacttggctgatggaggttgttttccccagatttagagag
accagaggtgttcaatttaaacttggggattattacgatgaccctacagttctgaggtac
ctagaacggttggag---ggagggagtagctccccattagctgcagcagccgccattgta
aggattggaactcaggctactgcagtgattgacaatgtaacaactagtgtggtacaggca
ctaaaaaaggtttttcctcccagctctatagaggagcgcataacacggcaagaagatgtt
ggagttaacggctacgaaaatcaggactacaaagaagagtttgatc---ataatacgtca
acttttgttgatttgtctggtaaaaatttcaatgaagacattcatgaacaagaattgatt
actgaaaaaatcaaagatacaagtgcgaagattatgtgtgctggtgttgtgattggattg
acggctttggttggcttgaaacttgt----------------------------------
--------------------------------------------aggag---------tt
tcagtaaatgaaaatgttgcaaaggaaataccaaaaatggatgccaggctggcagaagtc
ttggtaagaaaatggcaggatgtaaaagctcaagctttgggacgaaaccattgtttggaa
aaattaccagaggtgttagatggcaagatgcttaagatctggactgatcgtgcaaaggag
ayygctgaccatggctggttctgggacttcaccctcttgaatgtgactatcgac--agcg
tgactgtgtccttggatgggcrgcgagccatggtggaagcaactctggaagagtcagcca
acttgactgatgtcaaccaacccgagcacaatgattcttacagcaggacatacacaacta
ggtatgagatgtcc
>PAFTOL004639
gctcctcctgaccgccacatttcgattccccttaatttctatcaggttttgggtgctgag
acacattttttgggagatgggataaggagggcgtacgaaagtagggtttcaaagccgccc
caatatgggtatagtcaagatgccctcattgccagaaggcagattctccaagctgcttgt
gatgttctttctaaccctgattcaaggagagactataatttgggtctctctgaggctttt
gaagaaactaccctttttgaagtccctttcgacaaggttcctggagcattgtgtgtgtta
caagaggctggggaggctgaactagttcttaggattggggatggtttgttgagagagaga
ctgcccaagtcgttcaagcatgacattgtcttggcgatggctctagcttttgttgattta
tcgagggatgcgatggcattgaaccctcctgattatgtctatggctgcgaggcgttggaa
agagctttgaagctcttgcaggaagaaggttctagcagtctggcaccagatttgcaagca
cagattgatgagacattggaggagcttaatcctcgttatgttttggagcttttggctttg
cctcttagcgatgaatatcggaagaaaagagatgaaggccttcatggtgtgcgtaatata
ttgtggtctgttgggggaggtggtgctgtagctattgcaggaggttttactcgggaggat
ttcatgaatgaagcctttctacgtatgacagcagttgagcaggttgatcttttcacggcc
acacctagaaatatcccagctgaaagctttgaagcctatggagtagctcttgcccttgta
gcgcaggcattcattggcaagaagcctcatctcattcaagatgctgacaacctttttcaa
caacttcagcagactaaaatggtggcactaacagatcctctctccttatatgctactaat
gaaagccgtgaaaaggattttgcactggagaggggtctctgctcacttttagttggggat
ctcgatcagtgtcgaacatggttaggcctggacaatgaaaactcaccctacagagatcca
tcaatggtggaattcattttagagaattcaaaagagtatgaggataatgatacgcttcca
ggcctttgcaagttgttggagacttggctgatggaggttgttttccccagatttagagag
accagaggtgttcaatttaaacttggggattattacgatgatcctgcagttctcaggtac
ctagaacggttggag---ggagggagtagctccccattagctgcggcagccgccattgta
aggattggaactgaggctactgcggtgattgacaatgtaactactagtgtggtagaggca
ctaaaaaaggtttttcctcccagctctatagaagagcgcataacacggcaagaagatgtt
ggagttaacggctacgaaaatcaggactacaaagcagagtctgatc---ataatacgtca
acttttgttgatttatctggtaaaaattttaatgaagaaattcatgaacaagaattgatt
actgaaaaaatcaaagatacaagtgtgaagattatgtgtgctggtgtcgtgattggattg
acggctttggttggcttgaaacttgtccctggtaaaagtggttcagcaatt---aagcat
gagcatgttg---gttcagtaac---------tgcttctgatgtctcca---------tt
tcagtaaatgaaaatgttgcaaaggaaataccaaaaatggatgcaagactggcagaagtc
ttggtacgaaaatggcaggatgtaaaagctcaagctttgggacgaaaccattgcctggaa
aaattaccagaggtgttagatggcaagatgcttaagatctggactgatcgtgcaaaggag
attgccgaccatggctggttctgggacttcaccctcttaaacgtgactattgac--agcg
tgactgtgtccttggatgggcagcgagccatggtggaagcaactctcgaagagtcagcca
acttgactgatgtcaaccaacccgagcacaatgattcttacagcaggamatacacaacta
ggtatgagatgtcc
>PAFTOL004640
gctcctcctgaccgccacatttcaattcctcttaatttctatcaggttttgggtgctgag
acgcattttttgggagatgggataaggagggcgtacgaaagtagggtttcaaagccgccc
caatatgggtatagtcaagatgccctcattgccagaaggcagattctccaagctgcttgt
gatgttctttctaaccctaattcaaggagagactataatttgggtctctctgaggctttt
gaagaaactaccctttttgaagtccctttcgacaaggttcctggagcattgtgtgtgtta
caagaggctggggaggctgaactagttcttaggattggggatgctttgttgagagagaga
ytgcccaagtcgttcaagcatgacattgtcttggcgatggctctagcttttgttgattta
tcgagggatgcaatggcattgaaccctcctgattatgtctatggytgcgaggcattggaa
agagctttgaagctcttgcaggaagaaggctctagcagtctggcaccagatttgcaagca
cagattgatgagacattggaggagcttaatcctcgttatgttttggagcttttggctttg
cctcttagcgrtgaatatcggaagaaaagagatgaaggcctkcatggtgtgcgtaatata
ttgtggtctgttgggggaggtggtgctgtagctattgcaggaggtyttactcgggaggat
ttcatgaatgaagcctttcaacgtatgacagccgttgagcaagttgatcttttcacggcs
acacctagaaatatcccmgctgaaagctttgaagcctatggagtagctcttgcccttgta
gcgcaggcattyattggcaagaagcctcatctcattcaagatgctgacaacctttttcaa
caacttcagcagactaaaatggtggcactaacagatcctgtctccttatatgctcctaat
gaaaaccgtgaaaaggattttgcactggagaggggtctctgctcacttttagttggggat
cttgatcagtgtcgaacatggttaggcctggacaatgaaaactcaccctacagagatccr
tcaatggtggaattcattgtagagaattcaaaagagtatgaggataatgayacgcttcca
ggcctttgtaagttgttggagacttggctgatggaggttgttttccccagatttagagag
accagaggtattcaatttaaacttggggattattacgatgatcctacagttctgaggtac
ctagaacggttggag---ggagggagtagctccccaytagctgcagcagccgccattgta
aggattggaactgaggctactgcagtgattgacaatgtaacaactagtgtggtacaggca
ctaaaaaaggtttttcctcccagctctatagaagagcgcataacacggcaagaagatgtc
ggakktaacggctacgaaaatcaggactacaaagcagagtttgatc---atarcacgtca
acttttgttgatttatctggtaaaaatttcaatgaagaaattcatgaacaagaattgatt
actgaaaaaatcaaagatacaagtgtgaagattatgtgtgctggtgtcgtgattggattg
acg---------------------------------------------------------
---------------------------------------------ggag---------tt
tcagtraatgaaaatgttgcaaaggaaataccaaaaatggatgcaaggctggcagaaggc
ttggtacgaaaatggcaggatgtaaaagctcaagctttgggacgaagccattgcctggaa
aaattaccagaggtgttagatggcaagatgcttaagatctggactgatcgtgcraaggag
atcgctgaccatggctggttctgggacttcaccctcytgaacgtgactatygac--agcg
tgactgtgtcyttggatgggcagcgagccatggtggaagcwactctygaagagtcagcca
acttgactgatgtcaaccaacccgagcacaatgattcttacagcaggacatacacaacta
ggtatgagatgtcc
>PAFTOL004642
gctcctcctgaccgccacgtttcaattccccttaatttctatcaggttctgggtgctgag
acacattttttgggagatgggataaggagggcgtacgaaagtagggtttcaaagccgccc
caatatgggtatagtcaagatgccctcattgccagaaggcagattctccaagctgcttgt
gatgttctttctaaccctaattcaaggagagactataatttgggtctctctgaggctttt
gaagaaactaccctttttgaagttccattcgacaaggttcctggagcattgtgtgtgtta
caagaggctggggaggctgaactagttcttaggattggggatgctttgttgagagagaca
ctgcccaagtcgttcaagcatgacattgtcttggcgatggctctagcttttgttgattta
tcaagggacgcaatggcattgaaccctcctgattatgtctatggctgcgaggcgttggaa
agagctttgaagctcttgyaggaagaaggttctagcagtctggcaccagatttgcaagca
cagattgatgagacattggaggagcttaatcctcgttatgttttggagcttttggctttg
cctcttagcgatgaatatcggaagaaaagagatgaaggccttcatggtgtgcgtaatata
ttgtggtctgttgggggaggtggtgctgtagctattgcaggaggttttactcgggaggat
ttcatgaatgaagcctttctacgtatgacagcagttgagcaggttgatcttttcacggcc
acacctagaaatatcccagctgaaagctttgaagcctatggagtagctcttgcccttgta
gcgcaggcattcattggcaagaagcctcatctcattcaagatgctgacaacctttttcaa
caacttcagcagactaaaatggtggcactaacagatcctgtctccttatatgctactaat
gaaagccgtgaaaaggattttgcactggagaggggtctctgttcacttttagttggggat
cttgatcagtgtcgagcatggttaggcctggacaatgaaaactcaccctacagagatcca
tcaatggtggaattcattttagagaattcaaaagagtatgaggataatgatacgcttcca
ggcctttgtaagttgttggagacttggctgatggaggttgttttccctagatttagggag
accagaggtgttcaatttaaacttggggattattacgatgaccctacagttctgaggtac
ctagaacggttggag---ggagggagtagctccccattagctgcagcagccgccattgta
aggattggaactcaggctactgcagtgattgacaatgtaacaactagtgtggtacaggca
ctaaaaaaggtttttcctcccagctctatagaggagcgcataacacggcaagaagatgtt
ggagttaacggctatgaaaatcaggactacaaagaagagtttgatc---ataatacgtca
acttttgttgatttatctggtaaaaatttcaatgaagaaattcatgaacaagaattgatt
actgaaaaaatcaaagatacaagtgtgaagattatgtgtgc-------------------
------------------------------------------------------------
-----------------------------------------atcaggag---------tt
tcagtagatgaaaatgttgcaaaggaaataccaaaaatggatgccaggctggcagaagtc
ttggtaaggaaatggcaggatgtaaaagctcaagctttgggacgaaaccattgtttggaa
aaattaccagaggtgttagatggcaagatgctgaagatctggactgatcgtgcaaaggag
attgccgaccatggctggttctgggacttcacccttttgaatgtgactatcgac--agcg
tgactgtgtccttggatgggcagcgagccatggtggaagcaactctcgaagagtcagcca
acttgactgatgtcaaccaacccgagcacaatgattcttacagcaggacatacacaacta
ggtatgagatgtcc
>PAFTOL004644
gcccctcctgaccgccacgtttcaattcccctyaatttctatcaggttttgggtgctgag
acacattttttgggagatgggataaggagggcgtacgaaagtagggtttcaaagccgccc
caatatgggtatagtcaagatgccctcattgccagaaggcagattctccaagctgcttgt
gatgttctttctaaccctaattcaaggagagactataatttgggtctstctgaggctttt
gaagaaactaccctttttgaagtccctttcgacaaggttcctggagcattgtgtgtgtta
caagaggctggggaggctgaactagtycttcggattggggatgctttgttgagagagaga
gtgcccaagtcgttcaagcatgayattgtcttggcgatggctctagcttttgttgattta
tcgagggatgcaatggcattgaaccctcctgattatgtctatggctgcgaggcattggaa
agagctttgaagctcttgcaggaagaaggtwctagcagtctggcaccagatttrcargca
gagattgatgagacattggaggagcttaatcctcgttatgttttggagcttttggctttg
ccycttagcgatgaatatcggaagaaaagagatgaaggccttcatggtgtgcgtaatata
ttgtggtctgttgggggaggtggtgctgtagctattgcaggaggttttactcgggaggat
ttcatgaatgaagcctttctacgtatgacagcagttgagcaggttgatcttttcacggct
acacctagaaatatcccagctgaaagctttgaagcctatggagtagctcttgcccttgta
gcgcaggcattcattggcaagaagcctcatctcattcaagatgctgacaaccttttccaa
caacttcagcagactaaaatggtgscactaacagatcctgtctccttatatgctactaat
gawaaccgtgaaaaggattttgccctggagaggggtctctgctcacttttagttggggat
cttgatcagtgtcgaacatggttaggcctggacaatgaaaactcaccctacagagatcca
tcmatggtggaattcattttagagaattcaaaagagtatgaggataatgatscacttcca
ggcctttgtaagttgttggagacttggctgatggaggttgttttccccagatttagagag
accagaggtgttcaatttaaacttggggattattacgatgatcctacagttctgaggtac
ytagaacgrttggag---ggagggagtagctccccattagctgcagcagccgccattgta
aggattggaactgaggctactgcagtgattgacaatgtaaaaaccagtgtggtacaggca
ctaaamaaggtttttcctcccagctctatagaagagcgcataacacggcaagaagatgtt
ggagttaatgggtacaaaaatcaggackacaaagcagagtttgatc---ataatacgtca
acttttgttgatttatctggtaaaaatttcaatgaagaaattcatgaacaagaattgatt
actgaaaaaatcaaagatacgagtgtgaagattatgtgtgctggtgtcgtgattggattg
acggctttggttggcttgaaacttgtacctggcaaaagtggttcagcaatt---aagcat
gagcatgtcg---gttcagtaac---------tgcttatgatctgggag---------tt
tcagtaaatgaaaatgttgcaaaggaaataccaaaaatggatgcaaggctggcagaartc
ttggtacgaaaatggcaggatgtaaaagctcragctttgggacgaagccattgcctggaa
aaattaccrgaggtgttagatggcaagatgcttaagatctggactgatcgtgcraagcrg
attgccgaccatggctggttctgggacttcaccctcctgaacgtgactattgac--agyg
tgactgtgtccttggatgggcagcgagccatggtggaagcaactctygaagagtcagcsa
acttgactgatgtcaaccaacccgagcacaatgattcttacagcaggacatacacaacta
ggtatgagatgtcc
>PAFTOL004646
gctcctcctgaccgccacgtttcaattccccttaatttctatcaggttttgggtgctgag
acacattttttgggagatgggataaggagggcgtacgaaagtagggtttcaaagccgccc
caatatgggtatagtcaagatgccctcattgccagaaggcagattctccaagctgcttgt
gatgttctttctaaccctaattcaaggagagactataatttgggtctctctgaggctttt
gaagaaactaccctttttgaagttcccttcgacaaggttcctggagcattgtgtgtgtta
caagaggctggggaggctgaactagttcttaggattggggatgctttgttgagagagaca
ctgcccaagtcgttcaagcatgacattgtcttggcaatggctctagcttttgttgattta
tcgagggacgcaatggcattgaaccctcctgattatgtctatggctgcgaggcgttggaa
agagctttgaagctcttgcaggaagaaggttctagcagtctggcaccagatttgcaagca
cagattgatgagacattggaggagcttaatcctcgttatgttttggagcttttggctttg
cctcttagcgatgaatatcgtaagaaaagagatgaaggccttcatggtgtgcgtaatata
ttgtggtctgttgggggaggtggtgctgtagctattgcaggaggttttactcgggaggat
ttcatgaatgaagcctttctacgtatgacagcagttgagcaggttgatcttttcacggcc
acacctagaaatatcccagctgaaagctttgaagcctatggagtagctcttgcccttgta
gcacaggcattcattggcaagaagcctcatctcattcaagatgctgacaacctttttcaa
caacttcagcagactaaaatggtggcactaacagatcctgtctccttatatgctactaat
gaaaaccgtgaaaaggattttgcactggagaggggtctctgctcacttttagttggggat
cttgatcagtgtcgaacatggttaggcctggacaatgaaaactcaccctacagagatcca
tcaatggtggaattcattttagagaattcaaaagaatatgaggataatgatacgcttcca
ggcctttgtaagttgttggagacttggctgatggaagttgttttccccagatttagagag
accagaggtggtcaatttaaacttggggattattatgatgaccctacagttctgaggtac
ctagaacggctggag---ggagggagtagctccccattagctgcagcagccgccattgta
aggattggaactcaggctactgcagtgattgacaatgtaacaactagtgtggtacaggca
cttaaaaaggtttttcctcccagctctgtagaggagcgcataacacggcaagaagatgtt
ggagttaacggctatgaaaatcaggactacaaagaagagtttgatc---ataatacgtca
acttttgttgatttatctggtaaaaatttcaatgaagaaattcatgaacaagaattgatt
actgaaaaaatcaaagagacaagtgtgaagattatgtgtgctggtgttgtgattggattg
acggcttt----------------------------------------------------
--------------------------------------------aggag---------tt
tcagtaaatgaaaatgttgcaaaggaaatgccaaaaatggatgccaggctggccgaagtc
ttggtaagaaaatggcaggatgtaaaagctcaagctttgggacaaaaccattgtttggaa
aaattaccagaggtgttagatggcaagatgcttaagatctggactgatcgtgcaaaggag
attgctgaccatggctggttctgggacttcaccctcttgaatgtgactatcgaa--agcg
tgactgtgtccttggatgggcagcgagccatggtggaagcaactctcgaagagtcagcca
acttgactgatgtcaaccaacccgagcacaatgattcttacatcaggacatacacaacta
ggtatgagatgtcc
>PAFTOL004647
gctcctcctgaccgccacgtttcaattccccttaatttctatcaggttttgggtgctgag
acacattttttgggagatgggataaggagggcgtacgaaagtagggtttcaaagccgccc
caatatgggtatagtcaagatgccctcattgccagaaggcagatcctccaagctgcttgt
gatgttctttctaaccctaattcaaggagagactataatttgggtctctctgaggctttt
gaagaaactaccctttttgaagtccctttcgacaaggttcctggagcattgtgtgtgtta
caagaggctggggaggctgaactagttcttaggattggggatgctttgttgagagagaga
ctgcccaagtcgttcaagcatgacattgtcttggcgatggctctagcttttgttgattta
tcgagggatgcaatggcattgaacccgcctgattatktctatggctgcgaggcattggaa
agagctttgaagctcttgcaggaagaaggttctagcagtctggcaccagatttgcaagca
cagattgatgagacattggaggagcttaatcctcgttatgttttggagcttttggctttg
cctcttggcgatgaatatcggaagaaaagagatgaaggtcttcatggtgtgcgtaatata
ttgtggtctgttgggggaggtggtgctgtagctattgcaggaggttttactcgggaggat
ttcatgaatgaagcttttctacgtatgacagcagttgagcaggttgatcttttcacggcc
acacctagaaatatcccagctgaaagctttgaagcctatggagtagctcttgcccttgta
gcgcaggcattcattggcaagaagcctcatctcattcaagatgctgacaacctttttcaa
caacttcagcagactaaaatggtggcactaacagatcctgtctctttatatrctactaat
gaaaaccgtgaaaaggattttgcactggagaggggtctctgctcgcttttagttggggat
cttgatcagtgtcgaacatggttaggcctggacaatgaaaaytcaccctacagagatcca
tcaatggtggaattcattttagagaattcaaaagagtatgaggataatgatacgcttcca
ggcctttgtaagttgttggagacttggctgatggaggttgttttccctagatttagagag
accagaggtgttcaatttaaacttggggattattacgatgatcctacagttctgaggtac
ctagaacggttggag---ggagggagtagctccccattagctgcagcagccgccatcgta
aggattggaactgaggctagtgcggtgattgacaatgtaactactagtgtgttacaggca
ctaaaaaaggtttttcctcccagctctatagaagagcgcataacacggcaagaagatgtt
ggagttaacggctacgaaaatcaggactacaaagcagagatcgatt--------------
------------------------------------------------------------
------------------------------------------------------------
------------------------------------------------------------
----------------------------------------ttgcaggaa---------tt
tcagtaaatgaaaatgttacaaaggagataccaaaaatggatgcaaggctggcagaagtc
ttggtacgaaaatggcaggatgtaaaagctcaagctttgggacgaagccattgcctggaa
aaattaccagaggtgttagatggcaagatgcttaagatctggactgatcgcgcaaaggag
attgccgaccatggctggttctgggacttcactctgttgaacgtgactattgac--agcg
tgactgtgtccttggatgggcagcgagccatggtggaagcgactcttgaagagtcagcca
acttgactgatgtcaaccaacccgagcacratgattcttacagcaggacgtacacaacta
ggtatgagatgtcc
>PAFTOL004649
gctcctcctgaycgccacgtttcaattccccttaatttctatcaggttttgggtgctgag
acacattttttgggagatgggataaggagggcgtacgaaagtagggtttcaaagccgccc
caatatgggtatagtcaagatgccctcattgccagaaggcagattctccaagctgcttgt
gatgttctttctaaccctaattcaaggagagactataatttgggtctctctgaggctttt
gaagaaactaccctttttgaagtccctttcgacaaggttcctggagcattgtgtgtgtta
caagaggctggggaggctgaactagttcttaggattggggatgctttgttgagagagaga
ctgcccaagtcgttcaagcatgacattgtcttggcgatggctctagcttttgttgattta
tcgagggatgcaatggcattgaaccctcctgattatgtctatggctgcgaggcgytggaa
agagctttaaagctcttgcaggaagaaggttctagcagtctggcaccagatttgcaagca
cagattgatgagacattggaggagcttaatcctcgttatgttttggagcttttggctttg
cctcttagcgatgaatatcggaagaaaagagmtgaaggccttaatggtgtgcgtaatata
ttgtggtctgttgggggaggtggtgctgtagctattgcaggaggttttactcgggaggat
ttcatgaatgaagcctttctacatatgacagcagttgagcaggttgatcttttcacagcc
acacctagaaatatcccagctgaaagctttgaagcctatggagtagctcttgcccttgta
gcgcaggcattcattggcaagaagcctcatctcattcaagatgcggacaacctttttcaa
caacttcagcagactaaaatggtggcactaacggatcctrtctccttatatactactaat
gaaaaccgtgaaaaggattttgcactggagaggggtctytgctcacttttagttggggat
cttgatcagtgtcgaacatggttaggcctggacaatgaaaactcaccctacagagatcca
tcaatggtggaattcattttagagaattcaaaagagtatgaggataatgatacgcttcca
ggcctttgtaagttgttggagacttggctgatggaggttgttttccccagattcagagag
accagaggtgttcaatttaaacttggggattattacgatgatcctacagttctgaggtac
ctagaacggttggag---ggasggagtagctcccccttagctgcagcagcggccattgca
aggattggaactgaggctactgcggtgattgacaatgtaactactagtgtggtacaggct
ctaaaaaaggtttttcctcccagctctatagaagagcgcataacacggcaggaagatgtt
ggagttaacggctrtgaaaatcaggactacaaagcwgagtttgatc---ataatacgcca
acttttgttgatttatctggtaaaagtttcaatgatgaaattcatgaacaa---------
------------------------------------------------------------
------------------------------------------------------------
---------------------------------------------ggag---------tt
tcagtaaatgaaaatgttgcmagggaaataccaaaaatggatgcaaggctggcagaagtc
ttggtacgaaaatggcaggatgtaaaagctcaagctttgggacgaagccattgcctggaa
aaattaccagaggtgttagatggcaagatgcttaagatctggactgatcgtgcaaaggag
attgccgaccatggctggttctgggamttcaccctcttgaacgtgactattgac--agcg
tgaytgtgtccttggatgggcagcgagctgtggtggaagcaactcttgaagagtcagcca
acttgactgatgtcaaccaacccgagcacaatgattcttacagcagracatacacaacta
ggtatgagatgtcc
>PAFTOL004652
gctcctcctgaccgccacgtttcaattccccttaatttctatcaggttttgggtgctgag
acacattttttgggagatgggataaggagggcgtacgaaagtagggtttcaaagccgccc
caatatgggtatagtcaagatgccctcattgccagaaggcagattctccaagctgcttgt
gatgttctttctaaccctaattcaaggagagactataatttgggtctctctgaggctttt
gaagaaactaccctttttgaagttcccttcgacaaggttcctggagcattgtgtgtgttg
caagaggctggggaggctgaactagttcttaggattggggatgctttgttgagagagaca
ctgcccaagtygttcaagcatgacattgtcttggcgatggctctagcttttgttgattta
tcgagggatgcaatggcattgaaccctcctgattatgtctatggctgcgaggcgttggaa
agagctttgaagctcttgcaggaagaaggtcctagcagtctggcaccagatttgcaagca
cagattgatgagacattggaggagcttaatcctcgttatgttttggagcttttggctttg
cctcttagcgatgaatatcggaagaaaagagatgaaggccttcatggtgtgcgtaatata
ttgtggtctgttggrggaggtggtgctgtagctattgcaggaggttttactcgggaggat
ttcatgaatgaagcctttctacgtatgacagcagttgagcaggtcgatcttttcacggcc
acacctagaaatatcccagctgaaagctttgaagcatatggagtagctcttgcccttgta
gcgcaggcattcattggcaagaagccccatctcattcaagatgctgacaayctttttcaa
caacttcagcagactaaaatggtggcagtaacagatcctgtctccttatatgctactaat
gaaaaccgtgaaaaggattttgcactggagaggggtctctgctcacttttagttggggat
cttgatcagtgtcgaacatggttaggcctggacaatgaaaactcaccctacagagatcca
tcagtggtggaattcattttagagaattcaaaagagtatgaggataatgatayscttcca
ggcctttgtaagttgttggagacttggctgatggaggttgttttcccmagatttagagag
accagaggtgttatatttaaacttggggattattaygatgaccctacagttctgaggtac
ctagaacggttggag---ggagggagtagctccccattagctgcagcagccgccattgta
aggattggaactcaggctactgcagtgattgacaatgtaacaactagtgtggtacaggca
ctaaaaaaggtttttcctcccagctctatagaggagcgcataacacggcaagaagatgtt
ggagttaacggctacgaaaatcaggactacaaagaagagtttgatc---ataatacgtca
gcttttgttgatttatctggtaaaaatttcaatgaagacattcatgaacaagaattgatc
accgaaaaaatcaaagatacaagtgtgaagattatgtgtgctggtgttgtgattggattg
acggctttggttggcttgaaacttgtacc-------------------------------
--------------------------------------------tggag---------tt
tcagtaratgaaaatgttgcaaaggaaataccaaaaatggatgccaggctggcagaagtc
ttggtaagaaaatggcaggatgtaaaagctcaagctttgggacgaaaccattgtttggaa
aaattaccagaggtgttagatggcaagatgcttaagatctggactgrtcgtgcaaaggag
attgctgrccatggctggttctgggacttcaccctcttgaatgtgactatcgac--agcg
tgactgtgtccttggatgggcagcgagccatggtggaagcaactctcgaagagtcagcca
acttgactgatgtcaaccaacccgagcacaatgattcttacagcaggacatacacaacta
ggtaygagatgtcc
>PAFTOL004653
gctcctcctgaccgccacgtctcaattccccttaatttctatcaggttttgggtgctgag
acgcattttttgggagatgggataaggaggrcgtacgaaagtagggtttcaaagccgccc
caatatgggtatagtcaagatgccctcattgccagaaggcagattctccaagctgcttgt
gatgttctttctaaccctaattcaaggagagactataatttgggtctctctgaggctttt
gaagaaactaccctttttgaagttcctttcgacaaggttcctggagcattgtgcgtgtta
caagaggctggggaggctgaactagttcttaggattggggatgctttgttgagagagaca
ctgcccaagtcgttcaagcatgacattgtcttggcgatggctctagcttttgttgattta
tcgagggatgcaatggcattgaaccctcctgattatatctatggctgcgaggcgttggaa
agagctttgaagctcttgcaggaagaaggttctagcagtctggcaccagatttgcaagca
cagattgatgagacattggaggagcttaatcctcgttatgttttggagcttttggctttg
cctcttagcgatgaatatcggaagaaaagagatgaaggccttcatggtgtgcgtaatata
ttgtggtctgttgggggaggtggtgctgtagctattgcaggaggttttactcgggaggat
ttcatgaatgaagcctttctacgtatgacagcagttgagcaggttgatcttttcacggcc
acacctagaaatatcccagctgaaagctttgaagcctatggagtagctcttgcccttgta
gcggaggcattcattggcaagaagcctcatctcattcaagatgctgacaacctttttcaa
caacttcagcagactaaaatggtggcactaacagatcctgtctccttgtatgctactaat
gaaaaccgtgaaaaggattttgcactggagaggggtctctgctcacttttagttggggat
cttgatcagtgtcgaacatggttaggcctggacaatgaaaactcaccctacagagatcca
tcaatggtggaattcattttagagaattcaaaagagtatgaggataatgatacgcttcca
ggcctttgtaagttgttggagacttggctgatggaggttgttttccccagatttagagag
accagaggtgttcaatttaaacttggggattattatgatgaccctacagttctgaggtac
ctagaacggttggag---ggagggagtagctccccattagctgcagcagccgccattgta
aggattggaactcaggctactgcagtgattgacaatgtaacaacgagtgtggtacaggca
ctaaaaaaggtttttcctcccagctctacagaggagcgcataacacggcaagaagatgtt
ggagttaacggctatgaaaatcaggactacaaagarragtttggtc---ataatacgtca
acttttgttgatttatctggtaaaaatttcaatgaagaaattcatgaacaagaattgatt
actgaaaaaatcaaagatacaagtgtgaagattatgtgtgctggtgttgtgattggattg
acggctttggttggcttgaaacttgtacctggtacatgctctcatccttttcagtagcac
aagtatttgc---catctctgct---------tagaggtacactgggag---------tt
tcagtaaatgaaaatgttgcaaaggaaacaccaaaaatggatgccaggctggcagaagtc
ttggtaagaaaatggcaggatgtaaaagctcaagctttgggacgaaaccattgtttggaa
aaattaccagaggtgttagatggcaagatgcttaagatctggactgatcgtgcaaaggag
attgcckaccatggctggttctgggacttcaccctgctgaatgtgactatcgac--agcg
tgactgtgtccttggatgggcagcgagccatggtggaagcaactctcgaagagtcagcca
atttgactgatgtyaaccaacccgagcacaatgattcttacagcaggacatacacaacta
ggtatgagatgtcc
>PAFTOL004654
gcccctcctgaccgccacgtttcaattccccttaatttctatcaggttttgggtgctgag
acacattttttgggagatgggataaggagggcgtacgaaagtagggtttcraagccgccc
cartatgggtatagtcaagatgccctcrttgccagaaggcagattctccaagctgcttgt
gatgttctttctaaccctaattcaaggagagactataatttgggtctctctgaggctttt
gaagaaactaccctttttgaagtccctttcgacaaggttccyggagcattgtgcgtgtta
caagaagctggggaggttgaagtagttcttaggattggggatgctttgytgagagagaga
ctgcctaagtcgttcaagcatgacattgtcttggcgatggctctagcttttgttgatttg
tcgagggatgcaatggcattgaaccctcctgattatatctatggctgtgaggcgttggaa
agagctttgaagctcttgcaggaagaaggttctagcagcctggcaccagatttgcaagca
cagattgatgagacattggaggagcttaatcctcgttatgttttggagcttttggctttg
cctctyagcgatgaatatcggaagaaaagagatgaaggccttcatggtgtgcgtaatata
ttgtggtctgttgggggaggtggtgctgtagctattgcaggaggttttactcgggaggat
ttcatgaatgaagcctttstacgtatgacagcagctgaacaggtygatcttttcacggcc
acacctagaaatatcccagctgaaagctttgaagcctatggagtagcccttgcccttgta
gcgcaggcattcattggcaagaagcctcatctcattcaagatgctgacaaccttttccaa
caacttcagcagactaaaatggtggcactaacagatcctgtctccttatatgctactaat
gaaaaycgtgaaaaggattttgcactggagaggggtctctgctcrcttttagttggggat
cttgatcartgtcgaacatggttaggcctggacgatgaaaactcaccctacagagatcca
tcaatggtggrattcattttagagaattcaaaagagtatgaggataatgacacgcttcca
ggcctttgtaagttgttggagacttggctcatggaggttgttttccctagatttagagag
accagaggtgttcaatttaaacttggggattattacgatgatcctacagttctgaggtac
ctggaacggttggag---ggagggagtagctccccattagctgcagcagccgccattgta
aggattggaactgaggctactgcggtgattgacaatgtwactaatagtgtggtacaggca
ctaaaaaaggtttttcctcccagctctatagaagagcgcataacacggcaasaagatgtt
ggagttaatggctctgaaagtcaggactacaaagcagagtttgatc---ataatacstca
acttttgttgatttagctggcaaaagtttcaatgaagaaattcatgaacaagaattgatt
aat---------------------------------------------------------
------------------------------------------------------------
------ttta---agtmattatt---------gatcgattttgcaggag---------tt
tcagtaaatgaaaaygttacaagggacataccaaaaatggatgcaaggctggcagaaatc
ttggtacgaaaatggcaggatgtaaaagctcaagctttsggacgaagccattgcctggaa
aaattaccagaggtgttagmtggcaagatgcttaagatctggactgatcgtgcaaaggag
attgccaaccatggctggttctgggacttcaccctcttgaacgtgrctattgac--agcg
tgactgtgtccttggatgggcagcgagccgtggtggaagcaactcttgaagagtcagcca
acttgactgatgtcaaccaacccgagcacaatgattcttacagcaggacrtacacaacta
ggtatgagatgtcc
>PAFTOL004657
gctcctcctgaccgccacatttcaattcccctcaatttctatcaggtgttgggagctgag
acacattttttgggagatgggataaggagggcgtacgaaagtagggtttcaaagccgccc
caatatgggtatagtcaagatgccctcattgcaagaaggcagattctccaggctgcttgt
gatgttctttctaaccataattcaaggagggactataatttgggtctttctgaggctttt
gaagaaacaaccctttttgaagtccctttcgacaaggttcctggagcattgtgtgtgtta
caagaggctggggagcccgaactagttcttaggattggggatgctttgttgagagagaga
ctgccaaagtcgtttaagcatgatattgtcttggcgatggctctagcttttgttgattta
tcaagggatgcaatggcattgaaccctcctgactatgtctacggctgcgaggcattggaa
agagctttgaagctcctgcaggaagaaggttctagcagtctggcaccagatttgcaagca
cagattgatgagacattggaggagcttaatcctcgttatgttctggagcttttggctttg
cctcttastgatgagtatcggaagaaaagagatgaaggccttcatggtgtgcgtaatatt
ctgtggtctgttgggggaggtggtgctgtagctattgcaggaggttttactcgggaggat
ttcatgaatgaagcctttctgcatatgacggcrgctgagcaggttgatcttttcacagcc
actccaagaaatatcccagctgagagctttgaagcctatggagtagctctcgcccttgta
tctcaggcattcattggcaagaagsctcatctcattcaagatgctgacaacctttttcaa
caacttcagcagactaaaatggcttcattaacagatcctctgtcctcatatgctaccaat
gaaaatcgtgagaaggattttgcactggagaggggtctctgctcacttttagttggggat
cttgatcagtgtcgaacatggtttggcctggacaatgaaaactcaccctacagagatcca
tcaatggtggaattcattttagagaattcaaaagattatgaggataatgacacgcttcca
ggcctttgtaaattgttggagacttggctgatggaagttgttttccccagatttagagag
accagaggtgttcaattcaaacttggggattattacgatgatcctacggttctgaggtac
ctagaacggttggag---ggagggaatagctccccattagctgcagcagccgccattgta
agaattggagctgaggctactgcagtgattgacaatgtgacagctagtgtggtacaggcg
ctaaaaaaggttttccctcccagtgatatagaggagggcataacacggcaagaagatgtt
cgagttaatggctacgaaaatcaggagtacaaagcacagtttgatc---atgatacgtca
aattttgttgatttatccggtaaaaatttgagtgaagagattaatgaacaagaattgatt
actgaaaaaataaaagatacgagtgtgaagattatgtgtgctggtgttgtgatcggattg
acggctttggttgggttgaaacttgtacctggtaaaagtggtccagcaatt---aagcgt
gagcatgttg---gttcagtaactgc------ttctgatgtctccagtg---------tt
ggggtaaatgaaaatgttgcaaaggaaataccaaaaatggatgcaaggctagcagaagtc
gtggtacgaaaatggcaggatgtaaaagctcaggctttgggaccgagccattgcgtggaa
aagttaccakaggtgttggatggcaagatgcttaagatctggacggatcgtgcaaaggag
attgccgatcatggctggttctgggactacaccctcttgaacgttactatcgac--agcg
taactgtgtccttggatgggcagcgagccatggtggaagcaactctcgaagagtcagcga
acttgactgatgtgaaccaaccygagcgcaatgattcgtacagcaggacatacacgacta
ggtatgagatgtcc
>PAFTOL004658
gctcctcctgaccgccacgtttcaattccccttaatttctatcaggttttgggtgctgag
acacattttttgggagatgggataaggagggcgtacgaaagtagggtttcaaagccgccc
cagtatgggtatagtcaagatgccctcattgccagaaggcagattctccaagctgcttgt
gatgttctttctaaccctaattcaaggagagactataatttgggtctctctgaggctttt
gaagaaactaccctttttgaagtccctttcgacaaggttcctggagcattgtgtgtgtta
caagaggctggggaggctgaacyagttcttagsattggggatgctttgttgagagagaga
ctgcccaagtcgttcaagcatgacatkgtcttggcgatggctctagcttttgttgattta
tcgagggatgcaatggcattgaaccctcctgattatgtctatggaagtgaaa---gcgaa
agggtggtgcctgatatgcatgaagaaggttctagcagyctggcrccagatttgcaagca
cagattgatgagacattggaggagcttaatcctcgttatgttttggagcttttggctttg
cctcttagygatgaatatcggaagaaaagagatgaaggccttmatggtgtgcgtaatata
ttgtggtctgttgggggaggtggtgctgtagctattgcaggaggttttactcgggaggat
ttcatgaatgaagcctttctacrtatgacagcagttgarcaggtcagtttttactggaag
gatggaggggaagtccagggaagaatgtttgaagcctatggagtagctcttgcccttgta
gcgcaggcattcattggcaagaagcctcatctcattcaagatgckgacaaccttttycaa
caacttcagcagactaaaatggtggcactaacrgatcctgtctccttatatrctactaat
gaaaaccgtgaaaaggattttgcactggagaggrgtctctgykcacttttagttggggat
cttgatcagtgtcgaacatggttaggcctggacratgaaaactcaccctacagagatcca
tcaatggtggaattcattttagagaattcaaaagagtatgaggataatgayacgcttcca
ggcctttgtaagttgttggagacttggctsatggaggttgttttccccagatttagagag
accagmggtgttcaatttaaacttggggattattacgatgatcctacagttctgaggtac
ctagaacggttggag---ggagggagtagctccccmttagctgcagcagccgccattgta
aggattggaactgaggctactgcgrtgattgayaatgtaactactagtgtggtacaggcw
ctaaaaaaggtttttcctcccagctctatagaagagcgcataacacggcaagaagatgtt
ggagttaacggctctgaaagtcaggactacaaagcagagtttgatc---ataatacatca
acttttgttgatttatctggtaaaagtttcaatgaagaaattcatgagcaagaattgatt
actgaaaaaatcaaagatacaagtgtgaagattatgtgtgctggtgtcgtgattggattg
gtgatttgccgtatttgagcgattttgccgtaccg-------------------------
--------------------------------------------cggag---------tt
tcagtaaatgaaaatgttgcaarggaaataccaaaaatggatgcaaggctggcagaagtc
ttggtacgaaaatggcaggatgtaaaagctcaagctttgggacgaagccattgcctggaa
aaattaccagaggtgttagatggcaagatgcttaagatctggactgatcgtgcaaaggag
attgccgaccatggctggttctgggacttcaccctcttgaacgtgactattgac--agcg
tgactgtgtccttsgatgggcagcgagccrtggtggargcaactcttgaagagtcagcca
acttgactgatgtcaaccaaccygagcacaatgattcttacagcaggacatacacaacta
ggtatgagatgtcc
>PAFTOL004660
---------------------------------------------gttttgggtgctgag
acacattttttgggagatgggataaggagggcgtacgaaagtagggtttcaaagccgccc
cagtatgggtatagtcaagatgccctcattgccagaaggcagattctccaagctgcttgt
gatgttctttctaaccctaattcaaggagagactataatttgggtctctctgaggctttt
gaagaaactaccctttttgaagtccctttcgacaaggttcctggagcattgtgtgtgtta
caagaggctggggaggctgaactagttcttaggattggggatgctttgttgagagagaga
ctgcccaagtcgttcaagcatgacattgtcttggcgatggctctagcttttgttgattta
tcgagggatgcaatggcattgaaccctcctgattatgtctatggctgcgaggcgttggaa
agagctttaaagctcttgcaggaagaaggttctagcagtctggcaccagatttgcaagca
cagattgatgagacattggaggagcttaatcctcgttatgttttggagcttttggctttg
cctcttagcgatgaatatcggaagaaaagagatgaaggccttaatggtgtgcgtaatata
ttgtggtctgttgggggaggtggtgctgtagctattgcaggaggttttactcgggaggat
ttcatgaatgaagcctttctacatatgacagcagttgagcaggttgatcttttcactgcc
acacctagaaatatcccagctgaaagctttgaagcctatggagtagctcttgcccttgta
gcgcaggcattcattggcaagaagcctcatctcattcaagatgcggacaacctttttcaa
caacttcagcagactaaaatggtggcactaacggatcctgtctccttatatactactaat
gaaaaccgtgaaaaggattttgcactggagaggggtctctgctcacttttagttggggat
cttgatcagtgtcgaacatggttaggcctggacaatgaaaactcaccctacagagatcca
tcaatggtggaattcattttagagaattcaaaagagtatgaggataatgatacgcttcca
ggcctttgtaagttgttggagacttggctgatggaggttgttttccccagatttagagag
accagaggtgttcaatttaaacttggggattattacgatgatcctacagttctgaggtac
ctagaacggttggag---ggagggagtagctcccccttagctgcagcagccgccattgta
cggattggaactgaagctactgcgatgattgacaatgtaactactagtgtggtacaggct
ctaaaaaaggtttttcctcccagctctatagaagagcgcataacacggcaggaagat---
------------------------------------------------------------
------------------------------------------------------------
------------------------------------------------------------
------------------------------------------------------------
------------------------------------------------------------
------------------------------------------------------------
------------------------------------------------------------
------------gtgttagatggcaagatgcttaagatctggactgatcgtgcaaaggag
attgccgaccatggctggttctgggacttcaccctcttgaacgtgaccattgac--agcg
tgactgtgtccttggatgggcagcgagccatggtggaagcaactcttgaagagtcagcca
acttgactgatgtcaaccaacccgagcacaatgattcttacagcaggacatacacaacta
ggtatgagatgtcc
>PAFTOL004661
gctcctcctgaccgccacatttcaattcccctcaatttctatcaggtgttgggagctgag
acacattttttgggagatgggataaggagggcgtacgaaagtagggtttcaaagccgccc
caatatgggtatagtcaagatgccctgattgcaagaaggcagattctccaggctgcttgt
gatgttctttctaaccataattcaaggagggactataatttgggtctttctgaggctttt
gaagaaacaaccctttttgaagtccctttcgacwaggttcctggagcattgtgtgtgtta
caagaggctggggagcctgaactagttcttagaattggggatgctttgttgagagagaga
cygccaaagtcgttcaagcatgatattgtcttggcgatggctctagcttttgttgattta
tcaagggatgcaatggcattgaaccctcctgactatgtctacggctgtgaggcattggaa
agagctttgaagctcctgcaggaagaaggttctagcagtctggcaccagatttgcaagcc
cagattgatgagacattggaggagcttaatcctcgttatgttcttgagcttttggctttg
cctcttagcgatgagtatcggaagaaaagagatgaaggccttcatggtgtgcgtaatatt
ctgtggtctgttgggggaggtggtgctgtagctattgcaggaggttttactcgggaggat
ttcatgaatgaagcctttctgcatatgacggcggctgagcaggttgatcttttcacagcc
actccaagaaatatcccagctgagagctttgaagcctatggtgtagctctcgcccttgta
tctcaggcattcattggcaagaagcctcatctcattcaagatgctgacaacctttttcaa
caacttcagcagactaaaatggtggcactaacagatcctatgtcctcatatggtactaat
gaaaatcgtgagaaggattttgcactggagaggggtctctgctcacttttagttggggat
cttgatcagtgtcgaacatggtttggcctggacaatgaaaactcaccctacagagatcca
tcaatggtggaattcattttagagaattcaaaagattatgaggataatgatacgcttcca
ggcctttgtaaattgttggagacttggttgatggaagttgttttccccagatttagagag
accagaggtgttcaattcaaacttggggattattacgatgaccctacggttctgaggtac
ctagaacggttggag---ggagggaatagctccccattagctgcagcagccgccattgta
agaattggagctgaggctactgcagtgattgacaatgtgacagctagtgtggtacaggcg
ctaaaaaaggttttccctcccagtgagatagaggagggcataacacggcaagaagatgtt
agagttaatggctacgaaaatcaggactacaaagcagagcttgatc---atgatacgtca
aattttgttgatttatccggtaaaaatttgagtgaagagattcatgaacaagaattgatt
actgaaaaaataaaagatacaagtgtgaagattatgtgtgctggtgttgtgatcggattg
acggctttggttgagttgaaacttgtacctggtaaaagtggtccagcaatt---aagcat
gcttatacwc---tcttaagtaa---------ttcattgatagattttg---------ca
ggggtaaatgaaaatgttgcaaaggaaataccaaaaatggatgcaaggctagcagaagtc
gtggtacgaaaatggcaggatgtaaaagctcaggctttgggaccgagccattgcctggaa
aagttaccagaggtgttggatggcaagatgcttaagatctggatggatcgtgcaaaggag
attgccgatcatggctggttctgggactacaccctcttgaacgttactatcgac--agcg
tgactgtgtccttggatgggcagcgagccatggtggaagcaactctcgaagagtyagcca
acttgactgatgtcaaccaacccgagcgcaatgattcttacagcaggacatacacaacta
ggtatgagatgtcc
>PAFTOL004662
gcgcctcctgaccgccacgtttcaattccccttaatttctatcaggttttgggtgctgag
acacattttttgggagatgggataaggagggcgtacgaaagtagggtttcaaagccsccc
caatatgggtatagtcaagatgccctcattgccagaaggcagattctccaagctgcttgt
gatgttctttctaaccctaattcaaggagagactataatttgggtctctctgaggctttt
gaagaaactaccctttttgaagtccctttcgacaaggttcctggagcattgtgtgtgtta
caagaggctggggargctgaagtagttcttaggattggggatgctttgttgagagagaga
ctgccmaartcgttcaagcatgacattgtcttggcgatggctctagcttttgttgattta
tcgagggatgcaatggcattgaaccctcctgattatatctatggctgtgaggcgttggaa
agagctttgaagctcttgcaggaagaaggttctagcastctggcaccagatttgcaagca
cagattgatgagacattggaggagcttaatcctcgttatgttttggagcttttggctttg
cctcttagcgatgaatatcggaagaaaagagatgaaggccttcatggtgtgcgtaatata
ttgtggtctgttgggggaggtggtgctgtagctattgctggaggttttactcgggaggat
ttcatgaatgaagcctttctacgtatgacagcagttgagcaggttgatcttttcacggcc
acacctagaaatatcccagctgaaagctttgaagcctatggagtagctcttgcccttgta
gcgcaggcattcattggcaagaagcctcatctcattcaagatgctgacaacctttttcaa
caacttcagcagactaaratggtggcaytaacagatcctctctccttgtatgctactaat
gaaaaccgtgaaaaggattttgcactggagaggggtctctgctcacttttagttggggat
cttgatcagtgtcgaacrtggttaggcctggacaatgaaractcaccctacagagatcca
tcaatggtggaattcattttagagaattcaaaagagtatgaggataatgataygcttcca
ggcctttgtaagttgttggagacrtggctgatggaggttgttttccccagatttagagag
accagaggtgwtcaatttaaacttggggattattacgatgatcctacagttctgargtac
ctagaacggttggag---ggagggagtagctccccattagctgcagcagccgccattgta
aggattggaactgaggctactgcggtgattgacaatgtaactgctagtgtggtacaggca
ctaaaaaaggtttttcctcccagctctatagaagagcgcataacacggcaagaagatgtt
ggagttaacggctacgaaaatcaggactacaaaacagagttcgatc---ataatgcatca
aattttgttgatttcac-------------------------------------------
------------------------------------------------------------
------------------------------------------------------------
--------------------------------------------aggag---------tt
tcagtaaatgaaaatgttgcaagggaaayacaaaaaatggatgcaaggctggcagaaatc
ttggtacgaaagtggcaggatgtraaagctcaagctttgggacgaagccattgcctggaa
aaattaccagaggtgttagatggcaagatgcttaagatctggactgatcgtgcaaaggag
attgccgaccatggctggttctgggacttcaccctcttgaatgtgactattgac--agcg
tgactgtgtccttggatgggcagcgagccgtggtggaagcaactcttgaagagtcagcca
acttgactgatgtcaaccaacccgagcacaatgattcttacagcaggacatacacaacta
ggtatgagatgtcc
>PAFTOL004664
gctcctcctgaccgccacgtttcaattccccttaatttctatcaggttttgggtgctgag
acacattttttgggagatgggataaggagggcgtacgaaagtagggtttcaaagccgccc
caatatgggtatagtcaagatgccctcattgccagaaggcagattctccaagctgcttgt
gatgttctttctaaccctaattcaaggagagactataatttgggtctctctgaggctttt
gaagaaactacyctttttgaagttcccttcgacaaggttcctggagcattgtgtgtgtta
caagaggctggggaggctgaactagttcttaggattggggatgctttgttgagagagaca
ctgccaaagtcgttcaagcatgacattgtcttggcgatggctctagcttttgttgattta
tcgagggatgcaatggcattgaaccctcctgattatatctatggctgcgaggcgttggaa
agagctttgaagctcttgcaggaagaaggttctagcagtctggcaccagatttgcaagca
cagattgatgagacattggaggagcttaatcctcgttatgttttggagcttttggctttg
cctcttagcgatgaatatcggaagaaaagagatgaaggccttcatggtgtgcgtaatata
ttgtggtgtgttgggggaggtggtgctgtagctattgcaggaggttttactcgggaggat
ttcatgaatgaagcctttctacgtatgacagcacttgagcaggttgatcttttcacggcc
acacctagaaatatcccagctgaaagctttgaagcctatggagtagctcttgcccttgta
gcacaggcattcattggcaagaagcctcatctcattcaagatgctgacaacctttttcaa
caacttcagcagactaaattggtggcactaacagatcctgtctccttatatgctactaat
gaaaaccgtgaaaaggattttgcactggagaggggtctctgctcacttttagttggggat
cttgatcagtgtcgaasatggttaggcctggacaatgaaaactcaccctacagagatcca
tcaatggtggaattcattttagagaattcaaaagagtatgaggataatgatacscttcca
ggcctttgtaagttgttggagacttggctgatggaggttgttttccccagatttagagag
accagaggtgttcaatttaaacttggggattattatgatgaccctacagttctgaagtac
ctagaacggctggag---ggagggagtagctctccactagctgcagcagccgccattgta
aggattggaactcaggctactgcagtgattgacaatgtaacaactagtgtggtacaggca
cttaaaaaggtttttcctcccagctctgtagaggagcgcataacacggcaagaagatgtt
ggagttaacggctatgaaaatcaggactacaaagaagagtttgatc---ataatacgtca
atttttgttgatttatctggtaaaaatttcaatgaagaact-------------------
------------------------------------------------------------
------------------------------------------------------------
--------------------------------------------gggag---------tt
tcagtaaatgaaaattttgcaaaggaaatgccaaaaatggatgccaggctggcagaagtc
ttggtaagaaaatggcaggatgtaaaagctcaagctttgggacgaaaccattgtttggaa
aaattaccagaggtgttagatggcaagatgcttaagatctggactgatcgtgcaaaggag
attgctgaccatggctggttctgggacttcaccctcttgaatgtgactatcgac--agcg
tgactgtgtccttggatgggcagcgagccatggtggaagcaactctcgaagagtcagcca
acttgactgatgtcaaccaacccgagcacaatgattcttacagcaggacatacacaacta
ggtatgagatgtcc
>PAFTOL004665
gctcctcctgaccgcgacatttcggttccccttaatttctatcaggttttgggtgctgag
acacattttttgggagatgggataaggagggcgtacgaaagtagggtttcaaagccgccc
caatatgggtatagtcaagatgccctcattgccagaaggcagattctccaagctgcttgt
gatgttctttctaaccctgattcaaggagagactataatttgggtctctctgaggctttt
gaagaaactaccctttttgaagtccctttcgacaaggttcctggggcattgtgtgtgtta
caagaggctggggaggctgaactagttcttaggattggggatgctttgttgagagagaga
ctgcccaagtcgttcaagcatgacattgtcttggcaatggctctagcttttgttgattta
tcgagggatgcgatggcattgaaccctcctgattatgtctatggctgcgaggcgttggaa
agagctttgaagctcttgcaggaagaaggttctagcagtctggcaccagatttgcaagca
cagattgatgagacattggaggagcttaatcctcgttatgttttggagcttttggctttg
cctcttagcgatgaatatcgtaagaaaagagatgaaggccttcatggtgtgcgtaatata
ttgtggtctgttgggggaggtggtgctgtagctattgcaggaggttttactcgggaggat
ttcatgaatgaagcctttctacatatgacagcagttgagcaggttgatcttttcacggcc
acacctagaaatatcccagctgaaagctttgaagcctatggagtagctcttgcccttgta
gcgcaggcagtcattggcaagaagcctcatctcattcaagatgctgacaacctttttcaa
caacttcagcagactaaaatggtggcactaacagatcctgtctccttatatgctactaat
gaaaaccgtgaaaaggattttgcactggagaggggtctctgctcacttttagttggggat
cttgatcagtgtcgaacatggttaggcctggacaatgaaaactcaccgtacagagatcca
tcaatggtggaattcgttttagagaattcaaaagagtatgaggataatgatatgcttcca
ggcctttgtaagttgttggagacttggctgatggaggttgttttcctcagatttagagag
acaagaggtgttcaatttaaacttggggattattacgatgatcctacagttctcaggtac
ctagaacggttggag---ggagggagtagctccccattagctgcagcagccgccattgta
aggattggaactgaggctactgcggtgattgacaatgtaactactagtgtggtagaggca
ctcaaaaaggtttttcctcccagctctatagaagagcgcataacacggcaagaagatgtt
ggagtgaatggctacgaaaatcaggactacaaagcagagtttgatc---ataatacgtca
acttttgttgatttatctggtaaaaatttcagtgaagaaattcatgaacaagaattgatt
actgaaaaaatcaaagatacaagtgtgaagattatgtgtgctggtgtcgtgattggattg
acggctttggttggcttgaaacttgtccctggtaaaagtggttcagcaatt---aagcat
gagcatgttg---gttcagtaac---------tgcttctgatgtctcca---------tt
tcagtaaatgaaaatgttgcaaaggaaataccaaaaatggatgcaagactggcagaagtc
ttggtacgaaaatggcaggatgtaaaagctcaagctttgggacgagaccattgcctggaa
aaattaccagaggtgttagatggcaagatgcttaagatctggactgatcgtgcaaaggag
attgccgaccatggctggttctgggacttcaccctcttgaacgtgactattgac--agtg
tgactgtgtccttggatgggcagcgagccatggtggaagcaactctcgaagagtcagcca
acttgactgatgtcaaccaacccgagcacaatgattcttacagcaggacatacacaacta
ggtatgagatgtcc
>PAFTOL004666
gctcctcctgaccgccacgtttcaattccccttaatttctatcaggttttgggtgctgag
acacattttttgggagatgggataaggagggcgtacgaaagtagggtttcaaagccgccc
caatatgggtatagtcaagatgccctcattgccagaaggcagattctccaagctgcttgt
gatgttctttctaaccctaattcaaggagagactataatttgggtctctctgaggctttt
gaagaaactaccctttttgaagttcctttcgacaaggttcctggagcattgtgtgtgtta
caagaggctggggaggttgaactagttcttaggattggggatgctttgttgagagagaca
ctgcccaagtcattcaagcatgacatcgtcttggcgatggctctagcktttgttgattta
tcgagggacgcaatggcattgaaccctcctgattatgtctatggctgcgaggcattggaa
agagctttgaagctcttacaggaagaaggttctagcagtctggcaccagatttgcaagca
cagattgatgagacattggaggagcttaatcctcgttatgttttggagcttttggctttg
cctctkagcgatgaatatcggaagaaaagagatgarggccttcatggtgtgcgtaatata
ttgtggtctgttgggggaggtggtgctgtagctattgcaggaggttttactcgggaggat
ttcatgaatgaagcctttctacgtatgacagccgttgagcaggttgatcttttcacggcc
acacctagaaatatcccwgctgaaagctttgaagcctatggagtagctcttgcccttgta
gcgcaggcgttcattggcaagaagcctcatctcattcaagatgctgacaacctttttcaa
caacttcagcagactaaaatggtggcactaacagatcctgtctccttatatgctactaat
gaaaaccgtgaaaaggattttgcactggagaggggtctctgctcacttttagttggggat
cttgatcagtgtcgaacatggttaggcctggacaatgaaaactcaccctacagagatcca
tcaatggtggaattcattttagagaattcaaaagagtgtgaggataatgatacgcttcca
ggcctttgtaagttgttggagacttggctgatggaggttgtcttccctagatttagagag
accagaggtgttcaatttaaacttggggattattacgatgaccctacagttctgaggtac
ctagaacggttggag---ggagggagtagctccccattagctgcagcagccgccattgta
aggattggaactcaggctactgcagtgattgacaatgtaacaactagtgtggtacaggca
ctgaaaaaggtttttcctcccagctctatagaggagcgcataacacggcaagaagatgtt
ggagttaacggctatgaaaatcaggactacaaagaagagtttgatc---ataatacgtca
acttttgttgatttatctggtaaaaatttcaatgaagaaattcatgaacaagaattgatt
actgaaaaaatcaaagatacaagtgtgaagattatgtgtgctggtgttgtgattggattg
acggctttggttggcttgaaacttgtacctgg----------------------------
--------------------------------------------tggag---------tt
tcagtaaatgaaaatgttgcaaacgaaataccaaaaatggatgtcaggctggcagaagtc
ttggtaagaaaatggcaggatgtaaaagctcaagctttgggacgaaaccattgtttggaa
aaattaccagaggtgttagatggcaagatgcttaagatctggactgatcgtgcaaaggag
attgctgaccatggctggttctgggacttcaccctcttgaatgtgactatcgac--agcg
tgactgtgtccttggatgggcagcgagccatggtggaagcaactctcgaagagtcagcca
acttgactgatgtcaaccamcccgagcacaatgattcttacagcaggacatacacaacta
ggtatgagatgtct
>PAFTOL004667
gctcctcctgaccgccacgtttcaattccccttaatttctatcaggttttgggtgctgag
acacattttttgggagatgggataaggagggcgtacgaaagtagggtttcaaagccgccc
caatatgggtatagtcaagatgccctcattgccagaaggcagattctccaagctgcttgt
gatgctctttctaaccctaattcaaggagagactataatttgggtctctctgaggctttt
gaagaaactaccctttttgaagttcctttcgacaaggttcctggagcattgtgtgtgtta
caagaggctggggaggttgaactagttcttaggattggggatgctttgttgagagagaca
ctgcccaagtcattcaagcatgacatcgtcttggcgatggctctagcttttgttgattta
tcgagggacgcaatggcattgaaccctcctgattatgtctatggctgcgaggcattggaa
agagctttgaagctcttacaggaagaaggttctagcagtctggcaccagatttgcaagca
cagattgatgagacattggaggagcttaatcctcgttatgttttggagcttttggctttg
cctcttagcgatgaatatcggaagaaaagagatgaaggccttcatggtgtgcgtaatata
ttgtggtctgttgggggaggtggtgctgtagctattgcaggaggttttactcgggaggat
ttcatgaatgaagcctttctacgtatgacagccgttgagcaggttgatcttttcacggcc
acacctagaaatatcccagctgaaagctttgaagcctatggagtagctcttgcccttgta
gcgcaggcgttcattggcaagaagcctcatctcattcaagatgctgacaacctttttcaa
caacttcagcagactaaaatggtggcactaacagatcctgtctccttatatgctactaat
gaaaaccgtgaaaaggattttgcactggagaggggtctctgctcacttttagttggggat
cttgatcagtgtcgaacatggttaggcctggacaatgaaaactcaccctacagagatcca
tcaatggtggaattcattttagagaattcaaaagagtgtgaggataatgatacgcttcca
ggcctttgtaagttgttggagacttggctgatggaggttgtcttccctagatttagggag
accagaggtgttcaatttaaacttggggattattacgatgaccctacagttctgaggtac
ctagaacggttggag---ggagggagtagctccccattagctgcagcagccgccattgta
aggattggaactcaggctactgcagtgattgacaatgtaacaactagtgtggtacaggca
ctgaaaaaggtttttcctcccagctctatagaggagcgcataacacggcaagaagatgtt
ggagttaacggctatgaaaatcaggactacaaagaagagtttgatc---ataatacgtca
acttttgttgatttatctggtaaaaatttcaatgaagaaattcatgaacaagaattgatt
actgaaaaaatcaaagatacaagtgtgaagat----------------------------
------------------------------------------------------------
--------------------------------------------aggag---------tt
tcagtaaatgaaaatgttgcaaacgaaatgcaaaaaatggatgccaggctggcagaagtc
ttggtaagaaaatggcaggatgtaaaagctcaagctttgggacgaaaccattgtttggaa
aaattaccagaggtgttagatggcaagctgcttaagatctggactgatcgcgcaaaggag
attgctgaccatggctggttctgsgacttcaccctcttgaatgtractatygac--agcg
ygactgtgtccttggatgggcagcgagccatrgtggaagcaactctcgaagagtcagcca
acttgactgaygtcaaccaaccsgagcacaatgattcttacagcaggacrtacacaacta
ggtatgagatgtcc
>PAFTOL004668
gctcctcctgaccgccacgtttcaattccccttaatttctatcaggttttgggtgctgag
acacattttttgggagatgggataaggagggcgtacgaaagtagggtttcaaagccgccc
caatatgggyayagtcaagatgccctcattgcsagaaggcagattctccargctgcttgt
gatgttctttctaaccctaattcaaggagagactataatttgggtctctctgaggctttt
gaaraaactaccctttttgaagttcccttcgacaaggttcctggagcattgtgtgtgtta
caagaggctggggaggctgaactagttcttaggattggggatgckttgttgagagagaca
ctgcccaagtcgttcaagcatgacattgtcttggcratggctctagcttttgttgattta
tcgagggatgcaatggsattgaaccctcctgattatgtctatggctgcgaggcrttggaa
agagctttgaagctcttgcaggaagaaggttctagcagtctggcaccagatttgcaagca
cagattgatgagacattggaggagcttaawcctcgttatgttttggagcttttggctttg
cctcttagcgatgaatatcggaagaaaagagatgaaggccttcatggtgtgcgtaatata
ttgtggtctgttgggggaggtggtgctgtagctattgcrggaggttttactcgggaggat
ttcatgaatgaagcctttctacrtatgacagcagttgagcaggttgatcttttcacggcc
acwcctagaaatatcccagctgaaagctttgaagcctatggagtagctcttgcccttgta
gcgcaggcattcattggcaagaagcctcatctcattcaagatgctgacaacctttttcaa
caacttcagcagactaaaatggtggmactaacagatcctgtctccttatatgctactaat
gaaaaccgtgaaaaggattttgcwctggagaggggtctctgctcacttttagttggggat
cttgatcagtgtcgaacatggytaggcctggacaatgaaaactcaccctacagagatcca
tcaatggtggaattcattttagagaattcaaaagagtatgaggataatgatacgcttccm
ggcctttgtaagttgttggagacttggctgatggaggttgttttcccyagatttagagag
accagaggtgttcaatttamacttggggattattaygatgaccctacagttctgaggtac
ctagaacggttggag---ggagggagtagctccccattagctgcagcagccgccattgta
aggattggaactcaggctactgcagtgattgacaatgtaacaaygagtgtggtacaggca
ctaaaaaaggtttttcctcccagctctatagaggagsgcataacacggcaagaagatgtt
ggagttaacggctacgaaaatcaggactacaaagaagagtttgatc---ataatacgtca
acttttgttgatttatctggtaaaaatttcaatgaagaaatt------------------
------------------------------------------------------------
------------------------------------------------------------
---------------------------------------------ggag---------tt
ycagtaaaygaaaatgttgcaaaggaaataccaaaaatggatgccaggctggcagaagtc
ttggtaagaaaatggcaggatgtaaaagctcaagctttgggacrraaccattgtttggaa
aaattaccagaggtgttagatggcargatgcttaagatctggactgatcgtgcaaaggag
attgcygrccatggctggttctgggacttcaccctsytgartgtractatcgac--agcg
tgactgtgtccttggatgggcagcgagccatggtggaagcaactctsgaagagtcagcca
acttgactgatgtcaaccaaccsgagcacaatgattcttacagcaggacatacacaacta
ggtatgagatgtcc
>PAFTOL005024
gctcctcctgaccgccacgtttcaattccccttaatttctatcaggttttgggtgctgag
acacattttttgggagatgggataaggagggcktacgaaagtagggtttcaaagccgccc
caatatgggtacagtcaagatgccctcattgcgagaaggcagattctccaagctgcttgt
gatgttctttctaaccctaattcaaggagagactataatttgggtctctctgaggctttt
gaagaaactaccctttttgaagttcccttcgacaaggttcctggagcattgtgtgtgtta
caagaggctggsgaggctgaactagttcttaggattggggatgctttgttgagagagaca
ctgcccaagtcgttcaagcatgacattgtcttggcgatggctctagcttttgttgattta
tcgagggatgcaatggcattgaaccctcctgattatatctatggctgcgaggcgttggaa
agagctttgaagctcttgcaggaagaaggttctagcagtctggcaccagatttgcaagca
cagattgatgagacattggaggagctkaatcctcgttatgttttggagcttttggctttg
cctcttagcgatgaatatcggaagaaaagagatgaaggccttcatggtgtgcgtaatata
ttgtggtctgttgggggaggtggtgctgtagctattgcaggaggttttactcgggaggat
ttcatgaatgaagcctttctacatatgacagcagttgagcaggttgatcttttcacggcc
acacctagaaatatcccagctgaaagctttgaagcctatggagtagctcttgcccttrta
gcgcaggcattcattggcaagaagcctcatctmattcaagatgctgacaacctttttcaa
caacttcagcagactaaaatggtggcrctaacagatcctgtctccttatatgctactaat
gaaaaccgtgaaaaggattttgcactggagaggggtctctgctcacttttagttggggat
cttgatcagtgtcgaacatggttaggcctggacaatgaaaactcaccctacagagatcca
tcaatggtggaattcattttagagaattcaaaagagtatgaggataatgatacgctycca
ggcctttgtaagttgttggagacttggctgatggargttgttttccccagatttagagag
accagaggtgttcaatttaaacttggggattattatgatgaccctacagttctgaggtac
ctagaacggttggag---ggagggagtagctccccattagctgcagcagccgccattgta
aggattggaactcaggctactgcagtgattgacaatgtaacaacgagtgtggtacaggca
ctaaaaaaggtttttcctcccagctctatagaggagggcataacacggcaagacgatgtt
ggagttaacggctacgaaaatcaggactacaaagaagagtttgatc---ataatacatca
acttttgttgatttatctggtaaaaatttcaatgaagaaattcatgaacaagaattgatt
actgaaaaaatcaaagatacaagtgtgaagattatgtgtgctggtgttgtgattggattg
acggctttggttggcttgaaacttgtacccggtaaaagtggttcagcaatt---aagcat
gagcatgttg---gttcaacttt---------atttcaccatcttcgag---------tt
tcagtaratgaaaatgttgcaaaggaaacaccaaaaatggatgccaggctggcagaagtc
ttggtaagaaaatggcaggatgtaaaagctcaagctttgggasgaamccattgtttggaa
aaattaccagaggtgttagatggcaagatgcttaagatctggactgatcgcgcaaaggag
attgccgaccatggctggttctgggacttcaccctgctgagtgtgactatcgac--agyg
tgactgtgtccttggatgggcagcgagccatggtggaagcaactctggaagagtcagcca
acttgactgatgtcaaccaacccgagcacaatgattcttacagcaggacatacacaacta
ggtatgagatgtcc
>PAFTOL005025
gctcctcctgatcgtcacatttcaattccccttaatttctatcaggttttgggtgctgag
acacattttttgggagatgggataaggagggcgtacgaaagtagggtttcaaagccgccc
caatatgggtatagtcaagatgccctcattgccagaaggcagattctccaagctgcttgt
gatgttctttctaaccctaattcaaggagagactataatttgggtctctctgaggctttt
gaagaaactaccctttttgaagtccctttcgacaaggttcctggagcattgtgtgtgtta
caagaggctggggaggctgaactagttcttaggattggggatgctttgttgagagagaga
ctgcccaagtctttcaagcatgacattgtcttggcgatggctctagcttttgttgattta
tcgagggatgcaatggcattgaaccctcctgattatgtctatggctgcgaggcgttggaa
agagctttgaagctcttgcaggaagaaggttctagcagtctggcaccagatttgcaagca
cagattgatgagacattggaggagstcaatcctcgttatgttttggagcttttggctttg
ccycttagcgatgaatatcggaagaaaagagatgaaggccttcatggtgtgcgtaatata
ttgtggtctgttgggggaggtggtgctgtagctattgcaggaggttttactcgggaggat
ttcatgaatgaagcctttctacatatgacagcagttgagcaggttgatcttttcacggcc
acacctagaaatatcccagctgaaagctttgaagcctatggagtagctcttgcccttgta
gcgcaggcattcattggcaagaagcctcatctcattcaagatgctgacaacctttttcaa
caacttcagcagactaaaatggtggcmctaacagatcctgtctctttatatgctactaat
gaaaaccgtgaaaaggattttgcactggagaggggtctctgctcacttttagttggggat
cttgatcagtgtcgaacatggttaggcctggacaatgaaaactcaccctacagagatcca
tcaatggtggaattcattttagagaattcaaaagagtatgaggataatgatrtgcttcca
ggcctttgtaagttgttggagacttggctgatggaggttgttttccccagatttagagar
accagagctgttcaatttaaacttggggattattacgatgatcctacagttctgaggtac
ctagaacggttggag---ggagggagtagctcccccttagctgcagcagccgccattgta
aggattggaactgaggctactgcggtgattgacaatgtaacaactagtgtggtacaggca
ctaaaaaaggtttttcctcccagctctatagaagagcgcataacacggcaagaagatgct
ggagttaacggttacgaaaatcaggactacaaagcagagtttgatc---ataatacgtca
acttttgttgatttatctggtaaaaatttcaatgaagaaattcatgaacaa---------
------------------------------------------------------------
------------------------------------------------------------
---------------------------------------------ggag---------tt
tcagtaaatgaaaatgttgcgaaggaaataccaaaaatggatgcaaggctggcagaagtc
ttggtgcgaaaatggcaggatgtaaaagctcaagctttgggacgaagccattgcctggaa
aaattaccagaggtgttagatggcaagatgcttaaggtctggactgatcgtgcaaaggag
attgccgaccatggctggttctgggacttcaccctcttgaacgtgactatygac--agcg
tgactgtgtccttggatgggcagcgagccatggtggaagcaactctcgaagagtcagcca
acttgactgatgtcaaccaacccgagcacaatgattcttacagcaggacgtacacaacta
ggtatgagatgtcc
>PAFTOL005026
gctcctcctgaccgccacatttcaattcctcttaatttctatcaggttttgggtgctgag
acrcattttttgggagatgggataaggagggcgtacgaaagtagggtttcaaagccgccc
caatatgggtatagtcaagatgccctcattgccagaaggcagattctccaagctgcttgt
gatgttctttctaaccctaattcaaggagagactataatttgggtctctctgaggctttt
gaagaaactaccctttttgaagtycctttcgacaaggttcctggagcattgtgtgtrtta
caagaggctggggaggctgaactagttcttaggattggggatgctttgttgagagagaga
ctgcccaagtcgttcaagcatgacattgtcttggcgatggctctagcttttgttgattta
tcragggaygcaatggcattgaacccycctgattatrtctatggctgcgaggcgwtggaa
agagctttgaagctcttgcaggaagaaggctctagcagtctggcaccagatttgcaagca
cagattgatgagacattggaggagcttaatcctcgttatgttttggagcttttggctttg
cctcttagcgatgaatatcggaagaaaagagatgaaggccttcatggtgtgcgtaatata
ttgtggtctgttgggggaggyggtgctgtagctattgcaggaggttttactcgggaggat
ttcatgaaygaagcctttcwacgtatgacagcagttgagcaggttgatcttttcacggcc
acacctagaaatatcccagctgaaagctttgaagcctatggagtagctcttgcccttgta
gcgcaggcaktcattggcaagaagcctcatctcattcaagatgctgacaacctttttcaa
caacttcagcagactaaaatggtggcactracagatcctgtctccttatatgctactaat
gaaaaccgtgaaaaggattttgcactggagaggggtctctgctcmcttttagttggggat
cttgakcagtgtcgaacatggttaggcctggacaatgaaaactcaccctayagagatcca
tcaatggtggaattcattgtagagaattcaaaagagtatgaggataatgatacgcttcca
ggcctttgtaagttgttggagacttggctgatggaggttgttttccccagatttagagag
accagaggtattcaatttaaacttggggattattacgatgatcctacagttctgaggtac
ctagaacggttggag---ggagggagtaggtctccattagctgcagcagccgccattgta
aggattggaactgaggctactgcagtgattgacaatgtaacaactagtgtggtacaggca
ctaaaaaaggtttttcctcccagctctatagaagagcgcataacacggcaagaagatgtc
ggagttaacggctacgaaaatcaggactacaaagcagagtttgatc---ataacacgtca
acatttgttgatttatctggtatggtttggcctgag------------------------
------------------------------------------------------------
------------------------------------------------------------
---------------------------------------tcgttaggag---------tt
tcagtaaatgaaaatgttgcaaaggaaataccaaaaatggatgcaaggctggcagaagtc
ttggtacgaaaatggcaggatgtaaaagctcaagctttgggacgaagccattgcctggaa
aaattaccagaggtgttagatggcaagatgcttaagatctggactgatcgtgcaaaggag
atcgccgaccatggctggttctgggacttcaccctcttgaacgtgactatcgac--agcg
tgactgtgtcgttggatgggcagcgagccatggtggaagcaactctcgaagagtcagcca
acttgactgatgtcaaccamcccgagcacaatgattcttacagcaggacatacacaacta
ggtatgagatgtcc
>PAFTOL005035
gctcctcctgaccgccacgtttcaattccccttaatttctatcaggttttgggtgctgag
acacattttttgggagatgggataaggagggcgtacgaaagtagggtttcaaagccgccc
caatatgggtatagtcaagatgccctcattgccagaaggcagattctccaagctgcttgt
gatgttctttctaaccctaattcaaggagagactataatttgggtctctctgaggctttt
gaagaaactaccctttttgaagttcctttcgacaaggttcctggagcattgtgtgtgtta
caagaggctggggaggctgaactagttcttaggattggggatgctttgttgagagagaca
ctgcccaagtcgttcaagcatgacattgtcttggcgatggctctagcttttgttgattta
tcgagggatgcaatggcattgaacccycctgattatrtctatggctgcgaggcgttggaa
agagctttgaagctcttgcaggaagaaggttctagcagyctggcaccagatttgcaagca
cagattgatgagacattggaggagcttaatcctcgttatgttttggagcttttggctttg
cctcttagcratgaatatcggaagaaaagagatgaaggccttcatggtgtgcgtaatata
ttgtggtctgttgggggaggtggtgctgtagctattgcaggaggttttactcgggaggat
ttcatgaacgaagcctttctacgtatgacagcagttgagcaggttgatcttttcacggcc
acacctagaaatatcccagctgaaagctttgaagcctatggagtagctcttgcccttgta
gcgcaggcagtcattggcaagaagcctcatctcattcaagatgctgacaacctttttcaa
caacttcagcagactaaaatggtggcactracagatcctgtctccttatrtgctactaat
gaaaaccgtgaaaaggattttgcactggagaggggtctctgctcacttttagttggggat
cttgatcagtgtcgaacatggttaggcctggacaatgaaaactcaccctayagagatcca
tcaatggtggaattcattttagagaattcaaaagagtatgaggataatgatacgcttcca
ggcctttgtaagttgttggagacttggctgatggaggttgttatccccagatttagagag
accagrggtgttcaatttaaacttggggattattaygatgaccctacagttctgaggtac
ctagawcggytrgag---ggagggagtagctccccattag--------------------
------------------------------------------------------------
------------------------------------------------------------
------------------------------------------------------------
------------------------------------------------------------
------------------------------------------------------------
------------------------------------------------------------
------------------------------------------------------------
----------------------aggaaacaccaaaaatggatgccaggctggcagaagtc
ttggtaagaaaatggcaggatgtaaaagctcaagctttgggacgaaaccattgtttggaa
aaattaccagaggtgttggatggcaagatgcttaagatctggactgatcgcgcaaaggag
attgccgaccatggctggttctgggacttcaccctgctgaatgtgactatcgac--agcg
tgactgtgtccttggatgggcagcgagccatggtggaagcaactctcgaagagtcagcca
acttgactgatgtcaaccaacccgagcacaatgattcttacagcaggacatacacaacta
ggtatgagatgtcc
>PAFTOL005042
gctcctcctgaccgccacrtttcrattccccttaatttctatcaggttttgggtgctgag
acacattttttgggagatgggataaggagggcgtacgaaagtagggtttcaaagccgccc
caatatgggtatagtcaagatgccctcattgccagaaggcagattctccaagctgcttgt
gatgttctgtctaaccctgattcaaggagagactataacttgggtctctctgaggctttt
gaagaaactaccctttttgaagtyccyttcgacaaggttccwggagcattgtgtgtgtta
caagaggctggggaggctgaamtagttctyaggattggggatgctttgttgagagagasa
ctgcccaagtcgttcaagcatgacattgtcttggcgatggctctagcttttgttgattta
tcgagggatgcratggcattgaaccctcctgattatgtctatggctgcgaggcgttggaa
agagctttgaagctcttgcaggaagaaggttctagcagtctggcaccagatttgcaagca
cagattgatgagacattggaggagcttaatcctcgttatgttttggagcttttggctttg
cctcttagcaatgaatatcggaagaaaagagatgaaggccttcatggtgtgcgtaatata
ttgtggtctgttgggggaggtggtgctgtagctaytgcaggaggytttactcgggaggat
ttcatgaatgaakcctttctacgtatgacagcagttgagcaggtygatcttttcacggcc
acacctagaaatatcccagctgaaagctttgaagcctatggagtagctcttgcccttgta
gcgcaggcattcattggcaagaagccccatctcattcaagatgctgacaacctttttcaa
caacttcagcagactaaaatggtggcastaacagatcctgtctccttatatgctactaat
gaaaaccgtgaraaggattttgcactggagaggggtctctgctcacttttagttggggat
yttgatcagtgtcgaacatggttrggcctggacaatgaaaactcaccctacagagatcca
tcaatggtggaattcattttagagaattcaaaagagtmtgaggataatgatacgcttcca
ggcctttgtaagttgttggagacttggctgatggaggttgttttccccagatttagagag
accagaggtgttcaatttaaacttggggattattacgatgaycctacagttctsaggtac
ctagaacggttggag---ggagggagtagctccccattagctgcagcagccgccattgta
aggattggaactsaggctactgcrgtgattgacaatgtaacwactagtgtggtasaggca
ctaaaaaaggtttttcctcccagctctatagargagcgcataacayggcaagaagatgtt
ggagttaacggctacgaaaatcaggactacaaagcagagtttgatc---ataatacgtca
acttttgttgatttatctggtaaaaatttcaatgaagaaattcatga-------------
------------------------------------------------------------
------------------------------------------------------------
--------------------------------------------cggag---------tt
tcagtaagtgaaaatgttgcaaaggaaataccaaaaatggatgcmagrctggcagaagtc
ttggtamgaaaatggcaggatgtaaaagctcaagctttgggacgaaaccattgyytggaa
aaattaccagaggtgttagatggcaagatgcttaagatctggactgrtcgtgcaaaggag
attgcygaccatggctggttctgggacttcaccctcttgaaygtgactatygac--agcg
tgactgtgtccttggatgggcagcgagccatggtggaagcaactctcgaagagtcagcca
acttgactgatgtcaaccaacccgagcacaatgattcttacagcaggacatacacaacta
ggtatgagatgtcc
>PAFTOL005043
gctcctcctgaccgccacgtttcaattccccttaatttctatcaggttttgggtgctgag
acacattttttgggagatgggataaggagggcgtacgaaagtagggtttcaaagccgccc
caatatgggtatagtcaagatgccctcattgccagaaggcagattctccaagctgcttgt
gatgttctttctaaccctaattcaaggagagactataatttgggtctctctgaggctttt
gaagaaactaccctttttgaagttcccttcgacaaggttcctggagcattgtgtgtgtta
caagaggctggggaggctgaactagttcttaggattggggatgctttgttgagagagaca
ctgcccaagtcgttcaagcatgacattgtcttggcgatggctctagcttttgttgattta
tcgagggatgcaatggcattgaaccctcctgattatgtctatggctgcgaggcgttggaa
agagctttgaagctcttgcaggaagaaggttctagcagtctggcaccagatttgcaagca
cagattgatgagacattggaggagcttaatcctcgttatgttttggagcttttggctttg
cctcttagcaatgaatatcggaagaaaagagatgaaggccttcatggtgtgcgtaatata
ttgtggtctgtwgggggaggtggtgctgtagctattgcaggaggttttactcgggaggat
ttcatgaatgaagcctttctacgtatgacagcagttgagcaggtcgatcttttcacggcc
acacctagaaatatcccagctgaaagctttgaagcctatggagtagctcttgcccttgta
gcgcaggcattcattggcaagaagccccatctcattcaagatgctgacaacctttttcaa
caacttcagcagactaaaatggtggcagtaacagatcctgtctccttatatgctactaat
gaaaaccgtgaraaggattttgcactggagaggggtctctgctcacttttagttggggat
cttgatcagtgtcgaacatggttrggcctggacaatgaaaactcaccctacagagatcca
tcaatggtggaattcattttagagaattcaaaagagtatgaggataatgatacgcttcca
ggcctttgtaagttgttggagacttggctgatggaggttgttttccccagatttagagag
accagaggtgttcaatttaaacttggggattattacgatgaccctacagttctgaggtac
ctagaacggttggag---ggagggagtagctccccattagctgcagcagccgccattgta
aggattggaactcaggctactgcagtgattgacaatgtaacaactagtgtggtacaggca
ctaaaaaaggtttttcctcccagctctatagaggagcgcataacacggcaagaagatgtt
ggagttaacggctacgaaaatcaggactacaaagaagagtttgatc---ataatacgtca
acttttgttgatttgtctggtaaaaatttcaatgaagacattcatgaacaagaattgatt
actgaaaaaatcaaagatacaagtgtgaagat----------------------------
------------------------------------------------------------
--------------------------------------------cggag---------tt
tcagtaaatgaaaatgttgcaaaggaaataccaaaaatggatgccaggctggcagaagtc
ttggtaagaaaatggcaggatgtaaaagctcaagctttgggacgaaaccattstttggaa
aaattaccagaggtgttagatggcaagatgcttaagatctggactgrtcgtgcaaaggag
attgctgaccatggctggttctgggacttcaccctcttgaatgtgactatcgac--agcg
tgactgtgtccttggatgggcagcgagccatggtggaagcaactctcgaagagtcagcca
acttgactgatgtcaaccaacccgagcacaatgattcttacagcaggacatacacaacta
ggtatgagatgtcc
>PAFTOL005047
gctcctcctgaccgccacatttccattccccttaatttctatcaggttttgggtgctgag
acacattttttgggagatgggataaggagggcgtacgaaagtagggtttcaaagccgccc
caatatgggtatagtcaagatgccctcattgccagaaggcagattctccaagctgcttgt
gatgttctttccaaccctaattcaaggcgagactataatttgggtctctctgaggctttt
gaagaaactaccctttttgaagtccccttcgacaaggttcctggagcattgtgtgtgtta
caagaggctggggaggctgaactagttcttaggattggggatgctttgttgagagagaga
ctgcccaagtcgttcaagcatgacattgtcttggcgatggctctagcttttgttgattta
tcgagggatgcgatggcattgaaccctcctgattatgtctatgggtgcgaggcgttggaa
agagctttgaagctcttgcaggaagaaggttctagcagtctggcaccagatttgcaagca
cagattgatgagacattggaggagcttaatcctctttatgttttggagcttttggctttg
cctcttagcgatgaatatcggaagaaaagagatgaaggccttcatggtgtgcgtaatata
ttgtggtctgttgggggaggtggtgctgtagctattgcaggaggttttactcgggaggat
ttcatgaatgaagcctttctacgtatgacagcagttgagcaggttgatcttttcacggtc
acacctagaaatatcccagctgaaagctttgaagcctatggagtagctcttgcccttgta
gtgcaggcattcattggcaagaagcctcatctcattcaagatgctgacaacctttttcaa
caacttcagcagactaaaatggtggcactaacagatcctgtctccttatatgctactaat
gaaaaccgtgaaaaggattttgcactggagaggggtctctgctcacttttagttggggat
cttgatcagtgtcgaacatggttgggcctggacaatgaaaactcaccctacagagatcca
tcaatggtggaattcattttagagaattcaaaagagtatgaggataatgatacgcttcca
ggcctttgtaagttgttggagacttggctgatggaggttgttttccccagatttagagag
accagaggtgttcaatttaaacttggggattattacgatgatcctacagttctcaggtac
ctagaacggttggag---ggagggagtagctccccattagctgcggcagcggccattgta
aggattggaactcaggctactgcggtgattgacaatgtaactactagtgtggtagaggca
ctaaaaaaggtttttcctcccagctctatagaagagcgcataacacggcaagaagatgtt
ggagttaacggctacgaaaatcaggactacaaagcagagtttgatc---ataatacgtca
acttttgttgatttatctggtaaaaatttcaatgaagaaattcatgaacaagaattgatt
actgaaaaaat-------------------------------------------------
------------------------------------------------------------
--------------------------------------------aggag---------tt
tcagtaaatgaaaatgttgcaaaggaaataccaaaaatggatgcaagactggcagaagtc
ttggtacgaaaatggcaggatgtaaaagctcaagctttgggacgaaaccattgcctggaa
aaattaccagaggtgttagatggcaatatgcttaagatctggactgatcgtggaaacgag
attgctgaccatggctggttctgggacttcaccctcttgaacgtaactattgac--agcg
tgactgtgtccttggatgggcagcgagccatggtggaagcaactctcgaagagtcagcca
acttgactgatgtcaaccaacccgagcacaatgattcttacagcaggacatacacaacta
ggtatgagatgtcc
>PAFTOL005169
---------------------------------------------gttttgggtgctgag
acacattttttgggagatgggataaggagggcgtacgaaagtagagtttcaaagccgccc
caatatgggtatagtcaagatgccytcatcgccagaaggcagattctccaagctgcttgt
gatgttctttctaatcctaattcaaggagagactataatttgggtctctctgaggctttt
gaagaaactaccctttttgaagtccctttcgacaaggttcctggagcattgtgtgtgtta
caagaggctggggaggctgaactagttcttaggattggggatgctttgttgagagagaga
ctgcccaagtcgttcaagcatgacattgtcttggcgatggctctagcttttgttgattta
tcgagggatgcaatggcattgaaccctcctgattatatctatggctgcgaggcgttggaa
agagctttgaagcttctgcaggaagaaggttctagcagtctggcaccagatttgcaagca
cagattgacgagacattagaggagcttaatcctcgttatgttttggagcttttggctttg
cctcttagcgatgaatrtcggaagaaaagagatgaaggccttcatggtgtgcgtaatata
ttgtggtctgttgggggaggtggtgctgtagctattgctggaggttttactcgggaggat
ttcatgaatgaagccttcctacgtatgacagcagttgagcaggttgatcttttcacggcc
acacctagaaatatcccagctgaaagctttgaagcctatggagtagctcttgccctggta
gcgcaggcattcattggcaagaagcctcatctcattcaagatgctgacaacctttttcaa
caacttcagcagactaaaatggtggcactaacagatcctgtctccttatatgctactaat
gaaaaccgtgaaaaggattttgcactggagaggggcctctgctcacttttagttggggat
cttgatcagtgtcgaacatggttaggcctggacaatgaaaactcaccctacagagatcca
tcaatggtggaattcattttagagaattcaaaagagtatgaggacaatgatacgcttcca
ggcctttgtaagttgttggagacttggctgatggaggttgttttccccagatttagagag
accagaggtgttcaatttaaactcggggattattacgatgaccctacagttctgaggtac
ctagaacggttggag---ggagggagtagctccccattagctgcagcagccgccattgta
aggattggaactcaggctactgcagtgattgacaatgtaacaactagtgtggtacaggca
ctaaaaaaggtttttcctcccagctctatagaggagcgcataacacggcaagaagatgtt
ggagttaacggctacgaaaatcaggagtacaaagaagagtttgatc---ataatacgtca
acttttgttgatttatctggtaaaaatttcaacgaagaaatt------------------
------------------------------------------------------------
------------------------------------------------------------
------------------------------------------------------------
------------------------------------------------------------
------------------------------------------------------------
------------gtgttagatggcaagatgcttaagatctggactgatcgtgcaaaggag
attgccgaccatggctggttctgggacttcaccctcttgaacgtgacyatcgac--agyg
tgactgtgtccttggatgggcggcgagccatggtggaagcaactatcgaagagtcagcca
acttgactgatgtcaaccaacccgagcacaatgattcttacagcaggacatacacaacta
ggtatgagatgtcc
>PAFTOL007498
gctcctcctgaccgccacgtttcaattccccttaatttctatcaggttttgggtgctgag
acacattttttgggagatgggataaggagggcgtacgaaagtagggtttcraagccgccc
cagtatgggtatagycaagatgccctcattgccagaaggcagattctccaagctgcttgt
gatgttctttctaagcctaattcaaggagagactataatttgggtctctctgaggccttt
gaagaaactaccctttttgaagtccctttcgacaaggttcctggagcattgtgtgtgtta
caagaggctggggaggctgaactagttcttaggattgggaatgctttgttgagagagaca
ctgcccaagtcgttcaagcatgacattgtcttggcgatggcattagcttttgttgattta
tcgagggatgcaatggcattgaatcctcctgattatgtctatgggtgcgaggcgttggaa
agagctttgaagctcttgcaggaagaaggttctagcagtctggcaccagatttgcaagca
cagattgatgagacattggaggagcttaatcctcgttatgttttggagcttttggctttg
cctcttagcgacgaatataggaagaaacgagatgaaggccttcatggtgtgcgtaatata
ttgtggtctgttgggggaggtggcgctgtagctattgcaggaggttttactcgggaggat
ttcatgaatgaagcctttctacatatgacagcagttgagcaggttgatcttttcacggtc
acacctagaaatatcccagctgaaagctttgaagcctatggagtagctcttgcccttgta
gcgcatgcattcattggcaagaagcctcatctygttcaagatgctgacaacctttttcaa
caacttcagcagactaaaatggtggcactaacagatcctgtctccttatatgctactact
gaaaaccgtgaaaaggattttgcactggagaggggtctttgctcacttttagttggggat
cttgatcagtgtcgaacatggttaggcctggacaatgaaaactcaccctacagagatcca
tcaatggtggaattcattttagagaattcaaaagagtatgaggataatgatatacttcca
ggcctttgtaagttgttggagacttggctgatggaggttgttttccccagatttagagag
accagaggtgttcaatttaaacttggggattattacgatgatcctacagttctgaggtac
ctagaacggttggaa---ggagggagtwgctccccattagctgcagcagccgccattgta
aggattggaactgaggctactgcggtgattgacaatgtaacaactagtgtggtacaggca
ctaaaaaaggtttttcctcccagctctatagaagagcgcataacacggcaagaagatgtt
ggagttaacggctacgaaaatcaggactacaaagcagagtttggt---------------
------------------------------------------------------------
------------------------------------------------------------
------------------------------------------------------------
---------------------------------------------ggag---------tt
tcagtaagtgaaaatgttgcaaaggaaataccaaaaatggatgcaaggctggcagaagtc
tyggtacgaaaatggcaggatgtaaaagctcaagctttgggacgaagccattgcctggaa
aaattaccagaggtgttagatggcaagatgcttaagatctggactgatcgtgcaaaggag
attgctgaccatggctggttctgggacttcaccctcttgaacgtgactatcgac--agcg
tgactgtgtccttggatgggcagcgagccatggtggaagcaactcttgaagagtcagcca
acttgactgatgtcaaccaacccgagcacaatgattcttacagcaggacatacacaacta
ggtatgagatgtcc
>PAFTOL008060
gctcctcctgaccgccacgtttcaattccccttaatttctatcaggttttgggtgctgag
acacattttttgggagatgggataaggagggcgtacgaaagtagggtttcaaagccgccc
caatatgggtatagtcaagatgccctcattgccagaaggcagattctccaagctgcttgt
gatgttctttctaaccctaattcaaggagagactataatttgggtctctctgaggctttt
gaagaaactaccctttttgaagttcccttcgacwaggttcctggagcattgtgtgtgtta
caagaggctggggaggctgaactagttcttaggattggggatgctttgttgagagagaca
ctgcccaagtcgttcaagcatgacattgtcttggcgatggctctagcttttgttgattta
tcgagggatgcaatggcattgaaccctcctgattatgtctatggctgcgaggcgttggaa
agagctttgaagctcttgcaggaagaaggttctagcagtctggcaccagatttgcaagca
cagattgatgagacattggaggagcttaatcctcgttatgttttggagcttttggctttg
cctcttagcgatgaatatcggaagaaaagagatgaaggccttcatggtgtgcgtaatata
ttgtggtctgttgggggaggtggtgctgtagctattgcaggaggttttactcgggaggat
ttcatgaatgaagcctttctacttatgacagcagttgagcaggttgatcttttcacggcc
acacctagaaatatcccagctgaaagctttgaagcctatggagtagctcttgcccttgta
gcgcaggcattcattggcaagaagcctcatctcattcaagatgctgacaacctttttcaa
caacttcagcagactaaaatggtggcactaacagatcctgtctccttatatgctactaat
gaaaaccgtgaaaaggattttgcactggagaggggtctctgctcacttttagttggggat
cttgatcagtgtcgaacatggttaggcctggacaatgaaaactcaccctacagagatcca
tcaatggtggaattcattttagagaattcaaaagagtatgaggataatgatatgcttcca
ggcctttgtaagttgttggagacttggctgatggaggttgttttccccagatttagagag
accagaggtgttcaatttaaacttggggattattatgatgaccctacagttctgaggtac
ctagaacagctagag---ggagggagtagctccccattagctgcagcagccgccattgta
aggattggaactcaggctactgcagtgattgacaatgtaacaactagtgtggtacaggca
cttaaaaaggtttttcctcccagctctgtagaggagcgcataacacggcaagaagatgtt
ggagttaacggctatgaaaatcaggactacaaagaagagtttgatc---ataatacgtca
acttttgttgatttatc-------------------------------------------
------------------------------------------------------------
------------------------------------------------------------
------------------------------------------------------------
------gaaggatatatttaaaggccaatac-----------------------------
------------------------------------------------------------
---acagtacaggtgttagatggcaagatgcttaagatctggactgatcgtgcaaaggag
attgctgaccatggctggttctgggacttcaccctcttgaatgtgactatcgac--agcg
tgactgtgtccctggacgggcagcgagccatggtggaagcaactctcgaagagtcagcca
acttgactgatgtcaaccaacccgagcacaatgattcttacagcaggacatacacaacta
ggtatgagatgtcc
>PAFTOL008062
gctcctcctgaccgccacgtttcaattccccttaatttctatcaggttttgggtgctgag
acacattttttgggagatgggataaggagggcgtacgaaagtagggtttcaaagcccccc
caatacgggtatagtcaagatgccctcattgccagaaggcagattctccaagctgcttgt
gaygttctttctaaccctaattcaaggagagactataatttgggtctctctgaggctttt
gaagaaactaccctttttgaagttcccttcgacaaggttcctggagcattgtgtgtgtta
caagaggctggggaggctgaactagttcttaggattggggatgctttgttgagagagaca
ctgcccaagtcgttcaagcatgacattgtcttggcaatggctctagcttttgttgattta
tcgagggacgcaatggcattgaaccctcctgattatgtctatggctgcgaggcgttggaa
agagcttggaagctcttgcaggaagaaggttctagcagtctggcaccagatttgcaagca
cagattgatgagacattggaggagcttaatcctcgttatgttttggagcttttggctttg
cctcttagcgatgaatatcggaagaaaagagatgaaggccttcatggtgtgcgtaatata
ttgtggtctgttgggggaggtggtgctgtagctattgcaggaggttttactcgggaggat
ttcatgaatgaagcctttctacgtatgacagcacttgagcaggttgatcttttcacggcc
acacctagaaatatcccagctgaaagctttgaagcctatggagtagctcttgcycttgta
gcacaggcattcattggcaagaagcctcatctcattcaagatgctgacaacctttttcaa
caacttcagcagactaaaatggtggcactaacagatcctgtctccttatatgctactaat
gaaaaccgtgaaaaggattttgcactggagargggtctctgctcacttttagttggggat
cttgatcagtgtcgaacatggttaggcctggacaatgaaaactcaccctacagagatcca
tcaatggtggaattcattttagagaattcaaaagagtatgaggataatgataygcttcca
ggcctttgtaagttgttggagacttggctgatggaggttgttttccccagatttagagag
accagaggtgttcaatttaaacttggggattattatgatgaccctacagttctgaggtac
ctagaacggctggag---ggagggagtagctccccattagctgcagcrgccgccattgta
asgattggaactcaggctactgcagtgattgacagtgtaacaactagtgtggtacaggca
cttaaaaaggtttttcctcccagctctgtagaggagcgcataacacggcaagaagatgtt
ggagttaacggctatgaaaatcaggactacaaagaagagtttgatc---ataatacgtca
acttttgttgatttatctggtaaaaatttcaatgaagaaattcatgaacaagaattgatt
actgaaaaaatcaaagatacaagtgtgaagattatgtgtgctggtgtgttg---------
------------------------------------------------------------
---------------------------------------------ggag---------tt
tcagtaaatgaaaatgttgcaaaggaaataccaaaaatggatgccaggctgrcagaagtc
ttggtaagaaaatggcaggatgtaaaagctcaagctttgggacraaaccattgtttggaa
aaattaccagaggtgttagatggcaagatgcttaagatctggactgatcgtgcaaaggag
attgctgaccatggctggttctgggacttcaccctcttgaatgtgactatcgac--agcg
tgactgtgtccttggatgggcagcgagccatggtggaagcaactctcgaagagtcagcca
acttgactgatgtcaaccaacccgagcacaatgattcttacagcaggacgtacacaacta
ggtatgagatgtcc
>PAFTOL008063
gctcctcctgaccgccacgtttcaattccccttaatttctatcaggttttgggtgctgag
acacattttttgggagatgggataaggagggcgtacgaaagtagggtttcaaagccgccc
caatatgggtatagtcaagatgccctcattgccagaaggcagattctccaagctgcttgt
gatgttctttctaaccctaattcaaggagagactataatttgggtctctctgaggctttt
gaagaaactaccctttttgaagttcccttcgacaaggttcctggagcattgtgtgtgtta
caagaggctggggaggctgaactagttcttaggattggggatgctttgttgagagagaca
ctgcccaagtcgttcaagcatgacattgtcttggcaatggctctagcttttgttgattta
tcgagggacgcaatggcattgaaccctcctgattatgtctatggctgcgaggcgttggaa
agagcttggaagctcttgcaggaagaaggttctagcagtctggcaccagatttgcaagca
cagattgatgagacattggaggagcttaatcctcgttatgttttggagcttttggctttg
cctctgagcgatgaatatcggaagaaaagagatgaaggccttcatggtgtgcgtaatata
ttgtggtctgttgggggaggtggtgctgtagctattgcaggaggttttactcgggaggat
ttcatgaatgaagcctttctacgtatgacagcacttgagcaggtygatcttttcacggcc
acacctagaaatatcccagctgaaagcttcgaagcctatggagtagctcttgcccttgta
gcacaggcattcattggcaagaagcctcatctcattcaagatgctgacaacctttttcaa
caacttcagcagactaaaatggtggcactaacagatcctgtctccttatatgctactaat
gaaaaccgtgaaaaggattttgcactggagaggggtctctgctcacttttagttggggat
cttgatcagtgtcgaacatggttaggcctggacaatgaaaactcaccctacagagatcca
tcaatggtggaattcattttagagaattcaaaagagtatgaggataatgatacgcttcca
ggcctttgtaagttgttggagacttggctgatggaggttgttttccccagatttagagag
accaggggtgttcaatttaaacttggggattattatgatgaccctacagttctgaggtac
ctagaacggctggag---ggagggagtagctccccattagctgcagcagccgccattgta
aggattggaactcaggctactgcagtgattgacagtgtaacaactagtgtggtacaggca
cttaaaaaggtttttcctcccagctctgtagaggagcgcataacacggcaagaagatgtt
ggagttaacggctatgaaaatcaggactacaaagaagagtttgatc---ataatacgtca
acttttgttgatttatctggtaaaaatttcaatgaagaaattcatgaacaagaattgatt
actgaaaaaatcaaagatacaagtgtgaagattatgtgtgctggtgttgtgattggattg
a------g----------------------------------------------------
--------------------------------------------cggag---------tt
tcagtaaatgaaaatgttgcaaaggaaataccaaaaatggatgccaggctggcagaagtc
ttggtaagaaaatggcaggatgtaaaagctcaagctttgggacgaaaccattgtttggaa
aaattaccagaggtgttagatggcaagatgcttaagatctggactgatcgtgcaaaggag
attgctgaccatggctggttctgggacttcaccctcttgaatgtgactatcgac--agcg
tgactgtgtccttggatgggcagcgagccatggtggaagcaactctcgaagagtcagcca
acttgactgatgtcaaccaacccgagcacaatgattcttacagaaggacgtacacaacta
ggtatgagatgtcc
>PAFTOL008084
gctcctcctgaccgccacatttcaattcccctcaatttctatcaggtcttgggatctgag
acacattttttgggagatgggataaggagggcgtacgaaagtagggtttcaaagccgccc
caatatgggtatagtcaagatgccctcattgcaagaaggcagattctccaggctgcttgt
gatgttctttctaaccctaattcaaggagggactataatatggrtctttctgaggctttt
gaagaaacaaccctttttcaagtccctttcgacaaggttcctggagcattgtgtgtgtta
caagaggytggggagcctgaactagttcttaggattggggatgctttgttgagagagaga
ctgccaaagtcgttcaagcatgatattgtcttggcaatggctctagcttttgttgattta
tcaagggatgcaatggcattgaaccctcctgattatgtctacggctgcgaggcattggaa
agagctttgaagctcttgcaggaagaaggttctagcagtctggcaccagatttgcaagca
cagattgatgagacattggaggagcttaatcctcgttatgttctggagcttttggctttg
cctcttagcgatgaatatcggaagaaaagagatgaaggccttcatggtgtgcgtaacata
ctgtggtctgttgggggaggtggtgctgtagctattgcaggaggttttactcgggwggat
ttcatgaatgaagcctttctgcatatgacggcggctgagcaggttgatcttttcacagcc
acacctagaaatatcccagctgaaagctttgaagcctatggagtagctctcgcccttgta
tctcaggcagtcattggcaagaagcctcatctcattsaagatgctgacaacctttttcaa
caacttcagcagactaaaatggtggcactaacagatcccgtgtccttatatgctactaat
gaaaatcgtgagaaggactttgcactggagaggggtctctgctcacttytagttggggat
cttgatcaatgtcgaacatggtttggcctggacaatgaaaactcacccttcagagatcca
tcaatggtggaattcattttagagaattcaaaagattatgaggataatgatacgcttcca
ggcctttgtaaattgttggagacttggctgatggaagttgttttccccagatttagagag
accrgaggtgttcaattcaaacttggggattattacgatgaccctacggttctgaggtgc
ctagaacggttggag---ggagggaatagctcc---------------------------
------------------------------------------------------------
------------------------------------------------------------
------------------------------------------------------------
------------------------------------------------------------
------------------------------------------------------------
------------------------------------------------------------
------------------------------------------------------------
------------------------------------------------------------
------------------------------------------------------------
------------------------------------------------------------
------------------------------------------------------------
------------------------------------------------------------
------------------------------------------------------------
--------------
>PAFTOL008417
gctcctcctgaccgtcacgtttcaattccccttaatttctatyaggttttgggtgctgag
acacattttttgggagatgggataaggagggcgtacgaaagtagggtttcaaagccgccc
caatatgggtatagtcaagatgccctcattgccagaaggcagattctccaagctgcttgt
gatgttctttctaaccctaattcaaggagagactataatttgggtctctctgaggctttt
gaagaaactaccctttttgaagttcccttcgacaaggttcctggagcattgtgtgtgtta
caagaggctggggaggctgaactagttcttaggattggggatgctttgttgagagagaca
ctgcccaagtcgttcaagcatgacattgtcttggcgatggctctagcttttgttgattta
tcgagggatgcaatggcattgaaccctcctgattatgtctatggctgcgaggcgttggaa
agagctttgaagctcttgcaggaagaaggttctagcagtctggcaccagatttgcaagca
cagattgatgagacattrgaggagcttaatcctcgttatgttttggagcttttggctttg
cctcttagcgatgaatatcggaagaaaagagatgaaggccttcatggtgtgcgtaatata
ttgtggtctgttgggggaggtggtgctgtagctattgcaggaggttttactcgggaggat
ttcatgaatgaagcctttctacttatgacagcagttgagcaggttgatcttttcacrgcc
acacctagaaatatcccagctgaaagctttgaagcctatggagtagctcttgcccttgta
gcacaggcattcattggcaagaagcctcatctcattcaagatgctgacaacctttttcaa
caacttcagcagactaaaatggtggcactaacagatcctgtctccttatatgctactaat
gaaaaccgtgaaaaggattttgcactggagaggggtctctgctcacttttagttggggat
cttgatcagtgtcgaacatggttaggcctggacaatgaaaactcaccctacagagatcca
tcaatggtggaattcattttagagaattcaaaagagtatgaggataatgatacgcttcca
ggcctttgtaagttgttggagacttggctgatggaggttgttttccccagatttagagag
accagaggtgttcaatttaaacttggggattattatgatgaccctacagttctgaggtac
ctagaacggctggag---ggagggagtagctccccattagctgcagcagccgccattgta
aggattggaackcaggctactgcagtgattgacaatgtaacaactagtgtggtasaggca
cttaaaaaggtttttcctcccagctctgtagaggagtgcataacacggcaagaagatgtt
ggagttaacggctatgaaaatcaggactacaaagaagagtttgatc---ataatacgtca
acttttgttgatttatctggtaaaaatttcaatgaagaaattcatgaacaagaattgatt
actgaaaaaatcaaagatacaagtgtgaagattatgtgtgctggtgttgtgattggattg
acggctttggttggcttgaaacttgtacctggtaa-------------------------
--------------------------------------------aggag---------tt
tcagtaaatgaaaatgttgcaaaggaaataccaaaaatggatgccaggctggcagaagtc
ttggtaagaaaatggcaggatgtaaaagctcaagctttgggacgaaaccattgtttggaa
aaattaccagaggtgttagatggcaagatgcttaagatctggactgatcgtgcaaaggag
attgctgaccatggctggttctgggacttcaccctcttgaatgtgactatcgac--agcg
tgactgtgtccctggatgggcagcgagccatggtggaagcaactctcgaagagtcagccm
acttgactgatgtcaaccaacccgagcacaatgattcttacagcaggacatacacaacta
ggtatgagatgtcc
>PAFTOL008419
gctcctcctgaccgccacgtttcaattccccttaatttctatcaggttttgggtgctgag
acacattttttgggagatgggataaggagggcgtacgaaagtagggtttcaaagccgccc
caatatgggtacagtcaagatgccctcattgccagaaggcagattctccaagctgcttgt
gatgttctttctaaccctaattcaaggagagactataatttgggtctttctgaggctttt
gaagaaactaccctttttgaagttcccttcgacaaggttcctggagcattgtgtgtgtta
caagaggctggggaggctgaactagttcttaggattggggatgctttgttgagagagaca
ctgcccaagtcattcaagcatgacattgtcttggcgatggctctagcttttgttgattta
tcgagggatgcaatggcattgaaccctcctgattatgtctatggctgcgaggcgttggaa
agagctttgaagctcttgcaggaagaaggttctagcagtctggcaccagatttgcaagca
cagattgatgagacattggaggagcttaatcctcgttatgttttggagcttttggctttg
cctcttagcgatgaatatcggaagaaaagagatgaaggccttcatggtgtgcgtaatata
ttgtggtctgttgggggaggtggtgctgtagctattgcaggaggttttactcgggaggat
ttcatgaatgaagcctttctacatatgacagcagttgagcaggtcgatcttttcacggcc
acacctagaaatatcccagctgaaagctttgaagcctatggagtagctcttgcccttgta
gcgcaggcattcattggcaagaagccccatctcattcaagatgctgacaacctttttcaa
caacttcagcagactaaaatggtggcagtaacagatcctgtctccttatatgctactaat
gaaaaccgtgaaaaggattttgcactggagaggggtctctgctcacttttagttggggat
cttgatcagtgtcgaacatggttaggcctggacaatgaaaactcaccctacagagatcca
tcaatggtggaattcattttagagaattcaaaagagtatgaggataatgatacgcttcca
ggcctttgtaagttgttggagacttggctgatggaggttgttttccccagatttagagag
accagaggtgttcaatttaaacttggggattattacgatgaccctacagttctgaggtac
ctagaacggttggag---ggagggactagctccccattagctgcagcagccgccattgta
aggattggaactcaggctactgcagtgattgacaatgtaacaactagtgtggtacaggca
ctwaaaaaggtttttcctcccagctctatagaggagcgcataacacggcaagaagatgtt
ggagttaacagctacgaaaatcaggactacaaagaagagtttgatc---ataatacgtca
acttttgttgatttatctggtaaaaatttcaatgaagaaattcatgaacaagaattgatt
actgaaaaaatcaaagatacaagtgtgaagattatgtgtgctggtgttgtgattggattg
acggctttggttgg----------------------------------------------
--------------------------------------------aggag---------tt
tcagtaaacgaaaatgttgcaaaggaaataccaaaaatggatgccaggctggcagaagtc
ttggtaagaaaatggcaggatgtaaaagctcaagctttgggacgaaaccattgtttggaa
aaattaccagaggtgttagatggcaagatgcttaagatctggactgatcgtgcaaaggag
attgccggccatggctggttctgggacttcaccctcttgaatgtaactatcgac--agcg
tgactgtgtccttggatgggcagcgagccatggtggaagcaactctcgaagagtcagcca
acttgactgatgtcaaccaacccgagcacaatgattcttacagcaggacatacacaacta
ggtatgagatgtcc
>PAFTOL008421
gctcctcctgaccgccacgtttcaattccccttaatttctatcaggttttgggtgctgag
acacattttttgggggatgggataaggagggcgtacgaaagtagggtttcaaagccgccc
caatatgggtatagtcaagatgccctcattgccagaaggcagattctccaagctgcttgt
gatgttctttcgaaccccaattcaaggagagattataatttgggtctctctgaggctttt
gaagaaactaccctttttgaagtccctttcgacaaggttcctggagcattgtgtgtgtta
caagaagctggggaggctgaactagttcttaggattggggatgctttgttgagagagaga
ctgcccaagtcgttcaagcatgacatcgtcttggcgatggctctagcttttgttgatcta
tcgagggatgcaatggcattgaaccctcctgattatatctatggctgtgaggcgttggaa
agagctttgaagctcttgcaggaagaaggttctagcagcctggcaccagatttgcaagca
cagattgatgagacattggaggagcttaatcctcgttatgtgttggrgcttttggctttg
cctcttagtgatgaatatcggaagaaaagagatgaaggccttcttggtgtgcgtaatata
ttgtggtctgttgggggaggtggtgctgtagctattgcaggaggttttactcgggaggat
ttcatgaatgaagcctttctacgtatgacagcagttgaacaggttgatcttttcacggcc
acacctagaaatatcccagctgaaagctttgaagcctatggagtagctcttgcccttgta
gcgcaggcattcatcggcaagaagcctcatctcattcaagatgctgacaaccttttccaa
caacttcagcagactaaaatggcggcactaacagatcctgtctccttatatgctactact
gaaaaccgtgaaaaggattttgcactggagaggggtctctgttcacttttagttggggat
cttgatcagtgtcgagcatggttaggcctggatgatgaaaactcaccctacagagatcca
tcaatggtggaattcattttagagaattcaaaagartatgaggataatgacacgcttcca
ggcctttgtaagttgttggagacttggctcatggaggttgttttccctagatttagagag
accagaggtgttcaatttaaacttggggattattacgatgatcctacagttctgaggtac
ctagaacggttggag---ggagggagtagctccccattagctgcagcagccgccattgta
agaattggaactgaggctactgcggtgattgacaatgtaactactagtgtggtacaggca
ctaaaaaaggttttccctcccagctctacagaagagcgcataacacggcaagaagatgtt
ggagttaacggccctgaaagtcaggactacaaagcagagtttgatc---ataatacgtca
acttttgttgatttatctgggaaaagtttcaataaagaaattaatgaacaagaattgatt
actgaaaaaatcaaagatacaagtgtgaagattatgtgtgctggtgtcatgattggactg
acggctttggttggcttgagacttgtccctggtaaaagtggttcagcaatt---aagaat
gagtaagtta---ggtcagtaac---------tgcttctgatgtctcca---------at
gttgtaaatgaaaatgttgcaaaggaaataccaaaaatggatgcaaggctggcagagtta
ttggtacgaaaatggcaggatgtaaaagctcaagctttgggacgaagccattgcctggaa
aaattaccagaggtgttagatggcaagatgctaaagatctggactgatcgtgcaaaggag
attgccgaccatggctggttctgggacttcaccctcttgaacgtgaccattgac--agcg
tgactgtgtccttggatgggcagcgagctgtggcggaggcaactcttgaggagtcagcca
acttgactgatgtcaaccaacccgagcacaatgattcttacagcaggacatacacaacta
ggtatgagatgtcc
>PAFTOL008422
gctcctcctgaccgccacgtttcaattccccttaatttctatcaggttttgggtgctgag
acacattttttgggagatgggataaggagggcgtacgaaagtagggtttcaaagccgccc
caatatgggtatagtcaagatgccctcattgccagaagggaaattctccaagctgcttgt
gatgttctttcgaaccctaattcaaggagagactataatttgggtctctctgaggctttt
gaagagactaccctttttgaagtccctttcgacaagactaatttcacaatgagtgtgtta
caagaagctggggaggctgaactagttcttaggattggggatgctttgttgagagagaga
ctgcccaagtcgttcaagcatgacattgtcttggcgatggctctagcttttgttgatcta
tcgagggatgcaatggcattgaaccctcctgattatatctatggctgtgaggcattggaa
agagctttgaagctcttgcaggaagaaggttctagcagcctagcaccagatttgcaagca
cagattgatgagacattggaggagcttaatcctcgttatgttttggagcttttggctttg
cctcttagcgatgaatatcggaagaaaagagatgaaggccttcatggygtgcgtaatata
ttgtggtctgttggggaaggtggtgctgtagctattgcaggaggttttactcgggaggat
ttcatgaatgaagcctttctacgtatgacagcagttgaacagattgatcttttcacggcc
acacctagaaatatcccagctgaaagctttgaagcctatggagtagctcttgcccttgta
gcgcaggcattcattggcaagaagcctcatctmattcaagatgctgacaaccttttccaa
caacttcagcagactaaaatggtggcgctaacagatcckgtctccttatatgctactaat
gaaaaccgtgaaaaggattttgcactggagaggggtctctgctcacttttagttggggat
cttgatcagtgtcgaacatggttaggcctggacgatgaaaactcaccmtacagagatcca
tcgatggtggaattcattttagagaattcaaaagagtatgaggataatgacacgcttcca
ggcctttgtaagttgttggagacttggctcatggaggttgttttccctagatttagagag
accagaggtgttcaatttaaactkggggattattacgatgatcctacagttctgaggtac
ctagaacggttggag---ggagggagtagctccccattagctgccgcagccgctattgta
aggattggaactgaggctactgcggtgattgacaatgtaactactactgtggtacaggca
ctaaaaaaggttttccctcccagctctacagaagagcgcataacacggcaagaagatgtt
ggagttaacggctctgaaagtcaggactacaaagcagagtttggtc---ataattcgtca
acttttgttgatttatctggtaaaagtttcaatgaagacattcatgaacaagaattg---
------------------------------------------------------------
------------------------------------------------------------
---------------------------------------------ggag---------tt
tcagtaaatgaaaatgttgcaaaggaaataccaaaaatggatgcaaggctggcagaggta
ttggtacgaaaatggcaggatgtaaaagctcaagctttgggacgaagccattgcctggaa
aaattaccagaggtgttagrtggcaagatgcttaagatctggactgatcgtgcaaaggag
attgccgaccatggstggttctgggacttcaccctcttgaacgtgactattgac--agcg
tgactgtgtccttggatgggcagcgagcrgtggtggaggcaactcttgaagagtcagcca
acttgactgatgtcaaccarcccgagcacaatgattcttacagcaggacatacacaacta
ggtatgagatg---
>PAFTOL008423
gctcctcctgaccgccacgtttcaattccccttaatttctatcaggttttaggtgctgag
acacattttttgggagatgggataaggagggcgtacgaaagtagggtttcaaagccgccc
caatatgggtatagtcaagatgccctcattgccagaaggcagattctccaagctgcttgt
gatgttctttccaaccctaattcaaggcgagactataatttgggtctctctgaggctttt
gaagaaactaccctttttgaagtccccttcgacaaggttcctggagcattgtgtgtgtta
caagaggctggggaggctgaactagttcttaggattggggatactttgttgagagataga
ctgcccaagtcgttcaagcatgacattgtcttggcgatggctctagcttttgttgattta
tcgagggatgcgatggcattgaaccctcctgattatgtctatgggtgcgaggcgttggaa
agagctttgaagctcttgcaggaagaaggttctagcagtctggcaccagatttgcaagca
cagattgatgagacattggaggagcttaatcctcgttatgttttggagcttttggctttg
cctcttagcgatgaatatcggaagaaaagagatgaaggccttcatggtgtgcgtaatata
ttgtggtctgttgggggaggtggtgctgtagctattgcaggaggttttactcgggaggat
ttcatgaatgaagcctttctacgtatgacagcagttgagcaggttgatcttttcacggcc
acacctagaaatatcccagctgaaagctttgaagcctatggagtagctcttgcccttgta
gcgcaggcactcattggcaagaagcctcatctcattcaagatgctgacaacctttttcaa
caacttcagcagactaaaatggtggcactaacagatcctgtctccttatatgctactaat
gaaaaccgtgaaaaggattttgcactggagaggggtctctgctcacttttagttggggat
cttgatcagtgtcgaacatggttgggcctggacaatgaaaactcaccctacagagatcca
tcaatggtggaattcattttagagaattcaaaagagtatgaggataatgatacgcttcca
ggcctttgtaagttgttggagacttggctgatggaggttgttttccccagatttagagag
accagaggtgttcaatttaaacttggggattattacgatgatcctacagttctcaggtac
ctacaacggttggag---ggagggagtagctccccattagctgcagcagccgccattgta
aggattggaactgaggctactgcggtgattgacaatgtaactactagtgtggtagaggca
ctaaaaaaggtttttcctcccagctctatagaagagcgcataacacggcaagaagatgtt
ggagttaactgctacgaaaatcaggactgcaaagcagagtttgatc---ataatacgtca
acttttgttgatttatctggtaaaaatttcaatgaagaaattcatgaacaagaattgatt
actgaaaaaatcaaagatacaagtgtgaagattatgtgtgctggtgtcgtgattggattg
acggcattggttggcttgaaacttgtccctggtaaaagtggttcagcaatt---aagcat
gggcatgt------------------------------------cggag---------tt
tcagtaaatgaaaatgttgcaaaggaaataccaaaaatggatgcaagactggcggaagtc
ttggtacgaaaatggcaggatgtaaaagctcaagctttgggacgaaaccattgcctggaa
aaattaccagaggtgttagatggcaagatgcttaagatttggactgatcgtgcaaaggag
attgccgaccatggctggttctgggacttcaccctcttgaacgtaactattgac--agcg
tgactgtgtccttggatgggcagcgagccatggtggaagcaactctcgaagagtcagcca
acttgactgatgtcaaccaacctgagcacaatgattcttactgcaggacatacacaacta
ggtatgagatgtcc
>PAFTOL008436
gctcctcctgaccgtcacatttcaattccccttaatttctatcaggttttgggtgctgag
acacattttttgggagatgggataaggagggcgtacgaaagtagggtttcaaagccgccc
caatatgggtatagtcaagatgccctcattgccagaaggcagattctccaagctgcttgt
gatgttctttctaaccctaattcaaggagagactataatttgggtctctctgaggcttwt
gaagaaactaccctttttgaagtccctttcgacaaggttcctggagcattrtgtgtgtta
caagaggctggggaggctgaactagttcttaggattggggatgctttgttgagagagaga
ctgcccaagtcgttcaagcatgacattgtcttggcgatggctctagcttttgttgattta
tcgagggatgcaatggcattgaaccctcctgattatgtctatggctgcgaggcattggaa
agagctttgaagctcttgcaggaagaaggctctagcagtctggcaccagatttacaagca
cagattgatgagacgttggaggagcttaatcctcgttatgttttggagcttttggctttg
cctcttagcgatgaatatcggaagaaaagagatgaaggccttcatggtgtgcgtaatata
ttgtggtctgttgggggaggtggtgctgtagctattgcaggaggttttactcgggaggat
ttcatgaatgaagcctttcaacgtatgacagcagttgagcaggttgatcttttcacggcc
acacctagaaatatcccagctgaaagctttgaagcctatggagtagctcttgcccttgta
gcgcaggcattcattggcaagaagcctcatctcattcaagatgctgataacctttttcaa
caacttcagcagactaaaatggtggcactaacagatcctgtctccttatatgctactaat
gaaaaccgtgaaaaggattttgcactggagaggggtctctgctcacttttagttggggat
cttgatcagtgtcgaacatggttaggcctggacaatgaaaactcaccctacagagatccr
tcmatggtggaattcattttagagaattcaaaagagtatgaggataatgatacgcttcca
ggcctttgtaagttgttggagacttggctgatggaggttgttttccccagatttagagag
accagaggtgttcaatttaaacttggggattattacgatgatcctacagttctgaggtat
ctagaacggttggag---ggagggagtagctccccattagctgcagcagccgccattgta
aggattggaactggggctactgcagtgattgacaatgtaacaactagtgtggtacaggca
ctaaaaaaggtttttcctcccagctctatagaagagcgcataacacggcaagaagatgtt
ggagttaacggctacgaaaatcaggactacaaagcagagtttgatc---ataatacgtca
acttttgttgatttacctggtaaaaatttcaatgaagaaattcatgaacaagaattgatt
actgaaaaaatcaaagatacaagtgtgaagattatgtgtgctggtgtcgtgattggattg
acggctttggttggcttgaaacttgtacctggtaaaagtggttcagcaatt---aagcat
gagcatgttg---gttcagtaac---------tgcttctgatgtctcca---------tt
tcagcaaatgaaaatgttgcaaacgaaataccaaaaatggatgcaaggctggcagaagtc
ttggtacgaaaatggcaggatgtaaaagctcaagctttgggacgaagccattgcctggaa
aaattaccagaggtgttagatggcaagatgcttaagatctggactgatcgwgcaaaggag
attgccgaccatggctggttctgggacttcacgctcttgaaygtgactatcgac--agcg
tgactgtgtccttggatgggcagcgagccatggtggaagcaactcttgaagagtcagcca
acttgactgatgtcaaccaacccgagcacaatgattcttacagcaggacatacacaacta
ggtatgagatgtcc
>PAFTOL008439
gctcctcctgaycgccacatttcaattccccttaatttctatcaggtgttgggtgctgag
acacattttttgggagatrggataaggagsgygtacgaaagtagggtttcaaagccrccc
caatatgggtatagtcaagatgccctcattgcsagaaggcagattctccaagctgcttgt
gatgttctttctarccmtaattcaaggagagaytataatttcrgtctcwctgaggctttt
gaagaaactaccctttttgaagttccttttgacwaggttcytggagcattgtgtgtgtta
caagaggctgrggaggctgaactagttcttagkaytggggatgctttgytgaragagaga
ctgcccaagtcrttcaagcawgacattgtcttggcgatggctctagcttttgttgattta
tygagggatgcaatggcattgaaycctyctgattatgtcyatggctgcgaggcrttggaa
agagctttgaagctcttgyaggaagaaggttctagcagtctggcaccagatttgcaagca
cagattgatgagacattggaggagcttaatcctcgttatgttttggagcttttggctttg
cctcttagcgatgaatatcggaagaaaagagatgaaggccttcatggtgtgcgtaatata
ttgtggtctgttgggggaggtggtgctgtggctattgcaggaggttttactcgggaggat
ttcatgaatgaagcstttctacatatgacagcrgctgagcaggttgatcttttcacggcc
acaccwagaaatatcccagctgaaagctttgaagcctatggagtagctcttgcccttgta
gcgcaggcattcattkkcaagaagcctcatctcattcaagatgctgagaacctttttcaa
caacttcagcagactaaaatggtggcactaacagatcctgtctccttatatgctactaat
gaaaaccgtgaaaaggattttgcactggagaggggtctctgctcacttttagttggggat
cttgatcagtgtcgaacatggttaggcctggacaatgaaaactcatcctacagagatcca
tcaatggtggaattcattttagagaattcaaaagastatgaggataatgatacgcttcca
ggcctttgtaagttgttggagayttggctgatggaggttgttttccccagatttagagag
accagaggtgttcaatttaaacttggggattattacgatgatcctactgttctgaggtac
ctagarcgrttggag---ggarggagtagmtccccattagctgcagcagccgccattgta
aggattggaactgaggctactgcagtgattgacaatgtaacaactagtgtggtacaggca
ctaaaaaaggtttttcctcccagctctatagaagagcgcataacasgtcaagaagatgtt
ggagttaayrgctacgaaaatcaggactacaaagcagagtttgatc---ataatacgtca
acttttgttgatttatctggtaaaaatttcaatgaagaaattcatgaacaagaattgatt
actgaaaaaatcaaagatacaagtgtgaagattatgtgtgctggtgtcgtcattggattg
acggctttggttggcttgaaacttgtacctggtaaaagtgg-------------------
--------------------------------------------cggag---------tt
tcagtaaatgaaaatgttgcaaaggaaatrccaaaaatggatgcaaggctggcagaagtc
ttggtacgaaaatggcaggatgtaaaagctcaagctttgggacgaagccattgcctggaa
aaattaccrgaggtgttagatggcaagatgctcaagatctggactgatcgtgcaaaggag
attgccgaccgtggctggttctgggactacaccctcttgaacgtgacyatcgac--agtg
tgactgtgtccttggatgggcagcgagccatggtggaagcaactctcgaagagtcagcca
acttgactgatgtcaaccaaccagagcacaatgattcttacagcaggacatacacaacta
ggtatgagatgtcc
>PAFTOL008881
gctcctcctgaccgccacatttcaattccccttaatttctatcaggttttgggtgctgaa
acacattttttgggagatgggataaggagggcgtacgaaagtagggtttcaaagccgccc
caatatgggtatagtcaagataccctcattgccagaaggcagattctccaagctgcttgt
gatgttctttctaaccctaattcaaggagagactataatttgggtctctccgaggctttt
gaagaaactamcctttttgaagtccctttcgacaaggttcctggagcattgtgtgtgtta
caagaggctggggaggctgaactagttcttaggattggggatgctttgttgagagagaga
ctgcccaagtcgttcaagcatgacattgtcttggcgatggctctagcttttgttgattta
tcgagggatgcaatggcattgaaccctcctgattatgtctatggctgygaggcgttggaa
agagctttgaagctcttgcaggaagaaggttctagcagtctggcaccagatttgcaagca
cagattgatgagacattggaggagcttaatcctcgttatgttttggagcttttggctttg
cctcttagcgatgaatatcrgaagaaaagagatgaaggccttcatggtgtgcgtaatata
ttgtggtctgttgggggaggtggtgctgtagctattgcaggaggttttactcgggaggat
ttcatgaatgaagcctttgtacgtatgacagcagttgagcaggttgatcttttcacggcc
acacctagaaatatcccagctgaaagctttgaagcctatggagtagctcttgcccttgta
gcgcaggcattcattggcaagaagcctcatctcattcaagatgctgacaacctttttcaa
caacttcagcagactaaaatggtggcactaacagatcctgtctccttatatgctactaat
gaaaaccgtgaaaaggattttgcactggagaggggtctctgctcacttttagttggggat
cttgatcagtgtcgaacatggttaggcctggacaatgaaaactcaccctacagagatcca
tcaatggtggaattcattttagagaattcaaaagagtatgaggataatgatacgcttccr
ggcctttgtaarttgttggagacttggctgatggaggttgttttccccagatttagagag
accagaggtgttcaatttaaacttggrgattattacgatgatcctacagttctgaggtac
ctrgaacggttggag---ggagggagtagctccccattagctgcagcrgccgccattgta
aggattggaactgaggctactgcagtgattgacaatgtaacarctagtgtggtacaggca
ctaaaaaaggtttttcctcccagctctatagaagagcgcataacacggcaagaagatgtt
ggagttaacggctatgaaaatcaggactacaaagaagagtttgatc---ataatacgtca
acttttgttgatttatctggtaaaaatttcaatgaagaaattcatgaacaagaattgatt
actgaaaaaatcaaagatacaagtgtgaag------------------------------
------------------------------------------------------------
---------------------------------------------ggag---------tt
tcagtaaatgaaaatgttgcaaaggaaataccaaaaatggatgcaaggctggcagaagtc
ttggtacgaaaatggcaggatgtaaaagctcaagctttgggacgtagccattgcctggra
aaattaccagaggtgttagatggcaakatgcttaagatctggactgatcgtgcaaaggag
attgccgaccatggctggttctgggacttcaccctcttgaacgtgactatcgac--agcg
tgactgtgtccttggatgggcagcgagccatggtggaagcaactctcgaagagtcagcca
acttgactgatatcaaccaacccgascacaatgattyttacagcaggacatacacaacta
ggtatgagatgtcc
>PAFTOL009175
gctcctcctgaccgccacgtttcaattcccctcaatttctatcaggttttgggtgctgag
acacattttttgggagatgggataaggagggcgtacgaaagtagggtttcaaagccgccc
caatatgggtatagtcaagatgccctcattgctagaaggcagattctccaagctgcttgt
gatgttctttctaaccctaattcaaggagagactataatttgggtctctctgaggctttt
gaagaaactaccctttttgaagtccctttcgacaaggttcctggtgcgttgtgtgtgtta
caagaggctggggaggctgaactagttcttaggattggggatgctttgttgagagagaga
ctgcccaagtctttcaagcatgacattgtcttggcgatggctctagcttttgttgattta
tcgagggatgcaatggcgttgagccctcctgattatgtctatggctgcgaggcgttggaa
aaagctttgaagctcttgcag---------------------------------------
------------------------------------------------------------
------------------------------------------------------------
------------------------------------------------------------
------------------------------------------------cttttcacggcc
acacctagaaatatcccagctgaaagctttgaagcctatggagtagctcttgcccttgta
gcgcaggcattcattggcaagaagcctcatctccttcaagatgctgacaacctttttcaa
caacttcagcagactaaaatggtggcactaacagatcctgtctccttatatgctcctaat
gaaaaccgtgaaaaggattttgcactggagaggggtctctgctcacttttagttggggat
cttgatcagtgtcgaacatggttaggcctggacaatgaaaactcaccctacagagatcca
tcaatggtggaattcattttagagaattcaaaagagtatgaggataatgatatgcttcca
ggcctttgtaagttgttggagac---gctgatggaggttgttttccccagatttagagag
accagaggtgttcaatttaaacttggggattattacgatgatcctacagttctgaggtac
ctagaacggttggag---ggagggagtagctccccattagctgcagcagccgccattgta
aggattggaactgaggctactgcggtgattgacaatgtaacaactagtgtggtacaggca
ctaaaaaaggtttttcctcccagctctatagaagagcgcataacacggcaagaagatgtt
ggaattaacgattac---------------------------------------------
------------------------------------------------------------
------------------------------------------------------------
------------------------------------------------------------
------------------------------------------------------------
------------------------------------------------------------
------------------------------------------------------------
------------------------------------------------------------
------------------------------------------------------------
------------------------------------------------------------
------------------------------------------------------------
--------------
>PAFTOL009179
gctcctcctgaccgccacgtttcaattccccttaatttctatcaggttttgggcgctgag
acacattttttgggagatgggataaggagggcgtacgaaagtagggtttcaaagccgccc
caatatgggtatagtcaagatgccctcattgccagaaggcagattctccaagcggcttgt
gatgttctttataaccctaattcaaggagagactataatttgggtctttctgaggctttt
gaagaaactacccttttt------------------------------------------
------------------------------------------------------------
------------------------------------------------------------
------------------------------------------------------------
---------------------------ggttctagcagtctsgcaccagatttacaagca
cagattgatgagacrttggaggagcttaatcctcgttatgttttggagcttttggctttg
cctctwagcgatgaatatmggaagaaaagagatgaaggccttcatggtgtgcgyaatata
ttgtggtctgttggrggaggtggtgctgtagctattgctggtggttttactcgagaagat
ttcatgaatgargcctttctacrtatgacagcwgytgagcaggtga--------------
------------------------------------------------------------
-------------------------------------aaggtgctgacaacctttttcaa
caacttcagcagactaaaatggtggcactaacagatcctgtctccttatatgctactaat
gaaaaccgtgaaaaggattttgcactggagaggggtctctgctcacttttagttggggat
cttgatcagtgtcgaacatggttaggcctggacaatgaaaactcaccctacagagatcca
tcaatggtggaattcattttagagaattcaaaagagtatgaggataatgatacgcttcca
ggcctttgtaagttgttggagacttggctgatggaggttgttttccccagatttagagag
accagaggtgttcaatttaaacttggggattattacgatgaccctacagttctgaggtac
ctagaacggttggga---------------------------------------------
------------------------------------------------------------
------------------------------------------------------------
------------------------------------------------------------
------------------------------------------------------------
------------------------------------------------------------
------------------------------------------------------------
------------------------------------------------g---------tt
tcagtaaacgaaaatgttgcaaaggaaataccaaaaatggatgccaggctggcagaagtc
ttggtaagaaaatggcaggatgtaaaagctcaagctttgggacaaaaccattgtttggaa
aaattaccagaggtgttagatggcargatgcttaagatctggactgatcgygcaaaggag
attgcygrccatggctggttctrggacttcaccctsytgaatgtractatcgac--agcg
tgactgtgtccttggatgggcagcgagccatggtggaagcaactctcgaagagtcagcca
acttgactgatgtcaaccaaccsgagcacaatgattcttacagcaggacatacacaacta
ggtatgagatgtcc
>PAFTOL009181
---------------------------ccccttaatttctatcaggttttgggtgctgag
acacattttttgggagatgggataaggagggcgtacgaaagtagggtttcaaagccgccc
caatatgggtatagtcaagatgccctcattgccagaaggcagattctccaagctgcttgt
gatgttctttctaaccctaattcaaggagagactataatttgggtctctctgaggctttt
gaagaaactaccctttttgaagttcctttcgacaaggttcctggagcattgtgtgtgyta
caagaggctggggaggctgaactagttcttaggattggggatgctttgttgagagagaca
ctrcccaagtcgttcaagcatgacattgtcttggygatggctctagctttyrttgattta
tcgagggatgcaatggcattgaaccctcctgattatgtctatggctgcgaggcgttggaa
agagctttgaagctcttgcaggaagaaggttctagcagtctggcaccagatttgcaagca
cagattgatgagacattggaggagcttaatcctcgttatgttytggagcttttggctttg
cctcttagcgatgaatatcrgaagaaaagagatgaaggccttcatggtgtgcgtaatata
ttgtggtctgttgggggaggtggtgctgtagctattgcaggaggttttactcgggaggat
ttcatgaatgaagcctttctaygtatgacagcagttgagcaggttgatcttttcacggcc
acacctagaaatatcccagctgaaagctttgaagcctatggagtagctcttgcacttgta
gcgcaggcattcattggcaagaascctcatctcattcaagatgctgacaacctttttcaa
caacttcagcagactaaaatggtggcactaacagatcctgtctccttatatgctactaat
gaaaaccgtgaaaaggattttgcactggagaggggtctctgctcacttttagttggggat
cttgatcagtgtcgracatggttaggcctggacaatgaaaactcaccctacagagatcca
tcaatggtggaattcattttagagaattcaaaagagtatgaggataatgatacgcttcca
ggcctttgtaagttgttggagacttggctgatggaggttgttttccccagatttagagag
amcagaggtgttcaatttaaacttggggattattacgatgaccctacagttctgaggtac
ctagaacggttggag---ggagggagtagctcc---------------------------
------------------------------------------------------------
------------------------------------------------------------
------------------------------------------------------------
------------------------------------------------------------
------------------------------------------------------------
------------------------------------------------------------
------------------------------------------------------------
------------------------------------------------------------
------------------------------------------------------------
------------gtgttagatggcaagatgcttaagatctggactgatcgcgcaaaggag
attgctgaccatggctggttctgggacttcaccctgttgaatgtgactatcgac--agcg
tgactgtgtccttggatgggcagcgagccatggtggaagcaactctcgaagagtcagcsa
acttgactgatgtcaaccaacccgagcacaatgattcttacagcaggacatacacaacta
ggtatgagatgtcc
>PAFTOL009183
gctcctcctgaccgccacgtttcaattccccttaatttctatcaggttttgggtgctgag
acacattttttgggagatgggataaggagggcgtacgaaagtagggtctcaaagccgccc
caatatgggtatagtcaagatgccctcattgccagaagrcagattctccaagctgcttgt
gatgttctttctaaccctaattcaaggagagactataatttgggtctctctgaggctttt
gaagaaactaccctttttgaagttcccttcgacaaggttcctggagcattgtgtgtgcta
caagaggctggggaggctgaactagttcttaggattggggatgctttgttgagagagaca
ctgcccaagtcgttcaagcatgacattgtcttggtgatggctctagcttttattgattta
tcaagggatgcaatggcattgaaccctcctgattatgtctatggctgcgaggcgttggaa
agagctttgaagctcttgcaggaagaaggttctagcagtctggcaccagatttgcaagca
cagattgatgagacattggaggagcttaatcctcgttatgttttggagcttttggctttg
cctcttagcgatgaatatcggaagaaaagagatgaaggccttcatggtgtgcgtaatata
ttgtggtctgttgggggaggtggtgctgtagctattgcaggaggttttactcgggaggat
ttcatgaatgaagcctttctacgtatgacagcagttgagcaggttgatcttttctcggcc
acacctagaaatatcccagctgaaagctttgaagcctatggagtagctcttgcacttgta
gcgcaggcattcattggcaagaagcctcatctcattcaagatgctgacaacctttttcaa
caacttcagcagactaaaatggtggcactaacagatcctgtctccttatatgctactaat
gaaaaccgtgaaaaggattttgcactggagaggggtctctgctcacttttagttggggat
cttgatcagtgtcgaacatggttaggcctggacaatgaaaactcaccctacagggatcca
tcaatggtggaattcattttagagaattcaaaagagtatgaggataatgatacgcttcca
ggcctttgtaagttgttggagacttggctgatggaggttgttttccccagatttagagag
accagaggtgttcaatttaaacttggggattattacgatgaccctacagttctgaggtac
ctagaacggttggag---ggagggagtagytccccattagctgcagcagccgccattgta
aggattggaactcaggctactgcagtgattgacaatgtaacaactagtgtggtacaggca
ctaaaaaaggtttttcctcccagctctatagaggagcgcataacacggcaagaagat---
------------------------------------------------------------
------------------------------------------------------------
------------------------------------------------------------
------------------------------------------------------------
------------------------------------------------------------
------------------------------------------------------------
------------------------------------------------------------
------------gtgttagatggcaagatgcttaagatctggactgatcgcgcaaaggag
attgccgaccatggctggttctgggacttcaccctgttgaatgtgactatcgac--agcg
tgactgtgtccttggatgggcagcgagccatggtggaagcaactctcgaagagtcagcca
acttgactgatgtcaaccaacccgagcacaatgattcttacagcaggacatacacaacta
ggtatgag------
>PAFTOL009185
gctcctcctgaccgccacatttcaattccccttaatttctatcaggttttgggtgctgag
acacattttttgggagatgggataaggagggcgtacgaaagtagggtttcaaagccgccc
caatatgggtatagtcaagatgccctcattgccagaaggcagattctccaagctgcttgt
gatgttctttctaaccctaattcaaggagagactataatttgggtctctctgaggctttt
gaagaaactaccctttttgaggtccctttcgacaaggttcctggagcattgtgtgtgtta
caagaggctggggaggctgaactagttcttaggattggggatgctttgttgagagagaga
ctgcccaagtcgttcaagcatgacattgtcttggcgatggctctagcttttgttgatttg
tcgmgggatgcaatggcagtgaaccctcctgattatgtctatggctgcgaggcgttggaa
agagctttgaagctcttgcaggaagaaggttctagcagtctggcaccagatttgcaagca
caaattgatgagacattggaggagcttaatcctcgttatgttttggagcttttggctttg
cctcttagcgatgaatatcggaagagaagggatgaaggccttcatggtgtgcgtaatata
ttgtggtctgttgggggaggtggtgctgtagctattgcaggaggttttactcgggaggat
ttcatgaatgaagcctttgtacgtatgacagcagttgagcaggtygatcttttcacagcc
acacctagaaatatcccagctgaaagctttgaagcctatggagtagctcttgcccttgta
gcgcaggcattcattggcaagaagcctcatctcattcaagatgctgacaacctttttcaa
caacttcagcagactaaaatggtggcactaacagatcctgtctccttatatgctactaat
gaaaaccgtgaaaaggattttgcactggagaggggtctctgctcacttttagttgggsat
cttgatcagtgtcgaacatggttaggcctggacaatgaaaactcaccctacagagatcca
tcaatggtggaattcattttagagaattcaaaagaatatgaggataatgatacgcttcca
ggcctttgtaagttgttggagacttggctgatggaggttgttttccccagatttagagag
accagaggtgttcaatttaaacttggggattattacgatgatcctacagttctgasgtac
ctagaacggttggag---ggagggagtagctccccattagctgcagcmgccgccattgta
aggattggaactgaggctactgcagtgattgacaatgtaacaactagtgtggtacaggca
ctaaaaaaggtttttcctcccagctctatagaagagcgcataacactgcaagaagatgtt
gtagttaacggctatgaaaatcaggactacaaaggagagtttgatc---ataatacgtca
acttttgttgatttatctggtaaaaatttcaatgaagaaattcatgaacaagaattgatt
actgaaaagatcaaagatacaagtgtgaagattatgtgtgctggtgtcgtgattggattg
acagctttggttggcttgaaacttgtacctggtaaaagtggttcagcaatt---aatcat
gagcatgttg---gttcagtaac---------tgcttctgatgtctcca---------tt
tcagtaaatgaaaatgttgcaaaggaaataccaaaaatggatgcaaggctagcagaagtc
ttggtacgaaaatggcaggatgtaaaagctcaagctttgggacgcagccattgcctggaa
aaattaccagaggtgttagatggcaagatgcttaagatctggactgatcgtgcaaaggag
attgctgaccatggctggttctgggatttcaccctcttgaacgtgactattgac--agcg
tgactgtgtccttggatggacagcgagccatggtggaagcaactctcgaagagtcagcca
acttgactgatgtcaaccaacccgagcacaatgattcttacagcaggacatacacaacta
ggtatgagatgtcc
>PAFTOL009187
gctcctcctgaccgccacatttcgattccccttaatttctatcaggttttgggtgctgag
acacattttttgggagatgggataaggagggcgtaygaaagtagggtttcaaagccgccc
caatatgggtayagtcaagatgccctcattgccagaaggcagattctccaagctgcttgt
gatgttctttctaaccctgattcaaggagagactataatttgggtctctctgaggctttt
gaagaaactaccctttttgaagtccctttcgacaaggttcctggagcattgtgtgtgtta
caagaggctggggrggctgaactagttcttaggattggggatgctttgttgagagagaga
ctgcccaagtcrttcaagcacgacattgtcttggcgatggctctagcttttgttgattta
tcgagggatgcratggcattgaaccctcctgattatgtctatggctgcgaggcgttggaa
agagctttgaagctcttgcaggaagaaggttctagcaktctggcaccagatttgcaagca
cagattgatgagacattggaggagcttaatcctcgttatgttttggagcttttggctttg
cctcttagcgatgaatatcggaagaaaagagatgaaggycttcatagtgtgcgtaatata
ttgtggtctgttgggggaggtggtgctgtagctattgcaggaggttttactcgggaggat
ttcatgaatgaagcctttctacgtatgacagcagttgagcaggttgatcttttcacggcc
acacctagaaatatcccagctgaaagctttgaagcctatggagtagctcttgcccttgta
gcgcargcattcattggcaagaagcctcatctcattcaagatgctgacaacctttttcaa
caacttcagcagactaaaatggtggcactaacagatcctgtctccttatatgctactaat
gaaarccgtgaaaargattttgcactggagaggggtctctgctcacttttagttggggat
cttgatcagtgtcgaacatggttaggcctggacaatgaaaastcaccctacagagatcca
tcaatggtggaattcattytagagaattcaaaagagtatgaggataatgatacgcttcca
ggcctttgtaagttgttggagacttggctgatggaggttgttttccccagatttagagag
accagaggtgttcaatttaaacttggggattattacgatgatcstacagttctcagrtac
ctrgarcggttggag---ggagggagtagctccccattagctgcagcagcckccattgta
aggattggaactgaggctactgcggtgattgacaatgtaactactagtgtggtagaggca
ctaaaaaaggtttttcctcccagctctatagaagagcgcataacacggcaagaagatgtt
ggagttaacggctacgaaaatcaggactacaaagcagagtttgatc---ataatacgtca
acttttgttgatttatctggtaaaaatttcaatgaagaaattcatgaacaagaattgatt
actgaaaaaatcaaagatacaagtgtgaagattatgtgtgctggtgtcgtgattggattg
acggctttggttggcttgaaacttgtccctggtaaaagtggttcagcaatt---aagcat
gagcatgttg---gttccatctc---------tacactggtttggcgag---------tt
tcagtaaatgaaaatgttgcaaaggaaataccaaaaatggatgcaagactggcagaagtc
ttggtacgaaaatggcaggatgtaaaagctcaagctttgggacgaaaccattgtctggaa
aaattaccagaggtgttagatggcaagatgcttaagatctggactgatcgtgcaaaggag
attgccgaccatggcyggttctgggacttcaccctcttgaacgtgactattgac--agcg
tgactgtgtccttggatgggcagcgagccatggtggaagcaactctcgaagagtcagccr
acttgactgatgtcaaccaacccgagcacaatgattcttacagcaggacatacacaacta
ggtatgagatg---
>PAFTOL009189
gctcctcctgaccgccacgtttcaattcccctcaatttctatcaggttttgggtgctgag
acacattttttgggagatgggataaggagggcgtacgaaagtagggtttcaaagccgccc
caatatgggtatagtcaagatgccctcattgccagaaggcagattctccaagctgcttgt
gatgttctttctaaccctaattcaaggagagactataatttgggtctctctgaggctttt
gaagaaactaccctttttgaagttcccttcgacaaggttcctggagcattgtgtgtgtta
caagaggctggcgaggctgaactagttcttaggattggggatgctttgttgagagagaca
ctgcccaagtcgttcaagcatgacattgtcttggcgatggctctagcttttgttgattta
tcgagggatgcaatggcattgaaccctcctgattatatctatggctgcgaggcgttggaa
agagctttgaagctcttgcaggaagaaggttctagcagtctggcaccagatttgcaagca
cagattgatgagacattggaggagcttaatcctcgttatgttttggagcttttggctttg
cctcttagcgatgaatatcggaagaaaagagatgaaggccttcatggtgtgcgtaatata
ttgtggtctgttgggggaggtggtgctgtagctattgcaggaggttttactcgggaggat
ttcatgaatgaagcctttctacatatgacagcagttgagcaggttgatcttttcacggcc
acacctagaaatatcccagctgaaagctttgaagcctatggagtagctcttgcccttgta
gcgcaggcattcattggcaagaagcctcatctcattcaagatgctgacaacctttttcaa
caacttcagcagactaaaatggtggcactaacagatcctgtctccttatatgctactaat
gaaaaccgtgaaaaggattttgcactggagaggggtctctgctcacttttagttggggat
cttgatcagtgtcgaacatggttaggcctggacaatgaaaactcaccctacagagatcca
tcaatggtggaattcattttagagaattcaaaagagtatgaggataatgatacgcttcca
ggcctttgtaagttgttggagacttggctgatggaggttgttttccccagatttagagag
accagaggtgttcaatttaaacttggggattattatgatgaccctacagttctgaggtac
ctagaacggttggag---ggagggagtagctccccattagctgcagcagctgccattgta
aggattggaactcaggctactgcagtgattgacaatgtaacgacgagtgtggtacaggca
ctaaaaaaggtttttcctcccagctctatagaggagggcataacacggcaagacgatgtt
ggagttaacggctacgaaaatcaggactacaaagaagagtttgatc---ataatacatca
acttttgttgatttatctggtaaaaatttcaatgaagaaattcatgaacaagaattgatt
actgaaaaaatcaaagatacaagtgtgaagattatgtgtgctggtgttgtgat-------
------------------------------------------------------------
--------------------------------------------tggag---------tt
tcagtaaatgaaaatgttgcaaaggaaacaccaaaaatggatgccaggctggcagaagtc
ttggtaagaaaatggcaggatgtaaaagctcaagctttgggacgaaaccattgtttggaa
aaattaccagaggtgttagatggcaagatgcttaagatctggactgatcgcgcaaaggag
attgccgaccatggctggttctgggacttcaccctgctragtgtgactatcgac--agcg
tgactgtgtccttggatgggcagcgagccatggtggaagcaactctggaagagtcagcca
acttgactgatgtcaaccaacccgagcacaatgattcttacagcaggacatacacaacta
ggtatgagatgtcc
>PAFTOL009191
gctcctcctgaccgccacgtttcaattcccctcaatttctatcaggttttgggtgctgag
acacattttttgggagatgggataaggagggcgtacgaaagtagggtttcaaagccgccc
caatatgggtacagtcaagatgccctcattgccagaaggcagattctccaagctgcttgt
gatgttctttctaaccctaattcaaggagagactataatttgggtctctctgaggctttt
gaagaaactaccctttttgaagttcctttcgacaaggttcctggagcattgtgtgtgtta
caagaggctggggaggctgaactagttcttaggattggggatgctttgttgagagaggca
ctgcccaagtcgttcaagcatgacattgtcttggcgatggctctagcttttgttgattta
tcgagggatgcaatggcattgaaccctcctgattatgtctatgggtgcgaggcgttggaa
agagctttgaagctcttgcaggaagaaggttctagcagtctggcaccagatttgcaagca
cagattgatgagacattggaggagcttaatcctcgttatgttttggagcttttggctttg
cctcttagcgatgaatatcggaagaaaagagatgaaggccttcatggtgtgcgtaatata
ttgtggtctgttgggggaggtggtgctgtagctattgcaggwggttttactcgggaggat
ttcatgaatgaagcctttctatgtatgacagcagttgagcaggttgatcttttcacggcc
acacckagaaatatcccrgctgaaagctttgaagcctatggagtagctcttgcccttgta
gcgcaggcattcattggcaagaagcctcatctcattcaagatgctgacaacctttttcaa
caacttcagcagactaaaatggtggcactaacagatcctgtctccttatatgctactaat
gaaaaccgtgaaaaggattttgcactggagaggggtctctgctcacttttagttggggat
cttgatcagtgtcgaacatggttaggcytggacaatgaaaactcaccctacagagatcca
tcaatggtggaattcattttagagaattcaaaagagtatgaggataatgatacgcttcca
ggcctttgtaagttgttggagacttggctgatggaggttgttttycccagatttagagag
accagaggtgttcaatttaaacttggggattattacgatgaccctacagttctgaggtac
ctagaacggttggag---ggagggagtagctccccattagctgcagcagcygccattgta
aggattggaactcaggctactgcagtgattgacaatgtaacaacgagtgtggyacaggca
ctaaaaaaggtttttcctcccasctctatagaggagtgcataacacggcaagaagatgtt
ggagttaacggctacgaaaatcaggactacaaagaagagtttgatc---atmatacgtca
acttttgttgatttatctggtaaaaatttcaatgaagaaattcatgaacaagaattgatt
actgaaaaaatcaaagatacaagtgtgaagattatgtgtgctggtgttgtcattggattg
acggcttt----------------------------------------------------
--------------------------------------------gggag---------tt
tyagtaaatgaaaatgttgcaaaggaaacaccaaaaatggatgccaggctggcagaagty
ttggtaagaaaatggcaggatgtaaaagctcaagctttgggacgaaaccattgtttggaa
aaattaccagaggtgttagatggcaagatgcttaagatctggactgatcgcgcaaaggag
attgccgaccatggctggttctgggacttcaccctgctgaatgtgactatcgac--agcg
tgactgtgtccttggatgggcagcgagccatggtggargcaactctcgaagagtcagcca
acttgactgatgtcaaccaacccgagcacaatgattcttacagcaggacatacacaacta
ggtatgagatgtcc
>PAFTOL009193
gctcctcctgaccgccacgtttcaattccccttaatttctatcaggttttgggtgctgag
acacattttttgggagatgggataaggagggcgtacgaaagtagggtttcaaagccgccc
caatatgggtatagtcaagatgccctcattgccagaaggcagattctccaagctgcttgt
gatgttctttctaaccctaattcaaggagagactataatttgggtctctctgaggctttt
gaagaaactaccctttttgaagtcccttttgacwaggttcctggagcattgtgtgtgtta
caagaggctggggaggctgaactagttcttaggattggggatgctttgttgagagagaca
ctgcccaagtcgttcaagcatgacattgtcttggcgatggctctagctttcgttgattta
tcgagggatgcaatggcattgaaccctcctgattatgtctatggctgcgaggcgttggaa
agagctttgaagctcttgyaggaagaaggttctagcagtctggcaccagatttgcaagca
cagattgatgagacattggaggagcttaatcctcgttatgttttggagcttttggctttg
ccccttagcgatgaatatmggaagaaaagagatgaaggccttcagggtgtgcgtaatata
ttgtggtctgttgggggaggtggtgctgtagctattgcaggaggttttactcgggaggat
ttcatgaatgaagcctttctacgtatgacagcagttgagcaggttgatcttttcackgcc
acacctagaaatatcccagctgaaagctttgaagcctatggagtagctcttgcccttgta
gcgcaggcattcattggcaagaagcctcatctcattcaagatgctgacaacctttttcaa
caacttcagcagactagaatggtggcactaacagatcctgtctccttatatgctactaat
gaaaaccgtgaaaaggattttgcactggagaggggtctctgctcacttttagttggggat
cttgatcagtgtcgaacatggttaggcctggacaatgaaaactcaccctacagagatcca
tcaatggtggaattcattttagagaattcgaaagagtatgaggataatgatacgcttcca
ggcctttgtaagttgttggagacttggctgatggaggttgttttccccagatttagagag
accagaggtgttcaatttaagcttggggattattacgatgatcctacagttctgaggtac
ctagaacggttggag---ggagggagtagctccccattagctgcagcagcggccattgtg
aggattggaactgaggctactgcggtgattgacaatgtaactactagggtggtacaggca
ctaaaaaaggtttttcctcccagctctatagaagagcgcatagcacggcaagaagatgtt
ggagttaacggttacgaaaatcaggatgacaaagcagagtttgatc---ataatacgtca
aattttgttgatttatctggtaaaagtttcaatgaagaaattcatgaacaagacat----
------------------------------------------------------------
------------------------------------------------------------
--------------------------------------------agggg---------tt
tcagtaaatgaaaatgttgcaaaggaaataccaaaawtggatgcaaggctggcagaagtc
ttggtacgaaaatggcaggatgtaaaagctcaagctttgggacgaagccattgcctggaa
aaattaccagaggtgttagatggcaagatgcttaagatctggactgatcgtgcaaaggag
attgccgaccatggctggttctgggacttcaccctcttgaacgtgactattgac--agcg
tgactgtgtccttggatgggcagcgagccgtggtggaagcaactcttgaagagtcagcca
acttgactgatgtcaaccaacccgagcacaatgattcttacagcaggacatacacaacta
ggtatgagatg---
>PAFTOL009195
gctcctccygaccgccacgtttcaattccccttaatttctatcaggttttgggtgctgag
acacattttttgggagatgggataaggagggcgtacgaaagtagggtttcaaagccgccc
caatatgggtatagtcaagatgccctcattgccagaaggcagattctccaagctgctwgt
gatgttctttctaaccctaattcaaggagagactataatttgggtctctctgaggctttt
gaagaaactaccctttttgaagttcccttcgacaaggttcctggagcattgtgtgtgtta
caagaggctggggaggctgaactagttcttaggattggggatgctttgttgagagagaca
ctgcccaagtygttcaagcatgacattgtcttggcgatggctctagcttttgttgattta
tcgagggatgcaatggcattgaaccctcctgattatgtctatggctgcgaggcgttggaa
agagctttgaagctcttgcaggaagaaggttctagcagtctggcaccagatttgcaagca
cagattgatgagacattggaggagcttaatcctcgttatgttttggagcttttggctttg
cctcttagcaatgaatatcggaagaaaagagatgaaggccttcatggtgtgcgtaatata
ttgtggtctgttgggggaggtggtgctgtagctattgcaggaggttktactcgggaggat
ttcatgaatgaagcctttctacgtatgacagcagttgagcaggtcgatcttttcacggcc
acacctagaaatatcccagctgaaagctttgaagcctatggagtagctcttgcccttgta
gygcaggcattcmttggcaagaagccccatctcattcaagatgctgacaacctttttcaa
caacttcagcagactaaaatggtggcagtaacagatcctgtctccttatatgctactaat
gaaaaccgtgaaaaggattttgcactggagaggggtctctgctcacttttagttggggat
cttgatcagtgtcgaacatggttaggcctggacaatgaaaactcaccctacagagatcca
tcaatggtggaattcattttagagaattcaaaagagtctgaggataatgatacgcttcca
ggcctttgtaagttgttggagacttggctkatggaggttgttttccccagatttagagag
accagaggtgttcaatttaaacttggggattattacgatgaccctacagttctgaggtac
ctagaacggttggar---ggagggagtagctcgccattagctgcagcagccgccattgta
aggattggaactcaggctactgcagtgattgacaatgtaacaactagtgtggtacaggca
ctaaaaaaggtttttcctcccagctctatagaggagcgcataacacggcaagaagatgtt
ggagttaacggctacgaaaatcaggactacaaagaagagtttgatc---ataatacgtca
acttttgttgatttgtctggtaaaaatttcaatgaagacattcatgaacaagaattgatt
actgaaaaaatcaaagatacaagtgtgaagattatgtgtgctggcacaat----------
------------------------------------------------------------
--------------------------------------------cggag---------tt
tcagtaaatgaaaatgttgcaaaggaaataccaaaaatggatgccaggctggcagaagtc
ttggtaagaaaatggcaggatgtaaaagctcaagctttgggrcgaaaccattgtttggaa
aaattaccagaggtgttagatggcaagatgcttaagatctggactgatcgtgcaaaggag
attgctgaccatggctggttctgggacttcaccctcttgaatgtgactatcgac--agcg
tgactgtgtccttggatgggcagcgagccatggtggaagcaactctcgaagagtcagcca
acttgactgatgtcaaccaacccragcacaatgattcttacagcaggacatacacaacta
ggtatgagatgtcc
>PAFTOL009197
gctcctcctgaccgcaacgtttcaattccccttaatttctatcaggttttgggtgctgag
acacattttttgggagatgggataaggagggcgtacgaaagtagggtttcaaagccgccc
caatatgggtatagtcaagatgccctcattgccagaaggcagattctccaagctgcttgt
gatgttctttctaaccctaattcaaggagagactataatttgggtctctctgaggctttt
gaagaaactaccctttttgaagttcccttcgacaaggttmctggarcattgtgtgtgtta
caagaggctggggaggctgaactagttcttaggattggggatgctttgttgagagagaca
ctgcccaagtcgttcaagcatgacattgtcttggcgatggctctagcttttgttgattta
tcgagggatgcaatggcattgaaccctcctgattatatctatggctgcgaggcgttggaa
agagctttgaagctcttgcaggaagaaggttctagcagtctggcaccagatttgcaagca
cagattgatgagacattggaggagcttaatcctcgttatgttttggagcttttggctttg
cctcttagcgatgaatatcgkaagaaaagagatgaaggccttcatggtgtgcgtaatata
ttgtggtctgttgggggaggtggtgctgtagctattgcaggaggttttactcgggaggat
ttcatgaaygaagcctttctacgtatgacagcagttgagcaggttgatcttttcacggcc
acacctagaaatatcccagctgaaagctttgaagcctatggagtagctcttgcccttgta
gcacaggcattcatyggcaagaagcctcatctcattcaagatgctgacaacctttttcaa
caacttcagcagactaaaatggtggcactaacagatcctgtctccttatatgctactaat
gaaaaccgtgaaaaggattttgcactggagaggggtctctgctcacttttagttggggat
cttgatcagtgtcgaacatggttaggtctggacaatgaaaactcaccctacagagatcca
tcaatggtggaattcattttagagaattcaaaagaatatgaggataaygatacgcttcca
ggcctttgtaagttgttggagacttggctgatggaggttgttttccccagatttagagag
accagaggtggtcaatttaaacttggggattattatgatgaccctacagttctgaggtac
ctagaacggctggag---ggagggagtagctccccattagctgcagcagccgccattgta
aggattggaactcaggctactgcagtgattgacaatgtaacaactagtgtggtacaggca
cttaaaaaggtttttcctcccagctctgtagaggagcgcataacacggcaagaagatgtt
ggagttaacggctat---------------------------------------------
------------------------------------------------------------
------------------------------------------------------------
------------------------------------------------------------
------------------------------------------------------------
------------------------------------------------------------
------------------------------------------------------------
------------gtgttagatggcaagatgcttaagatctggactgatcgtgcaaaggag
attgctgaccatggctggttctgggacttcaccctcttgaatgtgactatcgaa--agcg
tgactgtgtccttggatgggcagcgagccatggtggaagcaactctcgaagagtcagcca
acttgactgatgtcaaccaacccgagcacaatgattcttacatcaggacatacacaacta
ggtatgagatgtcc
>PAFTOL009199
gctcctcctgaccgccacgtttcaattccccttaatttctatcaggttttgggtgctgag
acacattttttgggagatgggataaggagggcgtacgaaagtagggtttcaaagccgccc
caatatgggtatagtcaagatgccctcattgccagaagrcagattctccaagctgcttgt
gatgttctttctaaccctaattcaaggagagactataatttgggtctctctgaggctttt
gaagaaactaccctttttgaagttcctttcgacaaggttcctggagcattgtgtgtgtta
caagaggctggggaggctgaaytagttcttaggattggggatgctttgttgagagagaca
ctgcccaagtcgttcaagcatgacattgtcttggcgatggctctagcttttgttgattta
tcgagggatgcaatggcattgaaccctcctgattatatctatggctgtgaggcgttggaa
agagctttgaagctcttgcaggaagaaggttctagcagtctggcaccagatttgcaagca
cagattgatgagacattggaggagcttaatcctcgttatgttttggagcttttggctttg
cctcttagcgatgaatatcggaagaaaagagatgaaggccttcatggtgtgcgtaatata
ttgtggtctgttgggggaggtggtgctgtagctattgcaggaggttttactcgggaggat
ttcatgaacgaagcctttctacgtatgacagcagttgagcaggttgatcttttcacggcc
acacctagaaatatcccagctgaaagctttgaagcctatggagtagctcttgcccttata
gcgcaggcattcattggcaagaagcctcatctcattcaagatgctgacaacctttttcaa
caacttcagcagactaaaatggtggcactaacagatcctgtctccttatatgctactaat
gaaaaccgtgaaaaggattttgcactggagaggggtctctgctcacttttagttggggat
cttgatcagtgtcgaacatggttaggcctggacaatgaaaactcaccctacagagatcca
tcaatggtggaattcattttmgagaattcaaaagagtacgaggataatgatacgcttcca
ggcctttgtaagttgttggagacttggctgatggaggttgttttccccagatttagagag
accagaggtgttcaatttaaacttggggattattatgatgaccctacagttctgaggtac
ctagaacggttggag---ggagggagtagctccccattagctgcagcagccgccattgta
aggattggaactcaggctactgcagtgattgacaatgtaacaacgagtgtggtacaggca
ctaaaaaaggtttttcctcccagctctatagaggagcgcataacacggcaagaagatgtt
ggagttaacggctacgaaaatcaggactacaaagaagagtttgatc---ataatacgtca
acttttgttgatttatctggtaaaaatttcaatgaagaaattcatgaacaagaattgatt
actgaaaaaatcaaagatacaagtgtgaagattatgtgtgc-------------------
------------------------------------------------------------
--------------------------------------------cggag---------tt
tcagtaaatgaaaatgttgcaaaggaaacaccaaaaatggatgccaggctggcagaagtc
ttggtaagaaaatggcaggatgtaaaagctcaagctttgggacgaaaccattgtttggaa
aaattaccagaggtgttagatggcaagatgcttaagatctggactgatcgcgcaaaggag
attgccgaccatggctggttctgggacttcaccctgctgaatgtgactatcgac--agcg
tgactgtgtccttggatgggcagcgagccatggtggaagcaactctcgaagagtcagcca
acttgactgatgtcaaccaacccgagcacaatgattcttacagcaggacatacacaacta
ggtatgagatgtcc
>PAFTOL009203
gctccccctgaccgccacgtttcaattccccttaatttctatcaggttttgggtgckgag
acacattttttgggagatgggataaggagggcgtacgaaagtagggtttcaaagccgccc
caatatgggtatagtcaagatgccctcattgccagaaggcagattctccaagctgcttgt
gatgttctttctaaccctaattcaaggagagactataatttgggtctctctgaggctttt
gaagaaactaccctttttgaagttcccttcgacaaggttcctggagcattgtgtgtgtta
caagaggctggggaggttgaactagttcttaggattggggatgctttgttgagagagaca
ctgcccaagtcgttcaagcatgacattgtcttggcgatggctctagcttttgttgattta
tcgagggatgcaatggcattgaaccctcctgattatatctatggctgcgaggcgttggaa
agagctttgaagctcttgcaggaagaaggttctagcagtctggcaccagatttgcaagca
cagattgatgagacattggaggagcttaatcctcgttatgttttggagcttttggctttg
cctcttagcgatgaatatcggaagaaaagagatgaaggccttcatggtgtgcgtaatata
ttgtggtctgttgggggaggtggtgctgtagctattgcaggaggttttactcgggaggat
ttcatgaacgaagcctttctacatatgacagcagttgagcaggttgatcttttcacggcc
acacctagaaatatcccagctgaaagctttgaagcctatggagtagctcttgcccttgta
gcgcaggcattcattggcaagaagcctcatctcattcaagatgctgacaacctttttcaa
caacttcagcagactaaaatggtggcactaacagaccctgtctccttatatgctactaac
gaaaaccgtgaaaaggattttgcactggagaggggtctctgctcacttttagttggggat
cttgatcagtgtcgaacatggttaggcctggacaatgaaaactcaccctacagagatccg
tcaatggtggaattcattttagagaattcaaaagagtatgaggataatgatacgcttcca
ggcctttgtaagttgttggagacttggctgatggaggttgttttccccagatttagagag
accagaggtgttcaatttaaacttggggattattacgatgaccctacagttctgaggtac
ctagaacggttggag---ggagggagtagctccccattagctgcagcagcygccattgta
aggattggaactcaggctactgcagtgattgacaatgtaacaacgagtgtggtacaggca
ctaaaaaaggtttttcctcccagccctatagaggagcgcataacacggcaagaagatgtt
ggagttaacggttacgaaaatcaggactacaaagaagagtttgatc---ataatacgtca
acttttgttgatttatctggtaaaaatttcaatgaagaaattcatgaacaagaattgatt
actgaaaaaatcaaagatacaagtgtgaagattatgtgtgctggtgttgtgattggattg
acggctttggttggcttgaaacttgtacctggtaaaagtggttccgcaatt---aagcat
gagcatgttg---gttcggtgac---------tgcttctgatgcaggag---------tt
tcagtaaatgaaaatgttgcaaaggaaacaccaaaaatggatgccaggctagcagaagtc
ttggtaagaaaatggcaggatgtaaaagctcaagctttgggacgaaaccattgtttggaa
aaattaccagaggtgttagatggaaagatgctgaagatctggactgatcgtgcaaaggag
attgccgaccatggctggttctgggacttcaccctgctgaatgtgactatcgac--agcg
tgactgtgtccttggatgggcagcgagccatggtggaagcaactcttgaagagtcagcca
acttgactgatgtcaaccaacccgagcacaatgattcttacagcaggacgtacacaacta
ggtatgagatgtcc
>PAFTOL009205
gctcctcctgaccgccacatttcaattcctcttaatttctatcaggttttgggtgctgag
acgcattttttgggagatgggataaggagggcgtacgaaagtagggtttcaaagccgccc
caatatgggtatagtcaagatgccctcattgccagaaggcagattctccaagctgcttgt
gatgttctttctaaccctaattcaaggagagactataatttgggtctctctgaggctttt
gaagaaactaccctttttgaagtccctttcgacaaggttcctggagcattgtgtgtatta
caagaggctggggaggctgaactagttcttaggattggggatgctttgytgagagagaga
ctgcccaagtcgttcaagcatgacattgtcttggcgatggctctagcttttgttgattta
tcgagggatgcaatggcattgaaccctcctgattatgtctatggctgcgaggcratggaa
agagctttgaagctcttgcaggaagaaggctctagcagtctggcaccagatttgcaagca
cagattgatgagacattggaggagcttaatcctcgttatgttttggagcttttggctttg
cctcttagcgatgaatatcggaagaaaagagatgaaggccttcatggtgtgcgtaatata
ttgtggtctgttgggggaggtggtgctgtagctattgcaggaggttttactcgggaggat
ttcatgaatgaagcctttcaacgtatgacagcagttgagcaggttgatcttttcacggcc
acacctagaaatatcccagctgaaagctttgaagcctatggagtagctcttgcccttgta
gcgcaggcattcattggcaagaagcctcatctcattcaagatgctgacaacctttttcaa
caacttcagcagactaaaatggtggcactaacagatcctgtctccttatatgctactaat
gaaaaccgtgaaaaggattttgcactggagaggggtctctgctcacttttagttggggat
cttgagcagtgtcgwacatggttaggcctggacaatgaaaactcaccctacagagatcca
tcaatggtggaattcattgtagagaattcaaaagagtatgaggataatgatacgcttcca
ggcstttgtaagttgttggagacttggctgatggaggttgttttccccagatttagagag
accagaggtattcaatttaaacttggggattattacgatgatcctacagttctgaggtac
ctrgaacggttggag---ggagggagtaggtctccattagctgcagcagccgccattgta
aggattggaactgaggctactgcagtgattgacaatgtaacaactagtgtggtacaggca
ctaaaaaaggtttttcctcccagctctatagaagagcgcataacacggcaagaagatgtc
ggagttaacggctacgaaaatcaggactacaaagcagagtttgatc---ataacacgtca
acttttgttgatttatctggtaaaaatttcaatgaagaaattcatgaacaagaattgatt
actgaaaaaatcaaagatacaagtgtgaagattatgtgtgctggtgttgtgattggattg
acggctttggttggcttgaaacttgtacctggtaaaagtggttcagcaatt---aagcat
gagcatgttg---gttcagtaac---------tgcttctgatgtctcca---------tt
tcagtaaatgaaaatgttgcaaaggaaataccaaaaatggatgcaaggctggcagaagtc
ttggtacgaaaatggcaggatgtaaaagctcaagctttgggacgaagccattgcctggaa
aaattaccagaggtgttagatggcaagatgcttaagatctggactgatcgtgcaaaggag
atcgccgaccatggctggttctgggacttcaccctcttgaacgtgactatcgac--agcg
tgactgtgtcgttggatgggcagcgagccatggtggaagcaactctcgaagagtcagcca
acttgactgatgtcaaccaccccgagcacaatgattcttacagcaggacatacacaacta
ggtatgagatgtcc
>PAFTOL009207
gctcctcctgaccgccacatttcaattcccctcaatttctatcaggtcttgggagctgag
acacattttttgggagatgggataaggagggcgtacgaaagtagggtttcaaagccgccc
caatatgggtatagtcaagatgccctcattgcaagaaggcagattctccaggctgcttgt
gatgttctttctaaccctaattcaaggagggactataatttgggtctttctgaggyttty
gaagaaacgaccctttttgaagtccctttcgacaaggttcctggagcattgtgtgtgtta
caagaggctggggagcctgaactagttcttaggattggggatgctttgttgagagagaga
ctgccaaagtcgttcaagcatgatattgtcttggcgatggctctagcttttgttgattta
tcaagggaygcaatggcattgaaccctcctgattatgtctacggytgcgaggcattggaa
agagctttgaagctcttgcaggaagaaggttctagcagtctggcaccagatttgcaagca
cagattgatgagacattggaggagcttaatcctcgttatgttctggagcttttggcttts
cctcttagcgatgaatatcggaagaaaagagatgaaggccttcatggtgtgcgtaacata
ctgtggtctgttgggggaggtggtgctgtagctattgcaggaggttttactcgggaggat
ttcatgaatgaagcctttctgcatatgacggcggctgagcaggtygatcttttcacagcc
acacctagaaatatcccagctgaaagctttgaagcttatggagtagctctcgcccttgta
tctcaggcagtcattggcaagaagcctcatctyattcaagatgctgacaacctttttcaa
caacttcagcagactaaaatggtggcactaacagatcccgtgtcyttatatgctactaat
gaaaatcgtgagaaggattttgcactggagaggggtctctgctcacttttagttggggat
cttgatcaatgtcgaacatggtttgggctggacaatgaaaactcacccttcagagatcca
tcaatgrtggaattcattttagagaattcaaaagattgtgaggataatgatacgcttcca
ggcctttgtaaattgttggagacttggctgatggaagttgttttccccagatttagagag
accagaagtgttcaattcaaacttggggattattacgatgaccctacggttctgaggtac
ctagaacggttggag---ggagggaatagctccccattagccgcagcagccgccattgta
aggatcggagctgaggctactgcagtgattgacaatgtggcaactagtgtggtacaggca
ctaaaaaaggttttccctcccagcactttagaggagcgcataacacggcaagaagatgtt
ggagttaatggctacgaaaatcaggactacaaagcagagtttgatc---atgatacgtca
aattttgttgatttatcctctaaaaat---------------------------------
------------------------------------------------------------
------------------------------------------------------------
------------------------------------------------------------
ggggtaaatgaaaatgttgyaaaggaaataccaaaaatggatgcaaggctagcagaagtc
gtggtacgaaaatggcaggatgtaaaagctcaggctttgggaccgagccattgcctggaa
aagttaccagaggtgttggatggsaagatgcttaagatctggactgatcgtgcaaaggag
attgccgatcatggctggttctgggactacaccctcttgaacgttactatcgac--agcg
tgactgtgtccttggatgggcagcgagccatggtggaagcaactctcgaagagtcagcya
acttgactgatgtcaaccaacccragygcaatgattcttacaacaggacgtacacaacta
ggtatgagatgtcc
>PAFTOL009209
gctcctcctgaccgccacgtttcaattccccttaatttctatcaggttttaggtgctgag
acacattttttgggagatgggataaggagggcgtacgaaagtagggtttcaaagccgccc
caatatgggtatagycaagatgccctcattgccagaaggcagattctccaagctgcttgt
gatgttctttccaaccctaattcaaggcgagactataatttgggtctctctgaggctttt
gaagaaactaccctttttgaagtccccttcgacwaggttcctggagcattgtgtgtgtta
caagaggctggggaggctgaactagttcttaggattggggatgctttgttgagagataga
ctgcccaagtcgttcaagcatgacattgtcttggcgatggctctagcttttgttgattta
tcgagggatgcgatggcattgaaccctcctgattatgtctatgggtgcgaggcgttggaa
agagctttgaagctcttgcaggaagaaggttctagcagtctggcaccagatttgcaagca
cagattgatgagacattggaggagcttaatcctcgttatgttttggagcttttggctttg
mstcttagcgatgaatatcggaagaaaagagatgaaggccttcatggtgtgcgtaatata
ttgtggtctgttgggggaggtggtgctgtagctattgcaggaggttttactcgggaggat
ttcatgaatraagcctttctacgtatgacagcagttgagcaggttgatcttttcwcggcc
acacctagaaatatcccagctgaaagctttgaagcctatggagtagctcttgcccttgta
gcgcaggcactcattggcaagaagcctcatctcattcaagatgctgacaacctttttcaa
caacttcagcagactaaaatggtggcactaacagatcctgtctccttatatgctactaat
gaaaaccgtgaaaaggattttgcactggagaggggtctctgctcacttttagttggggat
cttgatcagtgtcgaacatggttgggcctggacaatgaaaactcaccctacagagatcca
tcaatggtggaattcattttagagaattcaaaagagtatgaggataatgatacgcttcca
ggcctttgtaagttgttggagacttggctgatggaggttgttttccccagatttagagag
accagaggtgttcaatttaaacttggggattattacgatgatcctacagttctcaggtac
ctagaacggttggtg---ggagggagtagctccccattagctgcagcagccgccattgta
aggattggaactgaggctactgcggtgattgacaatgtaacwactagtgtggtagaggca
ctaaaaaaggtttttcctcccagctctatagaagagcgcataacacggcaagaagatgtt
ggagttaactgctacgaaaatcaggactgcaaagcagagtttgatc---ataatacgtca
acttttgttgatttatctggtaaaaatttcaatgaagaaattcatgaacaagaattgatt
actgaaaaaatcaaagatacaagtgtgaagattatgtgtgctggtgtcgtgagtggattg
acggcattggttggcttgaaacttgtccctggtaaaagtggttcagcaatt---aagcat
gagctgtttt---tgtaattatt---------gatcgattttgcaggag---------tt
tcagtaaatgaaaatgttgcaaaggaaataccaaaaatggatgcaagactggcagaagtc
ttggtacgaaaatggcaggatgtaaaagctcaagctttgggacgaaaccattgcctggaa
aaattaccagaggtgttagatggcaagatgcttmagatctggactgatcgtgcaaaggag
attgccgaccatggctggttctgggacttcrccmtcttgaacgtaactattgac--agcg
tgactgtgtccttggatgggcagcgagccatggtggaagcaactctcgaagagtcagcca
acttgactgatgtcaaccaacccgagcacaatgattcttacagcaggacatacacaacta
ggtatgagatgtcc
>PAFTOL009215
gctcctcctgaccgccacgtttcaattccccttaatttctatcaggttttgggtgctgag
acacattttttgggagatgggataaggagggcgtacgaaagtagggtttcaaagccgccc
caatatgggtatagtcaagatgccctcattgccagaaggcagattctccaagctgcttgt
gatgttctttctaaccctaattcaaggagagactataatttgggtctctctgaggctttt
gaagaaactaccctttttgaagttcccttcgacaaggttcctggagcattgtgtgtgtta
caagaggctggggaggctgaactagttcttaggattggggatgctttgttgagagagaca
ctgccaaagtcgttcaagcatgacattgtcttggcgatggctctagcttttgttgattta
tcgagggatgcaatggcattgaaccctcctgattatatctatggctgcgaggcgttggaa
agagctttgaagctcttgcaggaagaaggttctagcagtctggcaccagatttgcaagca
cagattgatgagacattggaggagcttaatcctcgttatgttttggagcttttggctttg
cctcttagcgatgaatatcggaagaaaagagatgaaggccttcatggtgtgcgtaatata
ttgtggtctgttgggggaggtggtgctgtagctattgcaggaggttttactcgggaggat
ttcatgaatgaagcctttctacgtatgacagcacttgagcaggttgatcttttcacggcc
acacctagaaatatcccagctgaaagctttgaagcctatggagtagctcttgcccttgta
gcacaggcattcattggcaagaagcctcatctcattcaagatgctgacaacctttttcaa
caacttcagcagactaaattggtggcactaacagatcctgtctccttatatgctactaat
gaaaaccgtgaaaaggattttgcactggagaggggtctctgctcacttttagttggggat
cttgatcagtgtcgaacatggttaggcctggacaatgaaaactcaccctacagagatcca
tcaatggtggaattcattttagagaattcaaaagagtatgaggataatgatacgcttcca
ggcctttgtaagttgttggagacttggctgatggaggttgttttccccagatttagagag
accagaggtgttcaatttaaacttggggattattatgatgaccctacagttctgaggtac
ctagaacggctggag---ggagggagtagctctccactagctgcagcagccgccattgta
aggattggaactcaggctactgcagtgattgacaatgtaacaactagtgtggtacaggca
cttaaaaaggtttttcctcccagctctgtagaggagcgcataacacggcaagaagatgtt
ggagttaacggctatgaaaatcaggactacaaagaagagtttgatc---ataatacgtca
acttttgttgatttatctggtaaaaatttcaatgaagaaattcatgaacaagaattgatt
actgaaaaaatcaaagagacaagtgtgaagattatgtgtgctggtgttgtgattggattg
acggcttt----------------------------------------------------
--------------------------------------------gggag---------tt
tcagtaaatgaaaatgttgcaaaggaaatgccaaaaatggatgccaggctggcagaagtc
ttggtaagaaaatggcaggatgtaaaagctcaagctttgggacgaaaccattgtttggaa
aaattaccagaggtgttagatggcaagatgcttaagatctggactgatcgtgcaaaggag
attgctgaccatggctggttctgggacttcaccctcttgaatgtgactatcgac--agcg
tgactgtgtccttggatgggcagcgagccatggtggaagcaactctcgaagagtcagcca
acttgactgatgtcaaccaacccgagcacaatgattcttacagcaggacatacacaacta
ggtatgagatgtcc
>PAFTOL009217
gctcctcctgaccgccacgtttcaattccccttaatttctatcaggttttgggtgctgag
acacattttttgggagatgggataaggagggcgtacgaaagtagggtttcaaagcccccc
caatatgggtatagtcaagatgccctcattgccagaaggcagattctccaagctgcttgt
gatgttctttctaaccctaattcaaggagagactataatttgggtctctctgaggctttt
gaagaaactaccctttttgaagttcccttcgacaaggttcctggagcattgtgtgtgtta
caagaggctggggaggctgaactagttcttaggattggggatgctttgttgagagagaca
ctgcccaagtcattcaagcatgacattgtcttggcgatggctctagcttttgttgattta
tcgagggatgcaatggcattgaaccctcctgattatatctatggctgcgaggcgttggaa
agagctttgaagctcttgcaggaagaaggttctagcagtctggcaccagatttgcaagca
cagattgatgagacattggaggagcttaatcctcgttatgttttggagcttttggctttg
cctcttagcgatgaatatcggaagaaaagagatgaaggccttcatggtgtgcgtaatata
ttgtggtctgttggaggaggtggtgctgtagctattgcaggaggttttactcgggaagat
ttcatgaatgaagcctttctacgtatgacagcacttgagcaggttgagcttttcacggcc
acacctagaaatatcccagctgaaagctttgaagcctatggagtagctcttgcccttgta
gcacaggcattcattggcaagaagcctcatctcattcaagatgctgacaacctttttcaa
caacttcagcagactaaaatggtagcactaacagatcctgtctccttatatgctactaat
gaaaaccgtgaaaaggattttgcactggagaggggtctctgctcacttttagttggggat
cttgatcagtgtcgaacatggttaggcctggacaatgaaaactcaccctacagagatcca
tcaatggtggaattcattttagagaattcaaaagagtatgaggataatgatacgcttcca
ggcctttgtaagttgttggagacttggctgatggaggttgttttccccagatttagagag
accagaggtgttcaatttaaacttggggattattatgatgaccctacagttctgaggtac
ctagaacggttggag---ggagggagtagctccccattagctgcagcagccgccattgta
aggattggaactcaggctactgcagtgattgacaatgtaacaacgagtgtggtacaggca
ctaaaaaaggtttttcctcccagctctatagaggagcgcataacacggcaagaagatgtt
ggagttaacggctacgaaaatcaggactacaaagaagagttttatc---ataatacgtca
acttttgttgatttatctggtaaaaatttcaatgaagaaattcatgaacaagaattgagg
cctgagtcatt-------------------------------------------------
------------------------------------------------------------
--------------------------------------------aggag---------tt
tcagtaaatgaaaatgttgcaaaggaaacaccaaaaatggatgccaggctggcagaagtc
ttggtaagaaaatggcaggatgtaaaagctcaagctttgggacgaaaccattgtttggaa
aaattaccagaggtgttagatggcaagatgcttaagatctggactgatcgcgcaaaggag
attgccgaccatggttggttctgggacttcaccctgctgaatgtgactatcgac--agcg
tgactgtgtccttggatgggcagcgagccatggtggaagcaactctcgaagagtcagcca
acttgactgatgtcaaccaacccgagcacaatgattcttacagcaggacatacacaacta
ggtatgagatgtcc
>PAFTOL009219
------cctgaccgccacgtttcaattccccttaatttctatyaggttttgggtgctgag
acacattttttgggagatgggataaggagggcgtacgaaagtagggtttcaaagccgccc
caatatgggtatagtcaagatgccctcattgccagaaggcagattctccaagctgcttgt
gacgttctttctaaccctaattcaaggagagactataatttgggtctctctgaggctttt
gaagaaactaccctttttgaagttccyttcgacaaggttcctggagcattgtgtgtgtta
caagaggctggggaggctgaactarttcttaggattggggatgctttgttgagagagaca
ctgcccaagtcgttcaagcatgacattgtcttggcaatggctctagcttttgttgattta
tcgagggacgcaatggcattgaaccctcctgattatgtctatggctgcgaggcgttggaa
agagcttggaagctcttgcaggaagaaggttctagcagtctggcaccagatttrcaagca
cagattgatgagacattggaggagcttaatcctcgttatgttttggagcttttggctttg
cctcttagcgatgaatatcggaagaaaagagatgaaggccttcatggtgtgcgtaatata
ttgtggtctgttgggggaggtggtgctgtagctattgcaggaggttttactcgggaggat
ttcatgaatgaagcctttctacgtatgacagcacttgagcaggttgatcttttcacggcc
acacctagaaatatcccagctgaaagctttgaagcctatggagtagctcttgcccttgta
gcacaggcattcattggcaagaagcctcatctcattcaagatgctgacaacctttttcaa
caacttcagcagactaaaatggtggcactaacagatcctgtctccttatatgctactaat
gaaaaccgtgaaaaggattttgcactggagaggggtctctgctcacttttagttggggat
cttgatcagtgtcgaacatggttaggcctggacaatgaaaactcaccctacagagatcca
tcaatggtggaattcattttagagaattcaaaagagtatgaggataatgatacgcttcca
ggcctttgtaagttgttggagacttggctgatggaggttgttttccccagatttagagag
accagaggtgttcaatttaaacttggggattattatgatgaccctacagttctgaggtac
ctagaacggctggagggaggagggagtagctcyccaytagctgcagcagccgccattgta
aggattggaactcaggctactgcagtgattgacartgtaacaactagtgtggtacaggca
cttaaaaaggtttttcctsccagctctgtagaggagcgcataacacggcaagaagatgtt
ggagttaacggctatgaaaatcaggactacaaagaagagtttggtc---ataattcgtca
acttttgttgatttatctggtaaaaatttcaatgaagaaattcatgaacaagaattgatt
actgaaaaaatcaaaga-------------------------------------------
------------------------------------------------------------
--------------------------------------------gggag---------tt
tcagtaaatgaaaatgttgcaaaggaaatrccaaaaatggatgccaggctggcagaagtc
ttggtaagaaaatggcaggatgtaaaagctcaagctttgggacgaaaccattgtttggaa
aaattaccagaggtgttagatggcaagatgcttaagatctggactgatcgtgcaaaggag
attgctgaccatggctggttctgggacttcaccctcttgaatgtgactatcgac--agcg
tgactgtgtccttggatgggcagcgagccatggtggaagcaactctcgaagagtcagcca
acttgactgatgtcaaccaacccgagcacaatgattcttacagcaggacrtacacaacta
ggtatgagatgtcc
>PAFTOL009221
gctcctcctgaccgccacgtttcaattccccttaatttctatyaggttttgggtgctgag
acacattttttgggagatgggataaggagggcgtacgaaagtagagtttcaaagccgccc
caatatgggtatagtcaagatgccctcatcgccagaaggcagattcttcaagctgcttgt
gatgttctttctaatcctaattcaaggagagactataatttgggtctctctgaggctttt
gaagaaactaccctttttgaagtccctttcgacaaggttcctggagcattgtgtgtgtta
caagaggctggggaggctgaactagttcttaggattggggatgctttgttgagagagaga
ctgcccaagtcgttcaagcatgacattgtcttggcggtggctctagcttttgttgattta
tcgagggatgcaatggcattgaaccctcctgattatatctatggctgcgaggcgttggaa
agagctttgaagctcttgcaggaagaaggttctagcagtctggcaccagatttgcaagca
cagattgacgagacattagaggagcttaatcctcgttatgttttggagcttttggctttg
cctcttagcgatgaatatcggaagaaaagakatgaaggccttcatggtgtgcgtaatata
ttgtggtctgttgggggaggtggtgctgtagctattgctggaggttttactcgggaggat
ttcatgaatgaagccttcctacgtatgacagcagttgagcaggttgatctkttcacggcc
acacctagaaatatcccagctgaaagctttgaagcctatggagtagctcttgccctggta
gcgcaggcattcattggcaagaagcctcatctcattcaagatgctgacaacctttttcaa
caacttcagcagactaaaatggtggcactaacagatcctgtctccttatatgctactaat
gaaaaccgtgaaaaggattttgcactggagaggggcctctgctcacttttagttggggat
cttgatcagtgtcgaacatggttaggcctggacaatgaaaactcaccctacagagatcca
tcaatggtggaattcattttagagaattcaaaagagtatgaggacaatgatacgcttcca
ggcctttgtaagttgttggagacttggctgatggaggttgttttccccagattcagagag
accagaggtgttcaatttaaactcggggattattacgatgaccctacagttctgaggtac
ctagaacggttggag---ggagggagtagctccccattagctgcagcagccgccattgta
aggattggaactcaggctactgcagtgattgacaatgtaacaactagtgtggtacaggca
ctaaaaaaggtttttcctcccagctctatagaggagcgcataacacggcaagaagatgtt
ggagttaacggctacgaaaatcaggaatacaaagaagagtttgatc---ataatacgtca
acttttgttgatttatctggtaaaaatttcaatgaagaaattcatgaacaagaattgatt
actgaaaaaatcaaagatacaagtgtgaagattatgtgtgctggtgtcgtgattggattg
acggctttggttggcttgaaacttgtacccggtaaaagtggttcagcaatt---aagcat
cgttacttta---tttcacaatc---------ttcatcagtgaagagag---------tt
tcagcaaatgaaaatgttgcaaaggaaataccaaaaatggatgccaggctggcagaagtc
ttggtaagaaagtggcaggaygtaaaagctcaagctttgggacgaagccattgtctggaa
aaattaccagaggtgttagatggcaagatgcttaagatctggactgatcgtgcaaaggag
attgccgaccatggctggttctgggacttcaccctcttgaacgtgactatcgac--agcg
tgactgtgtccttggatgggcggcgagccatggtggaagcaactatcgaagagtcagcca
acttgactgatgtcaaccaacccgagcacaatgattcttacagcaggacatacacaacta
ggtatgagatgtcc
>PAFTOL009223
gcccctcctgaccgccacgtttcaattccccttaatttctatcaggttttgggtgctgag
acacattttttgggagatgggataaggagggcgtacgaaagtagggtttcaaagccgccc
caatatgggtatagtcaagatgccctcattgccagaaggcagattctccaagctgcttgt
gatgttctttctaaccctaattcaaggagagactataatttgggtctctctgaggctttt
gaagaaactaccctttttgaagttcccttcgacaaggttcctggagcattgtgtgtgtta
caagaggctggggaggctgaactagttcttaggattggggatgctttgttgagagagaca
ctgcccaagtcgttcaagcatgacattgtcttggcgatggctctagcttttgttgattta
tcgagggaygcaatggcattgaaccctcctgattatgtctatggctgcgaggcgttggaa
agagctttgaagctcttgcaggaagaaggttctagcagtctggcaccagatttgcaagca
cagattgatgagacattggaggagcttaatcctcgttatgttttggagcttttggctttg
cctcttagcgakgaatatcggaagaaaagagatgaaggccttcatggtgtgcgtaatata
ttgtggtctgttgggggaggtggtgctgtagctattgcaggaggttttactcgggaggat
ttcatgaatgaagcctttctacktatgacagcagttgagcaggttgatcttttcacggcc
acacctagaaatatcccagctgaaagctttgaagcctatggagtagctcttgcccttgta
gcacaggcattcattggcaagaagcctcatctcattcaagatgctgacaacctttttcaa
caacttcagcagactaaaatggtggcactaacagatcctgtctccttatatkctackaat
gaaaaccgtgaaaaggattttgcactggagaggggtctctgctcacttttagttggggat
cttgatcagtgtcgaacatggttaggcctggacaatgaaaactcaccctacagagatcca
tcaatggtggaattcattttagagaattcaaaagagtatgaggataatgataygcttcca
ggcctttgyaagttgttggagacttggctgatggaggttgttttccccagatttagagag
accagaggtgttcaatttaaacttggggattaytatgatgaccctacagttctgaggtac
ctagaacggctggag---ggagggagtagctccccrttagctgcagcagcygccattgta
aggattggaactcaggctactgcagtgattgacaatgtaacaactagtgtggtacaggca
ctwaaaaaggtttttcctcccagctctgtagaggagcgcataacacggcaagaagatgtt
ggagttaacggctatgaaaatcaggactacaaagaagagtttgatc---ataatacgtca
acttttgttgatttatctggtaaaaatttcaatgaagaaattcatgaacaagaattgatt
actgaaaaaatcaaagatacaagtgtgaagattatgtgtgctggtgttgtgattggattg
acggctttggttggcttgaaacttgtacctggtaaaagtggttcagcaatt---aagcat
gagcatgttg---gtttgttatt---------gatcgattttgcaggag---------tt
tcagtaaatgaaaatgttgcaaaggaaataccaaaaatggatgccaggctggcagaagtc
ttggtaagaaaatggcaggatgtaaaagctcaagctttgggacgaaaccattgtttggaa
aaattaccagaggtgttagatggcaagatgcttaagatctggactgatcgtgcaaaggag
attgctgaccatggctggttctgggacttcaccctcttgaatgtgactatcgac--rgcg
tgactgtgtccytggatgggcagcgagccatggtggaagcaactctcgaagagtcagcca
acttgactgatgtcaaccaacccgagcacaatgattcttacagcaggacatacacaacta
ggtatgagatgtcc
>PAFTOL009225
gctcctcctgaccgccacgtttcaattccccttaatttctatcaggttttgggtgctgag
acacattttttgggagatgggataaggagggcgtacgaaartagggtttcaaagccsccm
caatatgggtatagtcaagatgccctcattgccagaaggcagattctccaagctgcttgt
gatgttctttctaaccctaattcaaggagagactataatttgggtctctctgaggctttt
gaagaaactaccctttttgaagttcccttcgacaaggttcctggagcattgtgtgtgtta
caagaggctggggaggctgaactagttcttaggattggggatgctttgttgagagagaca
ctgcccaagtcgttcaagcatgacattgtcttggcgatggctctagcttttgttgattta
tcgagggacgcaatggcattgaaycctcctgattaygtctatggctgcgaggcgttggaa
agagctttgaagctcttgcaggaagaaggttctagcagtctggcaccagatttgcaagca
cagattgatgagacattggaggagcttaatcctcgttatgttttggagcttttggctttg
cctcttagcgatgaatatcggaagaaaagagatgaaggccttcatggtgtgcgtaatata
ttgtggtctgttgggggaggtggtgctgtagctattgcaggaggttttactcgggaggat
ttcatgaatgaagcctttctacgtatgacagcagytgagcaggtygatcttttcacggcc
acacctagaaatatcccagctgaaagctttgaagcctatggagtagctcttgcccttgta
gcwcaggcattcattggcaagaagcctcatctcattcaagatgctgacaacctttttcaa
caacttcagcagactaaaatggtggcactaacagatcctgtctccttatrttctaygaat
gaaaaccgtgaaaaggattttgcaytggagaggggtctctgctcacttttagttggggat
cttgatcagtgtcgaacatggttaggcctggacaatgaaaactcaccctacagagatcca
tcaatggtggaattcattttagagaattcaaaagagtatgaggataatgatacgcttcca
ggcctttgcaagttgttggagacttggctgatggaggttgttttccccagatttagagag
accagmggtgttcaatttaaacttggggattactatgatgaccctacagttctsaggtac
ctagaacggctggag---ggagggagtagctccccgttagctgcagcagccgccattgta
aggattggaactcaggctactgcagtgattgacaatgtaacaactagtgtggtacaggca
ctaaaaaaggtttttcctcccagctctgtrgaggagygcataacacggcaagaagatgtt
ggagttaacggctatgaaaatcaggactacaaagaagagtttgatc---ataatacgtca
acttttgttgatttatctggtaaaaatttcaatgaagaaattcatgaacaagaattgatt
actgaaaaaatcaaagatacaagtgtgaagattatgtgtgctggtgttgtgattggattg
acggctttggttggcttgaaact-------------------------------------
--------------------------------------------tggag---------tt
tcagtaaatgaaaatgttgcaaaggaaataccaaaaatggatgccaggctggcagaagtc
ttggtaagaaaatggcaggatgtaaaagctcaagctttgggacgaaaccattgtttggaa
aaattaccagaggtgttagatggcaagatgcttaagatctggactgatcgtgcaaaggag
attgctgaccatggctggttctgggacttcaccctcttgaatgtgactatcgac--agcg
tgactgtgtccttggatgggcagcgagccatggtggaagcaactctygaagagtcagcca
acttgactgatgtcaaccaacccgagcacaatgattcttacagcaggacatacacaacta
ggtatgagatgtcc
>PAFTOL009227
gctcctcctgaccgccacgtttcaattccccttaatttctatcaggttttgggtgcygag
acacattttttgggagatgggataaggagggcgtacgaaartagggtttcaaagccgccc
caataygggtatagtcaagatgccctcattgccagaaggcagattctccaagctgcttgt
gatgttctttctaaccctaattcaaggagagactataatttkggtctctctgaggctttt
gaagaaactaccctttttgaagttcccttcgacaaggttcctggagcattgtgtgtgtta
caagaggctggggaggctgaactagttcttaggattgggkatgctttgttgagagagaca
ctgcccaagtcgttcaagcatgacattgtcttggcgatggctctagcttttgttgattta
tcaagggatgcaatggcattgaaccctcctgattatatctatggctgcgaggcgttggaa
agagctttgaagctcttgcaggaagaaggttctagcagtctggcaccagatttgcaagca
cagattgatgagacattggaggagcttaatcctcgttatgttttggagcttttggctttg
cctcttagcgatgaatatcggaagaaaagagatgaaggccttcatggggtgcgtaatata
ttgtggtctgttgggggaggtggtgctgtagctattgcaggaggttttactcgggaggat
ttcatgaacgaagcctttctacgtatgacagcagttgagcaggttgatcttttcacggcc
acacctagaaatatcccagctgaaagctttgaagcctatggagtagctcttgcccttgta
gcgcaggcattcattggcaagaagcctcatctcattcaagatgctgacaacctttttcaa
caacttcagcagactaaaatggtggcactaacagatcctgtctccttatatgctactaat
gaaaaccgtgaaaaggattttgcactggagaggggtctctgctcacttttrgttggggat
cttgatcagtgtcgaacatggttaggcctggacaatgaaaactcaccctacagrgatcca
tcaatggtggaattcattttagagaattcaaaagagtatgaggataatgatacgcttcca
ggcctttgtaagttgttggagacttggctgatggaggttgttttccccagatttagagag
accagaggtgttcaatttaaacttggggattattacgatgaccctacagttctgaggtac
ctagaacggttggag---ggaggragcagctccccattag--------------------
------------------------------------------------------------
------------------------------------------------------------
------------------------------------------------------------
------------------------------------------------------------
------------------------------------------------------------
------------------------------------------------------------
------------------------------------------------------------
----------------------aggaaacaccaaaaatggatgccaggctggcagaagtc
ttggtaagaaaatggcaggatgtaaaagctcaagctttgggacgaaaccattgtttggaa
aaattaccagaggtgttagatggaaagatgctgaagatctggactgatcgcgcaaaggag
attgccgaccatggctggttctgggacttcaccctgctgaatgtgactattgac--agcg
tgactgtgtccttggatgggcagcgagccatggtggaggcaactctcgaagagtcagcca
acttgactgatgtcaaccaacccgagcacaatgattcttacagcaggacatacacaacta
ggtatgagatgtcc
>PAFTOL009229
gctcctcctgaccgctacgtttcaattccccttaatttctatcaggttttgggtgctgag
acacattttttgggagatgggataaggagggcgtacgaaagtagggtttcaaagcckccc
caatatgggtatagtcaagatgccctcattgccagaaggcagattctccaagctgcttgt
gatgttctttctaaccctgattcaaggagagactataatttgggtctctctgaggctttt
gaagaaactaccctttttgaagtccctttcgacaaggttcctggagcattgtgtgtgtta
caagaggctggggaggctgaactagttcttaggattggggatgctttgttgagagagaga
ctgcccaagtcgttcaagcatgacattgtcttggcgatggctctagcttttgttgattta
tcgagggatgcaatggcattgarccctcctgattatgtctatggctgcgaggcgttggaa
agagctttaaagctcttgcaggaagaaggttctagcagtctggcaccagatttgcaagca
cagattgatgagacattggaggagcttaatcctcgttatgttttggagcttttggctttg
cctcttagcgatgaatatcggaagaaaagagatgaaggccttaatggtgtgcgtaatata
ttgtggtctgttgggggaggtggtgctgtagctattgcaggaggttttactcgggaggat
ttcatgaatgaagcctttctacatatgacagcagttgagcaggttgatcttttcacagcc
acacctagaaatatcccagctgaaagctttgaagcctatggagtagctcttgcccttgta
gcgcaggcattcattggcaagaagcctcatctcattcaagatgcggacaacctttttcaa
caacttcagcagactaaaatggtggcactaacggatcctgtctcgttatatactactaat
gaaaaccgtgaaaaggattttgcactggagaggggtctctgctcacttttagttggggat
cttgataagtgtcgaacatggttaggcctggacaatgaaaactcaccctacagagatcca
tcaatggtggaattcattttagagaattcaaaagagtrtgaggataatgatacgcttcca
ggcctttgtaagttgttggagacttggctgatggaggttgttttccccagatttagagag
accagaggtgttcaatttaaacttggggattattacgatgatcctacagttctgaggtac
ctagaacggttggag---ggagggagtagctcccccttagctgcagcagccgccattgta
aggattggaactgaggctactgcgatgattgacaatgtaactactagtgtggtacaggct
ctaaaaaaggtttttcctcccagctctatagaagagcgcataacacggcaggaagatgtc
ggagttaacggctacgaaaatcaggactacaaagcagagtttgatc---ataatatgtca
acttttgttgatttatctggtaaaagtttcaatgaagaaattcatgaacaagaattgatt
actgaaaaaatcaaagatacaagtgtgaagattatgtgtgctggtgtcgtgattggattg
acggctttggttggcttgaaacttgtccctggtaaaagtggttcagcaatt---aagcat
gagcaagttg---gtgccgtacc---------gatcgwttttgcaggag---------tt
tcagtaaatgaaaatgttgcaagggaaataccaaaaatggatgcaaggctrgcagaagtc
ttggtacgaaaatggcaggatgtaaaagctcaagctttgggacgaagccattgcctggaa
aaattaccagaggtgttagatggcaagatgcttaagatctggactgatcgtgcaaaggag
attgccgaccatggctggttctgggacttcaccctcttgaacgtgactattgac--agcg
tgactgtgtccttggatgggcagcgagccgtggtggaagcaactcttgaagagtcagcca
acttgactgatgtcaaccaacccgagcacaatgattcttacagcaggacatacacaacta
ggtatgagatgtcc
>PAFTOL009231
gctcctcccgaccgccacgtttcaattccccttaatttctatcaggttttgggtgctgag
acacattttttgggagatgggataaggagggcgtacgaaagtagggtttcaaagccgccc
cagtatgggtatagtcaagatgccctcattgccagaagggagattctccaagctgcttgt
gatgctctttctaaccctaattcaaggagagactataatttgggtctctctgaggctttt
gaagaaactaccctttttgaagtccctttcgacaaggttcctggagcattgtgtgtgtta
caagaggctggggaggctgaactagttcttaggattggggatgctttgttgagagagaga
ctgcccaagtcgttcaagcatgacattgtcttggcgatggctctagcttttgttgattta
tcgagggatgcaatggcattgaaccctcctgattatgtctatggctgcgaggcgttggaa
agagctttgaagctcttgcaggaagaaggttctagcagcctggcaccagatttgcaagca
cagattgatgagacattggaggagcttaatcctcgttatgttttggagcttttggctttg
cctcttagcgatgaatatcggaagaaaagagatgaaggccttcatggtgtgcgtaatata
ttgtggtctgttgggggaggtggtgctgtagctattgcaggaggttttactcgggaggat
ttcatgaatgaagcctttctacgtatgacagcagttgaacaggttgatcttttcacggcc
acacctagaaatatcccagctgaaagctttgaagcctatggagtagctcttgcccttgtt
gcgcaggcattcattggcaagaagcctcatctcattcaagatgctgacaaccttttccaa
caacttcagcagactaaaatggtggcactaacagatcctgtctccttatatgctactaat
gaaaaccgtgaaaaggattttgcactggagaggggtctctgcgcacttttagttggggat
cttgatcagtgtcgaacatggttaggcctggacratgaaaactcaccctacagagatcca
tcaatggtggaattcattttagagaattcaaaagagtatgaggataatgayacgcttcca
ggcctttgtaagttgttggagacttggctcatggaggttgttttccccagatttagagag
accagaggtgttcaatttaaacttggggattattacgatgatcctacagttctgaggtac
ctagaacggttggag---ggagggagtagctccccattag--------------------
------------------------------------------------------------
------------------------------------------------------------
------------------------------------------------------------
------------------------------------------------------------
------------------------------------------------------------
------------------------------------------------------------
------------------------------------------------------------
----------------------aggaaataccaaaaatggatgcaaggctggcagaagtc
ttggtacgaaaatggcaggatgtaaaagctcaagctttgggacgaagccattgcctggaa
aaattaccagaggtgttagatggcaagatgcttaagatctggactgatcgtgcaaaggag
attgccgaccatggctggttctgggacttcaccctcttgaacgtgactattgac--agcg
tgactgtagctttggatgggcagcgagccgtggtggaggcaactcttgaagagtcagcca
acttgactgatgtcaaccaacccgagcacaatgattcttacagcaggacatacacaacta
ggtatgagatgtcc
>PAFTOL009233
gctcctcctgaccgtcacgtttcaattccccttaatttttatcaggttttgggtgctgag
acacattttttgggagatggrataaggagggcgtacgaaagtagggtttcaaagcctccc
caatatgggtatagtcaagatgccctcattgccagaaggcagattctccaagctgcttgt
gatgttctttctaaccctaattcaaggagagactataatttgggtctctctgaggctttt
gaagaaactaccctttttgaagtccctttcgacaaggttcctggagcattgtgtgtgcta
caagaggctggggaggctgaactagttcttaggattggggatgctttgttgagagagaga
ctgcccaagtcattcaaacatgacatcgtcttggcgatggcyctagcttttgttgattta
tcgagggatgcaatggcattgaaccctcctgattacatctatggctgcgaggcattggaa
agagctctgaagctcttgcaggaagaaggctctagcagtctggcaccagatttgcaagca
cagattgatgagacattggaggagcttaatcctcgttatgttttggagctgttggctttg
cctcttagcgatgaatatcggaagaaaagagaygaaggccttcatggtgtgcgtaatata
ttatggtctgttgggggaggtggtgctgtagctattgcaggaggttttactcgggaggat
ttcatgaatgaagcctttcaacttatgacagcagttgagcaggttgatctcttcacggcc
acacctagaaatatcccagctgaaagctttgaagcctatggagtagctcttgcccttgta
gcgcaggcattcattggcaagaagcctcatctcattcaagatgctgacaacctctttcaa
caacttcagcagactaaaatggtggcactaactgatcckgtctccttatatgctactaat
gaaaaccgtgaaaaggattttgctctggagaggggtctctgctcacttttagttggggat
cttgatcagtgtcgaacatggttaggcctggacaatgaaaactcaccttatagagatcsa
tcaatggtggaattcattttagagaatacaaaagagtacgaggataatgatacgcttcca
ggcctttgtaagttgttggagacttggctgatggaggttgtttttcccagatttagagag
accagaggtgttcaatttaaacttggggattattacgatgatccyacagttctgaggtac
ctagaacggttggag---ggagggagtagctccccattggcggcagcagccgccattgta
aggattggaactgaggctactgcagtgattgacaatgtaacaactagtgtggtacaggca
ctaaaaaaggtttttcctcccagctctatagaagagcgcataacacggcaagaagatgtt
ggtgttaacggctacgaaaatcaggactacaaagcagagtttgatc---ataatacgtca
acttttattgatttatctggtaaaaatttcaatgaagaaatt------------------
------------------------------------------------------------
------------------------------------------------------------
---------------------------------------------ggag---------tt
tcagttaatgaaaatgttgcaaaggaaataccaaaaatggatgcaaggctggcagaagts
ttggtacgaaaatggcaggatgtraawgctcaagctttgggacgaagccattgyctggaa
aaattaccagaggtgttagatgggaagatgcttaagatctggactgatcgtgcaaaggag
attgctgaccacggttggttctgggacttcaccctctcgaacgtgactattgac--agcg
tgactgtgtccttggatgggcagcgagccatggtggaagcractcttgaagagtcagcca
acttgactgatgtgaaccaacccgagcacaatgattcttacagcaggacatacacaacta
ggtatgagatgtcc
>PAFTOL009235
gctcctcctgaccgccacatttcaattcccctcaatttctatcaggtgttgggagctgag
acacattttttgggagatgggataaggagggcgtacgaaagtagggtttcaaagccgccc
caatatggttatagtcaggatgccctcattgcaagaaggcagattctccaggctgcttgt
gatgttctttctaaccctaattcaaggagggactataatttgggtctttctgaggctttt
gaagaaacaaccctttttgaagtcccttttgacaaggttcctggagcattgtgtgtgtta
caagaggctggggagcctgaactagttcttaggattgggratgctttgttgagagagaga
ctgccaaagtcattcaagcatgatattgtcttggcgatggctcttgcctttgttgattta
tcaagggatgcaatggcattgaaccctcctgactatgtctayggctgcgaggcattggaa
agagctttgaagctcctgcaggaagaaggttctagcagtctggcgtcagatttgcaagca
cagattgatgagacattggaggagcttaatcctcgctatgttctggagcttttggctttg
cctcttagcgatgaatatcggaagaaaagagatgaaggccttcatggtgtgcgtaatata
ctgtggtctgttgggggaggtggtgctgtagctattgcaggaggttttactcgggaggat
ttcatgaatgaggcctttctgcatatgacggcggctgagcaggttgatcttttcacagcc
actccaaggaatatcccagctgaaagctttgaagcctatgcagtagctctcgcscttgtr
tctcaggcattcattggcaagaagcctcatctgattcaagatgctgacaacctttttcaa
caacttcagcagactaaaatgg---------cagatcctgtgtcctcatatgctactaat
gaaaatcgtgagaaggattttgcactggagaggggtctctgctcgcttttagttggggat
cttgatcactgtcgaacatggtttggcctggacaatgaaaactcaccctacagagatcca
tcaatggtggaattcattttagagaattcaaaagattatgagcataatgatacgcttcca
ggcctttgtaaattgttggagacttggctgatggaagttgttttccccagatttagagag
accagaggtgttcaattcaaactcggggattattacgatgaccctacggttctgaggtac
ctagaacrgttggag---gggggragtagctcc---------------------------
------------------------------------------------------------
------------------------------------------------------------
------------------------------------------------------------
------------------------------------------------------------
------------------------------------------------------------
------------------------------------------------------------
------------------------------------------------------------
------------------------------------------------------------
------------------------------------------------------------
------------------------------------------------------------
------------------------------------------------------------
------------------------------------------------------------
------------------------------------------------------------
--------------
>PAFTOL009237
------------------------------------------------------------
------------------------------------------------------------
------------------------------------------------------------
------------------------------------------------------------
------------------------------------gttcctggagcattgtgtgtgtta
caagaggctggggagcctgaactagttcttaggattggggatgctttgttgagagagaga
ctgccaaagtcattcaagcatgatattgtcttggcgatggctcttgcttttgttgattta
tcaagggatgcaatggcattgaaccctcctgactatgtctacggctgcgaggcattggaa
agagctttgaagctcctgcaggaagaaggttctagcagtctggcgtcagatttgcaagca
cagattgatgagacattggaggagcttaatcctcgctatgttctggagcttttggctttg
cctcttagcgatgaatatcggaagaaaagagatgaaggccttcatggtgtgcgtaatata
ctgtggtctgttgggggaggtggtgctgtagctattgcaggaggttttactcgggaggat
ttcatgaatgaggcctttctgcatatgacggcggctgagcaggttgatcttttcacagcc
actccaaggaatatcccagctgaaagctttgaagcctatgcagtagctctcgcccttgta
tctcaggcattcattggcaagaagcctcatctcattcaagatgctgacaacctttttcaa
caacttcagcagactaaaatggcagatc---ctaatcctatgtcctcatatgctactaat
gaaaatcgtgagaaggattttgcactggagaggggtctctgctcgcttttagttggggat
cttgatcactgtcgaacatggtttggcctggacaatgaaaactcaccctacagagatcca
tcaatggtggaattcattttagagaattcaaaagattatgagcataatgatacgcttcca
ggcctttgtaaattgttggagacttggctgatggaagttgttttccccagatttagagag
gccagaggtgttcaattcaaactcggggattattacgatgaccctacggttctgaggtac
ctagaacggttggag---ggagggagtagctccccattagctgcagcagccgccattgta
agaattggagctgaggckactgcagtgattgacaatgtgacagctagtgtggtacaggca
ctaaaaaaggttttccctcccagtgatatggaggagggtataacacggcaagaagatgtt
ggagttaatggctacgaaaatcaggactacaaagcagagttt------------------
------------------------------------------------------------
------------------------------------------------------------
------------------------------------------------------------
------------------------------------------------------------
------------------------------------------------------------
------------------------------------------------------------
------------------------------------------------------------
------------------------------------------------------------
------------------------------------------------------------
------------------------------------------------------------
--------------
>PAFTOL009239
gctcctcctgcccgtcacgtttcaattccccttaatttctatcaggttttgggcgctgag
acacattttttgggagatgggataaggagggcgtacgaaagtagggtttccaagccgccc
caatatgggtatagtcaagatgccctcattgccagaaggcagattctccaagctgcttgt
gatgttctttctaaccctaattcaaggagagactataatttgggtctctctgaggctttt
gaagaaactaccctttttgaagtccctttcgacaaggttcctggagcattgtgtgtgtta
cacgaggctggggaggctgaactagttcttaggattgggaatgctttgttgagagagaca
ctgcccaagtcgttcaagcatgacattgtcttggcgatggctttagcttttgttgattta
tcaagggatgcaatggcattgaaccctcctgattatgtctatggctgcgaggcgttggaa
agagctttgaagctcttgcaggaagaaggttctagcagtctggcaccagatttgcaagca
cagattgatgagacattggaggagcttaatcctcgttttgttttggagcttttggctttg
cctcttagcgatgaatatcgaaagaaaagagatgaaggccttcatggtgtgcgtaatata
ttgtggtctgttgggggaggtggtgctgtagctattgcaggaggttttactcgggaggat
ttcatgaatgaagcctttctacgtatgacagcagttgagcaggttgatcttttcacggcc
acacctagaaatatcccagctgaaagctttgaagcctatggagtagctcttgcccttgta
gcgcaggcattcattggcaagaagcctcatctcattcaagatgctgacaacctttttcaa
caacttcagcagactaaaatggtggcactaacagattctgtctccttatatgctactact
gaaaaccgtgaaaaggattttgcactggagaggggtctttgctcacttttagttggggat
cttgatcagtgtcgaacatggttaggcctggacaatgaaaactcaccctacagagatcca
tcaatggtggaattcattttagagaattcagaagagtatgaggataatgatatgcttcca
ggcctttgtaagttgttggagacttggctgatggaggttgtcttccccagatttagagag
accagaggtgttcaatttaaacttggggattattacgatgatcctacagttctgaggtac
ctagaacggttggag---ggagggagtagctccccattagctgcagccgccgccattgta
aggattggaactgaggctactgcggtgattgacaatgtaacaactagtgtggtacaggca
ctaaaaaaggtttttcctcccagctctatagaagagcgcataacacggcaagaagatgtt
ggagttaacggctacgaaaatcaggactacaaagcagagtttgatc---ataatacgtca
acttttgttgatttatctggtaaaaatttcaatgaagaaattcatgaacaagaattgatt
actgaaaaaatcaaagatacaagtgtgaagattatgtgtgctggtgtcgtgattggattg
acggctttg---------------------------------------------------
---------------------------------------------ggag---------tt
tcagtaagtgaaaatgttgcaaaggaaataccaaaaatggatgcaaggctggcagaagtc
ttggtacgaaaatggcaggatgtaaaagctcaggctttgggacgaagccattgcctggaa
aaatttccagaggtgttagatggcaagatgcttaagatctggactgatcgtgcaaagcag
attgccgaccatggctggttctgggacttcaccctcttgaacgtgactattgac--agcg
tgactgtgtccgtggatgggcagcgagccatggtggaagcaactcttgaagagtcagcca
acttgactgatgtcaacctacccgagcgcaatgattcttacagcaggacatacacaacta
gatatgagatgtcc
>PAFTOL009241
gctcctcctgaccgccacgtttcaattccccttaatttctatcaggttttgggtgctgag
acacattttttgggagatgggataaggagggcgtacgaaagtagggtttcaaagccgccc
caatatgggtatagtcaagatgccctcattgctagaaggcagattctccaagctgcttgt
gatgttctttctaaccctaattcaaggagagactataatttgggtctctctgaggctttt
gaagaaactaccctttttgaagttcccttcgacaaggttyctggagcattgtgtgtgtta
caagaggctggggaggctgaactagttcttaggattggggatgctttgttgagagagaca
ctgcccaagtcgttcaagcatgacattgtcttggcgatggctctagcttttgttgattta
tcgagggacgcaatggcattgaatcctcctgattatgtctatggctgcgaggcgttggaa
agagctttgaagctcttgcaggaagaaggttctagcagtctggcaccagatttgcaagca
cagattgatgagacattggaggagcttaatcctcgttatgttttggagcttttggctttg
cctcttagcgatgaatatcggaagaaaagagatgaaggccttcatggtgtgcgtaatata
ttgtggtctgttgggggaggtggtgctgtagctattgcaggaggttttactcgggaggat
ttcatgaatgaagcctttctacgtatgacagcagttgagcaggttgatcttttcacggtc
acacctagaaatatcccagctgaaagctttgaagcctatggagtagctcttgcccttgta
gcacaggcattcattggcaagaagcctcatctcattcaagatgctgacaacctttttcga
caacttcagcagactaaaatggtggcactaacagatcctgtctccttatattctacgaat
gaaaaccgtgaaaaggattttgcactggagaggggtctctgctcacttttagttggggat
cttgatcagtgtcgaacatggttaggcctggacaatgaaaactcaccctacagagatcca
tcaatggtggaattcattttagagaattcaaaagagtatgaggataatgatatgcttcca
ggcctttgcaagttgttggagacttggctgatggaggttgttttccccagatttagagag
accagaggtgttcaatttaaacttggggattactatgatgaccctacagttctgaggtac
ctagaacggctggag---ggagggagtagctccccgttagctgcagcagctgccattgta
aggattggaactcaggctactgcagtgattgacaatgtaacaactagtgtggtacaggca
ctaaaaaaggtttttcctcccagctctgtagaggagcgcataacacggcaagaagatgtt
ggagttaatggctatgaaaatcaggactacaaagaagagtttgatc---ataatacgtca
acttttgttgatttatctggtaaaaatttcaatgaagaaattcatgaacaagaattgatt
actgaaaaaatcaaagatacaagtgtgaag------------------------------
------------------------------------------------------------
---------------------------------------------ggag---------tt
tcagtaaatgaaaatgttgcaaaggaaataccaaaaatggatgccaggctggcagaagtc
ttggtaagaaaatggcaggatgtaaaagctcaagctttgggacgaaaccattgtttggaa
aaattaccagaggtgttagatggcaagatgcttaagatctggactgatcgtgcaaaggag
attgctgaccatggctggttctgggacttcaccctcttgaatgtgactatcgac--agcg
tgactgtttccttggatgggcagcgagccatggtggaagcaactctcgaagagtcagcca
acttgactgatgtcaaccaacccgagcacaatgattcttacagcaggacatacacaacta
ggtatgagatgtcc
>PAFTOL009243
gctcctcctgaccgccacgtttcaattccccttaatttctatcaggttttgggtgctgag
acacattttttgggagatgggataaggagggcgtacgaaagtagagtttcaaagcctccc
caatatgggtatagtcaagatgcgctcattgccagaaggcagattctccaagctgcttgt
gatgttctttctaaccctaattcaaggagagactataatatgggtctctctgaggctttt
gaagaaactaccctttttgaagtccctttcgacwaggttcctggagcattgtgtgtgtta
caagaggctggggaggctgaactagttcttaggattggggatgctttgttaagagagaga
ctgcccaagtcgttcaagcatgacattgtcttggcgatggctctagcttttgttgattta
tcaagggatgcaatggcattgaaccctccggattatgtctatggctgcgaggcgttggaa
agagctttgaagctcttgcaggaagaaggctctagcagtctggcaccagatttgcaagca
cagattgatgagacattggaggagctgaatcctcgttatgttttggagcttttggctttg
cctcttagcgatgaatatcggaagaaaagagatgaaggccttcatggtgtgcgtaatata
ttgtggtctgttgggggaggtggtgctgtagctattgcaggaggttttactcgggaggat
ttcatgaatgaagcctttcaacatatgacagcagttgagcaggttgatcttttcacagcc
acacctagaaatatcccagctgaaagctttgaagcctatggagtagctcttgcccttgtg
gcgcaggcattcattggcaagaagcctcatctcattcaagatgctgacaacctttttcaa
caacttcagcagactaaaatggtggcactaatagatcctgtctccttatatgctactaac
gaaaaccgtgaaaaggattttgcactggagaggggtctctgctcacttttagttggggat
cttgatcactgtcgaacatggttaggcctggacaatgaaaactcaccctacagagatcca
tcaatggtggaattcattgtagagaattcaaaagagtatgaggataatgatacgctccca
ggcctttgtaagttattggagacttggctgatggaggttgtttttcccagatttagagag
accagaggtattcaatttaaacttggggattattacgatgatcctacagttctgaggtac
ctagaacggttggag---ggagggagtagctccccattagctgcagcagccgccattgta
aggattggaactgaggctactgctgtgattgacaacgtaacaactagtgtggtacaggca
ctgaaaaaggtttttcctcccagctctatagaagagcgcataacacggcaagaagatgtc
ggagttaacggctacgaaaatcaggactgcaaagcagagtttgatc---ataacacatca
acttttgttgatttatctggtaaaaatttcaatgaagaaattcatgaacaagaattgatt
actgaaaaaatcaaagatacaagtgtgaagattatg------------------------
------------------------------------------------------------
---------------------------------------------kgag---------tt
tcagtaaatgaaaatgttgcaaaggaaataccaaaaatggatgcaaggctggcagaaggt
ttggtacgaaaatggcaggatgtaaaagctcaagctttgggacgaagccattgcctggaa
aaattaccagaggtgttagatggcaagatgcttaagatctggactgatcgtgcaaaggag
attgccaaccatggctggttctgggacttcaccctcttgaacgtgactatcgac--agcg
tgactgtgtccttggatgggcagcgatccatggtggaagcaactctcgaagagtcagcca
aattgactgatgtcaaccaacctgagcacaatgattcttacagcaggacatacacaacta
ggtatgagatgtcc
>PAFTOL009245
gctcctcctgaccgccacatttcgattccccttaatttctatcaggttttgggtgctgag
acacattttttgggagatgggataaggagggcgtacgaaagtagggtttcaaagccgccc
caatatgggtatagtcaagatgccctcattgccagaaggcagatcctccaagctgcttgt
gatgttctttctaaccctgattcaaggagagactataatttgggtctctctgaggctttt
gaagaaacaaccctttttgatgttcctttcgacaaggttcctggagcattgtgtgtgtta
caagaggctggggaggctgaactagttcttaggattggggatgctttgttgagagagaga
ctgcccaagtcgttcaagcatgacattgtcttggcgatggctctagcttttgttgattta
tcgagggatgcgatgggattgaaccctcctgattatgtctatggctgcgaggcgttggaa
agagctttgaagctcttgcaggaagaaggttctagcagtctggcaccagatttgcaagca
cagattgatgagacattggaggagcttaatcctcgttatgttttggagcttttggctttg
cctcttagcgatgaatatcggaagaaaagagatgaaggccttcatggtgtgcgtaatata
ttgtggtctgttgggggaggtggtgctgtagctattgcaggaggttttactcgggaggat
ttcatgaatgaagcctttctacgtatgacagcagttgagcaggttgatcttttcacagcc
acacctagaaatatcccagctgaaagctttgaagcctatggagtagctcttgcccttgta
gcgcaggcattcattggcaagaagcctcatctcattcaagatgctgacaacctttttcaa
caacttcagcagactaaaatggtggcactaacagatcctgtctccttatatgctactaat
gaaaaccgtgaaaaggattttgcactggagaggggtctctgctcacttttagttggggat
cttgatcagtgtcraacatggttaggcctggacaatgaaaactcaccctacagagatcca
tcaatggtggaattcattttagagaattcaaaagagtctgaggataatgatacgcttcca
ggcctttgtaagttgttggagacttggctgatggaggttgttttccccagatttagagag
accagaggtgttcaatttaaacttggggattattacgatgatcctacagttctcaggtac
ctagaacggttggag---ggagggagtagctccccattagctgcagcagccgccattgta
aggattggaactgaggctactgcggtgattgacaatgtaactactagtgtggtagaggca
ctaaaaaaggtttttcctcccagctctatagaagagcgcataacacggcaagaagatgtt
ggagttaacggctacgaaaatcaggactacaaagcagagtttgatc---ataatacgtcg
acttttgttgatttatctggtaaaaatttcaatgaagaaattcatgaacaagaattgatt
actgaaaaaatcaaagatacaagtgtgaagattatgtgtgctggtgtcgtgattggattg
acggctttggttggcttgaaacttgtccctggtaaaagtggttcagcaatt---aagcat
gagcatgttg---gttmattatt---------gatcgattttgcaggag---------tt
tcagtaaatgaaaatgttgcaaaggaaataccaaaaatggatgcaagactggcagaagtc
gtggtacgaaaatggcaggatgtaaaagctcaagctttgggacgaaaccattgcctggaa
aaattaccagaggtgttagatggcaagatgcttaagatctggactgatcgtgcaaaggag
attgccgaccatggctggttctgggacttcaccctcttgaacgtgactattgac--agcg
tgactgtgtccttggatgggcagcgagccatggtggaggcaactctcgaagagtcagcca
acttgactgatgtcaaccaacccgagcacaatgattcttacagcaggacatacacaacta
ggtatgagatgtcc
>PAFTOL009247
------------------------------------------------------gctgag
acacattttttgggagatgggataaggagggcgtatgaaagtagggtttcaaagccgccc
caatatgggtatagtcaagatgccctcattgcgagaaggcagattctccaagctgcttgt
gatgttctttctaaccctaattcaaggagagactataatttgggtctctctgaggctttt
gaagaaact---------------------------------------------------
------------------------------------------------------------
------------------------------------------------------------
------------------------------------------------------------
------------------------------------------------------------
------------------------------------------------------------
------------------------------------------------------------
------------------------------------------------------------
------------------------------------------------------------
------------------------------------------------------------
------------------------------------------------------------
------------------------------------------------------------
------------------------------------------------------------
------------------------------------------------------------
------------------------------------------------------------
------------------------------------------------------------
------------------------------------------------------------
------------------------------------------------------------
------------------------------------------------------------
------------------------------------------------------------
------------------------------------------------------------
------------------------------------------------------------
------------------------------------------------------------
------------------------------------------------------------
------------------------------------------------------------
------------------------------------------------------------
------------------------------------------------------------
------------------------------------------------------------
------------------------------------------------------------
------------------------------------------------------------
------------------------------------------------------------
--------------
>PAFTOL009249
gctcctcctgaccgccacatttcgattccccttaatttctatcaggttttgggtgctgag
acacattttttgggagatgggataaggagggcgtacgaaagtagggtttcaaagccgccc
caatatgggtatagtcaagatgccctcattgccagaaggcagattctccaagctgcttgt
gatgttctttctaaccctgattcaaggagagactataatttgggtctctctgaggctttt
gaagaaactaccctttttgaagtccctttcgacaaggttcctggagcattgtgtgtgtta
caagaggctggggaggctgaactagttcttaggattggggatgctttgttgagagagaga
ctgcccaagtcgttcaagcatgacattgtcttggccatggctctagcttttgttgattta
tcgagggatgcgatggcattgaaccctcctgattatgtctatggctgcgaggcgttggaa
agagctttgaagctcttgcaggaagaaggttctagcagtctggcaccagatttgcaagca
cagattgatgaracattggaggagcttaatcctcgttatgytttggagcttttggctttg
cctcttagcgatgaatatcggaagaaaagagatgaaggccttcatggtgtgcgtaatata
ttgtggtctgttgggggaggtggtgctgtagctattgcaggaggttttactcgggaggat
ttcatgaatgaagcctttctacgtatgacagcagttgagcaggttgatcttttcacagcc
acacctagaaatatcccagctgaaagctttgaagcctatggagtagctcttgcccttgtg
gcgcaggcattcattggcaagaagcctcatctcattcaagatgctgacaacctttttcaa
caacttcagcagactaaaatggtggcactaacagatcctgtctccttatatgctactaat
gaaagccgtgaaaaggattttgcactggagaggggtctctgctcacttttagttggggat
cttgatcagtgtcgaacatggttaggcctggacgatgaaaactcaccctacagagatcca
tcaatggtggaattcattttagagaattcaaargagtatgaggataatgattcgcttcca
ggcctttgcaagttgttggagacttggctgatggaggttgttttccccagatttagagag
accagaggtgttcaatttaaacttggggattattacgatgatcctacagttctcaggtac
ctagaacggttggag---ggagggagtagctccccattagctgcagcagccgccattgta
aggattggaactgaggctactgcggtgattgacaatgtaactactagtgtggtagaggca
ctaaaaaaggtttttcctcccagctctatagaagagcgcataacacggcaagaagatgtt
ggagttaacggctacgaaaatcaggactacaaagcacagtttgatc---ataatacgtca
acttttgttgatttatctggtaaaaatttcaatgaagaaattcatgaacaagaattgatt
actgaaaaaatcaaagatacaactgtagtaattat-------------------------
------------------------------------------------------------
--------------------------------------------tggag---------tt
tcagtaaatgaaaatgttgcaaaggaaataccaaaaatggatgcaagactggcagaagtc
ttggtacgaaaatggcaggatgtaaaagctcaagctttgggacgaaaccattgcctggaa
aaattgccagaggtgttagatggcaagatgcttaagatctggactgatcgtgcaaaggag
attgccgaccatggctggttctgggacttcaccctcttgaacgtgactattgac--agcg
tgactgtgtccttggatgggcagcgagccatggtggaagcaactctcgaagagtcagcca
acttgactgatgtcaaccaacccgagcacaatgattcttacagcaggacatacacaacta
ggtatgagatgtcc
>PAFTOL009251
------------------------------------------------------------
------------------------------------------------------------
------------------------------------------------------------
------------------------------------------------------------
------------------------------------gttcctggagcattgtgtgtgtta
caagaggctggggaggctgaactagttcttaggattggggatgctttgttgagagagaga
ctgcccaagtcgttcaagcatgacattgtcttggcgatggctctagcttttgttgattta
tcgagggatgcgatggcattgaaccctcctgattatgtctatggctgcgaggcgttggaa
agagctttgaagctcttgcaggaagaaggttctagcagtctggcaccagatttgcaagca
cagattgatgagacattggaggagcttaatcctcgttatgttttggagcttttggctttg
cctcttagcgatgaatatcggaagaaaagagatgaaggccttcatggtgtgcgtaatata
ttgtggtctgttgggggaggtggtgctgtagctattgcaggaggttttrctcgggaggat
ttcatgaatgaagcctttctacgtatgacagcagttgagcaggttgatcttttcacggcc
acacctagaaatatcccagctgaaagctttgaagcctatggagtagctcttgcccttgta
gcgcaggcattcattggcaagaagcctcatctcattcaagatgctgacaacctttttcaa
caacttcagcagactaaaatggtggcactaacagatcctgtctccttatatgctactaat
gaaaaccgtgaaaaggattttgcactggagaggggtctctgctcacttttagttggggat
cttgatcagtgtcgaacatggttaggcctggacaatgaaaactcaccctacagagatcca
tcaatggtggaattcattttagagaattcaaaagagtctgaggataatgatacgcttcca
ggcctttgtaagttgttggagacttggctgatggaggttgttttccccagatttagagag
accagaggtgttcaatttaaacttggggattattacgatgatcctacagttctcaggtac
ctagaacggttggag---ggagggagtagctccccattagctgcagcagccgccattgta
aggattggaactgaggctactgcggtgattgacaatgtaactactagtgtggtagaggca
ctaaaaaaggtttttcctcccagctctatagaagagcgcataacacggcaagaagatgtt
ggagttaacggctacgaaaatcaggactac------------------------------
------------------------------------------------------------
------------------------------------------------------------
------------------------------------------------------------
------------------------------------------------------------
------------------------------------------------------------
------------------------------------------------------------
------------gtgttagatggcaagatgcttaagatctggactgatcgtgcaaaggag
attgccgaccatggctggttctgggacttcaccctcttgaatgtgactattgac--agcg
tgactgtgtccttggatgggcagcgagccatggtggaagcaactctcgaagagtcagcca
acttgactgatgtcaaccracccgagcacaatgattcttacagcaggacatacacaacta
ggtatgagatgtcc
>PAFTOL009253
------------------------------------------------------------
------------------------------------------------------------
------------------------------------------------------------
------------------------------------------------------------
------------------------------------gttcctggggcattgtgtgtgtta
caagaggctggggagcctgaactagttcttaggattggggatgctttgttgagagagaga
ctgccaaagtcattcaagcatgatattgtcttggcgatggctcttgcttttgttgattta
tcaagggatgcaatggcattgaaccctcctgactatgtctacggctgcgaggcattggaa
agagctttgaagctcctgcaggaggaaggttctagcagtctggcgtcagatttgcaagca
cagattgatgagacattggaggagcttaatcctcgctatgttctggagcttttggcyttg
cctcttagcgatgaatatcggaagaaaagagctgaaggccttcatggtgtgcgwaatata
ctgtggtctgttgggggaggtggtgctgtagctattgcaggaggttttactcgggaggat
ttcatgaatgaggcctttctgcatatgacggcggctgagcaggttgatcttttcacagcc
actccaaggaatataccagctgaaagctttgaagcctatgcagtagctctcgcccttgta
tctcaggcattcattggcaagaagcctcatctcattcaagatgctgacaacctttttcaa
caacttcagcagactaaaatgg---------cagatcctgtgtcctcatatgctactaat
gaaaatcgtgagaaggattttgcactggagaggggtctctgctcgcttttagttggggat
cttgatcactgtcgaacatggtttggcctggacaatgaaaactcaccctacagagatcca
tcaatggtggaattcattttagagaattcaaaagattatgagcataatgacaygcttcca
ggcctttgtaaattgttggagacttggctgatggaagttgttttccccagatttagagag
accagaggtgttcrattcaaactcggggattattacgatgaccctacggttctgaggtac
ctagaacggttggag---ggagggagtagctcg---------------------------
------------------------------------------------------------
------------------------------------------------------------
------------------------------------------------------------
------------------------------------------------------------
------------------------------------------------------------
------------------------------------------------------------
------------------------------------------------------------
------------------------------------------------------------
------------------------------------------------------------
------------------------------------------------------------
------------------------------------------------------------
------------------------------------------------------------
------------------------------------------------------------
--------------
>PAFTOL009255
gctcctcctgaccgccacgtttcaattccccttaatttctatcaggttttgggtgctgag
acacattttttgggagatgggataaggagggcgtacgaaagtagggtttcaaagccgccc
caatatgggtatagtcaagatgccctcattgccagaaggcagattctccaagctgcttgt
gatgttctttctaaccctaattcaaggagagactataatttgggtctctctgaggctttt
gaagaaactaccctttttgaagtccctttcgacaaggttcctggagcattgtgtgtgtta
caagaggctggagaggctgaactagttcttaggattggggatgctttgttgagagagaga
ctgcccaagtcgttcaagcatgacattgtcttggcgatggctctagcttttgtcgattta
tcaagggatgcaatggcattgaaccctcctgattatgtctatggctgcgaggcgttggaa
agagctttgaagctcttgcaggaagaaggttctagcagtctggcaccagatttgcaagca
cagattgatgagacattggaggagcttaatcctcgttatgttttggagcttttggctttg
cctgttagcgatgaatatcggaagaaaagagatgaaggccttcatggtgtgcgtaatata
ttgtggtctgttgggggaggtggtgctgtagctattgcaggaggttttactcgggaggat
ttcatgaatgaagcctttctacatatgacagcagttgagcaggttgatcttttcacggcc
acacctagaaatatcccagctgaaagctttgaagcctatggagtagctcttgcccttgta
gcgcaggcattcattggcaagaagcctcatctcattcaagatgctgacaacctttttcaa
caacttcagcagactaaaatgttggcactaacagatcctgtctccttatatgctactaat
gaaaaccgtgaaaaggattttgcactggagaggggtctctgctcacttttaggtggggat
cttgatcagtgtcgaacatggttaggcctggacaatgaaaactcaccctacagagatcca
tcaatggtggcattcattttagagaattcaaaagagtatgaggataatgatacacttcca
ggcctttgtaagttgttggagacttggctgatggaggttgttttccccagatttagagag
accagaggtgttcaatttaaacttggggattattacgatgatcctacagttttgaggtac
ctagaacggttagga---ggagggagtagctccccattagctgcagcagccgctattgta
aggattggaactgaggctactgcagtgattgacaatgtaacaactagtgtggtacaggca
ctaaaaaaggtttttcctcccagctctatagaagagcgcataacacggcaagaagatgtt
ggagttaacggctacgaaaatcaggactacaaagcggagtttgatc---ataatacatca
acttttgttgatttatctggtaaaaatttcgatgaagaaattcatgaacaagaattgatt
actgaaaaaatcaaagatacaagtgtgaagattatgtgtgctggtgtcgtgattggattg
acggctctggttggcttgaaacttgtacctggtaaaagtggttcagcaatt---aagcat
gagcatgttg---gttcattatt---------gatcgattttgcaggag---------tt
tcagtaaatgaaaatgttgcaaaggaaataccaaaaatggatgcaaggctggcagaagtc
ttggtacgaaaatggcaggatgtaaaagctcaagctttgggacgaagccattgcctggaa
aaattaccagaggtgttagatggcaagatgcttaagatctggactgatcgtgcgaaggag
attgccgaccatggctggttctgggacttcaccctcttgaacgtgactatcgac--agcg
tgactgtgtccttggatgggcagcgagccatggtggaagcaactctcgaagagtcagcca
acttgactgatgtcaaccaacccgagcacaatgattcttacagcaggacgtacacaacta
ggtatgagatgtcc
>PAFTOL009257
gctcctcctgaccgtcacatttcaattccccttaatttctatcaggttttgggtgctgag
acacattttttgggagatgggataaggagggcgtacgaaagtagggtttcaaagccgccc
caatatgggtatagtcaagatgccctcattgccagaaggcagattctccaagctgcttgt
gatgttctttctaaccctaattcaaggagagactataatttgggtctctctgaggctttt
gaagaaactaccctttttgaagtccctttcgacaaggttcctggagcattgtgtgtgtta
caagaggctggagaggctgagctagttcttaggattggggatgctttgttgagagagaga
ctgcccaagtcgttcaagcatgacattgtcttggcgatggctctagcttttgtcgattta
tcaagggatgcaatggcattgaaccctcctgattatgtctatggctgcgaggcgttggaa
agagctttgaagctcttgcaggaagaaggttctagcagtctggcaccagatttgcaagca
cagattgatgagacattggaggagcttaatcctcgttatgttttggagcttttggctttg
cctcttagcgatgaatatcggaagaaaagagatgaaggccttcatggtgtgggtaatata
ttgtggtctgttgggggaggtggtgctgtagctattgcaggaggttttactcgggaggat
ttcatgaatgaagcctttctacatatgacagcagttgagcaggttgatcttttcacggcc
acacctagaaatatcccagctgaaagctttgaagcctatggagtagctcttgcccttgta
gcgcaggcattcattggcaagaagcctcatctcattcaagatgctgacaacctttttcaa
caacttcagcagactaaaatgttggcactaacagatcctgtctccttatatgctactaat
gaaaaccgtgaaaaggattttgcactggagaggggtctctgctcacttttagttggggat
cttgatcagtgtcgaacatggttaggcctggacaatgaaaactcaccctacagagatcca
tcaatggtggcattcattttagagaattcaaaagagtatgaggataatgatacacttcca
ggcctttgtaagttgttggagacttggctgatggaggttgttttccccagatttagagag
accagaggtgttcaatttaaacttggggattattacgatgatcctacagttttgaggtac
ctagaacggttaggm---ggagggagtagctccccattagctgcagcagccgctattgta
aggattggaactgaggctactgcagtgattgacaatgtaacaactagtgtggtacaggca
ctaaaaaaggtttttccttccagctctatagaagagcgcataacacggcaagaagatgtt
ggagttaacggctacgaaaatcaggactacaaagcggagtttgatc---ataatacgtca
acttttgttgatttatctggtcaaaatttcaatgaagaaattcatgaacaagaattgctt
act---------------------------------------------------------
------------------------------------------------------------
---------------------------------------------ggag---------tt
tcagtaaatgaaaatgttgcaaaggaaataccaaaaatggatgcaaggctggcagaagtc
ttggtacgaaaatggcaggatgtaaaagctcaagctttgggacgaagccattgcctggaa
aaattaccagaggtgttagatggcaagatgcttaagatctggactgatcgtgcgaaggag
attgctgaccatggctggttctgggacttcaccctcttgaacgtgactatcgac--agcg
tgactgtgtccttggatgggcagcgagccatggtggaagcaactctcgaagagtcagcca
acttgactgatgtcaaccaacccgagcacaatgattcttacagcaggacatacacaacta
ggtatgagatgtcc
>PAFTOL009259
gctcctcctgaccgccacgtttcaattccccttaatttctatyaggttttgggtgctgag
acacattttttgggagatgggataaggagggcgtacgaaagtagggtttcaaagccgccc
cagtatgggtatagtcaagatgcyctcattgccagaaggcagattctccaagctgcttgt
gatgttctttctaagcctaattcaaggagagactataatttgggtctctctgaggccttt
gaagaaactaccctttttgaagtccctttcgacaaggttcctggrgcattgtgtgtgtta
caagaggctggggaggctgaactagttcttaggattgggaatgctttgttgagagagaca
ctgcccaagtcgttcaagcatgacattgtcttggcgatggcgttagcttttgttgattta
tcgagggatgcaatggcattgaatcctcctgattatgtctatggctgcgaggcgttggaa
agagctttgaagctcttgcaggaagaaggttctagcagtctggcaccagatttgcaagca
cagattgatgagacattggaggagcttaatcctcgttatgttttggagcttttggctttg
cctcttagcgaygaatatmggaagaaamgagatgaaggccttcatggtgtgcgtaatata
ttgtggtctgttgggggaggtggygctgtagctattgcaggaggttttactcgggaggat
ttcatgaatgaagcctttctacgtatgacagcagttgagcaggttgatcttttcacggtc
acacctagaaatatcccagctgaaagctttgaagcctatggagtagctcttgcccttgta
gygcakgcattcattggcaagaagcctcatctcrttcaagatgctgacaacctttttcaa
caacttcagcagactaaaatggtggcactaacagatcctgtctccttatatgctactact
gaaaaccgtgaaaaggattttgcactggagaggggtctttgctcacttttagttggggat
cttgatcagtgtcgaacatggttaggcctggacaatgaaaactcaccctacagagatcca
tcaatggtggaattcattttagagaattcaaaagagtatgaggataatgatatrcttcca
ggcctttgtaagttgttggagacttggctgatggaggttgttttccccagatttagagag
accagaggtgttcaatttaaacttggggattattacgatgatcctacwgttctgaggtac
ctagaacggttggaa---ggagggagtagctccccattagctgcagcagccgccattgta
aggattggaactgaggctactgcggtgattgacaatgtaacaactagtgtggtacaggca
ctaaaaaaggtttttcctcccagctctatagaagagcgcataacacggcaagaagatgtt
ggagttaacggctacgaaartcaggactacaaagcagagtttgatc---ataatacgtca
acttttgttgatttatc-------------------------------------------
------------------------------------------------------------
------------------------------------------------------------
--------------------------------------------aggag---------tt
tcagtaagtgaaaatgttgcmaaggaaataccaaaaatggatgcaaggctggcagaagtc
ttggtrcgaaaatggcaggatgtaaaagctcaagctttgggacgaagccattgcctggaa
aaattaccacaggtgttagatggcaagatgcttaagatctggactgatcgtgcaaaggag
attgctgaccatggctggttctgggacttcaccctcttgaacgtgactatcgac--agcg
tgactgtgtccttggatgggcagcgagccatggtggaagcaactcttgaagagtcagcca
acttgactgatgtcaaccaacccgagcacaatgattcttacagcaggacatacacaacta
ggtatgagatgtcc
>PAFTOL009261
---------------------------------------------gtgttgggagctgag
acgcattttttgggagatgggataaggagggcgtacgaaagtagggtttcaaagccgccc
caatatgggtatagtcaagatgccctcattgccagaagacagatcctccaagctgcttgt
gatgttctttctaaccctaattcaaggagagactataatttgggtctctctgtggctttt
gaagaaactaccctctttgaagtccctttcgacaaggttcctggagcattgtgtgtgtta
caagaggctggggaggctgaactagttcttaggattggggatgctttgttgagagagaga
ctgcccaagtcgttcaagcatgacattgtcttggcgatggctctagcttttgttgattta
tcgagggatgcaatggcattgaacccgcctgattatgtctatggctgcgaggcattggaa
agagctttgaagctcttgcaggaagaaggttctagcagtctggcaccagatttgcaagca
cagattgatgagacattggaggagcttaatcctcgttatgttttggagcttttggctttg
cctcttggtaatgaatatcggaagaaaagagaggaaggtcttcatggtgtgcgtaatata
ttgtggtctgttgggggaggtggtgctgtagctattgccggaggttttactcgggaggat
ttcatgaatgaagcttttctacgtatgacagcagttgagcaggtcagttcagcattggcc
acacctagaaatatcccagctgaaagctttgaagcctatggagtagctcttgcccttgta
gcgcaggcattcattggcaagaagcctcatctcattcaagatgctgacaacctttttcaa
caacttcagcagactaaaatggtggcactaacagatcctgtctcgttatatgctgctaat
gagaaccgtgaaaaggattttgcactggagaggggtctctgctcgcttttagttggggat
cttgatcagtgccgaacatggttaggcctggacaatgaaaactcaccctacagagatcca
tcaatggtggaattcattttagagaattcaaaagagtatgaggataatgatacgcttcca
ggcctttgtaagttgttggagacttggctgatggaggttgttttccccagatttagagag
accagaggtgttcaatttaaacttggggattattacgatgatcctacagttctgaggtac
ctagaacggttggag---ggagggagtagctccccattagctgcagcggccgccatcgta
aggattggaactgaggctagtgcggtgattgacaatgtaactagtagtgtggtacaggca
ctaaaaaaggtttttcctcccagctctatagaagagcgcataacacggcaagaagatgtt
gaactt------------------------------------------------------
------------------------------------------------------------
------------------------------------------------------------
------------------------------------------------------------
---------------------------------------------ggaa---------tt
tcagtaaatgaaaatgttgcaaaggagataccaaaaatggatgcaaggctggcagaagtc
ttggtacgaaaatggcaggatgtaaaagctcaagctttgggacgaagccattgcctggaa
aaattaccagaggtgttagatggcaagatgcttaagatctggactgatcgtgcaaaggag
attgccgaccatggctggttctgggacttcaccctcttgaacgtaactattgac--agcg
tgactgtgtccttggatgggcagcgagccatggtggaagcaactattgaagaatcagcca
acttgaccgatgtcaaccaacccgagcacaatgattcttacagcaggacatacacaacta
ggtatgagatg---
>PAFTOL009263
gctcctcctgaccgccacatttcgattccccttaatttctatcaggttttgggtgctgag
acacattttttgggagatgggataaggagggcgtacgaaagtagggtttcaaagccgccc
caatatgggtatagtcaagatgccctcattgccagaaggcagattctccaagctgcttgt
gatgttctttctaaccctgattcaaggagagactataatttgggtctctctgaggctttt
gaagaaactaccctttttgaagtccctttcgacaaggttcctggagcattgtgtgtgtta
caagaggctggggaggctgaactagttcttaggattggggatgctttgttgagagagaga
ctgcccaagtcgttcaagcatgacattgtcttggcgatggctctagcttttgttgattta
tcgagggatgcaatggcattgaaccctcctgattatgtctatggctgcgaggcattggaa
rgagctttgaagctcttgcaggaagaaggttctagcagtctggcaccagatttgcaagca
cagattgatgagacattggaggagcttaatcctcgttatgttttggagcttttggctttg
cctcttagcgatgaatatcggaagaaaagagatgaaggccttcatggtgtgcgtaatata
ttgtggtctgttgggggaggtggtgctgtagctattgcaggaggttttactcgggaggat
ttcatgaatgaagcctttctacgtatgacagcagttgagcaggttgatcttttcacggcc
acacctagaaatatcccagctgaaagctttgaagcctatggagtagctcttgcccttgta
gcgcaggcattcattggcaagaagcctcatctcattcaagatgctgacarcctttttcaa
caacttcagcagactaaaatggtggcactaacagatcctgtctccttatatgctactaat
gaaagccgtgaaaaggattttgcactggagaggggtctctgctcacttttagttggggat
cttgatcagtgtcgaacatggttaggcctggacaatgaaaactcaccctacagagatcca
tcaatggtggaattcattttagagaattcaaaagagtatgaggataatgatacgcttcca
ggcctttgcaagttgttggagacttggctgatggaggttgttttccccagatttagagag
accagaggtgttcaatttaaacttggggattattacgatgatcctacagttctcaggtac
ctagaacggttggag---ggagggagtagctccccattagctgcagcagccgccattgta
aggattggaactgaggctactgcggtgattgacaatgtaactactagtgtggtagaggca
ctaaaaaaggtttttcctcccagctctatagaagagcgcataacacggcaagaagatgtt
ggagttaacggctacgaaaatcaggactacaaagcagagtttgatc---ataatacgtca
acttttgttsatttatctggtaaaaatttcaatgaaaaaattcatgaacaagaattgatt
actga-------------------------------------------------------
------------------------------------------------------------
--------------------------------------------tggag---------tt
tcagtaaatgaaaatgttgcaraggaaataccaaaaatggatgcaagactggcagaagtc
ttggtacgaaaatggcaggatgtaaaagctcaagctttgggacgaaaccattgcctggaa
aaattaccagaggtgttagatggcaagatgcttaagatctggactgatcgtgcaaaggag
attgccgaccatggctggttctgggacttcaccctcttgaacgtgactattgac--agcg
tgactgtgtccttggatgggcagcgagccatggtggaagcaactctcgaagagtcagcca
acttgactgatgtcaaccaacccgagcacaatgattcttacagcaggacatacacaacta
ggtatgagatgtcc
>PAFTOL009265
------------------------------------------------------------
------------------------------------------------------------
------------------------------------------------------------
------------------------------------------------------------
------------------------------------gttcctggagcattgtgtgtgata
caagaggctggcgaggttgaactagttcttaggattggggatrctttgttgagagagaga
ctgcccaagtcgttcaagcatgacattgtcttggcgatggctctagcttttgttgattta
tcgagggatgccatggcattgaaccctcctgattatgtctatggctgtgaggcgttggaa
agagctttgaagctcttgcaggaagaaggttctagcagtctggcaccagatttgcaagca
cagattgatgagacattggaggagcttaatcctcgttatgttttggagcttttggctttg
cctcttagcgatgaatatcggaagaaaagagatgaaggccttcatggtgtgcgtaatata
ttgtggtctgttgggggaggtggtgctgtagctattgcaggaggttttactcgggaggat
ttcatgaatgaagcctttctacgtatgacagcagttgagcaggttgatcttttcacggcc
acacctagaaatatcccagctgaaagctttgaagcctatggagtagctcttgcccttgta
gcgcaggcattcactggcaagaagcctcatctcattcaagatgctgacaacctttttcaa
caacttcagcagactaaaatggtggcactaacagatcctgtctccttatatgctactamt
gaaaaccgtgaaaaggattttgcactggagaggggtctctgctcacttttagtgggggat
cttgatcagtgtcgaacatggttaggcctggataatgaaaactcaccctacagagatcca
tcaatggtggaattcattttagagaattcaaaagagtatgaggataatgatacgcttcca
ggcctttgtaagttgttggagacttggctgatggaggttgttttccccagattcagagag
accagaggtgttcaatttaaacttggggattattacgatgatcctaccgttctcaggtac
ctagaacggttggag---ggagggagtagctccccattagctgcagcagccgccattgta
aggattggaactgaggctactgcggtgattgacaatgtaactactagtgtggtagaggca
ctaaaaaaggtttttcctcccagctctatagaagagcgcataacacggcaagaagatgtt
ggagttaacggctatgaaaatcaggactac------------------------------
------------------------------------------------------------
------------------------------------------------------------
------------------------------------------------------------
------------------------------------------------------------
------------------------------------------------------------
------------------------------------------------------------
------------gtgttagatggcaagatgcttaagatctggactgatcgtgcaagggag
attgccgaccatggttggttctgggacttcaccctcttgaacgtgactattgac--agcg
tgactgtgtccttggatgggcagcgagccatggtggaagcaactctcgaagagtcagcca
acttgactgatgtcaaccaacccgagcacaatgattcttacagcaggacatacacaacta
ggtatgagatgtct
>PAFTOL009267
gctcctcctgaccgcaacatttcaattcccctcaatttctatcaggtgttgggagctgag
acgcattttttgggagatgggataaggagggcgtacgaaagtagggtttcaaagccgccc
caatatggctacagtcaagatgccctcattgcaagaaggcagattctccaggctgcttgt
gatgttctttctaaccctaattcaaggagggactataatttgggtctttctgagkctttt
gaagaaacaaccctttttgaagtccctttcgacaaggttcctggagcattgwgtgtgtta
caagaggctggggagcctgaactagttcttaggattggggatrctttgctragagagaga
ctgccaaagtcgttcaagcatgatattgtcttggcgatggctctagcttttgttgattta
tcaagggatgcaatggcrttgaaccctcctgattrtgtctacggctgcgaggcattggaa
agagctttgaagctcttgcaggaagaaggttctagcagtctggcaccagatttgcaagca
cagattgatgagacattggaggagcttaatcctcgttatgttytggagcttttggctttg
cctcttagcgatgagtatcggaagaaaagagatgaaggcattcatggtgtgmgtaatata
ctgtggtctgttgggggaggtggtgctgtagctattgcaggaggttttactcgggaggat
ttcatgaatgaagcctttctgcatatgacggcggctgagcaggttgatcttttcacagcs
actccaagaaatatcccagctgagagctttgaagcctatggagtagctctcgcccttgta
tctcaggcattcattggcaagaagcctcatctcattcaagatgctgacaacctttttcaa
caacttcagcagactaaaatggtggcactgacagatcctgtgtcctcatatgctactaat
gaaaatcgtgagaaggattttgcactggagaggggtctctgytcacttttagttggggat
cttgatcagtgtcgaacatggtttggcctggacaatggaaactcaccctacagagatcca
tcaatggtggaattcattttagagaattcaaaagattatgaggataatgatacgcttcca
ggcctttgtaaattgttggagacttggctgatggaagttgttttccccagatttagagag
accagaggtgttcaattcaaacttggggattattacgatgacccttcggttctkaggtac
ctagaacggttggag---ggagggaatagctcc---------------------------
------------------------------------------------------------
------------------------------------------------------------
------------------------------------------------------------
------------------------------------------------------------
------------------------------------------------------------
------------------------------------------------------------
------------------------------------------------------------
------------------------------------------------------------
------------------------------------------------------------
------------------------------------------------------------
------------------------------------------------------------
------------------------------------------------------------
------------------------------------------------------------
--------------
>PAFTOL009269
gctcctcctgaccgcaacatttcaattcccctcaatttctatcaggtgttgggagctgag
acgcattttttgggagatgggataaggagggcgtacgaaagtagggtttcaaagccgccc
caatatggctatagtcaagatgccctcattgcaagaaggcagattctccaggctgcttgt
gatgttctttctaaccctaattcaaggagggactataatttgggtctttctgaggctttt
gaagaaacaaccctttttgaagtccctttcgacaaggttcctggtgcattgtgtgtgtta
caagaggctggggagcctgaactagttcttaggattggggatgctttgctgagagagaga
ctgccaaagtcgttcaagcatgatattgtcttggcgatggctctagcttttgttgattta
tcaagggatgcaatggcattgaaccctcctgattatgtctacggctgcgaggcattggaa
agagctttgaagctcttgcaggaagaaggttctagcagtstggcaccagatttgcaagca
cagattgatgagacattggaggagcttaatcctcgttatgttctggagcttttggctttg
cctcttagcgatgagtatcggaagaaaagagatgaaggccttcatggtgtgcgtaatata
ctgtggtctgttgggggaggtggtgctgtagctattgccggaggttttactcgggaggat
ttcatgaatgaagcctttctgcatatgacggcggctgagcaggttgatcttttcacagcc
actccaagaaatatcccagctgagagctttgaagcctatggagtagctctcgcccttgta
tctcaggcattcattggcaagaagcctcatctcattcaagatgctgacaacctttttcaa
caacttcagcagactaaaatggtggcactgacagatcctgtgtcctcatatgctactaat
gaaaatcgcgagaaggattttgcgctggagaggggtctctgctcacttttagttggggat
cttgatcagtgtcgaacatggtttggcctggacaatggaaactcaccctacagagatcca
tcaatggtggaattcattttagagaattcaaaagattatgaggataatgatatgcttcca
ggcctttgtaaattgttggagacttggctgatggaagttgttttccccagatttagagag
accagaggtgttcaattcaaacttggggattattacgatgaccctacggttctgaggtac
ctagaacggttggag---ggagggaatagctccccattagctgcagcagcggccattgta
agaattggagctgaggctactgcagtgattgacaatgtgacagctagtgtggcgcaggca
ctaaaaaaggttttccctcccagtgatatacaggagggcataacgcggcaagaagatgtt
ggagttaatggctacgaaaatcaggattacaaagaagagtttgatc---atgatacgcca
aattttgttgatttattcggtaaaaatttgagtgaagagattcatgaacaagaattgatt
actgaaaaaataaaagatacgagtgtgaagattatgtgtgctggtgttgtgatcggattg
acggctttggttgggttgaaacttgtacctggtaaaagtggttcagcaatt---aagcgt
gagcatgttg---gttcagtaactgc------ttctgatgtctccagtg---------tt
ggggtaaatgaaaatgttgcgaaggaaataccaaaaatggatgcaaggctagcagaagtc
gtggtacgaaaatggcaggatgtaaaagctcaggctttgggaccgagtcattgcctggaa
aagttaccagaggtgttagatggcaagatgcttaagatctggactgaccgtgcgaaggag
attgccgatcatggctggttctgggactacaccctcttgaacgttactatcgac--agcg
tgactgtgtccttggatgggcagcgagccatggtggaagcaactctcgaagagtcagcca
acttgactgacgttaaccaacccgagcgaaatgattcttacaacaggacgtacacaacta
ggtatgagatgtcc
>PAFTOL009271
------cctgaccgccacgtttcaattcccctgaatttctatcaggttttgggtgctgag
acacattttttgggagatgggataaggagggcgtacgaaagtagggtttcaaagccgccc
caatatgggtatagtcaagatgccctcattgccagaaggcagattctccaagctgcttgt
gatgttctttctaaccctaattcaaggagagactataatttgggtctctctgaggctttt
gaagaaactaccctttttgaagtccctttcgacaaggttcctggagcattgtgtgtgtta
caagaggctggggaggctgaagtagttcttaggattggggatgctttgttgagagagaga
ctgcccaagtcgttcaagcatgacattgtcttggcgatggctctagcttttgttgattta
tcgagggatgcaatggcattgaaccctcctgattatatctatggctgtgaggcgttggaa
agagctttgaagctcttgcaggaagaaggttctagcagtctggcaccagatttgcaagca
cagattgatgagacattggaggagcttaatcctcgttatgttttggagcttttggctttg
cctcttagcgatgaatatcggaagaaaagagatgaaggccttcatggtgtgcgtaatata
ttgtggtctgttgggggaggtggtgctgtagctattgctggaggttttactcgggaggat
ttcatgaatgaagcctttctacgtatgacagcagttgagcaggttgatcttttcacggcc
acacctagaaatatcccagctgaaagctttgaagcctatggagtagctcttgcccttgta
gcgcaggcattcattggcaagaagcctcatctcattcaagatgctgacaacctttttcaa
caacttcagcagactaaaatggtggcactaacagatcctctctccttgtatgctactaat
gaaaaccgtgaacaggattttgcactggagaggggtctctgctcacttttagttggggat
cttgatcagtgtcgaacatggttaggcctggacaatgaaaactcaccctacagagatcca
tcaatggtggaattcattttagagaattcaaaagagtatgaggataatgatacgcttcca
ggcctttgtaagttgttggagacatggctgatggaggttgttttccccagatttagagag
accagaggtgttcaatttaaacttggggattattacgatgatcctacagttctgaggtac
ctagaacggttggag---ggagggagtagctccccattagctgcagcagccgccattgta
aggattggaactgaggctactgcggtgattgacaatgtaactgctagtgtggtacaggca
ttaaaaaaggtttttcctcccagctctatagaagagcgcataacacggcaagaagatgtt
ggagttaacggctacaaaaatcaggactacaaaacagagtttgatc---ataatgcatca
aattttgttgatttatctggtaaaagtttcaatgaagaaattcatgaacaagaattgatt
actgaaaaaatcaaagatacaactgtgaagattatgtgtgctggtgtcgtgattggattg
acggctttggttggcttgaaacttgt----------------------------------
--------------------------------------------cggag---------tt
tcagtaaatgaaaattttgcaagggaaatacaaaaaatggatgcaaggctggcagaaatc
ttggtacgaaagtggcaggatgtaaaagctcaagctttgggacgaagccattgcctggaa
aaattaccagaggtgttagatggcaagatgcttaagatctggactgatcgtgcaaaggag
attgccgaccatggctggttctgggacttcaccctcttgaatgtgactattgac--agcg
tgactgtgtccttggatgggcagcgagccgtggtggaagcaactcttgaagagtcagcca
acttgactgatgtcaaccaacccgagcacaatgattcttacagcaggacatacacaacta
ggtatgagatgtcc
>PAFTOL009279
gctcctcctgaccgccacgtttcaattccccttaatttctatcaggttttgggtgctgag
acacattttttgggagatgggataaggagggcgtacgaaagtagggtttcaaagccgccc
caatatgggtatagtcaagatgccctcattgccagaaggcagattctccaagctgcatgt
gatgttctttctaaccctaattcaaggagagactataatttgggtctctctgaggctttt
gaagaaactaccctttttgaagttcctttcgacaaggttcctggagcattgtgtgtgtta
caagaggctggggaggttgaactggttcttaggattggggatgctttgttgagagagaca
ctgcccaagtcattcaagcatgacatcgtcttggcgatggctctagcttttgttgattta
tccagggacgcaatggcattgaaccctcctgattatgtctatggctgcgaggcattggaa
agagctttgaagctcttacaggaagaaggttctagcagtctggcaccagatttgcaagca
cagattgatgagacattggaagagcttaatcctcgttatgttttggagcttttggctttg
cctcttagcgatgaatatcggaagaaaagagatgaaggccttcatggtgtgcgtaatata
ttgtggtctgttgggggaggtggtgctgtagctattgcaggaggttttactcgggaggat
ttcatgaatgaagcctttctacgtatgacagcagttgagcaggttgatcttttcacggcc
acacctagaaatatccctgctgaaagctttgaagcctatggagtagctcttgcccttgta
gcgcaggcgttcattggcaagaagcctcatctcattcaagatgctgacaacctttttcaa
caacttcagcagactaaaatggtggcactaacagatcctgtctccttatatgctactaat
gaaaaccgtgaaaaggattttgcactggagaggggtctctgctcacttttagttggggat
cttgatcagtgtcgaacatggttaggcctggacaatgaaaactcaccctacagagatcca
tcaatggtggaattcattttagagaattcaaaagagtgtgaggataatgatacgcttcca
ggcctttgtaagttgttggagacttggctgatggaggttgtcttccctagatttagagag
accagaggtgttcaatttaaacttggggattattacgatgaccctacagttctgaggtac
ctagaacggttggag---ggagggagtagctccccattagctgcagcagccgccattgta
aggattggaactcaggctactgcagtgattgacaatgtaacaactagtgtggtacaggca
ctgaaaaaggttttccctcccagctctatagaggagcgcataacacggcaagaagatgtt
ggagttaacggctatgaaaatcaggactacaaagaagagtttgatc---ataatacgtca
acttttgttgatttatctggtaaaaatttcaatgaagaaattcatgaacaagaattgatt
actgaaaaaatcaaagatacaagtgtgaagattatgtgtgctggtgctatgctttccata
tc----------------------------------------------------------
--------------------------------------------tggag---------tt
tcagtaaatgaaaatgttgcaaacgaaataccaaaaatggatgtcaggctggcagaagtc
ttgrtaagaaaatggcaggatgtaaaagctcaagctttgggacgaaaccattgtttggga
aaattaccagaggtgttagatggcaagatgcttaagatctggactgatcgtgcaaaggag
attgctgaccatggctggttctgggacttcaccctcttgaatgtgactatcgac--agcg
tgactgtgtccttggatgggcagcgagccatggtggaagcaactctcgaagagtcagcca
acttgactgatgtcaaccaccccgagcacaatgattcttacagcaggacatacacaacta
ggtatgagatgtcc
>PAFTOL009281
---------------------------------------------gttttgggtgctgag
acacattttttgggagatgggataaggagggcgtacgaaagtagggtttcaaagccgccc
caatatgggtatagtcaagatgccctcattgccagaaggcagattctccaagctgcttgt
gatgttcttgctaaccctaattcaaggagagactataatttgggtctctctgaggctttt
gaagaaactaccctttttgaagtccctttcgacaaggttcctggagcattgtgtgtgtta
caagaggctggggaagctgaastagttcttaggattggggatgctttgttgagagagaga
ctgcccaagtcgttcaagcatgacattgtcttggcgatggctctagcttttgttgattta
tcgagggatgcaatggcattgaacccacctgattatgtctatggctgcgaggcgttggaa
agagctttgaagctcttgcaggaagaaggttctagcagtctggcaccagatttgcaagca
cagattgatgagacattggaggagcttaatcctcgttatgttttggagcttttggctttg
cctcttagcgatgaatatcggaagaaaagrgatgaaggccttcatggtgtgcgtaatata
ttgtggtctgttgggggaggtggtgctgtagctattgcaggaggttttactcgggaggat
tttatgaatgaagcctttctacgtatgacagcagttgagcaggttcatcttttcacagct
acacctagaaatatcccacctgaaagctttgaaatctatggagtagctcttgcccttgta
gcgcaagcattcattggcaagaagcctcatctcattcaagatgctgacaaactttttcaa
caacttcagcagactaaaatggtggcactaacagatcctgtctctttatatgctactaat
gaaaaccgtgaaaaggattttgcacgggagaggggtctctgctcacttttagttgggaat
cttgatcagtgtcgaacatggttaggcctggacaatgaaaactcaccctacagagatcca
tcaattgtggaattcattttagagaattcaaaagagtatgaggataacgatacgcttcca
ggcctttgtaagttgttggagacttggctgatacaggatgttttccccagatttagagag
accagaggtgttcaatttaaacttggggattattacgatgaccctacagttctgaggtac
ctagaacggttggag---ggggtgagtagctccccattagctgcagcagccgccattgta
aggattggaactcaggctactgcagtggttgacgatgtaacaactagtgtggtacaggca
ctgaaaaaggtttttcctcccagctctgtagaggagcgcataacacagcaagaagatgtt
ggagttaacggctacgaaaatcaggactacaaaga-------------------------
------------------------------------------------------------
------------------------------------------------------------
------------------------------------------------------------
------------------------------------------------------------
------------------------------------------------------------
------------------------------------------------------------
--------ggaggtgttagatggcaagatgcttaagatctggactgatcgtgcaaaggag
attgctgaccatggctggttctgggacttcaccctcttgaacgtgaatatcgac--agcg
tgactgtgtccttggatgggcagcgagccatggtggaagcaactctygaagagtcagcca
acttgactgatgtcaaccaacccaagcacaatgattcttacagcaggacatacacaacta
ggtatgagatgtcc
>PAFTOL009283
gctcctcctgaccgccacgtttcaattccccttaatttctatcaggttttgggtgctgag
acgcattttttgggagatgggataaggagggcgtacgaaagtagggtttcaaagccgccc
caatatgggtatagtcaagatgccctcattgccagaaggcagattctccaagctgcttgt
gatgttctttctaaccctaattcaaggagagactataatttgggtctctctgaggctttt
gaagaaactaccctttttgaagttcccttcgacaaggttcctggagcattgtgtgtgtta
caagaggctggggaggctgaactagttcttaggattggggatgctttgttgagagagaca
ctacccaagtcgttcaagcatgacattgtcttggcgatggctctagcttttgttgattta
tcgagggacgcaatggcattgaaccctcctgattatgtctatggctgcgaggcgttggaa
agagctttgaagctcttgcaggaagaaggttctagcagtctggcaccagatttgcaagca
cagattgatgagacattggaggagcttaatcctcgttatgttttggagcttttggctttg
cctcttagcgatgaatatcggaagaaaagagatgaaggccttcatggtgtgcgtaatata
ttgtggtctgttgggggaggtggtgctgtagccattgcaggaggttttactcgggaggat
ttcatgaatgaagcctttctacgtatgacagcagttgagcaggtygatcttttcacggcc
acacctagaaatatcccagctgaaagctttgaagcctatggagtagctcttgcccttgta
gcacaggcattcattggcaagaagcctcatctcattcaagatgctgacaacctttttcaa
caacttcagcagactaaaatggtggcactaacagatcctgtctccttatattctacgaat
gaaaaccgtgaaaaggattttgcgctggagaggggtctttgttcacttttagttggggat
cttgatcagtgtcgaacatggttaggcctggacaatgaaaactcaccctacagagatcca
tcaatggtggaattcattttagagaattcaaaagagtatgaggataatgatacgcttcca
ggcctttgcaagttgttggagacttggctgatggaggttgttttccccagatttagagag
atcagaggtgttcaatttaaacttggggattactatgatgaccctacagttctgaggtac
ctagaacggctggag---ggagggagtagctccccgttagctgcagcagccgccattgta
aggattggaactcaggctactgcagtgattgacaatgtaacaaatagtgtggtacaggca
ctaaaaaaggtttttcctcccagctctgtagaggagcgcataacacggcaagaagatgtt
ggagttaatggctatgaaattcaggactacaaagaagagtttgatc---ataatacgtca
acttttgttgatttatctggtaaaaatttcaatgaagaaattcatcaacaagaattgatt
actgaaaaaatcaaagatacaagtgtgaagattatgtgtgctggtgttgtgattggattg
acggctttggtggattcaaaatgtggtttcggtcg-------------------------
--------------------------------------------cggag---------tt
tcagtaaatgaaaatgttgcaaaggaaataccaaaaatggatgccaggctggcagaagtc
ttggtaagaaaatggcaggatgtaaaagctcaagctttgggacgaaaccattgtttggaa
aaattaccagaggtgttagatggcaagatgcttaagatctggactgatcgtgcaaaggag
attgctgaccatggctggttctgggacttcaccctcttgaatgtgactatcgac--agcg
tgactgtgtccttggatgggcagcgagccatggtggaagcaactctcgaagagtcagcca
acttgactgatgtcaaccaacccgagcacaatgattcttacagcaggacatacacaacta
ggtatgagatgtcc
>PAFTOL009285
gctcctcctgaccgccacatttcaattcccctcaatttctatcaggtcttgggatctgag
acacattttttgggagatgggataaggagggcgtacgaaagtagggtttcaaagccgccc
caatatgggtatagtcaagatgccctcattgcaagaaggcagattctccaggctgcttgt
gatgttctttctaaccctaattcaaggagggactataatttgggtctttctgaggctttt
gaagaaacaaccctttttcaagtccctttcgacaaggttcctggagcattgtgtgtgtta
caagaggctggggagcctgaactagttcttaggattggggatgctttgttgagagagagt
ctgccaaagtcgttcaagcatgatattgtcttggcaatggctctagcttttgttgattta
tcaagggatgcaatggcattgaaccctcctgattatgtctacggctgcgaggcattggaa
agagctttgaagctcttgcaggaagaaggttctagcagtctggcaccagatttgcaagca
cagattgatgagacattggaggagcttaaccctcgttatgttctggagcttttggctttg
cctcttagcgatgaatatcggaagaaaagagatgaaggccttcatggtgtgcgtaacata
ctgtggtctgttgggggaggtggtgctgtagctattgcaggaggttttactcgggaggat
ttcatgaatgaagcctttctgcatatgayggcggctgagcaggttgatcttttcacagcc
acacctagaaatatcccagctgaaagctttgaagcctatggagtagctctcgcccttgta
tctcaggcagtcattggcaagaagcctcatctcattcaagatgctgacaacctttttcaa
caacttcagcagactaaaatggtggcactaacagatcccgtgtccttatatgctactaat
gaaaatcgtgagaaggactttgcactggagaggggtctctgctcacttttagttggggat
cttgatcaatgtcgaacatggtttggcctggacaatgaaaactcacccttcagagatcca
tcaatggtggaattcattttagagaattcaaaagattatgaggataatgatacgcttcca
ggcctttgtaaattgttggagacttggctgatggaagttgttttccccagatttagagag
accagaggtgttcaattcaaacttggggattattacgatgaccctacggttctgaggtgc
ctagaacggttggag---ggagggaatagctccccattagctgcagcagccgccattgta
aggatcggagctgaggctactgcagtgattgacaatgtgacaactagtgtggtacaggca
ctaaaaaaggttttccctcccagcactatagaggagcgcataacacggcaagaagatgtt
ggagttaatggctacaaaaatcaggactacaaagcagagtttgatc---atgatacatca
aattttgttgatttatcctgtaaaaatttaaatgaagagattcatgaacaagaattgatt
actgaaaaaataaaagatacaagcgtgaagattatgtgt---------------------
------------------------------------------------------------
------------------------------------------------------------
ggggtaaatgaaaatgttgcaaaggaaataccaaaaatggatgcaaggctagcagaagtc
gtggtacgaaaatggcaggatgtaaaagctcaggctttgggaccgagccattscctggaa
aagttaccagaggtgttggatggcaagatgcttgagatctggactgatcgtgcaaaggag
attgyggatcgtggctggttctgggactacaccctcttgaacgttactatcgac--agcg
tgactgtgtccttggatgggcagcgagccatggtggaagcaaccctcgaagagtcagcca
acttsactgatgtcaaccaacccgagtgcaatgattcttacaacaggacgtacacaacta
ggtatgagatgtcc
>PAFTOL009287
gcccctcctgaccgccacgtttcaattcccctkaatttctatcaggttttgggtgctgag
acacattttttgggagatggrataaggagggcatacgaaagtagggtttcaaagccgccc
caatacgggtatagtcaagatgccctcattgccagaaggcagattctccaagctgcttgt
gatgttctttctaaccctaattcaaggagagactataatttaggtctctctgaggctttt
gaagaaactaccctttttgaagttcctttcgacaaggttcctggagcattgtgtgtgtta
caagaggctggggaggctgaactagttcttaggattggggatgctttgttgagagagaca
ctgccmaagtcgttcaagcatgacattgtcttggcgatggctctagcttttgttgattta
tcgagggatgcaatggcattgaaccctcctgattatgtctatggctgcgaggcattggaa
agagctttgaagctcttgcaggaagaaggttctagcagtctggcaccagatttgcaagca
cagattgatgagacattggaggagcttaatcctcgttatgttttggagcttttggctttg
cctcttagcgatgaatatcggaagaaaagagatgaaggccttcatggtgtgcgtaatata
ttgtggtctgttgggggaggtggtgctgtagctattgcaggaggttttactcgggaggat
ttcatgaatgaagcctttctacgtatgacagcagttgagcaggtcgatcttttcacggcc
acacctagaaatatcccagctgaaagctttgaagcctatggagtagctcttgcccttgta
gcgcaggcattcattggcaagaagccccatctcattcaagatgctgacaacctttttcaa
caacttcagcagactaaaatggtggcagtaacagatcctgtcttcttatatgctactaat
gaaaaccgtgaaaaggattttgcactggagaggggtctctgctcacttttagttggggat
cttgatcagtgtcgaacatggttaggcctggacaatgaaaactcaccctacagagatccg
tcagtggtggaattcattttagagaattcaaaagagtatgaggataatgatatgcttcca
ggcctttgtaagttgttggagacttggctgatggaggttgttttccccagatttagagag
accagaggtgttcaatttaaacttggggattattacgatgaccctacagttctgaggtac
ctagaacggttggag---ggagggagtcgctccccattagctgcagcagccgccattgta
aggattggaactcaggctactgcagtgattgacaatgtaacaactagtgtggtacaggca
ctaaaaaaggtttttcctcccagctctatggaggagcgcataacacggcaagaagatgtt
ggagttaacggctacgaaaatcaggactacaaagaagagtttgatc---ataatacgtca
acttttgttgatttacctggtaaaaatttcaatgaagacattcatgaacaagaattgatc
actgaaaaaatcaaagatgt----------------------------------------
------------------------------------------------------------
--------------------------------------------cggag---------tt
tcagtaaatgaaaatgttgcaaaggaaataccaaaaatggatgccaggctggcagaagtc
ttagtaagaaaatggcaggatgtaaaagctcaagctttgggacgaaaccattgtttggaa
aaattaccagaggtgttagatggcaagatgcttaagatctggactgatcgtgcaaaggag
attgctgaccatggctggttctgggacttcaccctcttgaatgtgactatcgac--agcg
tgactgtgtccttggatgggcagcgagccatggtggaagcaactctcgaagagtcagcca
acttgactgatgtcaaccmgcccgagcacaatgattcctacagcaggacatacacaacta
ggtatgagatgtcc
>PAFTOL009289
gctcctcctgaccgccacatttcgattccccttaatttctatcaggttttgggtgctgag
acacattttttgggagatgggataaggagggcrtacgaaagtagggtttcaaagccgccc
caatatgggtatagtcaagatgccctcattgccagaaggcagattctccaagctgcttgt
gatgttctttccaaccctaattcaaggcgagactataatttgggtctctctgaggctttt
gaagaaactaccctttttgaagtccccttcgacaaggttcctggagcattgtgtgtgtta
caagaggctggggaggctgaactagttcttaggattggggatgctttgttgagagagaga
ctgcccaagtcgttcaagcatgacattgtcttggcgatggctctagcttttrttgattta
tcgagggatgcratggcattgaaccckcctgattatgtctatggstgcgaggcgttggaa
agagctttgaagctcttgcaggaagaaggttctagcagtctggcaccasatttgcaagca
cagattgatgagacattggaggagcttaatcctcgttatgttttggagcttttggctttg
cctcttagcgatgaatatcggaagaaaagagatgaaggccttcatggtgtgcgtaatata
ttgtggtctgttgggggaggtggkgctgtagctattgcaggaggttttactsgggaggat
ttcatgaatgaagcctttctacgtatgacagcagttgagcaggttgatcttttcacggcc
acacctagaaatatcccagctgaaagctttgaagcctatggagtagctcttgcccttgta
gygcaggcattsattggcaagaagcctcatctcattcaagatgctgacaacctttttcaa
caacttcagcagactaaaatggtggcastarcagatcctgtctccttatatgctactaat
gaaaaccgtgaaaaggattttgcactggagaggggtctctgctcacttttagttggggat
cttgatcagtgtcgaacatggttgggcctggacaatgaaaactcaccctacagagatcca
tcaatggtggaattcattttagagaattcaaaagagtatgaggataatgatacgcttcca
ggcctttgtaagttgttggagacttggctgatggaggttgttttccccagatttagagag
acyagaggtgytcaatttaaacttggrgattattacgatgatcctacagttctcaggtac
ctagaacggttggag---ggagggagtagctccccattagctgcagcagccgccattgta
aggattggaactgaggctactgcggtgattgacaatgtaactactagygtgrtagaggca
ctaaaaaaggttttyccwcccagctctatagaagagcgcataacacggcaagaagatgtt
ggagttaacggctacgaaaatcaggac---------------------------------
------------------------------------------------------------
------------------------------------------------------------
------------------------------------------------------------
---------------------------------------------kgag---------tt
tcagtaaatgaaaatgttgcagaggaaataccaaaaatggatgcaagactggcagaagtc
ttggtacgaaaatggcaggatgtaaaagctcaagctttgggacgaaaccattgcctggaa
aaattaccagaggt----------------------------------------------
------------------------------------------------------------
------------------------------------------------------------
------------------------------------------------------------
-------------t
>PAFTOL009291
gctcctcctgaccgccacgtttcaattccccttaatttctatcaggttttgggtgctgag
acacatttyttgggagatgggataaggagggcgtacgaaagtagggtttcaaagccgccc
caatatgggtatagtcaagatgccctcattgccagaaggcagattctccaagctgcttgt
gatgttctttctaaccctaattcaaggagagactataatttgggtctctctgaggctttt
gaagaaactaccctttttgaagttcctttcgacaaggttcctggagcattgtgtgtgtta
caagaggctggggaggctgaagtagttcttaggattggggatgctttgttgagagagaca
ctgcccaagtcgttcaagcatgacattgtcttggcgatggctctagcttttgttgattta
tcgagggatgcaatggcattgaaccctcctgattatgtctatggctgtgaggcattggaa
agagctttgaagctcttgcaggaagaaggttctagcagtctggcaccagatttgcaagca
cagattgatgagacattggaggagctcaatcctcgttatgttttggagcttttggctttg
cctcttagcgatgaatatcggaagaaaagagatgaaggccttcatggtgtgcgtaatata
ttgtggtctgttgggggaggtggtgctgtagctattgcaggaggttttactcgggaggat
ttcatgaatgaagcctttctacgtatgacagcagttgagcaggtcgatcttttcacggcc
acacctagaaatatcccagctgaaagctttgaagcctatggagtagctcttgcccttgta
gcgcaggcattcattggcaagaagccccatctcattcaagatgctgacaacctttttcaa
caacttcagcagactaaaatggtggcagtaacagatcctgtcttcttatatgctactaat
gaaaaccgtgaaaaggaytttgcactggagaggggtctctgctcacttttagttggggat
cttgatcagtgtcgaacatggttaggcctggacaaygaaaactcaccctacagagatcca
tcagtggtggaattcattttagagaattcaaaagagtatgaggataatgatatgcttcca
ggcctttgtaagttgttggagacttggctgatggaggttgttttccccagatttagagag
accagaggtgttcaatttaaacttggggattattacgatgaccctacagttctgaggtac
ctagaacggttggag---ggagggagtagctccccattagctgcagcagccgccattgta
aggattggaactcaggctactgcagtgattgacaatgtaacractagtgtggtacaggca
ctaaaaaaggtttttcctcccagctcwatggaggagcgcataacacggcaagaagatgtt
ggagttaacggctacgaaaatcaggactacaaagaagagtttgatc---ataatacgtca
acttttgttgatttatctggtaaaaatttcaatgaagacattcatgaacaagaattgatc
actgaaaaaatcaaagatacaagtgtgaagattatgtgtgctggtgttgtgattggattg
acagctttggttggcttgaaacttgtccctggtaaaagtggttcagcaatt---aagcat
gagcatgttg---gttcggtaac---------tgcttctgatgtctcca---------tt
tcagtaaatgaaaatgttgcaaaggaaataccaaaaatggatgccaggctggcagaartc
ttggtaagaaaatggcaggatgtaaaagctcaagctttgggacgaaaccattgtttggaa
aaattaccagaggtgttagatggcaagatgcttaagatctggactgatcgtgcaaaggag
attgctgaccatggctggttctgggacttcaccctcttgaatgtgactatcgac--agcg
tgactgtgtccttggatgggcagcgagccatggtggaagcaactctcgaagagtcagcca
acttgactgatgtcaaccagcccgagcacaatgattcttacagcaggacatacacaacta
ggtatgagatgtcc
>PAFTOL009293
gctcctcctgaccgccacgtttcaattccccttaatttctatcaggttttgggtgctgag
acacattttttgggagatgggataaggagggcgtacgaaagtagggtttcaaagccgccc
caatatgggtatagtcaagatgccctcattgccagaaggcagattctccaagctgcttgt
gatgttctttctaaccctaattcaaggagagactataatttgggtctctctgaggctttt
gaagaaactaccctttttgaakttccyttcgacaaggttcctggagcattgtgtgtgtta
caagaggctggggaggctgaactagttcttaggattggggatgctttgttgagagagaca
ctgccmaagtcgttcaagcatgacattgtcttggcgatggctctagcttttgttgattta
tcgagggatgcaatggcattgaaccctcctgattatatctatggctgcgaggcrttggaa
agagctttgaagctcttgcaggaagaaggttctagcagtctggcaccagatttgcaagca
cagattgatgagacattggaggagcttaatcctcgttatgttttggagcttttggctttg
cctcttagcgatgaatatcggaagaaaagagatgaaggccttcatggtgtgcgtaatata
ttgtggtgtgttgggggaggtggtgctgtrgctattgcaggaggttttactcgggaggat
ttcatgaaygaagcctttctacgtatgacagcasttgarcaggttgatcttttcacggcc
acacctagaaatatcccagctgaaagctttgaagcctatggagtagctcttgcccttgta
gcrcaggcattcattggcaagaagcctcatctcattcaagatgctgacaacctttttcaa
caacttcagcagactaaawtggtggcactaacagatcctgtctccttatatgctactaat
gaaaaccgtgaaaaggattttgcactggagaggggtctctgctcacttttagttggggat
cttgatcagtgtcgaacatggttaggcctggacaatgaaaamtcaccctacagagatcca
tcaatggtggaattcattttagagaattcaaaagagtatgaggataatgatacgcttcca
ggcctttgtaagttgttggagacttggctgatggaggttgttttccccagatttagagag
accagaggtgttcaatttaaacttggggattattatgatgaccctacagttctgaagtac
ctagaacggctggag---ggagggagtagctctccactagctgcagcagccgccattgta
aggattggaactcaggctactgcagtgattgacaatgtaacaackagtgtggtacaggca
ctwaaaaaggtttttcctcccrgctctrtagaggagcgcataacacggcaagaagatgtt
ggagttaacggctatgaaaatcaggactacaaagaagagtttgatc---ataatacgtca
atttttgttgatttatctggtaaaaatttcaatgaagaaattcatgaacaagaattgatt
actgaaaaaatcaaaga-------------------------------------------
------------------------------------------------------------
--------------------------------------------gggag---------tt
tcagtaaatgaaaatkttgcaaaggaaayrccaaaaatggatgccaggctggcagaagtc
ttggtaagaaaatggcaggatgtaaaagctcaagctttgggacgaaaccattgtttggaa
aaattaccagaggtgttagatggcaagatgcttaagatctggacygatcgygcaaaggag
attgckgaccatggctggttctgggacttcaccctcttgaatgtgactatcgac--agcg
tgactgtgtccttggatgggcagcgagccatggtggaagcaactctcgaagagtcagcca
acttgactgatgtcaaccaacccgagcacaatgattcttacagcaggacatacacaacta
ggtatgagatgtcc
>PAFTOL009295
------------------------------------------------------------
------------------------------------------------------------
------------------------------------------------------------
------------------------------------------------------------
------------------------------------gttcctggagcattgtgtgtgtta
caagaggctggggaggctgaactagttcttaggattggggatgctttgttgagagagaca
ctgcccaagtcgttcaagcatgacattgtcttggcratggstctagcttttgttgattta
tcgagggatgcaatggcattgaaccctcctgattatgtctatggctgcgaggcattggaa
agagctttgaagctcttgcaggaagaaggttctagcagtctggcaccagatttgcaagca
cagattgatgagacattggaggagcttaatcctcgttatgttttggagcttttggctttg
cctcttagcgatgaatatcggaagaaaagagatgaaggccttcatggtgtgcgtaatata
ttgtggtctgttgggggaggtggtgctgtagctattgcaggaggttttactcgggaggat
ttcatgaatgaagcctttctacktatgacagcagttgagcaggt----------------
------------------------------------------------------------
-----------------cgaggctcctcatctcattcaagatgctgacaacctttttcaa
caacttcagcagactaaaatggtggcactaacagatcctgtctccttatattctacgaat
gaaaaccgtgaaaaggattttgcactggagaggggtctytgctcacttttagttggggat
cttgatcagtgtcgaacatggttaggcctggacaatgaaaactcaccctacagagatcca
tcaatggtggaattcattttagagaattcaaaagagtatgaggataatgatacgcttcca
ggcctttgcaagttgttggagacttggctgatggaggttgttttccccagatttagagag
aycagaggtgktcaatttaaacttggggattaytatgatgacyctacagttctgaggtac
ctagaacggctggag---ggagggagtagctccccrttagctgcagcagccgccattgta
aggattggaactcaggctactgcagtgattgacaatgtaacaactagtgtggtacaggca
cttaaaaag---------------------------------------------------
------------------------------------------------------------
------------------------------------------------------------
------------------------------------------------------------
------------------------------------------------------------
---------------------------------------------ggag---------tt
tcagtaaatgaaaatgttgcaaaggaaataccaaaaatggatgccaggctggcagaagtc
ttggtaagaaaatggcaggatgtaaaagctcaagctttgggacgaaaccattgtttggaa
aaattaccagaggt----------------------------------------------
------------------------------------------------------------
------------------------------------------------------------
------------------------------------------------------------
-------------t
>PAFTOL009297
gctcctcctgaccgccacgtttcaattccgcttaatttctatcaggttttgggtgctgag
acacattttttgggagacgggataaggagggcgtacgaaagtagggtttcaaagccgccc
caatatgggtatagtcaagatgcactcgttgccagaaggcagattctccaagctgcttgt
gatgttctttctaaccctaattcaaggagagactataatttgggtctctctgaggctttt
gaagaaactaccctttttgaagtccctttcgacaaggttcctggagcattgtgtgtgtta
caagaggctggggaggctgaactagttcttaggattggggatgctttgttgagagagaga
gtgcccaagtcgttcaagcatgacattgtcttggcratggctctagcttttgttgattta
tcgagggatgcaatggcattgaaccctcctgattatgtctatggctgcgaggcgttggaa
agagctttgaagctcttgcaggaagaaggttctagcagtctggcaccagatttgcaagca
gagattgatgagacattggaggagcttaatcctcgttatgttttggagcttttagctttg
cctcttagcgatgaatatcggaagaaaagagatgaaggccttcatggtgtgcgtaatata
ttgtggtctgttgggggaggtggtgctgtagctattgcaggaggttttactcgggaagat
ttcatgaatgaagcctttctacgtctgacagcagttgagcaggttgttcttttcactgct
acacctagaaatatcccagctgaaagctttgaagcctatggagtagctcttgcccttgta
gcgcaggcattcattggcaagaagcctcatctcattcaagatgctgacaaccttttccaa
caacttcagcagactaaaatggtggcactaacagatcctgtctccttatatgctactaat
gaaaaccgtgaaaaggattttgccctggagaggggtctctgttcacttttagttggggat
cttgatcagtgtcgaacatggttaggcctggacaatgaaaactcaccctacagagatcca
tcaatggtggaattcattttagagaattcaaaagagtatgaggataatgatatgcttcca
ggcctttgtaagttgttggagacttggctgatggaggttgttttccccagatttagagag
accagagatgttcaatttaaacttggggattattacgatgatcctacagttctgaggtac
ctaraacggttggag---ggagggagtagctccccattagctgcagcagccgccattgta
aggattggaactgaggctactgcagtgattgacaatgtaacaaccagtgtggtacaggca
ctaaaaaaggtttttcctcccagctctatagaagagcgcataacacggcaagaagaw---
------------------------------------------------------------
------------------------------------------------------------
------------------------------------------------------------
------------------------------------------------------------
---------------------------------------------ggag---------tt
tcagtaaatgaaaatgttgcaaaggaaataccaaaaatggatgcaaggctggcagaagtc
ttggtacgaaaatggcaggatgtaaaagctcaagctttgggacgaagccattgcctggaa
aaattaccagaggtkttagatggcaagatgcttaagatctggactgatcgtgcaaagcag
attgccgaccatggctggttctgggacttcaccctcttgaacgtgactatcgac--agcg
tgactgtgtccttggatgggcagcgagccatggtggaagcaactcttgaagagtcggcca
acttgactgatgtcaaccaacccgagcgcaatgattcttacagcaggacatacacaacta
gatatgagatgtcc
>PAFTOL009299
---------------------------------------------gttttgggtgctgag
acacattttttgggagatgggataaggagggcgtacgaaagtagggtttcaaagccgccc
caatacgggtatagtcaagatgccctcattgccagaaggcagattctccaagctgcttgt
gatgttctttctaaccctgattcaaggagagactataatatgggtctctctgaggctttt
gaagaaacaaccctttttgaagtccctttcgagaaggttcctggagcattgtgtgtgtta
caagaggctggggaggctgaactagttcttaggattggggatgctttgttgagagagaga
ctgcccaagtcrttcaagcatgacattgtcttggcgatggctctagcttttgttgattta
tcgagggatgcgatggcactgamccctcctgattatgtctatgrctgcgargcgttggaa
agagctttgaagctcttgcaggaagaaggttctagcagtctggcaccagatttgcaagca
cagattgatgagacattggaggagcttaatcctcgttatgttttggagcttttggctttg
cctcttaccgatgaatatcggaagaaaagagatgaaggmcttcatggtgtgcgtaatata
ttgtggtctgttgggggaggtggtgctgtagctattgcaggaggttttactcgggaggat
ttcatgaatgaagcctttctacgtatgacagcagttgagcaggtygatcttttcacagcc
acacctagaaatatcccagctgaaagctttgaagcctatggagtagctcttgcccttgta
gcgcaggcattcattggcaagaagcctcatctcattcaagatgctgacaacctttttcaa
caacttcagcagactaaaatggtggcactaacagatcctgtctccttatatgctactaat
gaaaaccgtgaaaaggattttgcactggagaggggtctctgctcacttttagttggggat
cttgatcagtgtcgaacatggttaggcctggacaatgaaaactcaccctacagagatcca
tcaatggtggaattcattttagagaattcaaaagagtctgaggataatgatacgcttcca
ggcctttgtaagttgttggagacttggctgatggaggttgttttccccagatttagagag
accagaggtgttcaatttaaacttggggattattacgatgatcctacagttctcaggtac
ctagaacggttggag---ggagggagtagctccccattagctgcagcagccgccattgta
aggattggaactgaggctactgcggtgattgacaatgtaactactagtgtggtggaggca
ctaaaaaaggtttttcctcccagctctatagaagagcgcataacacggcaagaagatgtt
ggttcaaatgg-------------------------------------------------
------------------------------------------------------------
------------------------------------------------------------
------------------------------------------------------------
--------------------------------------------aggag---------tt
tcagtaaatgaaaatgttgcaaaggaaataccaaaaatggatgcaagactggcagaagtc
ttggtacgaaaatggcaggatgtaaaagctcaagctttgggacgaaaccattgcctggaa
aaattaccagaggtctaaaatgtgttttatcttaagatctggactgatcgtgcaaaggag
attgccgaccatggctggttctgggacttcaccctcttgaacgtgacwattgac--agcg
tgactgtgtccttggatgggcagcgagccatggtggaagcaactctcgaagagtcagcca
acwtgactgatgtcaaccaaccygagcacaatgattcttacagcaggacatacacaacta
ggtatgagatgtcc
>PAFTOL009301
---------------------------------------------gttttgggtgctgag
acacattttttgggagatgggataaggagggcgtacgaaagtagggtttcaaagccgccc
cagtatgggtatagtcaagatgccctcattgccagaaggcagattctccaagctgcttgt
gatgttctttctaaccctgattcaaggagagactataatttgggtctctctgaggctttt
gaagaaactaccctttttgaagtccctttcgacaaggttcctggagcattgtgtgtgtta
caagaggctggggaggctgaactagttcttaggattggggatgctttgttgagagagaga
ctgcccaagtcgttcaagcatgacattgtcttggcgatggctctagcttttgttgattta
tcaagggatgtgatggcattgaaccctcctgattatgtctatggctgcgaggcgttggaa
agagctttgaagctcttgcaggaagaaggttctagcagtctggcaccagatttgcaagca
cagattgatgagacattggaggagcttaatcctcgttatgttttggagcttttggctttg
cctcttagcgatgaatatcggaagaaaagagatgaaggccttcatggtgygcgtaatata
ttgtggtctgttgggggaggtggtgctgtagctattgcaggaggttttactcgggaggat
ttcatgaacgaagcctttctacgtatgacagcagttragcaggttgatcttttcacggcc
acacctagaaatatcccagctgaaagctttgaagcctatggagtagctcttgcccttgta
gcgcaggcattcattggcaagaagcctcatctcattcaagatgctgacaacctttttcaa
caacttcagcagactaaaatggtggcactaacagatcctgtctccttatatgctactaat
gaaagccgtgaaaaggattttgcactggagaggggtctctgctcacttttagttggggat
cttgatcagtgtcgaacatggttaggcctggacaatgaaaactcaccctacagagatcca
tcaatggtggaattcattttagagaattcaaaagagtatgaggataatgatacgcttcca
ggcctttgcaagttgttggagacttggctgatggaggttgttttccccagatttagagag
accagggctgttcaatttaaacttggggattattacgatgatcctacagttcttaggtac
ctagaacggttggag---ggagggagtagctccccattag--------------------
------------------------------------------------------------
------------------------------------------------------------
------------------------------------------------------------
------------------------------------------------------------
------------------------------------------------------------
------------------------------------------------------------
------------------------------------------------------------
----------------------aggaaataccaaaaatggatgcaagactggcagaagcc
ttggtacgaaaatggcaggatgtaaaagctcaagctttgggacgaaaccattgcctggaa
aaattaccagaggtgttagatggcaagatgcttaagatctggactgatcgtgcaaaggag
attgccgaccatggctggttctgggacttcaccctcttgaacgtgactattgac--agcg
tgactgtgtccttggatgggcagcgagccatggtggaagcaactctcgaagagtcagcca
acttgactgatgtcaaccaacccgagcacaatgattcttacagcaggacttacacaacta
ggtatgagatgtcc
>PAFTOL009303
---------------------------------------------gttttgggtgctgag
acacattttttgggagatgggataaggagggcgtacgaaagtagggtttcaaagccgccc
caatatgggtatagtcaagatgccctcattgctagaaggcagattctccaagctgcttgt
gatgttctttctaatcctgattcaaggagagactataatttgggtctctctgaggctttt
gaagaaactaccctttttgaagtccctttcgacwaggttcctggagcattgtgtgtgtta
caagaggctggggaggctgaactagttcttaggattggggatgctttgttgagagagaga
ctgcccaagtcgttcaagcatgacattgtcttggcgatggctctagcttttgttgattta
tcgagggatgcgat----------------------------------------------
--------------------ggaagaaggttctagcagtctggcaccagatttgcaagca
cagattgatgagacattggaggagcttaatcctcgttatgttttggagcttttggctttg
cctcttagcgatgaatatcrgaagaaaagagatgaaggccttcatggtgtgcgtaatata
ttgtggtctgttgggggaggtggtgctgtagctattgcaggaggttttactcgggaggat
ttcatgaatgaagcctttctacgtatgacagcagttgagcaggttgatcttttcacggcc
acacctagaaatatcccagctgaaagttttgaagcctatggagtagctcttgcccttgta
gcgcaggctttcattggcaagaagcctcatctcattcaagatgctgacaacctttttcaa
caacttcagcagactaaaatggtggcactaacagatcctgtctccttatatgctactaat
gaaaaccgtgaaaaggattttgcactggagaggggtctctgctcacttttagttggggat
cttgatcagtgtcgaacatggttaggcctggacaatcaaaactcaccctacagagatcca
tcaatggtggaattcattttagagaattcaaaagagtatgaggataatgatacacttcca
ggcctttgtaagttgttggagacttggctgatggaggttgttttccccagatttagagag
accagaggtgttcaatttaaacttggggattattacgatgatcctacagttctcaggtac
ctagaacggttggag---ggagggagtagctccccattagctgcagccgccgccattgta
aggattggaactgaggctactgcagtgattgacaatgtaacaactagtgtggtacaggca
ctaaaaaaggtttttcctcccagctctatagaagagcgcataacactgcaagaagatgtt
gtagttaacggctatgaaaatcaggactactacat-------------------------
------------------------------------------------------------
------------------------------------------------------------
------------------------------------------------------------
------------------------------------------------------------
------------------------------------------------------------
------------------------------------------------------------
-----------cgtgttagatggcaagatgcttaagatctggactgatcgtgcaaaggag
attgccgaccatggctggttctgggacttcaccctcttgaacgtgactattgac--agcg
tgactgtgtccttggatgggcagcgagccatggtggaagcaactctcgaagagtcagcca
acttgactgatgtcaaccaacccgagcacaatgattcttacagcaggacatacacaacta
ggtatgagatgtcc
>PAFTOL009311
gctcctcctgatcgccacatttcaattcccctcaatttttatcaggtgttgggtgctgag
acgcattttttgggagatgggattaggagggcttatgaaagtagggtttcgaagccgccc
caatatgggtatagccaagatgctctcattgctcgaaggcagattcttcaagctgcttgt
gatgttctttccaaccctaattcgaggagggattacaatttgggtctctctgaggctttt
gaagaaactaccctctttgaagtcccttttgacaaggttccaggagcattgtgtgtatta
caagaggcgggggagtctgaacttgttcttaggattggggatgctttgatgagagagaga
ctgcccaagtcattcaagcatgatattgtgttggcaatggctctcgcttttgttgatcta
tcgagggatgcaatggaattgaatcctcctgattatgtctatggctgtgaggccttggaa
agagctttaaagctcttgcaggaagaaggttctagcagtcttgcaccagatttacaagca
cagattgatgagacgttagaggagcttaatcctcgttatgttttggagctgttggctttg
cctctcagtgatgaatatcggaaaaaaagagatgaaggccttcatggtgtgcgtaatata
ttgtggtctgttgggggaggcggtgctgtagctattgcagggggttttactcgtgaagat
ttcatgaatgaggcctttctacatatgacagctgctgagcaggttgatctattcactgcc
acaccaagaaatattccagctgaaagctttgaagcctatggagtagctcttgctcttgta
gctcaagcattcataggcaagaagcctcatctcattcaagatgctgacaacctttttcaa
caacttcagcagactaaagtggtggctttaacagatcctgcctccttatatgctattaag
gaaaaccgtgagaaggattttgcgttggagaggggtctctgctcactgttagttggagac
cttgatcagtgtcgagcatggttaggcctggacaatgaaaactcaccctacagagatccc
tcgatggtcgaattcattttagagaactcaatggattatgaggatagtgatacgcttcca
ggcctttgtaagttgttggagacttggctgatggaggttgttttcccaagatttagagag
accagcggtattcaatccaaacttggggattattatgatgatcctactgttctgaggtac
ttggaacggttggag---ggagggactagctccccgttggctgcagcagcagccattgta
aggattggagctgaggccactgcagtgattgacaatgtaacaactagtgtggtacaggca
ctaaaaaaggtcttccctcctagctctactgaagagcgcataacacggcaagaagatgtt
ggagttaatgggtacgaaaatgagcgctatgaagcaaagtttgatcaggaaaatgcagaa
aattttgttgatttatctggtaaaaat---------------------------------
------------------------------------------------------------
------------------------------------------------------------
------------------------------------------gcaggag---------tt
tcagtaaatgaaaatgttgcaaaggaaataccaaaaatggatgcaaggcttgcggaattt
ttggtacgaagatggcaggatgtaaaagcgcaagctttgggaccaagccattgcttggaa
aaattaccagaggtgttagatggcaagatgcttaagatctggacagatcgtgcaaaggag
attgctgaccatggctggttctgggactactctctgttgagtgtgactattgac--agtg
tgactgtatccttggatgggcaacgagccatggtggaagcaactctcgaagagtcagcca
acctgactgatgtcaatcaacctgagcacaacgattcttacagcagaacgtacacaacca
ggtatgagatgtct
>PAFTOL009313
------------------------------------------------------gctgag
acgcatttcttgggagatgggataaggagggcttacgaaagtagggtwtcgaagccgccg
caatatgggtacagccaagatgcyctcattgctcgaaggcagatccttcaagctgcttgt
gatgtcctctcaaaccctaattcgaggagggattacaatttggggctctctgaggccttt
gaagagactrctctctttgaagtcccttttgataaggttccgggagcattgtgtgtgwta
caagaagctggggagcctgaactggttcttaggattggggatgctttgttgagagagaga
cttcccaagtcattcaaacatgatgttgtgctggtgatggcyctagcttttgttgatctc
tcgagggatgcaatgtcgttgagccctcctgattatgtctatggctgtgaggccttggaa
agagctttgaagcttttgyaggaagagggttctagcagtctygcaccagatttacargca
cagattgatgagacgttggaggakcttaatcctcgttatgttttggagcttttggctttg
cctctaagcgatgaatataggaagaaaagagatgaaggccttcatggtgtgcgcaatata
ttgtggtctgttggaggaggtggtgctgtagctattgctggyggttttactcgagaagat
ttcatgaatgaggcctttctacatatgacagctgctgagcaggttgatcttttcactgca
acaccaagaaatattccagctgaaagctttgaagcctatggagtagctcttgcccttgta
gcccaagcattcattggcaagaagcctcatctcattcaagatgctgacaacctttttcaa
caacttcagcagactaaagctgtggcactaacagaycctgtctccttatatgccrctaag
gaaaaccgtgagaaggattttgcactggagaggggtctgtgctcactgttarttggggac
cttgatcagtgtcgaacatggttaggcctggacaaygaagcctcaccctacagagatccg
tcaatggtggaattcattttagagaattcaacagattacgaggatagcgatacgcttcca
ggcctttgtaaattgttggagacttggctcatggaggttgttttcccyagatttagagag
acyagaagcgttcaattcaaacttggggattattatgatgatcctactgttctgaggtac
ttagaacggctggag---ggag--------------------------------------
------------------------------------------------------------
------------------------------------------------------------
------------------------------------------------------------
------------------------------------------------------------
------------------------------------------------------------
------------------------------------------------------------
------------------------------------------------------------
-------atgaaaatgttgcaaaggaaataccaaaaatggatgctaggcttgcrgaagtc
ttggtacgaagatggcaggatgttaaagctcaagctttgggaccaagccaytgcctggaa
aaattatcagaggtgttagacggcaatatgcttaagatctggacagatcgtgcaaaggaa
atcgcrgaccatggctggttctgggactacactctcttgagtgttackatcgac--agtg
tgactgtatccttggatgggaaacgagccatggtagaagcaactcttgaagagtcagcca
acttaaccgatgtcaaccaacctgagcacaatgattcttacagcagaacctacacaacca
ggtatgagatgtct
>PAFTOL009315
------------------------------------------------------------
------------------------------------------------------------
------------------------------------------------------------
------------------------------------------------------------
------------------------------------------------------------
------------------------------------------------------------
------------------------------------------------------------
---------------------------------------------tgtcgtcattttgat
aatgcgcttttgtttatgtaggaagagggttctagtagtctggcaccagatttacaagca
cagattgatgagacattagaggagcttaatcctcgttatgttttggagcttttggctttg
cctcttagtgatgaataccgaaagaaaagagatgaaggccttcatggcgtgcgtaatata
ttgtggtctgttggaggaggtggtgctgtagctattgcagggggttttactcgtgaagat
ttcatgaatgaggcctttctgcatatgacagagaaaaaagaagttgatcttttcactgcc
acaccaagaaatattccagctgaaagctttgaagcctatggggtagctcttgcccttgta
gctcaggcattcattggcaagaagccacatctcattcaagatgctgacaacctttttcaa
caacttcagcagactaaactgatggcactaacagatcccgtttccttatatgcyactaag
gaaaaccgtgagaaggattttgcactggagaggggtctatgctcgcttttagttggtgat
cttgaccagtgtcggacgtggttgggcctggacaatgaaaactcaccttacagagatcca
tcaatggtggaattcattttagagaattcaaaagagtatgaggataatgatacgcttcca
ggcctttgtaaattgttggagacttggctgatggaggttgttttcccaagatttagagag
accagaagtgtgcaattcaaacttggggattattatgatgatcctactgttctgaggtac
ctagaacgcctggag---ggagaaaat---------------------------------
------------------------------------------------------------
------------------------------------------------------------
------------------------------------------------------------
------------------------------------------------------------
------------------------------------------------------------
------------------------------------------------------------
------------------------------------------------------------
---------------gttgcaaaggaagtaccaaaaatggatgcaaggcttgctgaagtg
ttggtgcggaaatggcaggatgtaaaagctcaagctttgggaccaagccacaatctgcaa
attctaccagaggt----------------------------------------------
------------------------------------------------------------
------------------------------------------------------------
------------------------------------------------------------
-------------t
>PAFTOL009319
gctccttctgaccgccacatttctattcctctcaatttctatcaggttctgggtgctgag
acgcattttttgggagatgggataaggagggcgtatgaaagtagggcttcaaagccgcca
caatatgggtatagtcaggatgccctcattgctcggaggcagattcttcaagctgcttgt
gatgttctttccaaccctaattcaaggagggattacaacttgggtctttctgaggctttt
gaagaaactaccctcttcgaagtcccgttcgacaaggttcctggagcattgtgtgtgtta
caggaggctggggaaacagagctagttcttaggattggtgatgctttgttgagagagaga
ctgcccaagtcgttcaagcatgatattgtcttggcgatggctctagcttttgttgattta
tcgagggatgcaatggcaatggaccctcctgattatgtgtatggctgtgaggccttggaa
agagctttgaagctgttgyaggaagagggttctagcagtctggcaccagatttacaagca
cagattgatgagacattggaggagcttaatcctcgttatgttttggagcttttggcttta
cctcttagtgatgaataccgaaagaaaagagatgaaggccttcatggtgtgcgtaatata
ttgtggtctgttggaggaggtggtgctgtagctgttgcagggggttttactcgtgaggat
ttcatgaatgaggcctttctgcatatgacagcagctgagcaggttgatctttttactgcc
acaccaagaaatattccagctgaaagctttgaagcctatggagtagctcttgcccttgta
gctcaggcattcattggcaagaagccacatctcattcaagatgctgacaacctttttcaa
caacttcagctgactaaactggtggtactaacagatactgtttccttttatgatactaag
gaaaaccgtgagaaggattttgcactggagaggggtctctgctcgcttttagttggtgat
cttgaccagtgtcgaacatggttaggcctggacaatgaaaactcaccttacagagatccg
tcaatggtggaattcattttagagaattcaatggattatgaggataatgatacgcttcca
ggcctttgtaaattgttggagacttggctgatggaggttgttttcccaagatttagagag
accagaagtgtgcaattcaaacttggggattattatgatgatcctactgttctgaggtac
ctagaacgcctggag---ggagggagtagctctccattagctgcagctgcggcaattgta
aggattggagctgaggctactgcagtgattgacaatgtaacaagtagcgtggtacaagca
ctaaaaaaagttttccctcctagctctacagaagagcgcataacacggcaagaagacata
ggagttaatggctatcaaaatgaggcctatgaagcagagttcgaacggaataatgtgtca
aaattggttgatttgtctgctagaaatttcaatggagaaattcatgaacaagaattgatt
actgaaagaataaaagatacaatcgtgaagattatgtgtgctggtattgtgattggattg
acggctgtgtttggcttgaaacttgcacctggtaaagg----------------------
--------------------------------------ctctacaggac---------tt
acagtaaatgaaaatgttgctaaggaaacgctaaaaatggatgcaaggcttgcagaagtg
ttggtacggaaatggcaggaggtaaaagctcaagctttgggtccaagtcacaatctggaa
aatttaccagaggtgttagacggcaaaatgcttaagatctggactgatcgtgcaaaggag
attgctgatcatggctggttctgggattacaacctattgagtgtgaccattgat--agtg
tgactgtatccttggatgggcaacgagccatggtggaagcaactcttgaagagtcagcca
acttgactgatgtgaacaaacctgagcacaacgattcttactgccgaacatacactacta
ggtatgagatgtct
>PAFTOL009321
gctcctcctgaccgccacatttcaattcccctcaatttctatcaggtgttgggtgctgag
acgcattttttgggagatgggataaggagggcgtatgaaagtagggtttcaaagccgccg
caatatgggtatagtcaggatgccctcattgctcgaaggcagattcttcaagctgcttgt
gatgttctttctaaccctaattcaaggagggattacaatttgggtctttctgaggctttt
gaagaaactaccctcttcgaagtcccgtttgacaaggttcctggagcattgtgtgtgtta
caagagtctggggaagcagagctagttcttaggattggtgatactttgttgagagagaga
cttcccaagtcgttgaagcatgatattgtcttggcgatggctctagcttttgttgattta
tcaagggatgcaatggcaatgaaccctcctgattatgtatatggatgtgaggccttggaa
agagctttgaagctcttgyaggaagagggttctagcagtctggcaccagatttacaagca
cagattgatgacacattggaggagcttaatcctcgatatgttttggagcttttggctttg
ccgcttggcgatgaataccggaagaaaagagatgaaggccttcatggtgttcgtaatata
ttgtggtctgttggaggaggtggtgctgtcgctattgcaggaggttttactcgtgaggat
ttcatgaatgaggcctttctgcatatgacagcagctgagcaggttgatcttttcactgcc
acaccaagaaatattccagctgaaagttttgaagcctatggggtagctcttgcccttgta
gctcaggcattcattggcaagaagccacatctcattcaagatgctgacaacctttttcaa
caacttcagcatactaaactggtggcactaacagatcctgtttccttatatgctactaag
gaaaaccgtgagaaggattttgcactggagaggggtctctgctcgcttttagttggtgat
cttgatcagtgtcgaacatggttaggcctagatgatgaaaactcaccttacaaagatcca
tcaatggtggaattcattttagagaattcaagggaatatgaggataatgatacgcttcca
ggcctttgtaaattgttggagacttggctgatggaggttgttttcccaagatttagagag
accagaagtgtgcaattcaaactcggggattattatgatgatcctactgttctgaggtac
ctagaacgcatggag---ggaggcagtagctctccattagctgcagcagcggcaattgta
aggattggagctgaggctactgcagtgattgacaatgtaacaagtagcgtggtacaggca
ctaaagaaagttttccctcctagctctacagaagagcacataactcggcaagaagaagta
ggagttaatggctatcataatgaggcctatgaagcagagttcgaacagaataatgtctca
agttttgttgatttgtctgctaaaagtttcaatggagaaattcayatttacaa-------
------------------------------------------------------------
------------------------------------------------------------
--------------------------------------tgatgcaggac---------tt
tcagtaaatgaaaatgttgcgaaggaaataccaaaaatggatgcaaggcttgcggaagtg
ttggtacggaaatggcaggatgtaaaagctcaagctttgggaccaagccacaatctggaa
aaattaccagaggtgttagatggcaaaatgcttaagatctggactgatcgtgcaaaggag
attgctgatcatggctggttctgggactacaacctgttgagtgtgactatcgat--agtg
tgactgtatccttggatgggcaccgagccatggtggaagcaacactcgaagagtcagcca
acttgactgatgtgaacaaacctgagcacaacgattcttacagcagaacatacacaacca
ggtatgagatgtct
>PAFTOL013501
gctcctcctgatcgccatgtttcgattccccttaatttctatcaggttttgggtgctgar
acacattttttgggagatgggataaggagggcgtacgaaagcagggtttcaaagccgccc
caatatgggtatagtcaagatgccctcattgccaggaggcagattctccaagctgcttgt
gatgttctttctaaccctaattcaaggagagactataatttgggtctctctgaggctttt
gaagaaactaccctttttgaagttcccttcgaaaaggttcctggagcattgtgtgtgtta
caagaggcyggggaggctgaactagttcttaggattggggatgctttgttgagagagaca
ctgcccaagtcgttcaagcatgacattgtcttggcgatgrctctagcttttgttgattta
tcgagggatgcaatggcattgaaccctcctgattatatcyatggctgcgaggckttggaa
agagctttgaagctcttgyaggaagarggttctagcagtctggcaccagatttgcaagca
cagattgatgagacattggaggagcttaatcctcgttrtgttttggagcttttggctttg
ccycttagcgatgaatatcggaagaaaagagatgaaggccttcatggtgtgcgtaatata
ttgtggtctgttgggggaggtggygctgtagctattgcaggaggttttactcgggaggat
ttcatgaacgaagcctttctacgtatgacagcagttgagcaggtygatcttttcacggcc
acacctagaaatatcccagctgaaagmtttgaagcctatggagtrgctcttgcccttgta
gcgcaggcattcattggcaagaagcctcatctcattcaagatgctgacaacctttttcaa
caacttcagcagactaaaatggtggcaytarcagatcctgtctccttatatgctactaat
gaaarccgtgaaaaggattttgcactggagaggggtctctgctcacttttagttggggat
cttgatcagtgtcgaacatggttaggcctggacaatgaaaactcaccctacagagatcca
tcaatggtggaattcattttagagaattcaaaagagtatgaggataatgatacgcttcca
ggcctttgtaagttgttggagacttggctgatggaggttgttttycccagatttagagag
accagaggtgttcaatttaaacttggggattattaygatgaccctacagttctgaggtac
ctagaacggttggag---ggagggagtagctccccattagctgcwgcagccgccattgta
aggattggaactcaggctacygcartgattgacaatgtaacaacgagtgtggtacaggca
ctaaaaaaggtttttcctcccagctctatagaggagcgcataacaaggcaagaagatgtt
ggagttaacggctacgaaaatcaggactac------------------------------
------------------------------------------------------------
------------------------------------------------------------
------------------------------------------------------------
------------------------------------------------------------
------------------------------------------------------------
------------------------------------------------------------
------------gtgttagatggcaagatgcttaagatctggactgagcgcgcaaaggag
attgccgaccatggctggttctgggacttcaccytgckgaatstgactatcgac--agcg
tgactgtgtccttggatgggcagcgagccatggtggaagcaactctcgaagagtcagcca
acttgactgatgtcaaccaacccgagcacaatgattcttacagcaggacatacaccacta
ggtatgagatgtcc
>SRR5036296
gctcctcctgaccgccacatttcgattccccttaatttctatcaggttttgggtgctgag
acacattttttgggagatgggataaggagggcgtacgaaagtagggtttcaaagccgccc
caatatgggtatagtcaagatgccctcattgccagaaggcagattctccaagctgcttgt
gatgttctttctcaccctgattcaaggagagactataatttgggtctctctgaggctttt
gaagaaacaaccctttttgaagtccctttcgacaaggttcctggagcattgtgtgtgtta
caagaggctggggaggctgaactagttcttaggattggggatgctttgttgagagagaga
ctgcccaagtcgttcaagcatgacattgtcttggcgatggctctagcttttgttgattta
tcgagggatgcgatggcattgaaccctcctgattatgtctatggctgcgaggcgttggaa
agagctttgaagctcttgcaggaagaaggttctagcagtctggcaccagatttgcaagca
cagattgatgagacattggaggagcttaatcctcgttatgttttggagcttttggctttg
cctcttagcgatgaatatcggaagaaaagagatgaaggccttcatggtgtgcgtaatata
ttgtggtctgttgggggaggtggtgctgtagctattgcaggaggttttactcgggaggat
ttcatgaatgaagcctttctacgtatgacagcagttgagcaggttgatcttttcacggcc
acacctagaaatatcccagctgaaagctttgaagcctatggagtagctcttgcccttgta
gcgcaggcattcattggcaagaagcctcatctcattcaagatgctgacaacctttttcaa
caacttcagcagactaaaatggtggcactaacagatcctgtctccttwtatgctactaat
gaaaaccgtgaaaaggrttttgcactggagaggggtctctgctcacttttagttggggat
cttgatcagtgtcgaacatggttaggcctggacaatgaaaactcaccctacagagatcca
tcaatggtggaattcattttagagaattcaaaagagtctgaggataatgatacgcttcca
ggcctttgtaagttgttggagacttggctgatggaggttgttttccccagatttagagag
accagaggtgttcaatttaaacttggggattattacgatgatcctacagttctcaggtac
ctagaacggttggag---ggagggagtagctccccattagctgcagcagccgccattgta
aggattggaactgaggctactgcggtgattgacaatgtaactactagtgtggtagaggca
ctaaaaaaggtttttcctcccagctctatagaagagcgcataacacggcaagaagatgtt
ggagtaaacggctacgaaaatcaggactacaaagcagagtttgatc---ataatacgtcg
acttttgttgatttatctggtaaaaatttcaatgaagaaattcatgaacaagaattgatt
actgaaaaaatcaaagatacaagtgtgaagattatgtgtgctggtgtcgtgattggattg
acggctttggttggcttgaaacttgtccctggtaaaagtggttcagcaatt---aagcat
gagcatgttg---gttcagtaac---------tgcttctgatgtctcca---------gt
------------------------------------------------------------
------------------------------------------------------------
------------------------------------------------------------
---------------------------------------------------gtt--ggta
tgact-------------------------------------------------------
------------------------------------------------------------
--------------
>SRR5137211
gctcctcctgaccgccacatttcgattccccttaatttctatcaggttttgggtgctgag
acacattttttgggagatgggataaggagggcgtacgaaagtagggtttcaaagccgccc
caatatgggtatagtcaagatgccctcattgccagaaggcagattcttcaagctgcttgt
gatgttctttctcaccctgattcaaggagagactataatttgggtctctctgaggctttt
gaagaaacaaccctttttgaagtccctttcgacaaggttcctggagcattgtgtgtgtta
caagaggctggggaggctgaactagttcttaggattggggacgctttgttgagagagaga
ctgcccaagtcgttcaagcatgacattgtcttggcgatggctctagcttttgttgattta
tcgagggatgctatgtcattgaaccctcctgattatgtctatggctgcgaggcgttggaa
agagctttgaagctcttgcaggaagaaggttctagcagtctggcaccagatttgcaagca
cagattgatgagacattggaggagcttaatcctcgttatgttttggagcttttggctttg
cctcttagcgatgaatatcggaagaaaagagatgaaggccttcatggtgtgcgtaatata
ttgtggtctgttgggggaggtggtgctgtagctattgcaggaggttttactcgggaggat
ttcatgaatgaagcctttctacgtatgacagcagttgagcaggttgatcttttcacggcc
acacctagaaatatcccagctgaaagcttcgaagcctatggagtagctcttgcccttgta
gcgcaggcattcattggcaagaagcctcatctcattcaagatgctgacaacctttttcaa
caacttcagcagactaaaatggtggcactaacagatcctgtctccttatatgctactaat
gaaaaccgtgaaaaggattttgcactggagaggggtctctgctcacttttagttggggat
cttgatcagtgtcgaacatggttaggcctggacaatgaaaactcaccctacagagatcca
tcaatggtggaattcattgtagagaattcaaaagagtctgaggataatgatacgcttcca
ggcctttgtaagttgttggagacttggctgatggaggttgttttccccagatttagagag
accaaaggtgttcaatttaaacttggggattattacgatgatcctacagttctcaggtac
ctagaacggttggag---ggagggagtagctccccattagctgcagcagccgccattgta
aggattggaactgaggctactgcggtgattgacaatgtaactactagtgtggtagaggca
ctaaaaaaggtttttcctcccagctctatagaagagcgcataacacggcaagaagatgtt
ggagttaacggctacgaaaatcaggactacaaagcagagtttgatc---ataatacgtct
acttttgttgatttatctggtaaaaatttcaatgaagaaattcatgaacaagaattgatt
actgaaaaaatcaaagatacaagtgtgaagattatgtgtgctggtgtcgtgattggattg
acggctttggttggcttgaaacttttccctggtaaaagtggttcagcaatt---aagcat
gagcatgttg---gttcagtaac---------tgcttctgatgtctccagtgttggagtt
tcagtaaatgaaaatgttgcgaaggaaataccaaaaatggatgcaagactggcagaagtc
gtggtacgaaaatggcaggatgtaaaagctcaagctttgggacgaaaccattgcctggaa
aaattaccagaggtgttagatggcaagatgcttaagatctggactgatcgtgcaaaggag
atcgccgaccatggctggttctgggacttcaccctcttgaacgtgactattgac--agcg
tgactgtgtccttggatgggcagcgagccatggtggaggcaactctcgaagagtcagcca
acttgactgatgtcaaccaacccgagcacaatgattcttacagcaggacatacacaacta
ggtatgagatgtcc
>SRR5137212
------------------------------------------------------------
------------------------------------------------------------
------------------------------------------------------------
------------------------------------------------------------
------------------------------------gttcctggagcattgtgtgtgtta
caggaggctggggaggctgaactagttcttaggattggggatgctttgttgagagagacg
ctgcccaagtcattcaagcatgatgttgtcttggcgatggctctagcttttgtagattta
tcgagggatgcgatggcattgaaccctcctgattatgtctatggctgcgaggcattggaa
agagctttgaagctcttgcaggaagaaggttctagcagtctggcaccagatttgcaagca
cagattgatgagacattggaggagcttaatcctcgttatgttttggagctattggccttg
cctcttagcgatgaatatcggaagaaaagagatgaaggccttcatggtgtgcgtaatata
ttgtggtctgttgggggaggtggtgctgtagctattgcaggaggttttactcgggaggat
ttcatgaatgaagcctttctacatatgacagcagctgaacaggttgatcttttcacggcc
acaccaagaaatatcccagctgaaagctttgaagcctatggagtagctcttgcccttgta
gctcaggcattcattggcaagaagcctcttctcattcaagatgctgacaacctttttcaa
caacttcagcag------------------------------------------------
---aaccgtgagaaggattttgcactggagaggggtctctgctcgcttttagttggggat
cttgatcagtgtcgaacatggttaggcctggaccatgaaaactcaccctacagagatcca
tcaatggtggaattcattttagagaattcaaaggattatgaggataatgatacrcttcca
ggcctttgtaagttgttggagacttggctgatggaggttgttttccccagatttagagag
accagaggtgttcaattcagacttggggattattacgatgatcctacagttctgaggtac
ttggaacggttggag---ggagggagcagctcc---------------------------
------------------------------------------------------------
------------------------------------------------------------
------------------------------------------------------------
------------------------------------------------------------
------------------------------------------------------------
------------------------------------------------------------
------------------------------------------------------------
------------------------------------------------------------
------------------------------------------------------------
------------------------------------------------------------
------------------------------------------------------------
------------------------------------------------------------
------------------------------------------------------------
--------------
>SRR5137213
---------------------------------------------------------gag
acacattttttgggagattggataaggagggcgtacgaaagtagggtttcaaagccgccc
caatatgggtatagtcaagatgccctcattgccagaaggcagattctccaagctgcttgt
gatgttctttctaaccctgattcaaggagagactataatttgggtctctctgaggctttt
gaagaaactaccctttttgaagtccctttcgacaaggt----------------------
------------------------------------------------------------
------------------------------------------------------------
------------------------------------------------------------
------------------------------------------------------------
------------------------------------------------------------
------------------------------------------------------------
------------------------------------------------------------
--------------------------------------acaggttgatcttttcacggcc
acacctagaaatatcccggctgaaagctttgaagcctatggagtagctcttgcccttgta
gcgcaggcattcattggcaagaagcctcatctcattcaagatgctgacaacctttttcaa
caacttcagcagactaaaatggtggcactaacagatcctgtctccttatatgctactaat
gaaagccgtgaaaaggattttgcactggagaggggtctctgctcacttttagttggggat
cttgatcagtgtcgaacatggttaggcctggacaatgaaaactcaccctacagagatcca
tcaatggtggaattcattttagagaattcaaaagagtacgaggataatgatacgcttcca
ggcctttgcaagttgttggagacttggctgatggaggttgttttccccagatttagagag
accagaggtgttcaatttaaacttggggattattacgatgatcctacagttctcaggtac
ctagaacggttggag---ggagggagtagctccccattagctgcagcagccgccattgta
aggattggaactgaggctactgcggtgattgacaatgtaactactagtgtggtagaggcg
ctaaaaaaggtttttcctcccagctctatagaagagcgcataacacggcaagaagatgtt
ggagttaacggctacgaaaatcaggactacaaagcagagtttgatc---ataatacgtca
acttttgttgatttatctggtaaaaatttcaatgaagaaattcatgaacaagaattgatt
actgaaaaaatcaaagatacaagtgtgaagattatgtgtgctggtgtcgtgattg-----
------------------------------------------------------------
------------------------------------------------------------
------------------------------------------------------------
------------------------------------------------------------
-----------------------------------------------------------g
attgacggctttggttggcttgaaacttgtccctggtaaaagtggttcagcaattaagca
tgagcatgtt----------------------------------------ggttcagtaa
ctgcttctgatgtct------------------------------------------cca
gtgttggtatgact
>SRR7905849
gctcctcctgaccgcgacatttcaattcccctcaatttctatcaggtgttgggagctgag
acacattttttgggagatgggataaggagggcgtatgaaagtagggtttcaaagccgccc
caatatgggtatagtcaagatgccctcattgcgagaagrcagattctccaagctgcttgt
gatgttctttctaaccctaattcaaggagagactataatttgggtctctctgaggctttt
gaagaaactaccctttttgaagtccctttcgacaaggttcctggagcattgtgtgtgtta
caagaggctggggaggctgaactagttctkaggattggggatggtttgttgagagagaga
ctgcccaagtcattcaagcatgatattgtcttggcgatggctctagcttttgttgattta
tcaagggatgcaatggcattgaaccctcctgattatgtctatggctgcgaggcgttggaa
agagctttgaagcttttgcaggaagaaggttctagcagtctggcaccagatttgcaagca
cagattgatgagacattggaggagcttaatcctcrttatgttttggagcttttggctatg
cctcttagcgatgaatatcggaagaaaagagatgaaggccttcacggtgtgcgtaatata
ttgtggtctgttgggggaggtggtgctgtagctattgcaggaggttttactcgggaggat
ttcatgaatgaagcctttctacatatgacagcagctgagcaggttgatcttttcacggcc
acaccaagaaatatcccagctgaaagctttgaagcctatggagtagctcttgcccttgta
gctcaggcattcattggcaagaagcctcatctcattcaagatgctgacaacctttttcaa
caacttcagcagaccaaaatggtggctccaacagatcctgtctccttatatgctactaat
gaaaaccgtgaaaaggattttgcactagagaggggtctctgctcactcttagttggggat
cttgatcagtgtcgaacatggttaggcctggacaatgaaaactcaccctacagagatcca
tcaatggtggcattcattttagagaattcaaaggattatgaggataatgayatgcttcca
ggcctttgtaagttgttggagacttggctgatggaggttgttttccccagatttagagag
accagagctgtacaattcaaacttggggattattatgatgatcctacagttctgaggtac
ctagaacrgttggag---ggagagagtagctccccattagctgcagcagccgccattgta
aggattcgagctgaggctactgcmgtgattgacaatgtaacaactagtgtggtacaggca
ctaaaaaaggtttttcctcccagctctatagaagaacacataacaaggcaagaagacgtt
ggagttaacagctatgaaaatgagggctacaaagcagagtttgatc---ataatatgtca
aattttgttgatttatctggtaaaagtttcaatgaagaaattcatgaacaagaattgatt
actgaaaaaataawagatacgagtgtgaagattatgtgtgccggtgttgtgattggattg
acggctttggttggcttgagacttgtacctggtaaaagtggttcagcgatt---aagcgt
gagcatgttg---gttcagtaactgcttctgatgtctccagtgttggag---------tt
tcagtaaatgaaaatgttgcaaaggaaatacctaaaatggatgcaaggctggcagaagtc
ttggtacgaaaatggcaggatgtaaaagctcaagctttgggaccaagccattgcctggaa
aaattaccagaggtgttagatggcaagatgcttaagatctggactgatcgtgcaaaggag
attgccgaccatggctggttctgggactacaccctcttgaacgtgactatcgac--agcg
tgactgtgtccttggatgggcagcgagccatggtggaagcaactctcgaagagtcagcca
acttgactgatgtcaaccaacccragcacaatgatkcttacagcaggacatacactacta
ggtatgagatgtcc
>SRR7905861
gctcctcctgaccgccacattttgattccccttaatttctatcaggttttgggtgctgag
acacattttttgggagatgggataaggagggcgtacgaaagtagggtttcaaagccgccc
caatatgggtatagtcaagatgccctcattgccagacggcagattctccaagctgcttgt
gatgttctttctaaccctgattcaaggagagactataatttgggtctctctgaggctttt
gaagaaactaccctttttgaagtcccgttcgacaaggttcctggagcattgtgtgtgcta
caagaggctggggaggctgaactagttcttaggattggggatgctttgttgagagagaga
ctgcctaagtcgttcaagcatgacattgtcttggcgatggctctatcttttgttgattta
tcgagggatgcgatggcattgaaccctcctgattatgtctatggctgtgaggcattggaa
agagctttgaagctcttgcaggaagaaggttctagcagtctggcaccacatttgcaagca
cagattgatgagacattggaggagcttaatcctcgttatgttttggagcttttggctttg
cctcttagcgatgaatatcggaagaaaagagatgaaggccttcatggtgtgcgtaatata
ttgtggtctgttgggggaggtggtgctgtagctattgcaggaggttttactcgggaggat
ttcatgaatgaagcctttctacgtatgacagcagttgagcaggttgatcttttcacggcc
acacctagaaatatcccagctgaaagctttgaagcctatggagtagctcttgcccttgta
gcgcaggcattcattggcaagaagcctcatctcattcaagatgctgacaacctttttcaa
caacttcagcagactaaaatggcggcactaacagatcctgtctccttatatgctactaat
gaaaaccgtgaaaaggattttgcactggagaggggtctctgctcacttttagttggggag
cttgatcagtgtcgaacatggttaggcctggacaatgaaaactcaccctacagagatccg
tcaatggtggaattcattttagagaattcaaaagagtatgaggataatgatatgcttcca
ggcctttgtaagttgttggagacttggctgatggaggttgttttccccagatttagagag
accagaggtgttcaattyaaacttggagattattacgatgatcctacagttctcaggtac
ctagaacggttggag---ggagtaaatg--------------------------------
------------------------------------------------------------
------------------------------------------------------------
------------------------------------------------------------
------------------------------------------------------------
------------------------------------------------------------
------------------------------------------------------------
------------------------------------------------------------
----------aaaatgttgcaaaggaaataccaaaaatggatgcaagactggcagaagtc
ttggtacgaaaatggcaggatgtaaaagctcaagctttgggaccaaaacattgcctggaa
aaattaccagaggtgttagatggcaagatgcttaagatctggactgatcgtgcaaaggag
atcgccgaccatggctggttctgggacttcaccctcttgaacgtgactattgac--agcg
tgactgtgtccttggatgggcagcgagccatggtggaagcaactctcgaagagtcagcca
acttgactgatgtcaaccaacccgagcacaatgattcttacagcaggacatacacaacta
ggtatgagatgtcc
>SRR7905862
gctcctcctgaccgccacatttcaattcccctyaatttctatcaggtgttgggagctgag
acacattttttgggagatgggataaggagggcgtacgaaagtagggtttcaaagccsccc
caatatgggtatagtcaagatgccctcattgcaagaaggcagattctycaggctgcytgt
gatgttctttctaaccataattcaaggagggactataatttgggtctttctgaggctttt
gaagaaacaaccctttttgaagtscctttcgacaaggttcctggagcattgtgtgtstta
caagaggctggggagcctgaactagttcttaggatyggggatgctttgttgagagagaga
ctgccaaagycgttcaagcatgatattgtcttggcratggctctagcttttgttgattta
tcmagggatgcaatggcattgaaccctcctgactatgtctacggctgygaggcattggaa
agagctttgaagctcctgcaggaagaaggttcyagcagtctggcaccagatttgcaagca
cagattgatgagacattggaggagcttaatcctcgttatgttctggagcttttggctttg
cctcttagygatgagtatcggaagaaaagagatgaaggccttcatggtgtgcgtaatatt
ctgtggtctgttgggggaggtggtgctgtagctattgcaggaggttttactmgggaggat
ttcatgaatgaagcctttctgcatatgacggcrgctgagcaggttgatcttttcacagcc
actccaagaaatatcccagctgagagctttgaagcctatggagtagctctcgcccttgta
tctcaggcattcattggcaagaagcctcatctcattcaagatgctgacaacctttttcaa
caacttcagcagactaaaatggtggcactaasagatcctgtgtccycatatgctactaat
gaaaatcgtgagaaggattttgcwctggagaggggtctctgctcacttttagttggggat
cttgatcagtgtcgaacatggtttggcctggacaatgaaaactcaccctacagagatcca
tcaatggtggaattcattttagagaattcaaaagattatgaggataatgatacgcttcca
ggcctttgtaaattgttggagacttggctgatggaagttgttttccccagatttagagag
accagaggtkttcaattcaaacttggggattattacgatgaycctacggttctgaggtac
ctagaacggttggag---ggagggaatagctcyccattagctgcagcagccgccattgta
agaattrgagctgaggctactgcagtgattgacaatgtgacagctagtgtggtacaggcr
ctaaaaaaggttttccctcccagtgatatagaggagggcataacacggcaagaagatgtt
ggagttaatggctaygaaaatcaggactacaaarcagagtttgatc---atgatwcgtca
aaytttgttgatttatccrgtaaaaatttgagygaagakattcatgaacargaattgatt
actgaaaaaataaaagatasragtgtgaagattatgtgtgctggtgttgtgatcggattg
acrgctttggttgggttgaaacttgtacctggtaaaagtggtccagcaatt---argckt
gagcwtgttg---gttcagtaactgc------ttctgatgtmkmcagtg---------tt
ggkgtaaatgaaaatgttgcaaaggaaataycaaaaatggatgcraggctagcagaagtc
gtggtacgaaaatggcargatgtaaaagcycaggctttgggaccgagccattgcctggaa
aarttaccagaggtgttggatggcaagatgcttaagatctggacggatcgtgcaaaggag
attgcsgatcatggctggttytgggactacaccctcttgaacgttactatcgac--agyg
tgactgtgtccttggatgggcagcgagccatggtggaagcractctcgaagagtcagcca
acttgactgatgtcaaccaacccgagcgcaatgattcktacagcaggacatacacaacta
ggtatgagatgtcc
>SRR8327214
------------------------------------------------------gctgag
acacattttttgggagatgggataaggagggcgtacgaaagtagggtttcaaagccgccc
caatatgggtatagtcaagatgccctcattgccagaaggcagattctccaagctgcttgt
gatgttctttccaaccctaattcaaggcgagactataatttgggtctctctgaggctttt
gaagaaactaccctttttgaagtccccttcgacaaggttcctggagcattgtgtgtgtta
caagaggctggggaggctgaactagttcttaggattggggatgctttgttgagagagaga
ctgcctaagtcgttcaagcatgacattgtcttggcgatggctctagcatttgttgattta
tcgagggatgcgatggcattgaacccgcctgattatgtctatggctgcgaggcgttggaa
agagctttgaagctcttgcaggaagaaggttctagcagtctggcaccacatttgcaagca
cagattgatgagacattggaggagcttaatcctcgttatgttttggagcttttggctttg
cctcttagcaatgaatatcggaagaaaagagatgaaggccttcatggtgtgcrtaatata
ttgtggtctgttgggggaggtggtgctgtagctattgcaggtggttttactcgggaggat
ttcatgaatgaagcctttctatgtatgacagcagttgagcaggttgatcttttcacggcc
acacctagaaatatcccagctgaaagctttgaagcctatggagtagctcttgcccttgta
gcacaggcattcattggcaagaagcctcatctcattcaagatgctgacaacctttttcaa
caacttcagcagactaaaatggtggcagtaacagatcctgtctccttatatgctactaat
gaaaaccgtgaaaaggattttgcactggagaggggtctctgctcacttttagttggggat
cttgatcagtgtcgaacatggttaggcctggacaatgaaaactcaccctacagagatctg
tcaatggtggaattcattttagagaattcaaaagagtatgaggataatgatacgcttcca
ggcctttgtaagttgttggagacttggctgatggaggttgttttccccagatttagagag
accagaggtgctcaatttaaacttggagattattacgatgatcctacagttctcaggtac
ctagaacggttggag---ggaggga-----------------------------------
------------------------------------------------------------
------------------------------------------------------------
------------------------------------------------------------
------------------------------------------------------------
------------------------------------------------------------
------------------------------------------------------------
------------------------------------------------------------
----------aaaatgttgcagaggaaataccaaaaatggatgcaagactggcagaagtc
ttggtacgaaaatggcaggatgtaaaagctcaagctttgggacgaaaccattgcctggaa
aaattaccagaggtgttggatggcaagatgcttaagatctggactgatcgtgcaaaggag
attgccgaccatggctggttctgggacttcaccctcttgaamgtgactattgac--agtg
tgactgtgtccttggatgggcagcgagccatggtggaagcaactctcgaagagtcagcca
acttgaatgatgtcaaccaacccgagcacaatgattcttacagcaggacatacacaacta
ggtatgagatgtcc
