# Supplementary material for: Phylogenomics and classification of Cactaceae based on hundreds of nuclear genes
Source: Plant Syst Evol. 2025 Aug 11;311(5):28. doi: 10.1007/s00606-025-01948-z (PMC12339657; doi:10.1007/s00606-025-01948-z)
Supplement: Supplementary file 4 — Online Resource 4: Containing alignments and RAxML gene trees for all included loci and all phylogenetic datasets (ZIP 10372 KB) [file 606_2025_1948_MOESM4_ESM.zip › de Vos et al_ESM_4/ESM_data_alignments/QCP/5945_consensus.mafft.fasta]

>PAFTOL004551
cagccgcaaggagattacatagatctacacaggaagagaaatggataccgtctcgatcat
tttgagcgtaaacgtaagaaggaggctcgtgaagttaaggagcgctccaaatatgcccag
aaggctctgggtatcaagggtaagatgtttgccaagaaacgatacgctgagaaggctcaa
atgaagaaaacattgaaaatgcatgaggaatcatcaagtaggcgcaaggttgatgatgat
gttcatgatrgagytgttccagcctatttgcttgatcgtgagcaaacwaccagggctaag
atcctgagcaacacaattaagcagaagaggaaagagaaagctgggaaatgggaggttcct
ttacccaaggttagacc--------------------tgtt-------------------
-gctgaagatgaaatgtttaaagtcatcagaactgggaaaaggaag--------------
-----gctaagcaatggaaaaggatgataacaaaggcaacatttgttggcccggggttca
ccagaaaaccaccaaagtatgaacggtttatccgtccaagtgggttgcggttcacgaagg
ctaatgttactcatccggagcttaaatgttctttcaatcttgagataattggggtgaaga
agaatccaaatggtcctatgtacagctctcttggtgttataaccaaaggaactataattg
aggtcaatgtgagcgaactgggtctagtgacaccggcggggaaagtagtatggggaaaat
atgcacaagtgacgaatgatcctgagaatgatggctgcataaatgckgtcttgctggtt
>PAFTOL004552
------------------------------------------------------------
------------------------------------------------------------
------------------------------------------------------------
------------------------------------------------------------
------------------------------------------------------------
------------------------------------------------------------
---------------t--------------------------------------------
------------------------------------------------------------
------------------------------------------------------------
------------------------------------------------------------
------------------------------------------------------------
---------------------------------------------------------tcc
aggtcaatgtgagcgaactgggactagtcacacccgctgggaaagtagtttggggaaaat
atgcgcaagtgacaaatgatcctgagaatgatggctgcataaatgctgtcttgctggtt
>PAFTOL004553
cagccgcaaggagattacatagatctacaccggaagagatatgggtaccgtctcgaccat
tttgagcgtaagcgtaagaaggaggctcgtgaagttaaggagcgctccaaatatgcccag
aaggctctgggtatcaagggtaagatgtttgccaagaagcgatacgctgagaaggctcaa
atgaagaaaacattgaaaatgcatgaggaatcatcaagtaggcgcaaggttgatgatgat
gttcatgatggtgctgtcccagcctatttacttgatcgtgagcaaacaaccagggctaag
gtt---------------------------------------------------------
------------------------------------------------------------
------------------------------------------------------------
------------------------------------------------------------
------------------------------------------------------------
------------------------------------------------------------
------------------------------------------------------------
------------------------------------------------------------
-----------------------------------------------------------
>PAFTOL004554
------------------------------------------------------------
------------------------------------------------------------
------------------------------------------------------------
------------ttgaaaatgcatgaggaatcatcaagtcggcgcaaggttgatgatgat
gttcatgatggtgctgttccagcgtatttgcttgatcgtgagcaaacaaccagggctaag
gtt---------------------------------------------------------
------------------------------------------------------------
------------------------------------------------------------
------------------------------------------------------------
------------------------------------------------------------
------------------------------------------------------------
------------------------------------------------------------
------------------------------------------------------------
-----------------------------------------------------------
>PAFTOL004555
------------------------------------------------------------
------------------------------------------------------------
------------------------------------------------------------
------------ttgaaaatgcatgaggaatcatcaagtcggcgcaaggttgatgatgat
gttcatgatggtgctgttccagcctatttacttgatcgtgagcaaacaaccagggctaag
gtt---------------------------------------------------------
------------------------------------------------------------
------------------------------------------------------------
------------------------------------------------------------
------------------------------------------------------------
------------------------------------------------------------
------------------------------------------------------------
------------------------------------------------------------
-----------------------------------------------------------
>PAFTOL004561
cagccgcaaggagattacatagatctccacaggaagagaaatggataccgtctcgatcat
tttgagcgtaaacgtaagaaggaggctcgtgaagttaaggagcgttccaaatatgcccag
aaggctctgggtatcaagggtaagatgtttgccaagaaacgatacgctgagaaggctcaa
atgaagaaaacattgaaaatgcatraggaatcatcaagtaggcgcaaggttgatgatgat
gttcatgatggagctgttcyagccyatttrcwtgatcgtgagcaracaaccagggctaag
atcctgagcaacacaattaagcagaagaggaaagagaaagctgggaaatgggaggttcct
ttacccaaggttagacc--------------------tgtt-------------------
-gctgaagatgaaatgtttaaagtcatcagaactgggaaaaggaag--------------
-----agtaag-------------------------------------------------
--------------------------------------------------tttattccag
tggatgttactcatccggagcttaaatgttctttcaatcttgagataattggggtaaaga
agaatccaaatggtcctatgtacagctctcttggtgttataaccaaaggaactataattg
aggtcaatgtgagtgaactgggtctagtgacaccggcggggaaagtagtatggggaaaat
acgcacaagtgacgaatgatcctgagaatgatggctgcataaatgctgtattgctggtt
>PAFTOL004562
------------------------------------------------------------
------------------------------------------------------------
------------------------------------------------------------
------------ttgaaaatgcatgaggaatcatcaagtcggcgcaaggttgatgatgat
gttcatgatggtgctgttccagcgtatttgcttgatcgtgagcaaacaaccagggctaag
gtt---------------------------------------------------------
------------------------------------------------------------
------------------------------------------------------------
------------------------------------------------------------
------------------------------------------------------------
------------------------------------------------------------
------------------------------------------------------------
------------------------------------------------------------
-----------------------------------------------------------
>PAFTOL004563
------------------------------------------------------------
------------------------------------------------------------
------------------------------------------------------------
------------------------------------------------------------
------------------------------------------------------------
------------------------------------------------------------
------------------------------------------------------------
------------------------------------------------------------
------------------------------------------------------------
------------------------------------------------------------
------------------------------------------------------------
--------aatggtcctatgtacagctctctaggtgttataacaaaaggaactatagttg
aggtcaatgtgagcgaactgggtctagtcacaccggctgggaaagtagtgtgggggaaat
atgcacaagtgacgaatgatcctgagaatgatggctgcataaatgctgtattgctggtt
>PAFTOL004564
------------------------------------------------------------
------------------------------------------------------------
------------------------------------------------------------
------------ttgaaaatgcatgaggaatcatcaagtaggcgcaaggttgatgatgat
gttcatgatggagctgytccagcctatttgcttgatcgtgagcaaacaaccagggctaar
gttt--------------------------------------------------------
------------------------------------------------------------
------------------------------------------------------------
------------------------------------------------------------
------------------------------------------------------------
------------------------------------------------------------
---------------------------------------------------------tcc
aggtcaatgtgagcgaactgggtctagtgacaccagcggggaaagtagtatggggaaaat
atgcacaagtgacgaatgatcctgagaatgatggctgcataaatgctgtcttgctggtt
>PAFTOL004565
------------------------------------------------------------
------------------------------------------------------------
------------------------------------------------------------
------------ttgaaaatgcatgaggaatcatcaagtcggcgcaaggttgatgatgat
gttcatgatggtgctgttccagcctatttgcttgatcgtgagcaaacaaccagggctaag
gt----------------------------------------------------------
------------------------------------------------------------
------------------------------------------------------------
------------------------------------------------------------
------------------------------------------------------------
------------------------------------------------------------
------------------------------------------------------------
------------------------------------------------------------
-------------------------------------------------------ggtt
>PAFTOL004566
cagccgcaaggagattacatagatctacacaggaagagaaatggataccgtctcgatcat
tttgagcgtaaacgtaagaaggaggctcgtgaagttaaggagcgctccaaatatgcccag
aaggctctgggtatcaagggtaagatgtttgccaagaaacgatacgcygagaaggctcaa
atgaagaaaacattgaaaatgcatgaggaatcatcaagtaggcgcaaggttgatgatgat
gttcatgatggagctgttccagcctatttgcttgatcgtgagcaaacaaccagggctaag
atcctgagcaacacaattaagcagaagaggaaagagaaagcygggaaatgggaggttccy
ttaccyaaggttagacc--------------------tgtt-------------------
-gctgaagatgaaatgtttaaagtcatcagaactgggaaaaggaag--------------
-----actaagcaatggaaaaggatgataacaaaggccacatttgttggcccggggttca
ccagaaaaccaccaaagtatgaacggtttatccgtccaagtgggttgcggttcacaaagg
ctaatgttactcatccggagcttaaatgttctttcaatcttgagataattggggtaaaga
agaatccaaatggtcctatgtacagctctcttggtgttataaccaaaggaactataattg
aggtcaatgtgagcgaactgggtctagtgacaccggcggggaaagtagtgtggggaaaat
atgcacaagtgacgaatgatcctgagaatgatggctgcataaatgctgtcttgctggtt
>PAFTOL004567
------caaggagatcacatagatctacacaggaagagacatgggtaccgtctcgaccat
tttgagcgtaagcgtaagaaggaggctcgtgaagttaaggagcgctccaaatatgcccag
aaggctctgggtatcaagggtaagatgtttgctaagaaacgatacgctgagaaggctcaa
atgaagaaaacattgaaaatgcatgaggaatcatcaagtcggcgcaaggttgatgatgat
gttcatgatggtgctgtaccagcatatttgcttgatcgtgagcaaacaaccagggctaag
atattgagcaacacaattaagcagaagaggaaagagaaagctgggaaatgggaggttcct
ttacccaaggtwagacc--------------------cgtt-------------------
-gctgaagatgaaatgtttaaagtcatcagaagtgggaaaaggaag--------------
-----agtaag-------------------------------------------------
------------------------------------------------------------
------------------------------------------------------------
-----ccaaatggtcctatgtacagctctctaggtgttataacgaaaggaactataattg
aggtcaatgtgagcgaactgggactagtcacgccggctgggaaagtagtatggggaaaat
atgcgcaagtgacgaatgatcctgagaatgatggctgcataaatgccgtcttgctggtt
>PAFTOL004568
cagccgcaaggagattacatagatctacacaggaagagacatgggtaccgtctcgaccat
tttgagcgtaagcgtaagaaggaggctcgtgaagttaaggagcgctccaaatatgcccag
aaggctctgggtatcaagggtaagatgtttgccaagaaacgatacgctgagaaggctcaa
atgaagaaaacattgaaaatgcatgaggaatcatcaagtcggcgcaaggttgatgatgat
gttcatgatggtgctgttccagcgtatttgcttgatcgtgagcaaacaaccagggctaag
attttgagcaacacaattaagcagaagaggaaagagaaggctgggaaatggracgttcct
ttacccaaggttagacc--------------------cgtt-------------------
-gctgaagatgaaatgtttaaagtcatcagaactgggaaaaggaag--------------
-----agtaag-------------------------------------------------
------------------------------------------------------------
------------------------------------------------------------
------------------------------------------------------------
------------------------------------------------------------
-----------------------------------------------------------
>PAFTOL004571
cagccgcaaggagattacatagatctacacaggaagagaaatggataccgtctcgatcat
tttgagcgtaaacgtaagaaggaggctcgtgaagttaaggagcgctccaaatatgcccag
aaggctctgggtatcaagggtaagatgttcgccaagaaacgatacgctgagaaggctcaa
atgaagaaaasattgaaaatgcatgaggaatcatcaagtaggcrcaaggttgatgatgat
gttcatkatggagctgttccagcytatttgcttgatcrtgagcaaacaaccagggctaag
atcctgagcaatacaattaagcagaagaggaaagagaaagctgggaaatgggaggttcct
ttacccaaggttagacc--------------------tgtt-------------------
-gctgaagatgaaatgtttaaagtcatcagaactgggaaaaggaag--------------
-----agtaag-------------------------------------------------
--------------------------tttatccgtccaagtgggttgcggttcacaaagg
ctaatgttactcatccggagctcaaatgttctttcaatcttgagataattggggtaaaga
agaatccaaatggtcctatgtacagctctcttggtgttataaccaaaggaactataattg
aggtcaatgtgagcgaactgggtctagtgacaccagcggggaaagtagtatggggaaaat
atgcacaagtgacgaatgatcctgagaatgatggctgcataaatgctgtcttgcttgtt
>PAFTOL004572
cagccgcaaggagattacattgatctacacaggaagagacatgggtaccgtctcgaccac
tttgagcgtaagcgcaagaaggaggctcgtgaagttaaggagcgctctaaatatgcccag
aaggctctgggtatcaagggtaagatgtttgccaagaaacgatacgctgagaaggctcaa
atgaagaaaacattgaaaatgcatgaggaatcatcaagtcggcgcaaggttgatgatgat
gttcatgatggtgctgttccagcctatttgcttgatcgtgagcaaacaaccagggctaag
atcctgagcaacacaattaagcagaagaggaaagagaaagctgggaaatgggaggttcct
ttacccaaggtaaaatc--------------------taaa-------------------
-gttttatttagtttttttaaaattgtt--------------------------------
------------------------------------------------------------
------------------------------------------------------------
------------------------------------------------------------
--------------------------------ggtgttataacaaaaggaactataattg
aggtcaatgtgagcgaactgggacttgtcacaccggctgggaaagtagtatgrggaaaat
atgcacaagtgacgaatgatcctgagaatgatggctgcataaatgctgtattgctggtt
>PAFTOL004573
cagccgcaaggagattacattgatctacacaggaagagacatggataccgtctcgaccac
tttgagcgtaagcgcaagaaggaggctcgtgaagttaaggagcgctctaaatatgcccag
aaggctctgggtatcaagggtaagatgtttgccaagaaacgatacgctgagaaggctcaa
atgaagaaaacattgaaaatgcatgaggaatcatcaagtcggcgcaaggttgatgatgat
gttcatgatggtgctgttccagcctatttgcttgatcgtgagcaaacaactagggctaag
atcctgagcaacacaattaagcagaagaggaaagagaaagctgggaaatgggaggttcct
ttacccaaggtwagacc--------------------tgtt-------------------
-gctgaagatgaaatgtttaaagtcatcagaactgggaaaaggaag--------------
-----agt----------------------------------------------------
------------------------------------------------------------
------------------------------------------------------------
------------------------------------------------------------
------------------------------------------------------------
-----------------------------------------------------------
>PAFTOL004574
cagccgcaaggagattacatagatctacacaggaagagacatgggtaccgtctcgaccat
tttgagcgtaagcgtaagaaggaggctcgtgaagttaaggascgctccaaatatgcccag
aaggctctgggtatcaagggtaagatgtttgccaagaaacgatacgckgagaaggctcaa
atgaagaaaacattgaaaatgcatgaggaatcatcaagtcggcgcaaggttgatgatgat
gttcaygatggtgctgttccagcctatttacttgatcgtgagcaaacaaccagggctmag
atcctgagcaacacaattaagcagaagaggaaagagaaagctgggaaatgggaggttcct
ttacccaaggttagacc--------------------cgtt-------------------
-gctgaagatgaaatgtttaaagtcatcagaacagggaaaagaaag--------------
-----agtaag-------------------------------------------------
------------------------------------------------------------
--------------------------tgtcctttcaatcttgagataattggggtaaaga
agaatccaaatggtccaatgtacagctctctaggtgttataacaaaaggaactataattg
aggtcaatgtyagcgaactgggtcttgtcacaccrgctgggraagtagtatggggaaaat
atgcacaagtracaaatgatcctgagaatgatggctgcataaatgctgtattgctggtt
>PAFTOL004577
cagccgcaaggagattacatagatctacayaggaagagacatgggtaccgtctcgaccat
tttgagcgtaagcgtaagaaggaggctygtgaagttaaggagcgctccaaatatgcccag
aaggctctgggtatcaagggtaagatgtttgccaagaaacgatatgctgagamggckcaa
atsaagaaaacattgaaaatgcatgaggaatcatcaagtcggcgcaaggttgatgatgat
gttcatgatggtgctgttccagcgtatttgcttgatcgtgagcaaacaaccagggctaag
atcttgagcaacacaattaagcagaagaggaaagagaaagctgggaaatgggaggttcct
ttacccaaggttagacc--------------------cgtt-------------------
-gctgaagatgaaatgtttaaagtcatcagaactgggaaaaggaag--------------
-----agt----------------------------------------------------
------------------------------------------------------------
--------------------cttaaatgttctttcaatcttgagataatcggtgtaaaga
agaatccaaatggtcctatgtacagctctctaggtgttataacgaaaggaactataattg
aggtcaatgtgagcgaactgggactagtcactcccgctgggaaagtagtatggggaaaat
atgcgcaagtgacgaatgatcctgagaatgatggctgcataaatgctgtcttgctggtt
>PAFTOL004578
cagccgcaaggagattacattgatctacacaggaagagacatgggtaccgtctcgaccac
tttgagcgtaagcgcaagaaggaggctcgtgaagttaaggagcgctctaaatatgcccag
aaggctctggggatcaagggtaagatgtttgccaagaaacgatacgctgagaaggctcaa
atgaagaaaacrttgaaaatgcatgaggaatcatcaagtcggcgcaagattgatgatgat
gttcatgatggtgctgttccagcctacttgcttgatcgtgagcaaacaaccagggctaag
atcctgagcaacacaattaagcagaagaggaaagagaaagctgggaaatgggaggttcct
ttacccaaggttagacc--------------------cgtg-------------------
-gctgaagatgaaatgtttaaagtcatcagaactgggaaaagg-----------------
------------------------------------------------------------
------------------------------------------------------------
------------------------------------------------------------
--------aatggtcctatgtacagctctctaggtgttataacaaaaggaactataatcg
aggtcaatgtgagcgaactgggtcttgtcacaccggctgggaaagtagtatggggaaaat
atgcacaagtgaccaatgatcctgagaatgatggctgcataaatgctgtattgctggtt
>PAFTOL004582
cagccgcaaggagattacattgatctacacaggaagagacatgggtaccgtctcgaccac
tttgagcgtaagcgcaagaaggaggctcgtgaagttaaggagcgctctaaatatgcccag
aaggctctggggatcaagggtaagatgtttgccaagaaacgatacgctgagaaggctcaa
atgaagaaaacattgaaaatgcatgaggaatcatcaagtcggcgcaaggttgatgatgat
gttcatgatggtgctgttccagcctatttgcttgatcgtgagcaaacaaccagggctaag
atcctgagcaacacaattaagcagaagaggaaagagaaagctgggaaatgggaggttcct
ttacccaaggttaggcc--------------------cgtt-------------------
-gctgaagatgaaatgtttaaagtcatcagaactggg-----------------------
------------------------------------------------------------
--------------------------------------------ttaaagtcatcagaac
tgggtgttactcatccggagcttaaatgttctttcaatcttgagataattggggtaaaga
agaatccaaatggtcctatgtacagctctctaggtgttataacaaaaggaactataattg
aggtcaatgtgagcgaactgggtcttgtcacaccggctgggaaagtagtatggggaaaat
atgcacaagtgacgaatgatcctgagaatgatggctgcataaatgctgtattgctggtt
>PAFTOL004583
cagccgcaaggagattacatagatctacacaggaagagacatgggtaccgtctcgaccat
tttgagcgtaagcgtaagaaggaggctcgtgaagttaaggagcgctccaaatatgcccag
aaggctctgggtatcaagggtaagatgtttgccaagaagcgatacgctgagaaggctcaa
atgaagaaaacattgaaaatgcatgaggaatcatcaagtcggcgcaaggttgatgatgat
gttcatgatggtgctgtcccagcctatttacttgatcgtgagcaaacaaccagggctaag
atcctgagcaacacaattaagcagaagaggaaagagaaagctgggaaatgggaggttcct
ttacccaaggtaaaatt--------------------tttc-------------------
-tc---------------------------------------------------------
------------------------------------------------------------
------------------------------------------------------------
----------------------------------------------------agtaaaga
agaatccaaatggtcctatgtacagctctctaggtgttataacaaaaggaactataattg
aggtcaatgtcagcgaactgggtcttgtcacaccggctgggaaagtagtatggggaaaat
atgcacaagtgacgaatgatcctgagaatgatggctgcataaatgctgtattgctggtt
>PAFTOL004584
cagccgcaaggagattacatagatctacacaggaagagacatgggtaccgtctcgaccat
tttgagcgtaagcgtaagaaggaggctcgtgaagttaaggagcgctccaaatatgcccag
aaggctctgggtatcaagggtaagatgtttgccaagaaacgatatgctgagaaggctcaa
atgaagaaaasattgaaaatgcatgaggaatcatcaagtcggcgcaaggtygatgatgat
gttcatgatggtgctgttccagcgtatttgcttgatcgtgagcaaacaaccagggctaag
atcttgagcaacacaattaagcagaagaggaaagagaaagctgggaaatgggaggttcct
ttacccaaggttagacc--------------------cgtt-------------------
-gctgaagatgaaatgtttaaagtcatcagaactgggcaaaggaag--------------
-----agtaag-------------------------------------------------
------------------------------------------------------------
------------------------------------------------------------
--------------------------------------------------------ttcc
aggtcaatgtgagcgaactgggactagtcactcccgctgggaaagtagtatggggaaaat
atgcgcaagtgacgaatgatcctgagaatgatggctgyataaatgctgtcttgctggtt
>PAFTOL004585
cagccgcaaggagattacatagatctacacaggaagagaaatggataccgtctcgatcat
tttgagcgtaaacgtaagaaggaggctcgtgaagttaaggagcgctccaaatatgcccag
aaggctctgggtatcaagggtaagatgtttgccaagaaacgatacgctgagaaggctcaa
atgaagaaaacattgaaaatgcacgaggaatcgtcaagtaggcgcaaggttgatgatgat
gttcatgatggagctgttccagcctatttgcttgatcgtgagcaaacaaccagggctaag
atcctgagcaacacaattaagcagaagaggaaagagaaagctgggaaatgggaggttcct
ttacccaaggttagacc--------------------tgtt-------------------
-gctgaagatgaaatgtttaaagtctggaagagttgctcttttgca--------------
-----gctaagcaatggaaaaggatgataacaaaggccacatttgttggccctgggttca
ccagaaaaccaccaaagtatgaacggtttatccgtccaagtgggttgcggttcacaaagg
ctaatgttactcatccggagcttaaatgttctttcaatcttgagataattggggtaaaga
agaatccaaatggtcctatgtacagctctcttggtgttataaccaaaggaactataattg
aggtcaatgtgagcgaactgggtctagtgacaccggcggggaaagtagtatggggaaaat
atgcacaagtgacgaatgatcctgagaatgatggctgcataaatgctgtcttgctggtt
>PAFTOL004587
cagccgcaaggagattacatagatctacacaggaagagacatgggtaccgtctcgaccat
tttgagcgtaagcgtaagaaggaggcgcgtgaagttaaggagcgctccaaatatgcccag
aaggctttgggtattaagggtaagatgtttgccaagaaacgatacgctgagaaggctcaa
atgaagaaaacattgaaaatgcatgaggaatcatcaagtcggcgcaaggttgatgatgat
gttcatgatggtgccgttccagcctatttacttgatcgtgagcaaacaaccagggctaag
atcctgagcaacacaattaagcagaagaggaaagagaaagcagggaaatgggaggttcct
ttrcccaaggttagacc--------------------cgtt-------------------
-gctgaagatgaaatgtttaaagtcatcagaacagggaaaaggaag--------------
-----actaagcaatggaaaaggatgataacaaaagccacatttgttggcccggggttca
ccagaaaaccaccgaagtatgaacgatttattcgtccaagtgagttgcggtttacaaagg
ctaatgttactcatccggagcttaaatgttctttcaatcttgagataattggggtaaaga
agaatccaaatggtcctatgtacagctctctaggtgttataacaaaaggaactataattg
aggtcaatgtcagcgaactgggtcttgtcacaccggctgggaaagtagtatggggaaaat
atgcacaagtgacgaatgatcctgagaatgatggctgcataaatgctgtattgctggtt
>PAFTOL004590
cagccgcaaggagattacatagatctacacaggaagagacatgggtaccgtctcgaccat
tttgagcgtaagcgtaagaaggaggctcgtgaagttaaggagcgctccaaatatgcccag
maggctctgggtatcaagggtaagatgtttgccaagaaacgatatgctgagaaggctcaa
atgaagaaaacattgaaaatgcatgaggaatcatcaagtcggcgcaaggttgatgatgat
gttcatgatggtgctgttccagcgtatttgcttgatcgtgagcaaacaaccagggctaag
atcttgagcaacacaattaagcagaagaggaaagagaaagctgggaaatgggaggttcct
ttacccaaggtwagacc--------------------cgtt-------------------
-gctgaagatgaaatgtttaaagtcatcagaactgggaaaaggaag--------------
-----agtaag-------------------------------------------------
------------------------------------------------------------
-----------aatccagagcttaaatgttctttcaatcttgagataatcggtgtaaaga
agaatccaaatggtcctatgtacagctctctaggtgttataacaaaaggaactataattg
aggtcaatgtgagcgaactgggactagtcacacccgctgggaaagtagtttggggaaaat
atgcgcaagtgacaaatgatcctgagaatgatggctgcataaatgctgtcttgctggtt
>PAFTOL004591
cagccgcaaggagattacatagatctacacaggaagaggcatgggtaccgtctcgaccat
tttgagcgtaagcgtaagaaggaggctcgtgaagttaaggagcgctccaaatatgcccag
aaggctctgggtatcaagggtaagatgtttgccaagaaacgatatgctgagaaggctcaa
atgaagaaaacattgaaaatgcatgaggaatcatcaagtcggcgcaaggttgatgatgat
gttcatgatggtgctgttccagcgtatttgcttgatcgtgagcaaacaaccagggctaag
atcttgagcaacacaattaagcagaagaggaaagagaaagctgggaaatgggaggttcct
ttacccaaggttagacc--------------------cgtt-------------------
-gctgaagatgaaatgtttaaagtcatcagaactgggaaaaggaag--------------
-----agtaagtgtttaatttaaatggcactaaaagccacatttgttggcccgggtttca
ccaggaaaccaccgaagtatgaacgatttatccgtccaagtgggttgcggtttacaaagg
ctaatgttactcatccagagcttaaatgttctttcaatcttgagataatcggtgtaaaga
agaatccaaatggtcctatgtacagctctctaggtgttataacaaaaggaactataattg
aggtcaatgtgagcgaactgggactagtcacacccgctgggaaagtagtttggggaaaat
atgcgcaagtgacaaatgatcctgagaatgatggctgcataaatgctgtcttgctggtt
>PAFTOL004593
cagccgcaaggagattacatagatctacacaggaagagaaatgggtaccgtctggaccat
tttgagcgtaagcgtaagaaggaggctcgtgaagttaaggagcgctccaaatatgcccag
aaggctctgggtatcaagggtaagatgtttgccaagaaacgatacgctgagaaggctcaa
atgaagaaaacattgaaaatgcatgaggaatcatcaagtcggcgcaaggttgatgatgat
gttcatgatggtgctgttccagcctatttgcttgatcgtgagcaaacaaccagggctaag
atcctgagcaacacaattaagcagaagaggaaagagaaagctgggaaatgggaggttcct
ttacccaaggttagacc--------------------cgtt-------------------
-gctgaagatgaaatgtttaaagtcatcagaacagggaaaaggaag--------------
-----actaagcaatggaaaaggatgataacaaaagccacatttgttggcccggggttca
ccagaaaaccaccgaagtatgaacgatttattcgtccaagtgggttgcggtttacaaagg
ctaatgttactcatccggagcttaaatgttctttcaatcttgagataattggggtaaaga
agaatccaaatggtcctatgtacagctctctaggtgttataacaaaaggaactataattg
aggtcaatgtcagcgaactgggtcttgtcacaccggctgggaaagtagtatggggaaaat
acgcacaagtgacaaatgatcctgagaatgatggctgcataaatgctatattgctggtt
>PAFTOL004594
cagccgcaaggagattacatagatctacacaggaagagacatgggtaccgtctcgaccat
tttgagcgtaagcgtaagaaggaggctcgtgaagttaaggagcgctccaaatatgcccag
aaggctctgggtatcaagggcaagatgtttgccaagaaacgatatgctgagaaggctcaa
atgaagaaaacattgaaaatgcatgaggaatcatcaagtcggcgcaaggttgatgatgat
gttcatgatggtgctgttccagcgtatttgcttgatcgtgagcaaacaaccagggctaag
atcttgagcaacacaattaagcagaagaggaaagagaaagctgggaaatgggaggttcct
ttacccaaggttagacc--------------------cgtt-------------------
-gctgaagatgaaatgtttaaagtcatcagaactgggaaaaggaag--------------
-----agtaag-------------------------------------------------
------------------------------------------------------------
-----------------------------------------------ttcggtgtaaaga
agaatccaaatggtcctatgtacagctctctaggcgttataacaaaaggaactataattg
aggtcaatgtgagcgaactgggactagtcacacccgctgggaaagtagtttggggaaaat
atgcgcaagtgacgaatgatcctgagaatgacggctgcataaatgctgtcttgctggtt
>PAFTOL004596
cagccgcaaggagattacattgatctacacaggaagagacatgggtaccgtctcgaccac
tttgagcgtaagcgcaagaaggaggctcgtgaagttaaggagcgctctaaatatgcccag
aaggctctggggatcaagggtaagatgtttgccaagaaacgatacgctgagaaggctcaa
atgaagaaaacattgaaaatgcatgaggaatcatcaagtcggcgcaaggttgatgatgat
gttcatgatggtgctgttccagcctatttgcttgatcgtgagcaaacaaccagggctaag
atcctgagcaacacaattaagcagaagaggaaagagaaagctgggaaatgggaggttcct
ttacccaaggttagacc--------------------cgtt-------------------
-gctgaagata-------------------------------------------------
------------------------------------------------------------
------------------------------cccgttgctgaagat---------------
---------ctcatccggagcttaaatgttctttcaatcttgagataattgggggaaaga
ataacccaaatggtcctatgtacagctctctaggtgttataacaaaaggaactataattg
aggtcaatgtgagcgaactgggtcttgtcacaccggctgggaaagtagtatggggaaaat
atgcacaagtgacgaatgatcctgagaatgatggctgcataaatgctgtattgctggtt
>PAFTOL004597
atgctgcaaggagattayatagatctrcacaggaagagacatgggtaycgtctcgaccat
tttgagcgtaascgtaagaaggaggctygtgaagttaaggagcgctccaaatatgcccag
caggctctgggtatcaasggtaagatgtttgccaagaagcgatacgctgagaaggctcaa
atgaagaaaacattgaaaatgcatgaggaatcatcaagtcagtgcaaggttgatgatgat
rttcatgatggtgctgtyccagcctatttacttgatcgtgagcaaacaaccagggctaag
atcctgagcaacacaattaagcagaaraggaaakagaaagctrggaaatgggaggttcct
ttacccaaggtaaaatc-------------------------------------------
------------------------------------------------------------
------------------------------------------------------------
------------------------------------------------------------
------------------------------------------------------------
----------tggccctatgtacagctctctaggtgttataacaaaaggaactataattg
aggtcaatgtcagcgaactgggtcttgtcacaccggctgggaaagtagtatggggaaaat
atgcacaagtgacgaatgatcctgagaatgatggctgcataaatgctgttttgctggtt
>PAFTOL004598
cagccgcaaggagattacatagatctacacaggaagagacatgggtaccgtcttgaccat
tttgagcgtaagcgtaagaaggaggctcgtgaagttaaggagcgctccaaatatgcccag
aaggctctgggtatcaagggtaagatgtttgccaagaaacgatatgctgagaaggctcaa
atgaagaaaacattgaaaatgcacgaggaatcatcaagtcggcgcaaggttgatgatgat
gttcatgatggtgctgttccagcgtatttgcttgatcgtgagcaaacaaccagggctaag
atcttgagcaacacaattaagcagaagaggaaagagaaagctgggaaatgggaggttcct
ttacccaaggtaaaat--------------------------------------------
------------------------------------------------------------
------------------------------------------------------------
------------------------------------------------------------
------------------------------------------------------------
---------------------------------------------------------tcc
aggtcaatgttagtgaactgggactagtcacacccgctgggaaagtagtttggggaaaat
atgcgcaagtgacgaatgatcctgagaatgacggctgcataaatgctgtcttgctggtt
>PAFTOL004599
cagccgcaaggagattacatagatctacacaggaagagacatgggtaccgtctcgaccat
tttgagcgtaagcgtaagaaggaggctcgtgaagttaaggagcgctccaaatatgcccag
aaggctctgggtatcaagggtaagatgtttgccaagaaacgatatgctgagaaggctcaa
atgaagaaaacattgaaaatgcatgaggaatcatcaagtcggcgcaaggttgatgatgat
gttcatgatggtgctgttccagcgtatttgcttgatcgtgagcaaacaaccagggctaag
rtcttgagcaacacaattaagcagaagaggaaagagaaagctgggaaatgggaggttcct
ttacccaaggttagacc--------------------cgtt-------------------
-gctgaagatgaaatgtttaaagtcatcagaactgggaaaaggaag--------------
-----agt----------------------------------------------------
------------------------------------------------------------
------------------------------------------------------------
--------------------------------------------------------ttcc
aggtcaatgtgagcgaactgggactagtcacacccgctgggaaggtagtttggggaaaat
atgcgcaagtgacgaatgatcctgagaatgatggctgcataaatgctgtcttgctggtt
>PAFTOL004600
------------------------------------------------------------
---------------aagaaggaggctcgtgaagttaaggagcgctccaaatatgcccag
aaggctctgggtatmaagggyaagatgtttgccaagaaacgatatgctgagaaggctcaa
atgaagaaaacattgaaaatgcatgaggaatcatcaagtcggcgcaaggttgatgatgat
gttcatgatggtgctgttccagcgtatttgcttgatcgtgagcaaacaacmagggctaag
atcttgagcaacacaattaagcagaagaggaaagagaaagctgggaaatgggaggttcct
ttacccaaggtaaaat--------------------------------------------
------------------------------------------------------------
------------------------------------------------------------
------------------------------------------------------------
------------------------------------------------------------
---------------------------------------------------------tcc
aggtcaatgtgagygaactgggactagtcacacccgctgggaaagtagtttggggaaaat
atgcgcaagtgacraatgatcctgagaatgayggctgcataaatgctgtcttgctggtt
>PAFTOL004601
cagccgcaaggagattacatagatctacacaggaagagacatgggtaccgtctcgaccat
tttgagcgtaagcgtaagaaggaggctcgtgaagttaaggagcgctccaaatatgcccag
aaggctctgggtatcaagggtaagatgtttgccaagaagcgatacgctgagaaggctcaa
atgaagaaaacattgaaaatgcatgaggaatcatcaagtcggcgcaaggttgatgatgat
gttcatgatggtgctgtkccagcctatttacttgatcgtgagcaaacaaccagggctaag
atcctgagcaacacaattaagcagaagaggaaagagaaagccgggaaatgggaggttcct
ttacccaaggtaaaacg-------------------------------------------
------------------------------------------------------------
------------------------------------------------------------
------------------------------------------------------------
-------------------------------------tcttgaggtaattggggtaaaga
agaatccaaatggtcctatgtacagctctctaggtgttataacaaaaggagctataattg
aggtcaatgtcagcgaactgggtcttgtcacaccggctgggaaagtagtatggggaaaat
atgcacaagtgacgaatgatcctgagaatgatggctgcataaatgctgtattgctggtt
>PAFTOL004603
cagccgcaaggagattacatagatctacacaggaagagacatgggtaccgtctcgaccat
tttgagcgcaagcgtaagaaggaggctcgtgaagttaaggagcgctccaaatatgcccag
aaggctctgggtatcaagggtaagatgtttgctaagaaacgatacgctgagaaggctcaa
atgaagaaaacattgaaaatgcatgaggaatcatcaagtcggcgcaaggttgatgatgat
gttcatgatggtgctgttccagcgtatttgcttgatcgtgagcaaacaaccagggctaag
atcttgagcaacacaattaagcagaagaggaaagagaaagctgggaaatgggaggttcct
ttacccaaggtaaaa---------------------------------------------
------------------------------------------------------------
------------------------------------------------------------
------------------------------------------------------------
------------------------------------------------------------
------------------------------------------------------------
--gtcaatgtgagcgaactgggactagtcacaccggctgggaaagtagtatggggaaaat
atgcgcaagtgacgaatgatcctgagaatgatggctgcataaatgctgtyttgctggtt
>PAFTOL004604
cagccgcaaggagattacatagatctacacaggaagagacatgggtaccgtctcgaccat
tttgagcgcaagcgtaagaaggaggctcgtgaagttaaggagcgctccaaatatgctcag
aaggctctgggtatcaagggtaagatgtttgctaagaaacgatacgctgagaaggctcaa
atgaagaaaacattgaaaatgcatgaggaatcatcaagtcggcgcaaggttgatgatgat
gttcatgatggtgctgttccagcatatttgcttgatcgtgagcaaacaaccagggctaag
atcttgagcaacacaattaagcagaagaggaaagagaaagctgggaaatgggaggttcct
ttacccaaggttagacc--------------------tgtt-------------------
-gctgaagatgaaatgtttaaagtcatcagaaccgggaaaaggaag--------------
-----actaagcactggaaaaggatgataacaaaagccacatttgttggcccggggttca
ccaggaaaccaccgaagtatgaacgatttatccgtccaagtgggttgcggtttacaaagg
ctaatgttactcatccagagcttaaatgttctttcaatcttgagataatcggtgtaaaga
aaaatccaaatggtcctatgtacagctctctaggtgttataacaaaaggaactgtaattg
aggtcaatgtgagtgaactgggactagtcacaccggctgggaaagtagtatggggaaaat
atgcgcaagtgacgaatgatcctgagaatgatggctgcataaatgctgtcttgctggtt
>PAFTOL004605
cagccgcaaggagattacatagatctacacaggaagagacatgggtaccgtctcgaccat
tttgagcgtaagcgtaagaaggaggctcgtgaagttaaggagcgctccaaatatgcccag
aaggctctgggtatcaagggtaagatgtttgccaagaagcgatacgctgagaaggctcaa
atgaagaaaacattgaaaatgcatgaggaatcatcaagtcgccgcaaggttgatgatgat
gttcatgatggtgctgtcccagcctatttacttgatcgtgagcaaacaaccagggctaag
atcctgagcaacacaattaagcagaagaggaaagagaaagctgggaaatgggaggttcct
ttacccaaggttagacc--------------------cgtt-------------------
-gctgaagatgaaatgtttaaagtcatcagaacagggaaaaggaag--------------
-----actaagcaatggaaaaggatgataacaaaagccacatttgttggcccggggttca
ccagaaaaccaccaaagtatgaacgatttattcgtccaagtgggttgcggtttacaaagg
ctaatgttactcatccggagcttaaatgttctttcaatcttgagataattggggtaaaga
agaatccaaatggtcctatgtacagctctctaggtgttataacaaaaggaactataattg
aggtcaacgtcagcgaactgggtcttgtcacaccggctgggaaagtagtatggggwaaat
aygcacaagtgacgaatgatcctgaraatgatggctrcataaatgmtgtmttgctggtt
>PAFTOL004608
cagccgcgaggagatgacagtgatctggacaggaagagacatgggtaccgtctcgaccac
tttgagcgtaagcgcaagaaggaggctcgtgaagttaaggagcgctctaaatatgcccag
aaggctctggggatcaagggtaagatgtttgccaagaaacgatacgctgagaaggctcaa
atgaagaaaacrttgaaaatgcatgaggaatcatcaagtcggcgcaaggttgatgatgat
gttcatgatggtgctgttccagcctatttgcttgatcgtgagcaaacaaccagggctaag
atcctgagcaacacaataaagcagaagaggaaagagaaagctgggaaatgggaggttcct
ttacccaaggttagacc--------------------cgtt-------------------
-gctgaagatgaaatgtttaaagtcatcagaactgggaaaaggaag--------------
-----aaatgattcagagcttctctaatttggttactattatttgttggcccggggttca
ccagaaaacccccgaagtatgaacgatttatccgtccaagtgggttgcgctttacaaagg
ctaatgttactcatccagagcttaaatgttctttcaatcttgagataattggggtaaaga
agaatccaaatggtcctatgtacagctctctaggtgttataacaaaaggaactataattg
aggtcaatgtgagcgaactgggtcttgtcacaccggctgggaaagtagtatggggaaaat
atgcacaagtgacgaatgatcctgagaatgatggctgcataaatgctgtattgctggtt
>PAFTOL004609
cagccgcaaggagattacattgatctacacaggaagagacatgggtaccgtctcgaccac
tttgagcgtaagcgcaagaaggaggctcgtgaagttaaggagcgctctaaatatgcccag
aaggctctgggtatcaagggtaagatgtttgccaagaaacgatacgctgagaaggctcaa
atgaagaaaacattgaaaatgcatgaggwatcatcaagtcggcgcaaggttgatgatgat
gttcatgatggtgctgttccagcctatttgcttgatcgtgagcaaacaaccagggctaag
attctgagcaacacaattaagcagaagaggaaagagaaagctgggaaatgggaggttcct
ttacccaaggttagacc--------------------agtt-------------------
-gctgaagatgaaatgtttaaagtcatcagaactgggaaaaggaag--------------
-----actaagcaatggaaaaggatgataacaaaagccacatttgttggcccggggttca
ccagaaaacccccaaagtatgaacgatttatccgtccaagtgggttgcggtttacaaagg
ctaatgttactcatccggagcttaaatgttctttcaatcttgagataattggggtaaaga
agaatccaaatggtcctatgtacagctctctaggtgttataacaaaaggaactataattg
aggtcaatgtgagcgaactgggtcttgtcacaccagctgggaaagtagtatggggaaaat
atgcacaagtgacgaatgatcctgagaatgatggctgcataaatgctgtattgctggtt
>PAFTOL004610
cagccgcaaggagattacatagatctccacaggaagagacatggataccgtctcgatcat
tttgagcgtaaacgtaagaaggaggctcgtgaagttaaggagcgttccaaatatgcccag
aaggctctgggtatcaaaggtaagatgtttgccaagaaacgatacgctgagaaggctcaa
atgaagaaaasattgaaaatgcatgaggaatcatcaagtaggcgcaaggttgatgatgat
gttcatgatggagctgttccagcctatttacttgatcgtgagcaaacaaccagggctaag
atcctgagcaacacaattaagcagaagaggaaagagaaagctgggaaatgggaggttcct
ttacccaaggttagacc--------------------tgtt-------------------
-gctgaagatgaaatgtttaaagtcatcagaactgggaaaaggaag--------------
-----actaagcaatggaaaaggatgataacaaaggccacatttgttggcccggggttca
ccagaaaaccaccaaagtatgaacggtttatccgtccaagtgggttgcggttcaagaagg
ctaatgttactcatccggagcttaaatgttctttyaatcttgagataattggggtaaaga
agaatccaaatggtcctatgtacagctctcttggtgttataaccaaaggaactataattg
aggttaatgtgagcgaactgggtctagtgacaccrgcggggaaagtagtatggggaaaat
atgcacaagtgacgaatgatcctgagaatgatggctgcataaatgctgtattgctggtt
>PAFTOL004611
cagccgcaaggagattacatagatctccacaggaagagacatggataccgtctcgatcat
tttgagcgtaaacgtaagaaggaggctcgtgaagttaaggagcgttccaaatatgcccag
aaggctctgggtatcaaaggtaagatgtttgccaagaaacgatacgctgagaaggctcaa
atgaagaaaacattgaaaatgcatgaggaatcatcaagtaggcgcaaggttgatgatgat
gttcatgatggagctgttccagcctatttacttgatcgtgagcaaacaaccagggctaag
atcctgagcaacacaattaagcagaagaggaaagagaaagctgggaaatgggaggttcct
ttacccaaggtwagacc--------------------tgtt-------------------
-gctgaagatgaaatgtttaaagtcatcagaactgggaaaaggaag--------------
-----rctaagcaatggaaaaggatgataacaaaggccacatttgttggcccggggttca
ccagaaaaccaccaaagtatgaacggtttatccgtccaagtgggttgcggttcaagaagg
ctaatgttactcatccggagcttaaatgttctttcaatcttgagataattggggtaaaga
agaatccaaatggtcctatgtacagctctcttggtgttataaccaaaggaactataattg
aggtcaatgtgagcgaactgggtctagtgacaccggcggggaaagtagtatggggaaaat
atgcacaagtgacgaatgatcctgagaatgatggctgcataaatgctgtattgctggtt
>PAFTOL004613
cagccgcaaggagattacatagatctacacaggaagagacatgggtaccgtctcgaccat
tttgagcgtaagcgtaagaaggaggctcrtgaagttaaggagcgctccaaatatgcccag
aaggctctgggtatcaagggtaagatgtttgccaagaaacgatatgctgagaaggctcaa
atgaagaaaacattgaaaatgcatgaggaatcatcaagtcggcgcaaggttgatgatgat
gttcatgatggtgctgttccagcgtatttgcttgatcgtgagcaaacaacmagggctaag
accttgagcaacacaattaagcagaagaggaaagagaaagctgggaaatgggaggttcct
ttacccaaggttagacc--------------------cgtt-------------------
-gctgaagatgaaatgtttaaagtcatcagaactgggaaaaggaag--------------
-----agtaag-------------------------------------------------
------------------------------------------------------------
------------------------------------------------------------
--------------------tggcaatctttctgtgttataacaaaaggaactataattg
aggtcaatgtgagcgagctgggactagtcacacccgctgggaaagtagtatggggaaaat
atgcgcaagtgacaaatgatcctgagaatgatggttgcataaatgctgtcttactggtt
>PAFTOL004617
cagccgcaaggagattacatagatctacacaggaagagacatgggtaccgtctcgaccat
tttgagcgtaagcgtaagaaggaggctcgtgaagttaaggagcgctccaaatatgcccag
aaggctctgggtatcaagggtaagatgtttgccaagaaacgatatgctgagaaggctcaa
atgaagaaaacattgaaaatgcatgaggaatcatcaagtcggcgcaaggttgatgatgat
gttcatgatggtgctgttccagcgtatttgcttgatcgtgagcaaacaaccagggctaag
atcttgagcaacacaattaagcagaagaggaaagagaaagctgggaaatgggaggttcct
ttacccaaggttagacc--------------------cgtt-------------------
-gctgaagatgaaatgtttaaagtcatcagaactgggaacaa------------------
------------------------------------------------------------
------------------------------------------------------------
------------------------------------------------------------
-------aaatggtcctatgtacagctctctaggtgttataacgaaaggaactataattg
aggtcaatgtgagcgaactgggactagtcactcccgctgggaaagtagtatggggaaaat
atgcgcaagtgacgaatgatcctgagaatgatggctgcataaatgctgtcttgctggtt
>PAFTOL004618
cagccgcaaggagattacattgatctacacaggaagagacatgggtaccgtctcgaccat
tttgagcgtaagcgcaagaaggaggctcgtgaagttaaggagcgctctaaatatgcccag
aaggctctgggtatcaagggtaagatgtttgccaagaaacgatacgctgagaaggctcaa
atgaagaaaacattgaaaatgcatgaggaatcatcaagtcggcgcaaggttgatgatgat
gttcatgatggtgctgttccagcctatttgcttgatcgtgagcaaacaaccagggctaag
atcctgagcaacacaattaagcagaagaggaaagagaaagctgggaaatgggaggttcct
ttacccaaggttagacc--------------------agtt-------------------
-gctgaagatgaaatgtttaaagtcattagaactgggaaaaggaag--------------
-----agtaag-------------------------------------------------
------------------------------------------------------------
-----------------------------------------------attggggtaaaga
agaatccaaacggtcctatgtacagctctctaggtgttataacaaaaggaactataatts
aggtcaatgtgagcgaactgggtcttgtcacaccagctgggaaagtagtatggggaaaat
atgcacaagtgacgaatgatcctgagaatgatggctgcataaatgctgtattgctggtt
>PAFTOL004619
cagccgcaaggagattacatagacctacacaggaagagacatgggtaccgcctcgatcac
tttgagcgtaagcgcaagaaggaggctcgtgaagttaaggagcgctccaaatatgcccag
aaggctctgggtatcaagggtaagatgtttgccaagaaacgatacgctgagaaggctcaa
atgaagaaaacattgaaaatgcatgaggaatcctcaagtaggcgcaaggttgatgatgat
gttcacgatggagctgttccagcctatttgcttgatcgtgagcaaacaaccagggctaag
attctgagcaacacaattaagcagaagaggaaagagagagctgggaaatgggaggttcct
ttacccaagatgaaa---------------------------------------------
--------------tgtttaaagtcatcagaagtgggaaaaggacttaagagtttctcct
ttgcagctaagcaatggaaaaggatgataacaaaagccacatttgttgggccgggcttca
ccagaaaacctccaaagtatgaacggtttatccgtccaactgggttgcggttcacaaagg
ctaatgtgactcatccggagcttaagtgttccttcaatcttgagatcatcggagtaaaga
agaatccaaatggtcctatgtacagctctcttggtgttataaccaagggaaccataattg
aggtcaacgtgagcgaactgggtctagtcacaccagccgggaaagtagtgtggggaaaat
atgcacaagtgacaaatgatcctgagaatgatggctgcataaatgctgttttgctggtt
>PAFTOL004620
cagccgcaaggagattacattgatctacacaggaagagacatgggtaccgtctcgaccac
tttgagcgtaagcgcaagaaggaggctcgtgaagttaaggagcgctctaaatatgcccag
aaggctctgggtatcaagggtaagatgtttgccaagaaacgatacgctgagaaggctcaa
atgaagaaaacattgaaaatgcatgaggaatcatcaagtaggcgcaaggttgatgatgat
gttcatgatggtgctgttccagcctatttgcttgatcgtgagcaaacaaccagggctaag
atcctgagcaacacaattaagcagaagaggaaagagaaagctgggaaatgggaggttcct
ttacccaaggtaaaatc--------------------ctct-------------------
------------------------------------------------------------
------------------------------------------------------------
------------------------------------------------------------
--------------ccggagcttaaatgttctttcaatcttgagataattggggtaaaga
agaatccaaatggtcctatgtacagctctctaggtgttataacaaaaggaactataattg
aggtcaatgtgagcgaactgggtcttgtcacaccggctgggaaagtagtatggggaaaat
atgcacaagtgacgaatgatcctgagaatgatggctgcataaatgctgtattgctggtt
>PAFTOL004623
cagccgcaaggagattacattgatctacacaggaagagacatggataccgtctcgaccac
tttgagcgtaagcgcaagaaggaggctcgtgaagttaaggagcgctcaaaatatgcccaa
aaggctctgggcatcaagggtaagatgtttgccaagaaacgatacgctgagaaggctcaa
atgaagaaaacattgaaaatgcatgaggaatcatcaagtcggcgcaaggttgatgatgat
gttcatgatggtgctgttccagcctatttgcttgatcgtgagcaaacaaccagggctaag
atcctgagcaacacaattaagcagaagaggaaagagaaagccgggaaatgggaggttcct
ttgcccaaggtaaaa---------------------------------------------
------------------------------------------------------------
------------------------------------------------------------
------------------------------------------------------------
--------------------------tgttttcgtaatttgggcggcgttgtgttatttt
ctaatccaaatggtcctatgtacagctctctaggtgttataacaaaaggaactataattg
aggtcaatgtgagcgaactgggtctggtcacaccggctgggaaagtagtatggggaaaat
atgcacaagtgacgaatgatcctgagaatgatgggtgcataaatgctgtattgctggtt
>PAFTOL004624
------------------------------------------------cgtctcgaccat
tttgagcgtaagcgtaagaaggaggctcgtgaagttaaggagcgctccaaatatgcccag
aaggctctgggtatcaagggtaagatgtttgccaagaaacgatatgctgagaaggctcaa
atgaagaaaacattgaaaatgcatgaggaatcatcaagtcggcgcaaggttgatgatgat
gttcatgatggtgctgttccagcgtatttgcttgaccgtgagcaaacaaccagggctaag
atcytgagcaacacaattaagcagaagaggaaagagaaagctgggaaatgggaggttcct
ttacccaaggtwagacc--------------------cgtt-------------------
-gctgaagatgaaatgtttaaagtcatcagaactgggaaaaggaag--------------
-----agtaag-------------------------------------------------
-----------------tatgaacgatttatccgtccaagtgggttgcggtttacaaagg
ctaatgttactcatccagagcttaaatgttctttcaatcttgagataatcggtgtaaaga
agaatccaaatggtcctatgtacagctctctaggtgttataacaaaaggaactataattg
aggtcaatgtgagcgaactgggactagtcacacccgctgggaaagtagtttggggaaaat
atgcgcaagtgacaaatgatccagagaatgatggctgcataaatgctgtcttgctggtt
>PAFTOL004625
cagccgcaaggagattacatagatctacacaggaagagacatgggtaccgtctcgaccat
tttgagygtaagcgtaagaaggaggctcgtgaagttaaggagyrctccaaatatgcccag
aaggctctgggtatcaagggtaagatgtttgccaagaaacgatatgctgagaaggctcaa
atgaagaaaatattgaaaatgcatgaggaatcatcaagtcggcgcaaggttgatgatgat
gttcatgatggtgctgttccagcgtatttgcttgatcgtgagcaaacaaccagggctaag
rtcttgagcaacacaattaagcagaagaggaaagagaaagctgggaaatgggaggttcct
ttacccaaggttagacc--------------------cgtt-------------------
-gctgaagatgaaatgtttaaagtcatcagaactgggaaaaggaag--------------
-----agtaag-------------------------------------------------
------------------------------------------------------------
-----------------------------------------gagataatcggtgtaaaga
agcatccaaatggtccactgtactgctctctaggcgttataacgaaaggcactataattg
aggtcaatgtgagcgaactgggactagtcactcccgctgggaaagtagtatggggaaaat
atgcgcaagtgacgaatgatcctgagaatgatggctgcataaatgctgtcttgctggtt
>PAFTOL004626
cagccgcaaggagattacatagatctacacaggaagagacatgggtaccgtctcgaccat
tttgagcgtaagcgtaagaaggaggctcgtgaagttaaggagcgctccaaatatgcccag
aaggctctgggtatcaagggtaagatgtttgccaagaagcgatacgctgagaaggctcaa
atgaagaaaacattgaaaatgcaygaggaatcatcaagtcgccgcaaggttgatgatgat
gttcatgatggtgctgtcccagcctatttacttgatcgtgagcaaacaaccagggctaag
atcctgagcaacacaattaagcagaagaggaaagagaaagctgggaaatgggaggttcct
ttacccaaggttagacc--------------------cgtt-------------------
-gctgaagatgaaatgtttaaagtcatcagaacagggaaaaggaag--------------
-----actaagcaatggaaaaggatgataacaaaagccacatttgttggcccggggttca
ccagaaaaccaccaaagtatgaacgatttattcgtccaagtgggttgcggtttacaaagg
ctaatgttactcatccggagcttaaatgttctttcaatcttgagataattggggtaaaga
agaatccaaatggtcctatgtacagctctctaggtgttatmacaaaaggaactataattg
aggtcaatgtcagygaactgggtcttgtcacaccggctgggaaagtagtatggggaaaat
atgcacaagtgacgaatgatcctgagaatgatggctgcataaatgctgtattgctggtt
>PAFTOL004627
cagccgcaaggagactacattgatctacacaggaagagacatgggtaccgtctcgaccac
tttgagcgtaagcgcaagaaggaggctcgtgaagttaaggagcgctctaaatatgcccag
aakgctctgggtatcaagggtaagatgtttgccaagaaacgatacgctgagaaggctcaa
atgaagaaaacattgaaaatgcatgaggaatcatcaagtcggcgcaaggttgatgatgat
gttcatgatggtgctgttccagcctatttgcttgatcgtgagcaaacaaccagggctaag
attctgagcaacacaataaagcagaagaggaaagagaaagctgggaaatgggaggttcct
ttacccaaggttagacc--------------------cgtt-------------------
-gctgaagatgaaatgtttaaagtcatcagaactgggaaaagaaag--------------
-----agtaagtaattaattttaatggcattgtctgtccacggaatcagcctctccactg
gcagacttacactgggttatgaacgatttatccgtccaagtgggttgcggtttacaaagg
ctaatgttactcatccggagcttaaatgttctttcaatcttgagataattggagtaaaga
agaatccaaatggtcctatgtacagctctctaggtgttataacaaaaggaactataattg
aggtcaatgtgagcgaactgggtctcgtcacaccggctgggaaagtagtatggggaaaat
atgcacaagtgacgaatgatcctgagaatgatggctgcataaatgctgtattgctggtt
>PAFTOL004629
cagccgcaaggagattacatagatctgcacaggaagagacatgggtaccgtctcgaccat
tttgagcgtaagcgtaagaaggaggctcgtgaagttaaggagcgctccaaatatgcccag
aaggctctgggtatcaagggtaagatgtttgccaagaaacgatacgctgagaaggctcaa
atgaagaaaacattgaaaatgcatgaggaatcatcaagtcggcgcaaggttgatgatgat
gttcatgatggagctgttccagcgtatttgcttgatcgtgagcaaacaaccagggctaag
atcttgagcaacacaatcaagcagaagaggaaagagaaagctgggaaatgggaggttcct
ttgcccaaggttagacc--------------------cgtt-------------------
-gctgaagatgaaatgtttaaagtcatcagaactgggaaaaggaag--------------
-----agtaag-------------------------------------------------
-----aaaccaccgaagtatgaacgatttatccgtccaagtgggttgcggtttacaaagg
ctaatgttactcatccagagcttaaatgctctttcaaccttgaaataatcggtgtaaaga
agaatccaaatggtcctatgtacagctctctaggtgttataacgaaaggaactataattg
aggtcaatgtgagcgaactgggactagtcacaccggctgggaaagtagtatggggaaaat
atgcgcaagtgacgaatgatcctgagaatgatggctgcataaatgctgtcttgctggtt
>PAFTOL004631
cagccgcaaggagattacatagatctacacaggaagagacatgggtaccgtctcgaccat
tttgagcgtaagcgtaagaaggaggctcgtgaagttaaggagcgctccaaatatgcccag
aaggytctgggtatcaagggtaagatgtttgccaagaaacgatatgctgagaaggctcaa
atgaagaaaasattgaaaatgcatgaggaatcatcaagtcggcgcaaggttgatgatgat
gttcatgatggtgctgttccagcgtatttgcttgatcgtgagcaaacaaccagggctaag
atcttgagcaacacaattaagcagaagaggaaagagaaagctgggaaatgggaggttcct
ttacccaaggttagacc--------------------cgtt-------------------
-gctgaagatgaaatgtttaaagt------------------------------------
------------------------------------------------------------
------------------------------------------------------------
----------------------------------------------------------ga
agaatccaaatggtcctatgtacagctctctaggtgttataacaaaaggaactataattg
aggtcaatgtgagcgaactgggactagtcacacccgctgggaaagtagtttggggaaaat
atgcgcaagtgacaaatgatcctgagaatgatggctgcataaatgctgtcttgctggtt
>PAFTOL004632
cagccgcaaggagattacatagatctgcacaggaagagaaatgggtaccgtctcgaccat
tttgagcgtaagcgtaagaaggaggctcgtgaagttaaggagcgctccaaatatgcccag
aaggctctgggtatcaagggtaagatgtttgccaagaagcgatacgctgagaaggctcaa
atgaagaaaacattgaaaatgcatgaggaatcatcaagtcggcgcaaggttgatgatgat
gttcatgatggtgctgtcccagcctatttacttgatcgtgagcaaacaaccagggctaag
atcctgagcaacacaattaagcagaagaggaaagagaaagctgggaaatgggaggttcct
ttacccaaggtwagacc--------------------cgtt-------------------
-gctgaagatgaaatgtttaaagtcatcagaacagggaaaaggaag--------------
-----actaagcaatggaaaaggatgataacaaaagccacatttgttggcccggggttca
ccagaaaaccaccgaagtatgaacgatttattcgtccaagtgggttgcggtttacaaagg
ctaatgttactcatccggagcttaaatgttctttcaatcttgagataattggggtaaaga
agaatccaaatggtcctatgtacagctctctaggtgttataacaaaaggaactataattg
aggtcaatgtcagcgaactgggtcttgtcacaccggctgggaaagtagtatggggaaaat
atgcacaagtgacgaatgatcctgagaatgatggctgcataaatgctgtattgctggtt
>PAFTOL004633
cagccgcaaggagattacatagatctrcacaggaagagacatgggtaccgtctcgaccat
tttgagcgtaagcgtaagaaggaggctcgtgaagttaaggagcgctccaaatatgcccag
aaggctctgggtatcaagggtaagatgtttgccaagaaacgatacgctgagaaggctcaa
atgaagaaaacattgaaaatgcatgaggaatcatcaagtcgccgcaaggttgatgatgat
gttcatgatggtgctgttccagcgtatttgcttgatcgtgagcaaacaaccagggctaag
atcttgagcaacacaattaagcagaagaggaaagagaaggctgggaaatgggaggttcct
ttacccaaggttagacc--------------------cgtt-------------------
-gctgaagatgaaatgtttaaagtcatcagaactgggaaaaggaag--------------
-----agtaag-------------------------------------------------
--------------------------ttattgcgtccaagtggcttgcggtttacaaagg
ctaatgttactcatccagagcttaaatgttctttcaatcttgagataattggtgtaaaga
agaatccaaatggtcctatgtacagctctctaggtgttataacgaaaggaactataatag
aggtcaatgtgagcgaactgggactagtcacaccggctgggaaagtagtatggggaaaat
atgcgcaagtgacgaatgatcctgagaatgatggctgcataaatgccgtcttgctggtt
>PAFTOL004634
cagccgcaaggagattacatagatctacacaggaagagacatgggtaccgtctcgaccat
tttgagcgtaagcgtaaaaaggaggctcgtgaagttaaggagcgctccaaatatgcccag
aaggctctgggtatcaagggtaagatgtttgccaagaaacgatacgctgagaaggctcaa
atgaagaaaacattgaaaatgcatgaggaatcatcaagtcggcgcaaggttgatgatgat
gttcatgatggtgctgttccagcgtatttgcttgatcgtgagcaaacaaccagggctaag
gtt---------------------------------------------------------
------------------------------------------------------------
------------------------------------------------------------
------------------------------------------------------------
------------------------------------------------------------
------------------------------------------------------------
-----------------------gaatcatgaggtgtcataacgaaaggaactataatag
aggtcaatgtgagcgaattgggactrgttacaccggctgggaaagtagtatggggaaaat
atgcgcaagtgacgaatgatcctgagaatgatggctgcataaatgctgtsttgctggtt
>PAFTOL004636
cagccgcaaggagattacattgatctacacaggaagagacatggataccgtctcgaccac
tttgagcgtaagcgcaagaaggaggctcgtgaagttaaggagcgctctaaatatgcccag
aaggctctgggtatcaagggtaagatgtttgccaagaaacgatacgctgagaaggctcaa
atgaagaaaacattgaaaatgcatgaggaatcttcaagtcggcgcaaggttgatgatgat
gttcatgatggtgctgttccagcctatttgcttgatcgtgagcaaacaaccagggctaag
atcctgagcaacacaattaagcagaagaggaaagagaaagctgggaaatgggaggttcct
ttacccaaggttagacc--------------------tgtt-------------------
-gctgaagatgaaatgtttaaagtcatcagaactgggaaaaggaag--------------
-----agtaag-------------------------------------------------
------------------------------------------------------------
------------------------------------------------------------
-----------------atgtacagctctctaggtgtcataacaaaaggaactataattg
aggtcaatgtgagcgaactgggtcttgtcacaccggctgggaaagtagtatggggaaaat
atgcacaagtgacgaatgatcctgagaatgatggctgcataaatgctgtattgctggtt
>PAFTOL004637
cagccgcaaggggattacatagatctacacaggaagagacatgggtaccgtctcgaccac
tttgagcgtaagcgcaagaaggaggctcgtgaagttaaggagcgctccaaatatgcccag
aaggctctgggtatcaagggtaagatgtttgccaagaaacgatacgctgagaaggctcaa
atgaagaaaacattgaaaatgcatgaggaatcatcaagtaggcgcaaggttgatgatgat
gttcatgatggagctgttccagcctatttgcttgatcgtgagcaaacaaccagggctaag
atcctgagcaacacaattaagcagaagaggaaagagaaagctgggaaatgggaggttcct
ttacccaaggttagacc--------------------cgtt-------------------
-gctgaagatgaaatgtttaaagttatcagaagtgggaaaaggaag--------------
-----agtaag-------------------------------------------------
------------------------------------------------------------
-----------------gagcttaagtgttccttcaatcttgagataatcggagtaaaga
agaatccaaatggtcctatgtacagctctcttggtgttataaccaagggaacaataatts
aggtcaacgtgagcgaactgggtctagtcacaccagccgggaaagtagtatggggaaaat
atgcacargtgacaaatgatcctgagaatgatggctgcataaatgctgttttgctggtt
>PAFTOL004638
cagccgcaaggagattacatagatctacacaggaagagacatgggtaccgtctcgaccat
tttgagygtaagcgtaagaaggaggctygtgaagttaaggagcgctccaaatatgcccag
aaggctctgggtmtcaagggtaagatgtttgccmagaaacgatatgctragaaggckcaa
atgaagaaaacattgaaaatgcatgaggaatcatcaagtcggcgcaaggttgatgatgat
gttcatgatggtgctgttccagcgtatttgcttgatcgtgagcaaacaaccagggctaag
atcttgagcaacacaattaagcagaagaggaaagagaaagctggkaaatgggaggttcct
ttacccaaggttagacc--------------------cgtt-------------------
-gctgaagatgaaatgtttaaagtcatcagaactgggaaaaggaag--------------
-----agtaag-------------------------------------------------
------------------------------------------------------------
--------------------------------------------------------aaaa
ggaagagtaagtatttaatttacagctctctaggtgttataacgaaatgaactataattg
aggtcaatgtgagcgaactgggactagtcactcccgctgggaaagtagtatggggaaaat
atgcgcaagtcacgaatgatcctgagaatgatggctgcataaatgctgtcttgctggtt
>PAFTOL004642
------------------atagatctacacaggaagagacatgggtaccgtctcgaccat
tttgagcgtaagcgtaagaaggaggctcgtgaagttaaggagcgctccaaatatgcccag
aaggctctgggtatcaagggtaagatgtttgccaagaaacgatatgctgagaaggctcaa
atgaagaaaacattgaaaatgcatgaggaatcatcaagtcggcgcaaggttgatgatgat
gttcatgatggtgctgttccagcgtatttgcttgatcgtgagcaaacaaccagggctaag
atcttgagcaacacaattaagcagaagaggaaagagaaagctgggaaatgggaggttcct
ttacccaaggttagacc--------------------cgtt-------------------
-gctgaagatgaaatgtttaaggtcatcagaactgggaaaaggaag--------------
-----agtaag-------------------------------------------------
------------------------------------------------------------
------------------------------------------------------------
--------------------ttctgtccactgggtgttataacgaaaggaactataattg
aggtcaatgtgagcgaactgggactagtcactcccgctgggaaagtagtatggggaaaat
atgcgcaagtgacgaatgatcctgagaatgatggctgcataaatgctgtcttgctggtt
>PAFTOL004644
cagccgcaaggagattacatagatctacacaggaagagacatgggtaccgtctcgaccat
tttgagcgtaagcgtaagaaggaggctcgtgaagttaaggagcgctccaaatatgcccag
aaggctctgggtatcaagggtaagatgtttgccaagaaacgatacgctgagaaggctcaa
atgaagaaaacattgaaaatgcatgaggaatcatcaagtcggcacaaggttgatgatgat
gttcatgatggcgctgttccagcctatttgcttgatcgtgagcaaacaaccagggctaag
atcctgagcaacacaattaagcagaagaggaaagagaaagctgggaaatgggaggttcct
ttacccaaggttagacc--------------------cgtt-------------------
-gctgaagatgaaatgtttaargttatcagaactgggaaaa-------------------
------------------------------------------------------------
------------------------------tccgtccaagtgggttgcggtttacaaagg
ctaatgttactcatccggagcttaaatgttctttcaatcttgagataattggggtaaaga
agaatccaaatggtcctatgtacagctctctaggtgtcataacaaaaggaactataattg
aggtcaatgtgagcgaactgggtctcgtcacaccggctgggaaagtagtatgggggaaat
atgcacaagtgacgaatgatcctgagaatgatggctgcataaatgctgtattgctggtt
>PAFTOL004646
cagccgcaaggagattacatagatttacacaggaagagacatgggtaccgtctcgaccat
tttgagcgtaagcgtaagaaggaggctcgtgaagttaaggagcgctccaaatatgcccag
aaggctctgggtatcaagggtaagatgtttgccaagaaacgatatgctgagaaggctcaa
atgaagaaaacattgaaaatgcatgaggaatcatcaagtcggcacaaggttgatgatgat
gttcatgatggtgctgttccagcgtatttgcttgatcgtgagcaaacaaccagggctaag
atcttgagcaacacaattaagcagaagaggaaagagaaagctgggaaatgggaggttcct
ttacccaaggttagacc--------------------cgtt-------------------
-gctgaagatgaaatgtttaaagtcatcagaactgggaaaaggaag--------------
-----agtaag-------------------------------------------------
------------------------------------------------------------
------------------------------------------------------------
------------------------------------------------------------
------------------------------------------------------------
-----------------------------------------------------------
>PAFTOL004647
cagccgcaaggagattacattgatctacacaggaaaagacatgggtaccgtctcgaccac
tttgagcgtaagcgcaagaaggaggctcgtgaagttaaggagcgatctaaatatgcccag
aaggctctgggtatcaagggtaagatgtttgccaagaaacgatacgctgagaaggctcaa
atgaagaaaacattgaaaatgcatgaggaatcatcaagtcggcgcaaggttgatgatgat
gttcatgatggtgctgttccagcctatttgcttgatcgtgagcaaacaaccagggctaag
atcctgagcaacacaattaagcagaagaggaaagagagagctgggaaatgggaggttcct
ttacccaaggttagacc--------------------cgtt-------------------
-gctgaagatgaaatgtttaaagtcatcagaactgggaaaaggaag--------------
-----actaagcaatggaaaaggatgataacaaaagcgacatttgttggcccggggttca
ccagaaaacccccaaagtatgaacgatttatccgtccaagtgggttgcggtttacaaaag
ctaatgttactcatccggagcttaaatgttctttcaatcttgagataattggggtaaaga
agaatccaaatggtcctatgtacagctctttaggtgttataacaaaaggaactataattg
aggtcaatgtgagcgaactgggtcttgtcacaccggctgggaaagtagtatggggaaaat
atgcacaagtgacgaatgatcctgagaatgatggctgcataaatgctgtattgctggtt
>PAFTOL004648
cagccgcaaggagattacatagatctacacaggaaaagacatgggtaccgtctcgaccat
tttgagcgtaagcgtaagaaggaggctcgtgaagttaaggagcgctccaaatatgcccag
aaggctctgggtatyaagggtaagatgtttgccaagaagcgatacgctgagaaggctcaa
atgaagaaaacattgaaaatgcatgaggaatcatcaagtcggcgcaaggttgatgatgat
gttcatgatggtgctgttccagcctatttacttgatcgtgagcaaacaaccagggctaag
atcctgagcaacacaattaagcagaagaggaaagagaaagccgggaaatgggaggttcct
ttaccgaaggttagacc--------------------cgtt-------------------
-gctgaagatgaaatgtttaaagtcatcagaacagggaaaaggaag--------------
-----actaagcaatggaaaaggatgataacaaaagccacatttgttggcccggggttca
ccagaaaaccaccaaagtatgaacgatttattcgtccaagtgggttgcggtttacgaagg
ctaatgttactcatccggagcttaaatgttctttcaatcttgagataattggggtaaaga
agaatccaaatggtcctatgtacagctctctaggtgttataacaaaaggaactataattg
aggtcaatgtcagygaactgggtcttgtcacaccggctgggaaagtagtatggggaaaat
atgcacaagtgacgaatgatcctgagaatgatggctgcataaatgctgtattgctggtt
>PAFTOL004649
cagccgcaaggagattacattgatctacacaggaagagacatgggtaccgtctcgaccac
tttgagcgtaagcgcaagaaggaggctcgtgaagttaaggagcgctctaaatatgcccag
aaggctctgggtatcaagggtaagatgtttgccaagaaacgatacgctgagaaggctcaa
atgaagaaaacattgaaaatgcatgaggaatcgtcaagtcggcgcaaggttgatgatgat
gttcatgatggtgctgttccagcctatttgcttgatcgtgagcaaacaaccagggctaag
atcctgagcaacacaattaagcagaagaggaaagagaaagctggtaaatgggaggttcct
ttacccaaggtaaaat--------------------------------------------
------------------------------------ggaaaaggat--------------
-----gataac--------------------aaaagccacatttgttggcccggggttca
ccagaaaacccccgaagtatgaacgatttatccgtccaagtgggttgcggtttacaaagg
ctaatgttactcatccggagcttaaatgttctttcaatcttgagataattggggtaaaga
agaatccaaatggtcctatgtacagctctctaggtgttataacaaaaggaactataattg
aggtcaatgtgagcgaactgggtcttgtcactccagctgggaaagtagtgtggggaaaat
acgcacaagtgacgaatgatcctgagaatgatggctgcataaatgctgtattgctggtt
>PAFTOL004652
cagccgcaaggagattacatagatctacacaggaagagacatgggtaccgtctcgaccat
tttgagcgtaagcgtaagaaggaggctcgtgaagttaaggagcgctccaaatatgcccag
aaggctctgggtatcaagggtaagatgtttgccaagaaacgatatgctgagaaggctcaa
atgaagaaaatattgaaaatgcatgaggaatcatcaagtcggcgcaaggttgatgatgat
gttcatgatggtgctgttccagcgtatttgcttgatcgtgagcaaacaaccagggctaag
atcttgagcaacacaattaagcagaagaggaaagagaaagctgggaaatgggaggttcct
ttacccaaggttagacc--------------------cgtt-------------------
-gctgaagatgaaatgtttaaagtcatcagaactgggaaaaggaag--------------
-----agcaaa-------------------------------------------------
------------------------------------------------------------
--------------------------aggaagagcaatcttgagataatcggtgtaaaga
agaatccaaatggtcctatgtacagctctctaggtgttataacgaaaggaactataattg
aggtcaatgtgagcgaactgggactagtcactcccgctgggaaagtagtatggggaaaat
atgcgcaagtgacgaatgatcctgagaatgatggctgcataaatgctgtcttgctggtt
>PAFTOL004653
cagccgcaaggagattacatagatctacacaggaagagacatgggtaccgtctcgaccat
tttgagcgtaagcgtaagagggaggctcgtgaagttaaggagcgctccaaatatgcccag
aaggctctgggtatcaagggtaagatgtttgccaagaaacgatatgctgagaaggctcaa
atgaagaaaacattgaaaatgcatgaggaatcatcaagtcggcgcaaggttgatgatgat
gttcatgatggtgctgttccagcgtatttgcttgatcgtgagcaaacaaccagggctaag
atcttgagcaacacaattaagcagaagaggaaagagaaagctgggaaatgggaggttcct
ttacccaaggtwagacc--------------------tgtt-------------------
-gctgaagatgaaatgtttaaagtcatcagaactgggaaaaggaag--------------
-----tttaaa-------------------------------------------------
------------------------------------------------------------
--------------------------------------gtcatcagaactgggaaaagga
agaatccaaatggtcctatgtacagctctctaggtgttataacgaaaggaactataattg
aggtcaatgtgagcgaactgggactagtcactcccgctgggaaggtagtatggggaaaat
atgcgcaagtgacgaatgatcctgagaatgatggctgcataaatgctgtcttgctggtt
>PAFTOL004654
------------------attgatctacacaggaagagacatggataccgtctcgaccac
tttgagcgtaagcgcaagaaggaggctcgtgaagttaaggagcgctctaaatatgcccag
aaggctctgggtatcaagggtaagatgtttgccaagaaacgatacgctgagaaggctcaa
atgaagaaaasattgaaaatgcatgaggaatcatcaagtcggcgcaaggttgatgatgat
gttcatgatggtgctgttccagcctatttgcttgatcgtgagcaaacaaccagggctaag
atcctgagcaacacaattaagcagaagaggaaagagaaagcsgggaaatgggaggttcct
ttacccaaggt-------------------------------------------------
------------------------------------------------------------
------------------------------------------------------------
------------------------------------------------------------
------------------------------------------------------------
-------------------------------------------aaaaggaactataattg
aggtcaatgtgagcgaactgggtcttgtcacaccggctgggaaagtagtatggggaaaat
atgcrcaagtgacgaatgatcctgagaatgatggctgcataaatgctgtattgctggtt
>PAFTOL004657
cagccgcaaggagattacatagatctacacaggaagagaaatggataccgtctcgatcat
tttgagcgtaaacgtaagaaggaggctcgtgaagttaaggagcgctccaaatatgcccaa
aaggctctgggtatcaagggtaagatgtttgccaagaaacgatacgctgagaaggctcaa
atgaagaaaacattgaaaatgcatgaggaatcrtcaagtaggcrcaargttgatgatgat
gttyatgatggagytgttccagcctatttgcttgatcgtgagcaaacaaccagggctaag
atcctgagcaacacaattaagcagaagaggaaagagaaagctgggaaatgggaggttcct
ttacccaaggttagacc--------------------tgtt-------------------
-gctgaagatgaaatgtttaaagtcatcagaactggaaaaaggaag--------------
-----actaagcaatggaaaaggatgataacaaaggccacatttgttggcccggggttca
ccagaaaaccaccaaagtatgaacggtttatccgtccaagtgggttgcggttcacaaagg
ctaatgttactcatccggagcttaaatgttctttcaatcttgagataattggggtaaaga
agaatccaaatggtcctatgtacagctctcttggtgttataaccaaaggaactataattg
aggtcaatgtgagcgaactgggtctagttacaccggcmgggaaagtagtatggggaaaat
atgcacaagtgacgaatgatcctgagaatgatggctgcataaatgctgtcttgctggtt
>PAFTOL004658
cagccgcaaggagattacattgatctacacaggaagagaaatgggtaccgtctcgaccac
tttgagcgtaagcgcaagaaggaggctcgtgaagttaaggagcgctctaaatatgcccag
aaggctctgggtatcaagggtaagatgtttgccaaaaaacgatacgctgagaaggctcaa
atgaagaaaacattgaaaatgcatgaggaatcatcaagtcggcgcaaggttgatgatgat
gttcatgatggtgctgttccagcctatttgcttgatcgtgagcaaacaaccagggctaag
gtt---------------------------------------------------------
------------------------------------------------------------
------------------------------------------------------------
------------------------------------------------------------
------------------------------------------------------------
------------------------------------------------------------
------------------------------------------------------------
------------------------------------------------------------
-----------------------------------------------------------
>PAFTOL004660
------------------------------------------------------------
------------------------------------------------------------
------------------------------------------------------------
------------ttgaaaatgcatgaggaatcatcaagtcggcgcaaggttgatgatgat
gttcatgatggtgctgttccagcctatttgcttgatcgtgagcaaacaaccagggctaag
gtt---------------------------------------------------------
------------------------------------------------------------
------------------------------------------------------------
------------------------------------------------------------
------------------------------------------------------------
------------------------------------------------------------
------------------------------------------------------------
------------------------------------------------------------
-----------------------------------------------------------
>PAFTOL004661
cagccgcaaggagattacatagatctacacaggaagagaaatggataccgtctcgatcat
tttgagcgtaaacgtaagaaggaggctcgtgaagttaaggagcgctccaaatatgcccag
aaggctctsggtatcaagggtaagatgtttgccaagaaacgatacgctgagaaggctcaa
atgaagaaaacattgaaaatgcaygaggaatcrtcaagtaggygsaaggttgatgatgat
gttcatgatggagytgttccagcctatttgcttgatcgtgagcaaacaaccagggctaag
atcctgagcaacacaattaagcagaagaggaaagagaaagcygggaaatgggaggttcct
ttaccyaaggttagacc--------------------tgtt-------------------
-gctgaagatgaaatgtttaaagtcatcagaactgggaaaaggaag--------------
-----gctaagcaatggaaaaggatgataacaaaggccacatttgttggcccggggttca
ccagaaaaccaccaaagtatgaacggtttatccgtccaagtgggttgcggttcacaaagg
ctaatgttactcatccggagcttaaatgttctttcaatcttgagataattggggtaaaga
agaatccaaatggtcctatgtacagctctcttggtgttataaccaaaggaactataattg
aggtcaatgtgagcgaactgggtctagtgacaccggcsgggaaagtagtatggggaaaat
atgcacaagtgacgaatgatcccgagaatgatggctgcataaatgckgtcttgctggtt
>PAFTOL004662
cagccgcaaggagattacattgatctacacaggaagagacatgggtaccgtctcgaccac
tttgaacgtaagcgcaagaaggaggctcgtgaagttaaggagcgctctaaatatgcccag
aaggctctgggtatcaagggtaagatgtttgccaagaaacgatacgctgagaaggctcaa
atgaagaaaacattgaaaatgcatgaggaatcatcaagtcggcgcaaggctgatgatgat
gttcatgatggtgctgttccagcgtatttgcttgatcgtgagcaaacaaccagggctaag
atcctgagcaacacaattaagcagaagaggaaagagaaagctgggaaatgggaggttcct
ttacccaaggtaaaa---------------------------------------------
------------------------------------------------------------
------------------------------------------------------------
--------------aagtatgaacgatttatccgtccaagcgggttgcggtttacaaagg
ctaatgttactcatccggagcttaaatgttctttcaatcttgagataattggggtgaaga
agaatccaaatggtcctatgtacagctctctaggtgttataacaaaaggaactataattg
aggtcaatgtgagcgaacttggtcttgtcacaccagctgggaaagtagtatggggaaaat
atgcacaagtgacgaatgatcctgagaatgatggctgcataaatgctgtattgctggtt
>PAFTOL004664
------------------------------------------------------------
------------------------------------------------------------
------------------------------------------------------------
------------ttgaaaatgcatgaggaatcatcaagtcggcgcaaggttgatgatgat
gttcatgatggtgctgttccagcgtatttgcttgatcgtgagcaaacaaccagggctaag
atcttgagcaacacaattaagcagaagaggaaagagaaagctgggaaatgggaggttcct
ttacccaaggttagacc--------------------cgtt-------------------
-gctgaagatgaaatgttt-----------------------------------------
------------------------------------------------------------
------------------------------------------------------------
------------------------------------------------------------
------------------------------------------------------------
------------------------------------------------------------
-----------------------------------------------------------
>PAFTOL004665
cagccgcaaggagattacatagatctacacaggaagagacatgggtaccgtctcgaccat
tttgagcgtaagcgtaagaaggaggctcgtgaagttaaggagcgctctaaatatgcccag
aaggctctgggtatcaagggtaagatgtttgccaagaagcgatacgctgagaaggctcaa
atgaagaaaacattgaaaatgcatgaggaatcatcaagtcggcgcaaggttgatgatgat
gttcatgatggtgctgttccagcctatttacttgatcgtgagcaaacaaccagggctaag
atcctgagcaacacaattaagcagaagaggaaagagaaagctgggaaatgggaggttcct
ttacccaaggttagacc--------------------cgtt-------------------
-gctgaagatgaaatgtttaaagtcatcagaacagggaaaagtaag--------------
-----agtaag-------------------------------------------------
------------------------------------------------------------
------------------------------------------------------------
------------------------------------------------------------
------------------------------------------------------------
-----------------------------------------------------------
>PAFTOL004666
------------------------------------------------------------
------------------------------------------------------------
------------------------------------------------------------
------------ttgaaaatgcatgaggaatcatcaagtcggcgcaaggttgatgatgat
gttcatgatggtgctgttccagcgtatttgcttgatcgtgagcaaacaaccagggctaag
atcctgagcaacacaattaagcagaagaggaaagagaaagctgggaaatgggaggttcct
ttacccaaggttagacc--------------------cgtt-------------------
-gctgaagatgaaatgtttaaagtcatcagaactgggaaaaggaag--------------
-----agtaag-------------------------------------------------
--------------------------------------------------tttacaaagg
ctaatgttactcatccagagcttaaatgttctttcaatcttgagataatcggtgtaaaga
agaatccaaatggtcctatgtacagctctctaggtgttataacgaaaggaactataattg
aggtcaatgtgagcgaactgggattagtcactcccgctgggaaagtagtatggggaaaat
atgcgcaagtgacgaatgatcctgagaatgatggctgcataaatgctgtcttgctggtt
>PAFTOL004667
cagccgcacggagcttacctagatctacacaggaagagacatgggtaccgtctcgaccat
tttgagcgtaagcgtaagaaggaggctcgtgaagttaaggagcgctccaaatatgcccag
aaggctctgggtatcaagggtaagatgtttgccaagaaacgatatgctgagaaggctcaa
atgaagaaaacattgaaaatgcatgaggaatcatcaagtcggcgcaaggttgatgatgat
gttcatgatggtgctgttccagcgtatttgcttgatcgtgagcaaacaaccagggctaag
atcttgagcaacacaattaagcagaagaggaaagagaaagctgggaaatgggaggttcct
ttacccaaggttagacc--------------------cgtt-------------------
-gctgaagatgaaatgtttaaagtcatcagaactgggaaaaggaag--------------
-----agtaag-------------------------------------------------
------------------------------------------------------------
--------------------------tgttctttcaatcttgagataatcggtgtaaaga
agaatccaaatggtcctatgtacagctctctaggtgttataacgaaaggaactataattg
aggtcaatgtgagcgaactgggactagtcactccygctgggaaagtagtatggggaaaat
atgcgcaagtgacgaatgatcctgagaatgatggctgcataaatgctgtcttgctggtt
>PAFTOL004668
cagccgcaaggagattacatagatctacacaggaagagacatgggtaccgtctcgaccat
tttgagcgtaagcgtaagaaggaggctcgtgaagttaaggagcgctccaaatatgcccag
aaggctctgggtatcaagggtaagatgtttgccaagaaacgatatgctgagaaggctcaa
atgaagaaaacattgaaaatgcatgaagaatcatcaagtcggcgcaaagttgatgatgat
gttcatgatggtgctgttccagcgtatttgcttgatcgtgagcaaacaaccagggctaag
atcttgagcaacacaattaagcagaagaggaaagagaaagctgggaaatgggaggttcct
ttacccaaggtaaaat--------------------------------------------
------------------------------------------------------------
------------------------------------------------------------
------------------------------------------------------------
------------------------------------------------------------
---------------------------------------------------------tcc
aggtcaatgtgagcgaactgggactagtcactcccgctgggaaagtagtatggggaaaat
atgcgcaagtgacgaatgatcctgagaatgatggctgcataaatgctgtcttgctggtt
>PAFTOL005024
---------------------gatctacacaggaagagacatgggtaccgtctcgaccat
tttgagcgtaagcgtaagaaggaggctcgtgaagttaaggagcgctccaaatatgcccag
aaggctctgggtatcaagggtaagatgtttgccaagaaacgatatgctgagaaggctcaa
atgaagaaaacattgaaaatgcatgaggaatcatcaagtcggcgcaaggttgatgatgat
gttcatgatggtgctgttccagcatatttgcttgatcgtgagcaaacaaccagggctaag
rtcttgagcaacacaattaagcagaagaggaaagagaaagctgggaaatgggaggttcct
ttacccaaggtaaaat--------------------------------------------
------------------------------------------------------------
------------------------------------------------------------
------------------------------------------------------------
------------------------------------------------------------
---------------------------------------------------------tcc
aggtcaatgtgagcgaactgggactagtcactcccgctgggaaggtagtctggggaaaat
atgcgcaagtgacgaatgatcctgagaatgatggctgcataaatgctgtcttgctggtt
>PAFTOL005025
cagccgcaaggagattacatagatctacacaggaagagacatgggtaccgtctcgaccat
tttgagcgtaagcgtaagaaggaggctcgtgaagttaaggagcgctccaaatatgcccag
aaggctctgggtatcaagggtaagatgtttgccaagaaacgatacgctgagaaggctcaa
atgaagaaaacattgaaaatgcatgaggaatcatcaagtcgacgcaaggttgatgatgat
gttcatgatggtgctgttccagcatatttgcttgatcgtgagcaaacaaccagggctaag
atcttgagcaacacaattaagcagaagaggaaagagaaagctgggaaatgggaggttcct
ttacccaaggtaaaatctaaattgttttagttttgtgtgct-------------------
-gccttaaaagagttgctcttttgcagctaagcaatggaaaaggat--------------
-----gataac--------------------aaaagccacatttgttggcccggggttca
ccagaaaaccaccgaagtatgaaagatttatccgtccaagtgggttgcggtttacaaagg
ctaatgttactcatccagagcttaaatgttctttcaatcttgagataatcggtgtaaaga
agaatccaaatggtcctatgtacagctctctaggtgttataacaaaaggaactataattg
aggtcaatgtgagtgaactgggtcttgtcacaccggctgggaaagtagtatggggaaaat
atgcacaagtgacgaatgatcctgagaacgatggctgcataaatgctgtattgctggtt
>PAFTOL005026
cagccgcaaggagattacatagatctacacaggaagagaaatgggtaccgtctcgaccat
tttgagcgtaagcgtaagaaggaggctcgtgaagttaaggagcgctccaaatatgcccag
aaggctctgggtatcaagggtaagatgtttgccaagaaacgataygctgagaaggctcaa
atgaagaaaacattgaaaatgcatgaggaatcatcaagtcgrcgcaaggttgatgatgat
gttcatgatggtgctgttccagcrtatttgcttgatcgtgagcaaacaaccagggctmag
rtcttgagcaacacaattaagcagaagaggaaagagaaagctgggaaatgggaggttcct
ttacccaaggttagacc--------------------cgtt-------------------
-gctgaagatgaaatgtttaaagtcatcaga-----------------------------
------------------------------------------------------------
------------------------------------------------------------
-----------------------------tctttcaatcttgagataatcggtgtaaaga
agaatccaaatggtcctatgtacagctctctaggtgttataacaaaaggaactataattg
aggtcaatgtgagtgaactgggtcttgtcacaccggctgggaaagtagtatggggaaaat
atgcacaagtgacgaatgatcctgagaatgatggctgcataaatgctgtattgctggtt
>PAFTOL005035
------------------------------------------------------------
------------------------------------------------------------
------------------------------------------------------------
------------ttgaaaatgcatgaggaatcatcaagtcggcgcaaggttgatgatgat
gttcatgatggtgctgttccagcrtatttgcttgatcgtgagcaaacaaccagggctaag
gtt---------------------------------------------------------
------------------------------------------------------------
------------------------------------------------------------
------------------------------------------------------------
------------------------------------------------------------
------------------------------------------------------------
------------------------------------------------------------
------------------------------------------------------------
-----------------------------------------------------------
>PAFTOL005042
cagccgcaargagattacatagatctacacaggaagagacatgggtaccgtctcgaccat
tttgagcrtaagcgtaagaaggaggctygtgaagttaaggagcgctccaaatatgcccag
aaggctctgggtatcaagggtaagatgtttgccaagaarcgataygctgagaaggckcaa
atgaagaaaay-------------------------------------------------
-----------------------------------------gcaatgcgttgtggaacag
atcctgagcaacacaattaagcagaagaggaaagagaaagctgggaaatgggaggttcct
ttacccaaggttagacc--------------------cgtt-------------------
-gctgaagatgaaatgtttaaagtc-----------------------------------
------------------------------------------------------------
------------------------------------------------------------
------------------------------------------------------------
--------------------------------------------------------ttcc
aggtcaatgtcagcgaactgggtcttgtcacaccrgctgggaaagtagtatggggaaaat
atgcacaagtgacgaatgatcctgagaatgatggctgcataaatgctgtattgctggtt
>PAFTOL005043
cagccgcaaggagattacatagatctacacaggaagagacatsggtaccgtctcgaccat
tttgagcgtaagcgtaagaaggaggctygtgaagttaaggagcgctccaaatatgcccag
aaggctctgggtatcaagggtaagatgtttgccaagaaacgatatgctgagaaggckcaa
atgaagaaaatattgaaaatgcatgaggaatcatcaagtcggcgcaaggttgatgatgat
gttcatgatggtgctgttccagcgtatttgcttgatcgtgagcaaacaaccagggctaag
atcttgagcaacacaattaagcagaagaggaaagagaaagctgggaaatgggaggttcct
ttacccaaggttagacc--------------------tgtt-------------------
-gctgaagatgaaatgtttaaagtcatcagaactgggaaaaggaag--------------
-----agtaag-------------------------------------------------
------------------------------------------------------------
------------------------------------------------------------
------------------------------------------------------------
------------------------------------------------------------
-----------------------------------------------------------
>PAFTOL005047
cagccgcaaggagattacatagatctacacaggaaaagacatgggtaccgtctcgaccat
tttgagcgtaagcgtaagaaggaggctcgtgaagttaaggagcgctccaaatatgcccag
aaggctctgggtatcaagggtaagatgtttgccaagaagcgatacgctgagaaggctcaa
atgaagaaaacattgaaaatgcatgaggaatcatcaagtcggcgcaaggttgatgatgat
gttcatgatggtgctgttccagcctatttacttgatcgtgagcaaacaaccagggctaag
atcctgagcaacacaattaagcagaagaggaaagagaaagctgggaaatgggaggttcct
ttacccaaggtaaaa---------------------------------------------
------------------------------------------------------------
------------------------------------------------------------
------------------------------------------------------------
------------------------------------------------------------
------------------------------------------------------------
------------------------------------------------------------
-----------------------------------------------------------
>PAFTOL005169
------------------------------------------------------------
------------------------------------------------------------
------------------------------------------------------------
------------ttgaaaatgcatgaggaatcatcaagtcggcgcaaggttgatgatgat
gttcatgatggtgctgttccagcgtatttgcttgatcgtgagcaaacaaccagggctaag
gtt---------------------------------------------------------
------------------------------------------------------------
------------------------------------------------------------
------------------------------------------------------------
------------------------------------------------------------
------------------------------------------------------------
------------------------------------------------------------
------------------------------------------------------------
-----------------------------------------------------------
>PAFTOL007498
cagccgcaaggagattacatagatctacacaggaagaggcatgggtaccgtctcgatcac
tttgagcgtaagcgtaagaaggaggctcgtgaagttaaggagcgctccaaatatgcccag
aaggctctgggtatcaagggtaagatgtttgccaagaaacgatatgctgagaaggctcaa
atgaagaaaacattgaaaatgcatgaggaatcatcaagtcggcgcaaggttgatgatgat
gttcatgatggtgccattccagcatatttgcttgatcgtgagcaaacaaccagggctaag
atcttgagcaacacaattaagcagaagaggaaagagaaagctgggaaatgggaggttcct
ttacccaaggtaaaat--------------------------------------------
------------------------------------------------------------
------------------------------------------------------------
------------------------------------------------------------
------------------------------------------------------------
---------------------------------------------------------ycc
aggtcaatgtgagcgaactgggactagtcacacctgctgggaaagtagtatggggaaaat
atgcacaagtgacgaatgatcctgagaatgatggctgcataaatgctgtcttgctggtt
>PAFTOL008060
------------------------------------------------------------
------------------------------------------------------------
------------------------------------------------------------
------------ttgaaaatgcatgaggaatcatcaagtcggcgcacggttgatgatgat
gttcatgatggtgctgttccagcgtatttgcttgatcgtgagcaaacaaccagggctaag
gttt--------------------------------------------------------
------------------------------------------------------------
------------------------------------------------------------
------------------------------------------------------------
------------------------------------------------------------
------------------------------------------------------------
---------------------------------------------------------tcc
aggtcaatgtgagcgaactgggactagtcacacccgctgggaaagtagtttggggaaaat
atgcgcaagtgacgaatgatcctgagaatgacggctgcataaatgctgtcttgctggtt
>PAFTOL008062
cagccgcaaggagattacatagatctacacaggaagagacatgggtaccgtctcgaccat
tttgagcgtaagcgtaagaaggaggctcgtgaagttaaggagcgctccaaatatgcccag
aaggctctgggtatcaaggggaagatgtttgccaagaaacgatatgctgagaaggctcaa
atgaagaaaacattgaaaatgcatgaggaatcatcaagtcggcgcaaggttgatgatgat
gttcatgatggtgctgttccggcgtatttgcttgatcgtgagcaaacaaccagggctaag
atcttgagcaacacaattaagcagaagaggaaagagaaagctgggaaatgggaggttcct
ttacccaaggtaaaat--------------------------------------------
------------------------------------------------------------
------------------------------------------------------------
------------------------------------------------------------
------------------------------------------------------------
---------------------------------------------------------tcc
aggtcaatgtgagcgaactgggactagtcacccccgctgggaaagtagtttggggaaaat
atgcgcaagtgacgaatgatcctgagaatgacggctgcataaatgctgtcttgctggtt
>PAFTOL008063
cagccgcaaggagattacatagatctacacaggaagagacatgggtaccgtctcgaccat
tttgagcgtaagcgtaagaaggaggctcgtgaagttaaggagcgctccaaatatgcccag
aaggctctgggtataaagggtaagatgtttgccaagaaacgatatgctgagaaggctcaa
atgaagaaaacattgaaaatgcatgaggaatcatcaagtcggcgcaaggttgatgatggt
gttcatgatggtgctgttccagcgtatttgcttgatcgtgagcaaacaaccagggctaag
atcttgagcaacacaattaagcagaagaggaaagagaaagctgggaaatgggaggttcct
ttacccaaggttagacc--------------------cgtt-------------------
-gctgaagatgaaatgtttaaagtcatcagaactgggaaaaggaag--------------
-----agtaaaataatttagagcttgataacaaaagccacatttgttggcccgggtttca
ccaggaaaccaccgaagtatgaacgatttatccgtccaagtgggttgcggtttacaaagg
ctaatgttactcatccagagcttaaatgttctttcaatcttgagataatcggtgtaaaga
agaatccaaatggtccaatgtacagctctctaggtgttataacaaaaggaactataattg
aggtcaatgtgagcgaactgggactagtcacacccgctgggaaagtagtttggggaaaat
atgcgcaagtgacaaatgatcctgagaatgatggctgcataaatgctgtcttgctggtt
>PAFTOL008084
cagccgcaaggagattacatagatctacacaggaagagaaatggataccgtctcgatcat
tttgagcgtaaacgtaagaaggaggctcgtgaagttaaggagcgctccaaatatgcccag
aaggctctgggtatcaagggtaagatgtttgccaagaaacgatacgctgagaaggctcaa
atgaagaaaasattgaaaatgcatgaggaatcatcaagtaggcgcaaggttgatgatgat
gttcatgatggagctgttccagcctatttgcttgatcgtgagcaaacaaccagggctaag
atcctgagcaacacaattaagcagaagaggaaagagaaagctgggaaatgggaggttcct
ttacccaaggttagacc--------------------tgtt-------------------
-gctgaagatgaaatgttcaaagtcatcagaactgggaaaaggaag--------------
-----gctaagcaatggaaaaggatgataacaaaggcaacatttgttggcccggggttca
ccagaaaaccaccaaagtatgaacggtttatccgtccaagtgggttgcggttcacgaagg
ctaatgttactcatccggagcttaaatgttctttcaatcttgagataattggggtgaaga
agaatccaaatggtcctatgtacagctctcttggtgttataaccaaaggaactataattg
aggtcaatgtgagcgaactgggtctagtgacaccggcggggaaagtagtatggggaaaat
atgcacaagtgacgaatgatcctgagaatgatggctgcataaatgctgtcttgctggtt
>PAFTOL008417
------------------------------------------------------------
------------------------------------------------------------
------------------------------------------------------------
------------ttgaaaatgcatgaggaatcatcaagtcggcgcaaggttgatgatgat
gttcatgatggtgctgttccagcgtatttgcttgatcgtgagcaaacaaccagggctaag
gtt---------------------------------------------------------
------------------------------------------------------------
------------------------------------------------------------
------------------------------------------------------------
------------------------------------------------------------
------------------------------------------------------------
--------aatggtcctatgtacagctctctaggtgttataacaaaaggaactataattg
aggtcaatgtgagcgaactgggactagtcacacccgctgggaaagtagtttggggaaaat
atgcgcaagtgacaaatgatcctgagaatgatggctgcataaatgctgtcttgctggtt
>PAFTOL008419
------------------------------------------------------------
------------------------------------------------------------
------------------------------------------------------------
------------ttgaaaatgcatgaggaatcatcaagtcggcgcraggttgatgatgat
gttcatgatggtgctgttccagcgtatttgcttgatcgtgagcaaacaaccagggctaag
atcttgagcaacacaattaagcagaagaggaaagagaaagctgggaaatgggaggttcct
ttacccaaggtaaaattagacc---------------cgtt-------------------
------------------------------------------------------------
-------------------------------------------------------tttca
ccaggaaaccaccgaagtatgaacgatttatccgtccaagtgggttgcggtttacaaagg
ctaatgttactcatccagagcttaaatgttctttcaatcttgagataatcggcgtaaaga
agaatccaaatggtcctatgtacagctctctaggtgttataacaaaaggaactataattg
aggtcaatgtgagcgaactgggactagtcacacccgctgggaaagtagtatggggaaaat
atgcgcaagtgacgaatgatcctgagaatgatggctgcataaatgctgtattgctggtt
>PAFTOL008421
cagccgcaaggagattacattgatctacacaggaagagacatggataccgtctcgaccac
tttgagcgtaagcgcaagaaggaggctcgtgaagttaaggagcgctctaaatatgcccag
aaggctctgggtatcaagggtaagatgtttgccaagaaacgatatgctgagaaggctcaa
atgaagaaaacattgaaaatgcatgaggaatcatcaagtcggcgcaaggttgatgatgat
gttcatgatggtgctgttccagcctatttacttgatcgtgagcaaacaaccagggctaag
atcctgagcaacacaattaagcagaagaggaaagagaaagctgggaaatgggaggttcct
ttacccaaggttagacc--------------------cgtt-------------------
-gctgaagatgaaatgtttagagtcatcagaactgggaaaaggaag--------------
-----agtaag-------------------------------------------------
------------------------------------------------------------
--------------------------------------cttgagatgattggggtaaaga
agaatccaaatggtcctatgtacagctctctaggtgttataacgaaaggaactataattg
aggtcaatgtgagcgaactgggtcttgtcacaccggctgggaaagtagtatggggaaaat
atgcacaagtgacgaatgatcctgagaatgatggctgcataaatgctgtattgctggtt
>PAFTOL008422
cagccgcaaggagattacattgatctacacaggaagagacatggataccgtctcgaccat
tttgagcgtaagcgcaagaaggaggcgcgtgaagttaaggagcgctctaaatatgcccag
aaggctctgggtatcaagggtaagatgttcgccaagaaacgatacgctgagaaggctcaa
atgaagaaaacrttgaaaatgcacgaggaatcatcaagtcggcgcaaggttgatgatgat
gttcatgatggtgctgttccagcctatttgcttgatcgtgagcaaacaaccagggctaag
gtt---------------------------------------------------------
------------------------------------------------------------
------------------------------------------------------------
------------------------------------------------------------
------------------------------------------------------------
------------------------------------------------------------
------------------------------------------------------------
------------------------------------------------------------
-----------------------------------------------------------
>PAFTOL008423
cagccgcaaggagattacatagatctacacaggaagagacatgggtaccgtctcgaccat
tttgagcgtaagcgtaagaaggaggctcgtgaagttaaggagcgctcgaaatatgcccag
aaggctctgggtatcaagggtaagatgtttgccaagaagcgatacgctgagaaggctcaa
atgaagaaaacattgaaaatgcatgaggaatcatcaagtcggcgcaaggttgatgatgat
gttcatgatggtgctgttccagcctatttacttgatcgtgagcaaacaaccagggctaag
rtcctgagcaacacaattaagcagaagaggaaagagaaagctgggaaatgggaggttcct
ttacccaaggttagacc--------------------cgtt-------------------
-gctgaagatgaaatgtttaaagtcatcagaacagggaaaaggaag--------------
-----agtaag-------------------------------------------------
--------------------------atgattcgtccaagtgggttgcggtttacaaagg
ctaatgttactcatccggagcttaaatgttctttcaatcttgagataattggggtaaaga
agaatccaaatggtcctatgtacagctctctaggtgttataacaaaaggaactataattg
aggtcaatgtcagcgaactgggtcttgtcacaccggctgggaaagtagtatggggaaaat
atgcacaagtgacgaatgatcctgagaatgatggctgcataaatgctgtattgctggtt
>PAFTOL008436
cagccgcaaggagattacatagatctacataggaagagacatgggtaccgtctcgaccat
tttgagcgtaagcgtaagaaggaggctcgtgaagttaaggagcgctccaaatatgcccag
aaggctctgggtatcaagggtaagatgtttgccaagaaacgatacgctgagaaggctcaa
atgaagaaaacattgaaaatgcatgaggaatcatcaagtcgacgcaaggttgatgatgat
gttcatgatggtgctgttccagcatatttgcttgatcgtgagcaaacaaccagggctaag
atcttgagcaacacaattaagcagaagaggaaagagaaagctgggaaatgggaggttcct
ttacccaaggttagacc--------------------cgtt-------------------
-gctgaagatgaaatgtttaaatttctcaggttaga------------------------
-------------------------------------------------cccgttgctga
agatgaaatgtttaaa---------------------aagtgggttgcggtttaaaaagg
ctaatgttactcatccggagcttaaatgttctttcaatcttgagataatcggtgtaaaga
agaatccaaatggtcctatgtacagctctcttggtgttataacgaaaggaactataattg
aggtcaatgtgagcgaactgggactagtcacaccggctgggaaggtagtatggggaaaat
atgcgcaagtgacgaatgatcctgagaatgatggctgcataaatgctgtcttgctggtt
>PAFTOL008439
------------------------------------------------------------
------------------------------------------------------------
------------------------------------------------------------
------------ttgaaaatgcatgaggaatcatcaagccgacgcaaggttgatgatgat
gttcatgatggtgctgttccagcctatttgcttgatcgtgagcaaacaaccagggctaag
atcctgagcaacacaattaagcagaagaggaaagagaaagctgggaaatgggaggttcct
ttacccaaggttagacc--------------------cgtt-------------------
-gctgaagatgaaatgtttaaagtcatcagaactgggaaaaggaag--------------
-----acgaagcaatggaaaaggatgataacaaaagccacatttgttggcccggggttca
ccagaaaaccaccaaagtatgaacggtttatccgtccaagtgggttgcggtttactaagg
ctaacgttactcatcctgagcttaaatgttctttcaatcttgagataatcggggtaaaga
agaatcctaatggtcctatgtacagctctcttggtgttataaccaaaggaactataatcg
aggtcaatgtcagcgaactgggtctagtcacaccggckgggaaagtagtatggggaaaat
atgcacaagtgacaaatgatcctgagaatgatggctgcataaatgctgtcttgctggtt
>PAFTOL008881
cagccgcaaggagattacatagatctacacaggaagagacatgggtaccgtctcgatcac
tttgagcgtaagcgtaagaaggaggctcgtgaagttaaggagcgctccaaatatgcccag
aaggctctgggtatcaagggtaagatgtttgccaagaaacgatacgctgagaaggctcaa
atgaagaaaasattgaaaatgcatgaggaatcatcaagtcggcgcaaggttgatgatgat
gttcaygatggtgctgttccagcgtatttgcttgatcgtgagcaaacaaccagggctaag
rtcttgagcaacacaattaagcagaagaggaaagagaaagctgsgaaatgggaggttcct
ttaccraaggttagacc--------------------tgtt-------------------
-gctgaagatgaaatgt-------------------------------------------
------------------------------------------------------------
------------------------------------------------------------
------------------------attgttctttcaatcttgagataatcggtgtaaaga
agaatccaaatggtcctatgtacagctctctaggtgtaataacgaaaggaactataattg
aggtcaatgtgagcgaactgggactagttacaccggctgggaaagtmgtatggggaaaat
atgcrcaagtgacgaatgatcctgaraatgatggctgcataaatgywgtcttgctggtt
>PAFTOL009175
------------------------------------------------------------
------------------------------------------------------------
------------------------------------------------------------
------------------------------------------------------------
------------------------------------------caatgcgttgtggaacag
atcttgagcaacacaattaagcagaagaggaaagagaaagctgggaaatgggaggttcct
ttacccaaggtaaaaac--------------------tgtt-------------------
------------------------------------------------------------
------------------------------------------------------------
------------------------------------------------------------
------------------------------------------------------------
------------------------------------------------------------
--------------------------------------------------tcaggaaaat
atgcgcaagtgacgaatgatcctgagaatgatggctgcataaatgctgtcttgctggtt
>PAFTOL009179
------caaggagattacatagatctacacaggaagagacatgggtaccgtctcgaccat
tttgagcgtaagcgtaagaaggaggctcgtgaagttaaggagcgctccaaatatgcccag
aaggctctgggtatcaagggtaagatgtttgctaagaaacgatatgctgagaaggctcaa
atgaagaaaacattgaaaatgcatgaggaatcatcaagtcggcgcaaggttgatgatgat
gttcatgatggtgctgttccagcatatttgcttgatcgtgagcaaacaaccagggctaag
gtt---------------------------------------------------------
------------------------------------------------------------
------------------------------------------------------------
------------------------------------------------------------
------------------------------------------------------------
------------------------------------------------------------
------------------------------------------------------------
------------------------------------------------------------
-----------------------------------------------------------
>PAFTOL009181
------------------------------------------------------------
------------------------------------------------------------
------------------------------------------------------------
------------ttgaaaatgcatgaggaatcatcaagtcggcgcaaggttgatgatgat
gttcatgatggtgctgttccagcatatttgcttgatcgtgagcaaacaaccagggctaag
gtt---------------------------------------------------------
------------------------------------------------------------
------------------------------------------------------------
------------------------------------------------------------
------------------------------------------------------------
------------------------------------------------------------
------------------------------------------------------------
------------------------------------------------------------
-----------------------------------------------------------
>PAFTOL009183
------------------------------------------------------------
------------------------------------------------------------
------------------------------------------------------------
------------tc----------------------------------------------
-----------------------------------------ccaatgcgttatggaacag
atcttgagcaacacaattaagcagaagaggaaagagaaagctgggaaatgggaggttcct
ttacccaaggtaaaa---------------------------------------------
------------------------------------------------------------
------------------------------------------------------------
------------------------------------------------------------
------------------------------------------------------------
------------------------------------------------------------
------------------------------------------------------------
-----------------------------------------------------------
>PAFTOL009185
cagccgcaaggagattacatagatctacacaggaagagacatgggtaccgtcttgaccat
tttgagcgtaagcgtaagaaggaggctcgtgaagttaaggagcggtccaaatatgcccag
aaggctctgggtattaagggtaagatgtttgccaagaaacgatacgctgagaaggctcaa
atgaagaaaacattgaaaatgcatgaggaatcatcaagtcggcgcaaggttgatgatgat
gttcatgatggtgctgttccagcctatttgcttgatcgtgagcaaacaaccagggctaag
atcctgagcaacacaattaagcagaagaggaaagagaaagctgggaaatgggaggttcct
ttacccaaggtwagacc--------------------cgtt-------------------
-gctgaagatgaaatgtttaaagtcatcagaactgggaaaaggaag--------------
-----actaagcaatggaaaaggatgataacaaaagccacatttgttggcccggggttca
ccagaaaaccaccgaagtatgaacgatttatccgtccaagtgggttgcggtttacaaagg
ctaatgttactcatccggagcttaaatgttctttcaatcttgagataattggggtaaaga
agaatccaaatggtcccatgtacagctctctaggtgttataacaaaaggaactataattg
aggtcaatgtgagcgaactgggtcttgtcacaccggctgggaaagtagtatggggaaaat
atgcgcaagtgacgaatgatcctgagaatgatggctgcataaatgctgtattgctggtt
>PAFTOL009187
cagccgcaaggagattacatagatctacacaggaagagatatgggtaccgtctcgaccat
tttgagcgtaagcgtaagaaggaggctcgtgaagttaaggagcgctccaaatatgcccag
aaggctctgggtatcaagggtaagatgtttgccaagaagcgatacgctgagaaggctcaa
atgaagaaaacattgaaaatgcatgaggaatcatcaagtcggcgcaaggttgatgatgat
gttcatgatggtgctgtcccagcctatctacttgatcgtgagcaaacaaccagggctaag
atcctgagcaacacaattaagcagaagaggaaagagaaagctgggaaatgggaggttcct
ttacccaaggttagacc--------------------tgtt-------------------
-gctgaagatgaaatgtttaaagtcatcagaacagggaaaaggaag--------------
-----agtaagtatttaattttaatggca-----------gtctttctgcccggggttca
ccag-aaaccaccgaagtatgaacgatttattcgtccaagtgggttgcggtttacaaagg
ctaatgttactcatccggagcttaaatgttctttcaatcttgagataattggggtaaaga
agaatccaaatggtcctatgtacagctctctaggtgttataacaaaaggaactataattg
aggtcaatgtcagcgaactgggtcttgtcacaccggctgggaaagtagtatggggaaaat
atgcacaagtgacgaatgatcctgagaatgatggctgcataaatgctgtattgctggtt
>PAFTOL009189
------------------------------------------------------------
------------------------------------------------------------
------------------------------------------------------------
------------ttgaaaatgcatgaggaatcatcaagtcggcgcaaggttgatgatgat
gttcatgatggtgctgttccagcatatttgcttgatcgtgagcaaacaaccagggctaag
atcttgagcaacacaattaagcagaagaggaaagagaaagctgggaaatgggaggttcct
ttacccaaggttagacc--------------------tgtt-------------------
-gctgaagctgcaatgtctaaagtcatcagaactgggaaaaggaag--------------
-----agtaag-------------------------------------------------
------------------------------------------------------------
------------------------------------------------------------
------------------------------------------------------------
------------------------------------------------------------
-----------------------------------------------------------
>PAFTOL009191
---------------------gatctacacaggaagagacatgggtaccgtctcgaccat
tttgagcgtaagcgtaagaaggaggctcgtgaagttaaggagcgctccaaatatgcccag
aaggctctgggtatcaagggtaagatgtttgccaagaaacgatatgctgagaaggctcaa
atgaagaaaacattgaaaatgcatgaggaatcatcaagtcggcgcaaggttgatgatgat
gttcatgatggtgctgttccagcgtatttgcttgatcgtgagcaaacaaccagggctaag
atcttgagcaacaccattaagcagaagaggaaagagagagctgggaaatgggaggttcct
ttacccaaggttagacc--------------------cgtt-------------------
-gctgaagatgaaatgtttaaagtcatcagaactgggaaaaggaag--------------
-----agtaag-------------------------------------------------
------------------------------------------------------------
------------------------------------------------------------
--------------------------------------ttaacgaaaggaactataattg
aggtcaatgtgagcgaactgggactagtcactcccgctgggaaagtagtatggggaaaat
atgcgcaagtgacgaatgatcctgagaatgatggctgcataaatgctgtcttgctggtt
>PAFTOL009193
---------ggagattacattgatctacacaggaagagacatgggtaccgtctcgaccac
tttgagcgtaagcgcaagaaggaggctcgtgaagttaaggagcgctctaaatatgcccag
aaggctctgggtatcaagggyaagatgtttgccaagaaacgatacgctgagaaagctcaa
atgaagaaaacattgaaaatgcatgaggaatcatcaagtcggcgcaaggttgatgatgat
gttcatgatggtgctgttccagcctatttgcttgatcgtgagcaaacaaccagggctaag
atcctgagcaacacaattaagcagaagaggaaagagaaagctgggaaatgggaggttcct
ttacccaaggttagacc--------------------tgtt-------------------
-gctgaagatgaaatgtttaaagtcatcagaaccgaa-----------------------
------------------------------------------------------------
-----------------------------------ccaagtgggttgcggtttacaaagg
ctaatgttactcatccggagcttaaatgttctttcaatcttgagataattggggtaaaga
agaatccaaatggtcctatgtacagctctctaggtgttataacaaaaggaactataattg
aggtcaatgtgagcgaactgggtcttgtcacaccggctgggaaagtagtgtggggaaaat
atgcacaagtgackaatgatcctgagaatgatggctgcataaatgctgtattgctggtt
>PAFTOL009195
cagccgcaaggagattacatwgatctacacaggaagagacatgggtaccgtctcgaccay
tttgagcgtaagcgtaagaaggaggctcrtgaagttaaggagcgctccaaatatgcccag
aaggctctgggtatcaagggtaagatgtttgccaagaaacgatatgctgagaaggctcaa
atgaagaaaacattgaaaatgcatgaggaatcatcaagtcggcgcaaggttgatgatgat
gttcatgatggtgctgttccagcgtatttgcttgatcgtgagcaaacaaccagggctaag
atcttgagcaacacaattaagcagaagaggaaagagaaagctgggaaatgggaggttcct
ttacccaaggttagacc--------------------cgtt-------------------
-gctgaagatgaaatgtttaaagtcatcagaactgggaaaaggaag--------------
-----agtaag-------------------------------------------------
------------------------------------------------------------
------------------------------------------------------------
--------------------------------------------------------ttcc
aggtcaatgtgagcgaactgggactagtcactcccgctgggaaagtagtatggggaaaat
atgcgcaagtcacgaatgatcctgagaatgatggctgcataaatgctgtcttgctggtt
>PAFTOL009197
------------------------------------------------------------
------------------------------------------------------------
------------------------------------------------------------
------------tc----------------------------------------------
-----------------------------------------ccaatgcgttatggaacag
atcttgagcaacacaattaagcagaagaggaaagagaaagctgggaaatgggaggttcct
ttacccaaggtgaaa---------------------------------------------
------------------------------------------------------------
------------------------------------------------------------
------------------------------------------------------------
------------------------------------------------------------
------------------------------------------------------------
------------------------------------------------------------
-----------------------------------------------------------
>PAFTOL009199
cagccgcaaggagattacatagatttacacaggaagagacatgggtaccgtctcgaccat
tttgagcgtaagcgtaagaaggaggctcgtgaagttaaggagcgctccaaatatgcccag
aaggctctgggtatcaagggtaagatgtttgccaagaaacgatatgctgagaaggctcaa
atgaagaaaacattgaaaatgcatgaggaatcatcaagtcggcgcaaggttgatgatgat
gttcatgatggtgctgttccagcgtatttgcttgatcgtgagcaaacaaccagggctaag
atcttgagcaacacaattaagcagaagaggaaagagaaagctgggaaatgggaggttcct
ttacccaaggttagacc--------------------cgtt-------------------
-gctgaagatgaaatgtttaaagtcatcagaactgggaaaaggaag--------------
-----agtaag-------------------------------------------------
--------------------------tttatccgtccaagtgggttgcggtttacaaagg
ctaatgttactcatccagagcttaaatgttctttcaatcttgagataatcggtgtaaaga
agaatccaaatggtcctatgtacagctctctaggcgttgtaacaaaaggaactataattg
aggtcaatgtgagcgaactgggactagtcacacccgctgggaaagtagtttggggaaaat
atgcgcaagtgacgaatgatcctgagaatgacggctgcataaatgctgtcttgctggtt
>PAFTOL009203
------------------------------------------------------------
------------------------------------------------------------
------------------------------------------------------------
------------ttgaaaatgcatgaggaatcatcaagccggcgcaaggttgatgatgat
gttcatgatggtgctgttccagcgtatttgcttgatcgtgagcaaacaaccagggctaag
atcttgagcaacacaattaagcagaagaggaaagagaaagctgggaaatgggaggttcct
ttacccaaggttagacc--------------------tgtt-------------------
-gctgaagatgaaatgtttaaagtcatcagaactgggaaaaggaag--------------
-----agtaag-------------------------------------------------
------------------------------------------------------------
------------------------------------------------------------
------------------------------------------------------------
------------------------------------------------------------
-----------------------------------------------------------
>PAFTOL009207
cagccgcaaggagattacatagatctacacaggaagagaaatggataccgtctcgatcat
tttgagcgtaaacgtaagaaggaggctcgtgaagttaaggagcgctccaaatatgcccag
aaggctctgggtatcaagggtaagatgtttgccaagaaacgatacgctgagaaggctcaa
atgaagaaaactatccaaatgcatgaggaatcatcaagtaggcgcaaggttgatgatgat
gttcatgatrgagctgttccagcctatttgcttgatcgtgagcaaacaaccagggctaag
atcctgagcaacacaattaagcagaagaggaaagagaaagctgggaaatgggaggttcct
ttacccaaggttagacc--------------------tgtt-------------------
-gctgaagatgaaatgtttaaagtcatcagaactgggaaaagggt---------------
------------------------------------------------------------
--------------------------------------------------------acag
ctctcttggccttttctcaggttagacctgttgctgaagatgaaatgtttaaagtcatca
gaactgggaaaag-----ggtacagctctcttggtgttataaccaaaggaactataattg
aggtcaatgtgagcgaactgggtctagtgacaccggcggggaaagtagtatggggaaaat
atgcacaagtgacgaatgatcctgagaatgatggctgcataaatgcggtcttgctggtt
>PAFTOL009209
cagccgcaaggagattacatagatctacacaggaagagacatgggtaccgtctcgaccat
tttgagcgtaagcgtaagaaggaggctcgtgaagttaaggagcgctcgaaatatgcccag
aaggctctgggtatcaagggtaagatgtttgccaagaagcgatacgctgagaaggctcaa
atgaagaaaacattgaaaatgcatgaggaatcatcaagtcggcgcaaggttgatgatgat
gttcatgatggtgctgttccagcctatttacttgatcgtgagcaaacaaccagggctaag
atcctgagcaacacaattaagcagaagaggaaagagaaagctgggaaatgggaggttcct
ttacccaaggttagacc--------------------cgtt-------------------
-gctgaagatgaaatgtttaaagtcatcagaacagggaaaaggaag--------------
-----attaagcaatggaaaaggatgataacaaaagccacatttgttggcccggggttca
ccagaaaaccaccaaagtatgaacgatttattcgtccaagtgggttgcggtttacaaagg
ctaatgttactcatccggagcttaaatgttctttcaatcttgagataattggggtaaaga
agaatccaaatggggttatgtacagctctctaggtgttataacaaaaggaactataattg
aggtcaatgtcagcgaactgggtcttgtcacaccggctgggaaagtagtatggggaaaat
atgcacaagtgacgaatgatcctgagaatgatggctgcataaatgctgtattgctggtt
>PAFTOL009215
---------------------------------aagagacatgggtaccgtctcgaccat
tttgagcgtaagcgtaagaaggaggctcgtgaagttaaggagcgctccaaatatgcccag
aaggctctgggtatcaagggtaagatgtttgccaagaaacgatatgctgagaaggctcaa
atgaagaaaacattgaaaatgcatgaggaatcatcaagtcggcgcaaggttgatgatgat
gttcatgatggtgctgttccagcgtatttgcttgatcgtgagcaaacaaccagggctaag
atcttgagcaacacaattaagcagaagaggaaagagaaagctgggaaatgggaggttcct
ttacccaaggttagacc--------------------cgtt-------------------
-gctgaagatgaaatgtttaaagtcatcagaactgggaaaaggaag--------------
-----actaagcaatggaaaaggatgataacaaaagccacatttgttggcccgggtttca
ccaggaaaccaccgaagtatgaacgatttatccgtccaagtgggttgcggtttacaaagg
ctaatgttactcatccagagcttaaatgttctttcaatcttgagataatcggtgtaaaga
agaatccaaat---------------------------------------------ttcc
aggtcaatgtgagcgaactgggactagtcacacccgctgggaaagtagtttggggaaaat
atgcgcaagtgacgaatgatcctgagaatgacggctgcataaatgctgtcttgctggtt
>PAFTOL009217
------------------------------------------------------------
------------------------------------------------------------
------------------------------------------------------------
------------ttgaaaatgcatgaggaatcatcaagtcggcgcaaggttgatgatgat
gttcatgatggtgctgttccagcgtatttgcttgatcgtgagcaaacaaccagggctaag
atcttgagcaacacaattaagcagaagaggaaagagaaagctgggaaatgggaggttcct
ttacccaaggtaaaa---------------------------------------------
------------------------------------------------------------
------------------------------------------------------------
------------------------------------------------------------
------------------------------------------------------------
------------------------------------------------------------
------------------------------------------------------------
-----------------------------------------------------------
>PAFTOL009219
------------------------------------------------------------
------------------------------------------------------------
------------------------------------------------------------
------------ttgaaaatgcatgaggaatcatcaagtcggcgcaaggttgatgatgat
gttcatgatggtgctgtyccagcstatytrcttgatcgtgagcaaacaaccagggctaag
atcttgagcaacacaattaagcagaagaggaaagagaaagctgggaaatgggaggttcct
ttrcccaaggttagacc--------------------cgtt-------------------
-gctgaagatgaaatgtttaatgtt-----------------------------------
------------------------------------------------------------
------------------------------------------------------------
------------------------------------------------------------
--------------------------------------------------------tacc
aggtcaatgtgagcgaactgggactagtcacacccgctgggaaagtagtttggggaaaat
atgcgcaagtgacgaatgatcctgagaatgacggctgcataaatgctgtcttgctggtt
>PAFTOL009221
cagccgcaaggagattacatagatctacacaggaagagacatgggtaccgtctcgaccat
tttgagcgtaagcgtaagaaggaggctcgtgaagttaaggagcgctccaaatatgcccag
aaggctytgggtatcaagggtaagatgtttgctaagaaacgatacgckgagaaggctcaa
atgaagaaaacattgaaaatgcatgaggaatcatcaagtcggcgcaaggttgatgatgat
gttcatgatggtgctgttccagcgtatttgcttgatcgtgagcaaacaaccagggctaag
atcttgagcaacacaattaagcagaagaggaaagagaaagctgggaaatgggaggttcct
ttacccaaggtaaaat--------------------------------------------
------------------------------------------------------------
------------------------------------------------------------
------------------------------------------------------------
------------------------------------------------------------
---------------------------------------------------------tcc
aggtcaatgtgagcgaactgggactagtcacaccggctgggaaagtagtatggggaaaat
atgcgcaagtgacgaatgatcctgagaatgatggctgcataaatgctgtcttgctggtt
>PAFTOL009223
------------------------ctacacaggaagagacatgggtaccgtctcgaccat
tttgagcgtaagcgtcagacggaggctcgtgaagttaaggagcgctccaaatatgcccag
aaggctctgggtatcaagggtaagctgtttgccaagaaacgatatgctgagaaggctcaa
atgaagaaaacattgaaaatgcatgaggaatcatcaagtcggcgcaaggttgatgatgat
gttcatgatggtgctgttccagcgtatttgcttgatcgtgagcaaacaaccagggctaag
atcttgagcaacacaattaagcagaagaggaaagagaaagctgggaaatgggaggttcct
ttacccaaggttagacc--------------------cgtt-------------------
-gctgaagatgaaatgtttaaagtcatcagaactgggaaaaggaag--------------
-----agtaag-------------------------------------------------
------------------------------------------------------------
------------------------------------------------------------
--------------------------------------------------------ttcc
aggttaatgtgagcgaactgggactagtcacacccgctgggaaagtagtttggggaaaat
atgcgcaagtgacgaatgatcctgagaatgacggctgcataaatgctgtcttgctggtt
>PAFTOL009225
cagccgcaaggagattacatagatctacacaggaagagacatgggtaccgtctcgaccat
tttgagcgtaagcgtaagaaggaggctcgtgaagttaaggagcgctccaaatatgcccag
aaggctctgggtatcaagggtaagatgtttgccaagaaacgatatgctgagaaggctcaa
atgaagaaaacattgaaaatgcatgaggaatcatcaagtcggcgcaaggttgatgatgat
gttcatgatggtgctgttccagcgtatttgcttgatcgtgagcaaacaaccagggctaag
atcttgagcaacacaattaagcagaagaggaaagagaaagctgggaaatgggaggttcct
ttacccaaggttagacc--------------------cgtt-------------------
-gctgaagatgaaatgtttaaagtcatcagaactgggaaaaggaag--------------
-----agtaag-------------------------------------------------
------------------------------------------------------------
------------------------------------------------------------
------------------------------------------------------------
------------------------------------------------------------
-----------------------------------------------------------
>PAFTOL009227
cagccgcaaggagattacatagatctacacaggaaaagacatgggtaccgtctcgaccat
tttgagcgtaagcgtaagaaggaggctcgtgaagttaaggagcgctccaaatatgcccag
aaggctctgggtatcaagggtaagatgtttgccaagaaacgatatgctgagaaggctcaa
atgaagaaaacattgaaaatgcatgaggaatcatcaagtcggcgcaaggttgatgatgat
gttcatgatggtgctgttccagcgtatttgcttgatcgtgagcaaacaaccagggctaag
atcttgagcaacacaattaagcagaagaggaaagagaaagctgggaaatgggaggttcct
ttacccaaggttagacc--------------------cgtt-------------------
-gctgaagatgaaatgtttaaagtcatcagaactgggaaaaggaag--------------
-----agtaag-------------------------------------------------
--------------------------------------------------------cagg
ctaatgttactcatccagagcttaaatgttctttcaatcttgagataatcggtgtaaaga
agaatccaaatggtcctatgtacagctctctaggtgttataacaaaaggaactataattg
aggtcaatgtgagcgaactgggactagtcactcccgctgggaaagtmgtatggggaaaat
atgcgcaagtgacgaatgatcctgagaatgatggctgcataaatgctgtcttgctggtt
>PAFTOL009229
cagccacaaggagattacattgatctacacaggaagagacatgggtaccgtctcgaccac
tttgagcgtaagcgcaagaaggaggctcgtgaagttaaggagcgctctaaatatgcccag
aaggctctgggtatcaagggtaagatgtttgccaagaaacgatacgctgagaaggctcaa
atgaagaaaacattgaaaatgcatgaggaatcatcaagtcggcgcaaggttgatgatgat
gttcatgatggtgctgttccagcctatttgcttgatcgtgagcaaacaaccagggctaag
atcctgagtaacacaattaagcagaagaggaaagagaaagctgggaaatgggaggttcct
ttacccaaggttagacc--------------------agtt-------------------
-gctgaagatgaaatgtttaaagtcatcagaactgggaaaaggaag--------------
-----agtaatgataacga-----------------------------------------
------------------------------------------------------------
------------------------------------------------------------
-------------------------------aaggatgataacgaaaggaactataattg
atgtcaatgtgagcgaactgggtcttgtcacaccagctggcaaagtagtatggggaaaat
atgcccaagtgacgaatgatcctgagaatgatggatgcataaatgctgtattgctggtt
>PAFTOL009231
------------------------------------------------------gaccac
tttgagcgtaagcgcaagaaggaggctcgtgaagttaaggagcgctctaaatatgcccag
aaggctctgggtatcragggtaagatgtttgccaagaaacgatacgctgagaaggctcaa
atgaagaaaacg------------------------------------------------
------------------------------------------------------------
------------------------------------------------------------
------------------------------------------------------------
------------------------------------------------------------
------------------------------------------------------------
------------------------------------------------------------
------------------------------------------------------------
------------------------------------------------------------
------------------------------------------------------------
-----------------------------------------------------------
>PAFTOL009233
------caaggagattacatagatctgcacaggaagagacatggataycgtctcgatcac
tttgagcgtaagcgtaagaaggaggctcgtgaagttaaggagcgctccaaawatgcccrg
aaggctctgggtattaagggtaagatgtttgccaagaaacgatacgcygagaaggctcaa
atgaagaaaacattgaaaatgcatgaggaatcatcaagtcggcgcaaggttgatgatgat
gttcatgatggtgytgttccagcgtatttgcttgatcrtgagcaaacaaccagggctaag
atcttgagcaacacaattaagcagaagaggaaagagaaagctgggaaatgggaggttcct
ttacccaaggttagacc--------------------cgtt-------------------
-gctgaagatgaaatgtttaaagttgtcagaactgggaaaaggaag--------------
-----agtaag-------------------------------------------------
--------------------------------------------------------gagc
ctaatgttgctcatccggagcttcaatgttctttcaatcttgagataattggtgtaaaga
agaatccaaatggtcctatgtacarctctctgggtgttataacrraaggaactakaatts
aggtcaatgtgagcraacttggactagtcacaccggctgggaaagtagtatggggaaaat
atgctcaagtgacgaatgatcctgagaatgatggytgcataaatgctgtcttgctggtt
>PAFTOL009235
cagccgcaaggagattacatagatctccacaggaagagacatggataccgtctcgatcat
tttgagcgtaaacgtaagaaggaggctcgtgaagttaaggagcgctccaaatatgcccag
aaggctctgggtatcaagggtaagatgtttgccaagaaacgatacgctgagaaggctcaa
atgaagaaaacattgaaaatgcatgaggaatcatcaagtaggcgcaaggttgatgatgat
gttcatgatggagctgtwccagcctayttrcttgatcgtgagcaaacaaccagggctaag
atcctgagcaacacaattaagcagaagaggaaagagaaagctgggaaatgggaggttcct
ttacccaaggttagacc--------------------tgtt-------------------
-gctgaagatgaaatgtttaaagtcatcagaactgggaaaaggaag--------------
-----agtaag-------------------------------------------------
------------------------------------------------------------
------------------------------------------------------------
-----------------atgtacagctctcttggtgttataaccaaaggaactataattg
aggtcaatgtgagcgaactgggtctagtgacaccggcggggaaagtagtatggggaaaat
atgcacaagtgacgaatgatcctgagaatgatggctgcataaatgctgtattgctggtt
>PAFTOL009237
------------------------------------------------------------
------------------------------------------------------------
------------------------------------------------------------
------------ttgaaaatgcatgaggaatcatcaagtaggcgcaaggttgatgatgat
gttcatgatggagctgttccagcctatttgcttgatcgtgagcaaacaaccagggctaag
atcctgagcaacacaattaagcagaagaggaaagagaaagctgggaaatgggaggttcct
ttacccaaggtaaaa---------------------------------------------
------------------------------------------------------------
------------------------------------------------------------
------------------------------------------------------------
------------------------------------------------------------
------------------------------------------------------------
------------------------------------------------------------
-----------------------------------------------------------
>PAFTOL009239
cagccgcaaggagattacatagatctacacaggaagaggaatgggtaccgtctcgatcac
tttgagcgtaagcgtaagaaggaggctcgtgaagttaaggagcgctccaaatatgcccag
aaggctctgggtatcaagggtaagatgtttgccaagaaacgatatgctgagaaggctcaa
atgaagaaaacattgaaaatgcatgaggaatcatcaagtcggcgcaaggctgatgatgat
gttcatgatggtgctgttccagcgtatttgcttgatcgtgagcaaacaaccagggctaag
atcttgagcaacacaattaagcagaagaggaaagagaaagctgggaaatgggaggttcct
ttacccaaggtwagacc--------------------cgtt-------------------
-gctgaagatgaaatgtttaaagtcatcagaactgggaaaaag-----------------
------------------------------------------------------------
------------------------------------------------------------
--------------------------------------cttgagataattggggtaaaga
agaatccaaatggtcctatgtatagctctctaggtgttataacgaaaggaactataattg
aggtcaatgtgagcgaactgggactagtcacaccggctgggaaagtagtgtggggaaaat
atgcgcaagtgacgaatgatcctgagaatgatggctgcataaatgctgtcttgctggtt
>PAFTOL009241
------------------------------------------------------------
---gagcgtaagcgtaagaaggaggctcgtgaagttaaggagcgctccaaatatgcccag
aaggctctgggtatcaagggtaagatgtttgccaagaaacgatatgctgagaaggctcaa
atgaagaaaacattgaaaatgcatgaggaatcatcaagtcggcgcaaggttgatgatgat
gttcatgatggtgctgttccagcgtatttgcttgatcgtgagcaaacaaccagggctaag
atcttgagcaacacaattaagcagaagaggaaagagaaagctgggaaatgggaggttcct
ttacccaaggttagacc--------------------cgtt-------------------
-gctgaagatgaaatgtttaaagtcatcagaactgggaaaaggaag--------------
-----agtaag-------------------------------------------------
------------------------------------------------------------
------------------------------------------------------------
------------------------------------------------------------
------------------------------------------------------------
-----------------------------------------------------------
>PAFTOL009243
cagccgcaaggagattacatagatctacacaggaagagaaatgggtaccgtctggaccat
tttgagcgtaagcgtaagaaggaggctcgtgaagttaaggagcgctccaaatatgcccag
aaggctctgggtatcaagggtaagatgtttgccaagaaacgatacgctgagaaggctcaa
atgaagaaaacattgaaaatgcatgaggaatcatcaagtcggcgcaaggttgatgatgat
gttcatgatggtgctgttccggcctatttacttgatcgtgagcaaacaaccagggctaag
atcctgagcaacacaattaagcagaagaggaaagagaaagctgggaaatgggaggttcct
ttacccaaggttagacc--------------------cgtt-------------------
-gctgaagatgaaatgtttaaagtcatcagaacagggaaaaggaag--------------
-----agtaag-------------------------------------------------
------------------------------------------------------------
------------------------------------------------------------
--------------------------------------------------------ttcc
aggtcaatgtcagcgaactgggtcttgtcacaccggctgggaaagtagtatggggaaaat
acgcacaagtgacaaatgatcctgagaatgatggctgcataaatgctgtattgctggtt
>PAFTOL009245
cagccgcaaggagattacatagatctacacaggaagagacatgggtatcgtctcgaccat
tttgagcgtaagcgtaagaaagaggctcgtgaagttaaggagcgctccaaatatgcccag
aaggctctgggtatcaagggtaagatgtttgccaagaagcgctacgctgagaaggctcaa
atgaagaaaacattgaaaatgcatgaggaatcatcaagtcggcgcaaggttgatgatgat
gttcatgatggtgctgtcccagcctatttacttgatcgtgagcaaacaaccagggctaag
atcctgagcaacacaattaagcagaagaggaaagagaaagctgggaaatgggaggttcct
ttacccaaggtwagacc--------------------tgtt-------------------
-gctgaagatgaaatgtttaaagtcatcagaacagggaaaaggaag--------------
-----agtaag-------------------------------------------------
-----------ccgaagtatgaacgatttattcgtccaagtgggttgcggtttacaaagg
ctaatgttactcatccggagcttaaatgttctttcaatcttgagataattggggtaaaga
agaatccaaatggtcctatgtacagctctctaggtgtcataacaaaaggaactataattg
aggtcaatgtcagcgaactgggtcttgtcacaccggctgggaaagtagtatggggaaaat
atgcacaagtgacgaatgatcctgagaatgatggctgcataaatgctgtattgctggtt
>PAFTOL009249
------------------------------------------------------------
------------------------------------------------------------
------------------------------------------------------------
------------ttgaaaatgcatgaggaatcatcaagtcggcgcaaggttgatgatgat
gttcatgatggtgctgtcccagcctatttacttgatcgtgaacaaacaaccagggctaag
atcctgagcaacacaattaagcagaagaggaaagagaaagctgggaaatgggaggttcct
ttacctaaggtaaaa---------------------------------------------
------------------------------------------------------------
------------------------------------------------------------
------------------------------------------------------------
------------------------------------------------------------
------------------------------------------------------------
------------------------------------------------------------
-----------------------------------------------------------
>PAFTOL009253
cagccgcaaggagattacatagatctacacaggaagagacatggataccgtctcgatcat
tttgagcgtaaacgtaagaaggaggctcgtgaagttaaggagcgctccaaatatgcccag
aaggctctgggtatcaagggtaagatgtttgccaagaaacgatacgctgagaaggctcaa
atgaagaaaacattgaaaatgcatgaggaatcatcaagtaggcgcaaggttgatgatgat
gttcatgatggagctgttccagcctatttgcttgatcgtgarcaaacaaccagggctaag
atcctgagcaacacaattaagcagaagaggaaagagaaagctgggaaatgggaggttcct
ttacccaaggtgagacc--------------------tgtt-------------------
-gctgaagatgaaatgtttaaagtcatcagaactgggag---------------------
------------------------------------------------------------
------------------------------------------------------------
------------------------------------------------------------
-------------------------------------------------------gttcc
aggtcaatgtgagcgaactgggtctagtgacaccagcggggaaagtagtatggggaaaat
atgcacaagtg------------------------------------------------
>PAFTOL009255
------------------------------aggaagagacatgggtaccgtctcgaccat
tttgagcgtaagcgtaagaaggaggctcgtgaagttaaggagcgctccaaatatgcccag
aaggctctgggtatcaagggtaagatgtttgccaagaaacgatacgctgagaaggctcaa
atgaagaaaacattgaaaatgcatgaggaatcatctagtcggcgcaaggttgatgatgat
gttcatgatggtgctgttccagcttatttgcttgatcgtgagcaaacaaccagggctaag
atcctgagcaacacaattaagcagaagaggaaagagaaagctgggaaatgggaggttcct
ttacccaaggttagacc--------------------tgtt-------------------
-gctgaagatgaaatgtttaaagtcatcagaactgggaaaaggaag--------------
-----actaagcaatggaaaaggatgataacaaaagccacctttgttggcccggggttca
ccagaaaaccaccaaaatatgaacgatttatccgtccaagtgggttgcggtttacaaagg
ctaatgttactcatccagagcttaaatgttctttcaatcttgagataattggggtgaaga
agaatccaaatggtcctatgtacagctctctaggagttatgacaaaaggaactataattg
aggtcaatgtgagcgaactgggtcttgtcacacctgcagggaaagtagtatgggggaaat
atgcacaagtgacgaatgatcctgagaatgatggctgcataaatgctgtattgctggtt
>PAFTOL009257
cagccgcaaggagattacatagatctacacaggaagagacatgggtaccgtctcgaccat
tttgagcgtaagcgtaagaaggaggctcgtgaagttaaggagcgctccaaatatgcccag
aaggytctgggtatcaagggtaagatgtttgccaagaaacgatacgctgagaaggctcaa
atgaagaaaacattgaaaatgcatgaggaatcatctagtcggcgcaaggttgatgatgat
gttcatgatggtgctgttccagcttatttgcttgatcgtgagcaaacaaccagggctaag
atcctgagcaacacaattaagcagaagaggaaagagaaagctgggaaatgggaggttcct
ttacccaaggttagacc--------------------tgtt-------------------
-gctgaagatgaaatgtttaaagtcatcagaactgggaaaaggaa---------------
------------------------------------------------------------
------------------------------------------------------------
------------------------------------------------------------
-------------------------------------------------------rttcc
aggtcaatgtgagcgaactgggtcttgtcacacctgctgggaaagtagtatgggggaaat
atgcacaagtgacgaatgatcctgagaatgatggctgcataaatgctgtattgctggtt
>PAFTOL009259
---------------------------------------------taccgtctcgaccat
tttgagcgtaagcgtaagaaggaggctcgtgaagttaaggagcgctccaaatatgcccag
aaggctctgggtatcaagggtaagatgtttgccaagaaacgataygctgagaaggctcaa
atgaagaaaacattgaaaatgcatgaggaatcatcaagtcggcgcaaggttgatgatgat
gttcatgayggtgcyrttccagcrtatttgcttgatcgtgagcaaacwaccagggctaag
atcttgagcaacacaattaagcagaagaggaaagagaaagctgggaaatgggaggttcct
ttacccaaggttagacc--------------------cgtt-------------------
-gctgaagatgaaatgtttaaagtcatcaa------------------------------
------------------------------------------------------------
-------------------------------------gagtgggttgcggtttacaaagg
cgaatgttactcatccggagcttaaatgttctttcaatcttgagataatcggggtaaaga
agaatccaaatggtcctatgtacagctctctaggtgttgtaacgaaagggactataattg
aggtcaatgtgagcgaactgggcctagtcacaccggctgggaaagtagtatggggaaaat
atgcgcaagtgacaaatgatcctgagaatgatggctgcataaatgccgtcttgctggtt
>PAFTOL009261
------------------attgatctacaccggaagaggcatgggtaccgtctcgaccac
tttgagcgtaagcgcaagaaggaggctcgtgaagttaaggagcgatctaaatatgcgcag
aaggctctgggtatcaagggtaagatgtttgccaagaaacgatacgccgagaaggctcaa
atgaagaaaacattgaaaatgcatgaggaatcatcaagtcggcgcaaggttgatgatgat
gttcatgatggtgctgttccagcctatttgcttgatcgtgagcaaacaaccagggctaag
gtt---------------------------------------------------------
------------------------------------------------------------
------------------------------------------------------------
------------------------------------------------------------
------------------------------------------------------------
------------------------------------------------------------
------------------------------------------------------------
------------------------------------------------------------
-----------------------------------------------------------
>PAFTOL009263
cagccgcaaggagattacatagatctacacaggaagagacatgggtaccgtctcgaccat
tttgagcgtaagcgtaagaaggaggctcgtgaagttaaggagcgctccaaatatgcccag
aaggctctgggtatcaagggtaagatgtttgccaagaagcgatacgctgagaaggctcaa
atgaagaaaacattgaaaatgcacgaggaatcatcaagtcggcgcaaggttgatgatgat
gttcatgatggtgctgtcccagcctatttacttgatcgtgaacaaacaaccagggctaag
atcctgagcaacacaattaagcagaagaggaaagagaaagctgggaaatgggaggttcct
ttacccaaggttagacc--------------------cgtt-------------------
-gctgaagatgaaatgtttaaagtcatcagaacagggaaaaggaag--------------
-----agtaag-------------------------------------------------
------------------------------------------------------------
-----attactcatccggagcttaaatgttctttcaatcttgagataattggggtaaaga
agaatccaaatggtcctatgtacagctctctaggtgttataacaaaaggaactataattg
aggtcaatgtcagcgaactgggtcttgtcacaccggctgggaaagtagtatggggaaaat
atgcacaagtgacgaatgatcctgagaatgatggctgcataaatgctgtattgctggtt
>PAFTOL009267
cagccgcaaggagattacatagatctacacaggaagagaaatggataccgtctcgatcat
tttgagcgtaaacgtaagaaggaggctcgtgaagttaaggagcgctccaaatatgcccag
aaggctctgggtatcaagggtaagatgtttgccaagaaacgatacgctgagaaggctcaa
atgaagaaaasattgaaaatgcatgaggaatcatcaagtaggyrcaaggt---tgatgat
gttcatgatggagyyrttccagcctatttgcttgatcrtragcaaacaacyagggctaag
atcctgagcaacacaattaagcagaagaggaaagagaaagcygrraaatgggaggttcct
ttacccaaggttagacc--------------------tgtt-------------------
-gctgaagatgaaatgtttaaagtcatcagaactgggaaaaggaag--------------
-----agtaag-------------------------------------------------
--------------------------------------------tatttaattttgatga
tcaattttgatgatccggagcttaaatgttctttcaatcttgagataattggggtaaaga
agaatccaaatggtcctatgtacagctctcttggtgttataaccaaaggaactataattg
aggtcaatgtgagygaactgggtctagtgacacckgcggggaaagtagtatggggaaaat
atgcacaagtgacraatgatcctgagaatgatggctgcataaatgctgtcttgctggtt
>PAFTOL009269
cagccgcaaggagattacatagatctacacaggaagagaaatggataccgtctcgatcat
tttgagcgtaaacgtaagaaggaggctcgtgaagttaaggagcgctccaaatatgcccag
aaggctctgggtatcaagggtaagatgtttgccaagaaacgatacgctgagaaggctcaa
atgaagaaaacattgaaaatgcatgaggaatcatcaagtaggcrcaaggttgatgatgay
gttcatgatggagctgttccagcctatttgcttgatygtgagmaaacaaccasggctaag
atcctgagcaacacaattaagcagaagaggaaagagaaagctgggaaatgggaggttcct
ttacccaaggttagacc--------------------tgtt-------------------
-gctgaagatgaaatgtttaaagtcatcagaactgggaaaaggaag--------------
-----attaagcaatggaaaaggatgataacaaaggcaacatttgttggcccggggttca
ccagaaaaccaccgaagtatgaacggtttatccgtccaagtgggttgcggttcacgaagg
ctaatgttactcatccggagcttaaatgttctttcaatcttgagataattggggtaaaga
agaatccaaatggtcctatgtacagttctcttggtgttataaccaaaggaactataattg
aggtcaatgtgagcgaactgggtctagtgacaccggcaggcaaagtagtatggggaaagt
acgcacaagtgacgaatgatcctgagaatgatggctgcataaatgctgtcttgctggtt
>PAFTOL009271
------------------------------------------gggtaccgtctcgaccac
tttgagcgtaagcgcaagaaggaggctcgtgaagttaaggagcgctctaaatacgcccag
aaggctctgggtatcaagggtaagatgtttgccaagaaacgatacgctgagaaggctcaa
atgaagaaaacattgaaaatgcatgaggaatcatcaagtcggcgcaaggttgatgatgat
gttcatgatggtgctgttccagcctatttgcttgatcgtgagcaaacaaccagggctaag
atcctgagcaacacaattaagcagaagaggaaagagaaagctgggaaatgggaggttcct
ttacccaaggttagacc--------------------cgtt-------------------
-gctgaagatgaaatgtttaaagtcatcagaactgggaaaagg-----------------
------------------------------------------------------------
-----------------------------------------gggttgcggtttacaaagg
ctaatgttactcatccggagcttaaatgttctttcaatcttgagataattggggtaaaga
agaatccaaatggtcctatgtacagttctttaggtgttataacaaaaggaactataattg
aggtcaatgtgagtgaactgggtcttgtcacaccggctgggaaagtagtatggggaaaat
atgcacaagtgacgaatgatcctgagaatgatggctgcataaatgctgtattgctggtt
>PAFTOL009279
cagccgcaaggagattacatagatctacacaggaagagacatgggtaccgtctcgaccat
tttgagcgtaagcgtaagaaggaggctcgtgaagttaaggagcgctccaaatatgcccag
aaggctctgggtatcaagggtaagatgtttgccaagaaacgatatgctgagaaggctcaa
atgaagaaaacattgaaaatgcatgaggaatcatcaagtcggcgcaaggttgatgatgat
gttcatgatggtgctgttccagcgtatttgcttgatcgtgagcaaacaaccagggctaag
atcttgagcaacacaattaagcagaagaggaaagagaaagctgggaaatgggaggttcct
ttacccaaggttagacc--------------------cgtt-------------------
-gctgaagatgaaatgtttaaagtcatcagaactgggaaaaggaag--------------
-----agtaag-------------------------------------------------
------------------------------------------------------------
------------------------------------------------------------
------------------------------------------------------------
--------------------------------------------actgtttcaggaaaat
atgcgcaagtgacgaatgatcctgagaatgatggctgcataaatgctgtcttgctggtt
>PAFTOL009281
------------------------------------------------------------
---------------------------------------------------------aaa
caggctctgggtatcaagggtaagatgtttgccaagaaacgatacgctgagaaggctcaa
atgaagaaaacg------------------------------------------------
---------------------------------------------------------cag
atcttgagcaacacaattaagcagaagaggaaagagaaagctgggaaatgggaggttcct
ttacccaaggttagacc--------------------cgtt-------------------
-gctgaaga---------------------------------------------------
------------------------------------------------------------
------------------------------------------------------------
------------------------------------------------------------
-------------------------------------------------------attcc
aggtcaatgtgagcgaactgggactagtcacaccggctgggaaagtagtatggggaaaat
atgcgcaagtgacgaatgatcctgagaatgatggctgcataaatgctgtcttgctggtt
>PAFTOL009283
cagccgcaaggagattacatagatttacacaggaagagacatgggtaccgtctcgaccat
tttgagcgtaagcgtaagaaggaggctcgtgaagttaaggagcgctccaaatatgcccag
aaggctctgggtatcaagggtaagatgtttgccaagaaacgatatgctgagaaggctcaa
atgaagaaaacattgaagatgcatgaggaatcatcaagtcggcgcaaggttgatgatgat
gttcatgatggtgctgttccagcgtatttgcttgatcgtgagcaaacaaccagggctaag
atcttgagcaacacaattaagcagaagaggaaagagaaagctgggaaatgggaggttcct
ttaccgaaggttagacc--------------------cgtt-------------------
-gctgaagatgaaatgtttaaagtcatcagaactgggaaaaggaag--------------
-----agtaag-------------------------------------------------
------------------------------------------------------------
--------------------------------------------ataatcggtgtaaaga
agaatccaaatggtcctatgtacagctctctaggcgttataacaaaaggaactataattg
aggtcaatgtgagcgaactgggactagtcacacccgctgggaaagtagtttggggaaaat
atgcgcaagtgacgaatgatcctgagaatgacggctgcataaatgctgtcttgctggtt
>PAFTOL009285
cagccgcaaggagattacatagatctacacaggaagagaaatggataccgtctcgatcat
tttgagcgtaaacgtaagaaggaggctcgtgaagttaaggagcgctccaaatatgcccag
aaggctctgggtatcaagggtaagatgtttgccaagaaacgatacgctgagaaggctcaa
atgaagaaaasattgaaaatgcatgaggaatcatcaagtaggcrcaaggttgatgatgat
gttcatgatggagctgttccagcctatttgcttgatcgtgagcaaacaacyagggctaag
atcctgagcaacacaattaagcagaagaggaaagagaaagctgggaaatgggaggttcct
ttacccaaggttagacc--------------------tgtt-------------------
-gctgaagatgaaatgtttaaagtcatcagaactgggaaaaggaag--------------
-----gctaagcaatggaaaaggatgataacaaaggcaacatttgttggcccggggttca
ccagaaaaccaccaaagtatgaacggtttatccgtccaagtgggttgcggttcacgaagg
ctaatgttactcatccggagcttaaatgttctttcaatcttgagataattggggtgaaga
agaatccaaatggtcctatgtacagctctcttggtgttataaccaaaggaactataattg
aggtcaatgtgagcgaactgggtctagtgacaccggcggggaaagtagtatggggaaaat
atgcacaagtgacgaatgatcccgagaatgatggctgcataaatgctgtcttgctggtt
>PAFTOL009287
cagccrcaaggagattacatagatctacacasgaagagacatgggtaccgtctcgaccat
tttgagcgtaagcrtaagaaggaggctcgtgaagttraggagcgctccaaatatgcccag
aaggctctgggyatcaagggtaagatgtttgccaagaaacgatatgctgagaaggctcaa
atgaagaaaacattgaaaatgcatgaggaatcatcaagtcggcgcaaggttgatgatgat
gttcatgatggtgctgttccagcgtatttgcttgatcgtgagcaaacaaccagggctaag
atcttgagcaacacaattaagcagaagaggaaagagaaagctgggaaatgggaggttcct
ttacccaaggttaggcc--------------------cgtt-------------------
-gctgaagatgaaatgtttaaagtcatcagaactgggaaaaggaag--------------
-----agtaag-------------------------------------------------
------------------------------------------------------------
------------------------------------------------------------
--------------------------------------gttgatgaaggaactataattg
aggtcaatgtgagcgaactgggactagtcactcccgctgggaaagtagtatggggaaaat
atgctcaagtgacgaatgatcctgagaatgatggctgcataaatgctgtcttgctggtt
>PAFTOL009289
cagccgcaaggagattacatagatctacacaggaaaagacatgggtaccgtctcgaccat
tttgagcgtaagcgtaagaaggaggctcgtgaagttaaggagcgctccaaatatgcccag
aaggctctgggtatcaarggtaagatgtttgccaagaagcgatacgctgagaaggctcaa
atgaagaaaacattgaaaatgcatgaggaatcatcaagtcggcgcaaggttgatgatgat
gttcatgatggtgctgttccagcctatttacttgatcgtgagcaaacaaccagggctaag
atcctgagcaacacaattaagcagaagaggaaagagaaagccgggaaatgggaggttcct
ttacccaaggttagacc--------------------cgtt-------------------
-gctgaagatgaaatgtttaaagtcatcagaacagggaaaaggaag--------------
-----agtaag-------------------------------------------------
------------------------------------------------------------
------------------------------------------------------------
--------------------------------------------------------ttcc
aggtcaatgtcagcgaactgggtcttgtcacaccggctgggaaagtagtatggggaaaat
atgcacaagtgacgaatgatcctgagaatgatggctgcataaatgctgtattrctggtc
>PAFTOL009291
cagccgcaaggagattacatagatctacacaggaagagacatgggtaccgtctcgaccat
tttgagcgtaagcgtaagaaggaggctcgtgaagttaaggagcgctccaaatatgcccag
aaggctctrggtatcaagggtaagatgtttgccaagaaacgataygctgagaaggctcaa
atgaagaaaayattgaaaatgcatgaggaatcatcaagtcggcgcaaggttgatgatgat
gttcatgatggtgctgttccagcgtatttgcttgatcgtgagcaaacaaccagggctaag
atcttgagcaacacaattaagcagaagaggaaagagaaagctgggaaatgggaggttcct
ttacccaaggttagacc--------------------cgtt-------------------
-gctgaagatgaaatgtttaaagtcatcagaactgggaaaaggaag--------------
-----agtaag-------------------------------------------------
------------------------------------------------------------
------------------------------------------------------------
------------------------------------------------------------
------------------------------------------------------------
-----------------------------------------------------------
>PAFTOL009293
------------------------------------------------------------
------------------------------------------------------------
------------------------------------------------------------
------------ttgaaaatgcatgaggaatcatcaagtcggcgcaaggttgatgatgat
gttcatgatggtgctgttccagcgtatttgcttgatcgtgagcaaacaaccagggctaag
atcttgagcaacacaattaagcagaagaggaaagagaaagctgggaaatgggaggttcct
ttacccaaggtraaat--------------------------------------------
------------------------------------------------------------
------------------------------------------------------------
------------------------------------------------------------
------------------------------------------------------------
---------------------------------------------------------tcc
aggtcaatgtgagcgaactgggactagtcacacccgctgggaaagtagtttggggaaaat
atgcgcaagtgacraatgatcctgagaatgayggctgcataaatgctgtcttgctggtt
>PAFTOL009297
cagccgcaaggagattacatagatctacacaggaagaggcatgggtaccgtctcgatcac
tttgagcgtaagcgtaagaaggaggctcgtgaagttaaggagcgctccaaatatgcccag
aaggctctgggtatcaagggtaagatgtttgccaagaaacgatatgctgagaaggctcaa
atgaagaaaacattgaaaatgcatgaggaatcatcaagtcggcgcaaggttgatgatgat
gttcatgatggtgccgttccagcgtatttgcttgatcgtgagcaaacaaccmgggctaag
rtcttgagcaacacaattaagcagaagaggaaagagaaagctgggaaatgggaggttcct
ttacccaaggttagacc--------------------cgtt-------------------
-gctgaagatgaaatgtttaaagtcatcagaactgggaaaaggaag--------------
-----actaagcaatggaaaaggatgataacaaaagccacatttgttggcccggggttca
ccagaaaaccaccgaagtatgaacgatttatccgtccaagtgggttgcggtttacaaagg
ctaatgttactcatccggagcttaaatgttctttcaatcttgagataattggggtaaaga
agaatccaaatggtcctatgtacagctctctaggtgttatgacgaaaggaactataattg
aggtcaatgtgagcgaactgggactagtcacaccggctgggaaagtagtatggggaaaat
atgcgcaagtgacaaatgatcctgagaatgatggctgcataaatgctgtcttgctggtt
>PAFTOL009299
------------------------------------------------------------
---------------------------------------------------------aaa
caggctctgggtatcaagggtaagatgtttgccaagaagcgctacgctgagaaggctcaa
atgaagaaaacattgaaaatgcatgaggaatcatcaagtcggcgcaaggttgatgatgat
gttcatgatggtgctgtcccagcctatttacttgatcgtgagcaaacaaccagggctaag
atcctgagcaacacaattaagcagaagaggaaagagagagctgggaaatgggaggttcct
ttgcccaaggtaaaa------------------------tt-------------------
-gctga------------------------------------------------------
------------------------------------------------------------
------------------------------------------------------------
------------------------------------------------------------
------------------------------------tcataacaaaaggaactataattg
aggtcaatgtcagcgaactgggtcttgtcacaccggctgggaaagtagtatggggaaaat
atgcacaagtgacgaatgatcctgagaatgatggctgcataaatgctgtattgctggtg
>PAFTOL009301
------caaggagattacatagatcttcacaggaagagacatgggtaccgtctcgaccat
tttgagcgtaagcgtaagaaggaggctcgtgaagttaaggagcgctccaaatatgcccag
aaggctctgggtatcaagggtaagatgtttgccaagaagcgatacgctgagaaggctcaa
atgaagaaaacattgaaaatgcatgaggaatcatcaagtcggcgcaaggttgatgatgat
gttcatgatggtgctgtcccagcctatttacttgatcgtgaacaaacaaccagggctaag
atcctgagcaacacaattaagcagaagaggaaagagaaagctgggaaatgggaggttcct
wtacccaaggtaaaat--------------------------------------------
------------------------------------------------------------
------------------------------------------------------------
------------------------------------------------------------
------------------------------------------------------------
---------------------------------------------------------tcc
aggtcaatgtcagcgaactgggtcttgtcacaccggctgggaaagtagtatggggaaaat
atgcacaagtgacgaatgatcctgagaatgatggctgcataaatgctgtattgctggtt
>PAFTOL009313
---------------------gaccttcacaggaagagaaatgggtatcgtcttgaccac
tttgagcgcaagcgcaagaaggaagctcggcaggtcaaggagcaatccaaatatgctcag
maggcgctgggtatcaagggcaagatgtttgccaagaaacgatatgccgagaaagctcaa
atgaagaaaacattgaaaatgcatgaggaatcaacaagtaggcgtaaggttgatgatgat
gttcatgatggagctgttcctgcctatttgcttgatcgkgagcaaacaacaagggcaaag
atcttgagcaacacaatcaagcagaaaaggaaagaaaaagctggsaaatgggaggttcct
ctacctaagaatatgct--------------------tgcttggagttcttctcttatcc
agtgataaaagagttgctctgttgcagccaagcaatggaaaagaat--------------
-----gataac--------------------aaaagccacrttcgttggcccgggattca
ccagaaagccaccaaagtatgaacggtttatccgtccttctgggttgcggttcacaaagg
ctaacgtaactcatccagagcttaagtgttctttcaatcttgagataatcggagtaaaga
agaatccaaatggacctatgtacagctctcttggtgtcataaccaagggaactatactcg
aggtcaacgtgagtgaactgggtctagtcacaccagctgggaaagtagtatggggcaagt
atgcgcaagtgacgaatgatcctgagaatgayggctgtataaatgccgttttgctggtt
>PAFTOL009315
------------------------------------------------------------
------------------------------------------------------------
------------------------------------------------------------
------------------------------------------------------------
---------------------------------------------------------cag
atcctgagcaacacaatcaarcagaagaggaaagagaaggctgggaaatgggaggttcct
ttacccaaggttagacc--------------------tgtt-------------------
-gctgaagatgagatgtttaaagtcatcagaagtgggaaaaggaag--------------
-----agtaag-------------------------------------------------
------------------------------------------------------------
------------------------------------------------------------
------------------------------------------------------------
------------------------------------------------------------
-----------------------------------------------------------
>PAFTOL009319
------------------------------------------------------------
---------------------------------------------------------aaa
caggctctgggtatcaagggtaagatgtttgccaagaaacgttatgctgagaaggctcaa
atgaagaaaacgttgaaaatgcatgargaatcatcaagtaggcgtaaggttgatgatgat
kttcatgatggagctgttcctgcctatttgcttgatcgtgagcaaacaaccagggcaaag
atcctgagcaacacaatcaagcagaagaggaaagagaaagcggggaagtgggaggttcct
ttacccaaggta------------------------------------------------
------------------------------------------------------------
------------------------------------------------------------
------------------------------------------------------------
------------------------------------------------------------
------------------------------------------------------------
------------------------------------------------------------
-----------------------------------------------------------
>PAFTOL013501
------------------------ctacacaggaagagacatgggtaccgtctcgaccat
tttgagcgtaagcgtaagaaggaggctcgtgaagttaaggagcgctccaaatatgcccag
aaggctctgggtatcaagggtaagatgtttgccaagaaacgatacgctgagaaggctcaa
atgaagaaaacgtc----------------------------------------------
-----------------------------------------ccaatgcgttatggaacag
atcttgagcaacacaattaagcagaagaggaaagagaaagctgggaaatgggaggttcct
ttacccaaggttagacc--------------------cgtt-------------------
-gctgaagatgaaatgtttaaagtcatcagaactgggaaaaggaag--------------
-----agtaag-------------------------------------------------
------------------------------------------------------------
------------------------------------------------------------
------------------------------------------------------------
------------------------------------------------------------
-----------------------------------------------------------
>SRR5036296
------------------------------------------------------------
------------------------------------------------------------
------------------------------------------------------------
------------ttgaaaatgcatgaggaatcatcaagtcggcgcaaggttgatgatgat
gttcatgatggtgctgtcccagcctatttacttgatcgtgagcaaacaaccagggctaag
atcctgagcaacacaattaagcagaagaggaaagagaaagctgggaaatgggaggttcct
ttacccaaggttagacc--------------------cgtt-------------------
-gctgaagatgaaatgtttaaagtcatcagaacagggaaaaggaag--------------
-----agtaagcaatggaaaaggatgataacaaaagccacatttgttggcccggggttca
ccagaaaaccaccgaagtatgaacgatttattcgtccaagtgggttgcggtttacaaagg
ctaatgttactcatccggagcttaaatgttctttcaatcttgagataattggggtgaaga
agaatccaaatggtcctatgtacagctctctaggtgtcataacaaaaggaactataattg
aggtcaatgtcagcgaactgggtcttgtcacaccggctgggaaagtagtatggggaaaat
atgcacaagtgacgaatgatcctgagaatgatggctgcataaatgctgtattgctggtt
>SRR5137211
cagccgcaaggagattacatagatctacacaggaagagacatgggtaccgtctcgaccat
tttgagcgtaagcgtaagaaagaggctcgtgaagttaaggagcgctccaaatatgcccag
aaggctctgggtatcaagggtaagatgtttgccaagaagcgctacgctgagaaggctcaa
atgaagaaaacattgaaaatgcatgaggaatcatcaagtcggcgcaaggttgatgatgat
gttcatgatggtgctgtcccagcctatttacttgatcgtgagcaaacaaccagggctaag
atcctgagcaacacaattaagcagaagaggaaagagaaagctgggaaatgggaggttcct
ttacccaaggttagacc--------------------cgtt-------------------
-gctgaagatgaaatgtttaaagtcatcagaacagggaaaaggaag--------------
-----agtaagcaatggaaaaggatgataacaaaagccacatttgttggcccggggttca
ccagaaaaccaccgaagtatgaacgatttattcgtccaagtgggttgcggtttacaaagg
ctaatgttactcatccggagcttaaatgttctttcaatcttgagataattggggtaaaga
agaatccaaatggtcctatgtacagctctctaggtgtcataacaaaaggaacaataattg
aggtcaatgtcagtgaactgggtcttgtcacaccggctgggaaagtagtatggggaaaat
atgcacaagtgacgaatgatcctgagaatgatggctgcataaatgctgtattgctggtt
>SRR5137212
cagccgcaaggagattacatagatctacataggaagagacatgggtaccgtctcgatcac
tttgagcgtaagcgcaagaaggaggctcgtgaagtgaaggagcgctccaaatatgcccag
aaggctctgggtatcaagggtaagatgtttgccaagaaacgatacgctgagaaggctcaa
atgaagaaaacattgaaaatgcatgaggaatcatcaagtaggcgcaaggttgatgatgat
gttcatgatggagctgttccagcctatttgcttgatcgtgagcaaacaaccagggctaag
atcctgagcaacacaattaagcagaagaggaaagagaaagctgggaaatgggaggttcct
ttacccaaggttaggcc--------------------cgtt-------------------
-gctgaagatgaaatgtttaaggtcatcagaactgggaaaaggaag--------------
-----actaagcaatggaaaaggatgataacaaaagccacatttgttggcccggggttca
ccagaaaaccgccaaagtatgaacggtttatccgtccaagtgggttgcggttcacaaagg
ctaatgttactcatccagagcttaagtgttccttcaatcttgagataatcggagtaaaga
agaatccaaatggtcctatgtacagctctcttggtgttataaccaagggaactataattg
aggtcaatgtgagtgaactgggtctagtcacaccagccgggaaagtagtatggggaaaat
atgcacaagtgacaaatgatcctgagaatgatggctgcataaatgctgttttgctggtt
>SRR5137213
------------------------------------------------------------
------------------------------------------------------------
------------------------------------------------------------
------------------------------------------------------------
------------------------------------------------------------
------------------------------------------------------------
------------------------------------------------------------
------------------------------------------------------------
------------------------------------------------------------
------------------------------------------------------------
------------------------------------------------------------
------------------------------------------------------------
-----------------ttaggtcaagtcacaccaactgcgaaagtagtatgggctaaat
atgcacaagtgacaaatgatcctgaaaatgatggctgcataaatgatgtcttgctggtt
>SRR7905849
atgccgcaaggagattacatagatctacacaggaagagacatgggtaccgtctcgatcac
tttgagcgtaagcgcaagaaggaggctcgtgaagttaaggagcgctccaaatatgcccaa
aaggctctgggtatcaagggtaagatgtttgccaagaaacgatacgctgagaaggctcaa
atgaagaaaacattgaaaatgcatgaggaatcatcaagtaggcgcaaggttgatgatgat
gttcatgatggagctgtcccagcctatctgcttgatcgtgaacaaacaaccagggcgaag
atcctgagcaacacaattaagcagaagaggaaagagaaagctgggaaatgggaggttcct
ttacccaaggttagacc--------------------cgtt-------------------
-gctgaagatgaaatgtttaaagtcatcagaagtgggaaaaggaag--------------
-----actaagcaatggaaaaggatgataacaaaagccacatttgttggcccggggttca
ccagaaaaccaccaaagtatgaacggtttatccgtccgagtgggttgcggttcacaaagg
ctaatgttactcatcctgagcttaagtgttccttcaatcttgagataatcggagtaaaga
agaatccaaatggtcctatgtacagctctcttggtgttataaccaagggaactataattg
aggtcaatgtgagcgaactgggtctggtcactccagcagggaaagtggtatggggaaaat
atgcacaagtgacaaatgatcctgagaatgatggctgcataaatgctgttttgctggtt
>SRR7905861
atgccgcaaggagattacatagatctacacaggaagagacatgggtaccgtctcgaccat
tttgagcgtaagcgtaagaaggaggctcgtgaagttaaggagcgctccaaatatgcccag
aaggctctgggtatcaagggtaagatgtttgccaagaagcggtacgctgagaaggctcaa
atgaagaaaacattgaaaatgcatgaggaatcatcaagtcggcgcaaggttgatgatgat
gttcatgatggtgctgttccagcctatttacttgatcgtgagcaaacaacaagggctaag
atcctgagcaacacaattaagcagaagmggaaagagaaagctgggaaatgggaggttcct
ttacccaaggttagacc--------------------cgtt-------------------
-gctgaagatgaaatgtttaaagtcatcagaacagggaaaaggaag--------------
-----actaagcaatggaaaaggatgataacaaaagccacatttgttggcccggggttca
ccagaaaaccaccgaagtatgaacgatttattcgtccaagtgggttgcggtttacaaagg
ctaatgttactcatccggagcttaaatgttctttcaatcttgagataattggggtaaaga
agaatccaaatggtcctatgtacagctcgctaggtgttatmacaaaaggaactataattg
aggtcaatgtcagcgaactgggtcttgtcacaccggctgggaaagtagtatggggraaat
atgcacaagtgacgaatgatcctgagaatgatggctgcatcaatgctgtattgctggtt
>SRR7905862
atgccgcaaggagattacatagatctacacaggaagagaaatggataccgtctcgatcat
tttgagcgtaaacgtaagaaggaggctcgtgaagttaaggagcgctccaaatatgcccag
aaggctctgggtatcaagggtaagatgtttgccaagaaamgatacgctgagaaggctcaa
atgaagaaaacattgaaaatgcaygaggartcatcaagtaggcgcaaggttgatgatgat
gttcatgatggagctgttccagcctatttgcttgatcgtgagcaaacaaccmgggctaag
atcctgagcaacacaattaagcagaagaggaaagagaaagctgggaaatgggaggttcct
ttacccaaggttagacc--------------------tgtt-------------------
-gctgaagatgaaatgttyaaagtcmtcagaactgggaaaaggaag--------------
-----actaagcaatggaaaaggatgataacaaaggccacatttgttggcccggggttca
ccagaaaaccaccaaagtatgaacggtttatccgtccaagtgggttgcggttcacaaagg
ctaatgttactcatccggagcttaaatgttctttcaatcttgasataattggggtaaaga
agaatccaaatggtcctatgtacagctctcttggtgttataaccaaaggaactrtaattg
aggtcaatgtgagcgaactgggtctagtgacaccggcggggaaagtagtatggggraaat
atgcacaagtgacgaatgatcctgagaatgatggctgyataaatgcggtcttgctggtt
>SRR8327214
atgccgcaaggagattacatagatctacacaggaaaagacatgggtaccgtctcgaccat
tttgagcgtaagcgtaagaaggaggctcgtgaagttaaggagcgctccaaatatgcccag
aaggctctgggtatcaagggtaagatgtttgccaagaagcgatacgctgagaaggctcaa
atgaagaaaacattgaaaatgcatgaggaatcatcaagtcggcgcaaggttgatgatgat
gttcatgatggtgctgttccagcctatttacttgatcgtgagcaaacaaccagggctaag
atcctgagcaacacaattaagcagaagaggaaagagaaagccgggaaatgggaggttcct
ttacccaaggttagacc--------------------cgtt-------------------
-gctgaagatgaaatgtttaaagtcatcagaacagggaaaaggaag--------------
-----actaagcaatggaaaaggatgataacaaaagccacatttgttggcccggggttca
ccagaaaaccaccaaagtatgaacgatttattcgtccaagtgggttgcggtttacaaagg
ctaatgttactcatccggaacttaaatgttctttcaatcttgagataattggggtaaaga
agaatccaaatggtcccatgtacagctctctaggtgttataacaaaaggaactataattg
aggtcaatgtcagcgaactgggtcttgtcacaccggctgggaaagtagtatggggaaaat
atgcacaagtgacgaatgatcctgagaatgatggctgcataaatgctgtattgctggtc
