# Supplementary material for: Phylogenomics and classification of Cactaceae based on hundreds of nuclear genes
Source: Plant Syst Evol. 2025 Aug 11;311(5):28. doi: 10.1007/s00606-025-01948-z (PMC12339657; doi:10.1007/s00606-025-01948-z)
Supplement: Supplementary file 4 — Online Resource 4: Containing alignments and RAxML gene trees for all included loci and all phylogenetic datasets (ZIP 10372 KB) [file 606_2025_1948_MOESM4_ESM.zip › de Vos et al_ESM_4/ESM_data_alignments/QCP/4890_consensus.mafft.fasta]

>PAFTOL004553
------------------------------------------------------------
------------------------------------------------------------
------------------------------------------------------------
------------------------------------------------------------
------------------------------------------------------------
-----------------------------------------------------atgcagg
ccatttccaaaggacggcaaggaagagaagcacagaacatcgtaagggtttatttagcta
atctgcgcataaaggaagttggcacagatgtcctgataactgcttatgagccaattgtta
taaagt------------------------------------------------------
------------------------aagcttcagattttgct-------------------
-----------------------
>PAFTOL004555
------------------------------------------------------------
------------------------------------------------------------
------------------------------------------------------------
------------------------------------------------------------
------------------------------------------------------------
-----------------------------------------------------atgcagg
ccatttccaaaggacggcaaggaagagaagcacagaacatcataagggtttatttagcta
atctgcgcctaaaggaagttggcacagatgtcctgataactgcttatgagccaattgtta
taaagt------------------------------------------------------
------------------------aagcttcagaatttgct-------------------
-----------------------
>PAFTOL004561
------------------------------------------------------------
------------------------------------------------------------
------------------------------------------------------------
------------------------------------------------------------
------------------------------------------------------------
-----------------------------------------------------atgcagg
ccatttccaaaggccggcaaggaagagaagcacagaacattgtaagggtttatttggcta
atctgcgcctaaaggaagttggcacagatgtcctgataactgcttatgagccaattgtta
ta----------------------------------------------------------
------------------------------------------------------------
-----------------------
>PAFTOL004562
------------------------------------------------------------
------------------------------------------------------------
------------------------------------------------------------
------------------------------------------------------------
------------------------------------------------------------
--------------------------------------------gccgtgtttatgcagg
ccatttccaaaggacggcaaggaagagaagcacagaacatcgtaagggtttatttggcta
atctgcgcctaaaggaagttggcacagatgtcctgataactgcttatgagccaattgtta
taaatccactgagtgagagcgcaaataccgttggtgctgggactccagtacctgctgagc
aagctggatgtatgccaatgtctgaagttttcaagctcgctgtgtctagcttcaaagtga
atgattggagcctctttcaagcc
>PAFTOL004564
------------------------------------------------------------
------------------------------------------------------------
------------------------------------------------------------
------------------------------------------------------------
------------------------------------------------------------
------------------------------------------------------------
------------------------------------------------------------
------------------------------------------------------------
--agtcctctgagtgagagcgcaagtactgttggtgcagggaycccagcacctgctgagc
aagctggatgtatgccaatgtctgaagttttcaagcttgctgtgtctagcttcaaagtga
acgattggagcctctttcaa---
>PAFTOL004566
------------------------------------------------------------
------------------------------------------------------------
------------------------------------------------------------
------------------------------------------------------------
------------------------------------------------------------
-----------------------------------------------------atgcagg
ccatttccaaaggacgacaaggaagagaagcacagaacatcgtaagggtttatttggcta
atctgcgcctaaaggaagttggcacagatgtcctgataactgcttatgagccaattgtta
ta----------------------------------------------------------
------------------------------------------------------------
-----------------------
>PAFTOL004567
atgccagaagacccttctgccgagcgccctttgtttggtggcgccttaactatgactctt
ccccttagattccaggatctaagcaatgtcaggcaagtccctgatcatcaggaagcattt
gttgaccctaatcgggatgaaagtctcatcattgagctcttagacctaaaacatgatgtt
gctgatgaagctagtgctgtgtggttcctgcaagaccttgctagggaacaggatgctgaa
gggggcatggtcagt-tttcg--------------agttcttattcctgcttttgatt--
ggctgtgtttc------------------------------------------atgcagg
ccattgccaacggacggcaaggaagagaagcacagaacatcgtaagggtttatttggcta
atctgcgcctaaaggaagttggcacagatatccttataactgcttatgagccaattgtta
ta----------------------------------------------------------
------------------------------------------------------------
-----------------------
>PAFTOL004568
atgccagcagacctttatgccgagcgccctttgtttggtggcgccctcactatgactctt
cccccgaggttccaggatctaagcaatgtcaggcaagtccctgatcaccaggaagcgttt
gttgaccctaatcgggatgaaagtctcatcattgagctcttagacctaaagcatgatgtt
gcgagtg-----------------------------------------------------
------------------------------------------------------------
------------------------------------------ttgccatgtttatgcagg
ccatttccaaaggaaggcaaggaagagaagcacagaacatcgtaagggtttatttggcta
atctgcgcctaaaggaagttggcacagatgtcttgataactgcttatgagccaattgtta
taaatccactgagtgagagcgcaagtaccgttggtsctgggaytccastacctgctgagc
aagctggatgtatgccaatgtctgaagttttcaagctcgctgtgtctagcttcaaagtga
atgattggagcctctttcaagcc
>PAFTOL004572
atgccagaagacccttatgccgagcgccctttgtttggtggcgccctcactatgactctt
ccccttagattccaggatgtaagcaatgtcaggcaagtccctgatcaccaggaagcattt
gttgaccctaatcgggatgaaagtctcatcattgagctcttagacctaaagcatgatgtt
gctgatgaagctagtgcagtgtggttcctgcaagaccttgctagggaacaggaggctgaa
gggggcatggt-------------------------------------------------
------------------------------------------------------------
----------------------------------------catgcaggtttatttggcta
atctgcgcctaaaggaagttggaacagatgtcctgataactgcttatgagccaattgtta
taaatccactgagtgagagcgcaggcacggttggtgctgggactccagtacctgctgagc
aagctggatgtatgccaatgtctgaagttttcaagctcgctgtgtctagcttcaaagtga
atgattggagcctctttcaagcc
>PAFTOL004573
------------------------------------------------------------
------------------------------------------------aaggaagcattt
gttgaccctaatcgggatgaaagtctcatcattgagctcttagacctaaagcatgatgtt
gctgatgaagccagtgccgtgtggttcctgcaagaccttgctagggaacaggatgctgaa
gggggcatgattttt-atcca-----------ttcagaccatgcctgtrtgastctat--
gacggtggttag---ctattgtccagctactaaggtcc------agttttgccatgcagg
ccatttccaaaggacggcaaggaagagaagcacagaacatcgtaagggtttatttggcta
atctgcgcctaaaggaagttggcacagatgtcctgataactgcttatgagccaattgtta
taaatccactgagtgagagcgcaagtacggttggtgctgggacgccagtacctgctgagc
aagctggatgtatgccaatgtctgaagttttcaagctcgctgtgtctagcttcaaagtga
atgactggagcctctttcaagcc
>PAFTOL004574
atgccagaagacccttatgccgagcgccctttgtttggtggcgccctcactgcgactctt
ccccttagattccaggatctaagcaatgtcaggcaagtccctgatcaccaggaagcattt
gctgaccctagtcgggatgaaagtctcatcattgagctcttagacctaaagcatgatgtt
gctgatgaagctagtgccgtgtggttcctgcaagaccttgctagggaacaggatgctgaa
ggtggcatggtgctt-gaaca--------------gtcaggggtgttgcaggctcctg--
gcttgtgcttcagaggtatcccggctgttgtga------ctaccgctgtgggtcaaatgg
ccatttccaaaggacggcaaggaagagaagcacagaacatcgtgagggtttatttggcta
atctgcgcctgaaggaatttggcacagatgtcctgataactgcttatgagccaattctct
ccagtccactgagtgagagcgcaagtattgttggtgctgggactcccgtacctgctgagc
aagctggatgtatgccaatgtctgaagtttccaagctcgctgtgtctagcttcaaagtga
atgattggagcctctttcaagcc
>PAFTOL004577
atgccggaagacccttatgccgagcgccctttgtttggtggcgccctcactatgaccctt
cccyttagrttccaggatcttagyartgtcaggcaagtccctgatcaccaggaagcattt
gttgaccctaatcgggatgaaagtctcatcattgagctcttagacct-------------
------------------------------------------------------------
------------------------------------------------------------
-------------------------------------------cgccatgtttatgcagg
ccatttccaaaggacggcaaggaagagaagcacagaacatcgtaagggtttatttggcta
atmtgcgcctaaaggaagttggcacagatgtcctgatmactgcttatgagccaattgtta
taaatccactgagtgagagcgcaartaccrttggtgctgggactccagtacctgctgagm
aagctggatgtatgccaatgtctgaagytttcaagctcgctgtgtctagcttcaaagtga
atgattggagcctctttcaagcc
>PAFTOL004578
atgccagaagacccttatgccgagcgccctttgtttggtggcgccctcactatgactctt
ccccttagattccaggatctaagcaatgtcaggcaagtccctgatcaccaggaagcattt
gttgaccctaatcgggatgaaagtctcatcattgagctcttagacctaaagcatgatgtt
gctgatgaagctagtgccgtgtggttcctgcaagaccttgctagggaacaggatgctgag
gggggcatggtcagt-tttcg--------------agttcttattcctgtttttgatt--
ggctgtgctty---------------------------------gccatgtttatgcagg
ccatttccaaaggacggcaaggaagagaagcacagaacatygtaagggtttatttggcta
atctgcgcctaaaggaagttggcacagatgtcctgataactgcttatgagccaattgtta
taaatccactgagtgagagcgcaagtacggttggtgctggaactccagtacctgctgagc
aagctggatgtatgccaatgtctgaagttttcaagctcgctgtgtctagcttcaaagtga
atgattggagcctctttcaagcc
>PAFTOL004582
atgccagaagacccttatgccgagcgccctttgtttggtggcgccctcactatgattctt
ccccttagattccaggatctaagcaatgtcaggcaagtccctgatcaccaggaagcattt
gttgaccctaatcgggatgaaagtctcatcattgagctcttagacctaaagcatgatgtt
gctgatgaagctagtgccgtgtggttcctgcaagaccttgctagggaacaggatgctgaa
ggg---------------------------------------------------------
--------------------------------------------ggcatgktyatgcagg
ccatttccaaaggacggcaaggaagagaagcacagaacatcgtaagggtwtatttagcta
atctgcgcctaaaggaagttggcacagatgtcctgataactgcttatgagccaattgtta
taaatccactgagtgagagcgcgagtacggttggtgctgggactccagtacctgctgagc
aagctggatgtatgccaatgtctgaagttttcaagctcgctgtgtctagcttcaaagtga
atgattggagcctctttcaagcc
>PAFTOL004583
g---------------------------------------------ttactgtgactctt
ccccttagattccaggacctaagcaatgtcaggcaagtccctgatcaccaggaagcattt
gttgaccctaatcgggacgaaagtctcatcattgagctcttagacctaaagcatgatgtt
gctgatgaagctagtgccgtgtggttcctgcacgaccttgctagggaacaggatgctgaa
gggggcatggtcagt-tttcg--------------agttcttattcctgtttttgatc--
ggctgtgc------------------------------------------ttcatgcagg
ccatttccaaaggacggcaaggaagagaagcacagaacatcgtaagggtttatttagcta
atctgcgcctaaaggaagttggcacagatgtcctgataactgcttatgagccaattgtta
taaatccactgagtgagagcgcaagtacagttggtgttgggactccagtacctgctgagc
aagctggatgtatgccaatgtctgaagtcttcaagctcactgtgtctagcttcaaagtga
atgattggagcctctttcaagcc
>PAFTOL004584
atgccggaagacccttatgctgagcgccctttgtttggtggcgccctcactatgactctt
ccccttaggttccaggatcttagcaatgtcaggcaagtccctgatcaccaggaagcattt
gttgaccctaatcgggatgaaagtctcatcattgagctcttagacctaaagcatgatgtt
gctgatgaagctagtgccgtgtggttcctgcaagaccttgctagggaacaggatgctgaa
gggggcatggtgagt-tttcg--------------agttcttattcctgcttttgatt--
ggctgtgcttca------tattgtgtgtcttacacgattattttgaacaaat------gg
ccatttccaaaggacggcaaggaagagaagcacagaacatcattagggtttatttggcta
atctgcgcctaaaggaagttggcacagatgtcctgataactgcttatgagccaattgtta
taaatccactgagtgagagcgcaagtaccgttggtgctggcaccccagtacctgctgagc
tagctggatgtatgccaatgtctgaagttttcaagctcgctgtgtctagcttcaaagtga
atgattggagcctctttcaagcc
>PAFTOL004585
------------------------------------------------------------
---------------gatcttagcaatattaggcaagttcctgatcaccaggaagcattt
gttgaccctaaccgggacgaaagtctcatctttgagctcttggacctaaagcatgatgtt
gctgatgaagcgagtgcggtgtggttcctgcaagaccttgctagggaacaggatgctgaa
ggg---------------------------------------------------------
--------------------------------------------ggcatggtcatgcagg
ccatttccaaaggacgacaaggaagagaagcacagaacatcgtaagggtttatttggcta
atctgcgcctaaaggaagttggcacagatgtcctgataactgcttatgagccaattgtta
taaatccactgagtgagagcgcaagtaccgttggtgcagggactccagcacctgctgagc
aagctggatgtatgccgatgtctgaagttttcaagcttgctgtgtctagcttcaaagtga
acgattggagcctgtttcaa---
>PAFTOL004587
atgacagaagacccttatgccgagcgccctttgtttggtggcgctctcactacgactctt
ccctttagattccaggatctaagcaatgtcaggcaagtccctgatcaccaggaagcattt
gttgaccctaatcgggacgaaagtctcatcattgagctcttagacctaaagcatgatgtt
gctgatgaagctagtgccgtgtggttcttgcaagaccttgctagggaacaggatgctgaa
gggggcatggtcagt-tttcg--------------agttcttattcctgcttttgatt--
ggctgtgcttca------tactgtgtattttatgcgattattttgaacaaat------gg
ccatttccaaaggacggcaaggaagagaagcacagaacatcgtaagggtttatttagcta
atctgcgcctaaaggaagttggcacagatgtcctgataactgcttatgagccaattgtta
taaatccactgagtgagagcgcaagtacagttggtgctgggactccagtacctgctgagc
aagctggatgtatgccaatgtctgaagttttcaagcttgccgtgtctagcttcaaagtga
atgattggagcctctttcaagcc
>PAFTOL004590
---------------------------cctttgtttggtggcgccctcactatgactctt
ccccttaggttccaggatcttagcaatgtcagggaagtccctgatcaccaggaagcattt
gttgaccctaatagggatgaaagtctcatcattgagctcttagacctaaagcatgatgtt
gctgatgaagctagtgccgtgtggttcctgcaagaccttgctagggaacaggatgctgaa
gggggcatggtgagt-tttcg--------------agatcttattcctgcttttgatt--
ggctgtgctt--------------------------------------------------
----------------------------------------catgcaggtttatttggcta
gtctgcgcctaaaggaagttggcacagatgtcctgataactgcttatgagccaattgtta
taaatccactgagtgagagcgcaagtaccgttggtgctgggactccagtaccygctgagc
aagctggatgtatgccaatgtctgaagttttcaagctcgctgtgtctagcttcaaagtga
atgattggagcctctttcaagcc
>PAFTOL004591
atgccggaagacccttatgccgagcgccctttgtttggtggcgccctcactatgactctt
ccccttaggttccaggatcttagcaatgtcagggaagtccctgatcaccaggaagcattt
gttgaccctaatagggatgaaagtctcatcattgagctcttagacctaaagcatgatgtt
gctgatgaagctagtgccgtgtggttcctgcaagaccttgctagggaacaggatgctgaa
gggggcatggtgagt-tttcg--------------agatcttattcctgcttttgatt--
ggctgtgcttc-------------------------------------------------
------------------------------------------------------------
------------------------------------------------------------
--agtccactgagtgagagcgcaagtacygttggtgctgggactccagtacctgctgagc
aagctggatgtatgccaatgtctgaagttttcaagctcgctgtgtctagcttcaaagtga
atgattggagcctctttcaagcc
>PAFTOL004593
atgccagaagacccctatgccgagcgccctttgtttggtggcgcgctcactatgactctt
cccctgagactccaggatctaagcaatgtcaggcaagtccctgatcaccaggaagcattt
gttgaccctaatcgggatgaaagtctcatcattgagctcctagacctaaagcatgatgtt
gctgatgaagctagtgccgtgtggttcttgcaagaccttgctagggaacaggatgctgaa
gggggcacggtcagt-tttcg--------------agttcttattcccgctttcgatt--
ggctatgcttca------tattgtgtattctatgcgattattttgagcaaat------gg
ccatttccaaaggacggcaaggaagagaagcacagaacatcgtaagggcttatttggcta
atctgcgcctaaaggaagttggcacagacgtcctgataactgcttatgagccaattgtta
taaatccactgagtgagagcgcaagtacagttggtgctgggactccggtacctgctgagc
aagctggatgtatgccaatgtctgaagttttcaagctcgctgtgtctagcttcaaagtga
atgattggagcctctttgaagcc
>PAFTOL004594
------------------------------------------------------------
---------------gatcttagcaatstcaggsaagtccctgatcaccaggaagcattt
gttgaccctaatagggatgaaagtctcatcattgagctcttagacctaaagcatgatgtt
gctgatgaagctagtgccgtgtggttcctgcaagaccttgctagggaacaggatgctgaa
gggggcatggtgagt-tttcg--------------agatcttattcctgtttttgatt--
ggctgtgcttca------tattgtgtgtcttacgcgattattttgaacaaat------gg
ccatttccaaaggacggcaaggaagagaagcacagaacgtcgtaagggtwtatttggcta
atctccgcctaaaggaagttggcacagatgtcctgataactgcttatgagccaattgtta
taaatccactgagtgagagcgcaactaccgttggtgctgggactccagtacctgctgagc
aagctggatgtatgccaatgtctgaagttttcaagctcgctgtgtctagcttcaaagtga
atgattggagcctctttcaagcc
>PAFTOL004596
---------------------------------------------------------ctt
ccccttagattccaggatctaagcaatgtcaggcaagtccctgatcaccaggaagcattt
gttgaccctaatcgggatgaaagtctcatcattgagctcttagacctaaagcatgatgtt
gctgatgaagctagtgccgtgtggttcctgcaagaccttgctagggaacaggatgctgaa
gggggcatggtcagt-tttcg--------------agttcttattcctgtttttgatt--
ggctgtgctt--------------------------------------------------
----------------------------------------catgcaggtttatttgggta
atctgcgcctaaaggaagttggcacagatgtcctgataactgcttatgagccaattgtta
taaatccactgagtgagagcgcaagtacggttggtgctgggactccagtacctgctgagc
aagctggatgtatgccaatgtctgaagttttcaagctcgctgtgtctagcttcaaagtga
atgattggagcctctttcaagcc
>PAFTOL004597
------------------------------ttgtttggtggcgccctcactgtgactctt
ccccttagattccaggatctaagcaatgtcaggcaagtccctgatcaccaggaagcattt
gttgaccctaatcgggacgaaagtctsatcattgagctcttagacctaaagcatgatgtt
gctgatgaagctagtgccgtgtggttcctgcacgaccttgctagggaacaggatgctgaa
gggggcatggtcagt-tttcg--------------agttcatattcctgtttttgctt--
ggctgtgct------------------------------------------tyatgcagg
ccatttccaaaggacggcaaggaagagaagcacagaacattgtaagggtttatttagcta
atctgcgcctgaaggaagttggcacagatgtcctgataactgcttatgagccaattgtta
taaagt------------------------------------------------------
------------------------aagcttcagaatttgct-------------------
-----------------------
>PAFTOL004598
------------------------------------------------------------
------------------------------------------------aaggaagcattt
gttgaccctaatagggatgaaagtctcatcattgagctcttagacctaaagcatgatgtt
gctgatgaagctagtgccgtgtggttcctgcaagaccttgctagggaacaggatgctgaa
gggggcatggtgagt-tttcg--------------agatcttattcctgtttttgatt--
gactgtgcttc-------------------------------------------------
------------------------------------------------------------
--------------------------------------------------ccccctttct
ccagtccactgagtgagagcgcaactaccgttggtgctgggactccagtacctgctgagc
aagctggatgtatgccaatgtctgaagttttcaagctcgctgtgtctagcttcaaagtga
atgattggagcctctttcaagcc
>PAFTOL004599
atgccggaagacccttatgccgagcgccctttgtttggtggcgcactcactatgactctt
ccccctaggttccaggatcttagcaatgtcaggcaagtccctgatcaccaggaagcattc
gttgaccctaatcgggatgaaagtctcatcattgagctcttagacctaaagcatgatgtt
gctgatgaagctagtgccgtgtggttcctgcaagaccttgctagggaacaggatgctgaa
gggggcatggtgagt-tttcg--------------agatcctattcctgtttttgatt--
ggctgtgctt--------------------------------------------------
----------------------------------------catgcaggtttatttggcta
atctgcgcctaaaggaagttggcacagatgtcctgataactgcttatgagccaattgtta
taaatccactgagtgagagcgcaagtaccgttggtgctgggactccagtacctgctgagc
aagctggatgtatgccaatgtctgaagttttcaagctmgctgtgtctagcttcaaagtga
atgattggagcctctttcaagcc
>PAFTOL004600
------------------------------------------------------------
---------------gatcttagcaatgtcagggaagtccctgatcaccaggaagcatty
gttgaccctaatmgggatgaaagtctcatcattgagctcttagacctaaagcatgatgtt
gctgatgaagctagtgccgtgtggttcctgcaagaccttgctagggaacaggatgctgaa
gggggcatggtgagt-tttcg--------------agatcttattcctgtttttgatt--
ggctgtgcttc-------------------------------------------------
------------------------------------------------------------
------------------------------------------------------------
--agtccactgagtgagagcgcaactaccgttggtgctgggrctccagtacctgctgagc
aagctggatgtatgccaatgtctgaagttttcaagctcgctgtgtctagcttcaaagtga
atgattggagcctctttcaagcc
>PAFTOL004601
atgccagaagacccctatgccgagcgccctttgtttggtggcgccctcactacgactctt
cctcttagattccaggatctaagcaatgtcaggcaagtccctgatcaccag---------
------------------------------------------------------------
------------------------------------------------------------
------------------------------------------------------------
-----------------------------------------------------atgcagg
ccatttccaaaggacggcaaggaagagaagcacagaacatcataagggtttatttagcta
atctgcgcctaaaggaagttggcacagatgtcctgataactgcttatgagccaattgtta
taaagt------------------------------------------------------
------------------------aagcttcagaatttgct-------------------
-----------------------
>PAFTOL004603
------------------------------------------------------------
------------------------------------------------------------
------------------------------------------------------------
------------------------------------------------------------
------------------------------------------------------------
-----------------------------------------------------atgcagg
ccatttccaaaggacggcaaggaagagaagcacagaacatcgtaagggtttatttggcta
atatgcgcctaaaggaagttggcacagatgtcctgataactgcttatgagccaattgtta
taaatccactaagtgagagcgcaagtaccgttggtgctgggactccagtacctgctgagc
aagctggatgtatgccaatgtctgaaattttcaagctcgctgtgtctagcttcaaagtga
atgattggagcctctttcaagcc
>PAFTOL004604
------------------------------------------------------------
---------------gatctaagcaatgtcaggcaagtccctgaccaccaggaagcattt
gttgaccctaatcgggacgaaagtctcatcattgagctcttagacctaaagcatgatgtt
cctgatgaagctagtgccgtgtggttcctgcaagaccttgccagggaacaggatgctgaa
ggg---------------------------------------------------------
--------------------------------------------ggcatggtcatgcagg
ccatttccaaaggacggcaaggaagagaagcacagaacatcataagggtttatttggcta
atctgcgcctaaaggaagttggcacagatgtcctgataactgcttatgagccaattgtta
taaatccactgagtgagagcgcaagtaccgttggtgctgggactccagtacctgctgagc
aagctggatgtatgccaatgtctgaaattttcaagctcgctgtgtctagcttcaaagtga
atgattggagcctctttcaagcc
>PAFTOL004605
------------------------------------------------------------
------------------------------------------------------------
------------------------------------------------------------
------------------------------------------------------------
------------------------------------------------------------
------------------------------------------------------------
-----------------------------------------atgcaggtttatttagcta
atctgcgcctaaaggaagttggcacagatgtcctgataactgcttatgagccaattgtta
taaatccactgagtgagagcgcaagtacagttggtgctgggactccagtacctgctgagc
aagctgggtgtatgccaatgtctgaagttttcaagctcgctgtgtctagcttcaaagtga
atgattggagcctctttcaagca
>PAFTOL004608
------------------------------------------------------------
---------------gatataagcaatgtcaggcaagtccctgatcatcaggaagcattt
gttgaccctaatcgggatgaaagtctcatcattgagctcttagacctaaagcatgatgtt
gctgatgaagctagtgccgtgtggttcctgcaagaccttgctagggaacaggatgctgaa
ggaggcatggtcagt-tttcg--------------agttcttattcctgtttttgatt--
ggctgtgctt--------------------------------------------------
----------------------------------------catgcaggtttatttggcta
atctgcgcctaaaggaagttggcacagatgtcctgatcactgcttatgagccaattgtta
taaatccactgagtgagagcgcaagtatggttggtgctgggactccagtacctgctgagc
aagctggatgtatgccaatgtctgaagttttcaagctcgctgtgtctagcttcaaagtga
atgattggagcctctttcaagcc
>PAFTOL004609
atgccagaagacccttatgccgagcgccctttgtttggtggcgccctcactatgactctt
ccccttagattccaggatctaagcaatgtcaggcaagtccctgatcaccaggaagcattt
gttgaccctaatcgggatgaaagtctcatcattgagctcttagacctaaagcatgatgtt
gctgatgaagctagtgccgtgtggttcctgcaagaccttgctagggaacaggatgctgaa
gggggcatggtc------------------------------------------------
--------------------------------------------gccatgtttatgcagg
ccatttccaaaggacggcaaggaagagaagcacagaacatcgtaagggtctatttggcta
atctgcgcctaaaggaagttggcacagatgtcctgataactgcttatgagccaattgcta
taaatccactgagtgagagcgcaagtacggttggtgctgggactccagtgcctgctgagc
aagctggatgtatgccaatgtctgaagttttcaagctcgctgtgtccagcttcaaagtga
atgattggagcctctttcaagcc
>PAFTOL004610
------------------------------------------------------------
------------------------------------------------aaggaagcattt
gttgaccctaatcgggacgaaagtctcatcattgagctcttggacctaaagcgtgatgtt
gctgatgaagctagtgctgtgtggttcctgcaagaccttgctagggaacaggatgctgag
ggg---------------------------------------------------------
--------------------------------------------gccatggtcatgcagg
ccatttccaaaggccgrcaaggaagagaagcacagaacattgtaagggtttatttggcta
atctgcgcctaaaggaagttggcacagatgtcctgataactgcttatgagccaattgtta
ta----------------------------------------------------------
------------------------------------------------------------
-----------------------
>PAFTOL004611
------------------------------------------------------------
------------------------------------------------aaggaagcattt
gttgaccctaatcgggacgaaagtctcatcattgagctcttggacctaaagcgtgatgtt
gctgatgaagctagtgctgtgtggttcctgcaagaccttgctagggaacaggatgctgag
ggg---------------------------------------------------------
--------------------------------------------gccatggtcatgcagg
ccatttccaaaggccggcaaggaagagaagcacagaacattgtaagggtttatttggcta
atctgcgcctaaaggaagttggcacagatgtcctgataactgcttatgagccaattgtta
ta----------------------------------------------------------
------------------------------------------------------------
-----------------------
>PAFTOL004613
---------------------gagcgccctttgtttggtggtgccctcactatgaccctt
ccccttaggttccaggatcttagcaatgtcaggcaagtccctgatcaccaggaagcattc
gttgaccctaatcgggatgaaagtctcatcattgagctcttagacctaaagcatgatgtt
gctgatgaagctagtgccgtgtggttcctgcaagaccttgctagggaacaggatgctgaa
gggggcatggtgagt-tttcg--------------rgttcttmttcctgcttttgatt--
ggctgtgcttca------tattgtgtgtcttacgcgattattttgaa------caaatgg
ccatttccaaaggacggcaaggaagagaagcacagaacatcgtaagggtttatttggcta
atctacgcctaaaggaagttggtacagatgtcctgataactgcttatgagccaattgtta
taaagtaagcttgagaatctgct-------------------------------------
------------------------------------------------------------
-----------------------
>PAFTOL004617
------------------------cgccctttgtttggtggcgccctcactatgactctt
ccccttaggttccaggatcttagcaatgtcaggcaagtccctgatcaccaggaagcattt
gttgatcctaatcgggatgaaagtctcatcattgagctcttagacctaaagcatgatgtt
gctgatgaagctagtgccgtgtggttcctgcaagaccttgctagggaacaggatgctgaa
gggggcatggtgagt-tttcg--------------agttcttattcctgcttttgatt--
ggctgtgcttca------tattgtgtctactaaggtctagttttgccatgtttatgcagg
ccatttccaaaggacggcaaggaagagaagcacagaacatcgtaagggtttatttggcta
atctgcgcctaaaggaagttggcacagatgtcctgataactgcttatgagccaattgtta
taagtccactgagtgagagcgcagataccgttggtgctggaactccagtacctgctgagc
aagctggatgtatgccaatgtctgaagttttcaagctcgctgtcactagcttcaaagtga
atgattggagcctctttcaagcc
>PAFTOL004618
atgccagaagacccttatgccgagcgccctttgtttggtggcgccctcactatgactctt
ccccttagattccaggatctaagcaatgtcaggcaagtccctgatcaccaggaagcattt
gttgaccctaatcgggatgaaagtctcatcattgagctcttagacctaaagcatgatgtt
gctgatgaagctagtgccgtgtggttcctgcaagaccttgcyagggaacaggatgctgaa
gggggcatggtc------------------------------------------------
--------------------------------------------gccatgtttatgcagg
ccatttccaaaggacggcaaggaagagaagcacagaacatcgtaagggtttatttggcta
atctccgcctaaaggaagttggcacagatgtcctgataactgcttatgagccaattgtta
taaatccactgagtgagagcgcaagtacggttggtgctgggactccagtgcctgctgagc
aagctggatgtatgccaatgtctgaagttttcaagctcgctgtgtctagcttcaaagtga
atgattggagcctctttcaagcc
>PAFTOL004619
atgccagaagacccttatgctgagcgccctttgtttggtggcggcctaactacgaccttt
ccccttagatttcaggatcttagcaatgtcaggcaagtccctgatcaccaggaagcattt
gttgaccctaatcgggacgaaagtctcatcattgagctcttagacctaaagcatgatgtt
gctgatgaagctagtgcagtatggttcctgcaagaccttgctagggaacaggatgctgaa
gggggaatgg--------------------------------------------------
------------------------------------------------------------
---------------------------------------tcatgcaggtttatttggcta
atctgcgcctaaagaaagttggcacagatgtcctgatcactgcctatgagccgattgtta
taaatccactgagtgagagtgccagtactgttggtgctgggactccagcacctgctgaac
aagctggatgtatgccaatgtctgaagttttcaagcttgctgtgtctagcttcacagtga
atgactggagcctctttcaagct
>PAFTOL004620
---------------------------------tttggtggcgccctcactatgactctt
tcccttagattccaggatgtaagcaatgtcaggcaagtccctgatcaccaggaagcattt
gttgaccctaatcgggatgaaagtctcatcattgagctcttagacctaaagcatgatgtt
gctgatgaagctagtgccgtgtggttcctgcaagaccttgctagggaacaggacgctgaa
gggggcatggtc------------------------------------------------
--------------------------------------------gccatgtttrtgcagg
ccatttccaaaggacggcaaggaagagaagcacagaacatcgtaagggtwtatttggcta
atctgcgcctaaaggaagttggcacagatgtcctgataactgcttatgagccaattgtta
taaatccactgagtgagagcgcaagtacggttggtgctgggactccagttcctgctgagc
aagctggatgtatgccaatgtctgaagtttttaagctcgctgtgtctagcttcaaagtga
atgattggagcctctttcaagcc
>PAFTOL004623
atgccagaagacccttatgccgagcgtcctttgtttggtggcgccctcactatgactctc
ccccttagattccaggatgtaagcaatgtcaggcaagtccctgatcaccaggaagcattt
gttgaccctaatcgggatgaaagtctcatcattgagctcttagacctaaagcatgatgtt
gctgatgaagctagtgccctgtggttcctgcaagaccttgctagggaacaggatgctgaa
gggggcatggtcact-ttt-----------------------------------------
--------------------------------------------gccatgtttatgcagg
ccatttccaaaggacggcaaggaagagaagcacagaacatcgttagggtttatttggcta
atctgcgcctaaaggaagttggcacagatgtcctgataactgcttatgagccaattgtta
taaatccactgagtgagagcgcaagttcggttggtgctgggactccagtacctgctgcgc
aagctggatgtatgccaatgtctgaagttttcaagctcgctgtgtctagcttcaaagtga
atgattggagcctctttcaagcc
>PAFTOL004624
atgccggaagacccttatgccgagcgccccttttttggtggcgccctcactatgaccctt
ccccttaggttccaggatcttagcaatgtcaggcaagtccctgatcaccaggaagcattc
gttgaccctaatcgggatgaaagtctcatcattgagctcttagacctaaagcatgatgtt
gctgatgaagctagtgcygtgtggttcctgcaagaccttgctagggaacaggatgctgaa
gggggcatggtgagt-tttcg--------------agatcttattcctgtttttgatt--
ggctgtgctt--------------------------------------------------
----------------------------------------catgcaggtttatttggcta
atctgcgcctaaaggaagttggcacagatgtcctgataactgcatatgagccaattgtga
taaatccactgagtgagagygcaagtaccgttggtgctgggactccagtacctgctgagc
aagctggatgtatgccaatgtctgaagttttcaagctcgctgtgtctagcttcaaagtga
atgattggagcctctttcaagcc
>PAFTOL004625
atgccggaagacccttatgccgagcgccctttgtttggtggcgccctcactatgaccctg
ccccttaggtttcaggatcttagtaatgtcaggcaagtccctgatcaccaggaagcattt
gttgaccctaatcgggatgaaagtctcatcattgagctcttagacctaaagcatgatgtt
gctgatgaagctggtgccgtgtggttcctgcaagaccttgctagggaacaggatgctgaa
gggggcatggtgagt-tttcg--------------agatcttattcctgcttttgatt--
ggctgtgcttca------tattgtgtgtcttatgcgattattttgaacaaat------gg
ccatttccaaaggacggcaaggaagagaagcacagaacatcgtaagggtttatttggcta
atctgcgcctaaaggaagttggcacagatgtcctgataactgcttatgagccaattgtta
taaatccactgagtgagagcgcaagtaccgttggtgctgggactccagtacctgctgagc
aagctggatgtatgccaatgtctgaagttttcaagctcgctgtgtctagcttcaaagtga
atgattggagcctctttcaagcc
>PAFTOL004626
atgccagaagacccttatgccgagcgccctttgtttggtggcgccctcactgtaactctt
ccccttagattccaggatctaagcaatgtcaggcaagtccctgatcaccaggaagcattt
gttgaccctaatcgggacgaaagtctcatcattgagcttttagacctaaagcatgatgtt
gctgatgaagctagtgccgtgtggttcctgcacgaccttgctagggaacaggatgctgaa
gggggcatggtcagt-tttcg--------------agttcttattcctgtttttgatt--
ggctgtgcttc------------------------------------------atgcagg
ccatttccaaaggacggcaaggaagagaagcacagaacattgtaagggtttatttagcta
atctgcgcttcattttattgctggaacctgatcttatgtttgctatctggatcctgtttt
tgagtccactgagtgagagcgcaagtacagttggtgctgggactccagtacctgctgagc
aagctggatgtatgccaatgtctgaagttttcaagctcgctgtgtctagcttcaaagtga
atgattggagcctctttcaagca
>PAFTOL004627
------------------------------------------------------------
------------------------------------------------------------
------------------------------------------------------------
------------------------------------------------------------
------------------------------------------------------------
------------------------------------------------------------
-----------------------------------------atgcaggtttatttggcta
atctgcgcctaaaggaagttggcacagatgtcctgataactgcttatgagccrattgtta
ta----------------------------------------------------------
------------------------------------------------------------
-----------------------
>PAFTOL004629
------------------------------------------------------------
---------------gatctaagcaatgtcaggcaagtcccggaccaccaggaagcattt
gttgaccctaatcgggacgaaagtctcatcattgagctcttagacctaaagcatgatgtt
gctgatgaagctagtgccgtgtggttcctgcaagaccttgccagggaacaggatgctgaa
ggg---------------------------------------------------------
--------------------------------------------ggcatggtcatgcagg
ccatttccaaaggacggcaaggaagagaagcacagaacatcgtaagggtttatttggcta
atctgcgcctaaaggaagttggcacagatgtcctgataactgcttatgagccaattgtta
taaatccactgagtgagagcgcaagtrccgttggtgctgggactccagtacctgctgagc
aagctggatgtatgccaatgtctgaagttttcaagctcgctgtgtctagcttcaaagtga
atgattggagcctctttcaagcc
>PAFTOL004631
------------------------------------------------------------
---------------gatcttagcaatgtcaggcaagtccctgatcaccaggaagcattc
gttgaccctaatcgggatgaaagtctcatcattgagctcttagacctaaagcatgatgtt
gctgatgaagctagtgccgtgtggttcctgcaagaccttgctagggaacaggatgctgaa
gggggcatggtgagt-tttcg--------------agatcttattcctgtttttgatt--
ggctgtgctt--------------------------------------------------
----------------------------------------catgcaggtttatttggcta
atctgcgcctaaaggaagttggcacagatgtcctgataactgcttatgagccaattgtta
taaakccactgagtgagagcgcaagtaccgttggtgctgggactccagtacctgctgagc
aagctggatgtatgccaatgtctgaagttttcaagctcgctgtgtctagcttcaaagtga
atgattggagcctctttcaagcc
>PAFTOL004632
atgccagaagacccttatgccgagcgccctttgtttggtggcgccctcactatgactctt
ccgcttagattccaggatctaagcaatgtcaggcaagtccctgatcaccaggaagcattt
gttgaccctaatcgggacgaaagtctcatcattgagctcttagacctaaagcatgatgtt
gctgatgaagctagtgccgtgtggttcctgcacgaccttgctagggaacaggatgctgaa
gggggcatggtcagt-tttcg--------------agttcttattcctgtttttgatt--
ggctgtgcttc------------------------------------------atgcagg
ccatttccaaaggacggcaaggaagagaagcacagaacattgtaagggtttatttagcca
atctgcgcctaaaggaagttggcacagatgtcctgataaaagatattacttcaacattgc
taagtccactgagtgagagcgcaagtacagttggtgctgggactccagtacctgctgagc
aagctggatgtatgccaatgtctgaagttttcaagctcgctgtgtctagcttcaaagtga
atgattggagcctctttcaagcc
>PAFTOL004633
---------------------------------tttggtggcgccctaactacgaccctt
ccccttagattccaggatctaagcaatgtcaggcaggtccctgatcaccaggaagcatat
gttgaccctaatcgggatgaaagtctcatcattgagctcttagacctaaagcatgatgtt
gctgatgaagctagtgccgtgtggttcctgcaagaccttgctagggaacaggatgctgaa
gggggcatggtcagt-tttcg--------------agttcttattcctgtttttgatt--
ggctgtgcttca------gattgtgtattttagggtctagttttgccatgtttatgcagg
ccatttccaaaggacggcaaggaagagaagcacagaacatcgtragggtttatttggcta
atctgcgcctaaaggaagttggcacagatgtcctgataactgcttatgagccaattgtca
taaatccactgagtgagagcgcaagtactgttggtgctgggactccagtacctgctgagc
aagctggatgtatgccaatgtctgaagtttttaagctcgctgtgtctagcttcaaagtga
atgattggagcctctttcaagcc
>PAFTOL004634
------------------------------------------------------------
------------------------------------------------------------
------------------------------------------------------------
------------------------------------------------------------
------------------------------------------------------------
--------------------------------------------gccatgtttatgcagg
ccatttccaaaggacggcaaggaagagaagcacaraacatcgtaagggtttatttggcta
atctgcgcctaaaggaagttggcacagatgtcttgataactgcttatgagccaattgtta
ta----------------------------------------------------------
------------------------------------------------------------
-----------------------
>PAFTOL004636
------------------------------------------------------------
------------------------------------------------------------
------------------------------------------------------------
------------------------------------------------------------
------------------------------------------------------------
--------------------------------------------gccatgtttatgcagg
ccatttccaaaggwcggcaaggaagagaagcacagaacrtcgtaagggtttatttggcta
atctgcgcctaaaggaagttggcacagatgtcctgataactgcttatgagccaattgtta
ta----------------------------------------------------------
------------------------------------------------------------
-----------------------
>PAFTOL004637
atgccagaagacccttatgctgagcgccctttgtttggtggcgccctaactacgaccttt
ccccttagatttcaggatcttagcaatgtcaggcaagtccctgatcaccaggaagcattt
gttgaccctaatcgggacgaaagtctcatcattgagctgttagacctaaagcatgatgtt
gctgatgaagctagtgcagtgtggttcctgcaagaccttgctagggaacaggatgctgaa
gggggcatggtcagt-tctcg--------------agttcttcttccttcttttgatt--
ggctatgcttca------tattgtgtattttacgcgattattttcaa------caaatgg
ccattgccaagggacgacaaggaagagaagcacagaacatcgtaagggtttatttggcta
atctgcgcctaaaggaagttggcacagatgtcctgattactgcttatgagccaattgtta
taaatccactgagtgagagcgcaagtaccgttggtgctgggactccagcacctgctgagc
aagctggatgtatgccaatgtctgaagttttcaagctcgctgtgtctagcttcaaagtga
atgattggagcctctttcaagcc
>PAFTOL004638
atgccggaagacccttatgccgagcgccctttgtttggtggcgccctcactatgaccctt
ccccttaggtttcaggatcttagtaatgtcaggcaagtccctgatcaccaggaagcattt
gttgaccctaatcgggatgagagtctcatcattgagctcttagacctaaagcatgatgtt
gctgatgaagctagtgccgtgtggttcctgcaagaccttgctagggaacaggatgctgaa
gggggcatggtg------------------------------------------------
--------------------------------------------gccatgtttatgcagg
ccatttccaaaggacggcaaggaagagaagcacagaacatcgtgagggtttatttggcta
atctgcgcctaaaggaagttggcacagatgtcctgataactgcttatgagccaattgtta
taaatccactgagtgagagcgcaaataccgttggtgctgggactccagtacctgctgagc
aagctggatgtatgccaatgtctgaagttttcaagctcactgtgtctagcttcaaagtga
atgattggagcctctttcaagcc
>PAFTOL004639
------------------gccgagcgccctttgtttggtggcgccgtcactgtaactctt
ccccttagattccaggatctaagcaatgtcaggcaagtccctgatcaccaggaagcattt
gttgaccctaatcgggacgaaagtctcatcattgagcttttagacctaaagcatgatgtt
gctgatgaagctagtgccgtgtggttcctgcacaaagataaagaaaaaggaaaaccaaca
acgaaaacaattcaacaaacaatggggacaatttcatggggcatttttgtttttagtc--
cgctcttcctcaaa---------------------acaagtgcttaaaagtatgcactgg
ccatttccaaaggacggcaaggaagagaagcacagaacattgtaagggtwtatttagcta
atctgcgcctaaaggaagttggcacagatgtcctgataactgcttatgagccaattgtta
taaatccactgagtgagagcgcaagtacagttggtgctgggactccagtacctgctgagc
aagctggatgtatgccaatgtctgaagttttcaagctcgctgtgtctagcttcaaagtga
atgattggagcctctttcaagca
>PAFTOL004640
------------------------------------------------------------
------------------------------------------------------------
------------------------------------------------------------
------------------------------------------------------------
------------------------------------------------------------
------------------------------------------------------------
-----------------------------------------gtgcaggtttatttggcta
atctgcgcctaaaggaagttggcacggatgtcctgataactgcttatgagccaattgtta
taaatccactgagtgagagygcaagtatcattggtgctgggactccagtacctgctgagc
aagctggatgtatgccaatgtctgaagttttcaagctcgctgtgtctagcttcaaagtga
atgattggagcctctttcaagcc
>PAFTOL004642
atgccggaagacccttatgccgagcgttctttgtttggtggcgctctcactatgactctt
ccccttaggttccaggatcttagcaatgtcaggcaagtccctgatcaccaggaagcattc
gttgaccctaatcgggatgaaagtctcatcattgagctcttagacctaaagcatgatgtt
gctgatgaagctagtgccgtgtggttcctgcaagaccttgctagggaacaggatgctgaa
gggggcatggtgagt-tctcg--------------agatcttattcctgcttttgatt--
cgctgtgcttc-------------------------------------------------
------------------------------------------------------------
------------------------------------------------------------
--agtccactgagtgagagcgcaagtaccgttggcgctgggactccagtacctgctgagc
aagctggatgtatgccaatgtctgaagttttcaagctcgctgtgtctagcttcaaagtga
atgattggaacctctttcaagcc
>PAFTOL004644
atgccagaagacccttatgccgagcgccctttgttyggtggcgccctaactacgactctt
cccsttagattccaggatctaagcaatgtcaggcaagtccctgatcaccagaattcattt
gttgaccctaatcgggatgaaagyctcatcattgagctcttagacctaaagcatgatgtt
gctgaygaagctagtgccgtgtggttcytgcaagaccttgctagggaacaggatgctgaa
gggggcatggtcagt-tttyg--------------agttcttwttcmtgsttttgatt--
ggcygtgcttca------tattgtgtattttacggtctagttttgccatgtttatgcagt
cgatttccaaaggacggcaaggaagagaagcacagaacatcgtaaaggtttatttggcta
atctgcggctaaaggaagttggcacagatgtcctgataactgcttatgagccaattgtta
taaatccactgagtgagagcgcaagtacagttggtgccgggactccagtacctgctgagc
aagctggatgtatgccaatgtctgaagttttcaagctcgctgtgtctagcttcaaagtga
atgattggagcctctttcaagcc
>PAFTOL004646
------------------------------------------------------------
------------------------------------------------------------
------------------------------------------------------------
------------------------------------------------------------
------------------------------------------------------------
------------------------------------------------------------
-----------------------------------------atgcaggtttatttggcta
gtctgcgcctaaaggaagttggcacagatgtcctgataactgcttatgagccaattgtta
taaatccactgagtgagagcgcaagtaccgttggtgctgggactccagtacctgctgagc
aagctggatgtatgccaatgtctgaagttttcaagctcgctgtgtctagcttcaaagtga
atgattggagcctctttcaagcc
>PAFTOL004647
atgccagaagatccttatgccgagcgccctttgtttggtggcgccctcactatgaatctt
ccccttagattccaggatctaagcaatgtcaggcaagtccctgatcaccaggaagcattt
gttgaccctaatcgggatgaaagtctcatcattgagctcttagacctaaagcatgatgtt
gctgatgaagctagcgccatttggttcctgcaagaccttgctagggaacaggatgctgaa
gggggcatggtcagt-tttcg--------------agttcttattcctgttgtggatc--
ggctgtgcttc------------------------------------------atgcagg
ctatttccaaaggacggcaaggaagagatgcacagaacatcgtaagggtttatttggcta
atctgcgcctaaaggaagttggcacagatgtcctgataactgcttatgagccaattgtta
taaatccactgagtgagagtgcaagtacggttggtgctgggactccagtacctgctgagc
aagctggatgtatgccaatgtctgaagttttcaagctcgctgtgtctagcttcaaagtga
atgattggagcctctttcaagcc
>PAFTOL004648
------------------------------------------------------------
------------------------------------------------------------
------------------------------------------------------------
------------------------------------------------------------
------------------------------------------------------------
-----------------------------------------------------atgcagg
ccatttccaaaggacggcaaggaagagaagcacagaacatcataagggtttatttagcta
atctgcgcctaaaggaagttggcacagatgtcctgattactgcttatgagccaattgtta
taaatccactgagtgagagcgcaagtacagttggtgctgggactccagtacctgctgagc
aagctggatgtatgccaatgtctgaagttttcaagctcgctgtgtctagcttgaaagtga
atgattggagcctctttcaagcc
>PAFTOL004649
------------------------------------------------------------
---------------gatctaagcaatgtcaggcaagtccctgatcaccaggwagcattt
gttgacccyaatcgggatgaaagtctcatcattgagctcttagacctaaag---------
------------------------------------------------------------
------------------------------------------------------------
------------------------------------------------------------
-----------------------------------------atgcaggtttatttggcta
atctgcgcctaaaggaagttggcacagatgtcctgataactgcttatgagccaattgtta
taartccactgagtgagagcgctrgtacggttggtgctgggactccagtgcctgctgagc
aagctggatgtatgccaatgtctgaagttttcaagctcgctgtgtctagcttcaaagtga
atgattggagcctctttcaagcc
>PAFTOL004652
atgccggaagacccttatgccgagcgccctttgtttggtggcgccctcactatgaccctt
ccccttaggttccaggatcttagtaatgtcaggcaagtccctgatcaccaggaagcattt
gttgaccctaatcgggatgagagtctcatcattgagctcttagacctaaagcatgatgtt
gctgatgaagctagtgccgtgtggttcctgcaagaccttgctagggaacaggatgctgaa
gggggcatggtgagt-tttcg--------------agatcttattcctgcttttgatt--
ggctgtgcttc---------------------------------gccatgtttatgcagg
ccatttccaaaggacggcaaggaagagaagcacagaacatcgtaagggtttatttggcta
atctgcgcctaaaggaagttggcacagatgtcctgataactgcttatgagccaattgtta
taaatccactgagtgagagcgcaaataccgttggtgctgggactccagtacctgctgagc
aagctggatgtatgccaatgtctgaarttttcaagctcactgtgtctagcttcaaagtga
atgattggagcctctttcaagcc
>PAFTOL004653
atgtcagaagacccttatgccgagcgccctttgtttggtggcgccctcactatgactctt
ccccttaggttccaggatcttagcaatgtcaggcaagtccctgatcaccaggaagcattc
gttgamcctaatcgggatgaaagtctcatcattgagctcttagacctaaagcatgatgtt
gctgatgaagctagtgccgtgtggttcctgcaagaccttgctagggaacaggatgctgaa
gggggcatggtgagt-tttcg--------------agatcttattcctgtttttgatt--
ggctgtgcttca------tattgtgtgtcttacgcgattattttgaacaaat------gg
ccatttccaaaggacggcaaggaagagaagcacagaacatcgtaagggtttatttggcta
atctgcgcctaaaggaagttggcacagatgtcctgataactgcttatgagccaattgtta
taaatccactgagtgagagcgcaagtaccgttggtgctgggactccagtacctgctgagc
aagctggatgtatgccaatgtctgaagttttcaagctcgctgtgtctagcttcagagtga
atgattggagcctctttcaagcc
>PAFTOL004654
------------------------------------------------------------
---------------gatctaagcaatgtcaggcaagtccctgatcatcaggaagcattt
gttgaccctaatcgggatgaaagtctcatcattgagctcttagacctaaagcatgatgtt
gccgatgaagctagtgctgtgtggttcctgcaagaccttgctagggaacaggatgctgaa
gggggcatggtc------------------------------------------------
--------------------------------------------gccatgtttatgcagg
ccatttccaaaggacggcaaggaagagaagcacagaacatcgtaagggtttatttggcta
atctgcgcctraaggaagttggcacagatgtcctsataactgcttatgagccaattgtta
taaakccactgagtgagagcgcaagtayggttggtgctgggactccagtacctgctgagc
aagctggatgtatgccaatgtctgaagttttcaagctcgckgtgtcyagcttcaaagtga
atgattggagcctctttcaagcc
>PAFTOL004657
------------------------------------------------------------
------------------------------------------------aaggaagcattt
gttgaccctaaccgggacgaaagtctcatctttgagctcttggacctaaagcatgatgtt
gctgatgaagcgagtgcggtgtggttcctgcaagaccttgctagggaacaggatgctgaa
ggg---------------------------------------------------------
--------------------------------------------ggcatggtcatgcagg
ccatttccaaaggacgacaaggaagagaagcacagaacatygtaagggtttatttggcta
atctgcgcctaaaggaagttggcacagatgtcctgataactgcttatgagccaattgtta
ta----------------------------------------------------------
------------------------------------------------------------
-----------------------
>PAFTOL004661
------------------------------------------------------------
------------------------------------------------aaggaagcattt
gttgaccctaaccgggacgaaagtctcatctttgagctcttggacctaaagcatgatgtt
gctgatgaagcgagtgcggtgtggttcctgcaagaccttgctagggaacaggatgctgaa
ggg---------------------------------------------------------
--------------------------------------------ggcatggtcatgcagg
ccatttccaaaggacgacaaggaagagaagcacagaacatcataagggtttatttggcta
atctgcgcctaaaggaagttggcacagatgtcctgataactgcttatgagccaattgtta
ta----------------------------------------------------------
------------------------------------------------------------
-----------------------
>PAFTOL004662
------------------------------------------------------------
------------------------------------------------------------
------------------------------------------------------------
------------------------------------------------------------
------------------------------------------------------------
------------------------------------------------------------
------------------------------------------------------------
-----------------------------------atctcttccttctcccccctctcct
ccagtccactgagtgagagcgcaactacggttggtgctgggactccagtacctgctgagc
aagctggatgtatgccaatgtctgaagttttcaagctcgctgtgtctagcttcaaagtga
atgattggagcctctttcaagcc
>PAFTOL004665
------------------------------------------------------------
------------------------------------------------------------
------------------------------------------------------------
------------------------------------------------------------
------------------------------------------------------------
-----------------------------------------------------atgcagg
ccatatccaaaggacggcaaggaagagaagcgcagaacatcgtaagggtttatttagcta
atgtgcgcctaaaggaagttggcacagatgtcctgataactgcttatgagccaattgtta
taaatccactgagtgagagcgcaagtacagttggtgctgggactccagtacctgctgagc
aagctggatgtatgccaatgtctgaagttttcaagctcgctgtgtcttgcttcaaagtga
atgattggagcctctttcaagcc
>PAFTOL004666
------------------------------------------------------------
------------------------------------------------------------
------------------------------------------------------------
------------------------------------------------------------
------------------------------------------------------------
--------------------------------------------gccatgtttatgcagg
ccatttccaaaggacggcaaggaagagaagcacagaacatcgtaagggtttatttggcta
atctgcgcctaaaggaagttggcacagatgtcctgataactgcttatgagccaattgtta
taaatccactgagtgagagcgcaagtaccgttggtgctgggactccactacctgctgagc
aagctggatgtatgccaatgtctgaagttttcaagctcgctgtgtctagcttcaaagtga
atgattggagcctctttcaagcc
>PAFTOL004667
------------------------------------------------------------
------------------------------------------------------------
------------------------------------------------------------
------------------------------------------------------------
------------------------------------------------------------
--------------------------------------------gccatgtttatgcagg
ccatttccaaaggacggcaaggaagagaagcacagaacatcgtaagggtttatttggcta
atctgcgcctaaaggaagttggcacagatgtcctgataactgcttatgagccaattatta
ta----------------------------------------------------------
------------------------------------------------------------
-----------------------
>PAFTOL004668
------------------------------------------------------------
------------------------------------------------------------
------------------------------------------------------------
------------------------------------------------------------
------------------------------------------------------------
--------------------------------------------gccatgtttatgcagg
ccatttccaaaggacggcaaggaagagaagcacagaacatcgtaagggtttatttggcta
atctgcgcctaaaggaagttggcacagatgtcctgataactgcttatgagccaattgtta
ta----------------------------------------------------------
------------------------------------------------------------
-----------------------
>PAFTOL005024
atgccggaagacccttatgcggagcgccctttgtttggtggcgccctcactatgaccctt
ccccttaggttccaggatcttagcaatgtcaggcaagtccctgatcaccaggaagcattt
gttgaccctaatcgggatgaaagtctcatcattgagctcttagacctaaagcatgatgtt
gctgatgaagctagtgccgtgtggttcctgcaagaccttgctagggaacaggatgctgaa
gggggcatggtgagt-tttcg--------------agatcttattcctgcttttgatt--
ggctgtgcttca------tattgtatctactaaggtctagttttgccatgcttatgcagg
ccatttccaaaggacggcaaggaagagaagcacagaacatcgtaagggtttatttggcta
atctgcgcctaaaggaagttggtacagatgtcctgataactgcttatgagccaattgtta
ta----------------------------------------------------------
------------------------------------------------------------
-----------------------
>PAFTOL005025
------------------------------------------------------------
------------------------------------------------------------
------------------------------------------------------------
------------------------------------------------------------
------------------------------------------------------------
--------------------------------------------gccatgtttatgcagg
ccatttccaagggacggcaaggaagagaagcgcagaacattgtgagggtttatttggcta
gtctgcgcctagagggagttggcacagatgtcctgataactgct----------------
------------------------------------------------------------
------------------------------------------------------------
-----------------------
>PAFTOL005026
------------------------------------------------------------
------------------------------------------------------------
------------------------------------------------------------
------------------------------------------------------------
------------------------------------------------------------
--------------------------------------------gccatgtttatgcagg
ccatttccaarggacggcaaggaagagaagcrcagaacatygtaagggtttatttggcta
gtctgcgcctaaaggaagttggcacagatgtcctgataactgcttatgagccaattgtta
taaatccactgagtgagagcgcaagtacggttggtgctgggactccagtacctgctgagc
aagctggatgtatgccaatgtctgaagttttcaagctcgctgtgtctagcttcaaagtga
atgattggagcctcttccaagcc
>PAFTOL005042
------------------------------------------------------------
------------------------------------------------------------
------------------------------------------------------------
------------------------------------------------------------
------------------------------------------------------------
-----------------------------------------------------atgcagg
ccatttccaaaggacggcaaggaagagaagcacagaacattgtaagggtttatttggcta
atctgcgcctaaaggaagttggcacagatgtcctgataactgcttatgagccaattgtta
ta----------------------------------------------------------
------------------------------------------------------------
-----------------------
>PAFTOL005043
------------------------------------------------------------
------------------------------------------------------------
------------------------------------------------------------
------------------------------------------------------------
------------------------------------------------------------
------------------------------------------------------------
-----------------------------------------atgcaggtttatttggcta
atctgcgcctaaaggaagttggcacagatgtcctgataactgcttatgagccaattgtta
ta----------------------------------------------------------
------------------------------------------------------------
-----------------------
>PAFTOL005047
------------------------------------------------------------
------------------------------------------------------------
------------------------------------------------------------
------------------------------------------------------------
------------------------------------------------------------
-----------------------------------------------------atgcagg
ccatttccaaaggacggcaaggaagagaagcacagaacatcataagggtttatttagcta
atctgcgcctaaaggaagttggcacagatgtcctgataactgcttatgagccaattgtta
taaagt------------------------------------------------------
------------------------aagcttcagattttgct-------------------
-----------------------
>PAFTOL007498
---------------------------------------------------------ctt
ccccttagattccaggatctaagcaatgtcaggcaagtccctgatcaccaggaagcattt
gttgaccctaatcgggatgaaagtctcatcattgagctcttagacctaaagcatgatgtt
gctgatgaagctagtgccgtgtggttcctgcaagaccttgctagggaacaggatgctgaa
gggggcatggtcagt-tttcg--------------agttctgattcctgcttttgatt--
ggctgtgcttc---------------------------------gccatgtttatgcagg
ccatttccaaaggacggcaaggaagagaagcacagaacatcgtaagggtttatttggcta
atctgcgccttaaggaagttggcacagatgtcctgataactgcttatgagccaattgtta
taaatccactgagtgagagcgcaagtaccgttggtgctgggactccagtacccgctgagc
aagccggatgtatgccaatgtctgaagttttcaagctcgctgtgtctagcttcaaagtta
atgattggagcctctttcaagcc
>PAFTOL008060
------------------------------------------------------------
------------------------------------------------aaggaagcattc
gttgaccctaatcgggatgaaagtctcatcattgagctcgtagacctaaagcatgatgtt
gctgatgaagctagtgccgtgtggttcctgcaagaccttgctagggaacaggatgctgaa
gggggcatggtg------------------------------------------------
------------------------------------------------------------
------------------------------------------------------------
------------------------------------------------------------
--agtccactgagtgagagcgcaagtaccgttggtgctgggactccagtacctgctgagc
aagctggatgtatgccaatgtctgaagttttcaagctcgctgtgtctagcttcaaagtga
atgattggagcctctttcaagcc
>PAFTOL008062
atgccggaagaccctcatgtcgagcgccctttgtttggtggcgccctcactatgactctt
ccccttaggttccaggatcttagcaatctcaggcaagtccctgatcaccaggaagcattc
gttgaccctaatcgggatgaaagtctcatcattgagctcttagacctaaagcatgatgtt
gctgatgaagctagtgccgtgtggttcctgcaagaccttgctagggaacaggatgctgaa
gggggcatggtgagt-tttcg--------------agatcttattcctgtttttgatt--
ggctgtgctyc-------------------------------------------------
------------------------------------------------------------
------------------------------------------------------------
--agtccactgagtgagagcgcaactaccgttggtgctgggactccagtacctgctgagc
aagctggatgtatgccaatgtctgaagttttcaagctcgctgtgtctagcttcaaagtga
atgattggagcctctttcaagcc
>PAFTOL008063
------------------------------------------------------------
------------------------------------------------------------
------------------------------------------------------------
------------------------------------------------------------
------------------------------------------------------------
--------------------------------------------gccatgtttatgcagg
ccatttccaaaggacggcaaggaagagaagcacagaacgtcgtaagggtttatttggcta
atctccgcctaaaggaagttggcacagatgtcctgataactgcttatgagccaattgtta
taaatccactgagtgagagcgcaactaccgttggtgctgggactccagtacctgctgagc
aarctggatgtatgccaatgtctgaagttttcaagctcgctgtgtctagcttcaaagtga
atgattggagcctctttcaagcc
>PAFTOL008084
------------------------------------------------------------
------------------------------------------------aaggaagcattt
gttgaccctaatcgggacgaaagtctcatcattgagctcttggacctaaagcatgatgtt
gctgatgaagctagtgcggtgtggttcctgcgagaccttgctagggaacaggatgctgaa
gggggcatggtc------------------------------------------------
-----------------------------------------------------atgcagg
ccatttccaaaggacgrcaaggaagagaagcacagaacattgtaagggtttatttggcta
atctgcgcctaaaggaagttggcacagatgtcctgataactrcttatgagccaattgtca
taaatccactgagtgagagcgcaagtaccgttggtgcagggaccccagcacctgctgagc
aagckggatgtatgccaatgtctgaagttttcaagcttgctgtgtctagcttcaaagtga
acgattggagcctctttcaa---
>PAFTOL008417
atgctggaagacccttatgccgagcgccctttttttggtggcgccctcactatgaccctt
ccccttaggttccaggatcttagcaatgtcaggcaagtccctgatcaccag---------
------------------------------------------------------------
------------------------------------------------------------
------------------------------------------------------------
------------------------------------------------------------
-----------------------------------------atgcaggtttatttggcta
atctgcgcctaaaggaagttggcacagatgtcctgataactgcttatgagccaattgtta
ta----------------------------------------------------------
------------------------------------------------------------
-----------------------
>PAFTOL008419
------gaagacccttatgccgagcgccctttgtttggtggcgccctcactatgaccctt
ccccttaggttccaggatcttagcaatgtcaggcaagtccctgatcaccaggaagcattc
gttgaccctaatcgggatgaaagtctcatcattgagctcttagacctaaagcatgatgtt
gctgatgaagctagtgccgtgtggttcctgcaagaccttgctagggaacaggatgctgaa
gggggcatggtgagt-tttcg--------------agttcttatccctgcttttgatt--
ggctgtgctt--------------------------------------------------
----------------------------------------catgcaggtttatttggcta
atctgcgcctaaaggaagttggcacagatgtcctgataactgcttatgagccaattgtta
ta----------------------------------------------------------
------------------------------------------------------------
-----------------------
>PAFTOL008421
atgccagaagaccctcatgccgagcgccctttgtttggtggcgccctcactatgactctt
ccccgtagattccaggatgtaagcaatgtcaggcaagtccctgatcaccaggaagcattt
gttgaccctaatcgggatgaaagtctcatcattgagctcttagacctaaagcatgatgtt
gctgatgaagctagtgccgtgtggttcctgcaagaccttgccagggaacaggatgctgaa
ggg---------------------------------------------------------
--------------------------------------------ggcatgkttatgcagg
ctatttccaaagggcggcaaggaagagaagcacagaacatcgtaagggtttatttggcta
atctgcgcctaaaggaagttggcacagatgtcctgataactgcttatgagccaattgtta
ta----------------------------------------------------------
------------------------------------------------------------
-----------------------
>PAFTOL008422
------------------------------------------------------------
------------------------------------------------aaggaagcattt
gttgaccctaatcgggatgaaagtctcatcattgagctcttagacctaaagcatgatgtt
gctgatgaagctagtgctgtgtggttcctgcaagaccttgctagggaacaggatgccgaa
gggggcatggtcagt-ttttg--------------agttcttattcttgtttttgatt--
ggctgtgcttc-------------------------------------------------
------------------------------------------------------------
------------------------------------------------------------
------------------------------------------------------------
------------------------------------------------------------
-----------------------
>PAFTOL008423
atgccagaagacccctatgccgagcgccctttgtttggtggcgccctcactacgactctt
cctcttagattccaggatctaagcaatgtcaggcaagtccctgatcaccaggaagcattt
gttgacccaaatcgggacgaaagtctcatcattgagctcttagacataaagcatgatgtt
gctgatgaagctagtgccgtgtggttcctgcacgaccttgctagggaacaggatgctgaa
gggggcatggtcagt-tttcg--------------agttcttattcctgtttttgatt--
ggctgtgct------------------------------------------tcatgcagg
ccatttccaaaggacggcaaggaagagaagcacagaacatcataagggtttatttagcta
atctgcgcctaaaggaagttggcacagatgtcctgataactgcttatgagccaattgtta
taaagt------------------------------------------------------
------------------------aagcttcagaatttgct-------------------
-----------------------
>PAFTOL008436
---------------------------------------------ctcactacgactctt
ccccttagattccaggatctaagcaatgtcaggcaagtccctgatcaccaggaagcattt
gtcgaccctaatcgggacgaaagtctcatcattgagctcttagacctaaagcatgatgtt
gctgatgaagctagtgccgtgtggttcttgcaagaccttgctagggaacaggatgctgaa
gggggcatggtcagt-tttcg--------------agttcttattcccgcttttgatt--
ggctatgcttc---------------------------------gccatgtttatgcagg
ccatttccaagggacggcaaggaagagaagcacagaacattgtaagggtttatttggcta
gtctgcgcctaaaggaagttggcacagatgtcctgataactgcttatgagccaattgtta
taaatccactgagtgagagcgcaagtacagttggtgctgggactccagtacctgctgagc
aagctggatgtatgccaatgtctgaagttttcaagctcgccgtgtctagcttcaaagtga
atgattggagcctctttcaagcc
>PAFTOL008439
------------cctcatgccgagcgccctttgtttggtggcgccctaactatgactttt
cccccgagattccaggatcttaccaatgtcaggcaagtccctgatcaccaggaagcattt
gttgaccctagtcgggatgaaagtctcatcattgagctcttagacctgaagaatgatgtt
gctgatgaagctagtgccgtgtggttcctgcaagaccttgctagggaacaggatgctgaa
gggggcatggtcagt-tttcg--------------agttcctattcctgcttttgatt--
ggctgtgcttc---------------------------------gccatgttgatgcagg
scatttccaaaggacggcaaggaagagaagcacagaacatcgtaagggtttatttggcta
atctgcgcctaaaggaagttggcacagatgtcctgataactgcttatgagccaattgtta
ta----------------------------------------------------------
------------------------------------------------------------
-----------------------
>PAFTOL008881
atgccagaagacccttatgccgagcgccctttgtttggtggcgccctaactatgactctt
ccccttagattccaggatctaagcaatgtcaggcaagtccctgatcaccaggaagcattt
gttgaccctaatcgggacgaaagtctcataatagagctc---------------------
------------------------------------------------------------
------------------------------------------------------------
-----------------------------------------------------atgcagg
ccatttccaaaggacggcaaggaagagaagcacagaacatcgtaagggtttatttggcta
atctgcgcctaaaggaagttggcacagatgtcctgataactgcttatgagccaattgtta
taaatccactgagtgagagcgcaagtacagttggtgctgggactgtagtacctgctgagc
aagctggatgtatgccagtgtctgaagttttcaagctcgctgtgtctagcttcaaagtga
atgattggagcctctttcaagcc
>PAFTOL009181
------------------------------------------------------------
------------------------------------------------------------
------------------------------------------------------------
------------------------------------------------------------
------------------------------------------------------------
--------------------------------------------gccatgtttatgcagr
ccatttccaaaggrcggcaaggaagagaagcacagaacatcgtaagggtttatttggcta
atctgcgcctaaaggaagttggcacagatgtcctgataactgcttatgagccaattgtta
ta----------------------------------------------------------
------------------------------------------------------------
-----------------------
>PAFTOL009185
atgccagaagacccttatgctgagcgccctttgtttggtggcgccctaactatgactctt
ccccttagattccaggatctaagcactgtcaggcaagtccctgatcaccaggaagcattt
gttgaccctaatcgggacgaaagtctcataattgagctcttagacctaaagcatgatgtt
gctgatgaagctagtgccgtgtggttcttgcaagaccttgctagggaacaggatgctgaa
gggggcatggtcagt-tttcg--------------agttcctattcctgtttttgatt--
ggctgtgcttc------------------------------------------atgcagg
ccatttccaaaggacggcaaggaagagaagcacagaacatcgtaagggtttatttggcta
atctgcgcctaaaggaagttggctcagatgtcctgataactgcttatgagccaattgtta
taaatccccggggtgagagcgcaagtacagttgttgctgggactacagtacctgctgagc
aagctggatgtatgccaatgtctgaggttttcaagctcgctgtgtctagcttcaaagtga
atgattggagcctctttcaa---
>PAFTOL009187
------------------------------------------------------------
------------------------------------------------------------
------------------------------------------------------------
------------------------------------------------------------
------------------------------------------------------------
-----------------------------------------------------atgcagg
ccatttccaaaggacggcaaggaagagaagcacagaacmtcgtaagggtttatttagcta
atctgcgcctaaaggaagttggcacagatgtcctgataactgcttatgagccagttgtta
taaagt------------------------------------------------------
------------------------aagcttcagaatttgct-------------------
-----------------------
>PAFTOL009189
------------------------------------------------------------
------------------------------------------------------------
------------------------------------------------------------
------------------------------------------------------------
------------------------------------------------------------
--------------------------------------------gccatgyttatgcagg
ccatttccaaaggacggcaaggaagagaagcacagaacatcgtaagggtttatttggcta
atctgcgcctaaaggaagttggtacagatgtcctgataactgcttatgagccaattgtta
ta----------------------------------------------------------
------------------------------------------------------------
-----------------------
>PAFTOL009191
atgtcagaagacccttatgccgagcgccctttgtttggtggcgccctcactatgactctt
ccccttaggttccaggatcttagcaatttcaggcaagtccctgatcaccaggaagcattt
gttgaccctaatcgggatgaaagtctcatcattgagctcttagacctaaagcatgatgtt
gctgatgaagctagtgccgtgtggttcctgcaagaccttgctagggaacaggatgctgaa
gggggcatggtg------------------------------------------------
--------------------------------------------gccatgcttatgcagg
ccatttccaaaggacggcaaggaagagaagcacagaacatcgtaagggtttatttggcta
atctgcgcctaaaggaagttggtacagatgtactgataactgcttatgagccaattgtta
taaatccactgagtgagagcgcaagtgccgttggtgctgggactccagtgcctgctgagc
acgctggatgtatgccaatgtctgaagttttcaagctcgctgtgtctagcttcaaagtga
atgattggagcctctttcaagcg
>PAFTOL009193
------------------------------------------------------------
------------------------------------------------------------
------------------------------------------------------------
------------------------------------------------------------
------------------------------------------------------------
------------------------------------------------------------
-----------------------------------------atgcaggtttatttggcta
atctgcgcctaaaggaagttgggacagatgtcctgataactgcttatgagccaattgtta
taaatccactgagtgagagcgcaagtacggttggtgctgggactccagtacctgctgagc
aagctggatgtatgccaatgtctgaagttttcaagctcgctgtgtctagcttcaaagtga
atgattggcgcctctttcaagcc
>PAFTOL009195
------------------------------------------------------------
------------------------------------------------------------
------------------------------------------------------------
------------------------------------------------------------
------------------------------------------------------------
--------------------------------------------gccatgtttatgcagg
ccatttccaaaggacggcaaggaagggaagcacagaacatcgtaagggtttatttggcta
atctgcgcctaaaggaagttggcacagatgtcctgataactgcttatgagccaattgtta
ta----------------------------------------------------------
------------------------------------------------------------
-----------------------
>PAFTOL009199
---------------------------------------------------------ctt
ccccttaggttccaggatcttagcaatgtcagggaagtccctgatcaccaggaagcattt
gttgaccctaatagggatgaaagtctcatcattgagctcttagacctaaagcatgatgtt
gctgatgaagctagtgccgtgtggttcctgcaagaccttgctagggaacaggatgctgaa
ggtggcatggtgagt-tttcg--------------agatcttattcctgtttttgatt--
tgctgtgctt--------------------------------------------------
----------------------------------------catgcaggtttatttggcta
atctgcgcctaaaggaagttggcacagatgtcctgataactgcttatgagccaattgtta
taaatccactgagtgagagcgcaagtaccgttggtgctgggactccagtacctgctgagc
aagctggatgtatgccaatgtctgaagttttcaagctcgctgtgtctagcttcaaagtga
atgattggagcctctttcaagcc
>PAFTOL009203
------------------------------------------------------------
------------------------------------------------------------
------------------------------------------------------------
------------------------------------------------------------
------------------------------------------------------------
------------------------------------------------------------
-----------------------------------------atgcaggtttatttggcta
atctgcgcctaaaggaagttggcacagatgtcctgataactgcttatgagccaattgtta
ta----------------------------------------------------------
------------------------------------------------------------
-----------------------
>PAFTOL009205
------------------------------------------------------------
---------------gatctaagcaatgtcaggcaagtccctgatcaccaggaagcattt
gttgaccctaatcgggacgaaagtctcatcattgagctcttagacctaaagcatgatgtt
gctgatgaagctagtgccgtgtggttcttgcaagaccttgctagggaacaggatgctgaa
gggggcatggtcagt-tttcg--------------agttcttattcctgcttttgatt--
ggctatgcttca------tattgtgtattctatgcgattattttgagcagat------gg
ccatttccaagggacggcaaggaagagaagcacagaacattgtaagggtttatttggcta
gtctgcgcctaaaggaagttggcacagatgtcctgrtaactgcttatgagccaattgtta
taaatccactgagtgagagcgcaagtgcggttggtgctgggactccagtacctgctgagc
aagctggatgtatgccaatgtctgaagttttcaagctcgctgtgtctagcttcaaagtga
atgattggagcctctttcaagcc
>PAFTOL009207
------------------------------------------------------------
------------------------------------------------------------
------------------------------------------------------------
------------------------------------------------------------
------------------------------------------------------------
-----------------------------------------------------atgcagg
ccatttccaaaggacgacaaggaagagaagcacagaacattgtaagggtttatttggcta
atctgcgcctaaaggaagttgcgacagatgtcctgataactgcttatgagccaattgtca
ta----------------------------------------------------------
------------------------------------------------------------
-----------------------
>PAFTOL009209
------------------------------------------------------------
---------------gatctaagcaatgtcaggcaagtccctgatcaccaggaagcattt
gttgacccaaatcgggacgaaagtctcatcattgagctcttagacctaaagcatgatgtt
gctgatgaagctagtgccgtgtggttcctgcacgaccttgctagggaacaggatgctgaa
gggggcatggtcagt-tttcg--------------agttcttattcctgtttttgatt--
ggctgtgct------------------------------------------tcatgcagg
ccatttccaaaggacggcaaggaagagaagcacagaacatcataagggtttatttagcta
atctgcgcctaaaggaagttggcacagatgtcctgataactgcttatgagccaattgtta
taaagt------------------------------------------------------
------------------------aagcttcagaatttgct-------------------
-----------------------
>PAFTOL009215
------------------------------------------------------------
------------------------------------------------------------
------------------------------------------------------------
------------------------------------------------------------
------------------------------------------------------------
------------------------------------------------------------
-----------------------------------------atgcaggtttatttggcta
atctgcgcctaaaggaagttggcacagatgtcctgataactgcttatgagccaattgtta
taaatccactgagtgagagcgcaagtaccgttggtgctgggactccagtacctgctgagc
aagctggatgtatgccaatgtctgaagttttcaagctcgctgtgtctagcttcaaagtga
atgattggagcctctttcaagcc
>PAFTOL009219
atgccggaagaccctcatgtcgagcgccctttgtttggtggcgccctcactatgactctt
ccccttaggttccaggatcttagcaatctcaggcaagtccctgatcaccag---------
------------------------------------------------------------
------------------------------------------------------------
------------------------------------------------------------
------------------------------------------------------------
------------------------------------------------------------
------------------------------------------------------------
------------------------------------------------------------
------------------------------------------------------------
-----------------------
>PAFTOL009221
------------------------------------------------------------
------------------------------------------------------------
------------------------------------------------------------
------------------------------------------------------------
------------------------------------------------------------
------------------------------------------------------------
------------------------------------------------------------
------------------------------------------------------------
--agtccactgagtgagagcgcaagtaccgttggtgctgggactccagtacctgctgagc
aagctggatgtatgccaatgtctgaagttttcaagctcgctgtgtctagcttcaaagtga
atgattggagcctctttcaagcc
>PAFTOL009223
---------------------------------------------------------ctt
ccccttaggttccaggatcttagcaatgtcaggcaagtccctgatcaccaggaagcattc
gttgaccctaatcgggatgaaagtctcatcattgagctcgtagacctaaagcatgatgtt
gctgatgaagctagtgccgtgtggttcctgcaagaccttgctagggaacaggatgctgaa
gggggcatggcga-----------------------------------------------
------------------------------------------------------------
---------------------------------------taatgcaggtttatttggcta
atctgcgcctaaaggaagttggcacagatgtcctgataactgcttatgagccaattgtta
ta----------------------------------------------------------
------------------------------------------------------------
-----------------------
>PAFTOL009225
atggcggaagacccttatgccgagcgccctttttttggtggcgccctcactatgaccctt
ccccttaggttccaggatcttagcaatgtcaggcaagtccctgatcaccaggaagcattc
gttgaccctaatcgggatgaaagtctcatcattgagctcgtagacctaaagcatgatgtt
gctgatgaagc-------------------------------------------------
------------------------------------------------------------
------------------------------------------------------------
----------------------------------------catgcaggtttatttggcta
atctgcgcctaaaggaagttggcacagatgtcctgatwactgcttatgagccaattgtta
taaagt------------------------------------------------------
------------------------aagcttcagaatttgct-------------------
-----------------------
>PAFTOL009227
------------------------------------------------------------
------------------------------------------------------------
------------------------------------------------------------
------------------------------------------------------------
------------------------------------------------------------
--------------------------------------------gccatgtttatgcagg
ccatttccaaaggacggcaaggaagagaagcacagaacatcgtaagggtttatttggcta
atctgcgccwaaaggaagttggcacagatgtcctgataactgcttatgagccaattgtta
taaatccactgagtgagagtgcaaataccgttggtgctgggactccagtacctgctgagc
aagctggatgtatgccaatgtctgaagttttcaagctcgctgtgtctagcttcaaagtga
atgattggagcctctttcaagcc
>PAFTOL009231
------------------------------------------------------------
------------------------------------------------------------
------------------------------------------------------------
------------------------------------------------------------
------------------------------------------------------------
------------------------------------------------------------
------------------------------------------------------------
------------------------------------------------------------
--agtccactgagtgagagcgcaagtacggttggtgctgggattccagtgcctgctgagc
aagctggatgtatgccaatgtctgaagttttcaagctcgctgtgtctagcttcaaagtga
atgattggagcctctttcaagcc
>PAFTOL009233
------------------------------------------------agtatgactttt
ccccttagatttcaggatctaagcaatgtcaggcaagtccctgatcaccaggaagcattc
gttgaccccaatcgggacgaaagtcttatcattgagctcttggatctaaagaatgatgtt
gctgatgaagctagtgccgtgtggttcctgcaagaccttgctagggaacaggatgctgaa
gggggcatggtcagt-tttcg--------------agttcttatttctgcttttgatt--
ggctgtgcttca------ttggtcagctactaaagtctagttttgccatgtttatgcagg
ccatttccaaaggacggcaaggaagggaagcacagaacattgtaaaggtttatttggcta
atctgcgcctaaaggaagttggcacagatgtcctgataaccgcttatgagccaattgtta
ta----------------------------------------------------------
------------------------------------------------------------
-----------------------
>PAFTOL009239
------------------------------------------------------------
------------------------------------------------------------
------------------------------------------------------------
------------------------------------------------------------
------------------------------------------------------------
--------------------------------------------gccatgtttatgcagg
ccatttccaaaggacggcaaggaagagaagcacagaacatcataagggtwtatttggcta
atctgcgcctaaaggaagttggcacagatgtcctgataactgcttatgagccaattgtta
taaatccactgagtgagagcgcaagtactgttggtgctgggactccagtacctgctgagc
aagctggatgtatgccaatgtctgaagttttcaagctcgctgtgtctagcttcaaagtga
atgattggagcctctttcaagcc
>PAFTOL009241
------------------------------------------------------------
------------------------------------------------------------
------------------------------------------------------------
------------------------------------------------------------
------------------------------------------------------------
------------------------------------------------------------
-----------------------------------------atgcaggtttatttggcta
atctgcgcctaaaggaagttggcacagatgtcctgataactgcttatgagccaattgtta
taaatccactgagtgagagtgcaagtaccgttggtgctgggactccagtacctgctgagc
aagctggatgtatgccaatgtctgaagttttcaagctcgctgtgtctagcttcaaagtga
atgattggagcctctttcaagcc
>PAFTOL009243
------------------------------------------------------------
------------------------------------------------------------
------------------------------------------------------------
------------------------------------------------------------
------------------------------------------------------------
-----------------------------------------------------atgcagg
ccatttccaaaggacggcaaggaagagaagcacagaacatcgtaagggtatatttggcta
atctgcgcctaaaggaagttggcacagatgtgctgataactgcttatgagccaattgtta
ta----------------------------------------------------------
------------------------------------------------------------
-----------------------
>PAFTOL009245
atgccagaagaccctgatgccgagcgccctttgtttggtggcgccctcactctgactctt
cccctgagattccaggatctaagcaatgtcaggcaagtccctgatcaccaggaagcattt
gttgaccctaatcgggacgaaagtctcatcattgagctcttagacctaaagcatgatgtt
gctgatgaagctggtgccgtgtggttcctgcacgaccttgctagggaacaggatgctgaa
ggg---------------------------------------------------------
--------------------------------------------ggcatgktyatgcagg
ccatttccaaaggacggcaaggaagagaagcacagaacattgtaagggtttatttagcta
atctgcgcctgaaggaagttggcacagatgtcctgataactgcttatgagccaattgtta
taaatccactgagtgagagcgcaagcacagttggtgctgggacgtcagtacctgctgagc
aagctggatgtatgccaatgtctgaagttttcaagctcgctgtgtctagcttcaaagtga
ctgattggagcctctttcaagcc
>PAFTOL009247
------------------------------------------------------------
------------------------------------------------------------
------------------------------------------------------------
------------------------------------------------------------
------------------------------------------------------------
------------------------------------------------------------
-----------------------------------------atgcaggtttatttggcta
atttgcgcctaaaggaagttggcacagatgtcctgataactgcttatgaacccattgtta
ta----------------------------------------------------------
------------------------------------------------------------
-----------------------
>PAFTOL009257
------------------------------------------------------------
---------------gatctaagcaatgtcaggcaagtccctgatcaccaggaagcattt
gttgaccctaatcgggacgaaagtctgatcattgagctcttagacctaaagcatgatgtt
gctgatgaagctagtgccgtgtggttcttgcaagaccttgctagggaacaggatgccgaa
gggggcatggtcagt-tttcg--------------agttcttattcctgtttttgatt--
ggctgtgctty---------------------------------gccatgtttatgcagg
ccatttccaaaggacgccaaggaagagaagcacagaacatcgtaagggtttatttggcta
atctgcgcctaaaggaagttggcacagatgtcctgataacttcttatgagccaattgtta
ta----------------------------------------------------------
------------------------------------------------------------
-----------------------
>PAFTOL009259
------------------------------------------------------------
------------------------------------------------------------
------------------------------------------------------------
------------------------------------------------------------
------------------------------------------------------------
------------------------------------------------------------
-----------------------------------------atgcaggtttatttggcta
atctgcgcctaaaggaagttggcacagatgtcctgataactgcttatgagccaattgtta
ta----------------------------------------------------------
------------------------------------------------------------
-----------------------
>PAFTOL009261
------------------------------------------------------------
------------------------------------------------------------
------------------------------------------------------------
------------------------------------------------------------
------------------------------------------------------------
--------------------------------------------gccgtgtttatgcagg
ccatttccaaaggacggcaaggaagagatgcacagaacatcgtragggtttatttggcta
atctgcgcctaaaggaagttggcacagatgtcctgataactgcttatgagccaattgtta
ta----------------------------------------------------------
------------------------------------------------------------
-----------------------
>PAFTOL009263
------------------------------------------------------------
------------------------------------------------------------
------------------------------------------------------------
------------------------------------------------------------
------------------------------------------------------------
-----------------------------------------------------atgcagg
ccatttccaaaggacggcagggaagagaagcacagaacattgtaagggtttatttagcta
atctgcgcctaaaggaagttggcacagatgtcctgataactgcttatgagccaattgtta
taaatccactgagtgagagcgcaagtacagttggtgctgggactccagtacctgctgagc
aagctggatgtatgccaatgtctgaagttttcaagctcgctgtgtctagcttcaaagtga
atgattggagcctctttcaagcc
>PAFTOL009265
------------------------------------------------------------
------------------------------------------------------------
------------------------------------------------------------
------------------------------------------------------------
------------------------------------------------------------
-----------------------------------------------------atgcagg
ccatttccaaaggacggcaaggaagagaagcacagaacatcataagggtttatttagcta
atccgcgcctaaaagaagttggcacagatgtcctgataactgcttatgagccaattgtta
taaagt------------------------------------------------------
------------------------aagcttcagaatttgct-------------------
-----------------------
>PAFTOL009267
------------------------------------------------------------
------------------------------------------------aaggaagcattt
gttgaccctaatcgggacgaaagtctcatcattgagctcttggacctaaagcatgatgtt
gccgatgaagctagtgcggtgtggttcctgcaagaccttgctagggaacaggatgctgaa
gggggcatggtc------------------------------------------------
--------------------------------------------------------cagg
ccatttccaaaggacgacaaggaagagaagcacagaacatygtaagggtttatttggcta
atctgcgcctaaaggaagtyggcacagatgtcctgataactgcttatgagccaattgtca
ta----------------------------------------------------------
------------------------------------------------------------
-----------------------
>PAFTOL009269
------------------------------------------------------------
---------------------------------------------------gaagcattt
gttgaccctaatcgggacgaaagtctcatcattgagctcttggacctaaagcatgatgtt
gctgatgaagctagtgctgtgtggttcctgcaagaccttgctagggaacaggatgctgaa
gggggcatggtc------------------------------------------------
-----------------------------------------------------atgcagg
ccatttccaaaggacgacaaggaagagaagctcaaaacattgtaagggtttatttggcta
atytrcgcctaaaggaagttggcacagatgtcctgataactrcttatgagccaattgtca
taaatccactgagtgagagtgcaagtaccgttggtgcagggaccccagcacctgctgagc
aagctggatgtatgccaatgtctgaagttttcaagcttgctgtgtctagcttcaaagtga
acgattggagcctctttcaa---
>PAFTOL009271
------------------------------------------------------------
------------------------------------------------------------
------------------------------------------------------------
------------------------------------------------------------
------------------------------------------------------------
------------------------------------------------------------
-----------------------------------------atgcaggtttatttggcta
atctgcgcctaaaggaagttggcacagatgtcctgataactgcttatgagccaattgtta
taaatccactgagtgagagcgcaagtacggttggtgctgggactccagtgcctgctgagc
aagctggatgtatgccaatgtctgaagttttcaagctcgctgtgtctagtttcaaagtga
atgattggagcctctttcaagcc
>PAFTOL009279
---------gacccttatgccgagcgccctttgtttggtggcgccctcactatgaccctt
ccccttaggttccaggatcttagcaatgtcaggcaagtccctgatcaccaggaagcattc
tttgaccctaatcgggatgaaagtctcatcattgagctcttagacctaaagcatgatgtt
gctgatgaagctagtgccgtgtggttcctgcaagaccttgctagggaacaggatgctgaa
gggggcatggtgagt-tttcg--------------agatcttattcctgtttttgatt--
ggctgtgcttca------tattgtggctactawggtctagttttgccatgtttatgcagg
ccatttccaaaggacggcaaggaagagamgcacagaacatcgtaagggtttttttggcta
atctgcgcctgaaggaagttggcacagatgtcctgataactgcttatgagccaattgtta
ta----------------------------------------------------------
------------------------------------------------------------
-----------------------
>PAFTOL009283
------------------------------------------------------------
---------------gatcttagcaatgtcagggaagtccctgatcaccaggaagcattt
gttgaccctaatagggatgaaagtctcatcattgagctcttagacctaaagcatgatgtt
gctgatgaagctagtgccgtgtggttcctgcaagaccttgctagggaacaggatgctgaa
gggggcatggtgagt-tttcg--------------agatcttattcctgcttttgatt--
ggctgtgctt--------------------------------------------------
----------------------------------------catgcaggtttatttggcta
gtctgcgcctaaaggaagttggcacagatgtcctgataactgcttatgagccaattgtta
taaatccactgagtgagagcgcaagtaccgttggtgctgggactccagtacctgctgagc
aagctggatgtatgccaatgtctgaagttttcaagctcgctgtgtctagcttcaaagtga
atgattggagcctctttcaagcc
>PAFTOL009285
------------------------------------------------------------
------------------------------------------------------------
------------------------------------------------------------
------------------------------------------------------------
------------------------------------------------------------
-----------------------------------------------------atgcagg
ccatttccaaaggacgacaaggaagagaagcacagaacattgtaagggtttatttggcta
atctgcgcctaaaggaagttggcacagatgtcctgataactgcttatgagccaattgtca
taaatccactgagtgagagcgcaagtaccgttggtgcagggaccccagcacctgctgagc
aagctggatgtatgccaatgtctgaagttttcaagcttgctgtgtctagcttcaaagtga
acgattggagcctctttcaa---
>PAFTOL009287
atgccggaagacccttatgccgagcgccccctgtttggtggcgccctcactatgaccctt
ccccttaggttccaggatcttagcaatgtcaggcaagtcccyratcaccaggaagcattt
gttgaccctaatcgggatgaaagtctcatcattgagctcttagacctaaagcatgatgtt
gctgatgaagctagtgccgtgtggtttctgcaagaccttgctagggaacaggatgctgaa
cggggcatggtgagt-tttcg--------------agttcttattcctgcttttgatt--
ggctgtgcttc---------------------------------gccatgtttatgyagg
ccatttccaaaggacggcaaggaagagaagcacagaacatcgtcagggtwtatttggcta
atctgcgcctaaaggaagttggcacagatgtcctgataactgcttatgagccaattgtta
taaatccactgagtgagaccgcaagtaccgttggtgctgggactccagtacctgctgagc
aagctgggtgtatgccaatgtctgaagttttcaagcttgctgtgtctagcttcaaagtga
atgattggagcctctttcaagcc
>PAFTOL009291
atgccggaagacccttatgccgagcgccctttgtttggtggcgccctcactatgaccctt
ccccttaggttccaggatcttagcaatgtcaggcaagtccctaatcaccaggaagcattt
gttgaccctaatcgggatgaaagtctcatcattgagctcttagacctaaagcatgatgtt
gctgatgaagctagtgccgtgtggttcctgcaagaccttgctggcgaacaggatgctgaa
gggggcatggtgagt-tttcg--------------agttcttattcctgcttttgatt--
ggctgtgcttca------tattgtgtctactaaggtctagttttgccmtgtttatgcagg
ccatttccaaaggacggcaaggaagagaagcacagaacatygtcagggtttatttggcta
atctgcgcctaaaggaagttggcacagatgtcctgataactgcttatgagccaattgtta
taaakccactgagtgagagcgcaagtacygttggtgctgggactccagtacctgctgagc
aagctggatgtatgccaatgtctgaagttttcaagctcgctgtgtctagcttcaaagtka
atgattggagcctctttcaagcc
>PAFTOL009293
------------------------------------------------------------
---------------gatcttagcaatgtcagggaagtccctgatcaccaggaagcattt
gttgaccctaatagggatgaaagtctcatcattgagctcttagacctaaagcatgatgtt
gctgatgaagctagtgccgtgtggttcctgcaagaccttgctagggaacaggatgctgaa
gggggcatggtgagt-tttcg--------------agatcttattcctgcttttgatt--
ggctgtgctt--------------------------------------------------
----------------------------------------catgcaggtttatttggcta
atctgcgcctaaaggaagttggcacagatgtcctgataactgcttatgagccaattgtta
ta----------------------------------------------------------
------------------------------------------------------------
-----------------------
>PAFTOL009295
------------------------------------------------------------
------------------------------------------------------------
------------------------------------------------------------
------------------------------------------------------------
------------------------------------------------------------
------------------------------------------------------------
-----------------------------------------atgcaggtttatttggcta
atctgcgcctaaaggaagttggcacagatgtcctgataactgcttatgagccaattgtta
ta----------------------------------------------------------
------------------------------------------------------------
-----------------------
>PAFTOL009297
atgctagaagacccttatgccgagcgccctttgtttggtggcgccctaactgtgactctt
ccccttagattccaggatctaagcaatgtcaggcaagtccctgatcaccaggaagcattt
gttgaccctaatcgggatgaaagtctcatcattgagctcttagacctaaagcatgatgtt
gctgatgaagctagtgccgtgtggttcctgcaagaccttgctagggaacaggatgctgaa
gggggcatggtcagt-tttcg--------------asttcttattcatgcttttgatt--
ggctgtgctt--------------------------------------------------
----------------------------------------catgcaggtttatttggcta
atctgcgcctaaaggaagttggcacagatgtcctgataactgcttatgagccaattgtta
taaatccactgagtgagagcgcaattacagttggtgctgggactccagtacctgctgagc
aagctggatgtatgccaatgtctgaagttttcaagctcgctgtgtctagcttcaaagtga
atgattggagcctctttgaagcc
>PAFTOL009311
------------------------------------------------------------
------------------------------------------------------------
------------------------------------------------------------
------------------------------------------------------------
------------------------------------------------------------
--------------------------------------------------------cagg
ccatttccaagggacgacaaggaagagaagcacagaacatagtaagggtttatttggcta
atctgcgtctaaaggaagttggaacagatgtcttgatcactgcctatgagcctgttgtga
ta----------------------------------------------------------
------------------------------------------------------------
-----------------------
>PAFTOL009313
------------------------------------------------------------
------------------------------------------------aaggaagcattt
gctgaccctaatcgtgacgaaagtatcataattgagcttttagacctgaagcatgatgtt
gccgatgaatctagtgctgygtggttccttcaagaccttgctagggaacaggatgccgag
ggaggcatggtgctt-gaaca--------------gtcaggagtgttacaggcccctg--
gattgtccttcagaggcatgccagctgttgtga------ccagtgctgtgggtcaaawgg
ccatttccaagggacgtcaaggaagagaagcgcagaacgtagtaagggtttatttggcta
atctgcgacttaaagaagtcggcacagatgtcctgatcactgcgtatgagcctattgtta
taaacccattaagtgagagcgcaagtactgttggtgctggcactccggcacccgctgaac
aagctggatgtatgccaatgtctgaagttttcaggctcgccgtgtctagcttcaaagtca
atgattggagcctctttcaa---
>PAFTOL009315
------------------------------------------------------------
------------------------------------------------------------
------------------------------------------------------------
------------------------------------------------------------
------------------------------------------------------------
------------------------------------------------------------
-----------------------------------------atgcaggtttatttggcta
atttgcgcctaaaggaagttggtacagatgtcctaattactgcctaygagccgattgtta
ta----------------------------------------------------------
------------------------------------------------------------
-----------------------
>PAFTOL009319
------------------------------------------------------------
------------------------------------------------------------
---gaccctaatcgtgacgaaagtatcatcattgagctcttagacttcaagcatgatgtt
gctgatgaaggaagtgcattgtggttccttcaggaccttgctagggaacaggatgctgaa
ggtggtatggtcagtatgtcg--------------aattctgcttcatttctttgatc--
gtatgcgtttcg---tttttgtgattattgt----gttakctttgccatgattatgcagg
ccatttccaagggacgacaaggtagagaagcacaaaaccttgtaagggtttatttggcta
atttgcgcctaaaggaagttggttcagatgtcctgattactgcctacgagccaattatta
taaatccgctaagtgaaagtgccagtaccgttggtgccggtactccagcccctgctgaac
aagctggatgtatgccaatgtctgaggttttcaagcttgctgtctctagcttcaaagtga
atgattggagcctctttcaagcc
>PAFTOL009321
------------------------------------------------------------
---------------gacctcagcaatgtcaggcaagtacctgatcaccaggaagctttt
gctgaccctaattgggacgaaagtctcatcattgagctcttagactttaagcatgatgtt
gctgatgaaggaagcgcattgtggttctttcaagaccttgccagggaacaggatgctgwa
gaagtttttatat---ggtca--------------gaccatagctgcgtgagtctgcgac
gatggttagctactatttagtcactaatg------actacctttgtcatgattatgcagg
ccatctccaagggacgacaaggaagagaagcacagaaccttgtaagggtttatttggcta
atttgcgcctaaaggaagttggtacagatgtcctgattactgcctacgagccaatcatta
ta----------------------------------------------------------
------------------------------------------------------------
-----------------------
>SRR5036296
atgccagaagacccttatgccgagcgccctttgtttggtggcgccctcactatgactctt
ccccttagattccaggatctaagcaatgtcaggcaagtccctgatcaccaggaagcattt
gttgaccccaatcgggacgaaagtctcatcattgagctcttagacctaaagcatgatgtt
gctgatgaagctagtgccgtgtggttcctgcacgaccttgctagggaacaggatgctgaa
ggggccatggtcagt-tttcg--------------agttcttattcctgtttttgatt--
ggctgtgcttc-------------------------------------------------
------------------------------------------------------------
------------------------------------------------------------
------------------------------------------------------------
------------------------------------------------------------
-----------------------
>SRR5137211
atgccagaagaccctgatgccgagcgccctttgtttggtggcgccctcactatgactctt
ccccttagattccaggatctaagcaatgtcaggcaagtccctgatcaccaggaagcattt
gttgaccctaatcgggacgaaagtctcatcattgagctcttagacctaaagcatgatgtt
gctgatgaagctggtgccgtgtggttcctgcacgaccttgctagggaacaggatgctgaa
ggggscatggtgctt-gaaca--------------gtcaggagtgttgcaggctcctg--
gcttgtgcttcagaggtatcccggctgttgtga------ctaccgctgtgggtcaaatgg
ccatttccaaaggacggcaaggaagagaagcacagaacattgtaagggtttatttagcta
atctgcgcctaaaggaagttggcacagatgtcctgataactgcttatgagccaattgtta
taaatccactgagtgagagcgcaagcacagttggtgctgggacgtcagtacctgctgagc
aagctggatgtatgccaatgtctgaagttttcaagctcgctgtgtctagcttcagagtga
ctgattggagcctctttcaagcc
>SRR5137212
atgccagaagacccatatgctgagcgccctttgtttggtggcgccctaactacgaccttt
ccccttagatttcaggatcttagcaatgtcagggaagtccctgatcaccaggaagcattt
gttgacccaaatcgggacgaaagtctcatcattgagctgttagacctaaagcatgatgtt
gctaatgaagctagtgcagtgtggttcttgcaagaccttgctagggaacaggatgctgaa
gggagcatggtgctt-gaaca--------------gtcaggagtgttgcaggcccctg--
gcttgtgcttcagaggtatccctgctgttgtga------ctaccactgtgggtc------
------------------------------------aaatgatgcaggtttatttggcta
atctgcgcctgaaggaagttggcacagatgtcctgatcactgcctatgagccgattgtta
ta----------------------------------------------------------
------------------------------------------------------------
-----------------------
>SRR5137213
------------------------------------------------------------
------------------------------------------------------------
------------------------------------------------------------
------------------------------------------------------------
------------------------------------------------------------
------------------------------------------------------------
------------------------------------------------------------
------------------------------------------------------------
--agtccactgagtgagagtgcaagtacagttggtgctgggactccagtacctgctgagc
aagctggatgtatgccaatgtctgaagttttcaagctcgctgtgtctagcttcaaagtga
atgattggagcctctttcaagca
>SRR7905849
atgccagaagacccttatgccgagcgtcctttgtttggtggcgccctaactatgactttt
ccccttagatttcaggatcttagcaatgtcaggcaagtccctgatcaccaggaagcattt
gttgaccctaatcgggacgaaagtctcmtcattgagctcttagacctaaagcatgatgtt
gctgatgaagctagtgcagtgtggttcctgcaagaccttgctagggaacaggatgctgaa
gggggaatggtgctt-gaaca--------------gtcgggagtgttggaagcccctg--
gcttgtgcttcagaggtatcccagctgttgtga------ccactgctgtgggtcaaatgg
ccatttccaagggacgacaaggaagagaagcacagaacatcgtaagggtttatttggcta
atttgcgcctaaaggaagttggcacagatgtcctgataactgcttatgaacccattgtta
taaatccattgagtgagagcgcaagtaccgttggtgctgggactccagcacctgctgagc
aagttggatgtatgccaatgtctgaagttttcaagctcgctgtgtctagcttcaaagtga
atgattggagcctctttcaagct
>SRR7905861
atgccagaagacccctatgccgagcgccctttgtttggtggcaccctcactacgactctt
cctcttagattccaggatgtaagcaatgtcaggcaagtccctgatcaccaggaagcattt
gctgaccctagtcgggatgaaagtctcatcattgagctcttagacctaaagcatgatgtt
gctgatgaagctagtgccgtgtggttcctgcacgaccttgctagggaacaggatgctgaa
gggggcatggtgctt-gaaca--------------gtcaggagtgttgcaggctcctg--
gcttgtgctttggaggtatcccggctgttgtga------ctactgctgtgggtcaaatgg
ccatttccaaaggacggcaaggaagagaagcacagaacatcgtaagggtttatttggcta
atctgcgcctaaaggaagttggcacagatgtcctgataactgcttatgagccaattgtta
taaatccactgagtgagagcgcaagtacagttggtgctgggactccagtacctgctgagc
aagctggatgtatgccaatgtctgaagttttcaagctcgctgtgtctagcttcaaagtga
atgattggagcctctttcaagcc
>SRR7905862
atgccagaagacccttmtgctgagcgccctttgttcggtggygccctgactacgaccttt
ccccttagatttcaggatcttagcaatattaggcaagttcctgatcaccaggaagcattt
gttgaccctaaycgggacgaaagtctcatcwttgagctcttggacctaaagcatgatgtt
gctgatgaagckagtgcggtgtggttcctgcaagaccttgctagggaacaggatgctgaa
ggggccayggtgctt-gaaca--------------gtcaggagtgttgcaggctcctg--
gcttgtgcttcagaggyatcccrgctgttgtga------ctacygcagtgggtcaaatgg
ccatttccaaaggacgacaaggaagagaagcacagaacatcgtaagggtttatttggcta
atctgcgcctaaaggaagttggcacagatgtcctgataactgcttatgagccaattgtta
taaatccactgagtgagagtgcaagtaccgttggtgcagggactccagcacctgctgagc
aagctggatgtatgccgatgtctgaagttttcaagcttgctgtgtctagcttcaaagtga
acgattggrgcctgtttcaa---
>SRR8327214
atgccagaagacccctatgccgagcgccctttgtttggtggcgccctcactacgactctt
cctcttagattccaggatctaagcaatgtcaggcaagtccctgatcaccaggaagcattt
gttgacccaaatcgggacgaaagtctcatcattgagctcttagacctaaagcatgatgtt
gctgatgaagctagtgccgtgtggttcctgcatgaccttgctagggaacaggatgctgaa
gggggcatggtactt-gaaca--------------gtcaggagtgttgcaggttcctg--
gcttgtgcttcagaggtatcccggctgttgtga------ctactgctgtgggtcaaatgg
ccatttccaaaggacggcaaggaagagaagcacagaacatcataagggtttatttagcta
atctgcgcctaaaggaagttggcacagatgtcctgataactgcttatgagccaattgtta
taaatccactgagtgagagcgcaagtacagttggtgctgggactccagtacctgctgagc
aagctggatgtatgccaatgtctgaagttttcaagctcgctgtgtctagcttgaaagtga
atgattggagcctcttt------
