# Supplementary material for: Phylogenomics and classification of Cactaceae based on hundreds of nuclear genes
Source: Plant Syst Evol. 2025 Aug 11;311(5):28. doi: 10.1007/s00606-025-01948-z (PMC12339657; doi:10.1007/s00606-025-01948-z)
Supplement: Supplementary file 4 — Online Resource 4: Containing alignments and RAxML gene trees for all included loci and all phylogenetic datasets (ZIP 10372 KB) [file 606_2025_1948_MOESM4_ESM.zip › de Vos et al_ESM_4/ESM_data_alignments/QCP/7331_consensus.mafft.fasta]

>PAFTOL004551
------------------------------------------------------------
------------------------------------------------------------
------------------------------------------------------------
--------------------------------------------------------caga
aagaaggtgatgtgatcgtcatcgacgtccgaagtgttccctctgattttcatgccagat
ataaggcccaagagcgcac---g-------------------------------------
------------------------------------------------------------
------------------------------------------------------------
------------------------------------------------------------
------------------------------------------------------------
------------------------------------------------------------
------------------------------------------------------------
------------------------------------------------------------
------------------------------------------------------------
------------------------------------------------------------
--------------------------------
>PAFTOL004552
------------------------------------------------------------
------------------------------gatgcaggcgttcatgccttatcaaatgtc
tgtcacatcgatgtggagcgtattagtaagagaaaaccaggtgaagtg------------
-gta--------------------------------------------------------
------------------------------------------------------------
------------------------------------------------------------
------------------------------------------------------------
------------------------------------------------------------
------------------------------------------------------------
------------------------------------------------------------
------------------------------------------------------------
------------------------------------------------------------
------------------------------------------------------------
------------------------------------------------------------
------------------------------------------------------------
--------------------------------
>PAFTOL004553
------------------------------------------------------------
------------------------------gatgcaggcgttcatgccttatcaaatgtc
tgtcacgtcgatgtggagcgtattagtaagagaaaaccaggtgaagtg------------
-gta--------------------------------------------------------
------------------------------------------------------------
------------------------------------------------------------
------------cgt---------------------------------------------
------------------------------------------------------------
------------------------------------------------------------
------------------------------------------------------------
------------------------------------------------------------
------------------------------------------------------------
------------------------------------------------------------
------------------------------------------------------------
------------------------------------------------------------
--------------------------------
>PAFTOL004554
------------------------------------------------------------
------------------------------gatgcaggcgttcatgccttatcaaatgtc
tgtcacatcgatgtggagcgtattagtaagagaaaaccaggtgaagtg------------
-gta--------------------------------------------------------
------------------------------------------------------------
------------------------------------------------------------
------------------------------------------------------------
------------------------------------------------------------
------------------------------------------------------------
------------------------------------------------------------
------------------------------------------------------------
------------------------------------------------------------
------------------------------------------------------------
------------------------------------------------------------
------------------------------------------------------------
--------------------------------
>PAFTOL004555
------------------------------------------------------------
------------------------------------------------------------
------------------------------------------------------------
--------------------------------------------------------caga
aagaaggtgacgttacggttgtcgacatccgaagtgttccctctgattttcatgccagat
ataaggcccaagagcgcac---g-------------------------------------
------------------------------------------------------------
------------------------------------------------------------
------------------------------------------------------------
------------------------------------------------------------
------------------------------------------------------------
------------------------------------------------------------
------------------------------------------------------------
------------------------------------------------------------
------------------------------------------------------------
--------------------------------
>PAFTOL004556
------------------------------------------------------------
------------------------------gatgcaggcgttcatgccttatcaaatgtc
tgtcacgtcgatgtggagcgtattagtaagagaaaaccaggtgaagtg------------
-gta--------------------------------------------------------
------------------------------------------------------------
------------------------------------------------------------
------------------------------------------------------------
------------------------------------------------------------
------------------------------------------------------------
------------------------------------------------------------
------------------------------------------------------------
------------------------------------------------------------
------------------------------------------------------------
------------------------------------------------------------
------------------------------------------------------------
--------------------------------
>PAFTOL004561
------------------------------------------------------------
------------------------------gatgcaggcgttcatgccttttcaaatgtc
tgtcacgtagatgtggaacgtactagtaagagaaaaccaggtgaagtg--------tgta
tgtt----tttgtgtaca---tcagtaatatcctaatgtattgctata--atttggcaga
aagaaggtgatgtgacggttgtggacgtccgaagtgttccccgtgattttcatgccagat
ataaggcccaagagcgcac---g-------------------------------------
------------------------------------------------------------
------------------------------------------------------------
------------------------------------------------------------
------------------------------------------------------------
------------------------------------------------------------
------------------------------------------------------------
------------------------------------------------------------
------------------------------------------------------------
------------------------------------------------------------
--------------------------------
>PAFTOL004562
------------------------------------------------------------
------------------------------gatgcaggcgttcatgccttatcaaatgtc
tgtcacgtcgatgtggagcgtgttagtaagagaaaaccaggtgaagtgct-----ccata
catt----ctcgcataca---tcggtaatatccta--atattgccatattatttgacaga
aagaaggtgatgttacaattgtcgaygtccgaagtgttccctctgattttcatgccagat
ataaggcccaagagcgc-------------------------------------------
------------------------------------------------------------
------------------------------------------------------------
------------------------------------------------------------
------------------------------------------------------------
------------------------------------------------------------
------------------------------------------------------------
------------------------------------------------------------
------------------------------------------------------------
------------------------------------------------------------
--------------------------------
>PAFTOL004563
------------------------------------------------------------
------------------------------------------------------------
------------------------------------------------------------
--------------------------------------------------------caga
aagaaggtgatgttacagttgtcgacgtccgaagtgttccctctgattttcatgccagat
ataaggcccaagagcgcac---g-------------------------------------
------------------------------------------------------------
------------------------------------------------------------
----------------------------------------------------caggctag
ctcccccattaggactctag------------------aggagcttcaagttttcgagtc
tgtttctgttccatgttt-----tccatgcctaacagatgtagctcttattgcttccgct
gatattgctaaagagactgccaatggatcttgtgaaggatttggcattaggaaagcacac
cgttgcttggtagtgaaagcacgtgcacgctcttttctctatcatcaggtc---------
------------------------------------------------------------
------------------------------------------------------------
--------------------------------
>PAFTOL004564
------------------------------------------------------------
------------------------------------------------------------
------------------------------------------------------------
--------------------------------------------------------caga
aagaaggtgatgtgacggttgtcgacgtccgaagtgttccctctgattttcatgccagat
ataaggcccaagagcgcac---g-------------------------------------
------------------------------------------------------------
------------------------------------------------------------
----------------------------------------------------caggctaa
ctcccctattaggactctag------------------acgagcttcaagttttcgagtc
tgtttctgttccatgttt-----tcca------------------cttaatgcttctgct
gatattattaaagagactgccaatggatcttcccaaggattcggcattaggaaagcacac
cattgctttatagtgaaagcacgtgcacgctcttttctctatcatcaggtc---------
------------------------------------------------------------
------------------------------------------------------------
--------------------------------
>PAFTOL004566
------------------------------------------------------------
------------------------------gatgcaggcgttcatgccttgtcaaatgtc
tgtcacgtagatgtggaacgtactagtaagagaaaaccaggtgaagtggt------atta
tatt----ttcgtgtaca---tcagt-atatcctaatgtattgctatataatttggcaga
aagaaggtgatgtgacggttgtcgacgtccgaagtgttccctctgattttcatgccagat
ataaggcccaagagcgc-------------------------------------------
------------------------------------------------------------
------------------------------------------------------------
------------------------------------------------------------
------------------------------------------------------------
------------------------------------------------------------
------------------------------------------------------------
------------------------------------------------------------
------------------------------------------------------------
------------------------------------------------------------
--------------------------------
>PAFTOL004567
------------------------------------------------------------
------------------------------gatgcaggcgttcatgccttatcaaatgtc
tgtcacgtcgatgtggagcgtattagtaagagaaaaccagct--------cttcctcatg
catt----ctcgcgtaca---tcggtaatatcctaatatattgctatattatttgacag-
-agaaggtgacgttacagttgtcgacgtccgaagtgttccctctgattttcatgccagat
ataaggcccaagagcgcac---agcaat--------------ttta--------------
------tgaaggtattactaccgcttgttgtctggaccagaatcattgtcaacatttgag
agagatcgggcatggcaggtcccagaggagttgaatctccaagcaatgcaggatgcatgc
aaagttcttatcgggaagcatgatttcagttctttcagggctgctggtt-gtcaggctag
ctgccccattaggactctag------------------atgagcttcaagttttcgagtc
tgtttctgttccatgttt-----tccatgcctaacagatgtagctcgtattgcttcggct
gatattgctaaggagactgccaatagatcttgtgaaggatttggcattaggaaaggacac
cgttgcttggtactgaaagcacgtgcacgctcttttctctatcatcaggtc---------
------------------------------------------------------------
------------------------------------------------------------
--------------------------------
>PAFTOL004568
------------------------------------------------------------
------------------------------gatgcaggtgttcatgccttatcaaatgtc
tgtcacgtcgatgtggagcgtattagtaagagaaaaccaggtgaagtg------------
-att----ctcgcgtaca---tcggtaatatcctaatatattgctatattttttgacaga
aagaaggggacgttacaattgtcgacgtccgaagtgttccctctgattttcatgccagat
ataaggcccaagagcgcat---agcaat--------------ttta--------------
------tgaaggtattactaccgcttgttgtctggaccagcatctttgtcaacatttgag
agagatcgggcatggcaggtcccagaggaattgaatcttcaagcaatgcaggatgcatgc
aaagttcttattgggaagcatgatttcagttctttcagsgctgctggtt-gtcagggctt
ctcacccgttaggacgctag------------------atgagcttcaagttttcgagtc
tgtttctgttccatcttt-----tccatgcctaacagatgtagctctkattgcttctgct
gatattgctraagagactgccaatakatcttgtgaaggatttggcattaggaaagcacac
cgttgcttggtagtgaaagcacgtgcacgctcttttctctatcatcaggtc---------
------------------------------------------------------------
------------------------------------------------------------
--------------------------------
>PAFTOL004571
------------------------------------------------------------
------------------------------------------------------------
------------------------------------------------------------
--------------------------------------------------------caga
aagaaggtgatgtgatggttgtcgatgtccgaagtgttccctctgattttcatgccagat
ataaggcccaagagcgcac-----------------------------------------
-----------gtactactaccgcatgttgtctggrccagaatcattgtcaacatttgag
agagatcgggcatggcatgtcccagaggaattgaatcttcaagcaatgcagggtgcatgc
aaagttcttattgggaagcatgatttcagttctttcagggctgctggtt-gtcaggttgt
ttmtccctctctctctctc-----------------------------------------
------------------------------------------------------------
------------------------------------------------------------
------------------------------------------------------------
------------------------------------------------------------
------------------------------------------------------------
--------------------------------
>PAFTOL004572
------------------------------------------------------------
------------------------------gatgcaggcgttcatgccttatcaaatgtc
tgtcacgtcgatgtggagcgtattagtaggagaaaaccaggtgaagtg------------
-ttt----ttcgcctaca---tcggtaatatcctaatatattgctatattatttggcaga
aagaaggcgacgttatggttgtcgacgtccgaagtgtcccctctgattttcacgccagat
ataaggcccaagagcgcac---agcaat--------------ttta--------------
------tgaaggtattactaccgcttgttgtctggaccagaatcattgtcaacatttgag
agagatcgggcatggcaggtcccagaggaattgaatcttcaagcaatgcaggwtgcatgc
aaagttcttattggcaagcatgatttcagttctttcagggctgctggtt-gtcaggctag
ctcccccattaggactttag------------------atgagcttcaagttttcgagtc
tgtttctgttccatgttt-----tccatgcctaacagatgtagctcttattgcttccgct
gatattgctaaagagactgccaatggatcttgtgaaggatttggcattaggaaagcacac
cgttgcttggtagtgaaagcacgtgcacgctctttcctctatcatcaggtc---------
------------------------------------------------------------
------------------------------------------------------------
--------------------------------
>PAFTOL004573
------------------------------------------------------------
------------------------------------------------------------
------------------------------------------------------------
--------------------------------------------------------caga
aagaaggtgacgttacggttgtcgacgtccgaagtgttccctctgattttcacgccagat
ataaggcccaagagcgcac---agcaat--------------ttta--------------
------tgaaggtattactaccgcttgttgtctggaccagaatcattgtcaacatttgag
agagatcgggcatggcaggtcccagaggaattgaatcttcaagcaatgcaggatgcatgc
aaagttcttattgggaagcatgatttcagttctttcagggctgctggtt-gtcaggctag
ctcccccattaggactttag------------------acgagcttcaagttttcgagtc
tgtttctgttccatgttt-----tccatgcctaacagatgtagctcttattgcttccgct
gatattgctaaagagactgccaatggatcttgtgaaggatttggcgttaggaaagcacac
cggtgcttggtagtgaaagcacgtgcacgctcttttctctatcatcaggtc---------
------------------------------------------------------------
------------------------------------------------------------
--------------------------------
>PAFTOL004574
------------------------------------------------------------
------------------------------gatgcaggcgttcatgccttatcaaatgtc
tgtcacgtcgatgtggagcgtattagtaagagaaaaccaggtgaagtg------------
-att----ctcgtgtgca---tcggtaatatcctaaaatcttgctatattatttggcaga
aagaaggtgacgttacggttgtcgacgtccgaagtgttccctctgattttcatgccagat
ataaggcccaagagcgcac---agtaat--------------ttta--------------
------tgaaggtattactaccgcttgttgtctggaccagaatcattgtcaacatttgag
agagatcgggcatggcaggtcccagaggaattgaatcttcaagcaatgcaggatgcatgc
aaagttcttattgggaagcatgatttcagttctttcagggctgctggtt-gtcaggttgt
ttct--------------------------------------------------------
------------------------------------------------------------
------------------------------------------------------------
------------------------------------------------------------
------------------------------------------------------------
------------------------------------------------------------
--------------------------------
>PAFTOL004577
------------------------------------------------------------
------------------------------gatgcaggcgttcatgccttatcaaatgtc
tgtcacgtcgatgtggaacgtgttagtaagagaaaaccaggtgaagtgctcttccccata
-cat----ctcgcataca---tcggtaatatcctaatatattgctatattatttgacaga
aagaaggtgatgttacaattgtcgacgtccgaagtgttacctctgattttcatgccagat
ataaggcccaagagcgcac---aacaat--------------ttta--------------
------tgaaggtattactaccgtttgttgtctggaccagaatcattgtcaacatttgag
agagatcgggcatggcacgtcccagaggagttgaatcttcaagcaatgcaggatgcatgc
aaagttcttattgggaagcaagatttcagttctttcagggctgctggtt-gtcaggctag
ctcccccattaggactctag------------------atgagcttcaagttttcgagtc
tgtttctgttccrtgttt-----tccatgcctaacagatgtagctcttattgcttctgct
gatattgctaaagagactgccaatggatcttgtgaaggatttggcattaggaaagcacac
cgttgcttggtagtgaaagcacgtgcacgctcttttctctatcatcaggtc---------
------------------------------------------------------------
------------------------------------------------------------
--------------------------------
>PAFTOL004578
------------------------------------------------------------
------------------------------gatgcaggcgttcatgccttatcaaatgtc
tgtcacgtcgatgtggagcgtattagtaagagaaaaccaggtgaagtg------------
-att----ctcgcctaca---tcgataatatcctaatatattgctatattatttggcaga
aagaaagtgacattacggttgtcgacgtccgaagtgttccctctgattttcacgccagat
ataaggcccaagagcgcac-----------------------------------------
-----------gtattactatcgcttgttatctggaccagagccattgtcaacatttgag
agagatcgggcatggcaggtcccagaggaattgaatcttcaagcaatgcaggatgcatgc
aaagttcttattgggaagcatgatttcagttctttcagggctgctggtt-gkcaggctag
ctcccccattaggactttag------------------atgagcttcaagttttcgagtc
tgtttctgttccatgttt-----tccatgcctaacagatgtagctcttattgcttctgct
gatattgctaaagagactgccaatggatcttgtgagggatttggcattaggaaagcacac
cgttgcttggtagtgaaagcacgtgcacgctcttttctctatcatcaggtcaga------
------------------------------------------------------------
------------------------------------------------------------
--------------------------------
>PAFTOL004582
------------------------------------------------------------
------------------------------gatgcaggcgttcatgccttatcaaatgtc
tgtcacgtcgatgtggagcgtattagtaagagaaaaccaggtgaagtg------------
-att----ctcgcctaca---tcggtaatatcctaatatattgctctattatttggcaga
aagaaggtgacgttacggtcgtcgacgtccgaagtgttccctctgattttcacgccagat
ataaggcccaagagcgcac---agcaat--------------ttta--------------
------tgaaggtattactaccgcttgttgtctggaccagagtcattgtcaacatttgag
agagatcgggcatggcaggtaccagaggaattgaatcttcaagcactgcaggatgcatgc
aaagttcttattgggaagcatgatttcagttctttcagggctgctggtt-gtcaggctag
ctcccccatcaggactttag------------------atgagcttcaagttttcgagtc
tgtttctcttccatgttt-----tccatgcccaacagatgtagctcttattgctgccgct
gatattgctaaagagactgccaatggatcttgtgaaggatttggcattaggaaagcacac
cgttgcttggtagtgaaagcacgtgcacgctcgtttctctatcatcaggtc---------
------------------------------------------------------------
------------------------------------------------------------
--------------------------------
>PAFTOL004583
------------------------------------------------------------
------------------------------gatgcaggcgttcatgccttatcaaatatc
tgtcacgtcgatgtggagcgtattagtaagagaaaaccagctgaagtg------------
-att----ctcgtgtaca---tcagtaatatcctaaaatcttgctatattgtttggcaga
aagaaggtgacgttactgttgtcgacatccgaagtgttccctctgattttcatgccagay
ataaggcccaagagcgcac---agtaat--------------ttta--------------
------tgaaggtattactaccgcttgttgtctggaccagaatcattgtcaacatttgag
agagatcgggcatggcaggtcccagaggaattgaatcttcaagcaatgcaggatgcatgc
aaagttcttattgggaagcatgatttcagttctttcagggctgcyggtt-gtcaggctag
ctcccccattaggactctag------------------atgagcttgaagttttcgagtc
tstttctgttccctgttt-----tccatggctaacagatgtwgctcttattgcttccact
gatattgctaaagagactgccaatggatcttgtgaaggatttggcattcggaaagcacac
cgttgcttggttgtgaaagcacgtgcacgctcttttctctatcatcaggtcag-----ta
ct---ctg----------------------------------------------------
------------------------------------------------------------
--------------------------------
>PAFTOL004584
------------------------------------------------------------
------------------------------gatgcaggtgttcatgccttatcaaatgtc
tgtcacgtcgatgtggagcgtgttagtaagagaaaaccaggtgaagts------------
-att----ctcgcataca---tcggtagtatcctaatatattgctatattatttgacaga
aagaaggtgacgttacaattgtcgacgtccgaagtgttccctctgattttcatgccagat
ataaggcycaagagcgcac---aacaat--------------ttta--------------
------tgaaggtattactaccgtttgttgtctggaccagaatcattgtcaacatttgag
agagatagggcatggcaggtcccagaggagttgaatcttcaagcaatgcaggatgcatgc
aaagttcttattgggaagcatgatttcagttctttcagggctgctggtt-gtcaggctag
ctcccccattaggactctag------------------atgagcttcaagttttcgagtc
tgtttctgttccatgttt-----tccatgcctaacagatgtagctcttattgcttctgct
gatattgctaaagagactgccaatggatcttgtgaaggatttggcattaggaaagcacac
cgttgcttggtagtgaaagcacgtgcacgctcttttctctatcatcaggtc---------
------------------------------------------------------------
------------------------------------------------------------
--------------------------------
>PAFTOL004585
------------------------------------------------------------
------------------------------gatgcaggcgttcatgccttgtcaaatgtc
tgtcacgtagatgtggaacgcactagtaagagaaaaccaggtgaagtg---------gta
tact----ttcgtgtaca---ttagt-atatmstaatgtrttgctatataatttggcaga
aagaaggtgatgtgacggttgtcgacgtccgaagtgttccctytgattttcatgccagat
ataaggcccacgagcgcac---aacaat--------------tttg--------------
------tgaaggtattactaccgcatgttgtctggaccagcatcattgtcaacatttgag
agagatcgggcatggcatgtcccasaggaattgaatcttcaagcgatgcagggtgcatgc
aaagttcttattgggaagcatgatttcagttctttcagggctgctggtt-gtcaggttgt
ttct--------------------------------------------------------
------------------------------------------------aatgcttctgct
gatattactaaagagactgccaacggatcttcccaagcattcggcattaggaaagcacac
cattgctttatagtgaaagcgcgtgcacgctcttttctctatcatcaggtc---------
------------------------------------------------------------
------------------------------------------------------------
--------------------------------
>PAFTOL004587
------------------------------------------------------------
------------------------------gatgcaggcgttcatgccttatcaaatgtc
tgtcacgtcgatgtggagcgtattagtaagagaaaaccaggtgaagtg------------
-att----ctcgtgtaca---tcagtaatatcctaaaatcttgctatattatttggcaga
aagaaggtgacattatggttgtcgacgtccgaagtactccctctgattttcatgccagat
ataaggcccaagagcgcac---agtaat--------------ttta--------------
------tgaaggtattactaccgcttgttgtctggaccagaatcattgtcaacatttgag
agagatcgggcatggcaggtcccrgaggaattgaatcttcaagcaatgcaggatgcgtgc
aaaattcttattgggaagcatgatttcagttctttcagggctgctggtt-gtcaggctag
ctcccccattaggactctag------------------atgagcttcacgttttcgagtc
tgtttctgttccatgttt-----tccatgcctaacagatgtagctcttattgcttccact
gatattgctaaagagactgccaatggatcttgtgaaggatttggcattcggaaagcacac
cgttgcttggttgtgaaagtacgtgcacgctcttttctctatcatcaggtc---------
------------------------------------------------------------
------------------------------------------------------------
--------------------------------
>PAFTOL004590
------------------------------------------------------------
------------------------------gatgcaggcgttcatgccttatcaaatgtc
tgtcacatcgatgtggagcgtattagtaagagaaaaccaggtgaagtgctcttccccata
catt----ctcgcataca---tcggtaatatcctaatatattgcta-attatttgacaga
aagaaggtgacgttacaattgtcgacgtccgaagtgttccctctgattttcatgccagat
ataaggcccaagagcgcac---aacaat--------------ttta--------------
------tgaaggtattactaccgtttgttgtctggaccagaatcattgtcaacatttgag
agagatcgggcatggcaggtcccagaggagttgaatcttcaagcaatgcaggatgcatgc
aaagttcttattgggaagcatgatttcagttctttcagggctgctggtt-gtcaggctag
ctcccccattaggactctat------------------atgagcttcaagttttcgagtc
tgtttctgttccatgttt-----tccatgcccaacagatgtagctcttattgcttctgct
gatattgctaaagagactgccaatggatcgtgtgaaggatttggcattaggaaagcacac
cgttgcttggtagtgaaagcacgtgcacgctcttttctctatcatcaggtc---------
-----------------------------------------------tttgtttcagtgg
aaaggatcctggacgccaaagacgtaactgctgcaagtccgatggcccctgcctgtgggt
tataccttggacatgtcaagtacaatctggat
>PAFTOL004591
------------------------------------------------------------
------------------------------gatgcaggcgttcatgccttatcaaatgtc
tgtcacatcgatgtggagcgtattagtaagagaaaaccaggtgaagtgctcttccccata
catt----ctcgcataca---tcggtaatatcctaatatattgcta-attatttgacaga
aagaaggtgacgttacaattgtcgacgtccgaagtgttccctctgatttccatgccagat
ataaggcccaagagcgcac---aacaat--------------ttta--------------
------tgaaggtattactaccgtttgttgtctggaccagaatcattgtcaacatttgag
agagatcgggcatggcaggtcccagaggagttgaatcttcaagcaatgcaggatgcatgc
aaagttcttattgggaagcatgatttcagttctttcagggctgctggtt-gtcaggctag
ctcccccattaggactctat------------------atgagcttcaagttttcgagtc
tgtttctgttccatgttt-----tccatgcccaacagatgtagctcttattgcttctgct
gatattgctaaagagactgccaatggatcgtgtgaaggatttggcattaggaaagcacac
cgttgcttggtagtgaaagcacgtgcacgctcttttctctatcatcaggtcag-----ta
ct---cctttgtcaagcccttgcaactttggtgcactaaaatgatgatttgtttcagtgg
aaaggatcctggacgccaaagacgtaactgctgcaagtccgatggcccctgcctgtgggt
tataccttggacatgtcaagtacaatctggat
>PAFTOL004593
------------------------------------------------------------
------------------------------gatgcaggcgttcatgccttatcaaatgtc
tgtcacgtcgatgtggagcgtattagtaagagaaaaccaagtgaagtg------------
-att----ctcatgtaca---tcggtaatatcctaaaatcttgctatattatttggcaga
aagaaggtgacgttacggttgtggacgtccgaagtgttccctctgattttcatgccagat
ataaggcccaagagcgcac---agtaat--------------ttta--------------
------tgaaggtattactaccgcttgttgtctggaccagaatcattgtcaacatttgag
agagatcgggcatggcaggtcccagaggaattgaatcttcaagcaatgcaggatgcatgc
aaagttcttattgggaagcatgatttcagttctttcagggctgctggtt-gtcaggctag
ctcccccattaggactctag------------------atgagcttcaagttttcgagtc
tgtttctgttccatgttt-----tccatgcctaacagatgtagctcttattgcttccact
gatattgctaaagagactgccaatggatcttgtgaaggatttggcattcggaaagcacac
cgttgcttggttatgaaagcacgtgcacgctcttttctctatcatcaggtcag-----ta
ct---ctgtcaagcccttgcaactttgggtatttttttgacacccaatttttcaatgtgg
aaaggatcctgaacgccaaagatgtaactgctgcaagtcccatggcccctgcctgtgggt
tataccttggacatgtcaagtacgatctggat
>PAFTOL004594
------------------------------------------------------------
------------------------------gatgcaggcgttcatgccttatcaaatgtc
tgtcacatcgatgtggagcgtattagtaagagaaaaccaggtgaagtgctcttccccata
catt----ctcgcataca---tcggtaatatcctaatatattgcta-attatttgacaga
aagaaggtgacgttacaattgtcgacgtccgaagtgttccctctgattttcatgccagat
ataaggcccaagagcgcac---aacaat--------------ttta--------------
------tgaaggtattactaccgtttgttgtctggaccagaatcattgtcaacatttgag
agagatcgggcatggcaggtcccagaggagttgaatcttcaagcaatgcaggatgcatgc
aaagttcttattgggaagcatgatttcagttctttcagggctgctggtt-gtcaggctag
ctcccccattaggactctag------------------atgagcttcaagttttcgagtc
tgtttctgttccatgttt-----tccatgcccaacagatgtagctcttattgcttctgct
gatattgctaaagagactgccaatggatcgtgtgaaggatttggcattaggaaagcacac
cgttgcttggtagtgaaagcacgtgcacgctcttttctctatcatcaggtc---------
------------------------------------------------------------
------------------------------------------------------------
--------------------------------
>PAFTOL004596
------------------------------------------------------------
------------------------------gatgcaggcgttcatgccttatcaaatgtc
tgtcacgtcgatgtggagcgtattagtaagagaaaaccaggtgaagtg------------
-rtt----ctcgcctacg---tcggtaatatcctaatatattgctatattatttggcaga
aagaaggtgacgttacggttgtcgacgtccgaagtgttccctctgattttcacgccagat
ataaggcccaagagcgcac-----------------------------------------
-----------gtattactaccgcttgttgtctggaccagagccattgtcaacatttgag
agagatcgggcatggcaggtcccagaggaattgaatcttcaagcaatgcaggatgcatgc
aaagttcttattgggaagcatgatttcagttccttcagggctgctggtt-gtcaggttgt
ttct--------------------------------------------------------
------------------------------------------------------------
------------------------------------------------------------
------------------------------------------------------------
------------------------------------------------------------
------------------------------------------------------------
--------------------------------
>PAFTOL004597
------------------------------------------------------------
------------------------------gatgcaggtgttcatgccttatcaaatgtc
tgtcacgtcgatgtggagcgtattagtaagagaaaaccaggtgaagtg------------
-att----ctcgtgtaga---tcagtaatatcctaaaatcttgctatattatttggcaga
aagaaggtgacgttacggttgtcgacatccgaagtgttccttctgattttcatgccagat
ataaggcccaagagcgcac---agtaat--------------tttg--------------
------tgaaggtattactaccgcttgttgtctggaccagaatcattgtcaacatttgag
agagatcgggcatggcaggtccctgaggatttgaatctgcaagcaatgcaggatgcatgc
aaagttcttattgggaggcatgatttcagttctttcagsgctgstggty-gtcaggctag
ctcccccattaggactctag------------------atgagcttcaagttttcgattc
tgtttctgttccatgttt-----tccatgcctaacagatgtagctcttattgcttccact
gatattgctaaagagactgccaatggatcttgtgaaggatttggcattcggaaagcacac
cgttgcttggttgtgaaagcacgtgcacgctcttttctctatcatcaggttag-----tg
ct---ctg----------------------------------------------------
------------------------------------------------------------
--------------------------------
>PAFTOL004598
------------------------------------------------------------
------------------------------gatgcaggcgttcatgccttatcaaatgtc
tgtcacatcgatgtggagcgtattagtaagagaaaaccaggtgaagtgctcttccccata
catt----cttgcataca---tcggtaatatcctaatatattgcta-attatttgacaga
aagaaggtgacgttacaattgtcgacgtccgaagtgttccctctgattttcatgccagat
ataaggcccaagagcgcac---aacaat--------------ttta--------------
------tgaaggtattactaccgtttgttgtctggaccagaatcattgtcaacatttgag
agagatcgggcatggcaggtcccagaggaattgaatcttcaagcaatgcaggatgcatgc
aaagttcttattgggaagcatgatttcagttctttcagggctgctggtt-gtcaggctag
ctcccccattaggactctag------------------atgagcttcaagttttcgagtc
tgtttctgttccatgttt-----tccatgcccaacagatgtagctcttattgcttctgct
gatattgctaaagagactgccaatggatcgtgtgaaggatttggcattaggaaagcacac
cgttgcttggtagtgaaagcacgtgyacgctcttttctctatcatcaggaaaaagggcag
tt---ttgtcattaggttctctc--caaaagtgcactaaa---atgatttgtttcagtgg
aaaggatcctgaacgccaaagacgtaactgctgcaagtccgatggcccctgcctgtgggt
tataccttggacatgtcaagtacaatctggat
>PAFTOL004599
------------------------------------------------------------
------------------------------gatgcaggtgttcatgccttatcaaatgtc
tgtcacatcgatgtggagcgtattagtaagagaaaaccaggtgaagtgctcttccccata
catt----ctcacataca---tcggtaatatcctaatatattgcta-attatttgacaga
aagaaggtgacgttacaattgtcgacgtccgaagtgttccctctgattttcatgccagat
ataaggcccaagagcgcac---aacaat--------------ttta--------------
------tgaaggtattactaccgtttgttgtctggaccagaatcattgtcaacatttgag
asagatcgggcatggcaggtcccagaggagttgaatcttcaagcaatgcaggatgcatgc
gaagttcttattgggaagcatgatttcagttctttcagggctgctggtt-gtcaggctag
ctccccaattaggactctag------------------atgagcttcaagttttcgagtc
tgtttctgttccatgttt-----tccatgcctaacagatgtagctcttattgcttctgct
gatattgctaaagagactgccaatggatcttgtgaaggatttggcattaggaaagcacac
cgttgcttggtagtgaaagcacgtgcacgctcttttctctatcatcaggtc---------
------------------------------------------------------------
------------------------------------------------------------
--------------------------------
>PAFTOL004600
------------------------------------------------------------
------------------------------gatgcaggcgttcatgccttatcaaatgtc
tgtcacatcgatgtggagcgtattagtaagagaaaaccaggtgaagtgstcttccccata
catt----ctcgcataca---tcggtaatatcctaatatattgcta-attatttgacaga
aagaaggtgacgttacaattgtcgacgtccgaagtgttccctctgattttcatgccagat
ataaggcccaagagcgcac---aacaat--------------ttta--------------
------tgaaggtattactaccgtttgttgtctggaccagaatcattgtcaacatttgag
agagatcgggcatggcaggtcccagaggagttgaatcttcaagcaatgcaggatgcatgc
aaagttcttattgggaagcatgatttcagttctttcagggctgctggtt-gtcaggctag
ctcccccattaggactctag------------------atgagcttcaagttttcgagtc
tgtttctgttccatgttt-----tccatgcccaacagatgtagctcttattgcttctgct
gatattgctaaagagactgccaatggatcgtgtgaaggatttggcattaggaaagcacac
cgttgcttggtagtgaaagcacgtgcacgctcttttctctatcatcaggtc---------
-----------------------------------------------tttgtttcagtgg
aaaggatcctgaacgccaaagacgtaactgctgcaagtccgatggcccctgcctgtgggt
tataccttggacatgtcaagtacaatctggat
>PAFTOL004601
------------------------------------------------------------
------------------------------gatgcaggcgttcatgccttatcaaatgtc
tgtcacgttgatgtggagcgtattagtaagagaaaaccaggtgaagcg---------ata
tatt----ctcgtgtaga---tcagtaatatcctaaaatcttgctatatta-ttggcaga
aagaaggtgacgttacggttgtcgacatccgaagtgttccctctgattttcatgccagat
ataatgcccaagagcgcac---agtaat--------------ttta--------------
------tgaaggtattactaccgctgcttgtctggaccagaatcattgtcaacatttgag
agagatcgggcatggcatgtcccaaaggaattgaatcttcaagcaatgcaggatgcatgc
aaagttcttattgggaagcatgatttcagttctttcagggctgctggtt-gtcaggctat
ctcccccattaggactctag------------------atgagcttcaagttttcgagtc
tgtttctgttccatgttt-----tccatgcctaacagatgtagctcttattgcttccact
gatattgctaaagagactgccaatggatcttgtgaaggatttggcattcggaaagcacac
cgttgcttggttctgaaagcacgtgcacgctcttttctctatcatcaggtcag-----ta
ct---ctgtcaagtgtcaagcccttgcaacttgcactaaaataatgatttgtttcagtgg
aaaggatcctgaacgccaaagatgtaactgctgcaagtcccatggcccctgcttgtgggt
tataccttggacatgtcaagtacaatctg---
>PAFTOL004603
------------------------------------------------------------
------------------------------gatgcaggcgttcatgccttatcaaatgtc
tgtcatgtcgatgtggagcgtattagtaagagaaaaccaggtgaagcg------------
-gtt----ctcgcgtaca---ttggtaatatcctgatatattgctatattgtttgacaga
aagaaggtgacgttacagttattgacgtccgaagtgttccctctgattttcatgccagat
ataaggcccaagagcgc-------------------------------------------
------------------------------------------------------------
------------------------------------------------------------
------------------------------------------------------------
------------------------------------------------------------
------------------------------------------------------------
------------------------------------------------------------
------------------------------------------------------------
------------------------------------------------------------
------------------------------------------------------------
--------------------------------
>PAFTOL004604
------------------------------------------------------------
------------------------------gatgcaggtgttcatgccttatcaaatgtc
tgtcatgtcgatgtggagcgtattagtaagagaaaaccaggtgaagtg------------
-gtt----ctcgcgtaca---ttggtaatatcctgatatattgcta---tatttgacaga
aagaaggtgacgttacagttatcgacgtccgaagtgttccctctgattttcatgccagat
ataaggcccaagagcgcac---agcaat--------------ttta--------------
------tgaaggtattactaccgcttgttgtctggaccagaatcattgtcaacatttgag
agagatcgggcatggcaggtcccagaggaattgaatcttcaagcaatgcaggatgcatgc
aaagttcttattgggaagcatgatttcagttctttcagggctgctggtt-gtcaggctag
ctctcccattaggtctctag------------------atgagcttcaagttttcgagtc
tgtttctgttccatgttt-----tccatgcctaacagatgtagctcttattgcttccgcc
gatattgctaaagagactaccaatggatcttatgaaggatttggcattaggaaagcacac
cgttgcttggtagtgaaagcacgtgcacactcttttctctatcatcaggtcag-----ta
ct---cctttgtcaagcccttgcaactttggtgcactaaaatgatgatttgtttcagtgg
aaaggatcctgaacgccaaagatgtaactgctgcaagtccgatggcccctgcctgtgggt
tataccttggacatgtcaagtacgatctggat
>PAFTOL004605
------------------------------------------------------------
------------------------------gatgcgggcrttcatgccttatcaaatgtc
tgtcacgtcgatgtggagcgtatcagtaagagaaaaccaggtgaagtk------------
-att----cttgtgtaca---tcagtaatatcctaaaatcttgctatattatttggcaga
aagaaggtgacatgacggttgtcgatatccgaagtgttccctctgattttcatgccagat
ataaggcccaagagcgcac-----------------------------------------
-----------gtattactaccgcttgttgtctggaccagaatcattgtcaacatttgag
agagatcgggcatggcaggtcccagaggaattgaatcttcaagcaatgcaggatgcatgc
aaagttcttattgggaagcatgatttcagttctttcagggctgctggtt-gtcaggttgt
ttct--------------------------------------------------------
------------------------------------------------------------
------------------------------------------------------------
------------------------------------------------------------
------------------------------------------------------------
------------------------------------------------------------
--------------------------------
>PAFTOL004608
------------------------------------------------------------
------------------------------gatgcaggcgttcatgccttatcaaatgtc
tktcacgtcgatgtggagcgtattagtaagagaaaacgaggtgaagtg------------
-att----ctcgcctaca---tcggtaatatcctaatatattgctatattatttggcaga
aagaaggtgacgttacggtcgtcgacgtccgaagcgttccctctgattttcacgccagat
ataaggcccaagagcgcac---agcaat--------------ttta--------------
------tgaaggtattactaccgcttgttgtctggaccagagtcattgtcaacatttgag
agagatcgggcatggcaggtcccagaggaattgaatcttcaagcaatgcaggatgcatgc
aaagttcttattgggaagcatgatttcagttctttcagggctgctggtt-gtcaggctag
ctcccccattaggactttag------------------atgagcttcaagttttcgagtc
tgtttctgttccatgttt-----tccatgcccaacagatgtagctcttattgctgccgct
gatattgttaaagagactgccaatggatcttgtgaaggatttggcattaggaaagcacac
cgttgcttggtagtgaaagcacgtgcacgctcgtttctctatcatcaggtc---------
------------------------------------------------------------
------------------------------------------------------------
--------------------------------
>PAFTOL004609
------------------------------------------------------------
-----------ctctgcctcctgttgca-ggatgcaggcgttcaygccttatcaaatgtc
tgtcacgtcgatgtggagcgtattagtaagagaaaaccaggtgaagtg------------
-att----ctcgcctaca---tcggtaatatcctaatatattgctatattatttggcaga
aagaaggtgacgttacggttgtcgacgtccgaagtgttccctctgattttcacgccagat
ataaggcccaagagcgcac---agcaat--------------ttta--------------
------tgaaggtattactaccgcttgttgtctggatcagaatcattgtcaacatttgag
agagatcgggcatggcacgttccagaggagttgaatcttcaagcaatgcaggctgcatgc
aaagttcttattgggaagcatgatttcagttccttcagggctgctggtt-gtcaggctag
ctcccccattaggactttag------------------atgagcttcaagttttcgagtc
tgtttctgttccatgttt-----tccatgcctaacagatgtagctcttattgcttccgct
gatattgctaaagagactgccaatggatcttgtgaaggatttggaaataggaaagcacac
cgttgcttggtagtgaaagcacgtgcacgctcttttctctatcatcaggtc---------
------------------------------------------------------------
------------------------------------------------------------
--------------------------------
>PAFTOL004610
------------------------------------------------------------
------------------------------gatgcaggcgttcatgccttttcaaatgtc
tgtcacgtagatgtggaacgtactagtaagagaaaaccaggtcaagtg--------tgta
tgtt----tttgtgtaca---tcagtaatatcctaatgtattgctata--atttggcaga
aagaaggtgatgtgacggttgtggacgtccgaagtgttccccgtgattttcatgccagat
ataaggcccaggagcgcac---agcaat--------------ttta--------------
------tgaaggtattactaccgcatgttgtctggaccagaatcattgtcaacatttgag
agagatcgggcatggcatgtcccagaggaattgaatcttcaagcaatgcagggtgcatgc
aaagttcttattgggaagcatgatttcagttcttttagggctgctggtt-gtcaggctaa
ctcccctattaggactctag------------------atgagcttcaagttttcgagtc
tatttctgttccaggttt-----tccat------------------ttaatgcttctgct
gatattactaaagacactgccaatggatcttcccaaggattcggcattaggaaagcacac
cattgctttatagtgaaagcacgtgcacgctcttttctctatcatcaggtc---------
------------------------------------------------------------
------------------------------------------------------------
--------------------------------
>PAFTOL004611
------------------------------------------------------------
------------------------------------------------------------
------------------------------------------------------------
---------------------tcagtaatatcctaatgtattgctata--atttggcaga
aagaaggtgatgtgacggttgtggacgtccgaagtgttcccygtgattttcatgccagat
ataaggcccaggagcgcac-----------------------------------------
-----------gtattactaccgcatgttgtctggaccagaatcattgtcaacatttgag
asagatcgggcatggcatgtcccagaggaattgaatcttcaagcaatgcagggtgcatgc
aaagttcttattgggaagcatgatttcagttcttttagggctgctggtt-gtcaggttgt
ttct--------------------------------------------------------
------------------------------------------------------------
------------------------------------------------------------
------------------------------------------------------------
------------------------------------------------------------
------------------------------------------------------------
--------------------------------
>PAFTOL004613
------------------------------------------------------------
------------------------------gatgcaggcgttcatgccttatcaaatgtc
tgtcacgtcgatgtggagcgtgttagtaagagaaaaccaggtgaagtg------------
-atc----cttgcataca---tcggtaatatcctaatatatttctatattatttgacaga
aagaaggtgacgttacaattgttgacgtccgaagtgttacctctgattttcatgccagat
ataaggcccaagagcgcac---aacaat--------------ttta--------------
------tgaaggtattactaccgtttgttgtctggaccagaatcattgtcaacatttgag
agagatcgggcatggcacgtcccagaggagttgaatcttcaagcaatgcaggatgcatgc
aaagttcttattgggaagcatgatttcagttctttcagsgctgcwggty-gtcaggctag
ctcccccattaggactctag------------------atgagcttcaagttttcgagtc
tgtttctgttccatgttt-----tccatgccgaacagatgtagctcttattgcttctgct
gatattgctaaagagactgccaatggatcttgtgaaggatttggcattaggaaagcacay
cgttgcttggtagtgaaagcacgtgcacgctcttttctctatcatcaggtc---------
------------------------------------------------------------
------------------------------------------------------------
--------------------------------
>PAFTOL004617
------------------------------------------------------------
------------------------------gatgcaggcgttcatgccttatcaaatgtc
tgtcacgtcgatgtggagcgtgttagtaagagaaaaccaggtgaagtg------------
-att----ctcgcataca---tcggtaatatcctaatatattgccatagtatttgacaga
aagaaggtgatgttacaattgttgacgtccgaagtgttccctctgattttcatgccagat
ataaggcccaagagcgcac---g-------------------------------------
------------------------------------------------------------
------------------------------------------------------------
----------------------------------------------------caggctag
ctcccccattaggactctag------------------atgagcttcaagttttcgagtc
tgtttctgttccatgttt-----tccatgcctaacagatgtagctcttattgcttctgct
gatattgctgaagagactgccaatggatcttgtgaaggatttggcattaggaaaggacac
cgttgcttggtagtgaaagcacgtgcacgctcttttctctatcatcagatcca-----at
cttggctggtcggtgttctaaagtgtgctggcactgggcggctaacagttgcagatgtgg
aaaggatcctgaacgcaaaagacgtaactgctgcaagtccgatggcccctgcctgtgggt
tataccttggacatgtcaagtacaatctg---
>PAFTOL004618
------------------------------------------------------------
------------------------------gatgcaggcgttcatgccttatcaaatgtc
tgtcacgtcgatgtggagcgtattagtaagagaaaaccaggtgaagtg------------
-rtt----ctcgcctaca---tcggtaatatcctaatatattgctatattatttggcaga
aagaaggtgacgttacggttgtcgacgtccgaagtgttccctctgattttcacgccagat
ataaggcccaagagcgcac---agcaat--------------ttta--------------
------tgaaggtattactaccgcttgttgtctggaccagaatcattgtcaacatttgag
agagatcgggcatggcacgttccagaggagttgaatcttcaagcaatgcaggytgcatgc
aaagttcttattgggaagcatgatttcagttccttcagggctgctggtt-gtcaggctag
ctcccccattaggactttag------------------atgagcttcaagttttcgagtc
tgtttctgktccatgttt-----tccatgcctaacagatgtagctcttattgcttccgct
gatattgctaaagagactgccaatggatcttgtgaaggatttggcattaggaaagcacac
cgtwgcttrgtagtgaaagcacgtgcacgctcttttctctatcatcaggtcag-----ta
ct---cctttgtcaagcccttrcaactttggtgcactaaaatgatgatttgtttcagtgg
aaaggatcctgaatgccaaagatgtgactgccgcaagtccgatggcccctgcctgtgggt
tataccttggacatgtcaagtacgatctggat
>PAFTOL004619
------------------------------------------------------------
------------------------------gatgcaggagtgcatgccttatcaaatgtc
tgtcacgtggatgtggaacgtattagtaagagaaaaccaggtgaagtg---------ata
catc----ctcatgtatg---tcggtaatttcccaatatattgctatattattt-gcaga
aagaaggtgacataacggttgtggatgtccgaagtgttccctctaattttcatgccagat
ataaggcccaagagcgcac-----------------------------------------
-----------gtattactaccgcttgttgtctggaccagaatcattgtcaacatttgag
agagatcgggcatggcatgtcccaaaggaattgaatcttcaagcaatgcaggatgcgtgc
aaagttcttattgggaagcatgatttcagttctttcagggctgctggtt-gtcaggytaa
ctcccccattaggactctag------------------atgagcttcaagttttcgagtc
tgtttctgttgcatattt-----tccatgcttaaaagatgtagctcttaatgcttccact
gatattgctaaagagactgccaatggatcttgtcaaggatttggcattaggaaaggacac
cgttgcttggtagtgaaagcacgtgcacgctcttttctctatcatcaggtg---------
------------------------------------------------------------
------------------------------------------------------------
--------------------------------
>PAFTOL004620
------------------------------------------------------------
------------------------------gatgcaggcgttcatgccttatcaaatgtc
tgtcacgtcgatgtggagcgtattagtaagagaaaaccaggtgaagtg------------
-att----ctcgcctacr---tcggtaatatcctaatatattgctatattatttggcaga
aagaaggtgacgttacggttgtcgacgtccgaagtgttccctctgattttcacgccagat
ataaggcccaagagcgcac---agcaat--------------ttta--------------
------tgaaggtattactaccgcttgttgtctggaccagaatcattgtcaacatttgag
agagatcgggcatggcaggtcccagaggaattgaatcttcaagcaatgcaggwtgcatgc
aaagttcttattgggaagcatgatttcagttctttcagggctgctggtt-gtcaggctag
ctccyccattaggactttag------------------atgagcttcaagttttcgagtc
tgtttctgttccatgttt-----tccatgcctaacagatgtagctcttattgcttccgct
gatattgctaaagagactgccaatggatcttgtgaaggatttggcgttaggaaagcacac
crttgcttggtagtgaaagcacgtgcacgctcttttctctatcatcaggtcag-----tc
tt----------------------------------------------------------
------------------------------------------------------------
--------------------------------
>PAFTOL004623
------------------------------------------------------------
------------------------------gatgcaggggttcatgccttatcaaatgtc
tgtcacgtggatgtggagcgtattagtaagagaaaaccaggtgaagtg------------
-att----ctcgcctaca---tcggtaatatcctaatacattgctatattatttggcaga
aagaaggtgacgttayggttgttgatgtccgaagtgttccctctgattttcaygccagat
ataaggcccaagagcgcac---agcaat--------------ttta--------------
------tgaaggtattactaccgcttgttgtctgsaccagaatcatcgtcaacatttgag
agagatcgggcatggcaggttccagaggaattgaatcttcaagcaatgcaggatgcatgc
aaagttcttattgggaagcatgatttcagttctttcagggctgctggtt-gtcaggctag
ctctcccattaggactttag------------------atgagcttcaagttttcgagtc
tgtttctgttccatgttt-----tccatgcctaacagatgtagctcttattgcttccgct
gatattgctaaagagactgccaatggatcttgcraaggatttggcattaggaaagcacac
cgttgcttggtagtgaaagcacgtgcacgctcttttgtctatcatcaggtc---------
------------------------------------------------------------
------------------------------------------------------------
--------------------------------
>PAFTOL004624
------------------------------------------------------------
------------------------------gatgcaggcgttcatgccttatcaaatgtc
tgtcacatcgatgtggagcgtattagtaagagaaaaccaggtgaagtgctcttccccata
catt----ctcgcataca---tcggtaatatcctaatatattgcta-attatttgacaga
aagaaggtgacgttacaattgtcgacgtccgaagtgttccctctgattttcatgccagat
ataaggcccaagagcgcac---aacaat--------------ttta--------------
------tgaaggtattactaccgtttgttgtctggaccagaatcattgtcaacatttgag
agagatcgggcatggcaggtcccagaggagttgaatcttcaagcaatgcaggwtgcatgc
aaagttcttattgggaagcatgatttcagttctttcagggctgctggtt-gtcaggctag
ctcccccattaggactctag------------------atgagcttcaagttttcgagtc
tgtttctgttccatgttt-----tccatgcccaacagatgtagctcttattgcttctgct
gatattcctaaagagactgccaatggatcgtgtgaaggatttggcattaggaaagcacac
cgttgcttggtagtgaaagcacgtgcacgctcttttctctatcatcaggtc---------
------------------------------------------------------------
------------------------------------------------------------
--------------------------------
>PAFTOL004625
------------------------------------------------------------
------------------------------gatgcaggcgttcatgccttatcaaatgtc
tgtcacgtcgatgtggagcgtgttagtaagagaaaaccaggtgaagtg------------
-atc----ctcgcataca---tcggtaatatgctaatatattgctatattatttgacaga
aagaaggtgatgttacaattgtcgacgtccgaagtgttacctctgattttcatgccagat
ataaggcccaagagcgcac-----------------------------------------
-----------gtaktactaccgtttgttgtctggaccagaatcattgtcaacatttgag
agagatcgggcatggcacgtcctagaggagttgaatcttcaagcaatgcaggatgcatgc
aaagttcttattgggaagcatgatttcagttctttcagggctgctggtt-gtcaggttgt
ttct--------------------------------------------------------
------------------------------------------------------------
------------------------------------------------------------
------------------------------------------------------------
------------------------------------------------------------
------------------------------------------------------------
--------------------------------
>PAFTOL004626
------------------------------------------------------------
------------------------------gatgctggtgttcatgccttatcaaatgtc
tgtcacgtcgatgtggagcgtatcagtaagagaaaaccaggtgaagtg------------
-att----cttgtgtaca---tcagtaacatcctaaaatcttgctatattatttggcaga
aagaaggtgacgttatggttgtcggcatccgaagtgttccctctgattttcatgccagat
ataaggcccaagagcgcac---agtaat--------------ttta--------------
------tgaaggtattactaccgcttgttgtctggaccagaatcattgtcaacatttgag
agagatcgggcatggcaggtcccagaggaattgaatcttcaagcaatgcaggatgcatgc
aaagttcttattgggaagcatgatttcagttctttcagggctgctggtt-gtcaggctag
ctcccccattaggactctag------------------atgagcttcaagttttcgagtc
tgtttctgttccatgttt-----tccatgcctaagagatgtagctcttattgcttccact
gatattgctaaagagactgccaatggatcttgtgaaggatttggcattcggaaagcacac
cgttgcttggttgtgaaagtacgtgcacgctcttttctctatcatcaggtcag-----ta
ct---ctg----------------------------------------------------
------------------------------------------------------------
--------------------------------
>PAFTOL004627
------------------------------------------------------------
------------------------------gatgcaggcgttcatgccttatcaaatgtc
tgtcatgtcgatgtggagcgtattagtaagagaaaaccaggtgaagtg------------
-gta--------------------------------------------------------
------------------------------------------------------------
------------------------------------------------------------
------------------------------------------------------------
------------------------------------------------------------
------------------------------------------------------------
------------------------------------------------------------
------------------------------------------------------------
------------------------------------------------------------
------------------------------------------------------------
------------------------------------------------------------
------------------------------------------------------------
--------------------------------
>PAFTOL004629
------------------------------------------------------------
------------------------------gatgcaggcgttcatgccttatcaaatgtc
tgtcatgtcgatgtggagcgtattagtaagagaaaaccaggtgaagtg------------
-atacattctcgcgtaca---tcggtaatatcctaatatattg-tatattatttgacaga
aagaaggtgacgttacagttatcgacgtccgaagtgttccctctgattttcatgccagat
ataaggcccaagagcgcactgcagcaat--------------ttta--------------
------tgaaggtattactaccgcttgttgtctggaccagaatcattgtcaacatttgag
agagatcaggcatggcaggtcccagaggaattgaatcttcaagcaatgcaggatgcatgc
aaagttcttattgggaagcatgatttcagttctttcagggctgctggtt-gtcaggccag
ctcccccattaggactctag------------------atgagcttcaagttttcgagtc
tgtttctgttccgtgttt-----tccgtgcctaacagatgtagctcttattgcttccgcc
gatattgctaaagagactaccagtggatcttrtgaaggatttggcattaggaaagcacac
cgttgcttggtagtgaaagcacgtgcacgctcttttctctatcatcaggtc---------
------------------------------------------------------------
------------------------------------------------------------
--------------------------------
>PAFTOL004631
------------------------------------------------------------
------------------------------gatgcaggcgttcatgccttatcaaatgtc
tgtcacatcgatgtggagcgtattagtaagagaaaaccaggtgaagtgctcttccccata
catt----ctcgcataca---tcggtaatatcctaatatattgcta-attatttgacaga
aagaaggtgacgttacaattgtcgacgtccgaagtgttccctctgattttcatgccagat
ataaggcccaagagcgcac---aacaat--------------ttta--------------
------tgaaggtattactaccgtttgttgtctggaccagaatcattgtcaacatttgag
agagatcgggcatggcaggtcccagaggagttgaatcttcaagcaatgcaggatgcatgc
aaagttcttattgggaagcatgatttcagttctttcagggctgctggtt-gtcaggctag
ctctcccattaggactctag------------------atgagcttcaagttttcgagtc
tgtttctgttccatgttt-----tccatgcccaacagatgtagctcttattgcttctgct
gatattcctaaagagactgccaatggatcgtgtgaaggatttggcattaggaaagcacac
cgttgcttggtagtgaaagcacgtgcacgctcttttctctatcatcaggtc---------
------------------------------------------------------------
------------------------------------------------------------
--------------------------------
>PAFTOL004632
------------------------------------------------------------
------------------------------gatgcaggcgttcatgccttatcaaatgtc
tgtcacgtcgatgtggagcgtattagtaagagaaaaccaggtgaagtg------------
-att----ctcgtgtacc---tcagtaatatcctagaatcttgctatattatttggcaga
aagaaggtgacgttgcggttgtcgacatccgaagtgttccctctgattttcatgccagat
ataaggcccaagagcgcac---agtaat--------------ttta--------------
------tgaaggtattactaccgcttgttgtctggaccagaatcattgtcaacatttgag
agagatcgggcatggcaggtcccagaggaattgaatcttcaagcaatgcaggatgcatgc
gaagttcttattgggaagcatgatttcagttctttcagggctgctggtt-gtcaggctag
ctcccccattaggactctag------------------atgagcttcaagttttcgagtc
tgtttctgttccatgttt-----tccatgcctaacagatgtcgctcttattgcttccact
gatattgctaaagagactgccaatggatcttgtgaaggatttggcattcggaaagcacac
cgttgcttggttgtgaaagcacgtgcacgctcttttctctatcatcaggttag-----gt
ta---ctggtcggtgttctaaagtgtgttggaaccgggcagctaacagttgcagatgtgg
aaaggatcctgaacgccaaagatgtaactgctgcaagtcccatggcccctgcctgtgggt
tatgccttggacatgtcaagtacaatctggat
>PAFTOL004633
------------------------------------------------------------
------------------------------gatgcaggcgttcatgccttatcaaatgtc
tgtcacgtcgatgtggagcgtattagtaagagaaaaccaggtgaagtg------------
-att----ctctcgtaca---tcggtaatatcctaatatattgctatattatttgacaga
aagaaggtgacgttacmgttgtcgacgtccgaagtgttccctctgattttcatgccagat
ataaggcccaagagcgcac---agcaat--------------ttta--------------
------tgaaggtattactaccgcttgttgtctggaccagaatcattgtcaacatttgag
agagatcgggcatggcaggtcccagaggagttgaatcttcaagcaatgcaggwtgcgtgc
aaagttcttatcgggaagcatgatttcagttctttcagsrctgctggtt-gtcaggttgt
ttct--------------------------------------------------------
------------------------------------------------------------
------------------------------------------------------------
------------------------------------------------------------
------------------------------------------------------------
------------------------------------------------------------
--------------------------------
>PAFTOL004634
------------------------------------------------------------
------------------------------gatgcaggcgttcatgccttatcaaatgtc
tgtcacgtcgatgtggagcgtattagtaagagaaaaccaggtgaagtg------------
-att----cttgcgtaca---tcagtaatatcctaatatattgctatattatttgacaga
aagaaggggacgttacagttgtcgacgtccgaagtgttccctctgattttcatgccagat
ataaggcccaagagcgc-------------------------------------------
------------------------------------------------------------
------------------------------------------------------------
----------------------------------------------------caggctag
ctcccccattaggactctag------------------atgagcttcaagttttcgagtc
tgtttctgttccatcttt-----tccatgcctaacagatgtagctcttattgcttccgct
gatattgctaaagagaytgccaatagatcttgtgaaggatttggcattaggaaagcacac
cgttgcttggtagtgaaagcatgtgcacgctcttttctctatcatcaggtc---------
------------------------------------------------------------
------------------------------------------------------------
--------------------------------
>PAFTOL004636
------------------------------------------------------------
------------------------------gatacaggcgttcatgccgtatcaaatgtc
tgtcacgtcgatgtggagcgtattagtaagagaaagccaggtgaagtg------------
-gta--------------------------------------------------------
------------------------------------------------------------
------------------------------------------------------------
------------tattactaccgcttcttgtctggaccagagtcattgtcaacatttgag
agagatcgggcatggcaggtcccagaggaattgaatcttcaagcaatgcaggatgcatgc
aaagttctcattgggaagcatgatttcagttctttcagggctgctggtt-gtcaggctag
ctcccccattaggactttag------------------atgagcttcaagttttcgagtc
tgtttctgttccatgttt-----tccatgcctaacagatgtagctcttattgcttccgct
gatattgctaaagagactgtcaatggatcttgtgaaggatttggcattaggaaagcacac
cgttgcttggtagtgaaagcacgtgcacgctcttttctttatcatcaggtc---------
------------------------------------------------------------
------------------------------------------------------------
--------------------------------
>PAFTOL004637
------------------------------------------------------------
------------------------------gatgcaggagttcatgccttatcaaatgtc
tgtcacgtagatgtggagcgtattagtaagagaaaaccaggtgaagtg------------
-att----ctcgggtaca---ttggtaatatcctaatatattgctatattatttggcaga
aagaaggtgacgtaacggttgtcgacgtccgaagtgttccctctgattttcatgccagat
ataaggcccaagagcgcac---agcaat--------------ttta--------------
------tgaaggtattactaccgcttgttgtctggaccagaatcattgtcaacatttgag
agagatcgggcatggcacgtcccagaggaattgaatcttcaagcaatgcaggatgcatgc
aaagttcttattgggaagcatgatttcagttctttcagggctgctggtt-gtcaggctaa
ttcccccattaggactctag------------------atgagcttcaagttttcgagtc
tgtttctgttccatattt-----tccatgcctgacagatgtagctcttaatgcttccgct
gatagtgctaaagagactgccaatggatcttgtcaaggatttggcattaggaaagcacac
tgttgcttggtagtgaaagcacgtgcacgctcttttctctatcatcaggtc---------
-----------------------------------------------tttgtgtcagtgg
aaaggatcctgaacgccaaagatgtaactgctgcaagtccgatggcccctgcctgtggtt
tataccttggacatgtcaagtacgatctggat
>PAFTOL004638
------------------------------------------------------------
------------------------------gatgcaggcgttcatgccttatcaaatgtc
tgtcacgtcgatgtggagcgtgttagtaagagaaaaccaggtgaagtg------------
-atc----ctcgcataca---tcggtaatatcctaatatattgctatattatttgacaga
aagaaggtgacgttacaattgtcgacgtccgaagtgttacctctgattttcatgccagat
ataaggcccaagagcgcac---aacaat--------------ttta--------------
------tgaaggtattactaccgtttgttgtctggaccagaatcattgtcaacatttgag
agagatcgggcatggcacgtcccagaggagttgaatcttcaagcaatgcaggatgcatgc
aaagttcttattgggaagcatgatttcagttctttcagggctgctggtt-gtcaggctag
ctcccccattaggactctgg------------------atgagcttcaagttttcgagtc
tgtttctgttccatgttt-----cccatgcctaacagatgtagctcttattgcttctgct
gatattgctaaagagactgccaatggatcttgtgaaggatttggcattaggaaagcacac
cgttgcttggtagtgaaagcacgtgcacgctcttttctctatcatcaggtc---------
------------------------------------------------------------
------------------------------------------------------------
--------------------------------
>PAFTOL004639
------------------------------------------------------------
------------------------------gatgcaggcgttcatgccttatcaaatgtc
tgtcacgtcgatgtggagcgtattagtaagagaaaaccaggtgaagtg------------
-att----cttgtgtaca---tcagtagtatcctaaaatcttgctatattatttggcaga
aagaaggtgacgttatggttgtcgacatccgaagtgttccctctgattttcatgccagat
ataaggcccaagagcgcac---g-------------------------------------
------------------------------------------------------------
------------------------------------------------------------
------------------------------------------------------------
------------------------------------------------------------
------------------------------------------------------------
------------------------------------------------------------
------------------------------------------------------------
------------------------------------------------------------
------------------------------------------------------------
--------------------------------
>PAFTOL004640
------------------------------------------------------------
------------------------------gatgcaggcgttcatgccttatcaaatgtc
tgtcacgtcgatgtggagcgtattagtaagagaaaaccaggtgaagtg------------
-att----ctcgtgtaca---tcggtaatatcctaaaatcttgctatattatttggcaga
aagaaggtgacgttacggttgtcgacgtycgaagtgttccctctgattttcatgccagat
ataaggcccaagagcgcac---agtaat--------------ttta--------------
------tgaaggtattactaccgcttgttgtctggaccagaatcattgtcaacatttgag
agagatcgggcatggcaggtcccagaggaattgaatcttcaagcaatkcaggatgcatgc
aaagttcttattgggaagcatgatttcagttctttcagggctgctggtt-gtcaggctag
ctcccccattaggactctag------------------atgagcttcaagttttcgagtc
tgtttctgtgccatgttt-----tccatgcctaacagatgtagctcttattgcttccact
gatattgctaaagagactgccaatggatcttgtgaaggatttggcattcggaaagcacac
cgttgcttggttgtgaaagcacgtgcacgctcttttctctatcatcaggtcag-----ta
ct---ctgtctagcccttgcaactttgggtatttttcgcacacccaatttttcaatgtgg
aaaggatcctgaacgccaaatatgtaactgctgcaagtcccatggcccctgcctgtgggt
tataccttcgacatgtcaagtacgatctggat
>PAFTOL004642
------------------------------------------------------------
------------------------------gatgcaggcgttcatgccttatcaaatgtc
tgtcacgtcgatgtggagcgtattagtaagagaaaaccaggtgaagtg------------
-att----ctcgcgtaca---tcggtaatattctaatatattgctatattatttgacaga
aagaaggtgacgttacagttgtcgacgtccgaagtgttccctctgattttcacgccagat
ataaggcccaagagcgcac---aacaat--------------ttta--------------
------tgaaggtattactaccgtttgttgtctggaccagaatcattgtcaacatttgag
agagatcgggcatggcaggtcccggaggagttgaatcttcaagcaatgcaggatgcatgc
aaagttcttattgggaagcatgatttcagttctttcagggctgctggtt-gtcaggctag
ctcccccattaggactctag------------------atgagcttcaagctttcgagtc
tgtttctgttccatgttt-----tccatgcctaacagatgtagatcttattgcttctgct
gatattgctaaagagactgccaatggatcttgtgaaggatttggcattagggaagcacac
cgttgcctggtagtgaaagcacgtgcacgctcttttctctatcatcaggtc---------
------------------------------------------------------------
------------------------------------------------------------
--------------------------------
>PAFTOL004644
------------------------------------------------------------
------------------------------gatgcaggcgttcatgctttatcaaatgtc
tgtcacatcgatgtggagcgtattagtaagagaaaascaggtgaagtg------------
-att----cttgcktaca---tcggtaatatcctaatatattgctatattatttggcaga
aagaaggtgacgttacagttgtcgacgtycgaagtgttccctctgattttcatgccagat
ataaggcccaagagcgcac---agcaat--------------ttta--------------
------tgaaggtaytactaccgcctgttgtctggaccagaatcattgtcaacatttgag
agagatcgggcatggcaggtcccagaggaattgaatcttcaagcaatgcaggatgcatgc
aaagttcttatkggggagcatgatttcagttctttcagggctgctggtt-gtcaggctag
ctcccccattaggactctag------------------atgagcttcaarttttcgagtc
tgtttctgttccatgttt-----tccatgcctaacagatgtagctcttattgcttccgct
gatattgctaaagagactgccaatggatcttgtgaaggatttggcattaggaaagcacac
cgttgcttggtagtgaaagcacgtgcacgctcttttctctatcatcaggtc---------
------------------------------------------------------------
------------------------------------------------------------
--------------------------------
>PAFTOL004646
------------------------------------------------------------
------------------------------gatgcaggcgttcatgccttatcaaatgtc
tgtcacatcgatgtggagcgtattagtaagagaaaaccaggtgaagtgctcttccccata
catt----ctcgcataca---tcggtaatatcctaatatattgcta-attatttgacaga
aagaaggtgacgttacaattgtcgacgtccgaagtgttccctctgattttcatgccagat
ataaggcccaagagcgcac---aacaat--------------ttta--------------
------tgaaggtattactaccgtttgttgtctggaccagaatcattgtcaacatttgag
agagatcgggcatggcaggtcccagaggagttgaatcttcaagcaatgcaggatgcatgc
aaagttcttattgggaagcatgatttcagttctttcagggctgctggtt-gtcaggctag
ctcccccattaggactctag------------------atgagcttcaagttttcgagtc
tgttactgttccatgttt-----tccatgctcaacagatgtagctcttattgcttctgct
gatattgctaaagagactgccaatggatcgtgtgaaggatttggcattaggaaagcacac
cgttgcttggtagtgaaagcatgtgcacgctcttttctctatcatcaggtc---------
-----------------------------------------------tttgtttcagtgg
aaaggatcctgaacgccaaagatgtaactgctgcaagtccgatggcccctgcctgtgggt
tataccttggacatgtcaagtacaatctggat
>PAFTOL004647
------------------------------------------------------------
------------------------------gatgcaggcgttcatgccttatcaaatgtc
tgtcacgtcgatgtggagcgtattagtaagagaaaaccaggtgaagtg------------
-att----ctcgcttaca---tcggtaatatcctaatatattgctatattatttggcaga
aagaaggtgatgttacggttgtcgatgtccgaagtgttccctctgattttcacgccagat
ataaggcccaagagcgcac---agcaat--------------ttta--------------
------tgaaggtattactaccgtttgttgtctggaccagaatcattgtcaacatttgag
agagatcgggcatggcatgtcccagaggaattgaatcttcaagcaatgcaggatgcatgc
aaagttcttattgggaagcatgatttcagttctttcagggctgccggtt-gtcaggttgt
ttct--------------------------------------------------------
---------------------------------agggctttatctctgattgcttccgct
gatattgctaaagagactgccaatggatcttgtgaaggatttggcattaggaaagcacac
cgttgcttggtagtgaaagcacgtgcacgctcttttctctatcatcaggtc---------
------------------------------------------------------------
------------------------------------------------------------
--------------------------------
>PAFTOL004648
------------------------------------------------------------
------------------------------gatgcaggcgttcatgccttatcaaatgtc
tgtcacgtcgatgtggagcgtattagtaagagaaaaccaggtgaagcg------------
-att----ctcatgtaca---tcagtratatcctaaaatcttgctatattatttggcaga
aagaaggtgacgttacggttgtcgacatccgaagtgttccctctgattttcatgccagat
ataaggcccaagagcgcac---agtaat--------------ttta--------------
------tgaaggtattactaccgcttgttgtctggaccagaatcattgtcaacatttgag
agagatcgggcatggcaagtcccagaggaattgaatcttcaagcaatgcaggatgcatgc
aaagttcttattgggcagcatgatttcagttctttcagggctgctggtt-gtcaggctac
ctcccccattaggactctag------------------atgagcttcaagttttcgagtc
tgtttctgttccatgttt-----tcgatgcctaacagatgtagctcttattgcttccact
gatattgctaaagagactgccaatggatcttgtgaaggatttggcattcggaaagcacac
cgttgcttggttctgaaagcacgtgcacgctcttttctctatcatcaggtcag-----ta
ct---ctg----------------------------------------------------
------------------------------------------------------------
--------------------------------
>PAFTOL004649
------------------------------------------------------------
------------------------------gatgcaggcgttcatgccttatcaaatgtc
tgtcacgttgatgtggagcgtattagtaagagaaaaccaggtgaagtg------------
-rtt----ctcgcctaca---tcggtaatatcctaatatattgctatattatttagcaga
aagaaggtgacgttacggttgtcgacgtccgaagtgttccctctgattttcacgccagat
ataaggcccaagagcgcac---rgcaat--------------ttta--------------
------tgaaggtattactaccgcttgttgtctggaccagaatcattgtcaacatttgag
agagatcgggcatggcaggtcccagaggaattgaatcttcaagcaatgcaggctgcatgc
aaagttcttattgggaagcatgatttcagttccttcagggctgctggtt-gtcaggctag
ctcccccattaggactttag------------------atgagcttcaagttttcgagtc
tgtttctgttccatgttt-----tccatgcctaacagatgtagctcttattgcttccgct
gatattgctaaagagactgccaatggatcttgtgaaggatttggcattaggaaagcacac
cgttgcttggtagtgaaagcacgtgcacgctcttttctctatcatcaggtcag-----ta
ct---cctttgtcaagcccttgcaactttggtgcactaaaatgatgatttgtttcagtgg
aaaggatcctgaatgccaaagatgtgactgccgcaagtccgatggcccctgcctgtgggt
tataccttggacatgtcaagtacgatctggat
>PAFTOL004652
------------------------------------------------------------
------------------------------gatgcaggcgttcatgccttatcaaatgtc
tgtcacgtcgatgtggagcgtgttagtaagagaaaaccaggtgaagtgctcttccccata
-cat----ctcgcataca---tcggtaatatcctaatatattgctatattatttgacaga
aagaaggtgatgttacaattgtcgacgtccgaagtgttacctctgattttcatgccagat
ataaggcccaagagcgcac---aacaat--------------ttta--------------
------tgaaggtattactaccgtttgttgtctggaccagaatcattgtcaacatttgag
agagatcgggcatggcacgtcccagaggagttgaatcttcaagcaatgcaggatgcatgc
aaagttcttattgggaagcaagatttcagttctttcagggctgctggtt-gtcaggctag
ctcccccattaggactctag------------------atgagcttcaagttttcgagtc
tgtttctgttccatgttt-----tccatgcctaacagatgtagctcttattgcttctgct
gatattgccaaagagactgccaatggatcttgtgaaggatttggcattaggaaagcacac
cgttgcttggtagtgaaagcacgtgcacgctcttttctctatcatcaggtc---------
-----------------------------------------------tttgtttcagtgg
aaaagatcctgaacgccaaagatgtaactgctgcaagtccgatggcccctgcctgtgggt
tataccttggacatgtcaagtacaatctggat
>PAFTOL004653
------------------------------------------------------------
------------------------------gatgcgggcgttcatgccttatcaaatgtc
tgtcacgtcgatgtggagcgtgttagtaagagaaaaccaggtgcagtg---------ata
catc----ctcgcatgca---tcggtaatatcctaatatattgctatattattt-gcaga
aagaaggtgatgttacaattgtcgacgtccgaagtgttacctctgattttcatgccagat
ataaggcccaagagcgcac---aacaat--------------ttta--------------
------tgaaggtattactaccgtttgttgtctgggccagaatcattgtcaacatttgag
agagatcgggcatggcacgtcccagaggagttgaatcttcaagcaatgcaggatgcatgc
agagttcttattgggaagcatgatttcagttctttcagggctgctggtt-gtcaggctag
ctcccccattaggactctag------------------atgagcttcaagttttcgagtc
tgtttctgttccatgttt-----tccatgcctaacagatgtagctcttattgcttctgct
gatattgctaaagagactgccaatggatcttgtgaaggatttggcattaggaaagcacac
cgttgcttggtagtgaaagcacgtgcacgctcttttctctatcatcaggtc---------
------------------------------------------------------------
------------------------------------------------------------
--------------------------------
>PAFTOL004654
------------------------------------------------------------
------------------------------gatgcaggcgttcatgccttatcaaatgtc
tgtcacgtcgatgtggagcgtattagtaagagaaaaccaggtgaagtg------------
-rtt----ctcgcctaga---attgtaatatcctaatatattgctatattatttggcaga
aagaaggtgacgttacggttgttgacgtccgaagtgttccctctgattttcacgccagat
ataaggcccaagagcgcac-----------------------------------------
-----------gtattactaccgcttgttgtctggaccagaatcattgtcaacatttgag
agagatcgggcatggcaggtcccagaggaattgaatcttcaagcaatgcaggatgcatgc
aaggttcttattgggaatcatgatttcagttctttcagggctgctggtt-gtcaggttgt
ttct--------------------------------------------------------
------------------------------------------------------------
------------------------------------------------------------
------------------------------------------------------------
------------------------------------------------------------
------------------------------------------------------------
--------------------------------
>PAFTOL004657
------------------------------------------------------------
------------------------------gatgcaggcgttcatgccttgtcaaatgtc
tgtcacgtagatgtggaacgcactagtaagagaaaaccaggtgaagtg---------gta
tact----ttcgtgtaca---ttagt-atatcctaatgtattgctatataatttggcaga
aagaaggtgatgtgacggttgtcgacgtccgaagtgttccctctgattttcatgccagat
ataaggcccacgagcgcac---agcaat--------------tttg--------------
------tgaaggtattactaccgcatgttgtctggaccagcatcattgtcaacatttgag
agagatcgggcatggcatgtcccagaggaattgaatcttcaagcgatgcagggtgcatgc
aaagttcttattgggaagcatgatttcagttctttcagggctgctggtt-gtcaggttgt
ttct--------------------------------------------------------
------------------------------------------------------------
------------------------------------------------------------
------------------------------------------------------------
------------------------------------------------------------
------------------------------------------------------------
--------------------------------
>PAFTOL004658
------------------------------------------------------------
------------------------------gatgcaggtgttcatgccttatcaaatgtc
tgtcacgtcgatgtggagcgtattagtaagagaaaaccaggtgaagtg------------
-att----ctcgcctaca---tcggtaatatcctaatatattgctatattatttggcaga
aagaaggtgacgttacggttgtcgacgtccgaagtgttccctctgattttcacgccagat
ataaggcccaagagcgcac---g-------------------------------------
------------------------------------------------------------
------------------------------------------------------------
------------------------------------------------------------
------------------------------------------------------------
------------------------------------------------------------
------------------------------------------------------------
------------------------------------------------------------
------------------------------------------------------------
------------------------------------------------------------
--------------------------------
>PAFTOL004661
------------------------------------------------------------
------------------------------gatgcaggcgttcatgccttgtcaaatgtc
tgtcacgtagatgtggaacgtactagtaagagaaaaccaggtgaagtg---------gta
tatt----ttcgtgtaca---ttagt-atatcctaatgtattgctatataatttggcaga
aagaaggtgatgtgacggttgtcgacgtccgaagtgttccctctgattttcatgccagat
ataaggcccaagagcgcac---agcaat--------------tttg--------------
------tgaaggtattactaccgcatgttgtctggaccagcatcattgtcaacatttgag
agagatcgggcatggcatgtcccagaggaattgaatcttcaagcgatgcagggtgcatgc
aaagttcttattgggaagcatgatttcagttctttcagggctgctggtt-gtcaggttgt
ttct--------------------------------------------------------
------------------------------------------------------------
------------------------------------------------------------
------------------------------------------------------------
------------------------------------------------------------
------------------------------------------------------------
--------------------------------
>PAFTOL004662
------------------------------------------------------------
------------------------------gatgcaggcgttcatgccttatcaaatgtc
tgtcatgtcgacgtggagcgtattagtaagagaaaaccaggtgaagtg------------
-gta--------------------------------------------------------
------------------------------------------------------------
------------------------------------------------------------
------------------------------------------------------------
------------------------------------------------------------
------------------------------------------------------------
------------------------------------------------------------
------------------------------------------------------------
------------------------------------------------------------
------------------------------------------------------------
------------------------------------------------------------
------------------------------------------------------------
--------------------------------
>PAFTOL004664
------------------------------------------------------------
------------------------------gatgcaggcgttcatgccttatcaaatgtc
tgtcacatcgatgtggagcgtattagtaagagaaaaccaggtgaagtgctcttccccata
catt----ctcgcataca---tcggtaatatcctaatatattgcta-attatttgacaga
aagaaggtgacgttacaattgtcgacgtccgaagtgttccctctgattttcatgccagat
ataaggcccaagagcgcac---aacaat--------------ttta--------------
------tgaaggtattactaccgtttgttgtctggaccagaatcattgtcaacatttgag
agagatcgggcatggcaggtcccagaggagttgaatcttcaagcaatgcaggatgcatgc
aaagttcttattgggaagcatgatttcagttctttcagggctgctggtt-gtcaggctag
ctcccccattaggactctag------------------atgagcttcaagttttcgagtc
tgtttctgttccatgttt-----tccatgcccaacagatgtagctcttattgcttctgct
gatattgctaaagagactgccaatggatcgtgtgaaggatttggcattaggaaagcacac
cgttgcttggtartgaaagcacgtgcacgctcttttctctatcatcaggtc---------
------------------------------------------------------------
------------------------------------------------------------
--------------------------------
>PAFTOL004665
------------------------------------------------------------
------------------------------gatgcaggtgttcatgccttatcaaatgtt
tgtcacgtcgatgtggagcgtattagtaagagaaaaccaggtgaagcg------------
-gta----cgt-------------------------------------------------
------------------------------------------------------------
------------------------------------------------------------
------------------------------------------------------------
------------------------------------------------------------
------------------------------------------------------------
------------------------------------------------------------
------------------------------------------------------------
------------------------------------------------------------
------------------------------------------------------------
------------------------------------------------------------
------------------------------------------------------------
--------------------------------
>PAFTOL004666
------------------------------------------------------------
------------------------------gatgcaggcgttcatgccttatcaaatgtc
tgtcacgtcgatgtggagcgtattagtaagagaaagccaggcgaagtg------------
-att----ctcgcataca---tcggtaatatcctaatatattgctatattatttgacaga
aagaaggtgatgttacaattgtcgatgtccgaagtgttccctctgattttcatgccagat
ataaggcccaagagcgcac---aacaat--------------ttta--------------
------tgaaggtattactaccgtttgttgtctggaccagaatcattgtcaacatttgag
agagatcgggcatggcaggtcccagaggagttgaatcttcaagcaatgcaggatgcatgc
acagttcttattgggaagcatgatttcagttctttcagggctgctggtt-gtcagactag
ctcccccattaggactctag------------atgatcatgagcttcaagttttcgagtc
tgtttctgttccacgttt-----tccatgcctaacagatgtagctcttattgcttctgct
gatattgctaaagagactgccaatggatcttgtgaaggatttggcattaggaaagcacac
cgttgcttggtagtgaaagcacgtgcacgctcttttctctatcatcaggtc---------
------------------------------------------------------------
------------------------------------------------------------
--------------------------------
>PAFTOL004667
------------------------------------------------------------
------------------------------gatgcaggcgttcatgccttatcaaatgtc
tgtcacgtcgatgtggagcgtattagtaagagaaaaccaggtgaagtg------------
-att----ctcgcatacr---tcggtaatatcctaatatattgctatattatttgacaga
aagaaggtgacgttacaattgtygatgtccgaagtgttccctctgattttcatgccagat
ataaggcccaagagcgcac---g-------------------------------------
------------------------------------------------------------
------------------------------------------------------------
------------------------------------------------------------
------------------------------------------------------------
------------------------------------------------------------
------------------------------------------------------------
------------------------------------------------------------
------------------------------------------------------------
------------------------------------------------------------
--------------------------------
>PAFTOL004668
------------------------------------------------------------
------------------------------gatgcrggcgttcatgccttatcaaatgtc
tgtcacgtcgatgtggagcgtrttagtaagagaaaaccaggtgaagtg------------
-att----ctcgcataca---tcggtaatatcctaatatattgctatattatttgacaga
aagaaggtgacgttacaattgtcgatgtccgaagtgttccctcyrattttcatgccagat
ataaggcccaagagcgcac---g-------------------------------------
------------------------------------------------------------
------------------------------------------------------------
----------------------------------------------------caggctag
ctcccccattaggactctag------------------atgagcttcaagttttcgagtc
tgtttctgttccacgatt-----tccatgcctaacagatgtagctcttattgcttctgct
gatattgctaaagagactgccaatggatcttgtgaaggatttggcattaggaaagcacac
cgttgcttggtagtgaaagcacgtgcacgctcttttctctatcatcaggtc---------
------------------------------------------------------------
------------------------------------------------------------
--------------------------------
>PAFTOL005024
------------------------------------------------------------
------------------------------gatgcgggcgttcatgccttatcaaatgtc
tgtcacgtcgatgtggagcgtgttagtaagagaaaaccaggtgaagtg------------
-att----ctcgcataca---tcggtaatatcctaatatattgctatattatttgataga
aagaaggtgatgttacaattgtcgacgtccgaagtgttccctctaattttcatgccagat
ataaggcccaagagcgc------ataat--------------ttta--------------
------tgaaggtattactaccgtttgttgtctggaccagaatcattgtcaacatttgag
agagatcgggcatggcaggtcccagaggagttgaatcttcaagcaatgcaggatgcatgc
aaagttcttactgggaagcatgatttcagttctttcagggctgctggtt-gtcaggctag
ctcccccattaggactctag------------------atgagcttcaagttttcgagtc
tgtttctgttccatgttt-----tccatgcctaacagatgtagctcttattgcttctgct
gatattgctaaagagactgccaatggatcttgtgaaggatttggcattaggaaagcacac
cgttgcttggtagtgaaagcacgtgcacgctcttttctctatcatcaggtc---------
------------------------------------------------------------
------------------------------------------------------------
--------------------------------
>PAFTOL005025
------------------------------------------------------------
------------------------------gatgcaggcgttcatgccttatcaaatgtc
tgtcmcgtcgatgyggagcgtattagtaagagaaaaccaggtgaagtg------------
-att----ctcgtgtaca---tcagtaatatcctaaaatcttgctatattatttggcaga
aagaaggtgacgttgcggttgtcgacgtccgaagtgttccctctgattttcatgccagat
ataaggcccaagagcgcac-----taat--------------ttta--------------
------tg-aggtattactaccgcttgttgtctggaccagaatcattgtcaacatttgag
agagatcgggcatggcaggtcccagaggaattgaatcttcaagcaatgcaggatgcatgc
aaagttcttattgggaagcatgatttcagttctttcagggctgctggtt-gtcaggttgt
ttctggaaccgggcagctaa----------------------------------------
------------------------------------------------------------
-----------------------------------------------------------c
agttgcagatgtggaaaggatcctgaacgc------------------------------
------------------------------------------------------------
----------------caaagacgtaactgctgcaagtcccatggcccctgcctgtgggt
tataccttggacatgtcaagtacgatctggat
>PAFTOL005026
------------------------------------------------------------
------------------------------gatgcaggcgttcatgccttatcaaatgtc
tgtcacgtcgatgtggagcgtattagtaagagaaaaccaggtgaagtg----------ta
catt----ctcgtgtaca---tcagtaatatcctaaaatcttgctatattatttggcaga
aagaaggtgacgttrcggttgtcgacgtccgaagtgttccctctgattttcatgccagat
ataaggcccaagagcgcac-----taat--------------ttta--------------
------tg-aggtattactaccgcttgttgtctggaccagaatcattgtcaacatttgag
agagatcgggcatggcaggtcccagaggaattgaatcttcaagcaatgcaggatgcatgc
aaagttcttattgggaagcatgatttcagttctttcagggctgctggtt-gtcaggttgt
ttct--------------------------------------------------------
------------------------------------------------------------
------------------------------------------------------------
------------------------------------------------------------
------------------------------------------------------------
------------------------------------------------------------
--------------------------------
>PAFTOL005035
------------------------------------------------------------
------------------------------gatgcaggcgttcatgccttatcaaatgtc
tgtcacatcgatgtggagcgtattagtaagagaaaaccaggtgaagtg------------
-gta--------------------------------------------------------
------------------------------------------------------------
------------------------------------------------------------
------------------------------------------------------------
------------------------------------------------------------
------------------------------------------------------------
------------------------------------------------------------
------------------------------------------------------------
------------------------------------------------------------
------------------------------------------------------------
------------------------------------------------------------
------------------------------------------------------------
--------------------------------
>PAFTOL005042
------------------------------------------------------------
------------------------------gatgcaggcgttcatgccttatcaaatgtc
tgtcacgtcgatgtggagcgtattagtaagagaaaaccaggtgaagtg------------
-att----ctcgtgtaca---tcagtaatatcctaaaatcttgctatattatttggcaga
aagaaggtgacgttagggttgtggacatccgaagtgttccctctgattttcatgctagat
ataaggcccaagagcgcac---g-------------------------------------
------------------------------------------------------------
------------------------------------------------------------
----------------------------------------------------caggctag
ctcccccattaggactctag------------------atgagcttgaagttttcgagtc
tgtttctgttccctgttt-----tccatgcctaacagatgtagctcttattgcttcyact
gatattgctaaagagactgccaatggatcttgtgaaggatttggcattmggaaagcacac
cgttgcttggtwgtgaaagcacgtgcacgctcttttctctatcatcaggtcag-----ta
ct---ctg----------------------------------------------------
------------------------------------------------------------
--------------------------------
>PAFTOL005043
------------------------------------------------------------
------------------------------gatgcaggcgttcatgccttatcaaatgtc
tgtcacgtcgatgtggagcgtgttagtaagagaaaaccaggtgaagtg------------
-atc----ctcgcataca---tcggtaatatcctaatatattgctatattatttgacaga
aagaaggtgacgttacaattgtcgacgtccgaagtgttacctctgattttcatgccagat
ataaggcccaagagcgcac---aacaat--------------ttta--------------
------tgaaggtattactaccgtttgttgtctggaccagaatcattgtcaacatttgag
agagatcgggcatggcacgtcccagaggagttgaatcttcaagcaatgcaggatgcatgc
aaagttcttattgggaagcatgatttcagttctttcagggctgctggtt-gtcaggctag
ctcccccattaggactctgg------------------atgagcttcaagtttttgagtc
tgtttctgttccatgttt-----tccatgcctaacagatgtagctcttattgcttctgct
gatattgctaaagagactgccaatggatcttgtgaaggatttggcattaggaaagcacac
cgttgcttggtagtgaaagcacgtgcacgctcttttctctatcatcaggtc---------
------------------------------------------------------------
------------------------------------------------------------
--------------------------------
>PAFTOL005047
------------------------------------------------------------
------------------------------gatgcaggcgttcatgccttatcaaatgtc
tgtcacgtcgatgtggagcgtattagtaagagaaaaccaggtgaagcg------------
-att----ctcgtgtaca---tcagtaatatcctaaaatcttgctatattatttggcaga
aagaaggtgacgttacggttgtcgacatccgaagtgttccctctgattttcatgccagat
ataaggcccaagagcgcac---gtttgt--------------ttcagtggaaaggatcct
gaacgccaaagatgtaactgctgcaagtcccatggcccctgcctgtgggttataccttgg
acatgtcaagtacaat--------------------------------------------
-------------------------------------------ctggat-----------
------------------------------------------------------------
------------------------------------------------------------
------------------------------------------------------------
------------------------------------------------------------
------------------------------------------------------------
------------------------------------------------------------
--------------------------------
>PAFTOL007498
------------------------------------------------------------
------------------------------gatgcaggygttcatgccttatcaaatgty
tgtcacgtcgatgtggagcgtattagtaagagaaaaccaggtgaagts------------
-att----ctcgcgtaca---tcggtaatatcctaatatatcgctatattatttggcaga
aagaaggtgacattacagttgtcgacatccgaagtgttccctctgattttcatgccagat
ataaggcccaagagcgcac---g-------------------------------------
------------------------------------------------------------
------------------------------------------------------------
------------------------------------------------------------
----ccccaggggactctag------------------atgagcttcaagttttcgagtc
tgtttctgttcyatgttt-----tccatgcctaacagatgtagctcttgttgcttccrct
gatgttgctaaagagactgccaatggatcttgtgaaggatttggcattaggaaagcacat
cgttgcttggtagtgaaagcacgtgcacgctcttttctctatcatcaggtc---------
------------------------------------------------------------
------------------------------------------------------------
--------------------------------
>PAFTOL008060
------------------------------------------------------------
------------------------------gatgcaggtgttcatgccttatcaaatgtc
tgtcacatcgatgtggagcgtattagtaagagaaaaccaggtgaagtgctcttccccata
catt----ctcgcataca---tcggtaatatcctaatatattgcta-attatttgacaga
aagaaggtgacgttacaattgtcgacgtccgaagtgttccctctgattttcatgccagat
ataaggcccaagagcgcac---aacaat--------------ttta--------------
------tgaaggtattactaccgtttgttgtctggaccagaatcattgtcaacatttgag
agagatcgggcatggcatgtcccagaggagttgaatcttcaagcaatgcaggatgcatgc
aaagttcttattgggaagcatgatttcagttctttcagggctgctggtt-gtcaggctag
ctcccccattaggactctag------------------atgagcttcaagttttcgagtc
tgtttctgttccatgttt-----tccatgcccaacagatgtagctcttattgcttctgct
gatattgctaaagagactgccaatggatcgtgtgaaggatttggcattaggaaagcacac
cgttgcttggtagtgaaagcacgtgcacgctcttttctctatcatcagaaaag---gcag
tt---ttgtcattaggttctctc--caaaggtgcactaaaatgatgatttgtttcagtgg
aaaggatcctgaacgccaaagacgtaactgctgcaagtccgatggcccctgcctgtgggt
tataccttggacatgtcaagtacaatctggat
>PAFTOL008062
------------------------------------------------------------
------------------------------gatgcaggcgttcatgccttatcaaatgtc
tgtcacatcgatgtggagcgtattagtaagagaaaaccaggtgaagtgctcttccccata
catt----ctcgcataca---tcggtaatatcctaatatattgcta-attmtttgacaga
aagaaggtgacgttacaattgtcgacgtccgaagtgttccctctgattttcatgccagat
ataaggcccaagagcgcac-----------------------------------------
-----------gtattactaccgtttgttgtctggaccagaatcattgtcaacatttgag
agagatcgggcatggcaggtcccagaggagttgaatcttcaagcaatgcaggatgcatgc
aaagttcttattgggaagcatgatttcagttctttcagg---------------------
------------------------------------------------------------
------------------------------------------------------------
------------------------------------------------------------
------------------------------------------------------------
------------------------------------------------------------
------------------------------------------------------------
--------------------------------
>PAFTOL008063
------------------------------------------------------------
------------------------------gatgcaggcgttcatgccttatcaaatgtc
tgtcacatcgatgtggagcgtattagtaagagaaaaccaggtgaagtgctcttccccata
catt----ctcgcataca---tcggtaatatcctaatatattgcta-attatttgacaga
aagaaggtgacgttacaattgtcgacgtccgaagtgttccctctgattttcatgccagat
ataaggcccaagagcgcac---aacaat--------------ttta--------------
------tgaaggtattactaccgtttgttgtctggaccagaatcattgtcaacatttgag
agagatcgggcatggcaggtcccagaggagttgaatcttcaagcaatgcaggatgcatgc
aaagttcttattgggaagcatgatttcagttctttcagsgctgctggty-gtcaggctag
ctcccccattaggactctag------------------atgagcttcaagttttcgagtc
tgtttctgttccatgttt-----tccatgcccaacagatgtagctcttattgcttctgct
gatattgctaaagagactgccaatggatcgtgtgaaggatttggcattaggaaagcacac
cgttgcttggtagtgaaagcacgtgcacgctcttttctctatcatcaggtc---------
------------------------------------------------------------
------------------------------------------------------------
--------------------------------
>PAFTOL008084
------------------------------------------------------------
------------------------------gatgcaggcgttcatgccttgtcaaatgtc
tgtcacgtagatgtggaacgtactagtaagagaaaaccaggtcaagtk------------
-att----ttcatgtaca---ttagtaatctcctaatgtattgctatataatttggcaga
aagaaggtgatgtgaccgtcgtcgacgtccgaagtgttccctctgattttcatgccagat
ataaggcccaagagcgcac---agcaat--------------ttta--------------
------tgaaggtactactaccgcatgttgtctggaccagaatcattgtcaacatttgag
agagatcgggcatggcatgtcccggaggaattgaatcttcaagcaatgcagggtgcatgc
aaagttcttattgggaagcatgatttcagttctttcagggctgctggtt-gtcaggctaa
ctcccctattaggactctag------------------acgagcttcaagtttccgagtc
tatttctgttccatgttt-----tccat------------------ttaatgcttctgct
gatattattaaagagactgccaatggatcttcccaaggattcggcattaggaaagcacac
cattgctttatagtgaaagcacgtgcacgctcttttctctatcatcaggtc---------
------------------------------------------------------------
------------------------------------------------------------
--------------------------------
>PAFTOL008417
------------------------------------------------------------
------------------------------gatgcaggcgttcatgccttatcaaatgtc
tgtcacatcgatgtggagcgtattagtaagagaaaaccaggtgaagtgctcttccccata
catt----ctcgcataca---tcggtaatatcctaatatattgcta-attatttgacaga
aagaaggtgacgttacaattgtcgacgtccgaagtgttccctctgattttcatgccagat
ataaggcccaagagcgcac---aacaat--------------ttta--------------
------tgaaggtattactaccgtttgttgtctggaccagaatcattgtcaacatttgag
agagatcgggcatggcaggtcccagaggagttgaatcttcaagcaatgcaggatgcatgc
aaagttcttattgggaagcatgatttcagttct---------------------------
------------------------------------------------------------
------------------------------------------------------------
------------------------------------------------------------
------------------------------------------------------------
------------------------------------------------------------
------------------------------------------------------------
--------------------------------
>PAFTOL008419
------------------------------------------------------------
------------------------------gatgcaggcgttcatgccttatcaaatgtc
tgtcacgtcgatgtggagcgtgttagtaagagaaaaccaggtgaagtg------------
-att----ctcgcataca---tyggtaatatcctaatatattgctatattatttgacaga
aagaaggtgacgttacaattgtcgacgtccgaagtgttccctctgattttcatgccagat
ataaggcccaagagcgcac---aacaat--------------ttta--------------
------tgaaggtattactaccgtttgttgtctggaccagaatcattgtcaacatttgag
agagatcgggcatggcaggtcccagaggagttgaatcttcaagcaatgcaggatgcatgc
aaagttcttattgggaagcatgatttcagttctttcagggctgctggtt-gtcaggctag
ctcccccattaggactctag------------------atgagcttcaagttttcgagtc
tgtttctgttccatgttt-----tccatgcctaacagatgtagctcttattgcttctgct
gatattgctaaagagactgccaatggatcttgtgaaggatttggcattaggaaagcacac
cgttgcttggtagtgaaagcacgtgcacgctcttttctctatcatcaggtcag-----ta
ct---cttgtg-------------------------------------------------
------------------------------------------------------------
--------------------------------
>PAFTOL008421
------------------------------------------------------------
------------------------------gatgcaggcgttcatgccttatcaaatgtc
tgtcacgtcgatgtggagcgtattagtaagagaaaaccaggtgaagtg------------
-gta--------------------------------------------------------
------------------------------------------------------------
------------------------------------------------------------
------------------------------------------------------------
------------------------------------------------------------
------------------------------------------------------------
------------------------------------------------------------
------------------------------------------------------------
------gctaaagagactgtcaatggatcttgtgaaggatttggcattaggaaagcacac
cgttgcttggtagtgaaagcacgtgcacgctcttttctctatcatcaggtc---------
------------------------------------------------------------
------------------------------------------------------------
--------------------------------
>PAFTOL008422
------------------------------------------------------------
------------------------------gatgcaggcgttcatgccttattaaatgtc
tgtcacgtcgatgtggagcgtattagtaagagaaaaccaggtgaagts------------
-att----ctcgcctacg---tcggtaatatcctaacatattgctatattatttggcaga
aagaaggtgacattacggttgtcgatgtccgaagtgttccctctgattttcacgccagat
ataaggcccaagagcgctc------agtggaaaggatcctgaacgc--------------
------caaggacgtaactgccgcaagtccgatggcccctgcctgtgggttataccttgg
acatgtcaagtacgat--------------------------------------------
------------------------------------------------------------
------------------------------------------------------------
------------------------------------------------------------
------------------------------------------------------------
------------------------------------------------------------
------------------------------------------------------------
------------------------------------------------------------
--------------------------------
>PAFTOL008423
------------------------------------------------------------
------------------------------gatgcaggtgttcatgccttatcaaatgtc
tgtcacgtcgatgtggagcgtattagtaagagaaaaccaggtgaagcg------------
-att----ctcgtgtaca---tcagtaatattctaaaatcttgctatattatttggcaga
aagaaggtgacgttacggttgtcgacatccgaagtgttccctctgattttcatgccagat
ataaggcccaagagcgcac---agtaat--------------ttta--------------
------tgaaggtattactaccgcttgttgtctggaccagaatcattgtcaacatttgag
agagatcgggcatggcaagtcccaatggaattgaatcttcaagcaatgcaggwtgcatgc
aaagttcttattgggaagcatgatttcagttctttcagggctgctggtt-gtcaggctat
ctcccccattaggactctag------------------atgagcttcaagttttcgagtc
tgtttctgttccatgttt-----tccatgcctaacagatgtagctcttattgcttccact
gatattgctaaagagactgccaatggatcttgtgaaggatttggcattcggaaagcacac
cgttgcttggttctgaaagcacgtgcacgctcttttctctatcatcaggtcag-----ta
ct---ctg----------------------------------------------------
------------------------------------------------------------
--------------------------------
>PAFTOL008436
------------------------------------------------------------
------------------------------gatgcaggcgttcatgccttatcaaatgtc
tgtcacgtcgatgtggagcgtattagtaagagaaaaccaggtgaagtg------------
-att----ctcgtgtaca---tcggtaatatcctaaaatcttgctatattatttggcaga
aagaaggtgacgttacggttgtcgacgtccgaagtgttccctctgattttcatgccagat
ataaggcccaagagcgcac---agtaat--------------ttta--------------
------tgaaggtactactaccgcttgttgtctggaccagaatcattgtcaacatttgag
agagatcgggcatggcaggtcccagaggaattgaatcttcaagcaatgcaggatgcatgc
aatgttcttattgggaagcatgatttcagttcattcagggctgctggtt-gtcaggctag
ctcccccatcaggactctag------------------atgagcttcaagttttcgagtc
tgtttctgttccatgttt-----tccatgcctaacagatttagctcttattgcttccact
gatattgctaaagagactgccaatggatcttgtgaaggatttggcattcggaaagcacac
cgttgcttggtagtgaaagcacgtgcacgctcttttctctatcatcaggtcag-----ta
ct---cggtcaagcccttgcaactttgggtatttttcgcacacccaatttttcaatgtgg
aaaggatcctgaacgccaaagatgtaactgctgcaagccccatggcccctgccggtgggt
tataccttggacatgtcaagtatgatctggat
>PAFTOL008439
------------------------------------------------------------
------------------------------gatgcaggcgttcatgccttatcaaatgtc
tgtcacgtagatgtggagcgtattagtaagagaaaaccaggtgaagtg------------
-rtt----ctcgtgagca---tcggtaatatccgaatatattgctatattatttggcaga
aagaaggtgacgttacggttgtcgacgtccgaagtgttccctctgattttcatgccagat
ataaggccgaagagcgcac---agcaat--------------ttta--------------
------tgaaggtattactaccgcttgttgtctggwccggaatcattgtcaacatttgag
agagatcgggcatggcaggtcccagaggaattgaatcttcaagcaatgcag---------
----------------------------------------------------caggctaa
ctcccccattaggactctag------------------atgagcttcaagttttcgagtc
tgtttctgttccatattt-----tccatacctaacagatgtagctcttwtttcttccgct
gatattgctaaagagactgccaatggatcttgtgaaggatttggmattaggaaagcacac
cgttgcttggtagtgaaagcacgtgcacgctcttttctctatcaycaggtc---------
-----------------------------------------------ttcgtttcagtgg
aaaggatcctgaacgcaaaagatgtcactgctgcaagtccgatggcccctgcctgtgggt
tataccttggacatgtcaagtatgatctggat
>PAFTOL008881
------------------------------------------------------------
------------------------------gatgcaggcgttcatgccttatcaaatgtc
tgtcacgtcgatgtggagcgtattagtaagagaaaaccaggtgaagtg------------
-rtt----ctcgtgtaca---tcgktaatatcctaatatctygctatattatttggcaga
aagaaggtgacgttacrrttgtcgacgtccgaagtgttccytctgattttcatgccagat
ataaggcccaagagcgcac---agtaat--------------ttta--------------
------tgaaggtattactaccgcttgttgtctggaccagaatcattgtcaayatttgag
agagatcgggcatggcaggtcccagaggaattgaatcttcaagcaatgcaggatgcatgc
aaagttcttattgggaagcatgatttcagttctttcagggctgctggtt-gtcaggctag
ctcccccattagggctctag------------------atgagcttcaagttttcgagtc
tgtttctgttccatgttt-----tccatgcctaacagatgtagctcttattgcttccact
gatattgctaaagagactgccaatggatcytgtgaaggatttggcattaggaargcacac
cgttgcttggtastgaaagcacgtgcacgctcttttctctatcatcaggtcag-----ta
ct---ctg----------------------------------------------------
------------------------------------------------------------
--------------------------------
>PAFTOL009179
------------------------------------------------------------
------------------------------------------------------------
------------------------------------------------------------
------------------------------------------------------------
------------------------------------------------------------
------------------------------------------------------------
------------tattactaccgtttgttgtctggaccagaatcattgtcaacatttgag
agagatcgggcatggcaggtcccagaggagttgaattttcaagcaatgcag---------
------------------------------------------------------------
------------------------------------------------------------
------------------------------------------------------------
------------------------------------------------------------
------------------------------------------------------------
------------------------------------------------------------
------------------------------------------------------------
--------------------------------
>PAFTOL009181
------------------------------------------------------------
------------------------------gatgcaggcgttcatgccttatcaaatgtc
tgtcacgtcgatgtggagcgtattagtaagagaaaaccaggtgaagtg------------
-att----ctcgcataca---tcggtaatatcctaatatattgctatattatttgacaga
aagaaggtgatgttacaattgtcgacgtccgaagtgttccctctgattttcatgccagat
ataaggcccaagagcgcac---g-------------------------------------
------------------------------------------------------------
------------------------------------------------------------
------------------------------------------------------------
------------------------------------------------------------
------------------------------------------------------------
------------------------------------------------------------
------------------------------------------------------------
------------------------------------------------------------
------------------------------------------------------------
--------------------------------
>PAFTOL009183
------------------------------------------------------------
------------------------------gatgcaggcgttcatgccttatcaaatgtc
tgtcacgtcgatgtggagcgtattagtaagagaaaaccaggtgaagtg------------
-gta--------------------------------------------------------
------------------------------------------------------------
------------------------------------------------------------
------------------------------------------------------------
------------------------------------------------------------
------------------------------------------------------------
------------------------------------------------------------
------------------------------------------------------------
------------------------------------------------------------
------------------------------------------------------------
------------------------------------------------------------
------------------------------------------------------------
--------------------------------
>PAFTOL009185
------------------------------------------------------------
------------------------------gatgcaggcgttcatgccttatcaaatgtc
tgtcacgtcgatgtggagcgtattagtaagagaaaaccaggtgaagtg------------
-att----ctcgcgtaca---tcagtaatatcctaatatattgctatattatttggcaga
aagaaggtgacgttacagttgtcgacgtccgaagtgttccctctgattttcatgccagat
ataaggcccaagagcgcac-----------------------------------------
-----------ktattactaccgcttgttgtctggaccagaatcactgtcaacatttgag
agagatcgggcatggcaggtcccagaggaattgaatctccaagcaatgcaggatgcatgc
aaagttcttattgggaagcatgatttcagttctttaagggctgctggtt-gt--------
------------------------------------------------------------
------------------------------------------------------------
------------------------------------------------------------
------------------------------------------------------------
------------------------------------------------------------
------------------------------------------------------------
--------------------------------
>PAFTOL009187
------------------------------------------------------------
------------------------------gatgcaggcgttcatgccttatcaaatgtc
tgtcacrtcgatgtggagcgtattagtaagagaaaaccaggtgaagtg------------
-att----ctcgtgtaca---tcagtaatatcctraaatcttgctatattatttggcaga
aagaaggtgacgttatggttgtcgacatccgaagtgttccctctgattttcatgccagat
ataaggcccaagagcgc-------------------------------------------
------------------------------------------------------------
------------------------------------------------------------
------------------------------------------------------------
------------------------------------------------------------
------------------------------------------------------------
------------------------------------------------------------
------------------------------------------------------------
------------------------------------------------------------
------------------------------------------------------------
--------------------------------
>PAFTOL009189
------------------------------------------------------------
------------------------------------------------------------
------------------------------------------------------------
------------------------------------------------------------
------------------------------------------------------------
------------------------------------------------------------
------------tattactaccgtttgttgtctggaccagaatcattgtcaacatttgag
agagatcgggcatggcaggtcccagaggagttgaatcttcaagcaatgcaggatgcatgc
aaagttcttactgggaagcatgatttcagttctttc------------------------
------------------------------------------------------------
------------------------------------------------------------
------------------------------------------------------------
------------------------------------------------------------
------------------------------------------------------------
------------------------------------------------------------
--------------------------------
>PAFTOL009191
------------------------------------------------------------
------------------------------gatgcaggcgttcatgccttatcaaatgtc
tgtcacgtcgatgtggagcgtgttagtaagagaaaaccaggtgaagtg------------
-att----ctcgcataca---tcggtaatatcctaatatattgctatattatttgacaga
aagaaggtgatgttacaattgtcgaygtccgaagtgttccctctgattttcatgccagat
ataaggcccaagagcgcac-----------------------------------------
-----------gtattactaccgtttgttgtctggaccagaatcattgtcaacatttgag
agagatcgggcatggcaggtcccagaggagttgaatcttcaagcaatgcaggatgcatgc
aaagttcttattgggaagcatgatttcagttctttcagggctgctggtt-gtcaggttgt
ttctgaggagagga---------------------------agatcctgaacgccaamga
tgtaactgctgsaagtccgatggcccctgcctgtgggttataccttgga-----------
------------------------------------------------------------
---------------------------------------------catgtcaag----ta
ca-atctg----------------------------------------------------
------------------------------------------------------------
--------------------------------
>PAFTOL009193
------------------------------------------------------------
------------------------------gatgcaggcgttcatgccttatcraatgtc
tgtcacgttgatgtggagcgtattagtaagagaaaaccaggtgaagtg------------
-att----ctcgcctaca---tcggtaatatcctaatatattgctatattatttggcaga
aagaaggtgatgttacggttgtcgacgtccgaagtgttccctctgattttcacgccagat
ataaggcccaagagcgcac-----------------------------------------
-----------gtattactaccgcttgttgtctggaccagaatcattgtcaacatttgag
agagatcgggcatggcaggtcccagaggaattgaatcttcaagcaatgcag---------
------------------------------------------------------------
------------------------------------------------------------
------------------------------------------------------------
------------------------------------------------------------
------------------------------------------------------------
------------------------------------------------------------
------------------------------------------------------------
--------------------------------
>PAFTOL009195
------------------------------------------------------------
------------------------------gatgcwggcgttcatgccttatcaaatgtc
tgtcacgtcgatgtggagcgtgttagtaagagaaaaccaggtgaagtg------------
-atg----ctcgcataca---tcggtaatatcctaatatattgctatattatttgacaga
aagaaggtgacgttacaattgtcgacgtccgaagtgttacctctgattttcatgccagat
ataaggcccaagagcgcac---aacaat--------------ttta--------------
------tgaaggtattactaccgtttgttgtctggaccagaatcattgtcaacatttgag
agagatcgggcatggcacgtcccagaggagttgaatcttcaagcaatgcaggatgcatgc
aaagttcttattgggaagcatgatttcagttctttcagggctgctggtt-gtcaggctag
ctcccccattaggactctag------------------atgagcttcaagttttcgagtc
tgtttctgttccatgttt-----tccatgcctaacagatgtagctcttattgcttctgct
gatattgctaaagagactgccaatggatcttgtgaaggatttggcattaggaaagcacac
cgttgcttggtagtgaaagcacgtgcacgctcttttctctatcatcaggtc---------
------------------------------------------------------------
------------------------------------------------------------
--------------------------------
>PAFTOL009199
------------------------------------------------------------
------------------------------gatgcaggcgttcatgccttatcaaatgtc
tgtcacatcgatgtggagcgtattagtaagagaaaaccaggtgaagtgctcttccccata
catt----ctcgcataca---tcggtgatatcctaatatattgcta-attatttgacaga
aagaaggtgacgttacaattgtcgacgtccgaagtgttccctctgattttcatgccagat
ataaggcccaagagcgcac---aacaat--------------ttta--------------
------tgaaggtattactaccgtttgttgtctggaccagaatcattgtcaacatttgag
agagatcgggcatggcaggtcccagaggagttgaatcttcaagcaatgcaggatgcatgc
aaagttcttattgggaagcatgatttcagttctttcagggctgctggtt-gtcaggctag
ctcccccattaggactctag------------------atgagcttcaagttttcgagtc
tgtttctgttccatgttt-----tccatgcccaacagatgtagctcttattgcttctgct
gatattgctaaagagactgccaatggatcgtgtgaaggatttggcattaggaaagcacac
cgttgcttggtagtgaaagcacgtgcacgctcttttctctatcatcaggtc---------
--------------------------------------------------------gtgg
aaaggatcctgaacgccaaagacgtaactgctgcaagtccgatggcccctgcctgtgggt
tataccttggacatgtcaagtacaatctggat
>PAFTOL009203
------------------------------------------------------------
------------------------------gatgcaggcgttcatgccttatcaaatgtc
tgtcacgtcgatgtggagcgtgttagtaagagaaaaccaggtgaagtg------------
-gta--------------------------------------------------------
------------------------------------------------------------
------------------------------------------------------------
------------tattactaccgtttgttgtctggaccagaatcattgtcaacatttgag
agagatcgggcatggcacgtcccagaggagttgaatcttcaagcaatgcag---------
------------------------------------------------------------
------------------------------------------------------------
------------------------------------------------------------
------------------------------------------------------------
------------------------------------------------------------
------------------------------------------------------------
------------------------------------------------------------
--------------------------------
>PAFTOL009205
------------------------------------------------------------
------------------------------gatgcaggcgttcatgccttatcaaatgtc
tgtcacgtcgatgtggagcgtattagtaagagaaaaccaggtgaagtg------------
-rtt----ctcgtgtaca---tcagtaatatcctaaaatcttgctatattatttggcaga
aagaaggtgacgttrcggttgtcgacgtycgaagtgttccctctgattttcatgccagat
ataaggcccaagagcgcac-----taat--------------ttta--------------
------tg-aggtattactacygcttgttgtctggaccagaatcattgtcaacatttgag
agagatcgggcatggcaggtcccagaggaattgaatcttcaagcaatgcaggatgcatgc
aaagttcttattgggaagcatgatttcagttctttcagggctrctggtt-gtcaggctag
ctcccccattaggactctag------------------atgagcttcaagttttcgagtc
tgtttctgttccatgttt-----tccatgcctaacagatgtggctcttattgcttccact
gatattgctaaaaa----actgatattgctaaaaaagtgtgttggaaccgggcagctaac
agttgcagatgtggaaaggatcctgaacgc------------------------------
------------------------------------------------------------
----------------caaagacgtaactgctgcaagtcccatggcccctgcctgtgggt
tatamcttggacatgtcmagtacgatctggat
>PAFTOL009207
------------------------------------------------------------
------------------------------------------------------------
------------------------------------------------------------
--------------------------------------------------------caga
aagaaggtgatgtgatcgtcatcgacgtccgaagtgttccctctgattttcatgccagat
ataaggcccaagagcgcac-----------------------------------------
-----------gtactactaccgcatgttgtctggaccagaatcattgtcaacatttgag
agagatcgggcatggcatgtcccagaggaattgaatcttcaagcaatgcagggcgcatgc
aaagttcttattgggaagcatgatttcagttctttcagggctgctggtt-gtgag-----
------------------------------------------------------------
------------------------------------------------------------
------------------------------------------------------------
------------------------------------------------------------
------------------------------------------------------------
------------------------------------------------------------
--------------------------------
>PAFTOL009209
------------------------------------------------------------
------------------------------gatgcaggtgttcatgccttatcaaatgtc
tgtcacgtcgatgtggagcgtattagtaagagaaaaccaggtgaagcg------------
-att----ctcgtgtaca---tcagtaatattctaaaatcttgctatattatttggcaga
aagaaggtgacgttacggttgtcgacatccgaagtgttccctctgattttcatgccagat
ataaggcccaagagcgcac-----------------------------------------
-----------gtattactaccgcttgttgtctggaccagaatcattgtcaacatttgag
agagatcgggcatggcaagtcccaatggaattgaatcttcaagcaatgcaggatgcatgc
aaagttcttattgggaagcatgatttcagttctttcagggctgctggttcagtggaaagg
atcctgaacgccaaagatgt------------------aactgctgcaagtcccatggcc
cctgcctgtgggttatac-----cttggacatgtcaagtac-------------------
------------------------------------------------------------
------------------------------------------------------------
------------------------------------------------------------
------------------------------------------------------------
--------------------------------
>PAFTOL009215
------------------------------------------------------------
------------------------------gatgcaggcgttcatgccttatcaaatgtc
tgtcacatcgatgtggagcgtattagtaagagaaaaccaggtgaagtgctcttccccata
catt----ctcgcataca---tcggtaatatcctaatatattgcta-attatttgacaga
aagaaggtgacgttacaattgtcgacgtccgaagtgttccctctgattttcatgccagat
ataaggcccaagagcgcac---aacaat--------------ttta--------------
------tgaaggtattactaccgtttgttgtctggaccagaatcattgtcaacatttgag
agagatcgggcatggcaggtcccagaggagttgaatcttcaagcaatgcaggatgcatgc
aaagttcttattgggaagcatgatttcagttctttcagggctgctggtt-gtcaggctag
ctcccccattaggactctag------------------atgagcttcaagttttcgagtc
tgtttctgttccatgttt-----tccatgcccaacagatgtagctcttattgcttctgct
gatattgctaaagagactgccaatggatcgtgtgaaggatttggcattaggaaagcacac
cgttgcttggtagtgaaagcacgtgcacgctcttttctctatcatcaggtc---------
------------------------------------------------------------
------------------------------------------------------------
--------------------------------
>PAFTOL009217
------------------------------------------------------------
------------------------------gatgcaggcgttcatgccttatcaaatgtc
tgtcacatcgatgtggagcgtattagtaagagaaaaccaggtgaagtg------------
-gta--------------------------------------------------------
------------------------------------------------------------
------------------------------------------------------------
------------------------------------------------------------
------------------------------------------------------------
------------------------------------------------------------
------------------------------------------------------------
------------------------------------------------------------
------------------------------------------------------------
------------------------------------------------------------
------------------------------------------------------------
------------------------------------------------------------
--------------------------------
>PAFTOL009219
------------------------------------------------------------
------------------------------gatgcaggcgttcatgccttatcaaatgtc
tgtcacatygatgtggagcgtattagtaagagaaaaccaggtgaagtgctcttccccata
catt----ctcgcataca---tcggtaatatcctaatatattgcta-attatttgacaga
aagaaggtgacgttacaattgtcgacgtccgaagtgttccctctgattttcatgccagat
ataaggcccaagagcgcac-----------------------------------------
-----------gtattactaccgtttgttgtctggaccagaatcattgtcaacatttgag
agagatcgggcatggcaggtcccagaggagttgaatcttcaagcaatgcag---------
------------------------------------------------------------
------------------------------------------------------------
------------------------------------------------------------
------------------------------------------------------------
------------------------------------------------------------
------------------------------------------------------------
------------------------------------------------------------
--------------------------------
>PAFTOL009221
------------------------------------------------------------
------------------------------gatgcaggcgttcatgccttatcaaatgtc
tgtcatgtcgatgtggagcgtattagtaagagaaarccaggtgaagtg------------
-gtw----cttgcgtaca---ttggtaatatcctaatatattgctatattatttgacaga
aagaaggtgacattacagttatcgacgtccgaagtgttccctctgattttcatgccagat
ataaggcccaagagcgcat-----------------------------------------
-----------gtattactaccgcttgttgtctggaccagaatcattgtcaacatttgag
agagatcgggcatggcaggtcccagaggaattgaatcttaaagcaatgcaggatgcatgc
aaagttcttattgggaagcatgatttcagttctttcagggctgctggtt-gtcaggttgt
ttcttcag---------tgg------------------aaaggatcctgaacgccaaaga
tgtaactgctgcaagtccgatggcccctgcctgtgggttatacctt--------------
------------------------------------------------------------
------------------------------------------------------------
------------------------------------------------------------
------------------------------------------------------------
--------ggacatgtcaagtacgat------
>PAFTOL009223
------------------------------------------------------------
------------------------------gatgcaggcgttcatgccttatcaaatgtc
tgtcacatcgatgtggagcgtattagtaagagaaaaccaggtgaagtgctcttccccata
catt----ctcgcataca---tcggtaatatcctaatataytgcta-attatttgacaga
aagaaggtgacgttacaattgtcgacgtccgaagtgttccctctgattttcatgccagat
ataaggcccaagagcgcac---aacaat--------------ttta--------------
------tgaaggtattactaccgtttgttgtctggaccagaatcattgtcaacatttgag
agagatcgggcatggcaggtcccagaggagttgaatcttcaagcaatgcaggatgcatgc
aaarttcttattgggaagcatgatttcagttctttcagggctgctggtt-gtcaggctag
ctcccccattaggactctag------------------atgagcttcaagttttcgagtc
tgtttctgttccatgttt-----tccatgcccaacagatgtagctcttattgcttctgct
gatattgctaaagagactgccaatggatygtgtgaaggatttggcattaggaaagcacac
cgttgcttggtagtgaaagcacgtgcacgctcttttctctatcatcaggtc---------
------------------------------------------------------------
------------------------------------------------------------
--------------------------------
>PAFTOL009225
------------------------------------------------------------
------------------------------gatgcaggcgttcatgccttatcaaatgtc
tgtcacatcgatgtggagcgtattagtaagagaaaaccaggtgaagtgctcttccccata
catt----ctcgcataca---tcggtaatatcctaatatactgcta-attatttgacaga
aagaaggtgacgttacaattgtcgacgtccgaagtgttccctctgattttcatgccagat
ataaggcccaagagcgcac---aacaat--------------ttta--------------
------tgaaggtattactaccgtttgttgtctggaccagaatcattgtcaacatttgag
agagatcgggcatggcaggtcccagaggagttgaatcttcaagcaatgcaggatgcatgc
aaagttcttattgggaagcatgatttcagttctttcagggctgctggtt-gtcaggctag
ctcccccattaggactctag------------------atgagcttcaagttttcgagtc
tgtttctgttccatgttt-----tccatgcccaacagatgtagctcttattgcttctgct
gatattgctaaagagactgccaatggatcgtgtgaaggatttggcattaggaaagcacac
cgttgcttggtagtgaaagcacgtgcacgctcttttctctatcatcaggtc---------
------------------------------------------------------------
------------------------------------------------------------
--------------------------------
>PAFTOL009227
------------------------------------------------------------
------------------------------gatgcaggcgttcatgccttatcaaatgtc
tgtcacgtcgatgtggagcgtgttagtaagagaaaaccaggtgaagtg------------
-atc----ctcgcataca---tcggtagtatcctaatatattgctatattatttgacaga
aagaaggtgacgttacaattgtcgacgtacgaagtgttacctctgattttcatgccagat
ataaggcccaagagcgcac---aacaat--------------ttta--------------
------tgaaggtattactaccgtttgttgtctggaccagaatcattgtcaacatttgag
agagatcgggcatggcacgtcccagaggagttgaatcttcaagcaatgcaggatgcatgc
aaagttcttattgggaagcatgatttcagttctttcagggctgctggtt-gtcaggctag
ctcccccattagggctctag------------------atgagcttcaagttttcgagtc
tgtttctgttccatgttt-----tccatgcctaacagatgtagctcttattgcttctgct
gatattgctaaagagactgccaatggatcttgcgaaggatttggcattaggaaagcwcac
cgttgcttggtagtgaaagcacgtgcacgctcttttctctatcatcaggtc---------
------------------------------------------------------------
------------------------------------------------------------
--------------------------------
>PAFTOL009229
------------------------------------------------------------
------------------------------gatgcaggcgttcatgccttatcaaatgtc
tgtcacgtcgatgtggagcgtattagtaagagaaaaccaggtgaagtg------------
-gta--------------------------------------------------------
------------------------------------------------------------
------------------------------------------------------------
------------tattactaccgcttcttgtctggaccagagccattgtcaacatttgag
agagatcgggcatggcaggtcccagaggaattgaatcttcaagcaatgcag---------
------------------------------------------------------------
------------------------------------------------------------
------------------------------------------------------------
------------------------------------------------------------
------------------------------------------------------------
------------------------------------------------------------
------------------------------------------------------------
--------------------------------
>PAFTOL009233
------------------------------------------------------------
------------------------------gatgcaggcgttcatgccttatcaaatgtc
tgtcacgttgatgtggagcgtattagtaagagaaraccgggtgaagtg------------
-gta--------------------------------------------------------
------------------------------------------------------------
------------------------------------------------------------
------------------------------------------------------------
------------------------------------------------------------
------------------------------------------------------------
------------------------------------------------------------
------------------------------------------------------------
------------------------------------------------------------
------------------------------------------------------------
------------------------------------------------------------
------------------------------------------------------------
--------------------------------
>PAFTOL009235
------------------------------------------------------------
------------------------------gatgcaggcgttcatgccttttcaaatgtc
tgtcatgtagatgtggaacgtactagtaagagaaaaccaggtgaagtg--------tgta
tgtt----tttttgtaca---tcagtaatatcctaatttattgctata--atttggcaga
aagaaggtgatgtgacggttgtggatgtccgaagtgttccccgtgattttcatgccagat
ataaggcccaagagcgcac---agcaat--------------ttta--------------
------tgaaggtattactaccgcatgttgtctggaccagaatcattgtcaacatttgag
agagatcgggcatggcatgtcmcagaggaattgaatcttcaagcaatgcagggtgcatgc
aaagttcttattgggaagcatgatttcagttcttttagggctgctggtt-gtcaggttgt
ttct--------------------------------------------------------
------------------------------------------------------------
------------------------------------------------------------
------------------------------------------------------------
------------------------------------------------------------
------------------------------------------------------------
--------------------------------
>PAFTOL009237
------------------------------------------------------------
------------------------------------------------------------
------------------------------------------------------------
--------------------------------------------------------caga
aagaaggtgatgtgacagttgtggacgtccgaagtgttccccgtgattttcatgccagat
ataaggcccaagagcgcac---g-------------------------------------
------------------------------------------------------------
------------------------------------------------------------
------------------------------------------------------------
------------------------------------------------------------
------------------------------------------------------------
------------------------------------------------------------
------------------------------------------------------------
------------------------------------------------------------
------------------------------------------------------------
--------------------------------
>PAFTOL009239
------------------------------------------------------------
------------------------------gatgcaggcgttcatgccttatcaaatgtc
tgtcacgtcgatgtggagcgtattagtaagagaaaaccaggtgaagtg------------
-att----ctcgcgtaca---tcggtaatatcctaatatattgctatattatttggcaga
aagaaggtgacgttacagttgttgacgtccgaagtgttccctctgattttcatgccagat
ataaggcccaagagcgc-------------------------------------------
------------------------------------------------------------
------------------------------------------------------------
------------------------------------------------------------
------------------------------------------------------------
------------------------------------------------------------
------------------------------------------------------------
------------------------------------------------------------
------------------------------------------------------------
------------------------------------------------------------
--------------------------------
>PAFTOL009241
------------------------------------------------------------
------------------------------gatgcaggcgttcatgccttatcaaatgtc
tgtcacatcgatgtggagcgtattagtaagagaaaaccaggtgaagtgctcttccccata
catt----ctcgcataca---tcggtaatatcctaatatattgcta-attatttgacaga
aagaaggtgacgttacaattgtcgacgtccgaagtgttccctctgattttcatgccagat
ataaggcccaagagcgcac---g-------------------------------------
------------------------------------------------------------
------------------------------------------------------------
----------------------------------------------------caggctag
ctcccccattaggactctag------------------atgagcttcaagttttcgagtc
tgtttctgttccatgttt-----tccatgcccaacagatgtagctcttattgcttctgct
gatattgctaaagagactgccaatggatcgtgtgaaggatttggcattaggaaagcacac
cgttgcttggtagtgaaagcacgtgcacgctcttttctctatcatcaggtc---------
------------------------------------------------------------
------------------------------------------------------------
--------------------------------
>PAFTOL009243
------------------------------------------------------------
------------------------------gatgcaggcgttcatgccttatcaaatgtc
tgtcacgtcgatgtggagcgtattagtaagagaaaaccaggtgaagtg------------
-att----ctcatgtaca---tcggtaatatcctaaaatcttgctatattatttggcaga
aagaaggtgacgttacagttgtcaacgtccgaagtgttccctctgattttcatgccagat
ataaggcccaagagcgcac---g-------------------------------------
------------------------------------------------------------
------------------------------------------------------------
------------------------------------------------------------
------------------------------------------------------------
------------------------------------------------------------
------------------------------------------------------------
------------------------------------------------------------
------------------------------------------------------------
------------------------------------------------------------
--------------------------------
>PAFTOL009245
------------------------------------------------------------
------------------------------gatgcaggcgttcatgccttatcaaatgtc
tgtcacgtcgatgtggagcgtattagtaagagaaaaccaggtgaagtg------------
-att----ctcgtgtaca---tcagtaatatcctaaaatcttgctatattatttggcaga
aagaaggtgacgttacggttgtcgacatccgaagtgttccctctgattttcatgccagat
ataaggcccaagagcgcac-----------------------------------------
-----------gtattactaccgcttgttgtctggaccagaatcattgtcaacatttgag
agagatcgcgcatggcaggtcccagaggaattgaatcttcaagcaatgcag---------
------------------------------------------------------------
------------------------------------------------------------
------------------------------------------------------------
------------------------------------------------------------
------------------------------------------------------------
------------------------------------------------------------
------------------------------------------------------------
--------------------------------
>PAFTOL009253
------------------------------------------------------------
------------------------------------------------------------
------------------------------------------------------------
--------------------------------------------------------caga
aagaaggtgatgtgacggttgtggacgtccgaagtgttccccgtgattttcatgccagat
ataaggcccaagagcgcac---g-------------------------------------
------------------------------------------------------------
------------------------------------------------------------
------------------------------------------------------------
------------------------------------------------------------
------------------------------------------------------------
------------------------------------------------------------
------------------------------------------------------------
------------------------------------------------------------
------------------------------------------------------------
--------------------------------
>PAFTOL009255
------------------------------------------------------------
------------------------------gatgcaggcgttcatgccttatcaaatgtc
tgtcacgtcgatgtggagcgtattagtaagagaaaaccaggtgaagtg------------
-rtg----ctcgcgtaca---tcggtaatatcctaatatattgctatattatttggcaga
aagaaggtgacgttgcagttgtcgacgtccgaagtgttccctctgattttcatgccagat
ataaggcccaagagcgcac---agcaat--------------ttta--------------
------tgaaggtattactaccgcttgttgtctggaccagaatcgttgtcaacatttgag
agggatcgggcatggcaggtcccagaggaattgaatcttcaagcaatgcaggatgcatgc
aaagttcttattgggatgcatgatttcagttcttt-------------------------
ttcccccattaggactctag------------------atgagcttcaggttttcgagtc
tgtttctgttccatgttt-----tccatgcctaacagatgtagctcttattgcttctgct
gatattgctaaagagactgccaatggatcttgtgaaggatttggcattaggaaagcacac
cgttgcttggtagtgaaagcacgttcacgctcttttctctatcatcaggtc---------
------------------------------------------------------------
------------------------------------------------------------
--------------------------------
>PAFTOL009257
------------------------------------------------------------
------------------------------gatgcaggcgttcatgccttatcaaatgtc
tgtcacgtcgatgtggagcgtattagtaagagaaaaccaggtgaagtg------------
-att----ctcgcgtaca---tcggtaatatcctaatatattgctatattatttggcaga
aagaaggtgacgttgcagttgtcgacgtccgaagtgttccctctgattttcatgccagat
ataaggcccaagagcgcac---g-------------------------------------
------------------------------------------------------------
------------------------------------------------------------
----------------------------------------------------caggctag
ctcccccattaggactctag------------------atgagcttcaggttttcgagtc
tgtttctgttccatgttt-----tccatgcctaacagatgtagctcttattgcttctgct
gatattgctaaagagactgccaatggatcttgtgaaggatttggcattaggaaagcacac
cgttgcttggtagtgaaagcacgttcacgctcttttctctatcatcaggtc---------
------------------------------------------------------------
------------------------------------------------------------
--------------------------------
>PAFTOL009259
------------------------------------------------------------
------------------------------gatgcaggcgttcatgccttatcaaatgty
tgtcacgtcgatgtggagcgtattagtaagagaaaaccaggtgaagtg------------
-att----ctcgcgtaca---tcggtaatatcctaatatattgctatattatttggcaga
aagaaggtgacattacagttgtcgacatccgaagtgttccctctgattttcatgccagat
ataaggcccaagagcgcac---gtcagtggagaggatcctgaacgc--------------
------caaagatgtaactgctgcaagtccgatggcccctgcctgtgggttataccttgg
acatgtcaagtacgatctg-----------------------------------------
------------------------------------------------------------
------------------------------------------------------------
------------------------------------------------------------
------------------------------------------------------------
------------------------------------------------------------
------------------------------------------------------------
------------------------------------------------------------
--------------------------------
>PAFTOL009263
------------------------------------------------------------
------------------------------gatgcaggcgttcatgccttatcaaatgtc
tgtcacgtcgatgtggagcgtattagtaagagaaaaccaggtgaagtg------------
-att----cttgtgtaca---tcagtaatatcctaaaatcttgctatattatttggcaga
aagaaggtgacgttacggttgtcgacatccgaagtgttccctctgattttcatgccagat
ataaggcccaagagcgcac---agtaat--------------ttta--------------
------tgaaggtattactaccgcttgttgtctggaccagaatcattgtcaacatttgag
agagatcgggcatggcaggtcccagaggaattgaatcttcaagcaatgcaggatgcatgc
aaagttcttattgggaagcatgatttcagttctttcagggctgctggtt-gtcaggttgt
ttct--------------------------------------------------------
------------------------------------------------------------
------------------------------------------------------------
------------------------------------------------------------
------------------------------------------------------------
------------------------------------------------------------
--------------------------------
>PAFTOL009267
------------------------------------------------------------
------------------------------gatgcaggcgttcatgccttgtcaaatgtc
tgtcacgtagatgtggaacgtactagtaagagaaaaccaggtgaagtg------------
-gta--------------------------------------------------------
------------------------------------------------------------
------------------------------------------------------------
------------tattactaccgcatgttgtctggaccagaatcattgtcaacatttgag
agagatcgggcatggcatgtcccagaggaattggatcttcaagcaatgcag---------
------------------------------------------------------------
------------------------------------------------------------
------------------------------------------------------------
---------------------aatggatcttcccaaggattcggcattaggaaagcacac
cattgctttacagtaaaagcacgtgcacgctcttttctctatcatcaggtc---------
------------------------------------------------------------
------------------------------------------------------------
--------------------------------
>PAFTOL009269
------------------------------------------------------------
------------------------------gatgcaggcgttcatgccttgtcaaatgtc
tgtcacgtagatgtggaacgtactagtaagagaaaaccaggtcaagtg------------
-att----ttcatgtaca---tcagtaatctcgtaatgtattgctatataatttggcaga
aagaaggtgatgtgatggttgtcgacgtccaaagtgttccctctgattttcatgccagat
ataaggcccaagagcgcac-----------------------------------------
-----------gtactactaccgcatgttgtctggaccagaatcattgtcaacatttgag
agagatcgggcatggcatgtcccagaggcattgaatcttcaagcaatgcagggtgcatgc
aaagttcttattgggaagcatgatttcagttctttcagggctactggtt-gtcaggttgt
ttct--------------------------------------------------------
------------------------------------------------------------
------------------------------------------------------------
------------------------------------------------------------
------------------------------------------------------------
------------------------------------------------------------
--------------------------------
>PAFTOL009271
------------------------------------------------------------
------------------------------gatgcaggcgttcatgccttatcaaatgtc
tgtcatgtcgacgtggagcgtattagtaagagaaaaccaggtgaagtg------------
-gta--------------------------------------------------------
------------------------------------------------------------
------------------------------------------------------------
------------------------------------------------------------
------------------------------------------------------------
----------------------------------------------------caggctag
ctcccccattaggactttag------------------atgagcttcaagttttcgagtc
tgtttctgttccatgttt-----tccatgcctaacagatgtagctcttcttgcttccgct
gatattgctaaagagactgccaatggatcttgtgaaggatttggcattaggaaagcacac
cgttgcttggtagtaaaagcacgtgcacgctcttttctctatcatcaggtc---------
------------------------------------------------------------
------------------------------------------------------------
--------------------------------
>PAFTOL009279
------------------------------------------------------------
------------------------------gatgcaggcgttcatgccttatcaaatgtc
tgtcacgtcgatgtggagcgtattagtaagagaaagccaggcgaagtg------------
-att----ctcgcataca---tcggtaatwtcctaatatattgctatattatttgacaga
aagaaggtgatgttacaattgtygatgtccgaagtgttccctctgattttcatgccagat
ataaggcccaagagcgcac-----------------------------------------
-----------gtattactaccgtttgttgtctggaccagaatcattgtcaacatttgag
agagatcgggcatggcaggtcccagaggagttgaatcttcaagcaatgcaggatgcatgc
acagttcttattgggaagcatgatttcagttctttcagggctgctggtt-gtcag-----
------------------------------------------------------------
------------------------------------------------------------
------------------------------------------------------------
------------------------------------------------------------
------------------------------------------------------------
------------------------------------------------------------
--------------------------------
>PAFTOL009281
------------------------------------------------------------
------------------------------gatgcaggcgttcatgccttatcaaatgtc
tgtcatgtcgatgtggagcgtattagtaagagaaaaccaggtgaagtg------------
-gta--------------------------------------------------------
------------------------------------------------------------
------------------------------------------------------------
------------------------------------------------------------
------------------------------------------------------------
------------------------------------------------------------
------------------------------------------------------------
------------------------------------------------------------
------------------------------------------------------------
------------------------------------------------------------
------------------------------------------------------------
------------------------------------------------------------
--------------------------------
>PAFTOL009283
------------------------------------------------------------
------------------------------gatgcaggcgttcatgccttatcaaatgtc
tgtcacatcgatgtggagcgtattagtaagagaaaaccaggtgaagtgctcttccccata
catt----ctcgcataca---tcggtgatatcctaatatattgcta-attatttgacaga
aagaaggtgacgttacaattgtcgacgtccgaagtgttccctctgattttcatgccagat
ataaggcccaagagcgcac---aacaat--------------ttta--------------
------tgaaggtattactaccgtttgttgtctggaccagaatcattgtcaacatttgag
agagatcgggcatggcaggtcccagaggagttgaatcttcaaccaatgcaggatgcatgc
aaagttcttattgggaagcatgatttcagttctttcagggctgctggtt-gtcaggctag
ctcccccattaggactctag------------------atgagcttcaagttttcgagtc
tgtttctgttccatgttt-----tccatgcccagcagatgtagctcttattgcttctgct
gatattgctaaagagactgccaatggatcgtgtgaaggatttggcattaggaaagcacac
cgttgcttggtagtgaaagcacgtgcacgctcttttctctatcatcaggtc---------
------------------------------------------------------------
------------------------------------------------------------
--------------------------------
>PAFTOL009285
------------------------------------------------------------
------------------------------gatgcaggcgttcatgccttgtcaaatgtc
tgtcacgtagatgtggaacgtactagtaagagaaaaccaggtcaagtg------------
-att----ttcatgtaca---ttagtaatctcctaatgcattcctttataatttggcaga
aagaaggtgatgtgaccgtcgtcgacgtccgaagtgttccctctgattttcatgccagat
ataaggcccaagagcgcac---rgcaat--------------ttta--------------
------tgaaggtactactaccgcatgttgtctggaccagaatcattgtcaacatttgag
agagatcgggcatggcatgtcccggaggaattgaatcttcaagcaatgcagggtgcatgc
aaagttcttattgggaagcatgatttcagttctttcagggctgctggtt-gtcaggttgt
ctctctctctctctctctctctctctctgtatatatacacaaatcatgagtgccttagtc
tatttctgttccatgttt-----tccat------------------ttaatgcttctgct
gatattattaaagagactgccaatggatcttcccaaggatttggcattaggaaagcacac
cattgctttatagtgaaagcacgtgcacgctcttttctctatcatcaggtc---------
------------------------------------------------------------
------------------------------------------------------------
--------------------------------
>PAFTOL009287
------------------------------------------------------------
------------------------------gatgcaggcgttcatgccttatcaaatgcc
tgtcacgtcgatgtggagcgcgttagtaagagaaaaccaggtgaagtgtt----actata
ctaa----actgcaagca---tcattaatatcctaatatattgctatattatttgacaga
aagaaggtgacgttacaattgtcgacgtccgaagtgttacctctgattttcatgccagat
ataaggcccaagagcgcat---gtaggt--------------attc--------------
------atttttctattttattttttgttgtctggaccagaatcattgtcaacatttgag
agagatcgggcatggcacatcccagaggagttgaatcttcaagcaatgcaggattcatgc
aaagttcttattgggaagcatgatttcagttctttcagggctgctggtt-gtcaggctag
ctcccccattaggactctag------------------atgagcttcaagttttcgagtc
tgtttccgttccatgttt-----tccatgcctaacagatgtacctcttattgcttctgct
gatattgctaaagagactgccagtggatcttgtgaaggatttggcattaggaaagcacac
cgttgcttggtagtgaaagcacgtgcacgctcttttctctatcatcaggtc---------
------------------------------------------------------------
------------------------------------------------------------
--------------------------------
>PAFTOL009289
------------------------------------------------------------
------------------------------gatgcaggcgttcatgccttatcaaatgtc
tgtcacgtcgatgtggagcgtattagtaagagaaaaccaggtgaa---------------
------------------------------------------------------------
------------------------------------------------------------
------------------------------------------------------------
------------------------------------------------------------
------------------------------------------------------------
------------------------------------------------------------
------------------------------------------------------------
------------------------------------------------------------
------------------------------------------------------------
------------------------------------------------------------
------------------------------------------------------------
------------------------------------------------------------
--------------------------------
>PAFTOL009291
------------------------------------------------------------
------------------------------gatgcaggcgttcatgccctatcaaatgtc
tgtcacgtcgatgtggagcgtgttagtaagagaaaaccaggtgaagtg------------
-atc----ctcgcataca---tcggtaatatcctaatatattgctatattatttgacaga
aagaaggtgacgttacaattgtcgacgtccgaagtgttacctctgattttcatgccagat
ataaggcccaagagcgcac---aacaat--------------ttta--------------
------tgaaggtattactaccgtttgttgtctggaccagaatcattgtcaacatttgag
agagatcgggcatggcacatcccagaggagttgaatcttcaagcaatgcaggattcatgc
aaagttcttattgggaagcatgatttcagttctttcagggctgctggtt-gtcaggctag
ctcccccactaggactctag------------------atgagcttcaagttttcgagtc
tgtttccgttccatgttt-----tccatgcctaacagatgtacctcttattgcttctgct
gatattgctaaagagactgccagtggatcttgtgaaggatttggcattaggaaagcacac
cgttgcttggtagtgaaagcacgtgcacgctcttttctctatcatcaggtc---------
------------------------------------------------------------
------------------------------------------------------------
--------------------------------
>PAFTOL009293
------------------------------------------------------------
------------------------------gatgcaggcgttcatgccttatcaaatgtc
tgtcacatcgatgtggagcgtattagtaagagaaaaccaggtgaagtg------------
-gta----------------------------------------------------caga
aagaaggtgacgttacaattgtcgacgtccgaagtgttccctctgattttcatgccagat
ataaggcccaagagcgcac-----------------------------------------
-----------gtattactaccgtttgttgtctggaccagaatcattgtcaacatttgag
agagatcgggcatggcaggtcccagaggagttgaatcttcaagcaatgcaggwtgcatgc
aaagttcttattgggaagcatgatttcagttctttcagggctgctggtt-gtcaggttgt
ttct--------------------------------------------------------
------------------------------------------------------------
------------------------------------------------------------
------------------------------------------------------------
------------------------------------------------------------
------------------------------------------------------------
--------------------------------
>PAFTOL009297
------------------------------------------------------------
------------------------------gatgctggtgttcatgccttatcaaatgtc
tgtcatgtcgatgtggagcgtattagtaagagaaaaccaggtgaagtgctctt-cccata
catt----ctcgcgtrca---tcggtaatatcctaatatattgctatattatttggcaga
aasaaggtgacattacagttgtcgacgtccgaagtgttccctctgattttcatgccagat
ataaggcccaagagcgcac-----------------------------------------
-----------gtaktactaccgcttgttgtctggaccagaatyattgtcaacatttgag
agagatcgggcatggcaggtcccagaggaattgaatcttcaagcaatgcaggatgcatgc
aaagttcttattgggaagcatgatttcagttctttcagggctgctggtt-gtcaggtagt
ttct--------------------------------------------------------
------------------------------------------------------------
------------------------------------------------------------
------------------------------------------------------------
------------------------------------------------------------
------------------------------------------------------------
--------------------------------
>PAFTOL009299
------------------------------------------------------------
------------------------------gatacaggcgttcatgccttatcaaatgtc
tgtcacgtcgatgtggagcgtattagtaagagaaaacccggtgaagtg------------
-att----ctcgtgtaca---tcagtaatatcctaaaatcttgctatattatttggcaga
aagaaggtgacgttacggttgtcgacatccgaagtgttccctctgattttcatgccagat
ataagkcccaagagcgcac---agtaat--------------ttta--------------
------tgaaggtattactaccgcttgttgtctggaccagaatcattgtcaacatttgag
agagatcgggcatggcaggtcccagaggaattgaatcttcaagcaatgcaggatgcatgc
aaagttcttattgggaagcatgacttcagttccttcagggctgctggtt-gtcaggttgt
ttct---gttaggttactgg----------------------------------------
------------------------------------------------------------
-----------------------tcggtgttctaaagtgcgttggaaccaggcagctaac
agttgc------------------------------------------------------
----------------------------------------------------agatgtgg
aaaggatcctgaacgccaaagatgtaactgctgcaagtcccatggcccctgcctgtgggt
tataccttggacatgtcaagtacaatctggat
>PAFTOL009301
------------------------------------------------------------
------------------------------gatgcaggcgttcatgccttatcaaatgtc
tgtcacgtcgatgtggagcgtataagtaagagaaaaccaggtgaagtg------------
-att----cccgtgtaca---tcagtaatatcctaaaatcttgctatattatttggcaga
aagaaggtgacgttatggttgtcgacatccgaagtgttccctctgattttcatgccagat
ataaggcccaagagcgcac-----------------------------------------
-----------gtattactaccgcttgttgtctggaccagaatcattgtcaacatttgag
agagatcgggcatggcaggtcccagaggaattgaatcttcaagcaatgcaggatgcatgc
aaagttcttattgggaagcat---------------------------------------
------------------------------------------------------------
------------------------------------------------------------
------------------------------------------------------------
------------------------------------------------------------
------------------------------------------------------------
------------------------------------------------------------
--------------------------------
>PAFTOL009303
------------------------------------------------------------
------------------------------------------------------------
------------------------------------------------------------
------------------------------------------------------------
------------------------------------------------------------
------------------------------------------------------------
------------tattactaccgcttgttgtctggaccagaatcattgtcaacatttgag
agagatcgggcatggcaggtcccagaggaattgaatcttcaagcaatgcaggatgcatgc
gaagttcttattgggaagcatgatttcagttctttcagggctgctggtt-gtcag-----
--------------------------------------------------ttgtcaggtt
--gttctgttccatgttt-----tccatgcctaacagatgtcgctcttattgcttccact
gatattgctaaagagactgccaatggatcttgtgaaggatttggcattcggaaagcacac
cgttgcttggttgtgaaagcacgtgcacgctcttttctctatcatcaggtcag-----ta
ct---ctgccaagtccttgcaactttgggtatttttcgcacgcccaatttttcaatgtgg
aaaggatcctgaacgccaaagatgtaactgctgcaagtcccatggcccctgcctgtgggt
tatgccttggacatgtcaagtacaatctggat
>PAFTOL009311
------------------------------------------------------------
------------------------------gatgcaggagttcatgccttatcaaatgtt
tgtcatgtagatgtggaacgtattagtaagaggaaaccaggtgaagtgctcttccccata
cgtt----cttgtgcata---tcactaatttccta----------atgctatattacaga
aagaaggtgacataacggtcgttgatgtccgaagtgttccctctgattttcatgccagat
ataaggcccaagagcgcac-----------------------------------------
-----------gtattactaccgcttgttgtctggaccggaatcattgtcaacatttgag
agagacagggcatggcatgtccctgaggaattgaatattcaagagatgcaggaagcatgc
aaagctcttattggaaagcatgatttcagttctttcagggctgctggtt-gtcaggctaa
ctcccccattaggactctag------------------atgagcttcaggttttcgagtc
tgtttctgttccatattt-----tccgtgcttaacagatttaactgttaatgcttccacg
gatattgctaaagagacagtcaatggatctcgtcaaggatttggcattaggaaagcacac
cgttgcttggtagtgaaaacacgtgcacgctcttttctgtatcatcaggtc---------
------------------------------------------------------------
------------------------------------------------------------
--------------------------------
>PAFTOL009313
------------------------------------------------------------
------------------------------gatgcaggagttcatgctttatcaaatgtt
tgccatgtagatgtggaacgtattagtaagaggaaaccaggtgaagtg------------
-att----cttgttcatg---tcagtgattttctaaaagattcytatattgtttgtcaga
aagaaggcgatataaccgttgtggatgtccgaagtgttccctctgattttcatgccagac
ataaggcccaagagcgcac-----------------------------------------
-----------gtattactaccgcttgttgtctgggcckgaactcttgtcaacatttgar
agagaccgggcatggcatgttcccgaggaattgaaccttcaagcaatgcaggaagcatgc
aaagttcttattggaaaccacgatttcagttcattcagggctgctggtt-gtcastcagt
ggaaaagatcctgaatgcta------------------gagacgtgactgctgcaagtcc
tatggcacctgcgtgtgg-----cttataccttggacatgt-------------------
------------------------------------------------------------
------------------------------------------------------------
------------------------------------------------------------
------------------------------------------------------------
----------------caagtacaatctg---
>PAFTOL009315
---------------------------------------------------------caa
ccggtttcgattttttgctcaagtcggactgatgcaggagttcatgccttgtcaaatgta
tgccatgtagatgctgaaaggattagcaaaagaaaacctggtgaagtg------------
-gta--------------------------------------------------------
------------------------------------------------------------
------------------------------------------------------------
------------tatttttatcgcttgttgtctggactggaatcattgtcaacgtttgag
agagaccgggcatggcatgtccctgagaaactgaatgttggagcgatgcaggaagcatgc
aaagttctcattggaaagcatgatttcagttctttcagggctgcaggtt-gtcaggttgt
ttct--------------------------------------------------------
------------------------------------------------------------
------------------------------------------------------------
------------------------------------------------------------
------------------------------------------------------------
------------------------------------------------------------
--------------------------------
>PAFTOL009319
---------------ctaatgtggttattgcaggaggcttttcaaaaatttgttgggaaa
ccggtttcgatcttttgctccagtcgcacagatgcaggagttcatgctttatcaaatgtt
tgtcatgtggatgtggaacgtattagtaagaggaaaccaggtgaagtg---------rta
gctt----cttgttcaca----tagtaatttcctaatgtataactatattatttggcaga
aagaaggtgatgtaacggttgttgatgtccgaagtgttccctctgattttcatgccagat
ataaggcccaagagcgcac-----------------------------------------
-----------gtatttctaccgcttgttgtctggaccagaatcattgtcaacatttgag
agagaccgggtatggcatgtccctgaggaactgaatgttggaatgatgcaggaagcatgc
aaagttctcattggaaagcatgatttcagttctttcagggctgcaggtt-gtcaggcgaa
ctcccccattaggactctag------------------aggagcttcaagttttcgagtc
tgtttccgttccatattt-----tccgtgcttaattgatgtagctgttaatgcttccact
gatattgctaaagagactgccaacggatcttctcaaggttttggcattaggagatcacat
cgttgcttggtagtgaaagcccgtgcacgctcttttctctatcatcaggtc---------
------------------------------------------------------------
------------------------------------------------------------
--------------------------------
>PAFTOL009321
---------cggcttctattgtggttattgcaggaggcttttcaaaaatttgttgggcaa
ccggtttcgatcttttgctctagtcgcacagatgcaggagttcatgctttatcaaatgtt
tgtcatgtggatgtggaacgtattagtaagaggaaaccaggtgaagtggtatg------a
cctt----cttgttcaca----tagtaatttcctaatatgttgctatattatttggcaga
aagaaggtgatataacagttgttgatgtccgaagtgttccctctgattttcatgcccgat
ataaggcccaagagcgcac-----------------------------------------
-----------aggagtcaggttttgttttgctggacgggaatcattgtcaacctttgag
agagaccgggtgtggcatgtccctgaggaactgaatgttggagcgatgcaggaagcatgc
aaagttctcattggagagcatgatttcagttctttcagggctgctggtt-gccagtcagt
ggaaaggatcctgaatgcca------------------gggatgtgactgcagcaagtcc
catggcccctgcctgtgg-----gttataccttggacatgt-------------------
------------------------------------------------------------
------------------------------------------------------------
------------------------------------------------------------
------------------------------------------------------------
----------------caagtacgatctg---
>PAFTOL013501
------------------------------------------------------------
------------------------------gatgcaggcgttcatgccttatcaaatgtc
tgtcacgttgatgtggagcgtgttagtaagagaaaaccaggtgaagtg------------
-gta--------------------------------------------------------
------------------------------------------------------------
------------------------------------------------------------
------------tattactaccgtttgttgtctggaccagaatcattgtcaacatttgag
agagatcgggcatggcacgtcccagaggagttgaatcttcaaacaatgcag---------
------------------------------------------------------------
------------------------------------------------------------
------------------------------------------------------------
------------------------------------------------------------
------------------------------------------------------------
------------------------------------------------------------
------------------------------------------------------------
--------------------------------
>SRR5036296
------------------------------------------------------------
------------------------------------------------------------
------------------------------------------------------------
------------------------------------------------------------
------------------------------------------------------------
------------------------------------------------------------
------------------------------------------------------------
------------------------------------------------------------
----------------------------------------------------caggctag
ctcccccattaggactctag------------------atgagcttgaagttttcgagtc
tgtttctgttccctgttt-----tccatgcctaacagatgtagctcttattgcttccact
gatattgctaaagagactaccaatggatcttgcgaaggatttggcattcggaaagcacac
cgttgcttggttgtgaaagcacgtgcacgctcttttctctatcatcaggtcag-----ta
ct---ctg----------------------------------------------------
------------------------------------------------------------
--------------------------------
>SRR5137211
ccgaatcagagaactgtcatgggtgttcttcaggaggcttttcaaaaatttgttgggcaa
ccagtttcgatcttttgctccagtcgcacggatgcaggcgttcatgccttatcaaatgtc
tgtcacgtcgatgtggagcgtattagtaagagaaaaccaggtgaagtg------------
-ttg----caacctcacgagccttctgttgttagaagagccgtcaatcattttttacaga
aagaaggtgacgttacggttgtcgacatccgaagtgttccctctgattttcatgccagat
ataaggcccaagagcgcac---agtaat--------------ttta--------------
------tgaaggtattactaccgcttgttgtctggaccagaatcattgtcaacatttgag
agagatcgggcatggcaggtcccagaggaattgaatcttcaagcaatgcaggatgcatgc
gaagttcttattgggaagcatgatttcagttctttcagggctgctggtt-gtcaggctag
ctcccctattaggactctag------------------atgagcttgaagttttcgagtc
tgtttctgttccctgttt-----tccatgcctaacagatgtagctcgtattgcttccact
gatattgctaaagagactgccaatggatcttgtgaaggatttggcattcggaaagcacac
cgttgcttgattgtgaaagcacgtgcacgctcttttctctatcatcaggttag-----gt
ta---ctggtcggtgttctaaagtgcgttggaaccgggcagctaacagttgcagatgtgg
aaaggatcctgaacgccaaagatgtgactgctgcaagtcccatggcccctgcctgtgggt
tataccttggacatgtcaagtacaatctggat
>SRR5137212
------------------------------------------------------------
------------------------------------------------------------
------------------------------------------------------------
------------------------------------------------------------
------------------------------------------------------------
------------------------------------------------------------
------------tattactaccgcttgttgtctggaccagaatcattgtcaacatttgag
agagatcgggcatggcatgtcccagaggaattgaatcttcaagcaatgcaggatgcatgc
aaagttcttattgggaagcatgatttcagttctttcagggctgctggtt-gtcaggttgt
ttct--------------------------------------------------------
------------------------------------------------------------
------------------------------------------------------------
------------------------------------------------------------
------------------------------------------------------------
------------------------------------------------------------
--------------------------------
>SRR5137213
------------------------------------------------------------
------------------------------------------------------------
------------------------------------------------------------
------------------------------------------------------------
------------------------------------------------------------
------------------------------------------------------------
------------------------------------------------------------
------------------------------------------------------------
------------------------------------------------------------
------------------------------------------------------------
------------------------------------------------------------
------------------------------------------------------------
---------------------------------------------caggttag-----gt
ta---ctggtcggtgttctaaagtgtgttggaaccgggcagctaacaattgcagatgtgg
acaggatcctgaacgccaaagatgtaactgctgcaagtcccatggcccctgcctgtgggt
tataccttggacatgttaagtacaatctggat
>SRR7905849
cctaatcagagaactgtcatgggggttcttcaggaggcttttcaaaaatttgttgggcaa
ccagtttcgatcttttgctccagtcgcacagatgctggagttcatgccttatcgaatgtc
tgtcatgtagatgtggagcgtattagtgagagaaaaccaggtgaagtg------------
-ttg----caacctcacgagccttttgttgttagaagagctgtcaaccattttttacaga
aagaaggtgacgtaactgttgtcgaggtccgaagtgttccctttgattttcatgccagat
ataaggcccaagagcgcat-----------------------------------------
-----------gtattactaccgcttgttgtctggaccagaatcattgtcaacatttgag
agagatcgggcatggcatgtcccagaggaattgaatcttcaagcaatgcaggacgcgtgc
aaagttcttactgggaagcatgatttcagttctttcagggctgctggtt-gtcaggctaa
ctcccccactaggactctag------------------atgagcttcaagttttcgagtc
tgtttctgttccatattt-----tccatgcttaacagatgtagctcttaatgcttccgct
gatattgctaaagagactgccaatggatcttgtcaaggatttggcattaggaaagcacac
cgttgcttggtagtgaaagcacgtgcacgttcttttctctatcatcaggttag-----gt
ta---ctggtcggtgttctaaagtgtgttggcaccgggcagctaacagttgcagatgtgg
aaaggatcctgaacgccaaagatgtaactgctgcaagtccgatggcccctgcctgtgggt
tataccttggacatgtaaagtacgatatggat
>SRR7905861
ccgaatcagagaactgtcatgggtgttcttcaggaggcttttcaaaaatttgttgggcaa
ccagtttcgatcttttgctccagtcgcacggatgcaggcgttcatgccttatcaaatgtc
tgtcacgtcgatgtggagcgtattagtaagagaaaaccaggtcaagtg------------
-ttg----caacctcacgagccttctgttgttagaagagctgtcaatcattttttacaga
aagaaggtgacgttasggttgtcgacatccgaagtgttccctctgattttcatgccagat
ataaggcccaagagcgcac-----------------------------------------
-----------gtattactaccgcttgttgtctggaccagaatcattgtcaacatttgag
agagatcgggcatggcaggtcctagaggaattgaatcttcaagcaatgcaggatgcatgc
aaagttctyattgggaagcatgatttcagttctttcagggctgctggtt-gtcaggctag
ctcccccattaggactctag------------------atgagcttcaagttttcaagtc
tgtttctggtccatgttt-----tccattcccagcagatgtagctcttattgcttccact
gatattgctaaagagactgccaatggaccttgtgaaggatttggcattcggaaagcacac
cgttgcttggttgtgaaagcacgtgcacgctcttttctctatcatcaggttag-----gt
ta---ctggtcggtgttctaaagtgtgttggaaccgggcagctaacagttgcagatgtgg
aaaggatcctgaacgccaaagatgtaactgctgcaagtcccatggcccctgcctgtgggt
tataccttggacatgtcaagtacaatctggat
>SRR7905862
cccaatcagagaaccgtcatgggtgttctgcaggaggcttttcaaaaatttgttgggcaa
ccagtatcgatcttttgctcaagtcgcacagatgcaggcgttcatgccttgtcaaatgtc
tgtcacgtggatgtggaacgtactagtaagagaaaaccaggtgaagtg------------
-ttg----caacctcacgagccttctattgttaaaagagccatcaatcattttttacaga
aagaaggtgatgtgacagttgtcgacgtccgaagtgttccctytgattttcatgccagat
ataaggcccaagagcgcac-----------------------------------------
-----------gtattactaccgcatgttgtctggaccagcatcattgtcaacatttgag
agagatcgggcatggcatgtcccagaggaattgaatcttcaagygatgcagggtgcatgc
aaagttcttattgggamgcatgatttcagttctttcagggctgctggtt-gtcaggctaa
ctcccctattaggactctag------------------acgagcttcaagttttcgagtc
tatttctgttacatgttt-----tc------------------cttttaatgcttctgct
gatattactaaagagactgccaacggatcttcccaagcattcggcagtaggaaagcacac
cattgctttatagtgaaagcgcgtgcacgctcttttctctatcatcaggttag-----gc
ta---ctggtcggtgttctcaagtgtgttggcaccgggcagctaacaattgcagatgttg
aacggatcctgagtgccaaagatgttactgctgcaagtccgatggcccctgcctgcgggt
tataccttggacatgtcaagtacgatctggat
>SRR8327214
---actcagagaactgtcatgggtgttcttcaggaggcttttcaaaaatttgttgggcaa
ccagtttcgatcttttgctccagtcgcacggatgcaggcgttcatgccttatcaaatgtc
tgtcacgtcgatgtggagcgtattagtaagagaaaaccaggtgaagcg------------
-ttg----caacctcacgagccttctgttgttagaagagctgtcaatcattttttacaga
aagaaggtgacgttacggttgtcgacatccgaaatgttccctctgattttcatgccagat
ataaggcccaagagcgcac---ggcaag--------------tccc--------------
------aawrggtattactaccgcttgttgtctggaccagaatcattgtcaatatttgag
agagatcgggcatggcaagtcccaaaggaattgaatcttcaagcaatgcaggatgcatgc
aaagttcttattgggaagcatgatttcagttctttcagggctgctggtt-gtcaggctat
ctcccccattaggactctag------------------atgagcttcaagttttcgagtc
tgtttctgttccatgttt-----tccatgcctaacagatgtagctcttgttgcttccact
gatattgctaaagaggctgccaatggatcttgtgaaggatttggcattcggaaagcacac
cgttgcttggttctgaaagcacgtgcacgctcttttctctatcatcaggttag-----gt
ta---ctggtcggtgttctaaagtgtgttggaaccgggcagctaacagttgcagatgtgg
aaaggatcctgaacgccaaagatgtaactgctgcaagtcccatggcccctgcctgtggtt
tataccttggacatgtcaagtacaatctggat
