# Supplementary material for: Phylogenomics and classification of Cactaceae based on hundreds of nuclear genes
Source: Plant Syst Evol. 2025 Aug 11;311(5):28. doi: 10.1007/s00606-025-01948-z (PMC12339657; doi:10.1007/s00606-025-01948-z)
Supplement: Supplementary file 4 — Online Resource 4: Containing alignments and RAxML gene trees for all included loci and all phylogenetic datasets (ZIP 10372 KB) [file 606_2025_1948_MOESM4_ESM.zip › de Vos et al_ESM_4/ESM_data_alignments/QCP/6401_consensus.mafft.fasta]

>PAFTOL004547
------------------------------------------------------------
------------------------------------------------------------
------------------------------------------------------------
--------------------------------------gatggtcgactgatcagtcaag
gtctgcagccccggtattccggctttcttgatgccctaaacaagatcatttgttcagagg
gtttaccaggactttacagaggtgttttcccaaatgcacaaagagcatttttggtaaaca
tgggagaattggcatgttacgaccacgcaaagcattttgttatcagaaatcatatagctg
atgacaatatatatgctcatacactagcctcaatcatgtcggggcttgcagctaccacct
tgagctgtccagctgacgtgataaagacaagaatgatgaatcaagcagcgagcagggaag
gtaagctgatgtacaaaaattcttatgattgtttggtgaagacggttaagcttgaaggag
tgagggccctatggaaaggttttattcctacatgggcgagacttggtccttggcagtttg
ctttttgggtctcatatgagaaatttaggcagattgccgggttctcttcattc
>PAFTOL004551
------------------------------------------------------------
-----------------------------------------tctggttcataccc-----
-----------------------------------cgtaggtgtgcag-----gtggtag
caagtcctgctgatctcataaaagttagaatgcaagcagatggtcgactgctcggccaag
gtctgcagccccggtattctggctttattgatgccctaaacaagatcattcgttcagagg
gtttaatgggactttggagaggtgttgtcccaaatgcacaaagagcatttttggtaaaca
tgggagaattggcatgttatgatcacgcaaagcgttttattatcagaaatcatatcgctg
atgacaacatatatgctcatacactagcctccatcatgtcagggcttgcagctaccacct
tgagctgtccagctgatgtgataaagacaagaatgatgaatcaagcagcgagcaaggaag
gtaagctgatgtacaaaaattcttatgattgtttagtgaagacggttaagcttgaaggag
tgagggccmtatggaaagggttttttcctacatgggcaagacttggtccttggcagtttg
ctttttgggtctcatatgagaaatttaggcagattgcagggttctcttcattt
>PAFTOL004553
------------------------------------------------------------
------------------------------------------------------------
-----------------------------------------------------gtggtag
caagtcctgctgatctcataaaagttagaatgcaagcagatggtcgactgatcagtgaag
gtctgcagccccggtactccggctttcttgatgccctaaacaagatcattcattcagagg
gtttaccgggactttacagaggtgttttcccaaatgcacaaagagcatttttggtaaaca
tgggagaattggcatgttacgatcacgcaaagcgttttattatcagaaatcatatagctg
atgacaacatatatgctcatacactagcctccatcatgtcggggcttgcagctacctcct
tgagctgtccagctgatgtgataaagacaagaatgatgaatcaagcagcgagcagggaag
gtaagctgatgtacaaaaattcttatgattgtttggtgaagacggttaagcttgaaggag
taagggccctatggaaaggtttttttcctacatgggcgagacttggtccttggcagttct
ctttttgggtctcatatgagaaatttaggcagattgccgggttctcttcattc
>PAFTOL004554
------------------------------------------------------------
-----------------------------------------tctggttcatacca-----
-----------------------------------cgtaggcgtgcag-----gtggtag
caagtcctgctgatctcataaaagttagaatgcaagcagatggtsgactggccagtcaag
gtctgcagccccggtattccggctttcttgatgccctgaacaagatcattcattcagagg
gtttactgggactttacagaggtgttttcccaaatgcacaaagagcatttttggtaaaca
tgggagaattggcatgttatgatcacgcaaagcgttttattatcaaaaatcatgtagctg
atgacaatatatatgctcatacactagcctccatcatgtcggggcttgcagctaccacct
tgagctgtccagctgacgtgataaagactagaatgatgaatcaagcagcgagcaaggaag
gtaagctgatgtacaaaaattcttatgattgtttggtgaagacrgttaarcttgaaggag
tgagggcccyatggaaagggttttttcctacatgggcgagacttggtccttggcagtttg
ctttttgggtytyatatgaraaatttaggcagattgycgggttctcttcattc
>PAFTOL004555
------------------------------------------------------------
------------------------------------------------------------
-----------------------------------------------------gtggtag
caagtcctgctgatctcataaaagttaggatgcaagcagatggtcaactsatcagtcaag
gtctgcagccccggtattccggctttcttgatgccctaaacaaggtcattcattcagagg
gtttaccgggactttacagaggtgttttcccaaatgcacaaagagcatttttggtaaaca
tgggagaattggcatgttacgatcacgcaaagcgttttattatcagaaatcatatagctg
atgacaacatatatgctcatacactagcctcaatcatgtcggggcttgtggctaccacct
tgagctgtcctgctgacgtgataaagacaagaatgatgaatcaagcagcgagcagggaag
gtaagctgatgtacaaaaattcttatgattgtttggtgaagacggttaagcttgaaggag
tgagggccctatggaaaggtttttttcctacatgggcgagacttggtccttggcagtttg
ctttttgggtctcatatgagaaatttaggcagattgccgggttctcttcattc
>PAFTOL004556
------------------------------------------------------------
------------------------------------------------------------
---------------------------------------ggcgtgcag-----gtagtag
caagtcctgctgatctcataaaagttagaatgcaagcagatggtcgactggtcagtgaag
gcctgcagccccggtattccggctttcttgatgccctaagcaagatcgttcattcagagg
gtttaccgggactttacagaggtgttttcccaaatgcacaaagagcatttttggtaaaca
tgggagaattggcatgttacgatcacgcaaaacgttttattatcagaaatcatgtagctg
atgacaatatatatgctcatacactagcctccatcatgtcggggcttgcagctaccacct
tgagctgtccagctgatgtgataaagacaagaatgatgaatcaagcagcaagcaaggaag
gtaagctgatgtacaaaaattcttatgattgtttggtgaagacggttaagcttgaaggag
tgagggccctgtggaaagggttttttcctacatgggcgagacttggtccttggcagtttg
ctttttgggtctcatatgagaaatttcggcagattgccgggttctcttcattc
>PAFTOL004560
------------------------------------------------------------
------------------------------------------------------------
---------------------------------------ggcgtgcag-----gtggtag
caagtcctgctgatctcataaaagttagaatgcaagcagatggtcgactggtcagtcaag
gtctgcagccccggtattccggctttcttgatgccctgaacaagatcattcattcagagg
gtttactgggactttacagaggtgttttcccaaatgcacaaagagcatttttggtaaaca
tgggagaattggcatgttacgatcacgcaaagcgtttyattatcaaaaatcatgtagctg
atgacaatatatatgctcatacactagcctccatcatgtcrgggcttgcagctactacct
tgagctgtccagctgacgtgataaagacaagaatgatgaatcaagcagcgagcaaggaag
gtaagctgatgtacaaaaattcttatgattgtttggtgaagacggttaagcttgaaggag
tgagggccctatggaaagggttttttcctacatgggcgagacttggtccttggcagtttg
ctttttgggtctcatatgagaaatttaggcagattgycgggttctcttcgttc
>PAFTOL004561
------------------------------------------------------------
------------------------------------------------------------
------------------------------------gtaggcgtgcag-----gtggtag
caagtcctgctgatctcataaaagttagaatgcaagcagatggtcgactggtcagccaag
gtctgcagccccggtattctggctttattgatgccctaaacaagatcattcattcagagg
gtttaatgggactttggagaggtgttttcccaaatgcacaaagagcatttttggtaaaca
tgggagaattggcatgttacgatcacgcaaagcatttcattatcagaaatcatattgctg
atgacaacatatatgctcatacactagcctccatcatgtcagggcttgcagctaccacct
tgagctgtccagctgacgtgataaagacgagaatgatgaatcaagcagcgagcaaggaag
gtaagctggtgtacaaaaattcttatgattgtttggtgaagacagttaagcttgaaggag
tgagggccctatggaaagggttttttcctacatgggcaagacttggtccttggcagtttg
cattttgggtctcatatgagaaatttaggcagattgcagggttctcttcattt
>PAFTOL004562
------------------------------------------------------------
------------------------------------------------------------
------------------------------------gtaggcgtgcag-----gtggtag
caagtcctgctgatctcataaaagttagaatgcaagcagatggtcgaatggtcagtcaag
gtctgcagccccggtattccggctttcttgatgctctgaacaagatcattcattcagagg
gtttactgggactttacagaggtgttttcccaaatgcacaaagagcatttttggtaaaca
tgggagaattggcatgttacgatcacgcaaagcgttttattataaaaaatcatgtagctg
atgacaatatatatgctcatacactagcctccatcatgtcggggcttgcagctaccacct
tgagctgtccagctgacgtgataaagacaagaatgatgaatcaagcagcgagcaaggaag
gtaagctgatgtacaaaaattcttatgattgtttgttgaagacggttaagcttgaaggag
tgagggccctatggaaagggttttttcctacatgggcgagacttggtccttggcagtttg
ctttttgggtctcatatgagaaatttaggcagattgctgggttctcttcattc
>PAFTOL004563
------------------------------------------------------------
-----------------------------------------tctggttcatacca-----
-----------------------------------cgtaggcgtgcag-----gtggtgg
caagtcctgctgatctcattaaagttagaatgcaagcagatggtcgactggtcagtcaag
gtctgcagccccggtattccggctttcttgatgccctaaacaagatcattcattcagagg
gtttaccgggactttacagaggtgttttcccaaatgcacaaagagcatttttggtaaaca
tgggagaattggcatgttacgatcacgcaaagcgttttattatcagaaatcatatagctg
atgacaatatatatgckcatacactagcctccgtcatgtcggggcttgcagctaccacyt
tgagctgtccagctgacgtgataaagacaagaatgatgaatcaagcagcgagcaacgaag
gtaagctgatgtacaaaaattcttatgattgtttggtgaagacggttaagcttgaaggag
cgagggccctatggaaagggttttttcctacatgggcgagacttggtccttggcagtttg
ckttttgggtctcatatgagaaatttaggcagattgccgggttctcttcattc
>PAFTOL004564
------------------------------------------------------------
------------------------------------------------------------
------------------------------------------------------------
------------------------------------------------------------
--------------------------------------aacaagatcattcgttcagagg
gtttaatgggactttggagaggtgttttcccaaatgcacaaagagcatttttggtaaaca
tgggagaattggcatgttacgatcacgcaaagcgttttattatcagaactcatatcgctg
atgacaacatatatgctcatacactagcctccatcatgtcagggcttgcagctaccacct
tgagctgtccagctgacgtgataaagacaagaatgatgaatcaagcagcgagcaaggaag
gtaagctgatgtacaaaaattcttatgattgtttggtgaagacggttaagcttgaaggag
tgagggccctatggaaagggttttttcctacgtgggcaagacttggtccttggcagtttg
ctttttgggtttcatatgagaaatttaggcagattgcagggttctcttcattt
>PAFTOL004565
------------------------------------------------------------
------------------------------------------------------------
------------------------------------------gtgcag-----gtggtag
caagtcctgctgatctcataaaagttagaatgcaagcagatggtcgactggtcagcaaag
gtctgcagccccggtattccggctttcttaatgccctaaacaagatcattcattcagagg
gtttacgaggactttacagaggtgttttcccaaatgcacaaagagcatttttggtaaaca
tgggagaattggcatgttacgatcatgcaaaacgttytattatcagaaatcatatagckg
atgacaatatatatgctcatacactagcctccatcatgtcagggcttgcagctaccacat
tgagctgtccagctgaygtgataaagacaagaatgatgaatcaagcagytagcaaggaag
gtaagctgatgtacaaaaattcttaygattgtttggtgaagacggttaagcttgaaggag
tgagggccctgtggaaagggttttytcctacatgggcgagacttggtccttggcagtttg
ctttttgggtctcatatgagaaatttaggcagattgccgggttctcttcattc
>PAFTOL004566
------------------------------------------------------------
-----------------------------------------tctggttcataccc-----
-----------------------------------cgtaggcgtgcag-----gtggtag
caagtcctgctgatcttataaaagttagaatgcaagcagatggccgactggtcagtcaag
gtctgcagccccggtattctggctttattgatgccctaaacaagatcattcrttcagagg
gtttaatgggactttggagaggtgttttcccaaatgcacagagagcatttttggtaaaca
tgggagaattggcatgttacratcacgcaaagcgttttattatcagaactcatatcgctg
atgacaacatatatgctcatacactagcctccatcatgtcagggcttgcagctaccacct
tgagctgtccagctgacgtgataaagacaagaatgatgaatcaagcagcgagcaaggaag
gtaagctgatgtacaaaaattcttmtgattgtttggtgaagacggttaagcttgaaggag
tgagggccctatggaaagggttttttcctacgtgggcaagacttggtccttggcagtttg
ccttttgggtttcatatgagaaatttaggcagattgcagggttctcttcattt
>PAFTOL004567
------------------------------------------------------------
-----------------------------------------tctggttcatacca-----
-----------------------------------cgtaggcgtgcag-----gtggtag
ctagtcctgctgatctcataaaagttagaatgcaagcagatggtcgactggtcagtcaag
gtctgcagccccggtattccggctttcttgatgccctaaacaagatcattcattcagagg
gtttaccaggactttacagaggtgttttcccaaacgcacaaagagcatttttggtaaaca
tgggagaattggcatgttacgatcatgcaaagcgttttatcatcataaatcatatagctg
atgacaatgtatatgctcatacactagcctccatcatgtcggggcttgcagctaccacct
tgagctgtccagctgacgtgataaagacaagaatgatgaatcaagcagcgagcaaggaaa
gtaagctgatgtacaaaaattcttatgattgtttggtgaagacggttaagcttgaaggag
tgagggccctatggaaaggtttttttcctacatgggcgagacttggtccttggcagtttg
ctttttgggtctcatatgagaaatttaggcagattgctgggttctcttcattc
>PAFTOL004568
------------------------------------------------------------
------------------------------------------------------------
---------------------------------------------cag-----gtggtag
caagtcctgctgatctcataaaagttagaatgcaagcagatggtcgactggtcagtcaag
gtctgcagccccggtattccggctttcttgatgctctaaacaagatcattcattcagagg
gtttactgggactttacagaggtgttttcccaaacgcacaaagagcatttttggtaaaca
tgggagaattggcatgttacgatcacgcaaagcgttttrtcatcagaaatcatatagctg
atgacaatatatatgctcatacactagcctccatcatgtcggggcttgcagctaccacct
tgagytgtccagctgacgtaataaagacaagaatgatgaatcaagcagcgagcaaggaaa
gtaagctgatgtacaaaaattcytatgattgtttggcgaagacggttaagcttgaagggg
tgagggcgctatggaaaggtttttttcctacatgggcgagacttggtccttggcagttta
ctttttgggtctcatatgagaaatttaggcagattgccgggttctcttcattc
>PAFTOL004571
------------------------------------------------------------
-----------------------------------------tctggttcacaccc-----
-----------------------------------cgtaggtgtgcag-----gtggtag
caagtcctgctgatctcataaaagttagaatgcaagcagatggtcgactggtcagccaag
gtctgcagccccggtattctggctttattgatgccctaaacaagatcattcgttcagagg
gtttaatgggactttggagaggtgttgtcccaaatgcacaaagagcatttttggttaaca
tgggagaattggcatgttatgatcacgcaaagcgttttattatcagaaatcatatcgctg
atgacaacatatatgctcatacactagcctccatcatgycagggctygcagctaccacct
tgagctgtccagctgacgtgataaagacaagaatgatgaatcaagcagcgagcaaggaag
gtaagcyrttgtacaaaaattcttatgaytgtttggtgaagacggttaagcttgaaggag
tgagggccctatggaaagggttttttcctacgtgggcaagacttggtccttggcagtttg
ctttttgggtctcatatgagaaatttaggcagattgcagggttctcttcattt
>PAFTOL004572
------------------------------------------------------------
-----------------------------------------tctggttcagacca-----
-----------------------------------cgtaggcgtgcag-----gtggtag
caagtcctgctgatctcataaaagttagaatgcaagcagatggtcgactggtcagtgaag
stctgcagccccggtattccarctttcttgatgccctaaacaagatcattcattcagagg
gtttaccgggactttacagaggtgtttttccaaatgcacaaagagcatttttggtaaaca
tgggagaattggcatgttacgatcacgcaaaacgttttattatcagaaatcatatagcgg
atgacaatatatatgctcatacacaagcctccatyatgtcggggcttgcagctaccacat
tgagctgtccagctgacgtgataaagacaagaatgatgaatcaagcagcgagcaaggaag
gtaagctgatgtacaaaaattcttatgattgtttggtgaagacggtyaagcttgaaggag
tgagggccctgtggaaagggttttttcctacatgggcgagacttggtccttggcagtttg
ctttttgggtctcatatgagaaatttaggcagattgctgggttctcttcattc
>PAFTOL004573
------------------------------------------------------------
------------------------------------------------------------
------------------------------------------------------------
--------------------aaagttagaatgcaagcagatggtcgactggtcagtgaag
gtctgcagccccggtattccggctttcttgatgccctaaacaagatcattcattcagagg
gtttacsgggactttacagaggtgttttcccaaatgcacaaagagcatttttggtaaaca
tgggagaattggcatgttacgatcacgcaaaacgttttgttatcagaaatcatatagctg
atgacaatatatatgctcatacactagcctcsatcatgtcggggcttgcagctaccacat
tgagctgtccagctgacgtgataaagacaagaatgatgaatcaagcagcgagcraggaag
gtcagctgatgtacaaaaattcttatgattgtttggtgaagacggttaagcttgaaggaa
tgagggccctgtggaaagggttttttcctacatgggcgagacttggtccttggcagtttg
ctttttgggtctcatatgagaaatttaggcagattgccgggttctcttcattc
>PAFTOL004574
------------------------------------------------------------
-----------------------------------------tctggttcatacca-----
-----------------------------------cgtaggcgtgcag-----gtggtag
caagtcctgctgatctcataaaagttagaatgcaagcagatggtcgactgatcagtcaag
gtctgcagccccggtattccggctttcttgatgccataaacaagatcattcattcagagg
gtttaccgggactttacagaggtgttttcccaaatgcacaaagagcatttttggtaaaca
tgggagaattggcatgttacgatcacgcaaagcgttttattatcagaaatcatatagctg
atgacaacatatatgctcatacactagcctccatcatgtcggggcttgcagctaccacct
tgagctgtccagctgacgtgataaagacaagaatgatgaatcaagcagygagcagggaag
gtaagctgatgtacaaaaattcttatgattgtttggtgaagacggttaagcttgaaggag
tgagggccctatggaaaggtttttttcctacatgggcgagacttggtccttggcagtttg
ctttttgggtctcatatgagaaatttaggcagattgccgggttctcttcattc
>PAFTOL004577
------------------------------------------------------------
------------------------------------------------------------
---------------------------------------ggcgtgcag-----gtggtag
caagtcctgcygatctcataaaagttagaatgcaagcagatggtcgactggtcagtcaag
gtctgcagccccggtattccggctttcttgatgccctgaacaagatcwttcattcagagg
gtttactgggactttacagaggtgttttcccaaatgcacaaagagcatttttggtaaaca
tgggagaattggcatgttaygatcacgcaaagcgttttattatcaaaaatcatgtagctg
atgacaatatatatgctcatacactagcctccatcatgtcagggcttgcagctactacct
tgagctgtccagctgacgtgataaagacaagaatgatgaatcaagcagcaagcaaggaag
gtaagctgatgtacaaaaattcttatgattgtttggtgaggacagttaagcttgaaggag
tgagggccctatggaaagggttttttcctacatgggcgagacttggtccttggcagtttg
ctttttgggtctcatatgagaaatttaggaagattgccgggttctcttcattc
>PAFTOL004578
------------------------------------------------------------
------------------------------------------------------------
------------------------------------------gtgcag-----gtggtag
caagtcctgctgatctcataaaagttagaatgcaagcagatggtcgactggtcagtgaag
gtctgcagccccgrtattccggctttcttgatgccctaaacaagatcattcattcagagg
gtttaccgggactttacagaggtgttttcccaaatgcacaaagagcatttttggtaaaca
tgggagaattggcatgttacgatcacgcaaaacgttttattatcagaaatcatatagctg
atgacaatatatatgctcatacactagcctccatcatgtcggggcttgcagctaccacat
tgagctgtccagctgacgtgataaagactagaatgatgaatcaagcagcgagcaaggaag
gtaagctgatgtacaaaaatkcttatgattgtttggtgaagacggttaagcttgaaggag
tgagggccctgtggaaagggttttttcctacatgggcgagacttggtccttggcagtttg
ctttttgggtctcatatgagaaatttaggcagattgccgggttctcttcattc
>PAFTOL004582
------------------------------------------------------------
-----------------------------------------tctggttcatacca-----
-----------------------------------cgtaggcgtgcag-----gtggtag
caagtcctgctgatctcataaaagttagaatgcaagcagatggtcgactggtcagtgaag
gtctgcagccccggtattccggctttcttgatgccctaaacaagatcattcattcagagg
gtttaccgggactttacagaggtgttttcccaaatgcacaaagagcatttttggtaaaca
tgggagaattggcatgttacgatcatgcaaaacgttttattatcagaaatcatatagctg
atgacaatatatatgctcatacactagcctccatcatgtcggggcttgcagctaccacat
tgagctgtccagctgacgtgataaagacaagaatgatgaatcaagcagcgagcaaggaag
gtaagctgatgtacaaaaattcttttgattgtttggtgaagacggttaagcttgaaggag
tgagggccctgtggaaagggtttttccctacatgggcgagacttggtccttggcagtttg
ctttttgggtctcatatgagaaatttaggcagattgccgggttctcttcattc
>PAFTOL004583
------------------------------------------------------------
-----------------------------------------tctggttcatacca-----
-----------------------------------cgtaggcgtgcag-----gtggttg
caagtcctgctgatctcataaaagttagaatgcaagcagatggtcgactgatcagtgaag
gtctgcagccscggtattccggctttcttgatgccctaaccaagatcattcattcagagg
gtttaccgggactttacagaggtgttttcccaaatgcacaaagagcatttttggtaaaca
tgggagaattggcatgttacgatcacgcaaagcgttttattatcagaaatcatatagctg
atgacaacatatgtgctcatacactagcctccgtcatttcggggcttgcagctaccacct
tgagctgtccagctgaygtgataaagacaagaatgatgaatcaagcagcgagcagggaag
gtaagctgatgtacaaaaattcttatgattgtttggtgaagacggttaagcttgaaggag
tgagggccctatggaaaggtttttttcctacatgggcgagacttggtccttggcagttct
ctttttgggtctcatatgagaaatttaggcagattgccgggttctcttcattc
>PAFTOL004584
------------------------------------------------------------
------------------------------------------------------------
---------------------------------------------cag-----gtggtag
caagtcctgctgatctcataaaagttagaatgcaagcagatggtcgactggtcagtcaag
gtctgcagccccggtattccggctttcttgatgccctgaacaagatcattcattcagagg
gtttactgggactttacagaggtgttttcccaaatgcacaaagagcatttttggtaaaca
tgggagaattggcatgttacgatcacgcaaagcgttttattatcaaaaatcatgtagctg
atgacaatatatatgctcatacactagcctccatcatgtcagggcttgcagctactacct
tgagctgtccagctgacgtgataaagacaagaatgatgaatcaagcagcgagcaaggaag
gtaagctgatgtacaaaaattcttatgattgtttggtgaagacggttaagcttgaaggag
tgagggccctatggaaagggttttttcctacatgggcgagacttggtccttggcagtttg
ttttttgggtctcatatgagaaatttaggcagattgccgggttctcttcattc
>PAFTOL004585
------------------------------------------------------------
-----------------------------------------tctggttcataccc-----
-----------------------------------cgtaggcgtgcag-----gtggtag
caagtcctgctgatcttataaaagttagaatgcaagcagatggccgactggtcagccaag
gtctgcagccccggtattctggctttattgatgccctaaacaagatcattcgttcagagg
gtttaatgggactttggagaggtgttttcccaaatgcacaaagagcatttttggtaaaca
tgggagaattggcatgttacgatcacgcaaagcgttttattatcagaactcatatcgctg
atgacaacatatatgctcatacactagcctccatcatgtcagggcttgcagctaccacct
tgagctgtccagctgatgtgataaagacaagaatgatgaatcaagcagcgagcaaggaag
gtaagctgatgtacaaaaattcttatgattgtttggtgaagacggttaagcttgaaggag
tgagggccctatggaaagggttttttcctacgtgggcaagacttggtccttggcagtttg
ctttttgggtttcatatgagaaatttaggcagattgcagggttctcttcattt
>PAFTOL004587
------------------------------------------------------------
-----------------------------------------tctggttcatacca-----
-----------------------------------cgtaggcgtgcag-----gtggtag
caagtcctgctgatctcataaaagttagaatgcaagcagatggtcgactgatcagtcaag
gyctgcagccccggtattccggctttcttgatgccctaaacaagatcattcattcagagg
gtttaccgggactttacagaggtgttttcccaaatgcacaaagagcatttttggtaaaca
tgggagaattggcatgttacgatcacgcaaagcgttttattatcagaaatcatatagctg
atgacaacatatatgctcatacactagcctccatcatgtcrgggcttgcagctaccacct
tgagctgtccagctgacgtgataaagacaagaatgatgaatcaagcagcgagcagggaag
gtaagctgrtgtacaaaaattcttatgattgtttggtgaagacggttaagcttgaaggag
tgagggccctatggaaaggtttttttcctacatgggcgagacttggtccttggcagtttg
ctttttgggtctcatatgagaaatttaggcagattgccggattctcttcattc
>PAFTOL004590
------------------------------------------------------------
------------------------------------------------------------
-----------------------------------------------------gtggtag
caagtcctgctgatctcataaaagttagaatgcaagcagatggtcgactggycagtcaag
gtctgcagccccggtattccggctttcttgatgccctgaacaagatcattcattcagagg
gtttactgggactttacagaggtgttttcccaaatgcacaaagagcatttttggtaaaca
tgggagaattggcatgttatgatcacgcaaagcgttttattatcaaaaatcatgtagctg
atgacaatatatatgctcatacactagcctccatcatgtcggggcttgcrgctaccacct
tgagctgtccagctgacgtgataaagactagaatgatgaatcaagcagcgagcaaggaag
gtaagctgatgtacaaaaattcttatgattgtttggygaagacagttaagcttgaaggag
tgagggccctatggaaagggttttttcctacrtgggcragacttggtccttggcagtttg
ctttttgggtctcatatgaraaatttaggcagattgccgggttctcttcattc
>PAFTOL004591
------------------------------------------------------------
------------------------------------------------------------
---------------------------------------ggcgtgcag-----gtggtag
caagtcctgctgatctcataaaagttagaatgcaagcagatggtcgactggccagtcaag
gtctgcagccccggtattccggctttcttgatgccctgaacaagatcattcattcagagg
gtttactgggactttmcagaggtgttttcccaaatgcacaaagagcatttttggtaaaca
tgggagaattggcatgttatgatcacgcaaagygttttattatcaaaaatcatgtagctg
atgacaatatatatgctcatacactagcctccatcatgtcggggcttgcagctaccacct
tgagctgtccagctgacgtgataaagactagaatgatgaatcaagcagcgagyaaggaag
gtaagctgatgtacaaaaattcttatgattgtttggtgaagacagttaagcttgaaggag
tgagggccctatggaaagggttttttcctacatgggcgagacttggtccttggcagtttg
ctttttgggtctcatatgagaaatttaggcagattgccgggttctcttcattc
>PAFTOL004593
------------------------------------------------------------
-----------------------------------------tctggttcatacca-----
-----------------------------------cgtaggcgtgcag-----gtggtag
caagtcctgctgatctcataaaagttagaatgcaagcagatggtcgactgatcagtcaag
gtctgcagccccggtattctggctttcttgatgcccttaacaagatcattcattcagagg
gtttagcgggactttacagaggtgttttcccaaatgcacaaagagcatttttggtaaaca
tgggagaattggcatgttacgatcacgcaaagcgttttattatcagaaatcatatagctg
atgacaacatatatgctcatacactagcctccatcrtgtcggggcttgcagctaccacct
tgagctgtccagctgacgtgataaagacaagaatgatgaatcaagcagcgagcagggaag
gtaagctgatgtacaaaaattcttatgattgtttggtgaagacggttaagcttgaaggag
tgagggccctatggaaaggtttttttcctacatgggcgagacttggtccttggcagtttg
ctttttgggtctcatatgagaaatttaggcagattgccgggttctcttcattc
>PAFTOL004594
------------------------------------------------------------
------------------------------------------------------------
------------------------------------gtaggtgtgcag-----gtggtag
caagtcctgctgatctcataaaagttagaatgcaagcagatggtcgactggtcagtcaag
gtctgcagccccggtattccggctttcttgatgccctgmacaagatcattcattcagagg
gtttactgggactttacagaggtgttttcccaaatgcacaaagagcatttttggtaaaca
tgggagaattggcatgttatgatcacgcaaagcgttttattatcaaaaatcatgtwgctg
atgacaatatatatgctcatacactagcctccatyatgtcggggcttgcagctaccacct
tgagctgtccagctgacgtgataaagactagaatgatgaatcaagcagcgagcaaggaag
gtaagctgatgtacaaarattcttatgattgtttggtgaagacrgttaagcttgaaggag
tgagggccctatggaaaggrttttttcctacrtgggcgagacttggtccttggcagtttg
ctttttgggtctcatatgagaaatttaggcagattgccgggttctcttcattc
>PAFTOL004596
------------------------------------------------------------
------------------------------------------------------------
------------------------------------------gtgcag-----gtggtag
caagtcctgctgatctcataaaagttagaatgcaagcagatggtcgactggtcagtgaag
gtctgcagccccggtattccggctttcttgatgccctaaayaagatcattcattcagagg
gtttaccgggactttacagaggtgttttcccaaatgcacaaagagcatttttggtaaaca
tgggagaattggcatgttacgatcacgcaaaacgttttattatcagaaatcatatagctg
atgacaatatatatgctcatacactagcctccatcatgtcggggcttgcagctaccacat
tgagctgtccagctgacgtgataaagacaagaatgatgaatcaagcagcgagcaaggaag
gtaagctgatgtacaaaaattcttatgattgtttggtgaagacggttaagcttgaaggag
tgagggccctgtggaaagggttttttcctacatgggcgagacttggtccttggcagtttg
ctttttgggtctcataygagaaatttaggcagattgccgggttctcttcattc
>PAFTOL004597
------------------------------------------------------------
------------------------------------------------------------
-----------------------------------------------------gtggtag
caagtcctgctgatctcataaaagttagaatgcaagcagatggtcgactgatcagtcaag
gtctgcagcccmggtattccggctttcttgatgccctaaacaagatcattcattcagagg
gtttacygggactktacagaggtgttttcccaaatgcacaaagagcatttttggtaaaca
tgggagaattggcatgttacgatcacgcaaagcrttttattgtcagaaatcatatagctg
atgacaacatatatgctcatacactagcctccatcatgtcggggcttgcagctaccacct
tgagctgtccagctgacgtgataaagacaagaatgatgaatcaagcagcaagcagggaag
gtaagctgatgtacaaaaattcttatgattgtttggtgaagacggttaagmttgaaggag
tgrgggccctatggaaaggtttttttcctacatgggcgagacttggtccttggcagtttg
ctttttgggtctcrtatgagaaatttaggcagattgccgggttctcttcattc
>PAFTOL004598
------------------------------------------------------------
-----------------------------------------tctggttcatacca-----
-----------------------------------cgtaggcgtgcag-----gtggtag
caagtcctgctgatctcataaaagttagaatgcaagcagatggtcgactggtcagtcaag
gtctgcagccccggtattccggytttcttgatgccctgaacaagatcattcattcagagg
gtttactgggactttacagaggtgttttcccaaatgcacaaagagcatttttggtaaaca
tgggagaattggcatgttatgatcacgcaaagcgttttattatcaaaaatcatgttgctg
atgacaatatatatgctcatacactagcctccattatgtcggggcttgcagctaccacct
tgagctgtccagctgacgtgrtaaagactagaatgatgaatcaagcagcgagcaaggaag
gtaagctgatgtacaaaaattcttatgattgtttggtgaagacggttaagcttgaaggag
tgagggccctatggaaaggattttttcctacgtgggcgagacttggtccttggcagtttg
ctttttgggtctcatatgagaaatttaggcagattgccgggttctcttcattc
>PAFTOL004599
------------------------------------------------------------
------------------------------------------------------------
------------------------------------------------------------
------------------------------------------------------------
--------------tattccggctttcttgatgccctgaacaagatcattcattcagagg
gtttamtgggactttacagaggtgttttcccaaatgcacaaagagcatttttggtaaaca
tgggrgaattggcatgttatgatcacgcaaagcgttttattatcaaaaatcatgtagctg
atgacaatatatatgctcatacactagcctccrtcrtgtcggggcttgcagctaccacct
tgagctgtccagctgacgtgataaagactagaatgatgaatcaagcagcgagcaaggaag
gtaagctgatgtacaaaaattcttatgattgtttggtgaagacggttaagcttgaaggag
tgagggccctatggaaagggtttttycctacatgggcgagacttggtccttggcagtttg
ctttttgggtctcatatgagaaatttaggcagattgccgggttctcttcattc
>PAFTOL004600
------------------------------------------------------------
-----------------------------------------tctggttcatacca-----
-----------------------------------cgtaggcgtgcag-----gtggtag
caagtcctgctgatctcataaaagttagaatgcaagcagatggtcgactggtcagtcaag
gtctgcagccccggtattccggctttcttgatgccctgaacaagatcattcattcagagg
gtttactgggactttacagaggtgttttcccaaatgcacaaagagcatttttggtaaaca
tgggagaattggcatgttatgatcaygcaaagcgttttattatcaaaaatcatgtwgctg
awgacaatatatatgctcatacactagcctccatyatgtcggggcttgcagctaccacct
tgagctgtccagctgacgtgataaagactagaatgatgaatcaagcagcgagcaaggaag
gtaagctgatgtacaaaaattcttatgattgtttggtgaagacggttaagcttgaaggag
tgagggccctatggaaaggattttttcctacgtgggcgagacttggtccttggcagtttg
ctttttgggtytcatatgaraaatttaggcagattgccgrgttctcttcattc
>PAFTOL004601
------------------------------------------------------------
------------------------------------------------------------
-----------------------------------------------------gtggtag
caagtcctgctgatctcataaaagttaggatgcaatcagattgtcgactgatcagtcaag
gtctgcagccccggtattccggctttcttgatgccctaaacaaggtcattcattcagagg
gtttaccaggactttacagaggtgttttcccaaatgcacaaagagcatttttggtaaaca
tgggagaattggcatgttacgatcacgcaaagcgttttattatcagaaatcatatagctg
atgacaacatatatgctcatacactagcctcaatcatgtcggggcttgcggctaccacct
tgagctgtcctgctgacgtgataaagacaagaatgatgaatcaagcagcgagcagggaag
gtaagctgatgtacaaaaattcttatgattgtttggtgaagacggttaagcttgaaggag
tgagggccctatggaaaggtttttttcctacatgggcaagacttggtccttggcagtttg
ctttttgggtctcatatgagaaatttaggcagattgccgggttctcttcattc
>PAFTOL004604
------------------------------------------------------------
------------------------------------------------------------
------------------------------------------gtgcag-----gtggtag
caagtcctgctgatctcataaaagttagaatgcaagcagatggtcgacyrgtcagtcaag
gtctgcagcccaggtattcyggctttcttgatgccctaaacaagatcattcattcagagg
gtttaccgggactttacagaggtgttttcccaaatgcacaaagagcatttttggtaaaca
tgggagaattggcatgttacgatcaygcaaagcgttttattatcagaaatcatatagctg
atgacaatatatatgctcatacactggcctccatcatgtcggggcttgcagctaccacct
tgagctgtccagctgacgtgataaaaacaagaatgatgaatcaagcagcgagcaaggaag
gtaagctgatgtacaaaaattcttatgattgtttggtgaagacaattaagcttgaaggag
tgwgggccctrtggaaagggttttttcctacatgggcgagacttggtccttggcagtttg
ctttttgggtctcataygagaaatttaggcagattgccgggttctcttcattc
>PAFTOL004605
------------------------------------------------------------
-----------------------------------------tctggttcatacca-----
-----------------------------------cgtaggcgtgcag-----gtggtag
caagtcctgctgatctcataaaagttaggatgcaagcagatggtcgactgatcagtgaag
gtctgcagccccggtattcyggytttcttgatgccctaaacaagatcattcattcagagg
gtttaccgggactttacagaggtgttttcccaaatgcacaaagagcatttttggtaaaca
tgggagaattggcatgttacgatcacgcaaagtgttttattatcagaaatcatatagctg
atgacaacatatatgctcatacactagcctccatcatgtcggggcttgcagctaccacct
tgagctgtccagctgacgtgataaagacaagaatgatgaatcaagcagcragcagggaag
gtaagctgatgtacaaaaattcttatgattgtttggtgaagacggttaagcttgaaggag
tgagggccctatggaaaggtttttttcctacatgggcgagacttggtccttggcagttct
ctttttgggtctcatatgagaaatttaggcagattgccgggttctcttcattc
>PAFTOL004608
------------------------------------------------------------
------------------------------------------------------------
------------------------------------------gtgcag-----gtggtag
caagtcctgctgatctcataaaagttagaatgcaagcagatggtcgactggtcagtgaag
gtctgcagccccggtattccggctttcttgatgccctaaacaagatcgttcattcagagg
gtttaccgggactttacagaggtgttttcccaaatgcacaaagagcatttttggtaaaca
tgggagaattggcatgttacgatcatgcaaaacggtttattatcagaaatcatatagctg
atgacaatatatatgctcatacactggcctccatcatgtcggggcttgcagctaccacat
tgagctgtccagctgacgtgataaagacaagaatgatgaatcaagcagcgagcaasaaag
gtaagctgatgtacaaaaattcttatcattgtttggtgaagacggttaagcttgaaggag
tgagggccctgtggaaagggttttttcctacatgggcgagacttggtccttggcagtttg
ctttttgggtctcatatgagaaatttaggcagattgccgggttctcttcattc
>PAFTOL004609
------------------------------------------------------------
------------------------------------------------------------
------------------------------------gtaggcgtgcag-----gtggtag
caagtcctgctgatctcataaaagttagaatgcaagcagatggtcgactggtcagtgaag
gtctgcagccccggtattccggctttcttgatgccctaaacaagatcattcattcagagg
gtttaccaggactttacagaggtgttttcccgaatgcacaaagagcatttttggtaaaca
tgggagaattggcatgttacgatcacgcaaaacgttttattatcagaaatcatatagctg
atgacaatatatatgctcatacacttgcctccatcacgtccgggcttgcagctaccacat
tgagctgtccagctgacgtgataaagacaagaatgatgaatcaagcagcgagcaaggaag
gtaagctgatgtacaaaaattcttatgattgtttggtgaagacggttaagcttgaaggag
tgagggccctgtggaaagggttttttcctacatgggcgagacttggtccttggcagtttg
ctttttgggtctcatatgagaaatttaggcagattgccgggttctcttcattc
>PAFTOL004610
------------------------------------------------------------
-----------------------------------------tctggttcataccc-----
-----------------------------------cgtaggcgtgcag-----gtggtag
caagtcctgctgatctyataaaagttagaatgcaagcagatggtcgactggtcagccaag
gtctgcagccycggtattctggctttattgatgccctaaacaagatcattcattcagagg
gtttaatgggwctttggagaggtgttttcccaaatgcacaaagagcatttttggtaaaca
tgggagaattggcatgttacgatcacgcaaagcattttattatcagaaatcatattgctg
atgacaacatatatgctcatacactagcctccatcatgtcagggcttgcagctaccacct
tgagctgtccagctgacgtgataaagacaagaatgatgaatcaagcagcgagcaaggaag
gtaagctgatgtacaaaaattcttatgattgtttggtgaagacagttaagcttgaaggag
tgagggcsctatggaaagggttttytcctacatgggcaagacttggtccttggcagtttg
cattttgggtctcrtatgagaaatttaggcagattgcagggttctcttcattt
>PAFTOL004611
------------------------------------------------------------
-----------------------------------------tctggttcataccc-----
-----------------------------------cgtaggcgtgcag-----gtggtag
caagtcctgctgatctyataaaagttagaatrcaagcagatggtcgactggtcagccaag
gtctgcagccycggtattctggctttattgatgccctaaacaagatcattcattcagagg
gtttaatgggwctttggagaggtgttttcccaaatgcacaaagagcatttttggtaaaca
tgggagaattggcatgttacgatcacgcaaagcattttattatcagaaatcatattgctg
atgacaacatatatgctcatacactagcctccatcatgtcagggcttgcagctaccacct
tgagctgtccagctgacgtgataaagacaagaatgatgaatcaagcagcgagcaaggaag
gtaagctgatgtacaaaaattcttatgattgtttggtgaagacagttaagcttgaaggag
tgagggccctatggaaagggttttytcctacatgggcragacttggtccttggcagtttg
cattttgggtctcrtatgagaaatttaggcagattgcagggttctcttcattt
>PAFTOL004613
------------------------------------------------------------
-----------------------------------------tctggttcatacca-----
-----------------------------------cgtaggcgtgcag-----gtggtag
caagtcctgctgatctcataaaagttagaatgcaagcggatggtcgactggtcagtcaag
gtctgcagccccggtattccggctttcttgatgccttgaacaagatcattcattcagagg
gttttctgggactttacagaggtgttttccctaatgcacaaagagcatttttggtaaaca
tgggggaattggcatgttacgatcacgcaaagcgttttattataaaaaatcatgtagctg
atgacaatatctatgctcatacactagcctccatcatgtcggggyttgcagctaccacct
tgagctgtccagctgacgtgataaagacaagaatgatgaatcaagcagcgagcaaggaag
gtaagctgatgtacaaaaattcttatgattgtttggtgaagacggttaagcttgaaggag
tgagggccctatggaaagggttttttcctacatgggcgagacttggtccttggcagtttg
ctttttgggtctcatatgagaaatttaggcagattgccgggttctcttcattc
>PAFTOL004617
------------------------------------------------------------
------------------------------------------------------------
---------------------------------------ggcgtgcag-----gtggtag
caagtcctgctgatctcataaaagttagaatgcaagcagatggtcgactkgtcagtcaag
gtctgcagccccggtattccggctttcttgatgccctgaacaagatcattcattcagagg
gytyactrggactttacagaggtgttttcccaaatgcacaaagagcatttttggtaaaca
tgggagaattggcatgttaygatcacgcaaagcgttttattatcaaaaatcatgtagctg
atgacaatatatatgctcatacactagcctccatcatgtcggggcttgcagctacyacct
tgagctgtccagctgaygtgataaagacwagaatgatgaatcaagyagcgagcaaggamg
gtaagctgatgtacaaaaattcttatgattgtttggtgaagacggttaagcttgaaggag
tgagggccctatggaaagggttttttcckacatgggcgagacttggtccttggcagtttg
ctttttgggtctcatatgagaaatttaggcagattgccgggttctcttcattc
>PAFTOL004618
------------------------------------------------------------
-----------------------------------------tctggttcatacca-----
-----------------------------------cgtaggcgtgcag-----gtggtag
caagtcctgctgatctcataaaagttagaatgcaagcagatggtcgactggtcagtgaag
gtctgcagccccggtattccggctttcttgatgccctaaacaagatcattcattcagagg
gtttaccaggactttacagaggtgttttcccaaatgcacaaagagcatttttggtaaaca
tgggagaattggcatgttacgatcacgcaaaacgttttattatcagaaatcatatagctg
acgacaatatatatgctcatacacttgcctccatcatgtcggggcttgcagctaccacat
tgagctgtccagctgacgtgataaagacaagaatgatgaatcaagcagcgagcaaggaag
gtaagctgatgtacaaaaattcttatgattgtttgstgaagacggttaagcttgaaggag
tgagggccctgtggaaagggttttttcctacatgggcgagacttggtccttggcagtttg
ctttttgggtctcatatgagaaatttaggcagattgccgggttctcttcattc
>PAFTOL004619
------------------------------------------------------------
------------------------------------------------------------
-----------------------------------------------------gtggtgg
caagcccagctgatctcataaagattagaatgcaagcggatggcctactggtcagccaag
gtctgcaaccccggtactctggctttcttgatgccctcgacaagatcattcgttcagagg
ggttacgaggactttggagaggggtttttccaaacgcacagagagcatttttggtaaaca
tgggagaattggcatgttatgatcacgcaaagcgttttattatcagaaatcatatagctg
atgacaacatatatgcgcatacactggcctccattatgtcgggacttgcagctrctacct
tgagctgtccagctgatgtgataaagtcaagaatgatgaatcaagcagcgagcaaggaag
gtaagctgatgtacaaaaattcttatgattgtttggtgaagacggttaagcttgaaggag
tgagggccctatggaaagggttttttcctacatgggcaagacttggtccttggcagtttg
ctttttgggtctcatatgagaaatttaggcagattgcagggttctcttcattc
>PAFTOL004620
------------------------------------------------------------
------------------------------------------------------------
---------------------------------------------cag-----gtggtag
caagtcctgctgatctcataaaagttagaatgcaagcagatggtcgackggtcagtgaag
gtytgcagccccggtattccggctttcttgatgccctaaacaagatcattcaytcagagg
gtttaccaggactttacagaggtgttttcccaaatgcacaaagagcatttttggtaaaca
tgggagaattggcatgttaygatcacgcaaaacgttttrttatcagaaatcatatagcyg
atgacaatatatatgctcatacactagcctccatcatgtcagggcttgcagctaccacat
tgagctgtccagctgacgtgataaagacaagaatgatgaatcaagcagcgagcaaggaag
gtaagctgatgtacaaaaattcttatgattgtttggtgaagacagttaagcttgaaggag
ygagggccctgtggaaagggttttttcctacatgggcragacttggtccttggcagttcg
ctttttgggtctcatatgagaaatttcggcagattgccgggttctcttcattc
>PAFTOL004623
------------------------------------------------------------
-----------------------------------------tctggttcatacca-----
-----------------------------------cgtaggtgtgcag-----gtggtag
caagtcctgctgatctcataaaagttagaatgcaagcagatggtcaactggtcagtaaag
gtctgcagccccggtattcyggctttcttgatgccctaaacaagatcattcaykcagagg
gtttaccgggactttacagaggtgttttcccaaatgcacaaagagcatttttggtaaaca
tgggagaattggcatgttacgatcacgcaaaacgttttattatcagaaatcatatagctg
atgacaatatatatgctcatacactagcctccatcatgtcggggcttgcagctaccacat
tgagctgtccagctgacgtgataaagacaagaatgatgaatcaagcagcgagcaaggaag
gtaaactgatgtacaaaaattcttatgattgtttggygaagacggtgaagcttgaaggag
tgagggccctgtggaaagggttttttcctacatgggcgagacttggtccttggcagtttg
ctttttgggtctcatatgagaaatttaggcagattgccgggttctcttcattc
>PAFTOL004624
------------------------------------------------------------
------------------------------------------------------------
---------------------------------------ggcgtgcag-----gtggtag
caagtcctgctgatctcataaaagttagaatgcaagcagatggtcgactggccagtcaag
gtctgcagccccggtattccggctttcttgatgccctgaacaagatcattcattcagagg
gtttactgggactttacagaggtgttttcccaaatgcacaaagagcatttttggtaaaca
tgggagaattggcatgttatgatcacgcaaagcattttattatcaaaaatcatgtagctg
atgacaatatatatgctcatacactagcctccatcatgtcggggcttgcagctaccacct
tgagctgtccagctgacgtgataaagactagaatgatgaatcaagcagcgagcaaggaag
gtaagctgatgtacaaaaattcttatgattgtttggtgaagacagttaagcttgaaggag
tgagggccctatggaaagggttttttcctacatgggcgagacttggtccttggcagtttg
ctttttgggtctcatatgagaaatttaggcagattgccgggttctcttcattc
>PAFTOL004625
------------------------------------------------------------
------------------------------------------------------------
---------------------------------------ggcgtgcag-----gtggtag
caagtcctgctgatctcataaaagttagaatgcaagcagatggtcgactggtcagtcaag
gtctgcagccccggtattccggctttcttgatgccctgaacaagatcattcattcagagg
gtttactgggactttacagaggtgttttcccaaatgcacaaagagcatttttggtaaaca
tgggagaattggcatgttatgatcacgcaaagcgttttattatcaaaaatcatgtagctg
atgacaatatatatgctcatacactagcctccatcatgtcagggcttgcagctactacct
tgagctgtccagctgacgtgataaagacaagaatgatgaatcaagcagcgagcaaggaag
gtaagctgatgtacaaaaattcttatgattgtttsgtgaggacggttaagcttgaaggag
tgagggccctatggaaagggttttttcctacatgggcgagacttggtccttggcagtttg
ctttttgggtctcatatgagaaatttaggcagattgccgggttctcttcattc
>PAFTOL004626
------------------------------------------------------------
------------------------------------------------------------
-----------------------------------------------------gtggtag
caagtcctgctgatctcataaaagttagaatgcaagcagatggtcgactgatcagtgaag
gtctgcagccccggtattccggctttcttgatgccctaaacaagatcattcattcagagg
gtttaccgggactttacagaggtgttttcccaaatgcacaaagagcatttttggtaaaca
tgggagaattggcatgttacgatcacgcaaagtgttttattatcagaaatcatatagctg
atgacaacatatatgctcatacactagcctccatcatgtcggggcttgcagctaccacct
tgagctgtccagctgacgtgataaagacaagaatgatgaatcaagcagcgagcagggaag
gtaagctgatgtacaaaaattcttatgattgtttggtgaagacggttaagcttgaaggag
tgagggccctatggaaaggtttttttcctacatgggcgagacttggtccttggcagttct
ctttttgggtctcatatgagaaatttaggcagattgccgggttctcttcattc
>PAFTOL004627
------------------------------------------------------------
-----------------------------------------tctggttcatatca-----
-----------------------------------cgtaggcgtgcag-----gtggtag
caagtcctgctgatctcataaaagttagaatgcaagcagatggtcgactggtcagtaaag
gtctgcasccccggtattccggctttcttgatgccctaaacaagatcattcattcagagg
gtytaccgggactttacagaggtgttttcccaaatgcacaaagagcatttttggtaaaca
tgggagaattggcatgttacgatcacgcaaaacgtttcattatcagaaatcatatagctg
atgacaatatatatgctcatacmctagcctccatcatgtcggggcttgcagctacgacat
tgagctgtccagctgacgtgataaagacaagaatgatgaatcaagcagcgagcaaggaag
gtaasctgatgtacaaaaattcttatgattgtttggtgaagacggttaagcttgaaggag
tgagggccctgtggaaagggttttttcctacatgggcgagacttggtccttggcagtttg
ctttttgggtctcatatgagaaatttmggcagattgccgggttctcttcattc
>PAFTOL004629
------------------------------------------------------------
-----------------------------------------tctggttcatacca-----
-----------------------------------cgtaggcgtgcag-----gtggtag
caagtcctgctgatctcataaaaattagaatgcaagcggatggtcgactggtcagtcaag
gtctgcagccycggtattccggctttcttgatgccctaaacaagatcattcattcagagg
gtttacggggactttacagaggcgttttcccaaacgcacaaagagcatttttggtaaaca
tgggagaattggcatgttacgatcacgcaaagcgttttattatcagaaatcatatagctg
atgacaatatatatgctcatacactagcctccatcatgtcggggcttgcagctaccacct
tgagctgcccagctgacgtgataaagacaagaatgatgaatcaagcagygagcaaggaaa
gtaagctgatgtacaaaaattcttatgattgtttggtgaagacggyyaagcttgaaggag
tgaaggccctatggaaaggtttttttcctacatgggcgagacttggtccttggcagtttg
ctttttgggtctcatatgagaaatttagggagattgccggcttctcttcattc
>PAFTOL004631
------------------------------------------------------------
------------------------------------------------------------
---------------------------------------------cag-----gtggtag
caagtcctgctgatctcataaaagttagaatgcaagcagatggtcgactggtcagtcaag
gtctgcagccccggtattccggctttcttgatgccctgaacaagatcattcattcagagg
gtttactgggactttacagaggtgttttcccaaatgcacaaagagcatttttggtaaaca
tgggagaattggcatgttatgatcacgcaaagcgttttattatcaaaaatcatgtagctg
atgacaatatatatgctcatacactagcctccatcatgtcggggcttgcagctaccacct
tgagctgtccagctgacgtgataaagactagaatgatgaatcaagcagcgagcaaggaag
gtaagctgatgtacaaaaattcttatgattgtttggtgaagacrgttaagcttgaaggrg
tgagggccctatggaaaggrttttttcctacrtgggcgagacttggtccttggcagtttg
ctttttgggtctcatatgagaaatttaggcagattgccgggttctcttcattc
>PAFTOL004632
------------------------------------------------------------
------------------------------------------------------------
-----------------------------------------------------gtggtag
caagtcctgctgatctcataaaagtyagaatgcaagcagatggtcgactgatcagtcaag
gtctgcagccccggtattccggctttcttgatgccctaaacaagatcattcattcagagg
gtttaccgggactttacagaggtgttttcccaaatgcacaaagagcatttttggtaaaca
tgggagaattggcatgttacgatcacgcaaagcgttttattatcagaaatcatatagctg
atgacaacatatatgctcatacactagcctccatcatgtcggggcttgcagctaccacct
tgagctgtccagctgacgtgataaagacaagaatgatgaatcaagcagcgagcagggaag
gtaagctgatgtacaaaaattcttatgattgtttgstgaagacggttaagcttgaaggaa
tgagggccctatggaaaggtttttttcctacatgggcgagactcggtccttggcagtttg
ctttttgggtctcatatgagaaatttaggcagattgccgggttctcttcattc
>PAFTOL004633
------------------------------------------------------------
--------------------------------tctttacattctggttcatacca-----
-----------------------------------cgtaggcatgcag-----gtggtag
caagtcctgctgatctgataaaagttagaatgcaagcagatggtcgactggtcagtcaag
gcctgcagccgaggtattccggctttcttgatgccctaaacaagatcattcattcagagg
gyttaccaggactttacagaggtgttttcccaaatgcacaaagagcatttttggtaaaca
tgggagaattggcatgttacgatcacgcaaagcgttttattatcagaaatcatatagctg
atgacaacatatatgctcatacactggcttccatcatgtcggggcttgcagctaccacct
tgagctgtccagctgatgtgataaaaacaagaatgatgaatcaagcagcgagcaaggaag
gtaagctgatgtacaaaaattcttatgattgtttggtgaagacaattaagcttgaaggag
tgagggccctgtggaaagggttttttcctacatgggcgagacttggtccttggcagtttg
ctttttgggtctcatatgagaaatttaggcagattgctggrttctcttcattc
>PAFTOL004634
------------------------------------------------------------
------------------------------------------------------------
-----------------------------------------------------gtggtag
caagtcctgctgatctcataaaagttagaatgcaagcagatggtcaactggtcagtcaag
gtctgcagccccggtattccggctttcttgatgccctaaacaagatcattcattcagagg
gyttaccrggactttayagaggtgttttcccaaacgcacaaagagcatttttagtaaaca
tgggagaattggcatgttacgatcacgcmaagcgttttattatcagaaatcatatagctg
atgacaatatatatgctcatacactagcctccatcatgtcggggctygcagctaccacct
tgagctgtccagctgatgtgataaagacaagaatgatgaatcaagcagcgagcaaggaaa
gtaagctgatgtacaaaaattcttatgattgtttggtgaagacagttaagcttgaagggc
tgagggccctatggaaaggtttttttcctacatgggcgaggcttggtccttggcagttta
ctttttgggtctcatatgagaaatttaggcagattgccgggttctcttcattc
>PAFTOL004635
------------------------------------------------------------
------------------------------------------------------------
------------------------------------------------------------
------------------------------------------------------------
--------------tattctggctttcttgatgccctaaacaagatcattcattcagagg
gtttaccgggactttacagaggtgttttcccaaacgcacaaagagcatttttggtaaaca
tgggagaattggcatgttacgatcacgcaaagcgttttattatcagaaatcatatagctg
atgacaatayataygctcatacactagcctccatcatgtcrgggcttgcagcyaccacct
tgagctgtccagctgacgtgataaagacaagaatgatgaatcaagcagcgcacaaggata
gtaagctgatgtacaaaaattcttatgattgtttggtgaagacggttaagcttgaagggg
tgagggccctatggaaaggttttttccctacrtgggcgagacttggtccttggcagtttg
ctttttgggtctcgtacgaaaaatttaggcagattgctgggttctcttcattc
>PAFTOL004636
------------------------------------------------------------
------------------------------------------------------------
---------------------------------------------cag-----gtggtat
caactccggctgatctcataaaagttagaatgcaagcagatggtcgactggtcagtgagt
ggctacagccccggtattccggcttttttgatgccctaaacaagatcattcattcagagg
gtttaccgggactttacagaggtgttttcccaaatgcacaacgagcatttttggtaaaca
tgggagaattggcatgttacgatcacgcaaaacgttttattatcagaaatcatatagctg
atgacaatatatatgctcatacgctagcatccatcatgtcggggcttgcagctaccacat
tgagctgtccagctgacgtgataaagacaagaatgatgaatcaagcagcgagcaaggaag
gtaagctgatgtacaaaaattcttatgattgtttggtgaagacggttaagcttgaaggag
tgagggcccygtggaaagggttttttcctacatgggcgagacttggtccttggcagtttg
ctttttgggtctcatatgagaaatttaggcagatcgccgggttctcttcgttc
>PAFTOL004637
------------------------------------------------------------
------------------------------------------------------------
---------------------------------------ggcgtgcag-----gtggtag
caagtcctgctgatctcataaaagttagaatgcaagcagatggtcgactggtcaaccaag
gtctgcagcctyggtattccggctttcttgatgccctaaacaagataattygttcagagg
gtttaccgggactttggagaggtgttttcccaaatgcacaaagagcatttttggtaaaca
tgggmgaattggcatgttacgatcacgcaaagcgttttattatcagaaactatatagctg
atgacaacatatatgctcatacactagcctccataatgtcggggcttgcagctaccacct
tgagctgtccagctgacgtgataaagacaagaatgatgaatcaagcagcaagcaaggaag
gtaagctgatgtacaaaagttcttatgattgtttggtgaagacggttaagcttgaaggag
tgagggccctatggaaagggttttttcctacatgggcaagacttggtccttggcagtttg
ctttttgggtctcatatgagaaatttaggcagattgcagggttctcttcattc
>PAFTOL004639
------------------------------------------------------------
------------------------------------------------------------
-----------------------------------------------------gtggtag
caagtcctgctgatctcataaaagttagaatgcaagcagatggtcgactgatcagtgarg
gtctgcagccccggtattccggctttcttgatgccctaaacaagatcattcattcagagg
gtttaccgggactttacagaggtgttttcccaaatgcacaaagagcatttttggtaaaca
tgggagaattggcatgttacgatcacgcaaagcgttttattatcagaaatcatatagctg
atgacaacatatatgctcatacactagcctccatcrtgtcggggcttgcagctaccacct
tgagctgtccagctgacgtgataaagacaagaatgatgaatcaagcagcgagcagggaag
gtaagctgatgtacaaaaattcttatgattgtttggtgaagayggttaagcttgaaggag
tgagggccctatggaaagggttttttcctacatgggcgagacttggtccttggcagttct
ctttttgggtctcatatgagaaatttaggcagattgccgggttctcttcattc
>PAFTOL004640
------------------------------------------------------------
------------------------------------------------------------
------------------------------------------------------------
--------------------aaagttagaatgcaagcagatggtcgactggttagtcaag
gtctgcakcccyggtattctggctttcttgatgccctaaacaagatmattcattcagagg
gtttacggggactttacagaggtgttttcccaaatgcacaaagagcatttttggtaaata
tgggagaattggcatgttacgatcacgcaaagcrttttattatcagaaatcatatagctg
atgacaacatatatgctcatacactggcctccatcatgtcggggcttgcagctaccacct
tgagctgtccagctgacgtgataaagacaagaatgatgaatcaagcagtkagcaaggaag
gtmagctgatgtacaaaaattcttatgattgtttggggaagacggttaarcttgaaggag
tgagggccctatggaaaggtttttttcctacatgggcgagacttggtccttggcagtttg
ctttttgggtctcgtatgagaaatttaggcagattgccgggttctcttcattc
>PAFTOL004642
------------------------------------------------------------
-----------------------------------------tctggttcatacca-----
-----------------------------------cgtaggcgtgcag-----gtggtag
caagtcctgctgatctcataaaagttagaatgcaagcagatggtcgactggtcagtcaag
gtctgcagccccggtattccggctttcttgatgccctgaacaagatcattcattcagagg
gtttactgggactttacagaggtgttttcccaaatgcacaaagagcatttttggtaaaca
tgggagaattggcatgttatgatcacgcaaagcgttttattatcaaaaatcatgtagctg
atgacaatatatatgctcatacactagcctccatcatgtcggggcttgcagctaccacct
tgagctgtccagctgacgtgataaagacaagaatgatgaatcaagcagcgagcaaggaag
gtaagctgatgtacaaaaattcttatgattgtttggtgaagacggttaagcttgaaggag
tgagggccctatggaaagggttttttcctacatgggcgagacttggtccttggcagtttg
ctttttgggtctcatatgagaaatttaggcagattgcagggttctcttcattc
>PAFTOL004644
------------------------------------------------------------
------------------------------------------------------------
---------------------------------------ggtgtgcag-----gtggtrg
caagtcctgctgatctcattaaagttagaatgcaagcagatggtcgactggtcagtcaag
gtctgcagccccggtattccggctttcttgatgccctaaacaagatcattcattcagagg
gtttaccgggactttacagaggtgttttcccaaatgcacaaagagcatttttggtaaaca
tgggagaattggcatgttacgatcatgcaaagcgttttattatcagaaatcaaatggctg
atgacaatatatatgctcatacactagcctccatcatgtcggggcttgcagctaccacct
tgagctgtccagctgacgtgataaagacaagaatgatgaatcaagcagcgagcaaggaag
gtaagctgatttacaaaaattcttatgattgtttggtkaagacggttaagcttgaaggag
tgagggccctatggaaagggttttttcctacatgggcaagacttggtccttggcagtttg
ccttttgggtctcatatgagaaattyaggcagattgccgggttctcttcattc
>PAFTOL004646
------------------------------------------------------------
-----------------------------------------tctggttcatacca-----
-----------------------------------cgtaggcgtgcag-----gtggtag
caagtcctgctgatctcataaaagttagaatgcaagcagatggtcgactggtcagtcaag
gtctgcagccccggtattccggctttcttgatgccctgaacaagatcattcattcagagg
gtttactgggactttacagaggtgttttcccaaatgcacaaagagcatttttggtaaaca
tgggagaattggcatgttatgatcacgcaaagcgttttattatcaaaaatcatgtagctg
atgacaatatatatgctcatacactagcctccatcatgtcggggcttgcagctaccacct
tgagctgtccagctgacgtgataaagactagaatgatgaatcaagcagcgagcaaggaag
gtaagctgatgtacaaaaattcttatgattgtttggtgaagacagttaagcttgaaggag
tgagggccctatggaaagggttttatcctacatgggcgagacttggtccttggcagtttg
ctttttgggtyttatatgaraaatttaggcagaytgycgggttctcttcattc
>PAFTOL004647
------------------------------------------------------------
-----------------------------------------tctggttcatacca-----
-----------------------------------cgtaggcgtgcag-----gtagtag
caagtcctgctgatctcataaaagttagaatgcaagcagatggtcgactggtcagtgaag
gtctgcagccccggtattccggctttcttgatgccctaagcaagatcgttcattcagagg
gtttaccgggactttacagaggtgttttcccaaatgcacaaagagcatttttggtaaaca
tgggagaattggcatgttacgatcacgcaaaacgttttattatcagaaatcatgtagctg
atgacaatatatatgctcatacactagcctccatcatgtcggggcttgcagctaccacct
tgagctgtccagctgatgtgataaagacaagaatgatgaatcaagcagcaagcaaggaag
gtaagctgatgtacaaaaattcttatgattgtttggtgaagacggttaagcttgaaggag
tgagggccctgtggaaagggttttttcctacatgggcgagacttggtccttggcagtttg
ctttttgggtctcatatgagaaatttaggcagattgccgggttctcttcattc
>PAFTOL004648
------------------------------------------------------------
------------------------------------------------------------
-----------------------------------------------------gtggtag
caagtcctkctgatctcataaaagttagaatgcaagcagatggtcgactgatcagtcaag
gtctgcagccccggtattcyggctttcttgatgccctaaacaagatcmttcattcagagg
gtttaccgggactwtacagaggtgttttcccaaatgcacaaagagcatttttggtaaaca
tgggagagttggcatgttacgatcacgcaaagygttttattatcagaaatcatatagctg
atgacagcatatatgctcatacactagcctcaatcatgtcggggcttgcrgctaccacct
tgagctgtccagctgacgtgataaagacaagaatgatgaatcaagcagcgagcagggaag
gtaagctgatgtacaaaaattcttatgattgtttggtgaagacggttaagcttgaaggag
tgagggccctatggaaaggttttcttcctacatgggcgagacttggtccttggcagtttg
ctttttgggtctcatatgagaaatttaggcagattgccgggttctcttcattc
>PAFTOL004649
------------------------------------------------------------
-----------------------------------------tctggttcatacca-----
-----------------------------------cgtaggcgtgcag-----gtggtag
caagtcctgctgatctcataaaagtyagaatgcaagcagatggtcgactggtcagtgaag
gtctgcagccycggtattccggctttcttgatgccctaaacaagatcattcrttcagagg
gtttaycgggactttacagaggtgttttcccaaatgcacaaagagcatttttggtaaaca
tgggagaattggcatgttacgatcacgcaaaacgttttattatcagaaatcatatagctg
atgacaatatatatgctcatacactagcctccatcatgtcgggscttgcagctaccacat
tgagctgtccagctgacgtgataaagacaagaatgatgaatcaagcagcgagcaaggaag
gtaagctgatgtacaaaaattcttatgattgtttggtgaagacggttaagcttgaaggag
tgagggccctgtggaaagggttttttcctacatgggcgagacttggtccttggcagttyg
ctttttgggtctcatatgagaaatttaggcagattgccgggttctcttcattc
>PAFTOL004652
------------------------------------------------------------
------------------------------------------------------------
---------------------------------------ggcgtgcag-----gtagtag
caagtcctgctgatctcataaaagttagaatgcaagcagatggtcgactggtcagtcaag
gtctgcagccccggtattccagctttcttgatgccctgaacaagatcattcattcagagg
gcttactgggactttacagaggtgttttcccaaatgcacaaagagcatttttggtaaaca
tgggagaattggcatgttacgatcacgcaaagcgctttattatcaaaaatcatgtagctg
atgacaatatatatgctcatacactagcctccatcatgtcggggcttgcagctactacct
tgagctgtccagctgaygtgataaagacaagaatgatgaatcaagcagcgagcaaggaag
gtaagctgatgtacaaaagttcttatgattgcttggtgaagacggttaagcttgaaggac
tgagggccctatggaaagggttttttccgacatgggcgagacttggtccttggcagcttg
ctttttgggtctcatatgagaaatttaggcagattgccgggttctcttcattc
>PAFTOL004653
------------------------------------------------------------
------------------------------------------------------------
---------------------------------------ggcgtgcag-----gtggtag
caagtcctgctgatctcataaaagttagaatgcaagcagatggtcgactggtcagtcaag
gtctgcagccccggtattccggctttcttgatgccctgaacaagatcattcattcagagg
gcttactgggactttacagaggtgttttcccaaatgcacaaagagcatttttggtaaaca
tgggagaattggcatgttacgatcacgcaaagcgttttattatcaaaaatcgtgtagctg
atgacaatatatatgctcatacactagcctccatcatgtcggggcttgcagctactacct
tgagctgtccagctgacgtgataaagacaagaatgatgaatcaagcagcgagcaaggaag
gtaagctgacgtacaaaaattcttatgattgtttggtgaagacggttaagcttgaaggag
tgagggccctatggaaaggttttttccctacatgggctagacttggtccttggcagtttg
ctttttgggtctcatatgagaaatttaggcagattgccgggttttcttcattc
>PAFTOL004654
------------------------------------------------------------
-----------------------------------------gctggttcatacca-----
-----------------------------------tgtaggcgtgcag-----gtggtag
caagtcctgctgatctcataaaagttagaatgcaagcagatggtcgactggtcagtgaag
gtctgcagccccggtattccggctttcttgatgccctaaamaagatcattcattcagagg
gtctaccgggactttacagaggtgttttcccaaatgcacaaagagcatttttggtaaaca
tgggagaattggcatgttacgatcacgcaaaacgttttattatcagaagtcatatagctg
atgacaatatatatgctcatacactagcctccatcatgtcggggcttgcmgctaccacat
tgagctgtccagctgacgtgataaagacaagaatgatgaatcaagcagcgagcaaggaag
gtaagctgatgtacmaaaattcttatcattgtttggtgaagacrgttaagcttgraggag
tragggccytgkggaaagggtttttycctacatgggcgagacttggtccttggcagtttg
ctttttgggtctcatatgagaaatttaggaagattgccgggttctcttcattc
>PAFTOL004657
------------------------------------------------------------
-----------------------------------------tctggttcataccc-----
-----------------------------------cgtaggcgtgcag-----gtggtag
caagtcctgctgatcttataaaagttagaatgcaagcagatggccgactggtcagccaag
gtctgcagccccggtattctggctttattgatgccctaaacaagatcattcgttcagagg
gtttaatgggactttggagaggtgttttcccaaatgcacaaagagcatttttggtaaaca
tgggagaattggcatgttacgatcacgcaaagcgttttattatcagaactcatattgctg
atgacaacatatatgctcatacactagcctccatcatgtcagggcttgcagctaccacct
tgagctgtccagctgacgtgatraagacaagaatgatgaatcaagcagcaagcaaggaag
gtgagctgatgtacaaaaattcttatgattgtttggtgaagacggttaagcttgaaggag
tgagggccctatggaaagggttttttcctacgtgggcaagacttggtccttggcagtttg
ctttttgggtttcatatgagaaatttaggcagattgcagggttctcttcattt
>PAFTOL004658
------------------------------------------------------------
-----------------------------------------tctggttcatacca-----
-----------------------------------cgtaggggtgcag-----gtggtag
caagtcctgctgatctcataaaagttagaatgcaagcagatggtcgactggtcagtgaag
gtctgcagccccggtattccggctttcttgatgccytaaacaagatcattcattcagagg
gtttaccaggactttacagaggtgttttcccaaatgcacaaagagcatttttggtaaaca
tgggagaattggcatgttacgatcacgcaaaacgttttattatcagaaatcatatagctg
atgacaatatatgtgctcatacacttgcctccatcatgtcggggcttgcagctaccacat
tgagctgtccagctgacgtgataaagacaagaatgatgaatcaagcagcgwgcaaggaag
gtaagctgatgtacaaaaattcttatgattgtttggtgaagacggttaagcttgaaggag
tgagggctctgtggaaagggttttttcctacatgggcgagacttggtccttggcagtttg
ctttttgggtctcatatgagaaatttaggcagattgccgggttctcttcattc
>PAFTOL004660
------------------------------------------------------------
------------------------------------------------------------
------------------------------------------------------------
------------------------------------------------------------
------------------------------------------------------------
------------------------------------------------------------
------------------------------------------------------------
------------------------------------------------------------
-----------------------------agaatgatgaatcaagcagcgagcaaggaag
gtaagctgatgtacaaaaattcttatgattgtttggtgaagacggttaagcttgaaggag
tgagggccctgtggaaagggttttttcctacatgggcgagacttggtccttggcagtttg
ctttttgggtctcatatgagaaatttaggcagattgccgggttctcttcattc
>PAFTOL004661
------------------------------------------------------------
-----------------------------------------tctggttcataccc-----
-----------------------------------cgtaggcgtgcag-----gtggtag
caagtcctgctgatcttataaaagttagaatgcaagcagatggccgactggtcagccaag
gtctgcagccccggtattctggctttattgatgccctaaacaagatcattcgttcagagg
gtttaatgggactttggagaggtgttttcccaaatgcacaaagagcatttttggtaaaca
tgggagaattggcatgttacgatcacgcaaagcgttttattatcagaactcatatcgctg
atgacaacatatatgctcatacactagcctccatcatgtcagggcttgcagctaccacct
tgagctgtccagctgacgtgataaagacaagaatgatgaatcaagcagcgagcaaggaag
gtgagctgatgtacaaaaattcttatgattgtttggtgaagacggttaagcttgaaggag
tgagggccctatggaaagggttttttcctacgtgggcaagacttggtccttggcagtttg
ctttttgggtttcatatgagaaatttaggcagattgcagggttctcttcattt
>PAFTOL004662
------------------------------------------------------------
--------------------------------------------ggttcatacca-----
-----------------------------------cgtaggcgtgcag-----gtggtag
caagtcctgctgatctcataaaagttagaatgcaagcagatggtcgactgatcagtgaag
gtctgcagcctcggtattccggctttcttgatgccctaaacaagatcrttcattcagagg
gtttacygggactttacagaggtgttttcccaaatgcacaaagagcatttttggtgaaca
tgggagaattggcatgttacgatcacgcaaaacgtttcattatcagaaatcacatagctg
atgacaatatatatgctcatacactagcctccatcatgtcggggcttgcagctaccacat
tgagctgtccagctgacgtgataaagacaagaatgatgaatcaagcagcaagcaaggaag
gtaagctgatgtacaaaaattcttatgattgtttggtgaagacggttaagcttgaaggag
tgcgggccctgtggaarggktttttccctacatgggcgagacttggtccttggcagtttg
ctttttgggtctcatatgagaaatttaggcagattgccgggttctcttcattc
>PAFTOL004665
------------------------------------------------------------
------------------------------------------------------------
-----------------------------------------------------gtggtag
caagtcctgctgatctcataaaagttagaatgcaagcagatggtcgactgatcagtcaag
gtctgcagccccggtattccggctttcttgatgccctaaacaagatcattcattcagagg
gtttaccgggactttacagaggtgttttcccaaatgcgcaaagagcatttttggtgaaca
tgggagaattggcatgttacgatcacgcaaagcgttttattatcagaaatcatatagctg
atgacaacatatatgctcatacactagcctcaatcatgtcggggcttgcagctaccacct
tgagctgtccagctgacgtgataaagacaagaatgatgaatcaagcagcgagcagggaag
gtaagctgatgtacaaaaattcttatgattgtttggtgaagacggttaagcttgaaggag
tgagggccctatggaaaggttttcttcctacatgggcgagacttggtccttggcagtttg
ctttttgggtctcatatgagaaatttaggcagattgccgggttctcttcattc
>PAFTOL004666
------------------------------------------------------------
-----------------------------------------tctggttcatacca-----
-----------------------------------cgtaggcgtgcag-----gtggtag
caagtcctgctgatctcataaaagttagaatgcaagcagatggtcgactggtcagtcaag
gtctgcagccccggtattccggctttgttgatgccctgagcaagatcattcattcagagg
gtttactgggactttacagaggtgttttcccaaatgcacaaagagcatttttggtaaaca
tgggagaattggcatgttacgatcacgcaaagcgttttattatcaaaaatcatgtagctg
atgacaatatatatgctcatacactagcctccatcatgtcggggcttgcagctaccacct
tgagctgtccagctgacgtgataaagacaagaatgatgaatcaagcagcgagcaaggaag
gtaagctgatgtacaaaaaatcttatgattgtttggtgaagacggttaagcttgaaggag
tgagggccctatggaaagggttttttcctacatgggcgagacttggtccttggcagtttg
ctttttgggtctcatatgagaaatttaggcagattgccgggctctcttcgttc
>PAFTOL004667
------------------------------------------------------------
------------------------------------------------------------
------------------------------------gtaggcgtgcag-----gtggtag
caagtcctgctgatctcataaaagttagaatgcaagcagatggtcractggtcagtcaag
gtctgcagccccggtattccggctttcttgatgccctgarcaagatcattcattcagagg
gtttactgggactttacagaggtgttttcccaaatgcacaaagagcatttttggtraaca
tgggagaattggcatgttacgatcacgcaaagcgttttattatcaaaaatcatgtagctg
atgacaatatatatgctcatacactagcctccatcatgtcggggcttgcagctaccacct
tgagctgtccagctgacgtgataaagacaagaatgatgaatcaagcagcgagcaaggaag
gtaagctgatgtacaaaaattcttatgattgtttggtgaagacggttaagcttgaaggag
tgagggccctatggaaagggtttttycctacatgggcgagacttggtccttggcagtttg
ctttttgggtctcatatgagaaatttaggcagattgccgggctctcttcattc
>PAFTOL004668
------------------------------------------------------------
------------------------------------------------------------
---------------------------------------ggcgtgcag-----gtggtag
caagtcctgctgatctcatraaagttagaatgcaagcagatggtcgactggtcagtcaag
gtctgcagccccggtattccggctttcttgatgccctgaacaagatcattcattcagagg
gtttactgggactttacagaggtgttttcccaaatgcacaaagagcatttttggtaaaca
tgggagaattggcatgttacgatcacgcaaagcgttttattatcaaaaatcatgtagctg
atgacaatatatatgctcatacactagcctccatcatgtcggggcttgcagctacyacct
tgagctgtccagctgacgtgataaagacaagaatgatgaatcaagcagcgagcaaggaag
gtaagctgatgtacaaaaattcttatgattgtttggtgaagacggttaagcttgaaggag
tgagggccctatggaaagggttttttcctacatgggcgagacttggtccttggcagtttg
ctttttgggtctcatatgagaaatttaggcagattgcygggytctcttcattc
>PAFTOL005024
------------------------------------------------------------
------------------------------------------------------------
---------------------------------------ggcgtgcag-----gtggtag
caagtcctgctgatctcataaaagttagaatgcaagcagatggtcgactggtcagtcaag
gtctgcagccccggtattccggctttcttgatgccctgaacaagatcgttcattcagagg
gtttactgggactttacagaggtgttttcccaaatgcacaaagagcatttttggtaaaca
tgggagaattggcatgttacgatcacgcaaagcgttttattatcaaaaatcatgtagctg
atgacaatatatatgctcatacactrgcctccatcatgtcggggcttgcagctrctacct
tgagctgtccagctgacgtgataaagacaagaatgatgaatcaagcagcragcaaggaag
gtaagctgatgtacaaaaattcttatgattgtttggtgaagacggttaagcttgaaggag
tgagggccctatggaaagggttttttcctacatgggcgagacttggtccttggcagtttg
ctttttgggtctcatatgagaaatttaggcagattgccgggttctcttcattc
>PAFTOL005025
------------------------------------------------------------
------------------------------------------------------------
---------------------------------------ggcgtgcag-----gtggtag
caagtcctgctgatctcattaaagttagaatgcaagcagatggtcgactggtcagtcaag
gtctgcagccccggtattccggctttcttgatgccgtaaacaagataattcattcagagg
gtttaccgggactttacagaggtgttttcccaaatgcacaaagagcatttttggtaaaca
tgggagaattggcatgttacgatcacgcaaagcgttttattatcagaaatcacatagctg
atgacaatatatgtgctcatacactagcctccatcatgtcggggcttgcagctaccacct
tgagctgtccagctgacgtgataaagacaagaatgatgaatcaagcagcgagcaaggaag
gtaagctgatgtacaaaaattcttatgattgtttggtgaagacggttaagcttgaaggag
tgagggccctatggaaagggttttttcctacatgggcgagacttggtccttggcagtttg
ctttttgggtctcatatgagaaatttaggcagattgccgggttctcttcattc
>PAFTOL005026
------------------------------------------------------------
-----------------------------------------tctggttcatacca-----
-----------------------------------cgtaggtgtgcag-----gtggtag
caagtcctgctgatctcattaaagttagaatgcaagcagatggtcgactggtcagtcaag
gtctgcagccccggtattccggctttcttgatgccctaaacaagatcattcattcagagg
gtttaccgggactttacagaggtgttttcccaaatgcacaaagagcatttttggtaaaca
tgggagaattggcatgttacgatcacgcaaagcgttttattatcagaaatcacatagctg
atgacaatatatgtgctcatacactagcctccatcatgtcggggcttgcagctaccacct
tgagctgtccagctgacgtgataaagacaagaatgatgaatcaagcagcgagcaaggaag
gtaagctgatgtacaaaagttcttatgattgtttggtgaagacggttaagcttgaaggag
tgagggccctatggaaagggttttttcctacatgggcgagacttggtccttggcagtttg
ctttttgggtctcatatgagaaatttaggcagattgccgggttctcttcattc
>PAFTOL005035
------------------------------------------------------------
------------------------------------------------------------
------------------------------------------------------------
--------------------------------------------------------caag
gtctgcagccccggtattccggctttcttgatgccctgaacaagatcattcattcagagg
gtttactgggactttacagaggtgttttcccaaatgcacaaagagcatttttggtaaaca
tgggagaattggcatgttatgatcacgcaaagcrttttattatcaaaaatcatgtagctg
atgacaatatatatgctcatacactagcctccatcatgtcrgggcttgcagctacyacct
tgagctgtccagctgacgtgataaagacwagaatgatgaatcaagcagcgagcaaggaag
gtaagctgatgtacaaaaattcttatgattgtttggtgargacggttaagcttgaaggag
tgagggccctatggaaaggkttttttcctacatgggcragacttggtccttggcagtttg
ctttttgggtctcatatgaraaatttaggcagattgccgggttctcttcattc
>PAFTOL005042
------------------------------------------------------------
------------------------------------------------------------
------------------------------------------------------------
------------------------------------------------------------
--------------------------------------------------------gagg
gyttacygggactttacasaggtgttttcccaaatgcacaaagagcatttttggtaaaca
tgggagaattggcatgttacgatcacgcaaagcgtttyattatcaraaatcatrtagctg
atgacaayatawrtgctcatacactagcctccatcatgtcrgggcttgcagctacyacct
tgagctgtccagctgacgtgataaagacaagaatgatgaatcaagcagcgagcarggaag
gtaagctgatgtacaaaaattcttatgattgtttggtgaagacggttaagcttgaaggag
tgagggccctatggaaaggkttttttcctacatgggcgagacttggtccttggcagtttg
ctttttgggtctcatatgagaaatttaggcagattgccgggttctcttcattc
>PAFTOL005043
------------------------------------------------------------
-----------------------------------------tctggttcatacca-----
-----------------------------------cgtaggcgtgcag-----gtggtag
caagtcctgctgatctcataaaagttagaatgcaagcagatggkcgactggtcagtcaag
gtctgcagccccggtattccggctttcttgaygccctgaacaagatcattcattcagagg
gyttactgggactttacagaggtgttttcccaaatgcacaaagagcatttttggtaaaca
tgggagaattggcatgttacgatcacgcaaagcgttttattatcaaaaatcatgtagctg
atgacaatatatatgctcatacactagcctccatcatgtcrgggcttgcagctactacct
tgagctgtccagctgacgtgataaagacaagaatgatgaatcaagcagcragcaaggaag
gtaagctgatgtacaaaaattcttatgattgtttggtgaagacggttaagctygaaggag
tgagggccctatggaaagggttttttcctacatgggcgagacttggtccttggcagtttg
ctttttgggtctcatatgagaaatttaggcagattgycgggttctcttcattc
>PAFTOL005047
------------------------------------------------------------
------------------------------------------------------------
-----------------------------------------------------gtggtag
caagtcctgctgatctcataaaagttagaatgcaagcagatggtcgactgatcagtcaag
gtctgcagccccggtattccggctttcttgatgccctaaacaagatcattcattcagagg
gtttaccgggactttacacaggtgttttcccaaatgcacaaagagcatttttggtaaaca
tgggagaattggcatgttaygatcacgcaaagcrttttattatcagaaatcatatagctg
atgacaacatatatgctcatacactagcctcaatcatgtcggggcttgcagctaccacct
tgagctgtccagctgacgtgataaagacaagaatgatgaatcaagcagcgagcagggaag
gtaagctgatgtacaaaaattcttatgattgtttggtgaagacggttaagcttgaaggag
tgagggccctatggaaaggttttcttcctacatgggcgagacttggtccttggcagtttg
ctttttgggtctcatatgagaaatttaggcagattgccgggttctcttcattc
>PAFTOL005169
------------------------------------------------------------
------------------------------------------------------------
------------------------------------------------------------
------------------------------------------------------------
-----------------tccggctttcttgatgccctaaacaagatcattcattcagaag
gtttaccgggactttacagaggtgttttcccaaatgcacaaagagcatttttggtaaaca
tgggagaattggcatgttacgatcacgcaaagcgttttattatcagaaatcatatagctg
atgacaatatatatgctcatacactggcctccatcatgtcrgggcttgcagctaccacct
tgagctgtccagctgacgtgataaaaacaagaatgatgaatcaagcagcgagcaaggaag
gtaagctgatgtacaaaaattcttatgattgtttggtgaagacaattaagcttgaaggag
tgaaggccctgtggaaagggttttttcctacatgggcgagacttggtccttggcagtttg
ctttttgggtctcatatgagaaatttaggcagattgccgggttctcttcattc
>PAFTOL007498
------------------------------------------------------------
------------------------------------------------------------
-----------------------------------------------------gtggtgg
caagtcctgctgatctcattaaagttagaatgcaagcagatggtcgactggtcagtcaag
gtctgcagccccggtattccggctttcttgatgccttaaacaagatcattcattcagagg
gtttaccgggactttacagaggtgttttcccaaatgcacaaagagcatttttggtaaaca
tgggagaattggcatgttacgatcacgcaaagcgttttattatcagcaatcatatagctg
atgacaatatatatgctcatacactagcctccatcatgtcggggcttgcagctaccacct
tgagctgtccagctgacgtgataaagacaagaatgatgaatcaagcagcgagcaaggaag
gtaagctggtgtacaaaaattcttatgattgtttggtgaagacggttaagcttgaaggag
tgagggccctatggaaaggtttttttcctacatgggcgagacttggtccttggcagtttg
ctttttgggtctcatatgagaaatttaggcagattgccgggttctcttcattc
>PAFTOL008060
------------------------------------------------------------
------------------------------------------------------------
---------------------------------------ggcgtgcag-----gtggtag
caagtcctgctgatctcataaaagttagaatgcaagcagatggycgactggccagtcaag
gtctgcagccccggtattccggmtttcttgatgccctgaacaagatcattcattcagagg
gtttactgggactttacagaggtgttttcccaaatgcacaaagagcatttttggtaaaca
tgggagaattggcatgttatgatcacgcaaagcgttttattatcaaaaatcatgtagctg
atgacaatatatatgctcatacactagcctccatcatgtcggggcttgcagctaccacct
tgagctgtccagctgacgtgataaagactagaatgatgaatcaagcagcgagcaaggaag
gtaagctgatgtacaaaaattcttatgattgtttggtgaagacagttaagcttgaaggag
tgagggccctatggaaagggttttttcctacatgggcgagacttggtccttggcagtttg
ctttttgggtctcatatgagaaatttaggcagattgccgggttctcttcattc
>PAFTOL008062
------------------------------------------------------------
-----------------------------------------tctggttcatacca-----
-----------------------------------cgtaggcgtgcag-----gtggtag
caagtcctgctgatctcataaaagttagaatgcaagcagatggtcgactggtcagtcaag
gtctgcagccccggtattccggctttcttgatgccctgaacaagatcattcattcagagg
gtttactgggactttacagaggtgttttcccaaatgcacaaagagcatttttggtaaaca
tgggagaattggcatgttatgatcaygcaaagcgttttattatcaaaaatcatgtwgctg
awgacaatatatatgctcatacactagcctccatyatgtcggggcttgcagctaccacct
tgagctgtccagctgacgtgataaagactagaatgatgaatcaagcagcgagcaaggaag
gtaagctgatgtacaaaaattcttatgwttgtttggtgaagacggttaagcttgaaggag
tgagggccctatggaaaggattttttcctacgtgggcgagacttggtccttggcagtttg
ctttttgggtctcatatgagaaatttaggcagattgccgggttctcttcattc
>PAFTOL008063
------------------------------------------------------------
-----------------------------------------tctggttcatacca-----
-----------------------------------cgtaggcgtgcag-----gtggtag
caagtcctgctgatctcataaaagttagaatgcaagcagatggtcgactggtcagtcaag
gtctgcagccccggtattccggctttcttgatgccctgaacaagatcattcattcagagg
gtttactgggactttacagaggtgttttcccaaatgcacaaagagcatttttggtaaaca
tgggagaattggcatgttatgatcacgcaaagcgttttattatcaaaaatcrtgttgctg
atgacaatatatatgctcatacactagcctccattatgtcggggcttgcagctaccacct
tgagctgtccagctgacgtgataaagactagaatgatgaatcaagcarcgagcaaggaag
gtaagctgatgtacaaaaattcttatgattgtttggtgaagacggttaagcttgaaggag
tgagggccctatggaaaggattttttcctacgtgggcgagacttggtccttggcartttg
ctttttgggtctcatatgagaaatttaggcagattgccgggttctcttcattc
>PAFTOL008084
------------------------------------------------------------
-----------------------------------------tctggttcatamcc-----
-----------------------------------cgtaggtgtgcag-----gtggtag
caagtcctgctgatctcataaaagttagaatgcaagcagatggtcractgctcagccaag
gtctgcagccccggtattctggctttattgatgccctaaacaagatcattcgttcagagg
gtttaatgggactttggagaggtgttgtcccaaatgcccaaagagcatttttggtaaaca
tgggagaatwggcatgttatgatcacgcaaagcgttttattaycagaaatcatatcgctg
atgacaacatatatgckcatacactagcctccatcatgtcagggcttgcagctaccacct
tgagctgtccagctgatgtgataaagacaagaatgatgaatcaagcagcgagcaaggaag
ataagctgatgtacaaaaattcttatgattgtttggtgaagacggttaagcttgaaggag
tgagggccctatggaaagggttttttcctacatgggcaagacttggtccttggcagtttg
ctttttgggtctcatatgagaaatttaggcagattgcagggttctcttcattt
>PAFTOL008417
------------------------------------------------------------
-----------------------------------------tctggttcatacca-----
-----------------------------------cgtaggcgtgcag-----gtggtag
caagtcctgctgatctcataaaagttagaatgcaagcagatggtcgactggccagtcaag
gtctgcagccccggtattccggctttcttgatgccctgaacaagatcattcattcagagg
gtttactgggactttacagaggtgttttcccaaatgcacaaagagcatttttggtaaaca
tgggagaattggcatgttatgatcacgcaaagcgttttattatcaaaaatcatgtagctg
atgacaatatatatgctcatacactagcctccatcatgtcggggcttgcagctaccacct
tgagttgtccagctgacgtgataaagactagaatgatgratcaagcagcgagcaaggaag
gtaagctgatgtacaaaaattcttatgattgtttggtgaagacagttaagcttgaaggag
tgagggccctatggaaagggttttttcctacatgggcgagacttggtccttggcagtttg
ctttttgggtctcatatgagaaatttaggcagattgccgggttctcttcattc
>PAFTOL008419
------------------------------------------------------------
------------------------------------------------------------
-----------------------------------------------------------g
caagtcctgctgatctcataaaagttagaatgcaagcagatggtcgactggtcagtcaag
gtctgcagccccggtattccggctttcttgatgccctgaacaagatcattcattcagagg
gtttaccgggactttacagaggtgttttcccaaatgcacaaagagcatttttggtaaaca
tgggagaattggcatgttacgatcacgcaaagcgttttattataaaaaatcacgtagctg
atgacaatatctatgctcatacactagcgtccatcatgtcggggcttgcagctaccacct
tgagctgtccagctgatgtgataaagacaagaatgatgaatcaagcagcgagcaaggaag
gtaagctgatgtacaaaaattcttatgattgtttggtgaagacggttaagcttgaaggag
tgagggccctatggaaagggttttttcctacatgggcgagacttggtccttggcagtttg
ctttttgggtctcatatgagaaatttaggcagattgccgggttctcttccttc
>PAFTOL008421
------------------------------------------------------------
------------------------------------------------------------
------------------------------------gtaggcgtgcag-----gtggtag
caagtcctgctgatctcataaaagttagaatgcaagcagatggtcgactggtcagtaaag
gtctgcagccccggtattctggctttcttgatgccctaaacaagatcattcattcagagg
gtttaccgggactttacagaggtgttttcccaaatgcacaaagagcatttttggtaaaca
tgggagaattggcatgttacgatcacgcaaaacgtttaattatcagaaatcatatagctg
atgacaatatatatgctcacacactagcctccatcatgtcagggcttgcagctaccacat
tgagctgtccagctgacgtgataaagacaagaatgatgaatcaagaagcgagcaaggaag
gtaagctgatgtacaaaaattcttatgattgtttggtgaagacggttaagcttgaaggag
tgagggccctgtggaaagggtttcttcctacatgggcgagacttggtccttggcagtttg
ctttttgggtctcctatgagaaatttaggcagattgccgggttctcttcattc
>PAFTOL008422
------------------------------------------------------------
------------------------------------------------------------
-----------------------------------------------------gtggtag
caagtcctgctgatctcataaaagttagaatgcaagcagatggtcgactggtcagtaaag
gtctgcagccccggtattccggctttcttgatgccctaaacaagatcattcattcagagg
gtttacctggactttacagaggtgttttcccaaacgcacaacgagcatttttggtaaaca
tgggagaattggcatgttacgatcacgcaaaacgttttattatcagaaatcatatagctg
atgacaatatatatgctcatacactagcctccatcatgtcggggcttgcagctaccacat
tgagctgtccagctgacgtgataaagacaagaatgatgaatcaagcagcgagcaaggaag
gtaagctgatgtacaaaaattcttatgattgtttggtgaagacggttaagcttgaaggag
tgagggccctctggaaagggttttttcctacatgggcgagacttggtccttggcagtttg
ctttttgggtctcatatgagaaatttaggcagattgccgggttctcttcattc
>PAFTOL008423
------------------------------------------------------------
------------------------------------------------------------
-----------------------------------------------------gtggtag
caagtcctgctgatctcataaaagtgaggatgcaagcggatggtcaactgatcagtcaag
gtctgcagccccggtattccggctttcttgatgccctaaacaaggtcattcattcagagg
gtttaccgggactttacagaggtgttttcccaaatgcacaaagagcatttttggtaaaca
tgggagaattggcatgttacgatcacgcaaagcgttttattatcagaaatcatatagctg
atgacaacatatatgctcatacactagcctcaatcatgtcggggcttgtggctaccacct
tgagctgtcctgctgacgtgataaagacaagaatgatgaatcaagcagcgagcagggaag
gtaagctgatgtacaaaaattcttatgattgtttggtgaagacggttaagcttgaaggag
tgagggccctatggaaaggtttttttcctacatgggcgagacttggtccttggcagtttg
ctttttgggtctcatatgagaaatttaggcagattgccgggttctcttcattc
>PAFTOL008436
------------------------------------------------------------
-----------------------------------------tctggttcatacca-----
-----------------------------------cgtaggcgtgcag-----gtggtag
caagtcctgctgatctcattaaagttagaatgcaagcagatggtcgactggtcagtaaag
gtctgcagccccggtattccagctttcttgatgccctaaacaagatcattcattcagagg
gtttaccgggactttacagaggtgttttcccaaatgcacaaagagcatttttggtaaaca
tgggagaattggcatgttacgatcatgcaaagcgttttattatcagaaatcatatagctg
atgacaatatatatgctcatacactagcctccatcttgtcggggcttgcagctaccacct
tgagctgtccagctgacgtgataaagacaagaatgatgaatcaagcagcgagcagggaag
gtaagctgatgtacaaaaattcttatgattgtttggtgaagacggttaagcttgaaggag
tgagggccctatggaaaggtttttttcctacatgggcgagacttggtccttggcagtttg
ctttttgggtctcatatgagaaatttaggcagattgccggcttctcttcattc
>PAFTOL008439
------------------------------------------------------------
------------------------------------------------------------
------------------------------------------gtgcag-----gtggtag
caagtcctgctgatctyataaaagttmgaatgcaagcagatggtcgactrgtcagtcaag
gtcttcagccccggtattccggctttcttgatgccctaaacaagataattcattcagagg
gtttaccgggactttacagaggtgttttcccaaatgcacaaagagcatttttggtraaca
tgggagaattggcatgttacgatcacgcwaagcgttttattatcmgaaatcacatagctg
atgacaatatatatgctcatacactagcctccatcatgtcggggcttgcagctaccacct
tgagctgtccagctgacgtcataaagacaagaatgatgaatcaagcmgcgagcaaggaag
gtaagctgatgtacaaaaattcttatgattgtttggtgaagacggttaagcttgaaggag
tgagggccctatggaaagggttttttccgacrtgggcgagacttggtccttggcagtttg
ccttttgggtctcatatgagaaatttaggcagattgcagggttctcttcattc
>PAFTOL008881
------------------------------------------------------------
------------------------------------------------------------
---------------------------------------ggcgtgcag-----gtggtgg
caagtcctgctgatctcataaaagttagaatgcaagcagatggtcgactgrttagtcaag
gtctgcagccccggtattccggctttcttgatgccctaaacaagatcattcattcagagg
gtttaccgggaytttacagaggtgttttcccaaatgcrcaaagagcatttctggtaaaca
tgggagaattggcatgttacgatcacgcaaagcattttattatcagaartcatatagcyg
atgacaatatatatgctcatacactagcctccatcatgtcggggcttgcagctaccacct
tgagctgtccagctgacgtgataaagacaagaatgatgaatcaagcagcrcgcaaggaag
gtaagctratgtacaaaaattcttatgattgtttggtgaagacggttaagcttgaaggag
ygagggccctgtggaaaggkttttttcctacatgggcgagacttggtccttggcagtttg
ctttttgggtctcatatgagaaatttaggcagattgccgggttctcttcattc
>PAFTOL009175
------------------------------------------------------------
------------------------------------------------------------
------------------------------------------------------------
------------------------------------------------------------
------------------------------------------------------------
------------------------------------------------------------
------------------------------------------------------------
-----------------------ctagcctccatcttgtcggggcttgcagctaccacgt
tgagctgtccagctgacgtgataaagacaagaatgatgaatcaagcagcgagcaaggaag
gtaagctgatgtacaaaaattcttatgattgtttggtgaagacggttaaacttgaaggag
tgagggccctatggaaaggtttttttcctacatgggcgagacttggtccttggcagtttg
ctttttgggtctcatatgagaaatttaggcagattgctggcttctcttcattc
>PAFTOL009179
------------------------------------------------------------
------------------------------------------------------------
------------------------------------------------------------
------------------------------------------------------------
------------------------------------------------------------
------------------------------------------------------------
------------------------------------------------------------
------------------------------------------------------------
--------------------------------------------gcagcgagcaaggaag
gtaagctgatgtacaaaaattcttatgattgtttggtgaagacggttaagctcgaaggag
tgagggccctatggaaagggttttttcctacatgggcgagacttggtccttggcagtttg
ctttttgggtctcatatgagaaatttaggcagattgccgggttctcttcattc
>PAFTOL009181
------------------------------------------------------------
------------------------------------------------------------
------------------------------------------------------------
-----------------ataaaagttagaatgcaagcagatggtcgactggtcagtcaag
gcctgcagccccggtattccggctttcttgatgccctgaacaagatcattcattcagagg
gtttactgggactttacagaggtgttttcccaaatgcacaaagagcatttttggtaaaca
tgggagaattggcatgttacgatcacgcaaagcgttttattatcaaaaatcatgtagctg
atgacaayatatatgctcatacactagcctccatcaygtyggggcttgcagctaccwcct
tgagctgtccagctgaygtgataaagacaagaatgatgaatcaagcagcgagcarggaag
gtaagctgatgtacaaaaattcttatgattgtttggtgaagacggttaagcttgaaggag
tgagggccctatggaaagggttttttcctacrtgggcgagacttggtccttggcagttyk
ctttttgggtctcatatgagaaatttaggcagattgccgggttctcttcattc
>PAFTOL009183
------------------------------------------------------------
------------------------------------------------------------
------------------------------------------------------------
--------gctgatctcataaaagttagaatgcaagcagatggtcgactggccagtcaag
gtctgcagccccggtattccggctttcttgatgccctgaacaagatcattcattcagagg
gtttactgggactttacagaggtgttttcccaaatgcacaaagagcatttttggtaaaca
tgggagaattggcatgttacgatcacgcaaagcgttttattatcaaaaatcatgtagctg
atgacaayatatatgctcatacactagcctccatcatgtcggggcttgcagctaccacct
tgagctgtccagctgacgtgataaagacaagaatgatgaatcaagcagcgagcaaggaag
gtaagctgatgtacaaaaattcttatgattgtttggtgaagacggttaagcttgaaggag
tgagggccctatggaaagggttttttcctacatgggcgagacttggtccttggcagtttg
ctttttgggtctcatatgagaaatttaggcagattgccgggttctcttcattc
>PAFTOL009185
------------------------------------------------------------
------------------------------------------------------------
---------------------------------------ggtgtgcag-----gtggtag
caagtcctgctgatctcataaaagttagaatgcaagcagatggtcgactggtcagtcaag
gtctgcggccccggtattctggctttcttgatgccctaaacaagatcattcattcagatg
gtttaccgggactttacagaggtgttttcccaaatgcacaaagagcatttttggtaaaca
tgggagaattggcatgttacgatcacgcaaagcgttttattatcagaaatcatgtagctg
atgacaatatatatgctcatacattagcctccatcatgtcggggcttgcagctactacct
tgagctgtccagctgacgtgataaagacaagaatgatgaatcaagcagcgagcaaggaag
gtaagctgatgtacaaaagttcttatgattgtttggtgaagacggttaagcttgaaggag
tgagggccctgtggaaaggtttttttcctacatgggcgagacttggtccttggcagtttg
ctttttgggtctcatatgagaaatttaggcagattgccgggctttcttcattc
>PAFTOL009187
------------------------------------------------------------
-----------------------------------------tctggttcatacca-----
-----------------------------------cgtaggcgtgcag-----gtggtag
caagtcctgctgatctcataaaagttagaatgcaagcagatggtcgactgatcagtgaag
gtctgcagccccggtattccggctttcttgatgccctaaacaagatcattcattcagagg
gtttaccgggactttacagaggtgttttcccaaatgcacaaagagcatttttggtaaaca
tgggagaattggcatgttacgatcacgcaaagcgttttattatcagaaatcatatagctg
atgacaacatatatgctcatacactagcctccatcatgtyggggcttgcagctacctcct
tgagctgtccagctgatgtgataaagacaagaatgatgaatcaagcagcgagcagggaag
gtaagctgatgtacaaaaattcttatgattgtttggtgaagacggttaagcttgaaggag
tgagggccctatggaaaggtttttttcctacatgggcgagacttggtccttggcagttct
ctttttgggtctcatatgagaaatttaggcagattgccgggttctcttcattc
>PAFTOL009189
------------------------------------------------------------
------------------------------------------------------------
---------------------------------------ggcgtgcag-----gtggtag
caagtcctgctgatctcataaaagttagaatgcaagcagatggtcgactggtcagtcaag
gtctgcagccccggtattccggctttcttgatgccctgaacaagatcgttcactcagagg
gtttactgggactttacagaggtgttttcccaaatgcacaaagagcatttttggtaaaca
tgggagaattggcatgttacgatcacgcaaagcgktttattatmaaaaatcatgtagctg
atgacaatatatatgctcatacactagcctccatcatgtcggggcttgcagctactacct
tgagctgtccagctgacgtgataaagacaagaatgatgaatcaagcagcragcaaggaag
gtaagctgatgtacaaaaattcttatgattgtttggtgaagacggttaagcttgaaggag
tgagggccctatggaaagggttttttcctacatgggcgagacttggtccttggcagtttg
ctttttgggtctcatatgagaaatttaggcagattgccgggttctcttcattc
>PAFTOL009191
------------------------------------------------------------
------------------------------------------------------------
-----------------------------------------------------gtggtag
caagtcctgctgatctcataaaagttagaatgcaagcagayggtcgactggtcagtcaag
gtctgcagccccggtattccggctttcttgatgccctgaacaagatcattcattcagagg
gtttactgggactttacagaggtgttttcccaaatgcacaaagagcatttttggtaaaca
tgggagaattggcatgttacgatcacgcaaagcgttttattatcaaaaatcatgtagctg
atgacaatatatatgctcatacactagcctccatcatgtcggggcttgcagctactacct
tgagctgtccagctgacgtgataaagacaagaatgatgaatcaagcagcgagcaaggaag
gcaagctgatgtacaaaaattcttatgattgtttggtgaagacggttaagcttgaaggag
tgagggccctatggaaagggttttttcctacatgggcgagacttggtccttggcagtttg
ctttttgggtctcatatgagaaatttaggcagattgccgggttctcttcattc
>PAFTOL009193
------------------------------------------------------------
------------------------------------------------------------
------------------------------------------------------------
-----------------------------atgcaagcagatggtcgactggtcagtaaag
gtctgcagccccggtattccggctttcttgatgccctaaacaagatcattcattcagagg
gtttayckggactttacagaggtgttttcccaaatgcacaaagagcatttttggtaaaca
tgggagaattggcatgttacgatcaygcaaaacgttttattatcagaaatcatatagctg
atgacaatatatatgctcatacactagcctccatcatgtcggggcttgcagctaccacat
tgagctgtccagctgacgtgataaagacaagaatgatgaatcaagcagsgagcaaggaag
rtaagctgatgtacaaaaattcttatgattgtttggtgaagacggttaagcttgaaggag
tgagggccctgtggaaagggttttttcctacatgggcgagacttggtccttggcagtttg
ctttttgggtctcatatgagaaatttaggcagattgccgggttctcttcattc
>PAFTOL009195
------------------------------------------------------------
-----------------------------------------tctggttcatacca-----
-----------------------------------cgtaggcgtgcag-----gtggtag
caagtcctgctgatctcataaaagttagaatgcaagcagatggtcgactggtcagtcaag
gtctgcagccccggtattccggctttcttgatgccctgaacaagatcattcattcagagg
gtttactgggactttacagaggtgttttcccaaatgcacaaagagcatttttggtaaaca
tgggagaattggcatgttacgatcacgcaaagcgttttattatcaaaaatcatgtagctg
mtgacaatatatatgctcatacactagcctccatcatgtcagggcttgcagctactacct
tgagctgtccagctgacgtgataaagacaagaatgatgaatcaagcagcgagcaaggaag
gtaagctgatgtacaaaaattcttatgattgtttggtgaagacggttaagcttgaaggag
tgagggccctatggaaagggttttttcctacatgggcgagacttggtccttggcagtttg
ctttttgggtctcatatgagaaatttaggcagattgccgggttctcttcattc
>PAFTOL009197
------------------------------------------------------------
-----------------------------------------tctggttcatacca-----
-----------------------------------cgtaggcgtgcag-----gtggtag
caagtcctgctgatctcataaaagttagaatgcaagcagatggtcgactggtcagtcaag
gtctgcagccccggtattcaggctttcttgatgccctgaacaagatcattcattcagagg
gtttactgggactttacagaggtgttttcccaaatgcacaaagagcatttttggtaaaca
tgggagaattggcatgttatgatcacgcaaagcgttttattatcaaaaatcatgtagctg
atgacaatatatatgctcatacactagcctccatcatgtcggggcttgcagctaccacct
tgagctgtccagctgacgtgataaagactagaatgatgaatcaagcagcgagcaaggaag
gtaagctcatgtacaaaaattcttatgattgtttggtgaagacrgytaagcttgaaggag
tgagggccctatggaaagggttttttcctacrtgggcgagacttggtccttggcagtttg
ctttttgggtytyatatgaraaatttaggcagattgycgggttctcttcattc
>PAFTOL009199
------------------------------------------------------------
-----------------------------------------tctggttcatacca-----
-----------------------------------cgtaggcgtgcag-----gtggtag
caagtcctgctgatctcataaaagttagaatgcaagcagatggtcgactggtcagtcaag
gtctgcagccccggtattcmggctttcttgatgccctgaacaagatcattcattcagagg
gtttactgggactttacagaggtgttttcccaaatgcacaaagagcatttttggtaaaca
tgggagaattggcatgttatgatcacgcaaagcgttttattatcaaawatcatrtagctg
atgacaatrtatatgctcatacactagcctccatcatgtcggggcttgcagctaccacct
tgagctgtccagctgacgtgataaagactagaatgatgaatcaagcagcgagcaaggaag
gtaagctsatgtacaaaaattcttatgattgtttggygaagacagttaagcttgaaggag
tgagggccctatggaaagggttttttcctacrtgggcgagacttggtccttggcagtttg
ctttttgggtctcatatgaraaatttaggcagattgccgggttctcttcattc
>PAFTOL009203
------------------------------------------------------------
-----------------------------------------tctggttcatacca-----
-----------------------------------cgtaggcgtgcag-----gtggtag
caagtcctgctgatctcataaaagttagaatgcaagcagatggtcgactggtcagtcaag
gtctgcagccccggtattctggctttcttgatgccctgaacaagatcattcattcagagg
gtttactgggactttacagaggtgttttcccaaatgcacaaagagcatttttggtaaaca
tgggagaattggcatgttacgatcacgcaaagcgttttattatcaaaaatcatgtagctg
atgacaatatatatgctcatacactagcctccatcatgtcagggcttgcagctactacct
tgagctgtccagctgacgtgataaaaacaagaatgatgaatcaagcagcgagcaaggaag
gtgagctgatgtacaaaaattcttatgattgtttggtgaagacggttaagcttgaaggag
tgagggccctatggaaagggttttttcctacatgggcgagacttggtccttggcagtttg
ctttttgggtctcatatgagaaatttaggcagattgccgggttctcttcattc
>PAFTOL009205
------------------------------------------------------------
------------------------------------------------------------
---------------------------------------ggtgtgcag-----gtggtag
caagtcctgctgatctcattaaagttagaatgcaagcagatggtcgactggtcagtcaag
gtctgcagccccggtattccggctttcttgatgccctaaacaagatmattcattcagagg
gtttaccgggactttacagaggtgttttcccaaatgcacaaagagcatttttggtaaaca
tgggagaattggcatgttacgatcacgcaaagcgttttattatcagaaatcacatagctg
atgacaatatatgtgctcatacactagcctccatcatgtcggggcttgcagctaccacct
tgagctgtccagctgacgtgataaagacaagaatgatgaatcaagcagcgagcaaggaag
gtaagctgatgtacamaaattcttatgattgtttggtgaagacggttaagcttgaaggag
tgagggccctatggaaagggttttttcctacatgggcgagacttggtccttggcagtttg
ctttttgggtctcatatgagaaatttaggcagattgccgggttctcttcattc
>PAFTOL009207
------------------------------------------------------------
-----------------------------------------tctggttcataccc-----
-----------------------------------cgtaggtgtgcag-----gtggtag
caagtcctgctgatctcataaaagttagaatgcaagcagatggtcgactgctcggccaag
gtctgcagccccggtattctggctttattgatgccctaaacaagatcattcgttcagagg
gtttaatgggactttggagaggtgttgtyccaaatgcacaaagagcatttttggtaaaca
tgggagaattggcatgttatgatcacgcaaagcgttttattatcagaaatcatatcgctr
atgacaacatatatgctcatacactagcctccatcatgtcagggcttgcagctaccacct
tgagctgtccagctgatgtgataaagacaagaatgatgaatcaagcagcgagcaaggaag
gtaagctgatgtacaaaaattcttatgattgtttagtgaagacggttaagcttgaaggag
tgagggccctatggaaagggttttttcctacatgggcaagacttggtccttggcagtttg
ctttttgggtctcatatgagaaatttaggcagattgcagggttctcttcattt
>PAFTOL009209
------------------------------------------------------------
------------------------------------------------------------
-----------------------------------------------------gtggtag
caagtcctgctgatctcataaaagttaggatgcaagcagatggtcaactgatcagtcaag
gtctgcagccccggtattccggctttcttgatgccctaaaaaaggtcattcattcagagg
gtttaccgggactttacagaggtgttttcccmaatgcacaaagagcatttttggtaaaca
tgggagaattggcatgttacgatcacgcaaagcgttttattatcagaaatcatatagctg
atgacaacatatatgctcatacactagcctcaatcatgtcggggcttgtggctaccacct
tgagctgtcctgctgacgtgataaagacaagaatgatgaatcaagcagcgagcagggaag
gtaagctgatgtacaaaaattcttatgattgtttggtgaagacggttaagcttgaaggag
tgagggccctatggaaaggtttttttcctacatgggcgagacttggtccttggcagtttg
ctttttgggtctcatatgagaaatttaggcagattgccgggttctcttcattc
>PAFTOL009215
------------------------------------------------------------
------------------------------------------------------------
------------------------------------------gtgcag-----gtggtag
caagtcctgctgatctcataaaagttagaatgcaagcagatggtcgactggtcagtcaag
gtctgcagccccggtattccggctttcttgatgccctgaacaagatcattcattcagagg
gtttactgggactttacagaggtgttttcccaaatgcacaaagagcatttttggtaaaca
tgggagaattggcatgttacgatcacgcaaagcgttttattatcaaaaatcatgtagctg
atgacaatatatatgctcatacactagcctccatcatgtcggggcttgcagctaccacct
tgagctgtccggctgacgtgataaagacaagaatgatgaatcaagcagcgagcaaggaag
gtaagctgatttacaaaaattcttatgattgtttggtgaagacggttaaacttgaaggag
tgagrgccctatggaaagggttttttcctacatgggygagacttggtccttggcagtttg
ctttttgggtytcatatgaaaaatttaggcagattgccgrgttctctkcattc
>PAFTOL009217
------------------------------------------------------------
------------------------------------------------------------
------------------------------------------------------------
------------------------------------------------------------
-----------cggtattccggctttcttgatgccctgaacaagatcattcattcagagg
gtttactgggactttacaggggtgttttcccaaatgcacaaagagcatttttggtaaaca
tgggagaattggcatgttatgatcacgcaaagcgttttattatcaaaaatcatgtagctg
atgacaatatatatgctcatacactagcctccatcatgtcggggcttgcagctaccacct
tgagctgtccagctgacgtgataaagactagaatgatgaatcaagcagcgaacaaggaag
gtaagctgatgtacaaaaattcttatgattgtttggtgaagacagttaagcttgaaggag
tgagggccctatggaaagggttttttcctacatgggcgagacttggtccttggcagtttg
ctttttgggtctcatatgagaaatttaggcagattgccgggttctcttcattc
>PAFTOL009219
------------------------------------------------------------
------------------------------------------------------------
------------------------------------------------------------
--agtcctgctgatctcataaaagttagaatgcaagcagatggtcgactggtcagtcaag
gtctgcagccccggtattccggctttcttgatgctctgaacaagatcattcattcagagg
gtttactgggattttacagaggtgttttcccaaatgcacaaagagcatttttggtaaaca
tgggagaattggcatgttatgatcacgcaaagcgttttattatcaaaaatcatgttgctg
atgacaatatatatgctcatacactagcctccattatgtcggggcttgcagctaccacct
tgagctgtccagctgacgtgataaagactagaatgatgaatcaagcagcgagcaaggaag
gtaagctgatgtacaaaaattcttatgattgtttggtgaagacggttaagcttgaaggag
tgagggccctatggaaaggattttttcctacgtgggcgagacttggtccttggcagtttg
ctttttgggtctcatatgagaaatttaggcagattgccgggttctcttcattc
>PAFTOL009221
------------------------------------------------------------
------------------------------------------------------------
---------------------------------------ggcgtgcag-----gtggtag
caagtcctgctgatctcataaaagttagaatgcaagcagatggtcgactggtcagtcaag
gtctgcagcccaggtattccggctttcttgatgccctaaacaagatcattcattcagaag
gtttaccgggactttacagaggtgttttcccaaatgcacaaagagcatttttggtaaaca
tgggagaattggcatgttacgatcacgcaaagcgttttattatcagaaatcatatagctg
atgacaatatatatgctcatacactggcctccatcatgtcggggcttgcagctaccacct
tgagctgtccagctgacgtgataaaaacaagaatgatgaatcaagcagcgagcaaggaag
gtaagctgatgtacaaaaattcttatgattgtttggtgaagacaattaagcttgaaggag
tgaaggccctgtggaaagggttttttcctacatgggcgagacttggtccttggcagtttg
ctttttgggtctcatatgagaaatttaggcagattgccgggttctcttcattc
>PAFTOL009225
------------------------------------------------------------
-----------------------------------------tctggttcatacca-----
-----------------------------------cgtaggcgtgcag-----gtggtag
caagtcctgctgatctcataaaagttagaatgcaagcagatggtcgactggtcagtgaag
gtctgcagccccggtattccggctttgttgatgccctgaacaagatcattcattcagagg
gtctactgggactttacagaggtgttttcccaaatgcacaaagagcatttttggtaaaca
tgggagaattggcatgttacgatcacgcaaagcgttttattatcaaaaatcatgtagctg
atgacaatatatatgctcatacactagcctccatcatgtcggggcttgcagctaccacct
tgagctgtccagctgacgtgataaagacaagaatgatgaatcaagcagcgagcaaggaag
gtaagctgacttacaaaaattcttatgattgtttggtgaagacggttaaacttgaaggag
tgagggccctatggaaagggttttttcctacatgggcgagacttggtccttggcagtttg
ctttttgggtctcatatgaaaaatttaggcagattgccgggttctcttcattc
>PAFTOL009227
------------------------------------------------------------
------------------------------------------------------------
---------------------------------------ggcgtgcag-----gtggtag
caagtcctgctgatctcataaaagttagaatgcaagcagatggtcgactggtcagtcaag
gtctgcagccccggtattccggctttcttgatgccctgaacaagatcattcattcagagg
gcttactgggactttacagaggtgttttcccaaatgcacaaagagcatttttggtaaaca
tgggagaattggcatgttacgatcacgcaaagcgttttattatcaaaaatcatgtagctg
atgacaatatatatgctcatacgctagcctccatcatgtcggggcttgcagctactacct
tgagctgtccagctgacgtgataaagacaagaatgatgaatcaagcagcaagcaaggaag
gtaagctgatgtacaaaaattcttatgattgtttggtgaagacggttaagcttgaaggag
tgagggccctatggagagggttttttcctacatgggcgagacttggtccttggcagtttg
ctttttgggtctcatatgagaaatttaggcagattgccgggttctcttcattc
>PAFTOL009229
------------------------------------------------------------
-----------------------------------------tctggttcatacca-----
-----------------------------------tgtaggcgtgcag-----gtggtag
caagtcctgctgatctcataaaagttcgaatgcaagcagatggtcgactggtcagtgaag
gtctgcagccccggtattccggctttcttgatgccctaaacaagatcattcattcagagg
gtttaccaggactttacagaggtgttttcccaaatgcacaaagagcatttttggtaaaca
tgggagaattggcatgttacgatcacgcaaaacgttttattatcagaaatcatatagctg
atgacaatatatatgctcatacacttgcctccatcatgtcggggcttgcagctaccacat
tgagctgtccagctgacgtgataaagacaagaatgatgaatcaagcagcgagcaaggaag
gtaagctgatgtacaaaaattcttatgattgtttggtgaagacggttaagcttgaaggag
tgagggccctgtggaaagggttttttcctacatgggsgagacttggtccttggcagtttg
ctttttgggtctcatatgagaaatttaggcagattgccgggttctcttcattc
>PAFTOL009231
------------------------------------------------------------
------------------------------------------------------------
------------------------------------------------------------
------------------------------------------------------------
------------------------------------------------------------
------------------------------------------------------------
--------------------------gcaaaacgttttattatcagaaatcatatagctg
atgacaatatatatgctcatacactkgcctccatcatgtcggggcttgcagctaccacat
ygagctgtccagctgacgtgataaagacaagaatgatgaatcaagcagcgagcaagggag
gtaagctgatgtacaaaaattcttatgattgtttggtgaagacggttaagcttgaaggag
tgagggccctgtggaaagggttttttcctacatgggcgagacttggtccttggcagtttg
ctttttgggtctcatatgagaaatttaggcagattgccgggttctcttcattc
>PAFTOL009233
------------------------------------------------------------
------------------------------------------------------------
------------------------------------------------------------
-----------------------gttagaatgcaagcagatggtcgactggtcagtcaag
gtctgcagccccggtattccggctttcttgatgccctacacaagatcattcattcagagg
gtttactgggactttacagaggtgttttcccaaatgcacagagagcatttttagtaaaca
tgggagaattagcatgttatgatcacgcaaagcgttttattatcagaaatcatatagctg
atgacaatatatatkcgcatacactagcctccatcatgtcggggcttgcagctaccacct
tgagctgtccagctgatgtgataaagacgagaatgatgaatcaagcagcgagcaaggaag
gtaagctgatgtacaaaaattcttatgattgtktggtgaagacagttaagcttgaaggag
tgagggccctatggaaaggtttttttcctacatgggcgagacttggtccttggcagtttg
ctttttgggtctcatatgagaaatttaggcagattgccgggttctcttcattc
>PAFTOL009235
------------------------------------------------------------
-----------------------------------------tctggttcataccc-----
-----------------------------------cstaggcgtgcag-----gtggtag
caagtcctgctgatctcataaaagttagaatgcaagcagatggtcgactggtcagccaag
gtctgcagccccggtattctggctttattgatgccctaaacaagatcattcattcagagg
gtttaatgggactttggagaggtgttttcccaaatgcacaaagagcatttttggtaaaca
tgggagaattggcatgttacgatcacgcaaagcattttattatcagaaatcatattgctg
atgacaacatatatgctcatacactagcctccatcatgtcagggcttgcagctaccacct
tgagctgtccagctgacgtgataaagacaagaatgatgaatcaagcagcgagcaaggaag
gtaagctgatgtacaaaaattcttatgattgtttggtgaagacagttaagcttgaaggag
tgagggccctatggaaagggttttttcctacatgggcaagacttggtccttggcagtttg
cattttgggtctcatatgagaaatttaggcagattgccgggttctcttcattt
>PAFTOL009237
------------------------------------------------------------
------------------------------------------------------------
-----------------------------------------------------gtggtag
caagtcctgctgatctcataaaaattagaatgcaagcagatggtcgactggtcagccaag
gtctgcagccccggtattctggctttattgatgccctaaacaagatcattcgttcagagg
gtttaatgggactttggagaggtgttttcccaaatgcgcaaagagcatttttggtaaaca
tgggagaattggcatgttacgatcacgcaaagcattttattatcagaaatcatattgctg
atgacaacatatatgctcatacactagcctccatcatgtcagggcttgcagctaccacct
tgagctgtccagctgacgtgataaagacaagaatgatgaatcaagcagcgagcaaggaag
gtaagctgatgtacaaaaattcttatgattgtttggtgaagacggttaagcttgaaggag
tgagggccctatggaaagggttttttcctacatgggcaagacttggtccttggcagtttg
cattttgggtctcatatgagaaatttaggcagattgcagggttctcttcattt
>PAFTOL009239
------------------------------------------------------------
--------------------------------------------ggttcatacca-----
-----------------------------------cgtaggcgtgcag-----gtggtgg
caagtcctgctgatctcattaaagttagaatgcaagcagatggtcgactggtcagtcaag
gtctgcagccccggtattccggctttcttgatgccctaaagaagatcattcattcagagg
gtttactgggactttacagaggtgttttcccaaatgcacaaagagcatttttggtaaaca
tgggagaattggcatgttacgatcatgcaaagcgttttattatcagaaatcatatagctg
atgacaatatatatgctcatacactagcctccatcatgtcggggcttgcagctaccacct
tgagctgtccagctgacgtgataaagacaagaatgatgaatcaagcagcgagcaacgaag
gtaagctgatgtacaaaaattcttatgattgtttggtgaagacggttaagcttgaaggag
tgagggccctatggaaagggttttttcctacatgggcgagacttggtccttggcagtttg
ctttttgggtctcatatgagaaatttaggcagattgccgggttctcttcattc
>PAFTOL009241
------------------------------------------------------------
------------------------------------------------------------
---------------------------------------ggcgtgcag-----atggtag
caagtcctgctgatctcataaaagttagaatgcaagcagatggtcgactggccagtcaag
gtctgcagccccggtattccggctttcttgatgccctgarcaagatcattcattcagagg
gtttactgggactttacagaggtgttttcccaaatgcacaaagagcatttttggtaaaca
tgggagaattggcatgttatgatcamgcaaagcgttttattatcaaaaatcatgtagctg
atgacaatatatatgctcatacactagcctccatcatgtcggggcttgcagctaccacct
tgagctgtccagctgacgtgataaagactagaatgatgaatcaagcagcgagcaaggaag
gtaagctgatgyacaaaaattcttatgattgtttggtgaagacagttaagcttgaaggag
tgagggccctatggaaagggttttttcctacatgggcgagacttggtccttggcagtttg
ctttttgggtctcatatgagaaatttaggcagattgccgggttctcttcattc
>PAFTOL009243
------------------------------------------------------------
-----------------------------------------tctggttcatacca-----
-----------------------------------cgtaggcgtgcag-----gtggtag
caagtcctgctgatctcataaaagttagaatgcaagcagatggtcgactgatcagtcaag
gtctgcagccccggtattccggctttcttgatgcccttaacaagatcattcattcagagg
gtttagcgggactttacagaggtgttttcccaaatgcacaaagagcatttttggtaaaca
tgggagaattggcatgttacgatcacgcaaagcgttttattatcagaaatcatatagctg
atgacaacatatatgctcatacactagcctccatcatgtcggggcttgcagctaccacct
tgagctgtcccgctgacgtgataaagacaagaatgatgaatcaagcagcgagcagggaag
gtaagctgatgtacaaaaattcttatgattgtttggtgaagacggttaagcttgaaggag
tgagggccctatggaaaggtttttttcctacatgggcgagacttggtccttggcagtttg
ctttttgggtctcatatgagaaatttaggcagattgccgggttctcttcattc
>PAFTOL009245
------------------------------------------------------------
------------------------------------------------------------
---------------------------------------------cag-----gtggtag
caagtcctgctgatctcataaaagttagaatgcaagcagatggtcgactgatcagtgaag
gtctgcagccccggtattccagctttcttgatgccctaaacaagatcattcattcagagg
gtttaccgggactttacagaggtgttttcccaaatgcacaaagagcatttttggtaaaca
tgggagaattggcatgttacgatcacgcaaagcgttttattatcagaaatcatatagctg
atgacaacatatatgctcatacactagcctccatcacgtcggggcttgcagctaccacct
tgagctgtccagctgacgtgataaagacaagaatgatgaatcaagcagcgagcagggaag
gtaagctgatgtacaaaaattcttatgattgtttggtgaagacggttaagcttgaaggag
tgagggccctatggaaaggtttttttcctacatgggcgagacttggtccttggcagtttg
ctttttgggtctcatatgagaaatttaggcagattgccgggttctcttcattc
>PAFTOL009249
------------------------------------------------------------
------------------------------------------------------------
---------------------------------------ggcgtgcag-----gtggtag
caagtcctgctgatctcataaaagttagaatgcaagcagatggtcgactgatcagtgaag
gtctgcagccccggtattccggctttcttgatgccctaaacaagatcattcattcagagg
gtttaccgggactttacagaggtgttttcccaaatgcacaaagagcatttttggtaaaca
tgggagaattggcatgttacgatcacgcaaagtgttttattatcagaaatcatatagctg
atgacaacatatatgctcatacactagcctccatcatgtcggggcttgcagctacctcct
tgagctgtccagctgacgtgataaagacaagaatgatgaatcaagcagcgagcagggaag
gtaagctgatgtacaaaaattcttatgattgtttggtgaagacggttaagcttgaaggag
tgagggccctatggaaaggtttttttcctacatgggcgagacttggtccttggcagttct
ctttttgggtctcatatgagaaatttaggcagattgccgggttctcttcattc
>PAFTOL009251
------------------------------------------------------------
-----------------------------------------tctggttcatacca-----
-----------------------------------cgtaggcgtgcag-----gtgatag
caagtcctgctgatctcataaaagttagaatgcaagcagatggtcgactgatcagtgaag
gtctgcagccccggtattccggctttcttgaagccctaaacaagatcattcgttcagagg
gtttaccgggactttacagaggtgttttcccaaatgcacaaagagcatttttggtaaaca
tgggagaattggcatgttacgatcacgcaaagcgttttattatcagaaatcatatagctg
atgacaacatatatgctcatacactagcttccatcatgtcggggcttgcagctaccacct
tgagctgtccagctgacgtgataawgacaagaatgatgaatcaagcagcgagcagggaag
gtaagctgatgtacaaaaattcttatgattgtttggtgaagacggttaagcttgaaggag
tgagggccctgtggaaaggtttttttcctacatgggcgagacttggtccttggcagttct
ctttttgggtctcatatgagaaatttaggcagattgcggggttctcttcattc
>PAFTOL009253
------------------------------------------------------------
------------------------------------------------------------
------------------------------------------------------------
------------------------------------------------------------
--------------------------------------aacaagattattcgttcagagg
gtttaatgggactttggagaggtgttttcccaaatgcacaaagagcatttttggtaaaca
tgggagaattggcatgttacgatcacgcaaagcattttattatcagaaatcatgtygctg
atgacaatatatatgctcatacactagcctccatcatgtcagggcttgcagccaccacct
tgagctgtccagctgacgtgataaagacaagaatgatgaatcaagcagcgagcaaggaag
gtaagctgatgtacaaaaattcgtacgattgtttggtgaagacggttaagcttgaaggag
tgagggccctatggaaagggttttttcctacatgggcaagacttggtccttggcagtttg
cattttgggtctcatatgagaaatttaggcagattgcagggttctcttcattt
>PAFTOL009255
------------------------------------------------------------
------------------------------------------------------------
---------------------------------------ggcgtgcag-----gtggtag
caagtcctgctgatctcataaaagttagaatgcaagcagatggtcgactgatcagtcaag
gtctgcatccccggtattccggctttcttgatgccctaaacaagatcattcattcagagg
gtttaccgggactttacagaggtgttttcccaaatgcacaaagagcatttttggtaaaca
tgggagaattggcatgttacgatcacgcaaagcgttttattatcagaaatcatattgctg
atgacaacatatatgctcatacactagcctccaccatgtcggggcttgcagctaccacct
tgagctgtccagctgatgtgataaagacaagaatgatgaatcaagcagcgagcaaggaag
gtaagctgatgtacaaaaattcttatgattgtttggtgaagacggttaagcttgaaggag
tgagggccctatggaaaggtttttttcctacatgggcgagacttggtccttggcagtttg
ctttttgggtctcatatgagaaattcaggcagattgtcgggttctcttcattc
>PAFTOL009257
------------------------------------------------------------
------------------------------------------------------------
-----------------------------------------------------gtggtag
caagtcctgctgatctcataaaagttagaatgcaagcagatggtcgactgatcagtcaag
gtctgcatccccggtattccggctttcttgatgccctaaacaagatcattcattcagagg
gtttaccgggactttacagaggtgttttcccaaatgcacaaagagcatttttggtaaaca
tgggagaattggcatgttacgatcacgcaaagcgttttattatcagaaatcatattgctg
atgacaacatatatgctcatacactagcctccatcatgtcggggcttgcagctaccacct
tgagctgtccagctgacgtgataaagacaagaatgatgaatcaagcagcgagcaaggaag
gtaagctgatgtacaaaaattcttatgattgtttggtgaagacggttaagcttgaaggag
tgagggccctatggaaaggtttttttcctacatgggcaagacttggtccttggcagtttg
ctttttgggtctcatatgagaaatttaggcagattgccgggttctcttcattc
>PAFTOL009259
------------------------------------------------------------
------------------------------------------------------------
-----------------------------------------------------gtggtag
caagtcctgctgatctcattaaagttagaatgcaagcagatggtcgactggtcagtcaag
gtctgcagccccggtattccggctttcttgatgccttaaacaagatcattcattcagagg
gtttaccgggactttacagaggtgttttcccaaatgcacaaagagcatttttggtaaaca
tgggagaattggcatgttacgatcaygcaaagcgttttattatcagmaatcatatagctg
atgacaatatatatgctcatacactagcctccatcatgtcrgggcttgcagctaccacct
tgagctgtccagctgacgtgataaagacaagaatgatgaatcaagcagcgagcaaggaag
gtaagctgrtgtacaaaaattcttatgattgtttggtgaagacggttaagcttgaaggag
tgagggccctatggaaaggtttttttcctacatgggcgagacttggtccttggcagtttg
ctttttgggtctcatatgagaaatttaggcagattgccgggttctcttcattc
>PAFTOL009261
------------------------------------------------------------
------------------------------------------------------------
------------------------------------------------------------
------------------------------------------------------------
-----------------------------------ctaagcaagatcattcattcagagg
gtttaccgggactttacagaggtgttttcccaaatgcacaaagagcatttttggtaaaca
tgggagaattggcatgttacgatcacgcaaaacgttttattatcagaaatcatatagctg
atgacaatatatatgctcatacactagcctccatcatgtcagggcttgcagctaccacgt
tgagctgtccagctgatgtgataaagacaagaatgatgaatcaagcagtaagcaaggaag
gtaagctgatgtacaaaaattcttatgattgtttggtgaagacggttaagcttgaagggg
tgagggccctgtggaaagggttttttcctacatgggcgagacttggtccttggcagtttg
ctttttgggtctcatatgagaagtttaggcagattgccgggttctcttcattc
>PAFTOL009263
------------------------------------------------------------
-----------------------------------------tctggttcatacca-----
-----------------------------------cgtaggcgtgcag-----gtggtag
caagtcctgctgatctcataaaagttagaatgcaagcagatggtcgactgatcagtgaag
gtctgcagccccggtattccggctttcttgatgccctaaacaagatcattcattcagagg
gtttaccgggactttacagaggtgttttcccaaatgcacaaagagcatttttggtaaaca
tgggagaattggcatgttaygatcacgcaaagtgttttattatcagaaatcatatagctg
atgacaacatatatgctcatacactagcctccatcatgtcggggcttgcagctaccacct
tgagctgtccagctgacgtgataaagacaagaatgatgaatcaagcagcgagcagggaag
gtaagctgatgtacaaaaattcttatgattgtttggtgaagacggttaagcttgaaggag
tgagggccctatggaaaggtttttttcctacatgggcgagacttggtccttggcagttct
ctttttgkgtctcatatgagaaatttaggcagattgccgggttctcttcattc
>PAFTOL009265
------------------------------------------------------------
------------------------------------------------------------
------------------------------------------------------------
------------------------------------------------------------
-----------cggtattccggctttcttgatgccctaaacaagatcattcattcagagg
gtttattgggactttacagaggtgttttcccaaatgcacaaagagcatttttggtaaaca
tgggagaattggcatgttacgatcatgcaaagcgttttattatcagaaatcatatagctg
atgacaacatatatgctcatacactagcctccatcatgtcggggcttgcagctaccacct
tgagctgtccagctgacgtgataaagacaagaatgatgaatcaagcagcgagcagggaag
gtaagctgatgtacaaaaattcttatgattgtttggtgaagacggttaagcttgaaggag
tgagagccctatggaaaggtttttttcctacatgggcaagacttggtccttggcagtttg
ctttttgggtctcatatgagaaatttaggcagattgccgggytctcttcattc
>PAFTOL009267
------------------------------------------------------------
------------------------------------------------------------
-----------------------------------------------------gtggtag
caagtcccgctgatctcataaaagttagaatgcaagcagatggtcgactgctcagccaag
gtctgcagccccggtattctggctttattgatgccctaaacaagatcattcrttcagagg
gtttaatgggactttggagaggtgttgtcccaaatgcacaaagagcatttttggtaaaca
tgggagaattggcatgttatgatcacacaaagcattttrttatcagaaatcatatygctg
atgacaacatatatgctcatacactagcctccwtcatgtcagggcttgcagctaccacyt
tgagctgtccagctgatgtgataaagacaagaatgatgaatcaagcagcgagcaaggaag
gtaagctgatgtacaaaaattcttatgattgtttggtgaagacggttaagcttgaaggag
tgagggccctatggaaagggttttttcctacatgggcaagacttggtccttggcagtttg
ctttttgggtctcatatgagaaakttaggcagattgcagggttctcttcattt
>PAFTOL009269
------------------------------------------------------------
------------------------------------------------------------
-----------------------------------------------------gtggtag
caagtcctgctgatctcataaaagttagaatgcaagcagatggtcgactgctcagccaag
gtctgcagccccggtattctggctttattgatgccctaaacaagatcattcattcagagg
gtttaatgggactctggagaggtgttgtcccaaatgcacaaagagcatttttggtaaaca
tgggagaattggcatgttatgatcacgcaaagcattttattatcagaaatcatatcgctg
atgacaacatatatgctcatacactagcctccatcatgtcagggcttgcagctaccacct
tgagctgtccagctgatgtgataaagacaagaatgatgaatcaagcagcgagcaaggaag
gtaagctgatgtacaaaaattcttatgattgtttggtgaagacggttaagcttgaaggat
tgagggccctatggaaagggttctttcctacatgggcaagacttggtccttggcagtttg
cattttgggtctcatatgagaaatttaggcagattgcagggttctcttcattt
>PAFTOL009271
------------------------------------------------------------
--------------------------------------------ggttcatacca-----
-----------------------------------cgtaggcgtgcag-----gtggtag
caagtcctgctgatctcataaaagttagaatgcaagcagatggtcgactgatcagtgaag
gtctgcagcctcggtattccggctttcttgatgccctaaacaagatcgttcattcagagg
gtttrccgggactttacagaggtgttttcccaaatgcrcaaagagcatttttggtaaaca
tgggagaattggcatgttacgatcacgcaaaacgtttcattatcagaaatcacatagctg
atgacaatatatatgctcatacactagcctccatcatgtcggggcttgcagctaccacat
tgagctgtccagctgacgtgataaagacaagaatgatgaatcaagcagcaagcaaggaag
gtaagctgatgtacaaaaattcttatgattgtttggtgaagacggttaagcttgaaggag
tgcgggccctgtggaaagggtttttccctacatgggcgagacttggtccttggcagtttg
ctttttgggtctcatatgagaaatttaggcagattgccgggttctcttcattc
>PAFTOL009279
------------------------------------------------------------
------------------------------------------------------------
---------------------------------------ggcgtgcag-----gtggtag
caagtcctgctgatctcataaaagttagaatgcaagcagatggtcgactggtcagtcaag
gtctgcagccccggtattccggctttcttgatgccctgagcaagatcattcattcagagg
gtttactgggactttacagaggtgttttcccaaatgcacaaagagcatttttggtaaaca
tgggagaattggcatgttacgatcacgcaaagcgttttattatcaaaaatcatgtagctg
atgacaatatatatgctcatacactagcctccatcatgtcggggcttgcagctaccacct
tgagctgtccagctgacgtgataaagacaagaatgatgaatcaagcagcgagcaaggaag
gtaagctgatgtacaaaaattcttatgattgtttggtgaagacggttaagcttgaaggag
tgagggccctatggaaagggttttttcctacatgggcgagacttggtccttggcagtttg
ctttttgggtytcatatgagaaatttaggsagattgccgggctctcttcattc
>PAFTOL009281
------------------------------------------------------------
------------------------------------------------------------
-----------------------------------------------------gtggtag
caagtcctgctgatctcataaaagttagaatgcaagcagatggtcgactggtgagtcaag
gtctgcagccccggtattccggctttcttgatgccctaaacaagatcattcattcagagg
gtttacggggactttacagaggtgttttcccaaacgcacaaagagcatttttggtaaaca
tgggagaattggcatgttacgatcacgcaaagcgttttattatcagaaatcatatagccg
atgacaatatatacgctcatacactagcctccatcatgtcggggcttgcagctaccacct
tgagctgtccagctgacgtgataaagacaagaatgatgaatcaagcagcgagcaaggaaa
gtaagctgatgtacaaaaattcttatgattgtgtggtgaagacggttaagcttgaaggag
tgagggccctatggaaaggtttttttcctacatgggcgagacttggtccttggcagtttg
cttattgggtctcatatgagaaatttagggagattgccggcttctcttcattc
>PAFTOL009285
------------------------------------------------------------
-----------------------------------------tctggttcataccc-----
-----------------------------------cgtaggtgtgcag-----gtggtag
caagtcctgctgatctcataaaagttagaatgcaagcagatggtcgactgctcggccaag
gtctgcagccccggtattctggctttattgatgccctaaacaagatcattcgttcagagg
gtttaatgggactttggagaggtgttgtcccaaatgcacaaagagcatttttggtaaaca
tgggagaattggcatgttatgatcacgcaaagcgttttattatcagaaatcatatcgctg
atgacaacatatatgctcatacactagcctccatcatgtcagggcttgcagctaccagct
tgagctgtccagctgatgtgataaagacaagaatgatgaatcaagcagagagcaaggaag
gtaagctgatgtacaaaaattcttatgattgtttggtgaagacggttaagcttgaaggag
tgagggccctatggaaagggttttttcctacatgggcaagacttggtccttggcagtttg
ctttttgggtctcatatgagaaatttaggcagattgcagggttctcttcattt
>PAFTOL009287
------------------------------------------------------------
------------------------------------------------------------
---------------------------------------------cag-----gtggtgg
caagtcccgctgatctcataaaagttagaatgcaagcagatggtcgactggtcagtcaag
gtctgcagccccggtattccagctttcttgatgccctgaacaagatcattcattcagagg
gtttactgggactttacagaggtgttttcccaaatgcacaaagagcatttttggtaaaca
tgggagaattggcatgttacgatcacgcaaagcgttttattatcaaaaatcatgtagctg
atgacaatatatatgctcatacactagcctccatcatgtcagggcttgcagctactacct
tgagctgtccagctgacgtgataaagacaagaatgatgaatcaagcagcgagcaaggaag
gtaagctgatgtacaaaaattcttatgattgtttggtgaagacggttaagcttgaaggag
tgagggccctatggaaagggttttttcctacatgggcgagacttggtccttggcagtttg
ctttttgggtctcatatgagaaatttaggcagattgccgggttctcttcattc
>PAFTOL009289
------------------------------------------------------------
------------------------------------------------------------
-----------------------------------------------------gtggtag
caagtcctgctgatctcataaaagttagaatgcaagcagatggtcgactgatcagtcaag
gtctgcagccccggtattccggctttcttgatgccctaaacaagatcattcattcagagg
gtttaccgggactttacagaggtgttctcccaaatgcacaaagagcatttttggtaaaca
tgggagaattggcatgttacgatcacgcaaagcgttttattatcagaaatcatatagctg
atgacagcatatatgctcatacactagcctcaatcatgtcggggcttgcagctaccacct
tgagctgtccagctgacgtgataaagacaagaatgatgaatcaagcagcgagcagggaag
gtaagctgatgtacaaaaattcctatgattgtttggtgaagacggttaagcttgaaggag
tgagggccctatggaaaggttttcttcctacatgggcgaaacttggtccttggcagtttg
ctttttgggyctcatatgagaaatttaggcagattgccgggttctcttcattc
>PAFTOL009291
------------------------------------------------------------
------------------------------------------------------------
---------------------------------------------cag-----gtggtgg
caagtcctgctgatctcataaaagttagaatgcaagcagatggtcgactggtcagtcaag
gtctgcagccccggtattccggctttcttgatgccctgaacaagatcattcattcagagg
gtttactgggactttacagaggtgttttcccaaatgcacaaagagcatttttggtaaaca
tgggagaattggcatgttacgatcacgcaaagcgttttattatcaaaaatcatgtagctg
atgacaatatatatgctcatacactagcctccatcatgtcagggcttgcagctactacct
tgagctgtccagctgacgtgataaagacaagaatgatgaatcaagcagcgagcaaggaag
gtaagctgatgtacaaaaattcttatgattgtttggtgaagacggttaagcttgaaggag
tgagggccctatggaaagggttttttcctacatgggcgagacttggtccttggcagtttg
ctttttgggtctcatatgagaaatttaggcagattgctgggttctcttcattc
>PAFTOL009293
------------------------------------------------------------
------------------------------------------------------------
---------------------------------------ggcgtgcag-----gtggtag
caagtcctgctgatctcataaaagttagaatgcaagcagatggtcgactggtcagtcaag
gtctgcagccccggtattccggctttcttgatgccctgaacaagatcattcattcagagg
gtttactgggactttacagaggtgttttcccaaatgcrcaaagagcatttttggtaaaca
tgggagaattggcatgttaygatcacgcaaagcgttttattatcaaaaatcatgtagctg
atgacaatatatatgctcatacactagcctccatcatgtcggggcttgcagctaccacct
tgagctgtccagctgacgtgataaagacwagaatgatgaatcaagcagcgagcaaggaag
gtaagctgatktacaaaaattcttatgattgyttggtgaagacrgttaarcttgaaggak
tgagggccctatggaargggttttttcctacatgggcgagacttggtccttggcagtttg
ctttttgggtytyatatgaraaatttaggcagattgycgggttctcttcattc
>PAFTOL009295
------------------------------------------------------------
------------------------------------------------------------
---------------------------------------ggcgtgcag-----gtggtag
caagtcctgctgatctcataaaagttagaatgcaagcagatggtcgactggccagtcaag
gtctgcagccccggtattccggctttcttgatgccctgaacaagatcattcattcagagg
gtttactgggactttacagaggtgttttcccaaatgcacaaagagcatttttggtaaaca
tgggagaattggcatgttatgatcacgcaaagcgttttattatcaaaaatcatgtagctg
atgacaatatatatgctcatacactagcctccatcatgtcggggcttgcagctaccacct
tgagctgtccagctgacgtgataaagactagaatgatgaatcaagcagcgagcaaggaag
gtaagctgatgtacaaaaattcttatgattgtttggtgaagacrgttaagcttgaaggag
tgagggccctatggaaaggrttttttcctacgtgggcgaga-------------------
-----------------------------------------------------
>PAFTOL009297
------------------------------------------------------------
-----------------------------------------tctggctcatacca-----
-----------------------------------cgtaggcgtgcag-----gtggtag
caagtcctgctgatctcattaaagttagaatgcaagccgatggtcgactggtcagtcaag
gtctgcagccgcggtattccggctttcttgatgccctaaacaagatcattcattcagagg
gtttaccgggactttacagaggtgttttcccaaatgcacaaagagcatttttggtaaaca
tgggagaattggcgtgttacgatcacgcaaagcgctttattatcagaaatcatatagctg
atgacaatatatatgctcatacactagcctccatcatgtcggggcttgcagctaccacct
tgagctgtccagctgacgtgataaagactagaatgatgaatcaagcagcgagcaaggaag
gtaaggtgatgtacaaaaattcttatgattgtttggcgaagacggttaagcttgaagggg
tgagggccctatggaaaggtttttttcctacatgggcgagacttggtccttggcagtttg
ccttttgggtctcatatgagaaatttaggcagattgccgggttctcttcattc
>PAFTOL009299
------------------------------------------------------------
------------------------------------------------------------
-----------------------------------------------------gtggtag
caagtcctgctgatctcataaaagttagaatgcaagcagatggtcgactgatcagtgaag
gtctgcagccccggtattccggctttcttgatgccctaaacaagatcgttcattcagagg
gtttaccgggactttacagaggtgttttcccaaatgcacaaagagcatttttggtaaaca
tgggagaattggcatgttacgatcacgcaaagcgttttattatcagaaatcatatagctg
atgacaacatatatgctcatacactagcctccatcatgtcggggcttgcagctaccacct
tgagctgtccagctgacgtgataaagacaagaatgatgaatcaagcagcgagcagggaag
gtaagctgatgcacaaaaattcttatgattgtttggtgaagacggttaagcttgaaggag
tgagggccctatggaaaggtttttttcctacatgggcgagacttggtccttggcagtttg
ctttttgggtctcatatgagaaatttaggcagattgccgggttctcttcattc
>PAFTOL009301
------------------------------------------------------------
------------------------------------------------------------
-----------------------------------------------------gtggtag
caagtcctgctgatctcataaaagttagaatgcaagcagatggtcgactgatcagtgaag
gtctgcagccccggtattccggctttcttgatgccctaaacaagatcattcattcagagg
gtttaccgggactttacagaggtgttttcccaaatgcacaaagagcatttttggtaaaca
tgggagaattggcatgttacgatcacgcaaagtgttttattatcagaaatcatatagctg
atgacaacatatatgctcatacactagcctccatcatgtcggggcttgcagctaccacct
tcagctgtccagctgacgtgataaagacaagaatgatgaatcaagcagcgagcagggaag
gtaagctgatgtacaaaaattcttatgattgtttggtgaagacggttaagcttgaaggag
tgagggccctatggaaaggtttttttcctacatgggcgagacttggtmcatggcagttct
ctttttgggtctcatatgagaaatttaggcagattgccgggttctcttcattc
>PAFTOL009303
------------------------------------------------------------
------------------------------------------------------------
------------------------------------------------------------
------------------------------------------------------------
-----------------tccggctttcttgatgccctaaacaagatcattcattcagagg
gtttaccgggactttacagaggtgttttcccaaatgcacaaagagcatttttggtaaaca
tgggagaattggcatgttacgatcacgcaaagcgttttattatcagaaatcatatagctg
atgacaacatatatgctcatacactagcctccatcatgtcggggcttgcagctaccacct
tgagctgtccagctgacgtgataaagacaagaatgatgaatcaagcagcgagcagg----
------------------------------------------------------------
------------------------------------------------------------
-----------------------------------------------------
>PAFTOL009311
------------------------------------------------------------
------------------------------------------------------------
-----------------------------------------------------gtggtgg
caagtcctgctgatctcataaaggttagaatgcaagcagatggtcgactagtcagccaag
gtctgcaaccccggtattctggctttcttgatgcgctaaacaagatccttcgttcagagg
gtttacgaggactctggagaggggttttcccaaactctcagagagcatttttggtgaaca
tgggagaattggcatgttatgatcatgcaaagcgttttatcatcacaaatcatatagctg
atgatgacatatatgctcacacactggcttccatcatgtcggggctttcagccaccacct
tgagctgtccagctgacgtggtaaagacaagaatgatgaatcaagcagtaagcaaagaag
gtaagctgatgtacaaaaattcttatgattgtttggtgaagacagttaagcttgaaggag
tgagggccttatggaaggggttctttcctacatgggcgagacttggtccttggcagtttg
cattttgggtttcatatgagaaatttaggcagattgcaggtttctcttcattc
>PAFTOL009313
------------------------------------------------------------
------------------------------------------------------------
------------------------------------------------------------
-----ccagctgatctcataaaggttagaatgcaagcggatggtcractggtcagccaag
gtctacaaccccgayactctggctttctcgatgccctaaacaagatcattcgttcagaag
gtcytcgaggactctggagaggggtttttccaaatgctcagagagcatttctggtgaaca
tgggagaattggcatgttatgatcatgcaaagcattttgtcatcagaaatcatattgccc
atgacaacatatatgctcatacactggcctctatcatgtcggggctttcggctaccacct
tgagctgcccagctgacgtggtgaagacacgaatgatgaatcaagctgcragcaaggaag
ctaagctgatgtacaaaaattcttacgattgtttggtaaagacagttaagcttgaaggag
tgaggtccctgtggaaggggttctttcctacatgggcraggcttggtccttggcagttta
cattttgggtctcatatgagaaattcagacagattacggggttctcttcattc
>PAFTOL009315
------------------------------------------------------------
------------------------------------------------------------
------------------------------------------------------------
--------------ctgataaaagtcagaatgcaagcagatggtcgattggtcaaccaag
gtctgcaaccccggtactctggctttcttgatgccctgaacaagattattcgttcagagg
gtttaggaggactttggagaggagttttcccgaatgcacagagagcatttttggtaaaca
tgggagaattggcatgttatgatcacgcaaagcggtttgttatcagaaatcatatagctg
atgacaacatatatgctcatactctatcctccatcatgtcggggcttgcagctaccagct
tgagctgtccagctgacgtggtgaagacaagaatgatgaatcaagcagtgagtgaggaag
gtaagctgatgtacaaaaattcatatgattgcttggtgaagacgggtaagcttgaaggag
taagagccctatggaaagggttttttcctacatgggcaagacttggtccttggcagtttg
ctttttgggtctcgtatgagaaatttaggcggattgcagggttctcttcattt
>PAFTOL009319
------------------------------------------------------------
------------------------------------------------------------
------------------------------------gtaggcgtgcag-----gtggtgg
caagtcctgctgatctcataaaagtcagaatgcaagcagatggacgattgatcagccaag
gtctgcaaccccggtactctggctttcttgatgccctaaacaggattgttccttcagagg
gtttacggggactttggagaggggtcttcccaaatgcacagagagcatttttggtaaaca
tgggagagttggcattttatgatcacgcaaagcggtttgttatcagaaatcatatagctg
atgacaacatatatgctcatactctatcctccatcatgtcagggctagcagctaccacct
tgagctgtccagctgatgtggtgaagacaagaatgatgaatcaagctgcgagcaaggaat
gtgagctcttgtacaaaaattcatatgattgcttggtgaagacggttaagctcgaaggag
tgagggccctatggaaagggttttttcctacatgggcaagacttggtccttggcagtttg
ctttttgggtctcatatgagaaatttaggcggattgcagggttctcttcattc
>PAFTOL009321
------------------------------------------------------------
------------------------------------------------------------
---------------------------------------------cag-----gtggtgg
caagtcctgctgatcttataaaagtgagaatgcaagcagatggacgattggtcagccaag
gtctgcaaccccggtactctggctttcttgatgccctaaacaagattattcgttcagagg
gtttacggggactttcgagaggggttttcccaaatgcacagagagcatttttggtgaaca
tgggagaattggcatgttatgatcacgcaaagcggtttgttatcagaaatcatatagctg
atgacaacatatatgctcatacactatcctccatcatgtcggggcttgcagctaccacct
tgagctgtccagctgacgtggtgaagacaagaatgatgaatcaagcaataagcaaggaag
gtaagctgatgtacaaaaattcatatgattgcctggtgaagacggttaagcttgaaggag
tgagggccctatggaaagggttttttcctacatgggcaagacttggtccttggcagtttg
ttttttgggtctcatatgagaaatttaggcggattgcagggttcccttcattc
>PAFTOL013501
------------------------------------------------------------
------------------------------------------------------------
---------------------------------------ggcgtgcag-----gtggtag
caagtcctgctgatctcataaaagttagaatgcaagcagatggtcgactggtcagtcaag
gtctgcagccccggtattctggctttcttgatgccctgaacaagatcattcattcagagg
gcttactgggactttacagaggtgttttcccaaatgcacaaagagcatttttggtaaaca
tgggagaattggcatgttacgatcacgcaaagcgttttattatcaaaaatcatgtagctg
atgacaatatatatgctcatacactagcctccatcatgtcggggcttgcagctactacct
ygagctgtccagctgacgtgataaagacaagaatgatgaatcaagcagcaagcaaggaag
gtaagctgatgtacaaaaattcttatgattgtttggtgaagacggttaagcttgaaggag
tgagggccctatggaaagggttttttcctacatgggcgagacttggtccttggcagtttg
ctttttgggtctcatatgagaaatttaggcagattgccgggttctcttcattc
>SRR5036296
------------------------------------------------------------
-----------------------------------------tctggttcatacca-----
-----------------------------------cgtaggcgtgcag-----gtggtag
caagtcctgctgatctcataaaagttagaatgcaagtagatggtcgactgatcagtgaag
gtctgcagccccggtattccggctttcttgatgccctgaacaagatcattcattcagagg
gtttaccgggactttacagaggtgttttcccaaatgcacaaagagcatttttggtaaaca
tgggagaattggcatgttacgatcacgcaaagcgttttattatcagaaatcatatagctg
atgacaacatatatgctcatacactagcctccatcatgtcggggcttgcagctaccgcct
tgagctgtccagctgacgtgataaagacaagaatgatgaatcaagcagcgagcagggaag
gtaagctgatgtaccaaaattcttatgattgtttggtgaagacggttaagcttgaaggag
tgagggccctatggaaaggtttttttcctacatgggcgagacttggtccttggcagttct
ctttttgggtctcatatgagaaatttaggcagattgccgggttctcttcattc
>SRR5137211
------------------------------------------------------------
-----------------------------------------tctggttcatacca-----
-----------------------------------cgtaggcgtgcag-----gtggtag
caagtcctgctgatctcataaaagttagaatgcaagcagatggtcgactgatcagtgaag
gtctgcagccccggtattccggctttcttgatgccctaaacaagatcattcattcagagg
gtttaccaggactttacagaggtgttttcccaaatgcacaaagagcatttttggtaaaca
tgggagaattggcatgttacgatcacgcaaagcgttttattatcagaaatcatatagctg
atgacaacatatatgctcatacactagcctccatcatgtcggggcttgcagctaccacct
tgagctgtccagctgacgtgataaagacaagaatgatgaatcaagcagcgagcagggaag
gtaagctgatgtacaaaaattcttatgattgtttggtgactacggttaagcttgaaggag
tgagggccctatggaaaggtttttttcctacatgggcgagacttggtccttggcagtttg
ctttttgggtctcatatgagaaatttaggcagattgccggg------------
>SRR5137212
------------------------------------------------------------
-----------------------------------------tctggttcatacca-----
-----------------------------------cgtaggcgtgcag-----gtggtag
caagtcctgctgatctcataaaagttagaatgcaagcagatggtcgactggtcagccaag
gtctgcagccccgatattccggctttcttgatgccctaaacaagatcattcgttcagagg
gtttaccgggactttggagaggtgttttcccaaacgcacaaagagcatttttggtaaaca
tgggagaattggcatgttacgatcacgcaaagcgttttattatcagaaatcatatagctg
atgacaacatatatgctcatacactagcctccatcatgtcggggcttgcagctaccacct
tgagctgtccagctgacgtgataaagacaagaatgatgaatcaagcagcgagcaaggaag
gtaagctgatgtacaaacattcttatgattgtttggtgaagacggttaagcttgaaggag
tgagggctctatggaaagggttttttcctacatgggcaagacttggtccttggcagtttg
ctttttgggtctcatatgagaaatttaggcagattgcagggttctcttcattc
>SRR5137213
------------------------------------------------------------
------------------------------------------------------------
------------------------------------------gtgcag-----gtggtag
caagtcctgctgatctcataaaagttagaatgcaagcagatggtcgactgatcagtgaag
gtctgcagccccggtattccggctttcttgatgccctaaagaagatcattcattcagagg
gtttaccgggactttacagaggtgttttcccaaatgcacaaagagcatttttggtaaaca
tgggagaattggcatgttacgatcacgcaaagtgttttattatcagaaatcatatagctg
atgacaacatatatgctcatacactagcctccatcatgtcggggcttgcagctaccacct
tgagctgtccagctgacgtgataaagacaagaatgatgaatcaagcagcgagcagggaag
gtaagctgatgtacaaaaattcttatgattgtttggtgaagacggttaagcttgaaggag
tgagggccctatggaaaggtttttttcctacatgggcgagacttggtccttggcagttct
cattttgggtctcatatgagaaatttaggcagattgccgggttctcttcattc
>SRR7905849
------------------------ggcattgtccggaatgaggggtttccgggtctttat
cagggcttgtccccagcta------------tcattcggcacctgatctatactccgatt
cgaattgtggggtacgagaa--------------tttgagggatatggttgttgtggtgg
caagcccagctgatctcataaaggttagaatgcaagccgatggccgactggtcagcctcg
gtctgcagcctcggtactctggctttcttgatgcactaaacaagatcattcgttcagagg
gtttacgaggactttggagaggggttctcccaaacgcacagagagcatttttggtaaaca
tgggagaattggcatgttacgatcacgcaaagcgatttatcatcagaaatcatgtagctg
atgacaacatatatgctcatacactagcctccatcatgtcggggcttgcagctaccacct
tgagctgtccagctgacgtgataaagacaagaatgatgaatcaagcggcgagcaaggaag
gtaagctgatgtacaagaattcttatgattgtttggtgaagactgttaagcttgaaggag
tgagggccctatggaaagggttttttcctacatgggcaagacttggtccttggcagtttg
ctttttgggtctcatatgagaaatttaggcagattgcagggttctcttcattc
>SRR7905861
------------aaagtggctttgggcattgtccggaatgaggggtttctgggtctttat
cagggcctgtctccggcta------------tcattcggcacctcatctatactccgatt
cgaattgtggggtacgagaa--------------tttgagggatgtggttgttgtggtag
caagtcctgctgatctcataaaagttagaatgcaagcagatggtcgactgatcagtcaag
gtctgcggccccggtattccagctttcttgatgccctaaacaagatcattcaatcagagg
gtttaccwggagtttacagaggtgttttcccaaatgcacaaagagcatttttggtaaaca
tgggagaattggcatgttacgaccacgsaaagcgttttattatcagaaatcatatagctg
atgacaacatatatgctcatacactagcctcaatcatgtcggggcttgcagctaccacct
tgagctgtccagctgacgtgataaagacaagaatgatgaatcaagcagcgagcagggaag
gtaagctgatgtacaaaaattcttatgattgtttggtgaggacggttaagcttgaaggag
tgagggccctatggaaaggtttttttcctacatgggcgagacttggtccttggcagtttg
ctttttgggtctcatatgagaaatttaggcagattgccgggttctcttcattc
>SRR8327214
gcgagcgcagtcaaagtggctttgggcattgtccggaacgaagggtttctgggactttat
cagggcttgtctccggctatcattcggcacctcatctatactccgattcgaattg-----
-------tggggtacgagaatttgagggatgcggttgttactgctcag-----gtggtag
caagtcctgctgatctcataaaagttagaatgcaagcagatggtcgactgatcagtcaag
gtctgcagccccggtattccggctttcttgatgccctaaacaagatcattcattcagagg
gtttaccgggactttacagaggtgttctcccaaatgcacaaagagcatttttggtaaaca
tgggagaattggcatgttacgatcacgcaaagcgttttattatcagaaatcatatagctg
atgacagcatatatgctcatacactagcctcaatcatgtcggggcttgcagctaccacct
tgagctgtccagctgacgtgataaagacaagaatgatgaatcaagcagcgagcagggaag
gtaagctgatgtacaaaaattcctatgattgtttggtgaagacggttaagcttgaaggag
tgagggccctatggaaaggttttcttcctacatgggcgagacttggtccttggcagtttg
ctttttgggtctcatatgagaaatttaggcagattgccgggttctcttcattc
