# Supplementary material for: Phylogenomics and classification of Cactaceae based on hundreds of nuclear genes
Source: Plant Syst Evol. 2025 Aug 11;311(5):28. doi: 10.1007/s00606-025-01948-z (PMC12339657; doi:10.1007/s00606-025-01948-z)
Supplement: Supplementary file 4 — Online Resource 4: Containing alignments and RAxML gene trees for all included loci and all phylogenetic datasets (ZIP 10372 KB) [file 606_2025_1948_MOESM4_ESM.zip › de Vos et al_ESM_4/ESM_data_alignments/QCP/6003_consensus.mafft.fasta]

>PAFTOL004547
ccatgatttgattggttttcagggagagtgtgccccttcaccgggaagaaatcaaacaaa
gcaaacctgatctccttctcaaagcacaaaacaaagaaattgcagtgtgtcaaccttcaa
cgcaagaagctctggtgggaagctggtaagaaatttgtcaagcttaggttatcaaccaag
gctttgaggactattgagaagaatgggttggatgcrgttgcgaagcaggcagggattgat
cttagcaaggag
>PAFTOL004551
------------------gcagggagagtgtgccccttcactgggaagaaatcaaacagg
gcaaaccagatctccgcctcaaascacaaaacaaagaaattgcagtttgtcaaccttcaa
tacaagaaactctggtgggaagctggtaagagatttgtcaagcttaggttatcaaccaag
gctttaaagactattgagaagaatgggttagatgaggttgcaaagaaggcagggattgat
cttagcaaggaa
>PAFTOL004553
ccatgatttgattggttttcagggagagtgtgccccttcaccgggaagaaatcaaacaaa
gcaaacctgatctccttctcaaagcacaaaacaaagaaattgcagtttgtcaaccttcaa
tgcaagaaactctggtgggaagctggtaagaaattcgtcaagcttaggttatcaaccaag
gctttgaggactattgagaagaatgggttggatgcggttgcgaagaaggcagggattgat
cttagcaaggag
>PAFTOL004556
------------------------agagtctgccccttcaccgggaagaaatcaaacaaa
gcaaacctcgtctccttctcaaagcacaaaacaaagaaattgcagtttgtcaaccttcaa
aaaaggaaactctggtgggaagctggtaggagatatgtcaagcttaggttatcaaccaag
gctttgaggactatcgagaagaatgggttggatgcggttgcgaagaaggcagggattgat
cttagcaaggag
>PAFTOL004561
------------------gcagggagagtgtgccccttcaccgggaagaaatcaaatagg
gcaaaccagatctcygcctcaaaccacaaaacaaagaaattgcagtttgtcaaccttcaa
tacaagaaactctggtgggaagctggcaagagatttgtcaagcttaggttatcaaccaag
gctttaaagactattgagaagaatggattagatgaggttgcaaagaaggcagggattgat
cttaggaaggag
>PAFTOL004562
ccatgatttgattggttttcagggagattgtgccccttcaccgggaagaaagcaaacaaa
gcaaaccagatctccttctcaaagcacaaaacaaggaaattccagttggtcaaccttcaa
tggaagagactctggtgggaagctggtaaaagatttgtcaagattaggttatcaaccaag
gctttgaggactatcgagaagaatgggttggatgcggttgcgaagaaggcagggattgat
cttagcaagaag
>PAFTOL004563
ccatgatttgattggtttccagggagagtgtgccccttcaccgggaagaaatcaaacaaa
gcaaacctggtctccttctcaaagcacaaaacaaagaaattgcagtttgtcaaccttcaa
tgcaagagactctggtgggaagctggtaagagrtatgtcaagcttaggttatcaaccaag
gctttgaggactatcgagaagaatgggttggatgcgatggcaaagaaggcagggattgat
cttagcaaggag
>PAFTOL004565
ccatgattcgattggttttcagggagagtgtgccccttcactgggaagaaatcaaacaaa
gcaaacatcatctccttctcaaagcacaaaacaaagaaattgcagtttgtcaaccttcaa
tacaagagactctggtgggaagctggtaagaaatatgtcaatcttaggttatcaaccaag
gctttgaggactatagagaagaaggggttggatacggttgcgaagcaggcagggattgat
cttagcaaggag
>PAFTOL004566
------------------gcagggagagtgtgccccttcaccgggaagaaatcaaacagg
gcaaaccagatctcagcctcaaaccacaaaacaaagaaattgcagtttgtcaaccttcaa
tacaagaaactctggtgggaagctggtaagagatttgtcaagcttaggttatcaaccaag
gctwtaaagactattgagaagaatgggttagatgaggttgcaaagaaggcrgggattgat
cttagcaaggag
>PAFTOL004567
------------------------agagtgtgccccttcactgggaagaaatcaaacaaa
gcaaacctgatctccttctcaaagcacaaaacaaagaagttgcagtttgtcaacctccaa
accaagagaatctggtgggaagctggtaagagatatgtcaagcttaagttatcaaccaag
gctttgaggactatcgagaagaatgggttggatgcggttgcgaagaaggcagggattgat
cttagcaaggag
>PAFTOL004568
ccatgatttgattggttttcagggagagtgtgccccttcackgggaagaaatcaaacaaa
gcaaacctggtctccttctcaaagcacaaaacaaagaaattgcagtttgtcaacctccaa
accaagagaatctggtgggaagctggtaagagatatgtcaagcttaagttatcaaccaag
gcgttgaggactatcgagaagaatgggttggatgcggttgcgaagaaggcagggattgat
cttagaaaggag
>PAFTOL004571
------------------gcagggagagtgtgccgcttcaccgggaagaaatcaaacagg
gcaaaccagatctccgcctcaaaccacaaaacaaagaaattgcagtttgtcaaccttcaa
tacaagaaactctggtgggaagctggtaagagatttgtcaagcttaggttatcaaccaag
gctttaaagactattgagaagaatgggttagatgtggttgcaaagaaggcagggattgat
cttcgcaaggag
>PAFTOL004572
ccatgatttgattggttttcagggagagtgtgccccttcaccgggaagaaatcaaacaaa
gcaaacatcatctccttctcaaarcacaaaacaaagaaattgcagtttgtcaaccttcaa
tacaagaaactctggtgggaagctggtaagagatatctcaagcttaggttatcaaccaag
gctttgaggactatcgagaagaatgggttggatgcagttgcgaggaaggcagggattgat
cttagcaaggag
>PAFTOL004573
ccatgattygattgattctcagggagagtgtgccccttcaccgggaagaaatcaaacaaa
gcaaacctcatctccttctcaaagcacaaaacaaagaaattccagtttgtcaaccttcaa
tgcaagaractctggtgggaagctggtaagagatatgtcaagcttaggttatcaaccagg
gctttgaggcttatcgagaagtatgggttggatgcggttgcgaagamggcwgggattgat
cttagcaaggag
>PAFTOL004574
ccatgatttgattggttttcagggagagtgtgccccttcaccgggaagaaatcaaacaga
gcaaacctgatctccttctcaaagcacaaaacaaagaaattgcagtgtgtcaaccttcaa
tataagaagctctggtgggaagctggtaagaaatttgtcaagcttaggttatcaaccaag
gctttgaggactattgagaagaatgggttggatgcggttgcgaagaaggcagggattgat
cttagcaaggag
>PAFTOL004578
ccatgattcgattggttttcagggagagtgtgccccttcaccgggaagaaatcaaacaaa
gcaaacctcatctccttctcaaagcacaaaacaaagaaattgcagtttgtcaaccttcaa
tacaagagactctggtgggaagctggtaagagatttgtcaagcttaggttatcaaccaag
gctttgaggaccatcgagaagaatgggttggatgcggttgcgaagaaggcagggattgat
cttagcaaggag
>PAFTOL004582
ccatgatttgattggttttcagggagagtgtgccccttcaccgggaagaaatcaaacaaa
gcaaacctcatctccttctcaaagcacaaaacaaagaaattgcagtttgtcaaccttcaa
tacaagaaactctggtgggaagctggtaagagatttgtcaagcttaggttatcaaccaag
gctttgaggactatcgagaagaatgggttggatgcggttgcgaagaaggcagggattgat
cttagcaagaag
>PAFTOL004583
ccatgatttgattggtttkcagggagagtgtgccccttcaccgggaagaaatcaaacaaa
gcaaacctggtctccttctcaaagcacaaaacaaagaaattgcagtttgtcaaccttcaa
tgcaagaaactctggtgggaagctggtaagaaatttgtcaagcttaggttatcaaccaag
gctttgaggactattgagaagaatgggttggatgcggttgcaaagaaggcagggattgat
cttagcaaggag
>PAFTOL004585
------------------gcagggagagtgtgccccttcaccgggaagaaatcaaacagg
gcaaaccagatctccgcctcaaaccacaaaacaaagaaattgcagtttgtcaaccttcaa
tacaagaaactctggtgggaagctggtaagagatttgtcaagcttaggttatcaaccaag
gctttaaagactattgagaagaatgggttagatgaggttgcaaagaaggcagggattgat
cttagcaaggag
>PAFTOL004587
ccgtgatttgattggttttcagggagagtgtgccccttcaccgggaagaaatcaaacaaa
gcaaacctgatctccttctcaaagcacaaaacaaagaaattgcagtgtgtcaaccttcaa
tataagaagctctggtgggaagctggtaagaaatttgtcaagcttaggttatcaaccaag
gctttgaggactattgagaagaatgggttggatgcggttgcaaagaaggcagggattgat
cttagcaaggag
>PAFTOL004593
ccgtgatttgattggttttcagggagagtgtgccccttcaccgggaagaaatcaaacaaa
gcaaaccagatttccttctcaaagcacaaaacaaagaaattgcagtgtgtcaaccttcaa
tgcaagaagctctggtgggaagctggtaagaaatttgtcaagcttaggttatcaaccaag
gctttgaggactattgagaagaatgggttggatgcggttgcgaagaaggcagggattgat
cttagcaaggag
>PAFTOL004596
ccatgatttgattggttttcagggagagtgtgccccttcactgggaagaaatcaaacaaa
gcaaacctcatctcgttctcaaagcacaaaacaaagaaattgcagtttgtcaaccttcaa
tacaagaaactctggtgggaagctggtaagagatatgtcaagcttaggttatcaaccaag
gctttgaggactatcgagaagaatggattggatgcggttgcgaagaaggcagggattgat
cttagcaaggag
>PAFTOL004597
ccgtgttttgattgrttttcagggagagtgtgccccttcaccgggaagaaatcaaacaaa
gcaaacctgatctccttctcgaagcacaaaacaaggaaatttcagtttgtcaaccttcaa
cgcaagaaactctggtgggaagctggtaagaaatttgtcaagcttaggttatcaaccaag
gctttgaggactattgagaagaatgggttggatgcggttgcgaagaaggcagggattgat
cttagcaaggag
>PAFTOL004599
ccataatttgattggttttcagggagagtgtgccgcttcaccgggaagaaatcaaacaaa
gcaaaccagatctccttctcaaagcacaaaacaaggaaattccagtttgtcaaccttcaa
tggaagagactctggtgggaagctggtaagagatttgtcaagcttaggttatcaaccaag
gckttgaggactatcgagaagaatgggttggatgcggttgcaaagaaggcaggaattgat
cttagcaaggag
>PAFTOL004601
ccatgatttgattggttttcagggagagtgtgccccttcaccgggaagaaatcaaacaaa
gcaaacctgatctccttctcaaagcacaaaacaaagaaatttcagtgtgtcaaycttcaa
cgcaagaagctctggtgggaagccggtaagaaatttgtcaagcttaggttatcaaccaag
gctttgaggactattgagaagaatgggttggatgcggttgcgaagcaggcagggattgat
cttagcaagaag
>PAFTOL004603
ccatgatttgactggttttcagggagagtgtgccccttcactgggaagaaatcaaacaaa
gcaaacgtggtctccttctcaaagcacaaaacaaagaaattgcagtttgtcaaccttcaa
tgcaagcgaatctggtgggaagctggtaagagatatgtyaagcttargttatcaaccarg
gctttgaggactatcgagaagaatgggttggatgyggttgcgaagaaggcagggattgat
cttagcaaggag
>PAFTOL004604
ccatgatttgactggttttcagggagagtgtgccccttcactgggaagaaatcaaacaaa
gcaaacgtagtctccttctcaaagaacaaaacaaagaaattgcagtttgtcaaccttcaa
cgcaagcgaatctggtgggaagctggtaagagatatgtcaagcttaggttatcaaccaag
gctttgaggactatcgagaagaatgggttggatgcggttgcgaagaaggcagggattgat
cttagcaaggag
>PAFTOL004605
ccatgatttgattggttttcagggagagtgtgccccttcaccgggaagaaatcaaacaga
gcaaacttgatctccttctcaaagcacaaaacaaagaaattgcagtttgtcaaccttcaa
tgcaagaaactctggtgggaagctggtaagaagtttgtcaagcttaggttatcaaccaag
gctttgaggactattgagaagaatgggttggatgcggttgcgaagaaggcagggattgat
cttagcaaggag
>PAFTOL004608
ccatgatttgattggttttcagggagagtgtgccccttcaccgggaagaaatcaaacaaa
gcaaacctcatctccttctcaaagcacaaaacaaagaaattgcagtttgtcaaccttcaa
tacaagaaactctggtgggaagctggtaagagatatgtcaagcttaggttatcaaccaag
gctttgaggactatcgagaagaatgggttcgatgcggttgcgaagaaggcagggattgat
cttagaaaggag
>PAFTOL004609
ccatgattcgattggttttcagggagagtgtgccccttcaccgggaagaaatcaaacaaa
gcaaacctcatctccttctcaaagcacaaaacaaagaaattgcagtttgtcaaccttcaa
tacaagaaactctggtgggaagctggtaagagatatctcaagcttaggttatcaaccaag
gctttgaggactatcgagaagaatgggttggatgcggttgcgaagaaggcagggattgat
cttagcaag---
>PAFTOL004610
------------------gcagggagagtgtgccccttcaccgggaagaaatcaaatagg
gcaaaccagatctccgcctcaaaccacaaaacaaagaaattgcagtttgtcaaccttcaa
tacaagaaactctggtgggaagctggcaagagatttgtcaagcttaggttatcaaccaag
gctttaaagactattgagaagaatggattagatgaggttgcaaagaaggcagggattgat
cttaggaaggag
>PAFTOL004611
------------------gcagggagagtgtgccccttcaccgggaagaaatcaaatagg
gcaaaccagatctccgcctcaaaccacaaaacaaagaaattgcagtttgtcaaccttcaa
tacaagaaactctggtgggargctggcaagagatttgtcaagcttaggttatcaaccaag
gctttaaagactattgagaagaatggattagatgaggttgcaaagaaggcagggattgat
cttaggaaggag
>PAFTOL004613
ccatgatttgattggttttcagggagagtgtgccccttcacygggaagaaatcaaacaaa
gcaaaccagatctccttctcgaagcacaaaacaaggaaattccagtttgtcaaccttcaa
cgcaagagactctggtgggaagctggtaaaagatttgtcaagcttaggttatcaaccaag
gctttgaggaatatcgagaagcatgggttggatgcggttgckaagaaggcagggattgat
cttagcaagaag
>PAFTOL004618
ccatgattcgattggttttcagggagagtgtgccccttcaccgggaagaaatcaaacaaa
gcaaacctcatctccttctcaaagcacaaaacaaagaaattgcagtttgtcaaccttcaa
tacaagaaactctggtgggaagctggtaagaaatatgtcaagcttaggttatcaaccaag
gctttgaggactatcgagaagaatgggttggatgcggttgcgaagaaggcagggattgat
cttagcaaggag
>PAFTOL004619
ccgtgatttgattggttttcagggagagtctgccccttcaccgggaagaaatcaaacagg
gcaaacaaggtctccttctcaaatcacaaaacaaagaaattgcagtttgtcaaccttcaa
tacaagaaactctggtgggaagctggtaagagatatgtcaagcttaggttatcaaccaag
gctttgaagactatcgagaagaatgggttggatgcagttgcaaagaaggcagggattgat
cttagcaaggag
>PAFTOL004620
ccgtgattygattggttttcagggagagtgtgccccttcaccgggaagaaatcaaacaaa
gcaaacctcgtctccttctcaaagcataaaacaaagaaattgcagtttgtcaaccttcaa
tacaagagactctggtgggaagctggtaagaaatatgtcaagcttaggttatcaaccagg
gctttgaggattatcgagaagaatgggtttgatgcggttgcgaaggaggcagggattgat
cttagcaaggag
>PAFTOL004623
ccatgatttgattggttttcagggagagtgtgccccttcactgggaagaaatcaaacaaa
gcaaacctcgtctccttctcaaagcacaaaacaaagaaattgcagtttgtcaaccttcaa
tacaagagactctggtgggaagctggtaagaaatatgtcaagcttaggttatcaaccaag
gctttgaagactatcgagaagaatgggttcgatgcggttgcgaagaaggcagggattgat
cttagcaaggag
>PAFTOL004626
ccatgatttgattggttttcagggagagtatgccccttcaccgggaagaaatcaaacaga
gcaaacctgatctccttctcaaagcacaaaacaaagaaattgcagtttgtcaaccttcaa
tgcaagaaactctggtgggaagctggtaagaagtttgtcaagcttaggttgtcaaccaag
gctttgaggactattgagaagaatggcttggatgcggttgcgaagaaggcagggattgat
cttagcaaggag
>PAFTOL004627
ccatgattcgattggttttcagggagagtgtgccccttcactgggaagaaagcaaacaaa
gcaaacctcatctccttctcaaagcacaaaacaaagaaattgcagtttgtcaaccttcaa
tacaagagactctggtgggaagctggtaagaaatatgtcaagcttaggttatcaaccaag
gctttgaagactatcgagaagaacgggttcgatgcagttgcgaagaaggcagggattgac
cttagcaaggag
>PAFTOL004629
ccgtgatttgattggttttcagggagagtgtgccccttcactgggaagaaatcaaacaaa
gcaaacctgatctccttctcaaagcacaaaacaaagaaattgcagtttgtcaaccttcaa
tgcaagagactctggtgggaagctggtaagagatatgtcaagcttaagttatcaaccaag
gctttgaggactatcgagaagaatgggttggatgcggttgcgaagaaggcagggattgat
cttagcaaggag
>PAFTOL004632
ccatgatttgattggttttcagggagagtgtgccccttcaccgggaagaaatcaaacaga
gcaaacctggtctccttctcaaagcacaaaacaaagaaattgcagtttgtcaaccttcaa
tgcaagaaactctggtgggaagctggtaagaaatttgtcaagcttaggttatcaaccaaa
gctttgaggactattgagaagaatgggttggatgcggttgcgaagaaggcagggattgat
cttagcaaggag
>PAFTOL004634
------tttgaktgtttttcagggagagtgtgccccttcactgggaagaaatcaaacaaa
gcaaacctggtctccttctcaaagcacaaaacaaagaaattgcagtttgtcaacctccaa
accaagagaatctggtgggaagctggtaagagatatgtcaagctgaagttatcraccaag
gctttgaggactatcgagaagaatgggttggatgcggttgcgaagaaggcagggattgat
cttagcaaggag
>PAFTOL004635
ccctgatttgattggtttccagggagagtgtgccccttcactgggaagaaatcaaacaag
gcaaacctggtctccttctcaaagcacaraacaaagaarttgcagtttgtcaacctccaa
accaagagaatctggtgggaagctggtaagagatatgtcaagcttaagttatcraccarg
gctttgaggaccatcgagaagaatgggttggatgcggttgcgaagaaggcrgggattgat
cttagcaaggag
>PAFTOL004636
ccatgattcgattggttttcagggagagtgtgccccttcactgggaagaaatcaaacaaa
gcaaacctcatctccttctcaaagcacaaaacaaagaaattgcagtttgtcaaccttcaa
tgcaagagrctctggtgggaagctggtaagaaatatgtcaaggttaggttatcaaccaag
gctttgaggactatcgagaagaatgggttcgatgcagttgcgaagaaggcagggattgat
ctyagcaaggag
>PAFTOL004637
ccatgatttgattggttttcagggagagtgtgccccttcaccgggaagaaatcaaacaag
gcaaacaaggtctccttctcaaatcacaaaacaaagaaattgcagtttgtcaaccttcaa
tacaagaaactctggtgggaagctggtaagagatatgtcaagcttaggttatcaaccaag
gctttgaagactattgagaagaatgggttggatgcggttgcaaagaaggcagggattgat
cttagcaaggag
>PAFTOL004638
ccgtgatttgattggttttcagggagagtgtgccccttcaccgggaagaaatcaaacaaa
gcaaaccagatctccttctcaaagcacaaaacaaggaaattccagtttgtcaaccttcaa
tgcaagagactctggtgggaagctggtaaaagatttgtcaagcttaggttatcaaccagg
gctttgaggactatcgagaagaatgggttggatgcggttgcgaagaaggcagggattgat
ctcagcaagaag
>PAFTOL004639
ccatgatttgattggttttcagggagagtgtgccccttcaccgggaagaaatcaaacaga
gcaaacctgatctccttctcaaagcacaaaacaaagaaattgcagtttgtcaaccttcaa
tgcaagaaactctggtgggaagctggtaagaagtttgtcaagcttaggttatcaaccaag
gctttgaggactattgagaagaatgggttggatgcggttgcgaagaaggcagggattgat
cttagcaaggag
>PAFTOL004640
ccatgatttgattggttttcagggaaagtgtgccccttcaccgggaagaaatcaaacaga
gcaaacctgatctccttctcaaaccacaaaactaagaaattgcagtgtgtcaaccttcaa
cgcaagaagctctggtgggaagctggtaagaaatttgtcaagcttaggttatcaaccaag
gctttgaggactattgagaagaatgggttggatgcggttgcgaagaaggcagggattgat
cttagcaaggag
>PAFTOL004644
ccatgatttgagtggttttcagggagagtgtgccccttcaccgggaagaaatcaaacaaa
gcaaacctggtctccttctcaaagcacaaaacaaagaaatttcagtttgtcaaccttcaa
tgcaagaaactctggtgggaagctggtaagaaatttgtcaagcttaggttatcaaccaag
gctttgaggactatcgagaagaatgggttggatgcgatggcaaagaaggcagggattgat
cttagcaaggag
>PAFTOL004647
------------------------agagtctgccccttcaccgggaagaaatcaaacaaa
gcaaacctcatctccttctcaaagcacaaaacaaagaaattgcagtttgtcaaccttcaa
aaaaggaaactctggtgggaagctggtaggagatatgtcaagcttaggttatcaaccaag
gctttgaggactatcgagaagaatgggttggatgcggttgcgaagaaggcagggattgat
cttagcaaggag
>PAFTOL004648
------------------------agagtgtgccccttcaccgggaagaaatcaaacaaa
gcaaacctgatctccttctcaaagcacaaaacaaagaaattgcagtgtgtcaaccttcaa
cgcaagaagctctggtgggaagccggtaagaaatttgtcaagcttaggttatcaaccaag
gctttgaggactattgagaagaatgggttggatgcggttgcgaagcaggcagggattgat
cttagcaaggag
>PAFTOL004649
ccatgattcgattggttttcagggagagtgtgccccttcackgggaagaaatcaaacaaa
gcaaacctcatctccttctcaaagcacaaaacaaagaaattgcagtttgtcaaccttcaa
tacaagaaactctggtgggaagctggtaagagatttgtcaagcttaggctatcaaccaag
gctttgaggactatcgagaagaatgggttggatgcggttgcgaagaaggcagggattgat
cttagcaaggag
>PAFTOL004653
ccatgatttgattggttttcagggagagtgtgccgcttcactgggaagaaagcaaacaaa
gcaaaccagatctcyttctcaaagcacaaaacaaggaaattccagttggtcaaccttcaa
tggaagagactctggtgggaagctggtaaaagatttgtcaagcttaggttatcaaccagg
gctttgaggactatcgagaagaatgggttggaygcggttgcgaagaaggcagggattgat
cttagcaaggag
>PAFTOL004654
------------------------agagtgtgccccttcaccgggaagaaatcaaacaaa
gcaaacctcatctccttctcaaagcacaaaacaaagaaatcgcagtttgtcaaccttcaa
tacaagaaactytggtgggaagctggtaagaratatgtcaagcttaggttatcaaccaag
gctttgaggattatcgagaagaatggkttggatgcggttgcgaagaaggcagggattgat
cttagyaaggag
>PAFTOL004657
------------------gcagggagagtgtgccccttcaccgggaagaaatcaaacagg
gcaaaccagatctccgcctcaaaccacaaaacaaagaaattgcagtttgtcaaccttcaa
tacaagaaactctggtgggaagctggtaagagatttgtcaagcttaggttatcgaccaag
gctttaaagactattgagaagaatgggttagatgaggttgcaaagaaggcagggattgat
cttagcaaggag
>PAFTOL004658
ccatgattcgattggttttcagggagagtgtgccccttcaccgggaagaaatcaaacaaa
gcaaacctcatctccttctcaaagcacaaaacaaagaaattgcagtttgtcaaccttcaa
tacaagagactctggtgggaagctggtaagaaatatctcaagcttaggttatcaaccaag
gctttgaggactatcgagaagaatgggttggatgcggttgcgaagaaggcagggattgat
cttagcaaggag
>PAFTOL004660
ccatgattygattggttttcagggagagtgtgccccttcaccgggaagaaatcaaacaaa
gcaaacatcatctccttctcaaagcacaaaacaaagaaattgcagtttgtcaaccttcaa
tacaagaractctggtgggaagctggtaagaaatatctcaagcttaggttatcaaccaag
gctttgaggactatygagaagaatgggttggatgcrgttgcgaagaaggcagggattgat
cttagcaaggag
>PAFTOL004661
------------------gcagggagagtgtgccccttcaccgggaagaaatcaaacagg
gcaaaccagatctcagcctcaaaccacaaaacaaagaaattgcagtgtgtcaaccttcaa
tacaagaaactctggtgggaagctggtaagagatttgtcaagcttaggttatcaaccaag
gctttaaagactattgagaagaatgggttagatgaggttgcaaagaaggcagggattgat
cttagcaaggag
>PAFTOL004662
ccatgatttgcttggttttcagggagagtgtgccccttcaccgggaagaaatcaaacaaa
gcaaacctcgtctccttctcaaagcacaaaacaaagaaattgcagtttgtcaaccttcaa
tacaagaaactctggtgggaagctggtaagagatatgtcaagcttaggttatcaaccaag
gctttgaggattatcgagaagaatgggttggatgcggttgcaaagaaggcagggattgat
cttagcaaggag
>PAFTOL004665
ccatgatttgattggttttcagggagagtttgccccttcaccgggaagaaatcaaacaaa
gcaaacctggtctccttctcaaagcacaaaacaaggaaatttcagtgtgtcaaccttcaa
cgcaagaagctctggtgggaagccggtaagaaatttgtcaagcttaggttatcaaccaag
gctttgaggactattgagaagaatgggttggatgcggttgcgaagcaggcagggattgat
cttagcaaggag
>PAFTOL004667
ccatgatttgattggttttcagggagagtgtgcccsttcaccgggaagaaatcaaacaaa
gcaaaccagatctcsttctcaaagcacaaaacaaggaaattccagtttgtcaaccttcaa
tgcaagagamtctggtgggaagctggtaagagatttgtcaagcttaagttatcaaccacg
gctttgaggactattgaraagaatgggttggatgcggttgcgaagaaggcagggattgat
cttagcaagaag
>PAFTOL005047
------------------------agagtgtgccccttcaccgggaagaaatcaaacaaa
gcaaacctgatctccttctcaaagcacaaaacaaagaaattgcagtgtgtcaaccttcaa
cgcaagaagctctggtgggaagccggtaagaaatttgtcaagcttaggttatcaaccaag
gctttgaggactattgagaagaatgggttggatgcggttgcgaagcaggcagggattgat
cttagcaaggag
>PAFTOL005169
ccatgatttgactggttttcagggagagtgtgccccttcactgggaagaaatcaaacaaa
gcaaacctggtctccttctcaaagcacaaaacaaagaaattgcagtttgtcaaccttcaa
tgcaagcgactctggtgggaagctggtaagagatatgtcaarcttaggttatcaaccaag
gctttgagractatcgagaagaatgggttggatgcggttgcgaagaaggcagggattgat
cttagcaaggag
>PAFTOL007498
ccatgatttgattggttttcagggagagtgtgccccttcaccgggaagaaatcaaacaaa
gcaaacctggtctccttctcaaagcacaaaacaaagaaattgcagtgtgtcaaccttcaa
tgcaagagactctggtgggaagctggtaagagatatgtcaagcttaggttatcaaccaag
gctttgaggactatcgagaagaatgggttggatgcgatggcaaagaaggcagggattgat
ctcagcaaggag
>PAFTOL008084
------------------gcagggagagtgtgccccttcactgggaagaaatcaaacagg
gcaaaccagatctccgcctcaaaccacaaaacaaagaaattgcagtttgtcaaccttcaa
tacaagaaactctggtgggaagctggtaagagatttgtcaagctkaggttatcaaccaag
gctttaaagactattgagaagaatgggttagatgaggttgcaaagaaggcagggattgat
cttagcaaggag
>PAFTOL008421
ccatgattcgattggttttcagggagagtatgccccttcactgggaagaaatcaaacaaa
gcaaaccttatctccttctcaaagcacaaaacaaagaaattgcagtttgtcaaccttcaa
tgcaagagactctggtgggaaggtggtaagaaatatgtcaagcttaggttatcaaccaag
gctttgaggactatagagaagaatgggttggatacggttgcgaagaacgcagggattgat
cttagcaagaag
>PAFTOL008422
ccatgattcgattggttttcagggagagtgtgccccttcactgggaagaaatcaaacaaa
gcaaacctcatctccttctcaaagcacaaaacaaagaaattgcagtttgtcaaccttcaa
tgcaagagactctggtgggaagctggtaagaaatatgtcacgcttaggttatcaaccagg
gctttgaggattatcgagaagaatgggttcgatgcagttgcgaagaaggcagggattgat
ctgagtaagaag
>PAFTOL008423
ccatgatttgattggttttcagggagagtgtgccccttcaccgggaagaaatcaaacaaa
gcaaacctggtctccttctcaaagcacaaaacaaggaaatttcagtgtgtcaaccttcaa
cgcaagaagctctggtgggaagccggtaagaaatttgtcaagcttaggttatcaaccaag
gctttgaggactattgagaagaatgggttggatgcggttgcgaagcaggcagggattgat
cttagcaaggag
>PAFTOL008439
ccatgatttgattggttttcagggagagtgtgccgcttyaccgggaagaaatcaaacaag
gcaaaccagatctccttctcaaatcacaaaacaaagaaattgcagtttgtcaaccttcaa
tacaagaaactctggtgggaagctggtaagagatatctcagrcttaggttatcaaccaag
gctttgaagactatcgagaagaatgggttggatgcggttgcaaagaaggcagggattgat
ctkagcaaggag
>PAFTOL009175
ccttgttttaagcctgtcgctcggagagtgtggcccttcaccaagaagaaatcaaacaaa
gccaacttgatctccatctcaaagcacaaaacaaagaaattgcagtttgtcaaccttcaa
tacaagaaactctagtgggaagctggtamgaaatttgtcaagcttaggttatcaacaaag
gctttgaggactattgagaagaatcggctagaggcggttgcgaagaaggaagggattgat
cttaccaaggaa
>PAFTOL009181
ccatgatttgattggttttcagggagagtgtgccccttcaccgggaagaaatcaaacaaa
gcaaaccagatctccttctcaaagcacaaaacaargaaattccagtttgtcaaccttcaa
cgcaagagactctggtgggaagctggtaagagatttgtcaagctaaagttatcaaccacg
gctttgaggactatcgagaagaatgggttggatgcggtwgcgaagaaggcagggattgat
cttagcaaggag
>PAFTOL009187
ccatgatttgattggttttcagggagagtgtgccccttcaccgggaagaaatcaaacaaa
gcaaacctgatctccttctcaaagcacaaaacaaagaaattgcagtttgtcaaccttcaa
tgcaagaaactctggtgggaagctggtaagaaatttgtcaagcttaggttatcaaccaag
gctttgaggackattgagaagaatgggttggatgcggttgcgaagaaggcagggattgat
cttagcaaggag
>PAFTOL009193
ccatgatttgattggttttcagggagagtgtgccccttcaccgggaagaaatcaaacaaa
gcaaacatcgtctccttctcaaagcacaaaacaaagaaattgcagtttgtcaaccttcaa
tacaagaaactctggtgggaagctggtaagagatatctcaagcttaggttatcaaccaag
gctttgaggactatcgagaagaatgggttggatgcagttgcgaggaaggcagggattgat
cttagcaaggag
>PAFTOL009207
------------------gcagggagagtgtgccccttcactgggaagaaatcaaacagg
gcaaaccagatctccgcctcaaaccacaaaacaaagaaattgcagtgtgtcaaccttcaa
tacaagaaactctggtgggaagctggtaagagatttgtcaagcttaggttatcaaccaag
gctttaaagactattgagaagaatgggttagatgaggttgcaaagaaggcagggattgat
cttagcaaggaa
>PAFTOL009209
ccatgatttgattggttttcagggagagtgtgccccttcaccgggaagaaatcaaacaaa
gcaaacctggtctccttctcaaagcacaaaacaaggaaatttcagtgtgtcaaccttcaa
cgcaagaagctctggtgggaagccggtaagaaatttgtcaagcttaggttatcaaccaag
gctttgaggactattgagaagaatgggttggatgcggttgcgaagcaggcagggattgat
cttagcaaggag
>PAFTOL009217
ccatgatttgattggttttcagggagagtgtgccgcttcaccgggaagaaatcaaacaaa
gcaaaccagatctccttctcaaagcacaaaacaaggaaattccagtttgtcaaccttcat
tggaagagactctggtgggaagctggtaagagatttgtcaagcttaggttatcaaccaag
gctttgaggactatcgagaagaatggcttggatgcggttgcgaagaaggcagggattgat
cttagcaaggag
>PAFTOL009221
ccatgatttgattggttttcagggagagtgtgccccttcactgggaagaaatcaaacaaa
gcaaacctggtctccttctcaaagcacaaaacaaagaaattgcagtttgtcaaccttcaa
tgcaagagactctggtgggaagctggtaagagatatgtcaagcttaggttatcaaccaag
gctttgaggactatcgagaagaatgggttggatgcggttgcgaagaaggcagggattgat
cttagcaaggag
>PAFTOL009227
ccgtgatttgattggttttcagggagagtgtgccccttcaccgggaagaaatcaaacaaa
gcaaaccagatctccttctcaaagcacaaaacaaggaaattccagtttgtcaaccttcaa
tgcaagagactctggtgggaagctggtaaaagatttgtcaagcttaagttatcaaccaag
gctctgaggactatcgagaagaatgggttggatgcggttgcgaagaaggcagggattgat
cttagcaagaag
>PAFTOL009229
ccatgattcgattggttttcagggagagtgtgccccttcaccgggaagaaatcaaacaaa
gcaaacctcatctccttctcaaagcacaaaacaaagaaattgcagtttgtcaaccttcaa
tacaagaaactctggtgggaagctggtaagaaatatgtcaagcttaggttatcaaccarg
gctttgaggactatcgagaagaatgggttggatgcggttgcgaagaaggcagggattgat
cttagcaaggag
>PAFTOL009231
ccatggttcgattggttttcagggagagtgtgccccttcaccgggaagaaatcaaacaaa
gcaaacctcatctccttctcaaagcacaaaacaaagaaattgcagtttgtcaaccttcaa
tacaagagactctggtgggaagctggtaagaaatatgtcaagcttaggttatcaaccaag
gctttgaggactatcgagaagaatgggttggatgcggttgcgaagaaggcagggattgat
cttagcaaggag
>PAFTOL009233
------------------------agagtgtgccccttcaccgggaagaaatcaaacaga
gcaaaccaratctccttatcaaagcacaaaacaaagaaattgcagtgtgtcaaccttcag
cgcaagagactctggtgggaaactggtaagagatttgtcaagcttaggttatcaaccaag
gctttgaggaatatcgagaagtatgggttggatgcagaagcraagaaggcagggattgac
cttaacaagcag
>PAFTOL009235
------------------gcagggagagtgtgccccttcaccggraagaaatcaaatagg
gcaaaccagatctccgcctcaaaccacaaaacaaagaaattgcagtttgtcaaccttcaa
tacaagaaactctggtgggaagctggcaagagatttgtcaagcttaggttatcaaccaag
gctttaaagactattgagaagaatggattagatgaggttgcaaagaaggcagggattgat
cttagsaaggag
>PAFTOL009237
------------------gcagggagagtctgccccttcaccggaaagaaatcaaacagg
gcaaaccagatctccgcctcaaaccacaaaacaaagaaattgcagtttgtcaaccttcaa
tacaagaaactctggtgggaagctggtaagagatttgtcaagcttaggttatcaaccaag
gctttaaggactattgagaagaatggattagatgaggttgcaaagaaggcagggattgat
cttagcaaggag
>PAFTOL009239
ccatgatttgattggttttcagggagrgtgtgccccttcactgggaagaaatcaaacaaa
gcaaacctggtctccttctcaaagcacaaaacaaagaaatttcagtttgtcaaccttcaa
tgcaagagactctggtgggaagctggtaagagatatgtcaagcttaggttatcaaccaag
gctttgagaactatcgagaagaatgggttggatgcgatggcaaagaaggcagggattgat
cttagcaaggag
>PAFTOL009243
ccatgatttgattggttttcagggagagtgtgccccttcaccgggaagaaatcaaacaaa
gcaaaccagatttccttctcaaagcacaaaacaaagaaattgcagtgtgtcaaccttcaa
cgcaagaagctctggtgggaagctggtaagaaatttgtcaagcttaggttatcaaccaag
gctttgaggataattgagaagaatgggttggatgcggttgcaaagaaggcagggattgat
cttagcaaggag
>PAFTOL009245
ccatgatttgattggtttttagggagagtgtgccccttcaccgggaagaaatcaaacaga
gcaaacctgatctccttctcaaagcacaaaacaaagaaattgcagtttgtcaaccttcaa
tgcaagaaactctggtgggaagctggtaagaagtttgtcaagcttaggttatcaaccaag
gctttgaggactattgagaagaatgggttggatgcggttgcgaagaaggcagggattgat
cttagcaaggag
>PAFTOL009249
ccatgatttgattggttttcagggagagtgtgccccttcaccggaaagaaatcaaacaga
gcaaacctgatctccttctcaaagcacaaaacaaagaaattgcagtktgtcaaccttcag
tgcaagaaactctggtgggaagctggtaagaagtttgtcaagcttaggttatcaaccaag
gctttgaggactattgagaagaatgggttggatgcggttgcraagaaggcagggattgat
cttagcaaggag
>PAFTOL009251
ccatgatttgattggttttcagggagagtgtgccccttcaccgggaagaaatcaaacaga
gcaaacctgatctccttctcaaagcacaaaacgaagaaatggcagtttgtcaaccttcaa
tgcaagaaactctggtgggaagctggtaagaaatttgtcaagcttaggttatcaaccaag
gctttgaggactattgagaagaatggcttggatgcggttgcgaagaaggcagggattgat
cttagcaaggag
>PAFTOL009253
------------------gcagggagagtgtgccccttcaccgggaagaaatcaaacagg
gcaaaccagatctccgcctcaaaccacaaracaaagaaattgcagtttgtcaaccttcar
tacaagaaactctggtgggaagctggtaagagatttgtcaagctyaggttatcaaccaag
gctttaaagactattgagaagaatggattagatgagrttgcaaagaaggcagggattgat
cttagcaaggag
>PAFTOL009255
ccatgatttgattgtttttcagggagagtgtgccccttcaccgggaagaaatcaaacaaa
gcaaacctggtctccttctcaaagcacaaaacaaagaaattgcagtttgtcaaccttcaa
tacaagaaactctggtgggaagctggtaagagatttgtcaagcttaggttatcaaccaag
gctttgaggactattgagaagaatgggttggatgcggttgcgaagaaggcagggattgat
cttagcaaggag
>PAFTOL009257
ccatgatttgattgtttttcagggagagtgtgccccttcaccgggaagaaatcaaacaaa
gcaaacctggtctccttctcaaagcacaaaacaaagaaattgcagtttgtcaaccttcaa
tacaagaaactctggtgggaagctggtaagagatttgtcaagcttaggttatcaaccaag
gctttgaggactattgagaagaatgggttggatgcggttgcgaagaaggcagggattgat
cttagcaaggag
>PAFTOL009259
ccatgattygattggttttcagggagagtgtgccccttcaccgggaagaaatcaaacaaa
gcaaacctggtctccttctcaaagcacaaaacaaagaaattgcagtgtgtcaaccttcaa
tgcaagagactctggtgggaagctggtaagagatatgtcaagcttaggttatcaaccaag
gctttgaggactatcgagaagaatgggttggatgcgatggcaaagaaggcagggattgat
ctyagcaaggag
>PAFTOL009261
------------------------agagtctgccccttcaccgggaagaaatcaaacaaa
gcaaacatcgtctccttctcaaagcacaaaacaaagaaattgcagtttgtcaacctwcaa
aaaaggaaactctggtgggaagctggtaagagatatgtcaagcttaagttatcaaccaag
gctttgaggactatcgagaagaatgggttggatgcggttgcgaagaaggcagggattgat
cttagcaaggag
>PAFTOL009263
ccatgatttgattggttttcagggagagtgtgccccttcaccgggaagaaatcaaacaga
gcaaacctgatctccttctcaaagcacaaaacaaagaaattgcagtttgtcaaccttcaa
tgcaagaaactctggtgggaagctggtaagaagtttgtcaagcttaggttatcaaccaag
gctttgaggactattgagaagaatgggttggaygcggttgcgaagaaggcagggattgat
cttagcaaggag
>PAFTOL009265
ccatgatttgattggttttcagggagagtgtgccccttcaccggaaagaaatcaaacaaa
gcaaacctgatctccttctcaaagcacaaaacaaagaaattgcagtttgtcaaccttcaa
tgcaagaaactctggtgggaagctggtaagaaatttgtcaagcttaggttgtcaaccaaa
gctttgaggacgattgagaagaatgggttggatgcggttgcgaagaaggcagggattgat
cttagcaaggag
>PAFTOL009267
------------------gcagggagagtgtgccccttcacygggaagaaatcaaacagg
gcaaaccagatctctgcctcaaaccacaaaacaaagaaattgcagtgtgtcaaccttcaa
tacaagaaactctggtgggaagctggtaagagatttstcaagcttaggttatccaccaar
gctttgargactattgagaagaatgggttagatgaggttgcaaagaaggcagggattgat
cttagcaaggag
>PAFTOL009269
------------------gcagggagagtgtgccccttcaccgggaagaaatcaaacagg
gcaaaccagatctcggcctcaaaccacaaaacaaagaaattgcagtgtgtcaaccttcaa
tacaagaaactctggtgggaagctggtaagagatttgtcaagcttaggttatccaccaag
gctttgaagactattgagaagaatgggttagatgaggttgcaaagaaggcagggatcgat
cttagcaaggag
>PAFTOL009271
ccatgatttgmttggttttcagggagagtgtgccccttcaccgggaagaaatcaaacaaa
gcaaacctcgtctccttctcaaagcacaaaacaaagaaattgcagtttgtcaaccttcaa
tacaagaaactctggtgggaagctggtaagagatatgtcaagcttaggttatcaaccaag
gctttgaggattatcgagaagaatgggttggatgcggttgcaaagaaggcagggattgat
cttagcaaggag
>PAFTOL009281
ccatgatttgattggttttcagggagagtgtgccccttcactgggaagaaatcaaacaaa
gcaaatctgatctccttctcaaagcacaaaacaaagaaattgcagtttgtcaaccttcag
cacaagaaactctggtgggaagctggtaagagatatgtcaagcttaagttatcaaccaag
gctttgaggactatcgagaagaatgggttggatgcggttgcgaagaaggcagggattgat
cttagcaagaag
>PAFTOL009285
------------------gcagggagagtgtgccccttcactgggaagaaatcaaacagg
gcaaaccagatctccgcctcaaaccacaaaacaaagaaattgcagtttgtcaaccttcaa
tacaagaaactctggtgggaagctggtaagagatttgtcaagcttaggttatcaaccaag
gctttaaagactattgagaagaatgggttagatgaggttgcaaagaaggcagggattgat
cttagcaaggag
>PAFTOL009289
------------------------agagtgtgccccttcaccgggaagaaatcaaacaaa
gcaaacctgatctccttctcaaagcacaaaacaaagaaattgcagtgtgtcaaccttcaa
cgcaagaagctctggtgggaagccggtaagaaatttgtcaagcttaggttrtcaaccaag
gctttgaggactattgagaagaatgggttggatgcggttgcgaagcaggcagggattgat
cttagcaaggag
>PAFTOL009293
ccttgttttaagcctattgctcggcgagtgtgcccatttamcgggaagaaatcaaacaaa
gccaacctgatctccttcttaaggcacaaaacaaagaaattgcagtttgtcaaccttcaa
trgaagaractytggtgggaagctggtaagaratttgtcaagcttagrttatcaaccaag
gctttgaggactatygagaagaatgggttggatgcggttgcgaagaaaacaaggatggat
ctcaacagggaa
>PAFTOL009297
ccatgatttgattggctttcagggagagtgtgccccttcaccgggaagaaatcaaacaaa
gcaaacctsgtctccttctcaaagcacaaaacaaagaaatttcagtttgtcaaccttcaa
tgcaagagactctggtgggaagctggtaagagatatgtcaagcttaggttatcaaccaag
gctttgaggactatcgagaagaatgggttggatgcgatggcaaagaaggcagggattgat
cttagcaaggag
>PAFTOL009299
ccatgatttgattggttttcagggagagtgtgccccttcaccgggaagaaatcaaacaga
gcaaacctgatctccttctcaaagcacaaaacaaagaaattgcagtttgtcaaccttcaa
tgcaagaaactctggtgggaagctggtaagaaatttgtcaagcttaggttatcaaccaag
gctttgaggactattgagaagaatgggttggatgcggttgcgaagaaggcagggattgat
cttagcaaggag
>PAFTOL009301
ccatgatttgattggttttcagggagagtgtgccccttcaccgggaagaaatcaaacaga
gcaaaccagatctccttctcaaagcacaaaacaaagaaattgcagtttgtcaaccttcaa
tgcaagaaactctggtgggaagctggtaagaagtttgtcaagcttaggttatcaaccaag
gctttgaggactattgagaagaatgggttggatgcggttgcgaagaaggcagggattgat
ctgagcaaggag
>PAFTOL009303
ccatgatttgattggttttcagggagagtgtgccccttcaccgggaagaaatcaaacaga
gcaaacctggtctccttctcaaagcacaaaacaaagaaattgcagtttgtcaaccttcaa
tgcaagaaactctggtgggaagctggtaagaaatttgtcaagcttaggttatcaaccaaa
gctttgaggactattgagaagaatgggttggatgcggttgcgaagaaggcagggattgat
cttagcaag---
>PAFTOL009311
------------------------agggtgtgccccttcaccgggaaaaaatcgaacaag
gcaaacaaggtctccttctcaaatcacaaaacaaagaaattgcagtttgtcaaccttcaa
tataagaaagtctggtgggaggctggtaagagatatgtgaagcttaggttatcaaccaag
gctttgaagaccattgagaagaatggcttggatgccgttgcaaagaaggctgggattgat
cttagcaaggaa
>PAFTOL009313
------tttgactgattrtcaggkagaatatgccccttcaccgggaagaaatcaaacarg
gcaaacaaggtctccttctcgaatcacaaaacaaagaagttgcagtttgtcaaccttcaa
tacaagaaagtgtggtgggaagctggtaagagatatgtgaagcttaggttatcwaccaag
gcgttgaagacratcgagaagaatgggttggatgctgttgcaaagaaggcagggattgat
cttagcaaggaa
>PAFTOL009315
---------------ttatcagagagagtgtgcccctttactgggaagaaatcgaacaag
gcaaacaaggtctccaactcaaatcacaaaacaaagaagttgcattttgtcaac------
------------------------------------------------ttgtcaaccaag
gctctgaagactatcgagacgaatgagttggatgccattgcaaagaatgcagggattgat
cttagcaaggaa
>PAFTOL009319
------------------tcagagagagtgtgcccctttactgggaagaaatcgaacagg
gcaaacaaggtctccttctcaaatcacaaaacaaagaagttgcagtttgtcaaccttcaa
tataagaaactttggtgggaagaaggtaagagatgggtgaagctcaggttatcaaccaag
gctctgaagactattgagaagaatgggttggatgccgttgctaagaaggcagggatcgat
cttagcaaggaa
>PAFTOL009321
---------------ttatcagagagagtgtgcccctttaccgggaagaaatcgaacaag
gcaaacaaggtctccttctcaaatcacaaaacaaagaaattgcagtttgtcaaccttcaa
tacaagaagctctggtgggaagctggtaaaagatgggtgaagcttaggttatcaaccaag
gctctgaagactattgagaagaatgggttggatgccgttgcaaagaaggcggggatcgat
cttagcaaggaa
>SRR5036296
------------------------agagtgtgccccttcaccgggaagaaatcaaacaga
gcaaacctgatctccttctcaaagcacaaaacaaagaaattgcagtttgtcaaccttcaa
tgcaagaaactctggtgggaagctggtaagaaatttgtcaagcttaggttatcaaccaag
gctttgaggactattgagaagaatggcttggatgcggttgcgaagaaggcagggattgat
cttagcaaggag
>SRR5137211
ccatgatttgattggtttttagggagagtgtgcccctttaccgggaagaaatcaaacaga
gcaaacctgatctccttctcaaagcacaaaacaaagaaattgcagtttgtcaaccttcaa
tgcaagaaactctggtgggaagctggtaagaagtttgtcaagcttaggttatcaaccaag
gctttgaggactattgagaagaatgggttggatgcggttgcgaagaaggcagggattgat
cttagcaaggag
>SRR5137213
------------------------agagtatgccccttcaccgggaagaaatcaaacaga
gcaaacctgatctccttctcaaagcacaaaacaaagaaattgcagtgtgtcaaccttcaa
tgcaagaaactctggtgggaagctggtaagaagtttgtcaagcttaggttatcaaccaag
gctttgaggactattgagaagaatgggttggatgcggttgcgaagaaggcagggattgat
cttagcaaggag
>SRR7905849
ccttgttttcagcctgttgctcggagagtgtgccgcttcaccgggaagaaatcaaacagg
gcaaacaaggtctccttctcaaatcacaaaacaaagaaattgcagtgtgtcaaccttcag
tacaagaaactctggtgggaagctggtaagagatatctcaggcttaggttatcaaccaag
gctttgaagactattgagaagaatgggttggatgcggttgcaaagaaggcagggattgat
cttagcaaggag
>SRR7905861
ccttgttttaagcctgttgctaggagagtktgccccttcaccgggaagaaatcaaacaaa
gcaaacctgatctccttctcaaagcacaaaacaaagaaattgcagtgtgtcaaccttcaa
cgcaagaagctctggtgggaagccggtaagaaatttgtcaagcttaggttatcaaccaag
gctttgaggactattgagaagaatgggttggatgcggttgcgaagcaggcagggattgat
cttagcaaggag
>SRR7905862
cctcgttttcagcctgttgctcggagagtgtgccccttcaccgggaagaaatcaaacagg
gcaaaccagatctcmgcctcaaaccacaaaacaaagaaattgcagtttgtcaaccttcaa
tacaagaaactctggtgggaagctggtaagagatttgtcaagcttaggttatcaaccaag
gctttaaagactattgagaagaatgggttagatgaggttgcaaagaaggcagggattgat
cttagcaaggag
>SRR8327214
ccttgttttaagcctgttgctaggagagtgtgccccttcaccgggaagaaatcaaacaaa
gcaaacctgatctccttctcaaagcacaaracaaagaaattgcagtgtgtcaaccttcaa
cgcaagaagctctggtgggaagccggtaagaaatttgtcaagcttaggttatcaaccaag
gctttgaggactattgagaagaatgggttggatgcggttgcgaagcaggcasggattgat
cttagcaaggag
