# Supplementary material for: Phylogenomics and classification of Cactaceae based on hundreds of nuclear genes
Source: Plant Syst Evol. 2025 Aug 11;311(5):28. doi: 10.1007/s00606-025-01948-z (PMC12339657; doi:10.1007/s00606-025-01948-z)
Supplement: Supplementary file 4 — Online Resource 4: Containing alignments and RAxML gene trees for all included loci and all phylogenetic datasets (ZIP 10372 KB) [file 606_2025_1948_MOESM4_ESM.zip › de Vos et al_ESM_4/ESM_data_alignments/QCP/6389_consensus.mafft.fasta]

>PAFTOL004547
------------------------------------------------------------
------------------------------------------------------------
------------------------------------------------------------
------------------------------------------------------------
------------------------------------------------------------
------------------------------------------------------------
------------------------------------------------------------
------------------------------------------------------------
---------------------------gctcataagaggccaaatgagcagaatttattt
ggaattgtacaaggtggtctagatccggtgcttagagatatatgtgtcaaaggtttggtg
gaaaggaatcttcctggctatg--ctattggtggtcttgcaggcggcgaaagcaaggatt
cattttggcgtgttgtggcccaatgcactgctgcgttgcctgaggataarcctcgatatg
ttat-gggtgttggctatccacttgatattgtcgtttgtagtgctcttggtgctgatatg
tatgactgtgtttatcctacccgaactgctcgttttggcaccgctctcataccggag---
------------------------------------------------------------
------------------------------------------------------------
------------------------------------------------------------
------------------------------------------------------------
------------------------------------------------------------
------------------------------------------------------------
------------------------------------------------------------
------------------------------------------------------------
------------------------------------------------------------
------------------------------------------------------------
------------------------------------------------------------
--------------
>PAFTOL004552
------------------------------------------------------------
------------------------------------gggactattaaaggcttgactaca
agccaattggaggaaataggttgccagattatactgggaaatacataccatttggcactt
cggcccacctctgagttgatcgatgaacttggtggtctccacaaatttatgaactggcca
agagcattgctcacggactctggtggctttcaaatggtgtcactattgcatttggctgat
atcactgaaaagggtgtcacattccag---------------------------------
------------------------------------------------------------
------------------------------------------------------------
------------------------acagctcataagaggccaaatgagcagaatttattt
ggaattgtacaaggtggtctagatccggtgcttagagatatatgtgtcaagggtttggtg
gaaaggaatctacctggctatg--ctattggtggtcttgcaggcggcgaaagcaaggatt
cattttggcgtgttgtggcccaatgcactgctgcattgcctgaggataagcctcgatatg
ttat-gggtgttggctatccacttgatattgtcgtttgtagtgctctwggtgctgatatg
tatgactgtgtttatcctacccgaactgctcgttttggcactgctctcataccggag---
------------------------------------------------------------
------------------------------------------------------------
------------------------------------------------------------
------------------------------------------------------------
---------------------------------------------ggggtactgaaactg
aagcaccacgcaatggctgaggacactcgccctattgatccttcttgtgcttgcatggta
------------------------------------------------------------
------------------------------------------------------------
-----------atgagcagagatctccatac---ctccataattgaaggaagatttcctg
agtatgctaacttttataggcttttatagtttcctaaaggcgatgtacctgagtgggtct
gcaacgccatggaggttgc-------------------------tggaatcgacatttct
tcatgt-----tgt
>PAFTOL004553
------------------------------------------------------------
------------------------------------gggactattaaaggcttgactaca
agccaactggaagaaataggttgccaaattatactgggaaatacataccatttggcactt
cggcctacatctgaattgatcgatgaacttggtggtctccacaaatttatgaactggcca
agagcattgctcacggactctggtggctttcaaatggtgtcgctattgcatttggctgat
attactgaaaagggtgtcacattccag---------------------------------
------------------------------------------------------------
------------------------------------------------------------
---------------------------gctcataagaggccaaatgagcagaatttattt
ggaattgtacaaggtggtctagatccggtgcttagagatatatgtgtcaaaggtttggtg
gaaaggaatctgcctggctatg--ctattggtggtcttgcaggcggcgaaagcaaggatt
cattttggcgtgttgtggcccaatgcactgctgcattgcctgaggataagcctcgatatg
ttat-gggcgttggctatccacttgatattgtcgtttgtagtgctcttggtgctgatatg
tatgactgtgtttatcctacccgaactgctcgttttggcactgctctcataccggag---
------------------------------------------------------------
------------------------------------------------------------
------------------------------------------------------------
------------------------------------------------------------
---------------------------------------------ggggtactgaaactg
aagcaccatgcaatggctgaggacactcggcctattgatccttcttgtgcttgc------
------------------------------------------------------------
------------------------------------------------------------
------------------------------------------------------------
------------------------------------------------------------
------------------------------------------------------------
--------------
>PAFTOL004554
------------------------------------------------------------
------------------------------------gggactattaaaggcttgactaca
agccaattggaggaaataggttgccagattatactgggaaatacataccatttggcactt
cggcccacctctgagttgatcgatgaacttggtggtctccacaaatttatgaactggcca
agagcattgctcacggactctggtggctttcaaatggtgtcactattgcatttggctgat
atcactgaaaagggtgtcacattccag---------------------------------
------------------------------------------------------------
------------------------------------------------------------
------------------------acagctcataagaggccaaatgagcagaatttattt
ggaattgtacaaggtggtctagatccggtgcttagagatatatgtgtcaagggtttggtg
gaaaggaatctacctggctatg--ctattggtggtcttgcaggcggcgaaagcaaggatt
cattttggcgtgttgtggcccaatgcactgctgcattgcctgaggataagcctcgatatg
ttat-gggtgttggctatccacttgatattgtcgtttgtagtgctcttggtgctgatatg
tatgactgtgtttatcctacccgaactgctcgttttggcactgctctcataccggag---
------------------------------------------------------------
------------------------------------------------------------
------------------------------------------------------------
------------------------------------------------------------
---------------------------------------------ggggtactgaaactg
aagcaccacgcaatggctgaggacactcgccctattgatccttcttgtgcttgcatggtc
----tgtaagaca------------tacaccag---------------------------
------------------------------------------------------------
------------------------------------------------------------
-------------------------atcatttcctaaaggcgatgtacctgagtgggtct
gcaacgccatggaggttgc-------------------------tggaatcgacatttct
tcatgt-----tgt
>PAFTOL004555
------------------------------------------------------------
------------------------------------gggactattaaaggcttgactaca
agccaactggaagaaataggttgccaaattatactgggaaatacataccatttggcactt
cggcctacctctgagttgatcgatgaacttggtggtctccacaaatttatgaactggcca
agagcattgctcacggactccggtggctttcaaatggtgtcactattgcatttggctgat
attactgaaaagggtgtcacattccag---------------------------------
------------------------------------------------------------
------------------------------------------------------------
---------------------------gctcataagaggccaaatgagcagaatttattt
ggaattgtacaaggtggtctagatccrgtgcttagagatatatgtgtcaaaggtttggtg
gaaaggaatctgcctggctatg--ctattggtggtcttgcaggcggcgaaagcaaggatt
cattttggcgtgttgtggcccaatgcactgctgcattgcctgaggataagcctcgatatg
ttat-gggtgttggctatccacttgatattgtcstttgtagtgctcttggtgctgatatg
tatgactgcgtttatcctacccgaactgctcgttttggcactgctctcatacctccg---
------------------------------------------------------------
------------------------------------------------------------
------------------------------------------------------------
------------------------------------------------------------
---------------------------------------------ggggtactgaaactg
aagcaccatgcaatggctgaggacactcggcctattgatccttcttgtgcttgcatggta
------------------------------------------------------------
------------------------------------------------------------
------------------------------------------------------------
------------------------------------------------------------
------------------------------------------------------------
--------------
>PAFTOL004556
------------------------------------------------------------
------------------------------------ggaactattaagggcttgactacg
agtcaactggaggaaataggttgccaaattatactgggaaatacataccatttggcactt
cggcctacctctgagctgatcgatgaactcggtggtctccacaaatttatgaactggcga
agrgcattgctcacggactctggtggctttcaaatggtgtcactattgcatctggctgat
atcactgaaaagggtgtcacattccaggtatatagctggggttccgtgtttctt------
------------------------------------------------------------
------------------------------------------------------------
------------------------ctagctcataagaggccaaatgagcagaatttattt
ggaattgtacaaggtggtctagatccggtrcttagagatatatgtgtcaaaggtttggtg
gaaaggaatctgcctggctatg--ctattggkggtcttgcaggcggcgaaagcaaggatt
cattttggcgtgttgtggcccaatgcactgctgcattgcctgaggataagcctcgatatg
ttat-gggtgttggctatccacttgatattgtcgtttgtagtgctcttggtgctgatatg
tatgactgtgtttatcctacccgaactgctcgwtttggcactgctctcataccggag---
------------------------------------------------------------
------------------------------------------------------------
------------------------------------------------------------
------------------------------------------------------------
------------------------------------------------------------
------------------------------------------------------------
------------------------------------------------------------
------------------------------------------------------------
------------------------------------------------------------
------------------------------------------------------------
------------------------------------------------------------
--------------
>PAFTOL004560
------------------------------------------------------------
------------------------------------gggactattaaaggcttgactaca
agccaactggaggaaataggttgccagattatactgggaaatacataccatttggcactt
cggcccacctctgagttgatcgatgaacttggkggtctccacaaatttatgaactggcca
agagcattgctcacggactctggtggctttcaaatggtgtcactattgcatttggctgat
atcactgaaaagggtgtcacattccag---------------------------------
------------------------------------------------------------
------------------------------------------------------------
------------------------acagctcataagaggccaaatgagcagaatttattt
ggaattgtacaaggtggtctagatccggtgcttagagatatatgtgtcaagggtttggtg
gaaaggaatctacctggctatg--ctattggtggtcttgcaggcggcgaaagcaaggatt
cattttggcgtgttgtggcccaatgcactgctgcattgcctgaggataagcctcgatatg
ttat-gggtgttggctatccacttgatattgtcgtttgtagtgctcttggtgctgatatg
tatgactgtgtttatcctacccgaactgctcgttttggcactgctctcataccagag---
------------------------------------------------------------
------------------------------------------------------------
------------------------------------------------------------
------------------------------------------------------------
---------------------------------------------ggggtactgagactg
aagcaccacgcaatggctgaggacactcgccctattgatccttcttgtgcttgcatggta
------------------------------------------------------------
------------------------------------------------------------
------------------------------------------------------------
------------------------------------------------------------
------------------------------------------------------------
--------------
>PAFTOL004561
------------------------------------------------------------
------------------------------------gggactattaagggcttgattaca
agccaactcgaggaaataggttgccagattatactgggaaatacataccatttggctctt
cggcctacttctgagttgattgatgaacttggtggtcttcacaaatttatgaactggcca
agagcattgcttacggactctggtggctttcaaatggtgtcactattgcatttggctgat
atcactgaaaagggtgtcacattccag---------------------------------
------------------------------------------------------------
------------------------------------------------------------
---------------------------gctcataagaggccaaatgagcagaatttattt
ggaattgtacaaggtggtcttgatccggtgcttagagatatatgtgtcaaaggtttggtg
gagaggaatctgcctggctatg--ctattggtggtcttgcaggcggtgaaagcaaggatt
cattttggcgtgttgtggctcagtgcactgctgcactgcctgaggataagcctcgatatg
ttat-gggtgttggctatccactggatattgtcgtttgcagtgctctaggtgctgatatg
tacgactgtgtttatcctacccgaactgctcgttttggcactgctcttataccggag---
------------------------------------------------------------
------------------------------------------------------------
------------------------------------------------------------
------------------------------------------------------------
---------------------------------------------ggggtactgaaactg
aagcaccatgcaatggctgaggacactcgctctattgatccttcctgtgcttgcatggtt
------------------------------------------------------------
------------------------------------------------------------
------------------------------------------------------------
------------------------------------------------------------
------------------------------------------------------------
--------------
>PAFTOL004562
------------------------------------------------------------
------------------------------------gggactattaaaggcttgactaca
agccaattggaggaaataggttgccagattatactgggaaatacataccatttggcactt
cggcccacctctgagttgatcgatgaacttggtggtctccacaaatttatgaactggcca
agagcattgctcacggactctggtggctttcaaatggtgtcactattgcatttggctgat
atcactgaaaagggtgtcacattccag---------------------------------
------------------------------------------------------------
------------------------------------------------------------
------------------------acagctcataagaggccaaatgagcagaatttattt
ggaattgtacaaggtggtctagatccggtgcttcgagatatatgtgtcaagggtttggtg
gaaaggaatctacccggctatg--ctattggtggtcttgcaggcggcgaaagcaaggatt
cattttggcgtgttgtggcccaatgcactgctgcattgcccgaggataagcctcgatatg
ttat-gggtgttggctatccacttgatattgtcgtttgtagtgctcttggcgctgatatg
tatgactgtgtttatcctacccgaactgctcgttttggcactgckctgataccggag---
------------------------------------------------------------
------------------------------------------------------------
------------------------------------------------------------
------------------------------------------------------------
---------------------------------------------ggggtactgaaactg
aagcaccacgcaatggctgaggacactcgccctattgatccttcttgtgcttgcatggta
------------------------------------------------------------
------------------------------------------------------------
------------------------------------------------------------
-----------------------------tttcctaaaggcgatgtgcctgagtgggtct
gcaacgccatggaggttgc-------------------------tggaatcgacatttct
tcatgt-----tgt
>PAFTOL004563
------------------------------------------------------------
------------------------------------gggactattaaaggcttgactaca
agccaactggaggaaataggttgccaaattatactgggaaacacataccatttggcactt
cggcctacctctgagttgatcgatgaacttggtggtctccacaaatttatgaactggcca
agrgcattgctcacggactctggtggctttcaaatggtgtcactattgcatttggctgat
attactgaaaagggtgtcacattccag---------------------------------
------------------------------------------------------------
------------------------------------------------------------
------------------------acagctcataagaggccaaatgagcagaatttattt
ggaattgtacaaggtggtctagatccggtgcttagagatatatgcgtcaaaggtttggtg
gaaaggaatctgcctggctatg--ctattggtggtcttgcaggcggcgaaagcaaggatt
cattttggcgtgttgtggcccaatgcactgctgcattgcctgaggataagcctcgatatg
ttat-gggtgttggctatccacttgatgttgtcgtttgtagtgctcttggtgctgatatg
tatgactgtgtttatcctacccgaactgctcgttttggcactgctctcataccagag---
------------------------------------------------------------
------------------------------------------------------------
------------------------------------------------------------
------------------------------------------------------------
------------------------------------------------------------
------------------------------------------------------------
------------------------------------------------------------
------------------------------------------------------------
------------------------------------------------------------
-----------------------------tttcctaaagacgatgtgcctgagtgggtct
gcaacgccatggaggttgc-------------------------tggaatcgacatttct
tcatgt-----tgt
>PAFTOL004564
------------------------------------------------------------
------------------------------------------------------------
---------------------------------------------------------ctt
cggcctacttctgagttgattgatgaacttggtggtcttcacaaatttatgaactggcca
agagcattgcttacggactctggtggctttcaaatggtgtcactattgcatttggctgat
atcactgaaaagggtgtcacattccag---------------------------------
------------------------------------------------------------
------------------------------------------------------------
------------------------------------------------------------
------------------------------------------------------------
------------ccaagctatg--ctattggtggtcttgcaggcggtgaaagcaaggatt
cattttggcgtgttgtggctcaatgcactgctgcactgcctgaggataagccttgatatg
ttat-gggtgttggctatccactggatattgtcgtttgtagtgctctaggtgctgatatg
tacgactgtgtttatcctacccgaactgctcgttttggcactgctttcataccggag---
------------------------------------------------------------
------------------------------------------------------------
------------------------------------------------------------
------------------------------------------------------------
------------------------------------------------------------
------------------------------------------------------------
------------------------------------------------------------
------------------------------------------------------------
------------------------------------------------------------
------------------------------------------------------------
------------------------------------------------------------
--------------
>PAFTOL004565
------------------------------------------------------------
------------------------------------------------------------
------------------------------------------------------------
------------------------------------------------------------
------------------------------------------------------------
------------------------------------------------------------
------------------------------------------------------------
------------------------------------------------------------
---------------------------gctcataagaggccaaatgagcagaatttattt
ggaattgtgcaaggtggtctagatccggtgctgagagatatatgtgtcaaaggyttggtg
gaaaggaatctgcctggctatg--ctattggtggtcttgcaggcggcgaaagcaaggatt
cattttggcgtgttgtggcccaatgcactgctgcattgcctgaggataagcctcgatatg
ttat-gggtgttggctatccacttgatattgtcgtttgtagtgctcttggtgctgatatg
tatgactgtgtttatcctacccgaactgctcgttttggcactgctctcatcccgaag---
------------------------------------------------------------
------------------------------------------------------------
------------------------------------------------------------
------------------------------------------------------------
------------------------------------------------------------
------------------------------------------------------------
------------------------------------------------------------
------------------------------------------------------------
------------------------------------------------------------
-----------------------------tttcctaaaggcgatgtacctgagtgggtcc
gcaatgccatggaggttgc-------------------------tggaatcgacatttct
tcatgt-----tgt
>PAFTOL004566
------------------------------------------------------------
------------------------------------------------------------
------------------------------------------------------------
------------------------------------------------------------
------------------------------------------------------------
------------------------------------------------------------
------------------------------------------------------------
------------------------------------------------------------
---------------------------gctcataagaggccaaatgagcagaatttattt
ggaattgtacaaggtggtcttgatccggtgcttagagatatatgtgtcaaaggtttggtg
gagaggaatctgcctggctatg--ctattggtggtcttgcaggyggtgaaagcaaggact
cattttgscgtgttgtggctcagtgcactgctgcactgcctgaggataagcctcgatatg
ttat-gggtgttggctatccactggatatcgtcgtttgtagtgctctaggtgctgatrtg
tacgactgtgtttatcctayccgaactgctcgttttggcactgctctcataccggag---
------------------------------------------------------------
------------------------------------------------------------
------------------------------------------------------------
------------------------------------------------------------
---------------------------------------------ggggtgctgaaactg
aagcatcatgcaatggctgaggacactcgctctattgatccttcctgttcttgcatggta
------------------------------------------------------------
------------------------------------------------------------
------------------------------------------------------------
------------------------------------------------------------
------------------------------------------------------------
--------------
>PAFTOL004567
------------------------------------------------------------
------------------------------------gggactattaaaggcttgactaca
agccaattggaggaaataggttgccaaattatactgggaaatacataccatttggcactt
cggcctacctctgagttgatcgatgaacttggtggtctccacaaatttatgaactggcca
agagcattgctcacggactctggtggctttcaaatggtgtcactattgcatttggctgat
attactgaaaagggtgtcacattccag---------------------------------
------------------------------------------------------------
------------------------------------------------------------
------------------------acagctcataagaggccaaatgagcagaatttattt
ggaattgtacaaggtggtctagatccggtgcttagagatatatgtgtcaaaggtttggtg
gaaaggaatctgcctggctatg--ctattggtggtcttgcaggcggcgaaagcaaggatt
cattttggcgtgttgtggcccaatgcactgctgcattgcctgaggataagcctcgatatg
ttat-gggtgttggctatccacttgatattgtcgtttgtagtgctcttggtgctgatatg
tatgactgtgtttaccctacccgaactgctcgttttggcactgctctcataccagag---
------------------------------------------------------------
------------------------------------------------------------
------------------------------------------------------------
------------------------------------------------------------
---------------------------------------------ggggtactgaaactg
aagcaccatgcaatggctgacgacactcgccctattgatccttcttgtgcttgcatggtc
----tgtaagaca------------tacaccagagcctacattcactgttttgttacaaa
agatgcaatgggttcacagc-------------ttgtatcctatcacaatctctattaca
t---------gatgaaggtacatttctccat---g-------------------------
------------------------------------------------------------
------------------------------------------------------------
--------------
>PAFTOL004568
------------------------------------------------------------
------------------------------------gggactattaaaggcttgactaca
agtcaactggaggaaataggttgccaaattatactgggaaatacataccatttggsactt
cggcctacctctgagttgatcgatgaacttggtggtctccacaaatttatgaactggcca
agagcattgctcacggactctggtggctttcaaatggtgtcactattacatttggctgat
atcactgaaaagggggtcacattccagtttgtgtatccttctaaagagccccatcactaa
tgggaggagtctattga---aatccaaaacagaataggagccgatatcataatggctctt
gatgatgttgttaggacaactatcacaggtccaagaattgaagaggctacgtatcgcact
cttcgttggatagacagatgtatcaaagctcatagaaggccaaatgagcagaatttattt
ggaattgtacaaggtggtctggatccggtgcttagagatatatgtgtcaaaggtttggtg
gaaaggaatctgcctggctatg--ctattggtggtcttgcaggcggcgaaagcaaggatt
cattttggcgtgttgtggcccaatgcactgctgcgttgcctgaggataagcctcgatatg
ttat-gggtgttggctatccacttgatatcgtcgtctgtagtgctcttggtgctgatatg
tatgactgtgtttaccctactcgaactgctcgttttggcaccgctctcataccagag---
------------------------------------------------------------
------------------------------------------------------------
------------------------------------------------------------
------------------------------------------------------------
---------------------------------------------ggggtactgaaactg
aagcaccatgcaatggctgaggacaatcgccctattagcttgtgtcctac---cacaatc
----tctattaca------------tgatgaaggtacatttctcgatggttttcaaca--
-------ctgaagccatagt-------------ttctcttcaaacttaatttcggtcttc
tttttttgtagttgagcaaagatctccatac---ctccataattgaaggaagctttcctg
agtatgtg---aacttttataggctgtagtttcctaaaggcgatgtacctgagtgggtct
gcaacgccatggaggttgc-------------------------tggaatcgacatttct
tcgtgt--------
>PAFTOL004571
------------------------------------------------------------
------------------------------------gggactattaagggcttgactaca
agccaactcgaggaaataggttgccagattatactgkgaaatacataccatttggctctt
cggccaacttctgagttgattgatgaacttggtggtcttcacaaatttatgaactggcca
agagcattgcttacggactctggtggctttcaaatggtgtcactattgcatttggctgat
atcactgaaaagggtgtcacattccagtctcccgtagatggaaagccgatgctcttgacc
cctgaggagtctattga---aatccaaaacagaataggagccgatatcataatggctctt
gatgatgttgttaggacaactataacaggtccaagaattgaggaagctatgtatcgcact
cttcrttggatagatagatgtataaaagctcataagaggcccaatgagcagaatttatty
ggaattgtacaaggkggtcttgatccagtgcttagagatgtatgtgtcaaaggtttggtg
gagaggaatctgcctggctatg--ctattggyggtcttgcaggcggtgaaagcaaggact
cattttggcgtgttgtggytcagtgcactgctgcactgcctgaggataagcctcgatatg
ttat-gggtgttggctatccactggatattgtcgtttgtagtgctctrggtgctgatatg
tacgactgtgtttatcctacccgaactgctcgttttggcactgctctcataccggag---
------------------------------------------------------------
------------------------------------------------------------
------------------------------------------------------------
------------------------------------------------------------
---------------------------------------------ggggtactgaaactg
aagcacmatgcaatggctgacgacactcgctctattgatcctkcctgtgcttgcatggta
------------------------------------------------------------
------------------------------------------------------------
------------------------------------------------------------
------------------------------------------------------------
------------------------------------------------------------
--------------
>PAFTOL004572
------------------------------------------------------------
------------------------------------gggactattaagggcttgactacg
agccaactggtggaaataggttgccaaattatactgggaaatacataccatttggcactt
cggcctacctctgagctgatcggtgaacttggtggtctccacaaatttatgaactggcca
agagcattgctcacggactctggtggctttcaaatggtgtcactattgcatttggctgat
atcactgaaaagggtgtcacattccaggtatatagctggggttccgtgtttcttctactg
cttattagtgctttgta---ttggcagaacagaataggagccgatatcataatggctctt
gatgatgttgttaggacaactatcacwggtccaagaattgaggaggctatgtatcgcact
cttcgttggatagacagatgtatgaaagctcataagaggccaaatgagcagaatttattt
ggaattgtacaaggtggtctagatccggtgctaagagatatatgtgtcaaaggtytggtg
gaaaggaatctgcctggctatg--ctattggtggtcttgcaggcggcgaaagcaaggatt
cattttggcgtgttgtggcccaatgcactgctgcattgcctgaggacaagcctcgatatg
ttat-gggtgttggctatccacttgatattgtcgtttgtagtgctcttggtgctgatatg
tatgactgtgtttatcctacccgaactgctcgttttggcactgctctcataccggag---
------------------------------------------------------------
------------------------------------------------------------
------------------------------------------------------------
------------------------------------------------------------
---------------------------------------------ggggtactgaaactg
aagcaccatgcaatggctgaggacactcgccctattgatccttcttgtgcttgcatggta
------------------------------------------------------------
------------------------------------------------------------
------------------------------------------------------------
-----------------------------tttcctaaaggcgatgtacctgagtgggtct
gcaacgccatggaggttgc-------------------------tggaatcgacatttct
tcttgt-----tgt
>PAFTOL004573
------------------------------------------------------------
------------------------------------gggactatcaagggcttgactacg
agccaactggaggaaataggttgccaaattatactgggaaatacataccatttggcactt
cggcctacctctgagctgatckatgaactcggtggtctccacaartttatgaaytggcca
agagcattgctcacggactctggtggctttcaaatggtgtcactattgcatttggctgat
atcactgaaaagggtgtcacattccaggtatatagctggggtkctgtgtttcttctactg
cttattagtactttgta---ttggcagaacagaataggagccgatatcataatggctctt
gatgatgttgttaggacaactatcacaggtccaagaattgaggaggctatgtatcgcact
cttcgttggatagacagatgtatgaaagctcataagaggccaaatgagcagaatttattt
ggaattgtacaaggtggtctagatccggtgctgagagatatatgtgtcaaaggtttggtg
gaaaggaatctgcctggctatg--ctattggtggtcttgcaggcggcgaaagcaaggatt
cattttggcgtgttgtggcccaatgcactgctgcattgcctgaggataagcctcgatatg
ttat-gggtgttggctatccacttgatattgtcgtttgtagtgctcttggtgctgatatg
tatgactgtgtttatcctacccgaactgctcgttttggcactgctctcatcccggag---
------------------------------------------------------------
------------------------------------------------------------
------------------------------------------------------------
------------------------------------------------------------
---------------------------------------------ggggtactgaaactg
aagcaccatgcaatggctgaggacactcgccctattgatccttcttgtgcttgcatggta
------------------------------------------------------------
------------------------------------------------------------
------------------------------------------------------------
-----------------------------tttcctaaaggcgatgtacctgagtgggtct
gcaacgccatggaggttgc-------------------------tggaatcgacatttct
tcatgt-----tgt
>PAFTOL004574
------------------------------------------------------------
------------------------------------gggactattaaaggcttgactaca
agccaactggaagaactaggttgccaaattatactgggaaatacataccatttggcactt
cggcctacctctgagttgatcgatgaacttggtggtctccacaaatttatgaactggcca
agagcattgytcacggactctggtggctttcaaatggtgtcactattgcatttggctgat
attactgaaaagggtgtcacattccaggtatttggctggggttctgtgtttcttctactg
cttattagtactttgta---ttggcagaacagaataggagccgatatcataatggctctt
gatgatgttgttaggacaactatcaccggtccaagaattgaagaggctatgtatcggact
cttcgttggatagacagatgtatcaaagcacataagaggccaaatgagcagaatttgttt
ggaattgtacaaggtggtctagatccggtgcttagagatatatgtgtcaaaggtttggtg
gaaaggaatctgcctggctatg--ctattggtggtcttgcaggcggcgaaagcaaggatt
cattttggcgtgttgtggcccaatgcactgctgcattgcctgaggataagcctcgatatg
ttat-gggtgttggctatccacttgatattgtcgtttgyagtgctcttggtgctgatata
tatgactgtgtttatcctacccgaactgctcgttttggcactgctctcataccggag---
------------------------------------------------------------
------------------------------------------------------------
------------------------------------------------------------
------------------------------------------------------------
---------------------------------------------gggttactgaaactg
aagcaccatgcaatggctgaggacactcggcctattgatccttcttgtgcttgcatggtc
----tgtaagaca------------tacaccagagcctacatc-----------------
------------------------------------------------------------
------------------------------------------------------------
-----------------------------tttcctaaaggtgatgtacctgagtgggtct
gcaacgccatggaggttgc-------------------------tggaatcgacatttct
tcatgt-----tgt
>PAFTOL004577
------------------------------------------------------------
------------------------------------gggactattaaaggcttgactaca
agccaactggaggaaataggttgccagattatactgggaaatacataccatttggcactt
cggcccacctcygagttgatcgatgaacttggtggtctccacaaatttatgaactggcca
agagcattgctcackgactctggtggctttcaaatggtgtcactattgcatttggctgat
atcactgaaaagggtgtcacattccaggtatttggctggggttctgtgtttcttctactg
cttattactgctttgta---ttggcagaacagaataggagctgatatcataatggctctt
gacgatgttgttaggacaactatcacaggtccaagaatcgaggaggctatgtatcgcact
cttcgttggatagacagatgtatcaaagctcataagaggccaaatgagcagaatttattt
ggaattgtacaaggtggtctagatccggtgcttagagatatatgtgtcaagggtttrgtg
gaaaggaatctacctggctatg--ctattggtggtcttgcaggcggygaaagcaaggatt
cattttggcgtgttgtggcccaatgcactgctgcattgcctgaggataagcctcgatatg
ttat-gggagttggctatccacttgatattgtcgtttgtagtgctcttggtgctgatatg
tatgactgtgtttatcctacccgaactgctcgttttggcactgctctcataccggag---
------------------------------------------------------------
------------------------------------------------------------
------------------------------------------------------------
------------------------------------------------------------
---------------------------------------------ggagtactgaaactg
aagcaccrygcaatggctgaggacactcgccctattgatccttcttgtgcttgcatggtc
----tgtaagaca------------tacaccagagcctacattcactgttttgttacaaa
agatgcaatgggttcacagc-------------ttgtgtcttatcacaatctgtattaca
t---------gatgaaggtacatttcttcat-----------------------------
----------------------------gtttcctaraggcgatgtacctgagtgggtct
gcaacgccatggaggttgc-------------------------tggaatcgacatttct
tcatgt-----tgt
>PAFTOL004578
------------------------------------------------------------
------------------------------------gggactattaagggcttgacgacg
agccaactkgaggaaataggytgccaaattatactgggaaatrcataccatttggcactt
cggcctacctcygagctgatcgatgaacttggtggtctycacaaatttatgaactggcsa
agagcaytgctcacrgactctggtggctttcaaatggtgtcacwattgcatttggctgat
atcactgaaaagkgtgtcacattccaggtatatagctggggttytgtgtttcttctactr
cttattagtactttgta---ttttcagaacagaataggagccgatatcataatggctctt
gatgatgttgttaggacaactatcacaggtccaagaatyraggaggctatgtatcgcact
cttcgttggatagayagatgtatcaaacctcataagaggccaaatgagcagaatttattt
ggaattgtacaaggtggtctagatccggtgcttagagatatatgtgtcaaaggtttggtg
gaaaggaatctgcctggctatg--ctattggtggtcttgcmggcggcgaaagcaaggatt
cattttggcgtgttgtggcccaatgcactgctgcattgcctgaggataagcctcgatatg
ttat-gggtgttggctatccacttgatattgtcgtttgtagtgctcttggtgctgatatg
tatgactgtgtttatcctacccgaactgctcgttttggcactgctctcataccggag---
------------------------------------------------------------
------------------------------------------------------------
------------------------------------------------------------
------------------------------------------------------------
---------------------------------------------ggggtactgaaactg
aagcaccatgcaatggctgaggacactcgccctattgatccttcttgtgcttgcatggta
------------------------------------------------------------
------------------------------------------------------------
------------------------------------------------------------
-----------------------------tttcctagaggcgatgtacctgagtgggtct
gcaatgccatggaggttgc-------------------------tggaattgacatttct
tcatgc-----tgt
>PAFTOL004582
------------------------------------------------------------
------------------------------------gggactattaagggcttgactacg
agccaactggaggaaataggttgccaaattatactgggaaatacataccatttggcactt
cggcctacctctgagctgatcaatgaacttggtggtctccacaaatttatgaacwggcca
agagcattgctcacggactctggtggctttcaaatggtgtcactattgcatttggctgat
atcactgaaaagggtgtcacattccaggtatatagctggggttccgtgtttcttctactg
cttattagtgctttgta---ttggcagaacagaataggagccgatatcataatggctctt
gatgatgttgttaggacaactatcacaggtccaagaattgaggaggctatgtatcgcact
cttcgttggatagacagatgtatgaaagctcataagaggccaaatgagcagaatttattt
ggaattgtacaaggtggtctagatccggtgctcagagatatatgtgtcaaaggtttggtg
gaaagggatctgcctggctatg--ctattggtggtcttgcaggcggcgaaagcaaggatt
cattttggcgtgttgtggcccaatgcactgctgcattgcctgaggacaagcctcgatatg
ttat-gggtgttggctatccacttgatattgtcgtttgtagtgctcttggtgctgatatg
tatgactgtgtttatcctacccgaactgctcgttttggcactgctctcataccggag---
------------------------------------------------------------
------------------------------------------------------------
------------------------------------------------------------
------------------------------------------------------------
---------------------------------------------ggggtactgaaactg
aagcaccatgcaatggctgaggacactcgccctattgatccttcttgtgcttgcatggtc
----tgtaagaca------------tacaccagagcctacattcactgttttgttacaaa
agatgcaatgggttcacaac-------------ttgtttcctatcacaatctgtattaca
t---------gatgaaggtacatttctccatg----------------------------
------------------------------------------------------------
------------------------------------------------------------
--------------
>PAFTOL004583
------------------------------------------------------------
------------------------------------gggactattaaaggcttgactaca
agccaactggaagaaataggttgccaaattatactgggaaatacataccatttggcactk
cggcctacctctgagttgatcgatgaacttggtggtctccacaaatttatgaactggcca
agagcattgctcacggaytctggtggctttcaaatggtgtcactattgcatttggctgat
attactgaaaaggatgtcacattccaggtatttggctggggttctgtgtttcttctactg
cttattagtactttgta---ttggcagaacagaataggagccgatatcataatggctctt
gatgatgttgttrggacaactatcacaggtccaagaattgaggaggctatgtrtcgcact
cttcgttggatagacakatgtatcaaagctcrtaagaggccaaatgagcagaatttattt
ggaattgtacaaggtggtctagwtccggtgcttagagatatatgtgtcaaaggtttggtg
gaaaggaatctgcctggctatg--ctattggtggtcttgcaggcggcgaaagcaaggact
cattttggcgtgtcgtggcccaatgcactgctgcattgcctgaggataagcctcsatatg
ttat-gggcgttggctatccacttgatattgtcgtytgtagtgctcttggtgctcatatg
tatgactctgtttatcctacccgaactgctcgttttggcactgctctcataccggag---
------------------------------------------------------------
------------------------------------------------------------
------------------------------------------------------------
------------------------------------------------------------
---------------------------------------------ggggtactgaaactg
aagcaccatgcaatggctgaggacact---------------------------------
------------------------------------------------------------
------------------------------------------------------------
------------------------------------------------------------
------------------------------------------------------------
------------------------------------------------------------
--------------
>PAFTOL004584
------------------------------------------------------------
------------------------------------ggaactataaaaggcttgactaca
agccaactggaggaaataggttgccagattatactgggaaatacataccatttggcactt
cggcccacctctgagttgatcgatgaacttggtggtctccacaaatttatgaactggcca
agagcattgctcacggactctggtggctttcaaatggtgtcactattgcatttggctgat
atcactgaaaagggtgtcacattccaggtatttggctggggttctgtgtttcttctactg
cttattactactttgta---ttggcagaacagaataggagctgatatcataatggctctt
gacgatgttgttaggacaactatcacaggtccaagaattgaggaggctatgtatcgcact
cttcgttggatagacagatgtatcaaagctcataagaggccaaatgagcagaatttattt
ggaattgtacaaggtggtctagatccggtgcttagagatatatgtgtcaagggtttggtg
gaaaggaatctacccggctatg--ctattggtggtcttgcaggcggcgaaagcaaggatt
cattttggcgtgttgtggcccaatgcactgctgcattgcctgaggataagcctcgatatg
ttat-gggtgttggctatccacttgatgttgtcgtttgtagtgctcttggcgctgatatg
tatgactgtgtttatcctacccgaactgctcgttttggcactgctctcataccggag---
------------------------------------------------------------
------------------------------------------------------------
------------------------------------------------------------
------------------------------------------------------------
---------------------------------------------ggggtactgaaactg
aagcaccacgcaatggctgaggacactcgccctattgatccttcttgtgcttgcatggtc
----tgtaagaca------------tacaccagagcctacattcactgttttgttacaaa
agatgcgatgggttcacagc-------------ttgtatcttatcacaatctgtattaca
t---------gttgagcagagatctccatac---ctccataattgaaggaagatttcctg
agtatgcaaacttttatgggctgttttaatacaacttaatcgatgtacctgagtgggtct
gcaacgccatggaggttgc-------------------------tggaatcgacatttct
tcatgt-----tgt
>PAFTOL004585
------------------------------------------------------------
------------------------------------gggactgttaagggcttgactaca
agccaactcgaggaaataggttgccagattatactgggaaatacataccatttggctctt
cggccgacttctgagttgattgatgaacttggtggtcttcacaaatttatkaactggcca
agagcattgcttacggactctggtggctttcaaatggtgtcactattgcatttggctgat
atcactgagaagggtgtcacattccaggtatttggccagggttctatcttaaatctattg
cttattggtactttgta---cttgcagaacagaataggagccgatgtcataatggctctt
gatgatgttgttaggacaactataacaggtccaagaattgaggaggctatgtatcgcact
cttcgttggatagatagatgtatcaaagctcataagaggccaaatgagcagaatttattt
ggaattgtacaaggtggtcttgatccggtgcttagagatatatgtgtcaaaggtttggtg
gmgaggaatctgcctggctatg--ctattggtggtcttgcaggcggtgaaagcaaggact
cattttggcgtgttgtggctcagtgcactgctgcactgcctgaggataagcctcgatatg
ttat-gggtgttggctatccactggatattgtcgtttgtagtgctctaggtgctgacatg
tacgactgtgtttatcctacccgaactgctcgttttggcactgctctcataccggag---
------------------------------------------------------------
------------------------------------------------------------
------------------------------------------------------------
------------------------------------------------------------
---------------------------------------------ggggtactgaaactg
aagcatcatgcaatggctgaggacactcgctctattgatccttcctgttcttgcatggta
------------------------------------------------------------
------------------------------------------------------------
------------------------------------------------------------
------------------------------------------------------------
------------------------------------------------------------
--------------
>PAFTOL004587
------------------------------------------------------------
------------------------------------gggactattaaaggcttgactaca
agccaactggaagaaataggttgccaaattatactgggaaatacataccatttggcactt
cggcctacctctgagttgatcgatgaacttggtggtctccacaaatttatgaactggcca
aaagcattgctcacggactctggtggctttcaaatggtgtcactattgcatttggctgat
rttactgaaaagggtgtcacattccag---------------------------------
------------------------cagaacagaataggagccgatatcataatggctctt
gatgatgttgttaggacaactatcacaggtccaagaattgaggaggctatgtatcgcact
cttcgttggatagacagatgtatcaaagctcataagaggccaaatgagcagaatttattt
ggaattgtacaaggtggtctagatccggtgcttagagatatatgtgtcaaaggtttggtg
gaaaggaatctgcctggctatg--ctattggtggtcttgcaggcggcgaaagcaaggatk
cattttggcgtgttgtggcccaatgcactgctgcattgcctgaggataagcctcgatatg
ttat-gggtgttggctatccacttgatattgtcgtttgtagtgctcttggtgctgatatg
tatgattgtgtttaycctacccgmactgctcgttttggcactgctctcataccggag---
------------------------------------------------------------
------------------------------------------------------------
------------------------------------------------------------
------------------------------------------------------------
---------------------------------------------ggggtactgaaactg
aagcaccatgcaatggctgaggacactcggcctattgatccttcttgtgcttgcatggta
------------------------------------------------------------
------------------------------------------------------------
------------------------------------------------------------
-----------------------------tttcctaaaggtgatgtacctgagtgggtct
gcaacgccatggaggttgc-------------------------tggaatcgacatttct
tcrtgt-----tgt
>PAFTOL004590
------------------------------------------------------------
------------------------------------gggactattaaaggcttgactaca
agccaattggaggaaataggttgccagattatactgggaaatacataccatttggcactt
cggcccacctctgagttgatcgatgaacttggtggtctccacaaatttatgaactggcca
agagcattgctcacggactctggtggctttcaaatggtgtcactattgcatttggctgat
atcactgaaaagggtgtcacattccagtctccagtagatggaaagccaatgctcttgacc
ccggaggagtctattga---aatccaaaacagaataggagctgatataataatggctctt
gacgatgttgttaggacaactatcacaggtccgagaatcgaggaggctatgtatcgcact
cttcgttggatagacagatgtatcaaagctcataagaggccaaatgagcagaatttattt
ggaattgtacaaggtggtctagatccggtgcttagagatatatgtgtcaagggtttggtg
gaaaggaatctacctggctatg--ctattggtggtcttgcaggcggcgaaagcaaggatt
cattttggcgtgttgtggcccaatgcactgctgcattgcctgaggataagcctcgatatg
ttat-gggtgttggctatccacttgatattgtcgtttgtagtgctcttggtgctgatatg
tatgactgtgtttatcctacccgaactgctcgttttggcactgctctcataccggag---
------------------------------------------------------------
------------------------------------------------------------
------------------------------------------------------------
------------------------------------------------------------
---------------------------------------------ggggtactgaaactg
aagcaccatgcaatggctgaggacactcgccctattgatccttcttgtgcttgcatggtc
----tgtaagaca------------tacaccagagcctacattcactgttttgttacaaa
agatgcaatgggttcacagc-------------ttgtatcttatcacaatctgtattaca
t---------gatgaaggtacat-------------------------------------
-----------------------------tttcctaaaggcgatgtacctgagtgggtct
gcaacgccatggaggttgc-------------------------tggaatcgacatttct
tcatgt-----tgt
>PAFTOL004591
------------------------------------------------------------
------------------------------------gggactattaaaggcttgactaca
agccaattggaggaaataggttgccagattatactgggaaatacataccatttggcactt
cggcccacctctgagttgatagatgaacttggtggtctccacaaatttatgaactggcca
agagcattgctcacggactccggtggctttcaaatggtgtcactgttgcatttggctgat
atcactgaaaagggtgtcacattccaggtatttggctggggttctgcgtttcttctactg
cttattactactttgta---ttggcagaacagaataggagctgatataataatggctctc
gacgatgttgttaggacaattatcacaggtccaagaatcgaggaggctatgtatcgcact
cttcgttggatagacagatgtatcaaagctcataagaggccaaatgagcagaatttattt
ggaattgtacaaggtggtctagatccggtgcttagagatatatgtgtcaagggtttggtg
gaaaggaatctacctggctatg--ctattggtggtcttgcaggcggcgaaagcaaggatt
cattttggcgtgttgtggcccaatgcactgctgcattgcctgaggataagcctcgatatg
ttat-gggtgtcggctatccacttgatattgtcgtttgtagtgctcttggcgctgatatg
tatgactctgtttatcctacccgaactgctcgttttggcactgccctcatcccggag---
------------------------------------------------------------
------------------------------------------------------------
------------------------------------------------------------
------------------------------------------------------------
---------------------------------------------ggggtactgaaactg
aagcaccacgcaatggctgaggacactcgccctattgatccttcttgtgcttgcatggtc
----tgtaagaca------------tacaccagagcctacattcactgttttgttacaaa
agatgcaatgggttcacagc-------------ttgtatcttatcacaatctgtattaca
t---------gatgaaggta----------------------------------------
-----------------------------tttcctaaaggcgatgtacctgagtgggtct
gcaacgccatggaggttgc-------------------------tggaatcgacatttct
tcatgt-----tgt
>PAFTOL004593
------------------------------------------------------------
------------------------------------gggactattaaaggcttgactaca
agccaactggaagaaataggctgccaaattatactgggaaatacataccatttggcactc
cggcctacatctgagttgatcgatgaacttggtggtctccacaaatttatgaactggcca
agatcattgctcacagactctggtggctttcaaatggtgtcactattgcatttggctgat
attactgaaaagggtgtcacattccagtcgccggtagatggaaagccgatgcttttgacc
ccagaggattctattga---aatccaaaacagaataggagccgatatcataatggctctt
gatgatgttgttaggacaactatcaccggtccaagaattgaggaggctatgcatcgcact
cttcgttggatagacagatgtatcamagcacataagaggccaaatgagcagaatttgttt
ggaattgtacaaggtggtctagatccggtgcttagagatatatgtgtcaaaggtttggtg
gaaaggaatctgcctggctatg--ctattggtggtcttgcaggaggcgaaagcaaggatt
cattttggcgtgttgtggcccaatgcactgctgcattgcctgaggataagcctcgatatg
ttat-gggtgttggctatccacttgatattgtcgtttgtagtgctcttggtgctgatatg
tatgactgtgtttatcctactcgaactgctcgttttggcactgctctcataccggag---
------------------------------------------------------------
------------------------------------------------------------
------------------------------------------------------------
------------------------------------------------------------
---------------------------------------------ggggtactgaaactg
aagcaccatgcaatggctgaggacactcggcctattgatccttcttgtgcttgcatggtc
----tgtaagaca------------tacaccagagcctacattcactgttttgttacaaa
agatgcaatgggttcacagc-------------ttgtatcctatcacaatctgtattaca
t---------gatgaaggta----------------------------------------
-----------------------------tttcctaaaggtgatgtacctgagtgggtct
ccaacgccatggaggttgc-------------------------tggaatcgacatttct
tcatgt-----tgt
>PAFTOL004594
------------------------------------------------------------
------------------------------------gggactattaaaggcttgactaca
agccaattggaagaaataggttgccagattatactgggaaatacataccatttggcactt
cggcccacctctgagttgatcgatgaacttggtggtctccacaaatttatgaaytggcca
agagcattgctcacggactctggtggctttcaaatggtgtcactattgcatttggctgat
atcactgaaaagggtgtcacattccagtctccagtagatggaaagccaatgctcttgacc
ccggaggagtctattga---aatccaaaacagaataggagctgatataataatggctctt
gacgatgttgttaggacaactatcacaggtccaagaatcgaggaggctatgtatcgcact
cttcgttggatagacagatgtatcaaagctcataagaggccaaatgagcagaatttattt
ggaattgtgcaaggtggtctagatccggtgcttagagatatatgtgtcaagggtttggtg
gaaaggaatctacctggctatg--ctattggtggtcttgcaggcggcgaaagcaaggatt
cattttggcgtgttgtggcccaatgcactgctgcattgcctgaggataagcctcgatatg
ttat-gggtgtcggctatccacttgatattgtygtttgtagtgctcttggtgctgatatg
tatgactgtgtttatcctacccgaactgctcgttttggcactgctctcatcccggag---
------------------------------------------------------------
------------------------------------------------------------
------------------------------------------------------------
------------------------------------------------------------
---------------------------------------------ggggtactgaaactg
aagcaccacgcaatggctgaggacactcgccctattgatccttcttgtgcttgcatggtc
----tgtaagaca------------tacaccagagcctacattcactgttttgttacaaa
agatgcaatgggttcacagc-------------ttgtatcttatcacaatctgtattaca
t---------gatgaaggtacatcttcatac---ctccataattgaaggaagatttcctg
agtatgcgaacttttataggcttgtatagtttcctaaaggcgatgtacctgagtgggtct
gcaacgccatggaggttgc-------------------------tggaatcgacatttct
tcatgt-----tgt
>PAFTOL004596
------------------------------------------------------------
------------------------------------gggactattaagggcttgacgacg
agccaactggaggaaataggttgccaaattatactgggaaatacataccatttggcactt
cggcctacctctgagctgatcgatgaacttggtggtctccacaaatttatgaactggcca
agagcattgctcacggactctggtggctttcaaatggtgtcactattgcatttggctgat
atcactgaaaagggtgtcacattccagtctcccgtagacggaaagccgatgctcttgacc
ccagaggagtctattga---aatccaaaacagaataggagccgatatcataatggctctt
gatgatgttgttaggacaactatcacaggtccaagaattgaggaggctatgtatcgcact
cttcgttggatagacagatgtatcaaagctcataagaggccaaatgagcagaatttattt
ggaattgtacaaggtggtctagatccggtgcttagagatatatgtgtcaaaggtttggtg
gaaaggaatctgcctggctatg--ctattggtggtcttgcaggcggcgaaagcaaggatt
cattttggcgtgttgtggcccaatgcactgctgcattgcctgaggataagcctcgatatg
ttat-gggtgttggctatccacttgatattgtcatttgtagtgctcttggtgctgatatg
tatgactgtgtttatcctacccgaactgctcgttttggcactgctctcataccggag---
------------------------------------------------------------
------------------------------------------------------------
------------------------------------------------------------
------------------------------------------------------------
---------------------------------------------ggggtactgaaactg
aagcaccatgcaatggctgaggacactcgccctattgatccttcttgtgcttgcatggta
------------------------------------------------------------
------------------------------------------------------------
------------------------------------------------------------
-----------------------------tttcctaaaggcgatgtacctgagtgggtct
gcaacgccatggaggttgc-------------------------tggaattgacatttct
tcatgc-----tgt
>PAFTOL004597
------------------------------------------------------------
------------------------------------gggactattaaaggcttgactaca
agccaactggaagaaataggttggcaaattatactgggaaatacatactatttggtactt
cggcctacctctgagttgatcgatgaacttggtggtctccgcaaatttatgaactggcca
agagcattgctcacggactctggtggctttcaaatggtgtcactattgcatttggctgat
attactgaaaagggtgtcacattccag---------------------------------
------------------------cagaacagaataggagccgatatcataatggctctt
gatgatgttgttaggacaactatcacaggtccaagaattgaggaggctatgtatcgcact
cttcgttggatagacagatatatcaaagctcataagaggccaaatgagcagaatttattt
ggaattgtacgaggtggcctaaatcccgtgcttagagagatatgtgtcaaaggtttggtg
gaaaggaatctgcctggctatg--ctattggcggtcttgcaggcggcgaaagcaaggatt
cattttggcgtgttgtggcccaatgcactgctgcattgcctgaggataggccttgatata
ttat-gggcgttagctatccacttgatattgtcgtttgtagtgctcttggtgctgatatg
tatcactgtgtttatcctacccgaactgctcgttttggcactgctctcatagcggag---
------------------------------------------------------------
------------------------------------------------------------
------------------------------------------------------------
------------------------------------------------------------
---------------------------------------------gggggactgaaactg
aagcaccatgcaatggctgaggacactcggcctattgatccttcttgtgcttgcatggta
------------------------------------------------------------
------------------------------------------------------------
------------------------------------------------------------
-----------------------------tttcctaaaggtgatgtacctgagtgggtct
gcaacgccatggaggttgc-------------------------tggaatcgacatttct
ccatgt-----tgt
>PAFTOL004598
------------------------------------------------------------
------------------------------------gggactattaarggcttgactaca
agccaattggaggaaataggttgccagattatactgggaaatacataccatttggcactt
cggcccacctctgagttgattgatgaacttggtggtctccacaaatttatgaactggcca
agagcattgctcacggactctggtggctttcaaatggtgtcactattgcatttggctgat
atcactgaaaagggtgtcacattccaggtattttgctggggttctgtgtttcttcta---
------------------------------------------------------------
------------------------------------------------------------
------------------------acagctcataagaggccaaatgagcagaatttattt
ggaattgtacaaggtggtctagatccggtgcttagagatatatgtgtcaagggtttggtg
gaaaggaatctacctggctatg--ctattggtggtcttgcaggcggcgaaagcaaggatt
cattttggcgtgttgtggcccaatgcactgctgcattgcctgaggataagcctcgatatg
ttat-gggtgtcggctatccacttgatattgtcgtttgtagtgctcttggtgctgatatg
tatgactgtgtttatcctacccgaactgctcgttttggcactgctctcatcccggag---
------------------------------------------------------------
------------------------------------------------------------
------------------------------------------------------------
------------------------------------------------------------
---------------------------------------------ggggtactgaaactg
aagcaccacgcaatggctgaggacactcgccctattgatccttcttgtgcttgcatggta
------------------------------------------------------------
------------------------------------------------------------
------------------------------------------------------------
-----------------------------tttcctaaaggcgatgtacctgagtgggtct
gcaacgccatggaggttgc-------------------------tggaatcgacatttct
tcatgt-----tgt
>PAFTOL004599
------------------------------------------------------------
------------------------------------gggactattaaaggcgtgactaca
agccaattggaggacataggttgccagattatactgggaaatacataccatttggcactt
cggcccacctctgagttgatcgatgaacttggtggtctccacaaatttatgaactggcca
agagcattgctcacggactctggtggctttcaaatggtgtcactattgcatttggctgat
atcactgaaaagggtgtcacattccaggtatttggctggggttctgtgtttcttctactg
cttattactactttgta---ttggcagaacagaataggagctgatataataatggctctt
gacgatgttgttaggacaactatcacaggtccaagaatcgaggaagctatgtatcgcact
cttcgttggatagacagatgtatcaaagctcataagacgccaaatgagcagaatttattt
ggaattgtacaaggtggtctagatccggtgcttagagatatatgtgtcaagggtttggtg
gaaaggaatctgcctggctatg--ctattggtggtcttgcaggcggcgaaagcaaggatt
cattttggcgtgttgtggcccaatgcactgctgcattgcctgaggataagcctcgatatg
ttat-gggtgttggttatccacttgatattgtcgtttgtagtgctcttggtgctgatatg
tatgactgtgtttatcctacccgaactgctcgtttcggcactgctctcataccggag---
------------------------------------------------------------
------------------------------------------------------------
------------------------------------------------------------
------------------------------------------------------------
---------------------------------------------ggggtactgaaactg
aagcaccatgcaatggctgaggacactcgccctatcgatccttcttgtgcttgc------
------------------------------------------------------------
------------------------------------------------------------
------------------------------------------------------------
-----------------------------tttcctaaaggcgatgtacctgagtgggtct
gcaacgccatggaggttgc-------------------------tggaatcgacatttct
tcatgt-----tgt
>PAFTOL004600
------------------------------------------------------------
------------------------------------gggactattaaaggcttgactaca
agccaattggaagaaataggttgccagattatactgggaaatacataccatttggcactt
cggcccacctctgagttgatcgatgaacttggtggtctccacaaatttatgaactggcca
agagcattgctcacggactctggtggctttcaaatggtgtcactattgcatttggctgat
atcactgaaaagggtgtcacattccaggtatttggctggggttctgtgtttcttctactg
cttattactactttgta---ttggcagaacagaataggagctgatataataatggctctt
gacgatgttgttaggacaactatcacgggtccaagaatcgaggaggctatgtatcgcact
cttcgttggatagacagatgtatcaaagctcataagaggccaaatgagcagaatttattt
ggaattgtacaaggtggtctagatccggtgcttagagatatatgtgtcaagggtttggtg
gaaaggaatctacctggctatg--ctattggtggtcttgcaggcggcgaaagcaaggatt
cattttggcgtgttgtggcccaatgcactgctacattgcctgaggataagcctcgatatg
ttat-gggtgtcggctatccacttgatattgtcgtttgtagtgctcttggtgctgatatg
tatgactctgtttatcctacccgaactgctcgttttggcactgctctcatcccggag---
------------------------------------------------------------
------------------------------------------------------------
------------------------------------------------------------
------------------------------------------------------------
---------------------------------------------ggggtactgaaactg
aagcaccacgcaatggctgaggacactcgccctattgatccttcttgtgcttgcatggtc
----tgtaagaca------------tacaccagagcctacattcactgttttgttacaaa
agatgcaatgggttcacagc-------------ttgtatcttatcacaatcatttcagtc
ttc---tttttttgagcagagatctccatac---ctccataattgaaggaagatttcctg
agtatgcgaacttttataggcttgtatagtttcctaaaggcgatgtacctgagtgggtct
gcaacgccatggaggttgc-------------------------tggaatcgacatttct
tcatgt-----tgt
>PAFTOL004601
------------------------------------------------------------
------------------------------------gggactattaaaggcttgactaca
tgccaactggaagaaataggttgccaaattatactgggaaatacataccatttggcactt
cggcctacctctgagttgatcgatgaacttggtggtctccacaaatttatgaactggcca
agagcattgctcacggactccggtggctttcaaatggtgtctctattgcatttggctgat
attactgaaaagggtgtcacattccaggtatttggctggggttctgtgtttcttctactg
catattagtactttgta---ttggcagaacagaataggagccgatatcataatggctctt
gatgatgttgttaggacaactatcacaggtccaagaattgaggaggctatgtatcgcact
cttcgttggatagacagatgtatcamagctcataagaggccaaatgagcagaatttattt
ggaattgtacaaggtggtctagatccagtgcttagagatatatgtgtcaaaggtttggtg
gaaaggaatctgcctggctatg--ctattggtggtcttgcaggcggcgaaagcaaggatt
cattttggcgtgttgtggcccaatgcactgctgcattgcctgaggataagcctcgatatg
ttat-gggtgttggctatccacttgatattgtcgtttgtagtgctcttggtgctgatatg
tatgactgcgtttatcctacccgaactgctcgttttggcactgctctcataccggag---
------------------------------------------------------------
------------------------------------------------------------
------------------------------------------------------------
------------------------------------------------------------
---------------------------------------------ggggtactgaaactg
aagcaccatgcaatggctgaggacactcggcctattgatccttcttgtgcttgcatggtc
----cgtaagaca------------taaaccagagcctacattcactgtttttt------
------------------------------------------------------------
-------gtagttgagcagagatctctatac---ctccataattgaaggaagctttccca
agcgaaatttcaatttgtcctgtgtatagtttcctaaaggtgatgtacctgagtgggtct
gcaacgccatggaggttgc-------------------------tggaatcgacatttct
tcatgt-----tgt
>PAFTOL004603
------------------------------------------------------------
------------------------------------gggactattaaaggcttgactaca
arccaactggaggaaataggttgccaaattatactgggaaatacataccatttggcactt
cggcctacctctgagttgatcgatgaacttggtggtctccacaaatttatgaactggcca
agagcattgctcacggactctggtggctttcaaatggtgtcactattgcatttggctgat
atcacygaaaagggtgtcacattccag---------------------------------
------------------------------------------------------------
------------------------------------------------------------
---------------------------gctcataagaggccaaatgagcagaatttattt
ggaattgtacarggtggtctagatccggtgcttagagatawatgtgtcaagggtttggtg
gaaaggaatctgcctggctatg--ctattggtggtcttgcaggcggkgaaagcaaggatt
cattttggcgtgttgtggcccaatgcactgctgcattgcctgaggataagcctcgatatg
ttat-gggtgttggctatccacttgatattgtcgtttgtagtgctcttggtgctgatatg
tatgactgtgtttatccyacccgaactgctcgttttggcactgctctcataccggag---
------------------------------------------------------------
------------------------------------------------------------
------------------------------------------------------------
------------------------------------------------------------
------------------------------------------------------------
------------------------------------------------------------
------------------------------------------------------------
------------------------------------------------------------
------------------------------------------------------------
-----------------------------tttcctaaaggcgatgtacctgagtgggtct
gcaacgccatggaggttgc-------------------------tggaatcgacatttct
tcatgt-----tgt
>PAFTOL004604
------------------------------------------------------------
------------------------------------gggactattaaaggcttgactaca
agccaactggaggaaataggttgccaaattatactgggaaatacataccatttggcactt
cggcctacctctgagttgatcgatgaacttggtggtctccacaaatttatgaactggcca
agagcattgctcacggactctggtggctttcaaatggtgtcactattgcatttggctgat
atcactgaaaagggtgtcacattccaggtatttggctggggttctgtgtttcttctactg
cttattagtactttgta---ktggcagaacagaataggagccgatatcataatggctctt
gacgatgttgttaggacaactatcacaggtccaagaattgmggaggctatgtatcgcact
cttcgttggatagacagatgtatcaaagctcataagaggccaaatgagcagaatttattt
ggaattgtacaaggtggtctagatccggtgcttagagataaatgtgtcaagggtttggtg
gaaaggaatctgcctggctatg--ctattggtggtcttgcaggcggggaaagcaaggatt
cattttggcgtgttgtggcccaatgcactgctgcattgcctgaggataagcctcgatatg
ttat-gggtgttggctatccacttgatattgtcgtttgtagtgctcttggtgctgatatg
tatgactgtgtttatcctacccgaactgctcgttttggcactgctctcataccggag---
------------------------------------------------------------
------------------------------------------------------------
------------------------------------------------------------
------------------------------------------------------------
---------------------------------------------ggggtactgaaactg
aagcaccatgcaatggctgaggacactcgccctattgatccttcttgtgcttgcatggta
------------------------------------------------------------
------------------------------------------------------------
------------------------------------------------------------
-----------------------------tttcctaaaggcgatgtacctgagtgggtct
gcaacgccatggaggttgc-------------------------tggaatcgacatttct
tcatgt-----tgt
>PAFTOL004605
------------------------------------------------------------
------------------------------------gggactattaaaggcttgactaca
agccaactggaagaaataggttgccaaattatactgggaaatacataccatttggcactt
cggcctacctctgagttgatcgatgaacttggtggcctccacaaatttatgaactggcca
agagcattgctcacggactctggtggctttcaaatggtgtcactattgcatttggctgat
attactgaaaagggtgtcacattccagtctccggtagatggaaagccgatgctcttgacc
ccagaggagtctattga---aatccaaaacagaataggagccgatatcataatggctctt
gatgatgttgttaggacaactatcacaggtccaagaattgaggaggctatgtatcgcact
cttcgttggatagacagatgtatcaaagctcataagaggccaaatgagcagaatttattt
ggaattgtacaaggtggtctagatccggtgcttagagatatatgtgtcaaaggtttggtg
gaaaggaatctgcctggctatg--ctattggtggtcttgcaggcggcgaaagcaaggatt
cattttggcgtgttgtggcccaatgcactgccgcattgcctgaagataagcctcgatatg
ttat-gggtgttggctatccacttgatattgtcgtttgtagtgcccttggtgctgatatg
tatgactgtgtttatcctacccgaactgctcgttttggcactgctctcataccggag---
------------------------------------------------------------
------------------------------------------------------------
------------------------------------------------------------
------------------------------------------------------------
---------------------------------------------ggggtactgaaactg
aagcaccatgcaatggctgaggacactcggcctattgatccttcttgtgcttgcatggtc
------------------------------------------------------------
------------------------------------------------------------
------------------------------------------------------------
-----------------------------tgtaagacatacaccagagcctacattcact
gttttgttacaaaagatgcaatgggttca-------------------------------
--------------
>PAFTOL004608
------------------------------------------------------------
------------------------------------gggactattaagggcttgactacg
agccaactggaagaaataggttgccaaattatactgggaaatacataccatttggcactt
cggcctacctctgagctgatcgatgaacttggtggtctccacaaatttatgaactggcca
agagcattgctcacggactctggtggctttcaaatggtctcactattgcatttggctgat
atcactgaaaagggtgtcacattccagtctccggtagatggaaagccgatgctcttgacc
ccagaggagtctattga---aatccaaaacagaataggagccgatatcataatggctctt
gatgatgttgttaggacaactatcacaggtccaagaattgaggaggctatgtatcgcact
cttcgttggatagacagatgtatcaaagctcataagaggccaaatgagcagaatttattt
ggaattgtacaaggtggtctagatccggtgcttagagatatatgtgtcaaaggtttggtg
gaacggaatctgcctgggtatg--ctattggtggtcttgcaggcggcgaaagcaaggatt
cattttggcgtgttgtggcccaatgcactgctgcattgcctgaggataagcctcgatatg
ttat-gggtgttggctatccacttgatattgtcgtttgtagtgctcttggtgctgatatg
tatgactgtgtttatcctacccgaactgctcgttttgggactgctctcataccagag---
------------------------------------------------------------
------------------------------------------------------------
------------------------------------------------------------
------------------------------------------------------------
---------------------------------------------ggggtactgaaactg
aagcaccatgcaatggctgaggacactcgccctattgatccttcttgtgcttgcatggta
------------------------------------------------------------
------------------------------------------------------------
------------------------------------------------------------
-----------------------------tttcctaaaggcgatgtacctgagtgggtct
gcaatgctatggaggttgc-------------------------tggaatcgacatttct
tcatgt-----tgt
>PAFTOL004609
------------------------------------------------------------
------------------------------------gggactattaagggcttgactacg
ggtcaactggaggaaataggttgccaaattatactgggaaatacataccatttggcactt
cggcctacctctgagctgatcgatgaacttggtggtctycacaaatttatgaactggcca
agagcattgctcacggactctggtggctttcaaatggtgtcactattgcayttggctgat
atcactgaaaagggtgtcacattccagtctccagtagatggaaagccgatgctcttgacc
ccagaggagtctattga---aatccaaaaccgaataggagccgatatcataatggctctt
gatgatgttgttaggacaactatcacaggtccaagaattgaggaggctatgtatcgcact
cttcgttggatagacagatgtatcaaagctcataagaggccaaatgagcagaatttattt
ggaattgtacaaggtggtctagatccggtgcttagagatatatgtgycaaaggtttggtg
gaaaggaatctgcctggctatg--ctattggtggtcttgcaggcggcgaaagcaaggatt
cattttggcgtgttgtggcccaatgcactgctgcattgcctgaggataagcctcgatatg
ttat-gggtgttggctatccacttgatattgtcgtttgtagtgctcttggtgctgatatg
tatgactgtgtttatcctacccgaactgctcgttttggcactgctctcataccggag---
------------------------------------------------------------
------------------------------------------------------------
------------------------------------------------------------
------------------------------------------------------------
---------------------------------------------ggggtactgaaactg
aagcaccatgcaatggctgaggacactcgccctattgatccttcttgtgcttgcatggta
------------------------------------------------------------
------------------------------------------------------------
------------------------------------------------------------
-----------------------------ttttctaaaggcgatgtacctgagtgggtct
gcaatgccatggaggttgc-------------------------tggaatcgacatttct
tcatgt-----tgt
>PAFTOL004610
------------------------------------------------------------
------------------------------------gggactattaagggcttgattaca
agccamctcgaggaaataggttgccagattatactgggaaatacataccatttggctctt
cggcctacttctgagttgattgatkaacttggtggtcttcacaaatttatgaactggcca
agagcattgcttacggactctggtggctttcaaatggtgtcactattgcatttggctgat
atcactgaaaaggstgtcacattccaakctcctgtagatggaaagccgatgctcttgacc
ccagaggagtctattga---aatccaaaacagaataggagccgatataataatggctytt
gatgatgttgttaggacaactataacaggtcccagaattgaggaggctatgtatcgcact
cttcgttggatagatagatgtatcaaagctcataagaggccaaatkagcagaatttattt
ggaattgtacaagrtggtcttgatccggtgcttagagatayatgtgtcaaaggtttgstg
gagaggaatctgcctggctatg--ctattggtggtcttrcaggcggygaaagcaaggatt
cattttggcgtgttgtggctcagtgcactgctgcactgcctgaggataagcct-gatatg
ttatggggtgttggctatccactggatattgtygtttgcagtgctctaggtgctgatatg
tacgactgtgtttatcctacccgaactgctcgttttggcactgctcttataccggag---
------------------------------------------------------------
------------------------------------------------------------
------------------------------------------------------------
------------------------------------------------------------
---------------------------------------------ggggtactgaaactg
aagcaccatgcaatggctgaggacactcgctctattgaaccttcctgtgcttgcatggta
------------------------------------------------------------
------------------------------------------------------------
------------------------------------------------------------
------------------------------------------------------------
------------------------------------------------------------
--------------
>PAFTOL004611
------------------------------------------------------------
------------------------------------gggactattaagggcttgattaca
agccacctcgaggaaataggttgccagattatactgggaaatacataccatttggctctt
cggcctacttctgagttgattgatgaaattggtggtcttcacaaatttgtgaactggcca
agagcattgcttacggactctggtggctttcaaatggtgtcactattgcatttggctgat
atcactgaaaagggtgtcacgttccaggtgtttggtcagggttctatctttcatctagtg
cttattggtactttgta---cttgcagaacagaataggagccgatataatgatggctctt
gatgatgttgttaggacaactataacaggtcccagaattgaggaggctatgtatcgcact
cttcgttggatagatagatgtatcaaagctcataagaggccaaatgagcagaatttattt
ggaattgtacaagrtggtcttgatccggtgcttagagatacatgtgtcaaaggtttggtg
grgaggaatctgcctggctatg--ctattggtggtcttacaggcggtgaaagcaaggatt
aattttggcgtgttgkggctcagtgcactgctgcactgcctgaggataagcst-gatatg
ttatggggtgttggctatccactgsatattgtygtttgcagtgctctaggtgctgatatg
tacgactgtgtttatcctacccgaactgctcgttttggcactgctcttataccggag---
------------------------------------------------------------
------------------------------------------------------------
------------------------------------------------------------
------------------------------------------------------------
---------------------------------------------ggggtactgaaactg
aagcaccatgcaatggctgaggacactcgctctattgaaccttcctgtgcttgcatggta
------------------------------------------------------------
------------------------------------------------------------
------------------------------------------------------------
------------------------------------------------------------
------------------------------------------------------------
--------------
>PAFTOL004613
------------------------------------------------------------
------------------------------------gggactattaaaggcttgactamw
agmcaactggaggaaataggttgccagattgtactgggaaatacataccatttggcactt
cggcccacctctgagttgatcgatgaacttggtggtctccacaaatttatgaactggcca
agagcgttgctcacrgactccggtggctttcaaatggtgtcactattgcatttggctgat
atcactgaaaagggtgtcacattccagtctccggtagatggaaagccgatgctcttgacc
ccagaggagtctattga---aatccaaaacagaataggagccgatatcataatggctctt
gacgatgttgttaggacaactatcacaggtccaagaattgaggaggctatgtatcgcact
cttcgttggatagacagatgtatcaaagctcataagaggccaaatgagcagaatttattt
ggaattgtacaaggtggtctagatccggtgcttagagatatatgtgtcaagggtttggtg
gaaaggaatctacctggctatg--ctattggtggtcttgcaggcggcgaaagcaaggatt
cattttggcgtgttgtgrcccaatgcactgctgcattgcctgaggataaacctcgatatg
ttat-gggtgttggctatccacttgatattgtcgtttgtagtgctcttggtgctgatatg
tatgactgtgtttatcctacccgaactgctcgttttggcactgctctcataccggag---
------------------------------------------------------------
------------------------------------------------------------
------------------------------------------------------------
------------------------------------------------------------
---------------------------------------------ggggtactgaaactg
aagcaccacgcaatggctgrggacaatcgccctattgatccttcttgtgcttgcatggta
------------------------------------------------------------
------------------------------------------------------------
------------------------------------------------------------
-----------------------------tttcctaaaggcgatgtrcctgagtgggtct
gcaacgccatggaggttgc-------------------------tggaatcgacatttct
tcatgt-----tgt
>PAFTOL004617
------------------------------------------------------------
------------------------------------gggactattaaaggcttgactaca
agccaattggaggaaataggttgccagattatactgggaaatacataccatttggcactt
cggcccacctctgagttgatcgatgaacttggtggtctccacaaatttatgaactggcca
agagcattgctcacggactctggtggctttcaaatggtgtcactattgcatttggctgat
atcactgaaaagggtgtcacattccaggtatttggctggggttctgtgtttcttctactg
cttattactactttgtagtttgctaataacagaataggagcggatatcataatggctctt
gacgatgttgttaggacaactatcacaggtccaagaatcgaggaggctatgtatcgcact
cttcgttggatagacagatgtatcaaagctcataagaggccaaatgagcagaatttattt
ggaattgtacaaggtggtctagatccggtgcttagagatatatgtgtcaagggtttggtg
gaaaggaatctacctggctatg--ctattggtggtcttgcaggcggcgaaagcaaggatt
cattttggcgtgttgtggcccaatgcactgctgcattgcctgaggataagcctcgatatg
ttat-gggtgtcggctatccacttgatattgtcgtttgtagtgctcttggtgctgatatg
tatgactgtgtttatcctacccgaactgctcgttttggcactgctctcatcccggag---
------------------------------------------------------------
------------------------------------------------------------
------------------------------------------------------------
------------------------------------------------------------
---------------------------------------------ggggtactgaaactg
aagcaccacgcaatggctgaggacactcgccctattgatccttcttgtgcttgcatggtc
----tgtaagaca------------tacaccagagcctacattcactgttttgttacaaa
agatgcaatgggttcacagc-------------ttgtatcttatcacaatctgtattaca
t---------gttgagcagagatctccatac---ctccataattgaaggaagatttcctg
agtat------------------------tttcctaaaggcgatgtacctgagtgggtct
gcaatgccatggaggttgc-------------------------tggaatcgacatttct
tcatgt-----tgt
>PAFTOL004618
------------------------------------------------------------
------------------------------------gggactattaagggcttgactacg
agccaactggaggaaataggttgccaaattatmctgggaaatacataccatttggcactt
cggcctacctctgagctgatcgatgaacttggtggtctccacaaatttatgaactggcca
agagcattgctcacggattctggtggctttcaaatggtgtcactattgcatttggctgat
atcactgaaaagggtgtcacattccagtctccagtagatggaaagccgatgctcttgacc
ccagaggagtctattga---aatccaaaacagaataggagccgatatcataatggctctt
gatgatgttgttaggacaactatcacaggtccaagaattgaggaggctatgtatcgcact
cttcgttggatagacagatgtatcaaagctcataagaggccaaatgagcagwatttattt
ggaattgtacaaggtggtctagatccggtgcttagagatatatgtgtcaaaggtttggtg
gaaaggaatctgcctggctatg--ctattggtggtcttgcaggcggcgaaagcaaggatt
cattttggcgtgttgtggcccaatgcactgctgcattgcctgaggrtaagcctcgatatg
ttat-gggtgttggctatccacttgatattgtcgtttgtagtgctcttggtgctgatatg
tatgactgtgtgtatcctacccgaactgctcgttttggcactgctctcataccggag---
------------------------------------------------------------
------------------------------------------------------------
------------------------------------------------------------
------------------------------------------------------------
---------------------------------------------ggggtactgaaactg
aagcatcatgcaatggctgaggacactcgccctattgatccttcttgtgcttgcatggta
----t-------------------------------------------------------
------------------------------------------------------------
------------tgagcagagatctccatac---ctccataattgaaggaagctttcctg
agtatgtgaagttttataggcttgtatagtttcctaaaggcgatgtacctgagtgggtct
gcaacgccatggaggttgc-------------------------tggaatcgacatttct
tcatgt-----tgt
>PAFTOL004619
------------------------------------------------------------
------------------------------------gggactattaaaggcttgactaca
agccaactggaggaaataggttgccaaattatactgggaaatacgtatcatttggcactt
cggcctacctctgagttgattgatgaccttggyggtctccacaaatttatgaactggcca
agagcattgctcacggactctggtggctttcaaatggtatcactgttgcatttggctgat
atcactgaaaagggtgtcacattccagagccccat---cagaaagccgatgctcttgacc
ccagaggagtctattga---aatccaaaacagaataggagctgatatcataatggctctt
gatgatgtcgttaggacaactatcacaggtccaagaattgaggaggctatgtatcgcact
cttcgttggatagacagatgtatcamagctcataagaggccaaatgagcagaatttattt
ggaattgtacaaggtggtcttgatccggtgcttagagatacatgtgtcaaaggtttggtg
gaaaggaatctgcctggctatg--ctattggtggtcttgcaggcggtgaaagcaaggatt
cattttggcgtgttgtggcccagtgcaccgctgcactgcctgaggataagcctcgatatg
ttat-gggtgttggctacccactggatattgtcgtttgtagtgctctgggtgctgatatg
tacgactgtgtttatcctacccgaactgctcgttttggcactgccctcatactggag---
------------------------------------------------------------
------------------------------------------------------------
------------------------------------------------------------
------------------------------------------------------------
---------------------------------------------ggggtactgaaactg
aagcatcatgcaatggctgaggacactcgtcctattgatccttcttgtgcttgcatggtc
----tgcaagaca------------tacaccagagcctacattcactgtcttgttacaaa
agatgcaatgggttcacaac-------------ttgtgtcctatcacaatctgtattaca
t---------gttgagcagagatctccatac---ctccataattgaaggacgctttccag
agtatgtcacagcgctgctttactaggcttttcccaaaggagatgtacctgagtgggtct
gcaatgccatggaggttgc-------------------------tggaatcgatatttct
tcatgc-----tgt
>PAFTOL004620
------------------------------------------------------------
------------------------------------gggactatcaagggcttgactacg
agccaactggaggaaataggttgccaaattatactgggraatacataccatttrgcactt
cggcctacctctgagctgatcgatgaacttggtggtctccacaaatttatgaactggcca
agagcattgctcacggactctggtggctttcaaatggtrtcactattgcatttggctgat
atcactgaaaagggtgtcacattccaggtagatagctggggttctgtgtttcttctactg
cttattagtactttgta---ttggcagaacagaataggagccgatatcataatggctctt
gatgatgttgttaggacaactatcacaggtccaagaattgaggaggctatgtwtcgcact
cttcgttggatagacagatgtatgaaagctcataagaggccaaatgagcagaatttattt
ggaattrtacaaggtggtctagatccggtgctaagagatatatgtgtcaaaggtttggtg
gaaaggaatctgcctggctatg--ctattggtggtcttgcaggcggcgaaagcaaggatt
cattttggcgtgttgtggcccaatgcactgcagcattgcctgaggataagcctcgatatg
tcat-gggtgttggctatccacttgatattgtcgtttgtagtgctcttggtgctgatatg
tatgactgtgtttatcctacccgaactgctcgttttggcactgctctcataccggag---
------------------------------------------------------------
------------------------------------------------------------
------------------------------------------------------------
------------------------------------------------------------
---------------------------------------------ggggtactgaaactg
aagcaccatgcaatggctgaggacactcgccctattgatccttcttgtgcttgcatggta
------------------------------------------------------------
------------------------------------------------------------
------------------------------------------------------------
--------------------------tgctttcctaaaggcgatktacctgagtgggtct
gcaacgccatggaggttgc-------------------------tggaatcgacatttct
tcatat-----tgt
>PAFTOL004623
------------------------------------------------------------
------------------------------------gggactatcaagggcttgactacg
agccagctggaggaaataggttgccaaattatactgggaaatacataccatttggcactt
cggcctacctctgagctgatcggtgaacttggtggtctccacaaatttatgaactggcca
agaacattgctgacggactctggtggctttcaaatggtgtcactattgcatttggctgat
atcactgaaaagggtgtcacattccaggtatatagctggggttccgcgtttcttctactg
cttattagtgctttgta---ttggcagaacagaataggagccgatatcataatggctctt
gatgatgttgttaggacaactatcacaggtccaagaattgaggaggctatgtatcgcact
cttcgttggatagacagatgtatcaaagctcataagaggccaaatgagcagaatttattt
ggaattgtgcaaggtggtctagatccagtgcttagagatatatgtgtcaaaggtttggtg
gaaaggaatctgcctggctatg--ctattggtggtcttgcaggcggcgaaagcaaggatt
cattttggcgtgttgtggcccaatgcactgctgcattgcctgaggataagcctcgatatg
ttat-gggtgttggctatccacttgatattgttgtttgtagtgctcttggtgctgatatg
tatgactgtgtttatcctacccgaactgctcgttttggcactgctctcataccgaag---
------------------------------------------------------------
------------------------------------------------------------
------------------------------------------------------------
------------------------------------------------------------
---------------------------------------------ggggtactgaaactg
aagcaccatgcaatggctgaggatactcgacctattgatccttcttgtgcttgcatggta
------------------------------------------------------------
------------------------------------------------------------
------------------------------------------------------------
-----------------------------tttcctaaaggcgatgtacctgagtgggtct
gcaacgccatggaggttgc-------------------------tggaatcgacatttct
tcatgt-----tgt
>PAFTOL004624
------------------------------------------------------------
------------------------------------gggactattaaaggcttgactaca
agccaattggaggaaataggttgccagattatactgggaaatacataccatttggcactt
cggcccacctctgagttgatcgatgaacttggtggtctccacaaatttatgaactggcca
agagcattgctcacggactctggtggctttcaaatggtgtcactattgcatttggctgat
atcackgaaaagggtgtcacattccaggtatttggctggggttctgtgtttcttctattg
cttattactactttgta---ttggcagaacagaataggagctgatataataatggctctt
gacgatgttgttaggacaactatcacaggtccaagaatcgaggaggctatgtatcgcact
cttcgttggatagacagatgtatcamagctcataagaggccaaatgagcagaatttattt
ggaattgtacaaggtggtctagatccggtgcttagagatatatgtgtcaagggtttggtg
gaaaggaatctacctggctatg--ctattggtggtcttgcaggcggcgaaagcaaggatt
cattttggcgtgttgtggcccaatgcactgctgcattgcctgaggataagcctcgatatg
ttat-gggtgtyggctatccacttgatattgtcgtttgtagtgctcttggtgctgatatg
tatgactgtgtttatcctacccgaactgctcgttttggcactgctctcatmccggag---
------------------------------------------------------------
------------------------------------------------------------
------------------------------------------------------------
------------------------------------------------------------
---------------------------------------------ggggtactgaaactg
aagcaccgcgcaatggctgaggacactcgccctattgatccttcttgtgcttgcatggtc
----tgtaagaca------------tacaccagagcctacattcactgttttgttacaaa
agatgcaatgggttcacagc-------------ttgtatcttatcacaatctgtattaca
t---------gttgagcagagatctccatac---ctccataattgaaggaagatttcccg
agtatgcgaacttttataggcttttatagtttcctaaaggcgatgtacctgagtgggtct
gcaacgccatggaggttgc-------------------------tggaatcgacatttct
tcatgt-----tgt
>PAFTOL004625
------------------------------------------------------------
------------------------------------gggactattaaaggcttgactaca
agccaactggaggaaataggttgccagattatactgggaaatacataccatttggcactt
cggcccacgtctgagttgatcgatgaacttggtggtctccacaaatttatgaactggcca
agagcattgctcacggactctggtggctttcaaatggtgtcactattgcatttggctgat
atcactgaaaagggtgtcacattccagtctccagtagatggaaagccgatgctcttgacc
ccggaggagtctattga---aatccaaaacagaataggagctgatatcataatggctctt
gacgatgttgttaggacaactatcacaggtccaagaatcgaggaggctatgyatcgcact
cttcgttggatagacagatgtatcaaagctcataagaggccaaatgagcagaatttattt
ggaattgtacaaggtggtctagatccggtgcttagagatatatgtgtcaagggtttggtg
gaaaggaatctacctggctatg--ctattggtggtcttgcaggcggcgaaagcaaggatt
cattttggcgtgttgtggcmcaatgcactgctgcattgcctgaggataagcctcgatatg
ttat-gggtgttggctatccacttgatattgtcgtttgtagtgctcttggtgctgatatg
tatgactgtgtttatcctacccgaactgctcgttttggcactgctctcataccggag---
------------------------------------------------------------
------------------------------------------------------------
------------------------------------------------------------
------------------------------------------------------------
---------------------------------------------ggggtactgaaactg
aagcaccacgcaatggctgaggacactcgccctattgatccttcttgtgcttgcatggtc
----tgtaagaca------------tacaccagagcctacattcactgttttgttacaaa
agatgcaatgggttcacagc-------------ttgtatcttatcacaatctgtattaca
t---------gttgagcagagatctccatac---ctccataattgaaggaagatttcctg
wgtat------------------------tttcctaraggcgatgtacctgagtgggtct
gcaacgccatggaggttgc-------------------------tggaatcgacatttct
tcatgt-----tgt
>PAFTOL004626
------------------------------------------------------------
------------------------------------gggactattaaaggcttgactaca
agccaactggaagaaataggttgccaaattatactgggaaatacataccatttggcactt
cggcctacctctgagttgatcgatgaacttggtggtctccacaaatttatgaactggcca
agagcattgctyacggactctggtggctttcaaatggtgtcactattgcatttggctgat
attactgaaaagggtgtcacattccagtctccggtagatggaaagccgatgctcttgacc
ccagaggagtctattga---aatccaaaatagaataggagccgatatcataatggctctt
gatgatgttgttaggacaactatcacaggtccaagaattgaggaggctatgtatcgcact
cttcgttggatagacagatgtatcamagctcataagaggccaaatgagcagaatttattt
ggaattgtacaaggtggtctagatccggtgcttagagatatatgtgtcaaaggtttggtg
gaaaggaatctgcctggctatg--ctattggtggtcttgcaggcggtgaaagcaaggatt
cattttggcgtgttgtggcccaatgcactgctgcattgcctgaggataagcctcgatatg
ttat-gggtgttggctatccacttgatattgtcgtttgtagtgctcttggtgctgatatg
tatgactgtgtttatcctacccgaactgctcgttttggcactgctctcataccggag---
------------------------------------------------------------
------------------------------------------------------------
------------------------------------------------------------
------------------------------------------------------------
---------------------------------------------ggggtactgaaactg
aagcaccatgcaatggctgaggacactcggcctattgatccttcttgtgcttgc------
------------------------------------------------------------
------------------------------------------------------------
------------------------------------------------------------
------------------------------------------------------------
------------------------------------------------------------
--------------
>PAFTOL004627
------------------------------------------------------------
------------------------------------gggactatcaagggcttgactacg
agccagctggaggaaataggttgccaaattatactgggaaacacataccatttggcactt
cggcctacctctgagctgatcgatgaacttggtggtctccacaaatttatgaactggcca
agagcattgctcacggactctggtggctttcaaatggtgtcactattgcatttggctgat
atcactgaaaagggtgtcacattccaggtatgtagctggggttccgtgtttcttctactg
cttattagtgctttgta---ttggcagaacagaataggagcygatatcataatggctctt
gatgatgttgttaggacaactatmacaggtccaagaattgaggargctatgtatcgcact
cttygttggatagayagatgtatcamagctcataagargccaaatgaacagaatttattt
ggaattgtgcaaggtggtctagatccagtgcttagagatatatgtgtcaaaggtttggtg
gaaaggaatctgcctggctatg--ctattggtggtcttgcaggcggcgaaagcaaggatt
cattttggcgtgttgtggcccaatgcactgctgcattgcctgaggataagcctcgatatg
ttat-gggtgtwggctatccacttgatattgtcgtttgtagtgctcttggtgctgatatg
tatgactgtgtttatcctacccgaactgctcgttttggcactgctctcataccggag---
------------------------------------------------------------
------------------------------------------------------------
------------------------------------------------------------
------------------------------------------------------------
---------------------------------------------gkggtactgaaactg
aggcaccatgcaatggctgaggacactcgccctattgatccttcttgtgcttgcatggta
------------------------------------------------------------
------------------------------------------------------------
------------------------------------------------------------
-----------------------------tttcctaaaggcgatgtacctgagtgggtct
gtaacgccatggaggttgc-------------------------tggaatcgacatttct
tcatgt-----tgt
>PAFTOL004629
------------------------------------------------------------
------------------------------------gggactattaaaggcttgactaca
agccaactggaggaaataggttgccaaattatactgggaaatacataccatttggcactt
cggcctacctctgagttgatcgatgaacttggtggtctccacaaatttatgaactggcca
agagcattgctcacggactctggtggctttcaaatggtgtcactattgcatttggctgat
atcactgaaaagggtgtcacattccag---------------------------------
------------------------cagaacagaataggagccgatatcataatggctctt
gatgatgttgttaggacaactatcacaggtccaagaattgaggaggctgtgtatcgcact
cttcgttggatagacagatgtatcaaagctcataagaggccaaatgagcagaatttattt
ggaattgtacaaggtggtctagatccggtgcttagagatatatgtgtccaaggtttggtg
gaaaggaatctgcctggctatg--ctattggtggtcttgcaggcggcgaaagcaaggatt
cattttggcgtgtcgtggcccaatgcactgctacgttgcctgaggataagcctcgatatg
ttat-gggtgttggctatccacttgatattgtcgtttgtagtgctcttggtgctgatatg
tatgactgtgtttaccctacccgaactgctcgttttggcactgctctcataccagag---
------------------------------------------------------------
------------------------------------------------------------
------------------------------------------------------------
------------------------------------------------------------
---------------------------------------------ggggtactgaaactg
aagcaccatgcaatggctgaggacactcgccctattgatccttcttgtgcttgcatggta
------------------------------------------------------------
------------------------------------------------------------
------------------------------------------------------------
-----------------------------tttcctaaaggcgatgtacctgagtgggtct
gcaacgccatggaggttgc-------------------------tggaatcgacatttct
tcatgt-----tgt
>PAFTOL004631
------------------------------------------------------------
------------------------------------gggactattaaaggcttgactaca
agccaattggaggaaataggttgccagattatactgggaaatacataccatttggcactt
cggcccacctctgagttgatcgatgaacttggtggtctccacaaatttatgaactggcca
agagcattgctcacggactctggtggctttcaaatggtgtcactattgcatttggctgat
atcactgaaaagggtgtcacattccaggtatttggctggggttctgtgtttcttctactg
cttattactastttgta---ttggcagaacagaataggagctgatataataatggctctt
gacgatgttgttaggacaactatcacaggtccaagaatcgaggaggctatgtatcgcact
cttcgttggatagacagatgtatcaaagctcataagaggccaaatgagcagaatttattt
ggaattgtacaaggtggtctagatccggtgcttagagatatatgtgtcaagggtttggtg
gaaaggaatctacctggctatg--ctattggtggtcttgcaggcggcgaaagcaaggatt
cattttggsgtgttgtggcccaatgcactgctgcattgcctgaggataagcctcgatatg
ttat-gggtgttggctatccacttgatattgtcgtttgtagtgctcttggtgctgatatg
tatgactgtgtttatcctacccgaactgctcgttttggcactgctctcataccggag---
------------------------------------------------------------
------------------------------------------------------------
------------------------------------------------------------
------------------------------------------------------------
---------------------------------------------ggggtactgaaactg
aagcaccacgcaatggctgaggacactcgccctattgatccttcttgtgcttgcatggtc
----tgtaagaca------------tacaccagagcctacattcactgttttgttacaaa
agatgcaatgggttcacagc-------------ttgtatcttatcacaatctgtattaca
t---------gatgaaggtacatttcttcat-----------------------------
----------------------------gtttcctaaaggcgatgtacctgagtgggtct
gcaacgccatggaggttgc-------------------------tggaatcgacatttct
tcatgt-----tgt
>PAFTOL004633
------------------------------------------------------------
------------------------------------gggacwattaaaggcttgactaca
agccaactggaggaaataggttgccaaattatactgggaaatacataccatttggcactt
cggcctacmtctgagttgatcgatgaacttggtggtctccacaaatttatgaactggcca
agagcgttgcttacggactctggtggctttcaaatggtgtcactattgcatttggctgat
atcactgaaaagggtgtcacattccagtctccggtagatggaaagccaatgctcttgacc
ccagaggagtctattga---aatccaaaacagaataggagccgatatcataatggctctt
gatgatgttgtkaggacaaccatcacaggtccaagaattgaggaggctatgtatcgcact
cttcgttggatagacagatgtatcaaagctcataakaggccaaatgagcagaatttattt
ggaattgtacaaggtggtctagatccggtgcttagagatatatgtgtcaaaggtttggtg
gaaaggaatctscctggctatg--ctattggtggtcttgcaggcggtgaaagcaaggatt
cattttggcgtgttgtggcccaatgcactgctgcattgcctgaggataagcctcgatatg
tcat-gggtgttggctatccacttgatattgtcgtttgtagtgctcttggtgctgatatg
tatgattgtgtktaccctacccgaactgctcgttttggcactgctctcataccagag---
------------------------------------------------------------
------------------------------------------------------------
------------------------------------------------------------
------------------------------------------------------------
------------------------------------------------------------
------------------------------------------------------------
------------------------------------------------------------
------------------------------------------------------------
------------------------------------------------------------
-----------------------------tttcctaarggcgatgtacctgmgtgggtct
gcaacgccatggaggttgc-------------------------tggaatcgacatttct
tcatgt-----tgt
>PAFTOL004634
------------------------------------------------------------
------------------------------------------------------------
---------tccaacataggatgccaaattatactgggaaatacataccacttggcactt
cggcctacctctgagttgatcgatgaacttggtggtctccacaaatttatgaactggcca
agagcattgctcacggactctggtggctttcaaatggtgtcactattacatttggctgat
atcactgaaaagggggtcacattccag---------------------------------
------------------------------------------------------------
------------------------------------------------------------
---------------------------gctcatcagaggccaaatgagcagaatttattt
ggaattgtacaaggtggtctggatccggtgcttagagatatatgtgtcraaggkatggtg
gaaaggaatctgcctggctatg--ctattggtggtcttgcaggyggcgaaagcaaggatt
cattttggcgtgttgtggcccartgcactgctgygttgcctgaggataagcctcgatatg
ttat-gggtgtyggctatccacttgatattgtcgtttgtagtgctcttggtgctgatatg
tatgactgtgtttaccctacccgaactgctcgttttggcactgctctcataccagag---
------------------------------------------------------------
------------------------------------------------------------
------------------------------------------------------------
------------------------------------------------------------
---------------------------------------------ggggtactgaaactg
aagcaccatgcaatggccaaggacactcgccctattgatccttcatgtgcttgcttggta
------------------------------------------------------------
------------------------------------------------------------
------------------------------------------------------------
------------------------------------------------------------
------------------------------------------------------------
--------------
>PAFTOL004636
------------------------------------------------------------
------------------------------------gggactattaagggcttgactacg
agccaactggaggaaataggttgccaaattatactgggaaatacataccatttggcactt
cggcctacctctgagctgatcgatgaactcggtggtctccacaaatttatgaactggcca
agagcattgctyacggactctggtggctttcaaatggtgtcactattgcatttggctgat
rtcactgaaaagggtgtcacattccag---------------------------------
------------------------cagaacagaataggagccgatatcataatggctctt
gatgatgttgttaggacaactatcacaggtccaagaattgaggaggctatgtatcgcact
cttcgttggatagacagatgtatgamagctcataagaggccaaatgagcagaatttattt
ggaattgtacaaggtggtctagatccggtgctaagagatatatgtgtcaaaggtttggtg
gaaaggaatctgcctggctatg--cgattggtggtcttgcaggcggcgaaagcaaggatt
cattttggcgtgttgtggcccaatgcactgctgcattgcctgaggataagcctcgatatg
ttat-gggtgttggctatccacttgatattgttgtttgtagtgctcttggtgctgatatg
tatgactgygtttatcctacccgaactgctcgttttggcactgctctcataccggag---
------------------------------------------------------------
------------------------------------------------------------
------------------------------------------------------------
------------------------------------------------------------
---------------------------------------------ggggtactgaaactg
aagcatcatgcaatggctgaggacactcgccctattgatccttcttgt------------
------------------------------------------------------------
------------------------------------------------------------
------------------------------------------------------------
-----------------------------tttcctacaggcgatgtacctgagtgggtct
gcaaygccatggaggttgc-------------------------tggaatcgacatttct
tcatgt-----tgt
>PAFTOL004637
------------------------------------------------------------
------------------------------------gggactattaagggcttgactaca
agccaactggaggaaataggttgccaaattatactgggaaatacgtatcatttggcactt
cggcctacctctgagttgattgatgaacttggtggtctacacaaatttatgaactggcca
agagcattgctcacggactctggtggctttcaaatggtgtcactattgcatttggctgat
atcactgaaaagggtgtcacattccagtctccggtagatggaaagccgatgctcttgacc
ccagaggagtctattga---aatccaaaacagaataggagccgatatcataatggctctt
gatgatgttgttaggacaactatcacaggtccaagaattgaggaggctatgtatcgcact
cttcgttggatagacagatgtatcaaagctcatacgaggccaaatgagcagaatttattt
ggaattgtacaaggtggtcttgatccggtgcttagagatatatgtgtcaaaggtttggtg
gaaaggaatctgcctggctatg--ctattggtggtcttgcaggcggtgaaagcaaggatt
cattttggcgtgttgtggcccaatgcactgctgcactacctgaggataagcctcgatatg
ttat-gggtgttggctatccactggatattgtcgtttgtagtgctctgggtgctgatatg
tacgactgtgtttatcctacccgaactgctcgttttgggactgctctcataccggag---
------------------------------------------------------------
------------------------------------------------------------
------------------------------------------------------------
------------------------------------------------------------
---------------------------------------------ggagtactgaaactg
aagcaccatgcaatggctgaggacactcgccctattgatccttcttgtgcttgcatggtc
----tgcaagaca------------tacaccagagcctacattcactgc-----------
------------------------------------------------------------
------------------------------------------------------------
-----------------------------tttcccaaaggcgatgtacctgagtgggtct
gcaatgccatggaggttgc-------------------------tggaatcgatatttct
tcatgc-----tgt
>PAFTOL004638
------------------------------------------------------------
------------------------------------gggactattaaaggcttgactaca
agccaactggaggaaataggttgccagattatactgggaaatacataccatttggcactt
cggcccacctctgagttgatcgatgaacttggtggtctccacaaatttatgaactggccc
agagcattgctcacggactctggtggctttcaaatggtgtcactattgcatttggctgat
atcactgaaaagggtgtcacattccaggtatttggctggggttctgtgtttcttctactg
cttattactactttgta---ttggcagaacagaataggagctgatatmataatggctctt
gacgatgttgttaggacaactatcacaggtccaagaatcgaggaggctatgtatcgcact
cttcgttggatagacagatgtatcaaagctcataagaggccaaatgagcagaatttattt
ggaattgtacaakgtggtctagatccggtgcttagagatatatgtgtcaagggtttggtg
gaaaggaatctacctggctatg--ctattggtggtcttgcaggcggcgaaagcaaggatt
cattttggcgtgttgtggcccaatgcactgctgcattgcctgaggataagcctcgatatg
ttat-gggtgttggctatccacttgatgttgtcgtttgtagtgctcttggtgctgatatg
tatgactgtgtttatcctacccgaactgctcgttttggcactgctctcataccggag---
------------------------------------------------------------
------------------------------------------------------------
------------------------------------------------------------
------------------------------------------------------------
---------------------------------------------ggggtactgaaactg
aagcaccacgcaatggctgaggacactcgccctattgatccttcttgtgcttgcatggtc
----tgtaagaca------------tacaccagagcctacattcactgttttgttacaaa
agacgcaatgggttcacagc-------------ttgtatcttat----------------
------------------------------------------------------------
-----------------------------tttcctaaaggcgatgtacctgagtgggtct
gcaacgccatggaggttgc-------------------------tggaatcgacatttct
tcatgt-----tgt
>PAFTOL004639
------------------------------------------------------------
------------------------------------gggactattaaaggcttgactaca
agccaactggaagaaataggttgccaaattatactgggaaatacataccatttggcactt
cggcctacatctgagttgatcgatgaacttggtggcctccacaaatttatgaactggcca
agagcattgctcacggactctggtggctttcaaatggtgtcactattgcatttggctgat
attactgaaaagggtgtcacattccagtctccggtagatggaaagccgatgctcttgacc
ccagaggagtctactga---aatccaaaacagaataggagctgatatcataatggctctt
gatgatgttgttaggacaactatcacaggtccaagaattgaggaggctatgtatcgcact
cttcgttggatagacagatgtatcaaagctcataagaggccaaatgagcagaatttattt
ggaattgtacaaggtggtctagatccagtgcttagagatatatgtgtcaaaggtttggtg
gaaaggaatctgcctggctatg--ctattggtggtcttgcaggcggcgaaagcaaggatt
cattttggcgtgttgtggcccaatgcactgctgcattgcctgaggataagcctcgatatg
ttat-gggtgttggctatccacttgatattgtcgtttgtagtgctcttggtgctgatatg
tatgactctgtttatcctacccgaactgctcgttttggcactgctctcataccggag---
------------------------------------------------------------
------------------------------------------------------------
------------------------------------------------------------
------------------------------------------------------------
------------------------------------------------------------
------------------------------------------------------------
------------------------------------------------------------
------------------------------------------------------------
------------------------------------------------------------
------------------------------------------------------------
------------------------------------------------------------
--------------
>PAFTOL004640
------------------------------------------------------------
------------------------------------gggactattaaaggcttgactaca
agccaactggaagaaataggttgccaaattgtactgggaaatacataccatttggcactt
cggcctacgtctgagttgatcgatgaacttggtggtctccacaaatttatgaactggcca
agagcattgctcacggactctggtggctttcaaatggtgtcactattgcatttggctgat
attactgaaaagggtgtcacattccagtctcctgtagatggaaagccgctgctcttgacc
ccagcggagtctattga---aaatcagaacagaataggagccgatatcataatggctctt
gatgatgttgttaggacaactatcacaggtccaagaattgaggaggctatgtatcgcact
cttcgttggatagacagatgtatcaaagctcataagcggccaaatgagcagaatttattt
ggaattgtacaaggtggtctagatccggtgcttagagatatatgtgtcaaaggtttggtg
gaaaggaatctgcctggctatg--ctattggtggtcttgcaggcggcgaaagcaaggatt
cattttggcgtgttgtcgcccaatgcactgctgcattrcctgaggataagcctcgatatg
ttat-gggtgttggctatccacttgatattgtcgtttgtagtgctcttggtgctgatatg
tatgactgtgtttatcctacccgaactgctcgttttggcactgctctcataccagag---
------------------------------------------------------------
------------------------------------------------------------
------------------------------------------------------------
------------------------------------------------------------
---------------------------------------------ggggtactgaaactg
aagcaccatgcaatggctgaggacactcgccctattgatccttcttgtgcttgcatggta
------------------------------------------------------------
------------------------------------------------------------
------------------------------------------------------------
-----------------------------tttcctgatggcgatgtacctgagtgggtct
gcaacgccatggaggttgc-------------------------tggaatcgacatttct
tcatgc-----tgt
>PAFTOL004642
------------------------------------------------------------
------------------------------------gggactattaaaggcttgactaca
agccaattggaggaaataggttgccagattatactgggaaatacataccatttggcactt
cggcccacctctgagttgatcgatgaacttggtggtctccacaaatttatgaactggcca
agagcattgctcacggactctggtggctttcaaatggtgtcactattgcatttggctgat
atcactgaaaagggtgtcacattccaggtatttggctggggttctgtgtttcttctactg
cttattactactttgta---ttggcagaacagaataggagctgatataataatggctctt
gacgatgttgttaggacaactatcacaggtccaagaatcgaggaggctatgtatcgcact
cttcgttggatagacagatgtatcaaagctcataagaggccaaatgagcagaatttattt
ggaattgtacaaggtggtctagatccggtgcttagagatatatgtgtcaagggtttggtg
gaaaggaatctacctggctatg--ctattggtggtcttgcaggcggcgaaagcaaggatt
cattttggcgtgttgtggcccaatgcactgctgcattgcctgaggataagcctcgatatg
ttat-gggtgttggctatccacttgatattgtcgtttgtagtgctcttggtgctgatatg
tatgactgtgtttatcctacccgaactgctcgttttggcactgctctcataccggag---
------------------------------------------------------------
------------------------------------------------------------
------------------------------------------------------------
------------------------------------------------------------
---------------------------------------------ggggtactgaaactg
aagcaccacgcaatggctgaggacactcgccctattgatccttcttgtgcttgcatggta
----tgtaagaca------------tacaccagagcctacattcactgttttgttacaaa
agatgcaatgggttcacagc-------------ttgtatcttatcacaatctgtattaca
t---------catgaaggtacatttcttcatgattttctacactgaagccatattttctc
ttcaaacttaatttca---gtcttgaaagttccctaaaggcgatgtacctgagtgggtct
gcaacgccatggaggttgc-------------------------tggaatcgacatttct
tcatgt-----tgt
>PAFTOL004644
------------------------------------------------------------
------------------------------------gggactrttaaaggcttgactaca
agccaactggaggaaataggttgccaaattatactgggaaatacataccatttggcactt
cggcctacctctgagttgatcgatgaacttggtggtctccacaaatttatgaactggcca
cgagcrttgctcacggactctggtggctttcaaatggtgtcactattgcatttggctgat
attactgaaaagggtgtcacattccagtctccggtagatggaaagccgatgctcttgacc
ccagaggagtctattga---aatccaaaacagaataggagctgatatcataatggctctt
gatgatgttgttaggacaactatcacaggtccaagaattgaggaggctatgtatcgcact
cttcgttggatagacagatgtatcaaagctcataagaggccaaatgagcagaatttattt
ggaattgtacaaggtggtctagatccggtgcttagagatatatgcgtcaaaggtttggtg
gaaaggaatctgcctggctatg--ctattggtggtcttgcaggcggcgaaagcaaggatt
cattttggcgtgttgtggcccaatgcactgctgcattgcctgaggataagcctcgatatg
ttat-gggtgttggctatccacttgatgttgtcgtttgtagtgctcttggtgctgatatg
tatgactgcgtttatcctacccgaactgctcgttttggcactgctctcataccagag---
------------------------------------------------------------
------------------------------------------------------------
------------------------------------------------------------
------------------------------------------------------------
---------------------------------------------ggggtactgaaactg
aagcaccatgcaatggctgaggacactcgccctattgatccttcttgtgcttgcatggta
------------------------------------------------------------
------------------------------------------------------------
------------------------------------------------------------
-----------------------------tttcctaaagacgatgtacctgagtgggtct
gcaacgccatggaggttgc-------------------------tggaatcgacatttct
tcatgt-----tgt
>PAFTOL004646
------------------------------------------------------------
------------------------------------gggactattaaaggcttgactaca
agccaattggaggaaataggttgccagcttatactgggaaatacataccatttggcactt
cggcccacctctgagttgatcgatgaacttggtggtctccacaaatttatgaactggcca
agagcattgctcacggactctggtggctttcaaatggtgtcactattgcatttggctgat
atcactgaaaagggtgtcacattccaggtatttggctggggttctgtgtttcttctactg
cttattactactttgta---ttggcagaacagaataggagctgatataataatggctctt
gacgatgttgttaggacaactatcacaggtccaagaatcgaggaggctatgtatcgcact
cttcgttggatagacagatgtatcaaagctcataagaggccaaatgagcagaatttattt
ggaattgtacaaggtggtctagatccggtgcttagagatatatgtgtcaagggtttggtg
gaaaggaatctacctggctatg--ctattggtggtcttgcaggcggtgaaagcaaggatt
cattttggcgtgttgtggctcaatgcactgctgcattgcctgaggataagcctcgatatg
ttat-gggtgttggctatccacttgatattgtcgtttgtagtgctcttggtgctgatatg
tatgactgtgtttatcctacccgaactgctcgttttggcactgctctcataccggag---
------------------------------------------------------------
------------------------------------------------------------
------------------------------------------------------------
------------------------------------------------------------
---------------------------------------------ggggtactgaaactg
aagcaccacgcaatggctgaggacactcgccctattgatccttcttgtgcttgcatggtc
----tgtaagaca------------tacaccagagcctacattcactgttttgttacaaa
agatgcaatgggttcacagc-------------ttgtatcttatcacaatctgcattaca
t---------gatgaaggta----------------------------------------
------------------------------------------------------------
------------------------------------------------------------
--------------
>PAFTOL004647
------------------------------------------------------------
------------------------------------gggactattaagggcttgactacg
agtcaactggaggaaataggttgccaaattatactgggaaatacataccatttggcactt
cggcctacctctgagctgatcgatgaactcggtggtctccacaaatttatgaactggcga
agagcattgctcacggactctggtggctttcaaatggtgtcactattgcatctggctgat
atcactgaaaagggtgtcacattccagtctccggtagatggaaagccgatgctcttgacc
ccagaggagtctattga---aatccaaaacagaataggagccgatatcataatggctctt
gatgatgttgttaggacaactatcacaggtccaagaattgaggaggctatgtatcgcact
cttcgttggatcgacagatgtatcaaagctcataagaggccaaatgagcagaatttattt
ggaattgtacaaggtggtctagatccggtgctyagagatatatgtgtcaaaggtttggtg
gaaaggaatctgcctggctatg--ctattggtggtcttgcaggcggcgaaagcaaggatt
cattttggcgtgttgtggcccaatgcactgctgcattgcctgaggataagcctcgatatg
ttat-gggtgttggctatccacttgatattgtcgtttgtagtgctcttggtgctgatatg
tatgactgtgtttatcctacccgaactgctcgttttggcactgctctcataccggag---
------------------------------------------------------------
------------------------------------------------------------
------------------------------------------------------------
------------------------------------------------------------
---------------------------------------------ggggtactgaaactg
aagcaccatgcaatggctgaggacactcgccctattgatcctttttgtgcttgcatggta
----atgaaaaaa------------agaaaaaggaaatatttctgtttcttttcattttt
ctttctattttctctgtttc-------------tcttcatctatcacaatctgtattata
tga---tgaagttgagcagagatctccatgc---ctccataattgaaggaagctttcccg
agtatgt---------------------gtttcctaaaggcgatgtacctgagtgggtct
gcaacgccatggaggttgc-------------------------tggaatcgacatttct
tcatgt-----tgt
>PAFTOL004648
------------------------------------------------------------
------------------------------------gggactattaaaggcttgactaca
agccaactggaagaaataggttgccaaattatactgggaaatacataccatttggcactt
cggcctacctctgagttgatcgatgaacttggtggtctccacaaatttatgaactggcca
agagcattgctcacggactccggtggctttcaaatggtgtcactattgcatttggctgat
atwactgaaaagggtgtcacattccaggtatttggctggggttctgtgtttcttctactg
cttattagtactttgta---ktggcagaacagaataggagccgatatcataatggctctt
gatgatgttgttaggacaactatcacaggtccaagaattgaggaggctatgtatcgyact
cttcgttggatagacagatgtatcaaagctcataagaggccaaatgagcagaatttattt
ggaattgtacaaggtggtctagatccggtgcttagagatatatgtgtcaaaggtttggtg
gaaaggaatctgcctggctatg--ctattggtggtcttgcaggcggcgaaagcaaggatt
cattttggcgtgttgtggcccaatgcactgctgcattgcctgaggataagcctcgatatg
ttat-gggtgttggctatccacttgatattgtcgtttgtagtgctcttggtgctgatatg
tatgactgtgtttatcctacccgaactgctcgttttggcactgctctcataccggag---
------------------------------------------------------------
------------------------------------------------------------
------------------------------------------------------------
------------------------------------------------------------
---------------------------------------------ggggtactgaaactk
aagcaccatgcmatggctgaggacactcggcctattgatccttcttttttgtagttgagc
------------------------------------------------------------
------------------------------------------------------------
-----------------agagatctccatac---ctccataattgaaggaagctttccca
agcgaaatttcaatttgtcctgtgtatagtttcctaaaggtgatgtacctgagtgggtct
gcaacgccatggaggttgc-------------------------tggaatcgacatttct
tcwtgt-----tgt
>PAFTOL004649
------------------------------------------------------------
------------------------------------gggactattaagggcttgactacg
ggtcaactggaggaaataggttgccaaattatactgggaaatacataccatttggcactt
cggcctacctctgagctgatcgatgaactkggtggtctycacaaatttatgaactggcca
agagcattgctcacggactctggtggctttcaaatggtgtcactattgcatttggctgat
mtcactgaaaagggtgtcacattccag---------------------------------
------------------------cagaacagaataggagccgatatcataatggctctt
gatgatgttgttaggacaactatcacaggtccaagaattgaggaggctatgtatcgcact
cttcgttggatagacagatgtatcamagctcataagaggccaaatgarcagaatttattt
ggaattgtacaaggtggtctagatccggtgcttagrgatatatgtgtcaaaggtttggtg
gaaaggaatctgcctggctatg--ctattggtggtcttgcaggcggcgaaagcaaggatt
cattttggcgtgttgtggcccaatgcactgctgcattgcctgaggataagcctcgatatg
ttat-gggtgttggctatccacttgatattgtcgtttgtagtgctcttggtgctgatatg
tatgactgtgtttatcctacccgaactgctcgttttggcactgctctcataccagag---
------------------------------------------------------------
------------------------------------------------------------
------------------------------------------------------------
------------------------------------------------------------
------------------------------------------------------------
------------------------------------------------------------
------------------------------------------------------------
------------------------------------------------------------
------------------------------------------------------------
-----------------------------tttcctaaaggcgatgtacctragtgggtct
gcaacgccatggaggttgc-------------------------tggaatcgacatttct
tcatgt-----tgt
>PAFTOL004652
------------------------------------------------------------
------------------------------------gggactattaaaggcttgactaca
agccaactggaggaaataggttgccagattatactgggaaatacataccatttggcactt
cggcccacctctgagttgatcgatgaacttggtggtctccacaaatttatgaactggccw
agagcattgctcacggactctggtggctttcaaatggtgtcactattgcatttggctgat
atcactgaaaagggtgtcacattccagtggccagtagatggaaagccaatgctcttgacc
ccggaggagtctattga---aatccaaaacagaataggagctgatatcataatggctctt
gacgatgttgttaggacaactatcacaggtccaagaatcgaggaggctatgtatcgcact
cttcgttggatagacagatgtatcaaagctcataagaggccaaatgagcagaatttattt
ggaattgtacaaggtggtctagatccggtgcttagagatatatgtgtcaagggtttggtg
gaaaggaatctacctggctatg--ctattggtggtcttgcaggcggcgaaagcaaggatt
cattttggcgtgttgtggcccaatgcactgctgcattgcctgaggataagcctcgatatg
ttat-gggtgttggctatccacttgatattgtcgtttgtagtgctcttggtgctgatatg
tatgactgtgtttatcctacccgaactgctcgttttggcactgctctcataccggag---
------------------------------------------------------------
------------------------------------------------------------
------------------------------------------------------------
------------------------------------------------------------
---------------------------------------------ggggtactgaaactg
aagcaccacgcaatggctgaggacactcgccctattgatccttcttgtgcttgcatggtc
----tgtaagaca------------tacaccagagcctacattcactgttttgttacaaa
agatgcaatgggttcacagc-------------ttgtatcttatcacaatctgtattaca
t---------gttgagcagagatctccatac---ctccataattgaaggaagatttcctg
agtatgcaaacttttataggcttgtatagtttcctaaaggcgatgtacctgagtgggtct
gcaacgccatggaggttgc-------------------------tggaatcgacatttct
tcatgt-----tgt
>PAFTOL004653
------------------------------------------------------------
------------------------------------gggactattaaaggcttgastaca
agccaattggaggaaataggttgccagattatactgggaaatacataccatttggcactt
cggcccacctctgagttgatcratgaacttggtggtctccacaaatttatgaactggcca
agagcattgctcacggactctggtggctttcaaatggtgtcactattgcatttggctgat
atcactgaaaagggtgtcacattccagtctccagtagatggaaaaccgatgctcttgacc
ccggaggagtctattga---aatccaaaacagaataggagctgatatcataatggctctt
gacgatgttgttaggacaactatcacaggtccaagaatcgaggaggctatgtatcgcact
cttcgttggatagacagatgtatcaaagctcataagaggccaaatgagcagaatttattt
ggaattgtacaaggtggtctagatccggtgcttagagatatatgtgtcaagggtttggtg
gaaaggaatctacctggctatg--ctattggtggtcttgcaggcggcgaaagcaaggatt
cattttggcgtgttgtagcccaatgcactgctgcattgcctgaggataagcctcgatatg
ttat-gggtgttggctatccacttgatattgtcgtttgtagtgctcttggtgctgatatg
tatgactgtgtttatcctacccgaactgctcgttttggcactgctctcatcccggag---
------------------------------------------------------------
------------------------------------------------------------
------------------------------------------------------------
------------------------------------------------------------
---------------------------------------------ggggtactgaaactg
aagcaccacgcaatggctgaggacactcgccctattgatccttcatgtgcttgcatggtc
----tgtaagaca------------tacaccagagcctacattcactgttttgttacaaa
agatgcaatgggttcacagc-------------ttgtatcttatcacaatctgtattaca
t---------gttgagcagagatctccatac---ctccataattgaaggaagatttcctg
agtat------------------------tttcctaaaggcgatgtacctgagtgggtct
gcaacgccatggaggttgc-------------------------tggaatcgacatttct
tcatgt-----tgt
>PAFTOL004654
------------------------------------------------------------
------------------------------------gggactattaagggcttgactacg
agccaactggaggaaataggttgccaaattatactgggaaatacataccatttggcactt
cggcctacctctgagctgatcgatgaactyggtggtctccacaaatttatgaactggcca
agagcattgctgacggactctggtggctttcaaatggtgtcactattgcatttggctgat
atcactgaaaagggtgtcacattccaggtatrtcgstggggkkytgtgtttcttctactg
cttattagtactttgta---ttggcagaacagaataggagccgatatcataatggctctt
gatgatgttgttaggacaactatcacaggtccaagaattgaggaggctatgtatcgcact
cttcgttggatagacagatgtatgaaagctcataagaggccaaatgagcagaatttattt
ggaattgtacaaggtggtctagatccggtgctgagagatatatgtgtcaaaggtttggtg
gaaaggaatctgcctggctatg--ctattggtggtcttgcaggcggcgaaagcaaggatt
cattttggcgtgttgtggcccaatgcactgctgcattgcctgaggataagcctcgatatg
ttat-gggtgttggctatccacttgatattgtcgtttgtagtgctcttggtgctgatatg
tatgactgtgtttatcctacccgaactgctcgttttggcactgctctcataccggag---
------------------------------------------------------------
------------------------------------------------------------
------------------------------------------------------------
------------------------------------------------------------
---------------------------------------------ggggtactgaaactg
aagcaccatgcaatggctgaggacact---------------------------------
------------------------------------------------------------
------------------------------------------------------------
------------------------------------------------------------
-----------------------------yttcctaaaggcgatgtacctgagtgggtct
gcaacgccatggaggttgc-------------------------tggaatcgacgtttct
tcgtgt-----tgt
>PAFTOL004657
------------------------------------------------------------
------------------------------------gggactattaagggcttgactaca
agccaactcgaggaaataggttgccagattatactgggaaatacataccatttsgctctt
cggccgacttctgagttgattgatgaacttggtggtcttcacaaatttatgaactggcca
agagcattgcttacggactctggtggctttcaaatggtgtcactattgcatttggctgat
atcactgaaaagggtgtcacattccaggtatttggccagggttctgtcttaaatctattg
cttattggtactttgta---cttgcagaacagaayaggagccgatatcataatggctctt
gatgatgttgttrggacaacaataacaggtccaagaattgaggaggctatgtatcgcact
cttcgttggatagatagatgtatcaaagctcataagaggccaaatgagcagaatttatty
ggaattgtacaaggtggtcttgatccggtgcttagagatatatgtgtcaaaggtttggtg
gagaggaatctgcctggctatg--ctattggtggtcttgcaggcggtgaaagcaaggact
cattttggcgtgttgtggctcagtgcactgctgcactgcctgagaataagcctcgatatg
ttat-gggcgttggctatccwytggatatcgtcgtttgtagtgctctaggtgctgatatg
tacgactgtgtttatmctacccgaactgctcgttttggcactgctctcataccggag---
------------------------------------------------------------
------------------------------------------------------------
------------------------------------------------------------
------------------------------------------------------------
---------------------------------------------ggggtactgaaactg
aagcatcatgcaatggctgaggacactcgctctattgatccttcc---------------
------------------------------------------------------------
------------------------------------------------------------
------------------------------------------------------------
------------------------------------------------------------
------------------------------------------------------------
--------------
>PAFTOL004658
------------------------------------------------------------
------------------------------------gggactattaagggcttgactacg
ggtcaactggaggaaataggttgccaarttatactgggaaatacataccatttggcactt
cggcctacctctgagctgatcgatgaacttggtggtctccacaaatttatgaactggcca
agagcattgctcacggactctggtggctttcaaatggtagtgttgttg------------
------------------------------------------------------------
------------------------------------------------------------
------------------------------------------------------------
------------------------acagctcataagaggccaaatgagcagaatttattt
ggaattgtacaaggtggtctagatccggtgcttagagatatatgtgtcaaaggtttggtg
gaaaggaatctgcctggctatg--ctattggtggtcttgcaggcggcgaaagcaaggatt
cattttggcgtgttgtggcccaatgcactgctgcrttgccygaggataagcctcgatatg
ttat-gggtgttggctatccacttgatattgtcgtttgtagtgctcttggtgctgatatg
tatgactgtgtttatcctacccgaactgctcgttttggcactgctctcataccggag---
------------------------------------------------------------
------------------------------------------------------------
------------------------------------------------------------
------------------------------------------------------------
---------------------------------------------ggggtactgaaactg
aagcaccatgcaatggctgaggacactcgccctattgatccttcttgtgcttgcatggta
------------------------------------------------------------
------------------------------------------------------------
------------------------------------------------------------
-----------------------------ttttctaaaggcgatgtacctgagtgggtct
gcaacgccatggaggttgc-------------------------tggaatcgacatttct
tcatgt-----tgt
>PAFTOL004660
------------------------------------------------------------
------------------------------------gggactattaagggcttgactacg
ggtcaactggaggaaataggttgccaaattattctgggaaatacataccatttggcactt
cggcctacctctgagctgatcgatgaacttggtggtctccacaaatttatgaactggcca
agagcattgctcacggactctggtggctttcaaatggtagtgttgttg------------
------------------------------------------------------------
------------------------------------------------------------
------------------------------------------------------------
---------------------------gctcataagaggccaaatgagcagaatttattt
ggaattgtacaaggtggtctagatccggtgcttagagatatwtgtgtcaaaggtttggtg
gaaaggaatctgcctggctatg--ctattggtggtcttgcaggcggcgaaagcaaggatt
cattttggcgtgttgtggcccaatgcactgctgcattgcctgaggataagcctcgatatg
ttat-gggtgttggctatccacttgatattgtcgtttgtagtgctcttggtgctgatatg
tatgactgtgtttatcctacccgaactgctcgttttggcactgctctcataccggag---
------------------------------------------------------------
------------------------------------------------------------
------------------------------------------------------------
------------------------------------------------------------
---------------------------------------------ggggtactgaaactg
aagcaccatgcaatggctgaggacactcgccctattgatccttcttgtgctttcattata
------------------------------------------------------------
------------------------------------------------------------
------------------------------------------------------------
------------------------------------------------------------
------------------------------------------------------------
--------------
>PAFTOL004661
------------------------------------------------------------
------------------------------------gggactattaagggcttgactaca
agccaactcgaggaaataggttgccagattatactgggaaatacataccatttggctctt
cggccgacttctgagttgattgatgaacttggtggtcttcacaaatttatgaactggcca
agagcattgcttacggactctggtggctttcaaatggtgtcactattgcatttggctgat
atcactgaaaagggtgtcacattccag---------------------------------
------------------------------------------------------------
------------------------------------------------------------
------------------------gcagctcataagaggccaaatgagcagaatttattt
ggaattgtacaaggtggtcttgatccggtgctcagagatatatgcgtcaaaggtttggtg
gagaggaatctgcctgggtatgtactatctctattcttgaataaattgatctccggacct
c--tttggcgtgttgtggctcagtgcactgctgcactgcctgaggataagcctcgatatg
ttat-gggtgttggctatccactggatattgtcgtttgtagtgctctaggtgctgatatg
tacgactgtgtttatcctacccgaactgctcgttttggcactgctctcataccggag---
------------------------------------------------------------
------------------------------------------------------------
------------------------------------------------------------
------------------------------------------------------------
---------------------------------------------ggggtactgaaactg
aagcatcatgcaatggctgaggacactcgctctattgatccttcctgttcttgcatggta
------------------------------------------------------------
------------------------------------------------------------
------------------------------------------------------------
------------------------------------------------------------
------------------------------------------------------------
--------------
>PAFTOL004662
------------------------------------------------------------
------------------------------------------------------------
------------------------------------------------------------
------------------------------------------------------------
------------------------------------------------------------
------------------------------------------------------------
------------------------------------------------------------
------------------------------------------------------------
---------------------------gctcataagaggccaaatgagcagaatttattt
ggaattgtacaaggtggtctagatccggtgctgagagatatatgtgtcaaaggtttggtg
gaaaggaatctgcctggctatg--ctattggtggtcttgcaggcggcgaaagcaaggatt
cattttggcgtgttgtggcccaatgcactgctgcattgcctgaggataagcctcgatatg
ttat-gggtgttggctatccacttgatattgtcgtttgtagtgctcttggtgctgatatg
tatgactgtgtttatcctacccgaactgctcgttttggcactgctctcataccggag---
------------------------------------------------------------
------------------------------------------------------------
------------------------------------------------------------
------------------------------------------------------------
---------------------------------------------agggtactgaaactg
aagcaccatgcaatggctgag---------------------------------------
------------------------------------------------------------
------------------------------------------------------------
------------------------------------------------------------
------------------------------------------------------------
------------------------------------------------------------
--------------
>PAFTOL004664
------------------------------------------------------------
------------------------------------gggactattaaaggcttgactaca
agccaattggaggaaataggttgccagattatactgggaaatacataccatttggcactt
cgrcccacctctgagttgatcgatgaacttggtggtctccayaaatttatgaactggcca
agagcattgctcacggactctggkggctttcaaatggtgtcactrttgcatttggctgat
atcactgaaaagggtgtcacattccaggtatttggctggggttctgtgtttcttctactg
cttattactactttgta---ttggcagaacagaataggagctgatataataatggctctt
gacgatgttgttaggacaactatcacaggtccaagaatcgaggaggctatgtatcgcact
cttcgttggatagacagatgtatcaaagctcataagaggccaaatgagcagaatttattt
ggaattgtacaaggtggtctagatccggtgcttagagatatatgtgtcaagggtttggtg
gaaaggaatctacctggctatg--ctattggtggtcttgcaggcggcgaaagcaaggatt
cattttggcgtgttgtggcccaatgcactgctgcattgcctgaggataagcctcgatatg
ttat-gggtgtyggctatccacttgatattgtcgtttgtagtgctcttggtgctgatatg
tatgactgtgtttatcctacccgaactgctcgttttggcactgctctcataccggag---
------------------------------------------------------------
------------------------------------------------------------
------------------------------------------------------------
------------------------------------------------------------
---------------------------------------------ggggtactgaaactg
aagcaccacgcaatggctgaggacactcgccctattgatccttcttgtgcttgcatggta
------------------------------------------------------------
------------------------------------------------------------
-----------------------ctccatac---ctccataattgaaggaagatttcctg
agtatgctaacttttataggcttgtatagtttcctaaaggcgatgtacctgagtgggtct
gcaacgccatggaggttgc-------------------------tggaatcgacatttct
tcatgt-----tgt
>PAFTOL004665
------------------------------------------------------------
------------------------------------gggactattaaaggattgactaca
agccaactggaagaaataggttgccaaattatactgggaaatacataccatttggcactt
cggcctacctctgagttgatcgatgaacttggtggtctccacaaatttatgaactggcca
agagcattgctcacggactctggtggctttcaaatggtgtcactattgcatttggctgat
attactgaaaagggtgtcacattccag---------------------------------
------------------------------------------------------------
------------------------------------------------------------
---------------------------gcccataagaggccaaatgagcagaatttattt
ggaattgtacaaggtggtctagatccggtgcttagagatatatgtgtcaaaggtttggtg
gaaaggaatctgcctggctatg--ctattggtggtcttgcaggcggcgaaagcaaggatt
cattttggcgtgttgtggcccaatgcactgctgcattgcctgaggataagcctcgatatg
ttat-gggtgttggccatccacttgatattgtcgtttgtagtgctcttggtgctgatatg
tatgactgtgtttatcctacccgaactgctcgttttggcactgctctcataccggag---
------------------------------------------------------------
------------------------------------------------------------
------------------------------------------------------------
------------------------------------------------------------
---------------------------------------------ggggtactgaaactg
aagcaccatgcaatggctgaggacactcggcctattgatccttcttgtgcttgcatggta
----c----------------------tatctcaggctatactgtcttcttttttgta--
------------------------------------------------------------
----------gttgagcagagatctccatac---ctccataattgaaggaagctttccca
agcgaaatttcaatttgtcctgtgtatagtttcctaaaggttatgtacctgactgggtct
gcaacgccatggaggttgc-------------------------tggaatcgacatttct
tcatgt-----tgt
>PAFTOL004666
------------------------------------------------------------
------------------------------------gggactattaaaggcttgactaca
agccaactggaggaaataggttgccagattatactgggaaatacataccatttggcactt
cggcccacctctgagttgatcgatgaacttggtggtctccacaaatttatgaactggcca
agagcattgctcacggactctggtggctttcaaatggtgtcactattgcatttggctgat
atcactgaaaagggtgtcacatttcaggtatttggctggggttctgtgtttcttctactg
cttatcagttattacta---ctttgtaracagaataggagctgatatcataatggctctt
gacgatgttgttaggacaactatcacaggtccaagaatcgaggaggctatgtatcgcact
cttcgttggatagacagatgtatcaaagctcataagaggccaaatgagcagaatttattt
ggaattgtacaaggtggtctagatccggtgcttagagatatatgtgtcaagggtttggtg
gaaaggaatctacctggctatg--ctattggtggtcttgcaggcggcgaaagcaaggatt
cattttggcgtgttgtggcccaatgcactgctgcattgcctgaggacaagcctcgatatg
ttat-gggtgttggctatccactggatattgtcgtttgtagtgctcttggtgctgatatg
tatgactgtgtttatcctacccgaactgctcgttttggcactgctctcgtaccggag---
------------------------------------------------------------
------------------------------------------------------------
------------------------------------------------------------
------------------------------------------------------------
---------------------------------------------ggggtactgaaactg
aagcaccacgcaatggctgaggacactcgccctattgatccttcttgtgcttgcatggtc
----tgtaagaca------------tacaccagagcctacattcactgttttgttacaaa
agatgcaatgggttcacagc-------------ttgtatcttatcacaatctgtattaca
t---------gatgaagctccacatctgtatctgcgttwtaacttgcataaaaatggcca
agcgaaatttcgatttgtcctgtgtatagtttcctaaaggcgatgtacctgagtgggtct
gcaacgccatggaggttgc-------------------------tggaatcgacatttct
tcatgt-----tgt
>PAFTOL004667
------------------------------------------------------------
------------------------------------gggactattaaaggcttgactaca
agccaactggaggaaataggttgccagattatactgggaaatacataccatttggcactt
cggcccacctctgagttgatcgatgaacttggtggtctccacaaatttatgaactggcca
agagcattgctcacggactctggtggctttcaaatggtgtcactattgcatttggctgat
atcactgaaaagggtgtcacattccag---------------------------------
------------------------------------------------------------
------------------------------------------------------------
---------------------------gctcataagaggccaaatgagcagaatttattt
ggaattgtacaaggtggtctagatccggtgcttagagatatatgtgtcaaaggtttggtg
gaaaggaatctacctggctatg--ctattggtggtcttgcaggcggcgaaagcaaggatt
cattttggcgtgttgtggcccaatgcactgctgcattgcctgaggataagcctcgatatg
ttat-gggtgttggctatccacttgatattgtcgtttgtagtgctcttggtgctgatatg
tatgactgtgtttatcctacccgaactgctcgttttggcactgctctcataccggag---
------------------------------------------------------------
------------------------------------------------------------
------------------------------------------------------------
------------------------------------------------------------
---------------------------------------------ggggtactgaaactg
aagcaccacgcaatggctgaggacactcgccctattgatccttcttgtgcttgcatggta
------------------------------------------------------------
------------------------------------------------------------
------------------------------------------------------------
-----------------------------tttcctaaaggcgatgtacctgagtgggtct
gcaacgccatggaggttgc-------------------------tggaatcgacatttct
tcatgt-----tgt
>PAFTOL004668
------------------------------------------------------------
------------------------------------------------------------
------------------------------------------------------------
------------------------------------------------------------
------------------------------------------------------------
------------------------------------------------------------
------------------------------------------------------------
------------------------------------------------------------
------------------------acagctcataagaggccaaatgagcagaatttattt
ggaattgtacaaggtggtctagatccggtgcttagagatatatgtgtcaagggtttggtg
gaaaggaatctacctrgctatg--ctattggtggtcttgcaggcggcgaaagcaaggatt
cattttggcgtgttgtggcccaatgyactgctgcattgcctgaggataagcctcgatatg
ttat-gggtgttggctatccacttgatattgtcgtttgtagtgctcttggtgctgatatg
tatgactgtgtttatcctacccgaactgctcgttttggcactgctctcatmccggag---
------------------------------------------------------------
------------------------------------------------------------
------------------------------------------------------------
------------------------------------------------------------
---------------------------------------------ggggtactgaaactg
aagcaccacgcaatggctgaggacactcgccctattgatccttcttgtgcttgcatggtc
----tgtaagaca------------tacaccagagcctacattcactgttttgtcacaaa
agata-------------------------------------------------------
------------------------------------------------------------
---------------------------gttttcctaaaggcgatgtacctgagtgggtct
gcaaygccatggaggttgc-------------------------tggaatcgacatttct
tcatgt-----tgt
>PAFTOL005024
------------------------------------------------------------
------------------------------------gggactattaaaggcttgactaca
agccaattggaggaaataggwtgccagattatactgggaaatacataccatttggcactt
cggcccacctctgagttgatcaatgaacttggtggtctccacaaatttatgaactggcca
agagcattgctcacggactctggtggctttcaaatggtgtcactattgcatttggctgat
atcactgaaaagggtgtcacattccaggtatttggctggggttctgtgtttcttctactg
cttattactactttgtagtttgctaataacagaataggagcggatatcataatggctctt
gacgatgttgttaggacaactatcacaggtccaagaatcgaggaggctatgtatcgcact
cttcgttggatagacagatgtatccaagctcataagaggccaaatgagcagaatttattt
ggaattgtacaaggtggtctagatccggtgcttagagatatatgtgtcaagggtttggtg
gaaaggaatctacctggctatg--ctattggtggtcttgcaggcggcgaaagcaaggatt
cattttggcgtgttgtggcccaatgyactgctgcattgcctgaggataagcctcgatatg
ttat-gggtgtcggctatccacttgatattgtcgtttgtagtgctcttggtgctgatatg
tatgactgtgtttatcctacccgaactgctcgttttggcactgctctcatcccggag---
------------------------------------------------------------
------------------------------------------------------------
------------------------------------------------------------
------------------------------------------------------------
---------------------------------------------ggggtactgaaactg
aagcaccacgcaatggctgaggacactcgccctattgatccttcttgtgattgcatggtc
----tgtaagaca------------tacaccagagcctacattcactgttttgtcacaaa
agatgcaatgggttcacagc-------------ttgtatctttt----------------
------------------------------------------------------------
------------------------------------------------------------
------------------------------------------------------------
--------------
>PAFTOL005025
------------------------------------------------------------
------------------------------------gggactattaaaggcttgattacc
agccaactggaggaagtaggttgccaaattatactgggaaatacataccatttggcactt
cggcctacctctgagttgatcgatgaactgggtggtctccacaaatttatgaactggcca
agagcattgctcacggactccggtggctttcaaatggtgtcactattgcatttggctgat
atcacggaaaagggtgtcacattccag---------------------------------
------------------------------------------------------------
------------------------------------------------------------
------------------------------------------------------------
---------------------------gtcatcagagatatatgtgtcaaaggtttggtg
gaaaggaatcttcctggctatg--ctattggtggtcttgcaggcggcgaaagcaaggatt
cattttggcgtgttgtggctcaatgcactgctgcattgcctgaggataagcctcgatatg
ttat-gggtgttggctatccacttgatattgtcgtttgtagtgctcttggtgctgatatg
tatgactgtgtttatcctacccgaactgctcgttttggcactgctctcataccggag---
------------------------------------------------------------
------------------------------------------------------------
------------------------------------------------------------
------------------------------------------------------------
---------------------------------------------ggggtactgaaactg
aagcaccatgcaatggctcaggacactcgccctattgatccttcttgtgcttgcatggta
------------------------------------------------------------
------------------------------------------------------------
------------------------------------------------------------
-----------------------------tttcctaaaggtgatgtacctgagtgggtct
gcaacgccatggaagttgc-------------------------tggaatcgacatttct
tcatgt-----tgt
>PAFTOL005026
------------------------------------------------------------
------------------------------------gggactattaaaggcttgactacc
agccaactggaggaaataggttgccaaattatactgggaaatacrtaccatttggcactt
cggcctacctctgagttgatcgatgaactgggtggtctccacaaatttatgaactggcca
agagcattgctcacggactccggtggctttcaaatggtgtcactattgcatttggctgat
atcacggaaaagggtgtcacattccag---------------------------------
------------------------------------------------------------
------------------------------------------------------------
---------------------------gctcataagaggccaaatgagcagaatttgttt
ggaattgtgcaaggtggtctggatccggtgcttagagatatatgtgtcaaaggtttggtg
gaaaggaatctgcctggctatg--ctattggtggtcttgcaggcggcgaaagcaaggatt
cattttggcgtgttgtggctcaatgcactgctgcattgcctgaggataagcctcgatatg
ttat-gggtgttggctatccacttgatattgtcgtttgtastgctcttggtgctgatatg
tatgactgtgtttatcctacccgaactgctcgttttggcactgctctcataccggag---
------------------------------------------------------------
------------------------------------------------------------
------------------------------------------------------------
------------------------------------------------------------
------------------------------------------------------------
------------------------------------------------------------
------------------------------------------------------------
------------------------------------------------------------
------------------------------------------------------------
------------------------------------------------------------
------------------------------------------------------------
--------------
>PAFTOL005035
------------------------------------------------------------
------------------------------------------------------------
------------------------------------------------------------
------------------------------------------------------------
------------------------------------------------------------
------------------------------------------------------------
------------------------------------------------------------
------------------------------------------------------------
---------------------------gctcataagaggccaaatgagcagaatttattt
ggaattgtacaaggtggtctagatccggtgcttagagagatatgtgtcaagggtttggtg
gaaaggaatctacctggctatg--ctattggtggtcttgcaggcggcgaaagcaaggatt
cattttggcgtgttgtggcccaatgcactgctgcattgcctgaggataagcctcgatatg
ttat-ggktgtcggctatccacttgatattgtcgtttgtagtgctcttggtgctgatatg
tatgactgtgtttatcctacccgaactgctcgttttggcactgccctcatcccggag---
------------------------------------------------------------
------------------------------------------------------------
------------------------------------------------------------
------------------------------------------------------------
---------------------------------------------ggggtactgaaactg
aagcaccacgcaatggctgaggacactcgccctattgatccttcttgtgcttgcatggta
------------------------------------------------------------
------------------------------------------------------------
------------------------------------------------------------
-----------------------------tttcctaaaggcgatgtacctgagtgggtct
gcaacgccatggaggttgc-------------------------tggaatcgacatttct
tcatgt-----tgt
>PAFTOL005042
------------------------------------------------------------
------------------------------------gggactattaaaggcttgactaca
agccaactggaagaaataggttgccaaattatactgggaaatacataccatttggcactt
cggcctacctctgagttgatcgatgaacttggtggtctccacaaatttatgaactggcca
aragcattgctcacggactctggtggctttcaaatggtgtcactattgcatttggctgat
attactgaaaagggtgtcacattccag---------------------------------
------------------------------------------------------------
------------------------------------------------------------
------------------------acagctcataagaggccaaatgagcagaatttattt
ggaattgtacaaggtggtctagatccggtgcttagagatatgtgtgtcaaaggtttggtg
gaaaggaatctgcctggctatg--ctattggtggtcttgcaggcggcgaaagcaaggatt
cattttggcgtgttgtggcccaatgcactgctgcattgcctgaggataarcctcgatatg
ttat-gggtgttggctatccacttgatattgtygtttgtagtgctcttggtgctgatatg
tatgactgtgtttatccwacccgaactgctcgttttggcactgctctcataccggag---
------------------------------------------------------------
------------------------------------------------------------
------------------------------------------------------------
------------------------------------------------------------
---------------------------------------------ggggtactgaaactg
aagcac------------------------------------------------------
------------------------------------------------------------
------------------------------------------------------------
------------------------------------------------------------
-----------------------------tttcctaaaggcgatgtacctgagtgggtct
gcaacgccatggaggttgc-------------------------tggaatcgacatttct
tcatgt-----tgt
>PAFTOL005043
------------------------------------------------------------
------------------------------------gggactattaaaggcttgactaca
agccaactggaggaaataggttgccagattatactgggaaayacataccatttggcactt
cggcccacctctgagttgatcgatgaacttggtggtctccacaaatttatgaactggcca
agagcattgctcacggactctggtggctttcaaatggtgtcactattgcatttggctgat
atcactgaaaagggtgtcacattccag---------------------------------
------------------------------------------------------------
------------------------------------------------------------
------------------------acagctcataagaggccaaatgagcagaatttattt
ggaattgtacaaggtggtctagatccggtgcttagagatatatgtgtcaagggtttggts
gaaaggaatctacctggctatg--ctattggtggtcttgcaggcggcgaaagcaaggatt
cattttggcgtgttgtggcccaatgcactgctgcattgcctgaggataarcctcgatatg
ttat-gggtgttggctatccacttgatattgttgtttgtagtgctcttggtgctgatatg
tatgactgtgtttatcctacccgaactgctcgttttggcactgctctcataccggag---
------------------------------------------------------------
------------------------------------------------------------
------------------------------------------------------------
------------------------------------------------------------
---------------------------------------------ggggtactgaaactg
aagcaccacgcaatggctgaggacactcgccctattgatccttcttgtgcttgcatggtc
----tgtaagaca------------tacaccagagcctacattcactgttttgttacaaa
agatgcaatgggttcacagc-------------ttgtatcttatcacaatctgtattaca
t---------gttgagcagagatcttcatac---ctccataattgaaggaagatttcctg
agtacgcgaacttttataggcttgtgtagtttcctaaaggcgatgtacctgagtgggtct
gcaacgccatggaggttgc-------------------------tggaatcgacatttct
tcatgt-----tgt
>PAFTOL005047
------------------------------------------------------------
------------------------------------gggactattaaaggcttgactaca
agccaactggaagaaataggttgccaaattatactgggaaatacataccatttggcactt
cggcctacctctgagttgatcgatgaacttggtggtctccacaaatttatgaactggcca
agagcattgctcacggactccggtggctttcaaatggtgtcactattgcatttggctgat
ataactgaaaagggtgtcacattccaggttccgttgagtcgaagtaaaccgctcttgacc
ccagaggagtctattga---aatccaaaacagaataggagccgatatcataatggctctt
gatgatgttgttaggacaactatcacaggtccaagaattgaggaggctatgtatcgcact
cttcgttggatagacagatgtatcaaagctcataagaggccaaatgagcagaatttattt
ggaattgtacaaggtggtctagatccggtgcttagagatatatgtgtcaaaggtttggtg
gaaaggaatctgcctggctatg--ctattggtggtcttgcaggcggcgaaagcaaggatt
cattttggcgtgttgtggcccaatgcactgctgcattgcctgaggataagcctcgatatg
ttat-gggtgttggctatccacttgatattgtcgtttgtagtgctcttggtgctgatatg
tatgactgtgtttatcctacccgaactgcacgttttggcactgctctcataccggag---
------------------------------------------------------------
------------------------------------------------------------
------------------------------------------------------------
------------------------------------------------------------
------------------------------------------------------------
--------------------------------------ttcctcttgtacttgca-----
------------------------------------------------------------
------------------------------------------------------------
----------------gagagatctccatac---ctccataattgaaggaagctttccca
agcgaaatttcaatttgtcctgtgtatagtttcctaaaggtgatgtacctgagtgggtcg
gcaacgccatggaggttgc-------------------------tggaatcgacatttct
tcatgc-----tgt
>PAFTOL005169
------------------------------------------------------------
------------------------------------------------------------
------------------------------------------------------------
------------------------------------------------------------
------------------------------------------------------------
------------------------------------------------------------
------------------------------------------------------------
------------------------------------------------------------
---------------------------gctcataagaggccaaatgagcagaatttattt
ggaattgtacaaggtggtctagatccggtgcttagagatatatgtgtcaaaggtttggtg
gaaaggaatctgcctggctatg--ctattggtggtcttgcaggcggcgaaagcaaggatt
cattttggcgtgttgtggcccaatgcactgctgcgttgcctgaggataagcctcgatatg
ttat-gggtgttggctatccacttgatattgtcgtttgtagtgctcttggtgctgatatg
tatgactgtgtttaccctacccgaactgctcgttttggcactgctcttatg---------
------------------------------------------------------------
------------------------------------------------------------
------------------------------------------------------------
------------------------------------------------------------
------------------------------------------------------------
------------------------------------------------------------
------------------------------------------------------------
------------------------------------------------------------
------------------------------------------------------------
-----------------------------tttcctaaaggcgatgtacctgagtgggtct
gcaacgccatggaggttgc-------------------------tggaatcgacatttct
tcatgt-----tgt
>PAFTOL007498
------------------------------------------------------------
------------------------------------gggactattamaggcttgactaca
agccaactggaggaaataggttgccaaattatactgggaaatacataccatttggcactt
cggcctacctctgagttgatcgatgaacttggtggtctccacaaatttatgaactggcca
agagcattgcttacggactctggtggctttcaaatggtgtcactattgcatttggctgat
attactgaaaagggtgtcacattccag---------------------------------
------------------------------------------------------------
------------------------------------------------------------
------------------------acaggtcataagaggccaaatgagcagaatttattt
ggaattgtacaaggtggtctagatccggtgcttagagatatatgcatcaaaggtttggtg
gaaaggaatctgcctggctmtg--ctattggtggtcttgcaggyggcgaaagcaaggatt
cattttggcktgttgtggcccaatgcactgctgcattgcctgaggataagcctcgatatg
ttat-gggtgttggctatccacttgatgttgtcgtttgtagtgctcttggtgctgatatg
tatgactgtgtttatcctacccgaaytgctcgttttggcactgctctcataccagag---
------------------------------------------------------------
------------------------------------------------------------
------------------------------------------------------------
------------------------------------------------------------
---------------------------------------------ggggtactgaaactg
aagcaccatgcaatggctgaggacactcgccctattgatccttcttgtgcttgcatggta
------------------------------------------------------------
------------------------------------------------------------
------------------------------------------------------------
-----------------------------tttcctaaagacgatgtacctgagtgggtct
gcaacgccatggaggttgc-------------------------tggaatcgacatttct
tcatgt-----tgt
>PAFTOL008060
------------------------------------------------------------
------------------------------------gggactattaaaggcttgactaca
agccaattggaggaaatargttgccagattatactgggaaatacataccatttggcactt
cggcccacctctgagttgattgatgaacttggtggtctccacaaatttatgaactggcca
agagcattgctcacggactctggtggctttcaaatggtgtcactgttgcatttggctgat
atcactgaaaagggtgtcacattccag---------------------------------
------------------------------------------------------------
------------------------------------------------------------
------------------------------------------------------------
------------ggtggtctagatccggtgcttagagatatatgtgtcaagggtttggtg
gaaaggaatctacctggctatg--ctattggtggtcttgcaggcggcgaaagcaaggatt
cattttggcgtgttgtggcccaatgcactgctgcattgcctgaggataagcctcgatatg
ttat-gggtgtcggctatccacttgatattgtcgtttgtagtgctcttggggctgatatg
tatgactgtgtttatcctacccgaactgctcgttttggcactgctctcatcccggag---
------------------------------------------------------------
------------------------------------------------------------
------------------------------------------------------------
------------------------------------------------------------
---------------------------------------------ggggtactgaaactg
aagcaccacgcaatggctgaggacactcgccctattgatccttcttgtgcttgcatggta
atgctacaagayggtttccctatctyrggctrtacttggctgcctttgyttttgtggaga
aaaaagaaaaagaaaata---------------tttctgtttgtcttgatttttctttct
--------------------atttcctctgt---ttctctaaaccagtttaaatccaaac
cataggtctgtgatttctggcaggtttagtttcctaaaggcgatgtacctgagtgggtct
gcaacgccatggaggttgc-------------------------tggaatcgacatttct
tcatgt-----tgt
>PAFTOL008062
------------------------------------------------------------
------------------------------------gggactattaaaggcttgactaca
agccaattggaggaaataggttgccagattatactgggaaatacataccatttggcactt
cggcccacctctgagttgattgatgaacttggtggtctccacaaatttatgaactggcca
agagcattgctcacggactctggtggctttcaaatggtgtcactattgcatttggctgat
atcactgaaaagggtgtcacattccaggtatttcactggggttctgtgtttcttctagtg
cttattactactttgta---ttggcagaacagaataggagctgatatcataatggctctt
gacgatgttgttaggacaactatcacaggtccaagaatcgaggaggctatgtatcgcact
cttcgttggatagacagatgtatcamagctcataagaggccaaatgaacagaatttattt
ggaattgtacaaggtggtctagatccggtgcttagagatatatgtgtcaagggtttggtg
gaaaggaatctacctggctatg--ctattggtggtcttgcaggcggcgaaagcaaggatt
cattttggcgtgttgtggcccaatgcactgctgcattgcctgaggataagcctcgatatg
ttat-gggtgtcggctatccacttgatattgtcgtttgtagtgctcttggtgctgatatg
tatgattgtgtttatcctacgcgaactgctcgttttggcactgctctcatcccggag---
------------------------------------------------------------
------------------------------------------------------------
------------------------------------------------------------
------------------------------------------------------------
---------------------------------------------ggggtactgaaactg
aagcaccacgcaatggctgaggacactcgccctattgatccttcttgtgcttgcatggta
------------------------------------------------------------
------------------------------------------------------------
------------------------------------------------------------
-----------------------------tttcctaaaggtgatgtacctgagtgggtct
gcaacgccatggaggttgc-------------------------tggaatcgacatttct
tcatgt-----tgt
>PAFTOL008063
------------------------------------------------------------
------------------------------------gggactattaaaggcttgactaca
agccaattrgaagaaataggttgccagattatactgggaaatacataccatttggcactt
cggcccacctctgagttgatcgatgaacttggtggtctccacaaatttatgaactggcca
agagcattgctcacggactctggtggctttcaaatggtgtcactattgcatttggctgat
atcactgaaaagggtgtcacattccaggtatttggctggggttctgtgtttcttctactg
cttattactactttgta---ktggcagaacagaataggagctgatataataatggctctt
gacgatgttgttaggacaactatcacaggtccaagaatcgaggaggctatgtatcgcact
cttcgttggatagacagatgtatcaaagctcataagaggccaaatgagcagaatttattt
ggaattgtacaaggtggtctagatccggtgcttagagatatatgtgtcaagggtttggtg
gaaaggaatctacctggctatg--ctattggtggtcttgcaggcggcgaaagcaaggatt
cattttggcgtgttgtggcccaatgcactgctgcattgcctgaggataagcctcgatatg
ttat-gggtgttggctatccacttgatattgtcgtttgtagtgctcttggtgctgatatg
tatgactgtgtttatcctacccgaactgctcgttttggcactgctctcataccggag---
------------------------------------------------------------
------------------------------------------------------------
------------------------------------------------------------
------------------------------------------------------------
---------------------------------------------ggggtactgaaactg
aagcaccrcgcaatggctgaggacactcgccctattgatccttcttgtgcttgcatgttt
aaa-tccaaacca------------tacaccagagcctacattcactgttttgttacaaa
agatgcaatgggttcacagc-------------ttgtatcttatcacaatctgtattaca
t---------gttgagcagagatctccatac---ctccataattgagggaagatttcctg
agtatgcaaacttttataggctgttatagtttcctaaaggcgatgtacctgagtgggtct
gcaacgccatggaggttgc-------------------------tggaatcgacatttct
tcatgt-----tgt
>PAFTOL008084
------------------------------------------------------------
------------------------------------gggactattaagggcttgactaca
agccaactcgaggaaataggttgccagattatactgggaaatacataccatttggctctt
cggccgacttctgagttgattgaygaactyggtggtcttcacaaattkatgaactggcca
rgagcattgcttacggactctggtggctttcaaatggtgtcactattgcatttggctgat
atcactgaaaagggtgtcacattccaggtatttggccagggttctatcttaaatctattg
cttattggtccwtygta---gttgcagaacagaataggagctgatatcataatggctctt
gatgatgttgttaggacaactataacaggtccaagaattgaggaagctatgtatcgcact
cttygttggatagatagatgtatcgaagctcataagaggccaaatgagcagaatttattt
ggaattgtacaaggtggtcttgatccggtgcttagagatatatgtgtcaaaggtttggtg
gagaggaatctgcctggctatg--ctattggtggtcttgcaggcggtgaaagcaaggact
cattttggcgtgttgtggctcagtgcactgctgcactgcctgaggataagcctcgatatg
ttat-gggtgttggctatccactggatattgttgtttgtagtgctctaggtgctgatatg
tacgactgtgtttatcctacccgaactgctcgttttggcactgctctcataccggag---
------------------------------------------------------------
------------------------------------------------------------
------------------------------------------------------------
------------------------------------------------------------
---------------------------------------------ggggtgctgaaactg
aagcaccatgcaatggctgaggacactcgctctattgatccytcctgtgcttgcatgtta
----tacttgg-------------------------ctgcctctgtttttgtgtagaaaa
aaagaaaaagatttcaacactgaaaccatggtttctcttcatactcaatttcgtcttctt
ttc---tgcagttaagcagggacctccatac---gtccataattgaagaaagatttcccg
agtatgtcacagcactggttcactaggcttttccccaaggcgatgtacctgaatgggtct
gcaatgccatggaggttgc-------------------------tggaatcsatatctcg
tcatgc-----tgt
>PAFTOL008417
------------------------------------------------------------
------------------------------------gggactattaaaggcttgactaca
agccaattggaggaaataggttgccagattatactgggaaatacataccatttggcactt
cggcccacctctgagttgatcgatgaacttggtggtctccacaaatttatgaactggcca
agagcattgctcacggactctggtggctttcaaatggtgtcactattgcatttggctgat
atcactgaaaagggtgtcacattccag---------------------------------
------------------------------------------------------------
------------------------------------------------------------
------------------------------------------------------------
---------------------------gtcatcagagatatatgtgtcaagggtttggtg
gaaaggaatctacctggctatg--ctattggtggtcttgcaggcggcgaaagcaaggatt
cattttggcgtgttgtggcccaatgcactgctgcattgcctgaggataagcctcgatatg
ttat-gggtgttggctatccacttgatattgtcgtttgtagtgctcttggtgctgatatg
tatgactgtgtttatcctacccgaactgctcgttttggcactgctctcataccggag---
------------------------------------------------------------
------------------------------------------------------------
------------------------------------------------------------
------------------------------------------------------------
---------------------------------------------ggggtactgaaactg
aagcaccacgcaatggctgaggacactcgccctattgatccttcttgtgcttgcatggtc
----tgtaagaca------------tacccgagagcctacattcactgttttgttacaaa
agatgcagtggggtcacagc-------------ttgta----------------------
------------------------------------------------------------
-----------------------------tttcctgaaggcgatgtacctgagtgggtct
gcaacgccatggaggttgc-------------------------tggaatcgacatttct
tcatgt-----tgt
>PAFTOL008419
------------------------------------------------------------
------------------------------------gggacyattaaaggcttgactaca
agccaactggaggaaataggttgccaaattatactgggaaatacataccatctggcactt
cggcctacctctgagttgatcgatgaacttggtggtctccacaaatttatgaactggcca
agagcaytgctcacggactccggtggctttcaaatggtgtcactattgcatttggctgat
atcactgaaaagggtgtcacattccag---------------------------------
------------------------------------------------------------
------------------------------------------------------------
------------------------acagctcataagaggccaaatgagcagaatktattt
ggaattgtacaaggtggtctagatccggtgcttagagatatatgtgtcaagggtttggtg
gaaaggaatctgcctggctatg--ctattggtggtcttgcaggcggcgaaagcaaggatt
cattttggcgtgttgtggcccaatgcactgctgcattgcctgaggataagcctcgatatg
ttat-gggtgttggctatccacttgatattgtcgtttgtagtgctcttggtgctgatatg
tatgactgtgtttatcctacccgaactgctcgtttcggcactgctctcataccggag---
------------------------------------------------------------
------------------------------------------------------------
------------------------------------------------------------
------------------------------------------------------------
------------------------------------------------------------
-----------------------tacttgcattgttgac---------------------
------------------------------------------------------------
------------------------------------------------------------
---------------------------------------taattgaaggaagatttcctg
agtatgcaaacttttataggcttgtatagtttcctaaaggcgatgtacctgagtgggtct
gcaacgccatggaggttgc-------------------------tggaatcgacatttct
tcatgt-----tgt
>PAFTOL008421
------------------------------------------------------------
------------------------------------gggacaatcaagggcttgactacg
agccaactggaggaaataggttgccaaattatactgggaaatacataccatttggcactt
cggcctacctctcagctgatcgatgaactcggtggtctccacaaatttatgaactggcca
agagcattgcttacggactctggtggcttkcaaatggtgtcactattgcatttggctgat
atcactgaaaagggtgtcacattccagaggttccgttgagagtcagactaatccatggct
tgtgaggagtctattga---aatccaaaacagaataggagctgatatcataatggctctt
gatgatgttgttaggacaactatcacaggtccaagaattgaggaggctatgtatcgcact
cttcgttggatagacagatgtatgaaagctcataagaggccaaatgtgcagaatttattt
ggaattgtacaaggtggtctagatccggtgctgagagatatatgtgtcaaaggtttggtg
gaaaggaatctgcctggctatg--ctattggtggtcttgcaggcggagaaagcaaggatt
cattttggcgtgttgtggcccaatgcactgctgcattgcctgaggataagcctcgatatg
ttat-gggtgttggctatccacttgatattgtcgtttgtagtgctcttggtgctgatatg
tatgactgtgtttatcctacmcgaactgctcgttttggcagtgctctcataccggag---
------------------------------------------------------------
------------------------------------------------------------
------------------------------------------------------------
------------------------------------------------------------
---------------------------------------------ggggtactgaaactg
aagcaccatgcaatggctgaggacactcgccctattgatccttcttgtgcttgcatgttt
----cacaatctg------------tattacatgatgaaggtacatttctccatgatttt
caacac--tgaagccatagt-------------ttgtcttcaaacttagtttccgtcttc
tca-tttgtagttgagcagggatctccatgc---ctccataattgaaggaagctttcccg
agcgaaatttcaatttgttctgtgtatagtttcctaaaggtgatgtacctgagtgggtct
gcaacgccatggaggttgc-------------------------tggaatcgacatttct
tcatgt-----tgt
>PAFTOL008422
------------------------------------------------------------
------------------------------------gggactatcaagggcttgactacg
agccaactggaggaaataggttgccaaattatactgggaaatacataccatttggcactt
cggcctacctctgagctgatcaatgaacttggtggtctccacaaatttatgaactggcca
agagcattgctcacggactctggtggctttcaaatggtgtcactgttgcatttggctgat
atcactgaaaagggtgtcacattccag---------------------------------
------------------------cagaacagaataggagccgatatcataatggctctt
gatgatgttgttaggacaactatcacaggtccaagaattgaggaggctatgtatcgcact
cttcgttggatagacagatgtatcaaagctcataagaggccaaatgagcagaatttattt
ggaattgtgcaaggtggtctagatccggtgcttagagatatatgtgtcaaaggtttggtg
gaaaggaatctgcctggctatg--ctattggtggtcttgcaggcggcgaaagcaaggatt
cattttggcgtgttgtggcccaatgcactgctgcattgcctgaggataagcctcgatatg
ttat-gggtgttggctatccacttgatattgtcgtttgtagtgctcttggtgctgatatg
tatgactgtgtttatcctacccgaactgctcgttttggcactgctctcataccggag---
------------------------------------------------------------
------------------------------------------------------------
------------------------------------------------------------
------------------------------------------------------------
---------------------------------------------ggggtactgaaactg
aagcaccaagcaatggctgaggacactcgccctattgatccttcttgcgcttgcatggta
------------------------------------------------------------
------------------------------------------------------------
------------------------------------------------------------
------------------------------------------------------------
------------------------------------------------------------
--------------
>PAFTOL008423
------------------------------------------------------------
------------------------------------gggactattaaaggcttgactaca
agccaactggaagaaataggttgccaaattatactgggaaatacataccatttggcactt
cggcctacctctgagttgatcgatgaacttggtggtctccacaaatttatgaactggcca
agagcattgctcacggactccggtggctttcaaatggtgtcactattgcatttggctgat
attactgaaaagtgtgtcacattccagcttaagttctcatttaagccgatgctcttgacc
ccagaggagtctattga---aatccaaaacagaataggagccgatatcataatggctctt
gatgatgttgttaggacaactatcacaggtccaagaattgaggaggctatgtatcgcact
cttcgttggatagacagatgtatcaaagctcataagaggccaaatgagcagaatttattt
ggaattgtacaaggtggtctagatccggtgctcagagatatatgtgtcaaaggtttggtg
gaaaggaatctgcctggctatg--ctattggtggtcttgcaggcggcgaaagcaaggatt
cattttggcgtgttgtggcccaatgcactgctgcattgcctgaggataagcctcgatatg
ttat-gggtgttggctatccacttgatattgtcgtttgtagtgctcttggtgctgatatg
tatgactgcgtttatcctacccgaactgctcgttttggcactgctctcatacctccg---
------------------------------------------------------------
------------------------------------------------------------
------------------------------------------------------------
------------------------------------------------------------
---------------------------------------------gkggtactgaaactg
aagcaccatgcaatggctgaggacactcggcctattgatccttcttgtgcttgcatggta
----tttt----------------------------------------------------
------------------------------------------------------------
------tgtagttgagcagagatctccatac---ctccataattgaaggaagctttccaa
agcgaaatttcaatttgtcctgtgtatagtttcctaaaggtgatgtacctgagtgggtct
gcaacgccatggaggttgc-------------------------tggaatcgacatttct
tcatgt-----tgt
>PAFTOL008436
------------------------------------------------------------
------------------------------------gggactattaaaggcttgactaca
aggcaactggaggaaataggttgccaaattatactgggaaatacataccatttggcactt
cggccwacctctgagttgatcgatgaacttggtggtctccacaaatttatgaactggcca
agakcattgctcacggactctggtggctttcaaatggtgtcactattgcatttggctgat
attactgaaaagggtgtcacattccaggtatttggctggggttctgtgtttcttctactg
cttatyagtactttgta---ttggcagaacagaataggagccgatatcataatggctctt
gatgatgttgttaggacaacyatcacaggtccaagaattgaggaggctatgtatcgcact
cttcgttggatagacagatgtatcaaagctcataagaggccaaatgagcagaatttattt
ggaattgtacaaggtggtctagatccggtgcttagagatatatgtgtcaaaggtttgctg
gaaaggaatctgcctggctatg--ctattggtggtcttgcaggcggcgaaagcaaggatt
cattttggcgtgttgtggcccaatgcactgctgcattgcctgaggataagcctcgatatg
ttat-gggtgttggctatccacttgatattgtcgtttgtagtgctcttggtgctgatatg
tatgactgtgtttatcctacccgaactgctcgttttggcactgctctcataccggag---
------------------------------------------------------------
------------------------------------------------------------
------------------------------------------------------------
------------------------------------------------------------
---------------------------------------------ggggtactgaaactg
aagcaccatgcaatggctgaggacactcgccctattgatccttcttgtgcttgcatggta
------------------------------------------------------------
------------------------------------------------------------
------------------------------------------------------------
-----------------------------tttcctaaaggcgatgtacctgagtgggtct
gcaatgccatggaggttgc-------------------------tggaatcgacatttct
tcatgt-----tgt
>PAFTOL008881
------------------------------------------------------------
------------------------------------gggactattaagggcttgactacg
agccaactggaggaaataggttgccaaattatactgggaaacacatwccatttggcactt
cggccgacctctgagttgatcgatgaacttggtggtctccacaaatttatgaactggcca
agagcattgctcacggactctggtggctttcaaatggtgtcactattgcatttggctgat
atcactgaaaagggtgtcacattccagtctccggtagatggaaaaccgatgctcttgacc
ccagaggagtctattga---aatccaaaacagaataggagccgatatcataatggctctt
gatgatgttgttaggacaactatcacaggtccaagaattgaggaggctatgcatcgcact
cttcgttggatagacagatgtatcaaagctcataagaggccaaatgagcagaatttattt
ggaattgtacaaggtggtctagatccggtgcttagagatatatgtgtcaaaggtttggtg
gaaaggaatctgcctggctatg--ctattggtggtcttgcaggcggygaaagcaaggatt
cattttggcgtgttgtggcccaatgcactgctgcattgcctgaggataagcctcgatatg
ttat-gggtgttggctatccacttgatattgtcgtttgtagtgctcttggtgctgatatg
tatgactgtgtttatcctacccgaactgctcgttttggcactgctctcataccggag---
------------------------------------------------------------
------------------------------------------------------------
------------------------------------------------------------
------------------------------------------------------------
---------------------------------------------ggggtactgaaactg
aagcaccatgcaatggctgaggatactcgccctattgatccttcttgtgcttgcatggtr
------------------------------------------------------------
------------------------------------------------------------
------------------------------------------------------------
-----------------------------tttcctaaaggcgatgtacctgagtgggtct
gcaacgccatggaggttgc-------------------------tggaatcgacatttct
tcatgt-----tgt
>PAFTOL009175
------------------------------------------------------------
------------------------------------------------------------
------------------------------------------------------------
------------------------------------------------------------
------------------------------------------------------------
------------------------------------------------------------
------------------------cagaacagaatrggagccgatatcataatggctctt
gatgatgttgttaggacaactatcacaggtccaagaattgaggaggctatgtatcgcact
cttcgttggatagacagatgtatcaaatttc-----------------------------
------------------------------------------------------------
------------------------------------------------------------
------------------------------------------------------------
ttta-gggtgttggctatccacttgatattgtcgtttgtagtgctcttggtgctgatgtg
tatgactgtgtttatcctacccgaactgctcgttttggcactgctctcataccggag---
------------------------------------------------------------
------------------------------------------------------------
------------------------------------------------------------
------------------------------------------------------------
------------------------------------------------------------
------------------------------------------------------------
------------------------------------------------------------
------------------------------------------------------------
------------------------------------------------------------
------------------------------------------------------------
------------------------------------------------------------
--------------
>PAFTOL009179
------------------------------------------------------------
------------------------------------------------------------
------------------------------------------------------------
------------------------------------------------------------
------------------------------------------------------------
------------------------------------------------------------
------------------------------------------------------------
------------------------------------------------------------
------------------------acagctcatacgaggccaaatgagcagaatttattt
ggaattgtacaaggtggtctagatccggtgcttagg------------------------
------------------------------------------------------------
------------------------------------------------------------
------------------------------------------------------------
------------------------------------------------------------
------------------------------------------------------------
------------------------------------------------------------
------------------------------------------------------------
------------------------------------------------------------
------------------------------------------------------------
------------------------------------------------------------
------------------------------------------------------------
------------------------------------------------------------
------------------------------------------------------------
------------------------------------------------------------
------------------------------------------------------------
--------------
>PAFTOL009181
------------------------------------------------------------
------------------------------------------------------------
------------------------------------------------------------
------------------------------------------------------------
------------------------------------------------------------
------------------------------------------------------------
------------------------------------------------------------
------------------------------------------------------------
------------------------------------------------------------
---------------------------gtcatcagagatatatgtgtcaagggtttggtg
gaaaggaatctacctggctatg--ctattggtggtcttgcaggcggcgaaagcaaggatt
cattttggcgtgttgtggcccaatgcactgctgcattgcctgaggataagcctcgatatg
ttat-gggtgttggctatccacttgatattgtcgtttgtagtgctcttggtgctgatatg
tatgactgtgtttatcctacccgaactgctcgttttggcactgctctcataccggag---
------------------------------------------------------------
------------------------------------------------------------
------------------------------------------------------------
------------------------------------------------------------
---------------------------------------------ggggtactgaaactg
aagcaccacgcaatggctgaggacactcgccctattgatccttcttgtgcttgcatggta
------------------------------------------------------------
------------------------------------------------------------
------------------------------------------------------------
------------------------------------------------------------
------------------------------------------------------------
--------------
>PAFTOL009183
------------------------------------------------------------
------------------------------------------------------------
------------------------------------------------------------
------------------------------------------------------------
------------------------------------------------------------
------------------------------------------------------------
------------------------------------------------------------
------------------------------------------------------------
------------------------------------------------------------
---------------------------gtcatcagagatatatgtgtcaagggtttggtg
gaaaggaatctacctggctatg--ctattggtggtcttgcaggcggcgaaagcaaggatt
cattttggcgtgttgtggcccaatgcactgctgcattgcctgaggataagcctcgatatg
ttat-gggtgttggctatccacttgatattgtcgtttgtagtgctcttggtgctgatatg
tatgactctgtttatcctacccgaactgctcgttttggcactgctctcataccggag---
------------------------------------------------------------
------------------------------------------------------------
------------------------------------------------------------
------------------------------------------------------------
------------------------------------------------------------
------------------------------------------------------------
------------------------------------------------------------
------------------------------------------------------------
------------------------------------------------------------
------------------------------------------------------------
------------------------------------------------------------
--------------
>PAFTOL009185
------------------------------------------------------------
------------------------------------------------------------
------------------------------------------------------------
------------------------------------------------------------
------------------------------------------------------------
------------------------------------------------------------
------------------------------------------------------------
------------------------------------------------------------
------------------------aaagctcataagaggccaaatgagcagaatttattt
ggaattgtagaaggtggtctagatccggtgcttagagatatatgtgtcaaaggtttggtg
gaaaggaatctgcctggctatg--ctattggcggtcttgccggcggcgaaagcaaggatt
cattttggcgtgttgtggcccaatgcactgctgcattgcctgaggataagcctcgatatg
ttat-gggtgttggctatccacttgatattgtcgtttgtagtgctcttggtgctgatatg
tatgactctgtttatcctacccgaactgctcgttttggcactgctctcataccagag---
------------------------------------------------------------
------------------------------------------------------------
------------------------------------------------------------
------------------------------------------------------------
---------------------------------------------ggggtactgaaactg
aagcgccatgcaatggctgaggacaatcgccctattgatccttcttgtgcttgcatggta
------------------------------------------------------------
------------------------------------------------------------
------------------------------------------------------------
-----------------------------tttcctaaaggcgatgtacctgagtgggtct
gcaacgccatggaagttgc-------------------------tggaatcgacatttct
tcatgt-----tgt
>PAFTOL009187
------------------------------------------------------------
------------------------------------gggactattaaaggcttgactaca
agccaactggaagaaataggttgccaaattatactgggaaatacataccatttggcactt
cggcctacatctgagttgatcgatgaactyggtggtctccacaaatttatgaactggccr
agagcattgctcacggactctggtggctttcaaatggtgtcactattgcatttggctgat
attactgaaaagggtgtcacattccag---------------------------------
------------------------------------------------------------
------------------------------------------------------------
---------------------------gctcataagaggccaaatgagcagaatttattt
ggaattgtacaaggtggtctagatccggtgcttagagatatatgtgtcaaaggtttggtg
gaaaggaatctgcctggctatg--ctattggtggtcttgcaggcggcgaaagcaaggatt
cattttggcgtgttgtggcccaatgcactgctgcattgcctgaggataagcctcgatatg
ttat-gggcgttggctatccacttgatattgtcgtttgtagygctcttggtgctgatatg
tatgactgtgtktatcctacccgaactgctcgttttggcactgctctcataccggag---
------------------------------------------------------------
------------------------------------------------------------
------------------------------------------------------------
------------------------------------------------------------
---------------------------------------------ggggtactgaaactg
aagcaccatgcaatggctgaggacactcggcctattgatccttcttgtgcttgcatggta
------------------------------------------------------------
------------------------------------------------------------
------------------------------------------------------------
------------------------------------------------------------
------------------------------------------------------------
--------------
>PAFTOL009189
------------------------------------------------------------
------------------------------------gggactattaaaggcttgactaca
agccaattggaggaaataggttgccagattatactgggaaatacataccatttggcactt
cggcccacctctgagttgatcgatgaacttggtggtctccacaaatttatgaactggcca
agagcattgctcacggactctggtggctttcaaatggtgtcactattgcatttggctgat
atcactgaaaagggtgtcacattccag---------------------------------
------------------------------------------------------------
------------------------------------------------------------
---------------------------gctcataagaggccaaatgagcagaatttattt
ggaattgtacaaggtggtctagatccggtgcttagagatatatgtgtcaagggtttggtg
gaaaggaatctacctggctatg--ctattggtggtcttgcaggcggcgaaagcaaggatt
cattttggcgtgttgtggcccaatgcactgctgcattgcctgaggataagcctcgatatg
ttat-gggtgtcggctatccacttgatattgtcgtttgtagtgctcttggtgctgatatg
tatgactgtgtctatcctacccgaactgctcgttttggcactgctctcataccggag---
------------------------------------------------------------
------------------------------------------------------------
------------------------------------------------------------
------------------------------------------------------------
------------------------------------------------------------
------------------------------------------------------------
------------------------------------------------------------
------------------------------------------------------------
------------------------------------------------------------
-----------------------------tttcctaaaggcgatgtacctgagtgggtct
gcaacgccatggaggttgc-------------------------tggaatcgacatttct
tcatgt-----tgt
>PAFTOL009191
------------------------------------------------------------
------------------------------------gggactattaaaggcttgactaca
agccaattggaggaaataggttgccagatcatactgggaaatacataccatttggcactt
cggcccacctctgagttgatcgatgaacttggtggtctccacaaatttatgaactggcca
agagcattgctcacggactctggtggctttcaaatggtgtcactattgcatttggctgat
atcactgaaaagggtgtcacattccaggtatttggctggggttctgtgtttcttctactg
cttattactactttgta---ttggcagaacagaataggagcggatatcataatggctctt
gacgatgttgttaggacaactatcacaggtccaagaatcgaggaggctatgtatcgcact
cttcgttggatagacagatgtatcamagctcataagaggccaaatgagcagaatttattt
ggaattgtacaaggtggtctagatccggtgcttagagatatatgtgtcaagggtttggtg
gaaaggaatctacctggctatg--ctattggtggtcttgcaggcggcgaaagcaaggatt
cattttggcgtgttgtggcccaatgcactgctgcattgcctgaggataagcctcgatatg
ttat-gggtgtcggctatccacttgatattgtcatttgtagtgctcttggtgctgatatg
tatgactgtgtttatcctacccgaactggtcgttttggcactgctctcatcccggag---
------------------------------------------------------------
------------------------------------------------------------
------------------------------------------------------------
------------------------------------------------------------
---------------------------------------------ggggtactgaaactg
aagcaccacgcaatggctgaggacactcgccctattgatccttcttgtgcttgcatggta
------------------------------------------------------------
------------------------------------------------------------
------------------------------------------------------------
-----------------------------tttcctaaaggcgatgtacctgagtgggtct
gcaacgccatggaggttgc-------------------------tggaatcgacatttct
tcatgt-----tgt
>PAFTOL009193
------------------------------------------------------------
------------------------------------gggactatyaagggcttgactacg
agccaactggaggaaatarrttgccaaattatactgggaaatacataccatttggcactt
cggcctacctctgagctgatcrrtgaactyggtggtctccacaaatttatgaactggcca
agagcattgctcacggactctggtggcttycaaatggtgtcactattgcatttggctgat
atcactgaaaagggtgtcacattccaggtatatagctggggttctgtgtttcttctactg
cttattagtgctttgta---ttggcagaacagaataggagccgatatcataatggctctt
gatgatgttgttaggacaactatcacaggtccaagaattgaggaggctatgtatcgcact
cttcgttggatagacagatgtatgaaagctcataagaggccaaatgagcagaatttattt
ggaattgtrcaaggtggtctaratccggtgctaagagatatatgtgtcaaaggyttggtg
gaaaggaatctgcctggstatg--ytattggtggtcttgcaggcggcgaaagcaaggatt
cattttggcgtgttgtggcccaatgcactgctgcattgcctgaggayaagcctcgatatg
ttat-gggcgttggctatccacttgatattgtcgtttgtagtgctcttggtgctgatatg
tatgactgtgtttatcctacccgaactgctcgttttggcactgctctcataccggag---
------------------------------------------------------------
------------------------------------------------------------
------------------------------------------------------------
------------------------------------------------------------
------------------------------------------------------------
------------------------------------------------------------
------------------------------------------------------------
------------------------------------------------------------
------------------------------------------------------------
-----------------------------tttcctaaaggcgatgtacctgagtgggtct
gcaaygccatggaggttgc-------------------------tggaatcgacatttct
tcwtgt-----tgt
>PAFTOL009195
------------------------------------------------------------
------------------------------------gggactattaaaggcttgactaca
agccaattggaggaaataggttgccagattatactgggaaatacataccatttggcactt
cggcccacctctgagttgatcgatgaacttggtggtctccacaaatttatgaactggcca
agagcattgctcacggactctggtggctttcaaatggtgtcactattgcatttggctgat
atcactgaaaagggtgtcacattccaggtatttggctggggttctgtgtttcttctactg
cttattactactttgta---ttggcagaacagaataggagctgatatcataatggctctt
gacgatgttgttaggacaactatcacaggtccaagaatcgaggaggctatgtatcgcact
cttcgttggatagacagatgtatcaaagctcataagaggccaaatgagcagaatttattt
ggaattgtacaaggtggtctagatccggtgcttagagatatatgtgtcaagggtttggtg
gaaaggaatctacctggctatg--ctattggtggtcttgcaggcggcgaaagcaaggatt
cattttggcgtgttgtggcccaatgcactgctgcattgcctgaggataagcctcgatatg
ttat-gggtgttggctatccacttgatattgtcgtttgtagtgctcttggtgctgatatg
tatgactgtgtttatcctacccgaactgctcgttttggcactgctctcataccagag---
------------------------------------------------------------
------------------------------------------------------------
------------------------------------------------------------
------------------------------------------------------------
---------------------------------------------ggggtactgaaactg
aagcaccacgcaatggctgaggacactcgccctattgatccttcttgtgcttgcatggta
------------------------------------------------------------
------------------------------------------------------------
------------------------------------------------------------
-----------------------------tttcctaaaggcgatgtacctgagtgggtct
gcaacgccatggaggttgc-------------------------tggaatcgacatttct
tcatgt-----tgt
>PAFTOL009197
------------------------------------------------------------
------------------------------------------------------------
------------------------------------------------------------
------------------------------------------------------------
------------------------------------------------------------
------------------------------------------------------------
------------------------------------------------------------
------------------------------------------------------------
------------------------acagctcataagaggccaaatgagcagaatttattt
ggaattgtacaaggtggtctagatccggtgcttagagatatatgtgtcaagggtttggtg
gaaaggaatctacctggctatg--ctattggtggtcttgcaggcggcgaaagcaaggatt
cattttggcgtgttgtggcccaatgcactgctgcattgcctgaggataagcctcgatatg
ttat-gggtgttggctatccacttgatattgtcgtttgtagtgctcttggtgctgatatg
tatgactgtgtttatcctacccgaactgctcgttttggcactgctctcataccggag---
------------------------------------------------------------
------------------------------------------------------------
------------------------------------------------------------
------------------------------------------------------------
------------------------------------------------------------
------------------------------------------------------------
------------------------------------------------------------
------------------------------------------------------------
------------------------------------------------------------
------------------------------------------------------------
------------------------------------------------------------
--------------
>PAFTOL009199
------------------------------------------------------------
------------------------------------gggactattaaaggcttgactaca
agccaattggaggaaataggttgccagattatactgggaaayacataccatttggcactt
cggcccacctctgagttgatcgatgaacttggtggtctccataaatttatgaactggcca
agagcattgctcacggactctggtggctttcaaatggtgtcactgttgcatttggctgat
atcactgaaaagggtgtcacattccaggtatttggctggggttctgtgtttcttmtactg
cttattactactttgta---atttagtttccaaataggagctgatataataatggctctc
gacgatgttgttaggacaactatcacaggtccaagaatcgaggaggctatgtatcgcact
cttcgttggatagacagatgtatcaaagctcataagaggccaaatgagcagaatttattt
ggaattgtacaaggtggtctagatccggtgcttagagatatatgtgtcaagggtttggtg
gaaaggaatctacctggctatg--ctattggtggtcttgcaggcggcgaaagcaaggatt
cattttggcgtgttgtggcccaatgcactgctgcattgcctgaggataagcctcgatatg
ttat-gggtgtcggctatccacttgatattgtcgtttgtagtgctcttggtgctgatatg
tatgactgtgtttatcctacccgaactgctcgttttggcactgctctcataccggag---
------------------------------------------------------------
------------------------------------------------------------
------------------------------------------------------------
------------------------------------------------------------
---------------------------------------------ggggtactgaaactg
aagcaccacgcaatggctgaggacactcgccctattgatccttcttgtgcttgcatggtc
----tgtaagaca------------tacaccagagcctacattcactgttttgttacaaa
agatgcaatgggttcacagc-------------ttgtatcttatcacaatctgtattaca
t---------gatgaaggtacatttcttcat-----------------------------
----------------------------gtttactaaaggcgatgtacytgagtgggtct
gcaacgccatggaggttgc-------------------------tggaatcgacatttct
tcatgt-----tgt
>PAFTOL009203
---------------------------------------cttgtgcttcctcactatgtg
tgccagacgcctctgttcatgcccgtgggcactcaagggactattaaaggcttgactaca
agccaactagaggaaataggttgccagattatactgggaaatacataccatttggcactt
cggcccacctctgagttgatcgatgaacttggtggtctccacaaatttatgaactggcca
agagcattgcttacggactctggtggctttcaaatggtgtcactattgcatttggctgat
atcactgaaaagggtgtcacattccag---------------------------------
------------------------------------------------------------
------------------------------------------------------------
---------------------------gctcataagaggccaaatgagcagaatttattt
ggaattgtacaaggtggtctagatccggtgcttagagatatatgtgtcaagggtttggtg
gaaaggaatctacctggctatg--ctattggtggtcttgcaggcggtgaaagcaaggatt
cattttggcgtgttgtggcccaatgcactgctgcattgcctgaggataagcctcgatatg
ttat-gggtgttggctatccacttgatattgtcgtttgtagtgctcttggtgctgatatg
tatgactgtgtttatcctacccgaactgctcgttttggcactgctctcataccggag---
------------------------------------------------------------
------------------------------------------------------------
------------------------------------------------------------
------------------------------------------------------------
---------------------------------------------ggggtactgaaactg
aagcaccacgcaatggctgaggacactcgccctattgatccttcttgtgcttgcatggta
------------------------------------------------------------
------------------------------------------------------------
------------------------------------------------------------
-----------------------------tttcctaaaggcgatgtacctgagtgggtct
gcaacgccatggaggttgc-------------------------tggaatcgacatttct
tcatgt-----tgt
>PAFTOL009205
------------------------------------------------------------
------------------------------------gggactattaaaggcttgactacc
agccaactggaggaaataggttgccaaattatmctgggaaatacataccatttggcactt
cggcctacctctgagttgattgatgaactgggtggtctccacaaatttatgaactggcca
agagcattgctcacggactccggtggctttcaaatggtgtcactattgcatttggctgat
atcacggaaaagggtgtcacattccaggtatttggctggggttctgtgtttcttctactg
cttattcgtactttgta---ktggcagaacagaataggagccgatatcataatggctctt
gatgatgttgttaggacaactatcacaggtccaagaattgaggaggctatgtatcgcact
cttcgttggatagacagatgtatcaaagctcataagaggccaaatgagcagaatttgttt
ggaattgtgcaaggtggtctggatccggtgcttagagatatatgtgttaaaggtttggtg
gaaaggaatctgcctggctatg--ctattggtggtcttgcaggcggcgaaagcaaggatt
cattttggcgtgttgtggcgcaatgcactgctgcattgcctgaggataagcctcgatatg
ttat-gggtgttggctatccacttgatattgtcgtttgtagtgctcttggtgctgatatg
tatgactgtgtttatcctacccgaactgctcgttttggcactgctctcataccagag---
------------------------------------------------------------
------------------------------------------------------------
------------------------------------------------------------
------------------------------------------------------------
---------------------------------------------gkggtactgaaactg
aagcaccatgcaatggctcaggacactcgccctattgatccttcttgtgcttgcatggtc
----tgtaagaca------------tacaccagagcctacattcactgttttgttacaaa
agatgcaatgggttcacagc-------------ttgtatcctatcacaatctgtattaca
t---------gatgaaggtacatttctccataattttcaacactgaagccagagtttctc
ttcaaacttaatttca---gtctttttttttttttgtaggtgatgtacctgagtgggtct
gcaacgccatggaagttgc-------------------------tggaatcgacatttct
tcatgt-----tgt
>PAFTOL009207
cagattctagggaggtttaacagagctcgcacggcaaggcttgtacttcctcactatgtt
tgccagacgcctctgttcatgcccgtgggcacccaagggcctattaagggcttgactaca
agccaactcgaggarataggttgccagattatactsggaaatacataccmtttggctctt
cgrccgacttctgagttgattgatgaacttggtggtcttcacaaatttatgaactggcca
agagcattgcttacrgactctggtggctttcaaatggtgtcactattgcatttggctgat
atcactgmaaagggtgtcmcattccagtctcctgtcgatgtaaagccgatgctcttgacc
ccaaaggagtctattga---aatmcaaagcagaataggagctgatatcataatggctctt
gatgatgttgttaggacaactataacaggtccaagaattgaggaagctatgtatcgcact
cttcgtgggatagatagatgtatcaaagctcataagaggccaaatgagcagaatttattt
ggaattgtacaaggtggtcktgatccggtgcttagagatatatgtgtcaaaggtttggtg
gagaggaatctgcctggctatg--ctattgrtggtcttgcaggcggtgaaagcaaggact
cattttggcgtgttgtggctcagtgcactgctgcactgcctgaggataagcctcgatatg
ttat-gggtgttggctatccactggatactgttgtttgtagtgctctaggtgctgatatg
tacgactgtgtktatcctacccgaactgctcgttttggcactgctctcataccggagctg
caaggtggtcttgatccggtgcttagagatatatgtgtcaaakgtttggtggagargaat
ctgcctggctatgctattggtggwcttgcaggcggtgaaagcaaggactcatkttggcrt
gttgtgsctcagtgcactgctgcactgcctgaggaaaggcctcgatatgttatgggtgtt
ggctatccactggatactgttgtttgtagtgctctaggtgctgatatgtacgactgtgtk
tatcctacycgaactgctcgttttggcactgctctcataccrgagggggtgctgaaacta
magcaccatgcamtggctgaggayactcgctctattgatccttcctgtgcttgyatggtc
----tgcaagaca------------tacactagagcctgcattcactgtcttgttacaaa
akatrcaatgggttcacagc-------------ttgtgycctatcacaacctgtattaca
tga---tgaagttaagcagggacctccatac---gtccataattgaagaaagatttcccg
agtttgtatgcaattttttacggaagatgtttccccarggcgatgtacctgaatgggtct
gcaatgccatggaggttgc-------------------------tggaatmgatatctcg
tcatgc-----tgt
>PAFTOL009209
------------------------------------------------------------
------------------------------------gggactattaaaggcttgactaca
agccaactggaagaaataggttgccaaattatactgggaaatacataccatttggcactt
cggcctacctctgagttgatcgatgaacttggtggtctccacaaatttatgaactggcca
agagcattgctcacggactccggtggctttcaaatggtgtcactattgcatttggctgat
attactgaaaagggtgtcacattccagtccgctacatgttctgttatgaagcttacttcc
ccagaggagtctattga---aatccaaaacagaataggagccgatatcataatggctctt
gatgatgttgttaggacaactatcacaggtccaagaattgaggaggctatgtatcgcact
cttcgttggatagacagatgtatcamagctcataagaggccaaatgagcagaatttattt
ggaattgyacaaggtggtctagatccggtgctcagagatatatgtgtcaaaggtttggtg
gaaaggaatctgcctggctatg--ctattggtggtcttgcaggcggcgaaagcaaggatt
cattttggcgtgttgtggcccaatgcactgctgcattgcctgaggataagcctcgatatg
ttat-gggtgttggctatccacttgatattgtcgtttgtagtgctcttggtgctgatatg
tatgaytgcgtttatcctacccgaactgctcgttttggcactgctctcatacctttt---
------------------------------------------------------------
------------------------------------------------------------
------------------------------------------------------------
------------------------------------------------------------
---------------------------------------------ttgtagttgag----
------------------------------------------------------------
------------------------------------------------------------
------------------------------------------------------------
----------------cagagatctccatac---ctccataattgaaggaagctttccca
agcgaaatttcaatttgtcctgtgtatagtttcctaaaggtgatgtacctgagtgggtct
gcaacgccatggaggttgc-------------------------tggaatcgacatttct
tcatgt-----tgt
>PAFTOL009215
------------------------------------------------------------
------------------------------------gggactattaaaggcttgactaca
agccaattggaagaaataggttgccagattatactgggaaatacataccatttggcactt
cggcccacctctgagttgatcgatgaacttggtggtctccacaaatttatgaactggtca
agagcattgctcacggactctggtggctttcaaatggtgtcactattgcatttggctgat
atcactgaaaagggtgtcacattccaggtatttggctggggttctgtgtttcttctactg
cttattactactttgta---ttggcagaacagaataggagctgatataataatggctctt
gacgatgttgttaggacaactatcacaggtccaagaatcgaggaggctatgtatcgcact
cttcgttggatagacagatgtatcamagctcataagaggccaaatgagcagaatttattt
ggaattgtacaaggtggtctagatccggtgctyagagatatatgtgtcaagggtttggtg
gaaaggaatctacctggctatg--ctattggtggtcttgcaggcggcgaaagcaaggatt
cattttggcgtgttgtggcccaatgcactgctgcattgcctgaggataagcctcgatatg
ttat-gggtgtcggctatccacttgatattgtcgtttgtagtgctcttggtgctgatatg
tatgactgtgtttatcctacccgaactgctcgttttggcactgctctcatcccggag---
------------------------------------------------------------
------------------------------------------------------------
------------------------------------------------------------
------------------------------------------------------------
---------------------------------------------ggggtactgaaactg
aagcaccacgcaatggctgaggacactcgccctattgatccttcttgtgcttgcatggtc
----tgtaagaca------------tacaccagagcctacattcaccgttttgttacaaa
agatgcaatgggttcacagc-------------ttgtatctttcagtcttctttttttgt
a---------gttgagcagagatctccatac---ctccataattgaaggaagatttcctg
agtatgcaaacttttataggcttgtatagtttcctaaaggcgatgtacctgagtgggtct
gcaacgccatggaggttgc-------------------------tggaatcgacatttct
tcatgt-----tgt
>PAFTOL009217
------------------------------------------------------------
------------------------------------gggactattaaaggcttgactaca
agccaattggaggaaataggttgccagattatactgggaaatacataccatttggcactt
cggcccacctctgagttgattgatgaacttggtggtctccacaaatttatgaactggcca
agagcattgctcacggactctggtggctttcaaatggtgtcactattgcatttggctgat
atcactgaaaagggtgtcacattccaggtattttgctggggttctgtgtttctt------
------------------------------------------------------------
------------------------------------------------------------
------------------------ctagctcataagaggccaaatgagcagaatttattt
ggaattgtacaaggtggtctagatccggtgcttagagatatatgtgtcaagggtttggtg
gaaaggaatctacctggctatg--ctattggtggtcttgcaggcggcgaaagcaaggatt
cattttggcgtgttgtggcccaatgcactgctgcattgcctgaggataagcctcgatatg
ttat-gggtgtcggctatccacttgatattgtcgtttgtagtgctcttggtgctgatatg
tatgactgtgtttatcctacccgaactgctcgttttggcactgctctcatcccggag---
------------------------------------------------------------
------------------------------------------------------------
------------------------------------------------------------
------------------------------------------------------------
---------------------------------------------ggggtactgaaactg
aagcaccacgcaatggctgaggacactcgccctattgatccttgttgtgcttgcatggta
------------------------------------------------------------
------------------------------------------------------------
------------------------------------------------------------
------------------------------------------------------------
------------------------------------------------------------
--------------
>PAFTOL009219
------------------------------------------------------------
------------------------------------gggactattaaaggcttgactaca
agccaattggaagaaataggttgccagattatactgggaaatacataccatttggcactt
cggcccacctctgagttgatcgatgaacttggtggtctccacaaatttatgaactggcca
agagcattgctcacggactctggtggctttcaaatggtgtcactattgcatttggctgat
atcactgaaaagggtgtcacattccaggtatttggctggggttctgtgtttcttctactg
cttattactactttgta---ttggcagaacagaataggagctgatataataatggctctt
gacgatgttgttaggacaactatcacrggtccaagaatcgaggaggctatgtatcgcact
cttcgttggatagacagatgtatcaaagstcataagaggccaaatgagcagaatttattt
ggaattgtacaaggtggtctagatccggtgcttagagatatatgtgtcaagggtttggtg
gaaaggaatctacctggctatg--ctattggtggtcttgcaggcggcgaaagcaaggatt
cattttggcgtgttgtggcccaatgcactgctrcattgcctgaggatamgcctcgatatg
ttat-gggtgtcggctatccacttgatattgtcgtttgtagtgctcttggtgctgatatg
tatgactgtgtttatcctacccgaactgctcgttttggcactgctctcatcccggag---
------------------------------------------------------------
------------------------------------------------------------
------------------------------------------------------------
------------------------------------------------------------
---------------------------------------------ggggtactgaaactg
aagcaccacgcaatggctgaggacactcgccctattgatccttcttgtgcttgcatggta
----ttgattttt------------ctt--------------------------------
------------------------------------------------------------
-----------ttgagcagagatctccatac---ctccataattgaaggaagatttcctg
agtatgcaaacttttataggcttgtatagtttcctaaaggcgatgtacctgagtgggtct
gcaacgccatggaggttgc-------------------------tggaatcgacatttct
tcatgt-----tgt
>PAFTOL009221
------------------------------------------------------------
------------------------------------gggactattaaaggcttgactaca
agccaactggaggaaataggttgccaaattatactgggaaatacataccatttggcactt
cggcctacctctgagttgatcgatgaacttggtggtctccacaaatttatgaactggcca
agagcattgctcacggactctggtggctttcaaatggtgtcactattgcatttggctgat
atcactgaaaagggtgtcacattccaggtatttggctggggttctgtgtttcttctactg
cttattagtactttgtm---ttggcagaacagaataggagccgatatcataatggctctt
gaygatgttgttaggacaactatcacaggtccmagaattgaggaggctatgtatcgyact
cttcgttggatagacagatgtatcaaagctcataagaggccaaatgagcagaatttattt
ggaattgtacaaggtggtctagatccggtgcttagagatatatgtgtcaaaggtttggtg
gaaaggaatctgcctggctatg--ctattggtggtcttgcaggcggcgaaagcaaggatt
cattttggcgtgttgtggcccaatgcactgctgcrttgcctgaggataagcctcgatatg
ttat-gggtgttggctatccacttgatattgtygtttgtagtgctcttggtgctgatatg
tatgactgtgtttaycctacccgaactgctcgttttggcactgctctcataccggag---
------------------------------------------------------------
------------------------------------------------------------
------------------------------------------------------------
------------------------------------------------------------
---------------------------------------------ggggtactgaaactg
aagcaccatgcaatggctgag---------------------------------------
------------------------------------------------------------
------------------------------------------------------------
------------------------------------------------------------
-----------------------------tttcctaaaggcgatgtacctgagtgggtyt
gcaacgccatggaggttgc-------------------------tggaatcgacatttct
tcatgc-----tgt
>PAFTOL009223
------------------------------------------------------------
------------------------------------gggactattaaaggcttgactaca
agccaattggaggaaataggctgccagattatactgggaaatacataccatttggcactt
cggcccacctctgagttgatcgatgaacttggtggtctccacaaatttatgaactggcca
agagcattgctcacggactctggtggctttcaaatggtgtcactrttgcatttggctgat
atcactgaaaagggtgtcacattccag---------------------------------
------------------------------------------------------------
------------------------------------------------------------
---------------------------gctcataagaggccaaatgagcagaatttattt
ggaattgtacaaggtggtctagatccggtgcttagagatatatgtgtcaagggtttggtg
gaaaggaatctacctggctatg--ctattggtggtcttgcaggcggygaaagcaaggatt
cattttggcgtgttgtggcscaatgcactgctgcattgcctgaggataagcctcgatatg
ttat-gggtgtcggctatccacttgatattgtcgtttgtagtgctcttggtgctgatatg
tatgactgtgtttatcctacccgaactgctcgttttggcactgctctcatcccggag---
------------------------------------------------------------
------------------------------------------------------------
------------------------------------------------------------
------------------------------------------------------------
---------------------------------------------ggggtactgaaactg
aagcaccaygcaatggctgaggacactcgccctattgatccttcttgtgcttgcatggtc
----tgtaagaca------------tacaccagagcctacattcactgttttgttacaaa
agatgcaatgggttcacagc-------------ttgtatcttatcacaatctgtattaca
tga---tgaagttgagcagagatctccatac---ctccataattgaaggaagatttcctg
agtatgctaacttttataggcttgtatagtttcctaaaggcgatgtacctgagtgggtct
gcaacgccatggaggttgc-------------------------tggaatcgacatttct
tcatgt-----tgt
>PAFTOL009225
------------------------------------------------------------
------------------------------------gggactattaaaggcttgactaca
agccaattggaggaaataggctgccagattatactgggaaatacataccatttggcactt
cggcccacctctgagttgatcgatgaacttggtggtctccacaaatttatgaactggcca
agagcattgctcacggactctggtggctttcaaatggtgtcactgttgcatttggctgat
atcactgaaaagggtgtcacattccag---------------------------------
------------------------------------------------------------
------------------------------------------------------------
---------------------------gctcataagaggccaaatgagcagaatttattt
ggaattgtacaaggtggtctagatccggtgcttagagatatatgtgtcaagggtttggtg
gaaaggaatctacctggctatg--ctattggtggtcttgcaggcggcgaaagcaaggatt
cattttggcgtgttgtggcccaatgcactgctgcattgcctgaggataagcctcgatatg
ttat-gggtgtcggctatccacttgatattgtcgtttgtagtgctcttggtgctgatatg
tatgactgtgtttatcctacccgaactgctcgttttggcactgctctcatcccggag---
------------------------------------------------------------
------------------------------------------------------------
------------------------------------------------------------
------------------------------------------------------------
---------------------------------------------ggggtactgaaactg
aagcaccacgcaatggctgaggacactcgccmtattgatccttcttgtgcttgcatggta
----atgctaaaa------------tttcccagagcctacattcactgttttgttacaaa
agatgcaatgggttcacagc-------------ttgtatcttatcacaatctgtattaca
tga---tgaagttgagcagagatctccatac---ctccataattgaaggaagatttcctg
agtat------------------------tttcctaaaggcgatgtacctgagtgggtct
gcaacgccatggaggttgc-------------------------tggaatcgacatttct
tcatgt-----tgt
>PAFTOL009227
------------------------------------------------------------
------------------------------------ggaactataaaaggcttgactaca
agccaactggaggaaataggttgccagattatactgggaaatacataccatttggcactt
cggcccacctctgagttgatcgatgaacttggtggtctccacaaatttatgaactggcca
agagcattgctcacggactctggtggctttcaaatggtgtcactattgcatttggctgat
atcactgaaaagggtgtcacattccaggtatttggctggggttctgtgtttcttctactg
cttattactactttgta---ttggcagaacagaataggagctgatatcataatggctctt
gacgatgttgttaggacaactatcacaggtccaagaatcgaggaggctatgtatcgcact
cttcgttggatagacagatgtatcaaagctcataagaggccaaatgagcagaatttattt
ggaattgtacaaggtggtctagatccggtgcttagagatatatgtgtcaagggtttggtg
gaaaggaatctacctggctatg--ctattggtggtcttgcaggcggcgaaagcaaggatt
cattttggcgtgttgtggcccaatgcactgctgcattgcctgaggataagcctcgatatg
ttat-gggtgtcggctatccacttgatattgtcgtttgtagtgctcttggtgctgatatg
tatgactgtgtttatcctacccgaactgctcgttttggcactgctctcataccggag---
------------------------------------------------------------
------------------------------------------------------------
------------------------------------------------------------
------------------------------------------------------------
---------------------------------------------ggggtactgaaactg
aagcaccacgcaatggctgaggacactcgccctattgatccttcttgtgcttgcatggtc
----tgtaagaca------------tacaccagagcc-----------------------
------------------------------------------------------------
-----------------------ytccatac---ctccataattgaaggaagatttcctg
agtatgcaaacttttataggcttgtatagtttcctaaaggcgatgtacctgagtgggtct
gcaacgccatggaggttgc-------------------------tggaatcgacatttct
tcatgt-----tgt
>PAFTOL009229
------------------------------------------------------------
------------------------------------gggactattaagggcttracaacg
ggtcaactggaggaaataggttgccaaattgtactgggaaatacataccatttggcactt
cggcctacctctgagctgatcgatgaacttggtggtctccacaaatttatgaactggcca
agagcattgctcacggactctggtggctttcaaatggtgtcactattgcatttggctgat
atcactgaaaagggtgtcacattccaggtatatagctggggttctgtgtttcttctactg
cttattagtgctttgta---ttggcagaacagaataggagccgatatcataatggctctt
gatgatgttgttaggacaactatcacaggtccaagaattgaggaggctatgtatcgcact
cttcgttggatagacagatgtatcaaagctcataagaggccaaatgagcagaatttattt
ggaattgtacaaggtggtctagatccggtgcttagagatatatgtgtcaaaggtttggtg
gaaaggaatctgcctggctatg--ctattggtggtcttgcaggcggcgaaagcaaggatt
cattttggcgtgttgtggcccaatgcactgctgcattgcctgaggataagcctcgatatg
ttat-gggtgttggctatccacttgatattgtcgtttgtagtgctcttggtgctgatatg
tatgactgtgtttatcctacccgaactgctcgttttggcactgctctcataccggag---
------------------------------------------------------------
------------------------------------------------------------
------------------------------------------------------------
------------------------------------------------------------
---------------------------------------------gggttactgaaactg
aagcaccatgcaatggctgaggacactcgccctattgatccttcttgtgcttgcatggta
------------------------------------------------------------
------------------------------------------------------------
------------------------------------------------------------
-----------------------------ttttctaaaggcgatgtacctgagtgggtct
gcaacgccatggaggttgc-------------------------tggaatcgacatttct
tcatgt-----tgt
>PAFTOL009231
------------------------------------------------------------
------------------------------------gggactataaagggcttgactacg
ggtcaactggagcaaataggttgccaaattatactgggaaatacataccatttggcactt
cggcctacctctgagctgatcgatgaacttggtggtctccacaaatttatgaactggcca
agagcattgctcacggactctggtggctttcaaatggtagtgttgttg------------
------------------------------------------------------------
------------------------------------------------------------
------------------------------------------------------------
---------------------------gctcataagaggccaaatgagcagaatttattt
ggaattgtacaaggtggtctagatccggtgcttagagatatatgtgtcaaaggtttggtg
gaaaggaatctgcctggctatg--ctattggtggtctcgcaggcggcgaaagcaaggatt
cattttggcgtgttgtggcccaatgcactgctgcattgcctgaggataagcctcgatatg
ttat-g------------------------------------------------------
------------------------------------------------------------
------------------------------------------------------------
------------------------------------------------------------
------------------------------------------------------------
------------------------------------------------------------
------------------------------------------------------------
------------------------------------------------------------
------------------------------------------------------------
------------------------------------------------------------
------------------------------------------------------------
------------------------------------------------------------
------------------------------------------------------------
--------------
>PAFTOL009233
------------------------------------------------------------
------------------------------------gggactattaaaggcttgactaca
agccaactggaggaaataggttgccaaatcatactgggaaatacataccatttggcactt
cggcctacctcygagttgatcgatgaacttggtggtctccacaaatttatgaactggcca
agagcattgctcacggattctggtggctttcaaatggtgtcactattgcattttgctgat
attactgaaaaaggtgtcacattccag---------------------------------
------------------------------------------------------------
------------------------------------------------------------
------------------------acagctcacaagaggccaaatgagcagaatttattt
ggcattgtgcaaggtggtctagatccggtgcttagaggtatatgtgtcaaaggtttggtg
gaaaggaatctgcctggctatg--ctattggyggtcttgcaggcggcgaaagcaaggatt
cattttggcgtgttgtggcccaatgcactgctgcattgcctgaggataagcctcgatatg
ttat-gggtgttggctatccacttgatattgtcgtttgtagtgctcttggtgctgatatg
tatgactgtgtttatcctacccgaactgctcgttttggtactgctctcattccggag---
------------------------------------------------------------
------------------------------------------------------------
------------------------------------------------------------
------------------------------------------------------------
------------------------------------------------------------
------------------------------------------------------------
------------------------------------------------------------
------------------------------------------------------------
------------------------------------------------------------
-----------------------------tttcctaaagacgatgtacctgagtgggtct
gcaacgccatggaggttgc-------------------------tggaatcgacatttct
tcatgt-----tgt
>PAFTOL009235
------------------------------------------------------------
------------------------------------gggactattaagggcttgattaca
ggccacctcgaggaaatagattgccagattatactgggaaatacataccatttggctctt
cggcctacttctgagttgattgatgaacttggtggtcttcacaaatttatgaactggcca
agagcattgcttacggactctggtggctttcaaatggtgtcactattgcatttggctgat
atcactgaaaagggtgtcacattccaggtatttggccagggttctatctttcatctagtg
cttattggtactttgta---gttgcagaacagaataggatccgatataataatggctctt
gatgatgttgttacgacaactataacaggtcccataattgaggaggctatgtatcgcact
cttcgttggatagatagatgtatcamagctcataagaggccaaatgagcagaatttattt
ggaattgtacaaggtggtcttgatccagtgcttagagatatatgtgtcaaaggtttggtg
gagaggaatctgcctggctatg--ctattggtggtcttgcaggcggtgaaagcaaggatt
cattttggcgtgttgtggctcagtgcactgcctgagtaattacaaatgatctgttgtycc
ttta-gggtgttggctatccactggatattgttgtttgcagtgctctaggggctgatatg
tacgagtgtgtttatcctacccgaactgctcgttttggcactgctcttataccggag---
------------------------------------------------------------
------------------------------------------------------------
------------------------------------------------------------
------------------------------------------------------------
---------------------------------------------ggggaactgaaactg
aagcatcatgcaatggctgaggacactcgctctattgaaccttcc---------------
------------------------------------------------------------
------------------------------------------------------------
------------------------------------------------------------
------------------------------------------------------------
------------------------------------------------------------
--------------
>PAFTOL009237
------------------------------------------------------------
------------------------------------------------------------
------------------------------------------------------------
------------------------------------------------------------
------------------------------------------------------------
------------------------------------------------------------
------------------------------------------------------------
------------------------------------------------------------
---------------------------gctcataagaggccaaatgagcagaatttattt
ggaattgtacaaggtggtcttgatccggtgcttagagatatatgtgtcaaaggtttggtg
gagaggaatctgcctggstatg--ctattggtggtcttgcaggcggtgaaagcaaggatt
cattttggcgtgttgtggctcagtgcactgctgcactgcctgaggataagcctcgatatg
ttat-gggtgttggctatccactggatattgttgtttgcagtgctgtaggtgctgatatg
tacgactgtgtttatcctacccgaactgctcgttttgacactgctcttataccggag---
------------------------------------------------------------
------------------------------------------------------------
------------------------------------------------------------
------------------------------------------------------------
------------------------------------------------------------
------------------------------------------------------------
------------------------------------------------------------
------------------------------------------------------------
------------------------------------------------------------
-----------------------------tttcccgaaggcaatgtacctgaatgggtct
gcgatgccatggaggttgc-------------------------tggaatcgatatcttg
tcttgc-----tgt
>PAFTOL009239
------------------------------------------------------------
------------------------------------gggactattaaaggcttgactaca
agccaactggaggaaataggttgccaaattatactgggaaatacataccatttggcactt
cggcctacctctgagttgatcgatgaacttggcggtctacacaaatttatgaactggcca
agagcattgctcacggactctggtggctttcaaatggtgtcactattgcatttggctgat
attactgaaaagggtgtcacattccaggtatttggctgaggttctgtgtttcttctcctg
cttattagtactttgta---ttggcagaacagaataggagctgatatcataatggctctt
gatgatgttgttaggacaactatcacaggtccaagaattgaggaggctatgtatcgcact
cttcgttggatagacagatgtatcaaagctcataagaggccaaatgagcagaatttattt
ggaattgtacaaggtggtctagatccggtgcttagagatatatgcgtcaaaggtttggtg
gaaaggaatctgcctggctatg--ctattggtggtcttgcaggcggcgaaagcaaggatt
cattttggcgtgttgtggcccaatgcactgctgcattgcctgaggataagcctcgatatg
ttat-gggtgttggctatccacttgatgttgttgtttgtagtgctcttggtgctgatatg
tatgactgtgtttatcctacccgaactgctcgttttggcactgctctcataccagag---
------------------------------------------------------------
------------------------------------------------------------
------------------------------------------------------------
------------------------------------------------------------
------------------------------------------------------------
------------------------------------------------------------
------------------------------------------------------------
------------------------------------------------------------
------------------------------------------------------------
-----------------------------tttcctaaagacgatgtacctgagtgggtct
gcaacgccatggaggttgc-------------------------tggaatcgacatttct
tcatgt-----tgt
>PAFTOL009241
------------------------------------------------------------
------------------------------------gggactattaaaggcttgactaca
agccaattggaggaaataggctgccagattatactgggaaatacataccatttggcactt
cggcccacctctgagttgatcgatgaacttggtggtctccacaaatttatgaactggcca
agagcattgctcacggactctggtggctttcaaatggtgtcactrttgcatttggctgat
atcactgaaaagggtgtcacattccaggtatttggctggggttctgtgtttcttctactg
cttattactactttgta---ttggcagaacagaataggagctgatataataatggctcty
gacgatgttgttaggacaactatcacaggtccaagaatcgaggaggctatgtatcgcact
cttcgttggatagacagatgtatcaaagctcataagaggccaaatgagcagaatttattt
ggaattgtacaaggtggtctagatccggtgcttagagatatatgtgtcaagggtttggtg
gaaaggaatctacctggctatg--ctattggtggtcttgcaggcggcgaaagcaaggatt
cattttggcgtgttgtggcycaatgcactgctgcattgcctgaggataagcctcgatatg
ttat-gggtgtyggctatccacttgatattgtcgtttgtagtgctcttggtgctgatatg
tatgactctgtttatcctacccgaactgctcgttttggcactgctctcataccggag---
------------------------------------------------------------
------------------------------------------------------------
------------------------------------------------------------
------------------------------------------------------------
---------------------------------------------ggggtactgaaactg
aagcaccacgcaatggctgaggacactcgccctattgatccttcttgtgcttgcatggtc
----tgtaagaca------------tacaccagagcctacattcactgttttgttacaaa
g-----------------------------------------------------------
-----------------------ctccatac---atccataattgaaggaagatttcctg
agtatgctaacttttataggcttgtatagtttcctaaaggcgatgtacctgagtgggtct
gcaacgccatggaggttgc-------------------------tggaatcgacatttct
tcatgt-----tgt
>PAFTOL009243
------------------------------------------------------------
------------------------------------gggactattaaaggcttgactaca
agccaactggaagaaataggttgccaaattatactgggaaatacataccatttggcactc
cggcctgcctctgagttgatcgatgaacttggtggtctccacaaatttatgaactggcca
agagcattgctcacggactctggtggctttcaaatggtgtcactattgcatttggctgat
attactgaaaagggtgtcacattccag---------------------------------
------------------------------------------------------------
------------------------------------------------------------
------------------------acagcacataagaggccgaatgagcagaatttgttt
ggaattgtacaaggtggtctagatccggtgcttagagatatatgtgtcaaacgtttggtg
gaaaggaatctgcctggctatg--ccattggtggtcttgcaggcggcgaaagcaaggatt
cattttggcgtgttgtggcccaatgcactgctgcattgcctgaggataagcctcgatatg
ttat-gggtgttggctatccacttgatattgtcgtttgtagtgctcttggtgctgatatg
tatgactgtgtttatcctacccgaactgctcgttttggcactgctctcataccggag---
------------------------------------------------------------
------------------------------------------------------------
------------------------------------------------------------
------------------------------------------------------------
---------------------------------------------ggggtactgaaactg
aagcacgatgcagtggctgaggacgctcggcctattgatccttcttgtgcttgcatggtc
----tgtaagaca------------tacaccagagcctacattcactgttttgttacaaa
agatgcaatgggttcaca------------------------------------------
------------------------------------------------------------
----------------------------gtttcctaaaggtgatgtacctgagtgggtct
gcaacgccatggaggttgc-------------------------tggaatcgacatttct
tcatgt-----tgt
>PAFTOL009245
------------------------------------------------------------
------------------------------------gggactattaaaggcttgactaca
agccaactggaagaaataggttgccaaattatactgggaaatacataccatttggcactt
cggcctacctctgagttgatcaatgaacttggtggtctccacaaatttatgaactggcca
agagcattgctcacggactctggtggctttcaaatggtgtcactattgcatttggctgat
attactgaaaagggtgtcacattccaggtatttggctggggttctgtgtttcttctactg
cttattagtactttgta---ttggcagaacagaataggagccgatatcataatggctctt
gatgatgttgttaggacaactatcacaggtccaagaattgaggaggctatgtatcgcact
cttcgttggatagacagatgtatcaaagctcataagaggccaaatgcgcagaatttattt
ggaattgtacaaggtggtctagatccgctgcttagagatatatgtgtcaaaggtttggtg
gaaaggaatctgcctggctatg--ctattggtggtcttgcaggcggcgaaagcaaggatt
cattttggcgtgttgtggcccaatgcactgctgcattgcctgaggataagcctcgatatg
ttat-gggtgttggctatccacttgatattgtcgtttgtagtgctcttggtgctgatatg
tatgactgtgtttatcctacccgaactgctcgttttggcactgctctcataccggag---
------------------------------------------------------------
------------------------------------------------------------
------------------------------------------------------------
------------------------------------------------------------
------------------------------------------------------------
------------------------------------------------------------
------------------------------------------------------------
------------------------------------------------------------
------------------------------------------------------------
------------------------------------------------------------
------------------------------------------------------------
--------------
>PAFTOL009247
------------------------------------------------------------
------------------------------------------------------------
------------------------------------------------------------
------------------------------------------------------------
------------------------------------------------------------
------------------------------------------------------------
------------------------------------------------------------
------------------------------------------------------------
------------------------------------------------------------
------------------------------------------------------------
------------gacagctatg--ctattggtggtctttcaggcggtgaaagtaaggatt
cattttggcgtgttgtggcccagtgcactgctgcactgcctgaggataagcctcgatatg
ttat-gggtgttggctatccactggatattgtcgtttgtagtgctctgggtgctgatatg
tacgactgc---------------------------------------------------
------------------------------------------------------------
------------------------------------------------------------
------------------------------------------------------------
------------------------------------------------------------
------------------------------------------------------------
------------------------------------------------------------
------------------------------------------------------------
------------------------------------------------------------
------------------------------------------------------------
------------------------------------------------------------
------------------------------------------------------------
--------------
>PAFTOL009249
------------------------------------------------------------
------------------------------------gggactattaaaggcttgactaca
agccaactggaagaaataggttgccaaattatactgggaaatacataccatttggcactt
cggcctacatctgagttgatcgatgaacttggtggcctccacaaatttatgaactggcca
agagcattgctcacggactctggtggctttcaaatggtgtcactgttgcatttggctgat
attactgaaaagggtgtcacattccag---------------------------------
------------------------------------------------------------
------------------------------------------------------------
---------------------------gctcataagaggccaaatgagcagaatttattt
ggaattgtacaaggtggtctagatccagtgcttagagatatatgtgtcaaaggtttggtg
gaaaggaatctgcctggstatg--ctattggtggtcttgcaggcggcgaaagcaaggatt
cattttggcgtgttgtggcccaatgcactgctgcattgcctgaggataagcctcgatatg
ttat-gggtgttggctatccacttgatattgtcgtttgtagtgctcttggtgctgatatg
tatgactgtgtttatcctacccgaactgctcgttttggcactgctctcataccggag---
------------------------------------------------------------
------------------------------------------------------------
------------------------------------------------------------
------------------------------------------------------------
---------------------------------------------ggggtactgaaactg
aagcaccatgcaatggctgaggacactcggcctattgatccttcttgtgcttgcatggtt
----tgtaagaca------------tacaccagagcctacattcactgttttgttacaaa
agatgcaatgggttcacaac-------------ttgtatcctat----------------
------------------------------------------------------------
------------------------------------------------------------
------------------------------------------------------------
--------------
>PAFTOL009251
------------------------------------------------------------
------------------------------------------------------------
------------------------------------------------------------
------------------------------------------------------------
------------------------------------------------------------
------------------------------------------------------------
------------------------------------------------------------
------------------------------------------------------------
------------------------acagctcataagaggccaaatgagcagaatttattt
ggaattgtacaaggtggtctagatccggtgcttagagatacatgtgtcaaaggtttggtg
gaaaggaatctgcctggctatg--ctattggtggtcttgcaggcggcgaaagcaaggatt
cattttggcgtgttgtggcacaatgcactgctgcattgcctgaggataagcctcgatatg
ttat-gggtgttggctatccacttgatattgtcgtttgtagtgctcttggtgctgatatg
tatgactgtgtttatcctacccgaactgcccgttttggcactgctctcataccggag---
------------------------------------------------------------
------------------------------------------------------------
------------------------------------------------------------
------------------------------------------------------------
------------------------------------------------------------
------------------------------------------------------------
------------------------------------------------------------
------------------------------------------------------------
------------------------------------------------------------
------------------------------------------------------------
------------------------------------------------------------
--------------
>PAFTOL009253
------------------------------------------------------------
------------------------------------------------------------
------------------------------------------------------------
------------------------------------------------------------
------------------------------------------------------------
------------------------------------------------------------
------------------------------------------------------------
------------------------------------------------------------
---------------------------gctcataagaggccaaatgagcagaatttattc
ggaattgtacaaggtggtcttgatccggcgcttagagatatatgtgtcaaaggtttggtg
gagaggaatctgcctggstatg--ccattggtggtctwgcaggcggtgaaagcaaggatt
cattttggcrtgttgtggctcagtgcactgctgcactgcctgaggataagcctcgatatg
ttat-gggtgttggctatccactggatattgtcgtttgcagtgctctaggtgctgatwtg
tacgactgtgtttatcctacccgaactgctcgttttggcactgctcttataccggag---
------------------------------------------------------------
------------------------------------------------------------
------------------------------------------------------------
------------------------------------------------------------
------------------------------------------------------------
------------------------------------------------------------
------------------------------------------------------------
------------------------------------------------------------
------------------------------------------------------------
------------------------------------------------------------
------------------------------------------------------------
--------------
>PAFTOL009255
------------------------------------------------------------
------------------------------------gggactattaagggcttgactacg
agccaactggaggaaataggttgccaaattatactgggaaatacataccatttggcactt
cggcctacctctgagttgatcgatgaacttggtggtatccacaaatttatgaactggcca
agagcattgctcacggactctggtggctttcaaatggtgtcactattgcatttggctgat
atcactgaaaagggtgtcacattccaggtatttggctggggttctgtgtttcttctactt
cttattcgtactttgta---gtttactaatttaataggagccgatatcataatggctctt
gatgatgttgttaggacaactatcacaggtccaagaattgaggaggctatgtatcgcact
cttcgttggatagacagatgtatcaaagctcataagaggccaaatgagcagaatttattt
ggaattgttcaaggtggtctagatccggtgcttagagatatatgtgtcaaaggtttggtg
gaaaggaatctgcctggctatg--ctattggtggtcttgcaggcggtgaaagcaaggatt
cattttggcgtgttgtggcccaatgcactgctgcattgcctgaggataagcctcgatatg
ttat-gggtgttggctatccacttgatgttgtcgtttgtagtgctcttggtgctgatatg
tatgactgtgtttatcctacccgaactgctcgttttggcactgctctcataccggag---
------------------------------------------------------------
------------------------------------------------------------
------------------------------------------------------------
------------------------------------------------------------
---------------------------------------------ggggtactgaaactg
aagcaccatgcaatggctgaggacactcgccctattgatccttcttgtgcttgcatggtc
----tgcaagcca------------tacaccagagcctacattcactgtgt---------
------------------------------------------------------------
------------------------------------------------------------
----------------------------rtttcctaaaggcgatgtacctgagtgggtct
gcaatgccatggaggttgc-------------------------tggaatcgacatttct
tcatgt-----tgt
>PAFTOL009257
------------------------------------------------------------
------------------------------------gggactattaagggcttgactacg
agccaactggaggaaataggttgccaaattatactgggaaatacataccatttggcactt
cggcctacctctgagttgatcgatgaacttggtggtatccacaaatttatgaactggcca
agagcattgctcacggactctggtggctttcaaatggtgtcactattgcatttggctgat
atcactgaaaagggtgtcacattccaggtatttggctggggttctgtgtttcttctactg
cttattcgtactttgta---gtttactaatttaataggagccgatatcataatggctctt
gatgatgttgttaggacaactatcacaggtccaagaattgaggaggctatgtatcgcact
cttcgttggatagacagatgtatcaaagctcataagaggccaaatgagcagaatttattt
ggaattgttcaaggtggtctagatccggtgctyagagatatatgtgtcaaaggtttggtg
gaaaggaatctgcctggstatg--ctattggtggtcttgcaggcggtgaaagcaaggatt
cattttggcgtgttgtggcccaatgcactgctgcattgcctgaggataagcctcgatatg
ttat-gggtgttggctatccacttgatgttgtcgtttgtagtgctcttggtgctgatatg
tatgactgtgtttatcctacccgaactgctcgttttggcactgctctcataccggag---
------------------------------------------------------------
------------------------------------------------------------
------------------------------------------------------------
------------------------------------------------------------
------------------------------------------------------------
------------------------------------------------------------
------------------------------------------------------------
------------------------------------------------------------
------------------------------------------------------------
-----------------------------tttcctaaaggcgatgtacctgagtgggtct
gcaatgccttggaggttgc-------------------------tggaatcgacatttct
tcatgt-----tgt
>PAFTOL009259
------------------------------------------------------------
------------------------------------gggactattaaaggcttgactaca
agccaactggaggaaataggttgccaaattatactgggaaatacataccatttggcactt
cggcctacctctgagttgatcgatgaacttggtggtctccacaaatttatgaactggcca
agagcattgctyacggactctggtggctttcaaatggtgtcactattgcatttggctgat
attactgaaaagggtgtcacattccag---------------------------------
------------------------cagaacagaataggagctgatatcataatggctctt
gatgatgttgttaggacaactatcacaggtccaagaattgaggaggctatgtatcgcact
cttcgttggatagacagatgtataaaagctcataagaggccaaatgagcagaatttattt
ggaattgtacaaggtggtctagayccggtgcttagagatatatgcgtcaaaggtttggtg
gaaaggaatctgcctggctatg--ctattggtggtcttgcaggcggcgaaagcaaggatt
cattttggcgtgttgtggcccaatgcactgctgcattgcctgaggataagcctcgatatg
ttat-gggtgttggctatccacttgatgttgtcgtttgtagtgctcttggtgctgacatg
tatgactgtgtttatcctacccgaactgctcgttttggcgctgctctcataccagag---
------------------------------------------------------------
------------------------------------------------------------
------------------------------------------------------------
------------------------------------------------------------
---------------------------------------------ggggtactgaaactg
aagcaccatgcaatggctgaggacactcgccctattgatccttct---------------
------------------------------------------------------------
------------------------------------------------------------
------------------------------------------------------------
-----------------------------tttcctaaagacgatgtacctgagtgggtct
gcaacgccatggaggttgc-------------------------tggaatcgacatttct
tcatgt-----tgt
>PAFTOL009261
------------------------------------------------------------
------------------------------------gggactattaagggcttgactatg
agtcaactgggggaaataggttgccaaattatactgggaaatacataccatttggcactt
cggcctacctctgagctgatcgatgaacttggtggtctccacaaatttatgaactggcca
agagcattgctcacggactctggtggctttcaaatggtgtcactgttgcatttggctgat
atcactgaaaagggtgtcacattccag---------------------------------
------------------------------------------------------------
------------------------------------------------------------
------------------------------------------------------------
---------------------------gtcatcagagacatatgtgtcaaaggtttggtg
gaaaggaatttgcctggctatg--ccattggtggtcttgcaggcggcgaaagcaaggatt
cattttggcgtgttgtggcccaatgcactgctgcattgcctgaggataagcctcgatatg
ttat-gggtgttggctatccacttgatattgtcgtttgtagtgctcttggtgctgatatg
tatgactgtgtttatcctacccgaactgctcgttttggcactgctctcataccggag---
------------------------------------------------------------
------------------------------------------------------------
------------------------------------------------------------
------------------------------------------------------------
------------------------------------------------------------
------------------------------------------------------------
------------------------------------------------------------
------------------------------------------------------------
------------------------------------------------------------
------------------------------------------------------------
------------------------------------------------------------
--------------
>PAFTOL009263
------------------------------------------------------------
------------------------------------gggactattaaaggcttgactaca
agccaactggaagaaataggytgccaaattatactgggaaatacataccatttggcactt
cggcctacctctgagttgatcgatgaacttggtggcctccacaaatttatgaactggcca
agagcattgctcacggactctggtggctttcaaatggtgtcactattgcatttggctgat
attactgaaaagggtgtcacattccaggtatttggctggggttctgtgtttcttctactg
cttattagtactttgta---ttggcagaacagaataggagccgatatcataatggctctt
gatgatgttgttaggacaactatcacaggtccaagaattgaggaggctatgtatcgcact
cttcgttggatagacagatgtatcamagctcataagaggccaaatgagcagaatttattt
ggaattgtacaaggtggtctagatccggtgcttagagatatatgtgtcaaaggtttggtg
gaaaggaatctgcctggctatg--ctattggtggtcttgcaggcggcgaaagcaaggatt
cattttggcgtgttgtggcccaatgcactgctgcattgcctgaggataagcctcgatatg
ttat-gggtgttggctatccacttgatattgtcgtttgtagtgctcttggtgctgatatg
taygactgtgtttatcctacccgaactgctcgttttggcactgctctcataccggag---
------------------------------------------------------------
------------------------------------------------------------
------------------------------------------------------------
------------------------------------------------------------
---------------------------------------------ggggtactgaaactg
aagcaccatgcaatggctgaggacactcggcctattgacccttcttgtgcttgcatggta
------------------------------------------------------------
------------------------------------------------------------
------------------------------------------------------------
------------------------------------------------------------
------------------------------------------------------------
--------------
>PAFTOL009265
------------------------------------------------------------
------------------------------------gggactattaaaggcttgactaca
agccaactggaggaaattggttgccaaattatactgggaaatacataccatttggcactt
cggcctacctctgagttgatcgatgaacttggtggtctccacaaatttatgaactggcca
agagcattgctcacggactctggtggctttcaaatggtgtcactattgcatttggctgat
attactgaaaagggtgtcacattccag---------------------------------
------------------------------------------------------------
------------------------------------------------------------
------------------------------------------------------------
---------------------------gtcaacagagatatatgtgtcaagggtttggtg
gaaaggaatctgcctggctatg--ctattggtggtcttgcaggcggcgaaagcaaggatt
cattttggcgtgttgtggcccaatgcactgctgcattgcctgaggataagcctcgatatg
ttat-gggcgttggctatccacttgatattgtcgtttgtagtgctcttggtgctgatatg
tatgactgtgtttatcctacccgaactgctcgttttggcactgctctcataccggag---
------------------------------------------------------------
------------------------------------------------------------
------------------------------------------------------------
------------------------------------------------------------
------------------------------------------------------------
------------------------------------------------------------
------------------------------------------------------------
------------------------------------------------------------
------------------------------------------------------------
------------------------------------------------------------
------------------------------------------------------------
--------------
>PAFTOL009267
------------------------------------------------------------
------------------------------------gggactattaagggcttgactaca
agccaactcgaggaaataggttgccagattatactgggaartacataccatttsgctctt
cggccgacttctgagttgattgatgaacttggtggtcttcacaaatttatgaactggcca
agagcattgcttacggactctggtggctttcaaatggtgtcactattgcatttggctgat
atcactgaaaagggtgtcacattccaggtatttggccagggttctatcttaaatatattg
cttattagtactttcta---cttgcagaacagaataggagccgatatcataatggctctt
gatgatgttgttaggacaactataaaaggtccaagaattgaggaagctatgtatcgcact
cttcgttggatagatagatgtatcaaagctcataagaggccaaatgagcagaatttattt
ggaattgtacaaggtggwcttgatccggtgcttagagatatatgtgtcaaaggtttggtg
gagaggaatctgcctggctatg--ctattggtggtcttgcaggcggtgaaagcaaggact
cattttggcrtgttgtggctcagtgca---ctgcactaattacmaatgatctgttrttcc
tgta-gggtgttggttatccactggataytgtcgtttgtagtgctctaggtgctgatawg
tacractgtgtttatcctacccgaactgctcgttttggcactgctctcataccggag---
------------------------------------------------------------
------------------------------------------------------------
------------------------------------------------------------
------------------------------------------------------------
---------------------------------------------ggggtgctgaaactg
aagcaccatgcaatggctgac---------------------------------------
------------------------------------------------------------
------------------------------------------------------------
------------------------------------------------------------
-----------------------------tttccccaaggcracgtacctgaatgggtct
gcaatgccatggaggttgc-------------------------tggaatcgatatctcg
tcatgc-----tgt
>PAFTOL009269
------------------------------------------------------------
------------------------------------gggactattaagggcttgactaca
agccaactsgaggaaataggttgccagattatactgggaaatacataccatttggctctt
cggccgacttctgagttgattgatgaacttggtggtcttcacaaatttatgaactggcca
agagcattgcttacggactctggtggctttcaaatggtgtcactattgcatttggttgat
atcactgaaaagggtgtcacattccaggtatttggccagggttctatcttaaatatattg
cttattggtactttgta---cttgcagaacagaataggagctgatatcataatggctctt
gatgatgttgttaggacaactataacaggtccaagaattgaggaagctatgtatcgcact
cttcattggatagatagatgtatcaaagctcataagaggccaaatgagcagaatttattt
ggaattgtacaaggtggtcttgatccggtgcttagagatatatgtgtcaaaggtttggtg
gagaggaatctgcctggctatg--ctattggtggtcttgcaggtggtgaaagcaaggact
cattttggcgtgttgtggctcagtgcactgctgcactgcctgaggataagccttgatatg
ttat-gggtgttggctatccactggatattgtcgtttgtagtgctctaggtgccgatacg
tacgactgtgtttatcctacccgaactgctcgttttggcactgctcttataccagag---
------------------------------------------------------------
------------------------------------------------------------
------------------------------------------------------------
------------------------------------------------------------
---------------------------------------------gkggtgctgaaactg
aagcaccatgcaatggctgaggacactcgctctattgatccttcccgtgcttgcatggtc
----tgcaagaca------------tacactagagcctacattcactgtcttgttacaaa
agatgcaatgggttcgcagc-------------ttgtgtcctatcacaatctgtattaca
tga---tgaagttaagcagggacctcgatac---gtccataattgaagaaagatttcccg
agtatgtcacagcactggttcactaggcktttccccaaggcgatgtacctgaatgggtct
gcaatgccatggaggttgc-------------------------tggaatcgatatctcg
tcgtgc-----tgt
>PAFTOL009271
------------------------------------------------------------
------------------------------------gggactatcaagggcttgactacg
agccaactggaggaaataggttgccaaattatactgggaaatacataccatttggcactt
cggcctacctctgagctgatcgatgaactcggtggtctccacaaatttatgaactggcca
agagcattgctgacggactctggtggctttcaaatggtgtcactattgcatttagctgat
attaccgaaaagggtgtcacattccaggtatatagctggggttctgtgtttctt------
------------------------------------------------------------
------------------------------------------------------------
------------------------ctagctcataagaagccaaatgagcagaatttattt
ggaattgtacaaggtggtctagatccggtgctgagagatatatgtgtcaaaggtttggtg
gaaaggaatctgcctggstatg--ctattggtggtcttgcaggcggcgaaagcaaggatt
cattttggcgtgttgtggcccaatgcactgctgcattgcctgaggataagcctcgatatg
ttat-gggtgttggctatccacttgatattgtcgtttgtagtgctcttggtgctgatatg
tatgactgtgtttatcctgcccgaactgctcgttttggcactgctctcataccggag---
------------------------------------------------------------
------------------------------------------------------------
------------------------------------------------------------
------------------------------------------------------------
---------------------------------------------ggggtactgaaactg
aagcaccatgcaatggctgaggacactcgccctattgatccttcctgtgcttgcatggta
------------------------------------------------------------
------------------------------------------------------------
------------------------------------------------------------
------------------------------------------------------------
------------------------------------------------------------
--------------
>PAFTOL009279
------------------------------------------------------------
------------------------------------gggactattaaaggcttgactaca
agccaactggaggaaatwggttgccagattatactgggaaatacataccatttggcactt
cggcccacctctgagttgatcgatgaacttggtggtctccacaaatttatgaactggcca
agagcattgctcacggactctggtggctttcaaatggtgtcactattgcatttggctgat
atcactgaaaagggtgtcacattycaggtatttggctggggttctgtgtttcttctactg
cttatcagttattacta---ctttgtaaacagaataggagctgatatcataatggctctt
gacgatgttgttaggacaactatcacaggtccaagaatcgaggaggctatgtatcgcact
cttcgttggatagacagatgtatcaaagctcataagaggccaaatgagcagaatttattt
ggaattgtacaaggtggtctagatccggtgcttagagatatatgtgtcaagggtttggtg
gaaaggaatctacctggctayg--ctattggtggtcttgcaggcggcgaaagcaaggatt
cattttggcgtgttgtggcccaatgcactgctgcattgcctgaggayaagcctcgatatg
ttat-gggtgttggctatccactkgatattgtcgtytgtagtgctcttggtgctgatatg
tatgactgtgtttatcctacccgaactgctcgttttggcactgctctcrtaccggag---
------------------------------------------------------------
------------------------------------------------------------
------------------------------------------------------------
------------------------------------------------------------
------------------------------------------------------------
------------------------------------------------------------
------------------------------------------------------------
------------------------------------------------------------
------------------------------------------------------------
-----------------------------tttcctaaaggcgatgtacctgagtgggtct
gcaacgccatggaggttgc-------------------------tggaatcgacatttct
tcatgt-----tgt
>PAFTOL009281
------------------------------------------------------------
------------------------------------------------------------
------------------------------------------------------------
------------------------------------------------------------
------------------------------------------------------------
------------------------------------------------------------
------------------------------------------------------------
------------------------------------------------------------
---------------------------gctcataagaggccaaatgagcagaatttattt
ggaattgtacaaggtggtctagatccggtrcttagagatatatgtgtcaaaggtttggtg
gaaagaaatctgcctggctatg--ctattggtggtcttgcaggcggcgaaagcaaggatt
cattttggcgtgttgtggcccaatgcactgctgcgttgcctgargataagcctcgatatg
ttat-gggtgttggctatccacttgatattgtcgtttgtagtgctcttggtgctgatatg
tatgactgtgtttaccctacccgaactgctcgttttggcactgctctcataccagag---
------------------------------------------------------------
------------------------------------------------------------
------------------------------------------------------------
------------------------------------------------------------
------------------------------------------------------------
------------------------------------------------------------
------------------------------------------------------------
------------------------------------------------------------
------------------------------------------------------------
------------------------------------------------------------
------------------------------------------------------------
--------------
>PAFTOL009283
------------------------------------------------------------
------------------------------------gggactattaaaggcttgactama
agccaattggaggaaataggttgccagattatactgggaaatacataccatttggcactt
cggcccacctctgagttgatcgatgaacttggtggtctccayaaatttatgaactggcca
agagcattgctcacggactctggtggctttcaaatggtgtcactrttgcatttggctgat
atcactgaaaagggtgtcacattccaggtatttggctggggttctgtgtttcttctactg
cttattactactttgta---ttggcagaacagaataggagctgatataataatggctcty
gacgatgttgttaggacaactatcacaggtccaagaatcgaggaggctatgtatcgcact
cttcgttggatagacagatgtatcaaagctcataagaggccaaatgagcagaatttattt
ggaattgtacaaggtggtctagatccggtgcttagagatatatgtgtcaagggtttggtg
gaaaggaatctacctggctatg--ctattggtggtcttgcaggcggcgaaagcaaggatt
cattttggcgtgttgtggcccaatgcactgctgcattgcctgaggataagcctcgatatg
ttat-gggtgtyggctatccacttgatattgtcgtttgtagtgctcttggtgctgayatg
tatgactgtgtttatcctacccgaactgctcgttttggcactgctctcataccggag---
------------------------------------------------------------
------------------------------------------------------------
------------------------------------------------------------
------------------------------------------------------------
---------------------------------------------ggggtactgaaactg
aagcaccacgcaatggctgaggacactcgccctattgatccttcttgtgcttgcatggta
----catag---------------------------------------------------
------------------------------------------------------------
----------------------------------gtctgtaagtgaaggaagatttcctg
agtatgctaacttttataggcttgtatagtttcctaaaggcgatgtacctgagtgggtct
gcaacgccatggaggttgc-------------------------tggaatcgacatttct
tcatgt-----tgt
>PAFTOL009285
------------------------------------------------------------
------------------------------------gggactattaagggcttgactaca
agccaa---gaggaaataggttgccag---atactgggaaatacataccatttggctctt
cggccgacttctgagttgattgatgaacttggtggtcttcacaaatttatgaactggcca
agagcattgcttacggactctggtggctttcaaatggtgtcactattgcatttggctgat
atcactgaaaagggtgtcacattccaggtatttggccagggttctatcttaaatctattg
cttcttggtactttgta---cttgcagaacagaataggagctgatatcataatggctctt
gatgmtgttgttaggacaactataacaggtccaagaattgaggaagctatgtatcgcact
cttcgttggatagatagatgtatcaaagctcataagaggccaaatgagcagaatttattt
ggaattgtacaaggtggtcttgatccggtgcttagagatatatgtgtcaaaggtttggtg
gagaggaatctgcctggctatg--ctattggtggtcttgcaggcggtgaaagcaaggact
cattttggcgtgttgtggctcagtgcactgctgcactgcctgaggataagcctygatatg
ttat-gggtgttggctatccactggatattgttgtttgtagtgctytaggtgctgatatg
tacgactgtgtttatcctacccgaactgctcgttttggcactgctctcataccggag---
------------------------------------------------------------
------------------------------------------------------------
------------------------------------------------------------
------------------------------------------------------------
---------------------------------------------ggggtgctgaaactg
aagcaccatgcaatggctgaggacactcgctctattgatccttcctgtgcttgcatggta
----t-------------------------------------------------------
---------------------------------------catactcaatttcatcttctt
ttc---tgcagttaagcagggacctccatac---gtccataattgaagaaagatttcccg
agtatgtcacagcactggttcactaggcttttccccaaggcgatgtacctgaatgggtct
gcaatgccatggaggttgc-------------------------tggaatcgatatctcg
tcatgc-----tgt
>PAFTOL009287
------------------------------------------------------------
------------------------------------ggaactataaaaggcttgactaca
agccaactggaggaaataggttgccagattatcctgggaaatacataccatttggcactt
cggcccacctctgagttgatcgatgaacttggtggtctccacaaatttatgaactggcca
agagcattgctcacggactctggtggctttcaaatggtgtcactattgcatttggctgat
atcactgaaaagggtgtcacattccag---------------------------------
------------------------cagaacaggataggagctgatatcataatggctctt
gacgatgttgtgaggacaactatcacaggtccaagaatcgaggaggctatgtatcgcact
cttcgttggatagacagatgtatcaaagctcataagaggccaaatgagcagaatttattt
ggaattgtacaaggtggtctagatccggtgcttagagatatatgtgtcaagggtttggtg
gaaaggaatctacctggctatg--ctattggtggtcttgcaggcggcgaaagcaaggatt
cattttggcgtgtggtggcccaatgcactgctgcattgcctgaggataagcctcgatatg
ttat-gggtgtcggctatccacttgatattgtcgtttgtagtgctcttggtgctgatatg
tatgactgtgtttatcctacccgaactgctcgttttggcactgctctcataccggag---
------------------------------------------------------------
------------------------------------------------------------
------------------------------------------------------------
------------------------------------------------------------
---------------------------------------------ggggtactgaaactg
aagcaccacgcaatggctgaggacactcgccctattgatccttcttgtggttgcatggta
----tttt----------------------------------------------------
------------------------------------------------------------
------tgtagttgagcagagatctccatac---ctccataattgaaggaagatttcctg
agtatgcaaacttttataggcttgtatagtttcctaaaggcgatgtacctgaatgggtct
gcaacgccatggaggtcgc-------------------------tggaatcgacatttct
tcatgt-----tgt
>PAFTOL009289
------------------------------------------------------------
------------------------------------------------------------
------------------------------------------------------------
------------------------------------------------------------
------------------------------------------------------------
------------------------------------------------------------
------------------------------------------------------------
------------------------------------------------------------
------------------------acagctcataagaggccaaatgagcagaatttattt
ggaattgtacaaggtggtctagatccggtgcttagagatatatgtgtcaaaggtttggtg
gaaaggaatctgcctggctatg--ctattggtggtcttgcaggcggcgaaagcaaggatt
cmttttggcgtgttgtggcccaatgcactgctgcattgcctgaggataagcctcgatatg
ttat-gggtgttggctatccacttgatattgtcgtttgtagtgctcttggtgctgatatg
tatgactgtgtttatcctacccgaactgctcgttttggcactgctctcataccggag---
------------------------------------------------------------
------------------------------------------------------------
------------------------------------------------------------
------------------------------------------------------------
---------------------------------------------ggggtactgaaactg
aagcaccatgcaatggctgaggacactcggcctattgatccttcttgtgcttgcatggta
------------------------------------------------------------
------------------------------------------------------------
------------------------------------------------------------
-----------------------------tttcctaaaggtgatgtacctgagtgggtct
gcaacgccatggaggttgc-------------------------tggaatcgacatttct
tcatgt-----tgt
>PAFTOL009291
------------------------------------------------------------
------------------------------------gggactattaaaggcttgactaca
agccaactggaggaaataggttgccagattatactgggaaatacataccatttggcactt
cggcccacctctgagttgatcgatgaacttggtggtctccacaaatttatgaactggcca
agagcattgctcacggactctggtggctttcaaatggtgtcactattgcatttggctgat
atcactgaaaagggtgtcacattccaggtatttggctggggttctgtgtttcttctactg
cttattactactttgta---ttggcagaacagaataggagctgatatcataatggctctt
gacgatgttgttaggacaactatcacaggtccaagaatcgaggaggctatgtatcgcact
cttcgttggatagacagatgtatcaaagctcataagaggccaaatgagcagaatttattt
ggaattgtacaaggtggtctagatccggtgcttagagatatatgtgtcaagggtttggtg
gaamggaatctacctggctatg--ctattggtggtcttgcaggcggcgaaagsaaggatt
cattttggcgtgttgtggcccaatgcactgctgcattgcctgaggataagcctcgatatg
ttat-gggtgtyggctatccacttgatattgtcgtttgtagtgctcttggtgctgatatg
tatgactgtgtttatcctaccmgaactgctcgttttggcactgctctcataccggag---
------------------------------------------------------------
------------------------------------------------------------
------------------------------------------------------------
------------------------------------------------------------
---------------------------------------------gggktactgaaactg
aagcaccacgcaatggctgaggacactcgccctattgatcyttcttgtgcttgcatggtc
----tgtaagaca------------tacagcagagcctacattcactgttttgttacaaa
agatgcaatgggttcacagc-------------ttgtatcttatcacaatcatgattttc
t---------gttgagcagagatctccatac---ctccataattgaaggaagatttcctg
agtatgcraacttttataggcttgtatagtttcctaaaggcgaygtacctgagtgggtct
gcaaygccatggaggttgc-------------------------tggaatcgacatttct
tcatgt-----tgt
>PAFTOL009293
------------------------------------------------------------
------------------------------------gggactattaaaggcttgactaca
agccaattggaggaaataggttgccagattatactgggaaayacataccatttggcactt
cgrcccacctctgagttgatcgatgaacttggtggtctccayaaatttatgaactggcca
agagcattgctcacggactctggtggctttcaaatggtgtcactrttgcatttggctgat
atcactgaaaagggtgtcacattccaggtatttggctggggttctgtgtttcttctactg
cttattactactttgta---ttggcagaacagaataggagctgatataataatggctctt
gacgatgttgttaggacaactatcacaggtccragaatcgaggaggctatgtatcgcact
cttcgttggatagacagatgtatcaaagctcataagaggccaaatgagcagaatttattt
ggaattgtacaaggtggtctagatccggtkcttagagatatatgtgtcaagggtttggtg
gaaaggaatctacctggctatg--ctattggtggtcttgcaggcggcgaaagcaaggatt
cattttggcgtgttgtggcccaatgcactgctgcattgcctgaggataagcctcgatatg
ttat-gggtgttggctatccacttgatattgtcgtttgtagtgctcttggtgctgatatg
tatgactgtgtttatcctacccgaactgctcgttttggcactgctctcataccggag---
------------------------------------------------------------
------------------------------------------------------------
------------------------------------------------------------
------------------------------------------------------------
---------------------------------------------gkggtactgaaactg
aagcaccacgcaatggctgaggacactcgccctattgatccttcttgtgcttgcatggta
------------------------------------------------------------
------------------------------------------------------------
------------------------------------------------------------
-----------------------------tttcctaaaggcgatgtacctgagtgggtct
gcaacgccatggaggttgc-------------------------tggaatcsacatttct
tcatgt-----tgt
>PAFTOL009297
------------------------------------------------------------
------------------------------------ggaactattaaaggcttgactaca
agccaactggaggaaataggttgccaaattatactgggaaatacataccatttggcactt
cggcctacctctgagttgatcgatgaacttggtggtctccacaaatttatgaactggcca
agagcattgctcacggactctggtggctttcaaatggtgtcactattgcatttggctgat
attactgaaaagggtgtcacattccaggtatttggctggggttctgtgttgcttctcctg
cttattagtactttgta---ttggcagaacagaatmggagctgatatcataatggctcty
gatgatgttgttaggacaactatcacaggtccaagaattgaggaggctatgtatcgcact
cttcgttggatagacagatgtatcaaagctcataagaggccaaatgagcagaatttattt
ggaattgtacaaggtggtctagatccggtgcttagagatatatgcgtcaagggtttggtg
gaaaggaacctgcctggctatg--ctattggtggtcttgcaggcggcgaaagcaaggatt
cattttggcgtgttgtggcccaatgcactgctgcattgcctgaggataagcctcgatatg
ttat-gggtgttggctatccacttgatgttgtcgtttgtagtgctcttggtgctgatatg
tatgactgtgtttatcctacacgaactgctcgttttggcactgctctcataccagag---
------------------------------------------------------------
------------------------------------------------------------
------------------------------------------------------------
------------------------------------------------------------
---------------------------------------------ggggtactgaaactg
aagcaccatgcaatggctgaggacacttttcct---------------------------
------------------------------------------------------------
------------------------------------------------------------
------------------------------------------------------------
-----------------------------tttcctaaagacgatatacctgartgggtct
gcaacgccatggaggttgc-------------------------tggaatcgacatttct
tcatgt-----tgt
>PAFTOL009299
------------------------------------------------------------
------------------------------------gggactatcaaaggcttgactaca
agccaactggaagaaataggttgccaaattatactgggaaatacataccatttggcactt
cggcctacctctgagttgatcgatgaacttggtggtctccacaaatttatgaactggcca
agagcattgctcacggattctggtggctttcaaatggtgtcccttttgcatttggctgat
attactgaaaagggtgtcacattccag---------------------------------
------------------------cagaacagaataggagctgatatcataatggccctt
gatgatgttgttaggacaactatcacaggtccaagaattgaggaggctatgtatcgcact
cttcgttggatagacagatgtatcaaagstcataagaggccaaatgagcagaatttattt
ggaattgtacaaggtggtctagatccggtgcttagagatatatgtgtcaaaggattggtg
gaaaggaatctgcctggctatg--ctattggtggtcttgcaggcggcgaaagcaaggatt
cattttggcgtgttgtggcacaatgcactgctgcattgcccgaggataagcctcgatatg
ttat-gggtgttggctatccacttgatattgtcgtttgtagtgctcttggtgctgatatg
tatgactgtgtttatcctacccgaactgcccgttttggcactgctctcataccggag---
------------------------------------------------------------
------------------------------------------------------------
------------------------------------------------------------
------------------------------------------------------------
---------------------------------------------ggggtactgaaattg
aagcaccatgcaatg---------------------------------------------
------------------------------------------------------------
------------------------------------------------------------
------------------------------------------------------------
------------------------------------------------------------
------------------------------------------------------------
--------------
>PAFTOL009301
------------------------------------------------------------
------------------------------------------------------------
------------------------------------------------------------
------------------------------------------------------------
------------------------------------------------------------
------------------------------------------------------------
------------------------cagaacagaataggagctgatatcataatggctctt
gatgatgttgttaggacaactatcacaggtccaagaattgaggaggctatgtatcgcact
cttcgttggatagacagatgtatcaaagctcataagaggccaaatgagcagaatttattt
ggaattgtacaaggtggtctagatccagtgcttagagatatatgtgtcaaaggtttggtg
gaaaggaatctgcctggctatg--ctattggtggtcttgcaggyggcgaaagcmargatt
cattttggcgtgttgtggcccaatgcactgctgcattgcctgaggataagcctcgatatg
ttat-gggtgttggctatccacttgatattgtcgtttgtagtgctcttggtgctgatatg
tatgactgtgtttatcctacccgaactgctcgttttggcactgctctcataccggag---
------------------------------------------------------------
------------------------------------------------------------
------------------------------------------------------------
------------------------------------------------------------
------------------------------------------------------------
------------------------------------------------------------
------------------------------------------------------------
------------------------------------------------------------
------------------------------------------------------------
------------------------------------------------------------
------------------------------------------------------------
--------------
>PAFTOL009303
------------------------------------------------------------
------------------------------------------------------------
------------------------------------------------------------
------------------------------------------------------------
------------------------------------------------------------
------------------------------------------------------------
------------------------------------------------------------
------------------------------------------------------------
------------------------------------------------------------
------------------------------------------------------------
------------gacagctatg--ctattggyggtcttgcaggcggcgaaagcaaggatt
cattttggcgtgttgtggcccaatgcactgcggcattgcctgaggataagcctcgatatg
ttat-gggcgttggctatccacttgatattgtcgtttgtagtgctcttggtgctgatatg
tatgactctgtttatcccacccgaactgctcgttttggcactgctctgataccggag---
------------------------------------------------------------
------------------------------------------------------------
------------------------------------------------------------
------------------------------------------------------------
------------------------------------------------------------
------------------------------------------------------------
------------------------------------------------------------
------------------------------------------------------------
------------------------------------------------------------
------------------------------------------------------------
------------------------------------------------------------
--------------
>PAFTOL009311
------------------------------------------------------------
------------------------------------------------------------
------------------------------------------------------------
------------------------------------------------------------
------------------------------------------------------------
------------------------------------------------------------
---------------------ttgcagaacagaataggagccgatatcataatggctctc
gatgatgttgttcgaacaactatcacaggtccaagaattgaggaggctatgtatcgcact
cttcgttggatagacaggtgtattaaagctcacaagaggccaaatgagcagaatttgttt
ggaattgtacaaggtggccttgatccagtgctaagagatatatgtgtcaaaggtctggtg
gaaaggaatctacctggctatg--ctattggtggtcttgcaggcggtgaaagcaaggatt
cattttggcgtgttgtagcccagtgcactgctgcactgcccgaggataaacctcgatatg
ttat-gggtgttggttatccactggacattgtcgtttgcagtgctctgggtgctgatatg
tatgactgtgtttatcctacacgcactgctcgttttggcactgctcttatacctgag---
------------------------------------------------------------
------------------------------------------------------------
------------------------------------------------------------
------------------------------------------------------------
------------------------------------------------------------
------------------------------------------------------------
------------------------------------------------------------
------------------------------------------------------------
------------------------------------------------------------
-----------------------------tttcccgaaggcaatgtacctgagtgggtct
gcaatgccatggaggttgc-------------------------tggaattgatatttct
tcctgc-----tgt
>PAFTOL009313
------------------------------------------------------------
------------------------------------ggtactattaaaggcttgacaaca
rgccagctmgaggaaatcggttgccaaattatattgggaaatacatatcatttggctctt
crgcctacttctgarttgattgatgagctagggggtcttcacaaatttatgaactggccr
agggcattgctcacagactctggtggcttccaaatggtagtcttg---------------
------------------------------------------------------------
------------------------cagaacagaataggagctgatatcattatggctctc
gatgatgttg---------ctattactggtccaagaatagaggaggctatgtatcgcact
cttcgatggatagacagatgtattamagctcacaaaaggccaaatgarcagaatttattt
ggaatcgtacaaggtggtctagatccagtgctgagagatatatgtgtcaaaggtttggtg
gagaggaatctgcctggctatg--ctattggtggtcttgcaggcggtgaaagcaaggatt
cattctggcgcgttgtagcccagtgcacagctgcactgcctgaggataaacctcgatatg
ttat-gggtgttggatatccactggacattgtygtttgtagcgctctgggtgctgatatg
tatgattgcgtgtaycctacccgaactgctcgttttggtaccgcccttatacctgag---
------------------------------------------------------------
------------------------------------------------------------
------------------------------------------------------------
------------------------------------------------------------
---------------------------------------------ggggtactgaagctg
aagcacaatgcgatggctgatgacactcgccctattgatccttcttgtgcttgcatggtc
----tgcaagaca------------tacaccagagcctatattcactgtcttgttacaaa
agatgcgctgggctcacagc-------------ttgtgtcctatcacaatctctattaca
------tgcagttgagcagagatctccatac---ctctattgttaaaggatgctttccag
ggtttgtrtgcgattttctacagaaaawgtttcccaagggcgatatacctgagtgggtct
gcaatgccatggaggttgc-------------------------tggaattgatatttct
tcctgc-----tgt
>PAFTOL009321
------------------------------------------------------------
------------------------------------gggactattaaaggtttgacaaca
agccaactcgaggaaataggttgccaaattatactgggaaatacgtatcatttggctctt
cggcctacttctgagttgattgatgaacttggtggtcttcacaaatttatgaattggcca
agggcattgctcactgactctggaggctttcaaatggtttcactattgcatttggctgat
atcacagaaaagggtgtcacattccag---------------------------------
---------------------tttcagaacagaataggagccgatatcataatggctctt
gatgatgttgttaagacaacaatcacgggtccaagaattgaggaggctatgtatcgcact
ctgcgttggatagacagatgtatcaaagctcacaagaggccaaatgaacagaatttgttt
ggaattgtacaaggtggtctagatccagtgctaagagatatatgtgtcaaaggtttggtg
gaaagaaatctgccaggstatg--ctattggtggtcttgcaggcggtgaaagcaaggatt
cattctggcgtgttgtagcccaatgcactgctgcgttgcctgaggataaacctcgatatg
ttat-gggtgttggatatccactggacattgtcgtttgtagcgctctgggtgctgatatg
tatgattgtgtttatcctactcgcactgctcgttttggcactgctctaatacctgag---
------------------------------------------------------------
------------------------------------------------------------
------------------------------------------------------------
------------------------------------------------------------
---------------------------------------------ggggtactgaaactg
aagcacaatgtgatggctgatgacatgcgccctattgat---------------------
------------------------------------------------------------
------------------------------------------------------------
------------------------------------------------------------
-----------------------------tttcccaaaggcgaagtacctgaatgggtgc
gcaatgccatggaggttgc-------------------------tggaattgatatttct
tcgtgc-----tgt
>PAFTOL013501
------------------------------------------------------------
------------------------------------------------------------
------------------------------------------------------------
------------------------------------------------------------
------------------------------------------------------------
------------------------------------------------------------
------------------------------------------------------------
------------------------------------------------------------
---------------------------gctcataagaggccaaatgagcagaatttattt
ggaattgtacaaggtggtytagatccggtgcttagagatatatgtgtcaagggtttggtg
gaaaggaatctacccggctatg--ctattggtggtcttgcaggcggcgaaagcaaggatt
cattttggcgtgtygtggcccaatgcactgctgcattgcctgaggataagcctcgatatg
ttat-gggtgttggctacccacttgatattgtcgtttgtagtgctcttggcgctgatatg
tatgactgtgtttatcctacccgaactgctcgttttggcactgctctcataccggag---
------------------------------------------------------------
------------------------------------------------------------
------------------------------------------------------------
------------------------------------------------------------
------------------------------------------------------------
------------------------------------------------------------
------------------------------------------------------------
------------------------------------------------------------
------------------------------------------------------------
-----------------------------tttcctaaaggggatgtacctgagtgggtct
gcaacgccatggaggttgc-------------------------tggaatcgacatttct
tcatgt-----tgt
>SRR5036296
------------------------------------------------------------
------------------------------------------------------------
------------------------------------------------------------
------------------------------------------------------------
------------------------------------gtgtccctattgcatttggctgat
attactgaaaagggtgtcacattccagtctccggtagatggaaagccgatgctcttgacc
ccagaggaatctattga---aatccaaaacagaataggagctgatatcataatggccctt
gatgatgttgttaggacaactatcacaggtccaagaattgaggaggctatgtatcgcact
cttcgttggatagacagatgtatcaaagctcataagaggccaaatgagcagaatttattt
ggaattgtacaaggtggtctagatccggtgcttagagatatatgtgtcaaaggtttggtg
gaaagaaatctgcctggctatg--ctattggtggtcttgcaggcggcgaaagcaaggatt
cattttggcgtgttgtggcacaatgcactgctgcattgcctgaggataagcctcgatatg
ttat-gggtgttggctatccacttgatattgtcgtttgtagtgctcttggtgctgatatg
tatgactctgtttatcctacccgaactgctcgttttggcactgctctcataccggag---
------------------------------------------------------------
------------------------------------------------------------
------------------------------------------------------------
------------------------------------------------------------
---------------------------------------------ggggtactgaaactg
aagcaccatgcaatggctgaggacactcggcctattgatccttcttgtgcttgcatggtc
----tgtaagaca------------tacaccagagcctacattcactgttttgttacaaa
agatgcaatgggttcacaac-------------ttgtatcctatcacaatctctattaca
t---------gatgaaggtacat-------------------------------------
------------------------------------------------------------
------------------------------------------------------------
--------------
>SRR5137211
aagattttaggcaggtttaatagagctcgtgcgacaaagcttgtgcttcctcactatgtg
tgccagacgcctctgttcatgcccgtgggcactcaagggactattaaaggcttgacgaca
agccaactggaagaaataggttgccaaattatactgggaaatacataccatttggcactt
cggcctacctctgagttgatcgatgaacttggtggtctccacaaatttatgaactggcca
agagcattgctcacggactctggtggctttcaaatggtgtcactattgcatttggctgat
attactgaaaagggtgtcacattccagtctccggtagatgggaagccgatgctcttgacc
ccagaggagtctattga---aatccaaaacagaataggagccgatatcataatggctctt
gatgatgttgttaggacaactatcacaggtccaagaattgaggaggctatgtatcgcact
cttcgttggatagacagatgtatcaaagctcataagaggccaaatgagcagaatttattt
ggaattgtacaaggtggtctagatccgctgcttagagatatatgtgtcaaaggtttggtg
gaaaggaatctgcctggctatg--ctattggtggtcttgcaggcggcgaaagcaaggatt
cattttggcgtgttgtggcccaatgcactgctgcattgcctgaggataagcctcgatatg
ttat-gggtgttggctatccacttgatattgtcgtttgtagtgctcttggtgctgatatg
tatgactgtgtttatcctacccgaactgctcgttttggcactgctctcataccggag---
------------------------------------------------------------
------------------------------------------------------------
------------------------------------------------------------
------------------------------------------------------------
---------------------------------------------ggggtactgaaactg
aagcaccatgcaatggctgaggacactcagcctattgatccttcttgtgcttgcatggtc
----tgtaagacr------------tacaccagagcctacattcactgttttgttacaaa
agatgcaatgggttcacagc-------------ttgtatcctatcacaatctgtattacg
t---------gatgaaggtacatttctccat-----------------------------
----------------------------gtttcctaaaggtgatgtacctgagtgggtct
gcaacgccatggaggttgc-------------------------cggaatcgacatttct
tcatgt-----tgt
>SRR5137212
------------------------------------------------------------
------------------------------------gggactattaaaggcttgactaga
agccaactggaggaaataggttgccaaattatcctgggaaatacgtatcatttggcactt
cggcctacttctgagttgattgatgaatttggtggtctccacaaatttatgaactggcca
agagcattgctcacggactctggtggctttcaaatggtgtcactattgcacttggctgat
atcactgaaaagggcgtcacattccagtctccggtagatggaaagccgatgctcttgacc
ccagaggagtctattga---aatccaaaacagaataggagccgatatcataatggctctt
gatgatgttgttaggacaactatcacaggtccaagaattgaggaggctatgtatcgcact
cttcgttggatagacagatgtatcaaagctcataagaggccaaatgagcagaatttattt
ggaattgtacaaggtggtcttgatccggtgcttagagatttatgtgtcaaaggtttggtg
gaaaggaatctgcctggctatg--ctattggtggtcttgcaggcggtgaaagcaaggatt
cattttggcgtgttgtggcccagtgcactgctgcactgcctgaggataagcctcgatatg
ttat-gggtgttggctatccactggatattgtcatttgtagtgctttgggtgctgacatg
tacgactgtgtttatcctacccgaactgctcgttttggcactgctctcataccggag---
------------------------------------------------------------
------------------------------------------------------------
------------------------------------------------------------
------------------------------------------------------------
---------------------------------------------ggggtactgaaactg
aagcaccatgcaatggctgaggacactcgccctattgatccttcttgtgcttgcatggtc
----tgcaagaca------------tacaccagagcctacattcactgtcttgttacaaa
agatgcaatgggttcacaac-------------ttgtgtcctatcacaatctgtattaca
t---------gatgaaggtacatttctccat-----------------------------
----------------------------gttccccaaaggcgatgtacctgagtgggtct
gcaatgccatggaggttgc-------------------------tggaatcgatatttct
tcatgc-----tgt
>SRR5137213
------------------------------------------------------------
------------------------------------gggactattaaaggcttgactaca
agccaactggaagaaataggttgccaaattatactgggaaatacataccatttggcactt
cggcctacatctgagttgatcgatgaacttggtggcctccacaaatttatgaactggcca
agagcattgctcacggactctggtggctttcaaatggtgtcactattgcatttggctgat
attactgaaaagggtgtcacattccagtctccggtagatggaaagccgatgctcttaacc
ccagaggagtctattga---aatccaaaacagaataggagctgatatcataatggctctt
gatgatgttgttaggacaactatcacaggtccaagaattgaggaggctatgtatcgcact
cttcgttggatagacagatgtatcaaagctcataagaggccaaatgagcagaatttattt
ggaattgtacaaggtggtctagatccagtgcttagagatatatgtgtcaaaggtttggtg
gaaaggaatctgcctggctatg--ctattggtggtcttgcaggcggcgaaagcaaggatt
cattttggcgtgttgtggcccaatgcactgctgcattgcctgaggataagcctcgatatg
ttat-gggtgttggctatccacttgatattgtcgtttgtagtgctcttggtgctgatatg
tatgactgtgtttatcctacccgaactgctcgttttggcactgctctcataccggag---
------------------------------------------------------------
------------------------------------------------------------
------------------------------------------------------------
------------------------------------------------------------
---------------------------------------------ggggtactgaaactg
aagcacaatgcaatggctgaggacactcggcctattgatccttcttgtgcttgcatggtc
------------------------------------------------------------
------------------------------------------------------------
------------------------------------------------------------
-----------------------------tgtaagacatacaccagggcctacattcact
gttttgttacaaaagatgcaatgggttcacaacttgtatcctatcacaatctgtattaca
tgatgaaggtacat
>SRR8327214
------------------------------------------------------------
------------------------------------------------------------
------------------------------------------------------------
------------------------------------------------------------
------------------------------------------------------------
------------------------------------------------------------
------------------------------------------------------------
------------------------------------------------------------
------------------------------------------------------------
------------------------------------------------------------
---------------agctatg--ctattggtggtcttgcaggcggcgaaagcaaggatt
cattttggcgtgttgtggcccaatgcactgctgcattgcctgaggataagcctcgatatg
ttat-gggtgttggctatccacttgatattgtcgtttgtagtgctcttggtgctgatatg
tatgactgtgtttatcctacccgaactgctcgttttggcactgctctcataccggag---
------------------------------------------------------------
------------------------------------------------------------
------------------------------------------------------------
------------------------------------------------------------
---------------------------------------------ggggtactgaaactg
aagcaccatgcaatggctgaggacactcggcctattgatccttcttgtgcttgcatggtc
----tgtaagaca------------tacaccagagcctacattcactgttttgttacaaa
agatgcaatgggttcacagc-------------ttgtatcctatcacaatctgtattaca
tga---tgaagttgagcagagatctccatac---ctccataattgaaggaagctttcctg
agtttgtatgcaattttttacggaagatgtttcctaaaggtgatgtacctgagtgggtct
gcaacgccatggaggttgc-------------------------tggaatcgacatttct
tcatgt-----tgt
