# Supplementary material for: Phylogenomics and classification of Cactaceae based on hundreds of nuclear genes
Source: Plant Syst Evol. 2025 Aug 11;311(5):28. doi: 10.1007/s00606-025-01948-z (PMC12339657; doi:10.1007/s00606-025-01948-z)
Supplement: Supplementary file 4 — Online Resource 4: Containing alignments and RAxML gene trees for all included loci and all phylogenetic datasets (ZIP 10372 KB) [file 606_2025_1948_MOESM4_ESM.zip › de Vos et al_ESM_4/ESM_data_alignments/QCP/6041_consensus.mafft.fasta]

>PAFTOL004551
------------------------------------------------------------
------------------------------------------------------------
------------------------------------------------------------
------------------------------------------------------------
------------------------------------------------------cagttt
tttgttcttttgccacctcttcatgagctcattctggagacagagcgtgatgatattcgt
ggtggaaaacttctgagcctattgcataagagatgccattgtggggtgcctgaactgcaa
gcctgccttcagaggttactttggcatgggcatcaagtactgtttaaccaacttgcatct
tggatggtttatggcattctgcaa---gaccctcatggagaatttttcatcagaagg---
------------------------------------------------------------
------------------------------------------------------------
------------------------------------------------------------
------------------------------------------------------------
------------------------------------------------------------
------------------------------------------------------------
------------------------------------------------------------
------------------------------------------------------------
------------------------------------------------------------
------------------------------------------------------------
--------------------------------------------cagtgctttttggagg
agagtcggcaattaatgcgtttacctcctcgtcaaacaacggctgaagctgaccttatgg
tgcccttccagctg----------------------------------------------
------------------------------------------------------------
------------------------------------------------------------
------------------------------------------------------------
------------------------------------------gtaaagt-tg--------
------------------------------------------------------------
------------------------------------------------------------
------------------------------------------------------------
------------------------------------------------------------
------------------------------------------------------------
------------------------------------------------------------
------------------------------------------------------------
------------------------------------------------------------
------------------------------------------------------------
------------------------------------------------------------
------------------------------------------------------------
------------------------------------------------------------
-----------------------------------
>PAFTOL004552
------------------------------------------------------------
------------------------------------------------------------
------------------------------------------------------------
------------------------------------------------------------
------------------------------------------------------------
------------------------------------------------------------
------------------------------------------------------------
------------------------------------------------------------
------------------------------------------------------------
------------------------------------------------------------
------------------------------------------------------------
------------------------------------------------------------
------------------------------------------------------------
------------------------------------------------------------
------------------------------------------------------------
------------------------------------------------------------
------------------------------------------------------------
------------------------------------------------------------
------------------------------------------------------------
--------------------------------------------cagtgctttttggagg
agagtcggcagttaatgcgtttacctcctcgtcaaacaacagctgaagctgaccttatgg
tgcctttccagctg---------------tt---gcttgataagaacatacatat-tatt
tttttt---------tctttcaccctgactactaggatgccttcagcgggmgttgctgtt
aaaccatcccaactggatgtatctagatcaagagctcatcctgayggaagttctggtgcr
gcc------ccatcaaatactctctcagacttggatggctgggatggtatmactcttgaa
tattcaattgattggcccctccagttgtttttcacacaggaagtactat-ctaagtatcg
ccgggtattccagtatctgctacgccttaaacgaacacaaatggagttagagaagtcctg
ggcrtctgttatgcatcaagatcatagtgattttgccaagcgtcgaaatgayagtgagag
gtgctcaacatctcagcaaagacggcagcgttttagaccaatgtggcgggttagagagca
tatggcctttcttatcaggaatcttcagttttatatccaggta-----------------
------------------------------------------------------------
------------------------------------------------------------
------------------------------------------------------------
------------------------------------------------------------
------------------------------------------------------------
------------------------------------------------------------
------------------------------------------------------------
------------------------------------------------------------
-----------------------------------
>PAFTOL004553
------------------------------------------------------------
------------------------------------------------------------
------------------------------------------------------------
------------------------------------------------------------
------------------------------------------------------------
------------------------------------------------------------
------------------------------------------------------------
------------------------------------------------------------
------------------------------------------------------------
------------------------------------------------------------
------------------------------------------------------------
------------------------------------------------------------
------------------------------------------------------------
------------------------------------------------------------
------------------------------------------------------------
------------------------------------------------------------
------------------------------------------------------------
------------------------------------------------------------
------------------------------------------------------------
--------------------------------------------cagtgctttttggagg
agagtcggcagttaatgcgtttacctcctcgtcaaacaacagctgaagctgaccttatgg
tgcctttccagctg--------ctgagtgcc---gaaaccccaaaaagtaaa----ag-t
gacata---------aaagatgtttgaaaagctaggataccttcagcgggagttgctgtt
aagccatcccaactagatgtatctagatcaagagcttatcctgacggaagttctggtgcg
gcc------ccatcaaatacttcttcagacttggatggctgggatggtatcactcttgaa
tattcaattgattggcccctccagttgtttttcacacaggaagtactat-ctaagtatcg
ccgagtattccagtatctgctgcgccttaaacgaacacaaatggagttagaaaagtcctg
ggcatctgttatgcatcaagatcatagtgactttgccaagcgtcgaaatgatagggagag
gtgctcagcatctcagcaaagacggcagcgttttagaccaatgtggcgggttagagagca
tatggcctttcttatcaggaatcttcagttttatatccaggta-----------------
------------------------------------------------------------
------------------------------------------------------------
------------------------------------------------------------
------------------------------------------------------------
------------------------------------------------------------
------------------------------------------------------------
------------------------------------------------------------
------------------------------------------------------------
-----------------------------------
>PAFTOL004554
------------------------------------------------------------
------------------------------------------------------------
------------------------------------------------------------
------------------------------------------------------------
------------------------------------------------------------
------------------------------------------------------------
------------------------------------------------------------
------atatgaaggttactttggcatggtcatcaagtactgtttaaccaaattgcatct
tggatggtttatggcattctgcaa---gaccctcatggagaatttttcattagaagg---
------------------------------------------------------------
------------------------------------------------------------
------------------------------------------------------------
------------------------------------------------------------
------------------------------------------------------------
------------------------------------------------------------
------------------------------------------------------------
------------------------------------------------------------
------------------------------------------------------------
------------------------------------------------------------
--------------------------------------------cagtgctttttggagg
agagtcggcagttaatgcgtttacctcctcgtcaracaacagctgaagctgaccttatgg
tgcctttccagctg--------gtaaagtct---agcc------aacatgaa----tt-c
ttttcg---------catctctcgttaatctttga------ctccctaggaatttcctct
tttctggttgaacttgatgtatctagatcaagagctcatcctgacggaagttctggtgcg
gcc------ccatcaaatactctctcagacttggatggctgggatggtatcactcttgaa
tattcaattgattggcccctccagttgtttttcacacaggaagtactat-ctaagtatcg
ccgggtattccagtatctgctacgccttaaacgaacacaaatggagttagagaagtcctg
ggcgtctgttatgcatcaagatcatagtgattttgccaagcgtcgaaatgacagtgagag
gtgctcaacatctcagcaaagacggcagcgttttagaccaatgtggcgggttagagagca
tatggcctttcttatcaggaatcttcagttttatatccaggta-----------------
------------------------------------------------------------
------------------------------------------------------------
------------------------------------------------------------
------------------------------------------------------------
------------------------------------------------------------
------------------------------------------------------------
------------------------------------------------------------
------------------------------------------------------------
-----------------------------------
>PAFTOL004555
------------------------------------------------------------
------------------------------------------------------------
------------------------------------------------------------
------------------------------------------------------------
------------------------------------------------------cagttt
tttgttattttgccacctctttatgagcttattttggagatwgagcgtgatgatattcgt
ggtggaaaacttcttaccctattgcataagagatgccattgtggtgtgcctgaactgcaa
acttgccttcagaggttactttggcatggtcatcaagtactgtttaaccaacttgcatct
tggatggtttatggcattctgcaa---gaccctcatggagaatttttcattagaagg---
------------------------------------------------------------
------------------------------------------------------------
------------------------------------------------------------
------------------------------------------------------------
------------------------------------------------------------
------------------------------------------------------------
------------------------------------------------------------
------------------------------------------------------------
------------------------------------------------------------
------------------------------------------------------------
--------------------------------------------cagtgctttttggagg
agagtcggcagttaatgcgtttacctcctcgtcaaacaacagctgaagctgaccttatgg
tgcctttccagctg----------------------------------------------
------------------------ttgatctataaaat----------------------
------------------------------------------------------------
------------------------------------------ggcaagtccgcttgaaaa
taattggttggttgcct--------------------------aatgtc-acaggtatcg
ccgggtattccagtatttgctacgccttaaacgaacacaaatggagttagaaaagtcctg
ggcatctgttatgcatcaagatcatagtgattttgccaagcgtcgaaatgatagggagag
gtgctcagcatctcagcaaagacggcagcgttttagaccaatgtggcgggttagagagca
tatggcctttcttatcaggaatcttcagttttatatccaggta-----------------
------------------------------------------------------------
------------------------------------------------------------
------------------------------------------------------------
------------------------------------------------------------
------------------------------------------------------------
------------------------------------------------------------
------------------------------------------------------------
------------------------------------------------------------
-----------------------------------
>PAFTOL004556
------------------------------------------------------------
------------------------------------------------------------
------------------------------------------------------------
------------------------------------------------------------
------------------------------------------------------------
------------------------------------------------------------
------------------------------------------------------------
------------------------------------------------------------
------------------------------------------------------------
------------------------------------------------------------
------------------------------------------------------------
------------------------------------------------------------
------------------------------------------------------------
------------------------------------------------------------
------------------------------------------------------------
------------------------------------------------------------
------------------------------------------------------------
------------------------------------------------------------
------------------------------------------------------------
--------------------------------------------cagtgctttttagagg
agagtcggcagttaatgcgtttacctcctcgtcaaacaacagctgaagctgaccttatgg
tgcctttccagctg----------------------------------------------
------------------------------------------------------------
------------------------------------------------------------
------------------------------------------------------------
------------------------------------------------------------
------------------------------------------------------------
------------------------------------------------------------
------------------------------------------------------------
------------------------------------------------------------
------------------------------------------------------------
------------------------------------------------------------
------------------------------------------------------------
------------------------------------------------------------
------------------------------------------------------------
------------------------------------------------------------
------------------------------------------------------------
------------------------------------------------------------
-----------------------------------
>PAFTOL004560
------------------------------------------------------------
------------------------------------------------------------
------------------------------------------------------------
------------------------------------------------------------
------------------------------------------------------------
------------------------------------------------------------
------------------------------------------------------------
------------------------------------------------------------
------------------------------------------------------------
------------------------------------------------------------
------------------------------------------------------------
------------------------------------------------------------
------------------------------------------------------------
------------------------------------------------------------
------------------------------------------------------------
------------------------------------------------------------
------------------------------------------------------------
------------------------------------------------------------
------------------------------------------------------------
------------------------------------------------------------
------------------------------------------------------------
------------------------------------------------------------
------------------------ctgactactaggatgccttcagcgggagttgctgtt
aaaccatcccaactagatgtatctagatcaagagcttatcctgaaggaagttctggtgcg
gcc------ccatcaaatactccctcagacttggatggctgggatggtatcactcttgaa
tattcaattgattggcccctccagttgtttttcacacaggaagtactat-ctaagtatcg
ccgggtattccagtatctgctacgacttaaacgaacacagatggagttagagaagtcctg
ggcatctgttatgcatcaagaccatagtgattttgccaatcgtcgaaatgatagcgagag
gygctcaacatctcagcaaagacggcagcgttttagaccaatgtggcgggttagagagca
tatggcctttcttatcaggaatcttcagttttatatccaggta-----------------
------------------------------------------------------------
------------------------------------------------------------
------------------------------------------------------------
------------------------------------------------------------
------------------------------------------------------------
------------------------------------------------------------
------------------------------------------------------------
------------------------------------------------------------
-----------------------------------
>PAFTOL004561
------------------------------------------------------------
------------------------------------------------------------
------------------------------------------------------------
------------------------------------------------------------
------------------------------------------------------cagttt
tttgttcttttgccacctcttcatgagcttattttggagatagagcatgatgatattcgt
ggtggaaaacttctgagcctattgcataagagatgccattgtggggtgcctgaactgcaa
gcctgccttcagaggttactttggcatgggcatcaagtactgtttaaccaacttgcatct
tggatggtttatggcattctgcaa---gatcctcatggagaatttttcatcagaatg---
------------------------------------------------------------
------------------------------------------------------------
------------------------------------------------------------
------------------------------------------------------------
------------------------------------------------------------
------------------------------------------------------------
------------------------------------------------------------
-----------------------------------cag----------------------
--gaatcaactgaattccacaaaaggtcatttgagtgtgctgttgactcgattcgtgcta
ttgcagccagtcatctttggcaggttctg-------------------------------
------------------------------------------------------------
------------------------------------------------------------
------------------------------------------------------------
------------------------ctggctactaggatgccttcagtcggagttgctgtt
aaaccatcccaagtagatgcatctagatcaagagcttatgctgacggaagttccggtgtg
gcc------ccatcaaatacttcctcagacttggatgggtgggatggcatcactctggaa
tattcaattgattggcccctccaattgtttttcacgcaggaagtactat-ctaagtatcg
ccgggtattccagtatctcctacgtcttaaacgaacgcaaatggagttagaaaagtcctg
ggcatctgtgatgcatcaagatcatatggattttgccaagcgtcgaaatgatagagagaa
gtgctcaacatctcagcaaagacggcagcgttttagaccaatgtggcgggttagagaaca
catggcctttcttatcaggaatcttcagttttatatccaggtg-----------------
------------------------------------------------------------
------------------------------------------------------------
------------------------------------------------------------
------------------------------------------------------------
------------------------------------------------------------
------------------------------------------------------------
------------------------------------------------------------
------------------------------------------------------------
-----------------------------------
>PAFTOL004562
------------------------------------------------------------
------------------------------------------------------------
------------------------------------------------------------
------------------------------------------------------------
------------------------------------------------------cagttt
tttgttcttttgcctcctctttacgaacttattttggagatagagcgtgatgatattcgt
ggtggaaaacttcttaccctattgcataagagatgccattgtggtgtgcctgaactgcaa
acttgccttcagaggtgagcacatcat---------------------------------
------------------------------------------------------------
------------------------------------------------------------
------------------------------------------------------------
------------------------------------------------------------
------------------------------------------------------------
------------------------------------------------------------
------------------------------------------------------------
------------------------------------------------------------
------------------------------------------------------------
------------------------------------------------------------
------------------------------------------------------------
--------------------------------------------cagtgctttttagagg
agagtcggcagttaatgcgtttacctcctcgtcaaacaacagctgaagctgaccttatgg
tgcctttccagctg----------------------------------------------
------------------------------------------------------------
------------------------------------------------------------
------------------------------------------------------------
----------------------------------------------------aggtatcg
ccgggtattccagtatctgctacgacttaaacgaacacaaatggagttagagaagtcgtg
ggcatctgttatgcatcaagaccatagtgattttgccaagcgtcgaaatgatagcaagag
gtrctcaacatctcagcaaagacggcagcgttttagaccaatgtggcgggttagagagca
tatggcctttcttatcaggaatcttcagttttatatccaggta-----------------
------------------------------------------------------------
------------------------------------------------------------
------------------------------------------------------------
------------------------------------------------------------
------------------------------------------------------------
------------------------------------------------------------
------------------------------------------------------------
------------------------------------------------------------
-----------------------------------
>PAFTOL004564
------------------------------------------------------------
------------------------------------------------------------
------------------------------------------------------------
------------------------------------------------------------
------------------------------------------------------cagttt
tttgttcttttgccacctcttcatgagcttattttggagatagagcgtgatgatatttgt
ggtggaaaacttctgagcctattgcataagagatgccattgtggggtgcctgaactgcaa
gcctgccttcagaggttactttggcatgggcatcaagtactgtttaaccaacttgcatct
tggatggtttatggcattctgcaa---gaccctcatggagaatttttcatcagaagg---
------------------------------------------------------------
------------------------------------------------------------
------------------------------------------------------------
------------------------------------------------------------
------------------------------------------------------------
------------------------------------------------------------
------------------------------------------------------------
--------------------attctctcttgtatgcag----------------------
--gaatcaactgaattccacaaaaggtcatttgagtgtgctgttgactcgattcgcgcta
ttgcagccagtcatctttggcagcttgtggttgttcgtgcggatttggatggccatttaa
aggcccttaagaactattttcttgtttgaccttttatgtttgaaatttgctttttggagg
agagtcggcaattaatgcgtttacctcctcgtcaaacaacggctgaagctgaccttatgg
tgcccttccagctg--------gtaaagttg-----------------------------
------------------------------------------------------------
------------------------------------------------------------
------------------------------------------------------------
------------------------------------------------------------
------------------------------------------------------------
------------------------------------------------------------
------------------------------------------------------------
------------------------------------------------------------
------------------------------------------------------------
------------------------------------------------------------
------------------------------------------------------------
------------------------------------------------------------
--------------------------------------ataaatttcgtacttcaggaat
tcaacaaaaagtcaaactccttgtacactatattacgcagcagcagg----------ctt
gcaggaagtcagcgagccccctttttaagacgattcctg---------ttgcgtctaaat
ttc---------------aattctttctttgag---------------------------
-----------------------------------
>PAFTOL004565
------------------------------------------------------------
------------------------------------------------------------
------------------------------------------------------------
------------------------------------------------------------
------------------------------------------------------------
------------------------------------------------------------
------------------------------------------------------------
------------aggttactttggcatggtcatcaagtactgtttaaccaacttgcatct
tggatggtttatggcattctgcaa---gaccctcatggagaatttttcattagaagg---
------------------------------------------------------------
------------------------------------------------------------
------------------------------------------------------------
------------------------------------------------------------
------------------------------------------------------------
------------------------------------------------------------
------------------------------------------------------------
------------------------------------------------------------
------------------------------------------------------------
------------------------------------------------------------
------------------------------------------------------------
------------------------------------------------------------
------------------------------------------------------------
------------------------------------------------------------
------------------------------------------------------------
------------------------------------------------------------
------------------------------------------------------------
------------------------------------------------------------
------------------------------------------------------------
------------------------------------------------------------
------------------------------------------------------------
------------------------------------------------------------
------------------------------------------------------------
------------------------------------------------------------
------------------------------------------------------------
------------------------------------------------------------
------------------------------------------------------------
------------------------------------------------------------
------------------------------------------------------------
-----------------------------------
>PAFTOL004566
------------------------------------------------------------
------------------------------------------------------------
------------------------------------------------------------
------------------------------------------------------------
------------------------------------------------------cagttt
tttgttcttttgccacctcttcatgagcttattttggagatagagcgtgatgatgttcgt
ggtggaaaacttctgagcctattgcataagagatgccattgtggggtgcctgaactgcaa
gcctgccttcagaggttactttggcatgggcatcaagtactgtttaaccaacttgcatct
tggatggtttatggcattctgcaa---gaccctcatggagaatttttcatcagaagg---
------------------------------------------------------------
------------------------------------------------------------
------------------------------------------------------------
------------------------------------------------------------
------------------------------------------------------------
------------------------------------------------------------
------------------------------------------------------------
------------------------------------------------------------
------------------------------------------------------------
------------------------------------------------------------
------------------------------------------------------------
------------------------------------------------------------
------------------------------------------------------------
------------------------ctgactactaggatgccttcagtgggcgttgctgtt
aagccaccccaagtagatgcatctagatcaagagcttatgctgacggaagttccagtgcg
gcc------ccatcaaatacttcctcagacttggatggttgggatggtatcactcttgaa
tattcaattgattggcccctccaattgtttttcacgcaggaagtactat-ctaagtatcg
ccgggtattccaatatcttctacgtcttaaacgaacacagatggagttagaaaagtcctg
ggcatctgtgatgcatcaagatcatatggattttgccaagcgtcgaaatgatagagagaa
gtgctcaacatctcagcaaagacggcagcgttttagaccaatgtggcgggttagagagca
catggcctttcttatcaggaatcttcagttttatatccaggtg-----------------
------------------------------------------------------------
------------------------------------------------------------
------------------------------------------------------------
------------------------------------------------------------
--------------------------------------ttaaatttcgtacttcaggaat
tcaacaaaaagtcaaactccttgtacactatattacgtagcagcagg----------ctt
gcagggagtcagcgagccccctttttaagacgattcctg---------ttgcgtctaaat
ttc---------------aattccttctttgaggcgaccgcaaggggtgtactcaa----
-------------------------------tgtt
>PAFTOL004567
------------------------------------------------------------
------------------------------------------------------------
------------------------------------------------------------
------------------------------------------------------------
------------------------------------------------------cagttt
tttgttcttttgccacctctttacgagcttattttggagatagagcgtgatgatgttcgt
ggtggaaaacttcttaccctattgcataagagatgccattgtggtgtgcctgaactgcaa
acttgccttcagaggttactttggcatggccatcaagtactgtttaaccaacttgcatcg
tggatggtttacggcattctgcaa---gaccctcatggagaatttttcattagaagg---
------------------------------------------------------------
---------------------------------------------------------gat
atgcttcctgaatatatccacatgcgtgttgcagaatctattctctttgctggcaaagca
gtgagggtcctgcggaaccccagccctggcttttttgcacaggattcattatatcatcac
cagattccaaggcaatacgacagaataccaggattttctggt------------------
--cgcttttctttccaaaaagacccttcaaca----------------------------
--------------------gatgctgaacttgttgaggaggagttactcccgcagtctg
aggctgacaaaattgaagaaaactgtgaagttttgcag----------------------
--gaatcaactgaattccacaaaaggtcatttgagtgtgctgttgactcgattcgtgcta
tcgcagccggtcatctttggcagcttgtggttgttcgtgcggatttgaatggccatttaa
aggcccttaaagactattttctgttggcgaagggagattttttccagtgctttttggagg
agagtcggcagttaatgcgtttgcctcctcgtcaaacaacagctgaagctgaccttatgg
tgcctttccagctg--------gtaaaatcta---------gccaacatgaa----tt-c
ttttcg---------catctctcgctaatctttga------ttcgataggagttgctgtt
aaaccatcccaactagatgtatctagatcaagagcttatcctgacggaagttctggtgcg
gcc------ccatcaaaaactccctcagacttggatggctgggatggtatcactcttgaa
tattcaattgattggcccctccagttgtttttcacacaggaagtactat-ctaagtatcg
ccgggtattccagtatctgctacgccttaaacgaacacaaatggaattagaaaagtcctg
ggcatctgttatgcatcaagatcatagtgattttgctaatcgtcgaaatgacagggagag
gtgctcaacatctcagcaaagacggcagcgttttagaccaatgtggcgggttagagagca
tatggcctttcttatcaggaatcttcagttttatatccaggta-----------------
------------------------------------------------------------
------------------------------------------------------------
------------------------------------------------------------
------------------------------------------------------------
--------------------------------------wtaaattttgtatttcaggaat
tcaacaaaaagtcaaactccttgtacaccatattacgaagtagcagg----------ctt
gcaggaagtcagcgagccccctttttaagacgattcctg---------ttgcggctaaat
ttc---------------aattccttctttgaggcaactgcaagaggcgtactcaa----
-------------------------------tgtt
>PAFTOL004568
------------------------------------------------------------
------------------------------------------------------------
------------------------------------------------------------
------------------------------------------------------------
------------------------------------------------------cagttt
tttgttcttttgccacctcttcacgagcttattttggagatagagcgcgatgatattcgt
ggtggaaaacttcttaccctattgcataagagatgccattgtggtgtgcctgaactgcaa
acctgccttcagaggttactttggcatggtcatcaagtactgtttaaccaacttgcatct
tggatggtttatggcattctgcaa---gaccctcatggagaattttttattagaagg---
------------------------------------------------------------
---------------------------------------------------------gat
atgcttcctgaatatatccacatgcgtgttgcagartctattctctttgctggcaaagca
gtaagagtcctgcggaaccccagccccggcttctttgcacaggattcactataccatcac
cagattccaaggcaattccacagaataccaggattttctggt------------------
--cgcttttctttccagaaagacccttcaaca----------------------------
--------------------gatgctgaacttgttgaggaggagttactcccgcagtctg
aggctgacaaaattgaagcaatgctccacaatctgaag----------------------
------------------------------------------------------------
------------------------------------------------------------
--------------------------------------------cagtgctttttggagg
agagtcggcagttaatgcgtttacctcctcgtcaaacaacagctgaagctgaccttatgg
tgccgttccagctg--------gtaagatct---agccaacatatggcaagc----ta-g
aaggtc---------ttatttaccctgactactaggatgccttcagcgggagttgctgtt
aagccatcccaactagatgtatctagatcaagagcttatcctgacggaagttctggtgcg
scc------ccattaaaaactctctcagatttggatggctgggagggtatcgctcttgaa
tattcaattgattggcccctccagttgtttttcacacaggaagtactat-ctaagtatcg
ccgggtattccagtatctgctacaacttaaacgaacacaaatggaattagaaaagtcctg
ggcatctgttatgcatcaagatcatagtgattttgccaagcgtcgaaatgagagggagag
gtgctcaacatctcagcaaagacggcagcgttttagaccaatgtggcgcgttagagagca
tatggcctttcttatcaggaatcttcagttttatatccaggtac----------------
------------------------------------------------------------
------------------------------------------------------------
------------------------------------------------------------
------------------------------------------------------------
------------------------------------atttaaattttgtatttcaggaat
tcaacaaaaagtcaaactccttgtacaccatattacgtagcagcagg----------ctt
gcaggaagtcagcgagccccctttttaagacgattcctg---------ttrcggytaaat
ttc---------------aattccttctttgaggcaactgcaagaggcgtactgaa----
-------------------------------tgtt
>PAFTOL004571
------------------------------------------------------------
------------------------------------------------------------
------------------------------------------------------------
------------------------------------------------------------
------------------------------------------------------cagttt
tttgttcttttgccacctcttcatgagcttattttggagatagagcgtgatgatattcgt
ggtggaaaacttctgagcctattgcataagagatgccattgtggggtgcctgaactgcaa
gcctgccttcagaggttactttggcatgggcatcaagtactgtttaaccaacttgcatct
tggatggtttatggcattctgcaa---gaccctcatggagaatttttyatcagaagg---
------------------------------------------------------------
---------------------------------------------------------gat
atgcttcctgaatatatccacatgcgtgttgcagaatccgttctctttgctggcaaagca
gtaagggtccttcggaatcccagtcctggcttttttacacaggattcattataccatcac
caaattccaaggcaatatcacagaacacgaggatcttctggt------------------
--ygctttgctttccaaaaagacccttcaaca----------------------------
--------------------gatgctgaactcgttgaagaggagttrctcccacagtctg
aagctgacaaaattgaagcwwtgctccgcgatctgaag----------------------
--gaatcawctgaattccacaaaaggtcatttgagtgtgctgttgactcaattcgcgcta
ttgcagccagtcatctttggcagcttgtggttgttcgtgcagatttggatggccatttaa
aggcccttaagaactattttctgttggcaaaaggagatttttttcagtgctttttggagg
agagtcggcaattaatgcgtttacctcctcgtcaaacaacrgctgaagctgaccttatgg
tgcccttccagctg--------gtaaa-----------gttg------------------
------------------------ctgactactaggatgccttcagtgggagttgctgtt
aaaccatcccaagtagatgcatctagatcaagagcttatgctgacggaagttccagtgtg
gcc------ccatcaaatacttcctcagacttggatggctgggatggtatcactcttgaa
tattcaattgattggcccctccaattgtttttcacgcaggaagtactat-ctaagtatcg
ccgggtattccagtatctcctacgtcttaaacgaacgcaaatggagttagaaaagtcctg
ggcatctgtgatgcatcaagatcatatggattttgccaagcgtcgaaataatagagagaa
gtgctcaacatctcagcaaagacggcagcgttttagaccaatgtggagggttagagagca
catggcctttcttatcaggaatcttcagttttatatccaggtg-----------------
------------------------------------------------------------
------------------------------------------------------------
------------------------------------------------------------
------------------------------------------------------------
--------------------------------------ttaaatttcgtacttcaggaat
tcaacaaaaagtcaaactccttgtacactatattacgtagcagcagg----------ctt
gcaggaagtcagcgagccccctttttaagacgattcctg---------ttgcgtctaaat
ttc---------------aattccttctttgaggcaaccgcaaggggtgtactcaa----
-------------------------------tgtt
>PAFTOL004572
------------------------------------------------------------
------------------------------------------------------------
------------------------------------------------------------
------------------------------------------------------------
------------------------------------------------------cagttt
tttgttcttttgccacctctttatgagcttattttggagatagagcgtgatgatattcgt
ggtggaaaacttcttacactattgcataagagatgccattgtggtgtgcctgaactgcaa
acttgccttcagaggttactttggcatggtcaccaagtactgtttaaccaacttgcatct
tggatggtttatggcattctgcaa---gaccctcatggagaatttttcgttagaagg---
------------------------------------------------------------
---------------------------------------------------------gat
atgcttcctgaatatatccacatgcgtgttgcagaatctattctctttgctggcaaagca
gtaagggtcctccggaaccccagccctggcttttttgcacaggattcattataccatcac
cagattccaaggcaataccacaggataccaggattttctggt------------------
--cgcttttctttccaaaaagaccctt---ca----------------------------
--------------------gatgctgaacttgttgaggaggagttactcccacagtctg
aggctgacaaaattgaagcaatgctccacaatctgaag----------------------
--gaatcaactgaattccacaaaaggtcatttgagtgtgctgttgactcgatttgcgcta
ttgcagccagtcatctttggcagcttgtggttgttcgtgcggatttgaatggccatttga
aggcccttaaagactattttctgttggcaaagggagattttttccagtgctttttagagg
agagtcggcagttaatgcgtttacctcctcgtcaaacaacagctgaagctgaccttatgg
tgcctttccagctg----------------------------------------------
------------------------ctgactactaggatgccttcagcgggagttgctgtt
aaaccatcccaactagatgtatctagatcaagagcttaccctgacggaagttctggtgcg
gcc------ccatcaaatactccctcagacttggatggctgggatggtatcactcttgaa
tattcaattgattggcccctccagttgtttttcactcaggaagtactat-ctaagtatcg
ccgggtattccagtatctgctacgccttaaacgaacgcaaatggagttagagaagtcctg
ggcatctgttatgcatcaagatcatagtgattttgccaagcgtcgaaatgatagggagag
gtgctcaacatctcagcaaagacggcagcgttttagaccaatgtggcgggttagagagca
tatggcctttcttatcaggaatcttcagttttatatccaggtag----------------
-----------------------------------------------------------c
ttttttctgta----------------------ggtatttatcagccttga---------
-----------------------------------------tttctcagtcatttttgga
cattggttctgtgtcaagaatactggacagtataatgaaactttgtctgcaattctgctg
gaccattgaaaatcaagaacgccctagtrcaaa-tgaattggagcacataactgaggaat
tcaacaaaaagtcaaactccttgtacaccatattacgtagcagcagg----------ctt
gcaggaagtcagcgagccccctttttaagacgattcctg---------ttgcgtctaaat
ttc---------------aattccttmtttgaggcaactgcaagaggcgtactcaa----
-------------------------------tgtt
>PAFTOL004573
------------------------------------------------------------
------------------------------------------------------------
------------------------------------------------------------
------------------------------------------------------------
------------------------------------------------------cagttt
tttgttcttttgccacctctttatgagcttattttggagatagagcgtgatgatattcgt
ggtggaaaacttcttacactattgcataagagatgccattgtggtgtgcctgaactgcaa
acttgccttcagaggttactttggcatggtcatcaagtactgtttaaccaacttgcatct
tggatggtttatggcattctgcaa---gaccctcatggagaatttttcattagaagg---
------------------------------------------------------------
---------------------------------------------------------gat
atgcttcctgaatatatccacatgcgtgttgcagaatctattctctttgctggcaaagca
gtaagggtcctccggaaccccagccctggcttttttgcacaggattcattataccatcac
cagattccaaggcaataccacagaataccaggattttctggt------------------
--cgcttttctttccaaaaagacccttcaaca----------------------------
--------------------gatgctgaacttgttgaggaggagttactcccacagtctg
aggctgacaaaattgaagcaatgctccacaatctgaag----------------------
--gaatcaactgaattccacaaaaggtcatttgagtgtgctgttgactcgattcgcgtta
tcgcagccagtcatctttggcagcttgttgttgttcgtgctgatttgaatggccatttga
aggcccttaaagactattttctgttggcaaagggagatttttkccagtgctttttagagg
agagtcggcagttaatgcgtttacctcctcgtcaaacaacagctgaagctgaccttatgg
tgcctttccagctg-------ctttattgct---gcttgatragaacataca----ta--
tttttt---------tcttttaccctgactactaggatgccttcagcgggagttgctgtt
aaaccatcccaactagatgtatctagatcaagagcttatcctgacggaagttctggtgcg
gcc------ccatcaaatactccctcagacttggatggctgggatggtatcactcttgaa
tattcaattgattggcccctccagttgtttttcactcaggaagtactat-ctaagtatcg
ccgggtattccagtatctgctacgccttaaacgaacgcaaatggagttagagaagtcctg
ggcatctgttatgcatcaagatcatagtgattttgccaagcgtcgaaatgatagggagag
gtgctcaacatctcagcaaagacggcagcgttttagaccaatgtggcgggttagagagca
tatggcctttcttatcaggaatcttcagttttatatccag--------------------
------------------------------------------------------------
------------------------------------------------------------
------------------------------------------------------------
------------------------------------------------------------
--------------------------------------ttaaattttgtatttcaggaat
tcaacaaaaagtcaaactccttgtacaccatattacgtagcagcagg----------ctt
gcaggaagccagcgagccccctttttaagacgattcctg---------ttgcgtctaaat
ttc---------------aattccttctttgag---------------------------
-----------------------------------
>PAFTOL004574
------------------------------------------------------------
------------------------------------------------------------
------------------------------------------------------------
------------------------------------------------------------
------------------------------------------------------cagttt
tttgttcttttgccacctctttgtgagcttattttggagatagagtgtgatgatattcgt
ggtggaaaacttcttaccctattgcataagagatgccattgtggtgtgcctgaactgcaa
acttgccttcagaggttactttggcatggtcatcaagtactgtttaaccaacttgcatct
tggatggtttatggcattctgcaa---gaccctcatggagaatttttcattagaagg---
------------------------------------------------------------
---------------------------------------------------------gat
atgcttcctgaatatatccacatgcgtgttgcagaatccattctctttgctggcaaagca
gttagggtcctgcggaaccccagccctggcttttttgcacaggattcattataccatcac
cagattccaaggcaataccacggaataccaggattttctggt------------------
--cgcttttctttccaaaaagacccttcaaca----------------------------
--------------------gatgctgaacttgttgaggaggagttactcccacagtctg
aggctgacacttatatattacagttattctaagggcag----------------------
--gaatcaactgaattccacaaaaggtcatttgagtgtgctgttgactcgattcgcgcta
tcgcagccagtcatctttggcagcttgtggttgttcgtgcggatttgaatggccatttaa
aggcccttaaagactattttctgttggcaaagggagatttttkccagtgctttttggagg
agagtcggcagttaatgcgtttacctcctcgtcaaacaacagctgaagctgaccttatgg
tgcctttccagctg----------------------------------------------
---ttt---------tattttaccctgactaytaggatgccttcagcgggagttgctgtt
aagccatcccaactagatgtatctagatcaagagcttatcctgatggaagttcgggtgcr
gcc------ccatcaaatacttcttcagacttggatggctgggatggtatcactcttgaa
taytcaattgattggcccctccagttgtttttcacacaggaagtactat-ctaagtatcg
ccgggtattccagtatttgctacgccttaagcgaacacaaatggagttagaaaagtcctg
ggcatctgttatgcatcaagatcatagtgattttgccaagcgtcgaactgatagggagag
gtgctcaacatctcagcaaagacggcagcgttttagaccaatgtggcgggttagagagca
tatggcctttcttatcaggaatcttcagttttatatccaggtaa----------------
------------------------------------------------------------
---------------------------------ggtatttatcagccttga---------
-----------------------------------------tttctcagtcatttttgga
cattggttctgtgtcaagaatactggacagtataatgaaactttgtctgcaattttgctg
gaccattgaaaatcaagaaagcccaagtacaaa-tgaattggagcacataactgaggaat
tcaacaaaaagtcaaactccttgtacaccatattacgtagcagcagg----------ctt
gcaggaagtcagcgagccccctttttgagacgattcctg---------ttgcgtctaaat
ttc---------------aattccttctttgaggcaactgcaagaggcgtactcaa----
-------------------------------tgtt
>PAFTOL004577
------------------------------------------------------------
------------------------------------------------------------
------------------------------------------------------------
------------------------------------------------------------
------------------------------------------------------cagttt
ttcgttcttttgcctcctctttacgarcttattttggagatagagcgtgatgatattcgt
ggtggaaaacttcttaccctattgcataagagatgccattgtggtgtgcctgaactgcaa
acctgccttcagaggttactttggcatggtcatcaagtactgtttaaccaaattgcatct
tggatggtttatggcattctgcaa---gaccctcatggagaatttttcattagaagg---
------------------------------------------------------------
---------------------------------------------------------gat
atgcttcctgaatatatccacatgcgtgttgcagaatctattctctttgctggcaaagca
gtaagggtcctccgtaacccsagccctggcttttttgcacaagattcattataccatcac
cagattccaaggcaataccacagaataccaggattttctggt------------------
--cgcttttctttccagaaagacccttcaaca----------------------------
--------------------gatgctgaacttgttgaggaggagttactyccacagtcgg
aggctgacaaaattgaagcaatgctccacaatctgaag----------------------
--gaatcaactgaattccacaaaagatcatttgagtgtgcggttgactcgattcgtgcta
ttgcagccagtcatctttggcagcttgtggttgttcgtgcggatttgaatggccatttaa
aggcccttaaagactattttctgctggcaaagggagattttttccagtgctttttggagg
agagtcggcagttaatgcgtttacctcctcgtcaaacaacagctgaagctgaccttatgg
tgcctttccagctgtt-t-tcctttattgtt---gcttgataagaacataca----ta-t
ttttct---------tctttcaccctgactactaggatgccttcagcgggagttcctgtt
aaaccatcccaactagatgtatctagatcaagagcttatcctgaaggaagttctggtgcg
gcc------ccatcaaatactccctcagacttggatggctgggatggtatcactcttgaa
tattcaattgattggcccctccagttgtttttcacacaggaagtactat-ctaagtatcg
ccgggtattccagtatctgctacgacttaaacgaacacagatggagttagagaagtcctg
ggcatcygttatgcatcaagaccatagtgattttgccaagcgtcgaaatgatagcgagag
gtgctcaacatctcagcaaagacggcagcgttttagaccaatgtggcgggttagagagca
tatggcctttcttatcaggaatcttcarttttatatccaagccccgtgcatatatctttt
aattgtt---atcaayaaagtggactcccaggtttgctgagcttttgatacctaaaatgc
ttttttctgca----------------------ggtatttatcagccttga---------
-----------------------------------------tttctcagtcatttttgga
cattggttctgtgtcaagaatactggacagtataatgaaactttgtctgcagttctgctg
gaccattgaaaatcaagaaagcccaagtacaaa-tgaattggagcacataactgaggaat
tcaacaaaaagtcaaactccttgtataccatattacgtagcagcagg----------ctt
gcaggaagtcagcgagccccctttttaagacgattcctg---------ttgcgtctaaat
ttc---------------aattccttctttgaggcgactgcacgaggcgtactcaa----
-------------------------------tgtt
>PAFTOL004578
------------------------------------------------------------
------------------------------------------------------------
------------------------------------------------------------
------------------------------------------------------------
------------------------------------------------------cagttt
tttgttctgttgccacctctttatgagcttattttggagatagagcgtgatgatattcgt
ggtggaaagcttcttacactattgcataagagatgccattgtggtgtgcctgaactgcaa
acttgccttcagaggttactttggcatggtcatcaagtcctgtttaaccaacttgcatct
tggatggtctatggcattctgcaa---gaccctcatggagaatttttcattagaagg---
------------------------------------------------------------
---------------------------------------------------------gat
atgcttcctgaatatatccacatgcgtgttgcagaatctattctctttgctggcaaagca
gtaagggtcctccggaaccccagccctggcttttttgcacaggattcattataccatcac
cagattccaaggcaataccacagaataccaggattttctggt------------------
--cgcttttctttccaaaaagacccttcaacg----------------------------
--------------------gatgctgaacttgttgaggaggagttactcccacagtctg
aggctgataaaattgaagcaatgctccacaatctgaag----------------------
--gaatcaactgaattccacaaaaggtcattcgagtgtgctgttgactcgattcgcgcta
tcacagccagtcatctttggcagcttgtggttgttcgtgcggatttgaatggccatttaa
aggcccttaaagactattttctgttggcaaagggagattttttccagtgctttttagagg
agagtcggcagctaatgcgtttacctcctcgtcaaacaacagctgaagctgaccttatgg
tgcctttccagctg-----tcctttattgct---gcttgataagaacataca----tg-t
tttttt---------tcttttaccctgactactaggatgccttcagcgggagttgctgtt
aaaccatcccaactagatgtatctagatcaagagcttatcctgacaaaagttccggtgcg
gcc------tcatcaaatactccctcagacttggatggctgggatggtatcactcttgaa
tattcaattgattggcccctccagttgtttttcactcaggaagtactat-ctaagtatcg
ccgggtattccagtatctgctacgccttaaacgaacgcaaatggagttagagaagtcttg
ggcatctgttatgcatcaagatcatagtgattttgccaagcgtcgaaatgatagggagag
gtgctcgacatctcagcaaagacggcagcgttttagaccaatgtggcgggttagagagca
tatggcctttcttatcaggaatcttcagttttatatccaggta-----------------
------------------------------------------------------------
------------------------------------------------------------
------------------------------------------------------------
------------------------------------------------------------
--------------------------------------ttaaattttgtatttcaggaat
tcaacaaaaagtcaaactccttgtacaccatattacgtagcagcagg----------ctt
gcaggaagtcagcgagccccctttttaagacgattcctg---------ttgcgtctaaat
ttc---------------aattccttctttgaggcaactgcaagaggcgtactcaa----
-------------------------------tgtt
>PAFTOL004582
------------------------------------------------------------
------------------------------------------------------------
------------------------------------------------------------
------------------------------------------------------------
------------------------------------------------------cagttt
tttgttcttttgccacctctttatgagcttattttggagatagagcgtgatgatattcgt
ggtggaaaacttcttacgctattgcataagagatgccattgtggtgtgcctgaactgcaa
acttgccttcaaaggttactttggcatggtcatcaagtactgtttaaccaacttgcatct
tggatggtttatggcattctgcaa---gaccctcatggagaatttttcattagaagg---
------------------------------------------------------------
---------------------------------------------------------kat
atgcttcctgaatatatccacatgcgtgttgcagaatatattctctttgctggcaaagca
gtaagggtcctccggaacccgagccctggcttttttgcacaggattcattataccatcac
cagattccaaggcaatacaacagaataccaggattttctggt------------------
--cgctttgctttccaaaaagacccttcaaca----------------------------
--------------------gatgctgaacttgttggggaggagttactcccacagtctg
aggctgacaaaattgaagcaatgctccacaatctgaag----------------------
------------------------------------------------------------
------------------------------------------------------------
--------------------------------------------cagtgctttttagagg
agagtcggcagttaatgcgtttacctcctcgtcaaacaacagctgaagctgaccttatgg
tgcctttccagctg--------gtaaatgtt---gcttgataagaacataca----ta-t
tttttt---------tcttttaccctgactactaggatgccttcagcgggagttgctgtt
aaaccatcccaactagatgtatctagatcaagagcttatcctgacggaagttctggtgcg
gcc------ccatcaaatactccctcagacttggatggctgggatggtatcactcttgaa
tattcaattgattggcccctccagttgtttttcactcaggaaatactat-ctaagtatcg
ccgggtattccagtatctgctatgccttaaacgaacgcaaatggagttagagaagtcctg
ggcatctgttatgcatcaagatcatagtgattttgccaagcgtcgaaatgatagggagag
gtgctcaacatctcagcaaagacgccagcgttttagaccaatgtggcgggttagagagca
tatggcctttcttatcaggaatcttcagttttatatccagacaaaaaaaagaaattcatc
tttataa---ttttgtgttttggactcccaggtttgctgagcttttgatacctaaaatgc
ttttttctgca----------------------gctatttatcagccttga---------
-----------------------------------------tttctcagtcatttttgga
cattggttctgtgtcaagaatactggacagtataatgaaactttgtctgcaattctgctg
gaccattgaaaatcaagaaagcccaagtacaaa-tgaattggagaacataaccsaggaat
tcaacaaaaagtcaaactccttgtacaccatattacgtagcagcagg----------ctt
gcaggaagtcagcgagccccctttttaagacgattcctg---------ttgcgtctaaat
ttc---------------aattccttctttgaggyaactgcaagaggcgtactcaa----
-------------------------------tgtt
>PAFTOL004583
------------------------------------------------------------
------------------------------------------------------------
------------------------------------------------------------
------------------------------------------------------------
------------------------------------------------------cagttt
ttcgttcttttgccacctctttatgagcttattttggagatagagcgtgatgatattcgt
ggtggaaaacttcttaccctattgcatgagagatgccattgtggtgtgcctgaactgcaa
acttgccttcakaggttactytggcatggtcatcaagtactgtttaaccaacttgcatct
tggatggtttatggcattctgcaa---gaccctcatggagaatttttcattagaagg---
------------------------------------------------------------
---------------------------------------------------------kat
atgcttcctgaatatatccacatgcgtgttgcagaatctattctctttgctggcaaagca
gtaagggtcctgcggaaccccagccctggcttttttgcacaggattcattataccatcac
cagattccaaggcaataccacmgaataccaggattttctggt------------------
--cgcttttctttccaaaaagaccmttcaaca----------------------------
--------------------gatgctgaacttgttgaggaggagttactcccacagtctg
aggctgacaaaattgaagcaatgctccacaatctgaag----------------------
------------------------------------------------------------
------------------------------------------------------------
--------------------------------------------cagtgctttttggagg
agagtcggcagttaatgcgtttacctcctcgtcaaacarcagctgaagctgaccttatgg
tgcctttccagctg--------attattgtt---gcttrataagaacgtaca----ta-t
tttttt---------tattttaccctgactactaggatgccttcrgcgggagttgctgtt
aagccatcccaactagatgtatctagatcaagagcttatcctgacggaagttctggtgcg
gcc------ccatcaaatacttcttcagacttggatggctgggatggtatcactcttgaa
tattcaattgattggcccctccagttgtttttcacacaggaagtactat-ctaagtatcg
ccgagtattccagtatctwctatgccttaaacgaacacaaatggagttagaaaagtcctg
ggcatctgttatgcatcaagatcatagtgattttgccaagcgtcgaaatgatagggagag
gtgctcagcatctcagcaaagacggcagcgttttagaccaatgtggcgggttagagagca
tatggcctttcttatcaggaatcttcagttttatatccaggttgatgtgatagaatccca
at----------------------------------------------------------
------------------------------------------------------------
----------------------------------------------------------gg
aatatactacagacccatatacaagagtcacatgattttactgaacttgtgaatttcc--
accaagagtaagtgaagattctttacttgcagattgacttaaattttgtatttcaggaat
tcaacaaaaagtcaaactccttgtacaccatattacgtagcagcagg----------ctt
gcaggaagtcagcgagccccctttttaaggcgattcctg---------ttgcgtctaaat
ttc---------------aattccttctttgaggcaactgcaagaggcgtactcaa----
-------------------------------tgtt
>PAFTOL004584
------------------------------------------------------------
------------------------------------------------------------
------------------------------------------------------------
------------------------------------------------------------
------------------------------------------------------cagttt
ttcgttcttttgcctcctctttaygagcttattttggagatagagcgtgatgatattcgt
ggtggaaaacttcttaccctattgcataagagatgccattgtggtgtgcctgaactgcaa
acytgcmttcagaggttactttggcatggtcatcaagtactgtttagccaaattgcatct
tggatggtttatggcattctgcaa---gaccctcatggagaatttttcattagaagg---
------------------------------------------------------------
---------------------------------------------------------gat
atgcttcctgaatatatccacatgcgtgttgcagaatctattctctttgctggcaaagca
gtaagggtcctccgtaaccccagccctggcttttttgcacaagattcattataccatcac
cagattccaaggcaataccacagcataccaggattttctggt------------------
--cgcttttctttccagaaagacccttcaaca----------------------------
--------------------gatgctgaacttgttgaggaagagttactcccacagtcgg
aggctgacaaaattgaagcaatgctccacaatctgaag----------------------
--gaatcaactgaattccacaaaagatcatttgagtgtgctgttgactcgattcgcgcta
ttgcagccagtcatctttggcagcttgtggttgttcgtgcggatttgaatggccatttaa
aggcccttaaagactattttctgctggcaaagggagattttttccagtgctttttggagg
agagtcggcagttaatgcgtttacctcctcgtcaaacaacagctgaagctgaccttatgg
tgcctttccagctg----------------------------------------------
------------------------ctgactactaggatgccttcagcgggagttgctgtt
aaaccatcccaactagatgtatctagatcaagagcttatcctgaaggaagttctggtgcg
gcc------ccatcaaatactccctcagacttggatggctgggatggtatcactcttgaa
tattcaattgattggcccctccagttgtttttcacacaggaagtactat-ctaagtaccg
ccgggtgttccagtatctgctacgacttaaacgaacacaaatggagttagagaagtcctg
ggcatctgttatgcatcaagaccatagtgattttgccaagcgtcgaaatgatagcgagag
gtgctcaacatctcagcaaagacggcagcgttttagaccaatgtggcgggttagagagca
tatggcctttcttatcaggaatcttcagttttatatccaggta-----------------
------------------------------------------------------------
------------------------------------------------------------
------------------------------------------------------------
------------------------------------------------------------
--------------------------------------ttaaattttgtatttcaggaat
tcaacaaaaagtcaaactccttgtataccatattacgtagcagcagg----------ctt
gcaggaagtcagcgagccccctttttaagacgattcctg---------ttgcgtctaaat
ttc---------------aattccttctttgaggcgactgcacgaggcgtactcaa----
-------------------------------tgtt
>PAFTOL004585
------------------------------------------------------------
------------------------------------------------------------
------------------------------------------------------------
------------------------------------------------------------
------------------------------------------------------cagttt
tttgttcttttgccacctcttcatgagcttattttggagatagagcgtgatgatgttcgt
ggtggaaaacttctgagcctattgcataagagatgccattgtggggtgcctgaactgcaa
gcctgccttcagaggttactttggcatgggcatcaagtactgtttaaccaacttgcatct
tggatggtttatggcattctgcaa---gaccctcatggagaatttttcatcagaagg---
------------------------------------------------------------
---------------------------------------------------------gat
atgcttcctgaatatatccacatgcgtgttgcagaatccgttctctttgctggcaaagca
gtaagggtccttcggaatcccagtcctggcttttttacacaggattcattataccatcac
caaattccaaggcaatatcacagaacacaaggatcttctggt------------------
--cgctttgttttccaaaaagacccttcaaca----------------------------
--------------------gatgctgaactcgttgaagaggagttactcccgcagtctg
aagctgacaaaattgaagcaatgctccgcaatctgaag----------------------
------------------------------------------------------------
------------------------------------------------------------
--------------------------------------------cagtgctttttggagg
agagtcggcaattaatgcgtttacctcctcgtcaaacaacggctgaagctgaccttatgg
tgcccttccagctg--------gtaaagctccattgttgttaagaacgtaca----tt-t
tttttt------aaaatttttaccctgactactaggatgccttcagtgggcgttgctgtt
aagccctcccaagtagatgcatctagatcaagagcttatgctgacggaagttccggtgcg
gcc------ccatcaaatacttcctcggacttggatggttgggatggtatcactcttgaa
tattcaattgattggcccctccaattgtttttcacgcaggaagtactat-ctaagtatcg
ccgggtattccagtatcttctacgtcttaaacgaacacagatggagttagaaaagtcctg
ggcatctgtgatgcatcaagatcatatggattttgccaagcgtcgaaatgatagagagaa
gtgctcaacatctcagcaaagacggcagcgttttagaccaatgtggcgggttagagagca
catggcctttcttatcaggaatcttcagttttatatccaggtcgatgtgatagaatccca
atggaat---atactacaaacccatatacaggagtcaca---------------------
------------------------------------------------------------
------------------------------------------------------------
-------------------------------------------------cgattttaccg
aactagtgaatttccaccaagagtaagtgaatattcttttaaatttcgtacttcaggaat
tcaacaaaaagtcaaattccttgtacactatattacgtagcagcagg----------ctt
gcaggaagtcagcgagccccctttttaagacgattcctg---------ttgcgtctaaat
ttc---------------aattccttctttgaggcgaccgcaaggggtgtactcaa----
-------------------------------tgtt
>PAFTOL004587
------------------------------------------------------------
------------------------------------------------------------
------------------------------------------------------------
------------------------------------------------------------
------------------------------------------------------cagttt
tttgttcttttgccacctctatatgagcttattttggagatagagcgtgatgatattcgt
ggtggaaaacttcttaccctcttgcataagagatgccattgtggtgtgcctgaactgcaa
acttgccttcagaggttactttggcatggtcatcaagtmctgtttaaccaacttgcatct
tggatggtttatggcattctgcaa---gatcctcatggagaatttttcatcagaagg---
------------------------------------------------------------
---------------------------------------------------------gat
atgcttcctgaatatctccacatgcgtgttgcagaatctattctctttgctggcaaagca
gtaagggtcctgcggaaccccagccctggcttttttgcacaggattcattayaccatcac
cagattccaaggcaataccacagaacaccaggattttctggt------------------
--cgcttttctttccaaaaagacacttcaaca----------------------------
--------------------gatgctgaacttgttgaggaggatttactcccacagtctg
aggctgacaaaattgaagcaatgctccacaatctgaag----------------------
--tattggtctttattccacaaaaggtcatttgagtgtgctgttgactcgattcgtgcta
tcgcagccagtcatctttggcagcttgtggttgttcgtgcggatttgaatggccatttaa
aggcccttaaagactattttctgttggcaaagggagattttttccagtgctttttggagg
agagtcggcagttaatgcgtttacctcctcgtcaaacaacagctgaagctgatcttatgg
tgcctttccagctg-------ctttattgtt---gcttgataagaacataca----ta--
tttttt---------tattttaccctgactactaggatgccttcagcgggagttgctgtt
aagccatcccaactagatgtatctagatcaagagcttatcctgacggaagttctggtgcg
gcc------ccatcaaatact---tcagacttggatggctgggatggtatcactcttgaa
tattcaattgattggcccctccagctgtttttcacacaggaagtactat-ctaagtatcg
ccgggtattccagtatctgctacaccttaaacgaacacaaatggagttagaaaagtcatg
ggcgtctgttatgcatcaagatcatagtgattttgccaagcgtcgaaatgatagggagag
gtgttcaayatctcagcaaagacggcagcgttttagaccaatgtggcgggttagagagca
tatggcctttcttatcaggaatcttcagttttatatccaggtat----------------
------------------------------------------------------------
--------------------------------------------gctttgg---------
-----------------------------------------tttcttgcctaattc----
-----------------------------acgtgctttaacatt----------------
----------------------------------tactttaaattttgtatttcaggaat
tcaacaaaaagtcaaactccttgtacaccatattacgyagcagcagg----------ctt
gcaggaagtcagcgagccccctttttaaggcgattcctg---------ttgcgtctaaat
ttc---------------aattccttctttgaggcaactgcaagaggcgtactcaa----
-------------------------------tgtt
>PAFTOL004590
------------------------------------------------------------
------------------------------------------------------------
------------------------------------------------------------
------------------------------------------------------------
------------------------------------------------------------
------cttttgccacccctttatgagcttattttggagatagarcgtgatgatattcgt
ggtggaaaasttcttaccctattgcayaagagatgccattgyggtgtgcctgaactgcaa
gcttgccttcagaggttactttggcatggtcatcaagtactgtttaaccaaattgcatct
tggatggtttatggcattctgcaa---gaccctcatggagaatttttcatcagaagg---
------------------------------------------------------------
---------------------------------------------------------gat
atgcttcctgaatatatccacatgcgtgttgcagaatctattctcttygctggcaaagca
gtaagggtcctccgtaacccaagccctggcttttttgcacaagattcattatrccatcac
cagattccaaggcaataccacagaayaccaggattttcyggt------------------
--crcttttctttccagaaagacccytcaaca----------------------------
--------------------gatgctgaacttgttgaggagcagttactcccacagtcgg
aggctgacaaaattgaagcaatgctccacaatctgaag----------------------
--gaatcaactgaattccacaaaaggtcatttgagtgtgctgttgactcgattcgygcta
ttgcagccagtcatctctggcagcttgtggttgttcgtgcggayttgaatggccatttaa
rggcccttaaagactattttctgctggcaaaaggagattttttccagtgctttttggagg
agagtcggcagttaatgcgtttacctcctcgtcaaacaacagctgaagctgaccttatgg
tgcctttccagctg---------ttattgtt---gcttgataagaacatrca----tatt
tttttt---------tctttcaccctgacyactaggatgccttcagcgggmgttgctgtt
aaaccatcccaactggatgtatctagatcaagagctcatcctgayggaagttctggtgcg
gcc------ccatcaaatactctctcagacttggatggctgggatggtatcactcttgaa
tattcaattgattggcccctccagttgtttttcacacaggaagtactat-ctaagtatcg
ccgggtattccagtatctgctacgccttaaacgaacacaaatggagttagagaagtcctg
ggcrtctgttatgcatcaagatcatagtgattttgccaagcgtcgaaatgacagtgagag
gtgctcaacatctcagcaaagacggcagcgttttagaccaatgtggcgggttagagagca
tatggcctttcttatcaggaatcttcagttttatatccaggta-----------------
------------------------------------------------------------
-wttttctgca----------------------ggtatttatcagccttga---------
-----------------------------------------tttctcagtcatttttgga
cattggttctgtgtcaagaatactggacagtataatgaaactttgtctgcagttctgctg
gaccattgaaaatcaagaaagcccaagtacaaa-tgaattggagcacrtaactgaggaat
tcaacaaaaagtcaaactccttgtacaccatattacgtagcagcagg----------ctt
gcaggaagtcagcgagccccctttttaagacgattcctg---------ttgcgtctaaat
ttc---------------aattccttctttgaggcaactgcaagaggcgtactcaa----
-------------------------------tgtg
>PAFTOL004591
------------------------------------------------------------
------------------------------------------------------------
------------------------------------------------------------
------------------------------------------------------------
------------------------------------------------------cagttt
ttcgttcttttgccacccctttatgagcttattttggagatagaacgtgatgatattcgt
ggtggaaaacttcttaccctattgcataagagatgccattgtggtgtgcctgaactgcaa
gcytgccttcagaggttactttggcatggtcatcaagtactgtttaaccaaattgcatct
tggatggtttatggcattctgcaa---gaycctcatggagaatttttcatyagaagg---
------------------------------------------------------------
---------------------------------------------------------gat
atgcttcctgaatatatccacatgcgtgttgcagaatctattctcttygctggcaaagca
gtaagggtcctccgtaacccaagccctggcttttttgcacaagattcattatrccatcay
cagattmcaaggcaataccacagaayaccaggattttcyggt------------------
--crcttttctttccagaaagacccytcaaca----------------------------
--------------------gatgctgarcttgttgaggagcagttactcccacagtcgg
aggytgacaaaattgaagcaatgctccacaatctgaag----------------------
--gaatcaactgaattccacaaaaggtcatttgagtgtgctgttgactcgattcgygcta
ttgcagccagtcatctctggcagcttgtggttgttcgtgcggatttgaatggccatttaa
rggcccttaaagactattttctgctggcaaaaggagattttttccagtgctttttggagg
agagtcggcagttaatgcgtttacctcctcgtcaaacaacagctgaagctgaccttatgg
tgcctttccagctg---------ttattgtt---gcttgataagaacatrca----tatt
tttttt---------tctttcaccctgacyactaggatgccttcagcgggmgttgctgtt
aaaccatcccaactggatgtatctagatcaagagctcatcctgayggaagttctggtgcg
gcc------ccatcaaatactctctcagacttggatggctgggatggtatcactcttgaa
tattcaattgattggcccctccagttktttttcacacaggaagtactat-ctaagtatcg
ccgggtattccagtatctgctacgccttaaacgaacacaaatggagttagagaagtcctg
ggcrtctgttatgcatcaagatcatagtgattttgccaagcgtcgaaatgacagtgagag
gtgctcaacatctcagcaaagacggcagcgttttagaccwatgtggcgggttagagagca
tatggcctttcttatcaggaatcttcagttttatatccaggta-----------------
------------------------------------------------------------
-wtcttctgca----------------------ggtatttatcagccttga---------
-----------------------------------------tttctcagtcatttttgga
cattggttctgtgtcaagaatactggacagtataatgaaactttgtctgcagttctgctg
gaccattgaaaatcaagaaagcccaagtacaaa-tgaattggagcacrtaactsaggaat
tcaacaaaaagtcaaactscttgtacaccatattacgtagcagcagg----------ctt
gcaggaagtcagcgagccccctttttaagacgattcctg---------ttgcgtctaaat
ttc---------------aattccttctttgaggcaactgcaagaggcgtactcaa----
-------------------------------tgtg
>PAFTOL004593
------------------------------------------------------------
------------------------------------------------------------
------------------------------------------------------------
------------------------------------------------------------
------------------------------------------------------cagttt
tttgttcttttgccacctctttatgagcttattttggagatagagcgtgatgatattcgt
ggtggaaaacttcttaccctattgcataagagatgccattgtggtgtgcctgaactgcaa
acttgccttcagaggttactttggcatggtcaccaagtactgtttaaccaacttgcatct
tggatggtttatggcattctgcaa---gaccctcatggagaatttttcattagaagg---
------------------------------------------------------------
---------------------------------------------------------gat
atgcttcctgaatatatccacatgcgtgttgcagaatccattctctttgctggcaaagca
gtaagggtcctgcggaaccccagccctggcttttttgcacaggattcattataccatcac
cagattccgaggcaataccacagaatacyaggattttctggt------------------
--cgcttttctttccaaaaagacccttcaaca----------------------------
--------------------gacactgaacttgttgaggaggagttactcccacactctg
aggctgacaaaattgaagcaatgctccacaatctgaag----------------------
--gaatcaactgaattccacaaaaggtcatttgagtgtgctgttgactcgattcgcgcta
tcgcagctagtcatctttggcagcttgtggttgttcgtgcggatttgaatggccatttaa
aggcccttaaagactattttctgttggcaaagggagattttttccagtgctttttggagg
agagttggcagttaatgcgtttacctcctcgtcaaacaacagctgaagctgaccttatgg
tgcctttccagctgg-------taaaatcta---gcc-------aacatgaa----tt-c
ttttcg---------tayctctccctggctactaggatgccttcagcgggagttgctgtt
aagccatcccaactagatgtatctagatcaagagcttatcctgatgcaagttctggtgcg
gcc------ccatcaaatacttcttcagacttggatggctgggatggtatcactctggaa
tattcaattgattggcccctccagttgtttttcacacaggaagtactat-ctaagtatcg
acgggtattccagcatctgctacgccttaaacgaacacaaatggagttagaaaagtcctg
ggcatctgttatgcatcaagatcacagtgattttgccaagcgtcgaaatgatagggagag
gtgctcaacatctcagcaaagacggcagcgttttagaccaatgtggcgggttagagagca
tatggcctttcttatcaggaatcttcagttttatatccaggtaa----------------
------------------------------------------------------------
---------------------------------ggtatttatcagccttga---------
-----------------------------------------tttctcagtcatttttgga
cattggttctgtgtcaagaatactggacagtataatgaaactttgtctgcaattttgctg
gaccattgaaaatcaagaaagcccaagtacaaa-tgaattggagcacataactgaggaat
tcaacaaaaagtcaaactccttgtacaccatattacgtagcagcagg----------ctt
gcaggaagtcagcgagccccctttttaaggcgattcctg---------ttgcgtctaaat
ttc---------------aattccttctttgaggcaactgcaagaggtgtactcaa----
-------------------------------tgtt
>PAFTOL004594
------------------------------------------------------------
------------------------------------------------------------
------------------------------------------------------------
------------------------------------------------------------
------------------------------------------------------cagttt
ttcgttcttttgccacctctttatgagcttattttggagatagagcgtgatgatwttcgt
ggtggaaaacttcttaccctattgcataagagatgccattgtggtgtgcctgaactgcaa
acttgccttcagaggttrctttggcatggtcatcaagtactgtttaaccaaattgcatct
tggatggtttatggcattctgcaa---gaccctcatggagaatttttcattagaagg---
------------------------------------------------------------
---------------------------------------------------------gat
atgcttcctgaatatatccacatgcgtgttgcagaatcyattctcttygctggmaaagca
gtaagggtcctccgkaacccmagccctggcttttttkcacargattcattatrccatcac
cagattccaaggcaataccacagaayaccaggattttctggt------------------
--crcttttctttccagaaagacccytcaaca----------------------------
--------------------gatgctgarcttgttgaggagsagttactcccacagtcgg
aggytgacaaaattgaarcaatgctccacaatctgaag----------------------
--gaatcaactgaattccacaaaaggtcatttgagtgtgctgttgactcgattcgcgcta
tcgcagccagtcatctttggcagcttgtggttgttcgtgcggatttgaatggccatttaa
rggcccttaaagactattttctgctggcaaarggagatttttkccagtgytttttggagg
agagtcggcagttaatgcgtttacctcctcgtcaaacaacagctgaagctgaccttatgg
tgcctttccagctg-------ctttattgtt---gcttgatawgaacatrca----ta--
tttttt---------tctttcaccctgacyactaggatgccttcagcgggagttgctgtt
aaaccatcccaactrgatgtatctagatcaagagctyatcctgayggaagttctggtgcr
gcc------ccrtcaaatactcyctcagacttggatggctgggatggtatcactcttgaa
tattcaattgattggcccctccagttgtttttcacacaggaagtactat-ctaagtawcg
ccgggtattccagtatctgctacgccttaaacgaacacaaatggagttagagaagtcctg
ggcatctgttatgcatcaagatcatagtgatttygccaagcgtcgaaatgayagygagag
gtgctcaacatctcagcaaagacggcagcgttttagaccaatgtggcgggttagagagca
tatggcctttcttatcaggaatcttcagttttatatccaggta-----------------
------------------------------------------------------------
-tttttctsca----------------------ggtatttatcagccttga---------
-----------------------------------------tttctcagtcatttttgga
cattggttctgtgtcaagaatactggacagtataatgaaactttgtctgcarttctgctg
gaccattgaaaatcaagaaagcccaagtacaaa-tgaattggagcacrtaactgaggaat
tcaacaaaaagtcaaactccttgtacaccatattacgtagcagcagg----------ctt
gcaggaagtcagcgagccccctttttaagacgattcctg---------ttgcgtctaaat
ttc---------------aattccttctttgaggcaactgcaagaggcgtactcaa----
-------------------------------tgtg
>PAFTOL004596
------------------------------------------------------------
------------------------------------------------------------
------------------------------------------------------------
------------------------------------------------------------
------------------------------------------------------cagttt
tttgttctgttgccacctctttatgagcttattttggagatagagcgtgatgatattcgt
ggtggaaaacttcttacactattgcataagagatgccattgtggtgtgcctgaactgcaa
acttgccttcagaggttactttggcatggtcatcaagtcctgtttaaccaacttgcatct
tggatggtttatggcattctgcaa---gaccctcatggagaatttttcattagaagg---
------------------------------------------------------------
---------------------------------------------------------gat
atgcttcctgaatatatccacatgcgtgttgcagaatctattctctttgctggcaaagca
gtaagggtcctccggaaccccagccctggcttttttgcacaggattcattataccatcac
cagattccaaggcaataccacagaataccaggattttctggt------------------
--cgcttttctttccaaaaagacccttcaaca----------------------------
--------------------gatgctgaacttgttgaggaggagttactcccacagtctg
aggctgacaaaattgaagcaatgctccactct----------------------------
------------------------------------------------------------
------------------------------------------------------------
--------------------------------------------cagtgctttttagagg
agagtcggcagttaatgcgtttacctcctcgtcaaacaacagctgaagctgaccttatgg
tgcctttccagctgtcc-----tttattgct---gcttgataagaacataca----ta-t
tttttt---------tcttttaccctgactactaggatgccttcagcgggagttgctgtt
aaaccatcccaactagatgtatctagatcgagagcttatcctgacaaaagttctggtgcg
gcc------ccatcaaatactccctcagacttggatggctgggatggtatcactcttgaa
tattcaattgattggcccctccagttgtttttcactcaggaagtactat-ctaagtatcg
ccgggtattccagtatctgctacgccttaaacgaacgcaaatggagttagagaagtcctg
ggcatctgttatgcatcaagatcatagtgattttgccaagcgtcgaaatgatagggagag
gtgctcaacatctcagcaaagacggcagcgttttagaccaatgtggcgggttagagagca
tatggcctttcttatcaggaatcttcagttttatatccaggwagatatcttgcacatctc
ttctctc---atcaataaagtgccctcccaggtttgctgagcttttgatacctaaaatgc
ttttttctgca----------------------ggtatttatcagccttga---------
-----------------------------------------tttctcagtcatttttgga
cattggttctgtgtcaagaatactggacagtataatgaaactttgtctgcaattctgctg
gaccatcgaaaatcaagaaagcccaagtacaaa-tgaattggagcacataactgaggaat
tcaacaaaaagtcaaactccttgtacaccatattacgtagcagcagg----------ctt
gcaggaagtcagcgagccccctttttaagacgattcctg---------ttgcgtctaaat
ttc---------------aattccttctttgaggyaactgcaagaggcgtactcaa----
-------------------------------t---
>PAFTOL004597
------------------------------------------------------------
------------------------------------------------------------
------------------------------------------------------------
------------------------------------------------------------
------------------------------------------------------cagttt
tttgttcttttgccacctctttacgagcttattttggagatagagcgtgatgatattcgt
ggtggaaaacttcttaccctattgcataagagatgccattgtggtgtgcctgaactgcaa
acttgccttcagaggttactttggcatggkcatcaagtactgtttaaccaacttgcatct
tggatggtttatggcattctgcaa---gaccctcatggagaatttttcattagaagg---
------------------------------------------------------------
---------------------------------------------------------gat
atgcttcctgaatatatccacatgcgtgttgcagaatctattctctttgctggcaaagca
gtaagggtccttcggaaccctagccctggcttttttgcacaggattcattrtaccatcac
cagattccaaggcaataccacagaataccaggattttctggt------------------
--cgcttttctttccaaaaagacccttctaca----------------------------
--------------------aatgctgaaattgttgagcaggagttactcccacagtctg
aggctgacaaaattgaagcaatgctccacaatctgaag----------------------
------------------------------------------------------------
------------------------------------------------------------
--------------------------------------------cagtgctttttggagg
agagtcagcagttaatgcgtttacctcctcgtcaaacaacagctgaagctgaccttatgg
tgcctttccagctggcttttcaatcattgtt---gcatgataagaacataaa----ta-t
ttt--------------ttttgccctgactactaggatgccttcagcgggagttgctgtt
aagccatcccaactagatgtatctaggtcaagagcttatcctgatggaagttctggtgcg
gcc------cyatcaaatacttcttcagacttggatggctgggatggtatcactcttgaa
tattcaattgattggcccctccagttgtttttcacacaggaagtactat-ctaagtatcg
ccgagtattccagtatctgctacggcttaaacgaacacaaatggagttagaaaagtcttg
ggcatctgttatgcatcaagatcatagtgattttgccaagcgccgaaatgatagggagag
gtgctcagcatctcagcaaagacggcagcgttttagaccaatgtggcgggttagagagca
tatggccttcctcatcaggaatcttcagttttatatccaggtaa----------------
------------------------------------------------------------
---------------------------------ggtatttatcagccttga---------
-----------------------------------------tttctcagtcatttttgga
cattggttctgtgtcaagaatactggacagtataatgaaactttgtctgcaattttgctg
gaccattgaaaatcaagaaagcccaagtacaaa-tgaattggagcacataactsaggaat
tcaacaaaaagtcaaactccttgtacaccatattacgtagcagcaga----------ctt
gcaggaagtcagcgagccccctttttaaggcgattcctg---------ttgcgtctaaac
ttc---------------aattccttctttgaggcaactgcaagaggcgtactcaa----
-------------------------------tgtt
>PAFTOL004598
------------------------------------------------------------
------------------------------------------------------------
------------------------------------------------------------
------------------------------------------------------------
------------------------------------------------------cagttt
tttgttcttttgccacctctttatgagcttattttggagatagagcgtgatgatattcgt
ggtggaaaacttcttaccctattgcataagagatgccattgtggtgtgcctgaactgcaa
acttgccttcagaggttactttggcatggtcatcaagtactgtttaaccaaattgcatct
tggatggtttatggcattctgcaa---gaccctcatggagaatttttcattagaagg---
------------------------------------------------------------
---------------------------------------------------------gat
atgcttcctgaatatatccacatgcgtgttgcagaatccattctctttgctggaaaagca
gtaagggtcctccggaaccccagccctggctttttttcacaggattcattataccatcac
cagattccaaggcaataccacagaataccaggattttctggt------------------
--cgcttttctttccagaaagacccttcaaca----------------------------
------------------------------------------------------------
-----gagaaaaaagaaaaaattctcccttgtatgcag----------------------
--gaatcaactgaattccacaaaaggtcatttgagtgtgctgttgactcgattcgcgcta
tcgcagccagtcatctttggcagcttgtggttgttcgtgcggatttgaatggccatttaa
aggccyttaaagactattttctgctggcaaagggagattttttccagtgttttttggagg
agagtcggcagttaatgcgtttacctcctcgtcaaacaacagctgaagctgaccttatgg
tgcctttccagctg----------------------------------------------
------------------------ctgactactaggatgccttcagcgggagttgctgtt
aaaccatcccaactagatgtatctagatcaagagcttatcctgacggaagttctggtgca
gcc------ccatcaaatactccctcagacttggatggctgggatggtatcactcttgaa
tattcaattgattggcccctccagttgtttttcacacaggaagtactat-ctaaatatcg
ccgggtattccagtatctgctacgccttaaacgaacacaaatggagttagagaagtcctg
ggcatctgttatgcatcaagatcatagtgatttcgccaagcgtcgaaatgatagcgagag
gtgctcaacatctcagcaaagacggcagcgttttagaccaatgtggcgggttagagagca
tatggcctttcttatcaggaatcttcagttttatatccaggta-----------------
------------------------------------------------------------
-tttttctgca----------------------ggtatttatcagccttga---------
-----------------------------------------tttctcagtcatttttgga
cattggttctgtgtcaagaatactggacagtataatgaaactttgtctgcarttctgctg
gaccattgaaaatcaagaaagcccaagtacaaa-tgaattggagcacrtaactgaggaat
tcaacaaaaagtcaaactccttgtacaccatattacgtagcagcagg----------ctt
gcaggaagtcagcgagccccctttttaagacgattcctg---------ttgcgtctaaat
ttc---------------aattccttctttgaggcaactgcaagaggcgtactcaa----
-------------------------------tgtg
>PAFTOL004599
------------------------------------------------------------
------------------------------------------------------------
------------------------------------------------------------
------------------------------------------------------------
------------------------------------------------------cagttt
ttcgttcttttgccacccctttatgagcttattttggagatagagcgtgatgatattcgt
ggtkgaaaacttcttaccttattgcataagagatgccattgtggtgtgcctgaactgcaa
gcttgccttcagaggttactttggcatggtcatcaagtactgtttaaccaaatagcatct
tggatggtttatggcattcttcaa---gaccctcatggagaatttttcattagaagg---
------------------------------------------------------------
---------------------------------------------------------gat
atgcttcctgaatatatccacatgcgtgttgcagaatctattctctttgctggcaaagca
gtaagggtcctccgtaacccaagccctggcttttttgcacaagattcattataccatcac
cagattccaaggcaataccacagaataccaggattttctggt------------------
--cgcttttctttccagaaagacccttcaaca----------------------------
--------------------gatgctgaacttgttgaggagcagttactcccacagtcgg
aggctgacaaaattgaagcaatgctccacaatctgaag----------------------
--gaatcaactgaattccacaaaaggtcatttgagtgtgctattgactcgattcgcgcta
ttgcagccagtcatctctggcagcttgtggttgttcgtgcggatttgaatggccatttaa
aggcccttaaagactattttctgctggcaaaaggagattttttccagtgctttttggagg
agagtcggcagttaatgcgtttgcctcctcgtyaaacaacagctgaagctgaccttatgg
tgcctttccagctg---------ttattgtt---gcttgataagaacatrca----tatt
tttttt---------gctttcaccctgactactaggatgccttcagcgggagttgctgtt
aaaccatcccaactagatgtatctagatcaagagctcatcctgacggaagttctggtgcg
gcc------ccatcaaatactctctcagagttggatggctgggatggtatcactcttgaa
tattcaattgattggcccctccagttgtttttcacgcaggaagtactat-ctaagtatcg
ccgggtattccagtatctgctacgccttaaacgaacacagatggagttagagaagtcctg
ggcgtctgttatgcatcaagatcatagtgattttgccaagcgtcgaaatgacagcgagag
gtgctcaacatctcagcaaagacggcagcgttttagaccaatgtggcgggttagagagca
tatggcctttcttatcaggaatcttcagttttatatccaggta-----------------
------------------------------------------------------------
-tttttctgca----------------------ggtatttatcagccttga---------
-----------------------------------------tttctcagtcatttttgga
catcggttctgtgtcaagaatactggacagtataatgaaactttgtctgcagttctgctg
gaccattgaaaatcaagaaagcccaagtacaaa-tgaattggagcacataactgaggaat
tcaacaaaaaatcaaactccttgtacaccatattacgtagcagcagg----------cta
gcaggaagtcagcgagccccctttttaagacgattcctg---------ttgcgtctaaat
ttc---------------aattccttctttgaggcaactgcaagaggcgtactcaa----
-------------------------------tgtg
>PAFTOL004601
------------------------------------------------------------
------------------------------------------------------------
------------------------------------------------------------
------------------------------------------------------------
------------------------------------------------------cagttt
tttgttcttttgccacctctttatgagcttattttggagatagagcgtgatgatattcgt
ggtggaaaacttcttaccctattgcataagagatgccattgtggtgtgcctgaactgcaa
acttgccttcagaggttactttggcatggtcatcaagtactgtttaaccaacttgcatct
tggatggtttatggcattctgcaa---gaccctcatggagaatttttcattagaagg---
------------------------------------------------------------
---------------------------------------------------------gat
atgcttcctgaatatatccaaatgcgtgttgcagaatctattctctttgctggcaaagca
gtaagggtcctgcggaaccccagccctggsttttttgcacaggattcattataccatcac
cagattccraggcaataccacagaawaccaggattttctggt------------------
--cgcttttctttccaaaaagacccttcaaca----------------------------
--------------------gatgctgaacttgttgaggaggagttactcccgcagtctg
aggctgacaaaattgaagcaatgctccgcaatctgaag----------------------
------------------------------------------------------------
------------------------------------------------------------
--------------------------------------------cagtgctttttggagg
agagtcggcagttaatgcgtttacctcctcgtcaaacaacagctgaagctgaccttatgg
tgcctttccagctg--------attattgtt---gcttgataagaacataca----ta-t
tttttt---------tattttacygtgactactaggatgccttcagcgggagttgctgtt
aagccatcccaactagatgtatctagatcaagagcttatcctgacggaagttctggtgcg
gcc------ccatcaaatacttcttcagacttggatggctgggatggtatcactcttgaa
tattcaattgattggcccctccagttgtttttcacacaggaagtactat-ctaagtatcg
ccgggtattccagtatctgctacgccttaaacgaacacaaatggagttagaaaagtcctg
ggcatctgttatgcatcaagatcatagtgattttgccaagcgtcgaaatgatagggagag
gtgctcagcatctcagcaaagacggcagcgttttagaccaatgtggcgggttagagagca
tatggcctttcttatcaggaatcttcagttttatatccaggtaa----------------
------------------------------------------------------------
---------------------------------gttatttatcagccttga---------
-----------------------------------------tttctcagtcatttttgga
catcggttctgtgtcaagaatactggacagtataatgaaactttgtctgcaattttgctg
gaccattgaaaatcaagaaagcccaagtacaaa-tgaattggagcacataactgaggaat
tcaacaaaaagtcraactccttgtacacsatattacgtagcagcagg----------ctt
gcaggaagtcagcgagccccctttttaagrcgattcctg---------ttgcgtctaaat
ttc---------------aattccttctttgaggcaactgcaagaggcgtactcaa----
-------------------------------tgtt
>PAFTOL004603
------------------------------------------------------------
------------------------------------------------------------
------------------------------------------------------------
------------------------------------------------------------
------------------------------------------------------------
------------------------------------------------------------
------------------------------------------------------------
------------aggttactttggcatggccatcaagtactgtttaaccaacttgcatct
tggatggtttatggcattctgcaa---gaccctcatggagaatwtttcattagaagg---
------------------------------------------------------------
---------------------------------------------------------gat
atgcttcctgaatatatycacatgcgtgttgcagaatctattctctttgctggmaaagca
gtaagggtcctgcggaaccccagccctggcttttttgcacaggattcattataccatcac
cagattccaaggcaataccaaagaataccaggattttctggt------------------
--cgcttttctttccaaaaagacccttcaaca----------------------------
--------------------gatgctgaacttgttgaggaggagttactcccgcagtctg
aggctgacaaaattgaagcaatgctccacaacctgaag----------------------
--gttcctttatgcttatgctatcg---cagccagtcatctttgggcattgtttttgatg
ttgtctctaatggcaaaatgcagcttgtggttgttcgtgcggatttgaatggccatttaa
aggcccttaaagactattttctgttggcaaagggagatttttkccagtgctttttggagg
agagtcgacagttaatgcgtttacctcctcgtcaaacaacagctgaagctgaccttatgg
tgcctttccagctg----------------------------------------------
------------------------ctgactactaggatgccttcagcgggagttgctgtt
aaaccatcccaactagatgtatctagatcaagagcttatcctgayggaagttctggtgcg
gcc------ccatcaaaaactccctcagacttggatggctgggatggtatcactcttgaa
tattcaattgattggcccctccagttgtttttcacacaggaagtactat-ctaagtatcg
ccgggtatttcagtatctgctrcaccttaaacgaacacaaatggaattagaaaagtcctg
ggcatctgttatgcatcaagatcatagtgattttgccaagcgtcgaaatgatagggagag
gtgctcaacatctcagcaaagacggcagcgttttagaccaatgtggcgggttagagagca
tatggcctttcttatcaggaatcttcagttttatatccaggta-----------------
------------------------------------------------------------
------------------------------------------------------------
------------------------------------------------------------
------------------------------------------------------------
--------------------------------------ttaaatcttgtatttcaggaat
tcaacaaaaagtcaaactcattgtacaccatattacgtagcagcagg----------ctt
gcrggaagtcagcgagccccctttttaagacgattcctg---------ttgcgtctgaat
ttc---------------aattccttctttgag---------------------------
-----------------------------------
>PAFTOL004604
------------------------------------------------------------
------------------------------------------------------------
------------------------------------------------------------
------------------------------------------------------------
------------------------------------------------------cagttt
tttgttcttttgccacctctttatgagcttattttggagatagagcgtgatgatgttcgt
ggtggaaaacttcttaccctattgcataagagatgccattgtggtgtgcctgaactgcaa
acttgccttcakaggttactttggcatggccatcaagtactgtttaaccaacttgcatct
tggatggtttatggcattctgcaa---gaccctcatggagaatttttcattagaagg---
------------------------------------------------------------
---------------------------------------------------------gat
atgcttcctgaatatatccacatgcgtgttgcagaatctattctctttgctggcaaagca
gtaagggtcctgcggaaccccagccctggcttttttgcacaggattcattataccagcac
cagattccaaggcaataccacagaataccaggattttctggt------------------
--cgcttttctttccaaaaagacccttcaaca----------------------------
--------------------gatgctgaacttgttgaggaggagttactcccgcagtctg
aggctgacaaaattgaagcaatgctccacaatctgaag----------------------
--gaatcaactgaattccacaaaaggtcatttgagtgtgctgttgactcgattcgcgcta
tcgcagccagtcatctttggcagcttgtggttgttcgtgcggatttgaatggccatttaa
aggcccttaaagactattttctgttggcaaagggagattttttccagtgctttttggagg
agagtcgacagttaatgcgtttacctcctcgtcaaacaacagctgaagctgaccttatgg
tgcctttccagctg----------------------------------------------
---------------tattttaccctgactactaggatgccttcagcgggagttgctgtt
aaaccatcccaactagatgtatctagatcaagagcttatcctgacggaagttctggtgcg
gcs------ccatcaaaaactccctcagacttggatggctgggatggtatcactcttgaa
tattcaattgattggcccctccagttgtttttcacacaggaagtactat-ctaagtatcg
ccgggtatttcagtatctgctrcaccttaaacgaacacaaatggaattagaaaagtcctg
ggcatctgttatgcatcaagatcatagtgattttgccaatcgtcgaaatgatagggagag
gtgctcaacatctcagcaaagacggcagcgttttagaccaatgtggcgggttagagagca
tatggcctttcttatcaggaatcttcagttttatatccaggtaa----------------
------------------------------------------------------------
---------------------------------ggtatttatcagccttga---------
-----------------------------------------tttctcagtcatttttgga
cattggttctgtgtcaagaatactggacagtataatgaaactttgtctgcaattctgctg
gaccattgaaaatcaagaaagcccaagtacaaa-tgaattggagcacataactgaggaat
tcaacaaaaagtcaaactccttgtacaccatattacgtagcagcagg----------ctt
gcaggaagtcagcgagccccctttttaagacgattcctg---------ttgcgtctgaat
ttc---------------aattccttctttgaggcaactgcaagaggcgtactcaa----
-------------------------------tgtt
>PAFTOL004605
------------------------------------------------------------
------------------------------------------------------------
------------------------------------------------------------
------------------------------------------------------------
------------------------------------------------------cagttt
tttgttcttttgccacccctttacgagcttattttggagatagagcatgatgatattcgt
ggtggaaaacttcttaccctattgcataagagatgccattgtggtgtgcctgaactgcaa
acttgccttcagaggttactttggcatggtcatcaagtactgtttaaccaacttgcatct
tggatggtttatggcattctgcaa---gaccctcatggagaatttttcattagaagg---
------------------------------------------------------------
---------------------------------------------------------gat
atgcttcctgaatatatccacatgcgtgttgcagaatctattctctttgctggcaaagca
gtaagggtccttcggaaccctagccctggcttttttgcacaggattcattataccatcac
cagattccaaggcaataccacagaataccaggattttctggt------------------
--cgcttttctttccaraaagagccttcaaca----------------------------
--------------------gatgctgaacttgttgaggaggagttactcccacagtctg
aggctgacaaaattgaagcaatgctccacaatctgaag----------------------
------------------------------------------------------------
------------------------------------------------------------
--------------------------------------------cagtgctttttggagg
agagtcggccgttaatgcgtttacctcctcgtcaaacaacagctgaagctgaccttatgg
tgcctttccagctg--ttttccattattgtt---gcttgataagaacataaa----ta-t
tttttt---------tattttaccctgactactaggatgccttcagcgggagttgctgtt
aagccatcccaactagatgtatctagatcaagagcttatcctgacggaagttctggtgcg
gcc------ccatcaagtacttcttcagacttggatggctgggatggtatcactcttgaa
tattcaattgattggcccctccagttgtttttcacacaggaagtactat-ctaagtatcg
ccgagtattccagtatctgctacgccttaaacgaacacaaatggagttagaaaagtcctg
ggcatctgttatgcatcaagatcatagtgattttgccaagcgtcgaaatgatagggagag
gtgctcagcatctcagcaaagacggcagcgttttagaccaatgtggcgggttagagagca
tatggcctttcttatcaggaatcttcagttttatatccaggtaa----------------
------------------------------------------------------------
---------------------------------ggtatttatcagccttga---------
-----------------------------------------tttctcagtcatttttgga
cattggttctgtgtcaagaatactggacagtataatgaaactttgtctgcaattttgctg
gaccattgaaaatcaagaaagcccaagcacaaa-tgaattggagcacataactgaggaat
tcaacaaaaagtcaaactccttgtacaccatattacgtagtagcagg----------ctt
gcaggaagtcagcgagccccctttttaaggcgattcctg---------ttgcgtctaaat
ttc---------------aattccttctttgaggyaactgcaagaggcgtactcaa----
-------------------------------tgtt
>PAFTOL004608
------------------------------------------------------------
------------------------------------------------------------
------------------------------------------------------------
------------------------------------------------------------
------------------------------------------------------cagttt
tttgttcttttgccacctctttatgagcttattttggagatagagcgtgatgatattcgt
ggtggaaaacttcttacgctattgcataagagatgccattgtggtgtgcctgaactgcaa
acttgccttcagaggttactttggcatggtcatcaagtactgtttraccaacttgcatct
tggatggtttatggcattctgcaa---gaccctcatggagaatttttcattagaagg---
------------------------------------------------------------
---------------------------------------------------------gat
atgcttcctgaatatatccacatgcgtgttgcagaatatattctctttgctggcaaagca
gtaagggtcctccggaaccccagccctggcttttttgcacaggattcattataccatcac
cagattccaaggcaataccacagaataccaggattttctggt------------------
--cgcttttctttccaaaaagacccttcaaca----------------------------
--------------------gatgctgaacttgttgaggaggagttactcccacagtctg
aggctgatgcagattagaaaattctcccttgtacgcag----------------------
--gaatcaactgaattccacaaaaggtcatttgagtgtgctgttgactcgattcgcgcta
tcgcagccagtcatctttggcagcttgtggttgttcgtgcggatttgaatggccatttaa
aggcccttaaagactattttctgttggcaaagggagattttttccagtgctttttagagg
agagtcggcagttaatgcgtttacctcctcgtcaaacaacagctgaagctgaccttatgg
tgcctttccagctk------cctttattgtt---gcttgataagaacataca----tw--
-ttttt---------ttttttaccctgactactaggatgccttcagcgggagttgctgtt
aaaccatcccaactagatgtatctagatcaagagcttatcctgacggaagttctggtgcg
gcc------ccatcaaatacttcctcagacttggatggctgggatggtatcactcttgaa
tattcaattgattggcccctccagttgtttttcactcaggaaatactat-ctaagtatcg
ccgggtattccagtatctgctacgccttaaacgaacgcaaatggagttagagaagtcctg
ggcatctgttatgcatcaagatcatagtgattttgccaagcrtcgaaatgatagggagag
gtgctcaacatctcagcaaagacggcagcgttttagaccaatgtggcgggttagagagca
tatggcctttcttatcaggaatcttcagttttatatccaggtag----------------
-----------------------------------------------------------c
ttttttctgca----------------------ggtatttatcagccttga---------
-----------------------------------------tttctcagtcatttttgga
cattggttctgtgtcaagaatactggacagtataatgaaactttgtctgcaattctgctg
gaccattgaaaatcaagaaagcccaagtacaaa-tgaattggagcacataactgaggaat
tcaacaaaaagtcaaactccttgtacaccatattacgtagcagcagg----------ctt
gcaggaagtcagcgagccccctttttaagacgattcctg---------ttgcgtctaaat
ttc---------------aattccttctttgaggcaactgcaagaggcgtactcaa----
-------------------------------tgtt
>PAFTOL004609
------------------------------------------------------------
------------------------------------------------------------
------------------------------------------------------------
------------------------------------------------------------
------------------------------------------------------cagttt
tttgttcttttgccacctctttatgagcttattttggagatagagcgtgatgatattcgt
ggtggaaaacttcttacactattgcataagagatgccattgtggtgtgcctgaactgcaa
acttgccttcagaggttactttggcatggtcatcaagtactgtttaaccaacttgcatct
tggatggtttatggyattctgcaa---gaccctcatggagaatttttcattagaagg---
------------------------------------------------------------
---------------------------------------------------------gat
atgcttcctgaatatatccacatgcgtgttgcagaatctattctctttgctggcaaagca
gtaagggtcctccggaaccccagccctggcttttttgcacaggattcattataccatcac
cagattccaaggcaataccacagaataccaggattttctggt------------------
--cgcttttctttccaaaaagactcttcaaca----------------------------
--------------------gatgctgaacttgttgaggaggagttactcccacagtctg
aggctgacaaaattgaagcaatgctccataatctgaag----------------------
--gaatcaactgaattccacaaaaggtcatttgagtgtgctgttgactcgattcgtgcta
tcgcagccagtcatctttggcagcttgtggttgtgcgtgcggatttgaatggccatttga
aggcccttaaagactattttctgttggcaaagggagattttttccagtgctttttagaag
agagtcggcagttaatgcgtttacctcctcgtcaaacaacagctgaagctgaccttatgg
tgcctttccagctg-----tcctttattgct---gcttgataagaacataca----ta-t
tttttt---------tcttttaccctgactactaggatgccttcagygggagttgctgtt
aaaccatcccaactagatgtatctagatcaagagcttatcctgacggaagttctggtgcg
gcc------ccatcaaatactccctcagacttggatggctgggatggtatcactcttgaa
tattcaattgattggcccctccagttgtttttcactcaggaagtactat-ctaagtatcg
ccgggtattccagtatcttctatgccttaaacgaacgcaaatggagttagagaagtcctg
ggcatctgttatgcatcaagatcatagtgattttgccaagcgtcgaaaygatagggagag
gtgctcaacatctcagcaaagacggcagcgttttagaccaatgtggcgggttagagagca
tatggcctttcttatcaggaatcttcagttttatatccaggtag----------------
-----------------------------------------------------------c
ttttttctaca----------------------ggtatttatcggccttga---------
-----------------------------------------tttctcagtcatttttgga
cattggttctgtgtcaagaatactggacagtataatgaaactttgtctgcaattctgctg
gaccattgaaaatcaagaaagcccaagtacaaa-tgaattggagcacataactgaggaat
tcaacaaaaagtcgaactccttgtacaccatattacgtagcagcagg----------ctt
gcagggagtcagcgagccccctttttaagacgrttcctg---------ttgcgtctaaat
ttc---------------aattccttctttgaggyaactgcaagaggcgtactcaa----
-------------------------------tgtt
>PAFTOL004610
------------------------------------------------------------
------------------------------------------------------------
------------------------------------------------------------
------------------------------------------------------------
------------------------------------------------------cagttt
tttgttcttttgccacctcttcatgagcttattttggagatagagcgtgatgatattcgt
ggtggaaaacttctgagcctattgcataagagatgccattgtggggtgcctgaactgcaa
gcctgccttcagaggttactttggcatgggcatcaagtactgtttaaccaacttgcatct
tggatggtttatggcattctgcaa---gatcctcatggagaatttttcatcagaagg---
------------------------------------------------------------
------------------------------------------ctacatccaatgcaggat
atgcttcctgaatatatccacatgcgtgttgcagaatccgttctctttgctggcaaagca
gtaagggtccttcggaatcccagtcctggcttttttacacaggattcattataccatcac
caacttccaaggcaatatcatagaacacgaggatcttctggt------------------
--ccctttgctttccaaaaagacccttcaaca----------------------------
--------------------gatgcggaactcgttgaagaggagttactcccgcagtctg
aagctgacaaaattgaagcaatgctccgcgatctgaag----------------------
--gaatcaactgaattccacaaaaggtcattcgagtgtgctgttgactcgattcgtgcta
ttgcagccagtcatctttggcagcttgtggttgatcgtgcggatttggatggccatttaa
aggcgcttaagaactactttctgttggcaaaaggagatttttttcagtgctttttggagg
agagtcggcaattaatgcgtttacctcctcgtcaaacaacggctgaagctgaccttatgg
tgcccttccagctg--------gtaaa-----------gttgagcyttgtga----at-t
ctttta-gcatcctctttgttaccctggctactaggatgccttcagtcggagttgctgtt
aaaccatcccaagtagatgcatctagatcaagagcttatgctgacggaagttctggtgtg
acc------ccatcaaatacttcctcagacttggatgggtgggatggcatcactctggaa
tattcaattgattggcccctccaattgtttttcacgcaggaagtactat-ctaagtatcg
ccgggtattccaatatctcctacgtcttaaacgaacgcaaatggagttagaaaagtcctg
ggcatctgtgatgcatcaagatcatatggattttgccaagcgtcgaaatgatagagagaa
gtgctcaacatctcagcaaagacggcagcgttttagaccaatgtggcgggttagagagca
catggcctttcttatcaggaatcttcagttttatatccaggtga----------------
------------------------------------------------------------
---------------------------------kgtatttatcagccttga---------
-----------------------------------------tttctcagtcgtttttgga
cattggttctgtgtcaagaatactgaacagtataatgaaactttgtctgcaattctgctg
gacaattgaaaatcaagaaagcccaaatgcaaa-tgaattggagcacataactsaggaat
tcaacaaaaaatcaaactccttgtacactatattacgtagcagcagg----------ctt
gcaggaagtcagcgagccccctttttaagacgattcctg---------ttgcgtctaaat
ttc---------------aattccttctttgaggygaccgcaagaggtgtactcaa----
-------------------------------tgtt
>PAFTOL004611
------------------------------------------------------------
------------------------------------------------------------
------------------------------------------------------------
------------------------------------------------------------
------------------------------------------------------cagttt
tttgttcttttgccacctcttcatgagcttattttggagatagagcgtgatgatattcgt
ggtggaaaacttctgagcctattgcataagagatgccattgtggggtgcctgaactgcaa
gcctgccttcakaggttactttggcatgggcatcaagtactgtttaaccaacttgcatct
tggatggtttatggcattctgcaa---gatcctcatggagaatttttcatcagaagg---
------------------------------------------------------------
------------------------------------------ctacatccaatgcaggat
atgcttcctgaatatatccacatgcgtgttgcagaatccgttctctttgctggcaaagca
gtaagggtccttcggaatcccagtcctggcttttttacacaggattcattataccatcac
caacttccaaggcaatatcatagaacacgaggatcttctggt------------------
--ccctttgctttccaaaaagacccttcaaca----------------------------
--------------------gatgcggaactcgttgaagaggagttactcccgcagtctg
aagctgacaaaattgaagcaatgctccgcgatctgaag----------------------
--gaatcaactgaattccacaaaaggtcatttgagtgtgctgttgactcgattcgtgcta
ttgcagccagtcatctttggcagcttgtggttgttcgtgcggatttggatggccatttaa
aggcgcttaagaactactttctgttggcaaaaggagatttttttcagtgctttttggagg
agagtcggcaattaatgcgtttacctcctcgtcaaacaacggctgaagctgaccttatgg
tgcccttccagctgg-------------------tgttgttaagaatgtaca----tc-t
tttttt----aaaaaaatgttaccctgcctactaggatgccttcagtcggagttgctgtt
aaaccatcccaagtagatgcatctagatcaagagcttatgctgacggaagttctggtgtg
acc------ccatcaaatacttcctcagacttggatgggtgggatggcatcactctggaa
tattcaattgattggcccctccaattgtttttcacgcaggaagtactat-ctaagtatcg
ccgggtattccaatatctcctacgtcttaaacgaacgcaaatggagttagaaaagtcctg
ggcatctgtgatgcatcaagatcatatggattttgccaagcgtcgaaatgatagagagaa
gtgctcaacatctcagcaaagacggcagcgttttagaccaatgtggcgggttagagagca
catggcctttcttatcaggaatcttcagttttatatccaggtg-----------------
------------------------------------------------------------
------------------------------------------------------------
------------------------------------------------------------
------------------------------------------------------------
--------------------------------------ttaaatttcgtacttcaggaat
tcaacaaaaaatcaaactccttgtacactatattacgtagcagcagg----------ctt
gcaggaagtcagcgagccccctttttaagacgattcctg---------ttgcgtctaaat
ttc---------------aattccttctttgaggtgaycgcaagaggtgtactcaa----
-------------------------------tgtt
>PAFTOL004613
------------------------------------------------------------
------------------------------------------------------------
------------------------------------------------------------
------------------------------------------------------------
------------------------------------------------------cagttt
ttcgttcttttgcctcctctttacgagcttattttggagatagagcgtgatgatattcgt
ggtggaaaacttcttaccctattgcataagagatgccattgtggtgtgcctgaactgcaa
acttgccttcagaggttactttggcatggtcatcaagtactgtttaaccaaattgcatct
tggatggtttatggcattctgcaa---gaccctcatggagaatttttcattagaagg---
------------------------------------------------------------
---------------------------------------------------------gat
atgcttcctgaatatatccacatgcgtgttgcagaatctattctctttgctggcaaagca
gtaagggtcctccgtaaccccagccctggcttttttgcacaagattcattataccatcac
cagattccaaggccatacagcagaataccaggattttctggt------------------
--cgcttttcttttcagaaagacccttcaaca----------------------------
--------------------gatgctgaacttgtt---gaggagttactcccacagtcgg
aggctgacaaaattgaagcaatgctccacaatctgaag----------------------
--gaatcaactgaattccacaaaagatcatttgagtgtgctgttgactcgattcgtgcta
ttgcagccagtcatctttggcagcttgtggttgttcgtgcggatttgaatggccatttaa
aggcccttaaagactattttctgctggcaaagggagattttttccagtgctttttggagg
agagtcggcagttaatgcgtttacctcctcgtcaaacaacagctgaagctgaccttatgg
tgcctttccagctg---------ttattgtt---gcttgataagaacataca----tatt
tttttt---------tctttcaccctgactactaggatgccttcagcgggagttgctgtt
aaaccatcccaactagatgtatctagatcaagagcttatcctgaaggaagttctggtgcg
gcc------ccatcaaatacttcctcagacttggatggctgggatggtatcactcttgaa
tattcaattgattggcccctccagttgtttttcacacaggaagtactat-ctaagtatcg
ccgggtattccagtatctgctacgacttaaacgaacacaaatggagttagagaagtcctg
ggcatctgttatgcatcaagaccatagtgattttgccaagcgtcgaaatgatagcgagag
gtgctcaacatctcagcaaagacggcagcgttttagaccaatgtggcgggtcagagagca
tatggcctttcttatcaggaatcttcagttttatatccaagccccgtgcatatgtctttt
aattgtt---atcaataaagtggactcccaggtttgctgagcttttgatacctaaaatgc
ttttgtctgca----------------------ggtatttatcagccttga---------
-----------------------------------------tttctcagtcatttttgga
cattggttctgtgtcaagaatactggacagtataatgaaactttgtctgcagttctgctg
gaccattgaaaatcaagaaagcccaagtacaaa-tgaattggagcacataactgaggaat
tcaacaaaaagtcaaactccttgtataccatattacgtagcagcagg----------ctt
gcaggaagtcagcgagccccctttttaagacgattcctg---------ttgcgtctaaat
ttc---------------aattccttctttgaggcgactgcacgaggcgtgctcaa----
-------------------------------tgtt
>PAFTOL004617
------------------------------------------------------------
------------------------------------------------------------
------------------------------------------------------------
------------------------------------------------------------
------------------------------------------------------cagttt
ttcgttcttttgcctcctctttacgagcttattttggagatagagcgtgatggtattcgt
ggtggaaaacttcttaccctattgcataagagatgccattgtggtgtgcctgaactgcaa
acttgccttcagaggttactttggcatggtcatcaagtactgtttaaccaaattgcatct
tggatggtttatggcattctgcaa---gaccctcatggagaatttttcattagaagg---
------------------------------------------------------------
---------------------------------------------------------gat
atgcttcctgaatatatccacatgcgtgttgcagaatctattctctttgctggcaaagca
gtaagggtcctccgtaaccccagccctggcttttttgcacaagattcattataccatcac
cagattccaaggcaataccacagaataccaggattttctggt------------------
--cgcttttctttccagaaagacccttcaaca----------------------------
--------------------gatgcggaacttgttgaggaggagttactcccacagtcgg
aggctgacaaaattgaagcaatgctccacaatctgaag----------------------
--gaatcaacygaattccacaaaagatcatttgagtgtgctgttgactcgatttgcgcta
ttgcagccagtcatctttggcagcttgtggttgttcgtgcggatttgaatggccatttaa
aggcccttaaagactattttctgctggcaaagggagattttttccagtgctttttggagg
agagtcggcagttaatgcgtttacctcctcgtcaaacaacagccgaagctgaccttatgg
tgcctttccagctg----------------------------------------------
------------------------ctgactactaggatgccttcagcgggagttgctgtt
aaaccatcccaactagatgtatctagatcaagagcttatcctgaaggaagttctggtgcg
gcc------ccatcaaatactccctcakacttggatggctgggatggtatcactcttgaa
tattcaattgattggcccctccagttgtttttcacacaggaagtactat-ctaagtatcg
ccgggtattccagtatctgctacgacttaaacgaacacaaatggagttagagaagtcctg
ggcatctgttatgcatcaagaccatagtgattttgccaagcgtcgaaatgatagggagag
gtgctcaacatctcagcaaagacggcagcgttttagaccaatgtggcgggttagagagca
tatggcctttcttatcaggaatcttcagttttatatccaggta-----------------
------------------------------------------------------------
------------------------------------------------------------
------------------------------------------------------------
------------------------------------------------------------
--------------------------------------ttaaattttgtatttcaggaat
tcaacaaaaagtcaaactccttgtataccatattacgtagcagcagg----------ctt
gcaggaagtcagcgagccccctttttaagacgattcctg---------ttgcgtctaaat
ttc---------------aattccttctttgaggcgactgcacgaggcgtactcaa----
-------------------------------tgtt
>PAFTOL004618
------------------------------------------------------------
------------------------------------------------------------
------------------------------------------------------------
------------------------------------------------------------
------------------------------------------------------cagttt
tttgttcttttgccacctctttatgagcttattttggagatagagcgtgatgatattcgt
ggtggaaaacttcttacactattgcataagagatgccattgtggtgtgcctgaactgcaa
acttgccttcagaggttactttggcatggtcatcaagtactgtttaaccaacttgcatct
tggatggtttatggcattctgcaa---gaccctcatggggaatttttcrttagaagg---
------------------------------------------------------------
---------------------------------------------------------gat
atgcttcctgaatatatccacatgcgtgttgcagaatctattctctttgctggcaaagca
gtaagggtcctccggaaccccagccctggcttttttacacaggattcattataccatcac
cagattccaaggcaataccacagaataccaggattttctggt------------------
--cgcttttctttccaaaaagacccttcaaca----------------------------
--------------------gatgctgaacttggtgaggaggagttactcccacagtctg
aggctgacaaaattgaagcaatgctccacaatctgaag----------------------
--gaatcaactgaattccacaaaaggtcatttgagtgtgctgttgactcgattcgcgcta
tcgcagccagtcatctttggcagcttgtggttgttcgtgcggatttgaatggccatttga
aggcccttaaagactattttctgttggcaaagggagattttttccagtgctttttagagg
agagtcggcagttaatgcgtttacctcctcgtcaaacaacagctgaagctgaccttatgg
tgcctttccagctg-----tcctttattgct---gcttgataagaacataca----ta-t
tttttt---------tcttttaccctgactactaggatgccttcagctggagttgctgtt
aaaccatcccaactagatgtatctagatcaagagcttatcctgacggaagttctggtgcg
gcc------ccatcaaatactccctcagacttggatggctgggatggtatcactcttgaa
tattcaattgattggcccctccagttgtttttcacgcaggaagtactat-ctaagtatcg
ccgggtattccagtatctgctatgccttaaacgaacgcaaatggagttagagaagtcctg
ggcatctgttatgcatcaagatcatagtgattttgccaagcgtcgaaatgatagggagag
gtgctcaacatctcagcaaagacggcagcgttttagaccaatgtggcgggttagagagca
tatggcctttcttatcaggaatcttcagttttatatccaggtag----------------
-----------------------------------------------------------c
ttttttctgca----------------------ggtatttatcggccttga---------
-----------------------------------------tttctcagtcatttttgga
cattggttctgtgtcaagaatactggacagtataatgaaactttgtctgcaattctgctg
gaccattgaaaatcaagaaagcccaagtacaaa-tgaattggagcacataactgaggaat
tcaacaaaaagtcaaactccttgtacaccatattacgtagcagcagg----------ctt
gcaggaagtcagcgagccccctttttaagacgattcctg---------ttgcgtctaaat
ttc---------------aattccttctttgaggcaactgcaagaggcgtactcaa----
-------------------------------tgtt
>PAFTOL004619
------------------------------------------------------------
------------------------------------------------------------
------------------------------------------------------------
------------------------------------------------------------
------------------------------------------------------cagttt
tttgttcttttgccacctctttatgagcttattttggagatagagcgtgatgatattcgt
ggcggaaaacttctcggcctattgcacaagagatgccattgtggggtgcctgaactgcaa
acctgccttcagaggttactttggcatggtcatcaagtactgtttaaccaacttgcatct
tggatggtttatggcattctgcaa---gacccttatggagaatttttcatcagaagg---
------------------------------------------------------------
---------------------------------------------------------gat
atgcttcctgaatatatccacatgcgtgttgcagaatctgttctctttgctggcaaagct
gtaagggtccttcggaatcccagccctggtttttttacacaggattcattataccatcac
caatttccaaggcaataccacagaataccgggattttctggt------------------
--cgcttttctttccaaaaagacccttcaaca----------------------------
--------------------gatactgaactcgttgaagaggagctacttccacagtctg
aggctgacaaaattgaagcaatgctccacgatctgaag----------------------
--gaatcaacagaattccacaaaaggtcatttgagtgtgctgttgactcaattcgtgcta
tcgcagccagtcatctttggcagcttgtggttgttcgtgcggatttgaatggccatttaa
aggctcttaaagactattttctgttggcaaagggagattttttccagtgctttttggagg
agagtcggcagttaatgcgtttaccacctcgtcaaacaacggctgaagctgaccttatgg
tgcccttccagctgkt----cctttattatt---gcttgataagaacataca----ta--
-----t-------tattttttaccatgactactaggatgccttcagtgggagttgctgtt
aaaccatcccaagtagacatatctaaatcaagagcttacgctgacagaagttctggtgta
gcc------ccatcaaatactcccctagacttggatggctgggatggtatcactcttgaa
tattcaattgattggcccctccagttgtttttcacgcaggaagtactat-ctaagtatcg
ccgggtattccagtatctgctacaccttaaacgaacacaaatggagttagaaaagtcctg
ggcatctggtatgcatcaagatcatagtgactttgccaagcgtcgcaatgatcgggaaaa
gtgctcaacttctcagcaaagacggcagcgttttagaccaatgtggcgggttagagagca
catggcctttcttatcaggaatcttcagttttatatccaggta-----------------
------------------------------------------------------------
------------------------------------------------------------
------------------------------------------------------------
------------------------------------------------------------
--------------------------------------ttaaattttgtaattcaggaat
tcaacaaaaagtcaaactccttgtacactatattacgtagcagcagg----------ctt
gcaggaagtcagcgagccccctttttaagacgattcctg---------ttgcgtctaaat
ttc---------------aattccttctttgaggcaactgcaagaggcgtactcaa----
-------------------------------tgtt
>PAFTOL004620
------------------------------------------------------------
------------------------------------------------------------
------------------------------------------------------------
------------------------------------------------------------
------------------------------------------------------cagttt
tttgttcttttgccacctctttatgagctyattttggagatagagcgtgatgatattcgt
ggtggaaaacttcttacactattgcataagagatgccattgtggtgtgcctgaactgcaa
acttgccttcagaggttactttggcatggtcatcaagtrctgtttaaccaacttgcatct
tggatggtttatggcattctgcaa---gaccctcatggagaatttttcattagaagg---
------------------------------------------------------------
---------------------------------------------------------gat
atgcttcctgaatatatccacatgcgtgttgcagaatctattctctttgctggcaaagca
gtaagggtcctccggaaccccagccctggcttttttgcacaggattcattataccatcac
cagattccaaggcaataccacagaataccaggattttctggt------------------
--cgcttttctttccaaaaagacccttcaaca----------------------------
--------------------gatgctgaacttgttgaggaggagttactcccacagtctg
aggctgacaaaattgaagcaatgctccacaatctgaag----------------------
--gaatcaactgaattccacaaaaggtcatttgagtgtgctgttgactcgattcgcgcya
tcgcagccagtcatctttggcagcttgtggttgttcgtgcggatttgaatggccatttga
aggcccttaaagactattttctgttggcaaagggagattttttccagtgctttytagagg
agagtcggcagttaatgcgtttacctcctcgtcaaacaacagctgaagctgaccttatgg
tgcctttccagctg----------------------------------------------
------------------------ctgactrctaggatgccttcagcgggagttsctgtt
aaaccatcccaactagatgtatctagatcaagagcttatcctgacggaagttctggtgcg
gcc------ccatcaaatactccctcagacttggatggctgggatggtatcactcttgaa
tattcaattgattggcccctccagttgtttttcactcaggaagtactat-ctaagtatcg
ccgggtattccagtatctgctacgccttaaacgaacgcaaatggagttagagaagtcatg
ggcatctgttatgcatcaagatcatagtgattttgccaagcgtcgaaatgatagggagag
gtgctcaacatctcagcaaagacggcagcgttttagaccaatgtggcgggttagagagca
tatggcctttcttatcaggaatcttcagttttatatccaggtag----------------
-----------------------------------------------------------c
ttttttctgca----------------------ggtatttatcagccttga---------
-----------------------------------------tttctcagtcatttttgga
cattggttctgtgtcaagaatactggacagtataatgaaactttgtctgcaattctgctg
gaccattgaaaatcaagaaagcccaagtacgaa-tgaattggagcacataactgaggaat
tcaacaaaaagtcaaactccttgtacaccatattacgtagcagcagg----------ctt
gcaggaagtcagcgagcccccttyttaagacgattcctg---------ttgcgtctaaat
ttc---------------aatkccttctttgaggyaactgcaagaggcgtactcaa----
-------------------------------tgtt
>PAFTOL004623
------------------------------------------------------------
------------------------------------------------------------
------------------------------------------------------------
------------------------------------------------------------
------------------------------------------------------cagttt
tttgttctgttgccacctctttatgagcttattttggagatagagcgtgatgatattcgt
ggtggaaaacttcttacactattgcataagagatgccattgtggtgtgcctgaactgcaa
acttgccttcagaggttactttggcatggtcatcaagtactgtttaaccaacttgcatct
tggatggtttayggcattctgcaa---gaccctcatggagaatttttcattaga------
------------------------------------------------------------
---------------------------------------------------------gat
atgcttcctgaatatatccacatgcgtgttgcagaatctattctctttgctggcaaagca
gtaagggtcctycggaaccccagccctggcttttttgcrcaggattcattataccatcac
cag------aggcaatacmacagaataccaggattttctggt------------------
--cgsttttctttycaaaaagayccttcaaca----------------------------
--------------------gatgctgaacttgttgaggaggagttactcccacagtctg
aggctgacaaaattgaagcaatgctccacaatttgaaggttcctttatgcttatttatta
cagaatcaactgaattccacaaaagrtcatttgastgtgctattgactcgattcgcgcta
tygcagccagtcatctgtggcagcttgtggttgttcgtgcggatttgaatggccatttaa
aggcccttaaagactattttctgttggcaaagggagattttttccagtgctttttagagg
agagtcggcagttaatgcgcttacctcctcgtcaaacaacagctgaagctgaccttatgg
tgcctttccagctg----------------------------------------------
------------------------------------------------------------
---------------------------------------------------------gcg
gtc------ccatcaaatactccctcagacttggatggctgggatggtatcactcttgaa
tattcaattgattggcccctccagttgttcttcactcaggaagtaytat-ctaagtatcg
ccgggtattccagtatctgctacgccttaaacgaacgcaaatggagttagagaagtcctg
ggcatctgttatgcatcaagatcatagtgattttgcccagcgtcgaaatgacagggagag
gtgctcaacatctcagcaaagacggcagcgttttagaccaatgtggcgggttagagagca
tatggcctttcttatcaggaatcttcagttttatatccaggtat----------------
------------------------------------------------------------
--ttttctgca----------------------gatatttatcagccttga---------
-----------------------------------------tttctcaatcatttttgga
cattggttctgtgtcaagaatactggacagtataatgaaactttgtctgcaattctgctg
gaccattgaaaatcaagaaagcccaagtacaaa-tgaattggagcacataactgaggaat
tcaacaaaaagtcaaactccttgtacaccatattacgtagcagcagg----------ctt
gccggaagtcagcgagccccctttttaagacgattcctg---------ttgcgtctaaat
ttc---------------aattccttctttgaggyaactgcaagaggcgtactcaa----
-------------------------------tgtt
>PAFTOL004624
------------------------------------------------------------
------------------------------------------------------------
------------------------------------------------------------
------------------------------------------------------------
------------------------------------------------------cagttt
ttcgttcttttgccacccctttatgagcttattttggagatagaacgtgatgatattcgt
ggtggaaaacttcttacactattgcataagagatgccattgtggtgtgcctgaactgcaa
gcttgccttcagaggttactttggcatggtcatcaagtactgtttaaccaaattgcatct
tggatggtttatggcattctgcaa---gaccctcatggagaatttttcattagaagg---
------------------------------------------------------------
---------------------------------------------------------gat
atgcttcctgaatatatccacatgcgtgttgcagaatctattctctttgctggcaaagca
gtaagggtcctccgtaacccaagccctggcttttttgcacaagattcattataccatcac
cagattccaaggcaataccacagaataccaggattttccggt------------------
--cacttttctttccagaaagacccttcaaca----------------------------
--------------------gatgctgaacttgttgaggagcagttactcccacagtcag
aggctgacaaaattgaagcaatgctccacaatctgaag----------------------
--gaatcaactgaattccacaaaaggtcatttgagtgtgctgttgactcgattcgcgcta
ttgcagccagtcatctctggcagsttgtggttgttcgtgcggatttgaatgggcatttaa
aggcccttaaagactattttctgctggcaaaaggagatttttkccagtgctttttggagg
agagtcggcagttaatgcgtttacctcctcgtcaaacaacagctgaagctgaccttatgg
tgcctttccagctg-------------tgtt---gcttgataagaacatacata--ta-t
tttttt---------tctttcaccctgactactaggatgccttcagcgggcgttgctgtt
aaaccatccgaactggatgtatctagatcaagagctcatcctgacggaagttctggtgcg
gcc------ccatcaaatactctctcagacttggatggctgggatggtatcactcttgaa
tattcaattgattggcccctccagttgtttttcacacaggaagtactat-ctaagtatcg
ccgggtattccagtatctgctacgccttaaacgaacacaaatggagttagagaagtcctg
ggcgtctgttatgcatcaagatcatagtgattttgccaagcgtcgaaatgacagtgagag
gtgctcaacatctcagcaaagacggcagcgttttagaccaatgtggcgggttagagagca
tatggcctttcttatcaggaatcttcagttttatatccagctgagccccgtgcatatgtc
ttttaat---atcaataaagtggactcccaggtttgctgagcttttgatacctaaaatgc
tttttcctgca----------------------ggtatttatcagccttga---------
-----------------------------------------tttctcagtcatttttgga
cattggttctgtgtcaagaatactggacagtataatgaaactttgtctgcagttctgctg
gaccattgaaaatcaagaaagcccaagtacaaa-tgaattggagcacataactgag----
------------------------------------------------------------
------------------------------------------------------------
------------------------------------------------------------
-----------------------------------
>PAFTOL004625
------------------------------------------------------------
------------------------------------------------------------
------------------------------------------------------------
------------------------------------------------------------
------------------------------------------------------cagttt
ttcgttcttttgcctcctctttacgagcttattttggagatagagcgtgatgatattcgt
ggtggaaaacttcttaccctattgcataagagatgccattgtggtgtgcctgaactgcaa
acttgccttcagaggttactttggcatggtcatcaagtactgtttaaccaaattgcatct
tggatggtttatggcattctgcaa---gaccctcatggagaatttttcattagaagg---
------------------------------------------------------------
---------------------------------------------------------gac
atgcttcctgaatatatccacatgcgtgttgcagaatctattctctttgctggcaaagca
gtaagggtcctccgtaaccccagccctggcttttttccacaagattcattataccatcac
cagattccaagacaataccacagaataccaggattttctggt------------------
--cgcttttctttccagaaagacccttcaaca----------------------------
--------------------gatgctgaacttgttgaggaggagttactcccacagtcgg
aggctgacaaaattgaagcaatgctccacaatctgaag----------------------
--gaatcaactgaattccacaaaagatcatttgagtgtgcggttgactcaattcgtgcta
ttgcagccagtcatctttggcagcttgtggttgttcgtgcggatttgaatggccatttaa
aggcccttaaagactattttctgctggcaaagggagattttttccagtgctttttggagg
agagtcggcagttaatgcgtttacctcctcgtcaaacaacagctgaagctgaccttatgg
tgcctttccagctg---------ktattgtt---gcttgataagaacatgca----tatt
tttttt---------tctttcaccctgactactaggatgccttcagcgggagttgctgtt
aaaccatcccaactagatgtatctagatcaagagcttatcctgaaggaagttctggtgcg
gcc------ccatcaaatactccctcagacttggatggctgggatggtatcactcttgaa
tattcaattgattggcccctccagttgtttttcacacaggaagtactat-ctaagtatcg
ccgggtattccagtatctgctacgacttaaacgaacacagatggagttagagaagtcctg
ggcatctgttatgcatcaagaccatagtgattttgccaagcgtcgaaatgatagcgggag
gtgctcaacatctcagcaaagacggcagcgttttagaccaatgtggcgggttagagagca
tatggcctttcttatcaggaatcttcagttttatatccaggta-----------------
------------------------------------------------------------
-tttttctgca----------------------ggtatttatcagccttga---------
-----------------------------------------tttctcagtcatttttgga
tattggttctgtgtcaagaatactggacagtataatgaaactttgtctgcagttctgctg
gaccattgaaaatcaagaaagcccaagtacaaa-tgaattggagcacataactgaggaat
tcaacaaaaagtcaaactccttgtataccatattacgtagcagcagg----------ctt
gcaggaagtcagcgagccccctttttaagacgattcctg---------ttgcgtctaaat
ttc---------------aattccttctttgag---------------------------
-----------------------------------
>PAFTOL004626
------------------------------------------------------------
------------------------------------------------------------
------------------------------------------------------------
------------------------------------------------------------
------------------------------------------------------cagttt
tttgttcttttgccacccctttacgagcttattttggagatagagcgtgatgatattcgt
ggtggaaaacttcttaccctattgcataagagatgccattgtggtgtgcctgaactgcaa
acttgccttcagaggttactttggcatggtcatcaagtactgtttaaccaacttgcatct
tggatggtttatggcattctgcaa---gaccctcatggagaatttttcattagaagg---
------------------------------------------------------------
---------------------------------------------------------kat
wtgcttcctgaatatatccacatgcgtgttgcagaatctattctctttgctggcaaagca
gtragggtccttcggaaccctagccctggcttttttgcacaggattcattataccatcac
cagattccaaggcaataccacagaataccaggattttctggt------------------
--cgcttttctttccaaaaagagccttcaaca----------------------------
--------------------gatgctgaacttgttgaggaggagttactcccacagtctg
aggctgacaaaattgaagcaatgctccacaatctgaag----------------------
-----------------------------------------gttgtctctaatggcaaaa
t------------------gcagcttgtggttgttcgtgcggatttgaatggccatttaa
aggcccttaaagactattttctgttggcgaagggagatttttkccagtgctttttggagg
agagtcggccgttaatgcgtttacctcctcgtcaaacaacagctgaagctgaccttatgg
tgcctttccagctg----------------------------------------------
---ttt---------tattttaccctgactactaggatgccttcagcgggagttgctgtt
aagccatcccaactagatgtatctagatcaagagcttatccwgacggaagttctggtgcg
gcc------ccatcaactacttcttcagacttggatggctgggatggtatcactcttgaa
tattcaattgattggcccctccagttgtttttcacacaggaagtactat-ctaagtatcg
ccgagtattccagtatctgctwcgccttaaacgaacacaaatggagttagaaaagtcctg
ggcatctgttatgcatcaagatcatagtgattttgccaagcgtcgaaatgatagggagag
gtgctcagcatctcagcaaagacggcagcgttttagaccaatgtggcgggttagagagca
tatggcctttcttatcaggaatcttcagttttatatccaggtaa----------------
------------------------------------------------------------
---------------------------------ggtatttatcagccttga---------
-----------------------------------------tttctcagtcatttttgga
cattggttctgtgtcaagaatactggacagtataatgaaactttgtctgcaattttgctg
gaccattgaaaatcaagaaagcccaagcacaaa-tgaattggagcacataactgaggaat
tcaacaaaaagtcaaactccttgtacaccatattacgtagcagcagg----------ctt
gcaggaagtcagcgagccccctttttaaggcgattcctg---------ttgcgtctaaat
ttc---------------aattccttctttgaggcaactgcaaggggcgtactcaa----
-------------------------------tgtt
>PAFTOL004627
------------------------------------------------------------
------------------------------------------------------------
------------------------------------------------------------
------------------------------------------------------------
------------------------attttcaaggctgtaacatctttttgcctccagttt
tttgttctgttgccacctctttatgagcttattttggagatagagcgtgatgatattcgt
ggtggaaaacttcttaccctattgcataagagatgccattgtggtgtgcctgaactgcaa
agttgccttcagaggttactttggcatggtcatcaagtactgtttaaccaacttgcatct
tggatggtttatggtattctgcaa---gatcctcatggagaatttttcattagaagg---
------------------------------------------------------------
---------------------------------------------------------gat
atgcttccggaatatatccacatgcgtgttgcagaatctattctctttgctggcaaagca
gtaagggtcctccggaaccccagccctggcttttttgcacaggattcattataccatcat
cagattccaaggcaataccacagaataccaggattttctggt------------------
--cgcttttctttccagaaagacccttcaaca----------------------------
--------------------gatgctgaacttgttgaggaggagttactcccacagtctg
aggctgacaaaattgaagcgatgctccacaatctgaag----------------------
------------------------------------------------------------
------------------------------------------------------------
--------------------------------------------cagtgctttttagagg
agagtcggcagttaatgcgtttacctcctcgtcaaacaacagctgaagctgacattatgg
tgcctttccagctg---------ttattgct---gcttgataagaacataca----tatt
tttttt---------ccttttacactgactactaggatgccttcagcgggagttgctgtt
aaaccatcccaactagatgtatctagatcaagagcttatcctgacaaaagttctggtgcg
gcc------ccatcaaattcttcctcagactcggatggctgggatggtatcactcttgaa
tattcaattgattggcccctccagttgtttttcactcaggaagtactat-ctaagtattg
ccgggtattccagtatctgctacgcctgaagcgaacgcaaatggagttagagaagtcctg
ggcatctgttatgcatcaagaccatagtgattttgccaagcgtcgaaatgatagggagag
gtgctcaacatctcagcaaagacggcagcgttttagaccaatgtggcgggttagagagca
tatggcctttcttatcaggaatcttcagttttatattcaggtara---------------
------------------------------------------ttttgatacctaaaatgc
ttttttctgca----------------------ggtatttatcagccttga---------
-----------------------------------------tttctcagtcatttttgga
cattggttctgtgtcaagaatactggacagtataatgaaactttgtctgcaattctgctg
gaccattgaaaatcaagaaagcccaagcacaaa-tgaattggagcacataactgag----
------------------------------------------------------------
------------------------------------------------------------
------------------------------------------------------------
-----------------------------------
>PAFTOL004629
------------------------------------------------------------
------------------------------------------------------------
------------------------------------------------------------
------------------------------------------------------------
------------------------------------------------------cagttt
tttgttcttttgccacctctttatgagcttattttggagatagagcgtgatgatattcgt
ggtggaaaacttcttaccctattgcataaaagatgccattgtggtgtgcctgaactgcaa
acttgccttcagaggttactttggcatggtcatcaagtactgtttaaccaacttgcatct
tggatggtttatggcattctccaa---gatcctcatggagaatttttcattagaagg---
------------------------------------------------------------
---------------------------------------------------------gat
atgcttcctgaatatatccacatgcgtgttgcagaatctgttctctttgctggcaaagca
gtaagggtcctgcggaaccccagtcctggcttttttgcacaggattcattataccatcac
cagattccaaggcaataccaccgaatacgaggattttctggt------------------
--cgcttttctttccaaaaagaaccttcaaca----------------------------
--------------------gatgctgaacttgttgaggaggagttactcccacagtctg
aggctgacaaaattgaagcaatgctccacaatctgaag----------------------
--gaatcaactgaattccacaaaaggtcatttgaatgtgctgttgactcgattcgtgcta
tcgcagccagtcatctttggcagcttgtggttgttcgtgcggagttgaatggccatttaa
aggcccttaaagactat---------------------------cagtgctttttggagg
agagtcggcagttaatgcgtttacctcctcgaccaacaacagctgaagctgaccttatgg
tgcctttccagctgg------taaaattgtt---gcttgataagaacataca-------t
tttttt---------ttttaaaccctgactactaggatgccttcagcgggagttgctgtt
aaaccatcccaactagatgtatctagatcaagagcttatcctgacggaagttctggtgcg
gcc------ccatcaaatactccctcagacttggatggctgggatggtatcactcttgaa
tattcaattgattggcccctccagttgtttttcacacaggaagtactat-ctaagtatcg
ccgggtattccagtatctgctacaccttaaacgaacacaaatggagttagaaaagtcctg
ggcatctgttatgcatcaagatcatagtgattttgccaagcgtcgaaatgctagggagag
gtgctcaacatctcagcaaaggcgacagcgttttagaccaatgtggcgggttagagagca
tatggcstttcttatcaggaatcttcagttttatatccagrcccccctcccggcatgtct
tttaagtktcataaataaagtggactcccaggtttgctgagcttttgatacctaaaatgc
gcctttctaca----------------------ggtatttatcagcattga---------
-----------------------------------------tttctcagtcatttttgga
cattggttctgtgtcaagaatactggacagtataatgaaactttgtctgcaattctgctg
gaccattgaaaatcaagaaagcccaagtacaaa-tgaattggagcacataactgaggaat
tcaacaaaaagtcaaactccttgtacaccatattacgtagcagcagg----------ctt
gcaggaagtcagcgagccccctttttaagacgattcctg---------ttgcgtctaaat
ttc---------------aattccttctttgaggcgactgcaagaggtgtactcaa----
-------------------------------tgtt
>PAFTOL004632
------------------------------------------------------------
------------------------------------------------------------
------------------------------------------------------------
------------------------------------------------------------
------------------------------------------------------cagttt
tttgttcttttgccacctctttatgagcttattttggagatagagcgtgatgatattcgt
ggtggaaaacttcttaccctattgcataagagatgccattgtggtgtgcccgaactgcaa
acttgccttcagaggttactttggcatggtcatcaagtactgtttaaccaacttgcatct
tggatggtttatggcattctgcaa---gaccctcatggagaatttttcattataagg---
------------------------------------------------------------
---------------------------------------------------------gat
atgcttcctgaatatatccacatgcgtgttgcagaatctattctmtttgctggcaaagca
gtaagggtcctgcggaaccccagccctggcttttttgcacaggattcattataccatcac
cagattccaaggcaataccacagaatacctggattttctggt------------------
--cgcttttctttccaaaaagacccttcaaca----------------------------
--------------------gatgctgaacttgttgaggaggagttactcccacagtctg
aggctgacaaaattgaagcaatgctccacaatctgaag----------------------
--gaatcaactgaattccacaaaaggtcatttgagtgtgctgttgactcgattcgcrcta
tcgcagccagtcatctttggcagcttgtggttgttcgtgcggatttgaatggccatttaa
aggcccttaaagactattttctgttggcgaagggagattttttccagtgctttttggagg
agagtcggcagttaatgcgtttacctcctcgtcaaacaacagctgaagctgaccttatgg
tgcctttccagctg--------atgattgtt---gcttgataagaacataca----ta-t
tttttt---------tattttaccctgactgctaggatgccttcagcgggagttgctgtt
aagccatcccaactagatgtatctagatcaagagcttatcctgacggaagttctggtgcg
gcc------ccatcaaatacttcttcagacttggatggctgggatggtatcactcttgaa
tattcaattgattggcccctccagttgtttttcacacaggaagtactat-ctaagtatcg
ccgagtattccagtatctgctacgccttaaacgaacacaaatggagttagaaaagtcctg
ggcatctgttatgcatcaagatcatagtgattttgccaagcgtcgaaatgatagggagag
gtgctcagcatctcagcaaagacggcagcgttttagaccaatgtggcgggttagagagca
tatggcctttcttatcaggaatcttcagttttatatccagccag----------------
-----------------------------------------------------------c
cccctccaaaaaagaaattcatctttataattttatgtttgtcaggtttgaaggttttgt
gacttttatccctgacaatccttcctattcatatgtgtgatgttctcagtcatttttgga
cattggttctgtgtcaagaatactggacagtataatgaaactttgtctgcaattttgctg
gaccattgaaaatcaagaaagcccaagtacaaa-tgaattggagcacataactsaggaat
tcaacaaaaagtcaaactccttgtacaccatattacgyagcagcagg----------ctt
gcaggaagtcagcgagccccctttttaaggcgattcctg---------ttgcgtctaaat
ttc---------------aattccttctttgaggcaactgcaagaggcgtactcaa----
-------------------------------tgtt
>PAFTOL004633
------------------------------------------------------------
------------------------------------------------------------
------------------------------------------------------------
------------------------------------------------------------
------------------------------------------------------cagttt
tttgttcttttgccacctctttatgagcttattttggagatagagcgtgatgatgttcga
ggtggaaaacttcttacccttttgcataagagatgccattgtggtgtgcctgaactgcaa
acttgccttcagaggttactttggcatggccatcaagtactgtttaaccaacttgcatct
tggatggtttatggcattctgcaa---gaccctcatggagaatttttcattagaagg---
------------------------------------------------------------
---------------------------------------------------------gat
atgcttcctgaatatatccacatgcgtgttgcagaatctattctctttgctggcaaagca
gtaagggtcctgcggaaccccagycctggcttttttgcacaggattcattataccatcac
cagattccaaggcaataccacagaataccaggattttctcrt------------------
--cgcttttctttccaaaaagacccttcaaca----------------------------
--------------------gatgctgaacttgttgaggaggagttactcccgcagtctg
aagctgacaaaattgaagcaatgctccacaatctgaag----------------------
--gaatcaactgaattccacaaaaggtcatttgagtgtgctgttgactcgattcgcgcta
tcgcagccagtcatctttggcagcttgtagttgttcgtgcggatttgaatggccatttaa
aggcccttaaagactattttctgttggcaaagggagattttttccctactacgcatgaag
agagtcggcagttaatgcgtttacctcctcgtcaaacaacagctgaagctgaccttatgg
tgcctttccagctggc-t-gctgttaagaca---attagcgatgaagataaa----ta--
-----c---------ttctccagagtatcactgcggatgccttcaacgggagttgctgtt
aaaccatcccaactagatgtatctagatcaagagcttatcctgacggaagttctggtgcg
gcc------ccatcaaaaactccctcagacttggatggctgggatggtatcactcttgaa
tattcaattgattggcccctccagttgtttttcacacaggaagtactat-ctaagtatcg
ccgggtattccagtatctgctacgccttaaacgaacacaaatggaattagaaaagtcctg
ggcatctgttatgcatcaagatcatagtgattttgctaagcgtcgaaatgatagggagag
gtgctcaaaatctcagcaaagacggcagcgttttagaccaatgtggcgggttagagagca
tatggcctttcttatcaggaatcttcagttttatatccaggtaa----------------
------------------------------------------------------------
---------------------------------ggtatttatcagccttga---------
-----------------------------------------tttctcagtcatttttgga
cattggctctgtgtcaagaatactggacagtataatgaaactttgtcttcaattctgctg
gaccattgaaaatcaagaaagcccaagtacaaa-tgaattggagcacataactgaggaat
tcaataaaaagtcaaactccttgtacaccatattacgtagtagcagg----------ctt
gcaggaagtcagcgagccccctttttaagacgattcctg---------ttgcgtctaaat
ttc---------------aattccttctttgaggcaactgcaagaggcgtactcaa----
-------------------------------tgtt
>PAFTOL004634
------------------------------------------------------------
------------------------------------------------------------
------------------------------------------------------------
------------------------------------------------------------
------------------------------------------------------------
------------------------------------------------gatgatgttcgt
ggtggaaaacttcttaccttattgcataagagatgccattgtggtgttcctgaactgcaa
acctgtcttcagaggttactttggcatggccatcaagtactgtttaaccaacttgcatct
tggatggtttatggcattctgcaa---gaccctcatggagaattttttattagaagg---
------------------------------------------------------------
---------------------------------------------------------gat
atgcttcctgaatatatccacatgcgtgttgcagagtctattctctttgctggcaaagca
gtaagagtcctgcggaaccccagccctggcttctttgcacaggattcattataccatcac
cagattccaaggcaataccmcagaataccmggattttctggt------------------
--cgcttttctttccaaaaagacccttcaaca----------------------------
--------------------gaygctgaacttgttgaggaggagttactcccgcagtctg
aggctgacaaaattgaagcaatgctccacaatctgaag----------------------
------------------------------------------------------------
------------------------------------------------------------
--------------------------------------------cagtgctttttggagg
agagtcggcagttaatgcgtttacctcctcgtcaaacaacagctgaagctgaccttatgg
tgcctttccagctg---------------tt---gcttgataaggacataca----tt-t
wttttttt-----tgtattttaccctgactactaggatgccttcagcgggagttgctgtt
aaaccatcccaactagatgtatctagatcaagagcttaccctgacggaagttctggtgcg
gct------ccatcaaaaaytctctcagatttggatggctgggatggtattgctcttgaa
tattcaattgattggcccctccagttgtttttcacacaagaagtactat-ctaagtatcg
mcgggtattccagtatctgctacaccttaaacgaacacaaatggaattagaaaagtcctg
ggcrtctgttatgcatcaagatcatagtgattttgccaagcgtcgaaatgatagrgagar
gtgctcaacatctcagcaaagacggcagcgttttagaccaatgtggcgggttagagagca
tatggcctttcttatcaggaatcttcagttttatatmcaggta-----------------
------------------------------------------------------------
------------------------------------------------------------
------------------------------------------------------------
------------------------------------------------------------
------------------------------------------------------------
------------------------------------------------------------
------------------------------------------------------------
------------------------------------------------------------
-----------------------------------
>PAFTOL004635
------------------------------------------------------------
------------------------------------------------------------
------------------------------------------------------------
------------------------------------------------------------
------------------------------------------------------------
------------------------------------------------------------
------------------------------------------------------------
------------------------------------------------------------
------------------------------------------------------------
------------------------------------------------------------
------------------------------------------------------------
------------------------------------------------------------
------------------------------------------------------------
------------------------------------------------------------
------------------------------------------------------------
------------------------------------------------------------
------------------------------------------------------------
------------------------------------------------------------
------------------------------------------------------------
--------------------------------------------cagtgctttttggagg
agagtcggcagttaatgcgtttacctcctcgtcaaacaacagctgaagctgaccttatgg
tgcctttccagctg----------------------------------------------
------------------------------------------------------------
------------------------------------------------------------
------------------------------------------------------------
------------------------------------------------------------
------------------------------------------------------------
------------------------------------------------------------
------------------------------------------------------------
------------------------------------------------------------
------------------------------------------------------------
------------------------------------------------------------
------------------------------------------------------------
------------------------------------------------------------
------------------------------------------------------------
------------------------------------------------------------
------------------------------------------------------------
------------------------------------------------------------
-----------------------------------
>PAFTOL004636
------------------------------------------------------------
------------------------------------------------------------
------------------------------------------------------------
------------------------------------------------------------
------------------------------------------------------cagttt
tttgtcccgttgccacctctttatgagcttattttggagatagagcgtgatgatattcgt
ggtggaaaacttcttgcactattgcataagagatgccattgtggtgtgcctgaactgcaa
acttgccttcagaggttactttggcatggtcatcaagtactgtttaaccaacttgcatcg
tggatggtttatggcattctgcaa---gaccctcatggagaatttttcattagaaggaag
gaagatagagatgcagaaagtgacccctcaagtgcagattcacttcaaaaattcacacgc
ttgactatagagaattcatcattggctgattggcacttgggttttcatatatctttggat
atgcttcctgaatatatccacatgcgtgttgcagaatctattctctttgctggcaaagca
gtaagggtccttcggaaccccagccctggctttttygcacaggattcattataccatcac
cag------aggcaataccacagaataccaggattttctggt------------------
--cgcttttctttccagaaagacccttcaaca----------------------------
--------------------gatgctgaacttgttgaggaggagttactcccacagtctg
aggctgacaaaattgaagcaatgctccacaatctgaag----------------------
-----------------------------------------------------------g
ttgtctctaatggtaaaatgcagcttgtggttgttcgtgcggatttgaatggccatttaa
aggcccttaaagactattttctgttggcaaagggagattttttccagtgctttttagagg
agagtcggcagttaatgcgcttacctcctcgtcagacaacagctgaagctgaccttatgg
tgcctttccagctgcc-----ctttatcgct---gcttgataagaacataca----ta-t
tttgtt---------tcttttaccctg---actaggatgccttcagcgggagttgctgtt
aaaccatcccaactagatgtgtctagatcaagagcttatcctgacaaaagttctggtgca
gcc------ccatcaaatactccctcagacttggatggctgggatggtatcactcttgaa
tattcaattgattggcccctccagttgtttttcactcaggaagtactat-ctaagtatcg
ccgggtattccagtatctactacaccttaaacgaacgcaaatggagttagagaagtcctg
ggcatctgttatgcatcaagatcatagtgattttgccaagcgtcgaaatgatagggagag
gtgctcaatatctcagcaaagacggcagcgttttagaccaatgtggcgggttagagagca
tatggcctttcttatcaggaatcttcagttttatattcaggtaatgagaa----------
------------------------------------------------------------
--ytaattcta----------------------ggtatttatcagysttga---------
-----------------------------------------tttctcagtcatttttgga
cattggttctgtgtcaagaatactggacagtataatgaaactttgtctgcaattctgctg
gaccattgaaaatcaagaaagcccaagtacaaa-tgaattggagcacatarctgaggaat
tcaacaaaaagtcaaactccttgtacaccatattacgtagcagcagg----------ctt
gcaggaagtcagcgagccccctttttaagacgattcctg---------ttgcgtctaaat
ttc---------------aattccttctttgaggccactgcaagaggcgtactcaa----
-------------------------------tgtt
>PAFTOL004637
------------------------------------------------------------
------------------------------------------------------------
------------------------------------------------------------
------------------------------------------------------------
------------------------------------------------------cagttt
tttgttcttttgccacctctttatgagcttattttggagatagagcatgatgatattcgt
ggtggaaaacttctcagcctattgcataagagatgccattgtggggtgcctgaactgcaa
acctgccttcagaggttactttggcatggtcatcaagtactgtttaaccaacttgcctct
tggatggtttatggcattctgcaa---gaccctcatggagaatttttcatcagaagg---
------------------------------------------------------------
---------------------------------------------------------gat
atgcttcctgaatatatccacatgcgtgttgcagaatctgttctctttgctggcaaagca
gtaagggtccttcggaatcccagccctggcttttttacacaggattcattatatcatcac
caaattccaaggcaataccacagaatacctggattttctagt------------------
--cgcttttctttccaaaaagacccctcaaca----------------------------
--------------------gatgctgaactcattgaagaggagttactcccacagtctg
aggctgacaaaatcgaagcaatgctccacgatctgaag----------------------
--gaatcaactgaatttcacaaaaggtcatttgagtgtgctgttgactcaatttgcgcta
ttgcagccagtcacctttggcagcttgtggttgttcgtgcggatttgaatggccatttaa
aggcccttaaagactactttctgttggcaaagggagatttttkccagtgctttttggagg
agagtcggcagttaatgcgtttaccacctcgtcaaacaacggctgaagctgaccttatgg
tgcccttccagctg-------ctttattatt---gcttgatgagaacataca----ta--
attttt---------tattttaccctgactactaggatgccttcagtgggggttgctgtt
aagccatcccaagtagatgtatctaaatcaagagcttacgccgctggaagttctggtgcg
gcc------ctgtcaaatacttcctcagacttggatggctgggatggtatcactcttgaa
tattcaattgattggcccctccagttgtttttcacgcaggaagtactat-ctaagtatcg
ccgggtattccagtatctgctacgtcttaaacgaacacaaatggagttagaaaagtcctg
ggcatctgttatgcatcaagatcatagtgattttgccaagcgtcgcaatgatggggaaaa
gtgctcaacatctcagcaaagacggcagcgttttagaccaatgtggcgggttagagagca
catggcctttcttatcaggaatcttcagttttatatccaggtaa----------------
------------------------------------------------------------
---------------------------------ggtatttgtcagccttga---------
-----------------------------------------tttctcagtcatttttgga
cattggttctgtgtcaagaatactggacagtataatgaaactttgtctgcaattctgctg
gaccattgaaaaycaagaaagcccaaatacaaa-tgaattggagcacataactgaggaat
tcaacaaaaaatcaaactccttgtacacaatattacgtagcagcagg----------ctt
gcaggaagtcagcgagcgccctttctaaggcgattcctg---------ttgcgtctaaat
ttc---------------aattccttctttgaggcgactgcaaggggcgtactcaa----
-------------------------------tgtt
>PAFTOL004638
------------------------------------------------------------
------------------------------------------------------------
------------------------------------------------------------
------------------------------------------------------------
------------------------------------------------------cagttt
ttcgttcttttgcctcctctttacgagcttattttggagatagagcgtgatgatattcgt
ggtggaaaacttcttaccctattgcataagcgatgccattgtggtgtgcctgaactgcaa
acttgccttcagaggttactttggcatggtcatcaagtactgtttaaccaaattgcatct
tggatggtttatggcattctgcaa---gaccctcatggagaatttttcattagaagg---
------------------------------------------------------------
---------------------------------------------------------gat
atgcttcctgaatatatccacatgcgtgttgcagaatctattctctttgctggcaaagca
gtaagggtcctccgtaaccccagccctggcttttttgcaccagattcattataccatcac
cagattccaaggcaataccacagaataccaggattttctggt------------------
--cgcttttctttccagaaagacccttcaaca----------------------------
--------------------gatgctgaacttgttgaggaggagttactcccacagtcgg
aggctgacaaaattgaagcaatgctccacaatctgaag----------------------
--gaatcaactgaattccacaraasatcatttgagtgtgctgttgactcgattcgcgcta
ttgcagccagtcatctttggcagcttgtggttgttcgtgcggatttgaatggccatttaa
aggcccttaaagactattttctgctggcaaagggagattttttccagtgctttttggagg
agagtcrgcagttaatgcgtttacctcctcgtcaaacaacagctgaagctgrccttatgg
tgcctttccagctg-----tcctttattgtt---gcttgataagagcataca----ta-t
tttttt---------tctttcaccctgactactaggatgccttcagcgggrgttgctgtt
aaaccatcccaactagatgtatctagatcaagagcttatcctgaaggaagttctggtgcg
gcc------ccatcaaatactccctcagacttggatggctgggatggtatcactyttgaa
tattcaattgattggcccctccagttgtttttcacacaggaagtactat-ctaagtaccg
ccgggtattccagtatctgctacgacttaaacgaacacaaatggagttagagaagtcctg
ggcatctgttatgcatcaagaccatagtgattttgccaagcgtcgaaatgatagcaagag
gtgctcaacatctccgcaaagacggcagcgttttagaccaatgtggcgggttagagagca
tatggcctttcttatcaggaatcttcagttttatatccaggta-----------------
------------------------------------------------------------
------------------------------------------------------------
------------------------------------------------------------
------------------------------------------------------------
--------------------------------------ttaaattttgtatttcaggaat
tcaacaaaaagtcaaactccttgtataccatattacgtagcagcagg----------ctt
gcaggaagtcagcgagccccctttttaagacgattcctg---------ttgcgtctaaat
ttc---------------aattccttctttgaggcgactgcacgaggcgtactcaa----
-------------------------------tgtt
>PAFTOL004639
------------------------------------------------------------
------------------------------------------------------------
------------------------------------------------------------
------------------------------------------------------------
------------------------------------------------------cagttt
tttgttcttttgccacccctttacgagcttattttggagatagagcgtgatgatattcgt
ggtggaaaacttcttaccctattgcataagagatgccattgtggtgtgcctgaactgcaa
acttgccttcakaggttactttggcatggtcatcaagtactgtttaaccaacttgcatct
tggatggtttatggcattctgcaa---gaccctcatggagaatttttcattagaagg---
------------------------------------------------------------
---------------------------------------------------------gat
atgcttcctgaatatatccacatgcgtgttgcagaatctattctctttgctggcaaagca
gtaagggtccttcggaaccctagccctggcttttttgcacaggattcattataccatcac
cagattccaaggcaataccacagaataccaggattttctggt------------------
--cgcttttctttccaaaaagagccttcaaca----------------------------
--------------------gatgctgaacttgttgaggaggagttac------------
------------------------------------------------------------
------------------------------------------------------------
------------------------------------------------------------
------------------------------------------tccagtgctttttggagg
agagtcggccgttaatgcgtttacctcctcgtcaaacaacagctgaagctgaccttatgg
tgcctttccagctgr---------------------------------------------
------------------------------------------------------------
------------------------------------------------------------
------------------------------------------------------------
--------------------------------------------------acaggtatcg
ccgagtattccagtatctgctacgccttaaacgaacacaaatggagttagaaaagtcctg
ggcatctgttatgcatcaagatcatagtgattttgccaagcgtcgaaatgatagggagag
gtgctcagcatctcagcaaagacggcagcgttttagaccaatgtggcgggttagagagca
tatggcctttcttatcaggaatcttcagttttatatccaggtaa----------------
------------------------------------------------------------
---------------------------------ggtatttatcagccttga---------
-----------------------------------------tttctcagtcatttttgga
cattggttctgtgtcaagaatactggacagtataatgaaactttgtctgcaattttgctg
gaccattgaaaatcaagaaagcccaagcacaaa-tgaattggagcacataactgag----
------------------------------------------------------------
------------------------------------------------------------
------------------------------------------------------------
-----------------------------------
>PAFTOL004640
------------------------------------------------------------
------------------------------------------------------------
------------------------------------------------------------
------------------------------------------------------------
------------------------------------------------------cagttt
tttgttcttttgccacctctttatgagcttattttggagatagagcgtgatgatattcgt
ggtggaaarcttcttaccctattgcataagagatgccattgtggtgtgcctgaactgcaa
acttgccttcagaggttactttggcatggtcatcaagtactgtttaaccaacttgtatct
tggatggtttatggcattctgcaa---gaccctcatggagaatttttcattagaagg---
------------------------------------------------------------
---------------------------------------------------------gat
atgcttcctgaatatatccacatgcgtgttgcagaatctattctctttgctggcaaagca
gtaasggtactacggaaccccagccctggcttttttgcacaggattcattataccatcac
cagattccaaggcaataccacagaataccgggattttctggt------------------
--cgcttttctttccaaagagacccttcaaca----------------------------
--------------------gatgctgaacttgttgaggaggagttactcccacagtctg
aggccgacaaaattgaagcaatgctccacaatctgaag----------------------
--gaatcaactgaattccacaaaaggtcatttgagtgtgctgttgactcgattcgcgcta
ttgcagccagtcatctttggcagcttgtggttgttcgtgcggatttgaatggccatttaa
aggcccttaaagactattttctgctggcaaagggagattttttccagtgctttttggagg
agagtcggcagttaatgcgtttgcctcctcgtcaaacaacagctgaagctgaccttatgg
tgcctttccagctg-------stttattgtt---gcttgataagaacataca----ta--
tatttt---------tttttaaccctgactactaggatgccttcagcgggagttgctgtt
aaaccatcccaactagatgtatctagatcaagagcttatcctgacggaagttctggtgcg
gcc------ccatcaaatactccctcagacttggatggctgggatggtatcactcttgaa
tattcaattgattggcccctccagttgtttttcacacaggaagtactct-ccaagtatcg
ccgggtactccagtatctgctacgccttaaacgaacacaaatggagttagaaaagtcctg
ggcwtctgttatgcatcaagatcatagtgattttgccaagcgtcgaaatgatagggagag
gtgctcaacatctcagcaaagacggcaacgttttagaccaatgtggcgggttagagagca
tatggcctttcttgtcaggaatcttcagttttatatccagaaaagaaattcatctttata
attttat---gtttgtcagttttgctcccaggtttgctgagcttttgatacctaaaatgc
gtctttctgca----------------------ggtatttatcagccttga---------
-----------------------------------------tttctcagtcatttttgga
cattggttctgtgtcaagaatactggacagtataatgaaactttgtctgcaattctgctg
gaccattgaaaatcaagaaagcccaagtacaaa-tgaattggagcacataactgaggaat
tcaacaaaaagtcaaactccttgtacaccatattacgtagcagcagg----------ctt
gcaggaagtcagcgagccccctttttaagacgattcctg---------ttgcgtctgaac
ttc---------------aattccttctttgaggcgactgcaagaggcgtactcaa----
-------------------------------tgtt
>PAFTOL004642
------------------------------------------------------------
------------------------------------------------------------
------------------------------------------------------------
------------------------------------------------------------
------------------------------------------------------cagttt
ttcgttcttttgcctcctctttacgagcttattttggagatagagcgtgatgatattcgt
ggtggaaaacttcttaccctattgcataagagatgccattgtggtgtgcctgaactgcaa
acttgccttcagaggttactttggcatggtcatcaagtactgtttaaccaaattgcatct
tggatggtttatggcattctgcaa---gaccctcatggagaatttttcattagaagg---
------------------------------------------------------------
---------------------------------------------------------gat
atgcttcctgaatatatccacatgcgtgttgcagaatctattctctttgctggcaaagca
gtaagggtcctccgtaaccccagccctggcttttttgcacaagattcattataccatcac
cagattccaaggcaataccacagaataccaggattttctggt------------------
--cgcttttctttccagaaagacccttcaaca----------------------------
--------------------gatgctgaacttgttgaggaggagttactcccacagtcgg
aggctgacaaaattgaagcaatgctccacaatctgaag----------------------
--gaatcaactgaattccacaaaagatcatttgagtgtgctgttgactcgattcgtgcta
ttgcagccagtcatctttggcagcttgtggttgttcgtgcggatttgaatggccatttaa
aggcccttaaagactattttctgctggcaaagggagatttttkccagtgctttttggagg
agagtcggcagttaatgcgtttacctcctcgtcaaacaacagctgaagctgaccttatgg
tgcctttccagctg----------------------------------------------
------------------------ctgactactaggatgccttcagcgggagttgctgtt
aaaccatcccaactagatgtatctagatcaagagcttatcctgaaggaagttctggtgcg
gcc------ccatcaaatactccctcagacttggatggctgggatggtatcactcttgaa
tattcaattgattggcccctccagttgtttttcacacaggaagtactat-ctaagtatcg
ccgggtattccagtatctgctacgacttaaacgaacacaaatggagttagagaagtcctg
ggcatctgttatgcatcaagaccatagtgattttgccaagcgtcgaaatgatagcaagag
gtgctcaacatctcagcaaagacggcagcgttttagaccaatgtggcgggttagagagca
tatggcctttcttatcaggaatcttcagttttatatccaggta-----------------
------------------------------------------------------------
-tttttctgca----------------------ggtatttatcagccttga---------
-----------------------------------------tttctcagtcatttttgga
cattggttctgtgtcaagaatactggacagtataatgaaactttgtctgcagttctgctg
gaccattgaaaatcaagaaagcccaagtacaaa-tgaattggagcacataactgaggaat
tcaacaaaaagtcaaactccttgtacaccatattacgtagcagcagg----------ctt
gcaggaagtcagcgagccccctttttaaggcgattcctg---------ttgcgtctaaat
ttc---------------aattccttctttgaggcaactgcaagaggcgtactcaa----
-------------------------------tgtg
>PAFTOL004644
------------------------------------------------------------
------------------------------------------------------------
------------------------------------------------------------
------------------------------------------------------------
------------------------------------------------------cagttt
tttgttcttttgccacctcttkatgagcttattttggagatagagcgtgatgatattcgt
ggtggaaaacttcttacactattgcataagagatgccattgtggtgtgcctgaactgcaa
acttgccttcagaggttactttggcatggtcatcaagtactgtttaaccaacttgcatct
tggatggtttatggcattctgcaa---gaccctcatggagaatttttcattagaagg---
------------------------------------------------------------
---------------------------------------------------------gat
atgcttcctgaatatatccacatgcgtgttgcagaatctattctctttgctggcaaagca
gtaagggtcctgcggaaccccagccctggcttttttgcacaggattcattataccatcac
cagattccaaggcaataccacagaataccaggattttctggt------------------
--cgcttttcttyccaaaaagacccttcaata----------------------------
--------------------gatgctgaacttgttgaggaggagttactcccacagtctg
aggctgacaaaattgaagcaatgctccacaatttgaag----------------------
--gaatcaactgaattccacaaaaggtcatttgagtgtgctgttgactcaattcgcgcta
tcgcagccagtcatctttggcagcttgtggtggttcgtgcggatttgaatggccatttaa
aggcccttaaagactattttctattggcaaagggagattttttccagtgctttttggagg
agagtcggcagttaatgcgtytacctcctcgtcaaacaacagctgaagctgaccttatgg
tgcctttccagctg----------------------------------------------
---ttt---------tattttaccctgactactaggatggcttcagcgggagttgctgtt
aaaccatcccaactagatgtatctagatcaagagcttatcctgatggaagttctggtgcs
gcc------ccatcaattackccctcagacttggatggctgggatggtatcactcttgaa
tattcaattgattggcccctccagttgtttttcacacaggaagtactat-ctaagtatcg
ccgggtattccagtatctgctacgccttaaacgaacacaaatggagttagaaaagtcctg
ggcatctgttatgcatcaagatcatagtgattttgccaagcgtcgaaatgatagggagag
gtgctcaacatctcagcaaagacggcagcgttttagaccaatgtggcgggttagagagca
tatggcctttcttatcaggaatcttcagttttatatccaggta-----------------
------------------------------------------------------------
------------------------------------------------------------
------------------------------------------------------------
------------------------------------------------------------
--------------------------------------ttaaaatttgtatttcaggaat
tcaacaaaaagtcgaactccttgtacaccatattacgtagcagcaga----------ctt
gcaggaagtcagcgagccccctttttaagacgattcctg---------ttgcgtctaaat
ttc---------------aattccttctttgaggcgactgcaagaggcgtactcaa----
-------------------------------tgtt
>PAFTOL004646
------------------------------------------------------------
------------------------------------------------------------
------------------------------------------------------------
------------------------------------------------------------
------------------------------------------------------cagttt
ttcgttcttttgccacccctttatgagcttattttggagatagagcgtgatgatattcgt
ggtggaaaacttcttaccttattgcataagagatgccattgtggtgtgcctgaactgcaa
gcttgccttcagaggttactttggcatggtcatcaagtactgtttaaccaaattgcatct
tggatggtttatggcattctgcaa---gaccctcatggagaatttttcattagaagg---
------------------------------------------------------------
---------------------------------------------------------gat
atgcttcctgaatatatccacatgcgtgttgcagaatctattctctttgctggcaaagca
gtaagggtcctccgtaacccaagccctggcttttttgcacaagattcattataccatcac
cagattccaaggcaataccacagaataccaggattttctggt------------------
--cgcttttctttccagaaagacccttcaaca----------------------------
--------------------gatgctgaacttgttgaggagcagttactcccacagtcgg
aggctgacaaaattgaagcaatgctccacaatctgaag----------------------
--gaatcaactgaattccacaaaaggtcatttgagtgtgctattgactcgattcgcgcta
ttgcagccagtcatctgtggcagcttgtggttgttcgtgcggatttgaatggccatttaa
aggcccttaaagactattttctgctggcaaaaggagattttttccagtgctttttggagg
agagtcggcagttaatgcgtttacctcctcgtcaaacaacagctgaagctgaccttatgg
tgcctttccagctg--------gtaaagtcta--gcc-------aacatgaa----tt-c
ttttca---------catctctcgttaatctttga------ctccctaggagttgctgtt
aaaccatcccaactagatgtatctagatcaagagctcatcctgacggaagttctggtgcg
gcc------ccatcaaatactctctcagacttggatggctgggatggtatcactcttgaa
tattcaattgattggcccctccagttgtttttcacacaggaagtactat-ctaagtawcg
ccgggtattccagtatctgctacgccttaaacgaacacaaatggagttagagaagtcctg
ggcgtctgttatgcatcaagatcatagtgattttgccaagcgtcgaaatgacagcgagag
gtgctcgacatctcagcaaagacggcagcgttttagaccaatgtggcgggttagagagca
tatggcctttcttatcaggaatcttcagttttatatccagagcccgtgcatatgtctttt
aattgtc---atcaataaagtggactcccaggtttgctgagcttttgatacctaaaatgc
ttttttctgca----------------------ggtatttatcagccttga---------
-----------------------------------------tttctcagtcatttttgga
cattggttctgtgtcaagaatactggacagtataatgaaactttgtctgcagttctgctg
gaccattgaaaatcaagaaagcccaagtacaaa-tgaattggagcacataactgaggaat
tcaacaaaaagtcaaactccttgtacaccatattacgtagcagcagg----------ctt
gcaggaagtcagcgagccccctttttaagacgattcctg---------ttgcgtctaaat
ttc---------------aattccttctttgaggcaactgcaagaggcgtactcaa----
-------------------------------tgtg
>PAFTOL004647
------------------------------------------------------------
------------------------------------------------------------
------------------------------------------------------------
------------------------------------------------------------
------------------------------------------------------cagttt
tttgttcttttgccacctctttatgagcttattttggagatagagcgtgatgatattcgt
ggtggaaaacttcttacactattgcataagagatgccattgtggtgtgcctgaactgcaa
acctgccttcagaggttactttggcatggtcaccaagtactgtttaaccaacttgcatct
tggatggtttatggcattctgcaa---gaccctcatggagaatttttcattagaagg---
------------------------------------------------------------
------------------------------------------------------------
------------------------------------------------------------
------------------------------------------------------------
------------------------------------------------------------
------------------------------------------------------------
------------------------------------------------------------
--------------gagaaaattctcccttgtacgcag----------------------
--gaatcaactgaattccacaaaagatcatttgagtgtgctgttgactcaattcgcgcta
tcgcagccagtcatctttggcagcttgtggttgttcgtgcggatttgaatggccatttaa
aggcccttaaagactattttctgttggcaaagggagattttttccagtgctttttagagg
agagtcggcagttaatgcgtttacctcctcgtcaaacaacagctgaagctgaccttatgg
tgcctttccagctg----------tgttgtt---gcttgacaagaacatacata--tt-t
tttttt---------tcttttgccctgactactaggatggcttcagcgggagttgctgtt
aaaccatcccaactagatgtatctaggtcaagagcttatcctgacggaagttctggtgca
gcc------ccctcaaatacttcctcagacttggatggctgggatggtgtcactcttgaa
tattcaattgattggcccctccagttgtttttcactcaggaagtactat-ctaagtatcg
ccgggtattccagtatctgctacgccttaaacgaacgcaaatggagttagagaagtcctg
ggcatctgttatgcatcaagatcatagtgattttgccaagcgtcgaaatgataaggagag
gtgctcaacatttcagcaaagacggcagcgttttagaccaatgtggcgggttagagagca
tatggcctttcttatcaggaatcttcagttttatatccaggta-----------------
------------------------------------------------------------
------------------------------------------------------------
------------------------------------------------------------
------------------------------------------------------------
--------------------------------------ttaaattttgtatttcaggaat
tcaacaaaaagtcaaactccttgtacaccatattacgtagcagcagg----------ctt
gcaggaagtcagcgagccccctttttaagacgatttctg---------ttgcgtctaaat
ttc---------------aattccttctttgaggcaactgcaagaggcgtactcaa----
-------------------------------tgtt
>PAFTOL004648
------------------------------------------------------------
------------------------------------------------------------
------------------------------------------------------------
------------------------------------------------------------
------------------------------------------------------cagttt
tttgttcttttgccacctctttatgagcttattttggagatagagcgtgctgatattcgt
ggtggaaaacttcttaccctattgcataagagatgccattgtggtgtgcctgaactgcaa
acttgccttcagaggttactttggcatggtcatcaagtactgtttaaccaacttgcatct
tggatggtttatggcattctgcaa---gaccctcatggagaatttttcattagaagg---
------------------------------------------------------------
---------------------------------------------------------gat
atgcttcctgaatatatccaaatgcgtgttgcagaatcwattctctttgctggcaaagca
gtaagggtcctgcggaaccccagccctggcttttttgcacaggattcattattccatcac
cagattccaaggcaataccacagaataccaggattttctggt------------------
--cgcttttctttccaaaaagacccttcaaca----------------------------
--------------------gatgccraacttgttgaggaggagttactcccgcagtccg
aggctgacaaaattgaagcaatgctccacaatctgaag----------------------
------------------------------------------------------------
------------------------------------------------------------
--------------------------------------------cagtgctttttggagg
agagtcggcagttaatgcgtttacctcctcgtcaaacaacagctgaagctgaccttatgg
tgcctttccagctg--------attattgtt---gcttcataagaacatgca----ta-t
tttttt---------tattttaccctgactactaggatgccttcagcgggagttgctgtt
aagccatcccaactagatgtatctagatcaagagcttatcctgatggaagttctggtgcg
gcc------ccatcaaatacttcttcagacttggatggctgggatggtatcactcttgaa
tattcaattgattggcccctccagttgtttttcacaccggaagtactat-ctaagtatcg
ccgggtattccagtatctgctacgccttaaacgaacacaaatggagctagaaaagtcctg
ggcatctgttatgcatcaagatcatagtgattttgccaagcgtcgaaacgatagggagag
gtgctcagcatctcagcaaagacggcagcgttttagaccaatgtggcgggttagagagca
yatggcctttcttatcaggaatcttcagttttatatccaggtaa----------------
------------------------------------------------------------
---------------------------------ggtatttatcagccttga---------
-----------------------------------------tttctcagtcatttttgga
catcggttctgtgtcaagaatactggacagtataatgaaactttgtctgcaattttgctg
gaccattgaaaatcaagaaagcccaagtacaaa-tgaattggcgcacataactgaggaat
tcaacaaaaagtcaaactccttgtacaccatattacgtagcagcagg----------ctt
gctggaagtcagcgagccccctttttaaggcgattcctg---------ttgcgtctaaat
ttc---------------aactccttctttgaggcaactgcaagaggcgtactcaa----
-------------------------------tgtt
>PAFTOL004649
------------------------------------------------------------
------------------------------------------------------------
------------------------------------------------------------
------------------------------------------------------------
------------------------------------------------------cagttt
tttgttcttttgccacctctttatgagcttattttggagatagagcgtgatgatattcgt
ggtggaaaacttcttacactattgcataagagatgccattgtggtgtgcctgaactgcaa
acttgccttcagaggttactttggcatggtcatcaagtactgtttaaccaacttgcatct
tggatggtttatggcattctgcaa---gaccctcatggagaatttttcattagaagg---
------------------------------------------------------------
---------------------------------------------------------gat
atgcttcctgaatacatccacatgcgtgttgcagaatctattctctttgctggcaaagca
gtaagggtcctccggaaccccagccctggcttttttgcacaggattcattgtaccatcac
cagattccaaggcaataccacagaataccaggattttctggt------------------
--cgcttttctttccaaaaagacccttcaaca----------------------------
--------------------gatgctgaacttgttgaggaggagttactcccacagtctg
aggctgacaaaattgaagcaatgctccacaatctgaag----------------------
--gaatcaactgaattccacaaaaggtcatttgagtgtgctgttgactcgattcgcgcta
tcgcagccagtcatctttggcagcttgttgttgttcgtgcggatttgaatggccatttga
gggcccttaaagactattttctgttggcaaagggagattttttccagtgctttttagagg
agagtcggcagttaatgcgtttacctcctcgtcaaacaacagctgaagctgaccttatgg
tgcctttccagctg-----tcctttattgct---gcttgataagaacataca----ta-t
tttttt---------tytttwaccctgactactaggatgccttcagcgggagttgctgtt
aaaccatcccaaytagatttatctagatcaaragcttatcctgacggaagttctggtgcg
gcc------ccatcaaatactccctcagacttggatggctgggatggtatcactcttgaa
tattcaattgattggcccctccagttgtttttcactcaggaagtactat-ctaagtatcg
ccgggtattccagtatctgctacgccttaaacgaacgcaaatggagttagagaagtcctg
ggcatctgttatgcatcaagatcatagtgattttgccaagcgtcgaaatgatagggagag
gtgctcaacatctcagcaaagacggcagcgttttagaccaatgtggcgggttagagagca
tatggcstttcttatcaggaatcttcagttttatatccaggtar----------------
-----------------------------------------------------------c
ttttttctgca----------------------ggtatttatcagccttga---------
-----------------------------------------tttctcagtcatttttgga
cattggttctgtgtcaagaatactggacagtataatgaaactttgtctgcaattctgctg
gaccattgaaaatcaagaaagcccaagtacaaa-tgaattggagcacataactgaggaat
tcaacaaaaagtcaaactccttgtacaccatattacgtagcagcagg----------ctt
gcaggaagtcagcgagccccctttttaagacgattcctg---------ttgcgtctaaat
ttc---------------aattccttctttgaggcaactgcaagaggcgtactcaa----
-------------------------------tgtt
>PAFTOL004652
------------------------------------------------------------
------------------------------------------------------------
------------------------------------------------------------
------------------------------------------------------------
------------------------------------------------------cagttt
ttcgttcttttgcctcctctttacgagcttattttggagatagagcgtgatgatattcgt
ggtggaaaacttcttaccctattgcataagagatgccattgtggtgtgcctgaactgcaa
acttgccttcagaggttactttggcatggtcatcaagtactgtttaaccaaattgcatct
tggatggtttatggcattctgcaa---gaccctcatggagaatttttcattagaagg---
------------------------------------------------------------
---------------------------------------------------------gat
atgcttcctgaatatatccacatgcgtgttgcagaatctattctctttgctggcaaagca
gtaagggtcctccgtaaccccagccctggcttttttgcacaagattcattataccatcac
cagattccaaggcartaccacagaataccaggattttctggt------------------
--cgcttttctttccagaaagacccttcaaca----------------------------
--------------------gatgctgaacttgttgaggaggagttactcccacagtcgg
aggctgacaaaattgaagcaatgctccacaatctgaag----------------------
--gaatcaactgaattccacaaaagatcatttgagtgtgcggttgactcgattcgtgcta
ttgcagccagtcatctttggcagcttgtggttgttcgtgcggatttgaatggccatttaa
aggcccttaaagactattttctgctggcaaagggagattttttccagtgctttttggagg
agagtcggcagttaatgcgtttacctcctcgtcaaacaacagctgaagctgaccttatgg
tgcctttccagctg----------------------------------------------
------------------------ctgactactaggatgccttcagcgggagttgctgtt
aaaccatcccaactagatgtatctagatcaagagcttatcctgaaggaagttctggtgcg
gcc------ccatcaaatactccctcaaacttggatggctgggatggtatcactcttgaa
tattcaattgattggcccctccagttgtttttcacacaggaagtactat-ctaagtatcg
ccgggtattccagtatctgctacgacttaaacgaacacagatggagttagagaagtcctg
ggcatctgttatgcatcaagaccattgtgattttgccaagcgtcgaaatgatagcgagag
gtgctcaacatctcagcaaagacggcagcgttttagaccaatgtggcgggttagagagca
tatggcctttcttatcaggaatcttcagttttatatccaggta-----------------
------------------------------------------------------------
------------------------------------------------------------
------------------------------------------------------------
------------------------------------------------------------
--------------------------------------ttaaattttgtatttcaggaat
tcaacaaaaagtcaaactccttgtataccatattacgtagcagcagg----------ctt
gcaggaagtcagcgagccccctttttaagacgattcctg---------ttgcgtctaaat
ttc---------------aattccttctttgaggcgactgcacgaggcgtactcaa----
-------------------------------tgtt
>PAFTOL004653
------------------------------------------------------------
------------------------------------------------------------
------------------------------------------------------------
------------------------------------------------------------
------------------------------------------------------cagttt
ttggttcttttgcctcctctttacgagcttattttggagatagagcgtgatgatattcgt
ggtggaaaacttcttaccctattgcataagagatgccattgtggtgtgcctgaactgcaa
acttgccttcagaggttactttggcatggtcatcaagtactgtttaaccaaattgcatct
tggatggtttatggcattctgcaa---gatcctcatggagaattcttcattagaagg---
------------------------------------------------------------
---------------------------------------------------------gat
atgcttcctgaatatatccacatgcgtgttgcagaatctattctctttgctggaaaagca
gtaagggtcctccgtaaccccagccctggcttttttgcacaagattcattataccatcac
cagattccaaggcaataccacagaataccaggattttccagt------------------
--cgattttctttccagaaagacccttcaaca----------------------------
--------------------gatgctgaacttgttgaggaggagttactyccacagtcgg
atgctgacaaaattgaagcaatgctccacaatctgaag----------------------
--gaatcaactgaattccacaaaagatcatttgagtgtgctgttgactcgattcgcgcaa
ttgcagccagtcatctttggcagcttgtggttgttcgtgcggatttgaatggccatttaa
aggcccttaaagactattttctgctggcaaagggagattttttccagtgctttttggagg
agagtcggcagttaatgcgtttacctcctcgtcaaacaacagctgaagctgaccttatgg
tgcctttccagctg---------ktattgtt---gcttgataagaacataca----tatt
tttttt---------tctttcaccctgactactaggatgccttcagcgggagttgctgtt
aaaccatcccaactagatgtatctagatcaagagcttatcctgaaggaagttctggtgcg
gcc------ccatcaaatactccctcagacttggatggctgggacggtatcactcttgaa
tattcaattgattggcccctccagttgtttttcacacaggaagtactat-ctaagtatcg
ccgggtatttcagtatctgctacgacttaaacggacacaaatggagttagagaagtcctg
ggcatctgttatgcatcaagaccatagtgattttgccaagcgtcgaaatcatagcgagag
gtgctcaacatctcagcaaagacggcagcgttttagaccaatgtggcgggttagagagca
tatggcctttcttatcaggaatcttcagttttatatccaggta-----------------
------------------------------------------------------------
-wttttctgca----------------------ggtatttatcagccttga---------
-----------------------------------------tttctcagtcatttttgga
cattggttctgtgtcaagaatactggacagtataatgaaactttgtctgcagttctgctg
gaccattgaaaatcaagaaagcccaagtacaaa-tgaattggagcacgtatttcaggaat
ttaacaaaaagtcraactccttgtataccatattacgtagcagcagg----------ctt
gcaggaagtcagcgagccccctttttamgacgattcctg---------ttgcgtctaaat
ttc---------------aattccttctttgaggcgactgcacgaggcgtactcaa----
-------------------------------tgtt
>PAFTOL004654
------------------------------------------------------------
------------------------------------------------------------
------------------------------------------------------------
------------------------------------------------------------
------------------------------------------------------cagttt
tttgttctcttgccacctctttatgagcttattttggagatagagcgtgatgatattcgt
ggtggaaaacttcttacactattgcataagagatgccattgtggygtgcctgaactgcaa
acttgccttcagaggttactttggcatggtcatcaagtactgttcaaccaacttgcatct
tggatggtttatggcattctgcaa---gatcctcatggtgaatttttcattaga------
------------------------------------------------------------
---------------------------------------------------------gat
atgcttcctgaatatatccacatgcgtgttgcagaatctattctctttgctggcaaagca
gtaagggtcctccggaaccccagccctggcttttttgcacaggattcattataccatcac
cagatyccaaggcaataccatagaataccaggattttcwggt------------------
--cgcttttctttccaaaaagacccttcaaca----------------------------
--------------------gatgctgaacttgttgaggaggaattactcccacagtctg
aggctgacaaaattgaagcaatgctccacaatctgaag----------------------
--gaatcaactgaattccacaaaaggtcatttgagtgtgctgttgactcgattcgcgcta
tcgcagccagtcatctttggcagcttgtggttgttcgtgcggatttgaatggccatttga
aggcccttaaagactattttctgttggcgaagggagattttttccagtgctttttagagg
agagtcggcagctaatgcgtttacctcctcgtcaaacaacagctgaagctgaccttatgg
tgcctttccagctg--------tttgttgct---gcctgataagaacctaca----ta-t
tttttt---------tcttttaccctgactactaggatgccttcagcgggagttgctgtt
aaaccatcccaactagatgtatctagatcaagagcttatcctgacggaagttctggtgca
gcc------ccatcaaatactccctcagacttggatggctgggatggtatcactcttgaa
tattcaattgattggcccctccaattgtttttcgctcaggaagtactat-ctaagtatcg
ccgggtattccagtatctgctacgccttaaacgaacgcaaatggagttagagaagtcgtg
ggcatctgttatgcatcaagatcatagtgattttgccaagcgtcgaaatgatagggagag
gtgctcaacatctcagcaaaracggcagcgttttagaccaatgtggcgggttagagagca
tatggcctttcttatcaggaatcttcagttttatatccaggta-----------------
------------------------------------------------------------
------------------------------------------------------------
------------------------------------------------------------
------------------------------------------------------------
--------------------------------------ttaaattttgtatttcaggaat
tcaacaaaaagtcaaactccttgtacaccatattacgtagcagcagg----------ctt
gcaggaagtcagcgagccccctttttaagamgattcctg---------ttgcgtctaaat
ttc---------------aattccttctttgaggcaaccgcaagaggcgtactcaa----
-------------------------------tgtt
>PAFTOL004657
------------------------------------------------------------
------------------------------------------------------------
------------------------------------------------------------
------------------------------------------------------------
------------------------------------------------------cagttt
tttgttcttttgccacctcttcatgagcttattttggagatagagcgtgatgatgttcgt
ggtggaaaacttctgagcctattgcataagagatgccattgtggggtgcctgaactgcaa
gcctgccttcagaggttactttggcatgggcatcaagtactgtttaaccaacttgcatct
tggatggtttatggcattctgcaa---gaccctcatggagaatttttcatcagaagg---
------------------------------------------------------------
---------------------------------------------------------gat
atgcttcctgaatatatccacatgcgtgttgcagaatccgttctctttgctggcaaagca
gtaagggtccttcggaatcccagtcctggcttttttacacaggattcattataccatcac
caaattccamggcaatatcacagaacacaaggatcttctggt------------------
--cgytttgctttccaaaaagacccttcaaca----------------------------
--------------------gatgctgaacttgttgaagaggagttactcccgcagtctg
aagctgacaaaattgaagcaatgctccgcgatctgaag----------------------
------------------------------------------------------------
------------------------------------------------------------
--------------------------------------------cagtgctttttggagg
agagtcggcaattaatgcgtttacctcctcgtcaaacaacggctgaagctgaccttatgg
tgcccttccagctg--------gtaaagctccattgttgttaagagcgtaca----tt-t
ttttat------aaaaaatttactgtgactactaggatgccttcagtgggcgttgctgtt
aagccatcccaagtagatgcatctagatcaagagcttatgctgacggaagttccgctgca
gcc------ccatcaaatacttcctcagacttggatggttgggatggtatcactcttgaa
tattcaattgattggcccctccaattgtttttcacgcaggaagtactat-ctaagtatcg
ccgggtattccagtatcttctacgtcttaaacgaacacagatggagttagaaaagtcctg
ggcatctgtgatgcatcaagatcacatggattttgccaagcgtcgaaatgatagagagaa
gtgctcaacatctcagcaaagacggcagcgttttagaccaatgtggcgggttagagagca
catggcctttcttatcaggaatcttcagttttatatccaggtg-----------------
------------------------------------------------------------
------------------------------------------------------------
------------------------------------------------------------
------------------------------------------------------------
--------------------------------------ttaaatttcgtacttcaggaat
tcaacaaaaagtcaaactccttgtacactatattacgtagcagcagr----------ctt
gcaggaagtcagcgagccccctttttaagacgattcctg---------ttgcgtctaaat
ttc---------------aattccttctttgag---------------------------
-----------------------------------
>PAFTOL004658
------------------------------------------------------------
------------------------------------------------------------
------------------------------------------------------------
------------------------------------------------------------
------------------------------------------------------------
------------------------------------------------------------
------------------------------------------------------------
------ttatgaaggttactttggcatggtcatcaagtactgtttaaccaacttgcatct
tggatggtttatggcattctgcaa---gaccctcatggagaatttttcattaga------
------------------------------------------------------------
------------------------------------------------------------
------------------------------------------------------------
------------------------------------------------------------
------------------------------------------------------------
------------------------------------------------------------
------------------------------------------------------------
------------------------------------------------------------
------------------------------------------------------------
------------------------------------------------------------
------------------------------------------------------------
------------------------------------------------------------
------------------------------------------------------------
------------------------ctgactactaggatgccttcagcgggagttgctgtt
aaaccatcccaactagatgtatctagatcaagagcttatcctgacggaagttctggtgcg
gcc------ccatcaaatactccctcagacttggatggctgggatggtatcactcttgaa
tattcaattgattggcccctccagttgtttttcactcaggatgtactat-ctaagtatcg
ccgggtattccagtatctgctacgccttaaacgaacgcaaatggagttagagaagtcctg
ggcatctgttatgcatcaagatcatagtgattttgccaagcgtcgtaatgatagggagag
gtgctcaatatctcagcaaagacggcagcgttttagaccaatgtggcgggttagagagca
tatggcctttcttatcaggaatcttcagttttatatccaggta-----------------
------------------------------------------------------------
------------------------------------------------------------
------------------------------------------------------------
------------------------------------------------------------
------------------------------------------------------------
------------------------------------------------------------
------------------------------------------------------------
------------------------------------------------------------
-----------------------------------
>PAFTOL004661
------------------------------------------------------------
------------------------------------------------------------
------------------------------------------------------------
------------------------------------------------------------
---------------------------------------------------------ttt
tttgttcttttgccacctcttcatgagcttattttggagatagagcgtgatgatgttcgt
ggtggaaaacttctgagcctattgcataagagatgccattgtggggtgcctgaactgcaa
gcctgccttcagaggctactctggcatgggcatcaagtactgtttaaccaacttgcatct
tggatggtttatggcattctgcaa---gaccctcatggagaatttttcatcagaagg---
------------------------------------------------------------
------------------------------------------------------------
------------------------------------------------------------
------------------------------------------------------------
------------------------------------------------------------
------------------------------------------------------------
------------------------------------------------------------
------------------------------------------------------------
------------------------------------------------------------
------------------------------------------------------------
--------------------------------------------cagtgctttttggagg
agagtcggcaattaatgtgtttacctcctcgtcaaacaacggctgaagctgaccttatgg
tgcccttccagctg--------attgttgtt----------aagaacgtaca----tt-t
ttttta-----aaaaaattttaccctgactactaggatgccttcagtgggcgttgctgtt
aagccaccccaagtagatgcatctagatcaagagcttatgctgacggaagttccggtgcg
gcc------ccatcaaatacatcctcagacttggatggttgggatggtatcactcttgaa
tattcaattgattggcccctccaattgtttttcacccaggaagtactat-ctaagtatcg
ccgggtattccaatatcttctacgtcttaaacgaacacagatggagttagaaaagtcctg
ggcatctgtgatgcatcaagatcatatggattttgccaagcgtcgmaatgatagagagaa
gtgctcaacatctcagcaaagacggcagcgttttagaccaatgtggcgggttagagagca
catggcctttcttatcaggaatcttcagttttatatccaggtg-----------------
------------------------------------------------------------
------------------------------------------------------------
------------------------------------------------------------
------------------------------------------------------------
--------------------------------------ttaaatttcgtacttcaggaat
tcaacaaaaagtcaaactccttgtacactatattacgtagcagcagg----------ctt
gcaggaagtcagcgagccccctttttaagacgattcctg---------ttgcgtctaaat
ttc---------------aattccttctttgaggcgaccgcaaggggtgtactcaa----
-------------------------------tgtt
>PAFTOL004662
------------------------------------------------------------
------------------------------------------------------------
------------------------------------------------------------
------------------------------------------------------------
------------------------------------------------------cagttt
tttgttcttttgccacctctttatgagcttattttggagatagagcgtgatgatattcgt
ggtggaaaacttcttacactattgcataagagatgccactgtggtgtgcctgaactgcaa
acttgccttcagaggttactttggcatggtcatcaagtactgtttaaccaacttgcatct
tggatggtttatggcattctgcaa---gaccctcatggagaatttttcattagaagg---
------------------------------------------------------------
------------------------------------------------------------
------------------------------------------------------------
------------------------------------------------------------
------------------------------------------------------------
------------------------------------------------------------
------------------------------------------------------------
------------------------------------------------------------
------------------------------------------------------------
------------------------------------------------------------
--------------------------------------------cagtgctttttagagg
agagtcggcagttaatgcgtttacctcctcgtcaaacaacagctgaagctgaccttatgg
tgcctttccagctg-----tcctttattgct---gcttgataagaacataca----ta-t
tttttt---------tcttttaccctgactactaggatgccttcagcgggagttgctgtt
aaaccatcccaactagatgtatctagatcaagagsttatcctgacggaagttctggtgcs
gcc------ccatcaaatactccctcagacttggatggctgggatggtatcactcttgaa
tattcaattgattggcccctccagttgtttttcgctcaggaagtactat-ctaagtatcg
ccgggtattccagtatctgctacgccttaaacgaacgcaaatggagttagagaagtcctg
ggcatctgttatgcatcaagatcatagtgattttgccaagcgtcgaaatgatagggagag
gtgctcaacatctcagcaaagacggcagcgttttagaccaatgtggcgggttagagagca
tatggcctttcttatcaggaatcttcagttttatatccaggta-----------------
------------------------------------------------------------
------------------------------------------------------------
------------------------------------------------------------
------------------------------------------------------------
------------------------------------------------------------
------------------------------------------------------------
------------------------------------------------------------
------------------------------------------------------------
-----------------------------------
>PAFTOL004664
------------------------------------------------------------
------------------------------------------------------------
------------------------------------------------------------
------------------------------------------------------------
------------------------------------------------------------
------------------------------------------------------------
------------------------------------------------------------
------------------------------------------------------------
------------------------------------------------------------
------------------------------------------------------------
------------------------------------------------------------
------------------------------------------------------------
------------------------------------------------------------
------------------------------------------------------------
------------------------------------------------------------
------------------------------------------------------------
------------------------------------------------------------
------------------------------------------------------------
------------------------------------------------------------
--------------------------------------------cagtgctttttggagg
agagtcggcagttratgcgtttacctcctcgtcaaacaacagctgaagctgaccttatgg
tgcctttccagctg---------ktattgtt---gcttgataagaacatrca----tatt
tttttt---------tctttcaccctgacyactaggatgccttcagcgggmgttgctgtt
aaaccatcccaactggatgtatctagatcaagagctcatcctgayggaagttctggtgcg
gcc------ccatcaaatactstctcagacttggatggctgggatggtatcactcttgaa
tattcwattgattggcccctccagttgtttttcacacaggaagtactat-ctaagtatcg
ccgggtattccagtatctgctacgccttaaacgaacacaaatggagttagagaagtcctg
ggcrtctgttatgcatcaagatcatagtgattttgccaagcgtcgaaatgacagtgagag
gtgctcaacatctcagcaaagacggcagcgttttagaccwatgtggcgggttagagagca
tatggcctttcttatcaggaatcttcagttttatatccaggta-----------------
------------------------------------------------------------
------------------------------------------------------------
------------------------------------------------------------
------------------------------------------------------------
------------------------------------------------------------
------------------------------------------------------------
------------------------------------------------------------
------------------------------------------------------------
-----------------------------------
>PAFTOL004665
------------------------------------------------------------
------------------------------------------------------------
------------------------------------------------------------
------------------------------------------------------------
------------------------------------------------------cagttt
tttgttcttttgccacctctttatgagcttattttggagatagagcgtgatgatattcgt
ggtggaaaacttcttaccctattgcataagagatgccactgtggtgtgcctgaactgcaa
acttgccttcagaggctactttggcacggtcatcaagtactgtttaaccaacttgcatct
tggatggtttatggcattctgcaa---gaccctcatggagaatttttcattagaagg---
------------------------------------------------------------
------------------------------------------------------------
------------------------------------------------------------
------------------------------------------------------------
------------------------------------------------------------
------------------------------------------------------------
------------------------------------------------------------
------------------------------------------------------------
------------------------------------------------------------
------------------------------------------------------------
--------------------------------------------cagtgctttttggagg
agagtcggcagttaatgcgtttacctcctcgtcaaacaacagctgaagctgaccttatgg
tgcctttccagctg----------------------------------------------
------------------------ctgaatactaggatgccttcagcgggagttgctgtt
aagccatcccaactagatgtatctagatcaagagcttatcctgacggaagttctggtgcg
gcc------ccatcaaatacttcttcagacttggatggctgggatggtatcactcttgaa
tattcaattgattggcccctccagttgtttttcacacaggaagtactat-ctaagtatcg
ccgagtattccagtatctgctacgccttaaacgaacacaaatggagttagaaaagtcctg
ggcatctgttatgcatcaagatcatagtgattttgccaagcgtcgacatgatagggagag
gtgctcagcatctcagcaaagacggcagcgttttagaccaatgtggcgggttagagagca
tatggcctttcttatcaggaatcttcagttttacatccaggta-----------------
------------------------------------------------------------
------------------------------------------------------------
------------------------------------------------------------
------------------------------------------------------------
------------------------------------------------------------
------------------------------------------------------------
------------------------------------------------------------
------------------------------------------------------------
-----------------------------------
>PAFTOL004666
------------------------------------------------------------
------------------------------------------------------------
------------------------------------------------------------
------------------------------------------------------------
------------------------------------------------------------
------------------------------------------------------------
------------------------------------------------------------
------------------------------------------------------------
------------------------------------------------------------
------------------------------------------------------------
------------------------------------------------------------
------------------------------------------------------------
------------------------------------------------------------
------------------------------------------------------------
------------------------------------------------------------
------------------------------------------------------------
------------------------------------------------------------
------------------------------------------------------------
------------------------------------------------------------
--------------------------------------------cagtgctttttggagg
agagtcggcagttaatgcgtttacctcctcgtcaaacaacagctgaagctgaccttatgg
tgcctttccagctg-------ctttattgtt---gcttgataagaacataca----ta--
tttttt---------tctttcaccctgactactaggatgccttcagcgggagttgctgtt
aaaccatcccaactagatgtatctagatcaagagcttatcctgacggaagttctggtgcg
gcc------ccgtcaaatactccctcagagttggatggctgggatggtatcactcttgaa
tattcaattgattggcccctccagttgtttttcacacaggaagtactat-ctaagtatcg
ccgggtattccagtatctgctacgccttaaacgaacacaaatggagttagagaagtcctg
ggcatctgttatgcatcaagatcacagtgattttgccaagcgtcgaaatgatagcgagag
gtgctcaacatctcagcaaagacggcagcgttttagaccaatgtggcgggttagagagca
tatggcctttcttatcaggaatcttcagttttatatccaggta-----------------
------------------------------------------------------------
------------------------------------------------------------
------------------------------------------------------------
------------------------------------------------------------
--------------------------------------ttaaattttgtatttcaggaat
tcaacaaaaagtcaaactccttgtacaccatattacgtagcagcagg----------ctt
gcaggaagtcagcgagccccctttttaaggcgattcctg---------ttgcgtctaaat
ttc---------------aattccttctttgaggcaactgcaagaggcgtactcaa----
-------------------------------cgtg
>PAFTOL004667
------------------------------------------------------------
------------------------------------------------------------
------------------------------------------------------------
------------------------------------------------------------
------------------------------------------------------------
------------------------------------------------------------
------------------------------------------------------------
------------------------------------------------------------
------------------------------------------------------------
------------------------------------------------------------
------------------------------------------------------------
------------------------------------------------------------
------------------------------------------------------------
------------------------------------------------------------
------------------------------------------------------------
------------------------------------------------------------
------------------------------------------------------------
------------------------------------------------------------
------------------------------------------------------------
--------------------------------------------cagtgctttttggagg
agagtcggcagttaatgcgtttacctcctcgtcaaacaacagctgaagctgaccttatgg
tgcctttccagctg-------ctttattgtt---gcttgataagaacataca----ta--
tttttt---------tctttcaccctgactactaggatgccttcagcgggagttgctgtt
aaaccatcccaactagatgtatctagatcaagagcttatcctgacggaagttctggtgcg
gcc------ctgtcaaatactccctcagacttggatggctgggatggtatcactcttgaa
tattcaattgattggcccctccagttgtttttcacacaggaagtactat-ctaagtatcg
ccgggtattccagtatctgctacgccttaaacgaacacaaatggagttagagaagtcctg
ggcatctgttatgcatcaagatcatagtgattttgccaagcgtcgaaatgatggcaagag
gtgctcaacatctcagcaaagacggcagcgttttagaccaatgtggcgggttagagagca
tatggcctttcttatcaggaatcttcagttttatatccaggta-----------------
------------------------------------------------------------
------------------------------------------------------------
------------------------------------------------------------
------------------------------------------------------------
------------------------------------------------------------
------------------------------------------------------------
------------------------------------------------------------
------------------------------------------------------------
-----------------------------------
>PAFTOL004668
------------------------------------------------------------
------------------------------------------------------------
------------------------------------------------------------
------------------------------------------------------------
------------------------------------------------------------
------------------------------------------------------------
------------------------------------------------------------
------------------------------------------------------------
------------------------------------------------------------
------------------------------------------------------------
---------------------------------------------------------gat
atgcttcctgaatatatccacatgcgtgttgcagaatctattctctttgctggcaaagca
gtaagggtcctccgtaaccccagccctggcttttttgcacaagattcattataccatcac
cagattccaaggcaataccacagaataccaggattttctggt------------------
--cgcttttctttccggaaagacccttcaaca----------------------------
--------------------gatgctgaacttgttgaggaggagttactcccacag----
------------------------------------------------------------
------------------------------------------------------------
------------------------------------------------------------
--------------------------------------------cagtgctttttggagg
agagtcggcagttaatgcgtttacctcctcgtcaaacaacagctgaagctgaccttatgg
tgcctttccagctg----------------------------------------------
------------------------ctgactactaggatgccttcagcgggagttgctgty
aaaccatcccaactagatgtatctagatcaagagcttatcctgacggaagttctggtgcg
gcc------ccatcaaatactcyctcagacttggatggctgggatggtatcactcttgaa
tattcaattgattggcccctccagttgtttttcacacaggaagtactat-cyaagtatcg
ccgggtattccagtatctgctacrmcttaaacgaacacaaatggagttagaraagtcctg
ggcatctgttatgcatcaagaycatagtgattttgccaagcgtcgaaatgayagcgagag
gtgctcaacatctcagcaaagacggcagcgttttagaccaatgtggcgggttagagagca
tatggcctttcttatcaggaatcttcagttttatatccaggta-----------------
------------------------------------------------------------
------------------------------------------------------------
------------------------------------------------------------
------------------------------------------------------------
------------------------------------------------------------
------------------------------------------------------------
------------------------------------------------------------
------------------------------------------------------------
-----------------------------------
>PAFTOL005024
------------------------------------------------------------
------------------------------------------------------------
------------------------------------------------------------
------------------------------------------------------------
------------------------------------------------------cagttt
ttcgttcttttgcctcctctttacgagcttattttggagatagagcgtgatgacattcgt
ggtggaaaacttcttaccctattgcataagagatgccattgtggtgtgcctgaactgcaa
acttgccttcagaggttactttggcatggtcatcaagtactgtttaaccaaattgcatct
tggatggtttatggcattctgcaa---gaccctcatggagaatttttcattagaagg---
------------------------------------------------------------
---------------------------------------------------------gat
atgcttcctgaatatatccacatgcgtgttgcagaatctattctctttgctggcaaagca
gtaagggtcctccgtaaccccagccctggcttttttgcacaagattcattataccatcac
cagattccaaggcaataccacagaataccaggattttctggt------------------
--cgattttctttccagaaagacccttcaaca----------------------------
--------------------gatgctgaacttgttgaggaggagttactcccacagtcgg
aggctgacaaaattgaagctcttatcctcaaatcaacc----------------------
--gaatcaactgaattccacaaaagatcatttgagtgtgctgttgactcgattcgcgcta
ttgcagccagtcatctttggcagcttgtggttgttcgtgcggatttgaatggccatttaa
aggcccttaaagactattttctgctggcaaagggagattttttccagtgctttttggagg
agagtcggcagttaatgcgtttacctcctcgtcaaacaacagctgaagctgaccttatgg
tgcctttccagctg----------------------------------------------
------------------------ctgactactaggatgccttcagcgggagttgctgtt
aaaccatcccaactagatgtatctagatcaagagcttatcctgaaggaagttctggtgcg
gcc------ccatcaaatactccctcagacttggatggctgggatggtatcactcttgaa
tattcaattgattggcccctccagttgtttttcacacaggaagtactat-ccaagtatcg
ccgggtattccagtatctgctacgacttaaacgaacacaaatggagttagagaagtcctg
ggcatctgttatgcatcaagaccatagtgattttgccaagcgtcgaaatgatagcgagag
gtgctcaacatctcagcaaagacggcagcgttttagaccgatgtggcgggttagagagca
tatggcctttcttatcaggaatcttcagttttatatccaggta-----------------
------------------------------------------------------------
------------------------------------------------------------
------------------------------------------------------------
------------------------------------------------------------
--------------------------------------ttaaattttgtatttcaggaat
tcaacaaaaagtcaaactccttgtataccatattacgtagcagcagg----------ctt
gcaggaagtcagcgagccccctttttaagacgattcctg---------ttgcgtctaaat
ttc---------------aattccttctttgaggcgactgcacgaggcgtactcaa----
-------------------------------tgtt
>PAFTOL005025
------------------------------------------------------------
------------------------------------------------------------
------------------------------------------------------------
------------------------------------------------------------
------------------------------------------------------cagttt
tttgttcttttgccacctctttatgagcttattttggagatagagcgtgatgatattcgt
ggtggaaaacttcttaccctattgcataagagatgccattgtggtgtgcctgaactgcaa
acttgccttcagaggttactttggcatggtcatcaagtactctttaaccaacttgcatct
tggatggtttatggcattctgcaa---gaccctcatggagaatttttcattagaagg---
------------------------------------------------------------
------------------------------------------------------------
------------------------------------------------------------
------------------------------------------------------------
------------------------------------------------------------
------------------------------------------------------------
------------------------------------------------------------
------------------------------------------------------------
------------------------------------------------------------
------------------------------------------------------------
--------------------------------------------cagtgctttttggagg
agagtcggcagttaatgcgtttacctcctcgtcaaacaacagctgaagctgaccttatgg
tgcctttccagctg----------------------------------------------
---ttt---------tattttaccctgactactaggatgccttcagcgggagttgctgtt
aagccatcccaactagatgtatctagatcaagagcttatcctgatggaagttctggtgca
gcc------ccatcaaatacttcttcagacttggatggctgggatggtatcactcttgaa
tattcaattgattggcccctccagttgtttttcacacaggaagtactat-ctaagtatcg
ccgggtattccagtatctgctacgccttaaacgaacacaaatggagttagaaaagtcctg
ggcatctgttatgcatcaagatcatagtgattttgccaagcgtcgaaatgatagggagag
gtgctcaacatctcagcaaagacggcagcgttttagaccaatgtggcgggttagagagca
tatggcctttcttatcaggaatcttcagttttatatccaggta-----------------
------------------------------------------------------------
------------------------------------------------------------
------------------------------------------------------------
------------------------------------------------------------
------------------------------------------------------------
------------------------------------------------------------
------------------------------------------------------------
------------------------------------------------------------
-----------------------------------
>PAFTOL005026
------------------------------------------------------------
------------------------------------------------------------
------------------------------------------------------------
------------------------------------------------------------
------------------------------------------------------cagttt
tttgttcttttgccacctctttatgagcttattttggagatagagcgtgatgatattcgt
ggtggaaaacttcttaccctattgcataagagatgccattgtggtgtgcctgaactgcaa
acttgccttcagaggttactttggcatggtcatcaagtactctttaaccaacttgcatct
tggatggtttatggcattctgcaa---gacgctcatggagaatttttcattagaagg---
------------------------------------------------------------
------------------------------------------------------------
------------------------------------------------------------
------------------------------------------------------------
------------------------------------------------------------
------------------------------------------------------------
------------------------------------------------------------
------------------------------------------------------------
------------------------------------------------------------
------------------------------------------------------------
--------------------------------------------cagtgctttttggagg
agagtcggcagttaatgcgtttacctcctcgtcaaacaacagctgaagctgaccttatgg
tgcctttccagctg---------ttattgtt---gcttgataagaacataca----tatt
tttttt---------tattttaccctgactactaggatgccttcagcgggagttgctgtt
aarccatcccaactagatgtatctagatcaagagcttatcctgatggaagttctggtgcg
gcc------ccatcaaatacttcttcagacttggatggctgggatggtatcactcttgaa
tattcaattgattggcccctccagttgtttttcacacaggaagtactat-ctaagtatcg
ccgggtattccagtatctgctacgccttaaacgaacacaaatggagttagaraagtcctg
ggcatctgttatgcatcaagatcatagtgatttygccaagcgtcgaaatgatagsgagag
gtgctcaacatctcagcaaagacggcagcgttttagaccaatgtggcgggttagagagca
tatggcctttcttatcaggaatcttcagttttatatccaggta-----------------
------------------------------------------------------------
------------------------------------------------------------
------------------------------------------------------------
------------------------------------------------------------
--------------------------------------ttaaattttgtatttcaggaat
tcaacaaaaagtcaaactccttgtacaccatattacgtagcagcagg----------ctt
gcaggaagtcagcgagccccctttttaaggcgattcctg---------ttgcgtctaaat
ttc---------------aattccttctttgaggcaactgcaagaggcgtactc------
-----------------------------------
>PAFTOL005035
------------------------------------------------------------
------------------------------------------------------------
------------------------------------------------------------
------------------------------------------------------------
------------------------------------------------------------
------------------------------------------------------------
------------------------------------------------------------
------------------------------------------------------------
------------------------------------------------------------
------------------------------------------------------------
------------------------------------------------------------
------------------------------------------------------------
------------------------------------------------------------
------------------------------------------------------------
------------------------------------------------------------
------------------------------------------------------------
------------------------------------------------------------
------------------------------------------------------------
------------------------------------------------------------
------------------------------------------------------------
------------------------------------------------------------
------------------------------------------------------------
---------------------------------------------------------gtt
aaaccatcccaactagatgtatctagatcaagagcttatcctgacggaagttctggtgca
gcc------ccatcaaatactccctcagacttggatggctgggatggtatcactcttgaa
tattcaattgattggcccctccagttgtttttcacacaggaagtactat-ctaagtatcg
ccgggtattccagtatctgctacgccttaaacgaacacaaatggagttagagaagtcctg
ggcatctgttatgcatcaagatcatagtgatttcgccaagcgtcgaaatgatagcgagag
gtgctcaacatctcagcaaagacggcagcgttttagaccaatgtggcgggttagagagca
tatggcctttcttatcaggaatcttcagttttatatccaggta-----------------
------------------------------------------------------------
------------------------------------------------------------
------------------------------------------------------------
------------------------------------------------------------
------------------------------------------------------------
------------------------------------------------------------
------------------------------------------------------------
------------------------------------------------------------
-----------------------------------
>PAFTOL005042
------------------------------------------------------------
------------------------------------------------------------
------------------------------------------------------------
------------------------------------------------------------
------------------------------------------------------cagttt
tttgttcttttgccacctctttatgagcttattttggagatagagcgtgatgatattcgt
ggtggaaaacttcttaccctattgcataagagatgccattgtggtgtgcctgaactgcaa
acttgccttcagaggttactttggcatggtcatcaagtactgtttaaccaacttgcatct
tggatggtttatggcattctgcaa---gaccctcatggagaatttttcattagaagg---
------------------------------------------------------------
------------------------------------------------------------
------------------------------------------------------------
------------------------------------------------------------
------------------------------------------------------------
------------------------------------------------------------
------------------------------------------------------------
------------------------------------------------------------
------------------------------------------------------------
------------------------------------------------------------
--------------------------------------------cagtgctttttggagg
agagtcggcagttaatgcgtttacctcctcgtcaaacaacagctgaagctgaccttatgg
tgcctttccagctg---------ttattgtt---gcttgataagaacataca----tatt
tttttt---------tattttaccctgactactaggataccttcagcgggagttgctgtt
aagccatcccaactagatgtatctagatcaagagcttatcctgamggaagttctggtgcg
gcc------ccatcaaatactycytcagacttggatggctgggatggtatcactcttgaa
tattcaattgattggcccctccagttgtttttcacacaggaagtactat-ctaagtatcg
ccgagtattccagtatctgctacgmcttaaacgaacacaaatggagttagaraagtcctg
ggcatctgttatgcatcaagaycatagtgaytttgccaagcgtcgaaatgatagsragag
gtgctcarcatctcagcaaagacgrcagcgttttagaccaatgtggcgggttagagagca
tatggcctttcttatcaggaatcttcagttttatatccaggtat----------------
------------------------------------------------------------
------------------------------------------------------------
------------------------------------------------------------
------------------------------------------------------------
---------------------------------------taaattttgtatttcaggaat
tcaacaaaaagtcaaactccttgtacaccatattacgtagcagcagg----------ctt
gcaggaagtcagcgagccccctttttaaggcgattcctg---------ttgcgtctaaat
ttc---------------aattccttctttgaggcaactgcaagaggcgtactcaa----
-------------------------------tgtt
>PAFTOL005043
------------------------------------------------------------
------------------------------------------------------------
------------------------------------------------------------
------------------------------------------------------------
------------------------------------------------------------
------------------------------------------------------------
------------------------------------------------------------
------------------------------------------------------------
------------------------------------------------------------
------------------------------------------------------------
------------------------------------------------------------
------------------------------------------------------------
------------------------------------------------------------
------------------------------------------------------------
------------------------------------------------------------
------------------------------------------------------------
--------------gaaaaaattctcccttgtacgcag----------------------
--gaatcaactgaattccacaraagatcatttgagtgtgctgttgactcgattcgcgcta
ttgcagccagtcatctttggcagcttgtggttgttcgtgcggatttgaatggccatttaa
aggcccttaaagactattttctgctggcaaagggagattttttccagtgctttttggagg
agagtcggcagttaatgcgtttacctcctcgtcaaacaacagctgaagctgaccttatgg
tgcctttccagctgtt-t-tcctttattgtt---gtttgataagagcataca----ta-t
tttttt---------tctttcaccctgactactaggatgccttcagcgggagttgctgtt
aaaccatcccaactagatgtatctagatcaagagcttatcctgaaggaagttctggtgcg
gcc------ccatcaaatactccctcagacttggatggctgggatggtatcactcttgaa
tattcaattgattggcccctccagttgtttttcacacaggaagtactat-ctaagtaccg
ccgggtattccagtatctgctacgacttaaacgaacacaaatggagttagagaagtcctg
ggcatctgttatgcatcaagaccatagtgattttgccaagcgtcgaaatgatagcaagag
gtgctcaacatctcagcaaagacggcagcgttttagaccaatgtggcgggttagagagca
tatggcctttcttatcaggaatcttcagttttatatccaggta-----------------
------------------------------------------------------------
------------------------------------------------------------
------------------------------------------------------------
------------------------------------------------------------
------------------------------------------------------------
------------------------------------------------------------
------------------------------------------------------------
------------------------------------------------------------
-----------------------------------
>PAFTOL005047
------------------------------------------------------------
------------------------------------------------------------
------------------------------------------------------------
------------------------------------------------------------
------------------------------------------------------------
------------------------------------------------------------
------------------ctattgcataagagatgccattgtggtgtgcctgaactgcaa
acttgccttcagaggttactttggcatggtcatcaagtactgtttaaccaacttgcatct
tggatggtttatggcattctgcaa---gaccctcatggagaatttttcattcgaagg---
------------------------------------------------------------
------------------------------------------------------------
------------------------------------------------------------
------------------------------------------------------------
------------------------------------------------------------
------------------------------------------------------------
------------------------------------------------------------
------------------------------------------------------------
------------------------------------------------------------
------------------------------------------------------------
--------------------------------------------cagtgctttttggagg
agagtcggcagttaatgcgtttacctcctcgtcaaacaacagctgaagctgaccttatgg
tgcctttccagctg--------attattgtt---gcttgataagaacataca----ta-t
tttttt---------tattttaccctgactactaggatgccttcagcgggagttgctgtt
aagccatcccaactagatgtatctagatcaagagcttatcctgacggaagttctggtgcg
gcc------ccatcaaatacttcttcagacttggatggctgggatggtatcactcttgaa
tattcaattgattggccmctccagttgtttttcacacaggaagtactat-ctaagtatcg
ccgggtattccagtatctgctacgccttaaacgaacacaaatggagctagaaaagtcctg
ggcatctgttatgcatcaagatcatagtgattttgccaagcgtcgaaacgatagggagag
gtgctcagcatctcagcaaagacggcagcgttttagaccaatgtggcgggttagagagca
tatggcctttcttatcaggaatcttcagttttatatccaggtaa----------------
------------------------------------------------------------
---------------------------------ggtatttatcagccttga---------
-----------------------------------------tttctcagtcatttttgga
catcggttctgtgtcaagaatactggacagtataatgaaactttgtctgcaattttgctg
gaccattgaaaatcaagaaagcccaagtacaaa-tgaattggagcacataactgaggaat
tcaacaaaaagtcaaactccttgtacaccatattacgtagcagcagg----------ctt
gctggaagtcagcgagccccctttttaaggcgattcctg---------ttgcgtctaaat
ttc---------------aattccttctttgaggcaactgcaagaggcgtactcaa----
-------------------------------tgtt
>PAFTOL005169
------------------------------------------------------------
------------------------------------------------------------
------------------------------------------------------------
------------------------------------------------------------
------------------------------------------------------------
------------------------------------------------------------
------------------------------------------------------------
------------------------------------------------------------
------------------------------------------------------------
------------------------------------------------------------
------------------------------------------------------------
------------------------------------------------------------
------------------------------------------------------------
------------------------------------------------------------
------------------------------------------------------------
------------------------------------------------------------
------------------------------------------------------------
------------------------------------------------------------
------------------------------------------------------------
--------------------------------------------cagtgctttttggagg
agagtcgacagttaatgcgtttacctcctcgtcaaacaacagctgaagctgaccttatgg
tgcctttccagctg----------------------------------------------
------------------------------------------------------------
------------------------------------------------------------
------------------------------------------------------------
----------------------------------------------------aggtatcg
ccgggtattccagtatctgctacgccttaaacgaacacaaatggaattagaaaagtcctg
ggcatctgttatgcatcaagatcatagtgattttgccaagcgtcgaaatgatagggagag
gtgctcaacatctcagcaaagacggcagcgttttagaccaatgtggcgggttagagagca
tatggcctttcttatcaggaatcttcagttttatatccaga-------------------
------------------------------------------------------------
---------------------------------ggtatttatcagccttga---------
-----------------------------------------tttctcagtcatttttgga
cattggttctgtgtcaagaatactggacagtataatgaaactttgtctgcaattctgctg
gaccattgaaaatcaagaaagcccaagtacaaa-tgaattggagcacataactgag----
------------------------------------------------------------
------------------------------------------------------------
------------------------------------------------------------
-----------------------------------
>PAFTOL007498
------------------------------------------------------------
------------------------------------------------------------
------------------------------------------------------------
------------------------------------------------------------
------------------------------------------------------cagttt
tttgttcttttgccacctctttatgagcttattttggagatagagcgtgatgatattcgt
ggtggaaaacttcttaccctattgcataagagatgccattgtggtgtgcctgaactgcaa
acttgccttcagaggctactttggcatggtcatcaagtgctgtttaaccaacttgcatct
tggatggtttatggcattctgcaa---gaccctcatggagaatttttcattagaagg---
------------------------------------------------------------
---------------------------------------------------------gat
atgcttcctgaatatatccacatgcgtgttgcagaatctattctgtttgctggcaaagca
gtaagggtcctgcggaaccccagccctggattttttgcacaggattcattataccctcac
cagattcccaggcaataccacagaataccaggac--------------------------
------------------------------------------------------------
------------------------------------------------------------
------------------------------------ag----------------------
--gaatcaactgagttccacaaaaggtcatttgagtgtgctgttgactcgattcgcgcta
ttgcagccagtcatctttggcagcttgtggttgttcgtgcggatttgaatggccatttaa
aggcccttaaagactattttctattggcaaagggagattttttccagtgctttttggagg
agagtcggccgttaatgcgtttacctcctcgtcaaacaacagctgaagctgatcttatgg
tgcctttccagctg--------tttattgtt---gcttgataagaacataca----ta-t
gttttt---------tatttcaccctgactactaggatggcttcagagggagttgctgtt
aaaccatcccaactagatgtatctagatcaagagcttatcctgacggaagttctggtgcg
gcc------ccatcaattactccctcagacttggatggctgggatggtatcactcttgaa
tattcaattgattggcccctccagttgtttttcacacaggaagtactat-ctaagtatcg
ccgggtattccagtatctgctacgccttaaacgaacacaaatggagttagaaaagtcctg
ggcatctgttatgcatcaagatcatagtgattttgccaagcgtcgaaatgatagggagag
gtgctcaacatctcagcaaagacggcagcgttttagaccaatgtggcgggttagagagca
tatggcctttcttatcaggaatcttcagttttatatccaggta-----------------
------------------------------------------------------------
------------------------------------------------------------
------------------------------------------------------------
------------------------------------------------------------
------------------------------------------------------------
------------------------------------------------------------
------------------------------------------------------------
------------------------------------------------------------
-----------------------------------
>PAFTOL008060
------------------------------------------------------------
------------------------------------------------------------
------------------------------------------------------------
------------------------------------------------------------
------------------------------------------------------cagttt
ttcgttcttttgccacccctttatgagcttattttggagatagarcgtgatgatattcgt
ggtggaaaasttcttaccctattgcayaagagatgccattgyggtgtgccwgaactgcaa
gcttgccttcag------------------------------------------------
------------------------------------------------------agg---
------------------------------------------------------------
---------------------------------------------------------gat
atgcttcctgaatatatccacatgcgtgttgcagaatctattctcttygctggcaaagca
gtaagggtcctccgtaacccaagccctggcttttttgcacaagattcattatrccatcac
cagattccaaggcaataccacagaayaccaggattttcyggt------------------
--crcttttctttccagaaagacccytcaaca----------------------------
--------------------gatgctgarcttgttgaggagcagttactcccacagtcgg
aggttgacaaaattgaagcaatgctccacaatctgmag----------------------
--gaatcaactgaattccacaaaaggtcatttgagtgtgctgttgactcgattcgcgcta
ttgcagccagtcatctctggcagcttgtggttgttcgtgcggatttgaatggccatttaa
rggcccttaaagactattttctgctggcaaaaggagatttttkccagtgctttttggagg
agagtcggcagttaatgcgtttacctcctcgtcaaacaacagctgaagctgaccttatgg
tgcctttccagctg---------ktattgtt---gcttgataagaacatrca----tatt
tttttt---------tctttcaccctgacyactaggatgccttcagcgggmgttgctgtt
aaaccatcccaactggatgtatctagatcaagagctcatcctgayggaagttctggtgcr
gcc------ccatcaaatactctctcagacttggatggctgggatggtatcactcttgaa
tattcaattgattggcccctccagttgtttttcacacaggaagtactat-ctaagtatcg
ccgggtattccagtatctgctacgccttaaacgaacacaaatggagttagagaagtcctg
ggcrtctgttatgcatcaagatcatagtgattttgccawgcgtcgaaatgacagtgagag
gtgctcaacatctcagcaaagacggcagcgttttagaccaatgtggcgggttagagagca
tatggcctttcttatcaggaatcttcagttttatatccaggta-----------------
------------------------------------------------------------
------------------------------------------------------------
------------------------------------------------------------
------------------------------------------------------------
--------------------------------------ttaaattttgtatttcaggaat
tcaacaaaaagtcaaactccttgtacaccatattacgtagcagcagg----------ctt
gcaggaagtcagcgagccccctttttaagacgattcctg---------ttgcgtctaaat
ttc---------------aattccttctttgaggcaactgcaagaggcgtactcaa----
-------------------------------tgtg
>PAFTOL008063
------------------------------------------------------------
------------------------------------------------------------
------------------------------------------------------------
------------------------------------------------------------
------------------------------------------------------cagttt
ttcgttcttttgccacctctttatgagcttattttggagatagagcgtgatgatattcgt
ggtggaaaacttcttaccctattgcataagagatgccattgtggtgtgcctgaactgcaa
acttgccttcagaggttactttggcatggtcatcaagtactgtttaaccaaattgcatct
tggatggtttatggcattctgcaa---gaccctcatggagaatttttcattacaagg---
------------------------------------------------------------
---------------------------------------------------------gat
atgcttcctgaatatatccacatgcgtgttgcagaatccattctctttgctggaaaagca
gtaagggtcmtccggaaccccagccctggctttttttcacaggattcattataccwtcac
cagattccaaggcaataccacagaataccaggattttctggt------------------
--cgcttttctttccagaaagacccttcaaca----------------------------
--------------------gatgctgaacttgttgaggaggagttactcccacagtcgg
aggctgacaaaattgaaacaatgctccacaatctgaag----------------------
--gaatcaactgaattccacaaaaggtcatttgagtgtgctgttgactcgattcgcgcta
tcgcagccagtcatctttggcagcttgtggttgttcgtgcgaatttgaatggccatttaa
aggcccttaaagactattttctgctggcaaagggagattttttccagtgytttttggagg
agagtcrgcagttratgcgtttacctcctcgtcaaacaacagctgaagctgaccttatgg
tgcctttccagctg---------ttattgtt---gcttgataagaacrtrca----twkt
tttttt---------tctttcaccctgacyactaggatgccttcagcgggagttgctgtt
aaaccatcccaactrgatgyatctagatcaaragctyatcctgayggaagttctggtgcr
gcc------ccatcaaatactcyctcagacttggatggctgggatggtatcactcttgaa
tattcaattgattggcccctccagttgtttttcacacaggaagtactat-ctaagtatcg
ccgggtattccagtatctgytacgccttaarcgaacacaaatggagttagagaagtcctg
ggcatctgttatgcatcaagatcatagtgatttygccaagcgtcgaaatgayagygagag
gtgctcaacatctcagcaaagacggcagcgttttagaccaatgtggcgggttagagagca
tatggcctttcttatcaggaatcttcagttttatatccaggta-----------------
------------------------------------------------------------
-tttttctcca----------------------ggtatttatcagccttga---------
-----------------------------------------tttctcagtcatttttgga
cattggttctgtgtcaagaatactggacagtataatgaaactttgtctgcaattctgctg
gaccattgaaaatcaagaaagcccaagtacaaa-tgaattggagcacataactgaggaat
tyaacaaaaagtcaaactccttgtacaccatattacgtagcagcagg----------ctt
gcaggaagtcagcgagccccctttttaagacgattcctg---------ttgcgtctaaat
ttc---------------aattccttctttgaggcaactgcaagaggcgtactsaa----
-------------------------------tgtg
>PAFTOL008084
------------------------------------------------------------
------------------------------------------------------------
------------------------------------------------------------
------------------------------------------------------------
------------------------------------------------------cagttt
tttgttcttttgccacctcttcatgagcttattttggagacagagcgtgatgatattcgt
ggtggaaaacttctgagcctattgcataagagatgccattgtggggtgcctgaactgcaa
gcctgccttcagaggttactttggcatgggcatcaagtactgtttaaccaacttgcatct
tggatggtttatggcattytgcaa---gaccctcatggagaatttttyatcagaagg---
------------------------------------------------------------
---------------------------------------------------------gat
atgcttcctgaatatatccacatgcgtgttgcagaatccgttctctttgctggcaaagca
gtaagggtccttcggaatcccagtcctggcttttttacacaggattcattataccatcac
caaattccaaggcaatatcacagaacacgaggatcttctggy------------------
--cgctttgctttccaaaaagacccttcaaca----------------------------
--------------------gatgctggactcgttgaagaggagttactcccccagtctg
aagctgacaaaattgaagcaatgctccgcaatctgaag----------------------
--gaatcaactgaattccacaaacggtcatttgagtgtgctgttgactcgattygcgcta
ttgcagccagtcatctttggcagcttgtggttgttcgtgcrgatttggatggccatttaa
aggcccttaagaactattttctgttrgcaaaaggagatttttttcagtgcyttttggagg
agagtcggcaattaatgcrtttacctcctcgtcaaacaacggctgaagctgaccttatgg
tgcccttccagctg--------gtaaa-----------gttaagaatgtaca----tt-t
ttttyw-aaaaaaaaaatgttaccctgactactaggatgccttcagtgggagttgctgtt
aaaccatcccaagtagatgcatctagatcaagagcttatgctgacggaagttccagtgtg
gcc------ccatcaaatacttcctcagacgtggatggctgggatggtatcactcttgaa
tattcaattgattggcccctccaattgtttttcacgcaggaagtactat-ctaagtatcg
ccggatattycagtatctcctrcgtcttaaacgaacgcaaatggagttagaaaagtcctg
ggcatctgtgatgcatcaagatcatatggattttgccaagtgtcgaaataatagagagaa
gtgctcaacatctcagcaaagacgacagcgttttagaccaatgtggagggttagagagca
catggcctttcttatcaggaatcttcagttttatatccaggtg-----------------
------------------------------------------------------------
------------------------------------------------------------
------------------------------------------------------------
------------------------------------------------------------
--------------------------------------ttaaatttcgtacttcaggaat
tcaacaaaaagtcaaactccttgtacactatattacgtagcagcagg----------ctt
gcaggaagtcagcgagccccctttttaagacgattcctg---------ttgcgtctaaat
ttc---------------aattccttctttgaggcaaccgcaaggggtgtactcaa----
-------------------------------tgtt
>PAFTOL008417
------------------------------------------------------------
------------------------------------------------------------
------------------------------------------------------------
------------------------------------------------------------
------------------------------------------------------cagttt
ttcgttcttttgccacccctttatgagcttattttggagatagarcgtgatgatattcgt
ggkggaaaasttcttaccctattgcayaagagatgccattgyggtgtgcctgaactgcaa
gcttgccttcag------------------------------------------------
------------------------------------------------------agg---
------------------------------------------------------------
---------------------------------------------------------gat
atgcttcctgaatatatccacatgcgtgttgcagaatctattctcttcgctggcaaagca
gtaagggtcctccgtaacccaagccctggcttttttgcacaagattcattatgccatcac
cagattccaaggcaataccacagaacaccaggattttctggt------------------
--cacttttctttccagaaagacccctcaaca----------------------------
--------------------gatgctgagcttgttgaggagcagttactcccacagtcgg
aggttgacaaaattgaagcaatgctccacaatctgccc----------------------
--gaatcaactgaattccacaaaaggtcatttgagtgtgctgttgactcgattcgcgcta
ttgcagccagtcatctctggcagcttgtggttgtacgtgcggatttgaatggccatttaa
aggcccttaaagactattttctgctggcaaaaggagattttttccagtgctttttggagg
agagtcggcagttaatgcgtttacctcctcgtcaaacaacagctgaagctgaccttatgg
tgcctttccagctg---------ttattgtt---gcttgataagaacatgca----tatt
tttttt---------tctttcaccctgacyactaggatgccttcagcgggmgttgctgtt
aaaccatcccaamtggatgtatctagatcaagagctcatcctgayggaagttctggtgcg
gcc------ccatcaaatactctctcagacttggatggctgggatggtatcactcttgaa
tattcaattgattggcccctccagttgtttttcacacaggaagtactat-ctaagtatcg
ccgggtattccagtatctgctacgccttaaacgaacacaaatggagttagagaagtcctg
ggcrtctgttatgcatcaagatcatagtgattttgccaagcgtcgaaatgacagtgagag
gtgctcaacatctcagcaaagacggcagcgttttagaccaatgtggcgggttagagagca
tatggcctttcttatcaggaatcttcagttttatatccaggta-----------------
------------------------------------------------------------
------------------------------------------------------------
------------------------------------------------------------
------------------------------------------------------------
--------------------------------------ttaaattttgtatttcaggaat
tcaacaaaaagtcaaactccttgtacaccatattacgtagcagcagg----------ctt
gcaggaagtcagcgagccccctttttaagacgattcctg---------ttgcgtctaaat
ttc---------------aattccttctttgaggcaactgcaagaggcgtactcaa----
-------------------------------tgtg
>PAFTOL008419
------------------------------------------------------------
------------------------------------------------------------
------------------------------------------------------------
------------------------------------------------------------
------------------------------------------------------cagttt
ttcgttcttttgccacctctttatgagcttattttggagatagagcgtgatgatattcgt
ggtggaaaacttcttaccctattgcataagagatgccattgtggtgtgcctgaactgcaa
acttgccttcagaggttactttggcatggtcatcaagtactgtttaaccaaattgcatct
tggatggtttatggcattctgcaa---gaccctcatggagaatttttcattagaagg---
------------------------------------------------------------
---------------------------------------------------------gat
atgcttcctgaatatatccacatgcgcgttgcagaatctattctctttgctggcaaagca
gtaagggtcctccgtaaccccagccctggcttttttgcacaagattcattataccatcac
cagattccaaggcaataccacagaataccaggattttctggt------------------
--cgcttttctttccagaaagaccctcc--------------------------------
------------------------------------------------------------
------------------------------------------------------------
------------------------------------------------------------
------------------------------------------------------------
----------------------tttcatgcttgaagctttgggtcagtgctttttggagg
agagtcggcagttaatgcgtttacctcctcgtcaaacaacagctgaagctgaccttatgg
tgcctttccagctggc-t-gctgttaagaca---attagcgatgaagataaa----ta--
-----c---------ttctccagagtatcactgcggatgccttcagcgggagttgctgtt
aaaccatcccaactagatgtatctagatcaagagcttatcctgacggaagttctggtgcg
gcc------ccatcaaatactctctcagacttggatggctgggatggtatcactcttgaa
tattcaattgattggcccctccagttgtttttcacacaggaagtactat-ctaagtatcg
ccgggtattccagtatctgctacgccttaaacgaacacaaatggagttagagaagtcctg
ggcgtctgttatgcatcaagatcatagtgattttgccaagcgtcgaaatgacagcgagag
gtgctcaacatctcagcaaagacggcagcgttttagaccaatgtggcgggttagagagca
tatggcctttcttatcaggaatcttcagttttatatccaggta-----------------
------------------------------------------------------------
------------------------------------------------------------
------------------------------------------------------------
------------------------------------------------------------
------------------------------------------------------------
------------------------------------------------------------
------------------------------------------------------------
------------------------------------------------------------
-----------------------------------
>PAFTOL008421
------------------------------------------------------------
------------------------------------------------------------
------------------------------------------------------------
------------------------------------------------------------
------------------------------gctataacaacatctttttgcctccagttt
tttgttctgttgccacctctttatgagcttattttggagatagagcgtgatgatattcgt
ggtggaaaacttcttaccctattgcataagagatgccattgtggtgtgcctgaactacaa
acttgccttcagaggttactttggcatggtcatcaagtactgtttaaccaacttgcatct
tggatggtttatggcattctgcaa---gaccctcatggagaatttttcattaga------
------------------------------------------------------------
---------------------------------------------------------gat
atgcttcctgaatatatccacatgcgtgttgcagaatctattctctttgctggcaaagca
gtaagggtcctccggaaccccagccctggcttttttgcacaggattcattataccatcat
cagattccaaggcaataccacagaataccaggattttctggt------------------
--cgcttttccttccaaaaagacccttcaaca----------------------------
--------------------gatgctgaagttgttgaggaggagttactcccacagtctg
aggctgacaaaattgaagcaatgctccacaatctgmag----------------------
--gaatcaactgaattccacaaaaggtcatttgaatgtgctgttgactcgattcgtgcta
ttgcagccagtcatctttggcagcttgtggttgttcgtgcggatttgaacggccatttaa
aggcccttaaagactattttctgttggcaaagggggattttttccagtgctttttagagg
agagtcggcagttaatgcgtttacctcctcgtcaaacaacagctgaagctgacattatgg
tgcctttccagctg---------ttattgct---gcttgataagaacataca----wttt
tttttc---------ccttttacgctgactactaggatgccttcagcgggagttgctgtt
aaaccatcccaactagatgtatctagatcaagagcttatcctgacaaaagttctggtgcg
gcc------ccatcaaatacttcctcagacttggatggctgggatggtatcactcttgaa
tattcaattgattggcccctccagttgtttttcactcaagaagtactat-ctaagtatcg
ccgggtattccagtatctgctacgccttaaacgaacgcaaatggagttagagaagtcctg
ggcatctgttatgcatcaagatcatagtgattttgccaagcgtcgaaatgatagggagag
gtgctcaacatctcagcaaagacggcagcgttttagaccaatgtggcgggttagagagca
tatggcctttcttatcaggaatcttcagttttatattcaggta-----------------
------------------------------------------------------------
-tttttctgca----------------------ggtatttatcagccttga---------
-----------------------------------------tttctcagtcatttttgga
cattggttcggtgtcaagaatactggacagtataatgaaactttgtctgcaattctgctg
gaccattgaaaatcaagaaagcccaagtacaaa-tgaattggagcacataactgaggaat
tcaacaaaaagtcaaactccttgtacaccatattacgtagcagcagg----------ctt
gcaggaagtcagcgagccccctttttaagacgattcctg---------ttgcgtctaaat
ttc---------------aattccttctttgatgcaactgcaagaggcgtactcaa----
-------------------------------tgtt
>PAFTOL008422
------------------------------------------------------------
------------------------------------------------------------
------------------------------------------------------------
------------------------------------------------------------
------------------------------------------------------------
------------------------------------------------------------
------------------------------------------------------------
------------------------------------------------------------
------------------------------------------------------------
------------------------------------------------------------
---------------------------------------------------------gat
atgcttcctgaatatatccacatgcgtgttgcagaatctatactctttgckggcaaagca
gtaagrgtcctccggaaccccagccctggcttttttgcacaggattcattataccatcac
cag------aggcaataccacagaataccaggattttctggt------------------
--cgcttttctttccagaaagacccttcaaca----------------------------
--------------------gatgctgaacttgttgaggaggagttactcccacagtctg
aggctgacaaaattgaagcaatgctccacaatctgaag----------------------
------------------------------------------------------------
------------------------------------------------------------
------------------------------------------------------------
------------------------------------------------------------
------------------------------------------------------------
tttgtt---------tcttttaccctg---actaggatgccttcagcgggagttgctgtt
aaaccatcccaactagatgtatctagatcaagagcttatcctgamaaaagttctggtgcg
gcc------ccatcaaatactccctcagacttggatggctgggatggtatcactcttgaa
tattcaattgattggcccctccagttgtttttcactcaggaagtactat-ctaagtatcg
ccgggtattccagtatctgctacgccttaaacgaacgcaaatggagttagagaagtcctg
ggcatctgttatgcatcaagatcatagtgattttgccaagsgtcgaaatgatagggagag
gtgctcaatatctcagcaaagacggcagcgttttagaccaatgtggcgggttagagagca
tatggcctttcttatcaggaatcttcagttttatattcaggta-----------------
------------------------------------------------------------
------------------------------------------------------------
------------------------------------------------------------
------------------------------------------------------------
------------------------------------------------------------
------------------------------------------------------------
------------------------------------------------------------
------------------------------------------------------------
-----------------------------------
>PAFTOL008423
------------------------------------------------------------
------------------------------------------------------------
------------------------------------------------------------
------------------------------------------------------------
------------------------------------------------------cagttt
tttgttattttgccacctctttatgagcttattttggagatagagcgtgatgatattcgt
ggtggaaaacttcttaccctattgcataagagatgccattgtggtgtgcctgaactgcaa
acttgccttcagaggttactttggcatggtcatcaagtactgtttaaccaacttgcatct
tggatggtttatggcattctgcaa---gaccctcatggagaatttttcattagaagg---
------------------------------------------------------------
---------------------------------------------------------kat
atgcttcctgaatatatccacatgcgtgttgcagaatctattctctttgctggcaaagca
gtaagggtcctgcggaaccccagccctggcttttttgcacaggcttcattgtaccatcac
cagattccaaggcaataccacagaataccaggattttctggt------------------
--cgcttttctttccaaaaagacccttcaaca----------------------------
--------------------gatgctgaatttgttgaggaggagttactcccgcagtctg
aggctgaaaaaattgaagcaatgctccgcaatctgaag----------------------
--gaatcaactgaattccacaaaaggtcatttgagtgtgctgttgactcgattcgcgcta
tcacagccagtcatctttggcagcttgtggttgttcgtgcggatttgaatggccatttaa
aggcccttaaagactattttctgttggcgaagggagattttttccagtgctttttggagg
agagtcggcagttaatgcgtttacctcctcgtcaaacaacagctgaagctgaccttatgg
tgcctttccagctg--------attattgtt---gcttgataagaacataca----ta-t
tttttt---------tattttaccctgactactaggatgccttctgcgggagttgctgtt
aagccatcccaactagatgtatctagatcaagagcttatcctgacggaagttctggtgcg
gcc------ccatcaaatacttcttcagacttggatggctgggatggtatcactcttgaa
tattcaattgattggcccctccagttgtttttcacaccggaagtactat-ctaagtawcg
ccgggtattccagtatctgctacgccttaaacgaacacaaatggagttagaaaagtcctg
ggcatctgttatgcatcaagatcatagtgattttgccaagcgtcgaaatgatagggagag
gtgctcagcatctcagcaaagacggcagcgttttagaccaatgtggcgggttagagagca
tatggcctttcttatcaggaatcttcagttttatatccaggtaa----------------
------------------------------------------------------------
---------------------------------ggtatttatcagccttga---------
-----------------------------------------tttctcagtcatttttgga
catcggttctgtgtcaagaatactggacagtataatgaaactttgtctgcaattttgctg
gaccattgaaaatcaagaaagccctagtacaaa-tgaattggagcacataactgaggaat
tcaacaaaaagtcaaactccttktacaccatattgcgtagcagcagg----------ctt
gcaggaagtcagcgagccccctttctaaggcgattcctg---------ttgcgtctaaat
ttc---------------aattccttctttgaggcaactgcaagaggcgtactcaa----
-------------------------------tgtt
>PAFTOL008436
------------------------------------------------------------
------------------------------------------------------------
------------------------------------------------------------
------------------------------------------------------------
------------------------------------------------------------
------------------------------------------------------------
------------------------------------------------------------
------------aggttactttggcatggtcatcaagtactgtttaaccaacttgcatct
tggatgrtttatggcattctgcaa---gaccctcatggagaatttttcattagaagg---
------------------------------------------------------------
---------------------------------------------------------gat
atgcttcctgaatatatccacatgcgkgttgcagaatccattctctttgctggcaaagca
gtaagggtcmtgcggaaccccagccctggcttttttgcacaggattcattrtaccatcac
cagattccarsgcaataccacagaataccaggattttctggt------------------
--cgcttttctttccaaaaagacccttcaaca----------------------------
--------------------gatgctgaacttgttgaggaggagttactcccacagtctg
aggctgacaaaattgaagcaatgctccactatctgaag----------------------
------------------------------------------------------------
------------------------------------------------------------
--------------------------------------------cagtgctttttggagg
agagtcggcagttaatgcgtttacctcctcgtcaaacaacagctgaagctgaccttatgg
tgcctttccagctg--------gtaaaatct---agccaacatgaattcttt----tc-g
tatctc---------tccttaatcwttgattcgataggatttctggttgaacctgtcact
atggactgcttagtgccgaaacccaaaaaagtaaaagtgacataaaagatgtttgaaaag
aca------agctca---accaggtagagcatggatggctgggatggtatcactcttgaa
tattcaattgattggcccctccagytgtttttcacacaggaagtactat-ctaagtatcg
ccgggtattccagtatctgctaygccttaaacgaacacaaatggagttagaaaagtcctg
ggcatctgttatgcatcaagatcatagtgattttgccaagcgtcgaaatgatagggagag
gtgctcaacatctcaacaaagacggcagcgtttyagaccaatgtggcgggttagagagca
tatggcctttcttatcaggaatcttcagttttatatccaggtaat---------------
------------------------------------------------------------
------------------------------------------------------------
------------------------------------------------------------
------------------------------------------------------------
----------------------------------taacttaaattttgtatttcaggaat
tcaacaaaaagtcraactccttgtacaccatattrcgtagcagcagg----------ctt
gcaggaagtcagcgagccccctttttaagacgattcctg---------ttgcgwctaaat
ttc---------------aattccttctttgag---------------------------
-----------------------------------
>PAFTOL008439
------------------------------------------------------------
------------------------------------------------------------
------------------------------------------------------------
------------------------------------------------------------
------------------------------------------------------cagttt
tttgttcttttgccacctctttatgagcttattttggagatagagcgtgatgatattcgt
ggtggaaaacttcttaccctattgcataagagatgtcattgtggtgtgcctgaactgcaa
acctgccttcagaggttactttggcatggtcatcaagtactgtttaaccaacttgcatct
tggatggtttatggcatyytgcaa---gatcckcatggagaatttttcattagaagg---
------------------------------------------------------------
---------------------------------------------------------gat
atgcttcctgaatatatccacatgcgwgttgcrgaatctgttctctttgctggcaaagca
gtaagggtcctgcggaaccccagccctggctttttygcrcaggaktcattataccatcac
cagattccaaggcaataccmcagaataccaggattttctggt------------------
--cgcttttctttccaaaaagacccttcaaca----------------------------
--------------------gatgctgaactcgttgaggaggatttactcccacagtctg
aggctgacaaaattgaagcaatgctccacaatctgaag----------------------
--gaatcaactgaattccacaaaaggtcatttgagtgtgctgttgactcgattcgcgcta
tcgcagccagtcatctttggcagcttgtggttgttcgtgckgatttgaatggccatttaa
aggcccttaaagactattttctgttggccaagggagattttttccagtgctttttggagg
agagtcggcakttaatgcgtttacctcctcgtcaaacaacagctgaagctgaccttatgg
tgcctttccagctg----------------------------------------------
------------------------ctgactactagratgccttcagcgggagttgctgtt
aaaycawcccarctagatgtatctagatcaagagcttatgctgacggaagttctggtgtg
gcc------ccatcaaatactccctcagacttggatggctgggatggtatcactcttgaa
tattcaattgattggcccctccagttgtttttcacgcaggaagtactat-ctaagtatcg
ccgggtattccagtatctgctrcgccttaarcgaacacaaatggagttagaaaagtcmtg
ggcatctgttatgcatcaagatcatagtgattttgccaaccgtcgaaatgatagggagag
gtgctcagsatctcagcaaagacggcagcgktttagaccaatgtggcgggttagagagca
tatggcctttcttatcaggaatcttcagttttatatccaggtaa----------------
------------------------------------------------------------
---------------------------------ggtatttatcagccttga---------
-----------------------------------------tttctcagtcatttttgga
cattggttctgtgtcaagaatactggacagtataatgaaactttgtctgcaattctgctg
gaccattgaaaatcargaaagcccgagkrcaaa-tgaattggagcacataactgaggaat
tcaacaaaaagtcaaaytccttgtacaccatattacgtagcagcagg----------ctt
gcaggaagtcagcgagccccctttttaagacgattcctg---------ttgcgtctaaat
ttc---------------aattccttcttcgaggcaactgcaagaggcgtactcaa----
-------------------------------tgtt
>PAFTOL008881
------------------------------------------------------------
------------------------------------------------------------
------------------------------------------------------------
------------------------------------------------------------
------------------------------------------------------cagttt
tttgttcttttgccacctctttatgagcttattttggagatagagcgtgatgatattcgt
ggtggaaaacttcttaccctattgcataagagatgccattgtggtgtgcctgaactgcaa
acttgccttcagaggttactttggcatggtcatcaagtactgtttaaccaacttgcatct
tggayggtttatggcattctgcaa---gaccctcatggagaatttttcattagaagg---
------------------------------------------------------------
---------------------------------------------------------kat
atgcttcctgaatatatccacatgcgtgttgcagaatctattctctttgctggcaaagca
gtaagggtcctgcggaaccccagccctggcttttttgcacaggattcattataccatcac
cagattccraggcaataccacagaataccaggattttctggt------------------
--cgcttttctttccaaaaagacccttcaaca----------------------------
--------------------gatgctgaactkgttgaggagragttactcccacagtctg
aggctgacaaaattgaagcaatgctccacaatctgaag----------------------
--gaatcaactgaattccacaaaaggtcatttgagtgtgctgttgactcgattcgcgcta
tcgcagccagtcatctttggcagcttgtggttgttcgtgcggatttgaatggccatttaa
aggcacttaaagactattttctgttggcaaagggagattttttccagtgctttttggagg
agagtcggcagttaatgcgtttacctcctcgtcaaacaacagctgaagctgaccttatgg
tgcctttccagctgtt-t-tcctttattgtt---gcttgataagaacataca----ta-t
tttttt---------tattttaccctgactactaggatgccttcagcgggggttgctgtt
aaaccatcccaactacatgtatctagatcaagagcttatcctgacggaagttctggtgcg
gcc------ccatcaaatactccctcagacttggatggctgggatggtatcactcttgaa
tattcaattgattggcccctccagttgtttttcacacaggaagtactat-ctaagtatcg
ccgggtattccagtatctgctacgccttaaacgaacacaaatggagttagaaaagtcctg
ggcatctgttatgcatcaagatcatagtgattttgccaagcgtcgaaatgatagggagag
gtgctcaacatctcagcaaagacggcagcgttttagaccaatgtggcgggttagagagca
tatggcctttcttatcaggaatcttcagttttatatccaggtaa----------------
------------------------------------------------------------
---------------------------------ggtatttatcagccctga---------
-----------------------------------------tttctcagtcatttttgga
cattggttctgtgtcaagaatactggacagtataatgaaactttgtctgcaattctgctg
gaccattgaaaatcaagaaagcccaagtacaaa-tgaattggagcacataactgaggaat
tcaacaaaaagtcaaactccttgtacaccatattacgtagcagcagg----------ctt
gcaggaagtcagcgagcyccctttttaagacgattcctg---------ttgcgtctaaat
ttc---------------aattccttctttgaggcaactgcaagaggcgtactcaa----
-------------------------------tgtt
>PAFTOL009175
------------------------------------------------------------
------------------------------------------------------------
------------------------------------------------------------
------------------------------------------------------------
------------------------------------------------------cagttt
tttgttcttttgccacctctttatgagcttattttggagatagagcgtgatgatattcgt
ggtggaaaacttcttaccctattgcataagagatgccattgtggtgtgcctgaactgcaa
acttgccttcagaggttactttggcatggtcatcaagtactgtttaaccaacttgcatct
tggatggtttatggcattctgcaa---gaccctcatggagaatttttcattagaagg---
------------------------------------------------------------
------------------------------------------------------------
---------------------------------------gttgtctctaatggcaaaat-
------------------------------------------------------------
------------------------------------------------------------
------------------------------------------------------------
------------------------------------------------------------
------------------------------------------------------------
------------------------------------------------------------
-------------------gcagcttgtggttgttcgtgcggatttgaatggccatttaa
aggcccttaaagactattttctgttggcaaagggagattttttccagtgctttttggagg
agagtcggcagttaatgcgtttacctcctcgtcaaacaacagctgaagctgaccttatgg
tgcctttccagctg--------gaaa----------------------------------
------------------------------------------------------------
----------agacaagcgtgtctagatcaagagcttatcctgacggaagttctggtgcg
gcc------ccatcaaatacttcttcagacttggatggctgggatggtatcactcttgaa
tattcaattgattggcccctgcagttgtttttcacacaggaagtactat-ctaagtatcg
ccgggtattccagtatctgctacgccttaagcgaacacaaatggagttagaaaagtcctg
ggcatctgttatgcatcaagatcatagtgattttgccaagcgtcgaaatgatagggagag
gtgctcaacatctcagcaaagacggcagcgttttagaccaatgtggcgggttagagagca
tatggcatttcttatcaggaatcttcagttttatatccaggta-----------------
------------------------------------------------------------
------------------------------------------------------------
------------------------------------------------------------
------------------------------------------------------------
------------------------------------------------------------
------------------------------------------------------------
------------------------------------------------------------
------------------------------------------------------------
-----------------------------------
>PAFTOL009179
------------------------------------------------------------
------------------------------------------------------------
------------------------------------------------------------
------------------------------------------------------------
------------------------------------------------------------
------------------------------------------------------------
------------------------------------------------------------
------------------------------------------------------------
------------------------------------------------------------
------------------------------------------------------------
------------------------------------------------------------
------------------------------------------------------------
------------------------------------------------------------
------------------------------------------------------------
------------------------------------------------------------
------------------------------------------------------------
--------------gaaaaaattctcccttgtatgcag----------------------
--gaatcaactgaattcaacaaaagatcatttgagtgtgctgttgactcgattcgcgcta
ttgcagccagtcatctttggcaggttctg-------------------------------
--------------------------------------------cagtgctttttggagg
agagtcggcagttaatgcgtttacctcctcgtcaaacaacagctgaagctgaccttatgg
tacctttccagctg----------------------------------------------
------------------------------------------------------------
------------------------------------------------------------
------------------------------------------------------------
------------------------------------------------------------
-------------------------------------------------------acctg
ggcatctgttatgcatcaagaccatagtgattttgccaagcgtcgaaatgatagcgagag
gtgctcaacatctcagcaaagacggcagcgttttagaccaatgtggcgggttagagagca
tatggcctttcttatcaggaatcttcagttttatatccaggta-----------------
------------------------------------------------------------
------------------------------------------------------------
------------------------------------------------------------
------------------------------------------------------------
------------------------------------------------------------
------------------------------------------------------------
------------------------------------------------------------
------------------------------------------------------------
-----------------------------------
>PAFTOL009185
------------------------------------------------------------
------------------------------------------------------------
------------------------------------------------------------
------------------------------------------------------------
------------------------------------------------------cagttt
tttgttcttttgccacctctttatgagcttattttggagatagagcgtgatgatattcgt
ggtggaaaacttcttaccctattgcataagagatgccattgtggtgtgcctgaactgcaa
acttgccttcagaggttactttggcatggtcatcaagtactgtttaaccaacttgcatct
tggatggtttatggcattctgcaa---gaccctcatggagaatttttcattagaagg---
------------------------------------------------------------
------------------------------------------------------------
------------------------------------------------------------
------------------------------------------------------------
------------------------------------------------------------
------------------------------------------------------------
------------------------------------------------------------
------------------------------------------------------------
------------------------------------------------------------
------------------------------------------------------------
--------------------------------------------cagtgctttttggagg
agagtcggcagttaatgcgtttacctcctcgtcaaacaacagctgaagcggaccttatgg
tgcctttccagctg--------gccaaaacc----caaaaaagtaaaagtga----cata
aaagat---------cattttaccctgactactaggatgcctgcagcgggagttgctgtt
aaaccatcccagctagatgtatctagatcaagagcttatcctgatggaagttctggtgcg
gcc------ccatcaaatactccctcagacttggatggctgggatggtgtcactcttgaa
tattcaattgattggcccctccagttgtttttcacacaggaagtactat-ctaagtatcg
ccgggtattccagtatttgctacgccttaaacgaacacaaatggagttagaaaagtcctg
ggcatctgttatgcatcaagatcatagtgattttgccaagcgtcgaaatgatagggagag
gtgctcaaaatctcagcaaagacggcagcgttttagaccaatgtggcgggttagagagca
tatggcctttcttatcaggaatcttcagttttatatccaggtaa----------------
------------------------------------------------------------
---------------------------------ggtatttatcagccttga---------
-----------------------------------------tttctcagtcatttttgga
cattggttctgtgtcaagaatactggacagtataatgaaactttgtctgcaattctgctg
gagcattgaaaatcaagaaagcccaagtacaaa-tgaattggagcacataactgaggagt
tcaacaaaaagtcaaactccttgtacaccatattacgtagcagcagg----------ctt
gcaggaagtcagcgagccccctttttaagacgattcctg---------ttgcgtctaaat
ttc---------------aattccttctttgaggcaactgcaagaggcgtactcaa----
-------------------------------tgtt
>PAFTOL009187
------------------------------------------------------------
------------------------------------------------------------
------------------------------------------------------------
------------------------------------------------------------
------------------------------------------------------------
------------------------------------------------------------
------------------------------------------------------------
------------------------------------------------------------
------------------------------------------------------------
------------------------------------------------------------
------------------------------------------------------------
------------------------------------------------------------
------------------------------------------------------------
------------------------------------------------------------
------------------------------------------------------------
------------------------------------------------------------
------------------------------------------------------------
------------------------------------------------------------
------------------------------------------------------------
--------------------------------------------cagtgctttttggagg
agagtcggcggttaatgcgtttacctcctcgtcaaacaacagctgaagctgaccttttgg
tgcctttccagctg--------attattgtt---gcttgataagaacataca----ta-t
tttttt---------tattttaccctgactactaggataccttcagcgggagttgctgtt
aagccatcccaactagatgtatctagatcaagagcttatcctgacggaagttctggtgcg
gcc------ccatcaaatacttcttcagacttggatggctgggatggtatcactcttgaa
tattcaattgattggcccctccagttgtttttcacacaggaagtactat-ctaagtatcg
ccgagtattccagtatctgctacgccttaaacgaacacaaatggagttagaaaagtcctg
ggcatctgttatgcatcaagatcatagtgactttgccaagcgtcgaaatgatagggagag
rtgctcagcatctcagcaaagacggcagcgttttaggccaatgtggcgggttagagagca
tatggcctttcttatcaggaatcttcagttttatatccaggta-----------------
------------------------------------------------------------
------------------------------------------------------------
------------------------------------------------------------
------------------------------------------------------------
--------------------------------------ttaaattttgtatttcaggaat
tcaacaaaaagtcaaactccttgtacaccatattacgtagcagcagg----------ctt
gcaggaagtcagcgagccccctttttaaggcgattcctg---------ttgcgtctaaat
ttc---------------aattccttctttgag---------------------------
-----------------------------------
>PAFTOL009189
------------------------------------------------------------
------------------------------------------------------------
------------------------------------------------------------
------------------------------------------------------------
------------------------------------------------------------
------------------------------------------------------------
------------------------------------------------------------
------------------------------------------------------------
------------------------------------------------------------
------------------------------------------------------------
------------------------------------------------------------
------------------------------------------------------------
------------------------------------------------------------
------------------------------------------------------------
------------------------------------------------------------
------------------------------------------------------------
------------------------------------------------------------
------------------------------------------------------------
------------------------------------------------------------
------------------------------------------------------------
------------------------------------------------------------
------------------------------------------------------------
------------------------ctgactactaggatgccttcagcgggagttgctgtt
aaaccatcccaactagatgtatctagatcaagagcttatcctgaaggaagttctggtgcg
gcc------ccatcaaatactccctcagacttggatggctgggatggtatcactcttgaa
tattcaattgattggcccctccagttgtttttcacacaggaagtactat-cyaagtatcg
ccgggtattccagtatctgctacgacttaaacgaacacaaatggagttagagaagtcctg
ggcatctgttatgcatcaagaccatagtgattttgccaagcgtcgaaatgatagcgagag
gtgctcaacatctcagcaaagacggcagcgttttagaccaatgtggcgggttagagagca
tatggcctttcttatcaggaatcttcagttttatatccaggta-----------------
------------------------------------------------------------
------------------------------------------------------------
------------------------------------------------------------
------------------------------------------------------------
------------------------------------------------------------
------------------------------------------------------------
------------------------------------------------------------
------------------------------------------------------------
-----------------------------------
>PAFTOL009191
------------------------------------------------------------
------------------------------------------------------------
------------------------------------------------------------
------------------------------------------------------------
------------------------------------------------------cagttt
ttcrttcttttgccacctctttatgagcttattttggagatagagcgtgatgatattcat
ggtggaaaacttcttaccctattgcataagagatgccattgtggtgtgcctgaactgcaa
acttgccttcagaggtaagcacatcat---------------------------------
------------------------------------------------------------
------------------------------------------------------------
---------------------------------------------------------gat
atgcttcctgaatatatccacatgcgtgttgcagaatccattctctttgctggcaaagca
gtaagggtcctccggaaccccagccctggcttttttgcrcaggattcattataccatcac
cagattccaaggcaataccacagaataccaggattttctggt------------------
--cgcttttctttccagaaagacccttcaaca----------------------------
--------------------gatgctgaacttgttgaggaggagctactcccgcagtcgg
aggctgacaaaattgaagcaatgctccacaatctgaag----------------------
--gaatcaactgaattccacaaaaggtcatttgagtgtgctgttgactcgattcgtgcta
tcgcagccagtcatctttggcagcttgtggttgttcgtgcggatttgaatggccatttaa
aggcccttaaagactattttctgctggcaaagggggattttttccagtgctttttggagg
agagtcggcagttaatgcgtttacctcctcgtcaaacaacagctgaagctgaccttatgg
tgcctttccagctg-------ctttattgtt---gcttgataagaacataca----ta--
tttttt---------tctttcaccctgactactaggatgccttcagcgggagttgctgtt
aaaccatcccaactagatgtatctagatcaagagcttatcctgacggaagttctggtgcg
gcc------ccgtcaaatactccctcagacttggatggctgggatggtatcactcttgaa
tattcaattgattggcccctccagttgtttttcacacaggaagtactat-ctaagtatcg
ccgggtattccagtatctgctacgccttaaacgaacacaaatggagttrgagaagtcctg
ggcatctgttatgcatcaagatcatagtgattttgccaagcgtcgaaatgatagcgagag
gtgctcaacatctcagcaaagacggcagcgttttagaccaatgtggcgggttagagagca
tatggcctttcttatcaggaatcttcagttttatatccagagccccgtgcttatgtcttt
aattgtc---atcaataaagtggcctcccaggtttgctgagcttttgatacctaaaatgc
ttttttctgca----------------------ggtatttatcagccttga---------
-----------------------------------------tttctcagtcatttttgga
cattggttctgtgtcaagaatactggacagtataatgaaactttgtctgcaattctgctg
gaccattgaaaatcatgaaagcccaaggacaaa-tgaattggagcacataactgaggaat
tcaacaaaaagtcaaactccttgtacaccatattacgtagcagcagg----------ctt
gcaggaagtcagcgagccccctttttaaggcgattcctg---------ttgcgtctaaat
ttc---------------aattccttctttgaggyaactgcaagaggcgtactcaa----
-------------------------------tgtg
>PAFTOL009193
------------------------------------------------------------
------------------------------------------------------------
------------------------------------------------------------
------------------------------------------------------------
------------------------------------------------------------
------------------------------------------------------------
------------------------------------------------------------
------------aggttactttggcatggtcatcaagtactgtttaaccaacttgcatct
tggatggtttatggsattctgcaa---gaccctcatggagaatttttcattagaaggc--
------------------------------------------------------------
------------------------------------------------------------
------------------------------------------------------------
------------------------------------------------------------
------------------------------------------------------------
------------------------------------------------------------
------------------------------------------------------------
------------tatcagaaattttgcttca-----------------------------
----------------ccacaaaaggtcatttgagtgtgctgttgactcgattcgcgcta
tcgcagccagtcatctttggcagcttgtggttgttcgtgcggatttgaatggccatttga
aggcccttaaagactattttctgttagcaaagggagattttttccagtgctttttagagg
agagtcggcagttaatgcgtttacctcctcgtcaaacaacagcygaagctgaccttatgg
tgcctttccagctg----------------------------------------------
------------------------ctgactactaggatgccttcagcgggagttgctgtt
aaaccatcccaactagatgtatctagatcaagagcttatcctgacggaagttctggtgcg
gcc------tcatcaaatactccctcagacttggatggctgggatggtatcactcttgaa
tattcaattgattggcccctccagttgtttttcactcaggaagtactat-ctaagtatcg
ccgggtattccagtatctgctacgccttaaacgaacgcaaatggagttagagaagtcctg
ggcatctgttatgcatcaagatcatagtgattttgccaagcgtcgaaatgatagggaaag
gtgctcaacatctcagcaaagacggcagcgttttagaccaatgtggcgggttagagagca
tatggcctttcttatcaggaatcttcagttttatatccaggta-----------------
------------------------------------------------------------
------------------------------------------------------------
------------------------------------------------------------
------------------------------------------------------------
--------------------------------------ttaaattttgtatttcaggaat
tcaacaaaaagtcaaactcyttgtacaccatattacgtagcagcagg----------ctt
gcaggaagtcagcgagccccctttttaagacgattcctg---------ttgcgtctaaat
ttc---------------aattccttctttgag---------------------------
-----------------------------------
>PAFTOL009195
------------------------------------------------------------
------------------------------------------------------------
------------------------------------------------------------
------------------------------------------------------------
------------------------------------------------------cagttt
ttcgttcttttgcctcctctttacgagcttattttggagatagagcgtgatgatattcgt
ggtggaaaacttcttaccctattgcataagagatgccattgtggtgtgcctgaactgcaa
acttgccttcagaggttactttggcatggtcatcaagtactgtttaaccaaattgcatct
tggatggtttatggcattctgcaa---gatcctcatggagaatttttcattagaagg---
------------------------------------------------------------
---------------------------------------------------------gat
atgcttcctgaatatatccacatgcgtgttgcagaatctattctctttgctggcaaagca
gtaagggtcctccgtaaccccagccctggcttttttgcacaagattcattataccatcac
cagattccaaggcaataccacagaataccaggattttctggt------------------
--cgcttttctttccagaaagacccttcaaca----------------------------
--------------------gatgctgaacttgttgaggaggagttactcccacagtcgg
aggctgacaaaattgaagcaatgctccacaatctgaag----------------------
------------------------------------------------------------
------------------------------------------------------------
--------------------------------------------cagtgctttttggagg
agagtcggcagttaatgcgtttacctcctcgtcaaacaacagctgaagctgaccttatgg
tgcctttccagctg----------------------------------------------
------------------------ctgactactaggatgccttcagcgggagttgctgtt
aaaccatcccaactagatgtatctagatcaagagcttatcctgaaggaagttctggtgcg
gcc------ccatcaaatactccctcagacttggatggctgggatggtatcactcttgaa
tattcaattgattggcccctccagttgtttttcacacaggaagtactat-ctaagtatcg
ccgggtattccagtatctgctacgacttaaacgaacacagatggagttagagaagtcctg
ggcatctgttatgcatcaagaccatagtgattttgccaagcgtcgaaatgatagcaagag
gtgctcaacatctcagcaaagacggcagcgttttagaccaatgtggcgggttagagagca
tatggcctttcttatcaggaatcttcagttttatatccaggta-----------------
------------------------------------------------------------
------------------------------------------------------------
------------------------------------------------------------
------------------------------------------------------------
--------------------------------------------tatgtatttcaggaat
tcaacaaaaagtcaaactccttgtataccatattacgtagcagcagg----------ctt
gcaggaagtcagcgagccccctttttaagacgattcctg---------ttgcgtctaaat
ttc---------------aattccttctttgaggcgactgcacgaggcgtactcaa----
-------------------------------tgtt
>PAFTOL009197
------------------------------------------------------------
------------------------------------------------------------
------------------------------------------------------------
------------------------------------------------------------
------------------------------------------------------------
------------------------------------------------------------
------------------------------------------------------------
------------------------------------------------------------
------------------------------------------------------------
------------------------------------------------------------
------------------------------------------------------------
------------------------------------------------------------
------------------------------------------------------------
------------------------------------------------------------
------------------------------------------------------------
------------------------------------------------------------
------------------------------------------------------------
------------------------------------------------------------
------------------------------------------------------------
--------------------------------------------cagtgctttttggagg
agagtcggcagttaatgcgtttacctcctcgtcaaacaacagctgaagctgaccttatgg
tgcctttccagctg----------------------------------------------
------------------------------------------------------------
------------------------------------------------------------
------------------------------------------------------------
------------------------------------------------------------
------------------------------------------------------------
------------------------------------------------------------
------------------------------------------------------------
------------------------------------------------------------
------------------------------------------------------------
------------------------------------------------------------
------------------------------------------------------------
------------------------------------------------------------
------------------------------------------------------------
------------------------------------------------------------
------------------------------------------------------------
------------------------------------------------------------
-----------------------------------
>PAFTOL009199
------------------------------------------------------------
------------------------------------------------------------
------------------------------------------------------------
------------------------------------------------------------
------------------------------------------------------cagttt
ttcgttcttttgccacccctttatgagcttattttggagatagagcgtgatgatattcgt
ggtggaaaacttcttaccttattgcataagagatgccattgtggtgtgcctgaactgcaa
gcttgtcttcagaggttactttggcatggtcatcaagtactgtttaaccaaattgcaact
tggatggtttatggcattctgcaa---gaccctcatggagaatttttcattagaagg---
------------------------------------------------------------
---------------------------------------------------------gat
atgcttcctgaatatatccacatgcgtgttgcagaatctattctctttgctggcaaagca
gtaagggtcctccgtaacccaagccctggcttttttgcacaagattcattataccatcac
cagattccaaggcaataccacagaataccaggattttctggt------------------
--cgcttttctttccagaaagacccttcaaca----------------------------
--------------------gatgctgaacttgttgaggagcagttactcccacagtcgg
akgctgacaaaattgaagcaatgctccacaatctgaag----------------------
------------------------------------------------------------
--------------------cagcttgtggttgttcgtgcggatttgaatggccatttaa
aggcccttaaagactattttctgctggcaaaaggagattttttccagtgctttttggagg
agagtcggcagttaatgcgtttacctcctcgtcaaacaacagctgaagctgaccttatgg
tgcctttccagctg--------gtaaagtcta---------gacaacatgaa----tt-c
ttttca---------catctctcgttaatctttga------ctccctaggagttgctgtt
aaaccatcccaactrgatgtatctagatcaagagctcatcctgayggaagttctggtgcg
gcc------cyrtcaaatactctctcagacttggatggctgggatggtatcactcttgaa
tattcaattgattggcccctccagttgtttttcacacaggaagtactat-ctaagtatcg
ccgggtattccagtatctgctacgccttaaacgaacacaaatggagttagagaagtcctg
ggcrtctgttatgcatcaagatcatagtgattttgccaagcgtcgaaatgacagygagag
gtgctcracatctcagcaaagacggcagcgttttagaccaatgtggcgggttagagagca
tatggcctttcttatcaggaatcttcagttttatatccaggta-----------------
------------------------------------------------------------
------------------------------------------------------------
------------------------------------------------------------
------------------------------------------------------------
--------------------------------------ttaaattttgtatttcaggaat
tcaacaaaaagtcaaactccttgtacaccatattacgtagcagcagg----------ctt
gcaggaagtcagcgagccccctttttaagacgattcctg---------ttgcgtctaaat
ttc---------------aattccttctttgaggcaactgcaagaggcgtactcaa----
-------------------------------tgtg
>PAFTOL009203
------------------------------------------------------------
------------------------------------------------------------
------------------------------------------------------------
------------------------------------------------------------
------------------------------------------------------------
------------------------------------------------------------
------------------------------------------------------------
------------------------------------------------------------
------------------------------------------------------------
------------------------------------------------------------
------------------------------------------------------------
------------------------------------------------------------
------------------------------------------------------------
------------------------------------------------------------
------------------------------------------------------------
------------------------------------------------------------
------------------------------------------------------------
------------------------------------------------------------
------------------------------------------------------------
--------------------------------------------cagtgctttttggagg
agagtcggcagttaatgcgtttacctcctcgtcaaacaacagctgaagctgaccttatgg
tgcctttccagctg--------gtaaagccta--gcc-------aacatgaa----tt-c
ttttcg---------catctctccctgactactaggatgccttcagcgggagttgctgtt
aaaccatcccaactagatgtatctagatcaagagcttatcctgaaggaagttctggtgcg
gcc------ccatcaaatactccctcagacttggatggctgggatggtatcactcttgaa
tattcaattgattggcccctccagttgtttttcacacaggaagtactat-ctaagtaccg
ccgggtattccagtatctgctacgacttaaacgaacacaaatggagttagagaagtcctg
ggcatctgttatgcatcaagaccatagtgattttgccaagcgtcgaaatgatagcgagag
gtgctcaacatctcagcaaagacgtcagcgttttagaccaatgtggcgggttagagagca
tatggcctttcttatcaggaatcttcagttttatattcaggta-----------------
------------------------------------------------------------
------------------------------------------------------------
------------------------------------------------------------
------------------------------------------------------------
------------------------------------------------------------
------------------------------------------------------------
------------------------------------------------------------
------------------------------------------------------------
-----------------------------------
>PAFTOL009205
------------------------------------------------------------
------------------------------------------------------------
------------------------------------------------------------
------------------------------------------------------------
------------------------------------------------------cagttt
tttgttcttttgccacctctttatgagcttattttggagatagagcgtgatgatattcgt
ggtggaaaacttcttaccctattgcataagagatgccattgtggtgtgcctgaactgcaa
acttgccttcagaggttactttggcatggtcatcaagtactctttaaccaacttgcatct
tggatggtttatggcattctgcaa---gacgctcatggagaatttttcattagaagg---
------------------------------------------------------------
---------------------------------------------------------gat
atgcttcctgaatatatccacatgcgtgttgcagaatccattctctttgctggcaaagca
gtaagggtcctgcggaaccccagccctggcttttttgcacaggattcattataccatcac
cagattccaaggcaataccacagaataccaggattttccggt------------------
--cgyttttctttccaaaaagacccttcaaca----------------------------
--------------------gatgctgaacttgttgaggaggagttactcccacagtctg
aggctgacaaaattgaagcaatgctccacaatctgmag----------------------
--gaatcaactgaattccacaaaaggtcatttgagtgtgctgttgactcgattcgcgcta
tcgcagccagtcatctttggcagcttgtggttgttcgtgcggatttgaatggccatttaa
aggcccttaaagactattttctgttggcaaagggagatttttkccagtgctttttggagg
agagtcggcagttaatgcgtttacctcctcgtcaaacaacagctgaagctgaccttatgg
tgcctttccagctg----------------------------------------------
---ttt---------tattttaccctgactactaggatgccttcagcgggagttgctgtt
aagccatcccaactagatgtatctagatcaagagcttatcctgatggaagttctggtgcg
gcc------ccatcaaatacttcttcagacttggatggctgggatggtatcactcttgaa
tattcaattgattggcccctccagttgtttttcacacaggaagtactat-ctaagtatcg
ccgggtattccagtatctgctacgccttaaacgaacacaaatggagttagaaaagtcctg
ggcatctgttatgcatcaagatcatagtgattttgccaagcgtcgaaatgatagggagag
gtgctcaacatctcagcaaagacggcagcgttttagaccaatgtggcgggttagagagca
tatggcctttcttatcaggaatcttcagttttatatccaggtaa----------------
------------------------------------------------------------
---------------------------------ggtatttatcagccttga---------
-----------------------------------------tttctcagtcatttttgga
cattggttctgtgtcaagaatactggacagtataatgaaactttgtctgcaattttgctg
gaccattgaaaatcaagaaagcccaagtacaaa-tgaattggagcacataactgaggaat
tcaacaaaaagtcaaactccttgtacaccatattacgtagcagcagg----------ctt
gcaggaagtcagcgagccccctttttaaggcgattcctg---------ttgcgtctaaat
ttc---------------aattccttctttgag---------------------------
-----------------------------------
>PAFTOL009209
------------------------------------------------------------
------------------------------------------------------------
------------------------------------------------------------
------------------------------------------------------------
------------------------------------------------------cagttt
tttgttattttgccacctctttatgagcttattttggagatagagcgtgatgatattcgt
ggtggaaaacttcttaccctattgcataagagatgccattgtggtgtgcctgaactgcaa
acttgccttcagaggttactttggcatggtcatcaagtactgtttaaccaacttgcatct
tggatggtttatggcattctgcaa---gaccctcatggagaatttttcattagaagg---
------------------------------------------------------------
---------------------------------------------------------gat
atgcttcctgaatatatccacatgcgtgttgcagaatctattctctttgctggcaaagca
gtaagggtcctgcggaaccccagccctggcttttttgcacaggcttcattgtaccatcac
cagattccaaggcaataccacagaataccaggattttctggt------------------
--cgcttttctttccaaaaagacccttcaaca----------------------------
--------------------gatgctgaatttgttgaggaggagttactcccgcagtctg
aggctgaaaaaattgaagcaatgctccgcaatctgaag----------------------
------------------------------------------------------------
------------------------------------------------------------
--------------------------------------------cagtgctttttggagg
agagtcggcagttaatgcgtttacctcctcgtcaaacaacagctgaagctgaccttatgg
tgcctttccagctg--------attattgtt---gcttgataagaacataca----ta-t
tttttt---------tattttaccctgactactaggatgccttctgcgggagttgctgtt
aagccatcccaactagatgtatctagatcaagagcttatcctgacggaagttctggtgcg
gcc------ccatcaaatacttcttcagacttggatggctgggatggtatcactcttgaa
tattcaattgattggcccctgcagttgtttttcacaccggaagtactat-ctaagtatcg
ccgggtattccagtatctgctacgccttaaacgaacacaaatggagttagaaaagtcctg
ggcatctgttatgcatcaagatcatagtgattttgccaagcgtcgaaatgatagggagag
gtgctcagcatctcagcaaagacggcagcgttttagaccaatgtggcgggttagagagca
tatggcctttcttatcaggaatcttcagttttatatccaggtaa----------------
------------------------------------------------------------
---------------------------------ggtatttatcagccttga---------
-----------------------------------------tttctcagtcatttttgga
catcggttctgtgtcaagaatactggacagtataatgaaactttgtctgcaattttgctg
gaccattgaaaatcaagaaagccctagtacaaa-tgaattggagcacataactgaggaat
tcaacaaaaagtcaaactccttgtacaccatattgcgtagcagcagg----------ctt
gcaggaagtcagcgagccccctttctaaggcgattcctg---------ttgcgtctaaat
ttc---------------aattccttctttgaggcaactgcaagaggcgtactcaa----
-------------------------------tgtt
>PAFTOL009215
------------------------------------------------------------
------------------------------------------------------------
------------------------------------------------------------
------------------------------------------------------------
------------------------------------------------------cagttt
ttcgttcttttgccacctctttatgagcttattttggagatagagcgtgatgatattcgt
ggtggaaaacttcttaccctattgcataagagatgccattgtggtgtgcctgaactgcaa
acttgccttcagaggtaagcacatcat---------------------------------
------------------------------------------------------------
------------------------------------------------------------
------------------------------------------------------------
------------------------------------------------------------
------------------------------------------------------------
------------------------------------------------------------
------------------------------------------------------------
------------------------------------------------------------
------------------------------------------------------------
------------------------------------------------------------
------------------------------------------------------------
--------------------------------------------cagtgttttttggagg
agagtcggcagttaatgcgtttacctcctcgtcaaacaacagctgaagctgaccttatgg
tgcctttccagctg----------------------------------------------
------------------------ctgactactaggatgccttcagcgggagttgctgtt
aaaccatcccaactagatgtatctagatcaagagcttatcctgacggaagttctggtgca
gcc------ccatcaaatactccctcagacttggatggctgggatggtatcactcttgaa
tattcaattgattggcccctccagttgtttttcacacaggaagtactat-ctaagtatcg
ccgggtattccagtatctgctacgccttaaacgaacacaaatggagttagagaagtcctg
ggmatctgttatgcatcaagatcatagtgatttcgccaagcggcgaaatgatagcgagag
gtgctcaacatctcagcaaagacggcagcgttttagaccaatgtggcgggttagagagca
tatggcctttcttatcaggaatcttcagttttatatccaggta-----------------
------------------------------------------------------------
------------------------------------------------------------
------------------------------------------------------------
------------------------------------------------------------
--------------------------------------ttaaattttgtatttcaggaat
ttaacaaaaagtcaaactccttgtacaccatattacgtagcagcagg----------ctt
gcaggaagtcagcgagccccctttttaagacgattcctg---------ttgcgtctaaat
ttc---------------aattccttctttgag---------------------------
-----------------------------------
>PAFTOL009217
------------------------------------------------------------
------------------------------------------------------------
------------------------------------------------------------
------------------------------------------------------------
------------------------------------------------------------
------------------------------------------------------------
------------------------------------------------------------
------------------------------------------------------------
------------------------------------------------------------
------------------------------------------------------------
------------------------------------------------------------
------------------------------------------------------------
------------------------------------------------------------
------------------------------------------------------------
------------------------------------------------------------
------------------------------------------------------------
------------------------------------------------------------
------------------------------------------------------------
------------------------------------------------------------
------------------------------------------------------------
------------------------------------------------------------
------------------------------------------------------------
------------------------------------------------ggagttgctgtg
aaaccatcccaactagatgtatctagatcaagagcttatcctgacggaagttctggtgca
gcc------ccatcaaatactccctcagacttggatggctgggatggtatcactcttgaa
tattcaattgattggcccctccagttgtttttcacacaggaagtactat-ctaaatatcg
ccgggtattccagtatctgctacgacttaaacgaacacaaatggagttagagaagtcctg
ggcatctgttatgcatcaagatcatagtgattttgccaagcgtcgaaatgatagcgagag
gtgctcaacatctcagcaaagacggcagcgttttagaccaatgtggcgggttagagagca
tatggcctttcttatcaggaatcttcagttttatatccaggta-----------------
------------------------------------------------------------
------------------------------------------------------------
------------------------------------------------------------
------------------------------------------------------------
------------------------------------------------------------
------------------------------------------------------------
------------------------------------------------------------
------------------------------------------------------------
-----------------------------------
>PAFTOL009221
------------------------------------------------------------
------------------------------------------------------------
------------------------------------------------------------
------------------------------------------------------------
------------------------------------------------------------
------------------------------------------------------------
------------------------------------------------------------
------------aggttactttggcatggccatcaagtactgtttaaccaacttgcatct
tggatggtttatggcattctgcaa---gaccctcatggagaatttttcattagaagg---
------------------------------------------------------------
---------------------------------------------------------gat
atgcttcctgaatatatccacatgcgtgttgcagaatctattctctttgctggcaaagca
gtaagggtcctgcggaaccccagccctggcttttttgcacaggattcattataccatcac
cagattccaaggcaataccatagaataccaggattttctggt------------------
--cgcttttctttccaaaaagacccttcaaca----------------------------
--------------------gatgctgaacttgttgaggaggatttactcccgcas----
------------------------------------------------------------
------------------------------------------------------------
------------------------------------------------------------
--------------------------------------------cagtgctttttggagg
agagtcgacagttaatgcgtttacctcctcgtcaaacaacagctgaagctgaccttatgg
tgcctttccagctg-------------------kgcttgataagaacataca----tt-t
ttttttttt-gtgtgtattttaccctgactactaggatgccttcagcgggagttgctgtt
aaaccatcccaactagatgtatctagatcaagagcttatcctgacggaagttctggtgcg
gyc------ccatcaaaaactccctcagacttggatggctgggatggtatcactcytgaa
tattcaattgattggcccctccaattgtttttcacacaggaagtactat-ctaagtatcg
ccgggtattccagtatctgctacgccttaaacgaacacaaatggaattagaaaagtcctg
ggcatctgttatgcatcaagatcatagtgattttgccaagcgtcgaaatgatagggagag
gtgctcaacatctcagcaaagacggcagcgttttagaccaatgtggcgggttagagagca
tatggcctttcttatcaggaatcttcagttttatatccaggtaa----------------
------------------------------------------------------------
---------------------------------ggtatttatcagccttga---------
-----------------------------------------tttctcartcatttttgga
cattggttctgtgtcaagaatactggacagtataatgaaactttgtctgcaattctgctg
gaccattgaaaatcaagaaagcccaagtacaaa-tgaattggagcacataactsaggaat
tcaacaaaaagtcaaactccttgtacaccatattacgtagcagcagg----------ctt
gcaggaagtcagcgagccccctttttaagacgattcctg---------ttgcgtctaaat
ttc---------------aattccttctttgag---------------------------
-----------------------------------
>PAFTOL009223
------------------------------------------------------------
------------------------------------------------------------
------------------------------------------------------------
------------------------------------------------------------
------------------------------------------------------cagttt
ttcgttcttttgccacccctttatgagcttattttggagatagarcgtgatgatattcgt
ggtggaaaasttcttaccctattgcayaagagatgccattgyggtgtgcctgaactgcaa
gcttgccttcagaggttactttggcatggtcatcaagtactgtttaaccaaattgcatct
tggatggtttatggcattctgcaa---gaccctcatggagaatttttcatcagaagg---
------------------------------------------------------------
---------------------------------------------------------gat
atgcttcctgaatatatccacatgcgtgttgcagaatctattctcttygcyggcaaagca
gtaagggtcctccgtaacccaagycctggcttttttgcacaagattcattatrccatcac
cagattccaaggcaataccacagaayaccaggattttcyggt------------------
--cacttttctttccagaaagacccytcaaca----------------------------
--------------------tct-------------------------------------
------------------------------------------------------------
-----------------------aggtcatt-----------------------------
-------------------gcagcttgtggttgttcgtgcggatttgaatggccatttaa
gggcccttaaagactattttctgctggcaaaaggagattttttccagtgctttttggagg
agagtcggcagttaatgcgtttacctcctcgtcaaacaacagctgaagctgaccttatgg
tgcctttccagctg---------ktattgtt---gcttgataagaacatrca----tatt
tttttt---------tctttcaccctgacyactaggatgccttcascgggmgttgctgtt
aaaccatcccaactggatgtatctagatcaagagctcatcctgayggaagttctggtgcg
gcc------ccatcaaatactctctcagacttggatggctgggatggtatcactcttgaa
tattcaattgattggcccctccagttgtttttcacacaggaagtactat-ctaagtatcg
ccgggtattccagtatctgctacgccttaaacgaacacaaatggagttagagaagtcctg
ggcrtctgttatgcatcaagatcatagtgattttgccaagcgtcgaaatgayagtgagag
gtgctcaacatctcagcaaagacggcagcgttttagaccaatgtggcgggttagagagca
tatggcctttcttatcaggaatcttcagttttatatccaggta-----------------
------------------------------------------------------------
------------------------------------------------------------
------------------------------------------------------------
------------------------------------------------------------
--------------------------------------ttaaattttgtatttcaggaat
tcaacaaaaagtcaaactccttgtacaccatattacgtagcagcagg----------ctt
gcaggaagtcagcgagccccctttttaagacgattcctg---------ttgcgtctaaat
ttc---------------aattccttctttgaggtcagt---------------------
-----------------------------------
>PAFTOL009225
------------------------------------------------------------
------------------------------------------------------------
------------------------------------------------------------
------------------------------------------------------------
------------------------------------------------------cagttt
ttcgttcttttgccacccctttatgagcttattttggagatagagcgtgatgatattcgt
ggtggaaaagttcttaccctattgcacaagagatgccattgcggtgtgcctgaactgcaa
gcttgccttcagaggttactttggcatggtcatcaagtactgtttaaccaaattgcatct
tggatggtttatggcattctgcaa---gaccctcatggagaatttttcatyagaagg---
------------------------------------------------------------
------------------------------------------------------------
------------------------------------------------------------
------------------------------------------------------------
------------------------------------------------------------
------------------------------------------------------------
------------------------------------------------------------
------------------------------------------------------------
------------------------------------------------------------
------------------------------------------------------------
--------------------------------------------cagtgctttttggagg
agagtcggcagttaatgcgtttacctcctcgtcaaacaacagctgaagctgaccttatgg
tgcctttccagctg------cctttattgtt---gcttgataagaacatrca-------t
attttt---------ttttctttcaccctyactaggatgccttcagcgggmgttgctgtt
aaaccatcccaactggatgtatctagatcaagagctcatcctgayggaagttctggtgcg
gcc------ccatcaaatwctctctcagayttggatggctgggatggtatcactcttgaa
tattcaattgattggcccctccagttgtttttcacacaggaagtactat-ctaagtatcg
ccgggtrttccagtatctgctacgccttaaacgaacacaaatggagttagagaagtcctg
ggcrtctgttatgcatcaagatcatagtgattttgccaagcgtcgaaatgacagtgagag
gtgctcaacatctcagcaaagacggcagcgttttagaccaatgtggcgggttagagagca
tatggcctttcttatcaggaatcttcagttttatatccaggta-----------------
------------------------------------------------------------
------------------------------------------------------------
------------------------------------------------------------
------------------------------------------------------------
--------------------------------------ttaaattttgtatttcaggaat
tcaacaaaaagtcaaactccttgtacaccatattacgtagcagcagg----------ctt
gcaggaagtcagcgagccccctttttaagacgattcctg---------ttgcgtctaaat
ttc---------------aattccttctttgaggcaactgcaagaggcgtactcaa----
-------------------------------tgtg
>PAFTOL009227
------------------------------------------------------------
------------------------------------------------------------
------------------------------------------------------------
------------------------------------------------------------
------------------------------------------------------cagttt
ttcgttcttttgcctcctctttacgagcttattttggagatagagcgtgatgatattcgt
ggtggaaaacttcttaccctattgcataagagatgccattgtggtgtgcctgaactgcaa
acttgccttcagaggttactttggcatggtcatcaagtactgtttaaccaaattgcatct
tggatggtttatggcattctgcaa---gaccctcatggagaatttttcattagaagg---
------------------------------------------------------------
---------------------------------------------------------gat
atgcttcctgaatatatccacatgcgtgttgcagaatctattctctttgctggcaaagca
gtaagggtcctccgtaaccccagccctggcttttttgcacaagattcattataccatcac
cagattccaaggcaataccacagaataccaggattttctggt------------------
--cgcttttctttccagaaagacccttcaaca----------------------------
--------------------gatgctgaacttgttgaggaggagttactcccacagtcrg
aggctgacaaaattgaagcaatgctccacaatctgaag----------------------
------------------------------------------------------------
------------------------------------------------------------
--------------------------------------------cagtgctttttggagg
agagtcggcagttaatgcgtttacctcctcgtcaaacaacagctgaagctgaccttatgg
tgcctttccagctg----------------------------------------------
------------------------ctgactactaggatgccttcagcgggagttgctgtt
aaaccatcccaactagatgtatctagakcaagagcttatcctgaaggaagttctggtgcg
gcc------ccatcaaatactccctcagacttggatggctgggatggtatcactcttgaa
tattcaattgattggcccctccagttgtttttcacacaggaagtactat-ctaagtatcg
ccgggtattccagtatctgctacgacttaaacgaacacagatggagttagagaagtcctg
ggcatctgttatgcatcaagaccatagtgattttgccaagcgtcgaaatgatagcgagag
gtgctcaacatctcagcaaagacggcagcgttttagaccaatgtggcgggttagagagca
tatggcctttcttatcaggaatcttcagttttatatccaggta-----------------
------------------------------------------------------------
------------------------------------------------------------
------------------------------------------------------------
------------------------------------------------------------
------------------------------------------------------------
------------------------------------------------------------
------------------------------------------------------------
------------------------------------------------------------
-----------------------------------
>PAFTOL009229
------------------------------------------------------------
------------------------------------------------------------
------------------------------------------------------------
------------------------------------------------------------
------------------------------------------------------cagttt
tttgttcttttgccacctctttatgagcttattttggagatagagcgtgatgatattcgt
ggtggaaaacttcttacactattgcataagagatgccattgtggtgtgcctgaactgcta
acttgccttcagaggttactttggcatggtcatcaagtactgtttaaccaacttgcatct
tggatggtttatggcattctgcaa---gaccctcatggagaatttttcatt---------
------------------------------------------------------------
---------------------------------------------------------gat
atgcttcctgaatatatccacatgcgtgttgcagaatctattctctttgctggcaaagca
gtaagggtcctccggaaccccagccctggcttttttgcgcaggattcattataccatcac
cagattccaaggcaataccaccgaataccaggattttctggt------------------
--cggtttgctttccaaaaagacctttcaaca----------------------------
--------------------gatgctcaacttgttgaggaggagttactcccacagtctg
aggctgacaaaattgaagcaatgctcc---------------------------------
------------------------------------------------------------
------------------------------------------------------------
------------------------------------agtattgccagtgctttttagagg
agagtcggcagttaatgcgtttacctcctcgtcaaacaacagctgaagctgaccttatgg
tgcctttccagctg----------------------------------------------
------------------------ctgactactaggatgccttcagcgggagttgctgtt
aaaccatcccaactagatgtatctagatcaagagcttatcctgacggaagttctggtgcg
gcc------ccatcaaatactccctcagacttggatggctgggatggtatcactcttgaa
tattcaattgattggcccctccagttgtttttcactcaggaagtactat-ctaagtatcg
ccgggtattccagtatctgctatgccttaaacgaacgcaaatggagttagagaagtcctg
ggcatctgttatgcatcaagatcatagtgattttgccaagcgtcgaaatgatagggagag
gtgctcaacatctcagcaaagacggcagcgttttagaccaatgtggcgggttagagagca
tatggcctttcttatcaggaatcttcagttttatatccaggta-----------------
------------------------------------------------------------
------------------------------------------------------------
------------------------------------------------------------
------------------------------------------------------------
--------------------------------------ttaaattttgtatttcaggaat
tcaacaaaaagtcaaactccttgtacaccatattacgtagcagcagg----------ctt
gcaggaagtcagcgagccccctttttaagacgattcctg---------ttgcgtctaaat
ttc---------------aattccttctttgaggcaactgcaagaggcgtactcaa----
-------------------------------tgtt
>PAFTOL009231
------------------------------------------------------------
------------------------------------------------------------
------------------------------------------------------------
------------------------------------------------------------
------------------------------------------------------------
------------------------------------------------------------
------------------------------------------------------------
------ttatgaaggttactttggcatggtcatcaagtactgtttaaccaacttgcatct
tggatggtttatggcattctgcaa---gaccckcatggagaatttttcattag-------
------------------------------------------------------------
------------------------------------------------------------
------------------------------------------------------------
------------------------------------------------------------
------------------------------------------------------------
------------------------------------------------------------
------------------------------------------------------------
------------------------------------------------------------
------------------------------------------------------------
------------------------------------------------------------
------------------------------------------------------------
------------------------------------------------------------
------------------------------------------------------------
------------------------------------------------------------
--------------------atccaattcaagagcttatcctgacggaagttctggtgcg
gcc------ccatcaaatactccctcagacttggatggctgggatggtatcactcttgaa
tattcaattgattggcccctccagttgtttttcactcaggaagtactat-ctaag-----
------------------------------------------------------------
------------------------------------------------------------
------------------------------------------------------------
------------------------------------------------------------
------------------------------------------------------------
------------------------------------------------------------
------------------------------------------------------------
------------------------------------------------------------
--------------------------------------ttaaattttgtatttcaggaat
tcaacaaaaagtcaaactccttgtacaccatattacgtagcagcagg----------ctt
gcaggaagtcagcgagccccctttttaagacgattcctg---------ttgcgtctaaat
ttc---------------aattccttctttgaggcaactgcaagaggcgtactcaa----
-------------------------------tgtt
>PAFTOL009233
------------------------------------------------------------
------------------------------------------------------------
------------------------------------------------------------
------------------------------------------------------------
------------------------------------------------------------
------------------------------------------------------------
------------------------------------------------------------
------------aggttactttggcatggtcatcaagtactgtttaaccaacttgcatct
tggatggtttatggcatyctccaa---gaccctcatgaagaatttttcattagaagg---
------------------------------------------------------------
---------------------------------------------------------gat
atgcttcctgaatatatccacatgcatgttgcagaatctattctctttgctggcaaagca
gtaagggtcctccggaaccccagccctggcttttttgcacaggattcattataccatcac
cagattccaaggcaataccacagaataccaggattttcgagt------------------
--cacatttctttccaaaaagacccttcaaca----------------------------
--------------------gatgctgaacttgttgaggaggagttactcccacagtctg
aggctgacaaaattgaagcaatgctccacaatctgaag----------------------
--gaatcaattgaattccacaaaaggtcatttgagtgtgctgttgactcgattcgcgcta
ttgcagccagtcatctttggcagcttgtggtygttcgtgcggatttgaatggccatttga
aggcctttaaagactattttctgttggcaaagggagattttttccagtgctttttggagg
agagtcggcagttaatgcgtttacctcctcgtcaaacaacagctgaagctgaccttatgg
tgcctttccagctg----------------------------------------------
------------------------------------------------------------
------------------------------------------------------------
------------------------------------------------------------
----------------------------------------------------aggtatcg
ccgggtattccagtatctgctacgccttaaacgaacacaaatggagttagaaaagtcctg
ggcgtctgttatgcatcaagatcatagtgattttgccaagcgtcgaaatgatagggagag
gtgctcaacatctcagcaaagacggcagcgttttagaccaatgtggcgggttagagagca
tatggcctttcttatcaggaatcttcagttttatatccaggtga----------------
------------------------------------------------------------
---------------------------------ggtatttatcagccttga---------
-----------------------------------------tttcgcagtcatttttgga
cattggttctgtgtcaagaatactggacagtataatgaaactttgtctgcaattctgctg
gaccattgaaaatcaagaaagcccgagtacaaa-tgaattggagcacataactgag----
--------------------------accatattrcgtagcagcagg----------ctt
gcaggaagtcagcgagccccctttttaagacgattcctg---------ttgcgtctaaat
ttc---------------aattccttctttgaagcaaccgcaagaggcgtactcaa----
-------------------------------tgtt
>PAFTOL009235
------------------------------------------------------------
------------------------------------------------------------
------------------------------------------------------------
------------------------------------------------------------
------------------------------------------------------cagttt
tttgttcttttgccacctcttcatgagcttattttggagatagagcgtgatgatattcgt
ggtggaaaacttctgagcctattgcataaragatgccattgtggggtgcctgaactgcaa
gcctgccttcagaggttactttggcatgggcatcaagtactgtttaaccaacttgcatct
tggatggtttatggcattctgcaa---gatcctcatggagaatttttcatcagaagg---
------------------------------------------------------------
---------------------------------------------catccaatgcaggat
atgcttcctgaatatatccacatgcgtgttgcagaatccgttctctttgctggcaaagca
gtaagggtccttcggaatcccagtcctggcttttttacacaggattcattataccatcac
caacttscaaggcaatatcatagaacamgaggatcttctggt------------------
--ccctttgctttccaaaaagacccttcaaca----------------------------
--------------------gatgcggaactcgttgaagaggagttactcccgcagtctg
aagctgacaaaattgaagcaatgctccgcgatctgaag----------------------
------------------------------------------------------------
------------------------------------------------------------
------------------------------------------------------------
------------------------------------------------------------
------------------------------------------------------------
------------------------------------------------------------
------------------------------------------gacggaagttctggtgtg
acc------ccatcaaatacttcctcagacttggatgggtgggatggcatcactctggaa
tattcaattgattggcccctccaattgtttttcacgcaggaagtactat-ctaagtatcg
ccgggtattccaatatctcctacgtcttaaacgaacgcaaatggagttagaaaagtcctg
ggcatctgtgatgcatcaagatcatatggattttgccaagcgtcgaaatgatagagagaa
gtgctcaacatctcagcaaagacggcagcgttttagaccaatgtggcgggttagagagca
catggcctttcttatcaggaatcttcagttttatatccaggtg-----------------
------------------------------------------------------------
------------------------------------------------------------
------------------------------------------------------------
------------------------------------------------------------
--------------------------------------ttaaatttcgtacttcaggaat
tcaacaaaaagtcaaactccttgtacactatattacgtagcagcagg----------ctt
gctggaagtcagcgagccccctttttaagacgattcctg---------ttgcgtctaaat
ttc---------------aattccttctttgaggygaccgcaaggggtgtrctcaa----
-------------------------------tgtt
>PAFTOL009237
------------------------------------------------------------
------------------------------------------------------------
------------------------------------------------------------
------------------------------------------------------------
------------------------------------------------------------
------------------------------------------------------------
------------------------------------------------------------
------ttacgtaggttactttggcatgggcatcaagtactgtttaaccaacttgcatct
tggatggtttatggcattctgcaa---gatcctcatggagaatttttcatcagaagg---
------------------------------------------------------------
------------------------------------------------------------
------------------------------------------------------------
------------------------------------------------------------
------------------------------------------------------------
------------------------------------------------------------
------------------------------------------------------------
------------------------------------------------------------
------------------------------------------------------------
------------------------------------------------------------
------------------------------------------------------------
------------------------------------------------------------
------------------------------------------------------------
------------------------------------------------------------
------------------------------------------------------------
------------------------------------------------------------
------------------------------------------------------------
------------------------------------------------------------
------------------------------------------------------------
------------------------------------------------------------
------------------------------------------------------------
------------------------------------------------------------
------------------------------------------------------------
------------------------------------------------------------
------------------------------------------------------------
------------------------------------------------------------
------------------------------------------------------------
------------------------------------------------------------
------------------------------------------------------------
-----------------------------------
>PAFTOL009239
------------------------------------------------------------
------------------------------------------------------------
------------------------------------------------------------
------------------------------------------------------------
------------------------------------------------------------
------------------------------------------------------------
------------------------------------------------------------
------------aggttactttggcatggtcatcaagtactgtttaaccaacttgcatct
tggatggtttatggcattctgcaa---gaccctcatggagaatttttcattagaagg---
------------------------------------------------------------
------------------------------------------------------------
------------------------------------------------------------
------------------------------------------------------------
------------------------------------------------------------
------------------------------------------------------------
------------------------------------------------------------
------------------------------------------------------------
------------------------------------------------------------
------------------------------------------------------------
------------------------------------------------------------
------------------------------------------------------------
------------------------------------------------------------
---ttt---------tattttaccctgactactaggatggcttcagcgggagttgctgtt
aaaccatcccaactagatgtatctagatcaagagcttatcctgacggaagttctggtgcg
gcc------ccatcaattactccctcagacttggatggctgggatggtatcactcttgaa
tattcaactgattggccccttcagttgtttttcacacaggaagtactat-ctaagtatcg
ccgggtattccagtatctgctacgccttaaacgaacacaaatggagttagaaaagtcctg
ggcatctgttatgcatcaagatcatagtgattttgccaagcgtcgaaatgatagggagag
gtgctcaacatctcagcaaagacggcagcgttttagaccaatgtggcgggttagagagca
tatggcctttcttatcaggaatcttcagttttatatccaggta-----------------
------------------------------------------------------------
------------------------------------------------------------
------------------------------------------------------------
------------------------------------------------------------
------------------------------------------------------------
------------------------------------------------------------
------------------------------------------------------------
------------------------------------------------------------
-----------------------------------
>PAFTOL009241
------------------------------------------------------------
------------------------------------------------------------
------------------------------------------------------------
------------------------------------------------------------
---------------------------------------------------tcccagttt
ttcgttcttttgccacccctttatgagcttattttggagatagaacgtgatgatattcgt
ggtggaaaacttcttaccctattgcataagagatgccattgtggtgtgcctgaactgcaa
gcttgccttcagaggttactttggcatggtcatcaagtactgtttaaccaaattgcatct
tggatggtttatggcattctgcaa---gaccctcatggagaatttttcatcagaagg---
------------------------------------------------------------
---------------------------------------------------------gat
atgcttcctgaatatatccacatgcgtgttgcagaatctattctctttgctggcaaagca
gtaagggtcctccgtaacccaagccctggcttttttgcacaagattcattataccatcac
cagattccaaggcaataccacagaataccaggattttccggt------------------
--cacttttctttccagaaagacccttcaaca----------------------------
--------------------gatgctgaacttgttgaggagcagttactcccacagtcgg
aggctgacaaaattgaagcaatgctccacaatctgaag----------------------
--gaatcaactgaattccacaaaaggtcatttgagtgtgctgttgactcgattcgcgcta
ttgcagccagtcatctctggcagcttgtggttgttcgtgcggatttgaatggccatttaa
rggcccttaaagactattttctgctggcaaaaggagattttttccagtgctttttggagg
agagtcggcagttaatgcgtttacctcctcgtcaaacaacagctgaagctgaccttatgg
tgcctttccagctg---------ttattgtt---gcttgataagaacatrma----tatt
tttttt---------tctttcaccctgacyactaggatgccttcascgggmgttgctgtt
aaaccatcccaactkgatgtatctagatcaagagctcatcctgayggaagttctggtgcg
gcc------ccatcaaatactctctcagacttggatggctgggatggtatcactcttgaa
tattcaattgattggcccctccagttgtttttcacacaggaagtactat-ctaagtatcg
ccgggtattccagtatctgctacgccttaaacgaacacaaatggagttagagaagtcctg
ggcrtctgttatgcatcaagatcatagtgattttgccaagcgtcgaaatgacagtgagag
gtgctcaacatctcagcaaagacggcagcgttttagaccaatgtggcgggttagagagca
tatggcctttcttatcaggaatcttcagttttatatccaggta-----------------
------------------------------------------------------------
------------------------------------------------------------
------------------------------------------------------------
------------------------------------------------------------
--------------------------------------ttaaattttgtatttcaggaat
tcaacaaaaagtcaaactccttgtacaccatattacgtagcagcagg----------ctt
gcaggaagtcagcgagccccctttttaagacgattcctg---------ttgcgtctaaat
ttc---------------aattccttctttgaggcaactgcaagaggcgtactcaa----
-------------------------------tgtg
>PAFTOL009243
------------------------------------------------------------
------------------------------------------------------------
------------------------------------------------------------
------------------------------------------------------------
------------------------------------------------------cagttt
tttgttcttttgccacctctttatgagcttattttggagatagagcgtgatgatattcgt
ggtggaaaacttcttaccctattgcataagagatgccattgtggtgtgcctgaactgcaa
acttgccttcagaggttactttggcatggtcatcaagtactgtttaaccaacttgcgtct
tggatggtttatggcattctgcaa---gaccctcatggagaatttttcattagaagg---
------------------------------------------------------------
------------------------------------------------------------
------------------------------------------------------------
------------------------------------------------------------
------------------------------------------------------------
------------------------------------------------------------
------------------------------------------------------------
------------------------------------------------------------
------------------------------------------------------------
------------------------------------------------------------
--------------------------------------------cagtgctttttggagg
agagtcggcagttaatgcgtttacctcctcgtcaaacaacagctgaagctgaccttatgg
tgcctttccagctg---------ttattgtt---gcttgatgagaacataca----tatt
tttttt---------tattttaccctggctactaggatgccttcagcgggagttgctgtt
aagccatcccaactagatgtatctagatcaagagcttatcctgatgcaagttctggtgcg
gcc------ccatcaaatacttcttcagacttggatggctgggatggtatcactctggaa
tattcaattgattggcccctccagttgtttttcacacaggaagtactat-ctaagtatcg
acgggtattccagcatctgctacgccttaaacgaacacaaatggagttagaaaagtcctg
ggcatctgttatgcatcaagatcacagtgattttgccaagcgtcgaaatgatagggagag
gtgctcaacatctcagcaaagacggcagcgttttagaccaatgtggcgggttagagagca
tatggcctttcttatcaggaatcttcagttttatatccaggta-----------------
------------------------------------------------------------
------------------------------------------------------------
------------------------------------------------------------
------------------------------------------------------------
-----------------------------------------aattttgtatttcaggaat
tcaacaaaaagtcaaactccttgtacaccatattacgtagcagcagg----------ctt
gcaggaagtcagcgagccccctttttaaggcgattcctg---------ttgcgtctaaat
ttc---------------aattccttctttgaggcaactgcaagaggtgtactcaa----
-------------------------------tgtt
>PAFTOL009245
------------------------------------------------------------
------------------------------------------------------------
------------------------------------------------------------
------------------------------------------------------------
------------------------------------------------------cagttt
tttgttcttttgccacctctttatgagcttattttggagatagagcgtgatgatattcgt
ggtggaaaacttcttaccctattgcataagagatgccattgtggtgtgcctgaactgcaa
acttgccttcakaggttactttggcatggtcatcaagtactgtttaaccaacttgcatct
tggatggtttatggcattctgcaa---gaccctcatggagaatttttcatcagaagg---
------------------------------------------------------------
---------------------------------------------------------gat
atgcttcctgaatatatccacatgcgtgttgcagaatctattctctttgctggcaaagca
gtaagggtcctgcggaaccccagccctggcttttttgcacaggattcattataccatcac
cagattccaaggcaataccacagaataccaggattttctggt------------------
--cgcatttctttccaacatttctttccaa------------------------------
------------------------------------------------------------
------------------------------------------------------------
---aatcaactgaattccacaaaaggtcatttgagtttgctgttgactcgattcgtgcta
tcgcagccagtcatctttggcagcttgtggttgttcgtgcggatttgaatggccatttaa
aggcccttaaagactattttctgttggcgaagggagattttttccagtgctttttggagg
agagtcggcagttaatgcgtttacctcctcgtcaaacaacagctgaagctgaccttatgg
tgcctttccagctg--------attattatt---gcttgataagaacataca----ta-t
tttttt---------tattttaccctgactactaggataccttcagcgggagttgctgtt
aagccatcccaactagatgtatctagatcaagagcttatcctgacggaagttctggtgcg
gcc------ccatcaaatacttcttcagacttggatggctgggatggtatcactcttgaa
tattcaattgattggcccctccagttgtttttcacacaggaagtactat-ctaagtawcg
ccgagtattccagtatctgctacgccttaaacgaacacaaatggagttagaaaagtcctg
ggcatctgttatgcatcaagatcatagtgacgttgccaagcgtcgaaatgatagggagag
gtgctcagcatctcagcaaagacggcagcgttttagaccaatgtggcgggttagagagca
tatggcctttcttatcaggaatcttcagttttatatccaggta-----------------
------------------------------------------------------------
------------------------------------------------------------
------------------------------------------------------------
------------------------------------------------------------
--------------------------------------ttaaattttgtatttcaggaat
tcaacaaaaagtcaaactccttgtacaccatattacgtagcagcagg----------ctt
gcagggagtcagcgagccccctttttaaggcgattcctg---------ttgcgtctaaat
ttc---------------aattccttctttgag---------------------------
-----------------------------------
>PAFTOL009247
------------------------------------------------------------
------------------------------------------------------------
------------------------------------------------------------
------------------------------------------------------------
------------------------------------------------------------
------------------------------------------------------------
------------------------------------------------------------
------------------------------------------------------------
------------------------------------------------------------
------------------------------------------------------------
------------------------------------------------------------
------------------------------------------------------------
------------------------------------------------------------
------------------------------------------------------------
------------------------------------------------------------
------------------------------------------------------------
------------------------------------------------------------
------------------------------------------------------------
------------------------------------------------------------
------------------------------------------------------------
------------------------------------------------------------
------------------------------------------------------------
------------------------------------------------------------
------------------------------------------------------------
------------------------------------------------------------
------------------------------------------------------------
----------------------------------------atggagttagaaaagtcctg
ggcatctgttatgcatcaagatcatagtgattttgccaaacgtcgaaatgatagggagaa
gtgctcaacatcttggcaaagacggcagcgttttagaccaatgtggcgggttagagagca
catggcctttcttatcaggaatcttcagttttatatccaggta-----------------
------------------------------------------------------------
------------------------------------------------------------
------------------------------------------------------------
------------------------------------------------------------
------------------------------------------------------------
------------------------------------------------------------
------------------------------------------------------------
------------------------------------------------------------
-----------------------------------
>PAFTOL009251
------------------------------------------------------------
------------------------------------------------------------
------------------------------------------------------------
------------------------------------------------------------
------------------------------------------------------------
------------------------------------------------------------
------------------------------------------------cctgaactgcaa
acttgccttcagaggttactttggcatggtcatcaagtaytgtttaaccaacttgcatct
tggatggtttatggcattctgcaa---gaccctcatggagaatttttcattagaagg---
------------------------------------------------------------
------------------------------------------------------------
------------------------------------------------------------
------------------------------------------------------------
------------------------------------------------------------
------------------------------------------------------------
------------------------------------------------------------
------------------------------------------------------------
------------------------------------------------------------
------------------------------------------------------------
--------------------------------------------cagtgctttttggagg
agagtcggcagttaatgcgtttacctcctcgtcaaacaacagctgaagctgaccttatgg
tgcctttccagctg----------------------------------------------
------------------------------------------------------------
------------------------------------------------------------
------------------------------------------------------------
------------------------------------------------------------
------------------------------------------------------------
------------------------------------------------------------
------------------------------------------------------------
------------------------------------------------------------
------------------------------------------------------------
------------------------------------------------------------
------------------------------------------------------------
------------------------------------------------------------
------------------------------------------------------------
------------------------------------------------------------
------------------------------------------------------------
------------------------------------------------------------
-----------------------------------
>PAFTOL009253
------------------------------------------------------------
------------------------------------------------------------
------------------------------------------------------------
------------------------------------------------------------
------------------------------------------------------------
------------------------------------------------------------
------------------------------------------------------------
------------aggttactttggcatgggcatcaagtactgtttaaccaacttgcatct
tggatggtttatggcattctgcaa---gatcctcayggagaatttttcatc---------
------------------------------------------------------------
------------------------------------------------------------
------------------------------------------------------------
------------------------------------------------------------
------------------------------------------------------------
------------------------------------------------------------
------------------------------------------------------------
------------------------------------------------------------
------------------------------------------------------------
------------------------------------------------------------
------------------------------------------------------------
------------------------------------------------------------
------------------------------------------------------------
------------------------------------------------------------
------------------------------------------------------------
------------------------------------------------------------
------------------------------------------------------------
----------------------------------------agaaggttcgaaaagtcctg
ggcatctgtgatgcatcaagatcatatggattttgccaagcgtcgaaatgatagagagaa
gtgctcaacatctcagcaaagacggcagcgttttagaccaatgtggcgggttagagagca
catggcctttcttatcaggaatcttcagttttatatccaggtg-----------------
------------------------------------------------------------
------------------------------------------------------------
------------------------------------------------------------
------------------------------------------------------------
------------------------------------------------------------
------------------------------------------------------------
------------------------------------------------------------
------------------------------------------------------------
-----------------------------------
>PAFTOL009255
------------------------------------------------------------
------------------------------------------------------------
------------------------------------------------------------
------------------------------------------------------------
------------------------------------------------------------
------------------------------------------------------------
------------------------------------------------------------
------------aggttactttggcatggtcatcaagtactgtttaaccaacttgcatct
tggatggtttatggcattctgcaa---gaccctcatggagaatttttcattagaagg---
------------------------------------------------------------
---------------------------------------------------------gat
atgcttcctgaatatatccacatgcgtgttgcagaatctattctctttgctggcaaagca
gtaagggtcctgcggaatcccagccctggcttttttgcacaggattcattataccatcac
cagattccaaggcaataccacagaataccaggattttctggt------------------
--cgcttttctttccaaaaagacccttcarag----------------------------
------------------------------------------------------------
-----------------aaaattctcccttgtacgcag----------------------
--gaatcaactgaattccacaaaagatcatttgagtgtgctgttgactctattcgcgcta
tcgcagccagtcatctttggcagcttgtggttgttcgtgcggatttgaatggccatttaa
aggcccttaaagactattttctgttggcaaagggagattttttccmgtgctttttggagg
agagtcggcagttaatgcgtttacctcctcgtcaaacaacagctgaagctgaccttatgg
tgcctttccagctg-------ctttattgtt---gcttgataagaacatactt------t
tttttt---------ttttaaaccctgactactaggatgccttcggcgggagttgctgtt
aaaccatcccaaatagatgtatctagatcaagagcttatcctgacggaagttctggtgcg
gcc------ccatcaaatactccctcagacttcgatggctgggatggtatcactcttgaa
tattcaattgattggcccctccagttgtttttcacacaggaagtactat-ctaagtatcg
ccgggtattccagtatctgctacgccttaaacgaacacaaatggagttagaaaagtcctg
ggcatctgttatgcatcaagatcatagtgattttgccaagcgtcgaaatgatagggagag
gtgctcaacatctcagcaaagacggcagcgttttagaccaatgtggcgggttagagagca
tatggcctttcttgtcaggaatcttcagttttatatccaggta-----------------
------------------------------------------------------------
------------------------------------------------------------
------------------------------------------------------------
------------------------------------------------------------
--------------------------------------ttaaattttgtatttcaggaat
tcaacaaaaagtccaactccttgtacaccatattacgtagcagcagg----------ctt
gcaggaagtcaacgagccccctttctaagacgattcctg---------ttgcgtctaaat
ttc---------------aattccttctttgaggcaactgcaagaggcgtactcaa----
-------------------------------tgtt
>PAFTOL009257
------------------------------------------------------------
------------------------------------------------------------
------------------------------------------------------------
------------------------------------------------------------
------------------------------------------------------cagttt
tttgttcttttgccacctctttatgagcttattttggagatagagcgtgatgatattcgt
ggtggaaaacttcttaccctattgcataagagatgccattgtggtgtgcctgaactgcaa
acttgccttcagaggttactttggcatggtcatcaagtactgtttaaccaacttgcatct
tggatggtttatggcattctgcaa---gaccctcatggagaatttttcattagaagg---
------------------------------------------------------------
------------------------------------------------------------
------------------------------------------------------------
------------------------------------------------------------
------------------------------------------------------------
------------------------------------------------------------
------------------------------------------------------------
------------------------------------------------------------
------------------------------------------------------------
------------------------------------------------------------
--------------------------------------------cagtgctttttggagg
agagtcggcagttaatgcgtttacctcctcgtcaaacaacagctgaagctgaccttatgg
tgcctttccagctgkt---tcctttattgtt---gcttgataagaacatac---------
-ttttt---------tttttaaccctgactactaggatgccttcggcgggagttgctgtt
aaaccatcccaaatagatgtatctagatcaagagcttatcctgacggaagttctggtgcg
gcc------ycatcaaatactycytcagacttsgatggctgggatggtatcactcttgaa
tattcaattgattggcccctccagttgtttttcacrcaggaagtactat-ctaagtatcg
ccgggtattccagtatctgctacgccttaaacgaacacaaatggagttagaaaagtcctg
ggcatctgttatgcatcaagatcatagtgattttgccaagcgtcgaaatgatagggagag
gtgctcaacatctcagcaaagacggcagcgttttagaccaatgtggtgggttagagagca
tatggcctttcttgtcaggaatcttcagttttatatccaggtat----------------
------------------------------------------------------------
------------------------------------------------------------
------------------------------------------------------------
------------------------------------------------------------
---------------------------------------taaattttgtatttcaggaat
tcaacaaaaagtcaaactccttgtacaccatattacgcagcagcagg----------ctt
gcaggaagtcagcgagccccctttctaagacgattcctg---------ttgcgtctaaat
ttc---------------aattcmttctttgaggyaactgcaagaggcgtactcaa----
-------------------------------tgtt
>PAFTOL009259
------------------------------------------------------------
------------------------------------------------------------
------------------------------------------------------------
------------------------------------------------------------
------------------------------gctataacmacatttttttgcckccagttt
tttgttcttttgccacctctttatgagmttattttggagatagagcgtgatgatattcgt
ggtggaaaacttcttaccctattgcataagagatgccattgtggtgtgcctgaactgcaa
acttgccttcagaggttactttggcatggtcatcaagtgctgtttaaccaacttgcatct
tggatggtttatggcattctgcaa---gaccctcatggagaatttttcattagaagg---
------------------------------------------------------------
------------------------------------------------------------
------------------------------------------------------------
------------------------------------------------------------
------------------------------------------------------------
------------------------------------------------------------
------------------------------------------------------------
------------------------------------------------------------
------------------------------------------------------------
------------------------------------------------------------
--------------------------------------------cagtgctttttggagg
agagtcggcagttaatgcgtttacctcctcgtcaaacaacagctgaagctgatcttatgg
tgcctttccagctg--------kgtattgtt---gcttgataagaacataca----ta-t
gttttt---------tatttcaccctgactactaggatggcttcagagggagttgctgtt
aaaccatcccaactagatgtatctagatcaagagcttatcctgacggaagttstggtgcg
gcc------ccakcaattactccctcagacttggatggctgggatggtatcactcttgaa
tattcaattgattggcccctccagttgtttttcacacaggaagtactat-ctaagtatcg
ccgggtattccagtatctgctacgccttaaackaacacaaatggagttagaaaagtcctg
ggcatctgttatgcatcaagatcatagtgattttgccaagcgtcgaaatgatagggagag
gtgctcaacatctcagcaaagacggcagcgttttagaccaatgtggcgggttagagagca
tatggcctttcttatcaggaatcttcagttttatatccaggtaa----------------
------------------------------------------------------------
---------------------------------kgtatttatcagccttga---------
-----------------------------------------tttctcagtcatttttgga
cattggttctgtgtcaagaatactggacagtataatgaaactttgtctgcaattctgctg
gacaattgaaaatcaagaaagcccaagtacgaa-tgaattggagcacataactgag----
------------------------------------------------------------
------------------------------------------------------------
------------------------------------------------------------
-----------------------------------
>PAFTOL009261
------------------------------------------------------------
------------------------------------------------------------
------------------------------------------------------------
------------------------------------------------------------
------------------------------------------------------------
------------------------------------------------------------
------------------------------------------------------------
------------------------------------------------------------
------------------------------------------------------------
------------------------------------------------------------
------------------------------------------------------------
------------------------------------------------------------
------------------------------------------------------------
------------------------------------------------------------
------------------------------------------------------------
------------------------------------------------------------
------------------------------------------------------------
------------------------------------------------------------
------------------------------------------------------------
------------------------------------------------------------
------------------------------------------------------------
------------------------------------------------------------
---------------------------------aggatgccttcagcgggagttgctgtt
aaaccatcccaactagatgtatctaggtcaagagcttatcctgacggaagttctggtgca
gcc------ccatcaaatactccctcagacttggatggctgggatggtatcactcttgaa
tattcaattgattggcccctccagttgtttttcacgcaggaagtactat-ctaag-----
------------------------------------------------------------
------------------------------------------------------------
------------------------------------------------------------
------------------------------------------------------------
------------------------------------------------------------
------------------------------------------------------------
------------------------------------------------------------
------------------------------------------------------------
------------------------------------------------------------
------------------------------------------------------------
------------------------------------------------------------
------------------------------------------------------------
-----------------------------------
>PAFTOL009263
------------------------------------------------------------
------------------------------------------------------------
------------------------------------------------------------
------------------------------------------------------------
------------------------------------------------------cagttt
tttgttcttttgccacctctttacgagcttactttggagatagagcgtgatgatattcgt
ggtggaaaacttcttaccctattgcataagagatgccattgtggtgtgcctgaactgcaa
acttgccttcagaggttactttggcatggtcatcaagtactgtttaaccaacttgcatct
tggatggtttatggcattctgcaa---gaccctcatggagaatttttcattagaagg---
------------------------------------------------------------
------------------------------------------------------------
------------------------------------------------------------
------------------------------------------------------------
------------------------------------------------------------
------------------------------------------------------------
------------------------------------------------------------
------------------------------------------------------------
------------------------------------------------------------
------------------------------------------------------------
--------------------------------------------cagtgctttttggagg
agagtcggcagttaatgcgtttacctcctcgtcaaacaacagctgaagctgaccttatgg
tgcctttccagctg----------------------------------------------
---ttt---------tattttactctgactactaggatgccttcagcgggagttgctgtt
aagccatcccaactagatgtatctagatcaagagcttatcctgacggaagttctggtgtg
gcc------mcatcaagtacttcttcagacttggatggctgggatggtatcactcttgaa
tattcaattgattggcccctccagttgtttttcacacaggaagtactat-ctaagtatcg
ccgagtattccagtatctgctacgccttaaacgaacacaaatggagttagaaaagtcctg
ggcatctgttatgcatcargatcatagtgattttgccaagcgtcgaaatgatagggagag
gtgctcagcatctcagcaaagacggcagcgttttagaccaatgtggcgggttagagagca
tatggcctttcttatcaggaatcttcagttttatatccaggta-----------------
------------------------------------------------------------
------------------------------------------------------------
------------------------------------------------------------
------------------------------------------------------------
------------------------------------------------------------
------------------------------------------------------------
------------------------------------------------------------
------------------------------------------------------------
-----------------------------------
>PAFTOL009265
------------------------------------------------------------
------------------------------------------------------------
------------------------------------------------------------
------------------------------------------------------------
------------------------------------------------------------
------------------------------------------------------------
------------------------------------------------------------
------------aggttactttggcatggtcatcaagtactgtttaaccaacttgcatct
tggatggtttatggcattctgcaa---gaccctcatggagaatttttcattagaagg---
------------------------------------------------------------
------------------------------------------------------------
------------------------------------------------------------
------------------------------------------------------------
------------------------------------------------------------
------------------------------------------------------------
------------------------------------------------------------
------------------------------------------------------------
------------------------------------------------------------
------------------------------------------------------------
------------------------------------------------------------
------------------------------------------------------------
------------------------------------------------------------
------------------------------------------------------------
------------------------------------------------------------
------------------------------------------------------------
------------------------------------------------------------
------------------------------------------------------------
------------------------------------------------------------
------------------------------------------------------------
------------------------------------------------------------
------------------------------------------------------------
------------------------------------------------------------
------------------------------------------------------------
------------------------------------------------------------
------------------------------------------------------------
------------------------------------------------------------
------------------------------------------------------------
------------------------------------------------------------
-----------------------------------
>PAFTOL009267
------------------------------------------------------------
------------------------------------------------------------
------------------------------------------------------------
------------------------------------------------------------
------------------------------------------------------cagttt
tttgttcttttgccacctcttcatgagcttattttggagatagagcgtgatgatatttgt
ggtggaaaacttctgagc---ttgcataagagatgccattgtggggtgcctgaactgcaa
gcctgccttcagaggttactttggcatgggcatcaagtactgtttaaccaacttgcatct
tggatggtttatggcattctrcaa---gaccctcatggagaatttttcatcagaagg---
------------------------------------------------------------
------------------------------------------------------------
------------------------------------------------------------
------------------------------------------------------------
------------------------------------------------------------
------------------------------------------------------------
------------------------------------------------------------
------------------------------------------------------------
------------------------------------------------------------
------------------------------------------------------------
--------------------------------------------cagtgctttttggagg
agagtcggcaattaatgcgtttacctcctcgtcaaacaacggctgaagctgaccttatgg
tgcccttccagctg----------------------------------------------
------------------------------------------------------------
------------------------------------------------------------
------------------------------------------------------------
------------------------------------------gtaaagt-tgaggtatcg
ccgggtattccagtatctcctacgtcttaaacgaacgcaaatggagttagaaaagtcctg
ggcatctgtgatgcatcaagatcatatggattttgccaagcttcgaaataatagagagaa
gtgctcaacatctcagcaaagacggcagcgttttagaccaatgtggagggttagagagca
catggcctttcttatccggaatcttcagttttatatccaggt------------------
------------------------------------------------------------
------------------------------------------------------------
------------------------------------------------------------
------------------------------------------------------------
------------------------------------------------------------
----cgatgtgatagaatcccaatggaatatactacaaacccata--------------t
acaggagtcacacgattttaccgaacttgtgaatttcca---------ccaagagtaagt
gaa---------------tattctt-----------------------------------
-----------------------------------
>PAFTOL009269
------------------------------------------------------------
------------------------------------------------------------
------------------------------------------------------------
------------------------------------------------------------
------------------------------------------------------cagttt
tttgttcttttgccacctcttcatgagcttattttggagatagagcgtgatgatattttc
ggtggaaaacttctgagcctattgcataagagatgccattgtggggtgcctgaactgcaa
gcctgccttcagaggttactttggcatgggcatcaagtactgtttaaccaacttgcatct
tggatggtttatggcattctgcaa---gaccctcatggagaatttttcatcagaagg---
------------------------------------------------------------
---------------------------------------------------------gat
atgcttcctgaatatatccacatgcgtgttgcagaatccgttctctttgctggcaaagca
gtgagggtccttcggaatcccagtcctggattttttacacaggattcattataccatcac
caaattccaaggcaatatcacagaa-----------------------------------
------------------------------------------------------------
------------------------------------------------------------
---------------------ttctctcttgtatgcag----------------------
--gaatcaactgaattccacaaaaggtcatttgagtgtgctgttgactcgattcgcgcta
ttgcagccagtcatctttggcagcttgtggttgttcgtgcggatttggatggccatttaa
aggcccttaagaactattttctgttggcaaaaggagatttttttcagtgctttttggagg
agagtcggcaattaatgcgtttacctcctcgtcaaacaacggctgaagctgaccttatgg
tgcccttccagctg--------gtaaagttg-----------------------------
------------------------ctgactactaggatgccttcagtgggagttgctgtt
aaaccatcccaattagatgcatctagatcaagagcttatgctgacggaagttccagtgtg
gcc------ccatcaaatacttcctcagacttggatggctgggatggtatcactcttgaa
tattcaattgattggcccctccaattgtttttcacgcaggaagtactat-ctaagtatcg
ccgggtattccagtatctcctacgtcttaaacgaacgcaaatggagttagaaaagtcctg
ggcatctgtgatgcatcaagatcatatggactttgccaagcttcgaaataatagagagaa
gtgctcaacatctcagcaaagacggcagcgttttagaccaatgtggagggttagagagca
catggcctttcttatcaggaatcttcagttttatatccaggtg-----------------
------------------------------------------------------------
------------------------------------------------------------
------------------------------------------------------------
------------------------------------------------------------
-----------------------------------------------gtacttcaggaat
tcaacaaaaagtcaaactccttgtacactatattacgtagcagcagg----------ctt
gcaggaagtcagcgagccccctttttaagacgattcttg---------ttgcgtctaaat
ttc---------------aattccttctttgaggcaaccgcaaggggtgtactcaa----
-------------------------------t---
>PAFTOL009271
------------------------------------------------------------
------------------------------------------------------------
------------------------------------------------------------
------------------------------------------------------------
------------------------------------------------------cagttt
ttcgttgttttgccacctctttatgagcttattttggagatagagcgtgatgatattcgt
ggtggaaaacttcttacactattgcataagagatgccattgtggtgtgcctgaactgcaa
acttgccttcaraggttactttggcatggtcatcaagtactgtttaaccaacttgcatct
tggatggtttatggcattctgcaa---gaccctcatggagaatttttcattagaagg---
------------------------------------------------------------
------------------------------------------------------------
------------------------------------------------------------
------------------------------------------------------------
------------------------------------------------------------
------------------------------------------------------------
------------------------------------------------------------
------------------------------------------------------------
------------------------------------------------------------
------------------------------------------------------------
-----------------------------------------tggcagtgctttttagagg
agagtcggcagttaatgcgtttacctcctcgtcaaacaacagctgaagctgaccttatgg
tgcctttccagctg---------gtaaagtc---tggccaacataatgatga----agat
aaatac---------ttctccagagtatcactgcggatgccttcagcgggagttgctgtt
aaaccatcccaactagatgtatctagatcaagagcttatcctgacggaagttctggtgcg
gcc------ccatcaaatattccctcagacttggatggctgggatggtatcactcttgaa
tattcaattgattggcccctccagttgtttttcgctcaggaagtactat-ctaagtatcg
ccgggtattccagtatctgctacgccttaaacgaacgcaaatggagttagagaagtcctg
ggcatctgttatgcatcaagatcatagtgattttgccaagcgtcgaaatgatagggagag
gtgctcaacatctcagcaaagacggcagcgttttagaccaatgtggcgggttagagagca
tatggcctttcttatcaggaatcttcagttttatatccaggtgtga--------------
------------------------------------------------------------
------------------------------------------------------------
------------------------------------------------------------
------------------------------------------------------------
----------------------------------ttgggtgaggtatgtcttttaattg-
tcatcaataaagcggactcctcggtttgctgagcttttgatacctaaaatgcttttttct
gcaggtatttatcagccttgatttctcagtcatttttggacattggttctgtgtcaagaa
tactggacagtataatgaaactttgtctgcaattctgctggaccattgaaaatcaagaaa
gcccaagtacaaatgaattggaacacataactgag
>PAFTOL009279
------------------------------------------------------------
------------------------------------------------------------
------------------------------------------------------------
------------------------------------------------------------
------------------------------------------------------cagttt
ttcgttcttttgccacctctttatgagcttattttggagatagagcgtgatgatattcgt
ggtggaaaacttcttaccctattgcataagagatgccattgtggtgtgcctgaactgcaa
acttgccttcagaggtaagcacatcat---------------------------------
------------------------------------------------------------
------------------------------------------------------------
---------------------------------------------------------gat
atgcttcctgaatatatccacatgcgtgttgcagaatccattctctttgctggcaaagca
gtacgggtcctccggaaccccagccctggcttttttgcacaggattcattataccat---
------------------------------------------------------------
------------------------------------------------------------
------------------------------------------------------------
------------------------------------------------------------
------------------------------------------------------------
------------------------------------------------------------
--------------------------------------------cagtgctttttggagg
agagtcggcagttaatgcgtttacctcctcgtcaaacaacagctgaagctgaccttatgg
tgcctttccagctg----------------------------------------------
------------------------ctgactactaggatgccttcagcgggagttgctgtt
aaaccatcccaactagatgtatctagatcaagagcttatcctgacggaagttctggtgcg
gcc------ccrtcaaatactycctcagasttggatggctgggatggtatcactcttgaa
tattcaattgattggcccctccagttgtttttcacacaggaagtactat-ctaagtatcg
ccgggtattccagtatctgctacgccttaaacgaacacaaatggagttagagaagtcctg
ggcatctgttatgcatcaagatcayagtgattttgccaagcgtcgaaatgatagcgagag
gtgctcaacatctcagcaaagacggcagcgytttagaccaatgtggcgggttagagagca
tatggcctttcttatcaggaatcttcagttttatatccaggta-----------------
------------------------------------------------------------
------------------------------------------------------------
------------------------------------------------------------
------------------------------------------------------------
--------------------------------------ttaaattttgtatttcaggaat
tcaacaaaaagtcaaactccttgtacaccatattacgtagcagcagg----------ctt
gcaggaagtcagcgagccccctttttaaggcgattcctg---------ttgcgtctaaac
ttc---------------aattccttctttgaggcaactgcaagaggcgtactcaa----
-------------------------------cgtg
>PAFTOL009283
------------------------------------------------------------
------------------------------------------------------------
------------------------------------------------------------
------------------------------------------------------------
------------------------------------------------------cagttt
ttcgttcttttgccacccctttatgagcttattttggagatagaacgtgatgatattcgt
ggtggaaaacttcttaccctattgcataagagatgccattgtggtgtgcctgaactgcaa
gcttgccttcag------------------------------------------------
------------------------------------------------------agg---
------------------------------------------------------------
---------------------------------------------------------gat
atgcttcctgaatatatccacatgcgtgttgcagaatctattctctttgctggcaaagca
gtaagggtcctccgtaacccaagccctggcttttttgcacaagattcattataccatcac
cagattccaaggcaataccacagaataccaggattttccggt------------------
--cgcttttctttccagaaagacccttcaaca----------------------------
--------------------gatgctgaacttgttgaggagcagttactcccacagtcgg
aggctgacaaaattgaagcaatgctccacaatctgaag----------------------
------------------------------------------------------------
------------------------------------------------------------
--------------------------------------------cagtgctttttggagg
agagtcggcagttaatgcgtttacctcctcgtcaaacaacagctgaagctgaccttatgg
tgcctttccagctg---------ttattgtt---gcttgataagaacataca----tatt
tttttt---------tmtttcaccctgactactaggatgccttcagcgggmgttgctgtt
aarccatcccaactrgatgtatctagatcaagagctcatcctgacggaagttctggtgcg
gcc------ccatcaaatactctctcagacttggatggctgggatggtatcactcttgaa
tattcaattgattggcccctccagttgtttttcacacaggaagtactat-ctaagtatcg
ccgggtattccagtatctgctacgccttaaacgaacacaaatggagttagagaagtcctg
ggcgtctgttatgcatcaagatcatagtgattttgccaagcgtcgaaatgacagtgagag
gtgctcaacatctcagcaaagacggcagcgttttagacctatgtggcgggttagagagca
tatggcctttcttatcaggaatcttcagttttatatccaggta-----------------
------------------------------------------------------------
------------------------------------------------------------
------------------------------------------------------------
------------------------------------------------------------
------------------------------------------------------------
------------------------------------------------------------
------------------------------------------------------------
------------------------------------------------------------
-----------------------------------
>PAFTOL009285
------------------------------------------------------------
------------------------------------------------------------
------------------------------------------------------------
------------------------------------------------------------
------------------------------------------------------cagttt
tttgttcttttgccacctcttcatgagcttattttggagacagagcatgatgatattcgt
ggtggaaaacttctgagcctattgcataagagatgccattgtggggtgcctgaactgcaa
gcctgccttcagaggttgctttggcatgggcatcaagtactgtttaaccaacttgcatct
tggatggtttatggcattctgcaa---gaccctcatggagaatttttcatcagaagg---
------------------------------------------------------------
---------------------------------------------------------kat
atgcttcctgaatatatccacatgcgtgttgcagaatccgttctctttgctggcaaagca
gtaagggtccttcggaatcccagtcctggcttttttacacaggattcattataccatcac
caaattccaaggcaatatcacagaacacgaggatcttctggt------------------
--cgctttgctttccaaaaagacccttcaaca----------------------------
--------------------gatgctggactcgttgaagaggagttactcccccagtctg
aagctgacaaaattgaagcaatgctccgcaatctgaag----------------------
------------------------------------------------------------
------------------------------------------------------------
-----------------------------------------tggcagtgctttttggagg
agagtcggcaattaatgcgtttacctcctcgtcaaacaacggctgaagctgaccttatgg
tgcccttccagctg--------------------kgctgttaagaacgtaca----tt-t
ttttttttwaaaaaaaatgttacccttactactaggatgccttcagtgggmgttgctgtt
aaaccatcccaagtagatgcatctagatcaagagcttatgctgacggaagttccagtgyg
gcc------ccatcaaatacttcctcagacgtggatggctgggatggtatcactcttgaa
tattcaattgattggcccctccaattgtttttcacgcaggaagtactat-ctaagtatcg
ccggatattccagtatctcctacgtcttaaacgaacgcaaatggagttagaaaagtcctg
ggcatctgtgatgcatcaagatcatatggattttgccaagcgtcgaaataatagagagaa
gtgctcaacatctcagcaaagacgacagcgttttagaccaatgtggagggttagagagca
catggcctttcttatcaggaatcttcagttttatatccaggtcgatgtgatagaatccca
atggaat---atactacaaacccatatacaggagtcaca---------------------
------------------------------------------------------------
------------------------------------------------------------
-------------------------------------------------cgattttactg
aactagtgaatttccaccaagagtaagtgaatattcttttaaatttcgtacttcaggaat
tcaacaaaaagtcaaactccttgtacactatattacgtagcagcagg----------ctt
gcaggaagtcagcgagccccctttttaagacgattcctg---------ttgcgtctaaat
ttc---------------aattccttctttgaggcaaccgcaaggggtgtactcaa----
-------------------------------tgtt
>PAFTOL009287
------------------------------------------------------------
------------------------------------------------------------
------------------------------------------------------------
------------------------------------------------------------
------------------------------------------------------cagttt
ttcgttcttttgcctcctctgtacgagcttattttggagatagagcgtgatgatattcgt
ggtggaaaacttcttaccctattgcataagagatgccattgtggtgtgccggaactgcaa
acttgccttcagaggttactttggcatggtcatcaagtactgtttaaccaaattgcatct
tggatggtttatggcattctgcaa---gaccctcatggagaatttttcattagaagg---
------------------------------------------------------------
---------------------------------------------------------gat
atgcttcctgaatatatccacatgcgtgttgcagaatctattctctttgctggcaaagca
gtaagggtcctccgtaaccccagccctggcttttttgcacaagattcattataccatcat
cagattccaaggcaataccacagaataccaggattttctggt------------------
--cgcttttctttccagaaagatccttcaaca----------------------------
--------------------gatgctgaacttgttgagcaggagttactcccacagtcag
aggctgacaaaattgaagcaatgctccacaatctgaag----------------------
--gaatcaactgaattccacaaaagatcatttgagtgtgcggttgactcgattcgtgcta
ttgcagccagtcatctttggcagcttgtggttgttcgtgcggatttgaatggccatttaa
aggcccttaaagactattttctgctggcaaagggagattttttccagtgctttttggagg
agagtcggcagttaatgcgtttacctcctcgtcaaacaacagctgaagctgaccttatgg
tgcctttccagctg----------------------------------------------
------------------------ctgactactaggatgccttcagcgggagttgctgtt
aaaccatcccaactagatgtatctagatcaagagcttatcctgaaggaagttctggtgcg
gcc------ccatcaaatactccctcagacttggatggctgggatggtatcactcttgaa
tattcaattgattggcccctccagttgtttttcacacaggaagtactat-ctaagtatcg
ccgggtattccagtatctgctacgacttaaacgaacacagatggagttagagaagtcctg
ggcatctgttatgcatcaagaccatagtgattttgccaagcgtcgaaatgatagtgagag
gtgctcaacatctcagcaaagacggcagcgttttagaccaatgtggcgggttagagagca
tatggcctttcttatcaggaatcttcagttttatatccaagccccgtgcatatatctttt
aattgtt---atcaataaagcggactcccaggtttgctgagcttttgatacctaaaatgc
ttttttctgca----------------------ggtatttatcggccttga---------
-----------------------------------------tttctcagtcatttttgga
cattggttctgtgtcaagaatactggacagtataatgaaactttgtctgcagttctgctg
gaccattgaaaatcaagaaagcccaagtacaaa-tgaattggagcacataactgaggaat
tcaacaaaaagtcaaactccttgtataccatattacgtagcagcagg----------ctt
gcaggaagtcagcgagccccctttttaagacgattcctg---------ttgcgtctaaat
ttc---------------aattcctwctttgaggcgactgcacgaggcgtgctcaa----
-------------------------------tgtt
>PAFTOL009289
------------------------------------------------------------
------------------------------------------------------------
------------------------------------------------------------
------------------------------------------------------------
------------------------------------------------------------
------------------------------------------------------------
------------------------------------------------------------
------------------------------------------------------------
------------------------------------------------------------
------------------------------------------------------------
---------------------------------------------------------gat
atgcttcctgaatatatccaaatgcgtgttgcagaatctattctctttgctggcaaagca
gtaagggtcctgcggaaccccagccctggcttttttgcacagga----------------
------------------------------------------------------------
------------------------------------------------------------
------------------------------------------------------------
------------------------------------------------------------
------------------------------------------------------------
------------------------------------------------------------
------------------------------------------------------------
------------------------------------------------------------
------------------------------------------------------------
------------------------------------------------------------
------------------------------------------------------------
-------------------------------------------------------ttcat
tattccatcaccagattcc-----------------aaggcaataccacaggaggtatcg
ccgggtattccagtatctgctacgccttaaacgaacacaaatggagctagaaaagtcctg
ggcatctgttatgcatcaagatcatagtgattttgccaagcgtcgaaacgatagggagag
gtgctcagcatctcagcaaagacggcagcgttttagaccaatgtggcgggttagagagca
tatggcctttcttatcaggaatcttcagttttatatccaggta-----------------
------------------------------------------------------------
------------------------------------------------------------
------------------------------------------------------------
------------------------------------------------------------
------------------------------------------------------------
------------------------------------------------------------
------------------------------------------------------------
------------------------------------------------------------
-----------------------------------
>PAFTOL009291
------------------------------------------------------------
------------------------------------------------------------
------------------------------------------------------------
------------------------------------------------------------
------------------------------gctataacaacattttyttgcctccagttt
ttcgttcttttgcctcctctttacgagcttattttggagatagagcgtgatgatattcgt
ggtggaaaacttcttaccctattgcataagagatgccattgtggtgtgcckgaactgcaa
acttgccttcagaggttactttggcatggtcatcaagtactgttwaaccaaattgcatct
tggatggtttatggcattctgcaa---gaccctcatggagaatttttcattagaagg---
------------------------------------------------------------
---------------------------------------------------------gat
atgcttcctgaatatatccacatgcgtgttgcagaatctattctctttgctggcaaagca
gtaagggtcctccgtaaccccagccctggcttttttgcacaagattcattataccatcac
cagattccaaggcaataccacagaataccaggattttctcgt------------------
--cgcttttctttccagaaagacccttcaaca----------------------------
--------------------gatgctgaacttgttgaggaggagttactcccacagtcag
aggctgacaaaattgaagcaatgctccacaatctgaag----------------------
--gaatcaactgaattccacaaaagatcatttgagtgtgcggttgactcgattcgtgcta
ttgcagccagtcatctttggcagcttgtggttgttcgtgcggatttgaatggccatttaa
aggcccttaaagactattttctgctggcgaagggagattttttccagtgctttttggagg
agagtcggcagttaatgcgtttacctcctcgtcaaacaacagctgaagctgaccttatgg
tgcctttccagctg-------stttattgtt---gcttgataagaacataca----ta--
tttttt---------tctttcaccctgactactaggatgccttcggcgggagttgctgtt
aaaccatcccaactagatgtatctagatcaagagcttatcctgaaggaagttctggtgcg
gcc------ccatcaaatactccctcagacttggatggctgggatggtatcactcttgaa
tattcaattgattggccyctccagttgtttttcacacacgaagtactat-ctaagtatcg
ccgggtattccagtatctgctacgacttaaacgaacacagatggagttagagaagtcctg
ggcrtctgttatgcatcaagaccatagtgattttgccaagcgtcgaaatgatagcgagag
gtgctcaacatctcagcaaagacggcagcgttttagaccaatgtggcgggttagagagca
tatggcctttcttatcaggaatcttcagttttatatccaggtag----------------
-----------------------------------------------------------c
ttttttctgca----------------------ggtatttatcagccttga---------
-----------------------------------------tttctcagtcatttttgga
cattggttctgtgtcaagaatactggacagtataatgaaactttgtctgcagttctgctg
gaccattgaaaatcaagaaagcccaagtacaaa-tgaattggagcacataactgaggaat
tcaacaaaaagtcaaactccttgtataccatattacgtagcagcagg----------ctt
gcaggaagtcagcgagccccctttttaagacgattcctg---------ttgcgtctaaat
ttc---------------aattccttctttgaggcgactgcacgaggcgtactcaa----
-------------------------------tgtt
>PAFTOL009293
------------------------------------------------------------
------------------------------------------------------------
------------------------------------------------------------
------------------------------------------------------------
------------------------------------------------------cagttt
ttcgttcttttgccacccctttatgagcttattttggagatagarcgtgatgatattcgt
ggtggaaaasttcttaccctattgcayaagagatgccattgyggtgtgcctgaactgcaa
gcttgccttcagaggttactttggcatggtcatcaagtactgtttaaccaaattgcatct
tggatggtttatggcattctgcaa---gaccctcatggagaatttttcatyagaagg---
------------------------------------------------------------
---------------------------------------------------------gat
atgcttcctgaatatatccacatgcgtgttgcagaatctattctctttgctggsaaagca
gtaagggtcctccgtaacccaagccctggcttttttgcacaagattcattataccatcac
cagattccaaggcaataccacagaataccaggattttccggt------------------
--cgctttcctttccagaaagacccttcaaca----------------------------
--------------------gatgctgaacttgttgaggagcagttaatccc--------
------------------------------------------------------------
----atcccatgaattccacaaaaggtcatttgagtgtgctgttgactcgattcgcgcta
ttgcagccagtcatctctggcagcttgtggttgttcgtgcggatttgaatggccatttaa
aggcccttaaagactattttctgctggcaaaaggagatttttkccagtgctttttggagg
agagtcggcagttratgcgtttacctcctcgtcaaacaacagctgaagctgaccttatgg
tgcctttccagctg-------------tgtt---gct--ataagaacataca----tatt
tttttt---------tctttcaccctgactactaggatgccttcagcgggcgttgctgtt
aaaccatcccaactggatgtatctagatcaagagctcatcctgayggaagttctggtgcg
gcc------ycatcaaatactctctcagacttggatggctgggatggtatcactcttgaa
tattcwattgattggcccctccagttgtttttcacacaggargtactat-ctaagtatcg
ccgggtattccagtatctgctacgccttaaacgaacacaaatggagttagagaagtcctg
ggcgtctgttatgcatcaagatcatagtgattttgccaagcgtcgaaatgacagtgagag
gtgctcaacatctcagcaaagacggcagcgttttagaccwatgtggcgggttagagagca
tatggcctttcttatcaggaatcttcagttttatatccaggta-----------------
------------------------------------------------------------
-wttttctgca----------------------ggtatttatcagccttga---------
-----------------------------------------tttctcagtcatttttgga
cattggttctgtgtcaagaatactggacagtataatgaaactttgtctgcagttctgctg
gaccattgaaaatcaagaaagcccaagtacaaa-tgaattggagcacgtaactgaggaat
tcaacaaaaagtcaaactccttgtacaccatattacgtagcagcagg----------ctt
gcaggaagtcagcgagccccctttttaagacgattcctg---------ttgcgtctaaat
ttc---------------aattccttctttgaggcaactgcaagaggcgtactcaa----
-------------------------------tgtg
>PAFTOL009295
------------------------------------------------------------
------------------------------------------------------------
------------------------------------------------------------
------------------------------------------------------------
------------------------------------------------------------
------------------------------------------------------------
------------------------------------------------------------
------------------------------------------------------------
------------------------------------------------------------
------------------------------------------------------------
---------------------------------------------------------gat
atgcttcctgaatatatccacgtgcgtgttgcagaatctattctcttcgctggcaaagca
gtaagggtcctccgtaacccaagccctggcttttttgcacaagattcattatgccatcac
cagattccaaggcaataccacagaacaccaggattttctggt------------------
--cacttttctttccagaaagacccctcaaca----------------------------
--------------------gatgctgagcttgttgaggagcagttactcccacag----
------------------------------------------------------------
------------------------------------------------------------
------------------------------------------------------------
------------------------------------------------------------
------------------------------------------------------------
------------------------------------------------------------
------------------------------------------------------------
------------------------------------------------------------
------------------------------------------------------------
------------------------------------------------------------
------------------------------------------------------------
------------------------------------------------------------
------------------------------------------------------------
------------------------------------------------------------
------------------------------------------------------------
------------------------------------------------------------
------------------------------------------------------------
------------------------------------------------------------
------------------------------------------------------------
------------------------------------------------------------
------------------------------------------------------------
------------------------------------------------------------
-----------------------------------
>PAFTOL009297
------------------------------------------------------------
------------------------------------------------------------
------------------------------------------------------------
------------------------------------------------------------
------------------------------------------------------------
------------------------------------------------------------
------------------------------------------------------------
------------aggttactttggcatggtcatcaagtactgtttaaccaacttgcatct
tggatggtttatggcattctgcaa---gaccctcatggagaatttttcatcagaagg---
------------------------------------------------------------
---------------------------------------------------------gat
atgcttcctgaatatatccacatgcgtgttgcagaatctattctctttgctggcaaagca
gtaagggtcctgcggaaccccagccctggcttttttgcacaggattcattataccatcac
cagattccaaggcaataccacagaataccaggattttctggt------------------
--cgcttttctttccaaaaagacccttcaaca----------------------------
--------------------gatgctgaacttgttgaggattttcatatctttgatcgtg
aataacttgtaacagagaaaattctcctttgtacgcag----------------------
--gaatcaactgaattccacaaaaggtcatttgagtgtgctgttgactcgattcgcgcta
ttgcagccagtcatctttggcagcttgtggttgttcgtgcggatttgaatggccatttaa
aggcccttaaagactattttctgttggcaaagggagattttttccagtgctttttggagg
agagtcggcagtcaatgcgtttacctcctcgtcaaacaacagctgaagctgaccttatgg
tgcctttccagctg--------gtaaatgtt---gcttgataagaacataca----ta-t
gttttt---------tattttaccctgtctactaggatggcttcagcgggagttgctgtt
aaacccgcccaactagatgtatctagatcaagagcttatcctgacggaagttctggtgcg
gcc------ccatcaattactccctcagacttggatggctgggatggtatcactcttgaa
taytcaattgattggcccctccagttgtttttcacacaggaagtactat-ctaagtatcg
ccgggtattccagtatctgctacggcttaaacgaacacaaatggagttagaaaagtcctg
ggcatcagttatgcatcaagatcatagtgattttgccaagcgtcgaaatgatagggagag
gtgctcaacatctcagcraagacggcagcgttttagaccaatgtggcgggttagagagca
tatggcctttcttatcaggaatcttcagttttatatccaggta-----------------
------------------------------------------------------------
------------------------------------------------------------
------------------------------------------------------------
------------------------------------------------------------
--------------------------------------ttaaattttgtatttcaggagt
tcagcaaaaagtcaaactccttgtacaccatattacgtagcagcagg----------ctt
gcaggaagtcagcgagccccctttttaagacgattcctg---------ttgcgtctaaat
ttc---------------aattccttctttgag---------------------------
-----------------------------------
>PAFTOL009299
------------------------------------------------------------
------------------------------------------------------------
------------------------------------------------------------
------------------------------------------------------------
------------------------------------------------------cagttt
tttgttcttttgccacctctttatgagcttattttggagatagagcgtgatgatattcgt
ggtggaaaacttcttaccctattgcataagagatgccattgtggtgtgcctgaactgcaa
acttgccttcagaggttactttggcatggtcatcaagtactgtttaaccaacttgcatct
tggatggtttatggcattctgcaa---gaccctcatggagaatttttcattagaagg---
------------------------------------------------------------
------------------------------------------------------------
------------------------------------------------------------
------------------------------------------------------------
------------------------------------------------------------
------------------------------------------------------------
------------------------------------------------------------
------------------------------------------------------------
------------------------------------------------------------
------------------------------------------------------------
--------------------------------------------cagtgctttttggagg
agagtcggcagttaatgcgtttacctcctcgtcaaacaacagctgaagctgaccttatgg
tgcctttccagctg----------------------------------------------
------------------------ctgactactaggataccttcagcgggagttgctgtt
aagccatcccaactagatgtatctagatcaagagcttatcctgacggaagttctgstgcg
gcc------ccatcaaatacttcttcagacttggatggctgggatggtatcactcttgaa
tattcaattgattggcccctccagttgtttttcacacwggaagtactat-ctaagtatcg
ccgagtattccagtatctgctacgccttaaacgaacacaaatggagttagaaaagtcctg
ggcatctgttatgcatcaagatcatagtgactttgccaagcgtcgaaatgatagggagag
gtgctcagcatctcagcaaagacggcagcgttttagaccaatgtggcgkgttagagagca
tatggcctttcttatcaggaatcttcagttttatatccaggtat----------------
------------------------------------------------------------
------------------------------------------------------------
------------------------------------------------------------
------------------------------------------------------------
---------------------------------------taaattttgtatttcaggaat
tcaacaaaaagtcaaactccttgtacaccatattacgtagcagcagg----------ctt
gcaggaagtcagcgagccccctttttaaggcgattcctg---------ttgcgtctaaat
ttc---------------aattccttctttgaggcaactgcaagaggcgtactcaa----
-------------------------------tgtt
>PAFTOL009301
------------------------------------------------------------
------------------------------------------------------------
------------------------------------------------------------
------------------------------------------------------------
------------------------------------------------------------
------------------------------------------------------------
------------------------------------------------------------
------------aggttactttggcatggtcatcaagtactgtttaaccaacttgcatct
tggatggtttatggcattctgcaa---gaccctaatggagaatttttcattagaagg---
------------------------------------------------------------
---------------------------------------------------------gat
atgcttcctgaatatatccacatgcgtgttgcagaatctattctctttgctggcaaagca
gtaagggtccttaggaaccctagccctggcttttttgcacaggattcattgtaccatcac
cagattccaaggcaataccacagaataccaggattttctggt------------------
--cgcttttctttccaaaaagagccttcaaca----------------------------
--------------------gatgctgaacttgttgaggaggagttactcccacagtctg
aggctgacaaaattgaagc-----------------------------------------
------------------------------------------------------------
------------------------------------------------------------
------------------------------------------------------------
------------------------------------------------------------
------------------------------------------------------------
--tttt---------tattttaccctgactattaggatgccttcagcgggagttgctgtt
aagccatcccaactagatgtatctagatcaagagcctatcctgacggaagttctggtgcg
gtc------ccatcaagtacttcttcagacttggatggctgggatggtatcactcttgaa
tattcaattgattggcccctccagttgtttttcacacaggaagtactat-ctaagtatcg
ccgagtattccagtatctgctacgccttaaacgcacacaaatggagttagaaaagtcctg
ggcatctgttatgcatcaagatcatagtgattttgccaagcgtcgaaatgatagggagag
gtgctcagcatctcagcaaagacggcagcgttttagaccaatgtggcgggttagagagca
tatggcctttcttatcaggaatcttcagttttatatcmaggta-----------------
------------------------------------------------------------
------------------------------------------------------------
------------------------------------------------------------
------------------------------------------------------------
--------------------------------------ttaaattttgtatttcaggaat
tcaacaaaaagtcaaactccttgtacaccatattacgtagcagtagg----------ctt
gcaggaagtcagcgagccccctttttgaggcgattcctg---------ttgcgtctaaat
ttc---------------aattccttctttgag---------------------------
-----------------------------------
>PAFTOL009303
------------------------------------------------------------
------------------------------------------------------------
------------------------------------------------------------
------------------------------------------------------------
------------------------------------------------------------
------------------------------------------------------------
------------------------------------------------------------
------------aggttactttggcatggtcatcaagtactgtttaaccaacttgcatct
tggatggtttatggcattctgcaa---gaccctcatggagaatttttcattataagg---
------------------------------------------------------------
------------------------------------------------------------
------------------------------------------------------------
------------------------------------------------------------
------------------------------------------------------------
------------------------------------------------------------
------------------------------------------------------------
------------------------------------------------------------
------------------------------------------------------------
------------------------------------------------------------
------------------------------------------------------------
------------------------------------------------------------
------------------------------------------------------------
------------------------------------------------------------
------------------------------------------------------------
------------------------------------------------------------
------------------------------------------------------------
------------------------------------------------------------
------------------------------------------------------------
------------------------------------------------------------
------------------------------------------------------------
------------------------------------------------------------
------------------------------------------------------------
------------------------------------------------------------
------------------------------------------------------------
------------------------------------------------------------
------------------------------------------------------------
------------------------------------------------------------
------------------------------------------------------------
-----------------------------------
>PAFTOL009311
------------------------------------------------------------
------------------------------------------------------------
------------------------------------------------------------
------------------------------------------------------------
------------------------------------------------------------
------------------------------------------------------------
------------------------------------------------------------
------------------------------------------------------------
------------------------------------------------------------
------------------------------------------------------------
------------------------------------------------------------
------------------------------------------------------------
------------------------------------------------------------
------------------------------------------------------------
------------------------------------------------------------
------------------------------------------------------------
------------------------------------------------------------
------------------------------------------------------------
------------------------------------------------------------
--------------------------------------------cagtgttttttggagg
agagtcggcagttgatgcgcttaccacctcgtcaaactacagctgaagctgaccttatgg
tgcccttccagctg----------------------------------------------
------------------------------------------------------------
------------------------------------------------------------
------------------------------------------------------------
----------------------------------------------------aggtatcg
ccgggtattccagtatctgctacgccttaaacgaacacaaatggagttagaaaagtcatg
ggcgtctgttatgcatcaagatcacagtgattttgccaagcgtcgcaatgatcgggcaaa
gtgttcaacctcgaagcagagacggcagcgttttacaccaatgtggcatgttagagagca
tatggcttttcttatcaggaatcttcagttttatatccaggta-----------------
------------------------------------------------------------
------------------------------------------------------------
------------------------------------------------------------
------------------------------------------------------------
------------------------------------------------------------
------------------------------------------------------------
------------------------------------------------------------
------------------------------------------------------------
-----------------------------------
>PAFTOL009313
------------------------------------------------------------
------------------------------------------------------------
------------------------------------------------------------
------------------------------------------------------------
------------------------------------------------------cagttt
tttgtccttttgccacccctatttgaccttattttggagatagagcgtgatgatgttcgt
ggtggaaaacttctcagcctattgcataagagatgccactgtggggtgcctgaactacag
acctgccttcagaggttgctttggcatgggcatcaggtgatgtttaaccagcttgcatct
tggatggtttatggyattttgcaa---gaccctcatggagagttmttyattagaagg---
------------------------------------------------------------
---------------------------------------------------------gat
atgcttccggaatayatccacatgcgtgttgcagaatctattctgttcgctggcaaagca
ataagggttcttcggaatccgagccctggattttttgtgcaggattcattatatcatcac
caaattccaaggcaatcacgcagaataccaggattctctggt------------------
--catttttctttccaaagggacccttcaaca----------------------------
--------------------gatgctgaacttgttggtgaggagttactcccacagtctg
aagctgacaaaattgaagcaatgctccaggatcttaag----------------------
--gaatcaacggagttccacaaaaggtcatttgagtgygctgttgattctattcgtgcta
ttgcagccagtcatctttggcagcttgtagttgttcgtgcagatctgaatggccacttga
aggcccttaaagactattttctgttggcaaaaggagatttttkccagtgctttttggagg
agagtcggmaattaatgcgtttaccacctcggcaagcaacggctgaagctgatcttatgg
tacccttccagctg--------gtaaagtct---agctcagtactgcctaaa----at-t
atgtgt---------tattttaccctgacttccaggatgccttcagttggcgttgctgtt
aaacgatcccaagtagacatatctaaatcaaaagcttttgctggtggaagttctggtgca
gtcgcaktaccatcaaatacttcctcagacctggatggctgggayggtatcactcttgaa
tattcaatcgattggcccctgcagttgttcttcacgcaggaagtactat-ctaagtatcg
ccgggtattccagtatctactacgccttaaaagaacacaaatggagttagagaagtcatg
ggcttctgttatgcatcaagatcatagtgattttgccaagcgtcgtagtgatcgtgacaa
gtgctcaacatcccaacagagacggcaacgttttagaccaatgtggcgtgttagagagca
tatggcctttcttatcaggaatcttcagttttatatccaggtaa----------------
------------------------------------------------------------
---------------------------------ggtatttatcagccttga---------
-----------------------------------------tttctcagtcatttttgga
catcggttctgtgtcaagaatattggayagtataatgaagctttgtctgcaattttgctg
gagcattgagaaccaagaaagcccaaatacaaa-tgaattggagcwcataactgaggaat
tcaacaaaaagtcgaactccttgtacactatattacgcagcagcagg----------ctt
gcrggaagtcagcgagcccccttccttagacgtttcctt---------ttacgtctaaat
ttt---------------aattcmttctttgaggyaactgcaaggggtgtacttaa----
-------------------------------tgtt
>PAFTOL009315
------------------------------------------------------------
------------------------------------------------------------
------------------------------------------------------------
------------------------------------------------------------
------------------------------------------------------------
------------------------------------------------------------
------------------------------------------------------------
------ttacgtaggttgctttggcatggtcatcaagtgatgtttaaccagcttgcatct
tggatggtttatggcattctgcaa---gaccctcatggagaattttttattagaagg---
------------------------------------------------------------
---------------------------------------------------------gat
atgcttcctgaatatatccatatgcatgttgcagaatccgttctttttgctggtaaagca
gtaagggtccttcggaaccccagccctggattttttacgcaggattcattataccatcac
cagattccaaggcaatctctcagaatacgggcattttctggt------------------
--cgtttttctttccaaaaagacccttcggca----------------------------
--------------------gatgctgaactcgttggagaggagttactacctcaatctg
aggctgacaaaattgaagcaatgctccacaatctaatc----------------------
--gaatcaactgaatttcacaaaagatcatttgaatgtgctgttgattcaattcgtgcta
ttgcagccagtcatctttggcagcttgtagttgttcgtgcggatttgaatggccacttga
aggcacttaaagactattttctgttggcaaagggagattttttccagtgctttttggagg
agagtcggcagttaatgcgtctaccacctcgtcagacaacagctgaagctgaccttatgg
tgcccttccagctg--------tctttgatt---caataagggtttttcttt----ct-t
ttgttt---------aattttaccctgactactaggatgccttcagtgggggttgctgtt
agaccatcccaagtagacgtatctaaatcaagagcttatcctgatgggagttctggtgcg
gcc------tcgtcaaatacttcctcagacctggatggctgggatggtatcacacttgaa
tattcaattgattggcccctgcaattgtttttcacacaggaagtactat-c---------
------------------------------------------------------------
------------------------------------------------------aaagaa
gagggcaacatctcaacagagacggcagcgttttagaccaatgtggcgggttagagagca
tatggcctttcttataaggaatcttcagttttatatccaggta-----------------
------------------------------------------------------------
------------------------------------------------------------
------------------------------------------------------------
------------------------------------------------------------
------------------------------------------------------------
------------------------------------------------------------
------------------------------------------------------------
------------------------------------------------------------
-----------------------------------
>PAFTOL009319
------------------------------------------------------------
------------------------------------------------------------
------------------------------------------------------------
------------------------------------------------------------
------------------------------------------------------cagttt
tttgttcttttgccacctctttacgagcttattttggagatagagcgtgatgatattcgt
ggtggaaaacttctcagcctattgcataagagatgccattgtggagtgcctgaactgcaa
acctgccttcagagg---------------------------------------------
------------------------------------------------------------
------------------------------------------------------------
---------------------------------------------------------gat
atgcttcctgaatatatccatatgcgtgttgcagaatccattctttttgctggtaaagca
gtaagggtccttcggaaccccagccctggattttttacacaggattcattataccatcac
cagattacaaggcaatcccacagaataccagcattttctggtcgtttttctttccagaaa
gacgtttttctttccagaaagacccttcaatg----------------------------
--------------------gatgctgaactcattggagaggagttactacctcaatctg
aggctgacaaaattgaag------------------------------------------
--gaatcaactgaatttcacaaaagatcatttgaatgtgctgttgattcaattcgcgcta
ttgcagccagccatctttggcagcttgtagttgatcgtgcagatttgaatggccacttga
aggcacttaaagactattttctgttggcaaagggggattttttccagtgctttttagagg
agagtcggcagctaatgcgtctaccacctcgtcaaacaacagctgaggctgaccttatgg
tgcccttccagctg--------ataagaaaat--acattatttttatttttat------t
tttttg---------aatttttccctgactattaggatgccttcagtgggggttgctgtt
aaaccttcccaagtagacgtatctaaatcaagagcttatcctgatggaagttctggtgtg
gcc------tcgtcaaatacttcctcagacctggatggctgggatggtatcacacttgaa
tattcaattgattggcccctgcaattgtttttcacacaggaagtactat-caaagtatcg
tcgggtattccagtatctgctacgccttaagcgaacacaaatggagttagaaaagtcatg
ggcatctgttatgcatcaagatcatagtgattttgccaagcgtcgcaatgatcgagaaaa
gtgctcaacatctcaacagagacggcagcgttttagaccaatgtggcgggttagagagca
tatggcctttctaataaggaatcttcagttttatatccaggtaa----------------
------------------------------------------------------------
---------------------------------------catttact-------------
------------------------------------------------------------
------------------------------------------------------------
--------------------------------------ttgaattttgaatttcaggaat
tcaacaaaaagtcaaattccttgtacactatattacgtagcagcagg----------ctt
gcaggaagtcagcgagccccctttcttagacgttttctg---------ttacgtctaaat
ttc---------------aattcctttttcgaggyaactgcaagaggcgtactcaa----
-------------------------------tgtt
>PAFTOL009321
------------------------------------------------------------
------------------------------------------------------------
------------------------------------------------------------
------------------------------------------------------------
------------------------------------------------------cagttt
tttgttcttttgccacctctttatgagcttattttggagatagagcgtgatgatattcgt
ggtggaaaacttcttagcctattgyataagagatgccattgtggagtgcctgaactgcaa
acctgccttcagagg---------------------------------------------
------------------------------------------------------------
------------------------------------------------------------
------------------------------------------------------------
------------------------------------------------------------
------------------------------------------------------------
------------------------------------------------------------
------------------------------------------------------------
------------------------------------------------------------
------------------------------------------------------------
------------------------------------------------------------
------------------------------------------------------------
--------------------------------------------cagtgctttttggagg
agagtcggcagttaatgcttctaccacctcgtcaaacaacagctgaagctgaccttatgg
tgcccttccagctg-------------tatt---ggttgataagaaaatacatatatttt
tttttt---------aatttcaccctgactactaggatgccttcagtgggggttgctgtt
aaatcatcccaagtagacgtatctaaatcaagagcttatcctgatggaagttccggtgcg
gcc------ccatcaaatactccctcagacctggatggctgggatggtatcacacttgaa
tattcaattgattggcccctgcagttgtttttcacgcaggaagtactat-caaagtatcg
ccgggtattccaatatctactacgccttaaacgaacacaaatggagttagaaaagtcatg
ggcatctgttatgcatcaagatcatagtgattttgccaagcgtcgcaatgatctggaaaa
gtgctcaacatctcaacagagacggcagcgttttagaccaatgtggcgggttagagagca
tatggcctttcttataaggaatcttcagttttatatccaggtga----------------
------------------------------------------------------------
---------------------------------ggtatctgtcggccttga---------
-----------------------------------------tttctcagtcatttttgga
cattggttctgtgtcaagaatattggacagtataatgaaactttgtctgcaattctgctg
ggccattgaaaaccaagaaagcccaaatacaaa-tgaattggagcacataactgag----
------------------------------------------------------------
------------------------------------------------------------
------------------------------------------------------------
-----------------------------------
>PAFTOL013501
------------------------------------------------------------
------------------------------------------------------------
------------------------------------------------------------
------------------------------------------------------------
------------------------------------------------------cagttt
ttcgttcttttgcctcctctttacgaccttattttggagatagagcgtgatgatattcgt
ggtggaaaacttcttaccctattgcataagagatgccattgtggtgtgcctgaactgcaa
acttgccttcagaggtgagcacatcat---------------------------------
------------------------------------------------------------
------------------------------------------------------------
------------------------------------------------------------
------------------------------------------------------------
------------------------------------------------------------
------------------------------------------------------------
------------------------------------------------------------
------------------------------------------------------------
------------------------------------------------------------
------------------------------------------------------------
------------------------------------------------------------
--------------------------------------------cagtgctttttggagg
agagtcggcagttaatgcgtttacctcctcgtcaaacaacagctgaagctgaccttatgg
tgcctttccagctg----------------------------------------------
------------------------ctgactactaggatgccttcagcgggagttgctgtt
aaaccatcccaactagatgtatctagatcaagagcttatcctgaaggaagttctggtgcg
gcc------ccatcaaatactccctcagacttggatggctgggatggtatcactcttgaa
tattcaattgattggcccctccagttgtttttcacacaggaagtactat-ctaag-----
------------------------------------------------------------
------------------------------------------------------------
------------------------------------------------------------
------------------------------------------------------------
------------------------------------------------------------
------------------------------------------------------------
------------------------------------------------------------
------------------------------------------------------------
------------------------------------------------------------
------------------------------------------------------------
------------------------------------------------------------
------------------------------------------------------------
-----------------------------------
>SRR5036296
------------------------------------------------------------
------------------------------------------------------------
------------------------------------------------------------
------------------------------------------------------------
------------------------------------------------------------
------------------------------------------------------------
------------------------------------------------------------
------------------------------------------------------------
------------------------------------------------------------
------------------------------------------------------------
---------------------------------------------------------gat
atgcttcctgaatatatccacatgcgtgttgcagaatctattctctttgctggcaaagca
gtaagggtcctgcggaaccccagccctggcttttttgcacaggattcattataccatcac
cagattccaaggcaataccacagaatacctggattttctggt------------------
--cgcatttctttccaaaaagacccttcaaca----------------------------
--------------------gatgctgaacttgttgaggaggagttactcccacagtctg
aggttgacaaaattgaagcaatgcttcacaatctgaag----------------------
--gaatcatctgaattccacaaaaggtcatttgagtttgctgttgactcgattcgcgcta
tcgcagccagtcatctttggcagcttgtggttgttcgtgcggatttgaatggccatttaa
aggcccttaaagactattttctgttggcgaagggagattttttccag-------------
------------------------------------------------------------
------------------------------------------------------------
------------------------------------------------------------
------------------------------------------------------------
------------------------------------------------------------
------------------------------------------------------------
------------------------------------------------------------
------------------------------------------------------------
------------------------------------------------------------
------------------------------------------------------------
------------------------------------------------------------
------------------------------------------------------------
------------------------------------------------------------
------------------------------------------------------------
------------------------------------------------------------
------------------------------------------------------------
------------------------------------------------------------
------------------------------------------------------------
-----------------------------------
>SRR5137211
------------------------------------------------------------
------------------------------------------------------------
------------------------------------------------------------
------------------------------------------------------------
------------------------------------------------------cagttt
tttgttcttttgccacctctttatgagcttattttggagatagagcgtgatgatattcgt
ggtggaaaacttcttaccctattgcataagagatgccattgtggtgtgcctgaactgcaa
acttgccttcagaggttactttggcatggtcatcaagtactgtttaaccaacttgcatct
tggatggtttatggcattctccaa---gaccctcatggagaatttttcattagaagg---
------------------------------------------------------------
---------------------------------------------------------gat
atgcttcctgaatatatccacatgcgtgttgcagaatctattctctttgctggcaaagca
gtaagggtcctkcggaaccccagccctggcttttttgcacaggattcattataccatcac
cagattccaaggcaataccacagaataccaggattttctggt------------------
--cgcatttctttccaaaaagacccttcaaca----------------------------
--------------------gatgctgaacttgttgaggaggagttactcccacagtctg
aggctgacaaaattgaagcaatgctccacaatctgaag----------------------
--gaatcaactgaattccacaaaaggtcatttgagtttgctgttgactcgattcgtgcta
tcgcagccagtcatctttggcagcttgtggttgttcgtgcggatttgaatggccatttaa
aggcccttaaagactattttctgttggcgaagggagattttttccagtgctttttggagg
agagtcggcagttaatgcgtttacctcctcgtcaaacaacagctgaagctgaccttatgg
tgcctttccagctggc-t-gctgttaagaca---attagcgatgaagataaa----ta--
-----c---------ttctccagagtatcactgcggataccttcaccgggagttgctgtt
aagccatcccaactagatgtatctagatcaagagcttatcctgacggaagttctggtgcg
gcc------ccatcaaatacttcttcagacttggatggctgggatggtatcactcttgaa
tattcaattgattggcccctccagttgtttttcacacaggaagtactat-ctaagtatcg
ccgagtattccagtatctgctacgccttaaacgaacacaaatggagttagaaaagtcctg
ggcatctgttatgcatcaagatcatagtgacgttgccaagcgtcgaaatgatagggagag
gtgctcagcatctcagcaaagacggcagcgttttagaccaatgtggcgggttagagagca
tatggcctttcttatcaggaatcttcagttttatatccaggttgatgtgatcgaatccca
atggaat---attctacagacccatatacaagagtcacatgattttactgaactagtgaa
tttccaccaag----------------------agtatttatcagccttga---------
-----------------------------------------tttctcagtcatttctgga
cattggttctgtgtcaagaatactggacagtataatgaaactttgtctgcaattttgctg
gaccattgaaaatcaagatagcccaagtacaaa-tgaattggagaacataactgaggaat
tcaacaaaaagtcaaactccttgtacaccatattacgtagcagcagg----------ctt
gcaggaagtcagcgagccccctttttaaggcgattcctg---------ttgcgtctaaat
ttc---------------aattccttctttgaggcaactgcaagaggcgtactcaa----
-------------------------------tgtt
>SRR5137212
a-----------------------------------------------------------
------------------------------------------------------------
------------------------------------------------------------
------------------------------------------------------------
------------------------------------------------------------
------------------------------------------------------------
-----------------------------------------------ggcaggaagacaa
agatgcagagaatgacccctcaa--------atgcagatgtgcttcaaaaatttacacgc
ttgactgtagagaattcatcgttggctgattggcacttgggttttcatatatctttg---
------------------------------------------------------------
---------------------------------------------------------gat
atgcttcctgaatatatccacatgcgtgttgcagaatctgttctctttgctggcaaagca
gtaagggtccttcggaatcccagccctggtttttttacacaggattcattatatcatcac
caaattccaaggcaataccacagaatgccaggattttctagt------------------
--cgcttttctttccaaaaagacccttcaaca----------------------------
--------------------gatgctgaactcgttgaagaggagttactcccacagtctg
aggctgacaaaatcgaagcaatgctccacgatctgaag----------------------
--gaatcaactgaatttcacaaaaggtcatttgagtgtgctgttgactcgattcgcgcta
ttgcagccagtcacctttggcagcttgtggttgttcgtgcggatttgaatggccatttaa
aggcccttaaagactactttctgttggcgaagggagattttttccagt------------
------------------------------------------------------------
------------------------------------------------------------
----tt---------tattttgccctgactactaggatgccttcagtgggggttgctgtt
aaaccatcccaagtggacgtatctaaatcaagagcttacgccgccggaagttctggtgcg
gcc------ccgtcaaatatttcctcagacttggatggctgggatggtatcactcttgaa
tattcaattgattggcccctccagttgtttttcacgcaggaagtactat-ctaagtatcg
ccgggtattccagtatctgctacgccttaaacgaacacaaatggagttagaaaagtcctg
ggcatctgttatgcatcaggatcatagtgattttgccaagcgtcgcaatgatagggaaaa
gtgctcaacatctcagcaaagacggcagcgttttagaccgatgtggcgggttagagagca
catggcctttcttatcaggaatcttcagttttatatccaggta-----------------
------------------------------------------------------------
------------------------------------------------------------
------------------------------------------------------------
------------------------------------------------------------
------------------------------------------------------------
------------------------------------------------------------
------------------------------------------------------------
------------------------------------------------------------
-----------------------------------
>SRR5137213
------------------------------------------------------------
------------------------------------------------------------
------------------------------------------------------------
------------------------------------------------------------
------------------------------------------------------------
------------------------------------------------------------
------------------------------------------------------------
------------------------------------------------------------
------------------------------------------------------------
------------------------------------------------------------
---------------------------------------------------------gat
atgcttcctgaatatatccacatgcctgttgcagaatctattctctttgctggcaaagca
gtaagggtccttcggaaccctagccctggcttttttgcacaggattcattgtaccatcac
cagattccaaggcaataccacagaatgccaggattttctggt------------------
--cgcttttctttccaaaaagagccttcaaca----------------------------
--------------------gatgctgaacttgttgaggaggagttactcccacagtctg
aggctgacaaaattgaagcaatgctccacaatctgaag----------------------
--gaatcaactgaattccacaaaaggtcatttgagtgtgctgttgattcgattcgcgcta
tcgcagccagtcatctttggcagcttgtggttgttcgtgcggatttgaatggccatttaa
aggcccttaaagactattttctgttggcgaagggagattttttccagt------------
------------------------------------------------------------
------------------------------------------------------------
------------------------------------------------------------
------------------------------------------------------------
------------------------------------------------------------
------------------------------------------------------------
------------------------------------------------------------
------------------------------------------------------------
------------------------------------------------------------
------------------------------------------------------------
------------------------------------------------------------
------------------------------------------------------------
------------------------------------------------------------
------------------------------------------------------------
---------------------------------------taaattttgtatttcaggaat
tcaacaaaaagtcaaactccttgtacaccatattacgtagcagcagg----------ctt
gcaggaagtcagcgagccccctttttgaggcgattcctg---------ttgcgtctaaat
ttc---------------aattccttctttgaggcaactgcaagaggcgtactcaa----
-------------------------------tgtc
>SRR7905861
---------------gacctttccttcattcctccgtctgacagggatgtgattcagagg
attatcacgctagggttttactacggggagcttgatcgctttgctactaaatccaggaac
ttgagctggattagggctgcaaatgtgtcggagaatccgagtatgtataggcgggcaatt
gctaatggcattgttgaagttctctccgtttatcggtccgcggttttgcagattgaacag
aagctgttggccgatcctcttcccattttggctactgttactcagggcctcaataagttt
tttgttcttttgccacctctttatgagcttattttggagatagagcgtgatgatattcga
ggtgggaaacttcttaccctattgcataagagatgccattgtggtgtgcctgaactgcaa
acttgccttcagaggttactttggcagggtcatcaagtactgtttaaccaacttgcatcg
tggatggtttatggcattctgcaa---gaccctcatggagaatttttcattagaaggaag
gaagacaaagatgcrgagagtgacccctccagtgcagatacacttcaaaaattcacacgc
ttgagtgtagagaattcatcgttggctgattggcacytgggttttcatatatctttggat
atgcttcctgaatatatccacatgcgtgttgcagaatctattctctttgctggcaaagca
gtaagggtcctgcggaacccgagccctggcttttttgckcaggattcattataccatcac
cagattccaaggcaataccacagaataccaggattttctggt------------------
--cgcttttctttccaaaaagacccttcaacagatgctgaacttgttgaggaggagttac
tcccgcagtctgaggctgacgatgctgaacttgttgaggaggagttactcccgcagtctg
aggctgacaaaattgaagcaatgctccacaatctgaag----------------------
--gaatcaactgaattccacaaaaggtcatttgagtgtgctgttgactcgattcgcgcta
tcgcagccagtcatctttggcagcttgtggttgttcgtgcggatytgaatggccatttaa
aggcccttaaagactattttctgttggcgaagggagattttttccagtgctttttggagg
agagtcggcagttaatgcgtttacctcctcgtcaaacaacagctgaagctgaccttatgg
tgcctttccagctggc-t-gctgttaagaca---attagcgatgaagataaa----ta--
-----c---------ttctccagagtatcactgcggatgccttccgcg------------
------------------gtatctagatcaagagcttatcctgacggaagttctggtgcg
gcc------ccatcaaatacttcttcagacttggatggctgggatggtatcactcttgaa
tattcaattgattggcccctccagttgtttttcacacaggaagtactat-ctaagtatcc
acgggtattccagtatctgctacgccttaaacgaacacaaatggagttagaaaagtcctg
ggcatctgttatgcatcaagatcatagtgattttgccaagcgtcgaaatgatagggagag
gtgctcagcatctcagcaaagacggcagcgttttagaccaatgtggcgggttagagagca
tatggcctttcttatcaggaatcttcagttttatatccaggttgatgtgatagaatccca
atggaat---atactacagacccatatacaagagtcacatgattttactgaactagtgaa
tttccaccaag----------------------agtatttatcagccttga---------
-----------------------------------------tttctcagtcatttttgga
catcggttctgtgtcaagaatactggacagtataatgaaactttgtctgcaattttgctg
gaccattgaaaatcaagaaagcccaagtacaaa-tgaattggagcacataactgaggaat
tcaacaaraagtcaaactccttgtacaccatattacgtagcagcagg----------ctt
gcaggaagtcagcgagccccctttttaaggcgattcctg---------ttgcgtctaaat
ttc---------------aattccttctttgaggcaactgcaagaggcgtactcaa----
-------------------------------tgtt
>SRR7905862
ttcaggcttgcccctgatctctccttcattcctccttccgacagggatgtgattcagagg
gttatcacgctagggttttactacagggagctcgatcgcttcgctaccaaatccaggaac
ttgagttggattagggctgcaaata---gagagaatcagagtgtttacaggcgcgcaatt
gctaatgggattgttgaagttctctccgtttataggtccgcggttttgcagattgagcag
aakttgttggctgatcctctccctattttggctactgttactcagggcctcaataagttt
tttgttcttttgccacctcttcatgagcttattttggagatagagcgtratgatgttcgt
ggtggaaaacttctgagcctattgcataagakatgccattgtggggtgcctgaactgcaa
gcctgccttcagaggttactttggcatgggcatcaagtactgtttaaccaacttgcatct
tggatggtttatggcattctgcaa---gaccctcatggagaatttttcatcagaaggcag
gaagacaaagatgyagagagtgaaccctcaagtgcagatatgcytcaaaaattcacacgc
ttgactgtagagaactcatcatcggctgattggcacttaggttttcatatatctttggat
atgcttcctgaatatatccacatgcgtgttgcagaatcygttctctttgctggcaaagcr
gtaagggtccttcggaatcccagtcctggcttttttacacaggattcattataccatcac
caaattccaaggcaatatcacagaacacaaggatcttctggt------------------
--ygctttgctttccaaaaagacccttcaaca----------------------------
--------------------gatgctgaactwgttgaagaggagttactcccgcagtctg
aagctgacaaaattgaagcaatgctccgcgatctgaag----------------------
--gaatcaactgaattccacaaaaggtcatttgagtgtgctgttgactcrattcgcgcca
ttgcagctagtcatctttggcagcttgtggttgttcgtgcggatttggatggccatttaa
aggcccttaagaactattttctgttggcaaaaggagatttttttcagtgctttttggagg
agagtcggcaattaatgcgtttacctcctcgtcaaacaacggctgaagctgaccttwtgg
tgcccttccagctggc-t-gctgttaagaca---attagcgatgaagataag----ta--
--------------cttcyccagagtatcattgcggatgccttcagtgggckttgctgtt
aagccatcccaagtagatgcatctagatcaagagcttatgctgacggaagttccrgtgca
gcc------ccatcaaatacttcctcagacttggatggttgggatggtatcactcttgaa
tattcaattgattggcccctccaattgtttttcacgcaggaagtactat-ctaagtatyg
ccgggtattccagtatcttctacgtcttaaacgaacacagatggagttagaaaagtcstg
ggcatctgtgatgcatcaagatcacatggattttgccaagcgtcgaaatgatagagagaa
gtgctcaacatctcagcaaagacggcagcgttttagaccaatgtggcgggttagagagca
catggcctttcttatcaggaatcttcagttttatatccaggtcgatgtgatagaatccca
atggaat---atactacaaacccatatacaggagtcacacgattttaccgaactagtgaa
tttccaccaag----------------------agtatttatcagccttga---------
-----------------------------------------tttctcagtcgtttttgga
cattggttctgtgtcaagaatactgaacagtataatgaaactttgtttgcaattctgctg
gacaattgaaaatcaagaaagcccaaatgcaar-tgaattggagcacataactgaggaat
tcaacaaaaagtcraactccttgtacactatattacgtagcagcagg----------ctt
gcaggaagtcagcgagccccctttttaagacgattcctg---------ttgcgtctaaat
ttc---------------aattccttctttgaggcgaccgcaaggggtgtactcaa----
-------------------------------tgtt
>SRR8327214
------------------------------------------------------------
------------------------------------------------------------
---------------------------------------agtatgtataggcgggcaatt
gctaatggcattgttgaagttctctccgtttatcggtctgcggttttgcagattgaacag
aagctgttggccgatcctcttcccattttggctactgttactcagggcctcaataagttt
tttgttcttttgccacctctttatgagcttattttggagatagagcgtgctgatattcgt
ggtggaaaacttcttaccctattgcataagagatgccattgtggtgtgcctgaactgcaa
acttgccttcagaggttactttggcatggtcatcaagtactgtttaaccaacttgcatct
tggatggtttatggcattctgcaa---gaccctcatggagaatttttcattagaaggaag
gaagacaaagatgcggagagtgacccctccagtgcagatacacttcaaaaattcacacgc
ttgactgtagagaattcatcattggctgattggcacttgggttttcatatatctttggat
atgcttcctgaatatatccaaatgcgtgttgcagaatctattctctttgctggcaaagca
gtaagggtcctgcggaaccccagccctggcttttttgcacaggattcattattccatcac
cagattccaaggcaataccacagaataccaggattttctggt------------------
--cgcttttctttccaaaaagacccttcaaca----------------------------
--------------------gatgccgaacttgttgaggaggagttactcccacagtccg
aggctgacaaaattgaagcaatgctccacaatctgaag----------------------
--gaatcaactgaattccacaaaaggtcatttgagtgtgctgttgactcaattcgcgcta
tygcagccagtcatctttggcagcttgtggttgttcgtgcggatttgaatggccatttaa
aggcccttaaagactattttctgttggcaaagggagattttttccagtgctttttggagg
agagtcggcagttaatgcgtttacctcctcgtcaaacaacagctgaagctgaccttatgg
tgcctttccagctggc-t-gctgttaagaca---attagcgatgaagataaa----ta--
-----c---------ttctccagagtatcactgcggatgccttcagcgggagttgctgtt
aagccatcccaacgagatgtatctagatcaagagcttatcctgacggaagttctggtgca
gcc------ccatcaaatacttcttctgacttggatggctgggatggtatcactcttgaa
tattcaattgattggcccctccagttgtttttcacacaggaagtactat-ctaagtatcg
ccgggtattccagtatctgctacgccttaaacgaacacaaatggagctagaaaagtcctg
ggcatctgttatgcatcaagatcatagtgattttgccaagcgtcgaaacgatagggagag
gtgctcagcatctcagcaaagacggcagcgttttagaccaatgtggcgggttagagagca
tatggcctttcttatcaggaatcttcagttttatatccaggttgatgtgatagaatccca
atggaat---atactacagacccatatacaagagtcacatgattttactgaactagttaa
tttccaccaag----------------------agtatttatcagccttga---------
-----------------------------------------tttctcagtcatttttgga
catcggttctgtgtcaagaatactggacagtataatgaaactttgtctgcaattttgctg
gaccattgaaaatcaagaaagcccaagtacaaa-tgaattggagcacataactgaggaat
tcaacaaaaagtcaaactccttatacaccatattacgtagcagcagg----------ctt
gctggaagtcagcgagctccttttttaaggcgattcctg---------ttgcgtctaaat
ttc---------------aattccttctttgaggcaactgcaagaggcgtactcaa----
-------------------------------t---
