# Supplementary material for: Phylogenomics and classification of Cactaceae based on hundreds of nuclear genes
Source: Plant Syst Evol. 2025 Aug 11;311(5):28. doi: 10.1007/s00606-025-01948-z (PMC12339657; doi:10.1007/s00606-025-01948-z)
Supplement: Supplementary file 4 — Online Resource 4: Containing alignments and RAxML gene trees for all included loci and all phylogenetic datasets (ZIP 10372 KB) [file 606_2025_1948_MOESM4_ESM.zip › de Vos et al_ESM_4/ESM_data_alignments/QCP/7194_consensus.mafft.fasta]

>PAFTOL004551
------------------------------------------------------------
------------------------------------------------------------
------------------------------------------gtcagtgtggtaatcaca
ggcattggccctgattttaccagattggagtcatttggcaaggttgatgccttcgcagaa
aatctg--gttagtggactggatagaagttggcagagacctcctggygtkgctgcaaagc
tcatagactgcaaatcctccaa--------------------------------------
-------------------------------------------tgggttttattacattg
agtacacgctccaaaatcctggtgaaagccgtaggcacatctattctgcaatcgggatgg
ccaacaatggctggtataataggctttacacagttaccggacag---------------
>PAFTOL004552
------------------------------------------------------------
------------------------------------------------------------
------------------------------------------------------------
------------------------------------------------------------
--------attggtggactggatagaagctggcagagaccccctggagtgacggcgaagc
tcatagactgtaaagccgccaa--------------------------------------
-------------------------------------------tggattttattacatcg
agtacacgcttcaaaatyctggcgaaagtcgtaggcacatctattctgcaatcgggatgg
ccaacaatggctggtataataggctttacacaatcactggacag---------------
>PAFTOL004554
------------------------------------------------------------
------------------------------------------------------------
------------------------------tcaacctttgcagtcagtgtggtaatcaca
ggcattggtcctgattttaccagattggagtcacttggcaaggttgatgcctttgcagaa
aatctg--attggtggactggatagaagctggcagagaccccctggagtgactgcgaagc
tcatagactgtaaatccgccaa--------------------------------------
-------------------------------------------tgggttttattacatcg
agtacacrcttcaaaatcctggkgaaagtcgtaggcacatctattctgcarttgggatgg
ccaacaatggctggtataataggctttacacaatcactggacag---------------
>PAFTOL004556
------------------------------------------------------------
------------------------------------------------------------
------------------------------------------------------------
------------------------------------------------------------
--------attggtggactggatagaagctggcagagaccccctggagtgactgcaaagc
tcatagactgtgaatctgccaa--------------------------------------
-------------------------------------------tgggttttattacattg
agtacacgctccaaaatcctggggaaagtcctaggcacatctattctgcaatcgggatgg
ccaacaatggctggtataataggctttacacaattaccggacag---------------
>PAFTOL004560
------------------------------------------------------------
------------------------------------------------------------
------------------------------------------------------------
------------------------------------------------------------
--------attggtggactggatagaagctggcagagaccccctggagtgactgcgaagc
tcatagactgtgaattcgccaa--------------------------------------
-------------------------------------------tgggttttattacatcg
agtatacgctccaaaatcctggggaaagtcgtaggcacatctattctgcaatcgggatgg
ccaacaatggctggtataataggctttacacaatcactggacag---------------
>PAFTOL004561
------------------------------------------------------------
------------------------------------------------------------
------------------------------------------------------------
------------------------------------------------------------
--------gttaatggactggatagaagttggcaaagacctccaggcgtggctgcaaagc
tcatagactgtaaatccaccaa--------------------------------------
-------------------------------------------tgggttttattacattg
agtacacgctccaaaatcctggtgaaagccgtaggcatatctattctgtaatcgggatgg
ccaacaatggctggtataataggctttacacagttaccggacag---------------
>PAFTOL004562
------------------------------------------------------------
------------------------------------------------------------
------------------------------------------------------------
------------------------------------------------------------
--------attggtggactggatagaagctggcagagaccccctggagtgactgcgaagc
tcatagactgtaaagccgccaa--------------------------------------
-------------------------------------------tgggttttattacatcg
agtacacgcttcaaaatcctggggaaagtcgtaggcacatctattctgcaatcggsatgg
ccaacaatggctggtataataggctttacacaatcactggacag---------------
>PAFTOL004563
------------------------------------------------------------
------------------------------------------------------------
------------------------------------------------------------
------------------------------------------------------------
-----------------------------tggcaaagaccccctggagtggctgcaaagc
tcatcgattgtaaatccgccaa--------------------------------------
-------------------------------------------tgggttttattacatcg
agtacacactccaaaatcctggggaaagtcgtaggcacatctattctgcaatcgggatgg
ccaataatggctggtataataggctttacacaattaccggacag---------------
>PAFTOL004564
------------------------------------------------------------
------------------------------------------------------------
------------------------------------------------------------
------------------------------------------------------gcacat
gatcag--gttaatggactggatagaagttggcaaagacctcctggcgtggctgcaaagc
tcatagactataaatccgccaa--------------------------------------
-------------------------------------------tgggttttattacattg
agtacacgctacaaaaacctggggaaagccgcaggcacatctattctgcaatcggaatgg
ccaacaatggctggtataataggctttacacagttaccggacag---------------
>PAFTOL004565
------------------------------------------------------------
------------------------------------------------------------
------------------------------------------------------------
------------------------------------------------------------
--------attggtggactggatagaagctggcagaggccccctggagtgactgcaaagc
tcatagattgtaaatccgccaa--------------------------------------
-------------------------------------------tgggttttattatattg
agtacacgctccaaaatcctggggaaagtcgtaggcacatctattctgcaatcgggatgg
ccaataatggctggtataataggctttacacaattacgggacag---------------
>PAFTOL004566
------------------------------------------------------------
------------------------------------------------------------
------------------------------------------------------------
------------------------------------------------------gcacat
gatcag--gttaatggactggatagaagttggcaaagacctcctggcatggctgcaaagc
tcatagactgcaaatccgccaa--------------------------------------
-------------------------------------------tgggttttattacattg
agtacacgctccaaaatcctggtgaaagccgtaggcacatctattctgcaatcgggatgg
ccaacaatggctggtataataggctttacacagttaccggacag---------------
>PAFTOL004567
------------------------------------------------------------
---------gattggcta---------gtgggagatgggaagactgatggattcaaatcc
ataactgcattctaccctgatgaagctgcctctacctcaaatgtcagtgtggtaatcaca
ggcattggtcctgattttaccagattggagtcatttggcaaggtcgatgcctttgcagag
aatctg--gttagtggactggatagaagttggcagagaccccctggagtggctgcaaagc
tcatagattgtaaatccgccaa--------------------------------------
-------------------------------------------tgggttttattacatcg
aatacacgctccaaaatcctggggaaagtcgtaggcacatctattctgcaatcgggatgg
caaccaatggctggtataataggctttacacaattactggacag---------------
>PAFTOL004568
------------------------------------------------------------
------------------------------------------------------------
------------------------------------------------------------
------------------------------------------------------------
--------gttagtggactggacagaagctggcagagaccccctggagtggctgcaaagc
tcatagactgtgaatctgctaa--------------------------------------
-------------------------------------------tgggatttattacatcr
agtacacgctccaaaatcctggggaaagtcgtaggcacatctattctgcaatcgggatgg
ccaacaatggctggtataataggctttacacaattactggacag---------------
>PAFTOL004571
------------------------------------------------------------
------------------------------------------------------------
------------------------------------------------------------
------------------------------------------------------gcacat
gatcag--gttaatggactggatagaagttggcaaagacctcctggcgtggctgcgaagc
tcatagactgtaaatccgccaa--------------------------------------
-------------------------------------------tgggttttattacattg
agtacacgctccaaaatcctggtgaaagccgtaggcacatctattctgcaatcgggatgg
ccaacaatggctggtataataggctttacacagttaccggacag---------------
>PAFTOL004572
------------------------------------------------------------
---------------------------------------------gatggattcaaatcc
ataactgcattctaccctgatgaagctgcatctacctcaaatgtcagtgtggtaatcaca
ggcattggtcctgattttaccagattggagtcatttggcaaggtcgatgcctttgcagaa
aaactg--attggtggactggatagaagctggcagagaccmcckggagtgactgcaaagc
tcatagactgtaaatccgccaa--------------------------------------
-------------------------------------------tgggttttattacatcg
agtacaygctccaaaatcctggggaaagtcgtaggcacatctattctgcaatcgggatgg
ccaacaatggctggtataataggctttacacaattaccggacag---------------
>PAFTOL004573
------------------------------------------------------------
------------------------------------------------------------
------------------------------------------------------------
------------------------------------------------------------
--------attggtggactggatagaagctggcagagaccccctggagtgactgcaaagc
tcatagactgtaaatccgccaa--------------------------------------
-------------------------------------------tgggttttattacatyg
agtacacactccaaaatcctggagaaagtcgtaggcacatctattctgcaatcgggatgg
ccaacaatggctggtataataggctttacacaattaccggacag---------------
>PAFTOL004574
------------------------------------------------------------
------------------------------------------------------------
------------------------------------------------------------
------------------------------------------------------------
--------attggtggactggatagaagctggcagagaccccctggagtgaccgcaaagc
tcatagactgtaaatctgccaa--------------------------------------
-------------------------------------------tggtttttattacatcg
agyacacgctccaaaatcctggggaaagtcgtaggcacatctattctgcaatcgggatgg
ccaacaatggctggtataatrggctttacacaattactggacag---------------
>PAFTOL004577
------------------------------------------------------------
------------------------------------------------------------
------------------------------tcaacctttgcagtcagtgtggtaatcaca
ggcattggtcctgattttaccagattggagtcacttggcaaggtcgatgcctttgcagaa
aatcwg--attggtggactggatagaagctggcagagaccccctggagtgactgcgaagc
tcatagactgtaaatccgctaa--------------------------------------
-------------------------------------------tgggttttattacattg
agtatacrctccaaaatcctggggaaagttgtaggcacatctattctgcaatcgggatgg
ccaacaatggctggtataataggctttacacaatcactggacag---------------
>PAFTOL004578
------------------------------------------------------------
------------------------------------------------------------
------------------------------------------gttagtgtggtaatcaca
ggcattggtcctgattttaccagattggagtcatttggcaaggtcgatgcctttgcagaa
aatcwg--attggtggactggatagaagctggcagagaccccctggagtgactgcaaagc
tcatagactgtaaatcttccaa--------------------------------------
-------------------------------------------tgggttttattacatca
actacacgctccaaaatcctggggaaagtcgtaggcacatctattctgcgatcgggatgg
ccaacaatggctggtataataggctttacacaattactggacag---------------
>PAFTOL004582
------------------------------------------------------------
---------gattggcaa---------gtgggagatgggaagactgatggcttcaaatcc
ataactgcattctaccctaatgaagctgtatctacctcaaatgtcagtgtggtaatcaca
ggcattggtcctgattttaccagattggagtcatttggcaaggtcgatgcctttgcagaa
aatctg--attggtggactggatagaagctggcagagaccccctggagtgactgcaaagc
ttatagactgtaaatcggccaa--------------------------------------
-------------------------------------------tgggttttattacatcg
agtacacgcttcaaaatcctggggagagtcttaggcacatctattctgcaatcgggatgg
ccaacaatggctggtataataggctttacacagttactggacag---------------
>PAFTOL004583
------------------------------------------------------------
---------gattggcaa---------gtaggagatgggaagactgatagattcaaatcc
ataactgcattctaccctgatgaagctgcatctacctcaaatgtcagtgtggtaatcaca
ggcattggtcctgattttaccagattggagtcatttggcaaggtcaatgcctttgcagaa
aatctg--attggtggactggatagaagctggcagagaccccctggagtgactgcaaagc
tcattgactgtaaatccgccaa--------------------------------------
-------------------------------------------tgggttttattacatcg
agtacacgctgcaaaatcctggggaaagtcgtaggcacatctattctgcaatcgggatgg
ccaacaatggctggtataataggctttacacaattactggacag---------------
>PAFTOL004584
------------------------------------------------------------
---------------------------gttggagatgggaagactgatagattcaaatcc
ataactgcattctaccctgatgaagctgcatctacctcaaatgtcagtgtggtaatcaca
ggcattggtcctgattttaccagattggagtcacttggcaaggttgatgcctttgcagaa
aatctg--attggtggactggatagaagctggcagagaccccctggagtgactgcgaagc
tcatagactgtaaagccgccaa--------------------------------------
-------------------------------------------tgggttttattacatcg
agtacacgcttcaaaatcctggggaaagtcgtaggcacatctattctgcaatcgggatgg
ccaacaatggctggtataataggctctacacaatcactggacag---------------
>PAFTOL004585
------------------------------------------------------------
---------gattggcag---------gtgggagaggggaagactgatggattcaaatcc
ataactgcattctaccctgatgaagctgcctctacctcaaatgtcagtgtggtaatcaca
ggcattggccctgattttaccagattggagtcatttggcaaggttgatgccttcgcagaa
aatctg--gttaatggactggatagaagttggcaaagacctcctggcatggctgcaaagc
tcatagactgcaaatctgccaa--------------------------------------
-------------------------------------------tgggttttattacattg
agtacacgctccaaaatcccggtgaaagccgtaggcacttctattctgcaatcgggatgg
ccaacaatggctggtataataggctttacacagttaccggacag---------------
>PAFTOL004590
------------------------------------------------------------
------------------------------ggagatgggaagactgatagattcaaatcc
ataactgcattctaccctgatgaagctgcatctacctcaaatgtcagtgtggtaatcaca
ggcattggtcctgattttaccagattggagtcacttggcaaggttgatgcctttgcagaa
aatctg--attggtggactggatagaagctggcagagaccccctggagtgactgcgaagc
tcatagactgtaaatccgccaa--------------------------------------
-------------------------------------------tgggttttattacatcg
agtacacgcttcaaaatcctggggaaagtcgtaggcacatctattctgcaattgggatgg
ccaacaatggctggtataataggctttacacaatcactggacag---------------
>PAFTOL004591
------------------------------------------------------------
------------------------------------gggaagactgatagattcaaatcc
ataactgcattctaccctgatgaagctgcatctacctcaaatgtcagtgtggtaatcaca
ggcattggtcctgattttaccagattggagtcacttggcaaggttgatgcctttgcagaa
aatctg--attggtggactggacagaagctggcagagaccccctggagtgactgcgaagc
tcatagactgtaaatccgccaa--------------------------------------
-------------------------------------------tgggttttattacatcg
agtacacgcttcaaaatcctggtgaaagtcgtaggcacatctattctgcaattgggatgg
ccaacaatggctggtataataggctttacacaatcactggacag---------------
>PAFTOL004594
------------------------------------------------------------
---------gattggcaa---------gttggagatgggaagactgatagattcaaatcc
ataactgcattctaccctgatgaagctgcatctacctcaaatgtcagtgtggtaatcaca
ggcattggtcctgattttaccagattggagtcacttggcaaggttgatgcctttgcagaa
aatctg--attggtggactggatagaagctggcagagaccccctggagtgactgcgaagc
tcatagactgtaaatccgccaa--------------------------------------
-------------------------------------------tgggttttattacatcg
agtacacgcttcaaaatcctggggaaagtcgtaggcacatctattctgcaatcgggatgg
ccaacaatggctggtataataggctttacacaatcactggacag---------------
>PAFTOL004597
------------------------------------------------------------
------------------------------------------------------------
------------------------------------------------------------
------------------------------------------------------------
--------attggtggactggatagaagctggcagagaccccctggagtgactgcaaagc
tcattgactgtaaatccgccaa--------------------------------------
-------------------------------------------tgggttttattacattg
agtacacactccaaaatcctggggaaagtcttaggcacctctattctgcaatcgggatgg
ccaacaatggctggtataataggctttacacaattactggacag---------------
>PAFTOL004598
------------------------------------------------------------
---------gattggcaa---------gttggagatgggaagactgatagattcaaatcc
ataactgcattctaccctgatgaagctgcatctacctcaaatgtcagtgtggtaatcaca
ggcattggtcctgattttaccagattggaatcacttggcaaggttgatgcctttgcagaa
aatctg--attggtggactggatagaagctggcrgagaccccctggagtgactgcgaagc
tgatagactgtaaagccaccaa--------------------------------------
-------------------------------------------tggattttattacatcg
agtacacgcttcaaaatcctggcgaaagtcgyaggcacatctattctgcaatcgggatgg
ccaacaatggctggtataataggctttacacaatcactggacag---------------
>PAFTOL004599
------------------------------------------------------------
---------gattggcaa---------gttggagatgggaagactgatagattcaaatcc
ataactgcattctaccctgatgaagctgcatctacctcaaatgtcagtgtggtaatcaca
ggcattggtcctgattttaccagattggagtcacttggcaaggttgatgcctttgcagaa
aatctg--attggtggactggatagaagctggcagagaccccctggagtgactgcgaagc
tcatagactgtaaagccgccaa--------------------------------------
-------------------------------------------tgggttttattacatcg
agtacacgcttcaaaatcctggggaaagtcgtaggcacatctattctgcaatcgggatgg
ccaacaatggctggtataataggctttacacaatcactggacag---------------
>PAFTOL004600
------------------------------------------------------------
---------gattggcaa---------gttggagatgggaagactgatagattcaaatcc
ataactgcattctaccctgatgaagctgcatctacctcaaatgtcagtgtggtaatcaca
ggcattggtcctgattttaccagattggaatcacttggcaaggttgatgcctttgcagaa
aatctg--attggtggactggatagaagctggcagagaccccctggagtgactgcgaagc
tcatagactgtaaagccaccaa--------------------------------------
-------------------------------------------tggattttattacatcg
agtacacgcttcaaaatcctggcgaaagtcgtaggcacatctattctgcaatcgggatgg
ccaacaatggctggtataataggctttacacaatcactggacag---------------
>PAFTOL004601
---------------------------------gatctggttagtggattagata-----
-------gaagctgrcaragaccccctggagtggctacaaagctcatagactrtaaattc
gacaatgggttttattacattcagt-----acatgctgyaaaatcctggggaaagtcgta
ggcac---atctattctgttggaatggccaacaatggctggtataataggctttacataa
ttaccggaattggtggactggatagaagctggcagagaccccctggagtgactgcaaagc
tcatagactgtaaatccgccaa--------------------------------------
-------------------------------------------tgggttttattatatcg
agtacacgctccaaaatcctggggaaagtcgtaggcacatctattctgcaatcgggatgg
ccaacaatggctggtataataggctttacacaattactggacag---------------
>PAFTOL004603
------------------------------------------------------------
------------------------------------------------------------
------------------------------------------------------------
------------------------------------------------------------
--------gttagtggactggatagaagctggcagagaccccctggagtggctgcaaagc
tcatagactgtaaatccgccaa--------------------------------------
-------------------------------------------tgggttttattacatcg
agtacacgctccaaaatcctggggaaagtcgtaggcacatctattctgcaatcgggatgg
ccaacaatggctggtataataggctttacacaattacwggacag---------------
>PAFTOL004604
------------------------------------------------------------
---------gattggcaa---------gtgggagatgggaagactgatggattcaaatcc
ataactgcattctaccctgatgaagctgcctctacctcaaatgtcagtgtggtaatcaca
ggcattggtcctgattttaccagattggagtcacttggcaaggtcgatgcctttgcagaa
aatctg--gttagtggactggatagaagctggcaaagaccccctggagtggctgcaaagc
tcatagactgtaaatccgccaa--------------------------------------
-------------------------------------------tgggttttattacatcg
agtacacgctccaaaatcctggggaaagtcgtaggcacatctattctgcaatcgggatgg
ccaacaatggctggtataataggctttacacaattactggacag---------------
>PAFTOL004605
------------------------------------------------------------
------------------------------------------------------------
------------------------------------------gtcagtgtggtaatcaca
ggcattggtcctgattttaccagattggagtcatttggcaaggtcaatgcctttgcagaa
aatctg--attggtggactggatagaagctggcagagaccccctggagtgactgcaaagc
tcatagactgtaaatccaccaa--------------------------------------
-------------------------------------------tgggttttattacatcg
agtacacactccaaaatcccggggaaagtcgtaggcacatctattctgcaatcgggatgg
ccaacaatggctggtataataggctttacacaattacyggacag---------------
>PAFTOL004608
------------------------------------------------------------
------------------------------------------------------------
------------------------------------------------------------
------------------------------------------------------------
--------attggtggactggatagaagctggcagagaccccctggagtgactgcaaagc
tcatagactgtaaatccgccaa--------------------------------------
-------------------------------------------tgagttttattacatcg
agtacacgctccaaaatcctggggaaagtcgtaggcacatctattctgcaatcgggatgg
ccaacaatggctggtataataggctttacacaattaccggacag---------------
>PAFTOL004609
------------------------------------------------------------
------------------------------------------------------------
------------------------------------------------------------
------------------------------------------------------------
--------attggtggactggatagaagctggcagagaccccctggagtgactgcaaagc
tcatagactgtaaatccgccaa--------------------------------------
-------------------------------------------tgggttttattacatcg
agtacacgctccaaaatcctggggaaagtcgtaggcacatctattctgcaatcgggatgg
ccaacaatggctggtataataggctttacacaattaccggacag---------------
>PAFTOL004610
------------------------------------------------------------
---------gattggcag---------atgggagatgggaagactgatggattcaaatcc
ataactgcattctaccctgatgaagctgcctctacctcaaatgtcagtgtagtaatcaca
ggcattggccctgattttaccagattggagtcatttggcaaggttgatgcctttgcagaa
aatctg--gttaatggactggatagaagttggcaaagacctccaggcgtggctgcaaagc
tcatagactgyaaatccaccaa--------------------------------------
-------------------------------------------tgggttttattacattg
agtacacgctccaaaatcctggtgaaagccgtaggcatatctattctgtaatcgggatgg
ccaacaatggctggtataataggctttacacagttaccggacag---------------
>PAFTOL004611
------------------------------------------------------------
---------gattggcag---------atgggagatgggaagactgatggattcaaatcc
ataactgcattctaccctgatgaagctgcctctacctcaaatgtcagtgtggtaatcaca
ggcattggccctgattttaccagattggagtcwtttggcaaggttgatgcctttgcagaa
aatcwg--gttaatggactggatagaagttggcaaagacctccaggcgtggctgcaaagc
tcatagactgyaaatccaccaa--------------------------------------
-------------------------------------------tgggttttattacattg
agtacacgctccaaaatcctggtgaaagccgtaggcatatctattctgtaatcgggatgg
ccaacaatggctggtataataggctttacacagttaccggacag---------------
>PAFTOL004613
------------------------------------------------------------
------------------------------------------------------------
------------------------------------------------------------
------------------------------------------------------------
--------attggtggattggatagaagctggcagagaccccctggagtgactgcaaagc
tcatagactgtaaatccgccaa--------------------------------------
-------------------------------------------tgggttttattacatcg
agtacacgctccaaaatcctggggaaagtcgtaggcacatctattctgcaatcgggatgg
ccaacaatggctggtataataggctttacacaatcactggacag---------------
>PAFTOL004617
------------------------------------------------------------
------------------------------------------------------------
------------------------------------------------------------
------------------------------------------------------------
--------attggtggactggatagaagctggcagagaccccctggagtgactgcgaagc
tcatagactgtaaagccgccaa--------------------------------------
-------------------------------------------tgggttttattacatcg
agtacacgcttcaaaatcctggggaaagtcgtaggcacatctattctgcaatcgggatgg
ccarcaatggctggtataataggctttacacaatcactggacag---------------
>PAFTOL004618
------------------------------------------------------------
------------------------------------------------------------
------------------------------------------gtcagtgtggtaatcaca
ggcattggtcctgattttaccagattggagtcatttggcaaggtcgatgcctttgcagaa
aagcwg--attggtggactggatagaagctggcagagaccccctggagtgactgcaaagc
tcatagactgtaaatccgccaa--------------------------------------
-------------------------------------------tgggttttattacatcg
agtacacgctccaaaatcctggggaaagtcgtaggcacatctattctgcaatcgggatgg
ccaacaatggctggtataataggctttacacaattaccggacag---------------
>PAFTOL004619
------------------------------------------------------------
------------------------------------gggaaaactgatggaatcaaatcc
ataactgcattctaccctgatgaacctgcctctacctcaaatgtcagtgtggttatcaca
ggcattggtcctgattttaccagattggagtcatttggcaaggttgatgcctttgcagaa
aatctg--gttaatggactggatagaagttggcagagaccccctggagcggctgcaaagc
tcatagactgtaaatccgccga--------------------------------------
-------------------------------------------tgggttttattacattg
agtacacgctccaaaatcccggggaaagtcgtaggcacatctattctgcaatcgggatgg
ccaacaatggctggtataataggctttacacagttaccggacag---------------
>PAFTOL004620
------------------------------------------------------------
------------------------------ggagatgggaagactgatggattcaaatcc
ataactgcgttctaccctgatgaagctgtagctacctcaaatgtcagtgtggtaatcaca
ggcattggtcctgattttaccagattggagtcatttggcaaggttgatgcctttgcagaa
aaactg--attggtggactggatagaagctggcagagaccccctggagtgactgcaaagc
tcatagactgtaaatccgccaa--------------------------------------
-------------------------------------------wgggttttattacatyg
agtacacgctccaaaatccyggggaaagtcgtaggyacatctattctgcaatcgggatgg
ccaacaatggctggtatgataggctttacacaattactggacag---------------
>PAFTOL004623
------------------------------------------------------------
------------------------------------------------ggattcaaatcc
ataactgcattctaccctgatgaagctgtctctacctcaaatgtcagtgtggtaatcact
ggcattggtcctgattttaccagattggagtcatttggcaaggtcgacgcctttgcagaa
aaactg--attggtggactggatagaagctggcagagaccccctggagtgactgcaaagc
tcatagactgtaaatccrccaa--------------------------------------
-------------------------------------------tgggttttattacatcg
agtacacgctccaaaatcctggggaaagtcgtaggcacatctattctgcaatcgggatgg
ccaacaatggctggtataataggctttacacaattaccggacag---------------
>PAFTOL004624
------------------------------------------------------------
---------gattggcaa---------gttggagatgggaagactgatagattcaaatcc
ataactgcattctaccctgatgaagctgcatctamctcaaatgtcagtgtggtaatcaca
ggcattggtcctgattttaccagattggaatcacttggcaaggttgatgcctttgcagaa
aatctg--attggtggactggatagaagctggcagagaccccctggagtgactgcgaagc
tcatagactgtaaagccgccaa--------------------------------------
-------------------------------------------tggattttattacatcg
agtacacgcttcaaaatcctggcgaaagtcgtaggcacatctattctgcaatcgggatgg
ccaacaatggctggtataataggctttacacaatcactggacag---------------
>PAFTOL004625
------------------------------------------------------------
------------------------------------------------------------
------------------------------tcaacctttgcagtcagtgtggtaatcaca
ggcattggtcctgattttaccagattggagtcacttggcaaggttgatgcctttgcagaa
aatctg--attggtggactggatagaagctggcagagaccccctggagtgactgcgaagc
ttatagactgtaaagccgccaa--------------------------------------
-------------------------------------------tgggttttattacatcg
agtacacgctacaaaatcctggggaaagtcgtaggcacatctattctgcaatcgggatgg
ccaacaatggctggtataataggctttacacaatcactggacag---------------
>PAFTOL004627
------------------------------------------------------------
------------------------------------------------------------
------------------------------------------------------------
------------------------------------------------------------
--------attggtggactggatagaagctgggagagaccccctggagtgactgcaaagc
tcatagactgcaaatccgccaa--------------------------------------
-------------------------------------------tgggttttattacatcg
agtacacgctccaaaagcctggggaaagttgtaggcacatctattctgcaattgggatgg
ccaacaatggctggtataataggctttacacaattaccggacag---------------
>PAFTOL004629
------------------------------------------------------------
------------------------------ggagatgggaagactgatcgattcaaatcc
ataactgcattctaccctgatgaagctgcctctacctcaaatgtcagtgtggtaatcaca
ggcattggtcctgattttaccagattggagtcatttggcaaggtcgatgcctttgcagaa
aatctg--gttagtggactggacagaagctggcagagaccccctggagtggctgcaaagc
tcatagactgtaaatccgccaa--------------------------------------
-------------------------------------------tggattttattacatca
agtacacgctccaaaatcctggggaaagtcgtaggcacatctattctgcaatcgggatgg
ccaacaatggctggtataataggctttacacaattactggacag---------------
>PAFTOL004631
------------------------------------------------------------
------------------------------------------------------------
------------------------------tcaacctttgcagtcagtgtggtaatcaca
ggcattggtcctgattttaccagattggagtcacttggcaaggttgatgcctttgcagaa
aatctg--attggtggactggatagaagctggcagagaccccctggagtgactgcgaagm
tcatagactgtaaatccgccaa--------------------------------------
-------------------------------------------tgggttttattacatcg
agtacacacttcaaaatcctggggaaagtcgtaggcacatctattctgcaattgggatgg
ccaacaatggctggtataataggctttacacaatcactggacag---------------
>PAFTOL004632
------------------------------------------------------------
------------------------------------------------------------
------------------------------------------------------------
------------------------------------------------------------
--------attggtggactggatagaagctggcagagaccccctggagtgactgcgaagc
tcatagactgtaaatccgccaa--------------------------------------
-------------------------------------------tgggttttattacatcg
agtacacgctccaaaatcctggggaaagtcgtaggcacatctattctgcaatcgggatgg
ccaacaatggctggtataataggctttacacaattactggacag---------------
>PAFTOL004633
------------------------------------------------------------
---------gattggctg---------gtgggagatgggaagactgatggattcaaatcc
ataactgcattctaccctgatgaagctgcatctacctcaaatgtcagtgtggtaatcaca
ggcattggtcctgattttaccagattggagtcatttggcaaggtcgatgcctttgcagaa
aatcwg--gttagtggactggatagaagctggcagagaccccctggagtggctgcaaagc
tcatagactgtaaatctgccaa--------------------------------------
-------------------------------------------tgggttttattacatcg
agtacacgctccaaaatcctggggaaagtcgtaggcacatctattctgcaatcgggatgg
ccaacaatggctggtataataggctttacacaattactggacag---------------
>PAFTOL004634
------------------------------------------------------------
------------------------------------------------------------
------------------------------------------------------------
------------------------------------------------------------
--------gttagtggactggatagaagctggcagagaccccctggagtggctgcaaagc
tcatacactgtatatctgccaa--------------------------------------
-------------------------------------------tgggttttattacatcg
agtacacactccaaaatcctggggaaagtcgtaggcacatctattctgcaatcggsatgg
ccaacaatggctggtataatagactttacacaattactggacag---------------
>PAFTOL004636
------------------------------------------------------------
------------------------------------------------------------
------------------------------------------------------------
------------------------------------------------------------
--------attggtggactggatagaagctggcagagaccccctggagtgactgcaaagc
tcatagactgcaaatcagccaa--------------------------------------
-------------------------------------------tgggttttattacatcg
agtacacgctccaaaatcctggggaaagtcgtaggcacatctattctgcaatcgggatgg
ccaacaatggctggtataataggctttacacaattaccggacag---------------
>PAFTOL004637
------------------------------------------------------------
---------gattggcaa---------gtgggagatgggaagactgatggattcaaatcc
ataactgcattctacccagatgaagctgcctctacctcaaatgtcagtgtcgtaatcaca
ggcattggtcctgattttaccagattggagtcatttggcaaggtcgatgcctttgcagaa
actcwg--gttaatggactggatagaagttggcagagaccccctggagtggctgcaaagc
tcatagactgtaaatccgccaa--------------------------------------
-------------------------------------------tgggttttattacatcg
agtacacgctgcaaaatcctggggaaagtcgtaggcatatatattctgcaatcgggatgg
ccaacaatggctggtataataggctttacacagttaccggacag---------------
>PAFTOL004638
------------------------------------------------------------
---------------------------gttggagatgggaagagtgatagattcaaatcc
ataactgcattctaccctgatgaagctgcatctacctcaaatgtcagtgtggtaatcaca
ggcattggtcctgattttaccagattggagtcacttggcaaggtcgatgcctttgcagaa
aatctg--attggtggactggatagaagctggcagagaccccctggagtgactgcgaagc
tcatagactgtaaatccactaa--------------------------------------
-------------------------------------------tgggttttattacatcg
agtatacgctccaaaatcctrgggaaagtcgtaggcacatctattctgcaatcgggatgg
ccaacaatggctggtataataggctttacacaatcactggacag---------------
>PAFTOL004639
------------------------------------------------------------
------------------------------------ggaaagactgatagattcaaatcc
ataactgcattctaccctgatgaagctgcatctacctcaaatgtcagtgtggtaatcaca
ggcattggtcctgattttaccagattggagtcatttggcaaggtcaatgcctttgcagaa
aatcwg--attggtggactggatagaagctggcagagaccccctggagtgactgcaaagc
tcatagactgtaaatccgccaa--------------------------------------
-------------------------------------------tgggttttattacatcg
agtacacgctccaaaatcccggggaaagtcgtaggcacatctattctrcaatcgggatgg
ccaacaatggctggtataataggctttacacaattactggacag---------------
>PAFTOL004640
------------------------------------------------------------
---------gattggcaa---------gtaggagatgggaagactgatagattcaaatcc
ataactgcattctaccctgatgaagctgcatctacctcaaatgtcagtgtggtaatcaca
ggcattggtcctgattttaccagattggagtcatttggcaaggtcgatgcctttgcagaa
aatctg--attggtggactagatagaagctggcagagaccccctggagtgactgcaaagc
tcatagacagtaaatccgccaa--------------------------------------
-------------------------------------------tgggttttattacatcg
agtacacrctccaaaatcctggggaaagtcgtaggcacatctattctgcaatcgggatgg
ccaacaatggctggtataataggctttacacaattactggacag---------------
>PAFTOL004644
------------------------------------------------------------
------------------------------------------------------------
------------------------------------------------------------
------------------------------------------------------------
--------gttagtggactggatagaagctggcagagaccccctggagtggctgcaaarc
tcatagattgtaaatccgccaa--------------------------------------
-------------------------------------------tgggttttattacattg
agtacacactccaaaatcctggggaaagtcgtaggcacatctattctgcaatcgggatgg
ccaacaatggctggtataataggctttacacaattaccggacag---------------
>PAFTOL004646
------------------------------------------------------------
---------gattggcaa---------gttggagatgggaagactgatagattcaaatcc
ataactgcattctaccctgatgaagctgcatctacctcaaatgtcagtgtggtaatcaca
ggcattggtcctgattttaccagattggagtcacttggcaaggttgatgcctttgcagaa
aatctg--attggtggactggatagaagctggcagagaccccctggagtgactgcggagc
tcatagactgtaaatccgccaa--------------------------------------
-------------------------------------------tgggttttattacatcg
agtacacgcttcaaaatcctggggaaagtcgtaggcacatctattctgcaattgggatgg
ccaacaatggctggtataataggctttacacaatcactggacag---------------
>PAFTOL004647
------------------------------------------------------------
------------------------------------------------------------
------------------------------------------------------------
------------------------------------------------------------
--------attggtggactggatagaagctggcagagaccccctggagtgactgcaaagc
tcatagactgtaaatctgccaa--------------------------------------
-------------------------------------------tgggttttattacattg
agtacacgctccaaaatcctggggaaagtcctaggcacatctattctgcaatcgggatgg
ccaacaatggctggtataataggctttacacaattacgggacag---------------
>PAFTOL004648
------------------------------------------------------------
---------gattggcat---------gtaggagatgcgaagactgatagattcaaatcc
ataactgcattctactctgatgaagctgcgtctacctcaaatgtcagtgtggtaatcaca
ggcattggtcctgattttaccagattggagtcatttggcaaggtcaatgcctttgcagaa
aatctg--attggtggactggatagaagctggcagagaccccctggagtgactgcaaagc
tcatagactgtaaatccgccag--------------------------------------
-------------------------------------------tgggttttattatatcg
agtacacgctccaaaatcctggggaaagtcgtaggcacatctattctrcartyggratgg
ccaacaatggctggtataatagsctttacacaattactggacag---------------
>PAFTOL004649
------------------------------------------------------------
---------gattggcaa---------gtgggagatgggaagactgatggattcaaatcc
ataactgcattctaccctaatgaagctgtatctacctcaaatgtcagtgtggtaatcaca
ggcattggtcctgattttaccagattggagtcatttggcaaggtcgatgcctttgcagaa
aagctg--attggtggactggatagaagctggcagagaccccctggagtgactgcaaagc
tcatagactgtaaatccgccaa--------------------------------------
-------------------------------------------tgggttttattacattg
agtacacgctccaaaatcctggggaaagtcgtaggcacatctattctgcaatcgggatgg
ccaacaatggctggtataataggctttacacaattaccggacag---------------
>PAFTOL004652
------------------------------------------------------------
------------------------------------------------------------
------------------------------tcaacctttgcagtcagtgtggtaatcaca
ggcattggtcctgattttaccagattggagtcacttggcaaggtcgatgcctttgcagaa
aatctg--attggtggactggatagaagctggcagagaccccctggagtgactgcgaagc
tcatagactgtagatccgctaa--------------------------------------
-------------------------------------------tgggttttattacatcg
agtatacgctccaaaatcctggggaaagtcgtaggcacatctattctgcaatcgggatgg
ccaacaatggctggtataataggctttacacaatcactggacag---------------
>PAFTOL004653
------------------------------------------------------------
---------gattggcaa---------gttggagatgggaagactgatagattcaaatcc
ataactgcattctaccctgatgaagctgcatctacctcaaatgtcagtgtggtaatcaca
ggcattggtcctgattttaccagattggagtcacttggcaaggtcgatgcctttgcagaa
aatctg--attggtggactggatagaagctggcagagaccccctggagtgactgcgaagc
tcatagactgtaaatccgccaa--------------------------------------
-------------------------------------------wgggttttattacatcg
agtatacgctccaaaatcctggggaaagtcgtaggcacatctattctgcaatcgggatgg
ccaacaatggctggtataataggctttacacaatcactggacag---------------
>PAFTOL004657
------------------------------------------------------------
---------gattggcag---------gtgggagaggggaagactgatggattcaaatcc
ataactgcattctaccctgatgaagctgcctctacctcaaatgtcagtgtggtaatcaca
ggcattggccctgattttaccagattggagtcatttggcaaggttgatgccttcgcagaa
aatctg--gttaatggactggatagaagttggcaaagacctcctggcatggctgcaaagc
tcatagactgcaaatccgccaa--------------------------------------
-------------------------------------------tgggttttattacattg
agtacacwctccaaaatcctggtgaaagccgtaggcatatctattctgcaatcgggatgg
ccaacaatggctggtataataggctttacacagttaccggacag---------------
>PAFTOL004658
------------------------------------------------------------
------------------------------------------------------------
------------------------------------------------------------
------------------------------------------------------------
--------attggtggactggatagaagctggcagagaccccctggagtgactgcaaagc
tcatagactgtaaatccgccaa--------------------------------------
-------------------------------------------tgggttttattacatcg
agtacacgctccaaaatcctggggaaagtcgtaggcacatctattctgcaatcgggatgg
ccaacaatggctggtataataggctttacacaattactggacag---------------
>PAFTOL004661
------------------------------------------------------------
------------------------------------------------------------
------------------------------------------------------------
------------------------------------------------------gcacat
gatcag--gttaatggactggatagaagttggcaaagacctcctggcatggctgcaaagc
tcatagactgcaaatccgccaa--------------------------------------
-------------------------------------------tgggttttattacattg
agtacacgctccaaaatcctggtgaaagccgtaggcacatctattctgcaatcgggatgg
ccaacaatggctggtataataggctttacacagttaccggacag---------------
>PAFTOL004662
------------------------------------------------------------
------------------------------------------------------------
------------------------------------------------------------
------------------------------------------------------------
--------attggtggactggatagaagctggcagagaccccctggagtgactgcaaagc
tcgtagactgtaaatccgccaa--------------------------------------
-------------------------------------------tgggttttattacatcg
agtacacgctccaaaatcctggggaaagtcgtaggcacatctattctgcaatcggaatgg
ccaacaatggctggtataataggctttacacaattactggacag---------------
>PAFTOL004664
------------------------------------------------------------
------------------------------------------------------------
------------------------------------------------------------
------------------------------------------------------------
--------attggtggactggayagaagctggcagagaccccctggagtgactgcgaagc
tcatagactgtaaatccgccaa--------------------------------------
-------------------------------------------tgggttttattacatcg
agtacacgcttcaaaatcctggtgaaagtcgtaggcacatctattctgcaattgggatgg
ccaacaatggctggtataataggctttacacaatcactggacag---------------
>PAFTOL004668
------------------------------------------------------------
------------------------------------------------------------
------------------------------------------------------------
------------------------------------------------------------
--------attggtggactggacagaagctggcagagaccccctggagtgactgcgaagc
tcatagactgtaaatccgccaa--------------------------------------
-------------------------------------------tgggttttattacatcg
agtacacgcttcaaaatcctggggaaagtcgtaggcacatctattctgcaatcgggatgg
ccaacaatggctggtataataggctttacacaatcactggacag---------------
>PAFTOL005024
------------------------------------------------------------
---------gattggcaa---------gttggagatgggaagactgatagattcaaatcc
ataactgcattctaccctgatgaagctgcatctacctcaaatgtcagtgtggtaatcaca
ggcattggtcctgattttaccagattggagtcacttggcaaggttgatgcctttgcagaa
aatctg--attggtggactggacagaagctggcagagaccccctggagtgactgcgaagc
tcatagactgtaaagccgccaa--------------------------------------
-------------------------------------------tgggttttattacatcg
agtacacgcttcaaaatcctggggaaagtcgtaggcacatctattctgcaatcgggatgg
ccaacaatggctggtataataggctttacacaatcactggacag---------------
>PAFTOL005025
------------------------------------------------------------
------------------------------------------------------------
------------------------------------------------------------
------------------------------------------------------------
--------attggtggactggatagaagctggcagagaccccctggagtgactgcaaagc
tcatagactgtaaatccgccaa--------------------------------------
-------------------------------------------tgggttttattacatcg
agtacacgctccaaaatcctggtgaaagtcgtaggcacatctattctgcaatcgggatgg
ccaacaatggctggtataataggctttacacaataactggacag---------------
>PAFTOL005035
------------------------------------------------------------
------------------------------------------------------------
------------------------------------------------------------
------------------------------------------------------------
--------attggtggactggatagaagctggcagagaccccctggagtgactgcgaagc
tcatagactgtaaagccgccaa--------------------------------------
-------------------------------------------tggattttattacatcg
agtacacgcttcaaaatcctggcgaaagtcgtaggcacatctattctgcaatcgggatgg
ccaacaatggctggtataataggctttacacaatcactggacag---------------
>PAFTOL005042
------------------------------------------------------------
------------------------------------------------------------
------------------------------------------------------------
------------------------------------------------------------
--------attggtggactggatagaagctggcagagaccccctggagtgactgcaaagc
tcattgactgtaaatccgccaa--------------------------------------
-------------------------------------------tgggttttattacatcg
agtacacgctgcaaaatcctggggaaagtcgtaggcacatctattctgcaatcgggatgg
ccaacaatggctggtataataggctttacacaattactggacag---------------
>PAFTOL005043
------------------------------------------------------------
------------------------------------------------------------
------------------------------------------------------------
------------------------------------------------------------
--------attggtggactggatagaagctggcagagaccccctggagtgactgcgaagc
tcatagactgtaaagccgccaa--------------------------------------
-------------------------------------------tgggttttattacatcg
agtacacgcttcaaaatcctggggaaagtcgtaggcacatctattctgcaatcgggatgg
ccaacaatggctggtataataggctttacacaatcactggacag---------------
>PAFTOL005047
------------------------------------------------------------
------------------------------------------------------------
------------------------------------------------------------
------------------------------------------------------------
--------attggtggactggatagaagctggcagagaccccctggagtgactgcaaagc
tcatagactgtaaatccacgag--------------------------------------
-------------------------------------------tgggttttattatatcg
agtacacgctccaaaatcctggggaaagccgtaggcacatctattctgcaatcgggatgg
ccaacaatggctggtataataggctttacacaattactggacag---------------
>PAFTOL005169
------------------------------------------------------------
------------------------------------------------------------
------------------------------------------------------------
------------------------------------------------------------
------------------------------------------------------------
------------------------------------------------------------
-----------------------------------------tcagggtttttttacatcg
agtacacgctccaaaatcctggggaaagtcgtaggcacatctattctgcaatcgggatgg
ccaacaatggctggtataataggctttacacaattactggacag---------------
>PAFTOL007498
------------------------------------------------------------
------------------------------------------------------------
------------------------------------------------------------
------------------------------------------------------------
--------gttggtggattggatagaagctggcagagaccccctggagtgactgcaaagc
tcatagactgtaaatccgccaa--------------------------------------
-------------------------------------------cgggttttattacatcg
agtacacgctccaaaatcctggggaaagtcgtaggcacatctattctgcaatcgggatgg
ccaacaatggctggtataataggctttacacaattaccggacag---------------
>PAFTOL008060
------------------------------------------------------------
------------------------------------------------------------
------------------------------------------------------------
------------------------------------------------------------
--------attggtggactggatagaagctggcagagaccccctggagtgactgcgaagc
tcatagactgtgaatccgccaa--------------------------------------
-------------------------------------------tgggttttattacatcg
agtacacacttcaaaatcctggggaaagtcgtaggcacatctattctgcaattgggatgg
ccaacaatggctggtataataggctttacacaatcactggacag---------------
>PAFTOL008062
------------------------------------------------------------
---------gattggcaa---------gttggagatgggaagactgatagattcaaatcc
ataactgcattctaccctgatgaagctgcatctacctcaaatgtcagtgtggtaatcaca
ggcattggtcctgattttaccagattggaatcacttggcaaggttgatgcctttgcagaa
aatctg--attggtggactggatagaagctggcagagaccccctggagtgactgcgaagc
tcatagactgtaaagccaccra--------------------------------------
-------------------------------------------tggattttattacatcg
agtacacgcttcaaaatcctggcgaaagtcgtaggcacatctattctgcaatcgggatgg
ccaacaatggctggtataataggctttacacaatcactggacag---------------
>PAFTOL008063
------------------------------------------------------------
---------gattggcaa---------gttggagatgggaagactgatagattcaaatcc
ataactgcattctaccctgatgaagctgcatctacctcaaatgtcagtgtggtaatcaca
ggcattggtcctgattttaccagattggaatcacttggcaaggttgatgcctttgcagaa
aatctg--attggtggactggatagaagctggcagagaccccctggagtgactgcgaagc
tcatagactgtaaagccaccaa--------------------------------------
-------------------------------------------tggattttattacatcg
agtacacgcttcaaaatcctggcgaaagtcgtaggcacatctattctgcaatcgggatgg
ccaacaatggctggtataataggctttacacaatcactggacag---------------
>PAFTOL008084
------------------------------------------------------------
---------gattggcag---------gtgggagatgggaagactgatggattcaaatcc
ataactgcattctaccctgatgaagctgcctctacctcaaatgtcagtgtggtaatcaca
ggcattggccctgattttaccagattggagtcatttggcaaggttgatgccttcgcagaa
aatcwg--gttagtggactggatagaagttggcagagacctcctggcgtggctgcaaagc
tcatagactgcaaatcctccaa--------------------------------------
-------------------------------------------tgggttttattacattg
agtacacrctccaaaatcctggtgaaagccgtaggcayatctattctgcaatcgggatgg
ccaacaatggctggtataataggctttacacagttaccggacag---------------
>PAFTOL008417
------------------------------------------------------------
------------------------------------------------------------
------------------------------------------------------------
------------------------------------------------------------
--------attggtggactggatagaagctggcagagaccccctggagtgactgcgaagc
tcatagactgtaaagccgccaa--------------------------------------
-------------------------------------------tggattttattacatcg
agtacacgcttcaaaatcctggcgaaagtcgtaggcacatctattctgcaatcgggatgg
ccaacaatggctggtataataggctttacacaatcactggacag---------------
>PAFTOL008419
------------------------------------------------------------
------------------------------------------------------------
------------------------------tcaacctttgcagtcagtgtggtaatcaca
ggcattggtcctgattttaccagattggagtcacttggcaaggttgatgcctttgcagaa
aatctg--attggtggactggatagaagctggcagagaccccctggagtgactgcgaagc
tcatagactgtaaatccgccaa--------------------------------------
-------------------------------------------tgggttttattacatyg
agtacacgcttcaaaatcctggggaaagtcgtaggcacatctattctgcaatcgggatgg
ccaacaatggctggtataataggctttacacaatcactggacag---------------
>PAFTOL008421
------------------------------------------------------------
------------------------------------------------------------
------------------------------------------------------------
------------------------------------------------------------
--------attggtggactggatagaagctggcagagaccccctggagtgactgcaaagc
tcatagactgtaaatccgccaa--------------------------------------
-------------------------------------------tgggttttattacatcg
agtacacgctccaaaatcctggggaaagtcgtaggcacatccattctgcaatcgggatgg
ccaacaatggctggtataataggctttacacaattaccggacag---------------
>PAFTOL008422
------------------------------------------------------------
------------------------------------------------------------
------------------------------------------------------------
------------------------------------------------------------
--------attggtggactggatagaagctggcagagaccccctggagtgactgcaaagc
tcatggactgtaaatccaccaa--------------------------------------
-------------------------------------------tgggttttattacatcg
agtamacgctccaaaatcctggggaaagtcgtaggcacatmtattctgcaatcgggatag
ccaacaatggctggtataataggctttacacaattaccggacag---------------
>PAFTOL008439
------------------------------------------------------------
------------------------------------------------------------
------------------------------------------------------------
------------------------ctagaatactggaacccagtttatgatcatgtaatt
gatcag--gttagtggactggatagaagctggcagagaccccctggagtggctgcaaagc
tcatagactgtaaatctgccaa--------------------------------------
-------------------------------------------tgggttttattacatcg
agtacacrctccaaaatcctggggaaagtcgaaggcacatctattctgcaatcgggatgg
ccaacaatggctggtataataggctttacacaattaccrgacag---------------
>PAFTOL009175
------------------------------------------------------------
---------gattggcaa---------gtaggagatggaaagactgatagattcaaatcc
ataactgcattctaccctgatgaagctgcatctacctcaaatgtcagtgtggtaatcaca
ggcgttggtcctgattttaagagattggagtcatttggcaaggttgatgcctttgcagaa
aatctg--attggtggactggatagaagctggcagagaccccctggagtgactgcaaagc
tcatagactgtaaatccgccaa--------------------------------------
-------------------------------------------tgggttttattacatcg
agtacacgctccaaaatcctggggaaagtcgtaggcacatctattctgcaatcggaatgg
ccaacaatggctggtataataggctg---------------------------------
>PAFTOL009181
------------------------------------------------------------
------------------------------------------------------------
------------------------------------------------------------
------------------------------------------------------------
--------attggtggactggatagaagctggcagagaccccctggagtgactgcgaagc
tcatagactgtaaatccgccaa--------------------------------------
-------------------------------------------tgggttttattacatcg
agtacacgctccaaaatcctggggaaagtcgtaggcacatctattctgcaatcgggatgg
ccaacaatggctggtataataggctttacacaattactggacag---------------
>PAFTOL009183
------------------------------------------------------------
------------------------------------------------------------
------------------------------------------------------------
------------------------------------------------------------
--------attggtggactggatagaagctggcagagaccccctggagtgactgcgaagc
tcatagactgtaaatccgccaa--------------------------------------
-------------------------------------------tgggttttattacatcg
agtacacgctccaaaatcctggggaaagtcgtaggcacatctattctgcaatcgggatgg
ccaacaatggctggtataataggctttacacaattactggacag---------------
>PAFTOL009185
------------------------------------------------------------
------------------------------------------------------------
------------------------------------------------------------
------------------------------------------------------------
--------attggtggactggatagaagctggcagagaccccctggagtgactgcaaagc
tcatagactgtaaatccgccaa--------------------------------------
-------------------------------------------tgggttttattacattg
agtacacgctccaaaatcctggggaaagtcgtaggcacatctattctgcaatcgggatgg
ccaacaatggctggtataataggctttacacaattaccggacag---------------
>PAFTOL009187
------------------------------------------------------------
------------------------------------------------------------
------------------------------------------------------------
------------------------------------------------------------
--------attggtggactggatagaagctggcagagaccccctggagtgactgcaaagc
tcattgactgtaaatccgccaa--------------------------------------
-------------------------------------------tgggttttattacatcg
agtacacgctgcaaaatcctggggaaagtcgtaggcacatctattctgcaatcgggatgg
ccaacaatggctggtataataggctttacacaattactggacag---------------
>PAFTOL009189
------------------------------------------------------------
------------------------------------------------------------
------------------------------------------------------------
------------------------------------------------------------
--------attggtggactggacagaagctggcagagaccccctggagtgactgcgaagc
tcatagactgtaaagccgccaa--------------------------------------
-------------------------------------------tgggttttattacatcg
agtacacgcttcaaaatcctggggaaagtcgtaggcacatctattctgcaatcgggatgg
ccaacaatggctggtataataggctttacacaatyactggacag---------------
>PAFTOL009191
------------------------------------------------------------
---------gattggcaa---------gttggagatgggaagactgatagattcaaatcc
ataactgcattctaccctgatgaagctgcatctacctcaaatgtcagtgtggtaatcaca
ggcattggtcctgattttaccagattggagtcacttggcaaggttgatgcctttgcagaa
aatcwg--attggtggactggatagaagctggcagagaccccctggagtgactgcgaagc
tcatagactgtaaagccgccaa--------------------------------------
-------------------------------------------tgggttttattacatcg
agtacatgcttcaaaatcctggggaaagtcgtaggcacatctattctgcaatcgggatgg
ccaacaatggctggtataataggctttacacaatcactggacag---------------
>PAFTOL009193
------------------------------------------------------------
------------------------------------------------------------
------------------------------------------------------------
------------------------------------------------------------
--------attggtggattagatagaagctggcagagaccccctggagtgactgcaaagc
tcatagactgtaaatccgccaa--------------------------------------
-------------------------------------------tgggttttattacatcg
agtacacgctccgaaatcctggggaaagtcgtaggcatatctattctgcaatcgggatgg
ccaacaatggctggtataataggctttacacaattaccggacag---------------
>PAFTOL009195
------------------------------------------------------------
------------------------------------------------------------
------------------------------------------------------------
------------------------------------------------------------
--------attggtggactggatagaagctggcagagaccccctggagtgactgcgaagc
tcatagactgtgaatccgccaa--------------------------------------
-------------------------------------------tgggttttattacatcg
agtatacgctccaaaatcctggagaaagtcgtaggcacatctattctgcaatcgggatgg
ccaacaatggctggtataataggctttacacaatcactggacag---------------
>PAFTOL009197
------------------------------------------------------------
------------------------------------------------------------
------------------------------------------------------------
------------------------------------------------------------
--------attggtggactggatagaagctggcagagaccccctggagtgactgcgaagc
tcatagactgtaaatccgccaa--------------------------------------
-------------------------------------------tgggttttattacatcg
agtacacgcttcaaaatcctggggaaagtcgtaggcacatctattctgcaattgggatgg
ccaacaatggctggtataataggctttacacaatcactggacag---------------
>PAFTOL009199
------------------------------------------------------------
---------gattggcaa---------gttggagatgggaagactgatagattcaaatcc
ataactgcattctaccctgatgaagctgcatctacctcaaatgtcagtgtggtaatcaca
ggcattggtcctgattttaccagattggagtcacttggcaaggttgatgcctttgcagaa
aatctg--attggtggactggatagaagctggcagagaccccctggagtgactgcgaagc
tcatagactgtaaatccgccaa--------------------------------------
-------------------------------------------tgggttttattacatcg
agtacacgcttcaaaatcctggtgaaagtcgtaggcacatctattctgcaattgggatgg
ccaacaatggctggtataataggctttacacaatcactggacag---------------
>PAFTOL009203
------------------------------------------------------------
------------------------------------------------------------
------------------------------------------------------------
------------------------------------------------------------
--------attggtggactagatagaagctggcagagaccccctggagtgactgcgaagc
tcatagactgtgaatccgccaa--------------------------------------
-------------------------------------------tgggttttattacatcg
agtatacgctccaaaatcctggggaaagtcgtaggcacatctactctgcaatcgggatgg
ccaacaatggctggtataataggctttacacaatcactggacag---------------
>PAFTOL009207
------------------------------------------------------------
------------------------------------------------------------
------------------------------------------------------------
------------------------------------------------------gcacat
gatcag--gttagtggactggatagaagttggcagagacctcctggcgtggctgcaaagc
tcatagactgcaawtcctccaa--------------------------------------
-------------------------------------------tgggttttattacattg
agtacacgctccaaaatcctggtgaaagccgtaggcacatctattctgcaatcgggatgg
ccaacaatggctggtataataggctttacacagttaccggacag---------------
>PAFTOL009215
------------------------------------------------------------
------------------------------------------------------------
------------------------------------------------------------
------------------------------------------------------------
--------attggtggactggatagaagctggcagagaccccctggagtggctgcgaagc
tcatagactgtaaagccgccaa--------------------------------------
-------------------------------------------tgggttttattacatcg
agtacacgcttcaaaatcctggggaaagtcgtaggcacatctattctgcaatcgggatgg
ccaacaatggctggtataataggctttacacaatcactggacag---------------
>PAFTOL009217
------------------------------------------------------------
------------------------------------------------------------
------------------------------tcaacctttgcagtcagtgtagtaatcaca
ggcattggtcctgattttaccagattggaatcacttggcaaggttgatgcctttgcagaa
aatctg--attggtggactggatagaagctggcagagaccccctggagtgactgcgaagc
tcatagactgtaaagccaccaa--------------------------------------
-------------------------------------------tggattttactatattg
agtacacgcttcaaaatcctggcgaaagtcgtaggcatatctattctgcaatcgggatgg
ccaacaatggctggtataataggctttacacaatcactggacag---------------
>PAFTOL009219
------------------------------------------------------------
------------------------------------------------------------
------------------------------------------------------------
------------------------------------------------------------
--------attggtggactggatagaagctggcagagaccccctggagtgactgcgaagc
tcatagactgtaaatccgccaa--------------------------------------
-------------------------------------------tgggttttattacatcg
agtacacgcttcaaaatcctggggaaagtcgtaggcacatctattctgcaatcgggatgg
ccaacaatggctggtataataggctttayacaatcactggacag---------------
>PAFTOL009221
------------------------------------------------------------
---------------------------------------------------------tcc
ataactgcattctaccctgacgaagctgcctctacctcaaatgtcagtgtggtaatcaca
ggcattggtcctgattttaccagattggagtcatttggcaaggtcgatgcctttgcagaa
aatcwg--gttagtggactggatagaagttggcagagaccccctggagtggctgcaaagc
tcatagactgtaaatccrccaa--------------------------------------
-------------------------------------------tgggtttttttacatcg
agtacacgctccaaaatcctggggaaagtcgtaggcacatctattctgcaatcgggatgg
ccaacaatggctggtataataggctttacacaattactggacag---------------
>PAFTOL009223
------------------------------------------------------------
------------------------------------------------------------
------------------------------------------------------------
------------------------------------------------------------
--------attggtggactggatagaagctggcagagaccccctggagtgactgcgaagc
tcatagactgtaaatccgccaa--------------------------------------
-------------------------------------------tgggttttattacatcg
agtacacgcttcaaaatcctggggaaagtcgtaggcacatctattctgcaattgggatgg
ccaacaatggctggtataataggctttacacaatcactggacag---------------
>PAFTOL009225
------------------------------------------------------------
------------------------------------------------------------
------------------------------tcaacctttgcagtcagtgtggtaatcaca
ggcattggtcctgattttaccagattggagtcacttggcaaggttgatgcctttgcagaa
aatctg--attggtggactggatagaagctggcagagaccccctggagtgactgcgaagc
tcatagactgtaaatccgccaa--------------------------------------
-------------------------------------------tgggttttattacatcg
agtacacgcttcaaaatcctggggaaagtcgtaggcacatctattctgcaattgggatgg
ccaacaatggctggtataataggctttacacaatcacgggacag---------------
>PAFTOL009227
------------------------------------------------------------
------------------------------------------------------------
------------------------------tcaacctttgcagtcagtgtggtaatcaca
ggcattggtcctgattttaccagattggagtcacttggcaaggttgatgcctttgcagag
aatctg--attggtggactggatagaagctggcagagaccccctggagtgactgcgaagc
tcatagactgtaaagccgccaa--------------------------------------
-------------------------------------------tgggttttattacatcg
actacacgcttcaaaatcctggggaaagtcgtaggcacatctattctgcaatcgggatgg
ccaacaatggctggtataataggctttacacaatcactggacag---------------
>PAFTOL009231
------------------------------------------------------------
------------------------------------------------------------
------------------------------------------gtcagtgtggtaatcaca
ggcattggtcctgattttaccagattggagtcatttggcaaggtcgatgcctttgcagaa
aagctg------------------------------------------------------
--------------gtatcatc--------------------------------------
-------------------------------------------agggttttattacatag
aggaaatgctcctaaatcctaggaaaagtcataggcacatctattctgcaattggaatgg
ccaacaatggctggtataataggctttacacaattaccttacag---------------
>PAFTOL009233
------------------------------------------------------------
------------------------------------------------------------
------------------------------------------------------------
------------------------------------------------------------
aatcag--gttggtggattggatagaagctggcagagaccccctggagtgactgcaaagc
tcatagactgtaaatccgccaa--------------------------------------
-------------------------------------------tgggttttattacattg
agtacacgctccaraatcctggggaaagtcgtagrcacatctattctgcaattgggatgg
ccaacaatggatggtataataggctttacacaattaccggacag---------------
>PAFTOL009235
------------------------------------------------------------
---------gattggcag---------atgggagatgggaagactgatggattcaaatcc
ataactgcattctaccctgatgaagctgcctctacctcaaatgtcagtgtggtaatcaca
ggcattggccctgattttaccagattggagtcatttggcaaggttgatgcctttgcagaa
aatctg--gttaatggactggatagaagttggcaaagacctccaggcgtggctgcaaagc
tcatagactgtaaatccaccaa--------------------------------------
-------------------------------------------tgggttttattacattg
agtacacgctccaaaatcctggtgaaagccgtaggcatatctattctgtaatcgggatgg
ccaacaatggctggtataataggctttacacarttaccggacag---------------
>PAFTOL009239
------------------------------------------------------------
------------------------------------------------------------
------------------------------------------------------------
------------------------------------------------------------
--------gttggtggactggatagaagctggcagagaccccctggagtgactgcaaagc
tcatagactgtaaatccgccaa--------------------------------------
-------------------------------------------tgggttttattacatcg
agtacacgctccaaaatcctggggaaagttgtaggcacatctattctgcaatcgggatgg
ccaacaatggctggtataataggctttacacgattaccggacag---------------
>PAFTOL009241
------------------------------------------------------------
------------------------------------------------------------
------------------------------------------------------------
------------------------------------------------------------
--------attggaggactggatagaagctggcagagaccccctggagtgactgcgaagc
tcatagactgtaaatccgccaa--------------------------------------
-------------------------------------------tgggttttattacatcg
agtacacgcttcaaaatcctggggaaagtcgtaggcacatctattctgcaattgggatgg
ccaacaatggctggtataataggctttacacaatcactggacag---------------
>PAFTOL009243
------------------------------------------------------------
------------------------------------------------------------
------------------------------------------------------------
------------------------------------------------------------
--------attggtggactggatagaagctggcagagaccacctggagtgaccgcaaagc
tcatagactgtaaatccgccaa--------------------------------------
-------------------------------------------tgggttttattacatcg
agtacacgctccaaaatcctggggaaggtcgtaggcacatctattctgcaatcgggatgg
ccaacaatggctggtataataggctttacacaattactggacag---------------
>PAFTOL009251
------------------------------------------------------------
------------------------------------------------------------
------------------------------------------------------------
------------------------------------------------------------
--------attggtggactggatagaagctggcagagaccccctggagtgactgcaaagc
tcattgactgtaaatccgccaa--------------------------------------
-------------------------------------------tgggttttattacatcg
agtacacgctgcaaaatcctggggaaagtcgtaggcacatctattctgcaattgggatgg
ccaacaatggctggtataataggctttacacaattactggacag---------------
>PAFTOL009259
------------------------------------------------------------
------------------------------------------------------------
------------------------------------------------------------
------------------------------------------------------------
--------gttggtggattggatagaagctggsagagaccccctggagtgactgcaaagc
tcatagactgtaaatccgccaa--------------------------------------
-------------------------------------------cgggttttattacatcg
agtacacgctccaaaatcctggggaaagtcgtaggcacatctattctgcaatcgggatgg
ccaacaatggctggtataataggctttacacaattaccggacag---------------
>PAFTOL009263
------------------------------------------------------------
------------------------------------------------------------
------------------------------------------------------------
------------------------------------------------------------
--------attggtggactggatagaagctggcagagaccccctkgagtgactgcaaagc
tcatagactgtaaagccgccaa--------------------------------------
-------------------------------------------tgggttttattacatyg
agtacacgctccaaaatcctggggaaagtcgtaggcacatctattctgcaatcgggatgg
ccaacaatggctggtataataggctttacacaattactggacag---------------
>PAFTOL009267
------------------------------------------------------------
---------------------------------------------------------tcc
ataactgcattctaccctgatgaagctgcctctacctcaaatgtcagtgtggcaatcaca
ggcattggccctgattttaccagattggagtcatttggcaaggttgatgccttckcagaa
aatctg--gttaatggactggatagaagttggcaaagaccycctggcgtggctgcaaagc
tcatagactgcaaatcctccaa--------------------------------------
-------------------------------------------tgggttttattacattg
agtacacgctccaaaatcctggtgaaagccgtaggcacatctattctgcaatcgggatgg
ccaacaatggctggtataatagrctttacacagttacyggacag---------------
>PAFTOL009271
------------------------------------------------------------
------------------------------------------------------------
------------------------------------------------------------
------------------------------------------------------------
--------attggtggactggacagaagctggcagagaccccctggagtgactgcaaagc
tcatagactgtaaatccgccaa--------------------------------------
-------------------------------------------tgggttttattacatcg
agtacacgctccaaaatcctggggaaagtcgtaggcacatctattctgcaatcggaatgg
ccaacaatggctggtataataggctttacacaattactggacag---------------
>PAFTOL009279
------------------------------------------------------------
------------------------------------------------------------
------------------------------------------------------------
------------------------------------------------------------
--------attggtggactggatagaagctggcagagaccccctggagtgactgcgaagc
tcatagactgtaaatccgccag--------------------------------------
-------------------------------------------wgggttttattacatcg
agtacacgcttcaaaatcctggggaaagtcgtaggcacatctattctgcaatcggtatgg
ccaacaatggctggtataataggctttacacaatcactggacag---------------
>PAFTOL009281
------------------------------------------------------------
------------------------------------------------------------
------------------------------------------------------------
------------------------------------------------------------
--------gtcagtggactggacagaagctggcagagaccccctggagtggctgcaaagc
tcatagactgtaaatccgccaa--------------------------------------
-------------------------------------------tggattttattacatcg
agtacacgctccaaaatcctggggaaagtcgtaggcacatctattctgcaatcgggatgg
ccaacaatggctggtataataggctttacacaattactggacag---------------
>PAFTOL009283
------------------------------------------------------------
---------------------------------------------gatagattcaaatcc
ataactgcattctaccctgatgaagctgcatctacctcaaatgtcagtgtggtaatcaca
ggcattggtcctgattttaccagattggagtcacttggcaaggttgatgcctttgcagaa
aatctg--attggtggactggatagaagctggcagagaccccctggagtgactgcgaagc
tcatagactgtaaatccgccaa--------------------------------------
-------------------------------------------tgggttttattacattg
agtacacacttcaaaatcctggggaaagtcgtaggcacatctattctgcaattgggatgg
ccaacaatggctggtataataggctttacacaatcactggacag---------------
>PAFTOL009285
------------------------------------------------------------
------------------------------------------------------------
---------------------------gaacaaacttttgcagtcagtgtggtaatcaca
ggcattggccctgattttaccagattggagtcatttggcaaggttgatgccttcgcagaa
aatctg--gttagtggactggatagaagttggcagagacctcctggcgtggctgcaaagc
tcatagactgcaaatcctccaa--------------------------------------
-------------------------------------------tgggttttattacattg
agtacacgctccaaaatcctggtgaaagccgtaggcatwtctattctgcaatcgggatgg
ccaacaatggctggtataataggctttacacagttaccggacag---------------
>PAFTOL009287
------------------------------------------------------------
------------------------------------------------------------
------------------------------tcaacctttgcagtcagtgtggtaatcaca
ggcattggtcctgattttaccagattggagtcacttggcaaggtcgatgcctttgcagaa
aatctg--attggtggactggatagaagctggcagagacccccygragtgactgcgaagc
tcatagactgtgaatccgcaaa--------------------------------------
-------------------------------------------tgggttttattacatcr
agtayacgctccaaaatcctggggaaagtcgtaggcacatctattctgcaatcgggatgg
ccaacaatggctggtataayaggctttacacartcactggacag---------------
>PAFTOL009289
------------------------------------------------------------
------------------------------------------------------------
------------------------------------------------------------
------------------------------------------------------------
--------attggtggactggatagaagctggcagagaccccctggagtgactgcaaagc
tcatagactgtaaatccgccag--------------------------------------
-------------------------------------------tgggttttattatatcg
agtacacgctccaaaatcctggggaaagtcgtaggcacatctattctgcaatcgggatgg
ccaacaatggctggtataataggctttacacaattactggacag---------------
>PAFTOL009291
------------------------------------------------------------
---------gattggcaa---------gttggagatgggaagactgatagattcaaatcc
ataactgcattctaccctgatgaagctgcatctacctcaaatgtcagtgtggtaatcaca
ggcattggtcctgattttaccagattggagtcacttggcaaggtcgatgcctttgcagaa
aatctg--attggtggactggatagaagctggcagagaccccccggagtgactgcgaagc
tcatagactgtgaatccgcaaa--------------------------------------
-------------------------------------------tgggttttattacatcg
agtatacgctccaaaatcctggggaaagtcgtaggcacatctattctgcaatcgggatgg
ccaacaatggctggtataataggctttacacaatcactggacag---------------
>PAFTOL009293
------------------------------------------------------------
------------------------------------------------------------
------------------------------------------------------------
------------------------------------------------------------
--------attggtggactggayagaagctggcagagaccccctggagtgactgcgaagc
tcatagactgtaaatccgccaa--------------------------------------
-------------------------------------------tgggttttattacatcg
agtacacgcttcaaaatcctggtgaaagtcgtaggcacatctattctgcaattgggatgg
ccaacaatggctggtataataggctttacacaatcactggacag---------------
>PAFTOL009295
------------------------------------------------------------
------------------------------------------------------------
------------------------------------------------------------
------------------------------------------------------------
--------attggtggactggatagaagctggcagagaccccctggagtgactgcgaagc
tcatagactgtaaatccgccaa--------------------------------------
-------------------------------------------tgggttttattacatcg
agtacacrcttcaaaatcctggggaaagtygtaggcacatctattctgcaatygggatgg
ccaacaatggctggtataataggctttacacaatcactggacag---------------
>PAFTOL009297
------------------------------------------------------------
---------------------------tttgtagttgatcaggttagtggact--agata
gaagctggcagagacccccatga-------------------------gtggctacaaag
ctcatagactgtaaatt------------------------------cgccaatggtaac
tattac--gttggtggattggatagaagctggcagagaccccctggagtgactgcaaagc
tcatagactgtaaatcygccaa--------------------------------------
-------------------------------------------cgggttttattacatca
agtacacgctccaaaatcctggggaaagtcgtaggcacatctattctgcaatcgggatkg
ccaacaatggctggtataataggctttacacaattaccggacag---------------
>PAFTOL009299
------------------------------------------------------------
------------------------------------------------------------
------------------------------------------------------------
------------------------------------------------------------
--------attggtggactggatagaagctggcagagmccccctggagtgactgcaaagc
tcatagactgtaaatccgccaa--------------------------------------
-------------------------------------------tgggttttattacatcg
agtacacgctgcaaaatcctggggaaagtcgtaggcacatctattctgcaatcgggatgg
ccaacaatggatggtataataggctttacacaattactggacag---------------
>PAFTOL009301
------------------------------------------------------------
------------------------------------------------------------
------------------------------------------------------------
------------------------------------------------------------
--------attggtggactggatagaagctggcagagaccccctggagtggctgcaaagc
tcatagactgtaaatgcgccaa--------------------------------------
-------------------------------------------tgggttttattacatcg
agtacacgctccaaaatcctggggaaagtcgtaggcacatctattctgcaatcgggatgg
ccaacaatggctggtataataggctttacacaattactggacag---------------
>PAFTOL009311
------------------------------------------------------------
------------------------------------------------------------
------------------------------------------------------------
------------------------------------------------------------
--------gtcagcggactggatagaagttggcagaggccccctggggtggctgcaaagc
tcatagactgtaaatccaccaa--------------------------------------
-------------------------------------------tgggttttattacattg
agtacacattgcaaaatcccggggaaagtcgcaagcacatatattctgcacttgggatgg
ccaacaatggctggtataataggctttacacggttactggacag---------------
>PAFTOL009313
------------------------------------------------------------
------------------------------------------------------------
------------------------------------------------------------
------------------------------------------------------------
--------gtcagtggactggacagaagttggcagaggcctcccggggtgactgcaaagc
tcatagactgtaaagccgccaa--------------------------------------
-------------------------------------------tgggttttattacattg
agtacacgcttcaaaatcctggggaaarttgcaggcacatctattctgcccttgggatgg
ccaacaacggctggtataataggctttacacagttactggacag---------------
>PAFTOL009315
------------------------------------------------------------
------------------------------------------------------------
------------------------------------------------------------
------------------------------------------------------------
--------gttaatggattggatagaagttggcagagaccccctggagtagctgcaaagc
tcatagactgcaaatctgccaa--------------------------------------
-------------------------------------------tgggttttattacatag
agtacacgctccaaaatcctggtgaaagtcgtaggcacatctattctgcaattgggatgg
ccaacaatggctggtataatagactgtacacagttaccggacag---------------
>PAFTOL009319
------------------------------------------------------------
------------------------------------------------------------
------------------------------------------gtcagcgtggcaatcaca
ggcattggtccagattttaccaggttggagtcatttggcaaggttgattcctttgcagaa
agtctg--gttaatggactggatagaagttggcagagaccccctggagtagctgcaaagc
tcatagactgcaaatccgccaa--------------------------------------
-------------------------------------------tgggttttattacattg
agtacatgctccaaaatcctggggaaagccgtaggcacatctattctgcaattgggatgg
ccaacaatggctggtataataggctgtacacagttaccggacag---------------
>PAFTOL009321
------------------------------------------------------------
---------gattggcaa---------gtgggagctgggaagacggatggaatcaaatcc
attactgcattctaccctgatgaagctgcctctgcctcaaatgtcagtgtggcaatcaca
ggcattggtccagattttaccaggttggagtcatttggcaaggttgatgccttcgcagaa
agtctg--gttaatggactggatagaagttggcatagaccccctggagtggctgcaaagc
tcatagactgcaaatctgccaa--------------------------------------
-------------------------------------------wgggttttattacattg
agtacacactccaaaatcctggggaaagtcgtaggcatatctattctgcaattgggatgg
ccaacaatggctggtataataggctatacacagtcaccggacag---------------
>PAFTOL013501
------------------------------------------------------------
------------------------------------------------------------
------------------------------tcaacctttgcagtcagtgtggtaatcaca
ggcattggtcctgattttaccagattggagtcacttggcaaggtcgatgcctttgcagaa
aatctg--attggtggactggatagaagctggcagagaccccctggagtggctgcgaagc
tcatagactgtaaatccgccaa--------------------------------------
-------------------------------------------tgggttttattacatcg
agtacacgctccaaaatcctggggaaagtcgtaggcacatctattctgcaatcgggatgg
ccaacaatggctggtataataggctttacacaatcactggacag---------------
>SRR5137212
------------------------------------------------------------
------------------------------------------------------------
------------------------------------------------------------
------------------------------------------------------------
--------gttaatggactggatagaagttggcagagaccccctggagtggctgcaaagc
tcatagactgtaaatccgccaa--------------------------------------
-------------------------------------------tgggttttattacatcg
agtacacgctccaaaatcctggggaaagtcgtaggcatatctattctgcaatcgggatgg
ccaacaatggctggtataataggctttacacagttaccggacag---------------
>SRR5137213
------------------------------------------------------------
------------------------------------------------------------
------------------------------------------------------------
------------------------------------------------------------
--------attggtggactggatagaagctggcagagaccccctggagtggctgcaaagc
tcatagactgtaaatccgccaa--------------------------------------
-------------------------------------------tgggttttattacatcg
agtacacgctccaaaatcctggggaaagtcgtaggcacatctattctgcaatcgggatgg
ccaacaatggctggtataataggctttacacaattactggacag---------------
>SRR7905849
---gatgttcctgcagatgttctcctttactctgatgatgttaacaagtaccagattttc
atcccccaagactggcaa---------gtgggagatgggaagactgatggattcaaatcc
ataactgcattctaccctgacgaagctgcctctacctcaaatgtcagygtggtaatcaca
ggcattggtcctgattttaccagattggagtcatttggcaaggttgatgcctttgcagaa
aatctg--gttagtggactggatagaagttggcagagaccccctggtgtggctgcaaagc
tcatagactgcaaatccgccaa--------------------------------------
-------------------------------------------tgggtattattacatcg
agtacacgctccaaaaccctggggaaagtcgtaggcacatctattctgcaatcgggatgg
ctaacaatggctggtataataggctttacacagttaccggacagtttgtggaagaagag
>SRR7905861
gcagatgttcctgcagattttcgcctttactctgacgatgttaacaagtaccagattttc
atcccgcaagattggcaa---------gtaggagatgggaagactgatagattcaaatcc
ataactgcattctaccctgatgaagctgcatctacctcaaatgtcagtgtggtaatcaca
ggcgttggtcctgattttaccagattggagtcatttggcaaggtcaatgccttcgcagaa
aatctg--attggtggactggatagaagctggcagagaccccctggagtgactgcaaagc
tcataaactgtaaatccgccaaygggttttattacatygagtacacactccaaaatcctg
gggaaagtcgtaggcacatctattctgcaatccgcagaaaatctgggttttattacatyg
agtacacactccaaaatcctggggaaagtcgtaggcacatctattctgcaatcgggatgg
ccaacaatggctggtataataggctttacacaattactggacagtttatggaagaagag
>SRR7905862
------------gcagattttcgcctttactctgatgatgttaacaagtaccagatttcc
atcccagaagattggcag---------gtgggagatgggaagactgayggattyaaatcc
ataactgcattctaccctgatgaagctgcctckacctcaaatgtcagtgtggtaatcaca
ggcattggccctgattttaccagattggagtcatttggcaaggttgatgccttcgcagaa
aatctg--gttaatggaytggatmgaagttggcaaagacctcctggcatggctgcaaagc
tcatagactgcaaatccgccaa--------------------------------------
-------------------------------------------tgggttttattacattg
agtacacgctccaaaatcctggtgaaagccgtaggcacatctattctgcaatcgggatgg
ccaacaatggctggtataataggctttacacagttaccggacagtttgtggaagaagag
>SRR8327214
------------------------------------------------------------
------------------------------------------------------------
---------------------gaagctgcgtctacctcaaatgtcagtgtggtaatcaca
ggcattggtcctgattttaccagattggagtcatttggcaaggtcaatgcctttgcagaa
agtctg--attggtggactggatagaagctggcagagaccccctggagtgactgcaaagc
tcatagactgtaaatccgccag--------------------------------------
-------------------------------------------tgggttttattatatcg
agtacacgctccaaaatcctggggaaagtcgtaggcacatctattctgcaatcgggatgg
ccaacaatggctggtataataggctttacacaattactggacagtttatggaagaagag
