# Supplementary material for: Phylogenomics and classification of Cactaceae based on hundreds of nuclear genes
Source: Plant Syst Evol. 2025 Aug 11;311(5):28. doi: 10.1007/s00606-025-01948-z (PMC12339657; doi:10.1007/s00606-025-01948-z)
Supplement: Supplementary file 4 — Online Resource 4: Containing alignments and RAxML gene trees for all included loci and all phylogenetic datasets (ZIP 10372 KB) [file 606_2025_1948_MOESM4_ESM.zip › de Vos et al_ESM_4/ESM_data_alignments/QCP/6538_consensus.mafft.fasta]

>PAFTOL004547
------------------------------------------------------------
------------------------------------------------------acaggg
aatgtggcaccttaccaattcatattgccgcctacttggaagcagttgcgygtggccaac
attctttctgggaactattgccaaccaaaatgtgcagagccatgggttgaggttaaattt
gaagatgagaagcaggggaagatccaggttgtagcttccccwctcatacggcttaccaac
aagcccaatgcaactattgaagacattggaagccctgagaaggtgatcgcttctctgggg
ccttttgtcactggaaacacctatgacccagacgaattgcttgagacttctattgagaag
cttggtgatcagacg---------------------------------------------
------------------------------------------------------------
------------------------------------------------------------
------
>PAFTOL004551
------------------------------------------------------------
------------------------------------------------------acaggg
aatgtggcaccttaccaattcatattgccgcctacttggaagcagttgcgtgtggccaac
attctttctggcaactattgccaaccgaaatgtgcagagccatgggttgaggttaaattt
gaagatgagaagcaagggaagattcaggtggtagcttcacctctcatacggctcaccaac
aaacccaatgcaactatcgaagacattggaagccctgagaaggtgatygcttctctgggg
ccttttgttactggaaacacctatgacccagacgaattggttgacacttctattgagaag
cttggtgaccagacg---tactacaaatatgtgttggagacaccatatgctcagacggga
acacacaaccttgctaaagcaacagcaaaaggcagtacggtcattctattcgtggccagt
gcgaacgacaaacagtggccgacatcccagaaaactctgcagacgatacttgattcattt
caagtc
>PAFTOL004552
------------------------------------------------------------
------------------------------------------------------gcaggg
aacgtcgccccttaccaattcatattgccgcctacttggaagcagttgcgtgtggccaac
attctttctgggaattattgccaaccaaaatgtgcagagccatgggttgaggtgaaattt
gaagatgagaatcagggaaagatccaggttgtagcttcccctctcatacggcttaccaac
aagcccaatgcaaccattgaagacattgggagcccggagaaggtgatcgcttctctgggg
ccttttgtcactggaaacacctatgacccagacgaattgcttgagacttttattgagaag
cttggtgatcagacg---tactacaaatatgtgttggagacgccatatgctcagacagga
acacacaacctcgctaaagcaactgcaaaaggcagtacagtcgttttatttgtggccagc
gcaaatgacaaacaatggcagacatcccagaaaactctgcagacaattcttgattcattt
caagtc
>PAFTOL004553
------------------------------------------------------------
------------------------------------------------------acaggg
aatgtggcaccttaccgattcatattgccgcctacttggaagcagttgcgtgtggccaac
attctttctgggaactattgccaaccaaaatgtgcagagccatgggttgaggttaaattt
gaagatgagaagcaggggaagatccaggttgtagcttcccctctcatacggcttaccaac
aagcccaatgcaactattgaagacattggaagccctgagaaggtgatcgcttctctgggg
ccttttgtcactggaaacacctatgacccagacgaattgcttgagacttctattgagaag
cttggtgatcagacg---------------------------------------------
------------------------------------------------------------
------------------------------------------------------------
------
>PAFTOL004554
------------------------------------------------------------
------------------------------------------------------gcaggg
aatgtcgccccttaccaattcatattgccgcctacttggaagcagttgcgtgtggccaac
attctttctgggaactattgccaaccaaaatgtgcagagccatgggttgaggtgaaatty
gaagatgagaagcaggggaagatccaggttgtagcttcccctctcatacggcttaccaac
aagcccaatgcaactattgaagacattggaagccctgagaaggtgatcgsttctctgggs
ccttttgtaactggaaacacctatgacccagacgaattgcttgagacttctattgagaag
cttggtgatcagacg---------------------------------------------
------------------------------------------------------------
------------------------------------------------------------
------
>PAFTOL004555
------------------------------------------------------------
------------------------------------------------------acaggg
aatgtggcaccttaccaattcatattgccgcctacttggaagcagttgcgtgtggccaac
attctctctgggaactattgccaaccaaaatgtgcagagccatgggttgaggttaaattt
gaagatgagaagcaggggaagatccaggttgtagcttctcctctcatacggcttaccaac
aagccccatgcaactattgaagacattggaagccctgagaaggtgattgcttctctgggg
ccttttgtcactggaaacacctatgacccagacgaattgcttgagacttctattgagaag
cttggtgatcagacg---tactacaaatatgtgttggagacgccatatgctcagacagga
acacacaacctcgctaaagcaactgcaaaaggcagtacagtcgttttattcgtggctagc
gcaaatgacaaacagtggcagacgtcccagaaaactctgcaggcaattcttgattcattt
------
>PAFTOL004556
cccccaccttcccaggctaaggaagtggaggtgggttcttatcttcccccttctccctct
gacccttcctttgttctttttaaagcctcttctaaggacacccctgcccttcgagcaggg
aatgtgkcaccgtaccaattcatattgccgcctacttggaagcagttgcgtgtggccaac
attctttctgggaactattgccaaccaaaatgtgcagagccatgggttgaggttaagttt
gaagatgagaagcaggggaagatccaggttgtagcttcccctctcgtacggcttaccaac
aagcccaatgcaactattgaagacattggaagccctgagaaggtgatcgcttctctgggg
ccttttgtcactggaaacacctacgacccagacgaattgcttgagacttctattcagaag
cttggtgatcagacg---------------------------------------------
------------------------------------------------------------
------------------------------------------------------------
------
>PAFTOL004560
------------------------------------------------------------
------------------------------------------------------gtaggg
aatgtygccccttaccaattcatattgccgcctacttggaagcagttgcgtgtggccaac
attctttctgggaactattgccaaccaaaatgtgcagagccatgggttgaggtgaaattt
gaagatgagaagcaggggaagatccaggttgtagcttcccctctcatacggcttaccaac
aagcccaatgcaactattgaagacattggaagtcctgagaaggtgatcgcttctctgggg
ccttttgtaactggaaacacctatgagccagacgaattgcttgagacttctattgagaag
cttggtgatcagacg---tactacaaatacgtgttggagacgccatatgctcagacagga
acacacaaccttgctaaagcaactgcaaaaggcagtacggtcgttttatttgtggccagc
gcaaatgacaaacaatggcagacatcccagaaaactctgcagacaattcttgattcattt
caagtc
>PAFTOL004561
------------------------------------------------------------
------------------------------------------------------acaggg
aatgtggcaccttaccaattcatattgccgcctacttggaagcagttgcgtgtggccaac
attctttctggcaactattgccaaccaaaatgtgcagagccatggrtygaggttaaattt
gaagatgagaagcaagggaagattcaggtggtagcttcacctctcatacggcttaccaac
aaacccaatgcaactattgaagacattggaagccctgagaaggtgatcgcttctctgggg
cctttcgttactggaaacacctatgacccagacgaattgcttgacacttctattgagaag
cttggtgaccagacg---tactacaaatatgtgttggagacaccatatgctcagacggga
acacacaaccttgctaaagcaacagcaaaaggcagtacagtcattctattcgtggccagt
gcgaatgacaaacagtggccgacttcccagaaaactctgcagacgatacttgattcattt
caagtc
>PAFTOL004562
------------------------------------------------------------
------------------------------------------------------gcaggg
aatgtcgccccttaccaattcatattgccgcctacttggaagcagttgcgtgtggccaac
attctttctgggaactattgccaaccaaaatgtgcagagccatgggttgaggtgaaattt
gaagatgagaatcaggggaagatccaggttgtagcttcccctctcatacggcttaccaac
aagcccaatgcaaccattgaagacattgggagcccggagaaggtgatcgcttctctgggg
ccttttgtcactggaaacacctatgacccagacgaattgcttgagacttctattgagaag
cttggtgatcagacg---tactacaaatacatgttggagacgccatatgctcagacagga
acacacaacctcgctaaagcaactgcaaaaggcagtacagtcgttttatttgtggccagc
gcaaatgacaaacaatggcagacatcccagaaaactctgcagacaattcttgattcattt
caagtc
>PAFTOL004563
------------------------------------------------------------
------------------------------------------------------acaggg
aatgtggcaccttaccaattcatattgccgcctacttggaagcagttgcgtgtggccaac
attctttctgggaactattgccaaccaaaatgtgcagagccatgggttgaggttaaattt
gaagatgagaaacaggggaagatccaggttgtagcttcccctctcatacggcttaccaac
aagcccaatgcaactattgaagacattggaagccctgagaaggtgatcgcttctctgggg
ccttttgtcaccggaaacacctatgacccagacgaattgcttgagacttctattgagaag
cttggtgatcagacg---------------------------------------------
------------------------------------------------------------
------------------------------------------------------------
------
>PAFTOL004564
cccccaccttccctggcaagggaagtggaggtgggttcttatcttcccccttctccttct
aatccttcatttgttctcttcaaagcctcttctaaggacacccctgcccttcgagcaggg
aatgtggcaccttaycaattcatattgccgcctacttggaagcagttgcgtgtggccaac
attctttctggcaactattgccaaccaaaatgtgcagagccatgggttgaggttaaattt
gaagatgagaagcaagggaagattcaggtggtagcttcacctctcatacggcttaccaac
aaacccaatgcaactatcgaagacattggaagccctgagaaggtgatcgcttctctgggg
cctttcgttactggaaacacctatgacccagacgaattgctt------------------
------------------kactacaaatatgtgttggagacaccatatgctcagacggga
acacacaaccttgctaaagcaacagcaaaaggcagtacagtcattctattcgtggccagt
gcgaatgacaaacagtggccgacatcccagaaaactctgcagacgatacttgattcattc
caagtc
>PAFTOL004565
------------------------------------------------------------
------------------------------------------------------acaggg
aatgtggcaccgtaccaattcatattgccgcctacttggaagcagttgcgtgtggccaac
attctttctgggaactattgccaaccaaaatgtgcagagccatgggttgaggttaaattt
gaagatgagaagcaggggaagatccaggttgtggcttcccctctcataaggcttaccaac
aagcccaatgctaccattgaagacattggaagccctgagaaggtgatcgcttctctgggg
ccttttgtcactggaaacacctatgacccagaagaattgcttgaaacttctattgagaag
cttggtgatcagacg---------------------------------------------
------------------------------------------------------------
------------------------------------------------------------
------
>PAFTOL004566
------------------------------------------------------------
------------------------------------------------------acaggg
aatgtggcaccttaccaattcatattgccgccyacttggaagcagttgcgtgtggccaac
attctttctggcaactattgccaaccaaaatgtgcagagccatgggttgaggttaaattt
gaagatgagaagcaagggaagattcaggtggtagcttcacctctcatacggcttaccaac
aaacccaatgcaactatygaagacattggaagccctgagaaggtgatrgcttctctgggg
ccttttgttactggaaacacctatgacccagacgaattgcttgacacttctattgagaag
cwtgctgaccagacg---tactacaaatatgtgttggagacrccatatgctcagacggga
acacacaaccttgctaaagcaacagcaaaaggcagtacagtcattctattcgtggccagt
gcgaatgacaaacagtggccgacatcccagaaaactctgcagaygatacttgattcattt
caagtc
>PAFTOL004567
cccccaccttccctggctagggaagtagaggtgggttcttatcttcccccttctccctct
gacccttcatttgttctcttcaaagcctcttctaaggacacccctgcccttcgagcaggg
aatgtggcaccttaccaattcatattgccgcctacttggaagcagttgcgtgtggccaac
attctttctgggaactattgccaaccaaaatgtgcagagccatgggttgaggttaaattt
gaagatgagaagcaggggaagatccaggttgtagcttcccctctcatacggcttaccaac
aagcccaatgcaactatcgaagacattggaagccctgagaaggtgatcgcttctctgggg
ccttttgttactggaaacacctatgacccagacgaattgcttgagacttctattgagaag
attggtgatcagacg---tactacaaatatgtgttggagacgccatatgctcagacagga
acacacaacctcgctaaagcaactgcaaagggcagtacagtcgttttatttgtggccagc
gcaaatgacaagcagtggcagacatcccagaaaactctgcagacaatacttgattcattc
catgtc
>PAFTOL004568
cccccaccttccctggctaaggaagtggaggtgggttcttatcttcccccttctccctct
gaaccttccttcgttctcttcaaagcctcttctaaggacacccctgcccttcgagcaggg
aatgtggcaccttaccagttcatattgccgcctacttggaagcagttgcgtgtggccaac
attctttccgggaactattgccaaccaaaatgtgcagagccatgggttgaggttaaattt
gaagatgagaagcagggaaagatccaggttgtagcttcccctctcatacggcttaccaac
aagcccaatgcaactattgaagacattggaagccctgagaaggtgatcgcttctctgggg
ccktttgtcactggaaacacatatgacccagacgaattgcttgagacttctattgagaaa
cttggtgatcagacg---tactacaaatatgtgttggagacaccatacgctcagacagga
acgcacaacctcgctaaagcaactgcaaagggcagtacagttgttttatttgtggccagc
gcaaatgacaarcagtggcaracatcccaraaaactctgcaggcaattcttgattcattt
caagtc
>PAFTOL004571
------------------------------------------------------------
------------------------------------------------------acaggg
aatgtggcaccttaccaattcatattgccgcctacttggaagcagttgcgtgtggccaac
attctttctggcaactattgccaaccaaaatgtgcagagccatgggttgaggttaaattt
gaagatgagaagcaagggaagattcaggtgktagcttcacctctcatacggcttaccaac
aaacccaatgcaactatcgaagacattggaagccctgagaaggtgatcgcttctctgggg
cctttcgttactggaaacacctatgacccagacgaattgcttgacacttctattgagaag
cttggtgaccagacg---tactacaaatatgtgttggagacaccatatgctcagacggga
acacacaaccttgctaaagcaacagcaaaaggyagtacagtmattctatttgtggccagt
gcgaatgacaaacagtggccgacatcccagaaaactctgcagacgatacttgattcgttt
cacgtc
>PAFTOL004572
cccccaccttcccaggctaaggaagtggaggtgggttcttatcttcccccttctccctct
gacccttcctttgttctctttaaagcctcttctaaggacacccctgcccttcgagcaggg
aatgtggcaccgtaccgattcatattgccgcctacttggaagcagttgcgtgtggccaac
attctttcggggaactattgccaaccaaaatgtgcagagccatgggttgaggttaaattt
gaagatgagaagcaggggaagatccaggttgtagcttcccctctcataaggcttaccaac
aagcccaatgctactattgaagacattggaagccctgagaaggtgatcgcttctctgggg
ccttttgtcactggaaacacctatgacccagacgaattgcttgagacttctattgagaag
cttggygatcagacg---tactacaaatatrtgttggagacgccatatgctcagacggga
acacataaccttgctaaagcaactgcaaaaggcagtacagtcgttttattcgtggccagc
gcaaatgacaaacagtggcasacatcccagaaaactctgcagagaattcttgattcattt
caagtc
>PAFTOL004573
cccccaccttcccaggctaaggaagtggaggtgggttcttatctycccccttctccctct
gacccttcctttgttctcttcaaagcctcttctaaggacacccctgcccttcgagcaggg
aatgtggcaccgtaccaattcatattgccgcctacktggaagcagytgcgtgtggccaac
attctttctgggaactattgccaaccaaaatgtgcagagccatgggttgaggttaaattt
gaagatgagaagcaggggaagatccaggttgtagcttcccctctcataaggcttaccaac
aagcccaatgcaacyattgaagacattggaagccctgasaaggtgatcgcttctctgggg
ccttttgtcactggaracacctaygacccrgacgaattgcttgagacttctattgagaag
cttggtgatcagacg---kattataaatatgtgttggagacgccatatgctcagacagga
acacacaaccttgctaaagcaactgcaaaaggcagtacagtcgttttattcgtggtsagc
gcaaatgacaaacagtggcagacatcccagaaaactctgcagacaattcttgattcattt
caagtc
>PAFTOL004574
cccccaccttcccaggctaaggaagtggaggtgggtgcttatcttcccccgtctccctcc
gacccttcctttgttctcttcaaagcctcttctaaggacacccctgcccttcgagcaggg
aatgtggcrccttaccaattcatattgccgcctacttggaagcagttgcgtgtggccaac
attctytctgggaactattgccaaccaaaatgtgcagagccatgggttgaggttaaattt
gaagatgagaagcaggggaagatccaggttgtagcttcccctctcatacggcttaccaac
aagcccaatgcaactattgaagacattggaagccctgagaaggtgatcgcttctctgggg
ccttttgtcactggaaacacctatgaaccagacgaattgcttgagacttctatcgagaag
cttggtgatcagacg---kactacaaatatgtgttggagacaccatatgctcagacagga
acacacaacctcgctaaagcaactgtaaaaggcagtacagtcgttttattcgtggccagc
gcaaatgacaaacagtggccgacataccagaagactctgcaggcaatttgtgattcattt
caagtc
>PAFTOL004577
cccccaccttcccaggctaaggaagtggaggtgggttcttatcttcccccttctccctca
gacccttcctttgttctcttcaaagcctcttccaaggacacccctgcccttcgagcaggg
aatgtcgccccttaccaatttatattgccgcctacttggaagcagttgcgtgtggccaac
attctttctgggaactattgccarccaaaatgtgcagagccatgggttgaggtgaaattt
gaagatgagaatcaggggaagatccaggttgtagcttcccctctcatacggcttaccaac
aagcccaatgcaamcattgaagacattgggagcccggagaaggtgatcgcttctctgggg
ccttttgtcactggaaacacctatgagccagacgaattgctkgagacttctattgagaag
cttggtgatcagacg---tactacaaatacgtgttggagacgccatatgctcagacagga
acacacaacctcgctaaagcaactgcaaaaggcagtacagtcgttttatttgtggccagc
gcaaatgacaaacaatggcagacatcccagaaaactctgcagacaattcttgattcattt
caagtc
>PAFTOL004578
cccccaccctcccaggctaaggaagtggaggtgggttcttatcttcccccttctccctct
gacccttcctttgttctcttcaaagcctcttctaaggacacccctgcccttcgagcaggg
aatgtggcaccgtaccaattcatattgccgccgacttggaagcagttgcgtgtggccaac
attctttctgggaactattgccaaccaaaatgtgcagagccatgggttgaggttaaattt
gaagatgagaagcaggggaagatccaggttgtagcttcccccctaatacggcttaccaac
aagcccaatgcaactattgaagacattggaagccctgagaaggtgatcgcttctctgggg
ccttttgtcactggaaacacctacgacccagacgaattgcttgagacttctattcagaag
cttggtgatcagacg---tactacaaatatgtgttggagacgccatatgctcagacagga
acacacaacctcgctaaagcaactgcaaaaggcagcacagtcgttttattcgtggccagc
gcaaatgacacacagtggcagacatcccagaaaactctgcagacaattcttgattcgttt
caagtc
>PAFTOL004582
cccccaccttcccaggctaaggaagtggaggtgggttcttatcttcccccttctccctct
gacccttcctttgttctcttcaaagcctcttctaaggacacccctgcccttcgagcaggg
aatgtggcaccgtaccaattcatattgccgcctacttggaagcagttgcgtgtggccaac
attctttctgggaactattgccaaccaaaatgtgcagagccatgggttgaggttaaattt
gaagatgagatgcaggggaagatccaggttgtagcttcccctctcatacggcttaccaac
aagcccaatgcamctattgaagacattggcagccctgagaaggtgatcgcttctctgggg
ccttttgtcactggaaacacctatgacccagacgaattgcttgagacttctattgagaag
cttggtgatcagacg---tactacaaatttgtgttggagacgccatatgctcagacagga
acacacaaccttgctaaagcaactgcaaaaggcagtacagtcgttttattcgtggccagc
gcaaatgacaaacagtggcagacatcccagaaaactctgcagacaattcttgattcattt
caagtc
>PAFTOL004583
cccccaccttcacaggctaaggaagtggaggtgggttcttatcttcccccttctccctct
gacccttcctttgttctcttcaaagcctcttctaaggacacccctgcccttcgarcagga
aatgtggcaccttaccagttcatattgccgcctacttggaagcagttgcgtgtggccaac
attctttctgggaactattgccaaccaaaatgtgcagagccatgggttgaggttaaattt
gaagatgagaagcaggggaagatccaggttgtagcttcccctctcatacggcttaccaac
aagcccaatgcaactattgaagacattggaagccctgagaaggtgatcgsttctctgggg
ccttttgtcactggaaacacctatgacccagacgaattgcttgagacttctattgagaag
cttggtgatcagacg---tactacaaatatgtgttggagacgccatatgctcagacagga
acacacaacctcgctaaagcaactgcaaaaggcagtacagtcgttttattcgtggccagc
gcaaatgacaaacagtggcagacatcccagaaaactctgcaggcaattcttgattcattt
caagtc
>PAFTOL004584
cccccaccttcccaggctaaggaagtggaggtgggttcttatcttccgccttctccctct
gacccttcctttgttctcttcaaagcctcttctaaggacacccctgcccttcktgcaggg
aatgtcgccccttaccaattcatattgccgcctacttggaarcagttgcgtgtggccaac
attctttctgggaactattgccaaccaaaatgtgcagagccatgggttgaggtgaaattt
gaagatgagaatcaggggaagatccaggttgtagcttcccctctcatacggcttaccaac
aagcccaatgcaaccattgaagacattgggagcccggagaaggtgatcgcttctctgggg
ccttttgtcactggagacacctatgacccagacgaattgcttgagacttctattgagaag
cttggtgatcagacg---kactacaaatacgtgttggagacgccatatgctcagacagga
acacacaacctcgctaaagcaactgcaaaaggcagtacagtcgttttatttgtrgccagc
gcaaatgacaaacaatggcagacatcccagaaaactctgcagacaattcttgattcattt
caagtc
>PAFTOL004585
cccctaccttccctggcaagggaagtggaggtgggttcttatcttcccccttctccttct
aatccttcctttgttctcttcaaagcctcttctaaggacacccctgcccttcgarcaggg
aatgtggcaccttaccaattcatattgccgcctacttggaagcagttgcgtgtggccaac
attctttctggcaactattgccaaccaaaatgtgcagagccatgggttgaggttaaattt
gaagatgagaagcaagggaagattcaggtggtagcttcacctctcatacggcttaccaac
aaacccaatgcaactatcgaagacattggaagccctgagaaggtgatagcttctctgggg
ycttttgttactggaaacacctatgacccrgacgaattgcttgacacttctattgagaag
catgctgaccagacg---tactacaaatatgtgttggagacaccatatgctcagacggga
acgcacaaccttgctaaagcaacagcaaaaggcagtacagtcattctattcgtggccagt
gcgaatgacaaacagtggccgacatcccagaaaactctgcagaygatacttgattcattt
caagtc
>PAFTOL004587
cccccaccttcccaggctaaggaagtggaggtgggtgcttatcttcccccttctcgctct
gacccttcctttgttctcttcaaagcctcttctaaggacacccctgcccttcgarcaggg
aatgtggcaccttaccaattcatattgccgsctacttggaagcagttgcgtgtggccaac
attctttctgggaactattgccwaccaaaatgtgcagagccatgggttgaggttaaattt
gaagatgagaagcagggaaagatccaggttgtagcttctcctctcatacggcttaccaac
aagcccaatgcaactattgaagacattggaagccctgagaaggtgatcgcttctctgggg
ccttttgtcactggaaacacctatgacccagacgaattgctggagacttctattgagaag
cttggtgatcagacg---tactacaaatatgtgttggagacaccatatgctcagacaggg
acacacaacctcgctaaagcaactgcaaaaggcagtacagtcgttttattcgtggccagc
gcaaatgacaaacagtgggagacgtcccagaaaactctgcaggcaattcttgattcattt
caagtc
>PAFTOL004590
cccccaccttcccaggctaaggaagtggaggtgggttcttatcttcccccttctccctct
gacccttcctttgttctcttcaaagcctcttctaaggacacccctgcccttcgagcaggg
aatgtcgccccttaccaattcatattgccgcctacttggaagcagttgcgtgtggccaac
attctttctgggaactattgccaaccaaaatgtgcagagccatgggttgaggtgaaattt
gaagatgagaagcaggggaagatccaggttgtagcttcccctctcatacggctyaccaac
aagcccaatgcaactattgaagacattggaagccctgagaaggtgatcgcttctctgggg
ccttttgtaactggaaacacctatgacccagacgaattgcttgagacttctattgagaag
cttggtgatcagacg---tactacaaatatgtgttrgagacgccatatgctcagacagga
acacacaacctcgctaaagcaactgcaaaaggcagtacggttgttttatttgtggccagc
gcaaatgacaaacaatggcmgacatcccagaaaactctgcagacaattcttgattcattt
caagtc
>PAFTOL004591
cccccaccttcccaggctaaggaagtggaggtgggttcttatcttcccccttctccctya
gacccttcctttgttctcttcaaagcctcttctaaggacacccctgcccttcgtgcaggg
aatgtcgccccttaccaattcatattgccgcctacttggaagcagttgcgtgtggccaac
attctttctgggaactattgccaaccaaaatgtgcagagccatgggttgaggtgaaattt
gaagatgagaagcaggggaagatccaggttgtagcttcccctctcatacggcttaccaac
aagcccaatgcaactattgaagacattggaagccctgagaaggtgatcgsttctctgggg
ccttttgtaactggaaacacctatgacccagacgaattgcttgagacttctattgagaag
cttggtgatcagacg---tactacaaataygtgttggagacgccatatgctcagacagga
acacacaacctcgctaaagcaactgcaaaaggcagtacrgtygttttatttgtggccagc
gcaaatgacaaacaatggcagacatcccagaaaactctgcagacaattcttgattcattt
caagtc
>PAFTOL004593
cccccaccttcccaggctaaggaagtggaggtgggtgcttatcttcccccttctccctcc
gacccttcgtttgttctcttcaaagcctcttctaaggacacccctgcccttcgagcaggg
aatgtggcaccttaccaattcatattgccgcctacttggaagcagttgcgtgtggccaac
attctctctgggaactattgccaaccaaaatgtgcagagccatgggttgaggttaaattt
gaagatgagaagcaggggaagatccaggttgtagcttcccctctcatacggcttaccaac
aagcccaatgcaactattgaagacattggaagccctgagaaggtgatcgcttctctgggg
ccttttgtcactggaaacacctatgaccctgacgaattgcttgagacttctattgagaag
cttggtgatcagacg---tactacaaatatgtgttggagacgccatatgctcagacagga
acacacaacctcgctaaagcaactgcaaaaggctgtacagtcgttttattcgtggccagc
gcaaatgacaaacagtggcagacatcgcagaaaactctgcaggcaattattgattcattt
caagtc
>PAFTOL004594
cccccaccttcccaggctaaggaagtggaggtgsgttcttatcttcccccttctccctcw
gacccttcctttgttctcttcaaagcctcttctaaggacacccctgcccttcgwgcaggg
aaygtcgccccttaccaattcatattgccgcctacttggaagcagttgcgtgtggccaac
attctttctgggaaytattgccaaccaaaatgtgcagagccatgggttgaggtgaaattt
gaagatgagaatcaggggaagatccaggttgtagcttcccctctcatacggcttaccaac
aagcccaatgcaaccattgaagacattgggagcccggagaaggtgatcgcttctctgggg
ccttttgtcactggaaacacctatgacccagacgaattgcttgagacttctattgagaag
cttggtgatcagaca---tactacaaataygtgttggagacgccatatgctcagacagga
acacacaacctcgctaaagcaactgcaaaaggcagtacagtcgtyttatttgtggccagc
gcaaatgacaaacaatggcagacatcccagaaaactctgcagacaattcttgattcattt
caagtc
>PAFTOL004596
cccccaccttcccaggctaaggaagtggaggtgggttcttatcttcccccttctccctct
gacccttcctttgttctcttcaaagcctcttctaaggacacccctgcccttcgagcaggg
aatgtggcaccgtaccaattcatattgccgcctacttggaagcagttgcgtgtggccaac
attctttctgggaactattgccaaccaaaatgtgcagagccatggattgaggttaaattt
gaagatgagaagcaggggaagatccaggttgtagcttcccctctcatacggcttaccaac
aagcccaatgcaactattgaagacattggaagccctgagaaggtgatcgcttctctgggg
ccttttgtcactggaaacacctatgacccagacgaattgcttgagacttctattcagaag
cttggtgatcagacg---tactacaaatatgtgttggagacgccatatgctcagacagga
acacacaacctcgctaaagcaactgcaaaaggcagtacagtcgttctattcgtggccagc
gcaaatgacaaacagtggcagacatcccagaaaactctgcagacaattcttgattcattt
caagtc
>PAFTOL004597
cccccaccttcacaggctaaggaagtggaggtgggttcctatcttcccccttctccctct
gacccttcctttgttctcttcaaagcctcttctaaggacacccctgccctgcgagcaggg
aatgtggcaccttaccaattcatattgccgcctacttggaagcagttgcgtgtggccaac
attctttctgggaactattgccaaccaaaatgtgcagagccatgggttgaggttaaattt
gaagatgagaagcaggggaagatccaggttgtagcttcccctctcatacggcttaccaac
aagcccaatgcaactattgaagacattggaagccctgagaaggtgatcgcttctctgggg
ccgtttgtcactggaaacacctatgacccagacgaattgcttgagacttctattgagaag
cttggtgatcagacg---tactacaaatatgtgttggagacgccgyatgctcagacagga
acacacaacctcgctaaagcaactgcaaaaggcagtacagtcgttttattcgtggccagc
gcaaatgacaaacagtggcagacatcccagaaaactctgcaggcaattcttgattcattt
caagtc
>PAFTOL004598
cccccaccttcccaggctaaggaagtggaggtgggttcttttcttcccccttctccctca
gacccttcctttgttctcttcaaagcctcttctaaggacacccctgcccttcgtgcaggg
aatgtcgccccttaccaattcatattgccgcckacttggaagcagttgcgtgtggccaac
attctttctgggaactattgccaaccaaaatgtgcagagccatgggttgaggtgaaattt
gaagatgagaatcaggggaagatccaggttgtagcttcccctctcatacggcttaccaac
aagcccaatgcaaccattgaagacattgggagcccggagaaggtgatcgcttctctgggg
ccttttgtcactggaaacacctatgacccagacgaattgcttgagacttctattgagaag
cttggtgatcagacg---tactacaaatatgtgttggagacgccatatgctcagacagga
acacacaacctcgctaaagcaactgcaaaaggcagtacagtcgttttatttgtggccagc
gcaaatgacaaacaatggcagacatcccagaaaactctgcagacaattcttgattcattt
caagtc
>PAFTOL004599
cccccaccttcccaggctaaggaagtggaggtgggttcttatcttcccctttctccctct
gacccttcctttgttytcttcaaagcctcttctaaggacacccctgcccttcgtgcaggg
aatgtcgccccttaccaattcatgttgccgcctacttggaagcagttgcgtgtggccaac
attctttctgggaattattgccaaccaaaatgtgcagagccatgggttgaggtgaaattt
gaagatgagaatcaggggaagatccaggttgtagcttcccctctcatacggcttaccaac
aagcccaatgcaaccattgaagacattgggagcccggagaaggtgatcgcttctctgggg
ccttttgtcactggaaacacctatgacccagacgaattgcttgagacttctattgagaag
cttggtgatcagacg---tactacaaatacgtgttggagacgccatatgctcagacagga
acacacaacctcgctaaagcaactgcaaaaggcagtacagtcgttttatttgtggccagc
gcaaatgacaaacaatggcagacatcccagaaaactctgcrgacaattcttgattcattt
caagtc
>PAFTOL004600
cccccaccttcccaggctaaggaagtggaggtgggttcttatcttcccccttctccctca
gacccttcctttgttctcttcaaagcctcttctaaggacacccctgcccttcgtgcaggg
aatgtcgccccttaccaattcatattgccgcctacttggaagcagttgcgtgtggccaac
attctttctgggaactattgccaaccaaaatgtgcagagccatgggttgaggtgaaattt
gaagatgagaagcaggggaagatccaggttgtagcttcccctctcatacggcttaccaac
aagcccaatgcaactattgaagacattggaagccctgagaaggtgatcgcttctctgggg
ccttttgtaactggaaacacctatgacccagacgaattgcttgagacttctattgagaag
cttggtgatcagacg---tactacaaatatgtgttggagacgccatatgctcagacagga
acacacaacctcgctaaagcaactgcaaaaggcagtacagtcgttttatttgtggccagc
gcaaatgacaaacaatggcaggcatcccagaaaactctgcagacaattcttgattcattt
caagtc
>PAFTOL004601
cccccaccttcccaggctaaggaagtggaggtgggtgcttatcttcccccttctcccact
gacccttcctttgttctcttcaaagcctcttctaaggacacccctgcccttagagcaggg
aatgtggcmccttaccaattcatattgccgcctacttggaagcagttgcrtgtggccaac
attctctctgggaactattgccaaccaaaatgtgcagagccgtgggttgaggttaaattt
gaagatgagaagcaggggaagatccaggttgtagcttctcctctcatacggcttaccaac
aagccccatgcaactattgaagacattggaagccctgagaaggtgattgcttctctgggg
ccttttgtcactggaaacacctatgacccagaygaattgcttgagacttctattgmgaag
cttggtgatcagacg---tactacaaatatgtgttggagacgccgtatgctcagacagga
acacacaacctcgctaaagcaactgcaaaaggcagtacagttgttttattcgtggccagc
gcaaatgacraacagtggcagacgtcccagaaaactctgcaggcaattcttgattcattt
caagtc
>PAFTOL004603
cccccaccttcccaggctaaggaagtggaggtgggttcttatcttcccccttctccctct
gacccttcctttgttctcttcaaagcctcttctaaggacacccctgcccttcgagcaggg
aatgtggcaccttaccaattcatattgccgcctacttggaagcagttgcgtgtggccaac
attctttctgggaactattgccaaccaaaatgtgcagagccatgggttgaggttaaattt
gaagatgagaagcaggggaagatccaggttgtagcttcccctctcatacggcttaccaac
aagcccaatgcaactatcgaagacattggaagccctgagaaggtgatcgcttctctgggg
ccttttgtcactggaaacacctatgacccagacgaattgcttgagacttctattgagaag
cttggtgatcagacg---tattacaaatatgtgttggagacgccatatgctcagacagga
acacacaaccttgctaaagcaacygcmaagggcagtacagtcgttttatttgtggccagc
gcaaatgacaaacagtggcagacatcccagaaaactctgcagacaatacttgattcattt
caagtc
>PAFTOL004604
cccccaccttcccaggctaaggaagtggaggtgggttcttatcttcccccttctccctct
gacccttcctttgttctcttcaaagcctcttctaaggacacccctgcccttcgagcaggg
aatgtggcaccttaccaattcatattgccgcctacttggaagcagttgcgtgtggccaac
attctttctgggaactattgccaaccaaaatgtgcagagccatgggttgaggttaaattt
gaagatgagaagcaggggaagatccaggttgtagcttcccccctcatacggcttaccaac
aagcccaatgcaactatcgaagacattggaaaccctgagaaggtgatcgcttctctgggg
ccttttgtcactggaaacacctatgacccagacgaattgcttgagacttctattgagaag
cttggtgatcagacg---kattacaagtatgtgttggagacgccatatgctcagacagga
acacacaacctcgctaaagcaactgcaaagggcagtacagtcgttttatttgtggccagc
gcaaatgacaaacagtggcagacatcccagaaaactctgcagacaatacttgattcattt
caagtc
>PAFTOL004605
cccccaccttcacaggctaaggaagtggaggtgggttcttatcttcccccttctccctct
gatccttcctttgttctcttcaaagcctcttctaaggacacccctgcccttcgagcaggg
aatgtggcaccttaccagttcatattgccgcctacttggaagcagttgcgtgtggccaac
attctttctgggaactattgccaaccaaaatgtgcagagccatgggttgaggttaaattt
gaagatgagaagcaggggaagatccaggttgtagcttcccctctcatacggcttaccaac
aagcccaatgcaactattgaagacattggaagccctgagaaggtgatcgcttctctgggg
ccttttgtcactggaaacacctatgacccagacgaattgcttgagacttctattgagaag
cttggtgatcagacg---tactacaaatatgtgttggagacgccatatgctcagacaggg
acacacaacctcgctaaagcaactgcaaaaggcagtacagtcgttttattcgtggccagc
gcaaatgacaaacagtggcagacatcccagaaaactctgcaggcaattcttgattcattt
caagtc
>PAFTOL004608
cccccaccttccctggctaaggaagtggaggtgggttcttatcttcccccttctccctct
gacccttcctttgttctcttcaaagcctcttctaaggacacccctgcccttcgagcaggg
aatgtggcaccgtaccaattcatattgccgcccacttggaagcagttgcgtgtggccaac
attctttctgggaactattgccaaccaaaatgtgcagagccatgggttgaggttaaattt
gaagatgagaagcaggggaagatccaggttgtagcttcccctctcatacggcttaccaac
aagcccaatgcaactattgaagacattggaagccctgagaaggtgatcgcttctctgggg
ccttttgtcactggaaacacctatgacccagacgaattgcttgagacttctattgagaag
ctcggtgatcagacg---tactacaaatatgtgttggagacgccatatgctcagacagga
acacacaacctcgctaaagcaactgcaaaaggcagtacagtcgttttattcgtggccagc
gcaaatgacaaacagtggcagacatcccagaaaactctgcagacaattcttgattcattt
caagtc
>PAFTOL004609
cccccaccttgccaggctaaggaagttgaggtgggttcttatcttcccccttctccctct
gacccttcctttgttctcttcaaagcctcttctaaggacacccctgcccttcgagcaggg
aatgtggcaccgtaccaattcrtattgccgcctacttggaagcagttgcgtgtggccaac
attctttctgggaactattgccaaccaaaatgtgcagagccatgggttgaggttaaattt
gaagatgagaagcaggggaagatccaggttgtagcttcccctctcatacggcttaccaac
aagcccaatgcaactattgaagacattggaagccctgagaaggtgatcgcttctctgggg
ccttttgtcactggaaacacctatgacccagacgaattgctggagacttctattcagaag
cttggtgatcagacg---kactacaaatatgtgytggagacgccatatgctcagacagga
acacacaacctcgctaaagcaactgcaaaaggcagtacagtcgttttattcgtggccagc
gcaaatgacaaacagtggcagacatcccagaaaactctgcagacwattcttgattcattt
caagtc
>PAFTOL004610
------------------------------------------------------------
------------------------------------------------------acaggg
aatgtggcaccttaccaattcatattgccgcctacttggaagcagttgcgggtggccaac
attctttctggcaactattgccaaccaaaatgtgcagagccatgggttgaggttaaattt
gaagatgagaagcaagggaagattcaggtggtagcttcacctctcatacggcttaccaac
aaacccaatgcaactcttgaagacattggaagccctgagaaggtgattgcttctctgggg
cctttcgttactggaaacacctatgacccagacgaattgcttgacacttctattgagaag
cttggtgaccagacg---tactacaaatatgtgttggagacaccatatgctcagacggga
acacacaaccttgctaaagcaacagcaaaaggcagtacagtcattctattcgtggccagt
gcgaatgacaaacagtggccgacatcccagaaaactctgcagaygatacttgattcattt
caaatc
>PAFTOL004611
cccccaccttccctggcaagggaagtggaggtgggttcttatcttcctccttctccttct
aatccttcctttgttctcttcagagcctcttcaaaggacacccctgcccttcgagcaggg
aatgtggcaccttaccaattcatattgccgcctacttggaagcagttgcgggtggccaac
attctttctggcaactattgccaaccaaaatgtgcagagccatgggttgaggttaaattt
gaagatgagaagcaagggaagattcaggtggtagcttcacctctcatacggcttaccaac
aaacccaatgcaactcttgaagacattggaagccctgagaaggtgattgcttctctgggg
cctttcgttactggaaacacctatgacccagacgaattgcttgacacttctattgagaag
cttggtgaccagacg---tactacaaatatgtgttggagacaccatatgctcagacggga
acacacaaccttgctaaagcaacagcaaaaggcagtacagtcattctattcgtggccagt
gcgaatgacaaacagtggccgacatcccagaaaactctgcagacgatacttgattcattt
caagtc
>PAFTOL004613
------------------------------------------------------------
------------------------------------------------------gcaggg
aatgtcgccccttaccaattcatattgccgcctacttggaagcagttgcgtgtggccaac
attctttctgggaactattgccaaccaaaatgtgcagagccatgggttgaggtgaaattt
gaagatgagaagcaggggaagatccaggttgtagcttcccctctcatacggcttaccaac
aagcccaatgcaactattgaagacattggaagccctgagaaggtgatcgcttctctgggg
ccttttgtaactggaaacacctatgacccagacgaattgcttgagacttctattgaaaag
cttggtgatcagacg---kactacaaatatgtgttggagacgccatatgctcagacagga
acacacaacctcgctaaagcaactgcaaaaggcagtacagttgttttatttgtggccagt
gccaatgacaaacaatggcagacatcccagaaaactctgcagacaattcttgattcattt
caagtc
>PAFTOL004617
cccccaccttcccaggctaaggaagtggaggtgggttcttatcttcccccttctccctct
gacccttcctttgttctcttcaaagcctcttctaaggacacccctgcccttcgagyaggg
aatgtcgccccttaccaattcatattgccgcctacttggaagcagttgcgtgtggccaac
attctttctgggaactattgccaaccaaaatgtgcagagccatgggttgaggtgaaattt
gaagatgagaagcaggggaagatccaggttgtagcttcccctctcatacggcttaccaac
aagcccaatgcaactattgaagacattggaagccctgagaaggtgatcgcttctctgggc
ccttttgtaactggaaacacctatgacccagacgaattgcttgagacttctattgagaag
cttggtgatcagacg---kactacaaatacgtgttggagacgccatatgctcagacagga
acacacaacctcgctaaagcaactgcaaaaggcagtacagtygttttatttgtggccagc
gcaaatgacaaacaatggcagacatcccagaaaactctgcagacaattcttgattcattt
caagtc
>PAFTOL004618
cccccaccttsccaggctaaggaagtggaggtgggttcttatcttcccscttckccytct
gacccttcytttgttctcttcaaagcctcttctaaggacacccctgcccttcgagcaggg
aatgtggcaccgtaccaattcatattgccgcctacttggaagcagttgcgtgtggccaac
attctttctgggaactattgccaaccaaaatgtgcagagccatgggttgaggttaaattt
gaagatgagaagcaggggaagatccaggttgtagcttcccctctcatacggcttaccaac
aagcccaatgcractattgaagacattggaagccctgagaaggtgatcgcttctctgggg
ccttttgtcactggaaacacctatgacccagacgaattgstkgagacttctattcagaag
cttggtgatcagacg---tactacaagtatgtgttggagacgccatatgctcagacagga
acacacaaccttgctaaagcaactgcaaaaggcagtacagtcgttttattcgtggccagc
gcaaatgacaaacagtggcagacatcccagaaaactctgcagacaatkcttgattcattt
caagtc
>PAFTOL004619
cccccaccttcccaggctaaggaagtggaggtgggttcttatctgcctccttytccctct
gacccttcctttgttctcttcaaagcctctgctgaggacacccctgcccttcgagctggg
aatgtggcaccataccaattcatattgccacctacttggaagcagttgcgtgtggccaac
attctgtctgggaactattgccaaccaaaatgtgctgagccatgggttgaggtgaaattt
gaagatgagaagcaggggaagatccaggttgtggcttcccctctcatacggctgaccaac
aagcccaacgcgactattgaagacattggaagccctgagaaggtgatcgcttctctgggg
ccttttgtcactggaaacacctatgacccggatgaattgcttgagacttctattgagaag
tttggtgaccagacg---tactacaaatatgcattggagacgccatatgctcagacggga
acacacaaccttgctaaagcaacagcaaaaggcagtacagttgttctgttcgtggcgagt
gcaaatgataaacagtggcagacatcccagaaaactctgcatatgatacttgattcattt
caagtc
>PAFTOL004620
cccccaccttcccaggcwaaggaagtggaggtgggttcttatcttcccccttctccctct
gacccttcctttgttctcttcaaagcctcttctaaggacacccctgcccttcgagcaggg
aaygtggcgccgtaccaattcatattgccgcctacttggaagcagttgcgtgtggccaac
attctttctgggaactattgccaaccaaaatgtgcagagccatgggttgaggttaaattt
gaagatgagaagcaggggaagatccaggttgtagcttcccctctcrtaaggcttaccaac
aagcccaatgcwactattgaagacattggaagccctgmgaaggtgatcgcttctctgggg
ccttttgtcactggaaacacgtatgacccagacgaattgcttgagacttctattgagaag
cttggtgatcggacg---tactacaaatatttgttggaaacgccatatgctcagacagga
acacacaaccttgctaaagcaactgcaaaaggcagtacagtcgttttatycgtggccagc
gcaaatgacaaacagtggcagacatcccagaaaactctgcaragaattcttgattcattt
caagtt
>PAFTOL004623
cccccaccttcccaggcyaaggaagtggaggtgggttcttatcttcccccttctccctct
gacccttcctttgttctcttcaaagcctcttctaaggacacccctgcccttcgagcaggg
aatgtggcaccgtaccaattcgtattgccgcctacttggaagcagttgcgcgtggccaac
attctttctgggaactattgccaaccaaaatgtgcagagccatgggttgaggttaaattt
gaagatgagaagcaggggaagatccaggttgtagcttcccctctcatacggcttaccaac
aagcccaatgctactattgaagacattggaagccctgagaaggtgatcgcttctctgggg
ccttttgtcactggaaacacgtatgacccagacgagctgcttgagacttctattgagaag
cttggtgatcagacg---tattacaaatatgtgttggagacgccatatgctcagacagga
acacacaaccttgctaaagcaactgcaaaaggcagtacagtygttttattcgtggccagc
gcaaatgacaaacagtggcagacatcccagaaaactctgcagagaattcttgattcattt
caagtc
>PAFTOL004624
cccccaccttcccaggctaaggaagtggaggtgggttcttatcttcccccttctccctca
gacccttcctttgttctcttcaaagcctcttctaaggacacccctgcccttcgagcaggg
aatgtcgccccttaccaattcatattgccgcctacttggaagcagttgcgtgtggccaac
attctttctgggaattattgccaaccaaaatgtgcagagccatgggttgaggtgaaattt
gaagatgagaatcaggggaagatccgggttgtagcttcccctctcatacggcttaccaac
aagcccaatgcaaccattgaagacattgggagcccggagaaggtgatcgcttctctgggg
ccttttgtcactggaaacacctatgacccagacgaattgcttgagacttctattgagaag
cttggtgatcagacg---tactacaaatatgtgttggagacgccatatgctcagacagga
acacacaacctcgctaaagcaactgcaaaaggcagtacagtcgttttatttgtggccagc
gcaaatgacaaacaatggcagacatcccagaaaactctgcagacaattcttgattcattt
caagtc
>PAFTOL004625
cccctaccttcccaggctaaggaagtggaggtgggttcttatcttcccccttctccctca
gacccttcctttgttctcttcaaagcctcttctaaggacacccctgcccttcgagcaggg
aatgtcgccccttaccaattcatattgccgcctacttggaagcagttgcgtgtggccaac
attctttctgggaactattgccaaccaaaatgtgcagagccatgggttgaggtgaaattt
gaagatgagaagcaggggaagatccaggttgtagcttcccctctcatacggcttaccaac
aagcccaatgcaactattgaagacattggaagccctgagaaggtgatcgcttctctgggg
ccttttgtaactggaaacacctatgagccagacgaattgcttgagacttctattgagaag
cttggtgatcagacg---tactacaaatatgtgttggagacgccatatgctcagacagga
acacacaacctcgctaaagcaactgcaaaaggcagtacagtygttttatttgtggccagc
gcaaatgacaaacartggcagacatcccagaaaactctgcagrcaattcttgattcattt
caagtc
>PAFTOL004626
cccccaccttcacaggctaaggaagtggaggtgggttcttatcttcccccttctccctct
gacccttcctttgttctcttcaaagcctcttctaaggayacccctgcccttcgagcaggg
aatgtggcaccttaccagttcatattgccgcctacttggaagcagttgcgtgtggccaac
attctttctgggaactattgccaaccaaaatgtgcggagccatgggttgaggttaaattt
gaagatgagaagcaggggaagatccaggttgtagcttcccctctcatacggcttaccaac
aagcccaatgcaactattgaagacattggaagccctgagaaggtgatcgcttctctgggg
ccttttgttactggaaacacctatgacgcagacgaattgcttgagacttctattgagaag
cttggtgatcagacg---tactacaaatatgtgttggagacgccatatgctcagacaggg
acacacaaccttgctaaagcaactgcaaaaggcagtacagtcgttttattcgtggccagc
gcaaatgacaaacagtggsagacatcccagaaaaytctgcaggcaattcttgattcattt
caagtc
>PAFTOL004627
cccccaccttcccaggctaaggaagtggaggtgggtgcttatcttcccccttctccckct
gacccttcctttgttctsttcaaagcctcttctaaggacacccctgcccttcgagcaggg
aatgtggcaccgtaccaattcatattgccacctacttggaagcagttgcgtgtggccaac
atcctttctgggaactattgccaaccaaaatgtgcagagccatgggttgaggttaaattt
gaagatgagaagcaggggaagatccaggttgtagcttcccctctcataaggcttaccaac
aagcccaatgctactattgaagacattggaagccctgagaaggtgatcgcttctctgggg
ccttttgtcactggaaacacctatgacccggacgaattgcttgagacttctrttgagaag
cttggtgatcagacg---tactacaaatatgtgttggagacgccmtatgctcagacagga
acacacaaccttgctaaagcaactgcaaaaggcagtacagtcgttttattcgtggccagc
gcaratgacaaacagtggcagacatcccagaaaactctgcagagaattsttgattcattt
caagtc
>PAFTOL004629
cccccaccttccctggctaaggaagtggaggtgggttcttatcttcccccttctccctct
gacccttcctttgttctcttcaaagcctcttctaaggacacccctgcccttcgagcaggg
aatgtggcaccttaccaattcatattgccgcctacttggaagcagttgcrtgtggccaac
attctttctgggaactattgycaaccaaaatgtgcagagccatgggttgakgttaaattt
gaagatgagaarcaggggaagatccaggttgtagcttcccctctcatacggctcaccaac
aagcccaatgcaactattgaagacattggaagccctgagaaggtgatcgcttctctgggg
ccttttgtcactggaaacacatatgacccagacgaattgcttgagacttctattgagaaa
cttggtgaycagacg---tactacaaatatgtgttggagacgccatatgctcagacagga
acacacaacctcgctaaagcaactgcaaaaggcagtacagtcgttttattcgtggccagc
gcaaatgacaaacagtggcagacctcccagaaaactctgcagacaattcttgattcattt
caagtc
>PAFTOL004631
cccccaccttcccaggctaaggaagtggaggtgggttcttatcttcccccttctccctct
gacccttcctttgttctcttcaaagcctcttctaaggacacccctgcccttcgagcaggg
aatgtcgccccttaccaattcatattgccgcctacttggaagcagttgcgtgtggccaac
attctttctgggaactattgccaaccaaaatgtgcagagccatgggttgaggtgaaattt
gaagatgagaagcaggggaagatccaggttgtagcttcccctctcatacggcttaccaac
aagcccaatgcaactattgaagacattggaagccctgagaaggtgatcggttctctgggc
ccttttgtaactggaaacacctatgacccagacgaattgcttgagacttctattgagaag
cttggtgatcagacg---tactacaaatacgtgttggagacgccatatgctcagacagga
acacacaacctcgctaaagcaactgcaaaaggcagtacggttgttttatttgtggccagc
gcaaatgacaaacaatggcagacatcccagaaaactctgcagacaattcttgattcattt
caagtc
>PAFTOL004632
cccccaccttcacaggctaaggaagtggaggtgggttcttatcttcccccttgtccatct
gacccttcctttgttctcttcaaagcctcttctaaggacacccctgcccttcgarcaggg
aatgtggcaccttaccaattcatattgccgcctacttggaagcagttgcgtgtggccaac
attctttctgggaactattgccaaccamaatgtgcagagccatgggttgaggttaaattt
gaagatgagaagcaggggaagatccaggttgtggcttcccctctcatacggcttaccaac
aagcccaatgcaactattgaagacattggaagccctgagaaggtgatcgcttctctgggg
ccttttgtcactggaaacacctatgacccagacgaattgcttgagacttctattgagaag
cttggtgatcagacg---tactacaaatatgygttggagacgccgtatgctcagacagga
acacacaacctygctaaagcaactgcaaaaggcagtacagtcgttttattcgtggccagc
gcaaatgacaaacagtggcagacatcccagaaaactctgcaggcaattcttgattcattt
caagtc
>PAFTOL004633
cccccaccttcccaggctaaggaagtggaggtgggttcttatcttcccccttctccctct
gacccttcttttgttctcttcaaagcctcttctaaggacacccctgcccttcgagcaggg
aatgtcgccccttaccaattcatattgccrcctacttggaagcagttgcgtgtggccaac
attctttctgggaactattgccaaccaaaatgtgcagagccatgggttgaagtgaaattt
gaagatgaraagcaggggaagatccargttgtagcttcccctctcatacggcttaccaac
aagcccaaygctactattgaagacattggaagccctgagaaggtgatcgcttctctgggg
ccttttgtcactggaaacacctatgacccagacgaattgcttgagacttctattgagaag
cttggtgatcagacg---tactacaaatatgtgttggagacgccatatgctcagacggga
acacacaacctcgctaaagcaactgcaaaaagcagtacagttgttttattcgtggccagt
gcaaatgacaaacagtggcagacatcccagaaaactctgcagacaattcttgattcattt
caagtc
>PAFTOL004634
cccccaccttccctggctaaggaagtggaggtgggytcttatcttcccccttctccctct
gacccttcctttgttctcttcaaagcctcttctaaggacacccctgcccttcgagcaggg
aatgtggcaccctaccagttcatattgccgcctacttggaagcagttgcgtgtggccaac
attctttctgggaactattgccaaccaaaatgtgcagagccatgggttgaggttaaattt
gaagatgagaagcagggaaagatccaggttgtagcttcccctctcatacggcttaccaac
aagcccaatgcaactattgaagacattggaagccctgagaaggtgatcgcttctctgggg
ccttttgtcactggraacacatatgacccagacgaattgcttgagacttctattgagaaa
cttggtgatcagacg---tactacaaatatgtgttggagacaccatacgctcagacagga
acgcacaacctcgctaaagcaactgcaaagggcagtacagtygttttatttgtggccagc
gcaaatgacaaacagtggcagacatcccagaaaactctgcagacaattcttgattcattt
cgagtc
>PAFTOL004635
------------------------------------------------------------
------------------------------------------------------acaggg
aatgtggcaccttaccagttcatattgccrcctacttggaagcagttgcgtgtggccaac
attctttctgggaactattgccaaccaaaatgtgcagagccatgggttgaggttaaattt
gargatgagaagcagggraagatccaggttgtagcttcccctctcrtacggcttacsaac
aagcccaatgcaactattgaagacattggaagccctgagaaggtgatcgcttctctgggg
ccttttgtcactggaaacacatatgacccagacgaattgcttgagacttctattgagaaa
cttggcgatcagacg---------------------------------------------
------------------------------------------------------------
------------------------------------------------------------
------
>PAFTOL004636
cccccaccttcccaggctaaggaagtggaggtgggttcttaycttycsccttcttcctct
gacccttcctwtgttctcttcaaagcctcttctaaggacacccctgcccttcgagcaggg
aatgtggcaccgtaccaattcatattgccgcctacttggaagcagttgcgtgtggccaac
attctttctgggaactattgccaaccaaaatgtgcagagccgtgggttgaggttaaattt
gaagatgagaagcaggggaagatccaggttgtagcttcccctctcatacggcttaccaac
aagcccaatgctactattgaagacattggaagccctgagaaggtgatcgcttctctgggg
ccttttgtcactggaaacacctatgacccagacgaattgcttgagacttctattgagaag
cttggtgatcagacg---tattacaaatatgtgttggagacgccatatgctcagacagga
acacataaccttgctaaagcaactgcaaaaggcagtacagtcgttttattcgtggccagc
gcaaatgacaaacagtggcagacatcccagaaaactctgcagagaattcttgattcattt
caagtc
>PAFTOL004637
cccccaccttcccaggctaaggaagtggaggtgggttcttatctgcccccttcaccctct
gacccctcctttgttctcttcaaagcctcttctaaggacacccctgcccttcgagcaggg
aatgtggcaccttaccaattcatattgacgcctacttggaagcagttgcgtgtggccaac
attctttctgggaactattgccaaccaaaatgtgcagagccatgggttgaggttaaattt
gaagatgagaagcaggggaagatccaggttgtagcttcccctctcattcggcttaccaac
aagcccaatgcaactatcgaagacattggaagccctgagaaggtgatcgcttctctgggg
ccttttgtcactggaaacacctatgacccagacgaattgcttgagacttctattgagaag
cttggtgaccagacg---tactacaaatatgtgttggagacaccatatgctcagacagga
acgcacaacctcgctaaagcaactgcaaaaggcagtacagtcgttttattcgtggccagt
gcaaatgacraacagtggcagacatcccagaaaactctgcagacaatrcttgattcgttt
caagtc
>PAFTOL004639
cccccaccttcacaggctaaggaagtggaggtgggttcttatcttcccccttctccctct
gacccttcctttgttctcttcaaagcctcttctaaggacacccctgcccttcgagcaggg
aatgtggcaccttaccagttcatattgccgcctacttggaagcagttgcgtgtggccaac
attctttctgggaactattgccaaccaaaatgtgcggagccatgggttgaggttaaattt
gaagatgagaagcaggggaagatccaggttgtagcttcccctctcatacggcttaccaac
aagcccaatgcaactattgaagacattggaagccctgagaaggtgatcgcttctctgggg
ccttttgtcactggaaacacctatgacccagacgaattgcttgagacttctattgagaag
cttggtgatcagacg---tactacaaatatgtgttggagacgccatatgctcagacwggg
acacacaacctcgctaaagcaactgcaaaaggcagtacagtcgttttattcgtggccagc
gcaaatgacaaacagtggcagacatcccagaaaactctgcaggcaattcttgattcattt
cacgtc
>PAFTOL004640
ccgccaccttcacaggctaaggaagtggaggtgggtgcttatcttcccccttctccctct
gacccttcctttgttctcttcaaagcctcttctaaggacacccctgcccttcgagcaggg
aatgtggcaccctaccaattcatattgccgcctacttggaagcagttgcgtgtggccaac
attctttctgggaactattgccaaccaaaatgtgcagagccatgggttgaggttaaattt
gaagatgacaagcaggggaagatccaggttgtagcttcccctctcatacggcttaccaac
aagcccaatgcaactattgaagacattggaagccctgagaaggtgatcgcttctctgggg
ccttttgtcactggaaacacctatgacccagacgaattgcttgagacttctattgagaag
cttggtgatcagacg---tactacaaatatgtgttggagacgccatatgctcagacagga
gcacacaacctcgctaaagcaactgcaaaaggcagtacagtcgttttattcgtggccagt
gcaaatgacaaacagtggcagacatcccagaaaactctgcagacaattcttgattcattt
caagtc
>PAFTOL004642
cccccactttcccaggctaaggaagtggaggtgggttcttatcttcccccttgtccctct
gacccttcctttgttctcttcaaagcctcttctaaggatacccctgcccttcgagcaggg
aatgtcgccccttaccaattcatattgccgcctacttggaagcagttgcgagtggccaac
attctttctgggaactattgccaaccaaaatgtgcagagccatgggttgaggtgaaattt
gaagatgagaagcaggggaagatccaggttgtagcttcccctctcatacggcttaccaac
aagcccaatgcaactattgaagacattggaagccctgagaaggtgatcgcttctctgggg
ccttttgtcactggaaacacctatgacccagacgaattgcttgagacttctattgagaag
cttggtgatcagacg---tactacaaatatgtgttggagacgccatatgctcagacagga
acacacaacctcgctaaagcaactgcaaaaggcagtacagttgttttgttcgtggccagc
gcaaatgacaaacagtggcagacatcccagaaaactctgcagacaattcttgattcattt
caagtc
>PAFTOL004644
ccccaacctgcccaggctaaggaagtggaggtgggttcttatcttcccccttctccctct
gacccttcctttgttctcttcaaagcctcttctaaggacacccctgcccttcgagcaggg
aatgtggcaccttaccgattcatattgccacctacttggaagcagttgcgtgtggccaac
attctttcygggaactattgccaaccaaaatgtgcagagccatgggttgaggttaaattt
gaagatgagacgcaggggaagatccaggttgtggcttcccctctcatacggcttaccaac
aagcccaatgcaactatcgaagacattggaagccctgagaaggtgatcgcttctctgggg
ccttttgtcactggaaacacctatgacccagacgaattgcttgagacttctactgagaag
cttggtgatcagacg---tactacaagtatgtgttggagacaccatatgctcagacagga
acgcacaacctcgctaaagcaaccgcaaaaggmagtacagtcgttttattcgtggccagt
gcaaatgacaaacagtggcagacatcccagaaaactctgcagacaatacttgattcattt
caagtc
>PAFTOL004646
cccccaccttcccaggctaaggaagtggaggtgggttcttatcttcccccttctccctct
gaccattcctttgttctcttcaaagcctcttctaaggacacccctgcccttcgagcaggg
aatgtcgccccttaccaattcatattgccgcctacttggaagcagttacgtgtggccaac
attctttctgggaactattgccaaccaaaatgtgcagagccatgggttgaggtgaaattt
gaagatgagaagcaggggaagatccaggttgtagcttcccctctcatacggcttacaaac
aagcccaatgcaactattgaagacattggaagccctgagaaggtgatcgcttctctgggg
ccttttgtaactggaaacacctatgacccagacgaattgcttgagacttctattgagaag
cttggtgatcagatg---tactacaaatatgtgttggagacgccatatgctcagacagga
acacacaacctcgctaaagcaactgcaaaaggcagtacagtcgttttatttgtggccagc
gcaaatgacaaacaatggcagacatcccagaaaactctgcagacaattcttgattcattt
caagtc
>PAFTOL004647
cccccaccttcccaggctaaggaagtggaggtgggttcttatcttcccccttctccctct
gacccttcctttgttctttttaaagcctcttctaaggacacccctgcccttcgagcaggg
aatgtggcaccgtaccaattcatattgccgcctacttggaagcagttgcgtgtggccaac
attctttctgggaactattgccaaccaaaatgtgcagagccatgggttgaggttaagttt
gaagatgagaagcaggggaagatccaggttgtagcttcccctctcatacggcttaccaac
aagcccaatgcaactattgaagacattggaagccctgagaaggtgatcgcttctctgggg
ccttttgtcactggaaacacctacgacccagacgaattgcttgagacttctattcagaag
cttggtgatcagacg---tactacaaatatgtgttggagacgccatatgctcagacagga
gcacacaaccttgccaaagcaactgcaaaaggcagtacagtcgttttattcgtggccagc
gcaaatgacaaacagtggcagacatcccagaaaactctgcagacaattctcgattcattt
caagtc
>PAFTOL004648
cccccaccttcccaggctaaggaagtggaggtgggtgcttatcttcccccttctcccact
gacccttcctttgttctcttcaaagcctcttctaaggacacccctgcccttagarcaggg
aatgtggcrccttaccaattcatattgccgcctacttggaagcagttgcgtgtggccaac
attctctctgggaactattgccaaccaaaatgtgcagagccatgggttgaggttaaattt
gaagatgaraagcaggggaagatccaggttgtagcttctcctctcatacggcttaccaac
aagccccatgcaactattgaagacattggaagccctgagaaggtgattgcttcyctgggg
ccttttgtcactggaaacacctatgacccagacgaattgcttgagacttctattgagaag
cttggtgatcagacg---tactacaaatatgygttggagacrccatatgctcagacagga
acacacaacctcgctaaagcaactgcaaaaggcagtacagtcgttttattcgtggccagc
gcaaatgacaaacagtggcagacatcccagaaaactctgcaggcaattcttgattcattt
caagtc
>PAFTOL004649
cccccaccttgccaggctaaggaagtggaggtgggttcttatcttcccccttctccctct
gacccttcctttgttctcttcaaagcctctkctaaggacacccctgcccttcgagcaggg
aatgtggcaccgtaccaattcatattgccgcctacttggaagcagttgcgtgtggccaac
attctttctgggaactattgccaaccaaaatgtgcagagccatgggttgaggttaaattt
gaagatgagaagcaggggaagatccaggttgtagcttcccctctcatacggctyaccaac
aagcccaatgcaactattgaagacattggaagccctgagaaggtgatcgcttctctgggg
ccttttgtcactggaaacacctatgacccagacgaattgstkgagacttctattcagaag
cttggtgatcagacg---tactacaaatatgtgttggagacgccrtatgctcagacagga
acacacaacctcgctaaagcaactgcaaaaggtagtacagtcgttttattcgtggccagc
gcaaatgacaaacagtggcagacatcccagaaaactctgcagacaattcttgattcattt
caagtc
>PAFTOL004652
cccccaccttcccaggctaaggaagtggaggtgggttcttatcttcccccttctccctca
gacccttcctttgttctcttcaaagcctcttctaaggacacccctgcccttcgagcaggg
aatgtcgccccttaccaattcatattgccgcctacttggaagcagttgcgtgtggccaac
attctttctgggaactattgccaaccaaaatgtgcagagccatgggttgaggtgaaattt
gaagatgagaatcaggggaagatccaggttgtagcttcccctctcatacggcttaccaac
aagcccaatgcaaccattgaagacattgggagcccggagaaggtgatcgcttctctgggg
ccttttgtcactggaaacacctatgagccagacgaattgcttgagacttctattgagaag
cttggtgatcagatg---tactacaaatacgtgttggagacgccatatgctcagacagga
acacacaacctcgctaaagcaactgcaaaaggcagtacagtcgttttatttgtggccagc
gcaaatgacaaacaatggcagacatcccagaaaactctgcagacaattcttgattcattt
caagtc
>PAFTOL004653
cccccaccttcccaggctaaggaagtggaggtgggttcttatcttcccmsttctccctca
gacccttcctttgttctcttcaaagcctcttctaaggacacccctgcccttcgagcgggg
aatgtcgccccttaccaattcatattgccgcctacttggaagcagttgcgtgtggccaac
attctttctgggaactattgccaaccaaaatgtgcagagccatgggttgaggtgaaattt
gaagatgagaatcaggggaagatccaggttgtagcttcccctctcatacggcttaccaac
aagcccaatgcaaccattgaagacattgggagcccagagaaggtgatcgcttctctgggg
ccttttgtcactggaaacacctatgacccagacgaattgcttgagacttctattgagaag
cttggtgatcagacg---tactacaaataygtgttggagacaccatatgctcagacagga
acacacaacctcgctaaagcaactgcaaaaggcagtacagtcgttttatttgtggccagy
gcaaatgacaaacaatggcagacatcccagaaaactctgcagacaattcttgattcattt
caagta
>PAFTOL004654
cccccaccttcacaggctaaggaagtggaggtgggttcttatcttyccccttgtccctct
gacccttcctttgttctcttcaaagcctcttctaaggacacccccgcccttcgagcaggg
aatgtggcaccgtaccaattcatattgccgcctacttggaagcagttgcgtgtggccaac
attctttctgggaactattgccaaccaaaatgtgcagagccatgggttgaggttaaattt
gaagatgagaagcaggggaagatccaggttgtrgcttcccctctcataaggcttaccaac
aagcccaatgcaactattgaagacattggaagccctgagaaggtgatcgcttctctgggg
ccttttgtcactggaaacrcctatgacccagacgaattgcttgagacttctattgagaag
cttggtgatcagacg---tactacaaatatgtgttggagacgccatatgctcagaccgga
acacacaaccttgctaaggcaactgcaaaaggcagtacagtcgttttattcgtggccagc
gcaaatgacaaacagtggcagacatcccagaaaactctgcrgagaattcttgattcattt
caagtc
>PAFTOL004657
cccctaccttccctggcaagggaagtggaggtgggttcttatcttccccctgctccttct
aatccttcctttgttctcttcaaagcctcttctaaggacacccctgcccttcgagcaggg
aatgtggcaccttaccaattcatattgccgcctacttggaagcagttgcgtgtggccaac
attctttctggcaactattgccaaccaaaatgtgcagagccatgggttgaggttaaattt
gaagatgagaagcaagggaagattcaggtggtagcttcacctctcatacggcttaccaac
aaacccaatgcaactatcgaagacattggaagccctgagaaggtgatagcttctctgggg
ccttttgttactggaaacacctatgacccagacgaattgcttgacacttctattgagaag
catgctgaccagacg---tactacaaatatgtgttggagacaccatatgctcagacggga
acacacaaccttgctaaagcaacagcaaaaggcagtacagtcattctattcgtggccagt
gcaaatgacaaacagtggccgacatcccagaaaactctgcagacgatacttgattcattt
caagtc
>PAFTOL004658
cccccaccttcccaggctaaggaagtggaggtgggttcttatcttcccccttctccctct
gacccttcctttgttctcttcaaagcctcttctaaggacaccccggcccttcgagcaggg
aatgtggcaccgtaccaattcatattgccrcctacttggaagcagttgcgtgtggccaac
attctttctgggaactactgccaaccaaaatgtgcagagccatgggttgaggttaaattt
gaagatgagaagcaggggaagatccaggttgtagcttcccctctcatacggcttaccaac
aagcccaatgcaactattgaagacattggaagccctgagaaggtgatcgcttctctgggg
ccttttgtcactggaaacacctatgacccagacgaattggttgagacttctattcagaag
cttggtgatcagacg---tactacaaatatgtgttggagacgccatatgctcagacagga
acacacaacctcgctaaagcaactgcaaaaggtagtacagtcgttttattcgtggccagc
gcaaatgacaaacagtggcagacatcccagaaaactctgcagacaattcttgattcattt
caagtc
>PAFTOL004660
------------------------------------------ctccccccttgtccctct
gacccttcctttgttctcttcaaagcctcttctaaggacacccctgcccttcgagcaggg
aatgtggcaccgtaccaattcatattgccgcctacttggaagcagttgcgtgtggccaac
attctttctgggaactattgccaaccaaaatgtgcagagccatgggttgaggttaaattt
gaagatgagaagcaggggaagatccaggttgtagcttcccctctcatacggcttaccaac
aagcccaatgcaactattgaagacattggaagccctgagaaggtgatcgcttctctgggg
ccttttgtyactggaaacacctatgacccagacgaattggttgagacttctattcagaag
cttggtgatcagacg---------------------------------------------
------------------------------------------------------------
------------------------------------------------------------
------
>PAFTOL004661
cccctaccttccctggcaagggaagtggaggtgggttcttatcttcccccttctccttct
aatccttcctttgttctcttcaaagcctcttctaaggacacccctgcccttcgagcaggg
aatgtggcaccttatcaattcatattgccgcctacttggaagcagttgcgtgtggccaac
attctttctggcaactattgccaaccaaaatgtgcggagccatgggttgaggttaaattt
gaagatgagaagcaagggaagattcaggtggtagcttcacctctcatacggctgaccaac
aaacccaatgcaactatcgaagacattggaagccctgagaaggtgatagcttctctgggg
ccttttgttactggaaacacctatgacccagatgaattgcttaacacttctattgagaag
cttgctgaccagacg---tactacaaatatgtgttggagacaccatatgctcagacggga
acacacaaccttgctaaagcaacagcaaaaggcagtacagtcattctattcgtggccagt
gcgaatgacaaacagtggccgacatcccagaaaactctgcagacgatacttgattcattt
caagtc
>PAFTOL004662
cccccaccttcccaggctaaggaagtggaggtgggttcttatcttcccccttctccctct
gacccttcctttgttctcttcaaagcctcttccaaggacacccctgcccttcgagcaggg
aatgtggcaccgtaccaattcatattgccgcctacttggaagcagttgcgtgtggccaac
attctctctgggaactattgccaaccaaaatgtgcagagccatgggttgaggttaaattt
gaagatgagaagcaggggaagatccaggttgtagcttcccctctcataaggcttaccaac
aagccccatgcaactattgaagacattggaagccctgagaaggtgatcgcttctctgggg
ccttttgtcactggaaacacctatgacccagacgaattgattgagacttctattgagaag
catgatgatcagacg---tactacaaatatgtgttggagacgccatatgctcagacagga
gcacacaaccttgctaaagcaactgcaaaaggcagtacagttgtgttattcgtggccagc
gcaaatgacaaacagtggcagacatcccagaaaactctgcagagaattcttgattcattt
caagtc
>PAFTOL004665
------------------------------------------------------------
------------------------------------------------------acaggg
aatgtggcaccttaccaattcatattgccgcctacttggaagcagttgcgtgtggccaac
attctctctgggaactattgccaaccaaaatgtgcagagccatgggttgaggttaaattt
gaagatgagaagcaggggaagatccaggttgtagcttctcctctcatacggcttaccaac
aarccccatgcaactattgaagacattggaagccctgagaaggtgattgcttctctgggg
ccttttgtcactggaaacacctatgacccagatgaattgcttgagacttctattgagaag
cttggtgatcagacg---------------------------------------------
------------------------------------------------------------
------------------------------------------------------------
------
>PAFTOL004666
------------------------------------------------------------
------------------------------------------------------gcaggg
aatgtcgccccttaccaattcatattgccgcctacttggaagcagttgcgtgtggccaac
attctttctgggaactattgccaaccaaaatgtgcagagccatgggttgaggtgaaattt
gaagatgagaatcaggggaagatccaggttgtagcttcccctctcatacggcttaccaac
aagcccaatgcaaccattgaagacattgggagcccggagaaggtgatcgcttctctgggg
ccttttgtcactggaaacacctatgacccagacgaattgcttgagacttccattgagaag
cttggtgatcagacg---tactacaaatatgtgttggagacgccatatgctcagacagga
acacacaacctcgctaaagcaactgcaaaaggcagtacagttgttttgttcgtggccagc
gcaaatgacaaacagtggcagacatcccagaaaactctgcagacaattcttgattcattt
caagtc
>PAFTOL004667
------------------------------------------------------------
------------------------------------------------------gcaggg
aatgtcgccccttaccaattcatattgccgcctacttggaagcagttgcgtgtggccaac
attctttctgggaactattgccaaccaaaatgtgcagagccatgggttgaggtgaaattt
gaagatgagaagcaggggaagatccaggttgtagcttcccctctcatacggcttaccaac
aagcccaatgcaactattgaagacattggaagccctgagaaggtgattgcttctctgggg
ccttttgtaactggaaacacctatgacccagatgaattgcttgagacttctattgagaag
cttggtgatcagacg---tactacaaatatgtgttggagacgccatatgctcagacagga
acacacaacctcgctaaagcaactgcaaaaggcagtacagttgttttgttcgtggccagc
gcaaatgacaaacagtggcagacatcccagaaaactytgcagacaattcttgattcattt
caagtc
>PAFTOL004668
------------------------------------------------------------
------------------------------------------------------gcaggg
aatgtcgccccttaccaattcatattgccgcctacttggaagcagttgcgtgtggccaac
attctttctgggaactattgccaaccraaatgtgcagagccatgggttgaggtgaaattt
gaagatgagaakcaggggaagatccaggttgtagcttcccctctcatacggcttaccaac
aagcccaatgcaacyattgaagacattggragccckgagaaggtgatcgcttctctgggg
ccttttgtmactggaaacacctatgacccagacgaattgcttgagacttctattgagaag
cttggtgatcagacg---------------------------------------------
------------------------------------------------------------
------------------------------------------------------------
------
>PAFTOL005024
cccccaccttcccaggctaaggaagtggaggtgggttcttatcttcccccttctccctta
gacccttcctttgttctcttcaaagcctcttctaaggacacccctgcccttcgagcaggg
aatgtygccccttaccaattcatattgccgcctacttggaagcagttgcgtgtggccaac
attctttctgggaactattgccaaccgaaatgtgcagagccatgggttgaggtgaaattt
gaagatgagaatcaggggaagatccaggttgtagcttcccctctcatacggcttaccaac
aagcccaatgcaaccattgaagacattgggagcccggagaaggtgatygcttctctgggg
ccttttgtcactggaaacacctatgacccagacgaattgctggagacttctattgagaag
cttggtgatcagatg---tactacaaatacgtgttggagacgccatatgctcagacagga
acacacaacctcgctaaagcaactgcaaaaggcagtacagtcgttttatttgtggccagc
gcaaatgacaaacaatggcagacatcccagaaaactctgcagrcaattcttgattcattt
caagtc
>PAFTOL005025
cccccaccttcccaggctaaggaagtggaggtgggtgcttatcttcccccttctccctct
gacccttcctttgttctcttcaaggcctcctctaaggacacccctgcccttcgagcaggg
aatgtggcaccttaccaattcatattgccgcctacttggaagcagttgcgtgtggccaac
attctttctgggaactattgccaaccaaaatgtgcagagccatgggttgaggttaaattt
gaagatgagaagcaggggaagatccaggttgtagcttcccctctcatacggcttaccaac
aagcccaatgcaactattgaagacattggaagccctgagaaggtgatcgcttctctgggg
ccttttgtcactggaaacacctatgacccagacgaattgcttgagacttctattgagaag
cttggtgatcagacg---tactacaaatatgtgttggagacaccatatgctcagacagga
gcacacaacctcgctaaagcaactgcaaaaggcagtacagtcgttttattcgtggccagc
gcaaatgacraacagtggcagacatcccagaaaactctgcagacaattcttgattcattt
caagtc
>PAFTOL005026
cccccaccttcccaggctaaggaagtggaggtgggtgcttatcttcccccttctccctct
gacccttcctttgttctcttcaaggcctcctctaaggacacccctgcccttcgagcaggg
aatgtsgcmccttaccaattcatattgccrcctacttggaagcagttgcgtgtggccaac
attctttctgggaactattgccaaccaaaatgtgcagagccatgggttgaggttaaattt
gaagatgagaagcaggggaagatccaggtcgtagcttcccctctcatacggcttaccaac
aagcccaatgcaactattgaagacattggaagccctgagaaggtgatcgcttctctgggg
ccttttgtcactggaaacacctatgacccagacgaattgcttgagacttctattgagaag
cttggtgatcagacg---tactacaaatatgtgttggagacaccatatgctcagacagga
acacacaaccttgctaaagcaactgcaaaaggcagtacagtcgttttattcgtggccagc
gcaaatgacaaacagtggcagacatcccagaaaactctgcagacaattcttgattcattt
caagtc
>PAFTOL005035
cccccaccttcccaggctaaggaagtggaggtgggttcttatcttcccccttctccctct
gacccttcctttgttctcttcaaagcctcttctaaggacacccctgcccttcgagcaggg
aatgtcgccccttaccaattcatattgccrcctacttggaagcagttgcgtgtggccaac
attctttctgggaactattgccaaccaaaatgtgcagagccatgggttgaggtgaaattt
gaagatgagaatcaggggaagatccaggttgtagcttcccctctcatacggctyaccaac
aagcccaatgcaaccattgaagacattgggagcccggagaaggtgatcgcttctctgggg
ccttttgtcactggaaacacctatgacccagacgaattgcttgagacttctattgagaag
cttggtgatcagacg---------------------------------------------
------------------------------------------------------------
------------------------------------------------------------
------
>PAFTOL005042
------------------------------------------------------------
------------------------------------------------------acaggg
aatgtsgcmccttaccaattcatattgccgcctacttggaagcagttgcgtgtggccaac
attctttctgggaactattgccaaccaaaatgtgcagagccatgggttgaggtkaaattt
gaagatgagaagcaggggaagatccaggttgtagcytcccctctcatacggcttaccaac
aagcccaatgcaactattgaagacattggaagccctgagaaggtgatcgcttctctgggg
ccttttgtmactggaaacacctatgasccagacgaattgcttgrgacttmtattgagaag
cttggtgatcagacg---tactacaaatatgtgttggagacgccatatgctcagacagga
acacacaacctcgctaaagcaactgcaaaaggcagtacagtcgttttattcgtggccagc
gcaaatgacaaacagtggcagacatcccagaaaactctgcaggcaattcttgattcattt
caagtc
>PAFTOL005043
cccccaccttcccaggctaaggaagtggaggtgggttcttatcttcccccttctccctca
gacccttcctttgttctcttcaaagcctcttctaaggacacccctgcccttcgagcaggg
aatgtcgccccttaccaattcatattgccgcctacttggaagcagttgcgtgtggccaac
attctttctgggaactattgccaaccaaaatgtgcagagccatgggttgaggtgaaattt
gaagatgagaagcaggggaagatccaggttgtagcttcccctctcatacggcttaccaac
aagcccaatgcaactattgaagacattggaagccctgagaaggtgatcgcttctctgggg
ccttttgtaactggaaacacctatgagccagacgaattgcttgagacttctattgagaag
cttggtgatcagacg---tactacaaatatgtgttggagacgccatatgctcagacagga
acacacaacctcgctaaagcaactgcaaaaggcagtacagtcgttttatttgtggccagc
gcaaatgacaaacaatggcagacatcccagaaaactctgcagacaattcttgattcattt
caagtc
>PAFTOL005047
cccccaccttcccaggctaaggaagtggaggtgggtgcttatcttcccccttctcccact
gacccttcctttgttctcttcaaagcctcttctaaggacacccctgcccttagagcaggg
aatgtggcaccttaccaattcatattgccgcctacttggaagcagttgcgtgtggccaac
attctctctgggaactattgccaaccaaaatgtgcagagccatgggttgaggttaaattt
gaagatgaaacgcaggggaagatccaggttgtagcttctcctctcatacggctaaccaac
aagccccatgcaactattgaagacattggaagccctgagaaggtgattgcttctctgggg
ccttttgtcactggaaacacctatgacccagacgaattgcttgagacttctattgagaag
cttggtgatcagacg---tattacaaatatgtgttggagacgccatatgctcagacagga
acacacagcctcgctaaagcaactgcaaaaggtagtacagtcgttttattcgtggccagc
gcaaatgacaaacagtggcagacatcccagaaaactctgcaggcaattcttgattcattt
caagtc
>PAFTOL005169
------------------------------------------------------------
------------------------------------------------------acaggg
aatgtggcaccttaccaattcatattgccgcctacttkgaagcagttrcrtgtggccaac
attctttctgggaactattgcsaaccaaaatgtgcagagccatgggttgaggttaaattt
gaagatgagaagcaggggaagatccaggttgtagcttcccctctcgtacggcttaccaac
aagcccaatgcaactatcgaagacattggaagccctgagaaggtgatcgcttctctgggg
ccttttgtcactggaaacacctatgacccagacgaattgcttgagacttctattgagaag
cttggtgatcagacg---------------------------------------------
------------------------------------------------------------
------------------------------------------------------------
------
>PAFTOL007498
cccccacctgcccaggctaaggaagtggaggtgggttcttatcttcccccttctccctct
gacccttcctttgttctcttcaaagcctcttctaaggacacccctgcccttcgagcaggg
aatgtggcaccttaccaattcatattgccgcctacttggaagcagttgcgtgtggccaac
attctttctgggaactattgccaaccaaaatgtgcagagccatgggttgaggttaaattt
gaagatgagaagcaggggaagatccaggttgtggcttcccctctcatacggcttaccaac
aagcccaatgcaactatcgaagacattggaagccctgagaaggtgatcgcttctctgggg
ccttttgtcacgggaaacacctatgacccagacgaattgcttgagacttctattgagaag
cttggtgatcagacg---kactacaaatatgtgttggagacgccatatgctcagacagga
acacacaacctcgctaaagcaactgcaaagggcagtacagttgttttatttgtggccagc
tcaaatgacaaacagtggcagacatcccagaaaactctgcagacaatacttgattcattt
caagtc
>PAFTOL008062
cccccaccttcccaggctaaggaagtggaggtgggttcttatcttcccccttctccctca
gacccttcctttgttctcttcaaagcctcttctaaggacacccctgcccttcgagcaggg
aatgtcgccccttaccaattcatattgccgcctacttggaagcagttgcgtgtggccaac
attctttctgggaactattgccaaccaaaatgtgcagagccatgggttgaggtgaaattt
gaagatgagaagcaggggaagatccaggttgtagcttcccctctcatacggcttaccaac
aagcccaatgcaactattgaagacattggaagccctgagaaggtgatcgcttctctgggg
ccttttgtaactggaaacacctatgacccagacgaattgcttgagacttctattgagaag
cttggtgatcagacg---tactacaaatacatgttggagacgccatatgctcagacagga
acacacaacctcgctaaagcaactgcaaaaggcagtacggtcgttttatttgtggccagc
gcaaatgacaaacaatggcagacatcccagaaaactctgcagagaattcttgattcattt
caagtc
>PAFTOL008063
cccccaccttcccaggctaaggaagtggaggtgggttcttatcttcccccttctccctct
gacccttcctttgttctcttcaaagcctcttctaaggacacccctgcccttcgagcaggg
aatgtcgccccttaccaattcatattgccgcctacttggaagcagttgcgtgtggccaac
attctttctgggaactattgccaaccaaaatgtgcagagccatgggttgaggtgaaattt
gaagatgagaagcaggggaagatccaggttgtagcttcccctctcatacggcttaccaac
aagcccaatgcaactattgaagacattggaagccctgagaaggtgatcgcttctctgggg
ccttttgtaactggaaacacctatgacccagacgaattgattgagacttctattgagaag
cttggtgatcagacg---kactacaaatatgtgttggagacgccatatgctcagacagga
acacacaacctcgctaaagcaactgcaaaaggcagtacagtcgttttatttgtggccagc
gcaaatgacaaacaatggcagacatcccagaaaactctgcagacaattcttgattcattt
caagtc
>PAFTOL008084
cccccaccttccctggcaagggaagtggaggtgggttcttatcttcccccttctccttct
aatccttcctttgttctcttcaaagcctcttctaaggacacccctgcccttcgagcaggg
aatgtggcaccttaccaattcatrttgccgcctacttggaagcagttgcgtgtggccaac
attctttctggcaactattgccwaccraaatgtgcagagccatgggttgaggttaaattt
gaagatgagaagcaagggaagattcaggtggtrgcttcacctctcatacggctcaccaac
aaacccaatgcaactatcgaagacattggaagccctgagaaggtgatcgcttctctgggg
ccttttgttactggaaacacctatgacccagacgaattggttgacacttctattgagaag
cytggtgaccagacg---tactacaaatatgtgttggagacaccatatgctcagacggga
acacacaaccttgctaaagcaacagcaaaaggcagtacggtcattctattcgtggccagt
gcgaacgacaaacagtggccracatcccagaaaactctgcagacratacttgattcattt
caagtc
>PAFTOL008417
cccccaccttcccaggctaaggaagtggaggtgggttcttatcttcccccttctccctca
gacccttcctttgttctcttcaaagcctcttctaaggacacccctgcccttcgagcaggg
aatgtcgccccttaccaattcatattgccgcctrcttggaagcagttgcgtgtggccaac
attctttctgggaattattgccaaccaaaatgtgcagagccatgggttgaggtgaaattt
gaagatgagaatcaggggaagatccaggttgtagcttcccctctcatacggcttaccaac
aagcccaatgcaaccattgaagacattgggagcccggagaaggtgatcgcttctctgggg
ccttttgtcactggaaacacctatgacccagacgaattgcttgagacttctattgagaag
cttggtgatcagacg---tactacaaatatgtgttggagacgccatatgctcagacagga
acacacaacctcgctaaagcaactgcaaaaggcagtacagtcgttttatttgtggccagc
gcaaatgacaaacaatggcagacatcccagaaaactctgcagacaattcttgattcattt
caagtc
>PAFTOL008419
cccccaccttcccakgctaaggaagtggaggtgggttcttatcttcccccttctccctct
gacccttcctttgttctcttcaaagcctcttctaaggacacccctgcccttcgagcaggg
aatgtcgccccttaccaattcatattgccgcctacttggaagcagttgcgtgtggccaac
attctttctgggaactattgccaaccaaaatgtgcagagccatgggttgaggtgaaattt
gaagatgagaagcaggggaagatccaggttgtagcytcccctctcatacggcttaccaac
aagcccaatgcaactattgaagacattggaagccctgagaaggtgatcgcttctctgggg
ccttttgtaactggaaacacctatgacccagacgaattgcttgagacttctattgagaag
cttggtgatcagacg---tactacaaatatgtgttggagacgccatatgctcagacagga
acacacaacctcgctaaagcaactgcaaaaggcagtacagttgttttgttcgtggccagc
gcaaatgacaaacagtggcagacatcccagaaaactctgcagacaattcttgattcattt
caagtg
>PAFTOL008421
cccccaccttcccaggctaaggaagtgaaggtgggttcttatcttcccccttctcccgct
gacccttcctttgttctcttcaaagcctcttctaaggacacccctgcccttcgagcaggg
aatgtggcaccgtaccaattcatattgccgcctacttggaagcagttgcgtgtggccaac
attctatctgggaactattgccaaccaaaatgtgcagagccatgggttgaggttaaattt
gaagatgagaagcaggggaagatccaggttgtagcttcccctctcataaggcttaccaac
aagcccaatgctactattgaagacattggaagccctgagaaggtgatcgcttcgctgggg
ccttttgtcactggaaacacctatgacccggacgaattgcttgagacttctattgagaag
cttggtgatcagacg---kattacaaatatgtgttggagacaccatttgctcagacagga
acacacaaccttgctaaagcaactgcaaaaggtagtacggtcgttttattcgtggccagc
gcaaatgacaaacagtggcagacatcccagaaaactctgcagagaattctcgattcattt
caagtc
>PAFTOL008422
cccccwccttcccaggctaaggaagtggaggtgggttcttatcttcccccttctcccgct
gacccttcctttgttctcttcaaagcctcttctaaggacacccctgcccttcgagcaggg
aatgtggcaccgtaccaattcatattgccgcctacttggaagcagttgcgtgtggccaac
attctttctgggaactattgccaaccaaaatgtgcagagccatgggttgaggttaaattt
gaagatgagaagcaggggaagatccaggttgtggcttcccctctcataaggcttaccaac
aagcccaatgctactattgaagacattggaagccctgagaaggtgatcgcttctctgggg
ccttttgtcactggagacacctatgacccggacgaattgcttgagacttctattgagaag
cttggtgatcagaca---tactacaaatatgtgttggagacaccatatgctcagacagga
acacacaaccttgccaaagcaactgcaaaaggcagtacagtcgttttattcgtggccagc
gcaaatgacaaacagtggcagacatcccagaaaactctgcagagaattcttgattcattt
caagtc
>PAFTOL008423
cccccaccttcccaggctaaggaagtggaggtgggtgcttatcttcccccttctcccact
gacccttcctttgttctcttcaaagcctcttctaaggacacccctgcccttagagcaggg
aatgtggcaccttaccaattcatattgccacctacttggaagcagttgcgtgtggccaac
attctctctgggaactattgccaaccaaaatgtgcagagccatgggttgaggttaaattt
gaagatgagaagcaggggaagatccaggttgtagcttctcctctcatacggcttaccaac
aagccccatgcaactattgaagacattggaagccctgagaaggtgattgcttctctgggg
ccttttgtcactggaaacacctatgacccagacgaattgcttgagacttctattgagaag
cttggtgatcagacg---tactacaaatatgtgttggagacgccatatgctcagacagga
acacacaacctcgctaaagcaactgcaaaaggcagtacagtcgttttattcgtggctagc
gcaaatgacaaacagtggcagacgtcccagaaaactctgcaggcaattcttgattcattt
caagtc
>PAFTOL008436
cccccaccttcccaggctaaggaagtggaggtgggttcttatcttcccccttctccctct
gacccttcctttgttctcttcaaagcctcttctaaggacacaccggcccttcgagcaggg
aatgtggcaccttaccaattcatattgccgcctacttggaagcagttgcgtgtggccaac
attctttctgggaactattgccaaccaaaatgtgcagagccatgggttgaggttaaattt
gaagatgagaagcaggggaagatccaggttgtagcttcccctctcatacggcttaccaac
aagcccaatgcaactattgaagacattggacgccctgagaaggtgatygcttctctggga
ccttttgtcactggaaacacctatgacccagacgaattgcttgagacttctattgagaag
cttggtgatcagacg---tactacaaatatgtgttagagacaccatatgctcagacagga
acacacaacctcgctaaagcaactgcaaaaggcagtacagtcgttttattcgtggccagc
gcaaatgacaagcagtggcagacatcccagaaaactttgcagacaattcttgattccttt
caagtc
>PAFTOL008439
ccctcaccttcccaggctaaggaagtgsaggtgggttcytatctttccccttctccctct
gayccttcctttgttctcttcaaagcctcttctaaggacacccctgcmcttcgagcaggg
aatgtggcaccttaccaattcatattgccgcctacttggaagcagttgcgtgtggccaac
attctttccgggaactattgccaaccaaaatgtgcagagccatggattgaggttaaattt
gaagatgaraagcagggsaggatccaggttgtagcttccccyctcatacggcttaccaac
aagcccaatgcaactatcgaagacattggaagccctgagaaggtgatcgcttctctgggg
ccttttgtcactggaaacacctatgaccccgacgaattgcttgagrcttctattgagaag
cttggtgatcagacg---tactacaaatatgtgttggagacgccatatgctcagacagga
acacacaaccttgctaaagcaactgcaaaaggcagtacagtcgttttattcgwagcaagc
gctaatgacaaacagtggcagacatcccagaaaactctgcagacaattcttgattcattt
caagtc
>PAFTOL008881
cccccaccttcccaggctaaggaagtggaggtgggttcttatcttcccccttgtccctct
gacccttcctttgttctcttcaaagcctcttctaaggacacccctgcccttcgagcaggg
aatgtgtcaccttaccaattcatattgccgcctacttggaagcagttgcgtgtggccaac
attctttctgggaactattgccaaccaaaatgtgcagagccatgggttgaggttaaattt
gaagatgagaagcaggggaagatccaggttgtagcttcccctctcatacggcttaccaac
aagsccaatgcaactattgaagacattggaagccctgagaaggtgatcgcttctctgggg
ccytttgtcactggaaacacctatgacccggacgaattgcttgagacttctattgagaag
cttggtgatcagacg---tactacaaatatrtgttggagacgccatatgctcagacagga
acacacagcctcgctaaagcaactgcaaaaggcagyacagtcgttttattcgtggccagc
gcaaatgacaaacagtggcmgacatcccagaaaactctrcagacaattcttgaytcattt
caagtc
>PAFTOL009175
cccccaccttcccaggctaaggaagtggargtgggttcttatcttcccccttctccctct
gayccttcctttgttctcttcaaagcctcttctaaggacacccctgcccttcgagcaggg
aatgtggcaccwtaccarttyrtrttgccgcctacttggaagcagttgcgtgtggccaac
attctttctgggaactattgccaaccaaaatgtgcagagccatgggttgaggttaaattt
gaagatgagaagcaggggaagatccaggttgtggcttcccctctcatacggcttaccaac
aagcccaatgcaactattgaagacattggaagccctgagaaggtgatcgcttctctgggg
ccttttgtcactggaaacacctatgacccagacgaattgcttgagacttctattgagaag
cttggtgatcagacg---tattacaagtacgtgctggagactccatatgcgctgacaggc
tcacacaatcttgctaaggcgacagcaaaagggaacactgttgttttatttgtagccagt
gcgaacgagaaacag---------------------------------------------
------
>PAFTOL009179
---ccaccttcccaggctaaggaa------------------------------------
------------------------------------------------------------
------------------------------------------------------------
------------------------------------------------------------
------------------------------------------------------------
------------------------------------gtggaggtgggttcttatcttccc
ccttctccctctgacccttcctttgttctcttcaaagcct------cttccaaggacacc
cctgcccttcgagcaggttactacaaatacgtgttggagacgccatatgctcagacagga
acacacaacctcgctaaagcaactgcaaaaggcagtacagtcgttttattcgtggccagc
gcaaatgacaaacaatggcagacatcccagaaaactctgcagacaattcttgattcattt
caagtc
>PAFTOL009181
------------------------------------------------------------
------------------------------------------------------gcaggg
aatgtcgccccttaccaattcatattgccgcctacttggaagcagttgcgtgtggccaac
attctttctgggaactattgccaaccaaaatgtgcagagccatgggttgaggtgaaattt
gaagatgagaagcaggggaagatccaggttgtagcttcscctctcatamggcttaccaac
aagcccaatgcaactattgaagacattggaagccctgagaaggtgatcgcctctctgggg
ccttttgtaactggaaacacctatgacccagacgaattgcttgagacttctattgagaag
cttggtgatcagacg---------------------------------------------
------------------------------------------------------------
------------------------------------------------------------
------
>PAFTOL009183
------------------------------------------------------------
------------------------------------------------------gcaggg
aatgtcgccccttaccaattcatattgccgcctacttggaagcagttgcgtgtggccaac
attctttctgggaactattgccaaccaaaatgtgcagagccatgggttgaggtgaaattt
gaagatgagaakcaggggaagatccaggttgtagcttcccctctcatacggcttaccaac
aarcccaatgcaacyattgaagacattggragccckgagaaggtgatcgcttctctrggg
ccttttgtmactggaaacacctatgacccagacgaattgcttgatacttctattgagaag
cttggtgatcagacg---------------------------------------------
------------------------------------------------------------
------------------------------------------------------------
------
>PAFTOL009185
cccccaccctcccaggctaaggaagtggaggtgggtgcttatcttcccccttctccctct
gacccttcctttgttctcttcaaagcctcttctaaggacacccctgcccttcgagcaggg
aatgtggcaccttaccaattcatattgccgcctacttggaagcagttgcgtgtggccaac
attctttctgggaactattgccaacccaaatgtgcagagccatgggttgaggttaaattt
gaagatgagaagcaggggaagatccaggttgtagcttcccctctcatacggcttaccaac
aagcccaatgcaactattgaagacattggaagccctgagaaggtgatcgcttctctgggg
ccttttgtcactggaaacacctatgacccagacgaattgcttgagacttctattgagarg
cttggtgatctgacg---tactacaaatatgtgttggagacgccatatgctcrgacagga
acacataacctcgctaaagcaactgcaaaaggcagtacagtcgttttattcgtggccagt
gcaaatgacaaacagtggcagacatcccagaaractctgcagacaattcttgattcattt
caagtc
>PAFTOL009187
cccccaccttcacaggctaaggaagtggaggtggggtcttatcttcccccttctccctct
gacccttcctttgttctcttcaaagcctcttctaaggacacccctgcccttcgagcaggg
aatgtggcaccttaccgattcatattgccgcctacttggaagcagttgcgtgtggccaac
attctttctgggaactattgccaaccaaaatgtgcagagccatgggttgaggttaaattt
gaagatgagaagcaggggaagatccaggttgtagcttcccctctcatacggcttacgaac
aagcccaatgcaactattgaagacattggaagccctgagaaggtgatcgcttctctgggg
ccttttgtcactggaaacacctatgacccagacgaattgcttgagacttctattgagaag
cttggtgatcagacg---kactacaaatatgtgttggagacgccatatgctcagacggga
acacacaacctcgctaaagcaactgcaaaaggcagtacagtcgttttattcgtggccagc
gcaaatgacacacagtggcagacatcccagaaaactctgcaggcaattcttgattcattt
caagtc
>PAFTOL009189
------------------------------------------------------------
------------------------------------------------------gcaggg
aatgttgccccttaccaattcatattgccgcctacttggaagcagttgcgtgtggccaac
attctttctgggaactattgccaaccgaaatgtgcagagccatgggttgaggtgaaattt
gaagatgagaatcaggggaagatccaggttgtagcttcccctctcatacggcttaccaac
aagcccaatgcaaccattgaagacattgggagcccggagaaggtgattgcttctctgggg
ccttttgtcactggaaacacctatgacccagacgaattgctggagacttctattgagaag
cttggtgatcag------------------------------------------------
------------------------------------------------------------
------------------------------------------------------------
------
>PAFTOL009191
cccccaccttcccaggctaaggaagtggaggtgggttcttatcttcccccttctccctct
gacccttactttgttctcttcaaagcctcttctaaggacacccctgcccttcgagcaggg
aatgtcgccccttaccaattcatattgccgcctacttggaagcagttgcgtgtggccaac
attctttctgggaactattgccaaccaaaatgtgcagagccatgggttgaggtgaaattt
gaagatgagaatcaggggaagatccaggttgtagcttcccctctcatacggcttaccaac
aagcccaatgcaaccattgaagacattgggagcccagagaaggtgatcgcttctctgggg
ccttttgtcactggaaacacctatgacccagacgaattgctggagacttctattgagagg
cttggtgatcagacg---kactacaaatacgtgttggagacgccatatgctcagacagga
acacacaacctcgctaaagcaactgcaaaaggcagtacagtcgttttatttgtggccagc
gcaaatgacaaacaatggcagacatcccagaaaactctgcagacaattcttgattcattt
caagtc
>PAFTOL009193
cccccaccttcccaggctaaggaagtggaagtgggttcttatcttcccccttctccctct
gacccttcctttgttctcttcaaagcctcttctaaggacacccctgcccttcgagcaggg
aatgtggcrccgtaccrattcatattgccgcctacttggaagcagttgcgtgtggccaac
attctttctgggaactattgccaaccaaaatgtgcagagccatgggttgaggttaaattt
gaagatgagaagcaggggaagatccaggttgtagcttcccctctcatamggcttaccaac
aagcccaatgctactattgaagacattggaagccctgagaaggtgatcgcttctctgggg
ccttttgtcactggaaacacctatgacccagaygaattgcttgagacttctattgagaag
cttggtgatcagacg---tactacaaatatgtgttggagacgccatatgctcagacggga
acacacaaccttgctaaagcaactgcaaaaggcagtacagtcgttttattcgtggccagc
gcaaatgacaaacagtggcaracatcccagaaaactctgcagacaattcttgattcattc
caagtc
>PAFTOL009195
cccccaccttcccaggctaaggaagtggaggtgggttcttatcttcccccttctccctca
gacccttcctttgttctcttcaaagcctcttctaaggacacccctgcccttcgagcaggg
aatgtcgccccttaccaattcatattgccgcctacttggaagcagttgcgtgtggccaac
attctttctgggaactattgccaaccaaaatgtgcagagccatgggttgaggtgaaattt
gaagatgagaatcaggggaagatccaggttgtagcttcccctctcatacggcttaccaac
aagcccaatgcaaccattgaagacattgggagcccggagaaggtgatcgcttctctgggg
ccttttgtcactggaaacacctatgacgcagacgaactgcttgagacttctattgagaag
cttggtgatcagacg---tactacaaatacgtgttggagacgccatatgctcagacagga
acacacaacctcgctaaagcaactgcaaaaggcagtacagtcgttttatttgtggccagc
gcaaatgacaaacaatggcagacatcccagaaaactctgcggacaattcttgattcattt
caagtc
>PAFTOL009197
------------------------------------------------------------
------------------------------------------------------gcaggg
aatgtcgccccttaccaattcatattgccgcctacttggaagcagttgcgtgtggccaac
attctttctgggaactattgccaaccaaaatgtgcagagccatgggttgaggtgaaattt
gaagatgagaagcaggggaagatccaggttgtagcttcccctctcatacggcttaccaac
aagcccaatgcaactattgaagacattggaagccctgagaaggtgatcgcttctctgggg
ccttttgtaactggaaacacctatgacccagacgaattgcttgagatttctattgagaag
cttggtgatcagacg---------------------------------------------
------------------------------------------------------------
------------------------------------------------------------
------
>PAFTOL009203
cccccaccttcccaggctaaggaagtggaggtgggttcttatcttcccccttctccctcw
gacccttcctttgttctcttcaaagcctcttctaaggacacccctgcccttcgagyaggg
aatgtcgccccttaccaattcatattgccgcctacttggaagcagttgcgtgtggccaac
attctttctgggaactattgccaaccaaaatgtgcagagccatgggttgaggtgaaattt
gaagatgagaagcaggggaagatccaggttgtagcttcccctctcatacggcttaccaac
aagcccaatgcaaccattgaagacattgggagcccggagaaggtgatcgcttctctgggg
ccttttgtcactggaaacacctatgacccagatgaattgcttgggacttctattgagaag
cttggtgatcagaca---tactacaaatacgtgttggagacgccatatgctcagacagga
acacacaacctcgctaaagcaactgcaaaaggcagtacagttgttttatttgtggccagc
gcaaatgacaaacaatggcagacatcccagaaaactctgcagacaattcttgattcattt
caagtc
>PAFTOL009205
cccccaccttcccaggctaaggaagtggaggtgggtgcttatcttcccccttctccctct
gacccttcctttgttctcttcaaggcctcctctaaggacacccctgcccttcgagcaggg
aatgtggcaccttaccaattcatattgccgcctacttggaagcagttgcgtgtggccaac
attctttctgggaactattgccaaccaaaatgtgcagagccatgggttgaggttaaattt
gaagatgagaagcaggggaagatccaggtcgtagcttcccctctcatacggcttaccaac
aagcccaatgcaactattgaagacattggaagccctgagaaggtgatcgcttctctgggg
ccttttgtcactggaaacacctatgacccagacgaattgcttgagacttctattgagaag
cttggtgatcagacg---tactacaaatatgtgttggagacaccatatgctcagacagga
acacacaaccttgctaaagcaactgcaaaaggcagtacagtcgttttattcgtggccagc
gcaaatgacaaacagtggcagacatcccagaaaactctgcagacaattctagattcattt
caagtc
>PAFTOL009207
------------------------------------------------------------
------------------------------------------------------acaggg
aatgtggcaccttaccaattcatattgccgcctacttggaagcagttgcgkgtggccaac
attctttctggcaactattgccaaccraaatgtgcagagccatgggttgaggttaaattt
gaagatgagaagcaagggaagattcaggtggtagcttcacctctcatacggctcaccaac
aaacccaatgcaactatygaagacattggaagccctgagaaggtgatygcttctctgggr
ccttttgttactggaaacacctatgacccagaygaattggttgacacttctattgagaag
cttggtgaccagacg---------------------------------------------
------------------------------------------------------------
------------------------------------------------------------
------
>PAFTOL009209
cccccaccttcccrggctaaggaagtggaggtgggtgcttatcttcccccttctcccact
gacccttcctttgttctcttcaaagcctcttctaaggacacccctgcccttagagcaggg
aatgtggcaccttaccaattcatattgccrcctacttggaagcagttgcgtktggccaac
attctctctgggaactattgccaaccaaaatgtgcagagccatgggttgaggttaaattt
gaagatgagaagcaggggaagatccaggttgtagcttctcctctcatacggcttaccaac
aagccccatgcaactattgaagacattggaagccctgagaaggtgattgcttctctgggg
ccttttgtcactggaaacacctatgacccagacgaattgcttgagacttctattgagaag
cttggtgatcagacg---tactacaaatatgtgttggagacgccatatgctcagacagga
acacacaacctcgctaaagcaactgcaaaaggcrgtacagtcgttttattcgtggccagc
gcaaatgacaaacagtggcagacgtcccagaaaactctgcaggcaattcttgattcattt
caagtc
>PAFTOL009215
cccccaccttcccaggctaaggaagtggaggtgggttcttatcttcccccttctccctca
gacccttcctttgttctcttcaaagcctcttctaaggacacccctgcccttcgtgcaggg
aatgtcgccccttaccaattcatattgccgcctacttggaagcagttgcgtgtggccaac
attctttctgggaactattgccaaccaaaatgtgcagagccatgggttgaggtgaaattt
gaagatgagaagcaggggaagatccaggttgtagcttcccctctcatacggcttaccaac
aagcccaatgcaactattgaagacattggaagccctgagaaggtgatcgcttctctgggg
ccttttgtaactggaaacacctatgacccagacgaattgcttgagacttctattgagaag
cttggtgatcagacg---tactacaaatatgtgttggagacgccatatgctcagacagga
acacacaacctcgctaaagcaactgcaaaaggcagtacagtcgttttatttgtggccagc
gcaaatgacaaacaatggcagatatcccagaaaactctgcagacaattcttgattcattt
caagtc
>PAFTOL009217
------------------------------------------------------------
------------------------------------------------------gcaggg
aatgtcgccccgtaccaattcatattgccgcctacttggaagcagttgcgtgtggccaac
attctttctgggaactattgccaaccaaaatgtgcagagccatgggttgaggtgaaattt
gaagatgagaagcaggggaagatccaggttgtagcttcccctctcatacggcttaccaac
aagcccaatgcaactattgaagacattggaagccctgagaaggtgatcgcttctctgggg
ccttttgtaactggaaacacctatgacccagacgaattgcttgagacttctattgagaag
cttggtgatcagacg---tactacaaatatgtgttggagacgccatatgctcagacagga
acacacaacctcgctaaagcaactgcaaaaggcagtacagtcgttttatttgtggccagc
gcaaatgacaaacaatggcagacatcccagaaaacactgcagacaattcttgattcattt
caagtc
>PAFTOL009219
cccccaccttcccaggctaaggaagtggaggtgggttcttatcttcccccttctccctca
gacccttcctttgttctcttcaaagcctcttctaaggacacccctgcccttcgwgcaggg
aatgtcgccccttaccaattcatattgccgcctacttggaagcagttgcgtgtggccaac
attctttctgggaactattgccaaccaaaatgtgcagagccatgggttgaggtgaaattt
gaagatgagaagcaggggaagatccaggttgtagcttcccctctcatacggcttaccaac
aagcccaatgcaactattgaagacattggaagccctgagaaggtgatcgcttctctgggg
ccttttgtaactggaaacacctatgacccagacgaattgcttgagacttctattgagaag
cttggtgatcagacg---tactacaaatatgtgttggagacgccatatgctcagacagga
acacacaacctcgctaaagcaactgcaaaaggcagtacrgtcgttttatttgtggccagc
gcaaatgacaaacaatggcagacatcccagaaaactctgcagasaattcttgattcattt
caagtc
>PAFTOL009221
cccccgccttcccaggctaaggatgtggaggtgggttcttatcttcccccttctccctct
gacccttcctttgttctcttcaaagcctcttctaaagacacccctgcccttcgwgcaggg
aatgtggcaccttaccaattcatattgccrcctacttkgaagcagttrcrtgtggccaac
attctttctgggaactattgysaaccaaaatgtgcagagccatgggttgaggttaaattt
gaagatgagaagcaggggaagatccaggttgttgcttcccctcttatacggcttaccaac
aagcccaatgcaactatcgaagacattggaagccctgagaaggtgatcgcttctctgggg
ccttttgtcactggaaacacctatgacccagacgaattgcttgagacttctattgagaag
cttggtgatcagacg---tactacaaatatgtgttggagacgccatatgctcagacagga
acacacaaccttgctaaagcaactgcaaaaggcagcacagtcgttttattcgtggccagc
gcaaatgacaaacagtggcagacatcccagaaaactctgcagacaattcttgattcattt
caagtc
>PAFTOL009223
cccccaccttcccaggctaaggaagtggaggtgggttcttatcttcccccttctccctca
gacccttcctttgttctcttcaaagcctcttctaaggacacccctgcccttcgagcaggg
aatgtcgccccttaccaattcatattgccgcctacttggaagcagttgcgtgtggccaac
attctttctgggaattattgccaaccaaaatgtgcagagccatgggttgaggtgaaattt
gaagawgagaatcaggggaagatccaggttgtagcttcccctctcatacggcttaccaac
aagcccaatgcaaccattgaagacattgggagcccggagaaggtgatcgcttctctgggg
ccttttgtcactggaaacacctatgasccagacgaattgcttgagacttctattgagaag
cttggtgatcagacg---kactacaaatacgtgttggagacgccatatgctcagacagga
acacacaacctcgctaaagcaactgcaaaaggcagtacggttgttttatttgtggccagc
gcaaatgacaaacaatggcagacatcccagaaaactctgcagacaattcttgattcattt
caagtc
>PAFTOL009225
cccccaccttcccaggctaaggaagtggaggtgggttcttatcttcccccttctccctca
gacccttcctttgttctcttcaaagcctcttctaaggacacccctgcccttcgagcaggg
aatgtcgccccttaccaattcatattgccgcctacttggaagcagttgcgtgtggccaac
attctttctgggaattattgccaaccaaaatgtgcagagccatgggttgaggtgaaattt
gaagatgagaatcaggggaagatccaggttgtagcttcccctctcatacggcttaccaac
aagcccaatgcaaccattgaagacattgggagcccggagaaggtgatcgcttctctgggr
ccttttgtcactggaaacacctatgacccagacgaattgcttgagacttctattgagaag
cttggtgatcagacg---------------------------------------------
------------------------------------------------------------
------------------------------------------------------------
------
>PAFTOL009227
cccccatcttcccaggctaaggaagtggaggtgggttcttatcttcccccttctccctct
gacccttcctttgttctcttcaaagcctcttctaaggacacccctgcccttcgagyaggg
aatgtcgctccttaccaattcatattgccgcctacttggaagcagttgcgtgtggccaac
attctttctgggaactattgccaaccaaaatgtgcagagccatgggttgaggtgaaattt
gaagatgagaagcaggggaagatccaggttgtagcttcccctctcatacggcttaccaac
aagcccaatgcaactattgaagacattggaagccctgagaaggtgatcacttctctgggg
ccttttgtaactggaaacacctatgagccagacgaattgcttgagacttctattgagaag
cttggtgatcagacg---kactacaaatatgtgttagagacgccatatgctcagacagga
acacacaacctcgctaaagcaactgcaaaaggcagtacagtcgttttatttgtggccagc
gcaaatgacaaacaatggcagacatcccagaaaactctgcagacaattcttgattcattt
caagtc
>PAFTOL009229
cccccaccttgccaggctaaggaagtggaggtgggttcttatcttcccccttctccctct
gacccttcctttgttctcttcaaagcctcttctaaggacacccctgcccttcgagcaggg
aatgtggcaccgtaccaattcatattgccgcctacttggaagcagttgcgtgtggccaac
attctttctgggaactattgccaaccaaaatgtgcagagccatgggttgaggttaaattt
gaagatgagaagcaggggaagatccaggttgtagcttcccctctcatacggcttaccaac
aagcccaatgcaactattgaagacattggaagccctgagaaggtgatcgcttctctgggg
ccttttgtcactggaaacacctatgacccagacgaattgctggagacttctattcagaag
cttggtgatcagacg---kactacaaatatgtgttggagacgccatatgctcagacagga
gcacacaacctcgctaaagcaactgcaaaaggtagtacagtcgttttattcgtggccagc
gcaaatgacaaacagtggcagacatcccagaaaactctgcagacaattcttgattcattt
caagtc
>PAFTOL009231
cccccaccttcccaggctaaggaagtggaggtgggttcttatcttcccccttcgccctct
gacccttcctttgttctcttcaaagcctcttctaaggacacccctgcccttcgagcaggg
aatgtggcaccgtaccaattcatattgccgcctacttggaagcagttgcgtgtggccaac
attctttctgggaactattgccaaccaaaatgtgcagagccatgggttgaggttaaattt
gaagatgagaagcaggggaagatccaggttgtagcttcccctctcatacggcttaccaac
aagcccaatgcaactattgaagacattggaagccctgagaaggtgatckcttctctgggg
ccttttgtcactggaaacacctatgacccagacgaattggttgagacttctattcagaag
cttggtgatcagacg---------------------------------------------
------------------------------------------------------------
------------------------------------------------------------
------
>PAFTOL009233
------------------------------------------------------------
------------------------------------------------------acaggg
aatgtggcaccttaccaattcatattgccacctacttggaagcagttgcgtgtggccaac
attctttctgggaactattgccaaccaaaatgtgcggagccatgggttgaggttaaattt
gaagatgagaagcaggggaagatccaggttgtagcttcccctctcatacggcttaccaac
aagcccaatgcaaccatcgaagacattggaagccctgagaaggtgatcgcttctctgggg
ccttttgtaactggaaacacctatgaccctgacgaattgcttgaaacttctattgagaag
cttggtaatcaaacg---------------------------------------------
------------------------------------------------------------
------------------------------------------------------------
------
>PAFTOL009235
------------------------------------------------------------
------------------------------------------------------acaggg
aatgtggcaccttaccaattcatattgccgcctacttggaagcagttgcgggtggccaac
attctttctggcaactattgccaaccaaaatgtgcagagccatgggttgaggttaaattt
gaagatgagaagcaagggaagattcaggtggtagcttcacctctcatacggcttaccaac
aaacccaatgcaactcttgaagacattggaagccctgagaaggtgattgcttctctgggc
cctttcgttactggaaacacctatgacccagacgaattgcttgacacttctattgagaag
cttggtgaccagacg---tactacaaatatgtgttggagacaccatatgctcagacggga
acacacaaccttgctaaagcaacagcaaaaggcagtacagtcattctatttgtggccagc
gcgaatgacaaacagtggccgacatcccagaaaactctgcagacgatacttgattcattt
caagtc
>PAFTOL009237
------------------------------------------------------------
------------------------------------------------------acaggg
aatgtggcaccttaccaattcatattgccgcctacttggaagcagttgcgtgtggccaac
attctttctggcaactattgccaaccaaaatgtgcagagccatgggttgaggttaaattt
gaagatgagaagcaagggaagattcaggtggtagcttcacctctcatacggcttaccaac
aaacccaatgcaactattgaagacattggaagccctgagaaggtgatcgcttctctgggg
cctttcgttactggaaacacctatgacccggacgaattgcttgacacttctattgagaag
cttggtgaccagacg---------------------------------------------
------------------------------------------------------------
------------------------------------------------------------
------
>PAFTOL009239
cccccacctgcccaggctaaggaagtggaggtgggttcttatcttcccccttctccctct
gacccttcctttgttctcttcaaagcctcttctaaggacacccctgcccttcgagcaggg
aatgtggcaccttaccaattcatattgccgcccacttggaagcagttgcgtgtggccaac
attctttctgggaactattgccaaccaaaatgtgcagagccatgggttgaggttaagttt
gaagatgagaaccaggggaagatccaggttgtagcttcccctctcatacggcttaccaac
aagcccaatgcaactattgaagacattggaagccctgagaaggtgatcgcctctctgggg
ccttttgtcactggaaacacctatgacccagacgaattgcttgagacttctattgagaag
cttcgtgatcagacg---tactacaaatatgtgttggagacgccatatgctcagacagga
acacacaacctcgctaaagcaactgcaaaaggcagtacagtcgttttattcgtggccagc
gcaaatgacaaacagtggcagacattccagaaaactttgcagacaatacttgattcattt
caagtc
>PAFTOL009241
cccccaccttcccaggctaaggaagtggaggtgggttcttatcttcccccttctccctca
gacccttccttcgttctcttcaaagcctcttctaaggacacccctgcccttcgagcaggg
aatgtcgccccttaccaattcatattgccgcctacttggaagcagttgcgtgtggccaac
attctttctgggaattattgccaaccaaaatgtgcagagccatgggttgaggtgaaattt
gaagatgagaatcaggggaagatccaggttgtagcttcccctctcatacggcttaccaac
aagcccaatgcaaccattgaagacattgggagcccggagaaggtgatcgcttctctgggg
ccttttgtcactggaaacacctatgacccagacgaattgcttgagacttctattgagaag
cttggtgatcagacg---------------------------------------------
------------------------------------------------------------
------------------------------------------------------------
------
>PAFTOL009243
cccccaccttcccaggctaaggaagtggaggtgggtgcttatcttcccccttctccctcc
gacccttcgtttgttctcttcaaagcctcttctaaggacacccctgcccttcgagcaggg
aatgtggcaccttaccaattcatattgccgcctacttggaagcagttgcgtgtggccaac
attctctctgggaactattgccaaccaaaatgtgcagagccatgggttgaggttaaattt
gaagatgagaagcaggggaagatccaggttgtagcttcccctctcatacggcttaccaac
aagcccaatgcaactattgaagacattggaagccctgagaaggtgatcgcttctctgggg
ccttttgtcactggaaacacctatgaccctgacgaattgcttgagacttctattgagaag
cttggagatcagacg---tactacaaatatgtgttggagacgccatatgctcagacagga
acacacaacctcgctaaagcaactgcaaaaggcagtacagtcgttttattcgtggccagc
gcaaatgacaaacagtggcagacatcccagaaaactctgcaggcaattattgattcattt
caagtc
>PAFTOL009245
cccccaccttcacaggctaaggaagtggaggtgggttcttatcttcccccttctccctcy
gacccttcytttgttctcttcaaagcctcttctaaggacacccctgcccttcgagcaggg
aatgtggcaccttaccagttcatattgcygcctagttggaagcagttgcgtgtggccaac
attctttctgggaactattgccaaccaaaatgtgcagagccatgggttgaggttaaattt
gaagatgagaagcaggggaagatccaggttgtagcttcccctctcatacggcttaccaac
aagcccaatgcaactattgaagacattggaagccctgagaaggtgatcgcttctctgggg
ccttttgtcactggaaacacctatgacccagacgaattgcttgagacttctattgagaag
cttggtgatcagacg---tactacaaatatgtgttggagacgccatatgckcagacagga
acacacaacctcgctaaagcaactgcaaaaggcagtamagtcgttttattcgtggccagc
gcaaatgacaaacagtggcagacatcccagaaaactctgcaggcaattcttgattcattt
cacgtc
>PAFTOL009247
------------------------------------------------------------
------------------------------------------------------------
------------------------------------------------------------
---------------------------------------------gttgaggttaaattt
gaagatgagaagcagggaaagatccaggttgtagcttcccctctcatacggctaaccaac
aagcccaatgcaactattgaagacattggaagccctgagaaggtgattgcttctctgggg
ccttttgtcactgggaacacctatgacccagacgaattgcttgagacttctattgagaag
cttggtgaccagacg---------------------------------------------
------------------------------------------------------------
------------------------------------------------------------
------
>PAFTOL009249
------------------------------------------------------------
------------------------------------------------------acaggg
aatgtggcaccttaccagttcatattgccgcctacttggaagcagttgcgtgtggccaac
attctttctgggaactrttgccaaccaaaatgtgcggagccatgggttgaggttaaattt
gaagatgagaagcaggggaagatccaggttgtagcttcccctctcattcggcttaccaac
aagcccaatgcaacgattgaagacattggaagccctgagaaggtgatcgcttctytgggg
ccttttgtcactggaaacacctatgacccagacgaattgcttgagacttctattgagaag
cttggtgatcagact---------------------------------------------
------------------------------------------------------------
------------------------------------------------------------
------
>PAFTOL009251
------------------------------------------------------------
------------------------------------------------------acaggg
aatgtggcaccttaccagttcatattgccgcctacttggaagcagttgcgtgtggccaac
attctttctgggaactattgccaaccaaaatgtgcagagccatgggttgaggttaaattt
gaagatgagaagcaggggaagatccaggttgtagcttcccctctcatacggcttaccaac
aagcccaatgcaactattgaagacattggaagccctgagaaggtgatcgcttctctgggg
ccttttgtcactggaaacacctatgacccagatgaattgcttgagacttctattgagaag
cttggtgatcag------------------------------------------------
------------------------------------------------------------
------------------------------------------------------------
------
>PAFTOL009253
------------------------------------------------------------
------------------------------------------------------acaggg
aatgtggcaccttaccaatttgtattgccgcctacttggaagcagttgcgtgtggccaac
attytttctggcaactattgccaaccaaaatgygcagagccatggrttgaggttaaattt
gaagatgagaagcaagggaagattcaggtggtggcttcacctctcataaggcttaccaac
aaacccaatgcaactattgaagacattggaagccctgagaaggtgatcgcttctctgggr
cctttcgttactggaaacacctatgaccyagacgaattgcttgacatttctattgagaag
cttggtgaccagacg---------------------------------------------
------------------------------------------------------------
------------------------------------------------------------
------
>PAFTOL009255
cccccaccttcccaggctaaggaagtggaggtgggtgcttatcttcccccttctcccctt
gacccttcctttgttctcttcaaagcttcttctaaggacacccctgcccttcgagcaggg
aatgtggcgccttaccaattcatattgccgcctacttggaagcagttgcgtgtggccaac
attctttctgggaactattgccaaccaaaatgtgcggagccatgggttgaggttaaattt
gaagatgagaagcaggggaagatccaggttgtagcttcccctctcatacggcttaccaac
aagcccaatgcaactattgaagacattggaagccctgagaaggtgatcgcttctctgggc
ccttttgtcactggaaacacctatgatccagacgaattgcttgagacttctattgagaag
cttggtgatcagatg---tactacaaatatgtgttggagacgccatatgctcagacagga
acacacaacctcgctaaagcaactgcaaaaggcactacagtcgttttattcgtggccagc
gcaaatgacaaacagtggcagacatcccagaaaactctgcagacaattcttgattcattt
caagtc
>PAFTOL009257
cccccaccttcccaggctaaggaagtggaggtgggtgcttatcttcccccttctcccctt
gacccttcctttgttctcttcaaagcctcttctaaggacacccctgcccttcgagcaggg
aatgtggcaccttaccaattcatattgccgcctacttggaagcagttgcgtgtggccaac
attctttctgggaactattgccaaccaaaatgtgcggagccatgggttgaggttaaattt
gaagatgagaagcaggggaagatccaggttgtagcttcccctctcatacggcttaccaac
aagcccaatgcaactattgaagacattggaagccctgagaaggtgatcgcttctctgggc
ccttttgtcactggaaacacctatgacccagacgaattgcttgagacttctattgagaag
cttggtgatcagatg---kactacaaatatgtgttggagacgccatatgctcagacagga
aygcacaacctcgctaaagcaactgcaaaaggcactacagtcattttattcgtggccagc
gcaaatgacaaacagtggcagacatcccagaaaactctgcagacaattcttgattcattt
caagtc
>PAFTOL009259
cccccacctgcccaggctaaggaagtggaggtgggttcttatcttcccccttctccctct
gacccttcctttgttctcttcaaagcctcttctaaggacacccctgcccttcgarcaggg
aatgtggcaccttaccaattcatattgccgcctacttggaagcagttgcgtgtggccaac
attctttctgggaactattgccaaccaaaatgtgcagagccatgggttgaggttaaattt
gaagatgagaagcaggggaagatccaggttgtggcttcccctctcatacggcttaccaac
aagcccaatgcaactatcgaagacattggaagccctgagaaggtgatcgcttctctgggg
ccttttgtcacgggaaacacctatgacccagacgaattgcttgagacttctattgagaag
cttggtgatcagacg---tactacaaatatgtgttggagacgccatatgctcagacagga
acacacaacctcgctaaagcaactgcaaagggcagtacagtcgttttatttgtggccagc
tcaaatgacaaacagtggcagacatcccagaaaactctgcagacaatacttgattcattt
caagtc
>PAFTOL009261
cccccaccttcccaggctaaggaagtggcggtgggttcttatcttcccccttctccctct
gacccttcctttgttctcttcaaagcctcttctaaggacacccctgcccttcgagcaggg
aatgtggcaccgtaccaattcatgttgccgccaacttggaagcagttgcgtgtggccaac
attctttctgggaactattgccaaccaaaatgtgcggagccatgggttgaggttaagttt
gaagatgagaagcaggggaagatccaggttgtagcttcccctctcatacggcttaccaac
aagcccaatgcaactattgaagacattggaagccctgagaaggtgatcgcttctctgggg
ccttttgtcactggaaacacctacgacccagacgaattgcttgagacttctattcagaag
cttggtgatcagacg---------------------------------------------
------------------------------------------------------------
------------------------------------------------------------
------
>PAFTOL009263
cccccaccttcacaggctaaggaagtggaggtgggttcttatcttcccccttctccctct
gaccstkcctttgttctcttcaaagcctcttctaaggacacccctgcccttcgagcaggg
aatgtggcaccttaccagttcatattgccgcctacttggaagcagttgcgtgtggccaac
attctttctgggaactattgccaaccaaaatgtgcggagccatgggttgaggttaaattt
gaagatgagaagcaggggaagatccaggttgtagcttcccctctcatacggcttaccaac
aagcccaatgcaactattgaagacattggaagccctgagaaggtgatcgcttctctgggg
ccttttgtcactggaaacacctatgacccagacgaattgcttgagacttctattgagaag
cttggtgatcagacg---kactacaaatatgtgttggagacgccatatgctcagacaggg
acacacaacctcgctaaagcaactgcaaaaggcagtacagtcgttttattcgtggccagc
gcaaatgacaaacagtggcagacatcccagaaaactctgcaggcaattcttgattcattt
caggtc
>PAFTOL009265
------------------------------------------------------------
------------------------------------------------------acaggg
aatgtggcaccttaccaattcatattgccgcctacttggaagcagttgcgtgtggccaac
attctctctgggaactattgccaaccaaaatgtgcagagccatgggttgaggttaaattt
gaagatgagaaacaggggaagatccaggtggtagtttcccctctcatacggcttacmaac
aagcccaatgcaactattgaagacattggaagccctgagaaggtgatcgcttctctgggg
ccttttgtcactggaaacacctatgacccagacgaattgcttgagacttctattgagaag
cttggtgatcag------------------------------------------------
------------------------------------------------------------
------------------------------------------------------------
------
>PAFTOL009267
------------------------------------------------------------
------------------------------------------------------acaggg
aatgtggcaccttaccaattcatattgccgcctacttggaagcagttgcgtgtggccaac
attctttctggcaattattgccaaccaaaatgtgcagagccatgggttgaggttaaattt
gaagatgagaagcaagggaagattcaggtggtagcttcacctctcatacggcttaccaac
aaacccaatgcaactatcgaagacattggaagccctgagaaggtgatygcttctctgggs
cctttcgttactggaaacacctatgacccagaygaattgcttgacacttctattgagaag
cttggtgaccagacg---tactacaaatatgtgttggagacaccatatgctcagacggga
acacacaaccttgctaaagcaacagcaaaaggcagtacagtcattctatttgtggccagt
gcgaatgacaaacagtggccgacatcccagaaaactctgcagacgatacttgattcattt
yacgtc
>PAFTOL009269
------------------------------------------------------------
------------------------------------------------------acaggg
aatgtagcaccttaccaattcatattgccgcctacttggaagcagttgcgtgtggccaac
attctttctggcaactattgccaaccaaaatgtgcagagccatgggttgaggttaaattt
gaagatgagaagcaagggaagattcaggtggtagcttcacctctcatacggcttaccaac
aaacccaatgcaactatcgaagacattggtagccctgagaaggtgatcgcttctctgggg
cctttcgttactggaaacacctatgacccagacgaattgcttgacacttctattgagaag
cttggtgaccagacg---kactacaaatatgtgttggagacaccatatgctcagacggga
acacacaaccttgctaaagcaacagcaaaaggcagtacagtcattctatttgtggccagt
gcgaatgacaaacagtggccgacatcccagaaaactctgcagacgatacttgattcattt
catgtc
>PAFTOL009271
cccccaccttcccaggctaaggaagtggaggtgggttcttatcttcccccttctccctct
gacccttcctttgttctcttcaaagcctcttctaaggacacccctgcccttcgagcaggg
aatgtggcaccgtaccaattcatattgccgcctacttggaagcagttgcgtgtggccaac
attctctctgggaactattgccaaccaaaatgtgcagagccatgggttgaggttaaattt
gaagatgagaagcaggggaagatccaggttgtagcttcccctctcataaggcttaccaac
aagccccatgcaactattgaagacattggaagccctgagaaggtgatcgcttccctgggg
ccttttgtcactggaaacacctatgacccagacgaattgctcgagacttctattgagaag
cttggtgatcagacg---tactacaaatatgtgttggagacgccatatgctcagacagga
gcacacaaccttgctaaagcaactgcaaaaggcagtacagttgtgttattcgtggccagc
gcaaatgacaaacagtggcagacatcccagaaaactctgcagagaattcttgattcattt
caagtc
>PAFTOL009279
cccccaccttcccaggctacggaagtggaggtgggttcttatcttcccccttctccctct
cacccttcctttgttctcttcaaagcctcttctaaggacacccctgcccttcgagcaggg
aatgtcgccccttaccaattcatattgccgcctacttggaagcagttgcgtgtggccaac
attctttctgggaactattgccaaccaaaatgtgcagagccatgggttgaggtgaaattt
gaagatgagaagcaggggaagatccaggttgtagcttcccctctcatacggcttaccaac
aagcccaatgcaactattgaagacattggaagccctgagaaggtgatcgcttctctgggg
ccttttgtaactggaaacacctatgacccagacgaattgcttgagacttctattgagaag
cttggtgatcagacg---tactacaaatatgtgttggagacgccatatgctcagacagga
acacacaacctcgctaaagcaactgcaaaaggcagtacagttgttttgttcgtggccagc
gcaaatgacaaacagtggcagacatcccagaaaactctgcagacaattcttgattcattt
caagtc
>PAFTOL009281
------------------------------------------------------------
------------------------------------------------------acaggg
aatgtggcaccttaccaattcatattgccgcctacttggaagcagttgcgtgtggccaac
attctttctgggaactattgtcaaccaaaatgtgcagagccatgggttgaggttaaattt
gaagatgagaaacagggcaagatccaggttgtagcttcccctctcatacggctcacsaac
aagcccaatgcaactattgaagacattggaagccctgagaaggtgattgcttctctgggg
ccttttgtcactggaaacacatatgacccagatgaattgcttgagacttctattgagaaa
cttggtgatcagacg---------------------------------------------
------------------------------------------------------------
------------------------------------------------------------
------
>PAFTOL009283
cccccaccttcccaggctaaggaagtggaggtgggttcttatcttcccccttctccctct
gacccttcctttgttctcttcaaagcctcttctaaggacacccctgcccttcgagcaggg
aatgtcgccccttaccaattcatattgccgcctacttggaagcagttgcgtgtggccaac
attctttctgggaactattgccaaccaaaatgtgcagagccatgggttgaggtgaaattt
gaagatgagaagcaggggaagatccaggttgtagcttcccccctcatacggcttaccaac
aagcccaatgcaactattgaagacattggaagccctgagaaggtgatcgcttctctgggg
ccttttgtaactggaaacacctatgacccagacgaattgcttgagacttctattgagaag
cttggtgatcagacg---tactacaaatatgtgttggagacgccatatgctcagacagga
acacacaacctcgctaaagcaactgcaaaaggcagtacggttgttttatttgtggccagc
gcaaatgacaaacaatggccgacatcccagaaaactctgcagacaattcttgattcattt
caagtc
>PAFTOL009285
cccccaccttccctggcaagggaagtggaggtgggttcttatcttcccccttctccttct
aatccttcctttgttctcttcaaagcctcttctaaggacacccctgcccttcgagcaggg
aatgtggcaccttaccaattcatattgccgcctacttggaagcagttgcgtgtggccaac
attctttctggcaactattgccaaccgaaatgtgcagagccatgggttgaggttaaattt
gaagatgagaagcaagggaagattcaggtggtggcttcacctctcatacggctcaccaac
aaacccaatgcaactatcgaagacattggaagccctgagaaggtgatcgcttctctgggg
ccttttgttactggaaacacctatgacccagacgaattggttgacacttctattgagaag
cttggtgaccagacg---tactacaaatatgtgttggagacaccatatgctcagacggga
acacacaaccttgctaaagcaacagcaaaaggcactacggtcattctattcgtggccagt
gcgaacgacaaacagtggccaacatcccagaaaacgctgcagacgatacttgattcattt
caagtc
>PAFTOL009287
cccccaccttcccaggctaaggaagtggaggtgggttcttatcttcccccttctccctca
gacccttcctttgttctcttcaaagcctcttctaaggacacccctgcccttcgagcaggg
aatgtcgccccttaccaattcatattgccgtctacttggaagcaattgcgtgtggccaac
attctttctgggaactattgccaaccaaaatgtgcagagccatgggttgaggtgaaattt
gaagatgagaagcaggggaagatccaggttgtagcttcccctctcatacggcttaccaac
aagcccaatgcaactattgaagacattggaagccctgagaaggtgatcgcttctctgggg
ccttttgtaactggaaacacctatgagccagacgaattgcttgagacttctattgagaag
cttggtgatcagacg---kactacaaatacgtgttggagacgccatatgctcagacagga
acacacaacctcgctaaagcaactgcaaaaggcagtacagtcgttttatttgtggccagc
gcaaatgacaaacaatggcagacatcccagaaaactctgcagacaattcttgattcattt
caagtc
>PAFTOL009291
cccccacctgcccaggctaaggaagtggaggtgggttcttatcttccaccttctccctca
gacccttcctttgttctcttcaaagcctcttctaaggatacccctgcccttcgagyaggg
aatgtcgccccttaccaattcatattgccggctacttggaagcagttgcgtgtrgccaac
attctttctgggaactattgccaaccaaaatgtgcagagccatgggttgaggtgaaattt
gaagatgagaagcaggggaagatccaggttgtagcttcccctctcatccggcttaccaac
aagcccaatgcaactattgaagacattggaagccctgagaaggtgatcgcttctctgggg
ccttttgtractggaaacacctatgagccagaygaattgcttgagacttctattgagaag
cttggtgatcagacg---tactacaaatatgtgttggagacaccatatgctcagacagga
acacacaatctcgctaaagcaactgcaaaaggtagtacagtcgttttatttgtggccagy
gcaaatgacaaacaatggcagacatcccggaaaactctgcagacaattcttgattcattt
caagtc
>PAFTOL009293
cccccaccttcccaggctaaggaagtggaggtgggtwcttatcttcccccttctccctct
gacccttmctttgttctcttcaaagcctcttctaaggacacccctgcccttcgagcaggg
aaygtcgccccttaccaattcawrttgccrcctacttggaagcagttgcgtgtggccaac
attctttctgggaattattgccaaccaaaatgtgcagagccatgggttgaggtgaaattt
gaagatgagaatcaggggaagatccaggttgtagcttcccctctcatacggcttaccaac
aagcccaatgcaaccattgaagacattgggagcccggagaaggtgatcgcttctctgggg
ccttttgtcactrgaaacacctatgacccagacgaattgcttgagacttctattgagaag
cttggtgatcagacg---tactacaaatatgtgttggagacgccatatgctcagacagga
acacacaacctcgctaaagcaactgcaaaaggcagtacagtcgttttatttgtggccagc
gcaaatgacaaacaatggcagacatcccagaaaactctgcagacaattcttgattcattt
caagtc
>PAFTOL009295
------------------------------------------------------------
------------------------------------------------------gcaggg
aatgtcgccccttaccaattcatattgccgcctacttggaagcagttgcgtgtggccaac
attctttctgggaactattgccaaccaaaatgtgcagagccatgggttgaggtgaaattt
gaagatgagaagcaggggaagatccaggttgtagcttcccctctcatacggcttaccaac
aagcccaatgcaactattgaagacattggaagccctgasaaggtgatcgsttctctgggs
ccttttgtaactggaaacacctatgacccagacgaattgcttgagacttctattgagaag
ctcttatagtctgac---tactacaaatacgtgttggagacgccatatgctcagacagga
acacacaacctcgctaaagcaactgcaaaaggcagtacagttgttttatttgtggccagc
gcaaatgacaaacaatggcagacatcccagaaaactctgcagacaattcttgattcattt
caagtc
>PAFTOL009297
cccccacctgcccaggctaaggaagtggtggtgggttcttatcttcccccttctccctct
gactcttcctttgttctmttcaaagcctcttctaaggacacccctgcccttcgarcaggg
aatgtggcaccttaccaattcatattgccgcctacttggaagcagttgcgtgtggccaac
attctttctgggaactattgccaaccaaaatgtgcagagccatgggttgaggttaaattt
gaagatgagaagcaggggaagatccaggttgtggcttcccctctcatacggcttaccaac
aagcccaatgcaacyatcgaagacattggaagccctgagaaggtgatcgcttctctgggg
ccttttgtcacrggaaacacctatgacccagacgaattgcttgagacttctattgagaag
cttggtgatcagacg---tactacaaatatgtgttggagacgccatatgctcagacagga
acacacaacctcgctaaagcaactgcaaagggcagtacagtcgttttatttgtggccagc
gcaaatgacaaacagtggcmgacatcccagaaaactctgcagacaatactcgattcattt
caagtc
>PAFTOL009299
------------------------------------------------------------
------------------------------------------------------acaggg
aatgtggcaccttaccagttcatattgccgcctacttggaagcagttgcgtgtggccaac
attctttctgggaactattgccaaccaaaatgtgcagagccatggattgaggttaaattt
gaagatgagaagcaggggaagatccaggttgtagcttcccctctcatacggcttaccaac
aagcccaatgcaactattgaagacattggaagccctgagaaggtgatcgcttctctgggg
ccttttgtcactggaaacacctatgacccagacgaattgcttgagacttctattgagaag
cttagtgatcagacg---tactacaaatatgtgttggagacgccatatgctcagacagga
acacacagcctcgctaaagcaacagcaaaaggcagtacagtcgttttattcgtggccagc
gcaaatgacaaacagtggcagacatcccagaaaactctgcaggcaattcttgattcattt
caagtc
>PAFTOL009301
cccccaccttcacaggctaaggaagtggaggtgggttcttatcttcccccttcttcctct
gacccttcctttgttctcttcaaagcctcttctaaggacacccctgcccttcgagcaggg
aatgtkgcaccttaccagttcatattgccgcctacttggaagcagttgcgtgtggccaac
attctttctgggaactattgccaaccaaaatgtgmggagccatgggttgaggttaaattt
gaagatgaaaagcaggggaagatccaagttgtagcttcccctctcatacggcttaccaac
aagcccaatgcaactattgaagacattggaagccctgagaaggtgatcgcttctctgggg
ccttttgtmactggaaacacctatgacccagacgaattgcttgagacttctattgagaag
cttggtgatcagacg---tactacaaatatgtgttggagacgccatatgctcagacaggg
acacacaacctcgctaaagcaactgcaaaaggcagtacagtcgttttattcgtggccagc
gcaaatgacaaacagtggcagacatcccagaaaactctgcaggcaattcttgattcattt
caagtc
>PAFTOL009303
------------------------------------------------------------
------------------------------------------------------acaggg
aatgtggcaccttaccaattcatattgccgcctacttggaagcagttgcgtgtggccaac
attctttctgggaactattgccaaccamaatgtgcagagccatgggttgaggttaaattt
gaagatgagaagcaggggaagatccaggttgtggcttcccctctcatacggcttaccaac
aagcccaatgcaactattgaagacattggaagccctgagaaggtgatcgcttctctgggg
ccttttgtcactggaaacacctatgacccagacgaattgcttgagacttctattgagaag
cttggtgatcagacg---tactacaaatatgtgttggagacgccgtatgctcagacagga
acacacaacctygctaaagcaactgcaaaaggcagtacagtcgttttattcgtggccagc
gcaaatgacaaacagtggcagacatcccagaaaactctgcaggcaattcttgattcattt
caagtc
>PAFTOL009311
cctccaccttcccaagccaaagaagtggaggtgggttcttatcttcccccttccccttct
gacccttcctttgttctcttcaaagcctcctctaaggacacccctgcccttcgagcaggc
aatgtagcaccttaccagttcatattgcctccgacatggaagcagttgcgagtggcgaat
attctgtcagggaactattgccaaccaaaatgtgcagaaccatgggttgaggtaaaattc
gaagatgagaagcaggggaagatccaggttgtagcttcccctcttatacggttgaccaac
aagcccaatgcaactattgaagacattggaagccctgagaaggtgattgcttctttgggg
ccttttgtcactggaaacacctatgacccggatgaattgcttgaaacttctatcgagaag
cttggcgaccagacg---tactacaaatatgcattggagacgccacttgctcagacagga
acgcacaacctcgctaaagcaacagcaaaaggcagtacagtcgttttgtttgtggcgagt
gcaaatgacaaacagtggcagacatcccagaaaactctggaaacgatacttaattcattt
caagtc
>PAFTOL009313
------------------------------------------------------------
------------------------------------------------------acaggg
aatgtggcaccctatcaattystgttgcccccaacatggaagcagttgcggatagctaac
attctgtcagggaactattgccaaccaaagtgtgcagaaccatggattgargtgaaattt
gaaaatgaaaagcagggaaagatccaggttgtagcttcccctctcatamggctcaccaac
aagcccaatgcaacwatcgaggacattggaagccctgagaaggtgattgcttctttaggg
ccatttgtcactgggaacacctatgatccggatgagttgctcgagacttctattgagaag
cttggtgatcaaacg---tactacaaatatgtattggagacaccrtatgctcagacagga
acacacaacctcgcraaagccacagcgaagggaagcacagtcgtcttgttcgtggccagt
gcaaatgacaaacagtggcagacatcccagaaaactctgcaaacaatacttgattcgttt
caagtc
>PAFTOL009315
------------------------------------------------------------
------------------------------------------------------gcaggg
aatgtggcaccttaccaatttgtattaccaccgacttggaagcagttgcgtatagccaac
attttgtcagggaactattgccaaccaaaatgtgctgagccatgggttgaggtgaaattt
gaagatgagaagcaagggaagatccaggttatagcttcacctctcatacggcttaccaac
aagcccaatgcaactattgaagacattggaagccctgagaaggtgattgcttctctgggg
ccttttgtcactggaaactcctatgacccggacgagctgcttgagacttctgttgagaag
cttgctgatcagacg---tactacaaatacgtgttggaaacaccatacgctcagacagga
tcacacaacctcgcaaaagcaacagcaaagggcagtacagtcgttttatttgtggccagt
gcaaatgacaaacagtggcagacatctcagaaaactctgcagacaatactygattcattt
cragtg
>PAFTOL009321
cccccaccttccctagctaaggaaattgaggtgggctcttatctcccaccttccccttct
gacccctcctttgttctcttcaaagcctcttctaaggacacccctgcccttagagcaggg
aatgtggcaccttaccaattcgtattaccacctacttggaagcagttgcgtgtagccaac
attctgtctggcaactattgccaacccaaatgtgctgagccatgggttgaggtaaaattt
gaagacgagaagcaagggaagatccaggttgtagcttcacctctcataaggcttaccaac
aagcccaatgcgactattgaagacattggaagtcctgagaaggtgatagcttctctggga
ccttttgtcactggaaacacctatgacccagatgagctacttgagacttctactgagagg
ttgggtgaccagacg---tactacaaatacttgttggaaacgccatatgctcagacagga
acacacaaccttgcaaaagcaacagcgaagggcagtacagttgttctatttgtggccagt
gcaaatgacaaacagtggcagacatcccagaaaactctgcagacgatacttgattcattt
caagtg
>PAFTOL013501
cccccaccttcccaggctaaggaagtggaggtgggttcttatcttcccccttctccctca
gacccctcctttgttctcttcaaagcctcttctaaggacacccctgcccttcgagcaggg
aatgtcgccccttaccaattcatattgccgcctacttggaagcagttgcgtgtggccaac
attctttctgggaactattgccaaccaaaatgtgcagagccatgggttgaggtgaaattt
gaagatgagaatcagggaaagatccaggttgtagcttcccctctcatacggcttaccaac
aagcccaatgcaaccattgaagacattgggagcccggagaaggtgatcgcttctctgggg
ccttttgtcactggaaacacctatgacccagacgaattgcttgagacttctattgagaag
cttggtgaycagacg---tactacaaatacgtgttggagactccatatgctcagacagga
acacacaatctcgctaaagcaactgcaaaaggcagtacagtcgttttatttgtggccagc
gcaaatgacaaacaatggcagacatcccagaaaactctgcagtcaattcttgattcattt
caagtc
>SRR5036296
------------------------------------------------------------
------------------------------------------------------acaggg
aatgtggcaccttaccaattcatattgccgcctacttggaagcagttgcgtgtggccaac
attctttctgggaactattgccaaccaaaatgtgcagagccatgggttgaggttaaattt
gaagatgagaagcaggggaagatccaggttgtagcttcccctctcatacggcttaccaac
aagcccaatgcaactattgaagacattggaagccctgaaaaggtgatcgcttctctgggg
ccttttgtcactggaaacacctatgacccagacgaattgcttgagacttctattgagaag
cttggtgatcagacg---tactacaaatatgtgttggagacgccatatgctcagacagga
acacacaacctcgctaaagcaactgcaaaaggcagtacagtcgttttattcgtggccagc
gcaaatgacaaacagtggcagacatcccagaaaactctgcaggcaattcttgattcattt
caagtc
>SRR5137211
---ccaccttcacaggctaaggaagtggaggtgggttcttatcttcccccttctccctct
gaacctgcctttgttctcttcaaagcctcttctaaggacacccctgcccttcgagcaggg
aatgtcgcaccttaccaattcatattgccgcctacttggaagcagttgcgtgtggccaac
attctttctgggaactattgccaaccaaaatgtgcagagccatgggttgaggttaaattt
gaagatgagaagcaggggaagatccaggttgtagcttcccctctcatacggcttaccaac
aagcccaatgcaactattgaagacattggaagccctgagaaggtgatcgcttctctgggg
ccttttgtcactggaaacacctatgacccagacgaattgcttgagacttctattgagaag
cttggtgatcagacg---tactacaaatatgtgttggagacgccatatgctcagacagga
acacacaacctcgctaaagcaactgcaaaaggcagtacagtcgttttattcgtggccagt
gcaaatgacaaacagtggcagacatccaagaaaactctgcaggcaattcttgattcattt
caagtc
>SRR5137212
------------------------------------------------------------
------------------------------------------------------acaggg
aatgtggcaccttaccaattcatattgccgcctacttggaagcagttgcgtgtggccaac
attctttctgggaactattgccaaccaaaatgtgcagagccatgggttgaggttaaattt
gaagatgagaaccaggggaagatccaggttgtagcttcccctctcatacggcttaccaac
aagcccaatgcaactattgaagacattggaagccctgagaaggtgatcgcttctctgggg
ccttttgtcactggaaacacctatgacccagacgaattgcttgagacttctattgagaag
cttggcgaccagacg---tactacaaatatacgttggagacaccatttgctcagacagga
acgcacaacctcgctaaagcaactgcaaaaggcagtacagtcgtcttattcgtggccagt
gcaaatgacaaacagtggcagacatcccagaaaactctgcagacaatacttgattcattt
caagtc
>SRR5137213
------------------------------------------------------------
------------------------------------------------------------
---------------cagttcatattgccgcctacttggaagcagttgcgtgtggccaac
attctttctgggaactattgccaaccaaaatgtgcagagccatgggttgaggttaaattt
gaagatgagaagcaggggaagatccaggttgtagcttcccctctcatacggcttaccaac
aagcccaatgcaactattgaagacattggaagccctgagaaggtgatcgcttctctgggg
ccttttgtcactggaaacacctatgacccagacgaattgcttgagacttctattgagaag
cttggtgatcagacg---tactacaaatatgtgttggagacgccatatgctcagacaggg
acacacaacctcgctaaagcaactacaaaaggtagtacggtcattttattcgtggccagc
gcaaatgacaaacagtggcagacatcccagaaaactctgcaggcaattcttgattcattt
caagtc
>SRR7905849
cccccaccttcccaggctaaggaagtggaggtgggttcttatcttccccattttccctat
gacccttcctttgttctcttcaaagcctcttctaaggacacccctgcccttcgagcaggg
aatgtggcgccttaccaattcatattgccgcctacttggaagcagttgcgtattgccaac
attctttctggaaactattgccaaccaaaatgtgcagagccatgggttgaggttaaattt
gaagatgagaagcagggaaagatccaggttgtagcttcccctctcatacggctaaccaac
aagcccaatgcaactattgaagacattggaagccctgagaaggtgatcgcttctctgggg
ccttttgtcactgggaacacctatgacccagacgaattgcttgagacttctattgagaag
cttggtgaccagacg---tattacaaatatgtgttggagacaccatatgctcagacagga
acgcacaacctcgctaaagcaactgcaaaaggcagtacagtcgttttattcgtggccagt
gcaaatgacaaacagtggcaaacatcccagaaaactctgcagacaatacttgattcattt
gaagtc
>SRR7905861
cccccaccctcacaggctaaggaagtggaggtgggttcttatcttcccccttctccctct
gacccttcctttgttctcttcaaagcctcttctaaggacacccctgcccttcgagcaggg
aatgtggcaccttaccaattcatattgccgcctacttggaagcagttgcgtgtggccaac
attctttctgggaactattgccaaccaaaatgtgcagagccatgggttgaggttaaattt
gaagatgagaagcaggggaagatccaggttgtagcttcccctctcatacggcttaccaac
aagcccaatgcaactattgaagacattggaagccctgagaaggtgatcgcttctctgggg
ccttttgtcactggaaacacctatgacccagacgaattgcttgagacttctattgagaag
cttggtgatcagacg---tactacaaatwtgtgttggagacgccatatgctcagacagga
acacacaacctcgctaaagcaactgcaaaaggcagtacagtcgttttattcgtggccagc
gcaaatgacaaacagtggcagacatcccagaaaactctgcaggcaattcttgattcattt
caagtc
>SRR7905862
cccctaccttcccwggcaagggaagtggaggtgggttcttatcttcccccttctccttcy
aatccttcctttgttctcttcaaagcctcttckaaggacacccctgcccttcgagcaggg
aatgtggcacyttaccaattcatattgccgcctacttggaagcagttgcgtgtggccaac
attctttctggcaactattgccaaccaaaatgtgcagagccatgggttgaggttaaattt
gaagatgagaagcragggaagattcaggtggtagcttcacctctcatacggcttaccaac
aaacccaatgcaactatcgaagacattggaagccctgagaaggtgatagcttctctgggg
ccttttgtkactggaaacacctatgacccagacgaattgcttracacttctattgagaag
cwtgstgaccagacg---tactacaaatatgtgttggagacaccatatgctcagacggga
acacacaaccttgctaaagcaacagcaaaaggcagtacagtcattctattcgtggccagt
gcgaatgacaaacagtggccgacatcccagaaaactctgcagacgatacttgattcatty
caagtc
