# Supplementary material for: Phylogenomics and classification of Cactaceae based on hundreds of nuclear genes
Source: Plant Syst Evol. 2025 Aug 11;311(5):28. doi: 10.1007/s00606-025-01948-z (PMC12339657; doi:10.1007/s00606-025-01948-z)
Supplement: Supplementary file 4 — Online Resource 4: Containing alignments and RAxML gene trees for all included loci and all phylogenetic datasets (ZIP 10372 KB) [file 606_2025_1948_MOESM4_ESM.zip › de Vos et al_ESM_4/ESM_data_alignments/QCP/6946_consensus.mafft.fasta]

>PAFTOL004551
------------------------------------------------------------
---------------------------------------------ggttctttcaggcag
actaaaatccataatattggcgcaaaggttgttggtgttgatcagtttggcaacaaatat
tatgagaatatgaatgttca---gtatggaaggcacaggtgggtagaatatgcaaacaag
actcgttacaatgcctctcaggtgcctccagaatggcatggctggctccattacgtgact
gatcatacaggggatgagcttctcaagctgaagccaagcaggtacggtgtcgagcacaag
gagaacttctccggagagggtgatgagtacatttaccactccaagggccacagccttcac
cctgkccaaagagactggaccaggtaccaaccstggcagcccggccaaaaa
>PAFTOL004552
------------------------------------------------------------
---------------------------------------------------------cag
actaaaatccataacattggtgcaaagcttgttggtgttgatcaatttggcaacaaatat
tatgagaatatgaatgttca---gtatggaaggcacaggtgggtagaatatgcaagcaag
acccgctacaatgcctctcaggtgcctscagaatggcatggctggctccattacatcact
gatcatacgggggatgagcttctcatgctgaggccaagcaggtatggagttgagcacaag
gagaacttctctggagagggtgatgagtacatttaccactccaagggccacacgcttaac
cccggccaaagagactggaccaggtaccaaccctggcagcctggccaaaaa
>PAFTOL004553
------------------------------------------------------------
------------------------------------------------------------
------------------------------------------------------------
---------------------------ggaaggcatagatgggtagaatatgcaagcaag
actcgttacaatgcctctcaggtgcctccagaatggcatggctggctccattacatcact
gatcatacaggggatgagcttctcatgctgaggccaagcaggtatggagttgagcacaag
gagaacttctctggagagggtgatgagtacatttatcactccaagggccacacgcttaac
cctggccaaagagactggaccaggtaccaaccctggcagcctggccaaaaa
>PAFTOL004554
------------------------------------------------------------
---------------------------------------------------------cag
actaaaatccataacattggygcaaagcttgttggtgttgatcaatttggcaacaaatat
tatgagaatatgaaygttca---gtatggaaggcacaggtgggtagaatatgcaagcaag
acycgytacaatgcctctcaggtgcctccagaatggcayggctggctccattacatcact
gatcatacrggggatgagcttctcatgctgaggccaagcaggtatggagttgagcacaag
gagaayttctctggagagggtgatgagtacatttaccactccaagggscacacgcttaac
cckggccaaagagactggaccaggtaccaaccctggcagcctggccaaaaa
>PAFTOL004555
------------------------------------------------------------
---------------------------------------------------------cag
actaaaatccataacattggcgcaaagcttgttggtgttgatcaatttggcaacaaatat
tatgagaatatgaatgttca---gtgtggaaggcacagatgggtagaatatgcaagcaag
actcgttacaatgcctctcaggtgcctccagaatggcatggctggctccattacatcact
gatcatacaggggatgagcttctcatgctgaggccaagcaggtatggagttgagcayaag
gagaacttctctggagagggtgatgagtacatttatcactccaagggccacacgcttaac
cctggccaaagagactggaccaggtaccaaccctggcagcctggccaaaaa
>PAFTOL004560
------------------------------------------------------------
---------------------------------------------------------cag
actaaaatccataacattggcgcaaagcttgttggtgttgatcaatttggcaacaaatat
tatgagaatatgaatgttca---gtatggaaggcacaggtgggtagaatatgctagcaag
actcgttacaatgcctctcaggtgcctccagaatggcacggctggctccattacatcact
gatcatacaggggatgagcttctcatgctgaggccaagcaggtatggagttgagcacaag
gagaacttctctggagagggygatgagtacatttaccactccaagggtcacacgcttaac
cccggccaaagagactggaccaggtaccaaccctggcagcctggccaaaaa
>PAFTOL004562
------------------------------------------------------------
---------------------------------------------------------cag
actaaaatccataacattggtgcaaagcttgttggtgttgatcaatttggcaacaaatat
tatgagaatatgaatgttca---gtatggaaggcacaggtgggtagagtatgcaagcaag
actcgttacaatgcctctcaggtgcctccagaatggcacggctggctccattacatcacy
gatcatacaggggatgagcttctcatgctgaggccaagcaggtatggagtagagcacaag
gagaacttctctggagagggtgatgagtacatttaccactccaagggccacacgcttaac
cccggccaaagagactggaccaggtatcaaccctggcagcctggccaaaaa
>PAFTOL004563
------------------------------------------------------------
---------------------------------------------------------cag
actaaaatccataacatcggcgcaaagcttgttggtgttgatcaatttggcaacaaatat
tatgagaatatgaatgttca---gtgtggaaggcacaggtgggtagaatatgcaagcaag
actcgttacaatgcytctcaggtgcctccagaatggcatggctggctccattacatcact
gatcatacaggggatgagcttctcatgctgaggccaagcaggtatggagttgagcacaag
gagaacttctccggagagggtgatgagtacatttatcactccaagggccacacrcttaac
cctggccaaagagactggaccagrtaccaaccctggcagcctggccaaaaa
>PAFTOL004564
------------------------------------------------------------
------------------------------------------------------------
------------------------------------------------------------
---------------------------ggaaggcacaggtgggtagaatatgcaaacaag
actcgttacaacgcctctcaggtgcctccagaatggcatggctggctccattacatgact
gatcatacaggggatgagcttctcatgctgaggccaagcaggtacggagtcgagcacaag
gagaacttctccggagagggtgatgagtacatttatcactccaagggccacacccttcac
cctggccaaagagactggaccaggtaccaaccctggcatcccggccaaaaa
>PAFTOL004565
------------------------------------------------------------
---------------------------------------------------------cag
actaaaatccataatattggcgcaaagcttgttggtgttgatcaatttggcaacaaatat
tatgagaatatgaatgttca---gtatggtcag---------------------------
------------------------------------------------------------
------------------------------------------------------------
------------------------------------------------------------
---------------------------------------------------
>PAFTOL004566
------------------------------------------------------------
---------------------------------------------------------cag
actaaaatccataatattggmgcaaaggttgttggtgttgatcaatttggcaacaaatat
tatgagaatatgaatgttca---gtgtggaaggcacaggtgggtmgaatatgcaaacaag
actcgttacaatgcctctcaggtgcctccagartggcayggctggctccattacatgact
gatcatacaggggatgagcttctcatgctgaagccaaggaggtacggactcgagcacaag
gagaacttctctggcgagggcgatgagtacatttaccactccaagggccacacccttcac
cctggccaaagagactggaccaggtaccaaccctggcagcccggccaaaaa
>PAFTOL004567
------------------------------------------------------------
---------------------------------------------------------cag
actaaaatccataacattggcgcaaagcttgttggtgttgatcaatttggcaacaaatat
tatgagaatatgaatgttca---gtgtggaaggcacaggtgggtagagtatgcaagcaag
actcgttacaatgcctctcaggtgcctccagaatggcatggctggctccattacatcact
gatcatacaggggatgagcttctcatgctgaggccaagcaggtatggagttgagcacaag
gagaacttctccggagagggtgatgagtacatttatcactccaagggccacacgcttaac
cctggccaaagggactggactaggtaccaaccctggcagcctggccaaaaa
>PAFTOL004568
------------------------------------------------------------
---------------------------------------------------------cag
actaaaatccataacattggcgcaaagcttgttggtgttgatcaatttggcaacaaatat
tatgagaatatraatgttca---gtgtggaaggcacaggtgggtagaatatgcaaacaag
actcgttacaacgcctctcaggtgcctgcagaatggcatggctggctccattacatcact
gatcatacaggggatgagcttctcatgctgaggccaagcagrtatggagttgagcacaag
gagaacttctctggagagggtgatgagtacatttatcactccaagggccacacgcttaac
cctggccaaagagactggaccaggtaccaaccctggcagcctggccaaaaa
>PAFTOL004572
------------------------------------------------------------
---------------------------------------------------------cag
actaaaatccataatattggcgcaaagcttgttggtgttgatcaatttggcaacaaatat
tatgagaatatgaatgttca---gtgtggaaggcacaggtgggtagaatatgcaagcaag
actcgttacaatgcctctcaggtgcctccggaatggcatggctggctccaytacattact
gatcatacaggggatgagcttctcaagctgaggccaagcaggtatggagttgaccacaag
gagaacttctctggagagggtgatgagtacatttatcactccaagggccacacgcttaac
cctggccaaagagactggaccaggtaccaaccctggcagcctggccaa---
>PAFTOL004573
------------------------------------------------------------
---------------------------------------------------------cag
actaaaatccataatattggcgcaaagcttgttggcgttgatcaatttggcaacaaatat
tatgagaatatgaatgttca---gtttggaaggcacaggtgggtagaatatgcaagcaag
actcgttacaatgcctctcaggtgcctccggaatggcatggctggctccattacrtgact
gatcatacaggggatgagcttctcatgctgaggccaagcaggtatggagttgaccacaag
gagaacttctccggagagggtgatgagtacatttatcactccaagggccacacgcttaac
cctggccaaagagactggaccaggtaccaaccctggcagcccggccaaaaa
>PAFTOL004574
------------------------------------------------------------
---------------------------------------------------------cag
actaaaatccataacattggtgcaaagcttgttggtgttgatcaatttggcaacaaatat
tatgagaatatgaatgttca---gtgtgggaggcacaggtgggtagaatatgcaagcaag
actcgttacaatgcctctcaggtgcctccagaatggcatggctggctccattacatcact
gatcatacaggggatgagcttctcatgctgaggccaagcaggtatggagttgagcacaag
gagaacttctctggagagggtgatgagtacatttatcactccaagggccacacgcttaac
cctggccaaagagactggaccaggtaccgaccctggcagcctggccaaaaa
>PAFTOL004577
------------------------------------------------------------
---------------------------------------------------------cag
actaaaatccataacattggcgcaaagcttgttggtgttgatcartttggcaacaaatay
tatgagaatatgaatgttca---gtatggaaggcacaggtgggtagaatatgcaagcaag
actcgttacaatgcctctcaggtgcctccagaatggcacggctggctccattacatcact
gatcatacaggggatgagcttctcatgctgaggccaagcaggtatggagtwgagcacaag
gagaacttctctggagagggtgatgagtacatttaccactccaagggycacacgcttaac
cccggccaaagagactggaccaggtaccaaccctggcagcctggccaaaaa
>PAFTOL004578
------------------------------------------------------------
---------------------------------------------------------cag
actaaaatccataatattggcgcaaagcttgttggtgttgatcaatttggcaacaaatat
tatgagaatatgaatgttca---gtttggaaggcacaggtgggtagagtatgcaagcaag
actcgttacaatgcctctcaggtgcctccagaatggcatggctggctccattacatgact
gatcatacaggggatgagcttctcatgctgaggccaagcaggtatggagttgagcacaag
gagaacttctctggagagggtgacgagtacatatatcactccaagggccacacgcttaac
cctggccaaagagactggaccaggtaccaaccctggcagcctggccaaaaa
>PAFTOL004582
------------------------------------------------------------
---------------------------------------------------------cag
actaaaatccataatattggcgcaaagcttgttggtgctgatcaatttggcaacaaatat
tatgagaatatgaatgttca---gtatggaaggcacaggtgggtagagtatgcaagcaag
actcgttacaatgcctctcaggtgcctccggaatggcatggctggctccattacatgact
gatcatacaggggatgagcttctcatgctgaggccaagcaggtatggagttgagcacaag
gagaacttctctggagagggtgatgagtacatttatcactccaagggccacacgcttaac
cctggccaaagagactggaccaggtatcaaccctggcagcctggccaaaaa
>PAFTOL004583
------------------------------------------------------------
---------------------------------------------------------cag
actaaaatccacaacattggcgcaaagcttgttggtgttgatcaatttggcaacaaatat
tatgagaatatgaatgttca---gtgtggaaggcatagatgggtagaatatgcaagcaag
actcgttacaatgcctctcaggtgcctccagaatggcatggctggctccattacatcact
gatcatacaggggatgagcttctcatgctgaggccaagcaggtatggagttgagcacaag
gagaacttctctggagagggtgatgagtacatttatcactccaagggccacacgcttaac
cctggccaaagagactggaccaggtaccaaccctggcagcctggtcaaaaa
>PAFTOL004585
------------------------------------------------------------
---------------------------------------------------------cag
actaaaatccataatattggcgcaaaggttgttggcgttgatcactttggcaacaaatat
tatgagaatatgaatgttca---gtgtggaaggcacaggtgggtagaatatgcaaacaag
actcgttacaatgcctctcaggtgcctccagaatggcatggctggctccattacatgact
gatcatacaggggatgagcttctcatgctgaagccaaggaggtacggactcgagcacaag
gagaacttctctggcgagggcgatgagtacatttaccactccaagggccacacccttcac
cctggccaaagagactggaccaggtacgaaccctggcagcccggccaaaaa
>PAFTOL004587
------------------------------------------------------------
---------------------------------------------------------cag
actaaaatccataatattggcgcaaagcttgttggtgttgatcaatttggcaacaaatat
tatgagaatatgaatgttca---gtgtggaaggcacagatgggtagaatatgcaagcaag
actcgttacaatgcctctcaggtgcctccagaatggcatggctggctccattacatcact
gatcatacaggggatgagcttctcatgctgaggccaagcaggtatggagttgagcacaag
gagaacttctctggagagggtgatgaatacatttatcactctaagggccacacccttaac
cctggccaaagagactggaccaggtaccaaccctggcagcctggtcaaaaa
>PAFTOL004590
------------------------------------------------------------
---------------------------------------------------------cag
actaaaatccataacattggcgcaaagcttgttggtgttgatcaatttggcaacaaatat
tatgagaatwtgaaygttca---gtatggaaggcacaggtgggtagaatatgcaagcaag
actcgttacaatgcctctcaggtgcctccagaatggcatggctggctccattacatcact
gatcatacaggggatgagcttctcatgctgaggccaagcagatatggagttgagcacaag
gagaacttctctggagagggtgatgagtacatttaycactccaagggtcacacgcttaac
cccggccaaagagactggaccaggtaccaaccctggcagcctggccaaaaa
>PAFTOL004591
------------------------------------------------------------
---------------------------------------------------------cag
actaaaatccataacattggcgcaaagcttgttggtgttgatcaatttggcaacaaatat
tatgagaatatgaaygttca---gtatggaaggcacaggtgggtagaatatgcaagcaag
actcgttacaatgcctctcaggtgcctccagaatggcayggctggctccattacatcact
gatcatacaggggatgagcttctyatgctgaggccaagcaggtatggagttgagcacaag
gagaacttctctggagagggtgatgagtacatttaccactcsaagggycacacgcttaac
cccggccaaagagactggaccaggtaccaaccctggcagcctggccaaaaa
>PAFTOL004593
------------------------------------------------------------
---------------------------------------------------------cag
actaaaatccataacattggcgcaaagcttgttggtgttgatcaatttggcaacaaatat
tatgagaatatgaatgttca---gtgtggaaggcacaggtgggtagaatatgcaagcaag
actcgttacaatgcctctcaggtgcctccagaatggcatggctggctccattacatcact
gatcatacaggggatgagcttctcatgctgaggccaagcaggtatggagttgagcacaag
gagaacttctctggagagggtgatgagtacatttatcactccaagggccacacacttaac
cctggccaaagagactggaccaggtaccaaccctggcagcctggccaaaaa
>PAFTOL004594
------------------------------------------------------------
---------------------------------------------------------cag
actaaaatccataacattggtgcaaagcttgttggtgttgatcaatttggcaacaaatat
tatgagaatatgaatgttca---gtatggaaggcacaggtgggtagaatatgcaagcaag
actcgttacaatgcctctcaggtgcctgcagaatggcatggctggctccattacatcact
gatcatacgggggatgagcttctcatgctgaggccaagcaggtatggagttgagcacaag
gagaacttctctggagagggtgatgagtacatttaccactccaagggccacacrcttaac
cccggccaaagagactggaccaggtaccaaccctggcagcctggccaaaaa
>PAFTOL004596
------------------------------------------------------------
---------------------------------------------------------cag
actaaaatccataatattggtgcaaagcttgttggtgttgatcaatttggcaacaaatat
tatgagaatatgaatgttca---gtttggaaggcacaggtgggtagagtatgcaagcaag
actcgttacaatgcctctcaggtgcctccagaatggcatggctggctccattacatgact
gatcatacaggggatgagcttctcatgctgaggccaagcaggtatggagttgagcacaag
gagaacttctctggagagggtgacgagtacatatatcactccaagggccacacgcttaac
cctggccaaagagactggaccaggtaccaaccctggcagcctggccaaaaa
>PAFTOL004597
------------------------------------------------------------
---------------------------------------------------------cag
actaaaatccataacattggcgcaaagcttgttggtgttgatcaatttggcaacaaatat
tacgagaatatgaatgctca---gtgtggaaggcacagatgggtagaatatgcaagcaag
actcgttacaatgcctctcaggtgcctccagaatggcatggctggctccattacatcact
gatcatacaggggatgagcttctcatgctgaggccaagcaagtatggagttgagcacaag
gagaacttctctggagagggtgatgcgtacatttatcactccaagggccacacgcttaac
cctggccaaagagactggaccaggtaccaaccctggcagcctggccaaaaa
>PAFTOL004598
------------------------------------------------------------
---------------------------------------------------------cag
actaaaatccataacattggcgcaaagcttgttggtgttgatcaatttggcaacaaatat
tatgagaatatgaatgttca---gtatggaaggcacaggtgggtagaatatgcaagcaag
actcgttacaatgcctctcaggtgcctccagaatggcatggctggctccattacatcact
gatcatacaggggatgagcttctcatgctgaggccaagcaggtatggagttgatcacaag
gagaacttctctggagagggtgatgagtacatttaccactccaagggccacacgcttaac
cccggccaaagagactggaccaggtaccaaccctggcagcctggccaaaaa
>PAFTOL004599
------------------------------------------------------------
---------------------------------------------------------cag
actaaaatccataacattggcgcaaagcttgttggtgttgatcaatttggcaacaaatat
tatgagaatatgaatgttca---gtatggaaggcacaggtgggtagaatatgcaagcaag
actcgttacaatgcctctcaggtgcctccagaatggcatggctggctccattacatcact
gatcatacaggggatgagcttctcatgctgaggccaagcaggtatggagttgagcacaag
gagaacttctctggagagggtgatgagtacatttaccactccaagggccacacgcttaac
cccggccaaagagactggaccaggtaccaaccctggcagcctggccaaaaa
>PAFTOL004600
------------------------------------------------------------
---------------------------------------------------------cag
actaaaatccataacattggtgcaaagcttgttggtgttgatcaatttggcaacaaatat
tatgagaatatgaatgttca---gtatggaaggcacaggtgggtagaatatgcgagcaag
actcgttacaatgcctctcaggtgcctgcagaatggcatggctggctccattacatcact
gatcatacaggggatgagsttctcatgctgaggccaagcaggtatggagttgagcacaag
gagaacttctctggagagggtgatgagtacatttaccactccaagggtcacacgcttaac
cccggccaaagagactggaccaggtaccaaccctggcagcctggccaaaaa
>PAFTOL004601
------------------------------------------------------------
---------------------------------------------------------cag
actaaaatccataacattggcgcaaagcttgttggtgttgatcaatttggcaacaaatat
tatgagaatatgaatgytca---gtgtggaaggcacagatgggtagaatatgcaagcaag
actcgttacaatgcctctcaggtgcctccagaatggcatggctggctccattacatcact
gatcatacaggggatgagcttctcatgctgaggccaagcaggtatggagttgagcacaag
gagaacttctctggagagggtgatgagtacatttatcactccaagggccacacgcttaac
cctggccaaagagactggaccaggtaccaaccctggcagcctggccaaaaa
>PAFTOL004604
------------------------------------------------------------
---------------------------------------------------------cag
actaaaatccataacattggcgcaaagcttgttggtgttgatcaatatggcaacaaatat
tatgagaatatgaacattca---gtgtggaaggcacaggtgggtagaatatgcaagcaag
actcgttacaatgcctctcaggtgcctccagaatggcatggctggctccattacatcact
gatcatacaggggatgagcttctcatgctgaggccaagcaggtatggagttgagcacaag
gagaacttctctggagagggtgatgagtacatttatcactccaagggccacacgcttaac
cctggccaacgaaactggaccaggtaccaaccctggcagcctggccaaaaa
>PAFTOL004605
------------------------------------------------------------
---------------------------------------------------------cag
actaaaatccataacattggcgcaaagcttgttggtgttgatcaatttggcaacaaatat
tatgagaatatgaatgttca---gtgtggaaggcatagatgggtagaatatgcaagcaag
actcgttacaatgcctctcaggtgcctccagaatggcatggctggctscattacatcact
gatcatacaggcgatgagcttctcatgctgaggccaagcaggtatggagttgagcacaag
gagaacttctctggagagggtgatgagtacatttatcactccaagggccacacgcttaac
cctggccaaagagactggaccaggtaccaaccctggcagcctggccaaaaa
>PAFTOL004608
------------------------------------------------------------
---------------------------------------------------------cag
actaaaatccataatattggcgcaaagcttgttggtgttgaycaatttggcaacaaatat
tatgagaatatgaatgttca---gtatggaaggcayaggtgggtagagtatgcaagcaag
actcgttacaatgcctctcaggtgcctccggaatggcatggctggctccattacatgact
gatcatacaggggatgagcttctcatgctgaggccaagcaggtatggagttgagcataag
gagaacttctctggagagggtgatgcgtacatttatcactccaagggccacacgcttaac
cctggccaaagagactggaccaggtatcaaccctggcagcctggccaaaaa
>PAFTOL004609
------------------------------------------------------------
---------------------------------------------------------cag
actaaaatccataatattggcgcaaagcttgttggtgttgatcaatttggcaacaaatat
tatgagaatatgaatctcca---gtttggaaggcacaggtgggtagagtatgcaagcaag
tctcgttacaatgcstctcaggtgcctccagaatggcatggctggctccattacatgact
gatcatacaggggatgagcttctcatgctgaggccaagcaggtatggagttgakcacaag
gagaacttctctggagagggtgatgagtacatttatcactccaagggccacacgcttmac
cctggccaaagagactggaccaggtaccaaccctggcagcctggccaaaaa
>PAFTOL004610
------------------------------------------------------------
---------------------------------------------------------caa
actaaaatccataatrttggcgcaaaggttgttggtgttgatcaatttggcaacaaatat
tatgagaatatgaatgttca---gtttggaaggcacagatgggtagaatatgcaarcaag
actcgttacaatgcctctcaggtgcctccagaatggcatggctggctccattacatgact
gatcatacaggggatgagcttctcatgctgaagccaagcaggtacggagtggagcacaag
gagaacttctccggcgagggtgatgagyacatttaccactccaagggccacayccttcac
cctggccaaagagactggaccaggtaccaaccctggcagcccggccaaaaa
>PAFTOL004613
------------------------------------------------------------
---------------------------------------------------------cag
actaaaatccataacattggcgcaaagcttgttggtgttgatcaatttggcaacaaatat
tatgagaatatgaatgttca---gtatggaaggcacaggtgggtagaatatgcaagcaag
actcgttacaatgcctctcaggtgcctccagaatggcatggctggctccattacatcact
gatcatacaggggatgagcttctcatgctgaggccaagcaggtacggagttgagcacaag
gagaacttctctggagagggtgatgatcacatttaccactccaagggtcacacgcttaac
cccggccaaagagactggaccaggtaccaaccctggcagcctggccaaaaa
>PAFTOL004617
------------------------------------------------------------
---------------------------------------------------------cag
actaaaatccataacattggcgcaaagcttgttggtgttgatcaatttggcaacaaatat
tatgagaatatgaacgttca---gtatggaaggcacaggtgggtagaatatgcaagcaag
actcgttacaatgcctctcaggtgcctccagaatggcacggctggctccattacatcact
gatcatacaggggatgagcttctcatgctgaggccaagcaggtatggagtagagcacaag
gagaacttctctggagagggtgatgagtacatttaccactccaagggycacacgcttaac
ccyggccaaagagactggaccaggtaccaaccctggcagcctggccaaaaa
>PAFTOL004618
------------------------------------------------------------
---------------------------------------------------------cag
actaaaatccataatattggtgcaaagcttgttggtgttgatcaatttggcaacaaatat
tatgagaatatgaatgttca---gtttggaaggcacaggtgggtagagtatgcaagcaag
actcgttacaatgcctctcaggtgcctccagaatggcatggctggctccattacatcact
gatcatacaggggatgagcttctcatgctgaggccaagcaggtatggagttgagcacaag
gagaacttctctggagagggtgatgagtacatttatcactccaagggccacacgcttaac
cstggccaaagagactggaccaggtaccaaccctggcagcctggccaaaaa
>PAFTOL004619
------------------------------------------------------------
---------------------------------------------------------cag
actaaaatccataacatcggcgcaaagcttgttggtgttgatcagtttggcaacaaatat
tatgagaatctgaatgttca---gtatggaaggcacaggtgggtagaatatgcaagcaaa
actcgttacaatgcctctcaggtgcctccagaatggcatggctggctccattacatgact
gactatacaggggatgagctcctcatgctgaagccaagcaggtacggagtcgagcacaag
gagaatttctctggggagggcgatgagtacatttaccactccaagggccacgcccttaac
cctggccaaagagactggacgaggtaccaatcctggcagcccggccaaaaa
>PAFTOL004620
------------------------------------------------------------
---------------------------------------------------------cag
actaaaatccataatattggygcaaagcttgttggtgttgatcaatttggcaacaaatat
tatgagaatatgaatgttca---gtgtggaaggcacaggtgggtagaatatgcaagcaag
actcgttacaatgcctctcaggtgcctccggaatggcatggctggctccattacatyact
gatcatacaggggatgagcttctcaagctgaggccaagcaggtatggagttgaccacaag
gagaacttctctggagagggtgatgagtacatttatcactccaagggccacacgcttaac
cctggccaaagagactggaccaggtaccaaccctggcagcctggccaaaaa
>PAFTOL004623
------------------------------------------------------------
---------------------------------------------------------cag
acgaaaatccataatattggcgcaaagcttgttggtgttgatcaatttggcaacaaatat
tatgagaatatgaatgttca---gtgtggaaggcacaggtgggtagaatatgcaagcaag
actcgttacaatgcttctcaggtgcctccggaatggcatggctggctccattacattact
gatcatacaggggatgagcttctcaagctgaggccaagcaggtatggagttgaccacaag
gagaacttctctggagagggtgatgagtacatttatcattccaagggccacacgcttaac
cctggccaaagagactggaccaggtaccaaccctggcagcctggccaaaaa
>PAFTOL004624
------------------------------------------------------------
---------------------------------------------------------cag
ackaaaatccataacattggtgcaaagcttgttggtgttgatcaatttggcaacawatat
tatgagaatatgaatgttca---gtatggaaggcacaggtgggtagaatatgcaagcaag
acccgctacaatgcctctcaggtgcctccagaatggcatggctggctccattacatcact
gatcatacgggggatgagcttctcatgctgaggccaagcaggtatggagttgagcacaag
gagaacttctctggagagggtgatgagtacatttaccactccaagggccacacgcttaac
cccggccaaagagactggaccaggtaccaaccctggcagcctggccaaaaa
>PAFTOL004625
------------------------------------------------------------
---------------------------------------------------------cag
actaaaatccataacattggcgcaaagcttgttggtgttgatcaatttggcaacaaatat
tatgagaatatgaatgttca---gtatggaaggcacaggtgggtagaatatgcaagcaag
actcgttacaatgcctctcaggtgcctccagaatggcacggctggctccattacatcact
gatcatacaggggatgagcttctcatgctgaggccaagcaggtatggagtagagcacaag
gagaacttctctggagagggtgatgagtacatttaccactccaagggccacacgcttaac
cccggccaaagagactggaccaggtaccaaccctggcagcctggccaaaaa
>PAFTOL004626
------------------------------------------------------------
---------------------------------------------------------cag
actaaaatccataacattggcgcaaagcttgttggtgttgatcaatttggcaacaaatat
tatgagaatatgaatgttca---gtgtggaaggcatagatgggtagaatatgcaagcaag
actcgttacaatgcctctcaggtgcctccagaatggcatggctggctccattacatcact
gatcatacaggcgatgagcttctcatgctgaggccaagcaggtatggagttgagcacaag
gagaacttctctggagagggtgatgagtacatttatcactccaagggccacacgcttaac
cctggccaaagagactggaccaggtaccaaccctggcagcctggccaaaag
>PAFTOL004627
------------------------------------------------------------
---------------------------------------------------------cag
actaaaatccataatattggcgcaaagcttgttggtgtygatcaatttggcaacaaatat
tatgagaatatgaatgttca---gtgtggaaggcacaggtgggtagaatatgcaagcaag
actcgttacaatgcctctcaggtgcctccrgartggcatggctggctccattacattact
gatcatacaggggatgagsttctcaagctgaggccaagcaggtatggagttgaccacaag
gagaacttctctggagarggtgatgagtacatttatcactccaagggccacacgcttaac
cctggccaaagagactggaccaggtaccaaccctggcagcctggccaaaaa
>PAFTOL004629
------------------------------------------------------------
---------------------------------------------------------cag
actaaaatccataacattggtgcaaagcttgttggtgttgatcaatttggcaacaaatat
tatgagaatatgaatgttca---gtgtggaaggcacaggtgggtagaatatgcaagcaag
actcgttacaacgcctctcaggtgcctgcagaatggcatggctggctccattacatcact
gatcatacaggggatgagcttctcatgctgaggccaagcaggtatggacttgagcacaag
gagaacttctctggagagggtgatgagtacatttatcactccaagggccacacgcttaac
cctggccaaagagactggaccaggtaccaaccctggcagcctggccaaaaa
>PAFTOL004631
------------------------------------------------------------
---------------------------------------------------------cag
actaaaatccataacattggtgcaaagcttgttggtgttgatcaatttggcaacaaatat
tatgagaatatgaatgttca---gtatggaaggcacaggtgggtagaatatgcaagcaag
acccgctacaatgcctctcaggtgcctccagaatggcatggctggctccattacatcact
gatcatacgggggatgagcttctcatgctgaggccaagcaggtatggagttgagcacaag
gagaacttctctggagagggtgatgattacatttaccactccaagggccacacgcttaac
cccggccaaagagactggaccaggtaccaaccctggcagcctggccaaaaa
>PAFTOL004632
------------------------------------------------------------
---------------------------------------------------------cag
actaaaatccataacattggcgcaaagcttgttggtgttgatcaatttggcaacaaatat
tatgagaatatgaatgttca---gtgtggaaggcatagatgggtagaatatgcaagcaag
actcgttacaatgcctctcaggtgcctccagaatggcatggctggctccattacatcact
gatcatacaggggatgagcttctcatgctgaggccaagcaggtatggagttgagcacaag
gagaacttctctggagagggtgatgagtacatttatcactccaagggccacacgcttaac
cctggccaaagagactggaccaggtaccaaccctggcagcctggccaaaaa
>PAFTOL004633
------------------------------------------------------------
---------------------------------------------------------cag
actaaaatccataacattggcgcaaagcttgttggtgttgatcaatttggcaacaaatat
tatgagaatatgaatgttca---gtgtggaaggcacaggtgggtagaatatgcaagcaag
actcgttacaatgcctctcaggtgcctccagaatggcatggctggctccattacatcact
gatcatacaggggatgagcttctcatgctgaggccaagcaggtatggagttgagcacaag
gagaacttctctggagagggtgatgagtacatttatcactccaagggccacacgcttaac
cctggccaaagggactggaccaggtaccaaccctggcagcctggccaaaaa
>PAFTOL004634
------------------------------------------------------------
---------------------------------------------------------cag
actaaaatccataacattggcgcaaagcttgttggtgttgatcaatttggcaacaaatat
tatgagaatatgaatcttca---gtgtggaaggcacaggtggrtagaatatgcaaacaag
amtcgttacaaygcytctcaggtgcctccagaatggcatggctggctccattacatcact
gatcatacaggggatgagcttctcatgctgaggccaagcagrtatggagttgagcacaag
gagaacttctctggagagggtgatgagyacatttatcactccaagggccacacgcttaac
cctggccaaagagactggaccaggtaccaaccctggcagcctggccaaaaa
>PAFTOL004636
------------------------------------------------------------
---------------------------------------------------------cag
actaaaatccataatattggcgcaaagcttgttggtgttgatcaatttggcaacaaatat
tatgagaatatgaatcttca---gtgtggaaggcacaggtgggtagaatatgcaagcaag
actcgttacaatgcctctcaggtgcctccggaatggcatggctggctccattacattact
gatcatacaggggatgagcttctcaagctgaggccaagcaggtatggagttgaccacaag
gagaacttctctggagagggtgatgagtacatttatcactccaagggccacacgcttaac
cctgkccaaagagactggaccaggtaccaaccctggcagccgggccaaaaa
>PAFTOL004637
------------------------------------------------------------
---------------------------------------------------------cag
actaaaatccataatattggcgcaaagcttgttggtgttgatcaatttggcaacaagtat
tatgagaacatgaatgttca---gtgtggwaggcacaggtgggtagaatatgcaagcaag
actcgttacaatgcctctcaggtgcctccagaatggcatggctggctccattacataact
gatcatacaggggatgagcttctcatgctgaagccaagcaggtatggagttgagcacaag
gagaacttctctggagagggtgatgagtacatttaccactccaagggccacacccttaac
cctggccaaagagactggaccaggtaccagccctggcagcccggccaaaaa
>PAFTOL004638
------------------------------------------------------------
---------------------------------------------------------cag
actaaaatccataacattggcgcaaagcttgttggtgttgatcaatttggcaacaaatat
tatgagaatatgartgttca---gtatggaaggcacaggtgggtagaatatgcwagcaag
actcgttacaatgcctctcaggtgcctccagaatggcacggctggctccattacatcact
gatcatacaggggatgagcttctcatgctgaggccaagcaggtatggagttgagcacaag
gagaacttctctggagagggtgatgagtacatttaccactccaagggtcacacgcttaac
cccggccaaagagactggaccaggtaccaaccctggcagcctggccaaaaa
>PAFTOL004639
------------------------------------------------------------
---------------------------------------------------------cag
actaaaatccataacattggcgcaaagcttgttggtgttgatcaatttggcaacaaatat
tatgagaatatgaatgttca---gtgtggaaggcatagatgggtagaatatgcaagcaag
actcgttacaatgcctctcaggtgcctccagaatggcatggctggctccattacatcact
gatcatacaggcgatgagcttctcatgctgaggccaagcaggtatggagttgagcacaag
gagaacttctctggagagggtgatgagtacatttatcactccaagggccacacgcttaac
cctggccaaagagactggaccaggtaccaaccctggcagcctggccaaaaa
>PAFTOL004640
------------------------------------------------------------
---------------------------------------------------------cag
actaaaatccataacattggcgcaaagcttgttggcgttgatcaatttggcaacaaatat
tatgagaatatgaatgttca---gtgtggaaggcacaggtgggtagaatatgcaagcaag
actcgttacaatgcctctcaggtgcctccagaatggcatggctggctccattacatcact
gatcatacaggggatgagcttcttatgctgaggccaagcaggtatggagttgagcacaag
gagaacttctctggagagggtgatgagtacatttatcactccaagggccacacgcttaac
cctggccaaagagactggaccaggtaccaaccctggcagcctggccaaaaa
>PAFTOL004642
------------------------------------------------------------
---------------------------------------------------------cag
actaaaatccataacattggcgcaaagcttgttggtgttgatcaatttggcaacaaatat
tatgagaatatgaatattca---gtatggaaggcacaggtgggtagaatatgcaagcaag
actcgttacaatgcctctcaggtgcctccagaatggcatggctggctccattacatcact
gatcatacaggggatgagcttctcatgctgaggccaagcaggtatggagtggagcacaag
gagaacttctctggagagggtgatgagtacatttaccactccaagggccacacgcttaac
cccggccaaagagactggaccaggtaccaaccctggcagcctggccaaaaa
>PAFTOL004644
------------------------------------------------------------
---------------------------------------------------------cag
actaaaatccataacattggcgcaaagcttgttggtgttgatcaatttggcaacaaatat
tatgagaatatgaatgttca---gtgtggaaggcacaggtgggtagaatatgcaagcaag
rctcgttacaatgcctctcaggtgcctgcggaatggcatggctggctccattacatcact
gatcatacaggggatgagcttctcatgctgaggccaagcaggtatggagttgagcacaag
gagaacttctctggwgagggtgatgagtacatttatcactccaagggccacacgcttaac
cctggccaaagagactggaccaggtaccaaccctggcagcctggccaaaaa
>PAFTOL004646
------------------------------------------------------------
---------------------------------------------------------cag
actaaaatccataacattggtgcaaagcttgttggtgttgatcaatttggcaacaaatat
tatgagaatatgaatgttca---gtatggaaggcacaggtgggtagaatatgcaagcaag
actcgttacaatgcctctcaggtgcctccagaatggcatggctggctccattacatcact
gatcatacaggggatgagcttctcatgctgaggccaagcagatatggagttgagcacaag
gagaacttctctggagagggtgatgagtacatttatcactccaagggtcacacgcttaac
cccggccaaagagactggaccaggtaccaaccctggcagcctggccaaaaa
>PAFTOL004648
------------------------------------------------------------
---------------------------------------------------------cag
actaaaatccataacattggcgcaaagcttgtcggtgttgatcaatttggcaacaaatat
taygagaatatgaatgttca---gtgtggaaggcacagatgggtagaatatgcaagcaag
actcgttacaatgcctctcaggtgcctccagaatggcatggctggctccattacatcact
gatcatacaggggatgagcttctcatgctgaggccaagcaggtatggagttgagcacaag
gagaacttctctggagagggtgatgagtacatttatcactccaagggccacacgcttaac
cctggccaaagagactggaccaggtatcaatcctggcagcctggccaaaaa
>PAFTOL004649
------------------------------------------------------------
---------------------------------------------------------cag
actaaaatccataatattggcgcaaagcttgttggtgttgatcaatttggcaacaaatat
tatgagaatatgaatttgca---gtatggaaggcacaggtgggtagaatatgcaagcaag
actcgttacaatgcctctcaggtgcctccggaatggcatggctggctccattacatgact
gatcatacaggggatgagcttctcatgctgaggccaagcaggtatggagttgagcacaag
gagaatttctctggagagggtgatgagtacatttatcactccaagggccacacgcttaac
cctggccaaagagactggaccaggtaccaaccctggcagcctggccaaaaa
>PAFTOL004652
------------------------------------------------------------
---------------------------------------------------------cag
actaaaatccataacattggcgcaaagcttgttggtgttgatcaatttggcaacaaatat
tatgagaatatgaatgttca---gtatggaaggcaccggtgggtagaatatgcaagcaag
actcgttacaatgcctctcaggtgcctccagaatggcacggctggctccattacatcact
gatcatacaggggatgagcttctcatgctgaggccaagcaggtatggagttgagcacaag
gagaacttctctggagagggtgatgagtacatttaccactccaagggtcacacgcttaac
cccggccaaagagactggaccaggtaccaaccctggcagcctggccaaaaa
>PAFTOL004653
------------------------------------------------------------
---------------------------------------------------------cag
actaaaatccataacattggygcaaagcttgttggtgttgatcaatttggcaacaaatat
tatgagaatatgaatgttca---gtatggaaggcacaggtgggtagaatatgcaagcaag
actcgttacaatgcytctcaggtgcctccagaatggcatggctggctccattacatcact
gatcatacaggggatgagcttctcatgctgaggccaagcaggtatggagttgagcacaag
gagaacttctctggagagggtgatgagtacatttaccactccaagggccacacgcttaac
cccggycaaagagactggascaggtaccaaccctggcagcctggccaaaaa
>PAFTOL004654
------------------------------------------------------------
---------------------------------------------------------cag
actaaaatccataatattggygcaaagcttgttggtgttgatcaatttggcaacaartat
tatgagaatatgaatgttca---gtatggaaggcacaggtgggtagaatatgcaagcaag
actcgttacaatgcctctcaggtgcctccggaatggcatggctggctmcattacatgact
gatcatacaggggatgagsttctcatgctgaggccaagcaggtatggagttgaccacaag
gagaacttctctggmgagggtgatgagtacatttatcactccaagggccacacgcttaac
cctggccaaagagactggaccaggtaccaaccctggcagcccggccaaaaa
>PAFTOL004657
------------------------------------------------------------
---------------------------------------------------------cag
actaaaatccataatattggcgcaaaggttgttggtgttgatcaatttggcaacaaatat
tatgagaatatgaatgttca---gtgtggaaggcacaggtgggtggaatatgcaaacaag
actcgttacaatgcctctcaggtgcctccagaatggcatggctggctccattacatgact
gatcatacaggggatgagcttctcatgctgaagccaaggaggtacggactygagcacaag
gagaacttctctggtgagggcgatgagtacatttaccactccaagggccacacccttcac
cctggccaaagagactggaccaggtaccaaccctggcagcccggccaaaaa
>PAFTOL004658
------------------------------------------------------------
---------------------------------------------------------cag
actaaaatccataatattggcgcaaagcttgttggtgttgatcaatttggcaacaaatat
tatgagaatatgaatcttca---gtttggaaggcacaggtgggtagagtatgcaagcaag
actcgttacaatgcctctcaggtgcctccagaatggcatggctggctccattacatgact
gatcatacaggggatgagcttctsatgctgaggccaagcaggtatggagttgagcacaag
gagaacttctctggagagggtgatgagtacatttatcactccaagggccacacgcttaac
cctggccaaagagactggaccaggtaccaacsctggcagcctggccaaaaa
>PAFTOL004660
------------------------------------------------------------
------------------------------------------------------------
------------------------------------------------------------
---------------------------ggaaggcacaggtgggtagagtatgcaagcaag
actcgttacaatgcctctcaggtgcctccagaatggcatggctggctccattacataact
gatcatacaggggatgaggtt---------------------------------------
------------------------------------------------------------
---------------------------------------------------
>PAFTOL004661
------------------------------------------------------------
---------------------------------------------------------cag
actaaaatccataatattggsgcaaaggttgttggtgttgatcaatttggcaacaaatat
tatgagaatatgaatgttca---gtgtggaaggcacaggtgggtagaatatgcaaacaag
actcgttacaatgcctctcaggtgcctccagaatggcatggctggctccattacatgact
gatcatacaggggatgagcttctcatgctgaagccaaggaggtacggactcgagcacaag
gagaacttctctggcgagggcgatgagtacatttaccactccaagggccacacccttcac
cctggccaaagagactggaccaggtaccaaccctggcagcccggccaaaaa
>PAFTOL004662
------------------------------------------------------------
---------------------------------------------------------cag
actaaaatccataatattggcgcaaagcttgttggtgttgatcaatttggcaacaaatat
tatgagaatatgaatgttca---gtttggaaggcacaggtgggtagaatatgcaagcaag
actcgttacaatgcctctcaggtgcctccggaatggcatggctggctccattacatgact
gatcatacaggggatgagcttctcatgctgaggccaagcaggtatggagttgaccacaag
gagaacttttctggtgagggtgatgagtacatttatcactccaagggccactcgcttaac
cctggccaaagagactggaccaggtaccaaccatggcagcccggccaaaaa
>PAFTOL004665
------------------------------------------------------------
---------------------------------------------------------cag
actaaaatccataacattggcgcaaagcttgttggtgtygatcaatttggcaacaaatat
tatgagaatatgaatgttca---gtgtggaaggcayagatgggtagagtatgcaagcaag
actcgttacaatgcctctcaggtgcctccagaatggcatggstggctccattacatcact
gatcatacaggggatgagcttctcatgctgaggccaagcaggtatggagttgagcacaag
gagaacttctctggagagggtgatgagtacatttatcactccaagggccacacgcttaac
cctggccaaagagactggaccaggtaccaaccctggcagcctggccaaaaa
>PAFTOL004666
------------------------------------------------------------
---------------------------------------------------------cag
actaaaatccataacattggcgcaaagcttgttggtgttgatcaatttggcaacaaatat
tatgagaatatgaatgttca---gtatggaaggcacaggtgggtagaatatgcaagcaag
acccgttacaatgcctctcaggtgcctccagaatggcatggctggctccattacatcact
gatcatacaggggatgagcttctcatgctgaggccaagccggtatggagttgagcacaag
gagaacttctctggagagggtgatgagtacatttaccactccaagggccacacgcttaac
cccggccaaagagactggaccaggtaccaaccctggcagcctggccaaaaa
>PAFTOL004667
------------------------------------------------------------
---------------------------------------------------------cag
actaaaatccataacatyggcgcaaagcttgttggtgttgatcaatttggcaacaaatat
tatgagaatatgaatgttca---gtatggaaggcacaggtgggtagaatatgcaagcaag
actcgttacaatgcctctcaggtgcctccagaatggcayggctggctccattacatcact
gatcatacaggggatgagcttctcakgctgaggccaagcaggtatggagttgagcacaag
gagaacttctccggagagggtgatgagtacatttaccactccaagggccacacgcttaac
cccggccaaagagactggaccagrtaccarccctggcagcctggccaaaaa
>PAFTOL004668
------------------------------------------------------------
---------------------------------------------------------cag
actaaaatccayaacattggcgcaaagcttgttggkgttgatcaatttggcaacaaatat
tatgagaatatgaatgttca---gtatggaaggcacaggtgggtagaatatgcaagcaag
aatcgttacaatgcctctcaggtgcctccagaatggcatggctggctccattacatcact
gatcatacaggggatgagcttctcatgctgaggccaagcaggtayggagttgagcacaag
gagaacttctcyggagagggtgatgagtacatttaccactccaagggccacacgcttaac
cccggccaaagagactggaccaggtaccaatcctggcagcctggccaaaaa
>PAFTOL005024
------------------------------------------------------------
---------------------------------------------------------cag
actaaaatccataacattggcgcaaagcttgttggtgttgatcaatttggcaacaaatat
tatgagaatatgaatgttca---gtatggaaggcacaggtgggtagaatatgcgagcaag
actcgttacaatgcctctcaggtgcctccagaatggcacggctggctccattacatcact
gatcatacaggggatgagcttctcatgctgaggccaagcaggtacggagttgagcacaag
gagaacttctctggagagggtgatgagtacatttaccactccaagggccacacgcttaac
cccggccaaagagactggaccaggtaccaaccctggcagcctggccaaaaa
>PAFTOL005025
------------------------------------------------------------
---------------------------------------------------------caa
actaaaatccataacattggcgcaaagcttgttggtgttgatcaatttggcaacaaatat
tatgagaatatgaatcttca---gtgtggaaggcacaggtgggtagaatatgcaagcaag
actcgttacaatgcctctcaggtgccaccagaatggcatggctggctccattacatcact
gatcatacaggggatgagcttctcatgctgaggccaagcaggtatggagttgagcacaag
gagaacttctctggagagggtgatgagtacatttaccactccaagggccacacgcttaac
cctggccaaagagactggaccaggtaccaaccctggcagcctggccaaaaa
>PAFTOL005026
------------------------------------------------------------
---------------------------------------------------------cag
actaaaatccataacattggtgcaaagcttgttggtgttgatcaatttggcaacaaatat
tatgagaatatgaatsttca---gtgtggaaggcacaggtgggtagaatatgcaagcaag
actcgttacaatgcctctcaggtgccaccagaatggcatggctggctccattacatcact
gatcatacrggggatgagsttctcatgctgaggccaagcaggtatggagttgagcacaag
gagaacttctctggagagggtgatgagtacatttaccactccaagggccacacgcttaac
cctggccaaagagactggaccaggtaccaaccctggcagcctggccaaaaa
>PAFTOL005035
------------------------------------------------------------
---------------------------------------------------------cag
actaaaatccataacattggtgcaaagcttgttggtgttgatcaatttggcaacaaatat
tatgagaatatgaatgttca---gtatggaaggcacaggtgggtagaatatgcaagcaag
actcgttacaatgcctctcaggtgcctccagaatggcatggytggctccattacatcact
gatcatacgggggatgagcttctcatgctgaggccaagcaggtatggagtagagcacaag
gagaacttctctggagagggtgatgagtacatttaccactccaagggccacacgcttaac
cccggccaaagagactggaccaggtaccaaccctggcagcctggccaaaaa
>PAFTOL005042
------------------------------------------------------------
---------------------------------------------------------cag
actaaaatccataacattggcgcaaagcttgttggtgttgatcaatttggcaacaaatat
tatgagaatatgaatgttca---gtgtggaaggcacagrtgggtagaatatgcwagcaag
actcgttacaatgcctctcaggtgcctccagartggcayggctggctccattacatcact
gatcatacaggggatgagcttctcatgctgaggccaagcaggtatggagttgagcacaag
gagaacttctctggagagggtgatgartacatttatcactccaagggccacacgcttaac
cctggccaaagagactggaccaggtaccaaccctggcagcctggccaaaaa
>PAFTOL005043
------------------------------------------------------------
---------------------------------------------------------cag
actaaaatccataacattggcgcaaagcttgttggtgtcgatcaatttggcaacaaatat
tatgagaatatgaatgttca---gtatggaaggcacaggtgggtagaatatgctagcaag
actcgttacaatgcctctcaggtgcctccagaatggcacggctggctccattacatcact
gatcatacaggggatgagcttctcatgctgaggccaagcaggtatggagttgagcacaag
gagaacttctctggagagggtgatgaatacatttaccactccaagggtcacacgcttaac
cccggccaaagagactggaccaggtaccaaccctggcagcctggtcaaaaa
>PAFTOL005047
------------------------------------------------------------
---------------------------------------------------------cag
actaaaatccataacattggcgcaaagcttgttggtgttgatcaatttggcaacaaatat
tatgagaatatgaatgttca---gtgtggaaggcacagatgggtagaatatgcaagcaag
actcgttacaatgcctctcaggtgcctccagaatggcatggctggctccattacatcact
gatcatacaggggatgagcttctcatgctgaggccaagcaggtatggagttgagcacaag
gagaacttctctggagagggtgatgagtacatttatcactccaagggccacacgcttaac
cctggccaaagagactggaccaggtatcaatcctggcagcctggccaaaaa
>PAFTOL005169
------------------------------------------------------------
------------------------------------------------------------
------------------------------------------------------------
---------------------------ggaaggcacaggtgggtagaatatgcaagcaag
rctcgttacaatgcctctcaggtgcctccagaatggcatggctggctccattacatcact
gatcatacaggggatgagcttctcatgctgaggccaagcaggtatggagttgagcacaag
gagaacttctctggagagggtgatgagtacatttatcactccaagggccacacgcttaac
cctggccaacgagactggaccaggtaccaaccctggcagcctggccaaaaa
>PAFTOL007498
------------------------------------------------------------
---------------------------------------------------------cag
actaaaatccataacattggcgctaagcttgttggtgttgatcaatttggcaacaaatat
tatgagaatatgaatgttca---gtgtggaaggcacaggtgggtagaatatgcragcaag
acwcgttacaatgcctctcaggtgcctccagaatggcatggctggctccattacatcact
gatcatacaggggatgagsttctcatgctgaggccaagcaggtatggagttgagcacaag
gagaacttctctggagagggtgatgagtacatttatcactccaagggccacacgcttaac
cctggccaaagagactggaccaggtaccaaccctggcagcctggccaaaag
>PAFTOL008060
------------------------------------------------------------
---------------------------------------------------------cag
actaaaatccataacattggtgcaaagcttgttggtgttgatcaatttggcaacaaatat
tatgagaatatgaatgttcaatcattttgaaggcacaggtgggtagaatatgcaagcaag
acccgctacaatgcctctcaggtgcctccagaatggcatggctggctccattacatcact
gatcatacgggggatgagsttctcatgctgaggccaagcaggtatggagttgagcacaag
gagaacttctctggagagggtgatgagtacatttaccactccaarggccacacgcttaac
cccggccaaagagactggaccaggtaccaaccctggcagcctggccaaaaa
>PAFTOL008062
------------------------------------------------------------
---------------------------------------------------------cag
actaaaatccataacattggtgcaaagcttgttggtgttgatcaatttggcaacaaatat
tatgagaatatgaatgttca---gtatggaaggcacaggtgggtagaatatgcaagcaag
actcgttacaatgcctctcaggtgcctgcagaatggcatggctggctccattacatcact
gatcatacaggggatgagcttctcatgctgaggccaagcaggtatggagttgagcacaag
gagaacttctctggagagggtgatgagtacatttaccactccaagggccacacgcttaac
cccggccaaagagactggaccaggtaccaaccctggcagcctggccaaaaa
>PAFTOL008063
------------------------------------------------------------
---------------------------------------------------------cag
actaaaatccataacattggtgcaaagcttgttggtgttgatcaatttggcaacaaatat
tatgagaatatgaatgttca---gtatggaaggcacagatgggtagaatatgcaagcaag
acccgctacaatgcctctcaggtgcctccagaatggcatggctggctccattacatcact
gatcatacgggggatgagcttctcatgctgaggccaagcaggtatggagttgagcacaag
gagaacttctctggagagggtgatgagtacatttaccactccaagggccacacgcttaac
cccggccaaagagactggaccaggtaccaaccctggcagcctggccaaaaa
>PAFTOL008084
------------------------------------------------------------
---------------------------------------------ggttctttcaggcag
actaaaatccataatattggcgcaaaggttgttggcgttgatcaatttggcaacaaatat
tatgagaatatgaatgttca---gtttggaaggcacaggtgggtagaatatgcaaacaag
actcgttacaatgcctctcaggtgcctccagaatggcatggctggctccattacgtgact
gatcrtacaggggatgagcttctcatgctgaagccaagcaggtayggtgtcgagcacaag
gagaacttctccggagagggtgatgagtacatttaccactccaagggccacagccttcac
cctgkccaaagagactggaccaggtaccaaccctggcagcccggccaaaaa
>PAFTOL008417
------------------------------------------------------------
---------------------------------------------------------cag
actaaaatccataacattggtgcaaagcttgttggtgttgatcaatttggcaacaaatat
tatgagaatatgaatgttca---gtatggaaggcacaggtgggtagaatatgcaagcaag
acccgctacaatgcctctcaggtgcctccagaatggcatggctggctccattacatcact
gatcatacgggggatgagcttctcatgctgaggccaagcaggtatggagttgagcacaag
gagaacttctctggagagggtgatgagtacatttaccactccaagggccacacgcttaac
cccggccaaagagactggaccaggtaccaaccctggcagcctggccaaaaa
>PAFTOL008419
------------------------------------------------------------
---------------------------------------------------------cag
actaaaatccataacattggcgcaaagcttgttggtgttgatcaatttggcaacaaatat
tatgagaatatgaatgttca---gtatggaaggcacaggtgggtagaatatgcaagcaag
actcgttacaatgcctctcaggtgcctgcagaatggcatggctggctccattacatcact
gatcatacaggggatgagcttctcatgctgaggccaagcaggtatggagttgagcacaag
gagaacttctctggagagggtgatgagtacatttaccactccaagggccacacgcttaac
cccggccaaagagactggaccaggtaccaaacctggcagcctggccaaaaa
>PAFTOL008421
------------------------------------------------------------
---------------------------------------------------------cag
acgaaaatccataatattggcgcaaagcttgttggtgttgatcaatttggcaacaaatat
tatgagaatatgaatgttca---gtgtggaaggcacaggtgggtagaatatgcaagcaag
actcgttacaatgcctctcaggtgcctccggaatggcatggctggctccattacattact
gatcatacaggggatgagcttctcaagctgaggccaagcagatatggagttgaccacaag
gagaacttctctggagagggtgatgagtacatttatcactccaagggccacacgcttaac
cctggccaaagagactggaccaggtaccaaccctggcagcctggccaaaaa
>PAFTOL008422
------------------------------------------------------------
---------------------------------------------------------cag
actaaaatccataatattggcgcaaagcttgttggtgttgatcaatttggcaacaaatat
tatgagaatatgaatgttca---gtgtggaaggcacaggtgggtagaatatgcaagcaag
actcgttacaatgcctctcaggtgcctccggaatggcatggctggctccattacattact
gatcatacaggggatgagcttctcaagctgcggccaagcaggtatggagttgaccacaag
gagaacttctctggagagggtgatgagtacatttatcactccaagggccacacgctcaac
cctggccaaagagactggaccaggtaccaaccctggcagcccggccaaaaa
>PAFTOL008423
------------------------------------------------------------
---------------------------------------------------------cag
actaaaatccataacattggcgcaaagcttgttggtgttgatcaatttggcaacaaatat
tatgagaatatgaatgttca---gtgtggaaggcacagatgggtagaatatgcaagcaag
actcgttacaatgcctctcaggtgcctccagaatggcatggctggctccattacatcact
gatcatacaggggatgagcttctcatgctgaggccaagcaggtatggagttgagcacaag
gagaacttctctggagagggtgatgagtacatttatcactccaagggccacacgcttaac
cctggccaaagagactggaccaggtaccaaccctggcagcctggccaaaaa
>PAFTOL008436
------------------------------------------------------------
---------------------------------------------------------cag
actaaaatccataacattggtgcaaagcttgttggtgttgatcaatttggcaacaaatat
tatgagaatatgaatcttca---gtgtggaaggcacaggtgggtagaatatgcaagcaag
actcgttacaatgcctctcaggtgcctccagaatggcatggctggctccattacatcact
gatcatacaggggatgagcttctcatgctgaggccaagcaggtatggagttgagcacaag
gagaacttctctggagagggygatgagtacatttatcactccaagggccacactcttaac
cctggccaaagagactggaccaggtaccagccctggcagcctggccaa---
>PAFTOL008439
------------------------------------------------------------
---------------------------------------------------------cag
actaaaatccataatattggcgcaaagcttgttggtgttgatcaatttggcaacaaatat
tatgagaatatgaatgttca---gtgtggaaggcacaggtgggtagaatatgcaagcaag
actcgttacaatgcctctcaggtgcctccagaatggcatggctggctccattacattact
gatcatacaggggatgagcttctcatgctgaggccaagcaggtatggagttgagcacaag
gagaacttctctggagagggtgatgagtacatttaccactccaagggccacacgcttaac
cctggccaaagagactggaccaggtaycaaccctggcagcctggccaaaaa
>PAFTOL008881
------------------------------------------------------------
---------------------------------------------------------cag
actaaaatccataacattggcgcaaagcttgttggtgttgatcaatttggcaacaaatat
tatgagaatatggatgttca---gtgtggaaggcacaggtgggtagaatatgcaagcaag
actcgttacaatgcctctcaggtgcctccagaatggcatggctggctccattacatcact
gatcatacaggggatgagcttctcatgctgaggccaagcaggtatggagttgaccacaag
gagaacttctctggagagggtgatgagtacatttatcactccaagggccacacccttaac
cctggccaaagagactggaccaggtaccaaccctggcagcctggccaaaaa
>PAFTOL009175
------------------------------------------------------------
---------------------------------------------------------cag
actaaaatccataacattggtgcaaagcttgttggtgttgatcaatttggcaacaaatat
tatgagaatatgaatcttca---gtgtggaaggcacaggtgggtagaatatgcaagcaag
actcgttacaatgcctctcaggtgcctccagaatggcatggctggctccattatatcact
gatcatacaggggatgaggtttg-------------------------------------
------------------------------atccatca----------------------
-------------------------------------------------aa
>PAFTOL009179
------------------------------------------------------------
------------------------------------------------------------
------------------------------------------------------------
---------------------------------------------------gcaagcaag
acccgctacaatgcctctcaggtgcctccagaatggcatggctggctccattacatcact
gatcatacaggggatgagcttctcatgctgaggccaagcaggtatagagttgagcacaag
gagaacttctctggagagggtgatgagtacatttaccactccaagggc------------
---------------------------------------------------
>PAFTOL009181
------------------------------------------------------------
------------------------------------------------------------
------------------------------------------------------------
---------------gtttt---tgyaggaaggcacaggtgggtagaatatgcaagcaag
acccgctacaatgcctctcaggtgcctgcagaatggcatggctggctccattacatcact
gatcatacaggggatgagcttctcatgctgaggccaagcaggtatggagttgagcacaag
gagaacttctctggagagggtgatgagtacatttaccactccaagggccacacgcttaac
cccggccaaagagactggaccaggtaccaaccctggcagcctggccaaaaa
>PAFTOL009183
------------------------------------------------------------
---------------------------------------------------------cag
actaaaatccataacattggcgcaaagcttgttggtgttgatcaatttggcaacaaatat
tatgagaatatgaatcttca---gtatggtcag---------------------------
------------------------------------------------------------
------------------------------------------------------------
------------------------------------------------------------
---------------------------------------------------
>PAFTOL009185
------------------------------------------------------------
---------------------------------------------------------cag
actaaaatccataacattggcgcaaagcttgttggtgttgatcaatttggcaacaaatat
tatgagaatatgaatgttca---gtgtggaaggcacaggtgggtagaatatgcaagcaag
actcgttacaatgcctctcaggtgcctccagaatggcatggctggctccattacatcact
gatcatacaggggatgagcttcttatgctgaggccaagcaggtatggagttgagcacaag
gagaacttctctggagagggtgatgagtacatttatcactccaagggccacacgcttaac
cctggccaaagagactggaccaggtaccagccctggcagcctggccaaaaa
>PAFTOL009187
------------------------------------------------------------
---------------------------------------------------------cag
actaaaatccataacattggcgcaaagcttgttggtgttgatcaatttggcaacaaatat
tatgagaatatgaatgttca---gtgtggaaggcatagatgggtagaatatgcaagcaag
actcgttacaatgcctctcaggtgcctccagaatggcatggctggctccattacatcact
gatcatacaggggatgagcttctcatgctgaggccaagcaggtatggagttgagcacaag
gagaacttctctggagagggtgatgagtacatttatcactccaagggccacacgcttaac
cctgggcaaagagactggaccaggtaccaaccctggcagcctggccaaaaa
>PAFTOL009189
------------------------------------------------------------
---------------------------------------------------------cag
actaaaatccataacattggcgcaaagcttgttggtgttgatcaatttggcaacaaatat
tatgagaatatgaatgttca---gtatggaaggcacmggtgggtagaatatgcaagcaar
rctcgttacaatgcctctcaggtgcctccagaatggcatggctggctccattacatcact
gatcatacaggggatgagcttctcatgctgaggccaagcaggtatggagtwgagcacaag
gagaacttctctggagagggtgatgagtacatttaccactccaagggccacacgcttaac
cccggccaaagagactggaccaggtaccaaccctggcagcctggccaaaaa
>PAFTOL009191
------------------------------------------------------------
---------------------------------------------------------cag
actaaaatccataacattggcgcaaagcttgttggtgttgatcaatttggcaacaaatat
tatgagaatatgaatgttca---gtatggaaggcacaggtgggtagaatatgcaagcaag
actcgttacaatgcctctcaggtgcctccagaatggcatggctggctccattacatcact
gatcatacaggggatgagcttctcatgctgaggccaagcaggtatggaattgagcacaag
gagaacttctctggagagggtgatgagtacatttaccactccaagggccacacgcttaac
cctggccaaagagactggaccaggtaccaaccctggcagcctggccaaaaa
>PAFTOL009193
------------------------------------------------------------
---------------------------------------------------------cag
actaaaatccataatattggcgcaaagcttgttggtgttgatcaatttggcaacaaatat
tatgagaatatgaatgttca---gtgtggaaggcacaggtgggtagaatatgcaagcaag
actcgttacaatgcctctcaagtrcctccggaatggcatggctggctscattacattact
gatcatacaggggatgagsttctcaagctgaggccaagcaggtatggagttgaccacaag
gagaacttctctggagagggtgatgagtacatttatcactctaagggccacacgcttaac
cctggccaaagagactggaccaggtaccaaccctggcagcccggccaaaaa
>PAFTOL009195
------------------------------------------------------------
---------------------------------------------------------cag
actaaaatccataacattggcgcaaagcttgttggtgttgatcaatttggcaacaaatat
tatgagaatatgaatgttca---gtatggaaggcacaggtgggtagaatatgcaagcaag
actcgttacaatgcctctcaggtgcctccagaatggcacggctggctccattacatcact
gatcatacaggggatgagcttctcatgctgaggccaagcaggtatggagttgagcacaag
gagaacttctctggagagggtgatgagtacatttaccactccaagggtcacacgcttaac
cccggccaaagagactggaccaggtaccaaccctggcagcctggccaaaaa
>PAFTOL009199
------------------------------------------------------------
---------------------------------------------------------cag
actaaaatccataacattggtgcaaagcttgttggtgttgatcaatttggcaacaaatat
tatgagaatatgaatgttca---gtatggaaggcacaggtgggtagaatatgcaagcaag
acccgctacaatgcctctcaggtgcctccagaatggcatggctggctccattacatcact
gatcatacgggggatgagcttctcatgctgaggccaagcaggtatggagttgagcacaag
gagaatttctctggagagggtgatgagtacatttaccactccaagggccacacgcttaac
cccggccaaagagactggaccaggtaccaaccctggcagcctggccaaaaa
>PAFTOL009205
------------------------------------------------------------
---------------------------------------------------------cag
actaaaatccataacattggcgcaaagcttgttggtgttgatcaatttggcaacaaatat
tatgagaatatgaatcttca---gtgtggaaggcacaggtgggtagaatatgcaagcaag
actcgttacaatgcctctcaggtgccaccagaatggcatggctggctccattacatcact
gatcatacaggggatgagcttctcatgctgaggccaagcaggtatggagttgagcacaag
gagaacttctctggagagggtgatgagtacatttaccactccaagggccacacgcttaac
cctggccaaagagactggaccaggtaccaaccctggcagcctggccaaaaa
>PAFTOL009207
------------------------------------------------------------
---------------------------------------------ggttctttcaggcag
actaaaatccataatattggcgcaaaggttgttggtgttgatcartttggcaacaaatat
tatgagaatatgaatgttca---gtatggaaggcacaggtgggtagaatatgcaaacaag
wctcgttacartgcctctcaggtgcctccagaatggcatggctggctccattacgtgact
gatcatacaggggatgagcttctcaagctgaagccaagcaggtacggtgtcgagcacaag
gagaacttctccggagagggtgatgagtacatttaccactccaagggccacagccttcac
cctgkccaaagagactggaccaggtaccaaccctggcagcccggccaaaaa
>PAFTOL009209
------------------------------------------------------------
---------------------------------------------------------cag
actaaaatccataacattggcgcaaagcttgttggtgttgatcaatttggcaacaaatat
tatgagaatatgaatgttca---gtgtggaaggcacagatgggtagaatatgcaagcaag
actcgttacaatgcctctcaggtgcctccagaatggcatggctggctccattacatcact
gatcatacaggggatgagcttctcatgctgaggccaagcaggtatggagttgagcacaag
gagaacttctctggagagggtgatgagtacatttatcactccaagggccacacgcttaac
cctggccaaagagactggaccaggtaccaaccctggcagcctggccaaaaa
>PAFTOL009215
------------------------------------------------------------
---------------------------------------------------------cag
actaaaatccataacattggtgcaaagcttgttggtgttgatcaatttggcaacaaatat
tatgagaatatgaatgttca---gtatggaaggcacaggtgggtagaatatgcaagcaag
acccgctacaatgcctctcaggtgcctccagaatggcatggctggctccattacatcact
gatcatacgggggatgagcttctcatgctgaggccaagcaggtatggagttgagcacaag
gagaacttctctggagagggtgatgagtacatttaccactctaagggccacacgcttaac
cccggccaaagagactggaccaggtaccaaccctggcagcctggccaaaaa
>PAFTOL009217
------------------------------------------------------------
---------------------------------------------------------cag
actaaaatccataacattggcgcaaagcttgttggtgttgatcaatttggcaacaaatat
tatgagaatatgaatgttca---gtatggaaggcacaggtgggtagaatatgcaagcaag
actcgttacaatgcctctcaggtgcctccagaatggcatggctggctccattacatcact
gatcatacgggggatgagcttctcatgctgaggccaagcaggtatggagttgatcacaag
gagaacttctctggagagggtgatgagtacatttaccactccaagggccacacgcttaac
cccggccaaagagactggaccaggtaccaaccctggcagcctggccaaaaa
>PAFTOL009219
------------------------------------------------------------
---------------------------------------------------------cag
actaaaatccataacattggtgcaaagcttgttggtgttgatcaatttggcaacaaatat
tatgagaatatgaatgttca---gtatggaaggcacaggtgggtagaatatgcgagcaag
actcgttacaatgcctctcargtgcctgcagaatggcatggctggctccattacatcact
gatcatacaggggatgagcttctcatgctgaggccaagcaggtatggagttgagcacaag
gagaacttctctggagagggtgatgagtacatttaccactccaagggtcacacgcttaac
cccggccaaagagactggaccaggtaccaaacctggcagcctggccaaaaa
>PAFTOL009221
------------------------------------------------------------
---------------------------------------------------------cag
actaaaatccataacattggcgcaaagcttgttggtgttgatcaatttggcaacaaatat
tatgagaatatgaacrttca---gtgtggwaggcacaggtgggtagaatatgcaagcaag
gctcgttacaatgcctctcaggtgcctccagaatggcatggctggctccattacatcact
gatcatacaggggatgagcttctcatgctgaggccaagcaggtatggagttgagcacaag
gagaacttctctggagagggtgatgagtacatttatcactccaagggccacacgcttaac
cctggccaacgagactggaccaggtaccaaccctggcagcctggccaaaaa
>PAFTOL009223
------------------------------------------------------------
---------------------------------------------------------cag
actaaaatccataacattggtgcaaagcttgttggtgttgatsaatttggcaacaaatat
tatgagaatatgaatgttca---gtatggaaggcacaggtgggtagaatatgcaagcaag
acccgctacaatgcctctcaggtgcctccagaatggcayggctggctccattacatcact
gatcatacrggggatgagcttctcatgctraggccaagcaggtatggagttgagcacaag
gagaayttctctggagagggtgatgagtacatttaccactccaagggccacacgcttaac
ccyggccaaagagactggaccaggtaccaaccctggcagcctggccaaaaa
>PAFTOL009225
------------------------------------------------------------
---------------------------------------------------------cag
actaaaatccataacattggcgcaaagcttgttggtgttgatcaatttggcaacaaatat
tatgagaatatgaacgttca---gtatggaaggcacaggtgggtagaatatgcaagcaag
actcgttacaatgcctctcaggtgcctccagaatggcatggctggctccattacatcact
gatcatacaggggatgagcttctcatgctgaggccaagcaggtatggagttgagcacaag
gagaacttctctggagagggtgatgagtacatttaccactccaagggccacacgcttaac
cccggccaaagagactggaccaggtaccaaccctggcagcctggccaaaaa
>PAFTOL009227
------------------------------------------------------------
---------------------------------------------------------cag
actaaaatccataacattggcgcaaagcttgttggtgttgatcaatttggcaacaaatat
tatgagaatatgaatgttca---gtatggaaggcacaggtgggtagaatatgcaagcaag
actcgttacaatgcctctcaggtgcctccagaatggcacggctggctccattacatcact
gatcatacaggggatgagcttctcatgctgagrccaagcaggtatggagttgagcacaag
gagaacttctctggagagggtgatgagtacatttaccactccaagggtcacacgcttaac
cccggccaaagagactggaccaggtaccaaccctggcagcctggccaaaaa
>PAFTOL009229
------------------------------------------------------------
---------------------------------------------------------cag
actaaaatccataatattggcgcaaagcttgttggtgttgatcaatttggcaacaaatat
tatgagaatatgaatcttca---gtttggaaggcacaggtgggtagagtatgcaagcaag
actcgttacaatgcctctcaggtgcctccagaatggcatggctggctccattacatgact
gatcatacaggggatgagcttctcatgctgaggccaagcaggtatggagttgagcacaag
gagaacttctctggagagggtgatgagtacatttatcactccaagggccacacgcttaac
cctggccaaagagactggaccaggtaccaaccctggcagcctggccaaaaa
>PAFTOL009233
------------------------------------------------------------
---------------------------------------------------------cag
actaaaatccataacattggygcaaagcttgttggtgttgatcaatatggcaacaaatat
tatgagaatatgaatgttca---gtgtggaagacacaggtgggtagaatatgcaagcaag
actcgttacaatgcctctcaggtgcctccagaatggcatggctggctccattacataact
gatcatacaggggatgagctgctcatgctgaggccaagcaggtatggagttgagcacaag
gagaacttctctggagagggtgatgagtacatttatcactccaagggccacacgcttaac
cctggccaaagagactggaccaggtaccaaccctggcagcctggccaaaaa
>PAFTOL009237
------------------------------------------------------------
---------------------------------------------------------caa
actaaaatccataatattggtgcaaaggttgttggtgttgatcaatttggcaacaaatat
tatgagaatatgaatgttca---gtttggaaggcacagatgggtagaatatgcaaacaag
actcgttacaatgcctctcaggtgcctccagaatggcatggctggctccattacatgact
gatcatacaggggatgaggtt---------------------------------------
------------------------------------------------------------
---------------------------------------------------
>PAFTOL009239
------------------------------------------------------------
---------------------------------------------------------cag
actaaaatccataacattggcgcaaagcttgttggtgttgatcaatttggcaacaaatat
tatgagaatatgaatgttca---gtgtggaaggcacagatgggtagaatatgcaagcaag
actcgttacaatgcctctcaggtgcctccagaatggcatggctggctccattacataact
gatcatacaggggatgagcttctcatgctgaggccaagcaggtatggagttgagcacaag
gagaacttctctggagagggtgatgagtacatttatcactccaagggccacacgcttaac
cctggccaaagagactggaccaggtaccaaccctggcagcctggccaaaaa
>PAFTOL009241
------------------------------------------------------------
---------------------------------------------------------cag
actaaaatccataacattggygcaaagcttgttggtgttgatcaatttggcaacaaatat
tatgagaatatgaatgttca---gtatggaaggcacaggtgggtagaatatgcaagcaag
acccgctacaatgcctctcaggtgcctccagaatggcayggctggctccattacatcact
gatcatacrggggatgagcttctcatgctgaggccaagcaggtatggagttgagcacaag
gagaayttctctggagagggtgatgagtacatttaccactccaagggccacacgcttaac
ccyggccaaagagactggaccaggtaccaaccctggcagcctggccaaaaa
>PAFTOL009243
------------------------------------------------------------
---------------------------------------------------------cag
actaaaatccataacattggcgcaaagcttgttggtgttgatcaatttggcaacaaatat
tatgagaatatgaatgttca---gtgtggaaggcacaggtgggtagaatatgcaagcaag
actcgttacaatgcctctcaggtgcctccagaatggcatggctggctccattacatcacy
gatcacacaggggatgagcttctcatgctgaggccaagcaggtatggagttgagcacaag
gagaacttctctggagagggtgatgagtacatttatcactccaagggccacacacttaac
cccggccaaagagactggaccaggtaccaaccctggcagcctggccaaaaa
>PAFTOL009245
------------------------------------------------------------
---------------------------------------------------------cag
actaaaatccataacattggcgcaaagcttgttggtgttgatcaatttggcaacaaatat
tatgagaatatgaatgttca---gtgtggaaggcatagatgggtagaatatgcaagcaag
actcgttacaatgcctctcaggtgcctccagaatggcatggctggctccattacatcact
gatcatacaggggatgagcttctcatgctgaggccaagcaggtatggagttgagcacaag
gagaacttctctggagagggtgatgagtacatttatcactccaagggccacacgcttaac
cctggccaaagagactggaccaggtaccaaccctggcagcctggccaaaaa
>PAFTOL009249
------------------------------------------------------------
---------------------------------------------------------cag
actaaaatccataacattggcgcaaagcttgttggtgttgatcaatttggcaacaaatat
tatgagaatatgaatgttca---gtgtggtcag---------------------------
------------------------------------------------------------
------------------------------------------------------------
------------------------------------------------------------
---------------------------------------------------
>PAFTOL009251
------------------------------------------------------------
---------------------------------------------------------cag
actaaaatccataacattggcgcaaagcttgttggtgttgatcaatttggcaacaaatat
tatgagaatatgaatgttca---gtgtggtcag---------------------------
------------------------------------------------------------
------------------------------------------------------------
------------------------------------------------------------
---------------------------------------------------
>PAFTOL009255
------------------------------------------------------------
---------------------------------------------------------cag
actaaaatccataacattggcgcaaagcttgttggtgttgatcaatttggcaacaaatat
tatgagaatatgaatgttca---gtgtggaaggcacaggtgggtagaatatgcgagcaag
actcgttacaatgcctcccaggtgcctgcagaatggcatggctggctccattacattact
gatcatacaggggatgagcttctcatgctgaggccaagcaggtatggagttgagcacaag
gagaacttctctggagagggcgatgagtacatttaccactccaagggccacacgcttaac
cctggccaaagagactggaccaggtaccaaccctggcagcctggcaaaaaa
>PAFTOL009257
------------------------------------------------------------
---------------------------------------------------------cag
actaaaatccataacattggcgcaaagcttgttggtgttgatcaatttggcaacaaatat
tatgagaatatgaatgttca---gtgtggaaggcacaggtgggtagaatatgcgagcaag
actcgttacaatgcctcccaggtgcctgcagaatggcatggctggctccattacatcact
gatcatacaggggatgagcttctcatgctgaggccaagcaggtatggagttgagcacaag
gagaacttctctggagagggcgatgagtacatttaccactccaagggccacacgcttaac
cctggccaaagagactggaccaggtaccaatcctggcagcctggcaaaaaa
>PAFTOL009259
atggcgtcgataattaggagcgtcctcaaatcgatcagagagaaaggcttgaccaatttc
atccgcgagctcaaagatgaaggttatactgattcatctttgttctgttctttcaggcag
actaaaatccataacattggcgctaagcttgttggtgttgatcaatttggcaacaaatat
tatgagaatatgaatgttca---gtgtggaaggcacaggtgggtagaatatgcragcaag
actcgttacaatgcctctcaggtgcctccagaatggcatggctggctccattacatcact
gatcatacaggggatgagcttctcatgctgaggccaagcaggtatggagttgagcacaag
gagaacttctctggagagggtgatgagtacatttatcactccaagggccacacgcttaac
cctggccaaagagactggaccaggtaccaaccctggcagcctggccaaaag
>PAFTOL009263
------------------------------------------------------------
---------------------------------------------------------cag
actaaaatccataacattggcgcaaagcttgttggtgttgatcaatttggcaacaaatat
tatgagaatatgaatgttca---gtgtggaaggcatagatgggtagaatatgcaagcaag
actcgttacaatgcctctcaggtgcctccagaatggcatggctggctccattacatcact
gatcatacaggcgatgagcttctcatgctgaggccaagcaggtatggagttgagcacaag
gagaacttctctggagagggtgatgagtacatttatcactccaagggccacacgcttaac
cctggccaaagagactggaccaggtaccaaccctggcagcctggccaaaaa
>PAFTOL009265
------------------------------------------------------------
---------------------------------------------------------cag
actaaaatccataacattggcgcaaagcttgttggtgttgatcaatttggcaacaaatat
tatgagaatatgaatgttca---gtgtggtcag---------------------------
------------------------------------------------------------
------------------------------------------------------------
------------------------------------------------------------
---------------------------------------------------
>PAFTOL009267
------------------------------------------------------------
---------------------------------------------------------cag
acyaaaatccataatattggcgcaaaggttgttggtgttgatcaatttggcaacaaatat
tatgagaatatgaatgttca---gtgtggaaggcacaggtgggtmgaatatgcraacaag
actcgttacaatgcctctcaggtgcctccagaatggcatggctggctccattacatgact
gatcatacaggggatgagsttctcaggctgaagccaagcaggtacggwgtcgagcacaag
gagaacttctcyggagagggtgatgagtacatttaccactccaagggccacrcccttcac
cctggccaaagagactggaccaggtaccaaccctggcagcccggccaaaaa
>PAFTOL009269
------------------------------------------------------------
---------------------------------------------------------cag
actaaaatccataatattggcgcaaaggttgttggtgttgatcaatttggcaacaaatat
tatgagaatatgaatgttca---gtttggaaggcacaggtgggtagaatatgcaaacaag
actcgttacaatgcctctcaggtgcctccagaatggcatggctggctccattacatgact
gatcatacaggggatgagcttctcatgctgaagccaagcaggtacggtgtcgagcacaag
gaaaacttctccggagagggtgatgagtacatttaccactccaagggccacacccttcac
cctggccaaagagactggaccaggtaccaaccctggcagcccggccaaaaa
>PAFTOL009271
------------------------------------------------------------
---------------------------------------------------------cag
actaaaatccataatattggcgcaaagcttgttggtgttgatcaatttggcaacaaatat
tatgagaatatgaatgttca---gtttggaaggcacaggtgggtagaatatgcaagcaag
actcgttacaatgcctctcaggtgcctccggaatggcatggctggctccattacatgact
gatcatacaggggatgagcttctcatgctgaggccaarcaggtatggagttgaccacaag
gagaacttttctggwgagggtgatgagtacatttatcactccaagggccacacgcttaac
cctggccaaagagactggaccaggtaccaaccatggcagcccggccaaaaa
>PAFTOL009279
------------------------------------------------------------
---------------------------------------------------------cag
actaaaatccataacattggmgcaaagcttgttggtgttgatcaatttggcaacaaatat
tatgagaatatgaatgttca---gtatggaaggcacaggtgggtagaatatgcaagcaag
actcgttacaaygcctctcaggtgcctccagaatggcatggctggctccattacattact
gaccatacaggggatgagcttctcatgctgaggccaagcaggtatggagttgagcacaag
gagaacttctccggagagggtgatgagtacatttaccactccaagggccacacgcttaac
cccggccaaagagactggaccaggtaccaaccctggcagcctggccaaaaa
>PAFTOL009283
------------------------------------------------------------
---------------------------------------------------------cag
actaaaatccataacattggtgcaaagcttgttggtgttgatcaatttggcaacaaatat
tatgagaatatgaatgttca---gtatggaaggcacaggtgggtagaatatgcaagcaag
actcgttacaatgcctctcaggtgcctccagaatggcatggctggctccattacatcact
gatcatacaggggatgagcttctcatgctgaggccaagcagatatggagytgagcacaag
gagaacttctctggagagggtgatgagtacatttaycactcsaagggtcacacgcttaac
cccggccaaagagactggaccaggtaccaaccctggcagcctggccaaaaa
>PAFTOL009285
------------------------------------------------------------
---------------------------------------------ggttctttcaggcag
actaaaatccataatattggcgcaaaggttgttggtgttgatcaatttggcaacaaatat
tatgagaatatgaatgttca---gtttggaaggcacaggtgggtagaatatgcaaacaag
actcgttacaatgcctctcaggtgcctccagaatggcatggctggctccattacgtgact
gatcatacaggggatgagcttctcatgctgaagccaagcaggtacggtgtcgagcacaag
gagaacttctccggagagggtgatgagtacatttaccactccaagggccacagccttcac
cctggccaaagagactggaccaggtaccaaccctggcagcccggccaaaaa
>PAFTOL009287
------------------------------------------------------------
---------------------------------------------------------cag
actaaaatccataacattggcgcaaagcttgttggtgttgatcaatttggcaacaaatat
tatgagaatatgaacgttca---gtatggaaggcacaggtgggtagaatatgcaagcaag
actcgttacaatgcctctcaggtgcctccagaatggcacggctggctccattacatcact
gatcatacaggggatgagcttctcatgctgaggccaagcaggtatggagttgagcacaag
gagaacttctctggagagggtgatgagtacatttaccactccaagggccacacgcttaac
cccggccaaagagactggaccaggtaccaaccctggcagcctggccaaaaa
>PAFTOL009289
------------------------------------------------------------
------------------------------------------------------------
------------------------------------------------------------
---------------------------ggaaggcacagatgggtagaatatgcaagcaag
actcgttacaatgcctctcaggtgcctccagaatggcatggctggctccattacatcact
gatcatacaggggatgagcttctcatgctgaggccaagcaggtatggagttgagcacaag
gagaacttctctggagagggtgatgagtacatttatcactccaagggccacacgcttaac
cctggccaaagagactggaccagrtatcaatcctggcagcctggccaaaaa
>PAFTOL009291
------------------------------------------------------------
---------------------------------------------------------cag
actaaaatccataacattggcgcaaagcttgttggtgttgatcaatttggcaacaaatat
tatgagaatatgaatgttca---gtatggaaggcacaggtgggtagaatatgcwagcaag
actcgttacaatgcctctcaggtgcctccagaatggcacggctggctccattacatcact
gatcatacaggggatgcgcttctcatgctgaggccaagcaggtatggagtwgagcacaag
gagaacttctctggagagggtgaygagtacatttaccactccaagggccacacgcttaac
cccggccaaagagactggaccaggtaccaaccctggcagcctggccaaaaa
>PAFTOL009295
------------------------------------------------------------
---------------------------------------------------------cag
actaaaatccataacattggtgcaaagcttgttggtgttgatcaatttggcaacaaatat
tatgagaatatgaatgttca---gtatggtcag---------------------------
------------------------------------------------------------
------------------------------------------------------------
------------------------------------------------------------
---------------------------------------------------
>PAFTOL009297
------------------------------------------------------------
---------------------------------------------------------cag
actaaaatccataacattggcgcaaagcttgttggtgttgatcaatttggcaacaaatat
tatgagaatatgaatgttca---gtgtggaaggcacaggtgggtagaatatgcaarcaag
aatcgttacaatgcctctcaggtgcctccagaatggcatggctggctccattacatcact
gatcatacaggggatgagcttctcatgctgaggccaagcaggtatggagttgagcacaag
gagaacttctctggagagggtgatcagtacatttatcactccaagggccacacgcttaac
cctggccaaagagactggactaggtaccaaccctggcagcctggccaaaaa
>PAFTOL009299
------------------------------------------------------------
---------------------------------------------------------cag
actaaaatccataacattggcgcaaagcttgttggtgttgatcaatttggcaacaaatat
tatgagaatatgaatgttca---gtgtggwaggcatagatgggtagaatatgcaagcaag
actcgttacaatgcttctcaggtgcctccagaatggcatggctggctccattacatcact
gatcatacaggggatgagcttctcatgctgaggccaagcaggtatggagttgagcacaag
gagaacttctctggagagggtgatgagtacatttatcactccaagggccacacgcttaac
cctggccaaagagactggaccaggtaccaaccctggcagcctggccaaaaa
>PAFTOL009301
------------------------------------------------------------
---------------------------------------------------------cag
actaaaatccataacattggcgcaaagctcgttggtgttgatcaatttggcaacaaatat
tatgagaatatgaatgttca---gtgtggagggcatagatgggtagratatgcmagcaag
actcgttacaatgcctctcargtgcctccrgaatggcatggctggctccattacatcact
gatcatacaggcgatgagcttctcatgctgaggccaagcaggtatggagttgagcacaag
gagaacttctctggagrgggtgatgagtacatttatcactccaagggccacacgcttaac
cctggccaaagagac------------------------------------
>PAFTOL009303
------------------------------------------------------------
---------------------------------------------------------cag
actaaaatccataacattggcgcaaagcttgttggtgttgatcaatttggcaacaaatat
tatgagaatatgaatgttca---gtgtggtcag---------------------------
------------------------------------------------------------
------------------------------------------------------------
------------------------------------------------------------
---------------------------------------------------
>PAFTOL009311
------------------------------------------------------------
---------------------------------------------------------cag
actaaaatccataatattggcgcaaaagtagttggtgttgatcaattcggcaacaagtat
tatgagaatatgaatgttca---gtttggaaggcacaggtgggtggaatatgcgagcaag
aatcgttacaatgcctctcaggttcctccagaatggcatggctggcttcattacatgact
gatcacactggggatgagctgctcatgctgaagccgagcaggtatggagttgagcacaag
gagaacttctctggagagggtgatgagtacatctaccattccaagggccacgctcttaac
cccggccaaagagactggaccaggtaccaatcatggcagcctggccagaaa
>PAFTOL009313
------------------------------------------------------------
------------------------------------------------------------
------------------------------------------------------------
---------------------------ggacggcacaggtgggtagaatacgstaacaag
aaccgctacaatgcttcgcaggtgccrccagaatggcatggctggcttcatcacatgact
gatcacacgggggatgagcttctcgctctgaagcccagcaggtatggagttcagcacaag
gagaacttctctggagagggtgatgagtacatttaccattccaagggccatgcccttcac
cccggccaaagagactggaccaggtaccaaacctggcagcctggccagaaa
>PAFTOL009315
------------------------------------------------------------
------------------------------------------------------------
------------------------------------------------------------
---------------------------ggaaggcacaggtgggtagaatatgcaagcaag
aatcgttacaatgcctcccaggtgcctccagaatggcatggctggcttcattacatgact
gatcacacaggggatgagcttctcatgctgaagccgagtaggtatggagttgaccataag
gaaaacttctctggagagggcgacgagtacatctaccactccaagggccatgctcttaac
cctggccaaagagactggacc------------------------------
>PAFTOL009319
------------------------------------------------------------
---------------------------------------------------------cag
actaaaatccataatattggcgcaaagcttgttggtgtcgaccaatatggcaacaagtat
tatgagaatatgaatgttca---atatggaaggcacaggtgggtagaatatgcaagcaag
aatcgttacaatgcctcccaggtgcctccagaatggcatggctggcttcattacgtgact
gatcacacaggggatgagcttctcatgctgaagccgagcaggtatggaattgaccacaag
gaaaacttctctggagagggcgatgagtacatctaccactccaagggccatgctctcaac
cctggccaaagagactggaccaggtaccaacgctggcagcctggccagaag
>PAFTOL009321
------------------------------------------------------------
---------------------------------------------------------cag
actaaaatccataatattggtgcaaagcttgttggtgttgatcaatttggcaacaagtat
tatgagaatatgaatgttca---atttggaaggcacaggtgggtagaatatgcaagcaag
actcgttacaatgcctcccaggtgcctccagaatggcatggctggcttcattacatgact
gatcacacaggggatgagcttctcatgctgaggccgagcaggtatggggctgaccacaag
gaaaacttctctggagagggtgatgagtacatttaccactccaagggccatgctcttaac
cctggccaaagagactggaccaggtaccaaagctggcagcctggcmagaag
>PAFTOL013501
------------------------------------------------------------
---------------------------------------------------------cag
actaaaatccataacattggcgcaaagcttgttggtgttgatcaatttggcaacaaatat
tatgagaatatgaatgttca---gtatggaaggcacaggtgggtagaatatgcaagcaag
actcgttacaatgcctctcaggtgcctccagaatggcayggctggctccaytacatcact
gatcatacaggggatgagcttctcatgctgaggccaagcaggtatggagtwgagcacaag
gagaacttctctggagagggtgatgagtacatctaccactccaagggccacacgcttaac
cccggccaaagagactggaccaggtaccaaccctggcagcctggccaaaaa
>SRR5036296
------------------------------------------------------------
------------------------------------------------------------
------------------------------------------------------------
---------------------------ggaaggcatagatgggtagaatatgcaagcaag
actcgttacaatgcctctcaggtgcctccagaatggcatggctggctccattacatcact
gatcatacaggggatgagcttctcatgctgaggccaagcaggtatggagttgagcacaag
gagaacttctctggagagggtgatgaatacatttatcactccaagggccacacgcttaac
cctggccaaagagactggaccaggtaccaaccctggcagcctggccaaaaa
>SRR5137211
------------------------------------------------------------
---------------------------------------------------------cag
actaaaatccataacattggcgcaaagcttgttggtgttgatcaatttggcaacaaatat
tatgagaatatgaatgttca---gtgtggaaggcatagatgggtagaatatgcaagcaag
actcgttacaatgcctctcaggtgcctccagaatggcatggctggctccattacattact
gatcatacaggggatgagcttctcatgctgaggccaagcaggtatggagttgagcacaag
gagaacttctctggagagggtgatgagtacatttatcattccaagggccacacgcttaac
cctggccaaagagactggaccaggtaccaaccctggcagcctggccaaaaa
>SRR5137212
------------------------------------------------------------
---------------------------------------------------------cag
actaaaatccataacattggcgcaaagcttgttggtgttgatcaatttggcaacaagtat
tatgagaatatgaatgttca---gtgtggaaggcacaggtgggtagaatatgcaagcaag
actcgttacaatgcctctcaggtgcctccagaatggcatggctggctccattacatgact
gatcatacaggggatgagcttctcatgctgaagacaagcaggtatggagttgagcacaag
gagaacttctctggagagggtgatgagtacatttacaactc-------------------
--------------------------------------------------a
>SRR5137213
------------------------------------------------------------
---------------------------------------------------------cag
actaaaatccataacattggtgcaaagcttgttggtgttgatcaatttggcaacaaatat
tatgagaatatgaatgttca---gtgtggaaggcatagatgggtagaatatgcaagcaag
actcgttacaatgcctctcaggtgcctccagaatggcatggctggctccattacatcact
gatcatacaggcgatgagcttctcatgctgaggccaagyargtatggagttgagcacaag
gagaacttctctgragagggtgatgagtacatttatcactccaagggccacacgcttaac
cctggccaaagagactggaccaggtaccaaccctggcagcctggccaaaaa
>SRR7905849
atggcgtcgatagttaggagcgtcctcaaatcgatcagagagaaaggcttgaccaatttc
attcgcgagctcaaagaagaaggttatacgagatgtctattggatggcaaccttctgcag
actaaaatccataatattggcgcaaagcttgttggtgttgatcaatttggcaacaaatat
tacgagaatatgaatgttca---gtgtggaaggcacaggtgggtagaatatgcaaacaag
actcgttacaatgcctctcaggtgcctccagaatggcatggctggctccattacattact
gatcatacaggggatgagcttctcatgctgaggccaagcaggtatggacttgagcacaag
gagaacttctctggagagggtgatgagtacatttaccactccaagggccacacgcttcac
cctggccaaagagactggaccaggtaccaaccctggcagcctggccaaaaa
>SRR7905861
atggcgtcgatagttaggagcgttctcaaatcgatcaaagagaaaggcttgatcaatttc
atccgcgagctcaaagatgaaggttatacgagatgtctggtcgatggcaaccttctgcag
actaaaatccataacattggcgcaaagcttgttggtgttgatcaatttggcaacaaatat
tatgagaatatgaatgttca---gtgtggaaggcacagatgggtagaatatgcaagcaag
actcgttacaatgcctctcaggtgcctccagaatggcatggctggctccattacatcact
gatcatacaggggatgagcttctcatgctgaggccaagcaggtatggagttgagcacaag
gagaacttctctggagagggtgatgagtacatttatcactccaagggccacacgcttaac
cctggccaaagagactggaccaggtaccaaccctggcagcctggccaaaaa
>SRR7905862
atggcgtcgatagttaggagcgtcctcaaatcgatcaragagaaaggcttgagcaatttc
atccgcgagctaaaagaagaaggttatacgaaatgtctrttkgatggcaaccttctgcag
acyaaaatccataatattggcgcaaaggttgttggtgttgatcaatttggcaacaaatat
tatgagaatatgaatgttca---gtgtggaaggcacaggtgggtmgaatatgcaaacaag
actcgttacaatgcctctcaggtgcctccagaatggcatggctggctccattacatgact
gatcatacaggggatgagcttctcatgctgaagccaaggaggtacggactygagcacaag
gagaacttctctggcgagggcgatgagtacatytaccactccaagggccacacccttcac
cctggccaaagagactggaccaggtaccaaccctggcagcccggccaaaaa
>SRR8327214
atggcgtcgatagttaggagcgttctcaaatcgatcagagagaaaggcttgaccaatttc
atccgggagctcaaagatgaaggttatacgagatgtctgttggatggcaaccttctgcag
actaaaatccataacattggtgcaaagcttgttggtgttgatcaatttggcaacaaatat
tatgagaatatgaatgttca---gtgtggaaggcacagatgggtagaatatgcaagcaag
actcgttacaatgcctctcaggtgcctccagaatggcatggctggctccattacatcact
gatcatacaggggatgagcttctcatgctgaggccaagcaggtatggagttgagcacaag
gagaacttctctggagagggtgatgagtacatttatcactccaagggccacacgcttaac
cctggccaaagagactggaccagatatcaatcctggcagcctggccaaaaa
