# Supplementary material for: Phylogenomics and classification of Cactaceae based on hundreds of nuclear genes
Source: Plant Syst Evol. 2025 Aug 11;311(5):28. doi: 10.1007/s00606-025-01948-z (PMC12339657; doi:10.1007/s00606-025-01948-z)
Supplement: Supplementary file 4 — Online Resource 4: Containing alignments and RAxML gene trees for all included loci and all phylogenetic datasets (ZIP 10372 KB) [file 606_2025_1948_MOESM4_ESM.zip › de Vos et al_ESM_4/ESM_data_alignments/QCP/6636_consensus.mafft.fasta]

>PAFTOL004567
---------caggtgattttatataggagtggactggtaacggctgctgcctcctttgtc
gtggctggttccacagcctttttgcctgccgactcctttctaaagcaaaccctcgagcaa
agccttgatgttttctatgtattgggcgctgctggactaggcctctccctgtacttcata
cacatctatgtgactgaaatcaagcgcaccctacaagcactttgggccttgggagttgtt
ggctctttagccacctatattgcccttgctcaacctgctggtcaaggcctggtgcagtat
gttcttgatcacccaactgctgtctggtttattggtcccctttttgcttctctcacaggg
ctggttttcaagga---------------------------agggctctgctatgggaag
ctagaagctggggttcttactttcataatacccgctgttcttctagctcacctg------
------------------------------------------------------------
------------------------------------------------------------
------------------------------------------------------------
---------
>PAFTOL004568
gatacattacaggtgattttatataggagtggactggtaacggctgctgcctcctttgtt
gtggctggttccacagccttcttgcccgccgactcttttctaagacaaaccctcgagcaa
aaccttgatgttttctatctatttggagctgctggactaggcctctccctgtacttcata
cacatctatgtcactgaaatcaagcgcaccctgcaagcactttgggccttgggagttgtt
ggctctttagccacccacattgctcttgctcaaccagctggacaaggcctggtgcagtat
gtscttgatcatccaactgctgtctggtttattggtcccctttttgctgcccttacmggg
ctggttttcaagga---------------------------agggctctgctatgggaag
------------------------------------------------------------
------------------------------------------------------------
------------------------------------------------------------
------------------------------------------------------------
---------
>PAFTOL004572
------------------------------------------------------------
------------acagcctttttgccggccgactcttttctaaagcaaacccttgagcaa
agccttgatgttttctatctattgggagctgcgggactaggcctctccctgtatttcata
cacatctatgttactgaaatcaagcgcaccctgcaagcactttgggcsttgggagttgtt
ggctctttagccacctatatcgcccttgctcaaccagctggtcaaggccttgtgcagtat
gttcttgatcatccaactgctgtctggtttattggtcccctttttgctgctctcacaggg
ctggttttcaaggaagactgtctgtatggggattactaaacagggctctgctatgggaag
ctagaagctggggttcgaaataatttgg---------------------aacagac---a
ggtgtaattgatgatggagtcaaatcaa---------gccttctgggtctatggatggcc
ctcttcattgtttttgctggaagaaaattcactcagcccatgaag---------------
------------------------------------------------------------
---------
>PAFTOL004573
------------------------------------------------------------
------------------------------------------------------------
------------------------------------------------------------
cacatctatgttactgaaatcaagcgcaccctgcaagcactttgggccttgggagttgtt
ggctctttagccacctatatcacccttgctcaaccagctggtcaaggcctggtgcastat
gttcttgatcatccaactgctgtctggtttattggtcccctttttgctgctctcacaggg
ytggttttcaagga---------------------------agggctctgctatgggaag
ctagaagctggggttcttactttcataatacctgctgttcttctagctcatctg------
------------------------------------------------------------
------------------------------------------------------------
------------------------------------------------------------
---------
>PAFTOL004574
gatacattgcaggtgattttatataggactggactggtaacggctgctgcctcctttgtc
gtggctggttccacagcctttttgcctgccgactcttttctaaagcaaaccctcgagcaa
agccttgatgttttctatctattgggagctgctggactaggcctctccctgtacttcata
cacatctatgtgactgaaatcaagcgcaccctgcaagcactttgggccttgggagttgtt
ggctctttagccacctataccgcccttgctcaaccagctggtcaaggcctggtgcagtat
gttcttgatcatccaactgctgtctggtttattggtcccctttttgctgctctcacaggg
ctggttttcaagga---------------------------aggkctctgctatgggaag
ctagaagctggggttcttactttcataatacccgctgttcttctagctcacctg------
------------------------------------------------------------
------------------------------------------------------------
------------------------------------------------------------
---------
>PAFTOL004577
---------------------------actggactggtaacagctgctgcctcctttgtc
gtggctggttccacagcctttttgccggccgactcttttctgaagcaaaccctcgagcaa
agccttgatgttttctatctattgggagctgctggactaggcctctccctgtacttcata
cacatctatgtgaccgaaatcaagcgcaccctgcaggcactctgggccttgggagttgtt
ggctctttagccacctatatygcccttgctcaaccagcaggtcaaggcctggtgcagtat
gttcttgatcatccaactgstgtctggtttattggtcccctttttgctgcyctcacaggs
ctggttttcaagga---------------------------agggctctgctatgggaag
ctagaagctggggttcttactttcataatacccgctgttcttctagctcacctgac---a
ggtgtwattgatgatggagttaaatcaa---------gccttctgggtatatggatggcc
ctcttcattgtttttgctggaagaaaattcactcagccgatgaag---------------
------------------------------------------------------------
---------
>PAFTOL004578
------------------------------------------gctgctacctcctttgtc
gtggctggttccacagcttttttgcctgcygaytcttttctaaagcaaasccttgagcaa
agccttgatgttttctatctattgggagctgctggactaggcctctccctgtacttcata
cacatctatgttactgaaatcaagcgcaccctgcaagcrctttgggccttgggagtcktt
ggctctttagccacctatatcamccttgctcaaccagctggtcaaggyctggtgcagtat
gttcttgatcatccaactgctgtctggtttattggtcccctttttgctgctctgacaggg
ctggttttcaagga---------------------------agggctctgctatgggaag
ctagaagctggkgttcttacwttcrtaatacccgctgttcttctggcccacctgac---a
ggtgtaattgatgatggagttaaatcaa---------gccttctgggtctatggatggcc
cttttcattgtttttgcaggaagaaaattcactcagcccatgaaggatgacattggtgac
aagtctgtgttcatgttcaacgcccttccggatgaggagaaggcggctttgcttgagaag
cttgggaag
>PAFTOL004582
---------------------------actggattggtaacggctgctgcctcctttgtt
gtggctggttccacagcctttttgcctgccgagtcttttctaaagcaaaccctcgagcaa
agccttgatgttttctatctattgggagctgctggactaggcctctccctgtacttcata
cacatctatgttactgaaatcaagcgcaccctgcaagcactttgggccttgggagttgtt
ggctctttagccacctatatcgcccttgctcaaccagctggtcaaggcctggtgcagtat
gttcttgatcatccaactgctgtctggtttattggtcccctttttgctgctctcacaggg
ctggttttcaagga---------------------------agggctctgctatgggaag
ctagaagctggggttcttactttcgtaatacccgctgttcttctagctcacctg------
------------------------------------------------------------
------------------------------------------------------------
------------------------------------------------------------
---------
>PAFTOL004583
gatacattgcaggtgattttatacaggactggactggtaacggctgctgcctcctttgtc
gtggctggttccacagcctttttgcctgccgactcttttctaaagcaaaccctcgagcaa
agccttgatgttttctatctattgggagctgctggactgggcctctccctgtacttcata
cacatctatgtgactgaaatcaagcgcaccctgcaagcactttgggccttgggagttgtt
ggctctttagccacctatattgcccttgctcaaccagctggtcaaggcctggtgcggtat
gttcttgatcatccaactgctgtctggtttattggtcccctttttgctgctctmacaggg
ctggtgttcaagga---------------------------agggctctgctatgggaag
ctagaagctggggttcttactttcataatacccgctgttcttctagctcacctg------
------------------------------------------------------------
------------------------------------------------------------
------------------------------------------------------------
---------
>PAFTOL004584
---------------------------actggactggtaacggctgctgcctcctttgtc
gtggctggttccacagcctttttgccggccgactcttttctaaagcaaaccctcgagcaa
agccttgatgttttctatctattgggagctgctggactaggcctctccctgtacttcata
cacatctatgtgaccgaaatcaagcgcaccctgcaggcactctgggccttgggagttgtt
ggctctttagccacctatatcgcccttgctcaaccagcaggtcaaggcctggtgcagtat
gttcttgatcatccaactgctgtctggtttattggtcccctttttgctgccctcacaggc
ctggttttcaagga---------------------------agggctctgctatgggaag
ctagaagctggggttcttactttcataatacccgctgttcttctagctcacctgac---a
ggtgtaattgatgatggagttaaatcaa---------gccttctgggtctatggatggcc
ctcttcattgtttttgctggaagaaaattcactcagccaatgaag---------------
------------------------------------------------------------
---------
>PAFTOL004585
------------------------------------------------gcttccttcgtt
gtggctggttccacagcctttttgccagccgactcttttctaaagcaaaccctcgagcaa
agccttgatgttttctatctattgggtactgctggattaggcctctccctgtactttata
cacatctatgtgactgcaatcaagcgcaccctgcaagcactttgggcyttgggtgttgtt
ggctctttggcyacctatattgcccttgctcaaccagccagtcaaggcctggtgcagtat
gtacttgataacccgactgctgtctggtttgttggccccctttttgctgctcttacaggg
ttggttttcaagga---------------------------aggcctctgctatgggaag
ctagaagctggggttcttactttcataatacccaccattcttctaggtcacctgac---a
ggtttgatggatgatggagttaaatcga---------gccttctgggtctgtggatggcc
ctcttcattgtgtttgctgggagaaaattcactcagcctatgaag---------------
------------------------------------------------------------
---------
>PAFTOL004587
---------------------------------------------------------gtc
atggctggttccacagcctttttgcctgccgactcttttctaaagcaaaccctcgggcaa
agccttgatgttttctatctattgggagctgctggactaggcctctccctgtacttcata
catatctatgtgactgaaatcaagcgcaccttgcaagcactttgggccttgggagttgtt
ggctctttagccacctatatcgcccttgctcaaccagctggtcaaggcctggtgcagtat
gttcttgatcatccaactgctgtctggtttattggtcccctttttgctgctctcacaggg
ctggttttcaagga---------------------------aggactctgctatgggaag
ctagaagctggggttcttactttcataatacccgctgttcttctagctcacctg------
------------------------------------------------------------
------------------------------------------------------------
------------------------------------------------------------
---------
>PAFTOL004590
gatacactgcaggtgattttatataggactggattggtaacggctgctgcctccttggtc
gtggctggttccacagcctttttgccagctgactcttttctaaagcagaccctcgaacaa
agccttgatgttttctatctattgggagctgctggactaggcctctccctgtacttcata
cacatctatgtgactgaaatcaagcgcaccctgcaagcactctgggccttgggagttgtt
ggctctttagccacctatatcgcccttgctcaaccagcaggtcaaggcctggtgcagtat
gttcttgatcatccaactgctgtctggtttattggtcccctttttgctgctctcacaggg
ctggttttcaagga---------------------------agggctctgctatgggaag
ttagaagctggggttcttactttcataatacccgctgttcttctagctcacctgac---a
ggtgtaattgatgatggagttaaatcaa---------gccttctaggtctatggatggcc
ctcttcattgtttttgctggaagaaaattcactcagccgatgaag---------------
------------------------------------------------------------
---------
>PAFTOL004591
---------------------------------ttggtaacggctgctgcctccttggtc
gtggctggttccacagcctttttgccagctgactcttttctaaagcagaccctcgaacaa
agccttgatgttttctatctattgggagctgctggactaggcctctccctgtacttcata
cacatctatgtgactgaaatcaagcgcaccctgcaagcactctgggccttgggagttgtt
ggctctttagccacctatatcgcccttgctcaaccagcaggtcaaggcctggtgcagtat
gttcttgatcatccaactgctgtctggtttattggtcccctttttgctgctctcacaggg
ctggttttcaagga---------------------------agggctctgctatgggaag
ctagaagctggggttcttactttcatagtacccactgttcttctagctcacctg------
------------------------------------------------------------
------------------------------------------------------------
------------------------------------------------------------
---------
>PAFTOL004593
gatacattgcaggtgattttatataggactggactggtaacggctgctgcctcctttgtt
gtggctggttccacagcctttttgcctgccgactcttttctaaagcaaaccctcgagcaa
aaccttgatgttttctatctattgggagctgctggactaggcctctccctgtacttcata
cacatctatgtgactgaaatcaagcgcaccctgcaagcactttgggccttgggagttgtt
ggctctttagccacttatatcgcccttgctcaaccagctggtcaaggcctggtgcagtat
gttcttgatcatccaactgctgtctggtttattggtcccctttttgctgctctcacaggg
ctggttttcaagga---------------------------agggctctgctatggaaag
ctrgaagctggggttcttactttcataatacccgctgttcttctagctcacctgac---a
ggtgtaattgacgatggagttaaatcaa---------gccttctgggtctatggatggcc
ctcttcattgtttttgctgggagaaaattcactcagcccatgaag---------------
------------------------------------------------------------
---------
>PAFTOL004594
------------------------------------------------gcctcctttgtt
gtggctggttccacagcctttttgccggctgactcttttctaaagcaaaccctcgagcaa
agccttgatgttttctatctattgggagctgcgggactaggcctctccckgtacttcata
cacatctatgtgaccgaaatcaagcgcaccctgcaggcactctgggccttgggagttgtt
ggctctttagccacytatatcgcccttgctcaaccagcaggtcaaggcctggtgcagtat
gttcttgatcatccaactgctgtctggttgattggtcccctttttgctgctctcacaggg
ctggttttcaagga---------------------------agggctctgctatgggaag
ttagaagctggggttcttactttcataatacccrctgttcttctagctcaccwgac---a
ggtgtaattgatgatggagttaaatcaa---------gccttctgggtctatggatggcc
ctcttcattgttttygctggaagaaaattcactcagccaatgaag---------------
------------------------------------------------------------
---------
>PAFTOL004596
---------------------------actggactggtaacggctgctgcctcctttgtc
gcggctggttccacagcttttttgcctgccgactcttttctaaagcaaaccctcgagcaa
agccttgatgttttctatctattgggagctgctggactaggcctctccctgtacttcata
cacatctatgttacggaaatcaagcgcaccctgcaagcactttgggccttgggagtcgtt
ggctctttagccacctatatcacccttgctcaaccagctggtcaaggcctggtgcagtat
gttcttgatcatccaactgctatctggtttattggtcccctttttgctgctctgacaggg
ctggttttcaagga---------------------------agggctctgctatgggaag
ctagaagctggggttcttactttcataatacccgctgttcttctagctcacctgac---a
ggtgtaattgatgatggagttaaatcaa---------gccttctgggtctatggatggcc
cttttcattgtttttgcaggaagaaaattcactcagcccatgaag---------------
------------------------------------------------------------
---------
>PAFTOL004597
---------------attttatataggactggactggtaacggctgctgcctcctttgtc
ttggctggttccacagcctttttgcctgccgactcttttctaaaacaaaccctcgagcaa
agccttgatgttttctatctattgggagctgctggactgggcctctccctgtacttcata
cacatctatgtgactgaaatcaagcgaaccctgcaagcactttgggccttgggagttgtt
ggctctttagccacctatatcgccctcgctcaaccagctggtcaaggcctggtgcagtat
gttcttgatcatccaactgctgtctggtttattggtcccctttttgctgctctcacaggg
ttggtgttcaagga---------------------------agggctctgctatgggaag
ctagaagctggggttcttactttcataatacctgctgttcttctagctcacctg------
------------------------------------------------------------
------------------------------------------------------------
------------------------------------------------------------
---------
>PAFTOL004598
------------------------agaactggactggtaacagctgctgcctcctttgtt
gtggctggttccacagcctttttgccggctgactcttttctaaagcaaaccctcgagcaa
agccttgatgttttctatctattgggagctgcgggactaggcctctccctgtacttcata
cacatctatgtgaccgaaatcaagcgcaccctgcaggcactctgggccttgggagttgtt
ggctctttagccacctatatcgcccttgctcaaccagcaggtcaaggcctggtgcagtat
gttcttgatcatccaactgctgtctggttgattggtcccctttttgctgctctcacaggg
ctggttttcaagga---------------------------agggctctgctatgggaag
ttagaaac---------------------------------------------------a
ggtgtaattgatgatggagttaaatcaa---------gccttctaggtctatggatggcc
ctcttcattgtttttgctggaagaaagttcactcagccgatgaag---------------
------------------------------------------------------------
---------
>PAFTOL004599
------------------------------------------------------------
---------------------------------tcttttctaaagcaaaccctcgaacaa
agccttgatgttttctatctattgggagctgctggactaggcctctccctgtactttata
cacatctatgtgactgaaatcaagcgcaccctgcaagcactctgggccttgggagttgtt
ggctctttagccacctatatcgcccttgctcaaccagcatgtcaaggcctggtgcagtat
gttcttgatcatccaactgctgtctggtttattggtcccctttttgctgctctcacaggg
ctggttttcaagga---------------------------agggctctgctatgggaag
ctagaagctggggttcttactttcataatacccgctgttcttctagctcacctgac---a
ggtgtaattgatgatggagttaaatcaa---------tccttctaggtctatggatggct
ctcttcattgtttttgctggaagaaaattcactcagccgatgaag---------------
------------------------------------------------------------
---------
>PAFTOL004600
---------------------tataggactggactggtaacggctgctgcctcctttgtc
atggctggttccacagcctttttgccagccgactcttttctaaagcaaacccttgaacaa
agccttgatgttttctatctattgggagctgctggactaggcctctccctgtacttcata
cacatctatgtgactgaaatcaagcgcaccctgcaagcactctgggccttgggagttgtt
ggytctttagccacctatatcgcccttgctcaaccagcaggtcaaggcctggtgcagtat
gttcttgatcatccaactgctgtctggtttattggtcccctttttgctgctctcacaggg
ctggttttcaagga---------------------------agggctctgctatgggaag
ttagaagctggggttcttactttcataatacccactgttcttctagctcacctg------
------------------------------------------------------------
------------------------------------------------------------
------------------------------------------------------------
---------
>PAFTOL004601
------------gtgattttatacaggactggactggtaacggctgctgcctcctttgtc
gtggctgggtccacagcctttttgcctgccgactcttttctaaagcaaaccctcgagcaa
agccttgatgttttctatctattgggagctgctggactgggcctctccctgtacttcata
cacatctatgtgactgaaatcaagcgcaccctgcaagcactttgggccttgggagttgtt
ggctctttagccacctatmtcrcccttgctcaaccagctggtcaaggcctggtgcagtat
gttcttgatyatccaactgctgtctggtttattggtcccctttttgctgctctcacaggg
ctggttttcaagga---------------------------aggkctctgctatgggaag
ctagaagctggggttcttactttcataatacccgctgttcttctagctcacctg------
------------------------------------------------------------
------------------------------------------------------------
------------------------------------------------------------
---------
>PAFTOL004603
gatacattgcaggtgattttatataggagtggactggtaacggctgctgcctcctttgtc
gtggctggttccacagcctttttgcctgccgactcttttctaaagcaaaccctcgagcaa
agccttgatgttttctatctattgggagctgctggactaggcctctccmtgtacttcata
cacatctatgtcactgaaatcaagcgcaccctgcaagcactttgggccttgggagttgtt
ggctctttagccacctatatygcccttgctcaaccagctggtcaaggcctggtgcagtat
gttcttgatcatccaactgctgtctggtttattggtcccctttttgctgctctcacaggg
ctggttttcaagga---------------------------agggctctgctatgggaag
ctagaagctggggttcttactttcataatacccgctgttcttctagctcatctg------
------------------------------------------------------------
------------------------------------------------------------
------------------------------------------------------------
---------
>PAFTOL004604
gatacattgcaggtgattttatataggagtggactggtaacggctgctgcctcctttgtc
gtggctggttccacagcctttttgcctgccgactcttttctaaagcaaaccctcgagcaa
agccttgatgttttctatctattgggagctgctggactaggcctctccctgtacttcata
cacatctatgtcactgaaatcaagcgcaccctgcaagcactttgggccttgggagttgtt
ggctctttagccacctatatcgcccttgctcaaccagctggtcaaggcctggtgcagtat
gttcttgatcatccaactgctgtctggtttattggtcccctttttgctgctctcacaggg
ctggttttcaagga---------------------------agggctctgctatgggaag
ctagaagctgggcttcttactttcataataccygctgttcttctagctcatctgac---a
ggtgtaattgatgatggagttaaatcaa---------gccttctgggtctatggatggcc
ctcttcattgtttttgctggaagaaaatttactcagcctatgaag---------------
------------------------------------------------------------
---------
>PAFTOL004605
gatacattgcaggtgattttatataggactggactggtaacggctgctgcctcctttgtc
gtggctggttccacggcctttttgcctgccgactcttttttaaagcaaaccctcgagcaa
agccttgatgttttctatctattgggagctgctggactgggcctctccctgtacttcata
cacatctatgtgactgaaatcaagcgcaccctgcaagcactttgggccttgggagttgtt
ggctctttagccacctatatcgcccttgctcagccagctggtsaaggcctggtgcagtat
gttcttgatcatccaactgctgtctggtttattggtcccctttttgctgctctcacaggg
ctggtgttcaagga---------------------------agggctctgctatgggaag
ctagaagctggggttcttactttcataatacctgctgttcttctagctcacctgac---a
ggtgtaattgatgatggagttaaatcaa---------gccttctgggtctatggatggcc
ctcttcattgtttttgctggaagaaaattcactcagcccatgaag---------------
------------------------------------------------------------
---------
>PAFTOL004608
gatacattgcaggtgattttatataggactggactggtaacggctgctgcctcctttgtc
gtgggttgttccacagcctttttgcctgccgactcttttctaaagcaaaccctcgagcaa
agccttgatgttttctatctattgggagctgctggactaggcctctccctgtacttcata
cacatctatgttactgaaatcaagcgcaccctgcaagcactttgggccttgggagttgtt
ggctctttagccacctatatcacccttgctcaaccagctggtcaaggcctggtgcagtat
gttcttgatcatccaactgctgtctggtttattggtcctctttttgctgctctcacaggg
ctggttttcaagga---------------------------agggctctgctatgggaag
ctggaagctgggcttcttactttcataatacccgctgttcttctagctcacctgac---a
ggtgtaattgatgatggagttaaatcaa---------gccttctgggtctgtggatggcc
ctcttcattgtttttgcaggaagaaaattcactcagcccatgaaggatgacattggtgac
aagtctgtgttcatgttcaacgccctttcagatgaggagaaggcagctttgcttcagaag
cttgagaag
>PAFTOL004609
gatacattgcaggtgattttatataggactggactggtaacggctgctgcctccttcgtc
atggctggttccacagcctttttgcctgccgactcttttctaaagcaaaccctcgagcaa
agccttgatgttttctatctattgggagctgctggrctaggcctctccctgtacttcata
cacatctatgttactgaaatcaagcgcaccctgcaagcactttgggccttgggagttgtt
ggctctttagccacctatatcgcccttgctcaaccagctggtcaaggcctggtgcagtat
gttcttgatcatccaactgctgtctggyttattggtcccctttttgctgctctgacaggg
ctggttttcaagga---------------------------agggctctgctatgggaag
ctagaagctggggttcttactttcgtaatacctgctgttcttctagctcacctsgt---a
cgatta------------------------------------------------------
------------------------------------------------------------
------------------------------------------------------------
---------
>PAFTOL004610
------------------------------------------------------------
------------------------------------------------------------
---------------------------------------------------------ata
cacatctatgtgactgcaatcaagcgcaccctgcaagcactttgggccttgggtgttgtt
ggctctttggccacctatattgcccttgctcaaccagccggtcaaggcctggtgcagtat
gtacttgataacccaactgctgtctggtttgttggccccgtttttgctgcccttacaggg
ttggttttcaagga---------------------------aggcctctgctatgggaag
ctagaagctgggattcttactttcataatacccaccattcttctaggtcacctgac---a
ggtttgatggatgatggagttaaatcga---------gccttctgggtctatggatggcc
ctcttcattgtttttgctgggagaaaattcactcagcctatgaag---------------
------------------------------------------------------------
---------
>PAFTOL004611
------------------------------------------------------------
------------------------------------------------------------
------------------------------------------------------tttata
cacatctatgtgactgcaatcaagcgcaccctgcaagcactttgggccttgggtgttgtt
ggctctttggccacctatattgcccttgctcaaccagccggtcaaggcctggtgcagtat
gtacttgataacccaactgctgtctggtttgttggccccgtttttgctgcccttacaggg
ttggttttcaagga---------------------------aggcctctgctatgggaag
ctagaagctgggattcttactttcataataccctccattcttctaggtcacctgac---a
ggtttgatggatgatggagttaaatcga---------gccttctgggtctgtggatggcc
ctcttcatt---------------------------------------------------
------------------------------------------------------------
---------
>PAFTOL004613
gatacactgcaggtgattttatatagaactggactggtaacggctgctgcctcctttgtc
gtggctggttccacagcctttttgccggccgactcttttctaaagcaaaccctcgaacaa
agccttgatattttttatctattgggagctgctggactaggcctctccctgtactttata
cacatctatgtgaccgaaatcaagcgcaccctgcaggcactctgggccttgggagttgtt
ggctctttagccacctacgtcgcgcttgctcaaccagcaggtcaaggcctggtgcagtat
gttcttgatcatccaactgctgtctggtttattggtcccctttttgctgctctcactggg
ctggttttcaagga---------------------------agggctctgctatgggaag
ctagaagctggggttcttactttcataatacccgctgttcttctagctcacctgac---a
ggtgtaattgatgatggagttaaatcaa---------gc---------------------
------------------------------------------------------------
------------------------------------------------------------
---------
>PAFTOL004617
gatacactgcaggtgattttatataggactggactggtaacggctgccgcctcctttgtc
gtggctggttccacagcctttttgccggccgactcttttctaaagcaaaccctcgagcaa
agccttgatgttttctatctattgggagctgctggactaggcctctccctgtacttcata
cacatctatgtgactgaaatcaagcgcaccctgcaggcactctgggccttgggagttgtt
ggctctttagccacctatgttgcccttgctcaaccagcaggtcaaggcctggtgcagtat
gttcttgatcatccatctgctgtctggtttattggtcccctttttgctgctctcacaggg
ctggttttcaagga---------------------------agggctctgctatgggaag
ctagaagctggggttcttactttcataatacccgctgttcttctagctcacctg------
------------------------------------------------------------
------------------------------------------------------------
------------------------------------------------------------
---------
>PAFTOL004618
gatacattgcaggtgattttatataggactggactggtaacggctgctgcctccttcgtc
atggctggttccacagcctttttgcctgccgactcttttctaaagcaaacccttgagcaa
agccttgatgttttctatctattgggagctgctggactaggcctctccctgtacttcata
cacatctatgttactgaaatcaagcgcaccctgcaagcactttgggccttgggagttgtt
ggctctttagccacctatatcgccyttgctcaaccagctggtcaaggcctggtkcagtat
gttcttgatcatccaactgctgtctggtttattggtcccctttttgctgctctcacaggg
ctggttttcaagga---------------------------agggctctgctatgggaag
ctagaagctggggttcttactttcgtaatacctgctrttctwctagctcacctggt---a
cgatta------------------------------------------------------
------------------------------------------------------------
------------------------------------------------------------
---------
>PAFTOL004619
------------------------------------------------gcctcctttgtt
gtggctggttccacggcctttttaccagccgactcttttctaaagcaaacccttcagcaa
agccttgatgttttctatctattgggtactgctggactaggcctctctctgtactttata
cacatctatgtgactgaaatcaagcgcaccctgcaagcactttgggccttgggtgttgtt
ggctctttgtccacctatatcgccctggctcaaccagccggtcgaggcctggtgcagtat
gtacttgataacccgacagttgtctggtttattggccccctttttgctgctctcacgggg
ctggttttcaagga---------------------------aggtctctgctatgcaaag
ctagaagctggggttcttactttcataatacctgccattcttctaggtcacctgac---a
ggtgtaatggatgatggagttaaatcaa---------gccttctaggtctgtggatggcc
ctcttcattgtatttgctggaagaaaattcactcagcctttgaag---------------
------------------------------------------------------------
---------
>PAFTOL004620
------------------------------------------------------------
------ggttccacagccttttggcctgccgactctgttttaaagcaaaccctcgagcaa
agccttgatgttttctatctattgggagctgctggactaggcctctcmctktacttcata
cacatctatgttactgaaatcaagcgcaccctgcaagcactttgggccttgggagttgtt
ggctctttagccacctayatcgcccttgctcaaccagctggtcaaggcctggtgcagtat
gttcttgatcatccaactgctgtctggtttattggtccsctttttgctgctctcacaggg
ctggttttcaagga---------------------------agggctctgctatgggaag
ctagaagctggggctcttactttcgtaatacctgctgttcttctagctcacctggt---a
cgatta------------------------------------------------------
------------------------------------------------------------
------------------------------------------------------------
---------
>PAFTOL004623
------------------------------------------------------------
------------------------------------------aagcaaacccttgagcaa
agccttgatgttttctatctattgggagctgctggactaggcctctccctgtacttcata
cacatctatgttactgaaatcaagcgcaccctgcaagcactttgggccttgggagttgtt
ggctctttagccacctacatcgcccttgctcagccagctggtcaaggcctggtgcagtat
gttcttgrtcatccaactgctgtctggtttattggtcccctttttgctgctctcacaggg
ctggtcttcaagga---------------------------agggctctgctatgggaag
ctagaagccggggttcttactttcgtaatacctgccgttcttctagctcacctg------
------------------------------------------------------------
------------------------------------------------------------
------------------------------------------------------------
---------
>PAFTOL004624
------------------------------------------------------------
---------tccacagcctttttgccagccgactcttttctaaagcagaccctcgaacaa
agccttgatgttttctatctattgggagctgctggactaggcctctcgctgtacttcata
cacatctatgtgactgaaatcaagcgcaccctgcaagcactctgggccttgggagttgtt
ggttctttagccacctatatcgcccttgctcaaccagcaggtcaaggcctggtgcagtat
gttcttgatcatccarctgctgtctggtttattggtcccctttttgctgctctcacaggg
ctggttttcaagga---------------------------agggctctgctatgggaag
ttagaagctggggttcttactttcataatacccactgttcttctagctcacctg------
------------------------------------------------------------
------------------------------------------------------------
------------------------------------------------------------
---------
>PAFTOL004625
gatacactgcaggtgattttatataggactggactggtaacggctgctgcctcctttgtc
gtggctggttccacagcctttttgccggccgactcttttctaaagcaaaccctcgagcaa
agccttgatgttttctatctattgggagctgctggactaggcctctccctgtacttcata
cacatctatgtgaccgaaatcaagcgcaccctgcaggcactctgggccttgggagttgtt
ggctctttagccacctatattgcccttgctcaaccagcaggtcaaggcctggtgcagtat
gttcttgatcatccaactgctgtctggtttattggtcccctttttgctgctctcacaggg
ctggttttcaagga---------------------------agggctctgctatgggaag
ctagaagctggggttcttactttcataatacccgctgttcttctagctcacttgac---a
ggtgtaattgatgatggagttaaatcaa---------gccttctgggtctatggatggcc
ctcttcattgtttttgctggaagaaaattcactcagccgatgaag---------------
------------------------------------------------------------
---------
>PAFTOL004626
gatacattgcaggtgattttatataggactggactggtaacggctgctgcctcctttgtc
atggctggttcctcagcctttttgcctgccgactcttttctaaagcaaaccctcgagcaa
agccttgatgttttctatctattgggagctgctggactgggcctctccctgtacttcata
cacatctatgtgactgaaatcaagcgcaccctgcaagcactttgggccttgggagttgtt
ggctctttagccacctatatcgcccttgctcaaccagctggtcaaggcttggtgcagtat
gttcttgatcatccaactgcygtctggtttattggtcccctttttgctgctctcacaggg
ctggtgttcaagga---------------------------agggctctgctatgggaag
ctagaagctggggttcttactttcataatacctgctgttcttctagctcacctg------
------------------------------------------------------------
------------------------------------------------------------
------------------------------------------------------------
---------
>PAFTOL004627
------------------------------------------------------------
------------------------------------------------------------
agccttgatgttttctatctattgggagctgctggactaggcctctccctgtacttcata
cacatctatgttactgaaatcaagcgcaccctgcaagcactttgggccttgggagttgct
ggctctttagccacctatatcgcccttgctcaaccagctggtcaaggcctggtgcagtat
gttctygatcatccaactgctgtctggtttattggtcccctttttgctgctctcacmggg
ctggttttcaagga---------------------------agggctctgctatgggaag
ctagaagctggggttcttactttcgtaatacctgctgttcttctagctcacctg------
------------------------------------------------------------
------------------------------------------------------------
------------------------------------------------------------
---------
>PAFTOL004629
gatacattgcaggtgattttatataggagtggactggtaacggctgctgtgtcctttgtc
atggctggttccacagcctttttgcctgccgactcttttctaaagcaaacgctcgagcaa
agccttgacgttttctatctattgggagctgctggactaggcctctccctgtatttcata
cacatctatgtgactgaaatcaagcgcaccctgcaagcactttgggccttgggagttgtt
ggctctttagccacctatattgccctttctcaaccagctggtcaaggcctggtgcagtat
gttcttgatcatccaactgctgtctggtttattggtcccctttttgctgctctcacaggg
ctggttttcaagga---------------------------agggctctgctatgggaag
ctagaagctggggttcttactttcataatacccgctgttcttctagctcacctg------
------------------------------------------------------------
------------------------------------------------------------
------------------------------------------------------------
---------
>PAFTOL004631
---------------------------------ttggtaacggctgctgcctccttggtc
gtggctggttccacagcctttttgccagctgactcttttctaaagcagaccctcgaacaa
agccttgatgttttctatctattgggagctgctggactaggcctctccctgtacttcata
cacatctatgtgactgaaatcaagcgcaccctgcaagcactctgggccttgggagttgtt
ggctctttagccacctatatcgcccttgctcaaccagcaggtcaaggcctggtgcagtat
gttcttgatcatccaactgctgtctggtttattggtcccctttttgctgctctcacaggg
ctggttttcaagga---------------------------agggctctgctatgggaag
ctagaagctggggttcttactttcataatacccgctgttcttctagctcacctgac---a
ggtgtaattgatgatggagttaaatcaa---------gccttctaggtctatggatggcc
ctcttcattgtttttgctggaagaaaattcactcagccgatgaag---------------
------------------------------------------------------------
---------
>PAFTOL004632
---------------------------actggactggtgacggctgctgcctcctttgtc
gcggctggttccacagcctttttgcctgccgactcttttctaaagcaaaccctcgagcaa
agccttgatgttttctatctattgggagctgctggactgggcctctccctgtacttcata
cacatctatgtgactgaaatcaagcgcaccctgcaagcactttgggccttgggagttgtt
ggctctttagccacctatatcgcccttgctcaaccagctggtcaaggcctggtgcagtat
gttcttgatcatccaactgctgtctggtttattggtcccctttttgctgctctcacaggg
ctggtgttcaagga---------------------------agggctctgctatgggaag
ctagaagctcgggttcttactttcataatacccgctgtacttctagctcacctg------
------------------------------------------------------------
------------------------------------------------------------
------------------------------------------------------------
---------
>PAFTOL004633
------------gtgggtttatataggagtggactagtaacggctgctgcctcctttgtc
gtggctggttccacagcctttttgcctgccgactcttttctaaagcaaaccctcgagcaa
aaccttgatgttttctatctattggcagctgctggactaggcctgtccttatacttcata
cacatctatgtgactgaaatcaagcgcaccctgcaagcactttgggccttgggagttgtt
ggctctttagccacctatattgcccttgctcaaccggctggtcaaggcctggtgcagtat
gttcttgatcatccaacggctgtctggtttattggtcctctttttgctgctctcacaggg
ctggttttcaagga---------------------------agggctctgctatgggaag
ctggaagctggggttcttactttcataatacccgctgttcttctagcccacctg------
------------------------------------------------------------
------------------------------------------------------------
------------------------------------------------------------
---------
>PAFTOL004634
gatacattacaggtgattctatataggagtggactggtaacggctgctgcctcctttgtt
gtggctggttccacagccttcttgcccgccgactcttttctaaaacaaaccctcgagcaa
aaccttgatgttttctatctattgggagctgctggactaggcctctccctgtacttcata
cacatctatgtgactgaaatcaagcgcaccctgcaagcactttgggccttgggagttgtt
ggatctttagccacctatwtcgcccttgctcaaccagctggtcaaggcctggtgcagtat
gttcttgatcatccaactgctgtctggtttattggycccctttttgctgctctcacaggg
ctggttttcaagga---------------------------agggctctgctatggcaag
ctagaagctggggttcttactttcataatacccgccgttcttctagctcacctg------
------------------------------------------------------------
------------------------------------------------------------
------------------------------------------------------------
---------
>PAFTOL004636
---------caggtgattttatataggactggactggtaacggctgctgcctccttcgtc
atcgctggttccacagcctttttgcctgccgactcttttctaaagcaaacccttgagcaa
agccttgatgttttctatctattgggagctgctggactaggcctctccctgtacttcata
cacatctatgttactgaaatcaagcgcaccctgcaagcactttgggccttgggagttgtt
ggctccttagccacctatatcgcccttgctcaaccagctggtcaaggcctggtgcagtat
gttcttgatcatccaactgctgtctggtttattggtcccmtttttgctgctctcacaggg
ctggttttcaaaga---------------------------agggctctgctatgggaag
ccagaagctggggttcttactttcgtaatacctgctgttcttctt---------------
------------------------------------------------------------
------------------------------------------------------------
------------------------------------------------------------
---------
>PAFTOL004637
gatgcattgcaggtgattttatatagggctggactagtaacggctgctgcctccttcgtt
gtggctggttccacagcttttttgccagccgactcttttctaaagcaaaccctcgggcaa
agccttgatgttttctatctattgggtactgttgggctaggcctctctctgtactttata
catatctatgtgactgaaatcaagcgcaccctgcaagcactttgggccttgggtgttgtt
ggctctttggccacctatatcgcccttgctcaaccagcaggtcaaggcctggtgcagtat
gttcttgatcacccgactgctgtctggtttgttggtcccctttttgctgctcttacaggg
ctggttttcaagga---------------------------agggctctgctatgggaag
ctagaagctggggttcttactttcataatacccgccattcttctaggtcacctgac---g
ggtgtaatggatgatggggttaaatcag---------gccttctaggtctgtggatggcc
ctcttcattgtttttgctggaagaaaattcactcagcctatgaaggtattcttttctgct
agagctactattttgttt------------------------------------------
---------
>PAFTOL004638
------------------------------------------------------------
------------------------------------------aagcaaaccctcgagcaa
agccttgatgttttctatctattgggagctgctggactaggcctctccctgtacttcata
cacatctatgtgaccgaaatcaagcgcaccmtgcaggcactctgggccttgggagttgtt
ggctctttagccacctatatcgcccttgctcaaccagcaggtcaaggcctggtgcagtat
gttcttgatcatccaactgctgtctggtttattggtcccctttttgctgctctcacaggg
ctggttttcaagga---------------------------aggcctctgctatgggaag
ctagaagctggggttcttactttcataatacccgctgttcttctagctcacctgrc---a
ggtgtaattgatgatggagttaaatcaa---------gccttctgggtctatggatggcc
ctcttcattgtttttgctggaagaaaattcactcagccaatgaag---------------
------------------------------------------------------------
---------
>PAFTOL004639
---------------------------------------------------tcctttgtc
gtggctggttccacagcctttttgcctgccgactcttttctaaagcaaaccctcgagcaa
agccttgatgttttctatctattgggagctgctggactgggcctctccctgyacttyata
cacatctatgtgactgaaatcaagcgcaccctgcaagcactttgggccttgggagttgtt
ggctcgttagccacctatatcgcccttgctcaaccagctggtcaaggcctggtgcagtat
gttcttgatcatccaactgctgtctggtttattggtcccctttttgctgctctcacaggg
ctggtgttcaagga---------------------------agggctctgctatgggaag
ctagaagctggggttcttactttcataatacctgctgttcttctagctcacctgac---a
ggtgtaattgatgatggggttaaatcaa---------gccttctgggtctatggatggcc
ctcttcattgtttttgctggaagaaaattcactcagcccatgaag---------------
------------------------------------------------------------
---------
>PAFTOL004640
------------------------------------------------------------
------------------tttttgcctgccgactcttttctaaagcaaaccctcgagcaa
agccttgatgttttctatctattgggagctgctggactaggcctctccctgtacttcata
cacatctatgtgactgaaatcaagcgcaccttgcaagcactttgggccttgggagttgtt
ggctctttagccacctatatcgcccttgctcaaccagctggtcaaggcctggtgcagtat
gttcttgaccatccaactgctgtctggtttgttggtcccctttttgctgctctcacaggg
ctggttttcaagga---------------------------aggkctctgctatgggaag
ctagaagccggggttcttactttcataattcccgctgttcttctagctcacctg------
------------------------------------------------------------
------------------------------------------------------------
------------------------------------------------------------
---------
>PAFTOL004642
gatacactgcaggtgattttatatagaactggactggtaacggctgctgcctcctttgtc
gtggctggttccacagccttttttccggccgactcttttctaaagcaaaccctcgagcaa
agccttgattttttctatctattgggagctgctggactaggcctctccctgtacttcata
cacatctatgtgactgaaatcaagcgcaccctgcaagcactctgggccttgggagttgtt
ggttctttagccacctatattgcccttgctcaaccagcaggtcaaggcctggtgcagtat
gttcttgatcatccaactgctgtctggtttattggtcccctttttgctgctctcacaggg
ctggttttcaagga---------------------------agggctctgctatgggaag
ctagaagccggggttcttactttcataatacccgctgttcttctagctcacctgac---a
ggtgtaactgatgatggagttaaatcaa---------gccttctgggtctatggatggcc
ctcttcattgtttttgctggaagaaaattcactcagccgatgaag---------------
------------------------------------------------------------
---------
>PAFTOL004644
gatacattgcaggtgattttatataggactggactggtaacggctgctgcctcctttgtc
gtggctggttccacagcctttttgcctgccgactcttttctaaagcaaaccctcgagcca
agccttgatgttttttatctattgggagctgctggactaggcctgtccctgtacttcata
cacatctatgtgactgaaatcaagcgcaccctgcaagcactttgggccttgggagttgtt
ggctctttagccacctatayagcccttgctcaaccagctggtcaaggcctggtgcagtat
gttcttgatcatccaactgctgtctggtttattggtccgctttttgctgctcttacaggg
ctggttttcaagga---------------------------agggctctgctatgggaag
ctagaagctggggttcttactttcataatacccactgttcttctagctcacctg------
------------------------------------------------------------
------------------------------------------------------------
------------------------------------------------------------
---------
>PAFTOL004646
------------------------------------------------------------
---------------------------gccgactcttttctaaagcagaccctcgaacaa
agccttgatgttttctatctattgggagctgctggactaggcctctccctgtacttcata
cacatctatgtgactgaaatcaagcgcaccctgcaagcactctgggccttgggagttgtt
ggctctttagccacctatatcgcccttgctcaaccagcaggtcaaggcctggtgcagtat
gttcttgatcatccaactgctgtctggtttattggtcccctttttgctgctctcacaggg
ctggttttcaagga---------------------------agggctctgctatgggaag
ctagaagctggggttcttactttcataatacccrctgttcttctagctcacctg------
------------------------------------------------------------
------------------------------------------------------------
------------------------------------------------------------
---------
>PAFTOL004647
gatacattgcaggtgattttatataggactggactggtaacggccgctgcctcctttgtc
gcggctggttccacagcctttttgcctgccgactcttttctaaagcaaaccctcgagcaa
agccttgatgttttctatctattgggagctgctggactaggcctctccctgtacttcata
cacatctatgttactgaaattaagcgcaccctgcaagcactttgggccttgggagtcgtt
ggctctttagccacctatatcacccttgctcaaccagctggtcaaggcctggtgcagtat
gttsttgatcatccaactgctgtctggtttattggtcccctttttgctgctctgacaggg
ctggttttcaagga---------------------------agggctctgctatggraag
ctagaagctggggttcttactttcataatacccgctgttcttctagctcacctggt---a
ccatta------------------------------------------------------
------------------------------------------------------------
------------------------------------------------------------
---------
>PAFTOL004648
gatacattgcaggtgattttatacaggactggactggtgacggctgctgcctcctttgtc
gtggcggggtccacagcctttttgcctgccgactcttttctaaagcaaaccctcgagcaa
agccttgatgttttctatctattgggagctgctggactgggcctctccctgtacttcata
cacatctatgtgactgaaatcaagcgcacyctgcaagcactttgggccttgggagttgtt
ggctctttagccacctatgtcgccctcgctcaaccagctggtcaaggcctggtgcagtat
gttcttgatcatccaactgctgtctggtttattggtcccctttttgctgctctcacaggg
ctggttttcaagga---------------------------agggctctgctatgggaag
ctagaagctggggttcttactttcataatacccgctgttcttctagctcacctgac---a
ggtgtaattgatgatggagttaaatcga---------gccttctg---------------
------------------------------------------------------------
------------------------------------------------------------
---------
>PAFTOL004649
gatacattgcaggtgattttatataggactggactggtaacggctgctgcctccttcgtc
rtsgctggttccacagcctttttgcctgccgactcttttctaaagcaaacccttgagcaa
agccttgatgttttctatctattgggagctgctgggctaggcctctccctktacttcata
cacatctatgttactgaaatcaagcgcaccctgcaagcactttgggccttgggagttgtt
ggctctttagccacctatatcgcccttgctcaaccagctggtcaaggcctggtgcagtat
gttcttgatcatccaactgctgtctggtttattggtcccctttttgctgctctcacaggg
ctggttttcaagga---------------------------aggtctctgctatgggaag
ctagaagctggggttcttactttcgtaatacctgctgttcttctagctcacctgac---a
ggtgtaattgatgatggagtcaaatcaa---------gccttctgggtctatggatggcc
ctcttcattgtttttgctggaagaaaattcactcagcccatgaag---------------
------------------------------------------------------------
---------
>PAFTOL004652
gatacactgcaggtgattttatataggactggactggtaacggctgctgcctcctttgtc
gtggctggttccacagcctttttgccggccgactcttttctaaagcaaaccctcgagcaa
agccttgatgttttctatctattgggagctgctggactaggcctttccctgtacttcata
cacatctatgtgaccgaaatcaagcgcaccctgcaggcactctgggccttgggagttgtt
ggctctttagccacctatattgcccttgctcaaccagcaggtcaaggcctggtgcagtat
gttcttgatcatccaactgctgtctggtttattggtcccctttttgctgccctcacaggc
ctggttttcaagga---------------------------agggctttgctatgggaag
ctagaagctggggttcttactttcataatacccgctgttcttctagctcacctgac---a
ggtgtaattgatgatggagttaaatcaa---------gccttctgggtctatggatggcc
ctcttcattgtttttgctggaagaaaattcactcagccgatgaag---------------
------------------------------------------------------------
---------
>PAFTOL004653
gatacactgcaggtgattttatataggactggactggtaacggctgctgcctcctttgtc
gtggctggttccacagcctttttgccagccgactcttttctaaagcaaaccctcgaacaa
agccttgatgttttctatctattgggagctgctggactaggcctctcmctgtacttcata
catatctatgtgactgaaatcaagcgcaccctgcaagcactctgggccttgggagttgtt
ggctctttagccacctatatcgcccttgctcaaccagcaggtcagggcctggtgcagtat
gttcttgatcatccaactgctgtctggtttattggtcccctttttgctgctctcacaggg
ctggttttcaagga---------------------------agggctctgctatgggaag
ctagaagctggggttcttactttcataatacccgctgttcttctagctcacctgac---a
ggtgtaattgatgatggagttaaatcaa---------gccttctgggtctatggatggcc
ctcttcattgtgtttgctggaagaaaattcactcagccgatgaaggatgacatcggtgac
aagtctgtattcatgttcaacgcccttccggatgaggagaaggcagctttgcttgagaag
cttgggaag
>PAFTOL004654
---------------------------actggactggtaacggctgctgcctccttcgtc
atggctggttccacagcctttttgcctaccgactcttttctaaagcaaacccttgagcaa
agccttgatgttttctatctattgggagctgctggactaggcctctccctgtacttcata
cacatctatgttactgaaatcaagcgcaccctgcaagcactttgggccttgggagttgtt
ggctctttagccacctatatcgcccttgctcaaccagctggtcaaggcctggtgcagtat
gttcttgatyatccaactgctgtctggtttattggtcccctttttgctgctctcacaggg
ctggttttcaagga---------------------------agggctctgctatgggaag
ccagaagctggggttcttactttcgtaatacccgctgttcttctagctcacctgttgaag
gatgacattggtgacaagtctgtgttcatgttcaacgcccttccggatgaggagaaggca
gctttgcttg--------------------------------------------------
-------------------------------------------------------agaag
cgtgagaag
>PAFTOL004657
------------------------------------------------------------
------------------------------------------------------------
------------------------------------------ctctccctgtactttata
cacatctatgtgactgcaatcaagcgcaccctgcaagcactttgggccttgggtgttgtt
ggctctttggccacctatattgcccttgctcaaccagccagtcaaggcctggtgcagtat
gtacttgataacccgactgctgtctggtttgttggccccctttttgctgctcttacaggg
ttggttttcaagga---------------------------aggcctctgctatgggaag
ctagaagctggggttcttactttcataatacccaccattcttctaggtcacctgac---a
ggtttgatggatgatggagttaaatcga---------gccttctgggtctgtggatggcc
ctcttcattgtttttgctgggagaaaattcactcagcctatgaag---------------
------------------------------------------------------------
---------
>PAFTOL004658
gatgttcgcgaggtgattttatataggactggactggtaacggctgctgcctcctttgtt
gtggctggttccacagcctttttgcctgccgactcttttctaaagcaaaccctcgagcaa
agccttgatgttttctatctattgggagctgytggactaggcctytccctgtacttcata
cacatctatgttactgaaatcaagcgcaccctgcaagcactttgggccttgggagttgtt
ggctctttagccacctatatcgcccttgctcaaccagctggtcaaggcctggtgcrgtat
gttcttgatcatccaactgctgtctggtttattggtcccctttttgctgctctcacaggg
ctggttttcaagga---------------------------agggctctgctatgggaag
ctagaagctggggttcttactttcgtaacacctgctgttcttctagctcacctgac---a
ggtgcaattgatgatggagtcaaatcaa---------gccttctgggtctatggatggcc
cttttcattgtttttgctggaagaaaattcactcagcccatgaaggatgacattggtgac
aagtctgtgttcatgttcaacgcccttccacatgaggagaaggcagctttgcttgagaag
cgtgagaag
>PAFTOL004665
gatacattgcaggtgattttatacaggactggactggtaacggctgctgcctcctttgtc
gtggctggttccacagcctttttgcctgccgactcttttctaaagcaaacccttgagcaa
agccttgatgttttctatctattgggagctgctggactgggcctctccctgtacttcata
cacatctatgtgactgaaatcaagcgcaccctgcaagcactttgggccttgggagttgtt
ggctctttagccacctatatcgcccttgctcaaccagctggtcaaggcctggtgcagtat
gttcttgatcatccaactgctgtctggtttattggtcccctttttgctgctctcacaggg
ctggttttcaagga---------------------------agggctctgctatgggaag
ctagaagctggggttcttactttcataatacccgctgttctt------------------
------------------------------------------------------------
------------------------------------------------------------
------------------------------------------------------------
---------
>PAFTOL004666
------------------------------------------------------------
------------------------------------------------------gaacaa
agccttgatattttctatttattgggagctgctggactaggcctctccctgtacttcata
cacatctatgtgaccgaaatcaagcgcaccctgcaggcactctgggccttgggagttgtt
ggctctttagccacctatatcgcccttgctcaaccagcaggtcaaggcctggtgcagtat
gttcttgatcatccaactgctgtctggtttattggtcccctttttgctgctctcacaggg
ctggttttcaagga---------------------------agggctctgctatgggaag
ctagaagctggggttcttactttcataatacccgctgttcttctagcacacctg------
------------------------------------------------------------
------------------------------------------------------------
------------------------------------------------------------
---------
>PAFTOL005026
------------gtgattttatataggactggactggtaactgctgctgcctcctttgtc
gtcgctggttccacagcctttttgcctgccgactcttttctaaagcaaaccctcgagcaa
aatcttgatgttttctatctattgggagctgctggactaggcctctccctgtacttcata
cacatctatgtgactgaaatcaagcgcaccttgcaagcactttgggccttgggagttgtt
ggctctttagccacctatgtcgcccttgctcaaccagctggtcaaggcctggtgcagtat
gttcttgatcatccaactgctgtctggtttattggtcccctttttgctgctctcacaggg
ctggttttcaagga---------------------------aggt---------------
------------------------------------------------------------
------------------------------------------------------------
------------------------------------------------------------
------------------------------------------------------------
---------
>PAFTOL007498
------------------------------------------------------------
------------------------------------------------------------
------------------------------------------------------------
cacatctatgtgactgaaatcaagcgcaccctgcaagcactttgggccttgggagttgtt
ggctctttagccacctatatagcccttgctcaaccagctggtcaaggcctggtgcagtat
gttcttgatcatccaactgctgtctggtttattggtccgctttttgctgctcttacaggg
ctggttttcaagga---------------------------agggctctgctatgggaag
ctagaagctggggttcttactttcgtaatacccactgttcttcttgctcacctg------
------------------------------------------------------------
------------------------------------------------------------
------------------------------------------------------------
---------
>PAFTOL008060
------------------------------------------------------------
------------------------------------------------------------
------------------------ggagctgctggactaggcctctccctgtacttcata
cacatctatgtgactgaaattaagcgcaccctgcaagcactctgggccttgggagttgtt
ggctctttagctacctatatcgcccttgctcaaccagcaggtcaaggcctggtgcagtat
gttmttgatcatccaactgctgtctggtttattggtcccctttttgctgctctyacaggg
ctggttttcaagga---------------------------aggkctctgctatgggaag
ctagaagctggggtt---------------------------------------------
------------------------------------------------------------
------------------------------------------------------------
------------------------------------------------------------
---------
>PAFTOL008062
------------------------------------------------------------
---------------------------------------------------ctcgagcaa
agccttgatgttttctatctattgggagctgcgggactaggcctctccctgtacttcata
cacatctatgtkaccgaaatcaagcgcaccctgcaggcactctgggcyttgggagttgtt
ggctctttagccacctatatcgcccttgctcaaccagcaggtcaaggcctggtgcagtat
gttcttgatcatccaactgctgtctggttkattggtcccctttttgctgctctcacaggg
ctggttttcaagga---------------------------agggctctgctatgggaag
ttagaagctggggttcttactttcataatacccactgttcttctagctcacctgac---a
ggtgtaattgatgatggagttaaatcaa---------gccttctaggtctatggatggcc
ctcttcattgtttttgctggaagaaaattcactaagccgatgaag---------------
------------------------------------------------------------
---------
>PAFTOL008063
gatacactgcaggtgattttatataggactggactggtaacggctgctgcctcctttgtc
atggctggttccacagcctttttgccagccaactcttttctaaagcaaaccctcgaacaa
agccttgatgttttctatctattgggagctgctggactaggcctctccctgtacttcata
cacatctatgtgactgaaatcaagcgcaccctgcaagcactctgggccttgggagttgtt
ggctctttagccacctatatcgcccttgctcaaccagcaggtcaaggcctggtgcagtat
gtccttgatcatccaactgctgtctggtttattggtcccctttttgctgctctcacaggg
ctggttttcaagga---------------------------agggctctgctatgggaag
ttagaagctggggttcttactttcataatacccactgttcttctagctcacctgac---a
ggtgtaattgatgatggagttaaatcaa---------gccttctgggtctatggatggcc
ctcttcattgttttcgctggaagaaaattcactcagccaatgaag---------------
------------------------------------------------------------
---------
>PAFTOL008084
---------caggtgattttatacagggctggattagtaacggccgctgcttccttcgtt
gtggctggttccgcagcctttttgccarccsacacttttctgaagcaaaccctcgagcaa
agccttgatgttttctatctattgggtactgctggattaggcctctccctgtactttata
cacatctatgtgactgcaatcaagcgcaccctgcaagcactttgggccttgggtgttgtt
ggctctttggccacctatattgcccttgctcaaccagccgggcaaggcctggtgcagtat
gtacttgataacccgactrctgtctggtttgttggccccctttttgctgctcttacaggg
ttggttttcaagga---------------------------aggcctgtgctatgggaag
ctagaagctggggttcttactttcataatacccaccattcttctaggtcacctgac---a
ggtttgatggatgatggagttaaatcga---------gccttctgggtctgtggatggcc
ctcttcattgtttttgcagggagaaaattcactcagcctatgaag---------------
------------------------------------------------------------
---------
>PAFTOL008419
------------------------------------gtaacggctgctgcctcctttgtc
gtggctggttccacagcctttttgccggccgactcttttctaaagcaaaccctcgaacaa
agccttgatgttttctatctattgggagctgctggactaggcctctccctgtacttcata
cacatctatgtgactgaaatcaagcgcaccctgcaagcactctgggccttgggagttgtt
ggctctttagccacctacgtcgcccttgctcaaccagcaggtcaaggcctggtgcagtat
gttcttgatcatccaactgctgtctggtttattggtcccctttttgctgctctcacaggg
ctggttttcaagga---------------------------agggctctgctatgggaag
ctagaagctggggttcttactttcata---------------------------------
------------------------------------------------------------
------------------------------------------------------------
------------------------------------------------------------
---------
>PAFTOL008421
gatacattgcaggtgattttatataggactggactggtaacggctgctgcctccttcgtc
atggctggttccacagcctttttgcctgcagactcttttctaaagcaaacccttgagcaa
agccttgatgttttctatctgttgggagctgctggactaggcctctccctgtacttcata
cacatctatgttactgaaatcaagcgcaccctgcaagcactttgggcgttgggagttatt
ggctctttagccacctatatcgcccttgctcaaccaggtggtcaaggcctggtgcagtat
gttcttgatcatccaactgctgtctggtttattggtcccctttttgctgctctcacaggg
ctggttttcaagga---------------------------agggctctgctatgggaag
ctagaagccggggttcttactttcgtaatacctgccgttcttctagctcacctg------
------------------------------------------------------------
------------------------------------------------------------
------------------------------------------------------------
---------
>PAFTOL008422
------------------------------------------------------------
------------------------------------------------------------
---------------------------------ggactaggcctctccctgtacttcata
cacatctatgttactcaaatcaagcgcaccctgcaagcactttgggccttgggagctgtt
ggctctttagccacctatatcgcccttgctcaaccagctggtcaaggcctggtgcagtat
gttcttgatcatccaacggctgtctggtttattggtcccctttttgctgctctcacaggg
ctggttttcaagga---------------------------agggctctgctatgggaag
ctagaagccgggcttcttactttcgta---------------------------------
------------------------------------------------------------
------------------------------------------------------------
------------------------------------------------------------
---------
>PAFTOL008423
gatacattgcaggtgattttatacaggactggactggtaacggctgctgcctcctttgtc
gtggctgggtccacagcctttttccctgccgactcttttctaaagcaaaccctcgagcaa
agccttgatgttttctatctattgggagctgctggactgggcctctccctgtacttcata
cacatctatgtgactgaaatcaagcgcaccctgcaagcactttgggccttgggagttgtt
ggctctttagccacctatatcacccttgctcaaccagctggtcaaggcctggtgcagtat
gttcttgatcatccaactgctgtctggtttattggtcccctttttgctgctctcacaggg
ctggttttcaagga---------------------------agggctctgctatgggaag
ctagaagctggggttcttactttcataatacccactgttcttctagctcacctgac---a
ggtgtaattgacgatggagttaaatcga---------gccttctgggtctatggatg---
------------------------------------------------------------
------------------------------------------------------------
---------
>PAFTOL008436
gatacaatgcaggtgatcttatataggactggactggtaacggctgctgcctcctttgtc
ttggctggttccacagcctttttgcctgccgactcttttctaaagcacacccttgagcaa
agacttgatgttttctatctattgggagctgctggactgggcctctccctgtacttcatm
cacatctatgtgactgaaatcaagcgcaccttgcaagcactttgggccttgggagttrtt
ggctctttagccacctatatcgcccttgctcaaccagctggtcaaggcctggtgcagtat
gttcttgatcatccaactgctgtctggtttattggtcccctttttgctgctctcacaggg
ctggttttcaagga---------------------------aggkctctgctatgggaag
ctagaagctggggttcttactttcataatacccgctgttcttctagctcacctg------
------------------------------------------------------------
------------------------------------------------------------
------------------------------------------------------------
---------
>PAFTOL008439
---------------------------------------------------tcctttgtc
gtggctggttcaacagcctttttgcctgccgaatcttttctaaagcaaaccctcgagcaa
agccttgatgttttctatctattgggagctgctggactaggcctctccctgtacttcata
cacatctatgtgactgaaatcaagcgcaccctgcaagcactttgggccttgggtrttgtt
ggctctttagccrcctatatcgcccttgctcaaccagctggtcaagkcctggtgcrgtat
gttcttgatcatccaactgctgtctggtttattggtcccctttttgctgctcttacrggg
ctggttttcaagga---------------------------agggctctgctatgggaag
ctagaagctggggttcttactttcataatacccgctgttcttctagctcacctgac---a
ggtgtaattgatgatggagttaaatcaa---------gccttctgggtctatggatggcc
ctcttcattgtttttgctggaagaaaattcactcagcctatgaag---------------
------------------------------------------------------------
---------
>PAFTOL008881
gatacattgcaggtgattttatataggactggactggtaacggctgctgcctcctttgtc
gtggctggttccacagcctttttgcctgccgactcttttctaaagcagaccctcgagcaa
agccttgatgttttctatctattgggagctgctggactaggcctctccctgtacttcata
cacatctatgtgactgaaatcaagcgcaccctgcaagcactttgggccttgggagttgtt
ggctctttagccacctatatcgcccttgctcaaccagctggtcaaggcctggtgcagtat
gttcttgatcatccaactgctgtctggtttattggtcccctttttgctgctctcacaggg
ctggttttcaagga---------------------------agggctctgctatgggaag
ctagaagctggggttcttactttcataatacccgctgttcttctagctcacttgac---a
ggtgtaattgatgatggagttaaatcaa---------gccttctgggtctatggatggcc
ctcttcattgtttttgctggaagaaaattcactcagcccatgaag---------------
------------------------------------------------------------
---------
>PAFTOL009175
------------------------------------------------------------
------------------------------------------------------------
------------------------------------------------------------
cacatctatgtgactgaaatcaagcgcaccttgcaagcactttgggccttgggagttgtt
ggctctttagccacctatatcgcccttgctcaaccagcyggtcaaggcctggtgcagtat
gttcttgatcatccaactgctgtctggtttattggtcccctttttgctgctctcacaggg
ctggttttcaagga---------------------------aggt---------------
------------------------------------------------------------
------------------------------------------------------------
------------------------------------------------------------
------------------------------------------------------------
---------
>PAFTOL009185
------------------------------------------------------------
---------------------ttgcctgccgactcttttctaaagcaaaccctcgagcaa
agccttgatgttttctatctattgggagctgctggactaggcctctccctgtacttcata
cacatctatgtgactgaaatcaagcgcaccttgcaagcactttgggccttgggagttgtt
ggctctttggccacctatatcgcccttgctcaaccagctggtcaaggcctggtgcagtat
gttcttgatcatccaactgctgtctggtttattggtcccctttttgctgctctcacaggg
ctggttttcaagga---------------------------aggt---------------
------------------------------------------------------------
------------------------------------------------------------
------------------------------------------------------------
------------------------------------------------------------
---------
>PAFTOL009191
------------------------------------------------------------
------------------------------------------------------------
agccttgatattttctatctattgggagctgctggactaggcctctccctgtacttcata
cacatctatgtgaccgaaatcaagcgcaccctgcaggcactctgggccttgggtggtgtt
ggctctttagccacctatatcgcccttgctcaaccagcaggtcaaggcctggtgcagtat
gttcttgatcatccaactgctgtctggtttattggtcccctttttgctgccctcacaggg
ctggttttcaagga---------------------------agggctctgctatgggaag
ctagaagctggggttcttactttcataatacccgctgttcttctagctcacctgac---a
ggtgtaattgatgatggagttaaatcaa---------gccttctgggtctatggatggcc
ctcttcattgtgtttgctggaagaaaattcactcagccgatgaag---------------
------------------------------------------------------------
---------
>PAFTOL009193
------------------------------------------------------------
------------------------------------------------------------
---------------------------------------ggcctctccctgtacttcata
cacatctatgttactgaaatcaagcgcaccctgcaagcactttgggccttgggagttgtt
ggctctttagccacctatatcgccgttgctcaaccagctggtcaaggcctggtgcagtat
gttcttgatcatccaactgctgtctggtttattggtcccctttttgctgctctcacaggg
ctggttttcaagga---------------------------aggtaattgt---------
------------------------------------------------------------
------------------------------------------------------------
------------------------------------------------------------
------------------------------------------------------------
---------
>PAFTOL009199
---------------------------actggattggtaacggctgctgcctccttggtc
gtggctggttccacagcctttttgccagccgattcttttctaaagcagaccctcgaacaa
agccttgatgttttctatctattgggagctgctggactaggcctctccctgtacttcata
cacatctatgtgactgaaatcaagcgcaccctgcaagcactctgggccttgggagttgtt
ggctctttagccacctatatcgcccttgctcaaccagcaggtcaaggcctggtgcagtat
gttcttgatcatccaactgctgtctggtttattggtcccctttttgctgctctcacaggg
ctggttttcaagga---------------------------agggctctgctatgggaag
ctagaagctggggttcttactttcataatacccactgttcttctagctcacctgac---a
ggtataattgatgatggagttaaatcaa---------gccttctaggtctatggatggcc
ctcttcattgtttttgctggaagaaaattcactcagccgatgaag---------------
------------------------------------------------------------
---------
>PAFTOL009205
------------------------------------------------------------
---------------------------------------------caagccctcgagcaa
aatcttgatgttttctatctattgggagctgctggactaggcatctccctgtacttcata
cacatctatgtgactgaaatcaagcgcaccttgcaagcactttgggccttgggagttgtt
ggctctttagccacctatatcgcccttgctcaaccagctggtcagggcctggtgcagtat
gttcttgatcatccaactgctgtctggtttattggtcccctttttgctgctctcacaggg
ctggttttcaagga---------------------------agggctctgctatgggaag
cttgaagctggggttcttactttcataatacccgctgttctgctagctcac---------
------------------------------------------------------------
------------------------------------------------------------
------------------------------------------------------------
---------
>PAFTOL009209
gatacattgcaggtgattttatacaggactggactggtaacggctgctgcctcctttgtc
gtggctgggtccacagcctttttccctgccgactcttttctaa------------agcaa
agccttgatgttttctatctattgggagctgctggactgggcctctccctgtacttcata
cacatctatgtgactgaaatcaagcgcaccctgcaagcactttgggccttgggagttgtt
ggctctttagccacctatatcgcccttgctcaaccagctggtcaaggcctggtgcagtat
gttcttgatcatccaactgctgtctggtttattggtcccctttttgctgctctcacaggg
ctggttttcaagga---------------------------agggctctgctatgggaag
ctagaagctggggttcttactttcataatacccgctgttcttctagctcacctgac---a
ggtgtaattgatgatggagttaaatcga---------gccttctgggtctatggatggcc
ctcttcattgtttttgctggaagaaaattcactcagcccatgaag---------------
------------------------------------------------------------
---------
>PAFTOL009215
gatacactgcaggtgattttatataggactggactggtaacggctgctgcctcctttgtc
gtggctggttccacagcctttttgccagccgactcttttctaaagcaaaccctcgaacaa
agccttgatgttttctatctattgggagctgctggactaggcgtctccctgtacttcata
cacatctatgtgactgaaatcaagcgcaccctgcaagcactctgggccttgggagttgtt
ggctctttagccacctatatcgcccttgctcaaccagcaggtcaaggcctggtgcagtat
gttcttgatcatccaactgctgtctggtttattggtcccctttttgctgctctcacaggg
ctggttttcaagga---------------------------agggctctgctatgggaag
ctagaagctggggttcttactttcataatacccgctgttcttctagctcacctg------
------------------------------------------------------------
------------------------------------------------------------
------------------------------------------------------------
---------
>PAFTOL009219
------------------------------------------------------------
------------------------------------------------------------
---------------------------------------------------tacttcata
cacatctatgttaccgaaatcaagcgcaccctgcaggcactctgggccttgggagttgtt
ggctctttagccacctatatcgcccttgctcaaccagcaggtcaaggcctggtgcagtat
gttcttgatcatccaactgctgtctggtttattggtcccctttttgctgctctcacaggg
ctggttttcaagga---------------------------agggctctgctatgggaag
------------------------------------------------------------
------------------------------------------------------------
------------------------------------------------------------
------------------------------------------------------------
---------
>PAFTOL009221
---------caggtgattttatataggagtggactggtaacggctgctgcctcctttgtc
gtggctggttccacagcctttttgcctgccgactcttttctaaagcaaaccctcgagcaa
agccttgatgttttctatctattgggagctgctggactaggcctctccctgtacttcata
cacatctatgtcactgaaatcaagcgcaccctgcaagcactttgggccttgggagttgtt
ggctctttagccacctatatcgcccttgctcaaccagctggtcaaggcctggtgcagtat
gttcttgatcatccaactgctgtctggtttattggtcccctttttgctgctctcacaggg
ctggttttcaagga---------------------------aggtac-------------
-----------------------------------------------------------a
ggtgcaattgatgatggagttaaatcaa---------gccttctgggtctatggatggcc
ctcttcattgtttttgctggaagaaaatttactcagcctatgaag---------------
------------------------------------------------------------
---------
>PAFTOL009225
------------------------------------------gctgctgcctcctttgtc
gtggctggttccacagcctttttgccggccgactcttttctaaagcaaaccctcgagcaa
agccttgatgttttctatctattgggagctgctggactaggcctctccctgtacttcata
cacatctatgtgactgaaatcaagcgcaccctgcaagcactctgggccttgggagttgtt
ggttctttagccacctatatcgcccttgctcaaccagcaggtcaaggcctggtgcagtat
gttcttgatcatccaactgctgtctggtttattggtcccctttttgctgctctcacaggg
ctggttttcaagga---------------------------agggctmtgctatgggaag
ctagaagctggggttcttactttcataatacccgctgttcttctagctcacctg------
------------------------------------------------------------
------------------------------------------------------------
------------------------------------------------------------
---------
>PAFTOL009227
---------caggtgattttatataggactggactggtaacggctgctgcctcctttgtc
gtggctggttccacagcctttttgccggccgactcttttctaaagcaaaccctcgagcaa
agccttgatgttttctatctattgggagctgctggactaggcctctccttgtacttcata
cacatctatgtgaccgaaatcaagcgcaccctgcaggcactctgggccttgggagttgtt
ggctctttagccacctatatcgcccttgctcaaccagcaggtcaaggcctggtgcagtat
gttcttgatcatccaactgctgtctggtttattggtcccctttttgctgctctcacaggg
ctggttttcaagga---------------------------agggctctgctatgggaag
ctagaagctgggattcttactttcata---------------------------------
------------------------------------------------------------
------------------------------------------------------------
------------------------------------------------------------
---------
>PAFTOL009233
---------------------tataggactggactggtaacagctgcggcctcctttgtc
gtggctggttccacagcttttttgcctgccgactcttttctaaagcaaascctcgagcaa
agccttgatgttttctatctattgggagctgctggactaggcctctccctgtacttcata
cacatctatgtgactgaaatcaagcgcaccctgcaagcactttgggccttgggagttgtt
ggctctttagccacctatattgcccttgctcaaccagctggtcaaggcctrgtgcagtat
gttcttgatcatccaactgctgtctggtttattggtcctctttttgctgctctcacaggg
ctggttttcaagga---------------------------aggt---------------
------------------------------------------------------------
------------------------------------------------------------
------------------------------------------------------------
------------------------------------------------------------
---------
>PAFTOL009239
---------------------------------ctggtaacggctgctgcctcctttgtc
gtggctggttccacagccttattgcctgccgactcttttctaaagcaaaccctcgagcaa
agccttgatgttttctatctattgggagctgctggactaggcctgtccctgtacttcata
cacatctatgtgactgaaatcaagcgcaccctgcaagcactttgggccttgggagttgtt
gggtctttmgccacctatatcgcccttgctcaaccagctggtcaaggcctggtgcagtat
gttcttgatcatccaactgckgtctggtttattggtcccctttttgctgctctcacaggg
ctggttttcaagga---------------------------aggkctctgctatgggaag
ctagaagctggg------------------------------------------------
------------------------------------------------------------
------------------------------------------------------------
------------------------------------------------------------
---------
>PAFTOL009241
------------------------------------------------------------
------------------------------------------------------------
------------------------------------------------------------
------------------------------------------------------------
------------------------cttgctcaaccagcaggtcaaggcctggtgcagtat
gttcttgatcatccaactgctgtctggtttattggtcccctttttgctgctctcactggg
ctggttttcaagga---------------------------aggt---------------
------------------------------------------------------------
------------------------------------------------------------
------------------------------------------------------------
------------------------------------------------------------
---------
>PAFTOL009243
------------------------------------------------------------
------------------------------------------------------------
------------------------------------------------------------
cacatctatgtgactgaaatcaagcgcaccctgcaagcactttgggccttgggagttgtt
ggctctttagccacttatatcgcccttgctcagccagctggtcaaggcctggtgcagtat
gttcttgatcatccaactgctgtctggtttattggtcccctttttgctgctctcacaggg
ctggttttcaagga---------------------------aggt---------------
------------------------------------------------------------
------------------------------------------------------------
------------------------------------------------------------
------------------------------------------------------------
---------
>PAFTOL009245
---------caggtgattttatataggactggactggtaacagctgctgcctcctttgtc
gtggctggttccacggcctttttgcctgccgactcttttctaaagcaaaccctcgagcaa
agccttgatgttttctatctattgggagctgctggactgggcctctccctgtacttcata
cacatctatgtgactgaaatcaagcgcaccctgcaagcactttgggccttgggagttgtt
ggctctttagccacctatattgcccttgctcaaccagctggtcaaggcctggtgcagtat
gttcttgatcatccaactgctgtctggtttattggtcccctttttgctgctctcacaggg
ctggtgttcaagga---------------------------aggt---------------
------------------------------------------------------------
------------------------------------------------------------
------------------------------------------------------------
------------------------------------------------------------
---------
>PAFTOL009259
------------------------------------------------------------
------------------------------------------------------------
------------------------------------------------------------
------------------------------------------------------------
---------------------gcccttgctcaaccagctggtcaaggcctggtgcagtat
gttcttgatcatccaactgctgtctggtttattggtccgctttttgctgctcttacaggg
ctggttttcaagga---------------------------agggctctgctatgggaag
ctagaa------------------------------------------------------
------------------------------------------------------------
------------------------------------------------------------
------------------------------------------------------------
---------
>PAFTOL009263
---------------------tataggactggactggtaacggctgctgcctcctttgtc
gtggctggttccacagcctttttgcctgccgactcttttctaaagcaaaccctcgagcaa
agccttgatgttttctatctattgggagctgctggactgggcctctccctgtacttcata
cacatctatgtgactgaaatcaagcgcaccctgcaagcactttgggccttgggagttgtt
ggctctttagccacctatatcgcccttgctcaaccagctggtcaaggcctggtgcagtat
gttcttgatcatccaactgctgtctggtttattggtcccctttttgctgctctcacaggg
ctggtgttcaagga---------------------------agggctctgctatgggaag
ctagaagctggggttcttactttcataatacctgctgttcttctagctcacctg------
------------------------------------------------------------
------------------------------------------------------------
------------------------------------------------------------
---------
>PAFTOL009271
gatgcattgcaggtgattttatataggactggactggtaacggctgctgccgcctttgtc
gtggctggttccacagcctttttgcctgccgactcttttctaaagcaaacccttgggcaa
agccttgatgttttctatctattgggagctgctggactaggcctctccctgtacttcata
cacatctatgttactgaaatcaagcgcaccctgcaagcactttgggccttgggagttgtt
ggctctttagccacctatatcgcccttgctcaaccagctggtcaaggcctggtgcagtat
gttcttgatcatccaactgctgtctggtttattggtcccctttttgctgctctcacaggg
ctggttttcaarga---------------------------agggctctgctatgggaag
------------------------------------------------------------
------------------------------------------------------------
------------------------------------------------------------
------------------------------------------------------------
---------
>PAFTOL009283
------------------------------------------------------------
---------------------------gctgactcttttctaaagcagaccctcgaacaa
agccttgatgttttctatctattgggagctgctggactaggcctctccctgtacttcata
cacatctatgtgactgaaatcaagcgcaccctgcaagcactctgggccttgggagttgtt
ggctctttagccacctatatcgcccttgctcaaccagcaggtcaaggcctggtgcagtat
gttcttgatcatccaactgctgtctggtttattggtcccctttttgctgctctcacaggg
ctggttttcaagga---------------------------agggctctgctatgggaag
ttagaagctggggttcttactttcataatacccgctgctcttctagctcacctg------
------------------------------------------------------------
------------------------------------------------------------
------------------------------------------------------------
---------
>PAFTOL009285
------------------------------------------------------------
------------------------------------------------------------
------------------------------------------------------------
------------------------------------------------------gttgtt
ggctctttggccacctatattgcccttgctcaaccagccgggcaaggcctggtgcagtat
ttacttgataacccgactgctgtctggtttgttggccccctttttgctgctcttacaggg
ttggttttcaagga---------------------------aggcctgtgctatgggaag
ctagaagctggggttcttactttcataatacccaccattcttctaggtcacctgac---a
ggtttgatggacgatggagttaaatcga---------gccttctgggtctgtggatggcc
ctcttcattgtttttgcagggagaaaattcactcag------------------------
------------------------------------------------------------
---------
>PAFTOL009287
------------------------------------------------------------
------------------------------------------------------------
---cttgatgttttctatctrttgggagctgctkgactaggcctctccytgtacttcata
cacatctatgtgaccgaaatcaagcgcaccctgcaggcactctgggccttgggagttgtt
ggctctttagccacctatatcgcccttgctcaaccagcaggtcaaggcctggtgcagtat
gttcttgatcatccaactgctgtctggtttattggtcccctttttgctgcyctcacaggs
ctggtkttcaagga---------------------------aggyctctgctatgggaag
ctagaagctrgagttcttactttcataatacccgctgttcttctagcccacctgac---a
ggtgtaattgatgatggagttaaatcaa---------gccttctgggtctatggatggcc
ctcttcattgtttttgctggaagaaaattcactcagccaatgaaggtatctcttttcgac
------------------------------------------------------------
---------
>PAFTOL009291
------------------------------------------------------------
------ggttccacagcctttttgccagccgactcttttctaaagcaaaccctcgagcaa
agccttgatgttttctatctattgggagctgctggactaggcctctccctgtacttcata
cacatctatgtgaccgaaatcaagcgcaccctgcaggcactstgggccttgggagttgtt
ggctctttagccacctatatcgcccttgctcaaccagcaggtcaaggcctggtgcagtat
gttcttgatcatccaactgctgtctggtttattggtcccctttttgctgctctcacaggg
ctggttttcaagga---------------------------aggcctctgctatgggaag
ctagaagctggggttcttactttcataatacccgctgttcttctagctcacctgac---a
ggtgtaattgatgatggagttaaatcaa---------gccttctgggtctatggatggcc
ctcttcattgtttttgctggaagaaaattcactcagccgatg------------------
------------------------------------------------------------
---------
>PAFTOL009297
------------------------------------------------------------
------------------------------------------------------------
------------------------------------------------------------
------------------------------------------------------------
---------------------------------ccagctggtcaaggcctggtgcagtat
gttcttgatcatccaactgctgtctggtttattggtccgctttttgctgctcttacaggg
ctggttttcaagga---------------------------agggctctgctatgggaag
ctagaagctgggact---------------------------------------------
ggtgtaattgacgatggagttaaatcaa---------gccttctgggtctatggatggcc
ctcttcattgtttttgccggaagaaaattcactcagcccatgaag---------------
------------------------------------------------------------
---------
>PAFTOL009301
------------------------------------------------------------
------------------------------------------------------------
------------------------------------------------------------
------------------------------------------------------------
---------------tatattgcccttgctcaaccagctggtcaaggcctggtgcagtat
gttcttgatcatccaactgctgtctggtttattggtcccctttttgctgctctcacaggg
ctggtgttcaagga---------------------------agggctctgctatgggaag
------------------------------------------------------------
------------------------------------------------------------
------------------------------------------------------------
------------------------------------------------------------
---------
>PAFTOL009313
------------------------------------------------------------
---------tccactgctttcctgcccactgactcttttctaaagcaaaccctcgagcaa
acccttgatgttttctatctattgggggctgctggactaggggtctctctgtactttata
cacatctatgtgactgaaatcaagcgcaccctacaagctctttgggctttgggtgtcatc
ggctctttattaacctatgttgcccttgctcgaccagttggtcagggcctggtggagtat
gttcttgataacccaagtgccgtctggtttgttggtccccttttcgctgctctcactggg
cttgttttcaagga---------------------------aggt---------------
------------------------------------------------------------
------------------------------------------------------------
------------------------------------------------------------
------------------------------------------------------------
---------
>PAFTOL009319
---------------------------------cttgtaaccgctgctgcctccttagtt
gtggctggttctacggcctttttgc---cggacgctttcctaaagcaaaccctggagcaa
aaccttgatgttttctatctattgggagcagcaggacttggcctctctctctactacata
cacatctatgtgaccgaaattaagcgtaccctgcaagcgctttgggccttgggtgttgtt
ggctctttagccacctatatcggccttgctcaaccagctggtcaaggcctggtacagtat
gctgttgaccacccaactgctgtgtggtttattggcac----------------------
------------------------------------------------------------
-----------------------------------------------------------a
ggtctgatggatgatggagttaaatcaa---------gccttctgggtctgtggatggcc
ctcttcattgtttttgctggaagaaaattcactcagcctatgaag---------------
------------------------------------------------------------
---------
>PAFTOL009321
------------------------------------------------------------
------------------------------------------------------------
----ttgaaggatgacatc-----------------------------------------
------------------------------------------------------ggtgac
aaatctgtgttcatgttcaacgcccttccagaagaagagaaggcggctttgctggagaag
ctt---------------------------------------------------------
------------------------------------------------------------
------------------------------------------------------------
------------------------------------------------------------
------------------------------------------------------------
------------------------------------------------------------
---------
>SRR5036296
gatacattgcaggtgattttatataggactggactggtaacggctgctgcctcctttgtc
gtggctggttccacagcctttttgcctgccgactcttttctaaagcaaaccctcgagcaa
agccttgatgttttctatctattgggagctgctggactgggcctctccctgtacttcata
cacatctatgtgactgaaatcaagcgcaccctgcaagcactttgggccttgggagttgtt
ggctctttagccacctatattgcctttgctcaaccagctggtcaaggtctggtgcagtat
gttcttgatcatccaactgctgtctggtttattggtcccctttttgctgctctcacaggg
ctggtgttcaagga---------------------------agggctctgctatgggaag
ctagaagctggggttcttactttcataatacccgctgttcttctagctcacctgac---a
ggagtaattgatgatggagttaaatcaa---------gccttctgggtctatggatggcc
ctcttcattgtttttgctggaagaaaattcactcagcccatgaaggatgacattggtgac
aagtctgtgttcatgttcaacgcccttccggatgaggagaaggcagctttgctcgagaag
cttgggaag
>SRR5137211
gatacattgcaggtgattttatataggactggactggtaacagctgctgcctcctttgtc
gtggctggttccacggcctttttgcctgccgactcttttctaaagcaaaccctcgagcaa
agccttgatgttttctatctattgggagctgctggactgggcctctccctgtacttcata
cacatctatgtgactgaaatcaagcgcaccctgcaagcactttgggccttgggagttgtt
ggctctttagccacctatattgcccttgctcaaccagctggtcaaggcctggtgcagtat
gttcttgatcatccaactgctgtctggtttattggtcccctttttgctgctctcacaggg
ctggtgttcaagga---------------------------agggctctgctatgggaag
ctagaagctggagttcttactttcataatacccactgttcttctagctcacctgac---a
ggtgtaattgatgatggagttaaatcaa---------gccttctgggtctatggatggcc
ctcttcattgtttttgctggaagaaaattcactcagcccatgaaggatgacattggtgac
aagtctgtgttcatgttcaacgcccttccggatgcggaaaaggcagctttgcttgagaag
cttgggaag
>SRR5137213
gatacatcgcaggtgattttatataggactggactggtaacggctgctgcctcctttgtc
gtggctggttccacagcctttttgcctgccgactcttttctaaagcaaaccctcgagcaa
agccttgatgttttctatctattgggagctgctggactgggcctctccctgtacttcata
cacatctatgtgactgaaatcaagcgcaccctgcaagcactttgggccttgggagttgtt
ggctctttagccacctatatcgcccttgctcaaccagctggtcaaggcctggtgcagtat
gttcttgatcatccaactgctgtctggtttattggtcccctttttgctgctctcacaggg
ctggtgttcaagga---------------------------agggctctgctatgggaag
cgagaagctggggttcttactttcataatacctgctgttcttctagctcacctgac---a
ggtgtaattgatgatggagttaaatcaa---------gccttctgggtctatggatggcc
ctcttcattgtttttgctggaagaaaattcactcagcccatgaaggatgacattggtgac
aagtctgtgttcatgttcaacgcccttccggatgaggagaaggcagctttgcttgagaag
cttgggaag
>SRR7905849
gatgttcgcgaggtgattttatataggactggactggtaacggctgctgcctcctttgtc
gtggatggttccacagcctttttgcctgctgactcttttctaaagcaaaccctggagcaa
agccttgatgttttctatctactgggagctgctggtttaggcctctccctgtacttcatt
cacatatatgtgactgaaatcaagcgcaccctgcaagcactttgggccttgggtgttgtt
ggctctttagccacctatatcgcccttgctcaaccagctggtcaaagcctggtgcactat
gttcttgatcacccgactgctgtctggttcattggccccctttttgctgctcttacaggg
ctggttttcaagga---------------------------agggctctgctatgggaag
ctagaggctggggttcttactttcataatacccgccgttcttctaggtcacctgac---a
ggtgtaatggatgatggagttaaatcaa---------gccttctgggtctgtggatggcc
ctcttcattgtttttgctggaagaaagttcactcagcctatgaaggatgacatcggtgac
aagtctgtgttcatgttcaacgccctttcagatgaggagaaggcagctttgcttgagaag
---------
>SRR7905861
gatgttcgcgaggtgattttatacaggactggactggtaacggctgctgcctcctttgtc
gtggctgggtccacagcctttttgcctgccgactcttttctaaagcaaaccctcgagcaa
agccttgatgttctctatctattgggagccgctggactgggcctctccctgtacttcata
cacatctatgtgactgaaatcaagcgcaccctgcaagcactttgggccttgggagttgtt
ggctctttagccacctatgtcacccttgctcaaccagctggtcaaggcctggtgcagtat
gttgttgatcatccaactgctgtctggtttattggtcccctttttgctgctctcacaggg
ctggttttcaagga---------------------------agggctctgctatgggaag
ctggaagctggggttcttactttcataatacccgctgttcttctagctcacctgac---a
ggtgtaattgatgatggagttaaatcga---------gccttctgggtctatggatggcc
ctcttcattatttttgctggaagaaaattcactcagcccatgaaggatgacatcggtgac
aagtctgtgttcatgttcaacgcccttccagatgaggagaaggcagctttgcttgagaag
cttgggaag
>SRR7905862
gatgttcgcgaggtgattttatacagggctggattagtaacggccgctgcttccttcgtt
gtggctggttccacagcctttttgccagccgactcttttctaaagcaaacmctcgagcaa
agccttgatgttttctatctattgggtactgctggattaggcctctccctgtactttata
cacatctatgtgactgcaatcaagcgcaccctgcaagcactttgggccttgggtgtcgtt
ggctctttcaccacctatattgcccttgctcaaccagccagtcaaggcctggtgcagtat
gtacttgataacccgactgctgtctggtttgttggccccctttttgctgctcttacrggg
ttggttttcaagga---------------------------aggcctctgctatgggaag
ctagaagctggggttcttactttcataatacccaccattcttctmggtcacctgac---a
ggtttgatggatgatggrgttaaatcga---------gccttctgggtctrtggatggcc
ctcttcattgtttttgctgggagaaaattcactcagcctatgaaggatgacatcggtgac
aaatctgtsttcatgttcaacgccctttcggatgaggagaaggcagctttgcttgagaaa
---------
>SRR8327214
gatgttcgcgaggtgattttatacaggactggactggtaacggctgctgcctcctttgtc
gtggcggggtccacagcctttttgcctgccgactcttttctaaagcaaaccctcgagcaa
agccttgatgttttctatctattgggagctgctggactgggcctctccctgtacttcata
cacatctatgtgactgaaatcaagcgcaccctgcaagcactttgggccttgggagttgtt
ggctctttagccacctatgtcgccctygctcaaccagctggtcaaggcctggtgcagtat
gttcttgatcatccaactgctgtctggtttattggtcccctttttgctgcwctcacaggg
ctggttttcaagga---------------------------agggctctgctatgggaag
ctagaagctggggttcttactttcatagtacccgctgttcttctagctcacctgac---a
ggtgtaattgatgatggagttaaatcga---------gccttctgggtctatggatggcc
ctcttcattgtttttgctggaagaaaattcactcagcccatgaaggatgacatcggtgac
aagtctgtgttcatgttcaacgcccttccagatgaggagaaggcagctttgcttgagaag
ctt------
