# Supplementary material for: Phylogenomics and classification of Cactaceae based on hundreds of nuclear genes
Source: Plant Syst Evol. 2025 Aug 11;311(5):28. doi: 10.1007/s00606-025-01948-z (PMC12339657; doi:10.1007/s00606-025-01948-z)
Supplement: Supplementary file 4 — Online Resource 4: Containing alignments and RAxML gene trees for all included loci and all phylogenetic datasets (ZIP 10372 KB) [file 606_2025_1948_MOESM4_ESM.zip › de Vos et al_ESM_4/ESM_data_alignments/QCP/5318_consensus.mafft.fasta]

>PAFTOL004551
---gtgggtcgaattggggaagtgaagagggtaacaaaagaaacgaatgtgtatgtgaag
ataaacttggatggtgcagggattgctgatagcagcacttcaatccccttcctggatcat
atgttggatcaactagcttctcatggattatttgacgtgcatgtgagagcaactggtgat
attcatattgatgatcatcacactaatgaagatgttgctcttgccattgggac-------
------------------------------------------------------------
------------------------------------------------------------
------------------------------------------------------------
-----------gttagtggaacacttcttccagtccttggtcaatacttctggaatgacg
ctt---cacattcggcagcttgcaggaaaaaattctcaccatataattgaggcaactttt
aaggcttttgcaagggctctgaggcaggctacaragtatgatcgtcktcgagctggaact
attcca---------------------------
>PAFTOL004552
------------------------------------------------------------
------------------------------------------------------------
------------------------------------------------------------
------------------------------------------------------------
------------------------------------------------------------
------------------------------------------------------------
------------------------------------------------------------
---------------------------------------------------------aca
ctt---cacattcggcagcttgcaggaaaaaattctcaccatataattgaggcaactttt
aaggcttttgcaagggctctgagacaggctacagagtatgaccctcgtcgagctggaact
attcca---------------------------
>PAFTOL004553
------------------------------------------------------------
------------------------------------------------------------
------------------------------------------------------------
------------------------------------------------------------
------------------------------------------------------------
------------------------------------------------------------
------------------------------------------------------------
------------ttagttgagcacttcttccagtctttggtgaatacttctggaatgaca
ctt---cacattcggcagcttgcaggaaaaaattctcaccatataattgaggcaactttt
aaggcttttgcaagggctctgagacaggctacagagtatgatcctcgtcgagctggaact
attcca---------------------------
>PAFTOL004554
---gtgggtcgaattggggaggtgaagagagtaacaaaagagacgaatgtgtatgtgaag
ataaacttggatggtacagggattgctgatagcaccacttcaatccccttcctggatcat
atgttggatcaactagcctctcatggattgtttgacgtgcatgtgagagcaactggtgat
attcatattgatgatcatcacactaatgaagatgttgctcttgccattggaac-------
------------------------------------------------------------
------------------------------------------------------------
------------------------------------------------------------
-----------gttagttgagcacttcttccagtctttggtgaatacttctggaatgaca
ctt---cacattcggcagcttgcaggaaaaaattctcaccatataattgaggcaactttt
aaggcttttgcaagggctctgagacaggctacagagtatgaccctcgtcgagctggaact
attcca---------------------------
>PAFTOL004555
---gtgggtcgaattggggaggtgaagagagtaacaaaagaaacgaatgtgtatgtgaag
ataaacttggatggtacagggattgctgatagcaccacttcaatccccttcctggatcat
atgttggatcaactagcctctcatggattgtttgacgtgcatgtgagagcaactggtgat
attcatattgatgatcatcacactaatgaagatgttgctcttgccattggaacggctttg
ttgcaagctcttggt---------------------------------------------
------------------------------------------------------------
------------------------------------------------------------
------------ttagttgagcacttcttccagtctttggtgaatacttctggaatgaca
ctt---cacattcggcagcttgcaggaaaaaattctcaccatataattgaggcaactttt
aaggcttttgcaagggctctgagacaggctacagagtatgaycttcgtcgagctggaact
attcca---------------------------
>PAFTOL004556
---gtgggtcgaattggggaggtgaagagagtaacaaaagaaacgaatgtgtatgtgaag
ataaacttggatggtacagggatcgctgatagcaccacttcaatccccttcctggatcat
atgttggatcaactagcctctcatggattgtttgacgtgcttgtgtgagcaactgttgat
attcatattgatgatcatcatactaatga-------------------------------
------------------------------------------------------------
------------------------------------------------------------
------------------------------------------------------------
-----------------------------------------------------aatgaca
ctt---cacattcggcagcttgcaggaaaaaattctcaccatataattgaggcaactttt
aaggcttttgcaagggctctgagacaggctacggagtatgatcctcgtcgagctggaact
attcca---------------------------
>PAFTOL004560
------------------------------------------------------------
------------------------------------------------------------
------------------------------------------------------------
------------------------------------------------------------
------------------------------------------------------------
------------------------------------------------------------
------------------------------------------------------------
------------ttagttgagcacttcttccagtctttggtgaatacttctggaatgaca
ctt---cacattcggcagcttgcaggaaaaaattctcaccatataattgaggcaactttt
aaggcttttgcaagggctctgagacaggctgcagagtatgaccctcgtcgagctggaact
attcca---------------------------
>PAFTOL004561
---gtgggtcgaattggggaagtgaagagggtaacaaaagaaacgaatgtgtatgtgaag
ataaacttggatggtgcagggattgctgacagcagcacttcaattcccttcctggatcat
atgttggatcaactagcttctcatggattatttgacgtgcatgtgagagcgactggtgat
attcatattgatgatcatcacactaatgaagatgttgctcttgccattgggac-------
------------------------------------------------------------
------------------------------------------------------------
------------------------------------------------------------
-----------gttagtggaacacttcttccagtccttggtcaatacttctggaatgaca
ctt---cacattcggcagcttgcaggaaaaaattctcaccatataattgaggcaactttt
aaggcttttgcaagggctctgaggcaggctacagagtatgatcgtcgtcgagctgggact
attccaaggtct---------------------
>PAFTOL004562
---gtgggtcgagttggggaggtcaagagagtaacaaaagaaacgaatgtgtatgtgaag
ataaacttggatggtacagggattgctgatagcaccacttcaatccccttcctggatcat
atgttggatcaactagcctctcatggattgtttgacgtgcatgtgagagcaactggtgat
attcatattgatgatcatcacactaatgaagatgttgctcttgccattggaacggctttg
ttgcaagctcttggtgacaggaaaggaatcaataga-------tttggcaacttctct--
---------------gctccactggacgaagccctaattcatgtat------cgttg---
------------------------------------------------------------
---------------------------ttccagtctttggtgaatacttctggaatgaca
ctt---cacattcgacagcttgcaggaaaaaattctcaccatataattgaggcaactttt
aaggcttttgcaagggctctgagacaggctacagagtatgaycctcgtcgagctggaact
attcca---------------------------
>PAFTOL004563
------------------------------------------------------------
------------------------------------------------------------
------------------------------------------------------------
------------------------------------------------------------
------------------------------------------------------------
------------------------------------------------------------
------------------------------------------------------------
------------ttagtggagcacttcttccagtctttggtgaatacttctggaatgaca
ctt---cacattcggcagcttgcaggacaaaattctcaccatataattgaggcaactttt
aaggcttttgcaagggctctgagacaggctacagagtatgatcctcgtcgagctggaact
gttcca---------------------------
>PAFTOL004564
---gtgggtcgaattggggaagtgaagagggtaacaaaagaaacgaatgtgtatgtgaag
ataaacttggatggtgcagggattgctgatagcagcacttcaatccccttcctggatcat
atgttggatcaactagcttctcatggattatttgacgtgcatgtgagagcaactggtgat
attcatattgatgatcatcacactaatgaagatgttgctcttgccattgggacg------
------------------------------------------------------------
------------------------------------------------------------
------------------------------------------------------------
------------------------------------------------------------
------------aagcagcttgcaggaaaaaattctcaccatataattgaggcaactttt
aaggcttttgcaagggctctgaggcaggctacagagtatgatcctcgtcgagctggaact
attcca---------------------------
>PAFTOL004566
---gtgggtcgaattgggcaagtgaagagggtaacaaaagaaacgaatgtgtatgtgaag
ataaacttggatggtgcagggattgctgacagcagcacttcaatccccttcctggatcat
atgttggatcaactagcttctcatggattatttgacgtgcatgtgagagcaactggtaa-
------------------------------------------------------------
------------------------------------------------------------
------------------------------------------------------------
------------------------------------------------------------
------------------------------------------------------------
--------------gcagcttgcaggaaaaaattctcaccatataattgaggcaactttt
aaggcttttgcaagggctctgaggcaggctacagagtatgatcctcgtcgagctggaact
attcca---------------------------
>PAFTOL004567
---gtgggtcgaattggggaggtgaagagagtaacaaaagaaacgaatgtgtatgtgaag
ataaacttggatggtacagggatcgctgatagcaccacttcaatccccttcctggatcat
atgttggatcaactagcctctcatggattgtttgacgtgcatgtgagagcaactggtgat
attcatattgatgatcatcacactaatgaagatgttgctcttgccattggaacggctttg
ttgcaagctcttggtgacagaaaaggaatcaataga-------tttggcgacttctct--
---------------gctccactggatgaagccctaattcatgtat------catt----
------------------------------------------------------------
-----------gttagttgagcacttcttccagtctttggtgaatacttctggaatgacg
ctt---cacattcggcagcttgcaggaaaaaattctcaccatataattgaagcaactttt
aaggcttttgcaagggctctgagacaggctacagagtatgatcctcgtcgagctggaact
attcca---------------------------
>PAFTOL004568
---gtgggtcgaattggggaggtgaagagagtaacaaaagaaacgaatgtgtatgtgaag
ataaacttggatggtacagggattgctgatagcaccacttcaatccccttcctggatcat
atgttggatsaactagcctctcatggattgtttgacgtgcatgtgagagcaactggtgat
attcatatagatgatcatcacactaatgaagatgttgctcttgccattggaacggctttg
ttgcaagctcttggtgacagaaaaggaatcaataga-------tttggcaacttctct--
---------------gctccactggatgaagccctaattcat---t------cttc----
------------------------------------------------------------
-----------cttagttgagcacttcttccagtctttggtgaatacttctggaatgaca
ctt---cacattcggcagcttgcaggaaaaaattctcaccatataattgaggcaactttt
aaggcttttgcaagggctctgagacaggctacagagtatgaccygcgtcgagctggaact
attcca---------------------------
>PAFTOL004571
---gtgggtcgaattggggaagtgaagagggtaacaaaagaaacgaatgtgtatgtgaag
ataaacttggatggtgcagggattgctgacagcagcacttcaatccccttcctggatcat
atgttggatcaactagcttctcatggattatttgacgtgcatgtgagagcaactggtgat
attcatattgatgatcatcacactaatgaagatgttgctcttgccattggaacggctttg
ttgcaagctcttggtgaccgtaaaggaatcaataga-------tttggcaacttctct--
------------------------------------------------------------
------------------------------------------------------------
------------ktagtggaacacttcttccagtccttggtcaatacttctggaatgacg
ctt---cacattcrgcagcttgcaggaaaaaattctcaccatataattgaggcaactttt
aaggcttttgcaagggctctgaggcaggctacagagtatgatcctcgtcgagctggaact
attcca---------------------------
>PAFTOL004572
---gtgggtcgaattggggaggtgaagagagtaacaaaagaaacgaatgtgtatgtgaag
atgaacttggatggtacaggaattgctgatagcaccacttcaatccccttcctggatcat
atgttggatcaactagcctctcatggattgtttgacgtgcatgtgagagcaactggtgat
attcatattgatgatcatcacactaatgaagatgttgctcttgccattggaacggctttg
ttgcaagctcttggtgacagaaaaggaatcaataga-------tttggcaacttctct--
---------------gctccactggatgaagccctaattcatgtat------cgtt----
------------------------------------------------------------
-----------gttagttgagcacttcttccagtctttggtgaatacttctggaatgaca
ctt---cacattcggcagcttgcaggaaaaaattctcaccatataattgaggcaactttt
aaggcttttgcaagggctctgagacaggctacagaatatgatcctcgtcgagctggaact
attcca---------------------------
>PAFTOL004573
---gtgggtcgatttggggaggtgaagagagtaacaaaagaaacgaatgtggttgtaaag
ataaacttggatggtacaggaattgctgatagcaccacttcaatccccttcctggatcat
atgttggatcaactagcctcccatggattgtttgacgtgcatgtgagagcaactggtgat
attcatatcgatgatcatcacactaatgaagatgttgctcttgccattggaac-------
------------------------------------------------------------
------------------------------------------------------------
------------------------------------------------------------
-----------gttagttgagcacttcttccagtctttggtgaatacttctggaatgaca
ctt---cacattcgccagcttgcaggaaaaaattctcaccatataattgaggcaactttt
aaggcttttgcaagggctctcagacaggctacagagtatgatcctcgtcgagctggaact
attcca---------------------------
>PAFTOL004574
---gtgggtcgaattggggaggtgaagagagtaacaaaagaaacgaatgtgtatgtgaag
ataaacttggatggtacagggattgctgatagcaccacttcaatccccttcctggatcat
atgttggatcaactagcctctcatggattgtttgacgtgcatgtgagagcaactggtgat
attcatattgatgatcatcacactaatgaagatgttgctcttgccattggaacggctttg
ttgcaagctcttggtgacagaaaaggaatcaataga-------tttggcaacttctct--
---------------gctccactggatgaagccctaattcatgtat------cgtt----
------------------------------------------------------------
-----------gttagttgagcacttcttccagtctttggtgaatacttctggaatgaca
ctt---cacattcggcagcttgcaggaaaaaattctcaccatataattgaggcaactttt
aaggcttttgcaagggctctgagacaggctacagagtatgatcctcgtcgagctggaact
attcca---------------------------
>PAFTOL004577
---gtgggtcgaattggggaggtcaagagagtaacaaaagaaacgaatgtgtatgtgaag
ataaacttggatggtacagggattgctgatagcaccacttcaatccccttcctggatcat
atgttggatcaactagcctctcatggattgtttgacgtccatgtgagagcaactggtgat
attcatattgatgatcatcacactaatgaagatgttgctcttgccattggaacggctttg
ttgcaagctcttggtgacagaaaaggaatcaataga-------tttggcaacttctct--
---------------gctccactagatgaagccctaattcatgtat------cgtt----
------------------------------------------------------------
-----------gttagttgagcacttcttccagtctttggtgaatacttctggaatgaca
ctt---cacattcggcagcttgcaggaaaaaattctcaccatataattgaggcaactttt
aaggcttttgcaagggctctgagacaggctacagagtatgaccctcgtcgagctggaact
attcca---------------------------
>PAFTOL004578
---gtgggtcgaattggggaggtgaagagagtaacaaaagaaacgaatgtgtatgtgaag
ataaacttggatggtacagggattgctgatagcaacacttcaatccccttcctggatcat
atgttggatcaactagcctctcatggattgtttgacgtgcatgtgagagcaactggtgat
attcatattgatgatcatcacactaatgaagatgttgcacttgccattggaacggccttg
ttgcaagctcttggtgacagaaaaggaatcaataga-------tttggcaa---------
------------------------------------------------------------
------------------------------------------------------------
-----------tttagttgagcacttcttccagtctttggtgaataattctgggatgaca
ctt---cacattcggcagcttgcaggaaaaaattctcaccatataattgaggcaactttt
aaggctkttgcaagggctctgagacaggctacagagtatgatcctcgtcgagctggaact
attcca---------------------------
>PAFTOL004582
---gtgggtcgaattggggaggtgaagagagtaacaaaagaaacgaatgtgtatgtgaag
ataaacttggatggtacagggattgctgatagcaccacttcaatccccttcctggatcat
atgttggakcaactagcctctcatggattgtttgacgtgcatgtgagagcaactggtgat
attcatattgatgatcatcacactaatgaagatgttgctcttgccattggaacggctttg
ttgcaagctcttggtgacagaaaaggaatcaataga-------tttggcaacttctct--
---------------gctccactggatgaagccctaattcatgtat------cgtt----
------------------------------------------------------------
-----------gttagttgagcacttcttccagtctttggtgaatacttctggaatgaca
ctt---cacattcggcagcttgcaggaaaaaattctcaccatataattgaggcaactttt
aaggcttttgcaagggctctgagacaggctacagagtatgatcctcgtcgagctggaact
attcca---------------------------
>PAFTOL004583
---gtgggtcgaattggggaggtgaagagagtaacaaaagaaacgaatgtgtatgtgaag
ataaacttggatggtacagggattgctgatagcaccacttcaatccccttcctggatcat
atgttggatcaactagcctctcatggattgtttgacgtgcatgtgagagcaactggtgat
attcatattgatgatcatcacactaatgaagatgttgctcttgccattggaacggctttg
ttgcaagctcttggtgacagaaaaggaatcaataga-------tttggcaacttctct--
---------------gctccactggatgaagccctaattcatgtgt------catt----
------------------------------------------------------------
-----------gttagttgagcacttcttccagtctttggtgaatacttctggaatgaca
ctt---cacattcggcagcttgcaggaaaaaattctcaccatataattgaggcaactttt
aaggcttttgcaagggctctgagacaggctacagagtatgatcctcgtcgagctggaact
attcca---------------------------
>PAFTOL004584
---gtgggtcgaattggggaggtcaagagagtaacaaaagaaacgaatgtgtatgtgaag
ataaacttggatggtacagggattgctgatagcaccacttcaatccccttcctggatcat
atgttggatcaactagcctctcatggattgtttgacgtgcatgtgagagcaactggtgat
attcatattgatgatcatcacactaatgaagatgttgctcttgccattggaacggctttg
ttgcaagctcttggtgacagaaagggtatcaataga-------tttggcaacttctct--
---------------gctccactggatgaagccctaattcatgtat------cgtt----
------------------------------------------------------------
-----------gttagttgagcacttcttccagtctttggtgaatacttctggaatgaca
ctt---cacattcggcagcttgcaggaaaaaattctcaccatataattgaggcaactttt
aaggcttttgcaagggctctgagacaggctacagagtatgaccctcgtcgagctggaact
attcca---------------------------
>PAFTOL004585
---gtgggtcgaattgggcaagtgaagagggtaacaaaagaaacgaatgtgtatgtgaag
ataaacttggatggtgcagggattgctgacagcagcacttcaatccccttcctggatcat
atgttggatcaactagcttctcatggattatttgacgtgcatgtgagagcaactggtgat
attcatattgatgatcatcacactaatgaagatgttgctcttgccattgggacggctttg
ttgcaagctcttggtgaccgtaaaggaatcaataga-------tttggcaacttctct--
---------------gctccactggatgaagctctaattcatgtat------catt----
------------------------------------------------------------
-----------gttagtggaacacttcttccagtccttggtcaatacttctggaatgacg
ctt---cacattcggcagcttgcaggaaaaaattctcaccatataattgaggcaactttt
aaggcttttgcaagggctctgaggcaggctacagagtatgatcctcgtcgagctggaact
attcca---------------------------
>PAFTOL004587
---gtgggtcgaattggggaggtgaagagagtaacaaaagaaacgaatgtgtatgtgaag
ataaacttggatggtacagggattgctgatagcaccacttcaatccccttcctggatcat
atgttggatcaactagcctctcatggactgtttgacgtgcatgtgagagcaactggtgat
attcatattgatgatcatcacactaatgaagatgttgctcttgccattggaac-------
------------------------------------------------------------
------------------------------------------------------------
------------------------------------------------------------
-----------gttagttgagcacttcttccagtctttggtgaatacttctggaatgaca
ctt---cacattcggcagcttgcaggaaaaaattctcaccatataattgaggcaactttt
aaggcttttgcaagggctctgagacaggctacagagtatgatcctcgtcgagctggaact
attcca---------------------------
>PAFTOL004590
---gtgggtcgaattggggaggtgaagagagtaacaaaagagacgaatgtgtatgtgaag
ataaacttggatggtacagggattgctgatagcaccacttcaatccccttcctggatcat
atgttggatcaactagcctctcatggattgtttgacrtgcatgtgagagcaactggtgat
attcatattgatgatcatcacactaatgaagatgttgctcttgccattggaacggctttg
ttgcaagctcttggtgacagaaaaggaatcaataga-------tttggcaacttctct--
---------------gctccactggatgaagccctaattcatgtat------catt----
------------------------------------------------------------
-----------gttagttgagcacttcttccagtctttggtgaatacttctggaatgaca
ctt---cacattcggcagcttgcaggaaaaaattctcaccatataattgaggcaactttt
aaggcttttgcaagggctctgagacaggctacagagtatgaycctcgtcgagctggaact
attcca---------------------------
>PAFTOL004591
---gtgggtcgaattggggaggtgaagagagtaacaaaagagacgaatgtgtatgtgaag
ataaacttggatggtacagggattgctgatagcaccacttcaatcccyttcctggatcat
atgttggatcaactagcctctcatggattgtttgacrtgcatgtgagagcaactggtgat
attcatattgatgatcatcacactaatgaagatgttgctcttgccattggaacggctttg
ttgcaagctcttggtgacagaaaaggaatcaataga-------tttggcaacttctct--
---------------gctccactggatgaagccctaattcatgtat------catw----
------------------------------------------------------------
-----------gttagttgagcacttcttccagtctttggtgaatacttctggaatgaca
ctt---cacattcggcagcttgcaggaaaaaattctcaccatataattgaggcaactttt
aaggcttttgcaagggctctgagrcaggctacagagtatgaccctcgtcgagctggaact
attcca---------------------------
>PAFTOL004593
---gtgggtcgaattggggaggtgaagagagtaacaaaagaaacgaatgtgtatgtgaag
ataaacttggatggtacagggattgctgatagcaccacttcaatccccttcctggatcat
atgttggatcaactagcctctcatggattgtttgacgtgcatgtgagagcaactggtgat
attcatattgatgatcatcacactaatgaagatgttgctcttgccattggaacggctttg
ttgcaagctcttggtgacagaaaaggaatcaataga-------tttggcaacttctct--
---------------gctccactggatgaagccctaattcatgtat------cgtt----
------------------------------------------------------------
-----------gttagttgagcacttcttccagtctttggtgaatacttctggaatgaca
ctt---cacattcrgcagcttgcaggaaaaaattctcaccatataattgaggcaactttt
aaggcttttgcaagggctctgagacaggctacagagtatgatcctcgtcgagctggaact
attcca---------------------------
>PAFTOL004594
---gtgggtcgaattggggaggtcaagagagtracaaaagaaacgaatgtgtatgtgaar
ataaacttggatggtacmgggattgctgatagcaccacttcaatccccttcctggatcat
atgttggatcaactagcctctcatggattgtttgacgtgcatgtgagagcaactggtgat
attcatattgatgatcatcacactaatgaagatgttgctcttgccattggaacggctttg
ttgcaagctcttggtgacagaaaaggaatcaataga-------tttggcaacttctct--
---------------gctccactggatgaagccctaattcatgtat------catt----
------------------------------------------------------------
-----------gttagttgagcacttcttccagtctttggtgaatacttctggaatgaca
ctt---cacattcggcagcttgcaggaaaaaattctcaccatataattgaggcaactttt
aaggcttttgcaagggctctgagacaggctacagagtatgaccctcgtcgagctggaact
attcca---------------------------
>PAFTOL004596
---gtgggtcgaattggggaggtgaagagagtaacaaaagaaacgaatgtgtatgtgaag
ataaacttggatggtacaggaattgctgatagcaccacttcaatccccttcctggatcat
atgttggatcaactagcctctcatggattgtttgacgtgcatgtgagagcaactggtgat
attcatattgatgatcatcacactaatgaagatgttgctcttgccattggaacggctttg
ttgcaagctcttggtgacagaaaaggaatcaataga-------tttggcaacttctct--
---------------gctccactggatgaagccctaattcat------------------
------------------------------------------------------------
------------ttagttgagcacttcttccagtctttggtgaatacttctggaatgaca
ctt---cacattcggcagcttgcaggaaaaaattctcaccatataattgaggcaactttt
aaggcttttgcaagggctctgagacaggctacagagtatgatcctcgtcgagctggaact
attcca---------------------------
>PAFTOL004597
---gcgggtcgaattggggaggtgaagagagtaacaaaagaaacgaatgtgtatgtgaag
ataaacttggatggtacagggattgccgatagcaccacttcaatccccttcctggatcat
atgttggatcaactagcctctcatggattgtttgacgtgcatgtgagagcaactggtgat
attcatattgatgatcatcacactaatgaagatgttgctcttgccattggaacggctttg
ttgcaagctcttggt---------------------------------------------
------------------------------------------------------------
------------------------------------------------------------
------------ttagttgagcacttcttccagtctttggtgaatacttctggaatgaca
ctt---cacattcggcagcttgcaggaaaaaattctcaccatataattgaggcaactttt
aargcttttgcaagggctctgagacaggctacagagtatgatcctcgtcgagctggaact
attcca---------------------------
>PAFTOL004598
---gtgggtcgaattggggaggtsaagagagtaacaaaagaaacgaatgtgtatgtgaag
ataaacttggatggtaccgggattgctgatagcaccacttcaatccccttcctggatcat
atgttggatcaactagcctctcatggattgtttgacgtgcatgtgagagcaactggtgat
attcatattgatgatcatcacactaatgaagatgttgctcttgccattggaac-------
------------------------------------------------------------
------------------------------------------------------------
------------------------------------------------------------
-----------gttagttgagcacttcttccagtctttggtgaatacttctggaatgaca
ctt---cacattcggcagcttgcaggaaaaaattcgcaccatataattgaggcaactttt
aaggcttttgcaagggctctgagacaggctacagagtatgaccctcgtcgagctggaact
attcca---------------------------
>PAFTOL004599
---gtgggtcgaattggggaggtcaagagagtaacaaaagagacgaatgtgtatgtgaag
ataaacttggatggtacagggattgctgatagcaccacttcaatccccttcctggatcat
atgttggatcaactagcctctcatggattgtttgacgtgcatgtgagagcaactggtgat
attcatattgatgatcatcacactaatgaagatgttgctcttgccattggaacggctttg
ttgcaagctcttggtgacagaaaaggaatcaataga-------tttggcaacttctct--
---------------gctccactggatgaagccttaattcatgtat------cgtt----
------------------------------------------------------------
-----------gttagttgagcacttcttccagtctttggtgaatacttccggaatgaca
ctt---cacattcggcagcttgcaggaaaaaattctcaccatataattgaggcaactttt
aaggcttttgcaagggctctgagacaggctacagagtatgaccctcgtcgagctggaact
attcca---------------------------
>PAFTOL004600
---gtgggtcgaattggggaggtgaagagagtaacaaaagaaacgaatgtgtatgtgaag
ataaacttggatggtacagggattgctgatagcaccacttcaatccccttcctggatcat
atgttggatcaactagcctctcatggattgtttgacgtgcatgtgagagcaactggtgat
attcatattgatgatcatcacactaatgaagatgttgctcttgccattggaacggctttg
ttgcaagctcttggtgacagaaaaggaatcaatg--------------------------
----------------------------------------------------------at
ttatctgggaggcctcacttaggctatgatctgcaaatacccaccgaaagagttggaagt
tatgatacgcagttagttgagcacttcttccagtctttggtgaatacttctggaatgaca
ctt---cacattcggcagcttgcaggaaaaaattctcaccatataattgaggcaactttt
aaggcttttgcaagggctctgagacaggctacagagtatgaccctcgtcgagctggaact
attcca---------------------------
>PAFTOL004601
---gtgggtcgaattggggaggtgaagagagtaacaaaagaaacgaatgtgtatgtgaag
ataaacttggatggcacagggattgctgatagcaccacttcaatccccttcctggatcat
atgttggatcaactagcctctcatggattgtttgacgtgcatgtgagagcaactggtgat
attcatattgatgatcatcacactaatgaagatgttgctcttgccattggaacggctttg
ttgcaagctcttggtgacagaaaaggaatcaataga-------tttggcaacttctct--
---------------gctccactggatgaagcgctaattcatgtat------catt----
------------------------------------------------------------
-----------gttagttgagcacttcttccagtctttggtgaatacttctggaatgaca
ctt---cacattcggcagcttgcaggaaaaaattctcaccatataattgaggcaactttt
aaggcttttgcaagggctctgagacaggctacagagtatgatcttcgtcgagctggaact
attcca---------------------------
>PAFTOL004603
---gtgggtcgaattggggcggtgaagagagtaacaaaagaaacgaatgtgtatgtgaag
ataaacttggatggtacagggattgctgatagcaccacttcaatccccttcctagatcat
atgttggatcaactagcctctcatggattgtttgacgtgcatgtgagagcaactggtgat
attcatattgatgatcatcacactaatgaagatgttgctcttgccattggaac-------
------------------------------------------------------------
------------------------------------------------------------
------------------------------------------------------------
-----------gttagttgagcacttcttccagtctttggtgaatacttctggaatgaca
ctt---cacattcggcagcttgcaggaaaaaattctcaccatataattgaggcaactttt
aaggcttttgcaagggctctgagacaggctacagagtatgatcctcgtcgagctggaact
attcca---------------------------
>PAFTOL004604
---gtgggtcgaattggggaggtgaagagagwaacaaaagaaacgaatgtktatgtgaag
ataaacttggatggtacagggattgctgatagcaccacttcaatccccttcctggatcat
atgttggatcaactagcctctcatggattgtttgacgtgcatgtgagagcaactggtgat
attcatattgatgatcatcacactaatgaagatgttgctcttgccattggaacggctttg
ttgcaagctcttggtgacagaaaaggaatcaataga-------tttggcgacttctct--
---------------gctccactggatgaagccctaattcatgtat------catt----
------------------------------------------------------------
-----------gttagttgagcacttcttccagtctttggcgaatacttctggaatgaca
ctt---cacattcggcagcttgcaggaaaaaattctcaccatataattgaggcaactttt
aaggcttttgcaagggctctgagacaggctacagagtatgatcctcgtcgagctggaact
attcca---------------------------
>PAFTOL004605
---gtgggtcgaattggggaggtgaagagagtaacaaaagaaacgaatgtgtatgtgaag
ataaacttggatggtacagggattgctgatagcaccacttcaatccccttcctggatcat
atgttggatcaactagcctctcatggattgtttgacgtgcatgtgagagcaactggagat
attcatattgatgatcatcacactaatgaagatgttgctcttgccattggaacggctttg
ttgcaagctcttggtgacagaaaaggaatcaataga-------tttggcaacttctct--
---------------gctccactggatgaagccctaattcatgtatgtgttgtttt----
------------------------------------------------------------
-----------attagttgagcacttcttccagtctttggtgaatacttctggaatgaca
ctt---cacattcggcagcttgcaggaaaaaattctcaccatataattgaggcaactttt
aaggcttttgcaagggctctgagacaggctacagagtatgatcctcgtcgagctggaact
attcca---------------------------
>PAFTOL004608
---gtgggtcgaattggggaggtgaagagagtaacaaaagaaacgaatgtgtatgtgaag
ataaacttggatggtacagggattgctgatagcaccacttcaatccccttcctggatcat
atgttggatcaactagcctctcatggattgtttgacgtgcatgtgagagcaactggtgat
attcatattgatgatcatcacactaatgaagatgttgctcttgccatcggaacggctttg
ttgcaagctcttggtgacagaaaaggaatcaataga-------tttggcaacttctct--
---------------gctccact-------------------------------------
------------------------------------------------------------
-----------cttagttgagcacttcttccagtctttggtgaatacttctggaatgaca
ctt---cacattcggcagcttgcaggaaaaaattctcaccatatagttgaggcaactttc
aaggcttttgcaagggctctgagacaggctacagagtatgatcctcgtcgagctggaact
attcca---------------------------
>PAFTOL004609
---gtgggtcgaattggggaggtgaagagagtaacaaaagaaacgaatgtgtatgtgaag
ataaacttggatggtaccgggattgctgatagcaccacttcaatccccttcctggatcat
atgttggatcaactagcctctcatggattgtttgacgtgcatgtgagagcaactggtgat
attcatattgatgatcatcacactaatgaagatgttgctcttgccattggaacggctttg
ttgcaagctcttggtgacagaaaaggaatcaataga-------tttggcaacttctct--
---------------gctccactggatgaagcsctaattcatgtat------cgtt----
------------------------------------------------------------
-----------gttagttgagcacttcttccagtctttggtgaatacttctggaatgaca
ctt---cacattcggcagcttgcaggaaaaaattctcaccatataattgaggcaactttt
aaggcttttgcaagggctttgagacaggctacagagtatgatcctcgtcgagctggaact
attcca---------------------------
>PAFTOL004610
tyagtgggtcgaattggggaagtgaagagggtaacaaaagaaacgaatgtgtatgtgaag
ataaacttggatggtgcagggattgccgacagcagcacttcaatccccttcctggatcat
atgttggatcaactagcttctcatggattatttgacgtgcatgtgagagcgactggtgat
attcatattgatgatcatcacactaatgaagatgttgctcttgccattgggacggctttg
ttgcaagcccttggtgaccggaaaggaatcaataga-------ttcggcaacttctct--
---------------gctccactggatgaagctctaattcatgtat------catt----
------------------------------------------------------------
-----------gttagtggaacacttcttccagtccttggtcaatacttctggaatgacg
ctt---cacattcggcagcttgcaggaaaaaattctcaccatataattgaggcaactttt
aaggcttttgcaagggctctgaggcaggctacagagtatgatcgtcgtcgagctgggact
attccaaggtct---------------------
>PAFTOL004611
tcagtgggtcgaattggggaagtgaagagggtaacaaaagaaacgaatgtgtwtgtgaag
ataaacttggatggtgcagggattgcygacagcagcacttcaatccccttcctggatcat
atgttggatcaactagcttctcatggattatttgacgtgcatgtgagagcgactggtgat
attcatattgatgatcatcacactaatgaagatgttgctcttgccattgggacggctttg
ttgcaagcccttggtgaccggaaaggaatcaatagagatttatctgggaggcctcactta
agctatgatctgcaaatacccaccgaaagagttggaagttatgata------caya----
------------------------------------------------------------
-----------gttagtggaacacttcttccagtccttggtcaatacttctggaatgaca
ctt---cacattcrgcagcttgcaggaaaaaattctcaccatataattgaggcaactttt
aaggcttttgcaagggctctgaggcaggctacagagtatgatcgtcgtcgagctgggact
attccaaggtct---------------------
>PAFTOL004613
---gtgggtcgaattggggaggtcaagagagtaacaaaagaaacgaatgtgtatgtgaag
ataaacttggatggtacagggattgctgatagcaccacttcaatycccttcctggatcat
atgttggatcaactagcctctcatggattgtttgacgtgcatgtgagagcaactggtgat
attcatattgatgatcatcacactaatgaagatgttgctcttgccattggaacggctttg
ttgcaagctcttggtgacagaaaaggaatcaataga-------tttggcaacttctct--
---------------gctccactggatgaagccttaattcatgtat------catt----
------------------------------------------------------------
-----------gttagttgagcacttcttccagtctttggtgaatacttctggaatgaca
ctt---cacattcggcagcttgcaggaaaaaattctcaccatataattgaggcaactttt
aaggcytttgcaagggctctgagacaggctacagagtatgaccctcgtcgagctggaact
attcca---------------------------
>PAFTOL004617
---gtgggtcgaattggggaggtcaagagagtaacaaaagaaacgaatgtgtatgtgaag
ataaacttggatggtacagggattgctgatagcaccacttcaatccccttcctggatcat
atgttggatcaactagcctctcatggattgtttgacgtgcatgtgagagcaactggtgat
attcatattgatgatcatcacactaatgaagatgttgctcttgccattggaacggctttg
ttgcaagctcttggtgacagaaaaggaatcaataga-------tttggcaacttctct--
---------------gctccactggatgaagccctaattcatgtat------cgttggat
ttatctgggaggcctcacttaggctatgatctgcaaatacccactgaaagagttggaagt
tatgatacgcagttagttgagcacttcttccagtctttggtgaatacttctggaatgaca
ctt---cacattcggcagcttgcaggaaaaaattctcaccatataattgaggcaactttt
aaggcttttgcaagggctctgagacaggctacagagtatgaccctcgtcgagctggaact
attcca---------------------------
>PAFTOL004618
---gtgggtcgaattggggaggtgaagagagtaacaaaagaaacgaatgtgtatgtgaag
ataaacttggatggtacagggattgctgatagcaccacttcaatccccttcctggatcat
atgttggatcaactagcctctcatggattgtttgacgtgcatgtgagagcaactggtgat
attcatattgatgatcatcacactaatgaagatgttgctcttgccattggaacggctttg
ttgcaagctcttggtgacagaaaaggaatcaataga-------tttggcgacttctct--
---------------gctccactggatgaagccctaattcatgtat------cgtt----
------------------------------------------------------------
-----------gttagttgagcacttcttccagtctttggtgaatacttctggaatgaca
ctt---cacattcggcagcttgcaggaaaaaattctcaccatataattgaggcaactttt
aaggcttttgcaagggctctgagacaggctacagagtatgatcctcgtcgagctggaact
attcca---------------------------
>PAFTOL004619
---gtgggtcgaattggggaggtgaagcgggtaacaaaagaaacgaatgtgtatgtgaag
ataaacttggatggtacaggggttgccgatagcaccacttcaatccccttcctggatcat
atgttggatcaacttgcttctcatggattatttgacgtgcatgtgagagcaactggtgat
attcatattgatgatcatcacactaatgaagatgttgctcttgccattgggac-------
------------------------------------------------------------
------------------------------------------------------------
------------------------------------------------------------
-----------gttagtggagcacttcttccagtctttggtgaatacgtctggaatgaca
ctt---cacattcggcagcttgcaggaaaaaattctcatcatataattgaggcaactttt
aaggcttttgcgagggctctgcggcaggctacagagtatgatcctcgtcgagctggaact
attcca---------------------------
>PAFTOL004620
---gtgggtcgaattggggaggtgaagagagtaacaaaagaaacgaatgtgtatgtgaag
ataaacttggatggtacagggattgctgatagcaccacttcaatccccttcctggatcat
atgttggatcaactagcctctcatggattgtttgacgtgcatgtgagagcaactggtgat
attcatattgatgatcatcacactaatgaagatgttgctcttgccattggaac-------
------------------------------------------------------------
------------------------------------------------------------
------------------------------------------------------------
-----------gttagttgaacacttcttccagtctttggtgaatacttctggaatgaca
ctt---cacattcggcagcttgcaggaaaaaattctcaccatataattgaggcaactttt
aaggcttttgcaagggctctgagacaggctacagagtatgatcctcgtcgagctggaact
attcca---------------------------
>PAFTOL004623
---gtgggtcgaattggggaggtgaagagagtaacaaaagaaacgaatgtgtatgtgaag
ataaacttggatggtacagggattgctgatagcaccacttcaatccccttcctggatcat
atgttggatcaactagcctctcatggattgtttgacgtgcatgtgagagcaactggtgat
attcatattgatgatcatcacactaatgaagatgttgctcttgccattggaacggctttg
ttgcaagctcttggtgacagaaaaggaatcag----------------------------
------------------------------------------------------------
------------------------------------------------------------
-----------cttagttgagcacttcttccagtctttggtgaatacttctggaatgaca
ctt---cacattcggcagcttgcaggaaaaaattcccaccatataattgaggcaactttt
aaggcttttgcaagggctctgagacaggctacagagtatgatcctcgtcgagctggaact
attcca---------------------------
>PAFTOL004624
---gtgggtcgaattggggaggtgaagagagtaacaaaagagacgaatgtgtatgtgaag
ataaacttggatggtacagggattgctgatagcaccacttcaatccccttcctggatcat
atgttggatcaactagcctctcatggattgtttgacatgcatgtgagagcaactggtgat
attcatattgatgatcatcacactaatgaagatgttgctcttgccattggaacggctatg
ttgcaagctcttggtgacagaaaaggaatcaataga-------tttggcaacttctct--
---------------gctccact-------------------------------------
------------------------------------------------------------
-----------cttagttgagcacttcttccagtctttggtgaatacttctggaatgaca
ctt---cacattcggcagcttgcaggaaaaaattctcaccatataattgaggcaactttt
aaggcttttgcaagggctctgagacaggctacagagtatgaccctcgtcgagctggaact
attcca---------------------------
>PAFTOL004625
---gtgggtcgaattggggaggtcaagagagtaacaaaagaaacgaatgtgtatgtgaag
ataaacttggatggtacagggattgctgatagcaccacttcaatccccttcctggatcat
atgttggatcaactagcctctcatggattgtttgacgtgcatgtgagagcaactggtgat
attcatattgatgatcatcacaccaatgaagatgttgctcttgccattggaac-------
------------------------------------------------------------
------------------------------------------------------------
------------------------------------------------------------
-----------gttagttgagcacttcttccagtctttggtgaatacttctggaatgaca
ctt---cacattcggcagcttgcaggaaaaaattctcaccatataattgaggcaactttt
aaggcttttgcaagggctctgagacaggctacagagtatgaccctcgtcgagctggaact
attcca---------------------------
>PAFTOL004626
---gtggatcgaattggggaggtgaagagagtaacaaaagaaacgaatgtgtatgtgaag
ataaacttggatggtacagggatggctgatagcaccacttcaatccccttcctggatcat
atgttggatcaactagcctctcatggattgtttgacgtgcatgtgagagcaactggagat
attcatattgatgatcatcacactaatgaagatgttgctcttgccattggaacggctttg
ttgcaagctcttggtgacaggaaaggaatcaataga-------tttggcaacttctct--
---------------gctccactggatgaagccctaattcatgtat------catt----
------------------------------------------------------------
-----------gttagttgagcacttcttccagtctttggtgaatacttctggaatgaca
ctt---cacattcrgcagcttgcaggaaaaaattctcaccatataattgaggcaactttt
aaggcttttgcaagggctctgagacaggctacagagtatgatcctcgtcgagctggaact
attcca---------------------------
>PAFTOL004627
---gtgggtcgaattggggaggtgaagagagtaacaaaagaaacgaatgtgtatgtaaag
ataaacttggatggtacaggaattgctgatagcaccacttcaatccccttcctggatcat
atgttggatcaactagcctctcatggattgtttgacgtgcatgtgagagcaactggtgat
attcatattgatgatcatcacactaatgaagatgttgctcttgccattggaacggctttg
ttgcaagctcttggtgacagaaaaggaatcaataga-------tttggcaat--------
------------------------------------------------------------
------------------------------------------------------------
------------ttagttgagcacttcttccagtctttggtgaatacttctggaatgaca
ctt---cacattcrgcagcttgcaggaaaaaattctcaccatataattgaggcaactttt
aaggcttttgcaagggctctgagacaggctacagagtatgatcctcgtcgagctggaact
attcca---------------------------
>PAFTOL004629
---gtgggtcgaattggggaggtgaagagagtaacaaaagaaacgaatgtgtatgtgaag
ataaacttggatggtacgggaattgctgatagcaccacttcaatccccttcctggatcat
atgttggatcaactagcctctcatggattgtttgacgtgcatgtgagggcaactggtgat
attcatattgatgatcatcacactaatgaagatgttgctcttgccattggaacggctttg
ttgcaagctcttggtgacagaaaaggaatcaataga-------tttggcgacttctct--
---------------gctccactggatgaagccctaattcatatat------cgtt----
------------------------------------------------------------
-----------gttagttgagcacttcttccagtctttggtgaatacttctggaatgaca
ctt---cacattcggcagcttgcaggaaaaaattctcaccatataattgaggcaactttt
aaggcttttgcaagggctctgagacaggctacagagtatgaccctcgtcgagctggaact
attcca---------------------------
>PAFTOL004631
---gtgggtcgaattggggaggtgaagagagtaacaaaagagacgaatgtgtatgtgaag
ataaacttggatggtacagggattgctgatagcaccacttcaatccccttcctggatcat
atgttggatcaactagcctctcatggattgtttgacgtgcatgtgagagcaactggtgat
attcatattgatgatcatcacactaatgaagatgttgctcttgccattggaacggctatg
ttgcaagctcttggtgacagaaaaggaatcaataga-------tttggcaacttctct--
---------------gctccactggatgaagccctaattcatgtat------cgttggat
ttatctgggaggcctcacttaggctatgatctgcaaatacccaccgaaagagttggaagt
tatgatacgcagttagttgagcacttcttccagtctttggtgaatacttctggaatgaca
ctt---cacattcggcagcttgcaggaaaaaattctcaccatataattgaggcaactttt
aaggcttttgcaagggctctgagacaggctacagagtatgaccctcgtcgagctggaact
attcca---------------------------
>PAFTOL004632
---gtgggtcgaattggggaggtgaagagagtaacaaaagaaacgaatgtgtatgtgaag
ataaacttggatggtacagggattgctgatagcaccacttcaatccccttcctggatcat
atgttggatcaactagcctctcatggattgtttgacgtgcatgtgagagcaactggtgat
attcatattgatgatcatcacactaatgaagatgttgctcttgccattggaacggctttg
ttgcaagctcttggtgacagaaaaggaatcaataga-------tttggcaacttctct--
---------------gctccactggatgaagccctaattcatgtat------catt----
------------------------------------------------------------
-----------gttagttgagcacttcttccagtctttggtgaatacttctggaatgaca
ctt---cacattcggcagcttgcaggaaaaaattctcaccatataattgaggcaactttt
aaggcttttgcaagggctctgagacaggctacagagtatgatcctcgtcgagctggaact
attcca---------------------------
>PAFTOL004633
---gtgggtcgaatyggggaggtgaagagagtaacaaaagaaacgaatgtgtatgtgaag
ataaacttggatggtrcagggattgctgatagcaccacttcaatccccttcctggatcat
atgttggatcaactagcctctcatggattgtttgacgtgcatgtgagagcaactggtgat
attcatattgatgatcatcacactaatgaagatgttgctcttgccattggaacggctttg
ttgcaagctcttggtgacagaaaaggaatcaataga-------tttggcaacttctct--
---------------gctccactggatgaagctctaattcatgtat------cgtt----
------------------------------------------------------------
-----------gttagttgagcacttcttccagtctttggtgaatacttctggaatgaca
ctt---cacattcggcagcttgcaggcaaaaattctcaccatataattgaggcaactttt
aaggcttttgcaagggctctgagacaggctacagagtatgaccctcgtcgagctggaact
attcca---------------------------
>PAFTOL004634
------ggtcgaattggkgaggtgaagagggtaacaaaagaaacgaatgtrtatgtgaag
attaacttggatggwrcagggattgctgatagcaccacytcaatccccttcctkgatcat
atgttggatcaactagcctctcatgggttgtttgacgtgcatgtgagagcaactggtgat
attcatatagatgatcatcacactaatgaagatgttgctcttgccattggaacggctttg
ttgcaagctcttggtgacagaaaaggaatcaataga-------tttggcaacttctct--
---------------gctccactggatgaagccttgattcatgtat------cgtt----
------------------------------------------------------------
-----------gttagttgagcacttcttccagtctttggtgaatacttctggaatgaca
ctt---cacattcggcagcttgcaggaaaaaattctcaccatataattgaggcaactttt
aaggcttttgcaagggctctgagacaggctacagagtatgaccctcgtcgagctggaact
attcca---------------------------
>PAFTOL004635
------------------------------------------------------------
------------------------------------------------------------
------------------------------------------------------------
------------------------------------------------------------
------------------------------------------------------------
------------------------------------------------------------
------------------------------------------------------------
------------------------------------------------------------
------------gagcagcttgcaggaaaaaattctcaccatataattgaggcaactttt
aaggcttttgcaagggctctgagacaggctacagagtatgaccctcgtcgagctggaacc
attcca---------------------------
>PAFTOL004636
---gtgggtcgaattggggaggtgaagagagtaacaaaagaaacgaatgtgtatgtgaag
ataaacttggatggtacmgggattgctgatagcaccacttcaatccccttcctggatcat
atgttggatcaactagcctctcacggattgtttgacgtgcatgtgagagcaactggtgat
attcatattgatgatcatcacactaatgaagatgttgctcttgccattggaacggctttg
ttgcaagctcttggtgacagaaaaggaatcaataga-------tttggcaacttctct--
---------------gctccactggatgaagccctaattcatgtat------cattgtct
atttatgcgctcctttatctttgggacttggtgtgaagcccaaagcttacagtggga---
tctctgtyttagttrgtwgagcacttcttccagtctttggtgaatacttctggaatgaca
ctt---cacattcggcagcttgcaggcaaaaattctcaccatataattgaggcaactttt
aaggcttttgcaagggctctaagacaggctacagagtatgatcctcgtcgagctggaact
attcca---------------------------
>PAFTOL004637
---gtgggtcggattggggaggtggagagggtaacgaaagaaacgaawgtgtatgtgaag
ataaacttggatggtacaggggttgctgatagtaccacttcgatccccttcctggatcat
atgttggatcaactagcttctcatggattatttgatgtgcatgtgagagcaactggtgat
attcatattgatgatcatcacactaatgaagatgttgctcttgccattgggacggctttg
ttgcaagctcttggtgacagaaaaggaattaataga-------tttggcaacttctct--
---------------gctccactggatgaagctctaattcatgtct------cctt----
------------------------------------------------------------
-----------gttagtggagcacttcttccagtctttggtgaatacttctgggatgacg
ctt---cacattcggcagcttgcaggaaaaaattctcaccatataattgaggcaactttt
aaggcttttgcaagggctctgaggcaggctacagagtatgatcctcgccgagctggract
attcca---------------------------
>PAFTOL004638
---gtgggtcgaattggggaggtcaagagagtaacaaaagaaacgaatgtgtacgtgaag
ataaacttggatggtacagggattgctgatagcaccacttcaatccccttcctggatcat
atgttggatcaactagcctctcatggattgtttgacgtgcatgtgagagcaactggtgat
attcatattgatgatcatcacactaatgaagatgttgctcttgccattggaacggctttg
ttgcaagctcttggtgacagaaaaggaatcaataga-------tttggcaacttctct--
---------------gctccactggatgaagccctaattcatgtat------cgtt----
------------------------------------------------------------
-----------gttagttgagcacttcttccagtctttggtgaatacttctggaatgaca
ctt---cacattcggcagcttgcaggaaaaaattctcaccatataattgaggcaactttt
aaggcttttgcaagggctctgagacaggctaccgagtatgaccctcgtcgagctggaact
attcca---------------------------
>PAFTOL004639
---gtgggtcgaattggggaggtgaagagagtaacaaaagaaacgaatgtgtatgtgaag
ataaacttggatggtacagggattgctgatagcaccacttcaatccccttcctggatcac
atgttggatcaactagcctctcatggattgtttgacgtgcatgtgagagcaactggagat
attcatattgatgatcatcacactaatgaagatgttgctcttgccattggaacggctttg
ttgcaagctcttggtgacagaaaaggaatcaatagg-------tttggcaacttctct--
---------------gctccactggatgaagccctaattcatgtat------catt----
------------------------------------------------------------
-----------gttagttgagcacttcttccagtctttggtgaatacttctggaatgaca
ctt---cacattcggcagcttgcaggaaaaaattctcaccatataattgaggcaactttt
aaggcttttgcaagggctctgagacaggctacagagtacgatcctcgtcgagctggaact
attcca---------------------------
>PAFTOL004640
---gcgggtcgaattggggaggtgaagagagtaacaaaagaaacgaatgtgtatgtgaag
ataaacttggatggtacagggattgctgacagcaccacttcaatccccttcctggatcat
atgttggatcaactagcctctcatggattgtttgacgtgcatgtgagagcaactggtgat
attcatattgatgatcatcayactaatgaagatgttgctcttgccattggaacggctttg
ttgcaagctcttggtgacagaaaaggaatcaataga-------tttggcaacttctct--
---------------gctccactggatgaagccctaattcatgtat------cgcaggat
ttatctgggcggccttacttaggctatgatctgcaaatacccactgaaagagttggaagt
tatgatacacagttagttgagcacttcttccagtctttggtgaatacttctggaatgaca
ctt---cacattcggcagcttgcaggaaaaaattctcaccatataatcgaggcaactttt
aaggcttttgcaagggctctgagacaggctacagagtatgatcctcgtcgagctggaact
attcca---------------------------
>PAFTOL004642
---gtgggtcgaattggggaggttaagagagtaacaaaagagacgaatgtgtatgtgaag
ataaacttggatggtacagggattgctgatagcaccacttcaatccccttcctggatcat
atgttggatcaactagcctctcatggattgtttgacgtgcatgtgagagcaactggtgat
attcatattgatgatcatcacactaatgaagatgttgctcttgccattggaacggctttg
ttgcaagctcttggtgacagaaaaggaatcaataga-------tttggcaacttctct--
---------------gctccactggatgaagccctaattcatgtat------cgtt----
------------------------------------------------------------
-----------gttagttgagcacttcttccagtctttggtgaatacttctggaatgaca
ctt---cacattcggcagcttgcaggaaaaaattctcaccatataattgaggcaactttt
aaggcttttgcaagggctctgagacaggctacagagtatgaccctcgtcgagctggaact
attcca---------------------------
>PAFTOL004644
---gtggggcgaattggggaggtgaagagagtaacaaaagaaacgaatgtgtatgtgaag
ataaacttggatggtacagggattgctgatagcaccacttcaattcccttcctggatcat
atgttggatsaactagcctctcatggattgtttgacgtgcatgtgagagcaactggtgat
attcatattgatgatcatcacactaatgaagatgttgctcttgccattggaacggctttg
ttgcaagctcttggtgacaggaaaggaatcaataga-------tttggcaacttctct--
---------------gctccactggatgaagccctaattcacgtat------cgtt----
------------------------------------------------------------
-----------gttagttgagcacttcttccagtctttggtgaatacttctggaatgaca
ctt---cacattcggcagctcgcaggacaaaaytctcaccatataattgaggcaactttt
aaggcttttgcaagggctctgagacaggctacagagtatgatcctcgtcgagctggaaca
attcca---------------------------
>PAFTOL004646
---gtgggtcgaattggggaggtgaagagagtaacaaaagagacgaatgtgtatgtgaag
ataaacttggatggtacagggattgctgatagcaccacttcaatccccttcctggatcat
atgttggatcaactagcctctcatggattgtttgacatgcatgtgagagcaactggtgat
attcatattgatgatcatcacactaatgaagatgttgctcttgccattggaacggctttg
ttgcaagctcttggtgacagaaaaggaatcaataga-------tttggcaacttctct--
---------------gctccactggatgaagccctaattcatgtat------cattggat
ttatctgggaggcctcacttaggctatgatctgcaaatacccaccgaaagagttggaagt
tatgatacgcagttagttgagcacttcttccagtctttggtgaatacttctggaatgaca
ctt---cacattcggcagcttgcaggaaaaaattctcaccatataatggaggcaactttt
aaggcttttgcaagggctctgaggcaggctacagagtatgaccctcgtcgagctggaact
attcca---------------------------
>PAFTOL004647
---gtgggtcgaattggggaggtgaagagagtaacaaaagaaacgaatgtgtatgtgaag
ataaacttggatggtacagggatcgctgatagcaccacttcaatccccttcctggatcat
atgttggatcaattagcctctcatggattgtttgacgtgcatgtgagagcwactggtgat
attcatattgatgatcatcacactaatgaagatgttgctcttgccattggaacggccttg
ttgcaagctcttggtgacagaaaaggaatcaataga-------tttggcaacttctct--
---------------gctccactggatgaagccctaattcatgtat------cgtt----
------------------------------------------------------------
-----------gttagttgagcacttcttccagtctttggtgaatacttctggaatgaca
ctt---cacattcagcagcttgcaggaaaaaattcccaccatataattgaggcaactttt
aaggcttttgcaagggctctgagacaggctacggagtatgatcctcgtcgagctggaact
attcca---------------------------
>PAFTOL004648
---gtgggtcgaattggggaggtgaagagagtaacaaaagaaacgaatgtgtatgtgaag
atraacttggatggtrcagggattgctgatagcaccacttcaatccccttcctggatcat
atgttggatcaactagcctctcatggattgtttgacgtgcatgtgagagcaactggtgat
attcatattgatgatcatcacactaatgaagatgttgctcttgccattggaacggctttg
ttgcaagctcttggtgacagaaaaggaatcaataga-------tttggcaacttctct--
---------------gctccactggatgaagccctaattcatgtat------catt----
------------------------------------------------------------
-----------gttagttgagcacttcttccagtctttggtgaatacttctggaatgaca
ctt---cacattcggcagcttgcaggaaaaaattctcaccatataattgaggcaactttt
aaggcttttgcaagggctctgagacaggctacagagtatgatcttcgtcgagctggaact
attcca---------------------------
>PAFTOL004649
---gtgggtcgaattggggaggtgaagagagtaacaaaagaaacgaatgtgtatgtgaag
ataaacttggatggtacagggattgctgatagcaccacttcaatccccttcctggatcat
atgttggatcaactagcctctcatggattgtttgacgtgcatgtgagagcaactggtgat
attcayattgatgatcatcacactaatgaagatgttgctcttgccattggaacggctttg
ttgcaagctcttggtgatagaaaaggaatcaataga-------tttggcgacttctct--
---------------gctccactggatgaagccctaattcatgtat------cgtt----
------------------------------------------------------------
-----------gttagttgagcacttcttccagtctttggtgaatacttctggaatgacw
ctt---cacattcggcagcttgcaggaaaaaattcycaccatataattgaggcaactttt
aaggcttttgcaagggctctgagacaggctacagaktatgatcctcgtcgagctggaact
rttcca---------------------------
>PAFTOL004652
---gtgggtcgaattggggaggtcaagagagtaacaaaagaaacgaatgtgtatgtgaag
ataaacttggatggtacagggattgctgatagcaccacttcaatccccttcctggatcat
atgttggatcaactagcctctcatggattgtttgacgtgcatgtgagagcaactggtgat
attcatattgatgatcatcacactaatgaagatgttgctcttgccattggaacggctttg
ttgcaagctcttggtgacagaaaaggaatcaataga-------tttggcaacttctct--
---------------gctccactggatgaagccctaattcatgtat------cgtt----
------------------------------------------------------------
-----------gttagttgagcacttcttccagtctttggtgaatacttctggaatgaca
ctt---cacattcggcagcttgcaggaaaaaattctcaccatataattgaggcaactttt
aaggcttttgcaagggctctgagacaggctacagagtatgaccctcgtcgagctggaact
attcca---------------------------
>PAFTOL004653
---gtgggtcgaattggggaggtgaagagagtaacaaaagagacgaatgtgtacgtgaag
ataaacttggatggtacagggattgctgatagcaccacttcaatccccttcctggatcat
atgttggatcaactagcctctcatggattgtttgacgtgcatgtgagagcaactggtgat
attcatattgatgatcatcacactaatgaagatgttgctcttgccattggaacggyttta
ttgcaagctcttggtgatagaaaaggaatcaataga-------tttggcaacttctcg--
---------------gctccactggatgaagccctaattcatgtat------cattggat
ttatctgggaggcctcacttaggctatgatctgcaaatacccaccgaaagagttggaagt
tatgatacgcagttagttgagcacttcttccagtctttggtgaatacttctggaatgaca
ctt---cacattcggcagcttgcaggaaaaaattctcaccatataattgaggcaactttt
aaggcttttgcaagggctctgagacaggctacagagtatgaccctcgtcgagctggaact
attcca---------------------------
>PAFTOL004654
---gtgggtcgaattggggaggtgaagagagtaacaaaagaaacgaatgtgtatgtgaag
ataaacttggatggtacagggattgctgatagcaccacttcaatccccttcctggatcat
atgttggatcaactagcctctcatggattgtttgacgtccatgtgagagcaactggtgat
attcatattgatgatcatcacactaatgaagatgttgctcttgccattggaac-------
------------------------------------------------------------
------------------------------------------------------------
------------------------------------------------------------
-----------gttagttgagcacttcttccagtctttggtgaatacttctggaatgaca
ctt---cacattcggcagcttgcaggaaaaaattctcaccatataattgaggcaactttt
aaggcktttgcgagggctmtgagacaggctacagagtatgatcctcgtcgagmtggaact
attcca---------------------------
>PAFTOL004657
---gtgggtcgaattgggcaagtgaagagggtaacaaaagaaacgaatgtgtatgtgaag
ataaacttggatggtgcagggattgcggacagcagcacttcaatccccttcctggatcat
atgttggatcaactagcttctcatggattatttgacgtgcatgtgagagcaactggtgat
attcatattgatgatcatcacactaatgaagatgttgctcttgccattgggac-------
------------------------------------------------------------
------------------------------------------------------------
------------------------------------------------------------
-----------gttagtggaacacttcttccagtccttggtcaatacttctggaatgacg
ctt---cacattcggcagcttgcaggaaaaaactctcaccatataattgaggcaactttt
aaggcttttgcaagggctctgaggcaggctacagagtatgatcctcgtcgagctggaact
attcca---------------------------
>PAFTOL004658
---gtgggtcgaattggggaggtgaagagagtaacaaaagaaacgaatgtgtatgtgaag
ataaacttggatggtacagggattgctgatagcaccacttcaatccccttcctggatcat
atgttggatcaactagcctctcatggattgtttgacgtgcatgtgagagcaactggtgat
attcatattgatgatcatcacactaatgaagatgttgctcttgccattggaac-------
------------------------------------------------------------
------------------------------------------------------------
------------------------------------------------------------
-----------gttagttgagcacttctgccagtctttggtgaatacttctggaatgaca
ctt---cacattcggcagcttgcaggaaaaaattctcaccatataattgaggcaactttt
aaggcttttgcaagggctctgagacaggctacagagtatgatcctcgtcgagctggaact
attcca---------------------------
>PAFTOL004661
---gtgggtcgaattgggcaagtgaagagggtaacaaaagaaacgaatgtgtatgtgaag
ataaacttggatggtgcagggattgctgacagcagcacttcaatccccttcctggatcat
atgttggatcaactagcttctcatggattatttgacgtgcatgtgagagcaactggtgat
attcatattgatgatcatcacactaatgaagatgttgctcttgccattgggacggctttg
ttgcaagctcttggtgaccgtaaaggaatcaataga-------tttggcaacttctct--
---------------gctcctctggatgaagctct------------------att----
------------------------------------------------------------
-----------gttagtggaacacttcttccagtccttggtcaatacttctggaatgacg
ctt---cacattcggcagcttgcaggaaaaaattctcaccatataattgaggcaactttt
aaggcttttkcaagggctctgaggcaggctacagagtatgatcctcgtcgagctggaact
attcca---------------------------
>PAFTOL004662
---gtgggtcgaattggggaggtgaagagagtaacaaaagaaacgaatgtgtatgtgaag
ataaacttggatggtacagggattgctgatagcgccacttcaatccccttcctggatcat
atgttggatcaactagcctctcatggattatttgacgtgcatgtgagagcaactggtgat
attcatattgatgatcatcacactaatgaagatgttgctcttgccattggaacggctttg
ttgcaagctcttggtgacagaaaaggaatcaataga-------tttggcaacttctct--
---------------gctccactggatgaagccctaattcac------------------
------------------------------------------------------------
------------ttagttgagcacttctttcagtctttggtgaatacttctggaatgaca
ctt---cacattcggcagcttgcaggaaaaaattctcaccatataattgaggcaactttt
aaggcttttgcaagggctctgagacaggctacagagtatgatcctcgtcgagctggaact
attcca---------------------------
>PAFTOL004664
---gtgggtcgaattggggaggtgaagagagtaacaaaagagacgaatgtgtatgtgaag
ataaacttggatggtasagggattgctgatagcaccacttcaatccccktcctggatcat
atgttggatcaactagcctctcatggattgtttgacatgcatgtgagagcaactggtgat
attcatattgatgatcatcacactaatgaagatgttgctcttgccattggaacggctttg
ttgcaagctcttggtgacagaaaaggaatcaataga-------tttggcaacttctct--
---------------gctccactggatgaagccctaattcatgtat------cgtt----
------------------------------------------------------------
-----------gttagttgagcacttcttccagtctttggtgaatacttctggaatgaca
ctt---cacattcggcagcttgcaggaaaaaattctcaccatataattgaggcaactttt
aaggcttttgcaagggctctgagacaggctacagagtatgaycctcgtcgagctggaact
attcca---------------------------
>PAFTOL004665
---gtgggtcgaattggggaggtgaagagagtaacaaaagaaacgaatgtgtatgtgaag
ataaacttggatggtacagggattgctgatagcaccacttcaatccccttcctggatcat
atgttggatcaactagcctctcatggattgtttgacgtgcatgtgagagcaactggtgat
attcatattgatgatcatcacactaatgaagacgttgctcttgccattggaacggctttg
ttgcaagctcttggtgacagaaaagga---------------------------------
------------------------------------------------------------
------------------------------------------------------------
------------ttggttgagcacttcttccagtctttggtgaatacttctggaatgaca
ctt---cacattcggcagcttgcaggaaaaaattctcaccatataattgaggcaactttt
aaggcttttgcaagggctctgagacaggctacagagtatgatcttcgtcgagctggaact
attcca---------------------------
>PAFTOL004666
---gtgggtcgaaytggggaggtcaagagagyaacaaaagaaacgaatgtgtatgtgaag
ataaacttggatggtacagggattgctgatagcaccacttcaatccccttcctggatcat
atgttggatcaactagcctctcatggattgtttgacgtgcatgtgagagcaactggtgat
attcatattgatgatcatcacactaatgaagatgttgctcttgccattggaacggctttg
ttgcaagctcttggtgacagaaaaggaatcaataga-------tttggcaacttctct--
---------------gctccactggatgaagccctaattcatgtat------cgttg---
------------------------------------------------------------
---------cagttagttgagcacttcttccagtctttggtgaatacttctggaatgaca
ctt---cacattcggcagcttgcaggaaaaaattctcaccatataattgaggcaactttt
aaggcttttgcaagggctctgagacaggctacagagtatgaccctcgtcgagctggaact
attcca---------------------------
>PAFTOL004667
---gtgggtcgaattggggaggtcaagagagtaacaaaagaaacgaatgtgtatgtgaag
ataaacttggatggtacagggattgctgatagcaccacttcaatccccttcctggatcat
atgttggatcaactagcctctcatggattgtttgacgtgcatgtgagagcaactggtgat
attcatattgatgatcatcacactaatgaagatgttgctcttgccattggaacggctttg
ttgcaagctcttggtgacagaaaaggaatcaataga-------tttggcaacttctct--
---------------gctccactggatgaagccctaattcatgtat------cgttg---
------------------------------------------------------------
---------cagttagttgagcacttcttccagtctgtggtgaatacttctggaatgaca
ctt---cacattcagcagcttgcaggaaaaaattctcaccatataattgaggcaactttt
aaggcttttgcgagggctctgagacaggctacagagtatgaccctcgtcgagctggaact
attcca---------------------------
>PAFTOL004668
---gtgggtcgaattggggaggtcaagagggtaacaaaagaaacgaatgtgtatgtgaag
ataaacttggatggtacagggattgctgatagcaccacttcaatccccttcctggatcat
atgttggatcaactagcctctcatggattgtttgacgtgcatgtgagagcaactggtgat
attcatattgatgatcatcacactaatgaagatgttgctcttgccattggaacggctttg
ttgcaagctcttggtgacagaaaaggaatcaataga-------tttggcaacttctct--
---------------gctccactggatgaagccctaattcatgtat------cgtt----
------------------------------------------------------------
-----------gttagttgagcacttcttccagtctttggtgaatacttctggaatgaca
ctt---cacattcggcagcttgcaggaaaaaattctcaccatataattgaggcaactttt
aaggcttttgcaagggctctgagacaggctacagagtatgaccctcgtcgagctggaact
attcca---------------------------
>PAFTOL005024
---gtgggtcgaattggggaggtcaagagagtaacaaaagaaacgaatgtgtatgtgaag
ataaacttggatggtacagggattgctgatagcaccacttcaatccccttcctggatcat
atgttggatcaactagcctctcatggattgtttgacgtgcatgtgagagcaactggtgat
attcatattgatgatcatcacactaatgaagatgttgctcttgccattggaacggctttg
ttgcaagctcttggtgacagaaaaggaatcaataga-------tttggcaacttctct--
---------------gctccactggacgaagctctaattcatgtat------cgttgcag
tgaaatgagtttttacatctggattatgaatccaagtgtagttattaggaactttctgat
tttgagcaatgatcatgggttgaaatgagatcatctttggtgaatacttctggaatgaca
ctt---cacattcggcagcttgcaggaaaaaattctcaycatataattgaggcaactttt
aaggctttygcaagggctctgagacaggctacagagtatgamcctcgtcgagctggaact
attcca---------------------------
>PAFTOL005025
---gtgggtcgaattggggaggtgaagagagtaacaaaagaaacgaatgtgtatgtgaag
ataaacttggatggtacagggattgctgatagcaccacttcaatccccttcctggatcat
atgttggatcaactagcctctcatggattgtttgacgtgcatgtgagagcaactggtgat
attcatattgatgatcatcacactaatgaagatgttgctcttgccattggaac-------
------------------------------------------------------------
------------------------------------------------------------
------------------------------------------------------------
-----------gttagttgagcacttcttccagtctttggtgaatacttctggaatgaca
ctt---cacattcggcagcttgcaggaaaaaattctcaccatataattgaggcaactttt
aaggcttttgcaagggctctgagacaggctacagagtatgatcctcgtcgagctggaact
attcca---------------------------
>PAFTOL005026
---gtgggtcgaattggggaggtgaagagagtaacaaaagaaacgaatgtgtatgtgaag
ataaacttggatggtacagggattgctgatagcaccacttcaatccccttcctggatcat
atgttggatcaactagcctctcatggattgtttgacgtgcatgtgagagcaactggtgat
attcatattgatgatcatcacactaatgaagatgttgctcttgccattggaacggctttg
ttgcaagctcttggtgacagaaaaggaatcaataga-------tttggcaacttctct--
---------------gctccactggatgaagccctaattcatgtat------cgtt----
------------------------------------------------------------
-----------gttagttgagcacttcttccagtctttggtgaatacttctggaatgaca
ctt---cacattcggcagcttgcaggaaaaaattctcaccatataattgaggcaactttt
aaggcttttgcaagggctctgagacaggctacagagtatgatcctcgtcgagctggaact
attcca---------------------------
>PAFTOL005035
------------------------------------------------------------
------------------------------------------------------------
------------------------------------------------------------
------------------------------------------------------------
------------------------------------------------------------
------------------------------------------------------------
------------------------------------------------------------
---------------gttgagcacttcttccagtctttggtgaatacttctggaatgaca
ctt---cacattcggcagcttgcaggaaaaaattctcaccatataattgaggcaactttt
aaggcgtttgcaagggctctgagacaggctacagagtatgaccctcgtcgagcgggaact
attcca---------------------------
>PAFTOL005042
---gtgggtcgaattggggaggtsaagagagtaacaaaagaaacgaatgtgtatgtgaag
ataaacttggatggtacagggattgctgatagcaccacttcaatccccttcctggatcat
atgttggatcaactagcctctcatggattgtttgacgtgcatgtgagagcaactggagat
attcatattgatgatcatcacactaatgaagatgttgctcttgccattggaacggctttg
ttgcaagctcttggtgacagaaaaggaatcaataga-------tttggcaacttctct--
---------------gctccactggatgaagccctaatt---------------------
------------------------------------------------------------
------------ttagttgagcactttttccagtctttggtgaatacttctggaatgaca
ctt---cacattcggcagcttgcaggaaaaaattctcaccatataattgaggcaactttt
aaggcttttgcaagggctctgagacaggctacagagtatgaycctcgtcgagctggaact
attcca---------------------------
>PAFTOL005043
---gtgggtcgaattggggaggtcaagagagtaacaaaagaaacgaatgtgtatgtgaag
ataaacttggatggtacagggattgctgatagcaccacttcaatccccttcctggatcat
atgttggatcaactagcctctcatggattgtttgacgtgcatgtgagagcaactggtgat
attcatattgatgatcatcacactaatgaagatgttgctcttgccattggaacggctttg
ttgcaagctcttggtgacagaaaaggaatcaataga-------tttggcaacttctct--
---------------gctccactggatgaagccctaattcatgtat------catt----
------------------------------------------------------------
-----------gttagttgagcacttcttccagtctttggtgaatacttctggaatgaca
ctt---cacattcggcagcttgcaggaaaaaattctcaccatataattgaggcaactttt
aaggcttttgcaagggctctgagacaggctacagagtatgaccctcgtcgagctggaact
attcca---------------------------
>PAFTOL005047
---gtgggtcgaattggggaggtgaagagagtgacaaaagaaacgaatgtgtatgtgaag
ataaacttggatggtacagggattgctgatagcaccacttcaatccccttcctggatcat
atgttggatcaactagcctctcatggattgtttgacgtgcatgtgagagcaactggtgat
attcatattgatgatcatcacactaatgaagatgttgctcttgccattggaacggctttg
ttgcaagctcttggtgacagaaaaggaatcaataga-------tttggcaacttctct--
---------------gctccactggatgaagccctaattcatgtat------cattg---
------------------------------------------------------------
------------------------------cagtctttggtgaatacttctggaatgaca
ctt---cacattcggcagcttgcaggaaaaaattctcaccatataattgaggcaactttt
aaggcttttgcaagggctctgagaaaggctacagagtatgatcttcgtcgagctggaact
attcca---------------------------
>PAFTOL005169
------------------------------------------------------------
------------------------------------------------------------
------------------------------------------------------------
------------------------------------------------------------
------------------------------------------------------------
------------------------------------------------------------
------------------------------------------------------------
------------------------------------------------------------
------------cagcagcttgcaggaaaaaattctcaccatataattgaggcaactttt
aaggcttttgcaagggctctgagacaggctacagagtatgatcctcgtcgagctggaact
attcca---------------------------
>PAFTOL007498
---gygggtcgaattggggaggtgaagagagtaacaaaagaaacgaatgtgtatgtgaag
ataaacttggatggtacagggattgctgatagcaccacttcaatccccttcctggatcat
atgttggatcaactagcatctcatggattgtttgacgtgcatgtgagagcaactggtgat
attcatattgatgatcatcacactaatgaagatgttgctcttgccattggaacg------
------------------------------------------------------------
------------------------------------------------------------
------------------------------------------------------------
------------------------------------------------------------
------------gagcagctcgcaggacaaaattctcaccatataattgaggcaactttt
aaggcttttgcaagggctctgagacaggctacagagtatgatcctcgtcgagctggaact
attcca---------------------------
>PAFTOL008060
---gtgggtcgaattggggaggtgaagagagtaacaaaagagacgaatgtgtatgtgaag
ataaacttggatggtacagggattgctgatagcaccacttcaatccccttcctggatcat
atgttggatcaactagcctctcatggattgtttgacatgcatgtgagagcaactggtgat
attcatattgatgatcatcacactaatgaagatgttgctcttgccattggaac-------
------------------------------------------------------------
------------------------------------------------------------
------------------------------------------------------------
------------------------------------------------------------
--------------gcagcttgcaggaaaaaattctcaccatataattgaggcaactttt
aaggcttttgcaagggctctgagacaggctacagagtatgaccctcgtcgagctggaact
attcca---------------------------
>PAFTOL008062
---gtgggtcgaattggggaggtcaagagagtgacaaaagaaacgaatgtgtatgtgaaa
ataaacttggatggtacagggattgctgatagcaccacttcaatccccttcctggatcat
atgttggatcaactagcctctcatggattgtttgacgtgcatgtgagagcaactggtgat
attcatattgatgatcatcacactaatgaagatgttgctcttgccattggaacggctttg
ttgcaagctcttggtgacagaaaaggaatcaataga-------tttggcaacttctct--
---------------gctccactggatgaagccctaattcatgtat------catt----
------------------------------------------------------------
-----------gttagttgagcacttcttccagtctttggtgaatacttctggaatgaca
ctt---cacattcggcagcttgcaggaaaaaattctcaccatataattgaggcaactttt
aaggcttttgcaagggctctgagacaggctacagagtatgaccctcgtcgagctggaact
attcca---------------------------
>PAFTOL008063
---gtgggtcgaattggggaggtcaagagagtgacaaaagaaacgaatgtgtatgtgaag
ataaacttggatggtacagggattgctgatagcaccacttcaatccccttcctggatcat
atgttggatcaactagcctctcatggattgtttgacgtgcatgtgagagcaactggtgat
attcatattgatgatcatcacactaatgaagatgttgctcttgccattggaacggctttg
ttgcaagctcttggtgacagaaaaggaatcaataga-------tttggcaacttctct--
---------------gctccactggatgaagccctaattcatgtat------cgtt----
------------------------------------------------------------
-----------gttagttgagcacttcttccagtctttggtgaatacttctggaatgaca
ctt---cacattcggcagcttgcaggaaaaaattctcaccatataattgaggcaactttt
aaggcttttgcaagggctctgagacaggctacagagtatgaccctcgtcgagctggaact
attcca---------------------------
>PAFTOL008084
---gtgggtcgaattggggaagtgaagagggtaacaaaagaaacgaakgtgtatgtgaag
ataaacttggatggkgcagggattgctgatagcagcacttcaatccccttcctggatcat
atgttggatcaactagcttctcatggattatttgacgtgcatgtgagagcaactggtgat
attcatattgatgatcatcacactaatgaagatgttgctcttgccattgggac-------
------------------------------------------------------------
------------------------------------------------------------
------------------------------------------------------------
-----------gttagtggaacacttcttccagtccttggtcaatacttctggaatgacg
ctt---cacattcggcagcttgcaggaaaaaattctcaycatataattgaggcaactttt
aaggcttttgcaagggctctgaggcaggctacagagtatgatcatcgtcgagctggaact
attcca---------------------------
>PAFTOL008417
---gtgggtcgaattggggaggtgaagagagtaacaaaagagacgaatgtgtatgtgaag
ataaacttggatggtacagggattgctgatagcaccacttcaatccccttcctggatcat
atgttggatcaactagcctctcatggattgtttgacatgcatgtgagagcaactggtgat
attcatattgatgatcatcacactaatgaagatgttgctcttgccattggaac-------
------------------------------------------------------------
------------------------------------------------------------
------------------------------------------------------------
-----------gttagttgagcacttcttccagtctttggtgaatacttctggaatgaca
ctt---cacattcggcagcttgcaggaaaaaattctcaccatataattgaggcaactttt
aaggcttttgcaagggctctgagacaggctacagagtatgaccctcgtcgagctggaact
attcca---------------------------
>PAFTOL008419
---gtgggtcgaattggggaggtcaagagagtaacaaaagaaacgaatgtgtatgtgaag
ataaacttggatggtacagggattgctgatagcaccacttcaatccccttcctggatcat
atgttggatcaactagcctctcatggattgtttgacgtgcatgtgagagcaactggtgat
attcatattgatgatcatcacactaatgaagatgttgctcttgccattggaacggctttg
ttgcaagctcttggtgacagaaaaggaatcaataga-------tttggcaacttctct--
---------------gct------------------------------------------
------------------------------------------------------------
------------ttagttgagcacttcttccagtctttggtgaatacttctggaatgaca
ctt---cacattcggcagcttgcaggaaaaaattctcaccatataattgaggcaactttt
aaggcttttgcaagggctctgagacaggctacagagtatgaccctcgtcgagctggaact
attcca---------------------------
>PAFTOL008421
---gtgggtcgarttggggagstgaagagagtgacaaaagaaacgaatgtgtatgtgaag
ataaacttggatggtacagggattgctgatagcaccacttcaatcgccttcctggatcat
atgttggatcaactagcctctcatggattgtttgacgtgcatgtgagagcaactggtgat
attcatattgatgatcatcacactaatgaagatgttgctcttgccattggaacggctttg
ttgcaagctcttgttgacagaaaaggaat-------------------------------
------------------------------------------------------------
------------------------------------------------------------
-----------tttagttgagcacttcttccagtctttggtgaatacttctggaatgacg
ctt---cacattcggcagcttgccggaaaaaattctcaccatataattgaagcaactttt
aaggcttttgcaagggctctgagacaggctacagagtatgatcctcgtcgagctggaact
attcca---------------------------
>PAFTOL008422
------------------------------------------------------------
------------------------------------------------------------
------------------------------------------------------------
------------------------------------------------------------
------------------------------------------------------------
------------------------------------------------------------
------------------------------------------------------------
------------------------------------------------------------
------------gagcagcttgcaggaaaaaattctcaccatataattgaggcaactttt
aaggcttttgcaagggctctgagacaggctacagagtatgatcctcgtcgagctggaact
attcca---------------------------
>PAFTOL008423
---gtgggtcgaattggggaggtgaagagagtaacaaaagaaacgaatgtgtatgtgaag
ataaacttggatggtacagggattgctgatagcaccacttcaatccccttcctggatcat
atgttggatcaactagcctctcatggattgtttgacgtgcatgtgagagcaactggtgat
attcatattgatgatcatcacactaatgaagatgttgctcttgccattggaacggctttg
ttgcaagctcttggtgacagaaaaggaatcaataga-------tttggcaacttctct--
---------------gctccactggatgaagccttgattcatgtat------catt----
------------------------------------------------------------
-----------gttagttgagcacttcttccagtctttggtgaatacttctggaatgaca
ctt---cacattcggcagcttgcaggaaaaaattctcaccatataattgaggcaactttt
aaggcttttgcaagggctctgagacaggctacagagtatgatcttcgtcgagctggaact
attcca---------------------------
>PAFTOL008436
---gtgggtcgaattggggaggtgaagagagtaacaaaagaaacgaatgtgtatgtgaag
ataaacttggatggtacagggattgctgatagcaccacttcaatccccttcctggatcat
atgttggatcaactagcctcccatggattgtttgacgtgcatgtgagagcaactggcgat
attcatattgatgatcatcacactaatgaagatgttgctcttgccattggaac-------
------------------------------------------------------------
------------------------------------------------------------
------------------------------------------------------------
-----------gktagttgagcacttcttccagtctttggtgaatacttctggaatgaca
ctt---cacattcagcagcttgcaggaaaaaattctcaccatataattgaggcaactttt
aaggcttttgcaagggctctgagacaggctacagagtatgatcctcgtcgagctggaact
attcca---------------------------
>PAFTOL008439
---gtgggtcgaattggggaggtgaagagggtaacaaaagaaacgaatgtgtatgtgaag
ataaacttggatggtacagggattgctgatagcaccacttcaatccccttcctggatcat
atgttggatcaattagcctctcatggmttatttgacgtgcatgtgagagcaaytggtgat
attcatattgatgatcatcacacaaatgaagatgttgcycttgccattgggac-------
------------------------------------------------------------
------------------------------------------------------------
------------------------------------------------------------
-----------gttagttgagcacttcttccagtctttggtgaatacttctggaatgaca
ctt---cacattcggcagcttgcaggaaaaaattctcaccatataattgaggcaactttt
aaggcttttgcaagggctctgaggcaggctacagagtatgatccgcgtcgagctggaact
attcca---------------------------
>PAFTOL008881
---gtgggtcgaattggggaggtgaagagagtaacaaaagaaacgaatgtgtatgtgaag
ataaacttggatggtacagggattgctgatagcaccacttcaatccccttcctggatcat
atgttggatcaactagcctctcatggattgtttgacgtgcatgtgagagcractggtgat
attcatattgatgatcatcacactaatgaagatgttgctcttgccattggaacggctttg
ttgcaagctcttggtgacagaaaaggaatcaataga-------tttggcaacttctct--
---------------gctccactggatgaagccctaattcttgtat------catt----
------------------------------------------------------------
-----------gttagttgagcacttcttccagtctttggtgaatacttctggaatgaca
ctt---cacattcrgcagcttgcaggaaaaaattctcaccatataattgaggcaactttt
aaggcttttgcaagggctctgagacaggctacagagtatgatcctcgtmgagctggaacy
attcca---------------------------
>PAFTOL009175
------------------------------------------------------------
------------------------------------------------------------
------------------------------------------------------------
------------------------------------------------------------
------------------------------------------------------------
------------------------------------------------------------
------------------------------------------------------------
------------------------------------------------------------
------------------------------------------ataattgaggcaactttt
aaggcttttgcaagggctctgagacaggctacagagtatgatcctcgtcgagctggaact
attcca---------------------------
>PAFTOL009179
---gtgggtcgaatcggggaggtcaagagagtaacaaaagaaacgaatgtgtatgtgaag
ataaacttggatggtacagggattgctgatagcaccacttcaatccccttcctggatcat
atgctggat---------------------------------------------------
------------------------------------------------------------
------------------------------------------------------------
------------------------------------------------------------
------------------------------------------------------------
------------------------------------------------------------
------------------------------------------------------------
------------------------------------------------------------
---------------------------------
>PAFTOL009181
------------------------------------------------------------
------------------------------------------------------------
------------------------------------------------------------
------------------------------------------------------------
------------------------------------------------------------
------------------------------------------------------------
------------------------------------------------------------
------------ttagttgagcacttcttccagtctttggtgaatacttctggaatgacg
ctt---cacattcggcagcttgcaggaaaaaattctcaccatatrattgaggcaactttt
aaggcttttgcamgggctctgagacaggctacagagtatgaccctcgtcgagctggaact
attcca---------------------------
>PAFTOL009183
------------------------------------------------------------
------------------------------------------------------------
------------------------------------------------------------
------------------------------------------------------------
------------------------------------------------------------
------------------------------------------------------------
------------------------------------------------------------
------------------------------------------------------atgaca
ctt---cacattcgtcagcttgcaggaaaaaattctcaccatataattgaggcaactttt
aaggcttttgcaagggctctgagacaggctacagagtatgaccctcgtcgagctggaact
attcca---------------------------
>PAFTOL009185
---gtgggtcgaattggggaggtgaagagagtaacaaaagaaacgaatgtgtatgtgaag
ataaacttggatggtacagggattgctgatagcatcacttcaatccccttcctggatcat
atgttggatcaactagcctctcatggactgtttgacgtgcatgtgagagcaactggtgat
attcatattgatgatcatcacactaatgaagatgttgctcttgccattggaacagctttg
ttgcaagctcttggtgacagaaaaggaatcaataga-------tttggcaacttctct--
---------------gctccactggatgaagccctaattcatgtat------cgtt----
------------------------------------------------------------
-----------gttagttgagcacttcttccagtctttggtgaatacttctggaatgaca
ctt---cacattcggcagcttgcaggaaaaaattctcaccatataattgaggcaactttt
aaggcttttgcaagggctctgagacaggctacagagtatgatcctcgtcgagctggaact
attcca---------------------------
>PAFTOL009187
---gtgggtcgacttggggaggtgaagagagtaacaaaagaaacgaatgtgtatgtgaag
ataaacttggatggtacagggattgctgatagcaccacttcaatccccttcctggatcat
atgttggatcaactagcctctcatggattgtttgacgtgcatgtgagagcaactggtgat
attcatattgatgatcatcacactaatgaagatgttgctcttgccattggaacggctttg
ctgcaagcccttggtgacagaaaaggaatcaataga-------tttggcaacttctct--
---------------gctccactggatgaagccctaattcatgtat------catt----
------------------------------------------------------------
--------------------gcacttcttccagtctttggtgaatacttctggaatgaca
ctt---cacattcggcagcttgcaggraaaaattctcaccatataattgaggcaactttt
aaggcttttgcaagggctctgagacaggctacagagtatgatcctcgtcgagctggaact
attcca---------------------------
>PAFTOL009189
------------------------------------------------------------
------------------------------------------------------------
------------------------------------------------------------
------------------------------------------------------------
------------------------------------------------------------
------------------------------------------------------------
------------------------------------------------------------
------------ttagttgagcacttcttccagtctttggtgaatacttctggaatgaca
ctt---cacattcggcagcttgcaggaaaaaattctcaccatataattgaggcaactttt
aaggcttttgcaagggctctgagacaggctacagagtatgaccctcgtcgagctggaact
attcca---------------------------
>PAFTOL009191
---gtgggtcgaattggggaggtcaagagagtaacaaaagaaacgaatgtgtatgtgaag
ataaacttggacggtacagggattgctgatagcaccacttcaatccccttcctggaccat
atgttggatcaactagcctctcatggattgtttgacgtgcatgtgagagcaactggtgat
attcatattgatgatcatcacactaatgaagatgttgctcttgccattggaacggctttg
ttgcaagctcttggtgacagaaaaggaatcaataga-------tttggcaacttctct--
---------------gctccactggacgaagccctaattcatgtat------cgtt----
------------------------------------------------------------
-----------gttagttgagcacttcttccagtctttggtgaatacttctggaatgaca
ctt---cacattcggcagcttgcaggaaaaaattctcaccatataattgaggcaactttt
aaggcttttgcaagggctctgaaacaggctacagagtatgaccctcgtcgagctggaact
attcca---------------------------
>PAFTOL009193
------------------------------------------------------------
------------------------------------------------------------
---ttgtagcaactagcatctcatggattgtttgacgtgcatgtgagagcaactggtgat
attcatattgatgatcatcacactaatgaagatgttgctcttgccattggaacggtatgc
cttgaa------------------------------------------------------
------------------------------------------------------------
------------------------------------------------------------
------------------------------------------------------------
------------gagcagcttgcaggaaaaaattctcaccatataattgaggcaactttt
aaggcttttgcaagggctctgagacaggctacagagtatgatcctcgtcgagctggaact
attcca---------------------------
>PAFTOL009195
---gtgggtcgaattggggaggtcaagagagtaacaaaagaaacgaatgtgtatgtgaag
ataaacttggatggtacagggattgctgatagcaccacctcaatccccttcctggatcat
atgttggatcaactagcctctcatggattgtttgacgtccatgtgagagcaactggtgat
attcatattgatgatcatcacactaatgaagatgttgctcttgccattggaacggtatgc
tttga-------------------------------------------------------
------------------------------------------------------------
------------------------------------------------------------
-----------attagttgagcacttcttccagtctttggtgaatacttctggaatgaca
ctt---cacattcggcagcttgcaggaaaaaattctcaccatataattgaggcaactttt
aaggcttttgcaagggctctgagacaggctacagagtatgaccctcgtcgagctggaact
attcca---------------------------
>PAFTOL009197
---gtgggtcgaattggggaggtgaagagagtaacaaaagagacgaatgtgtatgtgaag
ataaacttggatggtacagggattgctgatagcaccacttcaatycccttcctggatcat
atgttggatcaactagcctctcatggattgtttgacgtgcatgtaagagcaactggtgat
attcatattgatgatcatcacactaatgaagatgttgctcttgccattggaac-------
------------------------------------------------------------
------------------------------------------------------------
------------------------------------------------------------
-----------gttagttgagcacttcttccagtgtttggtgaatacttctggaatgaca
ctt---cacattcggcagcttgcaggaaaaaattctcaccatataattgaggcaactttt
aaggcttttgcaagggctctgagacaggctacagagtatgaycctcgtcgagctggaact
attcca---------------------------
>PAFTOL009199
---gtgggtcgaattggggaggtgaagagagtaacaaaagagacgaatgtgtatgtgaag
ataaacttggatggtacagggrttgctgatagcaccacttcaatccccttcctggatcat
atgttggatcaactagcmtctcatggattgtttgacatgcatgtgagagcaactggtgat
attcatattgatgatcatcacactaatgaagatgttgctcttgccattggaacggctttg
ttgcaagctcttggtgacagaaaaggaatcaataga-------tttggcaacttctct--
---------------gctccactggatgaagccctaattcatgtat------cgtt----
------------------------------------------------------------
-----------gttagttgagcayttcttccagtctttggtgaatacttctggaatgaca
ctt---cacattcggcagcttgcaggaaaaaattctcaccatataattgaggcaactttt
aaggcttttgcaagggctctgagacaggctacagagtatgaccctcgtcgagctggaact
attcca---------------------------
>PAFTOL009203
---gtggatcgaattggggaggtcaagagagtaacaaaagaaacgaatgtgtatgtgaag
ataaacttggatggtacagggattgctgatagcaccacttcaatccccttcctggatcat
atgttggatcaactagcctctcatggattgtttgacgtccatgtgagagcaactggtgat
attcatattgatgatcatcacactaatgaagatgttgctcttgccattggaacggtatgc
tttga-------------------------------------------------------
------------------------------------------------------------
------------------------------------------------------------
-----------attagttgagcacttcttccagtctttggtgaatacttctggaatgaca
ctt---cacattcggcagcttgcaggaaaaaattctcaccatataattgaggcaactttt
aaggcttttgcaagggctctaagacaggctacagagtatgaccctcgtcgagctggaact
attcca---------------------------
>PAFTOL009205
---gtgggtcgaattggggaggtgaagagagtaacaaaagaaacgaatgtgtatgtgaag
ataaacttggatggtacagggattgctgatagcaccacttcaatccccttcctsgatcat
atgttggatcaactagcctctcatggactgtttgacgtgcatgtgagagcaactggtgat
attcatattgatgatcatcacactaatgaagatgttgctcttgccattggaacggctttg
ttgcaagctcttggtgacagaaaaggaatcgataga-------tttggcaacttctct--
---------------gctccactggatgaagccctaattcatgtat------cgtt----
------------------------------------------------------------
-----------gttagttgagcacttcttccagtctttggtgaatacttctggaatgaca
ctt---cacattcggcagcttgcaggaaaaaattctcaccatataattgaggcaactttt
aaggcttttgcaagggctctgagacaggctacagagtatgatcctcgtcgagctggaact
attcca---------------------------
>PAFTOL009207
---gtgggtcgaattggggaagtgaagagggtaacaaaagaaacgaatgtgtatgtgaag
ataaacttggatggtgcagggattgctgatagcagcacttcaatccccttcctggatcat
atgttggataa-------------------------------------------------
------------------------------------------------------------
------------------------------------------------------------
------------------------------------------------------------
------------------------------------------------------------
------------------------------------------------------------
--------------gcagcttgcaggaaaaaattctcaccatataattgaggcaactttt
aaggcttttgcaagggctctraggcaggctacagagtatgatcrtcgtcgagctggaact
attcca---------------------------
>PAFTOL009209
---gtgggtcgaattggrgaggtgaagagagtaacaaaagaaacgaatgtgtatgtgaag
ataaacttggatggtacagggattgctgatagcaccacttcaatccccttcctggatcat
atgttggatcaactagcctctcatggattgtttgacgtgcatgtgagagcaactggtgat
attcatattgatgatcatcacactaatgaagatgttgctcttgccattggaacggctttg
ttgcaagctcttggtgacagaaaaggaatcaataga-------tttggcaacttctct--
---------------gctccactggatgaagccctgattcatgtat------catt----
------------------------------------------------------------
-----------gttagttgagcacttcttccagtctttggtgaatacttctggaatgaca
ctt---cacattcggcagcttgcaggaaaaaattctcaccatataattgaggcaactttt
aaggcttttgcaagggctctgagacaggctacagagtatgatcttcgtcgagctggaact
attcca---------------------------
>PAFTOL009215
---gtgggtcgaattggggaggtgaagagagtaacaaaagaaacgaatgtgtatgtgaag
ataaacttggatggtacagggattgctgatagcaccacttcaatccccttcctggatcat
atgttggatcaactagcctctcatggattgtttgacgtgcatgtgagagcaactggtgat
attcatattgatgatcatcacactaatgaagatgttgctcttgccattggaac-------
------------------------------------------------------------
------------------------------------------------------------
------------------------------------------------------------
-----------gttagttgagcacttcttccagtctttggtgaatacttctggaatgaca
ctt---cacattcggcagcttgcaggaaaaaattctcaccatataattgaggcaactttt
aaggcttttgcaagggctctgagacaggctacagagtatgaccctcgtcgagctggaact
attcca---------------------------
>PAFTOL009217
---gtgggtcgaattggggaggtgaagagagtaacaaaagagacgaatgtgtatgtgaag
ataaacttggatggtacagggattgctgatagcaccacttcaatccccttcctggatcat
atgttggatcaactagcctctcatggattgtttgacgtgcatgtgagagcaactggtgat
attcatattgatgatcatcacactaatgaagatgttgctcttgccattggaacggctttg
ttgcaagctcttggtgacagaaaaggaatcaataga-------tttggcaacttctct--
---------------gctccactggatgaagccctaattcatgtat------cgtt----
------------------------------------------------------------
-----------gttagttgagcacttcttccagtctttggtgaatacttctggaatgaca
ctt---cacattcggcagcttgcaggaaaaaattctcaccatataattgaggcaactttt
aaggcttttgcaagggctctgagacaggctacagagtatgaccctcgtcgagctggaact
atccca---------------------------
>PAFTOL009219
---gtgggtcgaattggggaggtcaagagagtaacaaaagaaacgaatgtgtatgtgaag
ataaacttggatggtaccgggattgctgatagcaccacttcaatccccttcctggatcat
atgttggatcaactagcctctcatggattgtttgacgtgcatgtgagagcaactggtgat
attcatattgatgatcatcacactaatgaagatgttgctcttgccattggaac-------
------------------------------------------------------------
------------------------------------------------------------
------------------------------------------------------------
-----------gktagttgagcacttcttccagtctttggtgaatacttctggaatgaca
ctt---cacattcggcagcttgcaggaaaaaattctcaccatataattgaggcaactttt
aaggcttttgcaagggctctgagacaggctacagagtatgaccctcgtcgagctggaact
attcca---------------------------
>PAFTOL009221
---gtggttcgaattggggaggtgaagagagtaacaaaagaaacgaatgtgtatgtgaag
ataaacttggatggtacagggattgctgatagcaccacttcaatccccttcctggatcat
atgttggatcaactagcctctcatggattgtttgacgtgcatgtgagagcaactggtgat
attcatattgatgatcatcacactaatgaagatgttgctcttgccattggaacg------
------------------------------------------------------------
------------------------------------------------------------
------------------------------------------------------------
---------------gttgagcatttcttccagtctttggtgaatacttctggaatgaca
ctt---cacattcggcagcttgcaggaaaaaattctcaccatataattgaggcaactttt
aaggcttttgcaagggctctgagacaggctacagagtatgatcctcgtcgagctggaact
attcca---------------------------
>PAFTOL009223
---gtgggtcgaattggggaggtgaagagagtaacaaaagagacgaatgtgtatgtgaag
ataaacttggatggtacrgggattgctgatagcaccacttcaatycccttcctggatcat
atgttggatcaactagcctctcatggattgtttgacgtgcatgtgagagcaactggtgat
attcatattgatgatcatcacactaatgaagatgttgctcttgccattggaac-------
------------------------------------------------------------
------------------------------------------------------------
------------------------------------------------------------
-----------gttagttgagcacttcttccagtctttggtgaatacttctggaatgaca
ctt---cacattcggcagcttgcaggaaaaaattctcaccatataattgaggcaactttt
aaggcttttgcaagggctctgagacaggctacagagtatgaccctcgtcgagctggaact
attcca---------------------------
>PAFTOL009225
---gtgggtcgaattggggaggtgaagagagtaacaaaagagacgaatgtgtrtgtgaag
ataaacttggatggtacaggrattgctgatagcaccacttyaatccccttcctggatcat
atgttggatcaactrgcctctcatggattgtttgacatgcatgtgagagcaactggtgat
attcatattgatgatcatcacactaatgaaga----------------------------
------------------------------------------------------------
------------------------------------------------------------
------------------------------------------------------------
-----------attagttgagcacttcttccagtcyttggtgaatacttctggaatgaca
ctt---cacattcggcagcttgcaggaaaaaattctcaccatataattgaggcaactttt
aaggcttttgcaagggctctgagacaggctacagagtatgaccctcgtcgagctggaact
attcca---------------------------
>PAFTOL009227
---gtgggtcgaattggggaggtcaagagagtaacaaaagagacgaatgtgtacgtgaag
ataaacttggatggtacagggattgctgatagcaccacttcaatccccttcctggatcat
atgttggatcaactagcctctcatggattgtttgacgtgcatgtgagagcaactggtgat
attcatattgatgatcatcacactaatgaagatgttgctcttgccattggaacggctttg
ttgcaagctcttggtgacagaaaaggaatcaataga-------tttggcaacttctct--
---------------gctccactggatgaagccctaattcatgtat------cgtt----
------------------------------------------------------------
-----------gttagttgagcacttcttccagtctttggtgaatacttctggaatgaca
ctt---cacattcggcagcttgcaggaaaaaattctcaccatataattgaggcaactttt
aaggcttttgcaagggctctgagacaggctacagagtatgaccctcgtcgagctggaact
attcca---------------------------
>PAFTOL009229
---gtgggtcgaattggggaggtgaagagagtaacaaaagaaacgaatgtgtatgtgaag
ataaacttggatggtasagggattgctgatagcaccacttcaatccccttcctggatcat
atgttggatcaactagcctctcatggattgtttgacgtgcatgtgagagcaactggtgat
attcatattgatgatcatcacactaatgaagatgttgctcttgccattggaacggctttt
ttgcaagctcttggtgacagaaaaggaatcaataga-------tttggcgacttctct--
---------------gctccactggatgaagccctaattcatgtat------cgtt----
------------------------------------------------------------
-----------gttagttgagcacttcttccagtctttggtgaatacttctggaatgaca
ctt---cacattcggcagcttgcaggaaaaaattctcaccatataattgaggcaactttt
aaggcttttgcaagggctctgagacaggctacagagtatgatcctcgtcgagctggaact
attcca---------------------------
>PAFTOL009231
---gtgggtcgaattggggaggtgaagagagtaacaaaagaaacgaatgtgtatgtgaag
ataaacttggatggtacagggattgctgatagcaccacttcaatccccttcctggatcat
atgttggatcaactagcctctcatggattgtttgacgtgcatgtgagagcaactggtgat
attcatattgatgatcatcacactaatgaagatgttgctcttgccattggaacg------
------------------------------------------------------------
------------------------------------------------------------
------------------------------------------------------------
------------------------------------------------------------
------------gagcagcttgcaggaaaaaattctcaccatataattgaggcaactttt
aaggcttttgcaagggctctgagacaggctacagagtatgatcctcgtcgagctggaact
attcca---------------------------
>PAFTOL009233
---gtgggtcgaattggggaggtgaagagagtaacaaaagaaacgaatgtgtatgtgaag
ataaacttggatggtacagggattgctgatagcaccacttcaattcccttcctggatcat
atgttggatcaactagcctctcatggattgtttgacgtacatgtgagagcaactggtgat
gttcatattgatgatcatcacactaatgaagatgttgctcttgccattggaacggtcat-
------------------------------------------------------------
------------------------------------------------------------
------------------------------------------------------------
-----------gttagttgagcacttcttccagtctttggtgaatacttctggaatgaca
ctt---cacattcagcagcttgcaggaaaaaattctcaccatatagttgaggcaactttt
aaggcttttgcaagggctttgagacaggctacagagtatgatcctcgtcgagctggaact
attccaaggtct---------------------
>PAFTOL009235
---gtgggtcgaattggggaagtgaagagggtaacaaaagaaacgaatgtgtatgtgaag
ataaacttggatggtgcagggattgctgacagcagcacttcaatccccttcctggatcat
atgttggatcaactagcttctcatggattatttgacgtgcatgtgagagcgactggtgat
attcatattgatgatcatcacactaatgaagatgttgctcttgccattgggac-------
------------------------------------------------------------
------------------------------------------------------------
------------------------------------------------------------
-----------gttagtggaacacttcttccagtccttggtcaatacttctggaatgaca
ctt---cacattcggcagcttgcaggaaaaaattctcaccatataattgaggcaactttt
aaggcttttgcaagggctctgaggcaggctacagagtatgatcgtcgtcgagctgggact
attccaaggtct---------------------
>PAFTOL009237
------------------------------------------------------------
------------------------------------------------------------
------------------------------------------------------------
------------------------------------------------------------
------------------------------------------------------------
------------------------------------------------------------
------------------------------------------------------------
------------------------------------------------------------
------------aagcagcttgcaggaaaaaattctcaccatataattgaggcaactttt
aaggcttttgcaagggctctgaggcaggctacagagtatgatcgtcgtcgagctgggact
attcca---------------------------
>PAFTOL009239
---gtgggtcgaattggggaggtgaagagagtaacaaaagaaacgaatgtgtttgtgaag
ataaacttggatggtacrgggattgctgatagcaccacttcaatccctttcctggatcat
atgttggatcaactagcatctcatggattgtttgacgtgcatgtgagagcaactggtgat
attcatattgatgatcatcacactaatgaagatgttgctcttgccattggaacg------
------------------------------------------------------------
------------------------------------------------------------
------------------------------------------------------------
------------------------tattgtcagtctctggtgaatacttctggaatgaca
ctt---cacattcggcagctcgcaggacaaaattctcaccatataattgaggcaactttt
aaggcttttgcaagggctctgagacaggctacagagtatgatcctcgtcgagctggaact
attcca---------------------------
>PAFTOL009241
---gtgggtcgaattggggaggtgaagagagtaacaaaagagacgaatgtgtatgtgaag
ataaacttggatggtacagggattgctgatagcaccacttcaatccccttcctggatcat
atgttggatcaactagcctctcatggattgtttgacrtgcatgtgagakcaactggtgat
attcatattgatgatcatcacactaatgaagatgttgctcttgccattggaacggctttg
ttgcaagctcttggtgacagaaaaggaatcaataga-------tttggcaacttctct--
---------------gctccactggatgaagccctaattcat------------------
------------------------------------------------------------
------------ttagttgagcacttcttccagtctttggtgaatacttctggaatgaca
ctt---cacattcggcagcttgcaggaaaaaattctcaccatataattgaggcaactttt
aaggcttttgcaagggctctgagacaggctacagagtatgaccctcgtcgagctggaact
attcca---------------------------
>PAFTOL009243
---gtgggtcgaattggggaggtgaagagagtaacaaaagaaacgaatgtgtatgtgaag
ataaacttggatggtacagggattgctgatagcaccacttcaatccccttcctggatcat
atgttggatcaactagcctctcatggattgtttgacgtgcatgtgagagcaactggtgat
attcatattgatgatcatcacactaatgaagatgttgctcttgccattggaacggctttg
ttgcaagctcttggtgacagaaaaggaatcaataga-------tttggcaacttctct--
---------------gctccactggatgaagccctaattcatgtat------cgtt----
------------------------------------------------------------
-----------gttagttgagcacttcttccagtctttggtgaatacttctggaatgaca
ctt---catattcggcagcttgcaggaaaaaattctcaccatataattgaggcaactttt
aaggcttttgcaagggctctgagacaggctacagagtatgatcgtcgtcgagctggaact
attcca---------------------------
>PAFTOL009245
---gtgggtcgaattggggaggtgaagagagtaacaaaagaaacgaatgtgtatgtgaag
ataaacttggatggtacagggattgctgatagcactacttcaatccccttcctggatcat
atgttggatcaactagcctctcatggattgtttgacgtgcatgtgagagcaactggtgat
attcatattgatgatcatcacactaatgaagatgttgctcttgccattggaac-------
------------------------------------------------------------
------------------------------------------------------------
------------------------------------------------------------
-----------gttagttgagcacttcttccagtctttggtgaatacttctggaatgaca
ctt---cacattcggcagcttgcaggaaaaaattctcaccatataattgaggcaactttt
aaggcttttgcgagggctctgagacaggctacagagtatgatcctcgtcgagctggmact
attcca---------------------------
>PAFTOL009251
------------------------------------------------------------
------------------------------------------------------------
------------------------------------------------------------
------------------------------------------------------------
------------------------------------------------------------
------------------------------------------------------------
------------------------------------------------------------
------------ttagttgagcacttcttccagtctttggtgaatacttctggaatgaca
ctt---cacattcggcagcttgcaggaaaaaattctcaccatataattgaggcaactttt
aaggcttttgcaagggctctgagacaggctacagagtacgatcctcgtcgagctggaact
attcca---------------------------
>PAFTOL009253
------------------------------------------------------------
------------------------------------------------------------
------------------------------------------------------------
------------------------------------------------------------
------------------------------------------------------------
------------------------------------------------------------
------------------------------------------------------------
------------------------------------------------------------
------------aagcagcttgcaggaaaaaattctcaccatataattgaggcaactttt
aaggcttttgcaagggctctgaggcaggctacagagtatgatcgtcgtcgagctgggact
attcca---------------------------
>PAFTOL009255
---gtgggtcgaattggggaggtgaagagagtaacaaaagaaacgaatgtgtatgtgaag
ataaacttggatggtacagggattgctgatagcaccacttcaatccccttcctggatcat
atgttggatcaactagcctctcatggattgtttgacgtgcatgtgagagcaactggtgat
attcatattgatgatcatcacactaatgaagatgttgctcttgccattggaac-------
------------------------------------------------------------
------------------------------------------------------------
------------------------------------------------------------
-----------attagttgagcacttcttccagtctttggtgaatacttctggaatgaca
ctt---cacattcggcagcttgctggaaaaaattctcaccatataattgaggcaactttt
aaggcttttgcacgggctctgagacaggctacagagtatgatcctcgtcgagctggaact
attcca---------------------------
>PAFTOL009257
---gtgggtcgaattggggaggtgaagagagtaacaaaagaaacgaatgtgtatgtgaag
ataaacttggatggtacagggattgctgatagcaccacttcaatccccttcctggatcat
atgttggatcaactagcctctcatggattgtttgacgtgcatgtgagagcaactggtgat
attcatattgatgatcatcacactaatgaagatgttgctcttgccattggaacagctttg
ttgcaagctcttggtgacagaaaaggaatcaataga-------tttggcaacttctct--
---------------gctccactggatgaagccctaattcatgtat------cgtt----
------------------------------------------------------------
-----------gttagttgagcacttcttccagtctttggtgaatacttctggaatgaca
ctt---cacattcggcagcttgctggaaaaaattctcaccatatmattgaggcaactttt
aaggcttttgcaagggctctgagacaggctacagagtatgatcytcgtcgagctggaact
attcca---------------------------
>PAFTOL009259
---gtgggtcgaattggggaggtgaagagagtaacaaaagaaacgaatgtgtatgtgaag
ataaacttggatggtacagggattgctgatagcaccacttcaatccccttcctggatcat
atgttggatcaactagcatctcatggattgtttgacgtgcatgtgagagcaactggtgat
attcatattgatgatcatcacactaatgaagatgttgctcttgccattggaacggc----
------------------------------------------------------------
------------------------------------------------------------
------------------------------------------------------------
------------------------------------------------------------
-----------agagcagctcgcaggacaaaattctcaccatataattgaggcaactttt
aaggcttttgcaagggctctgagacaggctacagagtatgatcctcgtcgagctggaact
attcca---------------------------
>PAFTOL009261
---gtgggtcgaattggggaggtgaagagagtaacaaaagaaacgaatgtctatgtgaag
ataaacttggatggtacagggatcgctgatagcaccacttcaatccccttcctggatcat
atgttggatt--------------------------------------------------
-------------------------------------ctatttccctaycctga------
------------------------------------------------------------
------------------------------------------------------------
------------------------------------------------------------
------------------------------------------------------------
------------gagcagcttgcaggaaaaaattctcaccatataattgaggcaactttt
aaggcttttgcaagggctctgagacaggctacagagtatgatcctcgtcgagctggaact
attcca---------------------------
>PAFTOL009263
---gtggatcgaattggggaggtgaagagagtaacaaaagaaacgaatgtgtatgtgaag
ataaacttggatggtacagggattgctgatagcaccacttcaatccccttcctggatcat
atgttggatcaactagcctctcatggattgtttgacgtgcatgtgagagcaactggagat
attcatattgatgatcatcacactaatgaagatgttgctcttgccattggaacggctttg
ttgcaagctcttggggacagaaaaggaatcaataga-------tttggcaacttctct--
---------------gctccactggatgaagccctaattcatgtat------cattggta
tgttttattcttcacaccttaatctatttatgcactgaagcccgaagcttacagtaggat
ctctgtctttagttagttgagcacttcttccagtctttggtgaatacttctggaatgaca
ctt---cacattcggcagcttgcaggaaaaaattctcaccatataattgaggcaactttt
aaggcttttgcaagggctctgagacaggctayagagtatgatcctcgtcgagctggaact
attcca---------------------------
>PAFTOL009265
------------------------------------------------------------
------------------------------------------------------------
------------------------------------------------------------
------------------------------------------------------------
------------------------------------------------------------
------------------------------------------------------------
------------------------------------------------------------
------------ttagttgagcacttcttccagtctttggtgaatacttctggaatgaca
ctt---cacattcggcagcttgcaggaaaaaattctcaccatataattgaggcaactttt
aaggcttttgcaagggctctgagacaggctacagagtatgatcctcgtcgagctggaact
attcca---------------------------
>PAFTOL009267
---gtgggtcgaattggggaagtgaagagggtaacaaaagaaacgaatgtgtatgtgaag
ataaacttggatggtgcagggattgctgacagcagcacttcaatycccttcctggatcat
atgttggatcaactggcttctcatggattatttgacgtgcatgtgagagcaaccggtgat
attcatattgatgatcatcacactaatgaagatgttgctcttgccattgggac-------
------------------------------------------------------------
------------------------------------------------------------
------------------------------------------------------------
-----------gttagtggaacacttcttccagtccttggtcaatacttctggaatgacg
ctt---cacattcggcagcttgcaggaaaaaattctcaccatataattgaggcaactttt
aaggcttttgcaagggctctgaggcaggctacagagtatgatcctcgtcgagctggaact
attcca---------------------------
>PAFTOL009269
---gtgggtcgaattggggaagtgaagagggtaacaaaagaaacgaatgtgtatgtgaag
ataaacttggatggtgcagggattgctgatagcagcacttcaatccccttcctggatcat
atgttggatcaactagcttctcatggattatttgacgtgcatgtgagagcaactggtgat
attcatattgatgatcatcacactaatgaagatgttgctcttgccattgggac-------
------------------------------------------------------------
------------------------------------------------------------
------------------------------------------------------------
-----------gttagtggaacacttcttccagtccttggtcaatacttctggaatgacg
ctt---cacattcggcagcttgcaggaaaaaattctcaccatataattgaggcaactttt
aaggcttttgcaagggctctgaggcaggctacagagtatgatcctcgtcgagctggaact
attcca---------------------------
>PAFTOL009271
---gtgggtcgaattggggaggtgaagagagtaacaaaagaaacgaatgtgtatgtgaag
ataaacttggatggtacagggattgctgatagcgccacttcaatccccttcctggatcat
atgttggatcaactagcctctcatgggttgtttgacgtgcatgtgagagcaactggtgat
actcatattgatgatcatcacactaatgaagatgttgctcttgctattggaac-------
------------------------------------------------------------
------------------------------------------------------------
------------------------------------------------------------
-----------gttagttgagcacttcttccagtctttggtgaatacttctggaatgaca
ctt---cacattcggcagcttgcaggaaaaaattctcaccatataattgaggcaactttt
aaggcttttgcaagggctctgagacaggctacagagtatgatcctcgtcgagctggaacc
attcca---------------------------
>PAFTOL009279
---gtgggtcgaattggggaggtcaagagagtaacaaaagaaacgaatgtgtatgtgaag
ataaacttggatggtacagggattgctgatagcaccacttcaatccccttcctggatcat
atgttggatcaactagcctctcatggattgtttgacgtgcatgtgagagcaactggtgat
attcacattgatgatcatcacactaatgaagatgttgctcttgccattggaacg------
------------------------------------------------------------
------------------------------------------------------------
------------------------------------------------------------
---------cagttagttgagcacttcttccagtctgtggtgaatacttctggaatgaca
ctt---cacattcggcagcttgcaggaaaaaattctcaccatataattgaggcaactttt
aaggcttttgcaagggctctgagacaggctacagagtatgaccctcgtcgagctggaact
attcca---------------------------
>PAFTOL009281
------------------------------------------------------------
------------------------------------------------------------
------------------------------------------------------------
------------------------------------------------------------
------------------------------------------------------------
------------------------------------------------------------
------------------------------------------------------------
------------ttagttgagcacttcttccagtctttggtgaatacttctggaatgaca
ctt---cacattcggcagcttgcaggaaaaaattctcaccatataattgaggcaactttt
aaggcttttgcaagggctctgagacaggctacagagtatgattctcgtcgagctggaact
attcca---------------------------
>PAFTOL009283
---gtgggtcgaattggggaggtgaagagagtaacaaaagagacgaatgtgtatgtgaag
ataaacttggatggtacagggattgctgatagcaccacttcaatccccttcctggatcat
atgttggatcaactagcctctcatggattgtttgacgtgcatgtgagagcaactggtgat
attcatattgatgatcatcacactaatgaagatgttgctcttgccattggaacggctttg
ttgcaagctcttggtgacagaaaaggaatcaataga-------tttggcaacttctct--
---------------gctccactggatgaagccctaattcatgtat------catt----
------------------------------------------------------------
-----------gttagttgagcacttcttccagtctttggtgaatacttctggaatgaca
ctt---cacattcggcagcttgcaggaaaaaattctcaccatataattgaggcaactttt
aaggcttttgcaagggctctgagacaggctacagagtatgatcctcgtcgagctggaact
attcca---------------------------
>PAFTOL009285
---gtgggtcgaattggggaagtgaagagggtaacaaaagaaacgaatgtgtatgtgaag
ataaacttggacggtgcagggattgctgatagcagcacttcaatcccctttctggatcat
atgttggatcaactagcttctcatggattatttgacgtgcatgtgagagcaactggtgat
attcatattgatgatcatcacactaatgaagatgttgctcttgccattgggacggctttg
ttgcaagctcttggtgatcgtaaaggaatcaataga-------tttggcaacttttct--
---------------gctccactggattacgctctgattcatgt---------atc----
------------------------------------------------------------
-----------attagtggaacacttcttccagtccttggtcaatacttctggaatgacg
ctt---cacattcggcagcttgcaggaaaaaattctcaccatataattgaggcaactttt
aaggcttttgcaagggctctgaggcaggctacagagtatgatcatcgtcgagctggaact
attcca---------------------------
>PAFTOL009287
---gtgggtcgaattgggcaggtcaagagagtaacaaaagaaacgaatgtgtatgtgaag
ataaacttggatggtacagggattgctgatagcaccacttcaatccccttcctggatcat
atgttggatcaactagcctctcatggactgtttgacgtccatgtgagagcaactggtgat
attcatattgatgatcatcacactaatgaagatgttgctcttgccattggaacggctttg
ttgcaagctcttggtgacagaaaaggaatcaataga-------tttggcaacttctct--
---------------gctccactggatgaagccctaattcatgtat------cgtt----
------------------------------------------------------------
-----------gttagttgagcacttcttccagtctttggtgaatacttctggaatgaca
ctt---cacattcggcagcttgcaggaaaaaattctcaccatataattgaggcaactttt
aaggcttttgcaagggctctgagacaggctacagagtatgacccacgtcgagctggaact
attcca---------------------------
>PAFTOL009289
---gtgggtcgaattggggaggtgaagagagtaacaaaagaaacgaatgtgtatgtgaag
ataaacttagatggtacagggattgctgatagcaccacttcaatccccttcctggatcat
atgttggatcaactagcctctcatggattgtttgacgtgcatgtgagagcaactggtgat
attcatattgatgatcatcacactaatgaagatgttgctcttgccattggaac-------
------------------------------------------------------------
------------------------------------------------------------
------------------------------------------------------------
-----------gttagttgagcacttcttccagtctttggtgaatacttctggaatgaca
ctt---cacattcggcagcttgcaggaaaaaattctcaccatataattgaggcaactttt
aaggcttttgcaagggctctgagacaggctacagagtatgatcttcgtcgagctggaact
attcca---------------------------
>PAFTOL009291
---gtgggtcgaattggggaggtcaagagagtaacaaaagaaacgaatgtgtatgtgaag
ataaacttggatggtacagggattgctgatagcaccacttcaatccccttcctggatcat
atgttggatcaactagcctctcatggattgtttgacgtccatgtgagagcaactggtgat
attcatattgatgatcatcacactaatgaagatgttgctcttgccattggaacggctttg
ttgcaagctcttggtgacagaaaaggaatcaataga-------tttggcaacttctct--
---------------gctccactggatgaagccctaattcatgtat------cgtt----
------------------------------------------------------------
-----------gttagttgagcacttcttccagtctttggtgaatacttctggaatgaca
ctt---cacattcggcagcttgcaggaaaaaattctcaccatataattgaggcaactttt
aaggcttttgcaagggctctgagacaggctacagagtatgaccctcgtcgagctggaact
attcca---------------------------
>PAFTOL009293
---gtgggtcgaattggggaggtgaagagagtaacaaaagagacgaatgtgtatgtraag
ataaacttggatggtasagggattgctgatagcaccacttcaatccccttcctggatcat
atgttggatcaactagcctctcatggattgtttgacatgcatgtgagagcaactggtgat
attcatattgatgatcatcacactaatgaagatgttgctcttgccattggaacggattta
tc-----------------tgggaggcctcacttag-------gctatgatctgcaaa--
---------------tacccaccgaa-agagttggaagttatgatac-------------
------------------------------------------------------------
-----------gcaggtataatctatcaattacctttcttctcatgattatggggtgaga
actacagcgactgggcagcttgcaggaaaaaattctcaccatataattgaggcaactttt
aaggcttttgcaagggctctgagacaggctacagagtatgaycctcgtcgagctggaact
attcca---------------------------
>PAFTOL009295
---gtgggtcgaattggggaggtgaagagagtaacaaaagagacgaatgtgtatgtgaag
ataaacttggatggtacagggattgctgatagcaccacttcaatccccttcctggatcat
atgttggat---------------------------------------------------
------------------------------------------------------------
------------------------------------------------------------
------------------------------------------------------------
------------------------------------------------------------
------------------------------------------------------------
------------------------------------------------------------
------------------------------------------------------------
---------------------------------
>PAFTOL009297
---ttagcgcgaattggggaggtgaagagagtaacaaaagaaacgaatgtgtatgtgaag
ataaacttggatggtacagggattgctgatagcaccacttcaatccccttcctggatcat
atgttggatsaactagcatctcatggattgtttgacgtgcatgtgagagcaactggtgat
attcatattgatgatcatcacactaatgaagatgttgctcttgccattggaacgg-----
------------------------------------------------------------
------------------------------------------------------------
------------------------------------------------------------
-------------------------------agatgttggtgaatacttctggaatgaca
ctt---cacattcggcagcttgcaggacaaaattctcaccatataattgaggcaactttt
aaggcttttgcaagggctctgagacaggctacagagtgtgatcctcgtcgagctggaact
gttcca---------------------------
>PAFTOL009299
---gtgggtcgaattggggaggtgaagagagtaacaaaagaaacgaatgtgtatgtgaag
ataaacttggatggtacagggattgctgatagcaccacttcaatccccttcctggatcat
atgttggakcaactagcctctcatggattgtttgacgtgcatgtgagagcaactggtgat
attcatattgatgatcatcacactaatgaagatgttgctcttgccattggaacggctttg
ttgcaagctctgggtgacagaaaaggaatcaataga-------tttggcaacttctct--
---------------gctccact-------------------------------------
------------------------------------------------------------
-----------gttagttgagcacttcttccaatctttggtgaatacttctggaatgaca
ctt---cacattcggcagcttgcagggaaaaattctcaccatataattgaggcaactttt
aaggcttttgcgagggctctgagacaggctacagagtatgatcctcgtcgagctggaact
attcca---------------------------
>PAFTOL009301
---gtgggtcgaattggggaggtgaagagagtgacaaaagaaacgaatgtgtatgtgaag
ataaacttggatggtacagggattgctgatagcaccacttcaatccccttcctggatcat
atgttggatcaactagcctctcatggattgtttgacgtgcatgtgagagcaactggagat
attcatattgatgatcatcacactaatgaagatgttgcccttgccattggaacggctttg
ttgcaagctcttgatgatagaaaaggaatcaataga-------tttggcaacttctct--
---------------gctccactggatgaagccctaattcatgtat------cat-----
------------------------------------------------------------
------------------------------------------------------------
----------tggagcagcttgcaggaaaaaattctcaccatataattgaggcaactttt
aaggcttttgcaagggctctgagacaggctacagagtatgatcctcrtcgagctggaact
attcca---------------------------
>PAFTOL009303
------------------------------------------------------------
------------------------------------------------------------
------------------------------------------------------------
------------------------------------------------------------
------------------------------------------------------------
------------------------------------------------------------
------------------------------------------------------------
------------------------------------------------------------
------------gagcagcttgcaggaaaaaattctcaccatataattgaggcaactttt
aaggcttttgcaagggctctgagacaggctacagagtatgatcctcgtcgagctggaact
attcca---------------------------
>PAFTOL009311
---gtgggtcgaattggggaggtgaagagggtaacgaaagaaacgaatgtgtatgtgaag
ataaatttggatggcacaggggttgctgatagtgccacttcaatccccttcttggatcat
atgttggatcaactagcttctcatggattatttgatgtgcatgttagagcaacgggtgat
attcatattgatgatcatcacactaatgaagatgttgctcttgccattgggac-------
------------------------------------------------------------
------------------------------------------------------------
------------------------------------------------------------
-----------gttagtggagcacttcttccagtctttggttaatacttccggaatgacg
ctt---cacattcggcagcttgcaggaaaaaattctcaccatataattgaggcaactttt
aaggcttttgcaagggctttgaggcaggctacagagtatgatcctcgtcgagctggaact
attccaaggtct---------------------
>PAFTOL009313
---------cgaatcggggaggtgaagagggtaacaaaggaaacgaatgtatatgtgaag
ataaacttggatggtactggggttgctgatagctccacttcaatccccttcctggatcat
atgytggatcaactagcctctcacggattgtttgacgtgcatgtgagagcaactggtgat
attcatattgatgatcatcacactaatgaagatgttgctcttgccattgggaccgctttg
ctgcaagctcttggtgataggaaaggaatcaataga-------ttcggaaacttctct--
---------------gctccgctggatgaagctctaattcatgtct--------------
------------------------------------------------------------
------------------------------------------------------------
-------ccttgaagcagcttgcggggaaaaattctcaccatataattgaggcaactttc
aaagcttttgccagggctttgaggcaggctactgaatatgatcctcgccgagctgggamt
attcca---------------------------
>PAFTOL009315
---gtaggtcgaattggggaggtgaagagggtaacgaaggaaacgaatgtgtatgtgaag
ataaatttggatggtactggtgttgctgatagtaccacttcaatccccttccttgatcat
atgttggatcaattagcttctcatggattatttgatgtacatgtgagagcaactggtgat
attcacattgatgatcatcacacaaatgaagatgttgctcttgccattgggacg------
------------------------------------------------------------
------------------------------------------------------------
------------------------------------------------------------
------------------------------------------------------------
------------------------------------------------------------
------------------------------------------------------------
---------------------------------
>PAFTOL009319
---gtaggtcgaattggggaggtgaagagggtaacaaaggaaacgaatgtgtatgtgaag
ataaatttggatggtactggtgttgctgatagtaccacttcaatccccttcctcgatcat
atgttggatcaattagcttctcatggattatttgatgtacatgtaagagcaactggtgat
attcatattgatgatcatcacacaaatgaagatgttgctcttgccattgggacggctttg
ttgcaagctcttggtgacagaaaaggaatcaataga-------tttggcgacttctct--
---------------gctccactggatgaagctctaattcatgtct------cgtt----
------------------------------------------------------------
-----------gttagtggagcacttcttccaatctttggtgaatacttctggaatgacg
ctt---cacattcggcagcttgctggaaaaaattctcaccatataattgaggcgactttt
aaggctttcgcaagggctctcaggcaggcgacagagtatgatcctcgtcgtgctggaact
gttccc---------------------------
>PAFTOL009321
---ctaggtcgaattggggaggtgaacagggtaacaaaggaaacgaatgtgtgtgtgaag
ataaatttggatggtactggagttgctgatagcaccacttcaatccccttccttgatcat
atgttggakcaattagcctctcatggattatttgatgtacatgtaagagcaaatggtgat
attcatattgatgatcatcacacaaatgaagatgttgctcttgccattgggacggctttg
ttgcaagctcttggtgacagaaaaggaatcaataga-------tttggcgacttctct--
---------------gctccacttgatgaagctctaattcatgtct------cgtt----
------------------------------------------------------------
-----------gttagtggagcacttcttccagtctttggtgaatacttctggaatgaca
ctt---cacattcgacagcttgctggaaaaaattctcaccatataattgaggcaactttt
aaggctttcgcaagggctctgaggcaggctacagagtatgatgctcgtcgtgctggaact
gttccc---------------------------
>PAFTOL013501
---gtgggtcgaattggggaggtcaagagagtaacaaaagaaacgaatgtgtatgtgaag
ataaacttggatggtacagggattgctgatagcaccacttcaatccccttcctggatcat
atgttggatcaactagcctctcatggattgtttgacgtgcatgtgagagcaactggtgat
attcatctttataatcatcacactaatgacgctgttgctctt------------------
------------------------------------------------------------
------------------------------------------------------------
------------------------------------------------------------
------------ttagtcgagcacttcttccagtctttggtgaatacttctggaatgaca
ctt---cacattcggcagcttgcaggaaaaaattctcaccatataattgaggcaactttt
aaggcttttgcaagggctctgagacaggctacagagtatgaccctcgtcgagctggaact
attcca---------------------------
>SRR5036296
---gtgggtcgaattggggaggtgaagagagtaacaaaagaaacgaatgtgtatgtgaag
ataaacttggatggtacagggattgctgatagcaccacttcaatccccttcctggatcat
atgttggatcaactagcctctcatggattgtttgacgtgcatgtgagagcaactggagat
attcatattgatgatcatcacactaatgaagatgttgctcttgccattggaacggctttg
ttgcaagctcttggtgacagaaaaggaatcaataga-------tttggcaacttctct--
---------------gctccactggatgaagccctaattcatgtat------catt----
------------------------------------------------------------
-----------gttagttgagcacttcttccagtctttggtgaatacttctggaatgaca
ctt---cacattcggcagcttgcaggaaaaaattctcaccatataattgaggcaactttt
aaggcttttgcaagggctctgagacaggctacagagtatgatcctcgtcgagctggaact
attcca---------------------------
>SRR5137211
---gtgggtcgaattggggaggtgaagagagtaacaaaagaaacgaatgtgtatgtgaag
ataaacttggatggtacagggattgctgatagcactacttcaatccccttcctggatcat
atgttggatcaactagcctctcatggattgtttgacgtgcatgtgagagcaactggtgat
attcatattgatgatcatcacactaatgaagatgttgctcttgccattggaacggctttg
ttgcaagctcttggtgacagaaaaggaatcaataga-------tttggcaacttctct--
---------------gctccactggatgaagccctaattcatgtat------cattggat
ttgtctgggaggccttacttaggctatgatctgcaaatgcccactgaaagagttggaagt
tatgatacacagttagttgagcacttcttccagtctttggtgaatacttctggaatgaca
ctt---cacattcggcagcttgcaggaaaaaattctcaccatataattgaggcaactttt
aaggcttttgcgagggctctgagacaggctacagagtatgatcctcgtcgagctggaact
gttcca---------------------------
>SRR5137212
------------------------------------------------------------
------------------------------------------------------------
------------------------------------------------------------
------------------------------------------------------------
------------------------------------------------------------
------------------------------------------------------------
------------------------------------------------------------
------------ttagttgagcacttcttccagtctttggtgaatacttctggaatgaca
ctt---cacattcggcagcttgcaggaaaaaattctcaccatataattgaggcaactttt
aaggcttttgcaagggctctgaggcaggctacagagtatgatcctcgtcgagctggaact
attcca---------------------------
>SRR7905849
actgtgggtcggattggtgaggtgaagagggtaacgaaagaaacgaatgtgtatgtgaag
ataaacttggatggtacaggggttgctgatagcaccacttcaatccccttcctggatcat
atgttggatcaactagcctctcatggattatttgacgtgcatgtgagagcaactggtgat
attcatattgatgatcatcacactaatgaagatgttgctcttgccattgggacggctttg
ttgcaagctcttggtgatagaaaaggaatcaataga-------tttggcaacttctct--
---------------gctccactggatgaagctctaatacatgtct------cactggat
ttatctgggaggcctcacttaagctatgatctgcaaatacccactaaaagagttggaagt
tatgatacacagttagtggagcacttcttccagtctttggtgaatacatctggaatgaca
ctt---cacattcggcagcttgcaggaaaaaattctcaccatataattgaggcaactttt
aaggcttttgcaagggctctgaggcaggctacagagtatgatcctcgtcgagctggaact
attccaagctcaaaaggggtcttgtcacgttcc
>SRR7905861
actgtgggtcgaattggggaggtgaagagagtaacaaaagaaacgaatgtgtatgtgaag
ataaacttggatggtacagggattgckgatagcaccacttcaatccccttcctagatcat
atgttggatcaactagcctctcatggattgtttgacgtgcatgtgagagcaagtggtgat
attcatattgatgatcatcacactaatgaagatgttgctcttgccattggaacggctttg
ttgcaagctcttggtgacagaaaaggaatcaataga-------tttggcaacttctct--
---------------gctccactggatgaagccctaattcatgtat------cattggat
ttgtctgggaggccttacttaggctatgatctgcaaatacccactgaaagagttggaagt
tatgatacacagttagttgagcacttcttccagtctttggtgaatacttctggaatgaca
ctt---cacattcggcagcttgcaggaaaaaattctcaccatataattgaggcaactttt
aaggcttttgcaagggctctgagacaggctacagagtgtgatcctcgtcgagctggaact
attccaagctcaaaaggggtcttgtcacgttcc
>SRR7905862
gctgtgggtcgaattgggcaagtgaagagggwaacaaaagaaacgaatgtgtatgtgaag
ataaacttggatggtgcagggattgctgacagcagcacttcaatccccttcctggatcat
atgttggatcaactagcttctcatggattatttgacgtgcatgtgagagcaackggtgat
attcatattgatgatcatcacactaatgaagatgttgctcttgccattgggacggctttg
ttgcaagctcttggtgaccgtaaaggaatcaataga-------tttggcaacttctct--
---------------gctccactggatgaagctctaattyatgtat------cattggat
ttgtctgggagrcctcacttaagctatgatctgcaaatacccactgaaagagttggaagt
tatgatacacagttagtggaacacttcttccagtccttggtcaatacttctggaatgacg
ctt---cacattcggcagcttgcaggaaaaaattctcaccatataattgaggcaactttt
aaggcttttgcaagggctctgaggcaggctacagagtatgatcctcgtcgagctggaact
attccaagctcaaaaggggtcttgtcacgttcc
>SRR8327214
actgtgggtcgaattggggaggtgaagagagtaacaaaagaaacgaatgtgtatgtgaag
ataaacttrgatggtacagggattgctgatagcaccacttcaatccccttcctggatcat
atgttggatcaactagcctctcatggattgtttgacgtgcatgtgagagcaactggtgat
attcatattgatgatcatcacactaatgaagatgttgctcttgccattggaacggctttg
ttgcaagctcttggtgacagaaaaggaatcaataga-------tttggcaacttctct--
---------------gctccactggatgaagccctaattcatgtat------cattggat
ttgtctgggaggccttacttaggctatgatctgcaaatacccactgaaagagttggaagt
tatgatacacagttagttgagcacttcttccagtctttggtgaatacttctggaatgaca
ctt---cacattcggcagcttgcaggaaaaaattctcaccatataattgaggcaactttt
aaggcttttgcaagggctctgagacaggctacagagtatgatcttcgtcgagctggaact
attccaagctcaaaaggggtcttgtcacgttcc
