# Supplementary material for: Phylogenomics and classification of Cactaceae based on hundreds of nuclear genes
Source: Plant Syst Evol. 2025 Aug 11;311(5):28. doi: 10.1007/s00606-025-01948-z (PMC12339657; doi:10.1007/s00606-025-01948-z)
Supplement: Supplementary file 4 — Online Resource 4: Containing alignments and RAxML gene trees for all included loci and all phylogenetic datasets (ZIP 10372 KB) [file 606_2025_1948_MOESM4_ESM.zip › de Vos et al_ESM_4/ESM_data_alignments/QCP/5426_consensus.mafft.fasta]

>PAFTOL004547
------------------------------------------------------------
---------------gttattagt---------------------ctaatttttccagga
gagtgcagagtatcatgtattgaatctttgtctgttggctcaaaaatgatggttgcactt
gcattagcggagttgccgggtaatacagggcatatagtcctggccatggggggtctggat
aacaagattcatctctactgtggacagaggacaggaaagtttttccgtgcttgtgagttg
aaagggcattcagattggattcgaagtttggacttctctctgcctatagttgcgaatggg
acaagaaatagtttactgttggtaagttcatctcaggayagaaccatacgcatatggaaa
atggtgttacgtgaaccgtcagatgagaggaaagatgtaattggcctggcgtcttatatt
gaaggtcctgtgctttgtactggcccttcctcctatcagatatctttggagtctctccta
gttggtcatgaagattgggtgtattcagttcagtggaagccaccttcagttcaatctgca
gatggaaaagaatacattcaacctcaaagcattttatcagcatccatggacaaaaccatg
atgatatggcaacctgagaggacgactggtatctggatgaatgtcgttactgttggagaa
ctcagtcattgtgctttgggattttatggtgggcattggggtccaaatggggatgccata
ctggcacatggatatggtgggtctttccatctttggagaaatgttggtcttgattctgag
aattggcagccccagaaggttccttctggacaccattctgttgtatctgatattgcatgg
gccagatctggtaaattcttgctgtcggtcagtcacgatcagacaactcgmattttcgct
ccatggttgaatcataagggggatcagaactcctggcacgaaatagctcgtcctcaagta
catggtcatgatattaattgtgtggcaatcatccaagggaaggggaatcaccgctttgtc
tgtggagctgatgagaaagtggccagagtgtttgaagctccgttgtcttttttgaagaca
ttgaattgtgctgtttcacaggaatctgacatccaagaagacgaccaaatggatgttcag
atcttgggagctaatatgtctgctcttggtttatcccagaaacccatatatgttcatgct
gtgcaagaggtttcacagagacaaagcagtgaaggtattgacacacttgaaaccgttcct
gaagcagtcccagttgtgttgactgaacctcctattgaagagcaattggcatggcataca
ttgtggccagagtcccacaaactttatggtcatggaaatgagttgttctctctatgttgt
gaccacgagggaaagctagtcgcttcttcctgcaaggctcagacagtttcagtggcagag
atatggctatgggaggttgggtcatggaaggcagttggccgtctacagtctcatagctta
accgtgacacagatggccttctcgcatgatgacagcttacttttgtcggtatctagagat
cgtcatttttctgttttctccattaaacgtaaaggtgtgaacgaaatctgttacgacctt
ctagcgaggcaagaggctcacaaaagaataatatgggcatgctcttggaacccatttggc
catgaatttgcaactggctctagagacaagactgtgaaagtttgggctgtggag
>PAFTOL004551
------------------------------------------------------------
------------------gttattagtc------------------tcgtttttccagga
gagtgcagattgtcatttattgaatctctgtctgttggttcaaaaatgatggttgccctt
gcattagcggagttgccaggtaatacagggcatgtagtcctggccatggggggtttggat
aacaagattcatctttactgtggagacaggacaggaaagtttgttcatgcttgcgaattg
aaagggcattcrgattggattcgaagyttggacttctctctgcctatagttgcrmatggg
ayragaaatagtttactgttagtgagttcatctcaggacagagccatacgcatatggaaa
atagtgttacgtgaatcctcagaggataggaaagatgtaattggcctggcctcttatatt
gaaggtcctgtgctttctgctggcccatcctcttatcagatatctttggagtccctccta
attggtcatgaagattgggtgtattcagttcagtggaagccaccttctgttacatctgca
grtggaacagaatgcattcaacctcaaagcattttatcagcatccatggacaagaccatg
atgatatggcaacctgagaggacaactggcctctggatgaatgtygttactgttggagaa
ctcagtcattgcgcgttgggattttacggcggtcactggggttcaaatggggattccata
ctggcacatggatatggtgggtctttccatctctggagaaatgtyggtgttgattctgag
aattggcagccccagaaggttccttctggacaccattctgttgtatctgatattgcatgg
gccagatctggtaaattcttgctgtctgtcagtcatgaccagacaactcgaattttcgct
ccatggttgaatcttaagggagatcagaactcctggcacgaaattgctcgtcctcaagta
catggtcatgatattaattgtgtggcaatcatccaaggcaaggggaatcaccgctttgtc
tgtggtgctgatgagaaagtggccagagtgtttgaagctccgttgtcttttttgaagaca
ttgaattgtgccatttcacatgaatccgacatacaggaagacaaccaaatggaygttcag
atcttgggagctaacatgtctgctcttggtttatcccagaaacccatatatgttcatgct
gtgcaagagactccacrgagatcaatcagtgaaggtattgacacgcttgaaactgtccct
gaagcagtcccagttaccttgactgaacctcctattgaagagcaattggcatggcataca
ttgtggcccgagtcccacaaactttatggtcatggaaatgagttgttctctctatgttgt
gaccacgagggaaagctagtcgcgtcttcctgcaaggctcagacagtttcagtggcagag
atatggctatgggaggttgggtcatggaaggcagttggctgtctacggtctcatagctta
actgtgacacaaatggctttctcacatgatgacagcttacttttgtcggtatctagggat
cgtcatttctctgttttctccatcaaatgtaaaggggcggatgaaatctgttatgacctt
ctagtgaggcaagaggctcacaaaagaataatatgggcatgctcttggaacccatttggc
catgaatttgtaaccggctctagagacaagaccgtgaaagtttggactctggag
>PAFTOL004552
------------------------------------------------------------
---------------gttattagt---------------------ctaatttttccagga
gagtgcagattatcatgtattgaatctctgtttgttggctcaaaaacgatggttgcactt
gcattagcagagttgccggataatacagggcatgtagtcctggctatggggggtctggat
aacaagattcatctctactgtggagagaggacaggaaagtttttccgtgcttgtgagttg
aaagggcattcagattgggttcgaagtttggacttctctctgcctatagttgcgaatrgg
acaagaaatagtttactgttggtgagttcatctcaagacagaaccatacgcatatggaaa
atggtgttacgtgaaccatcagatgagaggaaagatgtaattggcctggcgtcttatatt
gaaggtcctgtgctttgtgytggcccttcctcctatcagatatctttggagtctctccta
attggtcatgaagattgggtgtattcagttcagtggaagccatcttcagttgcatctgca
gatggmaaagaatacattcaacctcaaagcattttatcagcatccatggacaaaacaatg
atgatatggcaacctgagaggacaactggtatctggatgaatgttgttactgttggagaa
ctcagtcattgtgctttgggattttatggtgggcattggggtccaaatggggatgccata
ctggcacatggatatggtgggtctttccatctctggagaaatgtcggtcttgattctgag
cattggcagccccagaaggttccttctggacaccattctgttgtatctgatattgcatgg
gccagatctggtaaattcttgctgtcggtcagtcacgatcagacaactcgaattttcgct
ccatggttgaatcataagggggatcagaactcctggcacgaaatagctcgtcctcaagta
catggtcatgatattaattgtgtggcaatcatccaagggaaggggaatcaccgctttgtc
tgtggagctgatgagaaagtggccagagtgtttgaagctccgttgtcttttttgaagacr
ttgaattgtgctgtttcacaggaatccgacattcaagaagacarccaaatggatgttcag
atcttgggggctaatatgtctgctcttggtttatcccagaaacccatatatgttcatgct
gtgcaagaggtttcacagagaccaagcagtgaaggtatcgacacacttgaaaccgttcct
gaagcagtcccagttatgttgactgaacctcctattgaagagcaattggcatggcataca
ttgtggccagagtcccacaaactttatggtcatggaaatgagttgttctctctatgttgt
gaccacgggggaaagctagtcgcttcttcgtgcaaggctcagacagtttcagtggcagag
atacggctatgggaggttgggtcatggaaggcagttggccgtctacagtctcatagctta
accgtgacacagatggccttctcgcatgatgacagcttacttttgtcagtatctagagat
cgtcatttttctgttttctccattaaacgtaaaggtgtgaacgaaatctgttatgagctt
ctagcaaggcaagaggctcacaaaagaataatatgggcatgctcttggaatccatttggc
catgaatttgcaactggctctagagacaagactgtgaaagtttgggctgtggag
>PAFTOL004553
------------------------------------------------------------
---------------gttattagt---------------------ctaatttttccagga
gagtgcagattatcatgtattgaatctctgtctgttggctcaaaaacgatggttgcactt
gcattagcggagttgccgggtaatacagggcatatagtcctggccatggggggtctggat
aacaagattcatctctactgtggagagagtacaggaaagtttttccgtgcttgtgagttg
aaaggrcattcagattggattcgaagtttggacttttctctgcctatagttgcgaatggg
acaagaaatagtttactgttggtgagttcatctcaggacagaaccatacgcatatggaaa
atggtgttacgtgaaccgtcagatgagaggaaagatgtgattggcctggcgtcttatatt
gaaggtcctgtgctttgtgctgggccttcctcctatcagatatctttggagtctctccta
attggtcatgaagattgggtgtattcaattcagtggaagccaccctcagttgcatctgca
gatggaaaagaatacattcaaccacaaagcattttatcagcatccatggacaaaaccatg
atgatatggcaacctgagaggacaactggtatctggatgaatgttgttactgttggagaa
ctcagtcattgtgctttgggattttatggtgggcattggggtccaaatggggatgccata
ctggcacatggatatggtgggtctttccatctctggagaaatgttggtcttgattctgag
aattggcagccccagaaggttccttctggacaccattctgttgtatctgatattgcatgg
gccagatctggtaaattcttgctgtcggtcagtcacgatcagacaactcgaattttcgct
ccatggttgaatcataagggggatcagaactcctggcacgaaatagctcgtcctcaagta
catggtcatgatattaattgtgtggcaatcatccaagggaaggggaatcaccgctttgtc
tgtggagctgatgagaaagtggccagagtgtttgaagctccgttgtcttttttgaagacr
ttgaattgtgctgtttcacaggaatccgacatccaagaagacagccaaatggatgttcag
atcttgggagctaatatgtctgctcttggtttatcccagaaacccatatatgttcacgct
ctgcaagaggtttcacagagaccaagcagtgaaggtattgacacacttgaaaccgttcct
gaagcagtcccagttatgttgactgaacctcctattgaagagcaattggcatggcataca
ttgtggccrgagtcccacaaactttatggtcatggaaatgagttgttctctctatgttgt
gaccacgagggaaagctagtcgcttcttcctgcaaggctcagactgtttcagtggcagag
atatggctatggsaggttgggtcatggaaggcagttggccgtctacagtctcatagctta
accgtgacacagatggccttctcgcatgatgacaacttacttttgtcggtatctagagat
cgtcatttttctgttttctccattaaacgtaaaggtgcgaacgaaatctgttatgacctt
ctagcgaggcaagaggctcacaaaagaataatatgggcatgctcttggaacccatttggc
catgaatttgcaactggctctagagacaagactgtgaaagtttgggctgtggag
>PAFTOL004554
------------------------------------------------------------
---------------gttattagt---------------------ctaakttttgcagga
gagtgcagattatcatgtattgaawytctgtttgttggctcaaaaacgatggttgcactt
gcattagcrgagttgccggataatacagggcatgtagtcctggctatggggggtctggat
aacaagattcatctctactgtggagagaggacaggaaagtttttccgtgcttgtgagttg
aaagggcattcagattgggttcgaagtttggacttctctctgcctatagttgcgaatggg
acaagaaatagtttactgttggtgagttcatctcaggacagaaccatacgcatatggaaa
atggtgttacgtgaaccatcagatgagaggaaagatgtaattggcctggcrtcttatatt
gaaggtcctgtgctttgtgctggcccttcctcctatcagatatctttggagtctctccta
attggtcatgaagattgggtgtattcagttcagtggaagccatcttcagttgcatctgca
gatggaaaagaatacattcaacctcaaagcattytatcagcatccatggacaaaacaatg
atgatatggcaacctgagaggacaactggtatctggatgaatgtcgttactgttggagag
ctcagtcattgtgctttgggattttatggtgggcattggggtccaaatggggatgccata
ctggcacatggatatggtgggtctttccatctctggagaaatgtcggtcttgattctgag
cattggcagccccagaaggttccttctggacaccattctgttgtatctgatattgcatgg
gccagatctggkaaatttttgctgtcggtcagtcacgatcagacaactcgaattttcgct
ccatggtcgaatcataagggggatcagaactcctggcacgaaatagctcgtcctcaagta
catggtcatgatattaattgtgtggcaatcatccaagggaaggggaatcaccgctttgtc
tgtggagctgatgagaaagtggccagagtgtttgaagctccgttgtcttttttgaagaca
ttgaattgtgctgtttcacaggaatccgacatccaagaagacaaccaaatggatgttcag
atcttgggggctaatatgtctgctcttggtttatcccagaaacccatatatgttcatgct
gtgcaagaggtttcgcagagaccaagcagtgaaggtatcgacacacttgaaaccgttcct
gaagcagtcccrgttatgttgactgaacctcctattgaagagcaattggcatggcataca
ttgtggccagagtcccacaaactttatggtcatggaaatgagttgttctctctatgttgt
gactacgggggaaagctagtcgcttcttcctgcaaggcgcagacagtttcagtggcagag
atatggctatgggaggttgggtcatggaaggcagttggccgtctacagtctcatagctta
accgtgacacagatggccttctcgcatgatgacagcttacttttgtcggtatctagagat
cgtcatttttctgttttctccattaaacrtaaaggtgtgaacgaaatctgttatgagctt
ctagcaaggcaagaggctcacaaaagaataatatgggcatgctcttggaatccatttggc
catgaatttgcaactggctctagagacaagactgtgaaagtttgggcggtggac
>PAFTOL004555
------------------------------------------------------------
---------------gttattagt---------------------ctaatttttccagga
gagtgcagattatcatgtactgaatctctgtctgttggctcaaaaacgatggttgcactt
gcattagcggagttgccgggtaatacagggcatatagtcctggccatggggggtctggat
aacaagattcatctctactgtggagagaggacaggaaagttttcccgtgcttgtgagttg
aaagggcattcagattggattcgaagtttggacttctctctgcctatagttgcgaatggg
acaagaaatagtttactgttggtgagttcatctcaggacagaaccatacgcatatggaaa
atggtgttacgtgaaccgtcagatgagaggaaagatgtaattggcctggcgtcttatatt
gaaggtcctgtgctttgtgctggcccttcctcctatcagatatctttggagtctctccta
attggtcatgaagattgggtgtattcagttcagtggaagccaccttcagttgcatctaca
gatggaaaagaatacattcaacctcaaascattttatcagcatccatggacaaaaccatg
atgatatggcaacctgagaggacaactggtatctggatgaatgtcgttactgttggagaa
ctcagtcattgtgctttgggattttatggtgggcattggggtccaaatggggatgccata
ctggcacatggatatggtgggtctttccatctctggagaaatgttggtcttgattctgag
aattggcagccccagaaggttccttctggacaccattctgttgtatctgatattgcatgg
gccagatctggtaaattcttgctgtcggtcagtcacgatcagacaactcgaattttcgct
ccatggttgaatcataagggggatcagaactcctggcacgaaatagctcgtcctcaagta
catggtcacgatattaattgtgtggcaatcatccaagggaaggggaatcaccgctttgtc
tgtggagctgatgagaaagtggccagagtgtttgaagctccattgtcttttttgaagaca
ttgaattgtgctgtttcacaggaatccgacatccaagaagacaaccaaatggatgttcag
atcttgggagctaatatgtctgctcttggtttatcccagaaacccatatatgttcatgct
gtgcaagaggtttcacagagaccaagcagtgaaggtattgacacacttgaaaccgttcct
gaagcagtcccagttatgttgactgaacctcctattgaagagcaattggcatggcataca
ttgtggccagagtcccacaaactttatggtcatggaaatgagttgttctctctatgttgt
gaccacgagrgaaagctagtcgcttcttcctgcaaggctcagacagtttcagtggcagag
atatggctatgggaggttgggtcrtggaaggcagttggccgtctacagtctcatagctta
accgtgacacagatggccttctcgcatgatgacagcttacttttgtcggtatctagagat
cgtcatttttctgttttctccattaaacgtaaaggtgtgaacgaagtctgttatgacctt
ctagtgaggcaagaggctcacaaaagaataatatgggcatgctcttggaacccatttggc
catgaatttgcaactggctctagagacaagactgtgaaagtttgggctgtggag
>PAFTOL004556
------------------------------------------------------------
---------------gttattast---------------------ctaatttttccagga
gggtgcagattatcatgtattgaatctctgtctgttggctcaaaaacaatggttgcactt
gcattagcrgagctgctgggtaatacagggcatatagtcctggccatggggggtctggat
aataagattcatctctactgtggagagaggacaggaaagttttttcrtgcttgtgagttg
aaagggcattcagattggattcgaagtttggacttctctctgcctatagttgcraatsgg
acaagaaatagtttrctgttggtgagttcatctcaggacagaaccatacgcatatggaaa
atggygttacgtgaaccgtcaaatgagaggaaagatgtaattkgccttgcgtcttatatt
gaaggtcctgtgctttcagctggcccytcctcctatcagatatctttggagtctctccta
attggtcatgaagattgggtgtattcagttcagtggaagccaccktcagttacatctgca
gatggaaaagaatacattcaacctcaaagcattttatcagcatccatggacaaaaccatg
atgatatggcaacctgagaggacaactggtatctggatgaatgtygttactgttggagaa
ctcagtcattgtgctttgggattttatggtgggcattggggtccaaacggggatrccata
ctggcacatggatatggtgggtctttccatctytggagaaatgtcggtcttgattctgag
aattggcagccccagaaggttccttctgggcaccattctgttgtatctgatattgcatgg
gccagatctggtaaattcttgctgtcagtcagtcatgatcagacaactcgaattttcgct
ccatggttgaatcataagggagatcagaactcctggcaygaaatagctcgtcctcaagta
catggtcatgatatwaattgtgtggcaatcatccaaggraaggggaatcaccgctttgtc
tgyggagctgatgagaaagtggccagagtgtttgaagctccgttgtcttttttgaagaca
ttgaattgtgctgtttcacaggaatccgatgtccaagaagacaaccaaatsgatgttcag
attttgggagctaatatgtctgctcttggtttatcccagaaacccatatatgttcatgct
gtgcaagaggtttcacagagaccaagcagtgaaggtattgacacacttgaaaccgttcct
gaagcagtcccagttacgttgactgaacctcctattgaagagcaattggcatggcataca
ttgtggccagagtcccacaaactttatggtcatggaaatgagttgttctctctatgttgt
gaccacgagggaaagctagtygcttcttcctgcaaggctcagacagcttcagtggcagag
atatggctatgggaggttgggtcatggaaggcagttggccgtctacagtctcatagctta
actgtgacacagatggccttctcgyatgatgacarcttacttttgtcggtatctagagat
cgtcatttctctgttttctccatcaaacgtaaaggtgcggatgaaatctgttatgacctt
ctagcgaggcaagaggctcacaaaagaataatatgggcatgctcttggaatccatttggc
crtgaatttgcaactggctctagagacaagactctgaaagtttgggctgtggag
>PAFTOL004560
------------------------------------------------------------
---------------gttattagt---------------------ctaatttttccagga
gagtgcagattatcatgtattgaatctctgtttgttggctcaaaaacgatggttgcactt
gcattagcagagttgctggataatacagggcatgtagtcctggctatggggggtctggat
aacaagattcatctctactgtggagagaggacaggaaagtttttccgtgcttgtgagttg
aaagggcattcagattggattcgaagtttggacttctctctgcctatagttgcgaatggg
acaagaaatagtttactgttggtgagttcatctcaggacagaaccatacgcatatggaaa
atggtgttacgtgaaccatcagatgagaggaaagatgtaattggcctggcgtcatacatt
gaaggtcctgtgctttgtgctggcccttcctcctatcagatatctttggagtctctccta
attggtcatgaagattgggtgtattcggttcagtggaagccatcttcagttgcgtctgca
gatggaaaagaatacattcaacctcaaagcattttatcagcatccatggacaaaacaatg
atgatatggcaacctgagaggacaactggtatctggatgaatgtcgttactgttggagaa
cttagtcattgtgctttgggattttatggtgggcattggggtccaaatggggatkccata
ctggcacatggatatggtgggtctttccatctctggagaaatgtcggtcttgattctgag
aattggcaaccccagaaggttccttctggacaccattctgttgtatctgatattgcatgg
gccagatctggtaaattcttactgtcrgtcagtcatgatcagacaactcgaattttcgct
ccatggttgaatcataagggggatcagaactcctggcacgagatagctcgtcctcaagta
catggtcatgatattaattgtgtggcaatcatccaagggaaggggaatcaccgctttgtc
tgtggagctgatgagaaagtggccagagtgtttgaagctccgttgtcttttttgaagaca
ttgaattgtgctgtctcaaaggaatccgacatccaagaagacaaccaaatggatgttcag
atcttgggggctaatatgtctgctcttggtttatcccagaaacccatatatgttcatgct
gtgcaagaggtttcacagagaccaagcagtgaaggtatcgacacacttgaaaccgttcct
gaagcagtcccagttatgttgactgaacctcctattgaagagcaaytggcatggcataca
ttgtggccagagtcccacaaactttatggtcatggaaatgagttgttctctctatgttgt
gaccacgggggaaagctagtcgcttcttcctgcaaggctcagacagtttcagtggcagag
atatggctatgggaggttgggtcatggaaggcagttggcygtctacagtctcatagctta
accgtgacacagatggccttctcgcatgatgacagcttacttttgtcggtatctagagat
cgtcatttttctgttttctccattaaacgtaaaggtgtgaacgaaatctgttatgagctt
ctagcaaggcaagaggctcacaaaagaataatatgggcatgctcttggaatccatttggc
cgtgaatttgcaactggctctagagacaagactgtgaaagtttgggctgtggac
>PAFTOL004561
------------------------------------------------------------
------------------gttattagtc------------------tcgtttttccagga
gagtgcagattgtcatttattgaatctctgtgtgttggttcaaaaacgatggttgccctt
gcattagcagagttgctgggtaatacagggcatatagtcctggccatggggggtttggat
aacaagattcatctttactgtggagacaggacaggaaagtttgttcgtgcttgcgaattg
aaagggcattcggattggattcgaagcttggacttctctctgcctatagttgcacatggg
ataagaaatagcttactgttagtgagttcatctcaggacagagccatacgcatatggaaa
atggtgttacgtgaatmctcagaggataggaaagatgtaattggcctggcctcttatatt
gaaggtcctgtgctttctgctggcccatcctcttatcagatatctttggagtccctccta
attggtcatgaagattgggtgtattcagttcagtggaagccacctyctgttacatctgca
gatggaacagaatgcattcaacctcaaagcattttatcagcatccatggacaagaccatg
atgatatggcaacctgagaggacaactggcctctggatgaatgtcgttactgttggagaa
ctcagtcattgtgcgttgggattttatggcggtcactggggttcaaatggggattccatt
ctggcacatggatatggtgggtctttccatctctggagaaatgtcggtgtcgattctgag
aattggcagccccagaaggttccttctggacaccattctgttgtatctgatattgcatgg
gccagatctggtaaattcttgctgtctgtcagtcatgaccagacaactcgaattttcgct
ccatggttgaatcttaagggagatcrgaactcctggcacgaaattgctcgtcctcaagta
catggtcatgatattaattgcgtggcaatcatccaaggcaaggggaatcaccgctttgtc
tgtggtgctgatgagaaagtrgccagagtgtttgaagctccgttgtcttttttgaagacr
ttgaattgtgccatttcacatgaatccgacatacaggaagacaaccaaatggatgttcag
atcttgggagctaacatgtctgctcttggtttatcccagaaacccatatatgttcatgct
gtgcaagagactccacagagatcaagcagtgaaggtattgacacgcttgaaactgtccct
gaagcagtcccagttaccttgactgaacctcctattgaagagcaattggcatggcataca
ttgtggcccgagtcccacaaactttatggtcatggaaatgagttgttctctctatgttgt
gaccacgagggaaagctagtcgcgtcttcctgcaaggctcagacagtttcagtggcagag
atatggctatgggaggttgggtcatggaaggcagttggccgtctacggtctcatagctta
actgtgacacaaatggctttctcacatgatgacagcttacttttgtcagtatctagggac
cgtcatttctctgttttctmcatcaaacgtaaaggggcggatgaaatctgttatgacctt
ctagcraggcaagaggctcacaaaagaataatatgggcatgctcttggaacccatttggc
catgaatttgtaaccggctctagagacaagacygtgaaagtttggactctggag
>PAFTOL004562
------------------------------------------------------------
---------------gttattagt---------------------ctaatttttgcagga
gagtgcagattatcatgtattgaatctctgtttgttggctcaaaaacgatggttgcactt
gcattagcagagttgccggataatacagggcatgtagtcctggctatggggggtctggat
aacaagattcatctctactgtggagagaggacaggaaagtttttccgtgcttgtgagttg
aaagggcattcagattgggttcgaagtttggacttctctctgcctatagtggcgaatggg
acgagaaatagtttactgttggtgagttcatctcaggacagaaccatacgcatatggaaa
atggtgttacgtgaaccatcagatgagaggaaagatgtaattggcctcgcgtcttatatt
gaaggtcctgtgctttgtgctggcccttcctcctatcagatatctttggagtctctccta
attggtcatgaggattgggtgtattcagttcagtggaagccatcttcagttgcatctgca
gatggaaaagaatacattcaacctcaaagcattttatcagcatccatggacaaaacaatg
atgatatggcaacctgagaggacaactggtatctggatgaatgtcgttactgttggagag
ctcagtcattgtgctttgggattttatggtgggcattggggtccaaatggggatgccata
ctggcacatggatatggtgggtctttccatctctggagaaatgtcggtcttgattctgag
cattggcagccccagaaggttccttctggacaccattctgttgtatstgatattgcatgg
gccagatctggtaaatttttgctgtcggtcagtcacgatcagacaactcgaattttcgct
ccatggttgaatcataagggggatcagaactcctggcacgaaatagctcgtcctcaagta
catggtcatgatattaattstgcggcaatcatccaagggaaggggaatcaccgctttgtc
tgtggagctgatgagaaagtggccagagtgtttgaagctccgttgtcttttttgaagaca
ttgaattgtgctgtttcacaggaatccgacatccaagaagacaaccaaatggatgttcag
atcttgggggctaatatgtctgctcttggtttatcccagaaacccatatatgttcatgct
gtgcaagaggtttcacagagaccaagcagtgaaggtatcgacacacttgaaaccgttcct
gaagcagtcccagttatgttgactgaacctcctattgaagagcaattggcatggcataca
ttgtggccagagtcccacaaactttatggtcatggaaatgagttgttctctctatgttgt
gaccacgggggaaagctagttgcttcttcctgcaaggcgcagacagtttcagtggcagag
atatggctatgggaggttgggtcatggaaggcagttggccgtctacagtctcatagctta
accgtgacacagatggccttctcgcatgatgacagcttactcttgtcggtatctagagat
cgtcatttttctgttttctccattaaacgtaaaggtgtgaacgaaatctgttatgagctt
ctagcaaggcaagaggctcacaaaagaataatatgggcatgctcttggaatccatttggc
catgaatttgcaactggctctagagacaagactgtgaaagtttgggctgtggac
>PAFTOL004563
------------------------------------------------------------
---------------gttattagt---------------------mtaatttttccagga
gagtgcagattatcatgtattgaatctctgtctgttggctcaaaaacgatggttgcactt
gcattagcggagttgccgggtaatacaaggcatatagtcctggccatggggggtctggat
aacaagattcatctctactgtggagagaggacaggaaagtatttccrtgcttgtgagttg
aaagggcattcagattggattcgaagtttggacttctctctgcctatagttgcgaatggg
acaagaaatagtttactgttggtgagttcatctcaggacagaaccatacgcatatggaaa
atggtgttacgtgaaccgtcagatgagaggaaagatgtaattggcctggcrtcttatatt
gaaggtcctgtgctttgtgctggcccttcctcctatcagatatctttggagtctctccta
attggtcatgaagattgggtgtattcagttcagtggaagccaccttcagttgcatctgca
gatggaaaagmatacattcaacctcaaagcattttatcagcatccatggacaaaaccatg
atgatatggcaacctgagaggacaactggtatctggatgaatgtcgttacagttggagaa
ctcagtcattgtgctttgggattttatggtgggcattggggtccaaatggggatgccata
ctggcacatggatatggtgggtctttccatctctggagaaatgtcggtcttgattctgag
aattggcagacccagamggttccttctggacaccattctgttgtatctgatattrcatgg
gccagatctggtaaattcttgctgtcggtcagtcacgatcagacaactcgaattttygct
ccatggttgaatcataagggggatcagaactcctggcacgaaatagctcgtcctcaagta
catggtcatgatattaattgtgtggcaatcatccaagggaaggggaatcaccgctttgtc
tgtggagctgatgagaaagtggccagagtgtttgaagctccgttgtcctttttgaagaca
ttgaattgtgctgtttcacaggaatccgacatccaagaagacaaccaaatggatgttcag
atcttgggagctaatatgtctgctcttggtttatcccagaaacccatatatgttcatgct
gtgcaagaggtttcacagagrccaascagtgaaggtatcgacacacttgaaaccgttcct
gaagcagtcccagttatgttgactgaacctcctattgaagagcaattggcatggcataca
ttgtggccagagtcccacaaactttatggtcatggaaatgagttgttctctctatgttgt
gaccacgagggaaagctagtcgcttcttcctgcaaggcccagacagtttcagtggcagag
atatggctatgggaggttgggtcatggaaggcagttggccgtctacagtctcatagctta
accgtgacacagatggccttctcgcatgatgacagcttacttttgtcggtatctagagat
cgtcatttttctgttttctccattaaacgtaaaggt------------------------
------------------------------------------------------------
------------------------------------------------------
>PAFTOL004564
aagggtgtcacatgcatctctggaataatgctgtcggcaaatgaagcaatttttgcatca
acttcttctgatggtactgttaacatttgggaaatcatcctgccaatgactgttggagga
gagtgcagattgtcatttattgaatctctgtctgttggttcaaaaacaatggttgccctt
gcattagcggagttgccgggtaatacagggcatgtagtcctggccatggggggtttggat
aacaagattcrtctttactgtggagacaggacaggaaagtttgttcgtgcttgcgaattg
aaagggcattcggattggattcgaagcttggacttctctctgcctgtagttgcacatggg
ataagaaatagtttactgttagtgagttcatctcaggacagagccatacgcatatggaaa
atggtgttacgtgactcctcagaggataggaaagatgtaattggcctggcctcttatatt
gaaggtcctgtgctttctgctggcccatcctcttatcagatatctttggagtccctccta
attggtcatgaagattgggtgtattcagttcagtggaagccaccttctgttacatctgca
gatggaacagaatgcattcaacctcaaagcattttatcagcatccatggacaagaccatg
atgatatggcaacctgagaggacaactggcctctggatgaatgtcgttactgttggggaa
ctcagtcattgtgcgttgggattttatggcggtcactggggttcaaatggggattccata
ctggcacatggatatggtgggtctttccatctctggagaaatgttggtgttgattctgag
aattggcggccccagaaggttccttctggacaccattctgttgtatctgatattgcatgg
gccagatctggtgaattcttgctgtctgtcagtcatgaccagacaactcgaattttcgct
ccatggttgaatcttaagggagatcagaactcctggcacgaaattgctcgtcctcaagta
catggtcatgatattaattgtgtggcaatcatccaaggcaaggggaatcaccgctttgtc
tgtggtgctgatgagaaagtggccagagtgtttgaagctccrttrtcttttttgaagaca
ttgaattgtgccatttcacatgaatccgacatacaggaagacaaccaaatggatgttcag
atcttgggagctaacatgtctgctcttggtttatcccagaaacccatatatgttcatgct
ttac--------------------------------------------------------
------------------------------------------------------------
------------------------------------------------------------
----------------------------------aggctcagacagtttcagtggcagag
atatggctatgggaggttgggtcatggaaggcagttggccgtctacggtctcatagcttg
actgtgacacaaatggctttctcacatgatgacagcttacttttgtctgtatctagggat
cgtcatttctctgttttctccatcaaacgtaaaggtaactatggctgttgt---------
------------------------------------------------------------
------------------------------------------------------
>PAFTOL004565
------------------------------------------------------------
---------------gttattagt---------------------ctaatttttccagga
gggtgcagattatcatgtattgactctctgtctgttggctcaaaaacgatggttgcactt
gcattagcggagttgctgggtaatacagggcatatagtcctggccatgggcggtctggat
aacaagattcatctctactgtggagagaggacaggaaagtttttccgtgcttgtgagttg
aaagggcattcagattggattcgaagtttggacttctctctgcctatagttgcgaatggg
acaagaaatagtttactgttggtgagttcatctcaggacagaaccatacgcatatggaaa
atggtgttacgtgaaccgtcagatgagaggaaagatgtaattggcctggcgtcttatatt
gaaggtcctgtgctttctgctggccgttgctcctatcagatatctttggagtctctccta
attggtcatgaagattgggtgtactctgttcagtggaagccaccttcagttacatctgca
gatagaaaagagtacattcaacctcaaagcattttatcagcatccatggacaaaaccatg
atgatatggcaacctgagaggacaacaggtatctggatgaatgtcgttgctgttggagaa
ctcagtcattgtgctttgggattttatggtgggcattggggtccaaatggggatgccatc
ctggcacatggatatggtgggtctttccatctctggagaaatatcggtcttgattctgag
aattggcagccccagaaggttccttctggacaccattctgttgtatctgatattgcatgg
gccagatctggtaaattcttgctgtcggtcagtcatgatcagacaactcgaattttcgcy
ccatggttgaatcataagggagatcagaactcctggcacgaaatagctcgtcctcaagta
catggtcatgatattaattgtgtggcaatcatccaagggaaggggaatcaccgctatgtc
tgtggagctgatgagaaagtggccagagtgtttgaagctccattgtcttttttgaagaca
ttgaattgtgctgtttcacaggaatccgacatcctggaagacaaccaaatggatgttcag
atcttgggagctaatatgtctgctcttggtttatcccagaaacccatatatgttaatgct
gcgcaagagttttcgcagagaccaagcagtgaaggtatcgacacacttgaaaccgttcct
gaagcagtcccagttatgttgactgaacctcctattgaagagcaattggcatggcataca
ctgtggccagagtcccacaaactttatggtcatggaaatgagttgttctctctatgttgt
gaccacgagggaaagctagtcgcttcttcctgcaaggctcagacagtttcagtggcagag
atatggctgtgggaggttggtacatggaaggcagttggccgtctgcagtctcatagctta
actgtgacacagatgtccttctcgcatgatgacagcttacttttgtccatatctagagat
cgccatttctctgttttctccatcaaacttaaaggtgtggatgaaatctgttatgacctt
ctagcgaggcaagaggctcacaaaagaataatatgggcatgctgttggaacccatttggc
catgaatttgcaactggctctagagacaaaacggtgaaagtttgggctgtagag
>PAFTOL004566
------------------------------------------------------------
------------------gttattartc------------------tcgtttttccagga
gagtgcagattgtcatttattgaatctctgtctgttggttcaaaaacgatggttgccctt
gcattatcggagttgccgggtaatacagggcatgtagtcctggccatggggggtttggat
aacaagattcatctttactgtggagacaggacaggaaagtttgttcgtgcttgcgaattg
aaagggcattcggattggatycgaagcttggacttctctctgcctatagttgcacatggg
ataagaagtagtttactattagtgagttcatctcaggacagagccatacgcatatggaaa
atggtgttacgtgaatcctcagaggataggaaagatgtaattggcctggcctcttatatt
gaaggtcctgtgctttctgctggcccatcctcttatcagatatctttggagtccctccta
attggtcatgaagattgggtgtactcagttcagtggaagccaccttctgttacatctgca
gatggaacagaatgcattcaacctcaaagcattttatcagcatccatggacaagaccatg
atgatatggcaacctgagaggacaactggcctctggatgaatgttgttactgttggagaa
ctcagtcattgtgcgttgggattttatggcggtcactggggttcaaatggggattccata
ctggcacatggatatggtgggtctttccatctctggagaaatgtyggtgttgattctgag
aattggcagccccagaaggttccttctggacaccattctgttgtatctgatattgcatgg
gycagatctggtaaattcttgctgtctgtsagtcatgaccagacaactcgaattttcgct
ccatggttgaatcttaagggagatcagaactcctggcacraaattgctcgtcctcwagta
catggtcatgatattaattgtgkggcaatcatccaaggcaaggggaatcaccgctttgtc
tgtggtgctgatgagaaagtggccagagtgtttgaagctccgttgtcttttttgaagaca
ttgaattgtgccattkcacatgaatccracatrcaggaagataaccaaatggatgttcag
atcttgggagctaacatgtctgctcttggtttatcccagaaacccatctatgttcatgct
gtgcaagagactccacagagatcaagcagtgaaggtattgacacgcttgaaactgtccct
gaagcagtcccagttaccttgactgaacctcctattgaagagcaattggcatggcataca
ttgtggcccgagtcccacaaactttatggtcatggaaatgagttgttctctytatgttgt
gaccatgagggaaagctagtsgcttcttcctgcaaggctcagacagtttcagtggcagag
atatggctatgggaggttgggtcatggaaggcagttggccgtctacggtctcatagctta
actgtgacacaaatggctttctcacatgatgacagcttacttttgtctgtatctagggac
cgtcatttctctgttttctccatcaaacrtaaaggggcggatgaratctgttatgacctt
ctagcgaggcaagaggctcacaaaagaataatatgggcatgctcttggaacccatttggc
catgaatttgtaaccggctctagagacaagaccgtgaaggtttggwctctggag
>PAFTOL004567
aagggtgtcacatgcatctctggaataatgttgtctgcaaatgaatccgtttttgcatca
acttcttctgatggtactgttaacatctgggaaatcatcctgccaatgactgttgsagga
gagtgcagattgtcatgtatcgaatctctgtctgttggctcaaaaacaatggttgcactt
gcattagcggagttgccgggtaatacagggcatatagtcctggccatggggggtctggat
aacaagattcatctctactgtggagagaggacaggaaagtttttccgtgtttgtgagttg
aaagggcattcagattggattcgaagtttggacttctctctgcctatagttgcgaatggg
acaagaaatagtttactgttggtgagttcatctcaggacagaaccatacgcatatggaaa
atggtgctacgtgaaccgtcagatgagagaaaagatgtaattggcctggcgtcttatatt
gaaggtcctgtgctttgtgctggcccttcctcctatcagatatctttggagtctctccta
attggtcatgaagattgggtgtattcagttcagtggaagccaccttcagttgcatctgca
gatggaaaagaatacattcaacctcaaagcattttatcagcatccatggacaaaaccatg
atgatatggcaacctgagaggacaactggtatctggatgaatgtcgttactgttggagaa
ctcagtcattgtgctttgggattttatggtgggcattggggtccaaatggggatgccata
ctggcacatggatatggtgggtctttccatctttggagaaatgtcggtcttgattctgag
aattggcagccccagaaggttccttctggacaccattctgttgtatctgatattgcatgg
gccagatctggcaaattcttgctgtcggtgagtcacgatcagacaactcggattttcgct
tcatggttgaatcataaggggggtcagaactcctggcacgaaatagctcgtcctcaagta
catggtcatgatattaattgtgtggcaatcatccaagggaaggggaatcaccgctttgtc
tgtggagctgatgagaaagtggccagagtgtttgaagctccgttgtcttttttgaagaca
ttgaattgtgctgcttcacaggaatccgacatccaagaagacaaccaaatggatgttcag
atcttgggagctaatatgtctgctcttggtttatcccagaaacccatatatgttcatgct
gtgcaagaggtttcacagagaccaagcagtgaaggtatcgacacacttgaaaccgttcct
gaagcagtcccagttatgttgactgaacctcctattgaagagcaattggcatggcataca
ttgtggccagagtcccacaaactttatggtcatggaaatgagttgttctctctatgttgt
gaccacgagggaaagctagtcgcttcttcctgcaaggctcagacagtttcagtggcagag
atatggctatgggaggttgggacatggaaggcagttggccgtctacagtctcatagctta
actgtgacacagatggccttctcgtatgatgacagcttacttttgtcggtatctagagat
cgtcatttttctgttttctccattaaacgtaaaggtgtgaacgaaatctgttatgacctt
ctagcgaggcaagaggctcacaaaagaataatatgggcatgctcttggaatccatttggc
catgaatttgcaactggctctagagacaagactgtgaaagtttgggctgtggag
>PAFTOL004571
------------------------------------------------------------
------------------gttattagtc------------------tcgttattccagga
gagtgtagattgtcatttattgaatctctgtctgttggttcaaaaacgatggttgccctt
gcattagcggagttgccgggcaatacagggcatgtagtcttggccatggggggtttggat
aacaagattcatctttactgtggagacaggacaggaaagtttgttcrtgcttgcgaattg
aaagggcattcggattggattcgaagcttggacttctctctgcctatagttgcacatggg
ataagaaatagtttactgttagtgagttcatctcaggacagagccatacgcatatggaaa
atggtgttacgtgaatcctcagaggataggaaagatgtaattggcctggcctcttatatt
gaaggtcctgtgctttctgctggcccatcctcttatcagatatctttggagtccctccta
attggtcatgaagattgggtgtattcagttcagtggaagccaccttctgttacatctgca
gatggaacagaatgcattcaacctcaaagcattttatcagcatccatggacaagaccatg
atgatatggcaacctgagaggacaactggcctctggatgaatgtcgttactgttggagaa
ctcagtcattgtgcattgggattttatggcggtcactggggttcaaatggggattccata
ctggcacatggatacggtgggtctttccatctctggagaaatgtcggtgttgattctgag
aattggcagccccagaaggttccttctggacaccattctgttgtatctgatattgcatgg
gccagatctggtaaattcttgctgtctgtcagtcatgatcagacaactcgaattttcgct
ccctggttgaatcataagggagatcagaactcstggcacgaaattgctcgtcctcaagta
catggtcatgatattaattgtgtggcaatcatccaaggcaaggggaatcaccgctttgtc
tgtggtgctgatgagaaagtggccagagtgtttgaagctccgttgtcttttttgaagaca
ttgaattgtgccatttcacatgaatccgacatacaggaagacaaccaaatggatgttcag
atcttgggagctaacatgtctgctcttggtttatcccagagacccatatatgttcatgtt
gtgcatgagactccacagagatcaagcagtgaagctattgacacgcttgaaactgtccct
gaagcagtcccagttaccttgactgaacctcctactgaagagcaattggcatggcataca
ttgtggcccgagtcccacaaactttatggtcatggaaatgagttgttctctctatgttgt
gaccacgagggaaagctagtcgcttcttcctgcaaggctcagacagtttcagtggcagag
atatggctatgggaggttgggtcatggaaggcagttggccgtctaggttctcatagctta
actgtgacacaaatggctttctcacatgatgacagcttacttttgtctgtatctagggac
cgtcatttctctgttttctccatcaaacgtaaaggggcggatgaaatctgttatgacctt
ctagcgaggcargaggctcacaaaagaataatatgggcatgctcttggaacccatttggc
catgaatttgtaaccggctctagagacaagaccgtgaaagtttggattctggag
>PAFTOL004572
aagggtgtcacatgcatctctggaataatgttgtctgcaaatgaagccgtttttgcatca
acttcttctgatggtactgttaacatctgggaaatcatcctgccagtgactgttgsagga
gggtgcagattatcatgtattgaatctctgtctgttggctcaaaaacgatggttgcactt
gcattagcggagttgctgggaaatacagggcatatagtcctggccatggggggtctggat
aacaagattcatctctactgtggagagaggacaggaaagtttttccatgcttgtgagttg
aaagggcattcagattggattcgaagtttggacttctctctgcctatagttgcgaatggg
acaagaaatagtttactgttggtgagttcatctcaggacagaaccatacgcttatggaaa
atagtgttacgtgaaccgtcagatgagaggaaagatgtaattggcctggcgtcttatatt
gaaggtcctgtgctttctgctggccgttgctcatatcagatatctttggagtctctccta
attggtcatgaagattgggtgtactcagttcagtggaagccaccttcagttacatctgca
gatggaaaaaagtacattcaacctcaaagcattttatcagcatccatggacaaaaccatg
atgatatggcaacctgagaggacaactggtatctggatgaatgtcgttgctgttggagaa
ctcagtcattgtgctttgggattttatggtgggcattggggtccaaatggggatgccatc
ctggcacatggatatggtgggtctttccatctctggagaaatgtcggtcttgattctgag
aattggcagccccagaaggttccttctggacaccattctgttgtatctgatattgcatgg
gccagatctggtaaattcttgctgtcggtcagtcatgatcagacaactcgaattttcgct
ccatggttgaatcataagggagatcagaactcctggcacgaaatagctcgtcctcaagta
catggtcatgatattaattgtgtggcaatcatccaagggaaggggaatcaccgctttgyc
tgtggagctgatgagaaagtggccagagtgtttgaagctccattgtcttttttgaagaca
ttgaattgtgctctttcacaggaatccgacatccaagaagacaaccaaatggatgttcag
atcttgggagctaatatgtctgctcttggtttatcccagaaacccatatatgttaatgct
gtgcaagagttttcgcagagaccaagcagtgaaggtattgacacacttgaaaccgttcct
gaagcagtcccagttatgttgactgaacctcctattgaggagcaattggcatggcataca
ctctggccagagtctcacaaactttatggtcatggaaatgagttgttctctctatgttgt
gaccacgagggaaagctggtcgcttcttcctgcaaggctcagacagtttcagtggcagag
atatggctatgggaggttggttcgtggaaggcagttggccgtctacagtctcatagctta
actgtgacacagatgtccttctcgtatgatgacagcttacttttgtccgtatctagagat
cgtcatttctctgttttctccatcaaacttaaaggtgtggatgaaatctgttatgacctt
ctagcgaggcaagaggctcacaaaagaataatatgggcatgctgttggaacccatttggc
catgaatttgcaactggctctagagacaagactstgaaagtttgggctgtggag
>PAFTOL004573
aagggtgtcacatgcatctctggaatgatgttgtctgcaaatgaagccgtttttgcatca
acttcttctgatggtactgttaacatctgggaaatcatcctgccagtgactgttggagga
gggtgccgattatcatgtgttggatctctgtctgttggctcaaaaacgatggttgcactt
gcattagcggagttgctgggtaatacagggcatatagttctggccatggggggtctggat
aacaagattcatctctactgtggggacaggacaggaaagkttttccgtgcttgtgagttg
aaagggcattcagattggattcgaagtttggacttctctctgcctatagttacgaatggg
acaagaaatagtttactgttggtgagttcatctcaggacagaaccatacgcatatggaaa
atggtgttacgtgaaccgtcagatgagaggaaagatgtaattggcctggcgtcttatatt
gaaggtcctgtgctttctgctggccgttgctcctatcagatatctttggagtctctccta
attggtcatgaagattgggtgtactcagttcagtggaagccaccttcagttacatctgca
gatggaaaagagtacattcaacctcaaagcattttatcagcatccatggacaaaaccatg
atgatatggcaacctgagaggacaactggtatctggatgaatgtcgttactgttggagaa
ctcagtcattgtgctttgggattttatggtgggcattggggtccaaatggggatgccatc
ctggcacatggatatggtgggtctttccatctctggagaaatgtcggtcttgattctgag
aattggcagccccagaaggttccttctggacaccattctgttgtatctgatattgcatgg
gccagatctggtaaattcttgctgtcggtcagtcatgatcagacaactcgaattttcgct
ccatggttgaatcataagggagatcagaactcctggcacgaaatagctcgtccccaagta
catggtcatgatattaattgtgtggcaatcatccaagggaaggggaatcaccgctttgtc
tgtggagctgatgagaaagtggccagagtgtttgaagctccattgtcttttttgaagaca
ttgaattgtgctgtttcacaggaatccgacatacaagaagacgaccaaatggatgttcag
atcttgggagctaatatgtctgctcttggtttatcccagaaacccatatatgttaatgcc
gtgcaagagttttcgcagagaccaagcagtgaaggtatcgacacacttgaaaccgttcct
gaagcagtcccagttatgttgactgaacctcctattgaagagcaattggcatggcataca
ctgtggccagagtcccacaaactttatggtcatggaaatgagttgttctctctatgttgt
gaccacgagggaaagctagtcgcttcttcctgcaaggctcaggcagtttcagtagcagag
atatggctatgggaggttggttcgtggaaggcagttggccgtctacagtctcatagctta
actgtgacacagatgtccttctcgcatgatgacagcttacttttgtccgtatctagagat
cgtcatttctctgttttctccatcaagcttaaaggtgtggatgaaatctgttatgacctt
ctagcgaggcaagaggctcacaaaagaataatatgggcatgctcttggaacccatttggc
catgaatttgcaactggctctagagacaagactgtgaaagtttgggctgtggag
>PAFTOL004574
aagggtgtcacatgcatctctggaataatgttgtctgcaaatgaagccgtttttgcgtca
acttcttctgatggtactgttaacatctgggaaatcatcctgccaatgactgttggagga
gagtgcagattatcatgtattgaatctctgtctgttggctcaaaaacgatggttgcactt
gcattagcggagttgccgggtaatacagggcatatagtcctggccatggggggtctggat
aacaagattcatctctactgtggagagaggacaggaaagtttttccgtgcttgtgagttg
aaagggcattcagattggattcgaagtttggacttctctctgcctatagttgcgaatggg
acaagaaatagtttactgttggtgagttcatctcaggacagagccatacgcatatggaaa
atggtgttacgtgaaccgtcagatgagaggaaagatgtaattggcctggcgtcttatatt
aaaggtcctgtgctttgtgctggcccttcctcctatcagatatctttggagtctctccta
attggtcatgaagattgggtgtattcagttcagtggaagccaccttcagttgcatctgca
gatggaaaagaatacattcaacctcaaagcattttatcagcatccatggacaaaaccatg
atgatatggcaacctgagaggacaactggtatctggatgaatgtcgttactgttggagaa
ctcagtcattgtgctttgggattttatggtgggcattggggtccaaatggggatgccata
ctggcacatggatatggtgggtctttccatctttggagaaatgttggtcttgattctgag
aattggcagccccagaaggttccttctggacaccattctgttgtatctgatattgcatgg
gccagatctggtaaattcttgctgtcggtcagtcacgatcagacaactcgaatttttgct
ccatggtcgaatcataagggggatcagaactcctggcacgaaatagctcgtcctcaagta
catggtcatgatattaattgtgtggcaatcatccaagggaaggggaatcaccgctttgtc
tgtggagctgatgagaaagtggccagagtgtttgaagctccgttgtcttttttgaagaca
ttgaattgtgctgtttcacaggaatccgacatccaagaagacaaccaaatggatgttcag
atcttgggagctaatatgtctgctcttggtttatcccagaaacccatatatgttcatgct
gtacaagaggtttcacagagaccaagcagtgaagggatcgacacacttgaaaccgttcct
gaagcagtcccagttatgttgactgaacctcctattgaagagcaattggcatggcataca
ttgtggccagagtcccacaaactttatggtcatggaaatgagttgttctctctatgttgt
gaccacgagggaaagctagtcgcatcttcctgcaaggctcagacagtttcagtggcagag
atatggctatgggaggttgggtcatggaaggcagttggccktctacagtctcatagctta
accgtgacacagatggccttctcgcatgatgacagcttacttttgtcggtatctagagat
cgtcatttttctgttttctccattaaacgtaaaggtgtgaacgawatctgttatgacctt
ctagcgaggcaagaggctcacaaaagaataatatgggcatgctcttggaacccatttggc
catgaatttgcaactggctctagagacaagactgtgaaagtttgggctgtggag
>PAFTOL004577
aagggtgtcacatgcatctctggaataatgttgtctgcaaatgaagccgtttttgcatca
acttcttctgatggtactgttaacatctgggaaatcatcctgccaatgactgttggagga
gagtgcagattatcatgtattgaatctctgtttgttggctcaaaaacgatggttgcactt
gcattagcagagttgctggataatacagggcatgtagtcctggctatgggcggtctggat
aacaarattcatctctactgtggagagaggacaggaaagtttttccgtgcttgtgagttg
aaagggcattcagattggattcgaagtttggacttctctctgcctatagttgygaatgrg
acaagaaatagtttactgttggtgagttcatctcaggacagaaccatacgcatatggaaa
atggtgttacgtgaaccatcagatgagaggaacaatgtaattggcstggcrtcatatatt
gaaggtcctgtgttttgtgctggcccttcctcctatcagatatctttggagtctctccta
attggtcatgaagattgggtgtattcagttcagtggaagccatcttcagttgcatctgca
gatggaaaagaatwcattcaacctcaaagcattttatcagcatccatggacaaaacaatg
atgatatggcaacctgagaggacaactggtatctggatgaatgtcgttactgttggagaa
ctmagtcattgtgctttgggattttatggtgggcattggggtccaaatggggatgccata
ctggcacatggatatggtgggtctttccatctctggagaaatgtcggtcttgattctgag
aattggcaaccccagaaggttccttctggacaccattctgttgtatctgatattgcatgg
gccagatctggtaaattcttgctgtcggtcagtcatgatcagacaactcgaattttcgct
ccatggttgaatcataagggggatcagaactcctggcacgaaatagctcgtcctcaagta
catggtcatgatattaattgtgtggcaatcatccaagggaaggggaatcaccgctttgtc
tgtggagctgatgagaaagtggccagagtgtttgaagctccgttgtcttttttgaagaca
ttgaattgtgctgtttcacaggaatccgacatccaagaagacaaccaaatggatgttcag
atcttgggggctaatatgtctgctcttggtttatcccagaaacccatatatgttcatgct
gagcaagaggtttcacagagaccaagcagtgaaggtmtcgacacacttgaaaccattcct
gaagcagtcccagttatgttgactgaacctcctattgaagagcaattggcatggcataca
ttgtggccagagtcccacaaactttatggtcatggaaatgagttgttctctctatgttgt
gaccaygggggaaagctagtygcttcttcctgcaaggctcagacagtttcagtggcagag
atatggctatgggaggttgggtcatggaaggcagttggccgtctacwgtctcatagctta
accgtgacacagatggccttctcgcatgatgacagcttacttttgtcggtatctagagat
cgtcatttttctgttttctccattaaacgtaaaggtgtgarcgaaatctgttaygagctt
ctagcaaggcaagaggctcacaaaagaataatatgggcatgctcttggaatccatttggc
catgaatttgcaactggctctagagacaagactgtgaaagtttgggctgtggac
>PAFTOL004578
aagggtatcacatgcatctctggcataatgttgtctgcaaatgaagccttttttgcatca
acttcttctgatggtactgttaacatctgggaaatcatcctgccaatgactgttgsagga
gggtgcagattatcatgtattgaatctctgtctgttggctcaaaaacaatggttgcactt
gcattagcggagctgctgggtaatacagggcatatagtcctggccatggggggtctggat
aacaagattcatctctactgtggagagaggacaggaaagtttttwcatgcttgtgagttg
aaagggcattcagattggattcgaagtttggacttctctctgcctatagtcgcgaatggg
acaagaaatagtwyactgttggtgagttcgtctcaggacagaaccatacgcatatggaaa
atggtgttacgtgaaccgtcagatgagaggaamgatgtaattggcctagcgtcttatatt
gaaggtcctgtgctttcagctggcccttcctcctatcagatatgtttggagtctctccta
attggtcatgaagattgggtgtattcagttcagtggaagccaccttcagttacatctgca
gatggaaaagaatacattcaacctcaaagcattttatcagcatccatggacaaaaccatg
atgatatggcaacctgagaggacaactggtatctggatkaatgtcgttaccgttggagaa
ctcagtcattgtgctttgggattttatggtgggcactggggtccaaacggggatgccata
ctggcacatggatatggtgggtctttccatctctggagaaatgtcggtcttgattctgag
aattggcagccccagaaggttccttctgggcaccattctgttgtatctgatattgcatgg
gccagatckggtaaattcttgctgtcagtcagtcatgatcagacaactcgaattttcgct
ccatggttgaatcataagggagatcagaactcctggcacgaaatagctcgtcctcaagta
catggtcatgatattaattgtgtggcaatcatccaagggaaggggaatcaccgctttgtc
tgtggagctgatgagaaagtggccagagtgtttgaagctccgttgtcttttttgaagaca
ttgaattgtgctgtttcacaggaatccgacatccaagaagacagccaaatagatgttcag
atcttgggagctaatatgtctgctctcggtttatcccagaaacccatatatgttcatgst
gtgcaagaggtttcacagagaccaagcagtgaaggtgtcgacacacttgaaaccgttcct
gaagcagtcccagttacgttgactgaacctcctattgaagagcaattggcatggcataca
ttgtggccagagtcccacaaactttatggtcatggaaatgagttgttctctctatgttgt
gaccaygasggaaagctagtcgcttcttcctgcaaggctcagacagtttcagtggcagag
atatggctatgggaggttggatcatggaaggcagttggccgtctacagtctcatagctta
actgtgacacagatrkyyttctcgcatgatgatagcttacttttgtcggtatctagagat
cgtcatttctctgttttctccatcaaacgtaaaggtgcggatgaaatctgttatgacctt
ctagcgaggcaagaggctcacaaaagaataatatgggcatgctcttggaacccatttggc
catgaatttgcaactggctctagagacaagactctgaaagtttgggctgtggag
>PAFTOL004582
aagggtgtcacatgcatctctggaataatgttgtctgcaaatgaagccgtttttgcatca
acttcttctgatggtactgttaacatctgggaaatcatcctgccagtgactgttggagga
aggtgcagattatcatgtattgaatctctgtctgttggctcaaaaaccatggttgcactt
gcattagcggagttgctgggtaatacagggcatatagtcctggccatggggggtctggat
aacaagattcatctctactgtggagagagggcaggaaagtttttccgtgcttgtgagttg
aaagggcattcagattggattcgaagtttggacttctctctgcctatagttgcgaatggg
acaagaaatagtttactgttggtgagttcatctcaggacagaaccatacgcatatggaaa
atggtgttacgtgaaccgtcagatgagaggaaagatgtaattggcctggcgtcttatatt
gaaggtcctgtgctttctgctggccgttcctcctatcagatatctttggagtctctccta
attggtcatgaagattgggtgtactcagttcagtggaagccaccttcagttacatctgca
gatgaaaaagagtacattcaacctcaaagcattttatcagcatccatggacaaaaccatg
atgatatggcaacctgagaggacaactggtatctggatgaatgtcgtcgctgttggagaa
ctcagtcattgtgctttgggattttatggtgggcattggggtccaaatggggatgccata
ctggcacatggatatggtgggtctttccatctctggagaaatgtcggtcttgattctgag
aattggcagccccagaaggttccttctggacaccattctgttgtatctgatattgcatgg
gccagatctggtaaattcttgctgtcggtcagtcatgatcagacaactcgaatttttgct
ccatggttgaatcataagggagatcagaactcctggcacgaaatagctcgtcctcaagta
catggtcatgatattaattgtgtggcaatcatccaagggaaggggaatcaccgctttgtc
tgtggagctgatgagaaagtggccagagtgtttgaagctccgttgtcttttttgaagaca
ttgaattgtgctgtttcacaggaatccgacatccaagaggacaaccaaatggatgttcag
atcttgggagctaatatgtctgctcttggtttatcccagaaacccatatatgttaatgct
gtgcaagagttttcacagagaccaagcagtgaaggtagcgacacgcttgaaaccgttcct
gaagcagtcccagttatgttgactgaacctcctgttgaagagcaattggcatggcataca
ctgtggccagagtcccacaaactttatggtcatggaaatgagttgttctctctatgttgt
gaccacgagggaaagctagtcgcttcttcctgcaaggctcagacagtatcagtggcagag
atatggctatgggaggttggttcgtggaaggcagttggccgtctacagtctcatagctta
actgtgacacagatgtccttctcgcatgatgacagcttacttttgtccgtatctagagat
cgtcatttctctgttttctccatcaaacttaaaggtgtggatgaaatctgttatgatctt
ctagcgaggcaagaggctcacaaaagaataatatgggcatgctcttggaacccatttggc
catgaatttgcaactggctctagagacaagactgtgaaagtttgggctgtggag
>PAFTOL004583
aagggtgtcacatgcatctctggaataatgttgtctgcaaatgaagccgtttttgcatcc
acttcttctgatggtactgttaacatctgggaaatcatcctgccaatgactgttggagga
gagtgcagattatcatgtattgaatctctgtctgttgkctcaaaaacgatggttgcactt
gcactggcagagttgccgggtaatacagggcatatagtcctggccatggggkgtctggat
aacaagattcatctctactgtggagagaggacaggaaagtttttccgtgcttgtgagttg
aaagggcattcagattggattcgaagtttggayttctctctgcctatagttgcgaatggg
acaagaaatagtttgctgttggtgagttcatctcaggacagaaccatacgcatatggaaa
atggtgttacgtgaaccgtcasatgagaggaaagatgtaattggcctggcgtcttatatt
gaaggtcctgtgctttgtgctggcccttcctcctatcagatatctttggagtctctccta
attggtcatgaagattgggtgtattcagttcagtggaagccaccttcagttgcatctgca
gatggaaaagaatacattcaacctcaaagcattttatcagcatccatggacaaaaccatg
atgatatggcaacctgagaggacaactggtatctggatgaatgtcgttactgttggagaa
ctcagtcattgtgctttgggattttatggtgggcattggggtccaaatggggatgccata
ctggcacatggatatggtggatctttccatctctggagaaatgttggtcttgattctgag
aattggcagccccakaaggttccttctggacaccattctgttgtatctgatattgcatgg
gccagatctggtaaattcttgctgtcggtcagtcacgatcagacmactcgaattttcgct
ccatggttsaatcataagggggatcagaactcctggcacgaaatagctcgtcctcaagta
catggtcatgatattaattgtgtggcaatcatccaagggaaggggaatcaccgctttgtc
tgtggagctgatgagaaagtggccmgagtttttgaagctccgttgtcttttttgaagaca
ttgaattgtgctgtttcacaggaatccgacatccaagaagacaaccaaatggatgttcag
atcttgggagctaatatgtctgctcttggtttatcccagaaacccatatatgttcatgct
gtgcaagaggtttcacagagaccaagcagtgaaggtattgacacacttgaaaccgttcct
gaagcagtcccagttatgttgactgaacctcctattgaagagcaattggcatggcataca
ttgtggccagagtcccacaaactttatggtcatggaaatgagttgttctctctatgttgt
gaccacgagggaaagctagtcgcttcttcctgcaaggctcagacagtttcagtggcagag
atatggctatgggaggttgggtcatggaaggcagttggccgtctacagtctcatagctta
accgtgacacagatggccttctcgyatgatgacagcttacttttgtcggtatctagagat
cgtcatttttctgttttctccattaaacgtaaaggtgcgaacgaaatctgttatgacctt
ctagcgaggcaagaggctcacaaaagaataatatgggcatgctcttggaacccatttggc
crtgaatttgcaactggctctagagacaagaccctgaaagtttgggctgtggag
>PAFTOL004585
aagggtgtcacatgcatctctggaataatgctgtcggcaaatgaagcaatttttgcatca
acttcttcagatggtactgttaacatttgggaaatcatcctgccaatgactgttggagga
gagtgcagattgtcayttattgaatctctgtctgttggttcaaaaacgatggttgccctt
gcattagcggagttgccgggtaatacagggcatgtagtcctggccatggggggtttggat
aacaagattcatctttactgtggagacaggacaggaaagtttgttcgtgcttgcgaattg
aaagggcattcggattggattcgaagcttggacttctctctgcctatagttgcacatggg
ataagaagtagtttactattagtgagttcatctcaggacagagccatacgcatatggaaa
atggtgttacgtgaatcctcagasgataggaaagatgtaattggcctggcctcttatatt
gaaggtcctgtgctttctgctggcccatcctcttatcagatatctttggagtccctccta
attggtcatgaagattgggtgtactcagttcagtggaagccaccttctgttacatctgca
gatggaacagartgcattcaacctcaaagcattttatcagcatccatggacaagaccatg
atgatatggcaacctgagaggacaactggcctttggatgaatgttgttactgttggagaa
ctcagtcattgtgctttgggattttatggcggtcattggggttcaaatggggattccata
ctggcacatggatatggtgggtctttccatctctggagaaatgtcggtgttgattctgag
aattggcagccccagaaggttccttctggacaccattctgttgtatctgatattgcatgg
gccagatctggtaaattcttgctgtctgtcagtcatgaccagacaactcgaattttcgct
ccatggttgaatcttaagggagatcagaactcctggcacgaaattgctcgtcctcaagta
catggtcatgatattaattgtgtggcaatcatccaaggcaaggggaatcaccgctttgtc
tgtggtgctgatgagaaagtggccagagtgtttgaagctccgttgtcttttttgaagaca
ttgaattgtgccatttcacatgaatccgacatacaggaagacaatcaaatggatgttcag
atcttgggagctaacatgtctgctcttggtttatcccagaaacccatatatgttcatgst
gtgcaagagactccacagagatcaagcagtgaaggtattgacacgcttgaaactgtccct
gaagcagtcccagttaccttgactgaacctcctattgaagagcaattggcatggcataca
ttgtggcccgagtcccacaaactttatggtcatggaaatgagttgttctctctatgttgt
gaccacgagggaaagctagtcgcttcttcctgcaaggctcagacagtttcagtggcagag
atatggctatgggaggttgggtcatggaaggcagttggccgtctacggtctcatagctta
actgtgacacaaatggctttctcacatgatgacagcttacttttgtctgtatctagggac
cgtcatttctctgttttctccatcaaacgtaaaggggcggatgaaatctgttatgacctt
ctagcgaggcaagaggctcacaaaagaataatatgggcatgctcttggaacccatttggc
catgaatttgtaaccggctctagagacaagaccgtgaaggtttggactctggag
>PAFTOL004587
------------------------------------------------------gcatca
acgtcttctgatggtactgttgacatctgggaaatcatcctgccaatgactgttggagga
gagtgcagattatcatgtattgaatctctgtctgtyggctcaaaaacgatggttgcactt
gcattagcggagttgctgggtaatrcagggcatatagtcctggccatggggggtctggat
aacaagattcatctytactgtggagagaggacaggaaagtttttccgtgcttgtgagttg
aaagggcattcagattggattcgaagtttggacttctctctgcctatagttgcgaatggg
acaagaaatagtttactgttggtgagttcatctcaggacagaaccatacgcatatggaaa
atggtgttacgtgaaccrtcagatgagaggaaagatgtaattggcctggcgtcttatatt
gaaggtcctgtgctttgtgctggcccttcctcgtatcagatatctttggartctctccta
attggtcatgaagattgggtgtattcagttcagtggaagccaccttcagttgcatytgca
gatggaaaagaatacattcaacctcaaagcattttatcagcatccatggayaaraccatg
atgatatggcaacctgagaggacaactggtatctggatgaatgtcgttactgttggagaa
ctcagtcattgtgcyttgggattttatggtggacattggggtccaaatggggatgccata
ctggcacatggatatggtgggtctttccatctctggagaaatgttggtcttgattctgag
aattggcagccccagaaggttccttctggacaccattctgttgtatctgatattgcrtgg
gccagatctggtaaattcttgctgtcggtcagtcacgatcagacaactcgaattttcgct
ccatggttgaatcatgagggggatcagaactcctggcacgaaatagctcgtcctcaagta
catggtcatgatattaattgtgtggcaatcatccaagggaaggggaatcaccgctttgtc
tgtggagctgatgagaaagtggccagagtgtttgaagctccgttgtcttttttgaagaca
ttgaattgtgctgtttcacaggaatcsgacatccaagaagacaaccaaatggatgttcag
atmttgggagctaatatgtctgctcttggtttatcccagaaaccyatatatgttcatgst
gtgcaagaggtttcacagagaccaagcagtgmagctatcgacacacttgaaaccgttcct
gaagcagtcccagttatgttgactgaacctcctattgaagagcaattggcatggcataca
ttgtggccagagtcccacaaactttatggccacggaaatgagttgttctctctrtgttgt
gaccacgagggaaagctagtcgcttcttcctgcaaggctcagacagtttcagtggcagag
atatggctatgggaggttgggtcatggaaggcagttggccgtctacagtctcatagctta
acsgtgacrcagatggccttctcgcatgataacagyttacttttgtcggtytctagagat
cgtcatttttctgttttctccatcaaacgtraaggtgtgaacgaaatcttttatgacctt
ctagcaaggcaagaggctcacaaaagaataatatgggcatgctcttggaatccatttggc
catgaatttgcmactggctctagagacaagacagtgaaagtttgggctgtggag
>PAFTOL004590
aagggtgtcacatgcatctctggaataatgttgtctgcaaatgaagccgtttttgcatca
acttcttctgatggtactgttaacatctgggaaatcatcctgccaatgactgttgsagga
gagtgcagattatcatgtattgaatctctgtttgttggctcaaaaacgatggttgcactt
gcatyagcagagttgccrgataatacagggcatgtagtcctggctatggggggtctggat
aacaagattcatctctactgtggmgagagracaggaaagtttttccgtgcttgtgagttg
aaagggcattcagattgggttcgaagtttggacttctctctgcctatagttgcgaatgga
acaagaaatagtttactgttggtgagttcatctcaggacagaaccatacgcatatggaaa
atggtgttacgtgaaccatcagatgagaggaaagatgtaattggcctggcgtcttatatt
gaaggtcctgtgctttgtgctggcccttcctcctatcagrtatctttggagtctctccta
attggtcatgaagattgggtgtattcagttcagtggaagccatsttcagttgcatctgca
gatggaaaagaatacattcaacctcaaagcattttatcagcatccatggacaaaacaatg
atgatatggcaacctgagaggacaactggtatctggatgaatgtcgttactgttggagag
ctcagtcattgtgctttgggattttatggtgggcattggggtccaaatggggatgccata
ctggcacatggatatggtgggtctttccatctctggagaaatgtcggtcttgattctgag
cattggcagccccagaaggttccttctggacaccattctgttgtatctgatattgcatgg
gcyagatctggtaaatttttgctgtcrgtcagtcacgatcagacaactcgaattttcgct
ccatggttgaatcataagggggatcagaactcctggcacgaaatagctcgtcctcaagta
catggtcatgatattaattgtgtggcaatcatccaagggaaggggaatcaccgctttgtc
tgtggagctgatgagaaagtggccagagtgtttgaagctccgttgtcttttttgaagaca
ttgaattgtgctgtttcacaggaatccgacatccaagaagacaaccaaatggatgttcag
atcttgggggctaatatgtctgctcttggtttatcccagaaacccatatatgttcatgct
gtgcaagaggtttcacagagaccaagcagtgaaggtatygacacacttgaaaccgttcct
gaagcagtcccagttatgttgactgaacctcctattgaagagcaattggcatggcataca
ttgtggccagagtcccacaaactttatggtcatggaaatgagttgttctctctatgttgt
gaccacgggggaaagctagtcgcttcttcctgcmaggcgcagacagtttcagtggcagag
atatggctatgggaggttgggtcrtggaagrcagttggccgtctacagtctcatagctta
accgtgacacagatggccttctcgcrtgatgacagcttacttttgtyggtatctagagat
cgtcatttttctgttttctccattmaacgtaaaggtgtgaacgaaatctgttatgagctt
ctagcaaggcaagaggctcacaaaagaataatatgggcatgctcttggaatccatttggc
catgaatttgcaactggctctagagacaagactgtgaaagtttgggctgtggag
>PAFTOL004591
aagggtgtcacatgcatctctggaataatgttgtctgcaaatgaagccgtttttgcatca
acttcttctgatggtactgttaacatctgggaaatcatcctgccaatgactgttgsagga
gagtgcagattatcatgtattgaatctctgtttgttggctcaaaaacgatggttgcactt
gcattagcagagttgccggataatacagggcatgtagtcctggctatggggggtctggat
aacaagattcatctctactgtggagagaggacaggaaagtttttccgtgcttgtgagttg
aaagggcattcagattgggttcgaagtttggacttctctctgcctatagttgcgaatggg
acaagaaatagtttactgttggtgagttcatctcaggacagaaccatacgcatatggaaa
atggtgttacgtgaaccatcagatgagaggaaagatgtaattggcctggcgtcttatatt
gaaggtcctgtgctttgtgcaggcccttcctcctatcagatatctttggagtctctccta
attggtcatgaagattgggtgtattcggttcagtggaagccatcttcagttgcatctgca
gatggaaaagaatacattcaacctcaaagcattttatcagcatccatggacaaaacaatg
atgatatggcaacctgagaggacaactggtatctggatgaatgtcgttactgttggmgag
ctcagtcattgtgctttgggattttatggtgggcattggggtccaaatggggatgccata
ctggcacatggatatggtgggtctttccatctctggagaaatgtcggtcttgattctgag
cattggcggccccakaaggttccttctggacaccattctgttgtatctgatattgcctgg
gccagatctgggaaatttttgctgtcggtcagtcacgatcagacaactcgaattttcgct
ccatggtcgaatcaygagggggatcagaactcctggcacgaaatagctcgtcctcaagta
catggtcatgatattaattgtgtggcaatcatccaagggaaggggaatcaccgctttgtc
tgtggagctgatgagaaagtggccagagtgtttgaagctccattgtcttttttgaagaca
ttgaattgtgctgtttcacaggaatccgacatccaagaagacaaccaaatggatgttcag
atcttgggggctaatatgtctgctcttggtttatcccagaaacccatatatgttcatgct
gtgcaagaggtttcacagagaccaagcagtgaaggtatcgacacacttgaaaccgttcct
gaagcagtcccagttatgttgactgaacctcctattgaagagcaattggcatggcataca
ttgtggccagagtcccacaaactttatggtcatggaaatgagttgttctctctatgttrt
gaccacgggggaaagctagtcgcttcttcctgcaaggcgcagacagtttcagtggcagmg
atatggctatgggaggttgggtcatggaaggcagttggccgtctacagtctcatagctta
accgtgacacagatggccttctcgcatgatgacagcttacttttgtcggtatctagagat
cgtcatttttctgttttctccattaaacgtaaaggtgtgaacgaaatctgttatgagctt
ctagcaaggcaagaggctcacaaaagaatratatgggcatgctcttggaatccatttggc
catgaatttgcaactggytctagagacaagactgtgaaagtttgggctgtggac
>PAFTOL004593
aagggtgtcacatgcatctctggaataatgtygtctgcaaatgaagccgtttttgcatct
acttcttctgatggtactgttaacatctgggaaatcatcctgccaatgactgttggagga
gagtgcmggttatcatgtattgaatctctgtctgttggctcaaaaacgatggttgcactt
gcattagcggagttgccgggtaatatagggcatatagtcctggccatggggggtctggat
aacaagattcatctctactgtggagagaggacaggaaagtttttccgtgcttgtgagttg
aaagggcattcagattggattcgaagtttggacttctctctgcccatagttgcgaatggg
acaagaaatagtttactgttggtgagttcatctcaggacagaaccatacgcatatggaaa
atggtgttatgtgaaccgtyagatgagaggaaagatgtaattggcctggcgtcttatatt
gaaggtcctgtgctttgtgctggcccttcctcccatcagatatctttggagtctctccta
attggtcatgaagattgggtgtattcagttcagtggaagccaccttcagttgcatctgca
gatggagaagaatacattcaacctcaaagcattttatcagcatccatggacaaaaccatg
atgatatggcaacctgagaggacaactggtatctggatgaatgtcgttactgttggagaa
ctcagtcattgtgctttgggattttatggtgggcattggggtccaaatggggatgccata
ctggcacatggatatggtgggtctttccatctctggagaaatgttggtcttgattctgag
aattggcagccccagaaggttccttctggacaccattctgttgtatctgatattgcatgg
gccagatctggtaaattcttgctgtcggtcagtcacgatcagacaactcgaattttcgct
ccatggttgaatcataagggggatcagaactcctggcacgaaatagctcgtcctcaagta
catggtcatgatattaattgtgtgrcaatcatccaagggaaggggaatcaccgctttgtc
tgtggagctgatgagaaagtggccagagtgtttgaagctccgttgtcttttttgaagaca
ttgaattgtgctgtttcacaggaatccgacatccaagaagacraccamatggatgttcag
atcttgggagctaatatgtctgctcttggtttatcccagaaacccatatatgttcatgst
gtgcmagaggtttcacagagaccaagcactgaaggtatcgacacacttgaaacygttcct
gaagcagtcccagttatgttgactgaacctcctattgaagagcaattggcatggcataca
ttgtggccagagtcccacaaactttatggtcatggaaatgagttgttctctctatgttgt
gaccacgagggaaagctagtcgcttcttcctgcaaggctcagacagtttcagtggcagag
atatggctatgggaggttgggtcatggaaggcagttggccgtctacagtctcatagctta
accgtgacacagatggccttctcgcatgatgacagcttacttttgtcggtatctagagat
cgtcatttttctgttttctccattaaacgtaaaggtgtgaacgaaatctgttatgacctt
ctwgccaggcaagaggctcacaaaagaataatatgggcatgctcttggaatccatttggc
cctgaatttgcaactggctctagagacaagactgtgaaagtttgggctgtggag
>PAFTOL004594
aagggtgtcacatgcatctctggaataatgttgtctgcaaatgaagccgtttttgcatca
acttcttctgatggtactgttaacatctgggaaatcatcctgccaatgactgttggagga
gagtgcagattatcatgtattgaatctctgtttgttggctcaaaaacgatggttgcactt
acattagcagagttgccggataatacagggcatgtagtcctggctatggggggtctggat
aacaagattcatctctactgtggagagaggacaggaaagtttttccgtgcttgtgagttg
aaagggcattcagattgggttcgaagtttggacttctctctgcctatagttgcgaatgga
acaagaaatagtttactgttggtgagttcatctcaggacagaaccatrcgcatatggaaa
atggtgttacgtgaaccatcagatgagaggaaagatgtaattggcctggcgtcttatatt
gaaggtcctgtgctttgtgctggcccttcctcctatcagatatctttggagtctctccta
attggtcatgaagattgggtgtattcagttcagtggaagccatcttcagttgcatctgca
gatggaaaagaatacattcarcctcaaagcattttatcagcatccatggacaaaacaatg
atgatatggcaacctgagaggacaactggtatctggatgaatgtcgttactgttggagag
ctcagtcattgtgctttgggattttatggtgggcattggggtccaaatggggatgccata
ctggcacatggatatggtgggtctttccatctctggagaaatgtcggtcttgattctgag
cattggcagccccagaaggttccttctggacaccattctgttgtatctgatattgcatgg
gccagatctggtaaatttttgctgtcggtcagtcacgatcagacwactcgaattttcgct
ccatggttgaatcataagggggatcagaactcctggcacgaaatagctcgtcctcaagta
catggtcatgatattaattgtgtggcaatcatccaagggaaggggaatcaccgctttgtc
tgtggagctgatgagaaagtggccagagtgtttgaagctccgttgtcttttttgaagaca
ttgaattgtgctgtttcacaggaatccgacatccaagaagacaaccaaatggatgttcas
atcttgggggctaatatgtctgctcttggtttatcccagaaacccatatatgttcatgct
gtgcaagaggtttcacagagaccaagcagtgaaggkatcgacacacttgaaaccgttcct
gaagcagtcccagttatgttgactgaacctcctattgaagagcaattggcatggcataca
ttgtggccagagtcccacaaactttatggtcatggaaatgagttgttctctctatgttgt
gaccacgggggaaagctagtcgcttcttcctgcaaggcgcagacagtttcagtggcagag
atatggctatgggaggttgggtcatggaaggcagttggccgtctacagtctcatagctta
accgtgacacagatggccttctcgcatgatgacagcttacttttgtcggtatctagagat
cgtcatttttctgttttctccattaaacgtaaaggtgtgaacgaaatctgttatgagctt
ctagcaaggcaagaggctcacaaaagrataatatgggcatgctcttggaatccatttggc
catgaatttgcaactggctctagagacaagactgtgaaagtttgggctgtggac
>PAFTOL004596
aagggtatcacatgcatctctggaataatgttgtctgcaaatgaagccttttttgcatca
acttcttctgatggtactgttaacatctgggaaatcatcctgccaatgactgttgsagga
gggtgcagattatcatgtattgaatctctgtctgttggctcaaaaacaatggttgcactt
gcattagcggagctgctgggtaatacagggcatatagtcctggccatggggggtctggat
aacaagattcatctctactgtggagagaggacaggaaagttttttcgtgcttgtgagttg
aaagggcattcagattggattcgaagtttggacttctctctgcctatagttgcgaatggg
acaagaaatagtttactgctggtgagttcatctcaggacagaaccatacgcatatggaaa
atggtgttacgtgaaccgtcagatgagaggaaagatgtaattggcctggcgtcttatatt
gaaggtcctgtgctttcagctggcmcttcctcctatcagatatctttggagtctctccta
attggtcatgaagattgggtgtattcagttcagtggaagccaccttcagttacatctgca
gatggaaaagaatacattcaacctcaaagcattttatcagcatccatggacaaaaccatg
atgatatggcaacctgagaggacaactggtatctggatgaatgtcgttaccgttggagaa
ctcagtcattgtgctttgggattttatggtgggcattggggtccaaacggggatgccata
ctggcacatggatatggagggtctttccatctctggagaaatgtcggtcttgattctgag
aattggcwgccccagaaggttccttctgggcatcattctgttgtatctgatattgcatgg
gccagatctggtaaattcttgctgtcagtcagtcatgatcagacaactcgaattttcgct
ccatggttgaatcataagggagatcagaactcctggcacgaaatagctcgtcctcaagta
catggtcatgatattaattgtgtggcaatcatccaagggaaggggaatcaccgttttgtc
tgtggagccgatgagaaagtggccagagtgtttgaagctccgttgtcttttttgaagaca
ttgaattgtgctgtttcacaggaatccgacatccaagaagacagccaaatggatgttcag
atcttgggagctaatatgtctgctcttggtttatcccagaaacccatatatgttcatgct
gtgcaagaggtttcacagagaccaagcagcgaaggtatcgacacacttgaaaccgttcct
gaagcagtcccagttacgttgactgaacctcctattgaagagcaattggcatggcataca
ttgtggccagagtcccacaaactttatggtcatggaaatgagttgttctctctatgttgt
gaccacgagggaaagctrgtcgcttcttcctgcaaggctcagacagtttcagtggcagag
atatggctatgggaggttgggtcatggaaggcagttggccggctacagtctcatagctta
actgtgacacagatggccttctcgcatgatgacagcttacttttgtcggtatctagagat
cgtcatttctctgttttctccatcaaacgtaaaggtgcggatgaaatctgttatgacctt
ctagcgaggcaagaggctcacaaaagaataatatgggcatgctsttggaacccatttggc
catgaatttgcaactggctctagagacaagactctgaaagtttgggctgtggag
>PAFTOL004597
aagggtgtcacatgcatatctggaataatgttgtctgcaaatgaagccatttttgcatca
acttcttctgatggtagtgttaacatctgggaaatcatcctgccaatgactgttggagga
gagtgcagattatcatgtattgaatctctgtctgttggctcaaaaacaatggtttccctt
gcattagtggagttgccgggtaatacagggcatatggtcctggcgatgggtggtctggat
aacaagattcatctctactgtggggagaggacaggaaagtttttccgtgcttgtgagttg
aaagggcattcagattggattcgaagtttggacttctctctgcctatagttgcgaatggg
acaagaaatagtttactgttggtgagttcatctcaggacagaaccatacgtatatggaaa
atggtcttacgtgaaccgtcagatgagaggaaagatgtaattagcctggcgtcttatatt
gaaggtcctgtgctttgtgctggcccttcctcctatcagatatctttggagtctctccta
attggtcatgaagattgggtgtattcagttcagtggaagccaccttcagttgcatctgca
gatggaaaagaatacattcaacctcaaagcattttatcagcatccatggacaaaaccatg
atgatatggcaacctgagaggacaactggtatctggatgaatatcgttactgttggagaa
ctcagtcattgtgctttgggattttatggtgggcattggggtccaaatggggatgccata
ctggcacatggatatggtggatctttccatctctggagaaatgttggtcttgattctgag
aattggcagccccagaaggttccttctggacaccattctgttgtatctgatattgcatgg
gccagatctggtaaattcttgctgtcggtcagtcacgatcagacaactcgaattttcgct
ccatggttgaatcataagggggatcagaactcctggcacgaaatagctcgtcctcaagta
catggtcatgatattaattgtgtggcaatcatccaagggaaggggaatcaccgctttgtc
tgtggagctgatgagaaagtggccagagtgtttgaagctccgttgtcttttttgaagaca
ttgaattgtgctgtttcacaggaatccgacatccaagaggacaaccaaatggatgttcag
atcttgggagctaatatgtctgctcttggtttatcccagaaacccatatatgttcatgct
gtgcaagaggtttcacagagaccaagcagtgaaggtattgacacacttgaaaccgttcct
gaagcagtcccagttatgttgactgaacctcctattgaagagcaattggcatggcataca
ttgtggccagagtcccacaaactttatggtcatggaaatgagttgttctctctatgttgt
gaccacgagggaaaactggtcgcttcttcctgcaaggctcagacagtttctgtggcagag
atatggctatgggaggttgggtcatggaaggcagttggccgtctacagtctcatagctta
accgtgacacagatggccttctcgcatgatgacagcttacttttgtcggtatcaagagat
cgtcatttttctgttttctccattgagcgtaaaggtgtgaacgagatctgttatgacctt
ctagcgaggcaagaggctcacaaaagaataatatgggcatgctcttggaacccatttggc
catgaatttgcaactggctctagagataagactgtgaaagtttgggctgtggag
>PAFTOL004598
------------------------------------------------------------
---------------gttattagt---------------------ctaatttttgcagga
gagtgcagattatcatktattgaatctctgtttrttggctcaaaaacgatggttgcactt
acattagcagagttgccggataatacagggcatgtagtcctggctatggggggtctggat
aacaagattcatctctactgtggagagaggacaggaaagtttttccgtgcttgtgagttg
aaaggrcattcagattgggttcgaagtttggacttctctctgcctatagttgcgaatgga
acaagaaatagtttactgttggtgagttcatctcaggacagaaccatacgcatatggaaa
atggtgttacgtgaaccatcagatgagaggaaagatgtaattggcctggcgtcttatatt
gaaggtcctgtgctttgtgctggcccttcctcctatcagatatctttggagtctctccta
attggtcatgaagattgggtgtattcagttcagtggaagccatcttcagttgcatctgca
gatggaaaagaatacattcaacctcaaagcattttatcagcatccatggacaaaacaatg
atgatatggcaacctgagaggacaactggtatctggatgaatgtcgtyactgttggagag
ctcagtcattgtgctttgggattttatggtgggcattggggtccaaatggggatgccata
ctggcacatggatatggtgggtctttccatctctggagaaatgtcggtcttgattctgag
cattggcagccccagaaggttccttctggacaccattctgttgtatcygatattgcatgg
gccagatctggtaaatttttgctgtcggtcagtcaygatcagacaactcgaattttcgct
ccatggttgaatcataagggggatcagaactcctggcacgaaatagctcgtcctcaagta
catggtcatgatattaattgtgtggcaatcatccaagggaaggggaatcaccgctttgtc
tgtggagctgatgagaaagtggccagagtgtttgaagctccgttgtcttttttgaagaca
ttgaattgtgctgtttcacaggaatccgacatccaagaagacaaccaaatggatgtycag
atcytgggggctaatatgtctgctcttggtttatcccagaaacccatatatgttcatgct
gtgcaagaggtttcacagagaccaagcartgaaggtatcgacacacttgaaaccrttcct
gaagcagtcccagttatgttgactgaacctcctattgaagagcaattggcatggcataca
ttgtggccagagtcccacaaactttatggtcatggaaatgagttgttctctctatgttgt
gaccacgggggaaagctagtcgcttcttcctgcaaggcgcagacagtttcagtggcagag
atatggctatgggaggttgggtcatggaaggcagttggccgtctacagtctcatagctta
accgtgacacagatggccttctcgcatgatgayagcttrcttttatcggtatctagagat
cgtcatttttctgttttctccattaaacgtaaaggtgtgaacgaaatctgttatgagctt
ctagcaaggcaagaggctcacaaaagaataatatgggcatgctcttggaatccatttggc
catgaatttgcaactggctctagagacaagactgtgaaagtttgggctgtggac
>PAFTOL004599
aagggtgtcacatgcatctctggaataatgttgtctgcaaatgaagccgtttttgcatca
acttcttctgatggtactgttaacatctgggaaatcatcctgccaatgactgttgsagga
gagtgcagattatcatgtattgaatctctgtttgttggctcaaaaacgatggttgcactt
gcattagcagagttgccggataatacagggcatttagtcctggctatggggggtctggat
aacaagattcatctctactgtggagataggacaggaaagtttttccgtgcttgtgagttg
aaagggcattcagattgggttcgaagtttggacttctctatgcctatagttgcgaatggg
acaagaaatagtgtactgttggtgagttcatctcaggacagaaccatacgcatatggaaa
atggtgttacgtgaaccatcagatgagaggaaagatgtaattggcctggcgtcttatatt
gaaggtcctgtgctttgtgctggcccttcctcctatcagatatctttggagtctctccta
attggtcatgaagattgggtgtattcagttcagtggaagccatcttcagttgcatctgca
gatggaaaagaatacattcaacctcaaagcattttatcagcatccatggacaaaacaatg
atgatatggcaacctgagaggacaactggtatctggatgaatgtcgttactgttggagag
ctcagtcattgtgctttgggattttatggtgggcattggggtccaaatggggatgccata
ctggcacatggatatggtgggtctttccatctctggagaaatgtcggtcttgattctgag
cattggcagccccagaaggttccttctggacaccattctgttgtatctgatattgcatgg
gccagatctggtaaatttttgctgtcggtcagtcacgatcagacaactcgaattttcgct
ccatggttgaatcataagggggatcagaactcctggcatgaaatagctcgtcctcaagta
catggtcatgatattaattgtgtrgcaatcatccaagggaaggggaatcaccgctttgtc
tgtggagctgatgagaaagtggccagagtgtttgaagctccgttgtcttttttgaagaca
ttgaattgtgctgtttcacaggaatccgacatccaagaagacaaccaaatggatgttcag
atcttgggggctaatatgtctgctcttggtttatcccagaaacccatatatgttcatgct
gtgcaagaggtttcacagagaccaagcagtgaaggtattgacacacttgaaaccgttcct
gaagcagtcccagttatgttgactgaacctcctatagaagagcaattggcatggcataca
ttgtggccagagtcccacaaactttatggtcatggaaatgagttgttctctctatgttgt
gaccacgggggaaagctagtcgcttcttcctgcaaggcgcagacagtttctgtggcagag
atatggctatgggaggttgggtcatggaaggcagttggccgtctacagtctcatagctta
accgtgacacagatggccttctcgcatgatgacagcttacttttgtcggtatctagagat
cgtcatttttctgttktctccattaaacgtaaaggtgtgaacgaaatctgttatgagctt
ctagcaaggcaagaggctcacaaaagaataatatgggcatgctcttggaatccatttggc
catgaatttgcaactggctctagagacaagwctgtgaaagtttgggctgtggag
>PAFTOL004600
aagggtgtcacatgcatctctggaataatgttgtctgcaaatgaagccgtttttgcatca
acttcttctgatggtactgttaacatctgggaaatcatcctgccaatgactgttgsagga
gagtgcagattatcatgtattgaatctctgtttgttggctcaaaaacgatggttgcactt
acattagcagagttgccggataatacagggcatgtagtcctggctatggggggtctggat
aacaagattcatctctactgtggagagaggacaggaaagtttttccatgcttgtgggttg
aaagggcattcagattgggttcgaagtttggacttctctctgcctatagttgcgaatgga
acaagaaatagtttactgttggtgagttcatctcaggacagaaccatacgcatatggaaa
atggtgttacgtgaaccatcagatgagaggaaagatgtaattggcctggcgtcttatatt
gaaggtcctgtgctttgtgctggcccttcctcctatcagatatctttggagtctctccta
attggtcatgaagattgggtgtattcagttcagtggaagccatcttcagttgcatctgca
gatggaaaagaatacattcaacctcaaagcattttatcagcatccatggacaaaacaatg
atgatatggcaacctgagaggacaactggtatctggatgaatgtcgttactgttggagag
ctcagtcattgtgctttgggattttatggtgggcattggggtccaaatggggatgccata
ctggcacatggatatggtgggtctttccatctctggagaaatgtcggtcttgattctgag
cattggcagccccagaaggttccttctggacaccattctgttgtatctgatattgcatgg
gccagatctggtaaatttttgctgtcggtcagtcacgatcagacaactcgaattttcgct
ccatggttgaatcataagggggatcagaactcgtggcacgaaatagctcgtcctcaagta
catggtcatgatattaattgtgtggcaatcatccaagggaaggggaatcaccgctttgtc
tgtggagctgatgagaaagtggccagagtgtttgaagctccgctgtcttttttgaagaca
ttgaattgtgctgtttcacaggaatccgacatccaagaagacaaccaaatggatgttcag
atcttgggggctaatatgtctgctcttggtttatcccagaaacccatatatgttcatgct
gtgcaagaggtttcacagagaccaagcagtgaaggtatcgacacacttgaaaccgttcct
gaagcagtcccagttatgttgactgaacctcctattgaagagcaattggcatggcataca
ttgtggccagagtcccacaaactttatggtcatggaaatgagttgttctctctatgttgt
gaccacgggggaaagctagtcgcttcttcctgcaaggcgcagacagtttcggtggcagag
atatggctatgggaggttgggtcatggaaggcagttggccgtctacagtctcatagctta
accgtgacacagatggccttctcgcatgatgacagcttacttttgtcggtatctagagat
cgtcatttttctgttttctccattaaacgtaaaggtgtgaacgaaatctgttatgagctt
ctagcaaggcaagaggctcacaaaagaataatatgggcatgctcttggaatccatttggc
catgaatttgcaactggctctagagacaagactctgaaagtttgggctgtggac
>PAFTOL004601
------------------------------------------------------------
---------------gttattagt---------------------ctaatwtttccagga
gagtgcagattatcatgtattgaatctctgtctgttggctcaaaaacgatggttgcactt
gcattagcggagttgccgggtaatacagggcatatagtcctggccatggggggtctggat
aacaagattcatctctactgtggagagaggacaggaaagttttcccgtgcttgtgagttg
aaagggcattcagattggattcgaagtttggacttctctctgcctatagttgcgaatggg
agaagaaatagtttactgttggtgagttcatctcaggacagarccatacgcatatggaaa
atggtgttacgtgaactgtcagatgagaggaaagatgtaattggcctggcgtcttatatt
gaaggtcctgtgctttgtgctggcccttcctcctatcagatatctttggagtctctccta
attggtcatgaagattgggtgtattcagttcagtggaagccaccttcagttgcatctaca
gatggaaaagaatacattcaacctcaaagcattttatcagcatccatggacaaaaccatg
atgatwtggcaacctgagaggacaactggtatctggatgaatgtcgttactgttggagaa
ctcagtcattgtgctttgggattttatggtgggcattggggtccaaatggggatgccata
ctggcacatggatatggtgggtctttccatctctggagaaatgttggtcttgattctgag
aattggcagccccagaaggttccttctggacaccattctgttgtatctgatattgcatgg
gccagatctggtaaattcttgctgtcggtcagtcacgatcagacaactcgaattttcgct
ccttggttgaatcataagggggatcagcactcctggcacgaaatagctcgtcctcaagta
catggtcacgatattaattgtgtggcaatcatccaagggaaggggaatcaccgctttgtc
tgtggagctgatgagaaagtggccagagtgtttgaagctccattgtcttttttgaagaca
ttgaattgtgctgtttcacaggaatccgacatccaagaagacaaccaaatggatgttcag
atcttgggagctaatatgtctgctcttggtttatcccagaaacccatatatgttcatgct
gtgcaagaggtttcacrgagaccaagcagtgaaggtattgacacacttgaaacsgttcct
gaagcagtcccagttatgttgactgaacctcctattgaagagcaattggcatggcataca
ttgtggccagagtcccacaaactttatggtcatggaaatgagttgttctctctatgttgt
gaccacgagggaaagctagttgcttcttcctgcaaggctcagacagtttcagtggcagag
atatggctatgggaggttgggtcatggaaggcagttggccgtctacagtctcatagctta
accgtgacacagatggccttctcgcatgatgacagcttacttttgtcggtatctagagat
cgtcatttttctgttttctccattaaacgtaaaggtgtgaacgaaatctgttatgacctt
ctagtgargcaagaggctcacaaaagaataatatgggcatgctcttggaacccatttggc
catgaatttgcaactggctctagagacaagactgtgaaagtttgggctgtggag
>PAFTOL004603
aagggtgtcacatgcatctctggaataatgttgtctgcaaatgaagccgtttttgcatca
acttcttctgatggtactgttaacatctgggaaatcatcctgccaatgactgttggagga
gagtgcagattatcatgtattgaatctctgtctgttggctcaaaaacgatggttgcactt
gcattagcggagttgccgggtaatacagggcatatagtcctgtccatggggggtctggat
aacaagattcatctctactgtggagagaggacrggaaagtttttccgtgcttgtgagttg
agagggcattcagattggattcgcagtttggacttctcgctgcctatagttgcgaatggg
acaagaaatagtttactgttggtgagttcatctcaggacagaaccatacgcatatggaaa
atggcgttacgtgaaccgtcagatgagaggaaagatgtaattggcctggcgtcttatatt
gaaggtcctgtgctttgtgctggcccttcttcctatcagatatctttggagtctctccta
atcggtcatgaagattgggtgtattcagttcagtggaagccacctttagttgcatccgca
gatggaaaagaatacattcaacctcaaagcattttatcagcatccatggacaaaaccatg
atgatatggcaacctgagaggacaactggtatctggatgaatgtcgttactgttggagaa
ctcagtcattgtgctttgggattttatggtgggcattggggtccaaatggggatgccata
ctggcacatggatatggtgggtctttccatctctggagaaatgtcggtcttgattctgag
aattggcagccccagaaggttccttctggacaccattctgttgtatctgatattgcatgg
gccagatctggtaaattcttgctgtcggtcagtcacgatcagacagctcgaatttttgct
ccatggttgaatcccaagggggatcagaactcctggcacgaaatagctcgtcctcaagta
catggtcatgatattaattgtgtggcaatcatccaagggaaggggaatcaccgctttgtc
tgtggagctgatgagaaagtggccagagtgtttgaagctccgttgtcttttttgaagaca
ttgaattgtgctgtttcacaggaatccgacatccaagaagacaaccaaatggatgttcag
atcttgggagctaatatgtctgctcttggtttgtcccagaaacccatatatgttaatgct
gtgcaagaggtttcacagagaccaagcagtgaaggtatcgacacacttgaaaccgttcct
gawgcagtyccagttatgttgactgaaccgcctattgaagagcaattggcatggcataca
ttgtggccagagtcccacaaactttatggtcatggaaatgagttgttctctctatgttgt
gaccacgagggaaagctagtcgcttcttcctgcaaggctcagacagtttcagtggcagag
atatggctatgggaggttgggtcatggaaggcagttggccgtctacagtctcatagctta
accgtgacacagatggccttctcgcatgatgacagcttacttttgtcggtatctagagat
cgtcatttttctgttttctccatgaaacgtaaaggtgtgaacgaartctgttatgacctt
ytagcgaggcaagaggctcacaaaagaataatatgggcatgctcttggaatccatttggc
catgaatttgcaactggctctagagacaagactgtgaaagtttgggctgtggag
>PAFTOL004604
aagggtgtcacatgcatctctggaataatgttgtctgcaaatgaagccgtttttgcatca
acttcttctgatggtactgttaacatctgggaaatcatcctgccaatgactgttgsagga
gaatgcagattatcacgtattgaatctctgtctgttggctcaaaaacgatggttgcactt
gcattagcggagttgccgggtaatacagggcatatagtcctgtccatggggggtctggat
aacaagattcatctctactgtggagagaggacaggaaagkttttccgtgcttgtgagttg
agagggcattcagattggattcgcagtttggacttctcgctgcctatggttgcgaatagg
acaagaaatagtttactgttggtgagttcatctcaggacagaaccatacgcatatggaaa
atggtgttacgtgaaccgtcagatgagaggaaagatgtaattggcctggctgcttatatt
gaaggtcctgtgctttgtgctggcccttcttcctatcagatatctttggagtctctccta
attggtcatgaagattgggtgtattcagttcagtggaagccacctttcgttgcatctgca
gatggaaaagaatacattcaacctcaaagcattttatcagcatccatggacaaaaccatg
atgatatggcaacctgagaggacaactggtatttggatgaatgtcgttactgttggagag
ctcagtcattgtgctttgggattttatggtgggcattggggtccaaatggggatgccata
ctggcacatggatatggtgggtctttccatctctggagaaatgtcggtcttgattctgag
aattggcagccccagaaggttccttctggacaccattctgttgtatctgatattgcatgg
gccagatctggtaaattcttgctgtcggtcagtcacgatcagacaactcgaatttttgct
ccatggttgaatcctaaggggaatcagaactcctggcacgaaatagctcgtcctcaagta
catggtcatgatattaattgtgtggcaatcatccaagggaaggggaatcatcgctttgtc
tgtggagctgatgagaaagtggccagagtgtttgaagctccgttgtcttttttgaagaca
ttgaattgtgctgtttcacaggaatccgacattcaagaagacaaccaaatggatgttcag
atcttgggagctaatatgtctgctcttggtttgtcccagaaacccatatatgttcatgct
gtgcaagaggtttcacagagaccaagcagtgaaggtatcgacacacttgaaaccgttcct
gaagcagtcccagttacgttgactgaacctcctattgaagagcaattggcatggcataca
ttgtggccagagtctcacaaactttatggtcatgggaatgagttgttctctctatgttgt
gaccacgagggaaagctagtcgcttcttcctgcaaggctcagacagtttcagtggcagag
atatggctatgggaggttgggtcatggaaggcagttggccgtctacagtctcatagctta
accgtgacacagatggccttctcgcatgatgacagcttacttttgtcggtatctagagat
cgtcatttttctgttttctccatgaaacgtagaggtgtgaacgaaatctgttatgacctt
ctagcgaggcaagagtctcacaaaagaataatatgggcatgctcttggaatccatttggc
catgaatttgcaactggctctagagacaagactgtgaaagtttgggctgtggag
>PAFTOL004605
------------------------------------------------------------
---------------gttattagt---------------------ctaatttttccagga
gagtgcagattatcttgtattgaatctctgtctgttggctcaaaaacaatggttgccctt
gcattagcgcagttgccgggtaatacagggcatatagtcctggcgatggggggtctggat
aacaagattcatctctactgtggagagaggacaggaaagtttttccgtgcttgtgagttg
aaagggcattcagattggattcgaagtttggacttctctctgcctatagttgcgaatggg
acaagaaatagtttactgttggcgagttcatctcaggacagaaccatacgcgtatggaaa
atggtgttacgtgaactgtcagatgagaggaaagacgtaattggcctggcgtcttatatt
gaaggtcctgtgctttgtgctggcccttcctcctatcagatatctttggagtctctccta
attggtcatgaagattgggtgtattcagttcagtggaagcccccttcaattgcatctgca
gatggaaaagaatacattcaacctcaaagcattttatcagcatccatggacaaaaccatg
atgatatggcaacctgagagaacaactggtatctggatgaatgtcgttactgttggagaa
ctcagtcattgtgctttgggattttatggtgggcattggggtccaaatggggatgccata
ctggcacatggatatggtggatctttccatctctggagaaatgttggtcttgattctgag
aattggcagccccagaaggttccttctggacaccattctgttgtatctgatattgcatgg
gccagatctggtaaattcttgctgtcagtcagtcacgatcagacaactcgaattttcgct
ccatggttgaatcataagggggatcagaactcctggcacgaaatagctcgtcctcaagta
catggtcatgatattaattgtgtggcaatcatccaagggaaggggaatcaccggtttgtc
tgtggagctgatgagaaagtggccagagtgtttgaagctccgttgtcttttttgaagaca
ttgaattgtgctgtttcacgggaatccgacatccaagaagacaaccaaatggatgttcag
atcttgggagctaatatgtctgctcttggtttatcccagaagcccatatatgttcatgct
gtgcaagaggtttcacagagaccgagcagtgaaggtattgacacacttgaaaccgttcct
gaagcaatcccagttatgttgactgaacctcctattgaagagcaattggcatggcataca
ttgtggccagagtcccacaaactttatggtcatggaaatgagttgttctctctatgttgt
gaccacaaggggaagctggtcgcttcttcctgcaaggctcagacagtttcagtggcagag
atatggctatgggaggttgggtcatggaaggcagttggccgtctacagtctcatagctta
accgtgacacagatggccttctcgcatgatgacagcttacttttatcggtatctagagat
cgtcatttttctgttttctccattaaacgtaaaggtgtgaacgaaatctgttatgacctt
ctagcgaggcaagaggctcacaaaagaataatatgggcatgctcctggaacccatttggc
cgtgaatttgcaactggctctagagacaagactgtgaaagtttgggctgtggag
>PAFTOL004608
aagggtgtcacatgcatctctggaataatgttgtctgcaaatgaagccgtttttgcatca
acttcttctgatggtactgttaacatctgggaaatcatcctgccagtgactgttgsagga
gggtgcagattatcatgtatggaatctctgtctgttggctcaaaaacgatggttgcgctt
gcattagcggagttgctgggtaatacagggcatatagtcctggccatggggggtctggat
aacaagattcatctctactgtggagagaggacaggaaagttttttcgtgcttgtgagttg
aaagggcattcggattggattcgaagtttggacttctctctgcctatagttgcgaatggg
acaagaaatagtttactgctggtgagttcatctcaggacagaaccatacgcatatggaaa
atggtgttacgtgaacggtcagatgagaggaaagatgtaattggcctggcgtcttatatt
gaaggtcctgtgctttctgctggcccttcctcctatcagatatctttggartctctccta
attggtcatgaagattgggtgtattcagttcagtggaagccaccttcagttacatctgca
gatggaaaagagcacattcaacctcaaagcattttatcagcatccatggacaaaaccatg
atgatatggcaacctgagaggacaactggtatctggatgaatgttgttgctgttggagaa
ctcagtcattgtgctttgggattttatggtgggcactggggtccaaatggggatgccata
ctggcacatggatatggtgggtctttccatctctggagaaatgtcggtcttgattctgag
aattggcagccccagaaggttccttctggacaccattctgttgtagctgatattgcatgg
gccagatctggtaaattcttgctgtcggtcagtcatgatcagacaactcgaattttcgct
ccatggttgaatcataagggagatcggaactcctggcacgaaatagctcgtcctcaagta
catggtcatgatattaattgtgtggcaatcatccaagggaaggggaatcaccgctttgtc
tgtggagctgatgagaaggtggccagagtctttgaagctccattgtcttttttgaagaca
ttgaattgtgctgtttcacaggaatccgacatccaagaagacaaccaaatggatgttcag
atcttgggagctaatatgtctgctcttggtttatcccagaaacccatatatgttaatgct
gtgcaagaggtctcacagagaccaagcaatgaaggtattgacacacttgaaaccgttcct
gaagcagtcccagttatgttgactgaacctcctattgaagagcaattggcatggcataca
ctgtggccagagtcccacaaactctatggtcatggaaatgagttgttctctctatgttgt
gaccacgagggaaagctagtcgcttcttcctgcaaggctcagacagtttcagtggcagag
atatggctatgggaggttggttcgtggaaggcagttggccgtctacagtctcatagctta
actgtgacacagatggccttctcgtatgatgacagcttacttttgtccgtatctagagat
cgtcatttctctgttttctccatcaaacctaaaggtgtggatgaaatctgttatgacctt
ctagctaggcaagaggctcacaaaagaataatatgggcatgctcttggaacccatttggc
catgaatttgcaactggctctagagacaagactgtgaaagtttgggctgtggag
>PAFTOL004609
aagggtatcacatgcatctctggaataatgttgtctgcaaatgaagccttttttgcatca
acttcttctgatggtattgttaacatctgggaaatcatcctgccaatgacggttggagga
gggtgcagattatcatgtattgaatctctgtctgttggctcaaaaacaatggttgcactt
gcattagctgagctgctgrctaatwcagggcatatagtcctggccatggggggtctggat
aacaagattcatctctactgtggagagaggacaggaaagktctttcgggcttgtgagttg
aaagggcattcagattggattcgaagtttggacttctctctgcctatagttrcgaatggg
acaagaaatagtttactgttggtgagttcatctcaggacagaaccatacgcatatggaaa
atggtgttacgtgaaccgtcagatgagaggaaagatgtaattggcctggcgtcttatatt
gaaggtcctgtgttttctgctggctcttcctcctatcagatatctttggagtctctccta
attggtcatgaagattgggtgtattcagttcagtggaagccaccttcggttacatctgca
gatggaaaagaatrcattcaacctcaaagcattttatcagcatccatggacaaaaccatg
atgatatggcaacctgagaggacaactggtatctggatgaatgtcgttactgttggagaa
ctcagtcattgtgctttgggattttayggtgggcattggggtccaaatggggatgccata
ctggcacatggatatggtgggtctttccatctctggagaaatgtcggtcttgattctgag
aattggcagccccagaaggttccttctgggcaccattctgttgtatctgatattgcatgg
gcyagatctggtaaattcttgctgtcagtcagtcatgatcagacaactcgaatttttgct
ccatggttgaatcataagggagatcagaattcctggcacgaaatagctcgtcctcaagta
catggtcatgatattaattgtgtggcaatcatccaagggaaggggaatcaccgctttgtc
tgtggagctgatgagaaagtggccmgagtgtttgaagctccgttgtcttttttgaagaca
ttgaattgtgctgtttcacaggaatccgacatccaagaagacaaccaaatgratgttcag
atcttgggagctaatatgtctgctcttggtttatcccagaaacccatatatgttcatgct
gtgcaagakgtttcacagagaccaagcagtgaaggtgtygacacacttgaaaccgttcct
gaagcagtcccagttaygttgactgaacctcctattgaagagcaattggcatggcataca
ttgtggccagagtcccacaaactttatggtcatggaaatgagttgttctctctatgttgt
gaccacgagggaaagctagtcgcttcttcctgcaaggctcagacagtttcggtggcagag
atatggctatgggaggttgggtcatggaaggcagttggccgtctacagtctcatagcttr
actgtgacacagatggccttctcgcatgatgacagcttacttttgtcggtatctagagat
cgtcatttctctgttttctc---taaacgtaaaggtgtggatgaaatctgttataacctt
ctagctaggcaagaggctcacaaaagaataatatgggcatgttcttggaacccatttggc
catgaatttgcaactggctctagagacaaaactctgaaagtttgggctgtggag
>PAFTOL004610
aagggtgtcacatgcatctctggaataatgctgtcggaaaatgaagcaatttttgcttca
acttcttctgatggtactgttaacatttgggaaatcatcctgccaatgactgttggagga
gagtgcagattgtcatttattgaatctctgtgtgttggttcaaaaacgatggttgccctt
gcattagcagagttgccgggtaatacagggcatatagtcctggccatggggggtttggat
aacaagattcatctttactgtggagacaggacaggaaagtttgttcgtgcttgcgaattg
aaagggcattcggattggattcgaagcttggacttctctctgcctatagttgcacatggg
ataagaaatagcttactgttagtgagttcatctcaggacagagccatacgcatatggaaa
atggtgttacgtgaatcctcagaggataggaaagatgtaattggcctggcctcttatatt
gaaggtcctgtgctttctgctggcccatcctcttatcagatatctttggagtccctccta
attggtcatgaagattgggtgtattcagttcagtggaagccaccttctgttacatctgca
gatggaacagaatgcattcaacctcaaagcattttatcagcatccatggacaagaccatg
atgatatggcaacctgagaggacaactggcctgtggatgaatgtcgttactgttggagaa
ctcagtcattgtgcgttgggattttatggcggtcactggggttcaaatggggattccatt
ctggcacatggatatggtgggtctttccatctctggagaaatgtcggtgtcgattctgag
aattggcagccccagaaggttccttctggacaccattctgttgtatctgatattgcatgg
gccagatctggtaaattcttgctgtctgtcagtcatgaccagacaactcgaattttcgct
ccatggttgaatcttaagggagatcagaactcctggcacgaaattgctcgtcctcaagta
catggtcatgatattaattgcgtggcaatcatccaaggcaaggggaatcaccgctttgtc
tgtggtgctgatgagaaagtggccagagtgtttgaagctccgttgtcttttttgaagaca
ttgaattgtgccatttcacatgaatccgacatacaggaagacaaccaaatggatgttcag
atcttgggagctaacatgtctgctcttggtttatcccagaaacccatatatgttcatgst
gtgcaagagactccacagagatcaagcagtgaaggtattgacacgcttgaaactgtccct
gaagcagtcccagttaccttgactgaacctcctattgaagagcaattggcatggcataca
ttgtggcccgagtcccacaaactttatggtcatggaaatgagttgttctctctatgttgt
gaccacgagggaaagctagtcgcgtcttcctgcaaggctcagacagtttcagtggcagag
atatggctatgggaggttgggtcatggaaggcagttggccgtctacggtctcatagctta
actgtgacacaaatggctttctcacatgatgacagcttacttttgtcagtatctagggac
cgtcatttctctgttttctccatcaaacgtaaaggggcggatgaaatctgttatgacctt
ctagcgaggcaagaggctcacaaaagaataatatgggcatgctcttggaacccatttggc
catgaatttgtaaccggctctagagacaagactgtgaaagtttggactctggag
>PAFTOL004611
aagggtgtcacatgcatctctggaataatgctgtcggaaaatgaagcaatttttgcttca
acttcttctgatggtactgttaacatttgggaaatcatcctgccaatgactgttggagga
gagtgcagattgtcatttattgaatctstgtgtgttggttcaaaaacgatggttgccctt
gcattagcagagttgccgggtaatacagggcatatrgtcctggccatggggggtttggat
aacaagattcatctttactgtggagacaggacaggaaagkttgttcgtgcttgcgaattg
aaagggcattcggattggattcgaagcttggacttctctctgcctatagttgcacatggg
ataagaaatagcttactgttagtgagttcatctcaggacagagccatacgcatatggaaa
atggtgttacgtgaatcctcagaggataggaaagatgtaattggcctggcctcttatatt
gaaggtcctgtgctttctgctggcccatcctcttatcagatatctttggagtccctccta
attggtcatgaagattgggtgtattcagttcagtggaagccaccttctgttacatctgca
gatggaacagaatgcattcaacctcaaagcattttatcagcatccatggacaagaccatg
atgatatggcaacctgagaggacaactggcctgtggatgaatgtcgttactgttggagaa
ctcagtcattgtgcgttgggattttatggcggtcactggggttcaaatggggattccatt
ctggcacatggatatggtgggtctttccatctctggagaaatgtcggtgtcgattctgag
aattggcagccccagaaggttccttctggacaccattctgttgtatctgatattgcatgg
gccagatctggtaaattcttgctgtctgtcagtcatgaccagacaactcgaattttcgct
ccatggttgaatcttaagggagatcagaactcctggcacgaaattgctcgtcctcaagta
catggtcatgatattaattgcgtggcaatcatccaaggcaaggggaatcaccgctttgtc
tgyggtgctgatgagaaagtggccagagtgtttgaagctccgttgtcttttttgaagaca
ttgaattgtgccatttcacatgaatccgacatacaggaagacaaccaaatggatgttcag
atcttgggagctaacatgtctgctcttggtttatcccagaaacccatatatgttcatgct
gtgcaagagactccacagagatcaagcagtgawggtattgacacgcttgaaactgtccct
gaagcagtcccagttaccttgactgaacctcctattgaagagcaattggcatggcataca
ttgtggcccgagtcccacaaactttatggtcatggaaatgagttgttctctctatgttgt
gaccacgagggaaagctagtcgcgtcttcctgcaaggctcagacagtttcagtggcagag
atatggctatgggaggttgggtcatggaaggcrgttggccgtctacggtctcatarctta
actgtgacacaaatggctttctcacatgatgacagcttacttttgtcagtatctagggac
cgtcatttctctgttttctccatcaaacgtaaaggggcggatgaaatctgttatgacctt
ctagcgaggcaagaggctcacaaaagaataatatgggcatgctcttggaacccatttggc
catgaatttgtaaccggctctagagacaagactgtgaaagtttggactctggag
>PAFTOL004613
------------------------------------------------------------
---------------gttattart---------------------ctaatttttccagga
gagtgcagattatcatgtattgaatctctgtttgttggctcaaaaacgatggttgcactt
gcattagcagagttgccggataatacagggcatgtagtcctggctatkgggggtctggat
aacaagattcatctctactgtggagagaggacaggaaagkttttccgtgcttgtgagttg
aaagggcattcagattggattcgaagtttggacttctctctgcctatagttgcgaatggg
acaagaaatagtttactgttggtgagttcatctcaggacagaaccatacggatatggaaa
atggtgctacgtgaaccatcagatgacaagaaagatgtaattggcctggcgtcttatatt
gaaggtcctgtgctttgtgccggcccttcctcctatcagatatctttggagtctctccta
attggtcatgaagattgggtgtattcagttcagtggaagccatcttcagttgcatctgca
gatggaaaagaatacattcaacctcaaagcattctatcagcatccatggacaaaacaatg
atgatatggcaacctgagaggacaactggtatctggatgaatgtcgttackgttggagaa
ctcagtcattgtgctttgggattttatggtgggcactggggcccaaatgggaatgccata
ctggcacatggatatggtgggtcttttcatctctggagaaatgttggtcttgattctgag
aattggcagccccagaaggttccttctggacaccattctgttgtatctgatattgcatgg
gccagatctggtaaattcttgctgtcggtcagtcacgatcagacaactcgaattttcgct
ccatggttgaatcataagggggatcagaactcctggcacgaaatagctcgtcctcaagta
catggtcatgatattaattgtgtggcaatcatccaagggaaggggmatcaccgctttgtc
tgtggagctgatgagaaagtggccagagtgtttgaagctccgttgtcttttttgaagaca
ttgaattgtgctgtttcacaggaatycgacatccaagaagacaaccaaatggatgttcag
atcttgggggctaatatgtctgctcttggtttatcccagaaacccatatatgttcatgct
gtgcaagagttttcacaaagaccaagcagtgaaggtatcgacacacttgaaaccgttcct
gaagcagtcccagttatgttgaccgaacctcctattgaagagcaattggcatggcataca
ttgtggccagagtcccacaaactttatgggcatggaaatgagttgttctctctatgttgt
gaccacgggggaaagctagtcgcttcttcctgcaaggctcagacagtttcagtggcagag
atatggctatgggaggttgggtcatggaaggcagttggccgtctacagtctcatagctta
accgtgacacagatggccttctcgcatgatgacagcttacttttgtcggtatctagagat
cgtcatttttctgttttctccattaaacgtaaaggtgtgaacgaaatctgttatgagctt
ctagcaaggcaagaagctcacaaaagaataatatgggcatgctcttggaatccatttggc
catgaatttgcaactggctctagagacaagactgtgaaagtttgggctgtggac
>PAFTOL004617
aagggtgtcacatgcatctctggaataatgttgtctgcaaatgaagccgtttttgcatca
acttcttctgatggtactgttaacatctgggaaatcatcctgccaatgactgttggagga
gagtgcaggttatcatgtattgaatctctgtttgttggctcaaaaacgatggttgcactt
gcattagcagagttgctggataatacmgggcatgtagtcctggctatggggggtctggat
aacaagattcatctctactgtggagagaggacaggaaagtttttccgtgcttgtgagttg
aaagggcattcagattggattcgaagtttggacttctctctgcctatagttgcgaatggg
acaagaaatagtttrctgttggtgagttcatctcaggacagaaccatacgcatatggaaa
atggtgttacgtgaaccatcagatgagaggaaagatgtaattggcctggagtcatatatt
gaaggtcctgtgctttgtgctggcccttcctcctatcagatatctttggagtctctccta
attggtcatgaagattgggtgtattcagttcagtggaagccatcttcagttgcatctgca
gatggaaaagaatacattcaacctcaaagcattttatcagcatccatggacaaaacaatg
atgatatggcaacctgagaggacaactggtatctggatgaatgtcgttactgttggagaa
ctcagtcattgtgctttgggattttatggtgggcattggggtccaaatggggatgccata
ctggcacatggatatggtgggtctttccatctctggagaaaygtcggtcttsattctgag
aattggcaaccmcagaaggttccttctggacaccattctgttgtatctgatattgcatgg
gccagatctggtaaattcttgctgtcggtcagtcatgatcagacaactcgaattttcgct
ccatggttgaatcataagggggttcagaactcctggcacgaaatagctcgtcctcaagta
catggtcatgatattaattgtgtggcaatcatccaagggaaggggaatcaccgctttgtc
tgtggagctgatgagaaagtggccagagtgtttgaagctccgttgtcttttttgaagaca
ttgaattgtgctgtttcacaggaatccgacatccaagaagacaaccaaatggatgttcag
atcttgggggctaatatgtctgctcttggtttatcccagaaacccatatatgttcatgct
gtgcaagaggtttcacagagaccaagcagtgaaggtatcgacacacttgaaactgttcct
gaagcagtcccagttatgttgactgaacctcctattgaagagcaattggcatggcataca
ttgtggccagagtcccacaaactttatggtcatggaaatgagttgttctctctatgytgt
gaccaygggggaaagctagtcgcttcttcctgcaaggctcagacagtttcagtggcagag
atatggctatgggaggttgggtcatggaaggcagttggccgtctacagtcgcatagctta
accgtgacacaaatggccttctcgcatgatgacagcttacttttgtcggtatctagagat
cgtcatttttctgttttctccattaaacgtaaaggtgtgaacgaaatctgttatgagctt
ctagcaaggcaagaggctcacaaaagaataatatgggcatgctcttggaatccatttggc
catgaatttgcaactggctctagagacaagactgtgaaagtttgggctgtggac
>PAFTOL004618
------------------------------------------------------------
---------------gttattagt---------------------ctaatttttccagga
gggtgcagrttatcatgtattgaatctctgtctgttggctcaaaaacaatggttgcactt
gcattagcggagctgctggctaatacagggcatatagtcctggccatggggggtctggat
aacaagattcatctctactgtggagagaggacaggaaagttctttygggcttgtgagttg
aaagggcattcagattggattcgaagtttggacttctctctgcctatagttgcgaatggg
acaagaratagtttactgttggtgagttcatctcaggacagaaccatacgcatatggaaa
atggtgttacgtgaaccgtcagatgagaggaaagatgtaattggcctggcgtcttatatt
gaaggtcctgtgttttctgctggctcttcctcctatcagatatctttggagtctctccta
attggtcatgaagattgggtgtattcagttcagtggaagccaccttcggttacatctgca
gatggaaaagaatacattcaacctcaaagcattttatcagcatccatggacaaaaccatg
atgatatggcaacctgagaggacaactggtatctggatgaatgtygttactgttggagaa
ctcagtcattgtgctttgggattttatggtgggcattggggtccaaatggggatgccata
ctggcacatggatatggtgggtctttccatctctggagaaatgtcggtcttgattctgag
aattggcagccccagaaggttccttctgggcaccattctgttgtatctgatattgcatgg
gccagatctggtaaattcttgctgtcagtcagtcatgatcagacaactcgaatttttgct
ccatggttgaatcataagggagatcagaattcctggcacgaaatagctcgtcctcaagta
catggtcatgatattaattgtgtggcaatcatccaagggaaggggaatcaccgctttgtc
tgtggagctgatgagaaagtggccagagtgtttgaagctccgttgtcttttttgaagaca
ttgaattgtgctgtttcacaggaatccgacatccaagaagacaaccaaatggatgttcag
atcttgggagctaatatgtctgctcttggtttatcccagaaacccatatatgttcatgct
gtgcaagaggtttcacagagaccaagcagtgaaggtgtcgacacacttgaaactgttcct
gaagcagtcccagttacgttgactgaacctcctattgaagagcaattggcatggcataca
ttgtggccagagtcccacaaactttatggtcatggaaatgagttgttctctctatgttgt
gaccacgagggaaagctagtcgcttcttcctgcaaggctcagacagtttcagtggcagag
atatggctatgggaggttgggtcatggaaggcagttggccgtctacagtctcatagctta
actgtgacacagatggccttctcgcatgatgacagcttacttttgtcggtatctagagat
cgtcatttctctgttttctccatcaaacgtaaaggtrtggatgaaatctgttatgacctt
ctagcgaggcaagaggctcacaaaagaataatatgggcatgttcttggaacccatttggc
catgaatttgcaactggctctagagacaagactctgaaagtttgggctgtggag
>PAFTOL004619
aagggtgtcacatgcatctctggaataatgctgtctgcaaatgaggcaattgttgcatcc
acttcttctgatggtactgttaacatctgggaaatcatcctgccaatgactgttggagga
gagtgcagattatcatgtattgaatctctgtctgttggttcaaaaatgatggttacactt
gcgttagcggagttgccgggtaatgcagggcatatagtcctggccatggggggtctggat
aacaggattcatctgtactgtggagagagagcaggaaagkttgttcgtgcttgtgaattg
aaagggcattcagattggattcgaagtttggacttctctctgcctatagttgcgaatggg
acaagaaatagtttactgttggtgagttcgtctcaggacagaaccatacgcatatggaaa
atggtgttatgtgaatgctcagatgagaggaaagatgtaattggcctggcgtcttatatt
gaaggtcctgtgctttctgctggcccatcctcctatcagatatctttggaatctctcctg
attggtcatgaagattgggtgtattcagttcagtggaagccaccttcagttacagctgcg
gatggaacagaatatattcaacctcaaagcattttatcagcatccatggacaaaaccatg
atgatatggcaacctgagaggacaactggtatctggatgaatgttgttactgttggagaa
ctcagtcattgtgctttgggattttatggcgggcactggggtccaaatggggatgccata
ctggcacatggatatggtgggtctttccatctctggagaaatgtcggtgttgattctgag
aattggcagccccagaaggttccttctggacaccattctgttgtatctgatattgcatgg
gccagatctggtaaattcttgctgtcggtcagtcacgaccagacaactcgaattttcgct
ccatggttgaatcataagggagatcaaaactcctggcacgaaattgctcgtcctcaagta
catggtcatgatattaattgtgtggcaatcatccaagggaaggggaatcaccgctttgtc
tgtggagctgatgagaaagtggccagagtatttgaagctccattgtcttttttgaagaca
ttgaattgggctgtttcacaggagtccaacatccatgaagacaaccaaatggatgttcag
atcttgggagctaatatgtctgctcttggtttatcccagaaacccatatatgttcatgct
gtgcaagaggctccacagagaacaagcagtgaaggtatcaacacgcttgaaactgttcct
gaagcagtcccagttaccttgactgaacctcctattgaagagcaattggcatggcataca
ttgtggccagagtcccacaaactttatggtcatggaaatgagttgttctctctatgttgt
gatcacgagggaaagctagttgcttcttcctgcaaggctcagactgtttcagtggcagag
atatggctatgggaggttgggtcatggaaggcagttggccgtctacagtctcatagctta
actgtgacacagatggcgttctcacatgatgacagcttacttttgtctgtatctagggat
cgtcatttctctgttttctccatcaaacggaaaggtgtggatgaaatcggttatgacctt
ctaatgaggcaagaggctcacaaaagaataatatgggcatgctcttggaacccatttggt
catgaatttgcaactggctctagagacaagaccgtgaaagtttgggctgtgcag
>PAFTOL004620
------------------------------------------------------------
---------------gttattart---------------------ctaatttttccagga
gggtgcagattatcatgtatygaatctctgtctgttggctcaaaaacgatggttgcactt
gcattagcrgagttgctgggtaacayagggcatatagtcytggccatggggggtctggat
aacaagattcatctctactgtggagagaggacaggaaagtttttccgtgcttgtgagttg
aaagggcattcagattggattcgaagtttggacttctctctgcctatagttgcgaatggg
acaagaaatagtttactrttggtgagttcatctcaggacagaaccatacgcatatggaaa
atggtgttacgtgaaccgtcagatgagaggaaagatgtaattggcctggcttcttatatt
gaaggtcctgtgctttctgctggccgttgctyctatcagatatctttggagtctctccta
attggtcatgaagattgggtgtactcagttcagtggaagccaccttcagttacacttgca
gatggaaaagagtacattcaacctcaaagcattttatcagcatccatggacaaaactatg
atgatatggcaacccgagaggacaactggtatctggatgaatgtcgttgctgttggagaa
ctcagtcattgtgctttgggattttatggtgggcattggggtccaaatggggatgccatc
ctggcacatggatatggtgggtctttccatctctggagaaatgtcggtcttgattctgag
aattggcagccccagaaggttccttctggacaccattctgttgtatctgatattgcatgg
gccagatctggtaaattcttgttgtcggtcagtcatgatcagacaactcgaattttcgct
ccatggttgaagcataagggagatcagaactcctggcacgaaatagctcgtcctcaagta
catggtcatgatattaattgtgtggcaatcatccaagggaaggggaatcaccgctttgtc
tgtggagctgatgagaaagtggccagagtgtttgaagctccattgtcttttttgaagaca
ttgaattgtactgtttcacaggaatccgagatccaagaagacaaccaaatggatgttcag
atcttgggagctaatatgtctgctcttggtttatcccagaaaccaatatatgttaatgct
gtgcaagrgttttcgcagagaccaagcagtgamggtatcgacacacttgaaaccattcct
gargcagtcccagttatgttgactgaacctcctattgaagagcaattggcatggcataca
ctgtggccagagtcccacaaactttatggtcatggaaatgagttgttctctctatgttgt
gaccatgagggaaagctagtcgcttcttcctgcaaggctcagacagtttcagtggcagag
atatggctatgggaggttggttcgtggaaggcagttggccgtctacartctcatagctta
actgtgacacagatgtccttctcgcatgatgacagcttacttttgtccgtatctagagat
cgtcatttctctgttttctccatcaaacttaaaggtggggatgaaatctgttatgacctt
ctagcgaggcaagaggctcacaaaagaataatatgggcatgctcttggaacccatttggc
catgaatttgcaactggctctagagacaagactgtgaaagtttgggctgtggag
>PAFTOL004623
aagggtgtcacatgcatctctggaataatgttgtctgcaaatgaagccgtttttgcatca
acttcttctgatggtactgttaacatctgggaaatcatcctgccagtgactattgsagga
gggtgcagattatcatgtattgaatctctgtctgttggctcaaaaacgatggttgcactt
gcattagcggagttgctgggtaatacagggcatatagtcctggccatggggggtctggat
aacaagattcatctctactgtggagagaggacaggaaagtttttccgtgcttgtgagttg
aaagggcattcagattggattcgaaatttggacttctctctgcctatagttgctaatggg
acaagaaatagtttactgttggtgagttcatctcaggacagaaccatacgcatatggaaa
atggtgttatgtgaaccgtcagatgagaggaaagatgtaactggcctggcgtcttatatt
gaaggccctgtgctttctgctggccattgctcctatcagatatctttggagtctctccta
attggtcatgaagattgggtgtactcagttcagtggaagccaccatcatttacatctgca
gatagaaaagagtacatgcaacctcaaagcattttatcagcatccatggacaaaaccatg
atgatatggcaacctgagaggacaactggtatctggatgaatgtcgttgctgttggagaa
ctcagtcattgtgctttgggattttatggtgggcattggggtccaaatggggatgccatc
ctggcacatggatatggtgggtctttccatctctggagaaatgtcggtcttgattctgag
aattggcagccccagaaggttccttctggacaccattctgttgtatctgatattgcgtgg
gccagatctggtaaattcttgctgtcggtcagtcatgatcagacagctcgaatttttgct
ccatggttgaatcataagggagatcagaactcctggcacgaaatagctcgtcctcaagta
catggtcatgatattaactgtgtggcaatcatccaagggaaggggaatcaccgctatgtc
tgtggagctgatgagaaagtggccagagtgtttgaagctccattgtcttttttgaagaca
ttgaattgtgctgtttcacaggaatccgacatcccagaagataaccaaatggatgttcag
atcttgggagctaatatgtctgctcttggtttatcccagaaacccatatatgttaatgct
gtgcaagagttttcgcagagaccaagcagtgaaggtatcgacacccttgaaaccgttcct
gaagcagtcccagttatgttgactgaacctcctattgaagagcaattggcatggcataca
ctgtggccagagtcccacaaactttatggtcatggaaatgagttgttctctctatgttgt
gaccatgagggaaagctagtcgcttcttcctgcaaggctcagacagtttcagtagcagag
atatggctatgggaggttggttcgtggaaggcagttggccgtctacagtctcatagctta
actgtgacacagatgtccttctcgcatgatgacagcttacttttgtccgtatctagagat
cgccatttctctgttttctccatcaaacttagaggtgtggatgaaatctgttatgacctt
ctagcgaggcaagacgctcacaaaagaataatatgggcatgctcttggaacccatttggc
catgaatttgcaactggttctagagacaagaccgtgaaagtttgggctgtggag
>PAFTOL004624
aagggtgtcacatgcatctctggaataatgttgtctgcaaatgaagccgtttttgcatca
acttcttctgatggtactgttaacatctgggaaatcatcctgccaatgactgttggagga
gagtgcagattatcatgtattgaatctctgtttgttggctcaaaaacgatggttgcactt
gcattagcagagttgccggataatacagggcatgtagtcctggctatgggkggtctggat
aacaagattcatctctactgtggagagaggacaggaaagkttttccgtgcttgtgagttg
aaagggcattcagattgggttcgaagtttggacttctctctgcctatagttgcgaatggg
acaagaaatagtttactgttggtgagttcatctcaagacagaaccatacgcatatggaaa
atggtgttacgtgaaccatcagatgagaggaaagatgtaattggcctggcgtcttatatt
gaaggtcctgtgctttgtgctggcccttcctcctatcagatatctttggagtctctccta
attggtcatgaagattgggtgtattcagttcagtggaagccatcttcagttgcatctgca
gatggaaaagaatacattcaacctcaaagcattttatcagcatccatggacaaaacaatg
atgatatggcaacctgagaggacaactggtatctggatgaatgttgttactgttggagaa
ctcagtcattgtgctttgggattttatggtgggcattggggtccaaatggggatgccata
ctggcacatggatatggtgggtctttccatctctggagaaatgtcggtcttgattctgag
cattggcagccccagaaggttccttctggacaccattctgttgtatctgatattgcatgg
gccagatctggtaaattcttgctgtcggtcagtcacgatcagacaactcgaattttcgct
ccatggttgaatcataagggggatcagaactcctggcacgaaatagctcgtcctcaagta
catggtcatgatattaattgtgtggcaatcatccaagggaaggggaatcaccgctttgtc
tgtggagctgatgagaaagtggccagagtgtttgaagctccgttgtcttttttgaagaca
ttgaattgtgctgtttcacaggaatccracattcaagaagacaaccaaatggatgttcag
atcttgggggctaatatgtctgctcttggtttatcccagaaacccatatatgttcatgct
gtgcaagaggtttcacagagaccaagcagtgaaggtatcgacacacttgaaaccgttcct
gaagcagtcccagttatgttgactgaacctcctattgaagagcaattggcatggcataca
ttgtggccagagtcccacaaactttatggtcatggaaatgagttgttctctctatgttgt
gaccacgggggaaagctagtcgcttcttcatgcaaggctcagacagtttcagtggcagag
atacggctatgggaggttgggtcatggaaggcagttggccgtctacagtctcatagctta
accgtgacacagatggccttctcgcatgatgacagcttacttttgtcagtatctagagat
cgtcatttttctgttttctccattaaacgtaaaggtgtgaacgaaatctgttatgagctt
ctagcaaggcaagaggctcacaaaagaataatatgggcatgctcttggaatccatttggc
catgaatttgcaactggctctagagacaagactgtgaaagtttgggctgtggag
>PAFTOL004625
aagggtgtcacatgaatctctggaataatgttgtctgcaaatgaagccgtttttgcatca
acttcttctgatggtactgttaacatctgggaaatcatcctgccaatgactgttggagga
gattgcagattatcatgtattgaatctctgtttgttggctcaaaaacgatggttgcactt
gcattagcagagttgccagataatatagggcatgtagtcctggctatggggggtctggat
aacaagattcatctctactgtggagagaggacaggaaagtttttccgtgcttgtgagttg
aaagggcattcagattggattcgaagtttggacttctctctgcctatagttgtgaatggg
acaagaaatagtttgctgttggtgagttcatctcaggacagaaccatacgcatatggaaa
atggtgttacgtgaaccatcagatgagaggaaagatgtaattggcctggcgtcttatatt
gaaggtcctgtgctttgtgctggcccttcctcctatcagatgtctttggagtctctccta
attggtcatgaagattgggtgtattcagttcagtggaagccatcttcagttgcatctgca
gatggaaaagaatacattcaacctcaaagcattttatcagcatccatggacaaaacaatg
atgatatggcaacctgagaggacaactggtatttggatgaatgtcgttactgttggagaa
ctcagtcattgtgctttgggattttatggtgggcattggggtccaaatggggatgccata
ctggcacatggatatggtgggtctttccatctctggagaaatgtcggtcttgattctgag
agttggcagccccagaaggttccttctggacaccattctgttgtatctgatattgcatgg
gccagatctggtaaattcttgctgtcggtcagtcacgatcagacaactcgaattttcgct
ccatggttgaatcataagggggatcagaactcctggcacgaaatagctcggcctcaagta
catggtcatgatattaattgtgtggcaatcatccaagggaaggggaatcaccgctttgtc
tgtggagctgatgagaaagtggccagagtgtttgaagctccgttgtcttttttgaagaca
ttgaattgtgctgtttcacaggaatccgacatccaagaagacaaccaaatggatgttcag
atcttgggggctaatatgtccgctcttggtttatcccagaaacccatatatgttcatgct
gtgcaagaggtttcacagagaccaagcggtgaaggtatcgacacacttgaaaccgttcct
gaagcggtcccagttatgttgactgaacctcctattgaagagcaattggcatggcatacg
ttgtggccagagtcccacaaactttatggtcatggaaatgagttgttctctctatgttgt
gaccatgggggaaagctagtcgcttcttcctgcaaggctcagacagtttcagtggcagag
atatggctatgggaggttgggtcatggaaggcagttggccgtctacagtctcatagctta
accgtgacacagatggccttcacgcatgatgacagcttacttttgtcggtatctagagat
cgtcatttttctgttttctccattaaacgtaaaggtgtgaacgaaatctgttatgagctt
ctagcaaggcaagaggctcacaaaagaataatatgggcatgctcttggaatccatttggc
catgagtttgcaactggctctagagacaagactgtgaaagtttgggctgtggac
>PAFTOL004626
aagggtgtcacatgcatctctggaataatgttgtctgcaaatgaagccgtttttgcatca
acttcttctgatggtagtgttaacatctgggaaatcatcctgccaatgactgttggagga
aagtgcagattatcatgtattgaatctctgtctgttggctcaaaaacaatggttgccctt
gcattggcggagttgccgggtaatacagggcatatagtcctggcaatggggggtctggat
aacaagattcatctctactgtggagagaggacaggaaagtttttccatgcttgtgagttg
aaagggcattcagattggattcgaagtttggacttctctctgcctatagttgcgaatggg
acaagaaatagtttactgttggtgagttcatctcaggacagaaccatacgcatatggaaa
atggtgttacgtgaaccgtcagatgagaggaaagatgtaattggcctggcgtcttatatt
gaaggtcctgtgctttgtgctggcccttcctcctatcagatatctttggagtctctccta
attggtcatgaagattgggtgtattcagttcagtggaagccaccttcagttacatgtgca
gatggaaaagaatacattcaacctcaaagcattttatcagcatccatggacaaaaccatg
atgatatggcaacctgagagaacaactggtatctggatgaatgtcgttactgttggagaa
ctcagtcattgtgctttgggattttatggtgggcattggggtccaaatggggatgccata
ctggcacatggatatggtggatctttccatctctggagaaatgttggtcttgattctgag
aattggcagccccagaaggttccttctggacaccattctgttgtatctgatattgcatgg
gccagatctggtaaattcttgctgtcggtcagtcacgatcagacaactcgaattttcgct
ccatggttgaatcatatgggggatcagaactcctggcacgaaatagctcgtcctcaagta
catggtcatgatattaattgtgtggcaatcatccaaggaaaggggaatcaccgctttgtc
tgtggagctgatgagaaagtggccagagtgtttgaagctccgttgtcttttttgaagaca
ttgaattgtgctgtttcacaggaatccgacatccaagaagacaaccaaatggatgttcag
atcttgggagctaatatgtctgctcttggtttatcccagaaacccatatatgttcatgct
gtgcaagaggtttcacagagacagagcagtgaaggtattgacacacttgaaaccgttcct
gaagcagtcccagttatgttgactgaacctcctattgaagagcaattggcatggcataca
ttgtggccagagtcccacaaactttatggtcatggaaatgagttgttctctctatgttgt
gaccacgagggaaagctggtcgcttcttcctgcaaggctcagacagtttcagtggcagag
atatggctatgggaggttgggtcatggaaggcagttggccgtctacagtctcatagctta
accgtgacacagatggccttctcgcatgatgacagcttacttttgtcggtatctagagat
cgtcatttttctgttttctccattaaacgtaaaggtgtgaatgaaatctgttatgacctt
ctagcgaggcaagaggctcacaaaagaataatatgggcatgctcctggaacccatttggc
catgaatttgcaactggctctagagacaagactgtgaaagtttgggctgtggag
>PAFTOL004627
------------------------------------------------------------
---------------gttattagt---------------------ctgatttttccagga
gggtgcagattatcatgtattgaatctctgtctgttggctcaaaaacgatggttgcactt
gcattagcagagttgctgggtaatacagggcatatagtcctggccatggggggtctggat
aacaagattcatctctactgtggagagaggacaggaaagtttttccgtgcttgtgagttg
aaagggcattcagattggattcgaagtttggacttctctctgcctatagttgcgaatggg
rcaagaaatagtttacagttggtgagttcatctcaggacagaaccatacgcatatggaaa
atggtgttacgtgaaccatcagatgagaggaaagatgtaattggcctggcgtcttatatt
gaaggtcckgtgctttctgctggcctttgctcctatcagatatctttggagtctctccta
attggtcatgaagattgggygtactcagttcagtggaagccaccttcagttacatctrca
gatagaaaagagtacattcaacctcaaagcattttatcagcatccatggacaaaaccatg
atgatatggcaacctgagaggacaactggtatctggatgaatgtcgttgctgttggagaa
ctcagtcattgtgctttgggattttacggtgggcattggggtccaaatggggatgccatc
ctggcacatggatatggtgggtctttccatctctggagaaatgtcggtcttgattctgag
aattggcagccccagaaggttccttctggacaccattctgttgtatctgatattgcatgg
gccagatctggtaaattcttgctgtcrgtcagtcatgatcagacarcccgaattttcgct
ccatggttgaatcataagggagatcaraactcctggcacgaaatagctcgtcctcaagta
catggtcatgatattaattgtgtggcaatcatccaagggaaggggaatcaccgctatgtc
tgtggagctgatgagaaagtggccagagtgtttgaagctccattatcttttttgaagaca
ttgaattgtgctgtttcacaggaatccgacatcccagaagacaaccaaatggatgttcag
atcttgggagctaatatgtctgctcttggtttatcccagaaacccatatatgttaatgct
gtgcaagagttttcgcagagaccaagcagtsaaggtatcgacacacttgaaactgttcct
gaagcagtcccagttatgttgactgaacctcctattgaagagcaattggcatggcataca
ctgtggccagagtcccacaaactttatggtcatggaaatgagttgttctctctatgttgy
gaccatgagggaaagctagtcgcttcttcctgcaaggctcagacagtttcagtagcagag
atatggctatgggaggttggttcgtggaaggcagttggccgcctacagtctcatagctta
actgtgacacagatgtccttctcgcatgatgacagcttacttttgtccgtatctagagat
cgccatttctctgttttctccatcaaacttaaaggggtggatgaaatctgttatgacctt
ctggcgaggcaagaggctcacaaaagaataatatgggcatgctcttggaacccatttggc
catgaatttgcaactggctctagagacaagactgtgaaagtttgggctgtggag
>PAFTOL004629
aagggtgtcacatgcatctctggaataatgttgtccgcaaatgaagccgtttttgcatca
acttcttctgatggtactgttaacatctgggaaatcatcctgccaatgactgttgsagga
gagtgcagattatcatgtattgaatctctgtctgttggctcaaaaacgatggttgcactt
gcattagcggagttgccgggtaatacaggtcatatagtcctggccatggggggtctggat
aacaagattcatctctactgtggagagaggacaggaaagtttttccgtgcttgtgagttg
aaagggcattcagattggattcgaagtttggacttctgtctgcctatagttgcgaatggg
acaagaaagagtttactgttggtgagttcatctcaggacagaaccatacgcatatggaaa
atggtgttacgtgaaccgtcagatgagaggaaagatgtaattggcctggcgtcttatatt
gaaggtcctgtgctttgtgctggcccttcctcctatcagatatctttggagtctctccta
attggtcatgaagattgggtgtattcagttcagtggaagccaccttcagttgcatttgca
gatggaaaagaatacattcaacctcaaaccatkttatcagcatccatggacaaaaccatg
atgatatggcaacctgagaggacaactggtatctggatgaatgtcgttactgttggagaa
ctcagtcattgtgctttgggattttatggtgggcattggggtccaaatggggatgccata
ctggcacacggatatggtgggtctttccatctctggagaaatgtcggtcttgattctgag
aattggcagccccagaaggttccttctgggcaccattctgttgtatctgatattgcgtgg
gccagatctggcaaattcttgctgtcggtcagtcacgatcagacaactcgaattttcgct
ccatggttgaatcataagggggatcagaactcctggcacgaaatagctcgtcctcaagta
catggtcatgatattcattgtgtggcaatcatccaagggaaggggaatcaccgctttgtc
tgtggagctgatgagaaagtggccagagtgtttgaagctccgttgtcttttttgaagaca
ctgaattgtgctgcttcacaggaatccgacatccaagaagacaaccaaatggatgttcag
atcttgggagctaatatgtctgctcttggtttatcccagaaacccatatatgttcatgct
gtgcaagaggtttcacagagaccaagcagtgaaggtatcaacacacttgaaaccgttcct
gaagcagtccctgttatgttgactgaacctcctattgaagagcaattggcatggcataca
ttgtggccagagtcccacaaactttatggtcatggaaatgagttgttctctctatgttgt
gaccacgagggaaagctagtggcttcttcctgcaaggctcagacagtttcagtggcagag
atatggctatgggaggttgggtcatggaaggcagttggccgtctacagtctcatagctta
accgtgacacagatggccttctcgcatgatgacagcttacttttgtcggtatctagagat
cgtcatttttctgttttctccattaaacgtaaaggtgtgaacgaaatctgttatgacctt
ctagcgaggcaggaggctcacaaaagaataatatgggcatgctcttggaatccatttggc
catgaatttgcaactggctctagagacaagactgtgaaagtttgggctgtggag
>PAFTOL004631
aagggtgtcacatgcatctctggaataatgttgtctgcaaatgaagccgtttttgcatca
acttcttctgatggtactgttaacatctgggaaatcatcctgccaatgactgttgsagga
gagtgcagattatcatgtattgaatctctgtttgttggctcaaaaacgatggttgcactt
gcattagcagacttgccggataatacagggcatgtagtcctggctatggggggtctggat
aacaagattcatctctactgtggagagaggacaggaaagkttttccgtgcttgtgagttg
aaagggcattcagattgggttcgaagtttggacttctctctgcctatagttgcgaatggg
acaagaaatagtttactgttggtgagttcatctcaggacagaaccatacgcatatggaaa
atggtgttacgtgaaccatcagatgagaggaaagatgtaattggcctggcrtcttatatt
gaaggtcctgtgctttgtgcaggcccttcctcctatcagatatctttggagtctctccta
attggtcatgaagattgggtgtattcggttcagtggaagccatcttcagttgcatctgca
gatggaaaagaatacattcaacctcaaagcattttatcagcatccatggacaaaacaatg
atgatatggcaacctgagaggacaactggtatctggatgaatgtcgttactgttggagag
ctcagtcattgtgctttgggattttatggtgggcattggggtccaaatggggatgccata
ctggcgcatggatatggtgggtctttccatctctggagaaatgtcggtcttgattctgag
cattggcggccccagaaggttccttctggacaccattctgttgtatctgatattgcatgg
gccagatctgggaaatttttgctgtcggtcagtcacgatcagacaactcgaattttcgct
ccatggtcgaatcatgagggggatcagaactcctggcacgaaatagctcgtcctcaagta
catggtcatgatattaattgtgtggcaatcatccaagggaaggggaatcmccgctttgtc
tgtggagctgatgagaaagtggccagagtgtttgaagctccgttgtcttttttgaagaca
ttgaattgtgctgtttcacaggaatccgacatccaagaagacaaccaaatggatgttmag
atcttgggggctaatatgtctgctcttggtttatcccagaaacccatatatgttcatgct
gtgcaagaggtttcacagagaccaagcagtgaaggtatcgacacacttgaaaccgttcct
gaagcagtcccagttatgttgactgaacctcctattgaagagcaattggcatggcataca
ttgtggccagagtcccacaaactttatggtcatggaaatgagttgttctctctatgttgt
gaccacgggggaaagctagtcgcttcttcctgcaaggcgcagacagtttcagtggcagag
atatggctatgggaggttgggkcatggaaggcagttggccgtctacagtctcatagctta
accgtgacacagatggccttctcgcatgatgacagcttatttttgtcggtatctagagat
cgtcatttttctgttttctccattaaacgtaaaggtgtgaacgaaatctgttatgagctt
ctagcaaggcaagaggcccacaaaagaataatatgggyatgctcttggaatccatttggc
catgaatttgcaactggctctagagacaagactgtgaaagtttgggctgtggac
>PAFTOL004632
aagggtgtcacatgcatctctggaataatgttgtctgcaaatgaagccgtttttgcatca
acttcttctgatggtactgttaacatctgggaaatcatcctgccaatgactgttgsagga
gagtgcagattatcatgtattgaatctctgtccgttggctcaaaaacgatggtttcactt
gcattagcagagttgccgggtaatacagggcatatagtcctggccatggggggtctggat
aacaagattcatctctactgtggagagaggacaggaaagtttttccgtgcttgtgagttg
aaagggcattcagattggattcgaagtttggacttctctctgcctatagttgcgwatggg
acaagaaatagtttactgttggtgagttcatctcaggacagaaccatacgcatatggaaa
atggtgttacgtgaaccgtcagatgagaggaaagatgtaattggcctggcgtcttatatt
gaaggtcctgtgctttgtgctggcccttcctcctatcagatatctttggagtctctccta
attggtcatgaagattgggtgtattcagttcagtggaagccaccttcagttgcatctgca
gatggaaaggaatacattcaacctcaaagcattttatcagcatccatggacaaaaccatg
atgatatggcaacctgagaggacaactggtatctggatgaatgtcgttactgttggagaa
ctcagtcattgtgctttgggattttatggtgggcattggggtccaaatggggatgccata
ctggcacatggatatggtggatctttccatctctggagaaatgttggtcttgattctgag
aattggcagccccagaaggttccttctggacaccattctgttgtatctgatattgcatgg
gccagatctggtaaattcttgctgtcggtcagtcacgatcagacaactcgaatttttgct
ccatggttgaatcataagggggatcagaactcctggcacgaaatagctcgtcctcaagta
catggtcatgatattaattgtgtggcaatcatccaagggaaggggaatcaccgctttgtc
tgtggagctgatgagaaagtggccagagtgtttgaagctccgttgtcttttttgaagaca
ttgaattgtgctgtttcacaggaatccgacatccaagaagacaaccaaatggatgttcag
atcttgggagctaatatgtctgctcttggtttatcccagaaacccatatatgttcatgct
gtgcaagaggtttcacagagaccaagcagtgaaggtattgacacacttgaaaccgttcct
gaagcagtcccagttatgttgactgaacctcctattgaagagcaattggcatggcataca
ttgtggccagagtcccacaaactttatggtcatggaaatgagttgttctctctatgytgt
gaccatgagggaaagctagtcgcttcttcctgcaaggctcagacagtttcagtggcagag
atatggctatgggaggttgggtcatggaaggcagttggccgtctacagtctcatagctta
accgtgacacagatggccttctcgcatgatgacagcttacttttgtcggtatctagagat
cgtcatttttctgttttctccattaaacgtaaaggtgcgaacgaaatctgttatgacctt
ctagcgaggcaagaggctcacaaaagaataatatgggcatgctcttggaacccatttggc
catgaatttgcaactggctctagagacaagactgcgaaagtttgggctgtggag
>PAFTOL004633
aagggtgtcacatgcatctctggaataatgttgtctgcaaatgaagctgtttttgcatca
acttcttctgatcgtacggttaacatctgggaaatcatcctgccaatgactgttggagga
gagtgcagattatcatgtatygaatctctgtctgttggctcaaaaacgatggttgcactt
gcattagcrgagttgccgggtaatacagrgcatatagtcctggccatggggggtctggat
aacaagattcatctctactgtggagagaggacaggaaagttttttcgtgcttgtgagttg
aaagggcattcagattggattcgaagtttggacttctctctgcctatagttgcgaacrgg
acaagaaatagtttactgttggtgagttcatctcaggacagaaccatacgcatatggaaa
atggtgttacgtgaaccgtcagatgagaggaaagatgtaattggcctggcatcttatatt
gaaggtcctgtgctttgtgctggcccttcctcctatcagatatctttggagtctcttcta
attggtcatgaagattgggtgtattcagttcagtggaagccaccttcagttgcatctgca
gatggaaaagaatacattcaacctcaaagcattttatcagcatccatggacaaaaccatg
atgatatggcaacctgagaggacaactggtatctggatgaatgtcgttactgttggagaa
ctcagtcattgtgctttgggattttatggtgggcattggggtccaaatggggatgccata
ctggcacatggatatggtgggtctttccatctctggagaaatgtcggtcttgattctgag
aattggcagccccagaaggttccttctggacaccattctgttgtrtctgatattgcatgg
gccagatctggcaaattcttgctgtcggtcagtcatgatcagacaactcgaattttcgct
ccatggttgaatcataagggggatcagaactcctggcacgaaatagctcgtcctcaagta
catggtcatgatattaattgtgtggcaatcatccaagggaaggggaatcaccgctttgtc
tgtggagctgatgagaaagtggccagagtgttcgaagctccgctgtcttttttgaagaca
ttgaattgtgctgcttcacaggaatccgacatccaagaagacaaccacatggatgttcag
atcttgggagctaatatgtctgctcttggtttatcccagaaacccatatatgttcatgct
atgcaagaggtttcacagagaccaagtagtgaaggtatcgacacacttgaaaccgttcct
gaagcagtcccagttatgttgactgaacctcctattgaagagcaattggcatggcataca
ttgtggccagagtcccacaaactttatggtcatggaaatgagttgttctctctatgttgt
gaccatgagggaaagctagtcgcttcttcctgcaaggctcagacagtttcagtggcagas
atatggctatgggaggttgggtcatggaaggcagttggccgtctacagtctcatggctta
actgtgacacagatggccttctcgcatgatgacagcttacttttgtcggtatctagagat
cgtcatttttctgttttctscattaaacgtaaaggtgtgaacgaaatctgttatgacctt
ctagcgaggcaagaggctcacaaaagaataatatgggcatgctcttggaatccatttggc
catgaatttgcaactggctctagagacaagactgtgaaagtttgggctgtggag
>PAFTOL004634
------------------------------------------------------------
---------------gttattagt---------------------ctaattttyycagga
gagtgcagattatcatgtatygagtctctgtctgttggctyaaaaacratggttgcactt
gcatyagtggagttgctgkgtaatacarggcaygtagtcctggccatggggggtctggat
aacaagattcatctctactgtggagagaggacaggaaagttttyccgtgcttgtgarttg
aaagggcattcagattggattcgaagtttggacttctctctgcctatagttrckaatggg
ayaagaaatagtttactgttggtgagttcatctcaggacagarccatacgcatatggaaa
gtggtgttaygtgaacygtcaratgagaggaaagatgtaattggcctggcrtcttatatt
gaaggtcctrtgctttgtgctggcccttsctcctatcagatatstttggagtctctccta
attggtcatgaagattgggtgtattcagttcagtggaarccaccttcagttgcatctkca
gatggaraagaatacattcaacctcaaagcattttatcagcatcyatggacaaaaccatr
atgatatggcaacctragaggacaactggtatctrgatgaatgtygttactgttggagaa
ctcmgtcattgtgctttrggattttatggtgggcattrgggtccaaatggggatgccata
ctggcgcatggatatggtgggtctttccatctctggagaaatgtyggtcttgattctgag
aattggcagcccyagaaggttccttctggrcaycrttctrttgtatctgatattrcatgg
gccagatccggcaaattcttrctgtcggtcagtcacgatcagacaactcgaattttcact
ccatggttgaatcrtaagggggatcagaactcctggcatgaratagctcgacctcaagta
catggtcatgatattaattgtgtggcaatcatccaaggraaggggaatcaccgctttgtc
tgtggagctgatgagaaagtggccagagtgtttgaagctccgttgtcttttttgaagaca
ttgaattgtgctgcttcaagrgaatccaacatcgaagaagacaaccaartggatgttcag
atcttgggagctaatatgtctgctcttggtttatcccagaaacccatatatgttcatgct
gtgcaagaggtttcacagagactaagcagtgaaggtattgacacacttgaaaccgttcct
gaagcagtcccggttatgttgactgaacctcctattgaagagcaattggcatggcataca
ttgtggccagagtcccacaaactttatggtcatgggaatgagttgttctctctatgttgt
gaccacgagggtaagctagtcgcttcttcctgcaaggctcaaacagtttcagtggcagag
atatggctatgggaggttgggtcatggaaggcagttggccgtctacagtctcatagctta
accgtgacacagatagccttctctcatgatgacagcttacttttgtcggtatctagagat
cgtcatttwtctgttttttccattaaacgtaaaggtgtgaaccaaatctgttatgacctt
ctagcgaggcaagaggctcacaaaagaataatatgggcatgctcytggaatccattcggc
catgaatttgcaactggctctagagacargactgtgaaagtttgggctgtggag
>PAFTOL004635
------------------------------------------------------------
---------------------------------------------------------gga
gagtgcagattatcgtgtatggagtctctgtctgttggctcaaaaacgatggttgcactt
gcattagtggagttgctgggtaatacagggcatgtagtcctggccatggggggtctggat
aacaagattcatctctactgtggagagaggacaggaaagtttttccgtgcttgtgag---
------------------------------------------------------------
------------------------------------------------------------
------------------------------------------------------------
---------------------ggcccttcctcctatcagatatctttggagtctctccta
attggtcatgaagattgggtgtattcagttcagtggaagccaccttcagttgcatctgca
gatggaaaagaatacattcaacctcaaagcattttatcagcatccatggacaaaaccatg
atgatatggcaacctgagaggacaactggtatctggatgaatgtagttactgttggrgaa
ctcagtcatygtgctttgggattttatggtgggcattggggtccaaatgggratgccata
ctggcgcatggatatggtgggtctttccatctctggagaaatgtcggtcttgattctgag
aattggcagccccagaaggttccttctggacaccattctgttgtatctgatattgcatgg
gccagatctggcaaattcttgctgtcggtcagtcacgatcagacaactcgaattttcgct
ccatggttgaatcataacggggatcagagctcctggcatgaaatagctcgtcctcaagta
catggtcatgatattaattgtgtggcaatcatcctagggaaggggaatcaccgctttgtc
tgtggagctgatgagaaagtggccagagtgtttgaagctccgttgtcttttttgaagaca
ttgaattgtgctgcttcaaaggaatccgacatygaagaagacaaccaaattgatgttcag
atcttgggagctaatatgtctgctcttggtttatcccagaaacccatatatgttcattct
ttac--------------------------------------------------------
------------------------------------------------------------
------------------------------------------------------------
----------------------------------aggctcagacagtttcagtggcagag
atatggctatgggaggttgggtcatggaaggcagttggccgtctacagtctcatagctta
accgtgacacagatggccttctctcatgatgacagcttacttttgtcggtatctagagat
cgtcatttttctgttttttccattaaacgtaaaggt------------------------
------------------------------------------------------------
------------------------------------------------------
>PAFTOL004636
------------------------------------------------------------
---------------gtaattagt---------------------ctaatttttccagga
gggtgcagattatcatgtattgaatctctgtctgttggctcaaaaacgatggttgcactt
gcattagcggagttgccgggtaatacaggscatatagtgctggccatggggggtctggat
aacaagattcatctctactgtggagagaggacaggaaagtttttccgtgcttgtgagttg
aaagggcattcagattggattcgaagtctggacttctctytgcctatagttgcgaatggg
acaagaaatagtttactgttggtgagttcatctcaggacagaaccatgcgcatatggaaa
atggtgttacgtgaaccgtcagatgagaggaaagatgtaattggcctggcgtcttatatt
gaaggtcctgtgctttctgctggccgttgctcctatcagatatctttggagtctctcctg
gttggtcatgaagattgggtgtactcagttcagtggaagccaccttcagttacacttgcc
gatggaaaggaggtcattcaacctcaaagcattttatcagcatccatggacaaaactatg
atgatatggcaacctgagaggacaactggtatctggatgaatgtcgttgctgttggagaa
ctcagtcattgtgctttgggattttatggtgggcattggggtccaaatggggatgccatc
ctggcacatggatatggtgggtctttccatctctggagaaatgtctgtcttgattctgaa
aattggcagccccagaaggttccttctggacaccattctgttgtatctgatattgcatgg
gccagatctggtaaattcttgttgtcggtcagtcatgatcagacaactcgaattttcgct
ccatggttgaatcataagggaggtcagaactcctggcacgaaatagctcgtcctcaagta
catggtcatgatattaattgtgtggcaatcatccaagggaaggggaatcaccgctttgtc
tgtggagctgatgagaaagtggccagagtgtttgaagctccattgtcttttttgaagaca
ttgaattgtgctgtttcacaagaatcggacatccaagaagacaaccaaatggatgttcag
atcttgggagctaatatgtctgctcttggtttatcccagaaacccatatatgttaatgct
gtgcaggagttttcgcatagaccaagcagtgaaggtatcgacacacttgaaaccgttcct
gaagcagtcccagttatgttgactgaacctcctgttgaagagcaattggcatggcataca
ctgtggccagagtcccacaaactttatggtcatggaaatgagttgttctctctatgttgt
gaccacgagggaaagctagtcgcttcttcctgcaaggctcagacagtttcagtggcagag
atatggctatgggaggttggttcgtggaaggcagttggccgtctacagtctcatagctta
actgtgacacagatgtccttctcgcatgatgacaggttacttttgtctgtatctagagat
cgtcatttctctgttttctccatcaaatttaaaggtgtggatgaaatctgttatgacctt
ctagcgaggcaagaggctcacaaaagaataatatgggcatgctcttggaacccatttggc
catgaatttgcaactggctctagagacaagactgtgaaagtttgggctgtggag
>PAFTOL004637
aagggtgtcacatccatctctggaataatgctgtctgcaaatgaagcaatttttgcatca
acttcttctgatggtactgttaacatctgggaaatcatcctgccaatgactgttggagga
gagtgcagattatcatgtattgaatctctgtctgttggttcaaaaacgatggttgcactt
gcattagcagagttgctgggtcatacagggcgtatagtcctggccatggggggcctggat
aacaagattcatctgtattgtggagagaggacaggaaagtttgttcgtgcttgtgaattg
aaagggcattcagattggattcgaagtttggacttctctctgcctatagttgcaaatggg
ccaagaaatagtttactgttagtgagttcatctcaggacaaaaccatacgcatatggaaa
atggtgttacgtgaaccctcagatgagaggaaagatgtaataggcctggcgtcttatatt
gaaggtcctgtgctttctgctggcccatcctcctatcagatatctttggagtctctcctt
attggtcatgaagattgggtatattcagttcagtggaagccaccttcagttacatctgca
gatggaacagaatacattcaacctcaaagcattttatcagcatccatggacaaaaccatg
atgatatggcaacctgagaagacaactggtatctggttgaatgtcgttactgttggagaa
ctcagtcattgtgctttgggattttatggcgggcactggggtccaaatggggatgccata
ctggcacatggatatggtggggctttccatctctggaaaaatgtcggtgttgattctgag
aattggcagccccagaaggttccttctggacaccattctgttgtatcggatattgcatgg
gccagatctgggaaattcttgctgtcggtcagtcacgaccagacaactcgaatttttgct
ccatggttgaatcataagggagatcagaactcctggcacgaaattgctcgtcctcaagta
catggtcatgatattaattgtgtggcaatcatccaagggaaggggaatcaccgctttgtc
tgtggagctgatgagaaagtggccagagtgtttgaagctccgttgtcctttttgaagaca
ttgacttgtgctgtttcacaggaatccgacatccaagaatacaaccaaatggatgttcag
atcttgggagctaatatgtctgctcttggtttatcccagaaacctatatatgttcatgct
gtgcaagaggcttcacagagaccaaacagtgaaggtattgacacgcttgaaaccgttcct
gaagcagtcccagttaccttgactgaacctcctattgaagagcaattggcatggcataca
ttgtggccagagtcccacaaactttatggtcatggaaatgagttgttctctctatgttgt
gaccatgggggaaagctagttgcttcttcctgcaaggctcagacagtttcagtggcagaa
atatggctatgggaggttggttcatggaaggccgttggccgtctacagtctcatagctta
actgtgacacagatggcgttctcacatgatgacagcttacttttgtctgtatctagggat
cgtcatttctctgttttctccatcaaacgtaaaggtgtggatgaaatcagttatgacctt
ctagcacggcaagaggctcacaaaagaataatatgggcatgctcttggaacccatttggc
catgaatttgcaactggctctagagacaagaccgtgaaagtttgggctgtggag
>PAFTOL004638
aagggtgtcacatgcatctctggaataatgttgtctgcaaatgaagccgtttttgcatca
acttcttctgatggtactgttaacatctgggaaatcatcctgccaatgactgttgsagga
gagtgcagattatcatgtattgaatctctgtttgttggctcaaaaacgatggttgcactt
gcattagcagagttgctggatratacagggcatgtagtcctggctatggggggtctggat
aacaagattcatctctactgtggagagaggacaggaaagtttttccgtgcttgtgasttg
aaagggcattcagattggattcgaagtttggacttctctctgcctatagttgcgaatggg
acaagaaatagtttmctgttggtgagttcatctcaggacagaaccatacgcatatggaaa
atggtgttaygtgaaccatcagatgagaggaaaaatgtaattggcctggcgtcatatatt
gaaggtcctgtgctttgtgctggcccttcctcctatcagatatctttggagtctctccta
attggtcatgaagattgggtgtattcagttcagtggmagccatcttcagttgcatctgca
gatggaaaagaatacattcaayctcaaagcattttatcagcatccatggacaaaacaatg
atgatatggcaacctgagaggacaactggtatctggatraatgtcgttactgttggagaa
ctcagtcattgtgctttgggattttatggtgggcattggggtccaaatggggatgccata
ctggcacatggatatggtgggtctttccatctctggagaaatgtcggtcttgattctgag
mattggcaaccccagaaggttccttctggacaccattctgttgtatctgatattgcatgg
gccagatctggtaaattcttgctgtcggtcagtcatgatcagacaactcgaattttcgct
ccatggttgaatcataagggggatcagaactcctggcacgaaatagctcgtcctcaagta
catggtcatgatattaattgtgtggcaatcatccaagggaaggggaatcaccgctttgtc
tgtggagctgatgagaaagtggccagagtgtttgaagctccgttgtcttttttgaagaca
ttgaattgtgctgtttcacaggaatccgacatccaagaagacaaccaaatggatgttcag
atcttgggggctaatatgtctgctcttggtttatcccagaaacccatatatgttcatgct
gtgcaagaggtttcacagagaccaagcagtgaaggtatcracacacttgaaaccgttcct
gaagcagtcccagttatgttgactgaacctcctattgaagagcaattggcatggcataca
ttgtggccagagtcccacaaactttatggtcatggaaatgagttgttmtctctatgttgt
gaccacgggggaaagctagtcgcttcttcctgcaaggctcagacagtttcagtggcagag
atatggctatgggaggttgggtcatggaaggcagttggccgtctacagtctcatagctta
accgtgacacagatggccttctcgcatgatgacagcttacttttgtcggtatctagagat
cgtcatttttctgttttctccattaaacgtaaaggtgtgaacgaaatctgtcatgagctt
ctagcaaggcaagaggctcacaaaagaataatatgggcatgctcttggaatccatttggc
catgaatttgcaactggctctagagacaagactgtgaaagtttgggctgtggac
>PAFTOL004639
------------------------------------------------------------
---------------gttattagt---------------------ctaatttttccagga
gagtgcagattatcatgtattgaatctctgtctgttggctcaaaaacaatggttgccctt
gcattagcrgagttgccgggtaatacagggcatrtagtcctggcgatggggggtctggat
aacaagattcatctctactgtggagagaggacaggaaagkttttccrtgcttgtgagttg
aaagggcattcagattggattcgaagtttggacttctctctgcctatagttgcgaatggg
acaagaaatagtttactgttggtgagttcatctcaggacagaaccatacgcatatggaaa
atggtgttacgtgaaccgtcagatgagaggaaagatgtaattggcctggcgtcttatatt
gaaggtcctgtgctttgtgctggccgttcctcctatcagatatctttggagtctctccta
attggtcatgaagattgggtgtattcagttcagtggaagccaccttcagttgcatctgca
gatggaaaagaatacattcaacctcaaagcattttatcagcatccatggacaaaaccatg
atgatatggcaacctgagagaacaactggtatctggatgaatgtcgttactgttggagaa
ctcagtcattgtgctttgggattttatggtgggcattggggtccaaatggggatgccata
ctggcacatggatatggtggatctttccatctctggagaaatgttggtcttgattctgag
aattggcagccccagaaggttccttctggacaccattctgttgtatctgatattgcatgg
gccagatctggtaaattcttgctgtcggtcagtcatgatcagacaactcgaattttcgct
ccatggttgaatcataagggggatcagaactcctggcacgaaatagctcgtcctcaagta
catggtcatgatattaattgtgtggcaatcatccaagggaaggggaatcaccgctttgtc
tgtggagctgatgagaaagtggccagagtgtttgaagctccgttgtcttttttgaagaca
ttgaattgtgctgtttcacaggaatccgacrtccaagaagacaaccaaatggatgttcag
atcttgggagctaatatgtctgctcttggtttatcccagaaacccatatatgttcatgct
gtgcaagrggtttcacagagaccgagcagtgaaggtattgacacacttgaaaccgttcct
gaagcagtcccagttatgttgactgaacctcctattgaagagcaattggcatggcataca
ttgtggccagagtcccacaaactttatggtcatggaaatgagttgttctctctrtgttgt
gaccaygagggaaagctggtcgcttcttcctgcaaggctcagacagtttcagtggcagag
atatggctatgggaggttgggtcatggaaggcagttggccgtctacagtctcatagctta
accgtgacacagatggccttctcgcatgatgacagcttacttttgtcrgtatctagagat
cgtcatttttctgttttctccattaaacgtaaaggtrtgaacgaaatctgttatgacctt
ctagcgaggcaagaggctcacaaaagaataatatgggcatgctcctggaacccatttggc
catgaatttgcaactggctctagagacaagactgtgaaagtttgggctgtggag
>PAFTOL004640
------------------------------------------------------------
---------------gttattagt---------------------ctaatttttccagga
gagtgcagattatcatgtattgaatctgtgtctgttggctcaaaaacgatggttgcactt
gcattagcagagttgccaggtaatacagggcatatagtcctggccatggggggtctggat
aacaagattcatctctactgtggagagaggacaggaaagtttttccgtgcttgtgagttg
aaagggcattcagattggattcgaagtttggacttctctctgcctatagttgcgaatggg
acaagaaatagtttactgttggtgagttcatctcaggacagaaccatacgcatatggaaa
atggtgttacgtgaaccgtcagatgagaggaaagatgtaattggcctggcgtcttatatt
gaaggtcctgtgctttgtgctggcccttcctcctatcakatatctttggagtctctccta
attggtcatgaagattgggtgtattcagttcagtggaagccaccttcagttgyatctgca
gatggaaaagaatacattcaacctcaaagcattttatcagcatccatggacaaaaccatg
atgatatggcaacctgagaggacaactggtatctggatgaatgtcgttactgttggagaa
ctcagtcattgtgctttgggattttatggcgggcattggggtccaaatggggatgccata
ctggcacatggatatggtgggtctttccatctctggagaaatgtcggtcttgattctgag
aattggcagccccagaaggttccttctggacaccattctgttgtatctgatattgcatgg
gctagatctggtaaattcttgctgtcggtcagtcacgatcagacaactcgaattttcgct
ccatggttgaatcataagggggatcagaactcctggcacgaaatagctcgtcctcaagta
catggtcatgatattaattgtgcggcaatcatccaagggaaggggaatcaccgctttgtc
tgtggagctgatgagaaagtggccagagtgtttgaagctccattgtcttttttgaagaca
ttgaattgtgctgtttcacaggaatccgacatccaagaagacaaccaaatggatgttcag
atcttgggagctaatatgtctgctcttggtttatcccagaaacccatatatgttcatgct
gtgcaagaggtttcacagagaccaagcagtgaaggtattgacacactggaaaccgttcct
gaagcagtcccagttatgttgactgaacctcctattgaagagcaattggcatggcataca
ttgtggccagagtcccacaaactttatggtcatggaaatgagttgttctctctatgttgt
gaccaygagggaaagctagtcgcttcttcctgcaaggctcagacagtttcagtggcagag
atatggctatgggaggttgggtcatggaaggcagttgggcgtctacagtctcatagctta
accgtgacacagatggccttctcgcatgatgacagcttacttttgtcggtatctagagat
cgtcatttttctgttttctccattaaacgtaaaggtgtgaacgaaatctgttatgacctt
ctagcaaggcaagaggctcacaaaagaataatatgggcatgctcttggaacccatttggc
catgaatttgcaactggctctagagacaagaccgtgaaagtttgggctgtggag
>PAFTOL004642
aagggtgtcacatgcatctctggaataatgttgtctgcaaatgaagccgtttttgcatca
acttcttctgatggtactgttaacatctgggaaatcatcctgccaatgactgttgsagga
gagtgcagattatcatgtattgaatctctgtttgttggctcaaaaacgatggttgcactt
gcattagcagagttgccggataatacagggcctgtagtcctggctatggggggtctggat
aacaagattcatctctactgtggagagagggcaggaaagtttttccgtgcttgtgagttg
aaagggcattcagattggattcgaagtttggacttctctctgcctatagttgcgaatggg
acaagaaatagtttactgttggtgagttcatctcaggacagaaccatacgcatatggaaa
atggtgttacgtgaaccatcagatgagaggaaagatgtaattggcctggcgtcttatatt
gaaggtcctgtgctttgtgctggcccttcctcctatcagatatctttggagtctcttcta
attggtcatgaagattgggtgtattcagttcagtggaagccatcttcagttgcatctaca
gatggaaaagaatacattcaacctcaaagcattttatcagcatccatggacaaaacaatg
atgatatggcaacctgagaggacaactggtatctggatgaatgtcgttactgttggagaa
ctcagtcattgtgctttgggattttatggtgggcattggggtccaaatggggatgccata
ctggcacatggatatggtgggtctttccatctctggagaaatgtcggtcttgattctgag
aattggcagccccagaaggttccctctggacaccattctgttgtatctgatattgcatgg
gccagatctggtaaattcttgctgtcggtcagtcacgatcagacaactcgaattttcgct
ccatggttgaatcataagggggatcagaactcctggcatgaaatagctcgtcctcaagta
catggtcatgatattaattgtgtggcaatcatccaagggaaggggaatcaccgctttgtc
tgtggagctgatgagaaagtggccagagtgttcgaagctccgttgtcttttttgaagaca
ttgaattgtgctgtttcacaggaatccgacatccaagaatacaaccaaatggatgttcag
atcttgggggctaatatgtctgctcttggtttatcccagaaacccatatatgttcatgct
gtgcaagaggtttcacagagaccaagcagtgaaggcctcgacacacttgaaaccgttcct
gaagcagtcccagttatgttgactgaacctcctattgaagagcaattggcatggcatacg
ttgtggccagagtcccacaaactttatggtcatggaaatgagttgttctctctatgttgt
gaccacgggggaaagctagtcgcttcttcctgcaaggctcagacagtttcagtggcagag
atatggctatgggaggttgggtcatggaaggcagttggccgtctacagtctcatagctta
actgtgacacagatggccttctcgcatgatgacagcttacttttgtcggtatctagagat
cgtcatttttctgttttctccattaaacgtgaaggtgtgaacgaaatctgttatgagctt
ctagcaaggcaagaggctcacaaaagaataatatgggcatgctcttggaatccatttggc
catgaatttgcaactggctctagagacaagactgtgaaagtttggggtgtggac
>PAFTOL004644
aagggtgtcacatgcatctctggaataatgttgtctgcaaatgaagctgtttttgcatca
acttcttctgatggtactgttaacatctgggaaattatcctgccaatgactgttggagga
gagtgcagattatcrtgtattgaatstctgtctgttggctcaaaaacgatggttgcactt
gcattagcrgagttgccgggtaatacagggcatatagtcctggccatggggggtctggat
aacaagattcatctctactgtggagagaggacaggaaagtttttccgtgcttgtgaattg
aaagggcattcagattgggttcgaagtttggacttctctstgcctatagttgcgaatggg
acaagaaatagtttactgttggtgagttcatctcaggacagaaccatacgcatatggaaa
atggtgttacgtgaaccgtcagatgagaggaaagatgtaattggcctggcgtcttatatt
gaaggtcctgtggctcgtgctggcccttcctcctatcagatatctttggagtctctccta
attggtcatgaagattgggtttattcagttcagtggaagccaccttcagttgcatctgca
gatggaaaagaatwcattcaacctcaaagcattttatcagcgtccatggacaaaaccatg
atgatatggcaacctgagaggacaactggtatctggatgaatgtcgttactgttggagaa
ctcagtcattgtgctttgggattttatggtgggcattggggtccaaatggggatgccata
ctggcacatggatatggtggctctttccatctctggagaaatgtcggtcttgattctgag
aattggcagccccagaaagttccttctggacaccattctgttgtatctgatattgcatgg
gccagatctggtaaattcttgctgtcggtcagtcacgatcagacaactcgaattttcgct
ccatggttgaatcataagggggatcagaactcctggcacgaaatagctcgtcctcaagta
catggtcatgatattaattgtgtggcaatcatccaagggaaggggaatcaccgctttgtc
tgtggagctgatgagaaagtggccagagtgtttgaagctccgttgtcttttttgaagaca
ttgaattgtgctgtttcacaggaatctgacatccaagaagacaaccaaatggatgttcag
atcttgggagctaatatgtctgctcttggtttatcccagaaacccatatatgttcatgct
gtgcaagaggtttcacagagaccaagcagtgaaggtatcgacacacttgaaaccgttcct
gaagcagtcccggttatgttgactgaacctcctattgaagagcaattggcatggcataca
ttgtggccggagtcccacaaactttatggtcatggaaatgagttgttctctctatgttgt
gaccatgagggaaagctagtcgcttcttcctgcaaggctcagacagyttcagtggcagag
atatggctatgggaggttgggtcatggaaggcagttggccgtctacagtctcatagctta
accgtgacacagatggccttctcgcatgatgacagcttacttttgtcggtatctagagat
cgtcatttttcygttttctccattaaacgtaaaggtgtgaacgaaatctgttatgacctt
ctagcgaggcaagaggctcacaaaagaataatatgggcatgctcttggaacccatttggc
catgaatttgcaactggctctagagacaagactgtgaaagtttgggctgtggag
>PAFTOL004646
aagggtgtcacatgcatctctggaataatgttgtctgcaaatgaagccgtttttgcatca
acttcttctgatggtactgttaacatctgggaaatcatcctgccaatgactkttgsagga
gagtgcagattatcatgtattgaatctctgtttgttggctcaaaaacgatggttgcactt
gcattagcagagttgccggataatacagggcatgtagtcctggctatggggggtctggat
aacaagattcatctctactgtggagagaggacaggaaagtttttccgtgcttgtgagttg
aaagggcattcagattgggttcgaagtttggacttctctctgcctatagttgcgaatggg
acaagaaatagtttactgttggtgagttcatctcaggacagaaccatacgcatatggaaa
atggtgttacgtgaaccatcagatgagaggaaagatgtaattggcctggcgtcttatatt
gaaggtcctgtgctttgtgcaggcccttcctcctatcagatgtctttggagtctctccta
attggtcatgaagattgggtgtattcggttcagtggaagccatcttcagttgcatctgca
gatggaaaagaatacattcaacctcaaagcattttgtcagcatccatggacaaaacaatg
atgatatggcaacctgagaggacaactggtatctggatgaatgtcgttactgttggagag
ctcagtcattgtgctttgggattttatggtgggcattggggtccaaatggggatgccata
ctggcacatggatatggtgggtctttccatctctggagaaatgtcggtcttgattctgag
cattggcggccccagaaggttccttctggacaccattctgttgtatctgatattgcatgg
gccagatctgggaaatttttgctgtcggtcagtcacgatcagacaactcgaattttcgct
ccatggtcgaatcatgagggggatcagaactcctggcacgaaatagctcgtcctcaagta
catggtcatgatattaattgtgtggcaatcatccaagggaaggggaatcaccgctttgtc
tgtggagctgatgagaaagtggccagagtgtttgaagctccgttgtcttttttgaagaca
ttgaattgtgctgtttcacaggaatccaacatccaagaagacaaccaaatggatgttcag
atcttgggggctaatatgtctgctcttggtttatcccagaaacccatatatgttcatgct
gtgcaagaggtttcacagagaccaagcagtgaaggtatcgacacacttgaaaccgttcct
gaagcagtcccagttatgttgactgaacctcctattgaagagcaattggcatggcataca
ttgtggccagagtcccacaaactttatggtcatggaaatgagttgttctctctatgttgt
gaccacgggggaaagctagtcgcttcttcctgcaaggcgcagacagtttcagtggcagag
atatggctatgggaggttgggtcatggaaggcagttggccgtctacagtctcatagctta
accgtgacacagatggccttctcgcatgatgacagcttacttttgtcggtatctagagat
cgtcatttttctgttttctccattaaacgtaaaggtgtgaacgaaatctgttatgagctt
ctagcaaggcaagaggctcacaaaagaataatatgggcatgctcttggaatccatttggc
catgaatttgcaactggctctagagacaagactgtgaaagtttgggctgtggac
>PAFTOL004647
aagggtatcacatgcatctctggaataatgttgtctgcaaatgaagccttttttgcatca
acttcttctgatggtactgttaacatctgggaaatcatcctgccaatgactgttggagga
gggtgcagattatcatgtattgaatctctrtctgttggctcaaaaacaatggttgcactt
gcattagcggagctgctgggtaatacagggcatatagtcctggccatggggggtctggat
aataagattcatctctactgtggagagaggacaggaaagttttttcgtgcttgtgagttg
aaagggcattcagattggattcgaagtttggacttctctctgcctatagttgcgaatggg
acaagaaatagtttgctgttggtgagttcatctcaggacagaaccatacgcatatggaaa
atggtgttacgtgaaccgtcaaatgagaggaaagatgtaattggccttgcgtcttatatt
gaaggtcctgtgctttcagctggcccttcctcctatcagatatctttggagtctctccta
attggtcatgaagattgggtgtattcagttcagtggaagccaccttcagttacatctgca
gatggaaaagaatacattcaacctcaaagcattttatcagcatccatggacaaaaccatg
atgatattgcaacctgagaggacaactggtatctggatgaatgtcgttactgttggagaa
ctcagtcattgtgctttgggattttatggtgggcattggggtccaaacggggatgccata
ctggcacatggatatggtgggtctttccatctctggagaaatgtcggtcttgattctgag
aattggcagccccagaaggttccttctgggcaccattctgttgtatctgatattgcatgg
gccagatctggtaaattcttgctgtcagtcagtcatgatcagacaactcgaattttsgct
ccrtkgktgmatcataagggagmtcagaactcctggcacgaaatagctcgtcctcaagta
catggtcatgatattaattgtgtggcaatcatccaaggaaaggggaatcaccgctttgtc
tgtggagctgatgagaaartggccagagtgtttgaagctccgttgtcttttttgaagaca
ttgaattgtgctgtttcacaggaatccgatgtccaagaagacaaccaaatggatgttcag
attttgggagctaatatgtctgctcttggtttatcccagaaacccatatatgttcatgct
gtgcaagaggtttcacagagaccaagcagtgaaggtatcgacacacttgaaaccgttcct
gaagcagtcccagtkacgttgactgaacctcctattgaagagcaattggcatggcataca
ttgtggccagagtcccacaaactttatggtcatggaaatgagttgttctctctatgttgt
gaccacgagggaaagctagttgcttcttcctgcaaggctcagacagcttcagtggcagag
atatggctatgggaggttgggtcatggaaggcagttggccgtctacagtctcatagctta
actgtgacacagatggccttctcgcatgatgacaacttacttttgtcggtatctagagat
cgtcatttctctgttttctccatcaaacgtaaaggtgcggatgaaattggttatgacctt
ctagcgaggcaagaggctcacaaaagaataatatgggcatgctcttggaatccatttgcc
cgtgaatttgcaactggctctagagacaagactctgaaagtttgggttgtggag
>PAFTOL004648
aagggtgtcacgtgcatctctggaataatgttgtctgtaaatgaagccgtttttgcatca
acttcttctgatggtactgttaacatctgggaaatcatcctgccaatgactgttggagga
gagtgcagattatcatgtactgaatctctgtctgttggctcaaaaacgatggttgcactt
gcattagcggagttgccgggtaatacagggcatatagtcctggccatggggggtctggat
aacaagattcatctctactgtggagagaggacaggaaagttttcccgtgcttgtgagttg
aaagggcattcagattggattcgaagtttggacttctctctgcctatagttgcgaatggg
acaagaaatagtttactgttggtgagttcgtctcaggacagaaccatacgcatatggaaa
atggtgttacgtgaaccgtcagatgagaggaaagatgtaattggcctggcgtcttatatt
gaaggtcctgtgctttgtgctggcccttcctcctatcagatatctttggagtctctccta
attggtcatgaagattgggtgtattcagttcagtggaarccaccttcagttgcatctacr
gatggaaaagaatacattcaacctcaaagcattttatcagcatccatggacaaaaccatg
atgatatggcaacctgagaggacaactggtatctggatgaatgtcgttactgttggagaa
ctcagtcattgtgctttgggattttatggtgggcattggkgtccaaatggggatgccata
ctggcacatggatatggtgggtctttccacctctggagaaatgttggtcttgattmtgag
aattggcagccccagaaggttccttctggacaccattctgttgtatctgatattgcatgg
gccagatctggtaaattcttgctgtcggtcagtcacgatcagacaactcgaattttcgct
ccatggttgaatcataagggggatcagaactcctggcacgaaatagctcgtcctcaagta
catggtcacgatattaattgtgtggcaatcatccaagggaaggggaatcaycgctttgtc
tgtggagctgatgagaaagtggccagagtgtttgaagctccattgtcttttttgaagaca
ttgaattgtgctgtttcacaggaatccgacatccaagaggacaaccaaatggatgttcag
atcttgggagctaatatgtctgctcttggtttatcccagaaacccatatatgttcatgct
gtgcaagaggtttcacagagaccaagcagtgaaggtattgacacacttgaaaccgttcct
gaagcagtcccagttatgttgactgaacctcctattgaagagcaattggcatggcataca
ttgtggccagagtcccacaaactttatggtcatggaaatgagttgttctcyctatgttgt
gaccacgagggaaagctrgtcgcttcttcctgcaaggctcagacagtttcagtrgcagag
atatggctatgggaggttgggtcatggaaggcagttggccgtctacagtctcatagctta
acygtgacacagatggccttctcgcatgacaacagcttacttttgtcagtatctagagat
cgtcatttttctgttttctccattaaacgtaaaggtgtgaaygaaatctgttatgacctt
ctagtgaggcargaggctcacaaaagaataatatgggcrtgctcttggaacccatttggc
catgaatttgcaactggctctagagacaagactgtgaaagtttgggctgtggag
>PAFTOL004649
aagggtgtcacatgcatctctggaataatgttgtctgcaaatgaagccgttttcgcatca
acttcttctgatggtactgttaacatctgggaaatcatcctgccagtgactattgsagga
gggtgcagattatcatgtattgaatctctgtctgttggcccaaaaacgatggttgcactt
gcattagcggagttgctgggtaatacagggcatatagtcctggccatggggggtctggat
aacaagattcatctctactgtggagagaggacaggaaagtttttccgtgcttgtgagttg
aaagggcattcagattggattcgaagtttggacttctctctgcctatagttgcgaakggg
acaagmaatrgtttactgttggtgagttcatctcaggacagaaccatacgcatatggaaa
atggtgttacgtgaaccgtcagatgagaggaaagatgtaattggcctggcatcttatatt
gaaggtcctgtgctttctgctggcygttgctcctatcagatatctttggagtctctccta
attggtcatgaagattgggtgtactcagttcagtggaagccaccttcagttacatctgca
gatggaaaagagtacattcarcctcaaagcattttatcagcatccatggacaaaaccatg
atgatatggcaacctgagaggacaactggtatctggatgaatgtcgttgctgttggagaa
ctcagtcattgtgctttgggattttatggtgggcattggggtccaaatggggatgccatc
ctggcacatggatatggtgggtctttccatctttggagaaatgtcggycttgatkccgag
aattggcagccccagaaggttccttctggacaccattctgttgtatctgatattgcatgg
gccagatctggtaaattcttgctgtcggtcagtcatgatcagacaactcgaattttcgct
ccatggttgaatcataagggagatcagaactcctggcacgaaatagctcgtcctcaagta
catggtcatgatattaattgtgtggcaatcatccaagggaaggggaatcaccgctttgtc
tgtggagctgatgagaaagtggccagagtgtttgaagctccattgtcttttttgaagacg
ttgaattgtgctgtttcacaggaatccgacatccaagaagacaaccaaatggatgttcag
atcttgggagctaatatgtccgctcttggtttatcccagaaacccatatatgttaatgct
gtgcaagagttttcgcagagaccaagcagtgaaggtatcgacacacttgaaaccgttcct
gaagcagtcccagttatgttgactgaacctcctattgaagagcaattggcatggcataca
ctgtggccagagtcmcacaaactttatggtcatggaaatgagttgttctctctttgttgt
gaccacragggaaagctagtcgcttcttcctgcmaggctcagacrgtttcagtggcagag
atatggctatgggaggttggttcrtggaaggcagttggccgtctacagtctcatagctta
actgtgacacagatgtccttctcrcatgatgacagcttacttttgtccgtatctmgagat
cgtcatttctctgttttctccatcaaacttaaaggtgtggatgaaatctkttatgacctt
ctagcgaggcaagaggctcacaaaagaataatatgggcatgctcttggaacccatttggc
catgaatttgcaactggctctagagacaagactgtgaaagtttgggctgtggag
>PAFTOL004652
aagggtgtcacatgcatctctggaataatgttgtctgctaatgaagctgtttttgcatca
acttcttctgatggtactgttaacatctgggaaatcatcctgccaatgactgttggagga
gagtgcagattatcatgtattgaatctctgtttgttggctcaaaaacgatggttgcactt
gcattagcagagttgctggacaatacagggcatgtagtcctggctatggggggtctggat
aacaagattcatctctactgtggagagaggacaggaaagtttttccgtgcttgtgagttg
aaagggcattcagattggattcgaagtttggacttctctctgcctatagttgcgaatggg
acaagaaatagtttactgttggtgagttcatctcaggacagaaccatacgcatatggaaa
atggtgttacgtgaaccatcagatgagaggaaagatgtaattggcctggcgtcatatatt
gaaggtcctgtgcttggtgctggcccttcctcctatcagatatctttggagtctctccta
attggtcatgaagattgggtgtattcagttcagtggaagccatcttcagttgcatctgca
gatggaaaagaatacattcaacctcaaagcattttatcagcatccatggacaaaacaatg
atgatatggcaacctgagaggacaactggtatctggatgaatgtcgttactgttggagaa
ctcagtcattgtgctttgggattttatggggggcattggggtccaaatggggatgccata
ctggcacatggatatggtgggtctttccatctctggagaaatgtcggtcttgattctgag
aattggcaaccccagaaggttccttctggacaccattctgttgtatctgatattgcatgg
gccagatctggtaaattcttgctgtcggtcagtcatgatcagacaactcgaattttcgct
ccatggttgaatcataagggggatcagaactcctggcacgaaatagctcgtcctcaagta
catggtcatgatattaattgtgtggcaatcatccaagggaaggggaatcaccgctttgtc
tgtggagctgatgagaaagtggccagagtgtttgaagctccgttgtcttttttgaagaca
ttgaattgtgctgtttcacaggaatccgacatccaagaagacaaccaaatggatgttcag
atcttgggggctaatatgtctgctcttggtttatcccagaaacccatatatgttcatgct
gtgcaagaggtttcacagagaccaagcagtgaaggtatcgacacacttgaaaccgttcct
gaagcagtcccagttatgttgactgaacctcctattgaagagcaattggcatggcataca
ttgtggccagagtcccacaaactttatggtcatggaaatgagttgttctctctatgttgt
gaccacgggggaaagctagtcgcttcttcctgcaaggctcagacagtttcagtggcagag
atatggctatgggaggttgggtcatggaaggcagttggctgtctacagtctcatagctta
accgtgacacagatggccttctcgcatgatgacagcttacttttgtcggtatctagagat
cgtcatttttctgttttctccattaaacgtgaaggggtgaacgaaatctcttatgagctt
ctagcaaggcaagaggctcacaaaagaataatatgggcatgctcttggaatccatttggc
catgaatttgcaactggctctagagacaagactgtgaaagtttgggctgtggac
>PAFTOL004653
aagggtgtcacatgcatctctggaataatgttgtctgcaaatgaagccgtttttgcatca
acttcttctgatggtactgttaacatctgggaaatcatcctgccaatgactkttgsagga
gagtgcagattatcatgtattgaatctctgtttgttggctcaaaaacgatggttgcactt
gcattagcagagttgccggataatacagggcatgtcgtcctggctatggggggtctggat
aacaagattcatctctattgtggagagaggacaggaaagtttttcagtgcttgtgagttg
aaagggcattcagattgggttcgaagtttggacttctctctgcctatagctgcgaatggg
acaagaaatagtttactgttggtgagttcatctcaggacagaaccatacgcatatggaaa
atggtgttacgtgaaccatcagatgagaggaaagatgtaattggcctggcgtcttatatt
gaaggtcctgtgctttgtgctggcccttcctcctatcagatatctttggagtctctccta
attggtcatgaagattgggtttattcagttcagtggaagccatcttcagttgcatctgca
gatggaaaagaatacattcaacctcaaagcattttatcagcatccatggacaaaacaatg
atgatatggcaacctgagaggacaactggtatctggatgaatgtcgttactgttggagag
ctcagtcattgtgctttgggattttatggtgggcattggggtccaaatggggatgccata
ctggcacatggatatggtgggtctttccatctctggagaaatgtcggtcttgattcagag
cattggcagccccagaaggttccttctggacaccattctgttgtatctgatattgcatgg
gccagatctggtaaatttttgctgtcggtcagtcacgatcagacaactcgaattttcgct
ccatggttgaatcataaggaggatcagaactcctggcatgaaatagctcgtcctcaagta
catggtcatgatattaattgtgtggcaatcatccaagggaaggggaatcaccgctttgtc
tgtggagctgatgagaaagtggccagagtgtttgaagctccgttgtcttttttgaagaca
ttgaattgtgctgtttcacaggaatccgacatccaagaagacaaccaaatggatgttcag
atattgggggctaatatgtctgctcttggtttatcccagaaacccatatatgttcatgst
gtgcaagaggtttcacagagaccaagcagtgaaggtattgacacacttgaaaccattcct
gaagcagtcccagttatgttgactgaacctcctattgaagagcaattggcatggcataca
ttgtggccagagtcccacaaactttatggtcatggaaacgagttgttctctctatgttgt
gaccacgggggaaagctagtcgcttcttcctgcaaggcgcagacagtttcagtggcagag
atatggctatgggaggttgggtcatggaaggcagttggccgtctacagtctcatagctta
accgtgacacagatggccttctcgcatgatgacagcttacttttgtcggtatctagagat
cgtcatttttctgttttctccattaaacgtaaaggtgtgaacgaaatctgttatgagctt
ctagcaaggcaagaggctcacaaaagaataatatgggcatgctcttggaatccatttggc
catgaatttgcaactggctctagagacaagactgtgaaagtttgggctgtg---
>PAFTOL004654
aagggtgtcacatgcatctctggaataatgttgtctgcaaatgaagccgtttttgcatca
acttcttctgatggtactgttaacatctgggaaatcatcctgccagtgactgttgsagga
grgtgcagattatcatgtattgaatctctgtctgttggctcaaaaacgatggttgcactt
gcattagcggagttgctggrtaatacagggcatatagtcctggccatggggggtctggat
aacaagattcatctctactgtggagagaggacaggaaagkttttccrygcttgtgagttg
aaagggcattcagattggattcgaagtttggacttctctctgcctatagttgcgaatggr
acaagaaatagtttactrttggtgagttcatctcaggacagaaccatacgcatatggaaa
atggtgttacgtgaacygtcagatgagaggaaagatgtaattggcctggcgtcttatatt
gaaggtcctgtgctttctgctggccgttcctcctatcagatatctttggagtctstccta
attggtcatgaagattgggtstactcagttcagtggaagccaccttcagttacatctgca
gatggaaaagagtacattcaacctcaaagcattttatcagcatccatggacaaaaccatg
atgatatggcaacctgagaggacaactggkatctggatgaatgtcgttgctgttggagaa
ctcagtcattgtgctttgggattttatggtgggcattggggtccaaatggggatgccatc
ctggcacatggatatggtgggtctttccatctctggaraaatgtcggtcttgattctgag
aattggcagccycagaaggttccttctggacaycattctgttgtatctgatattgcatgg
gccagatctggtaaattcttgctgtcggtcagtcatgatcagacaactcgaattttcgct
ccatggttgaatcataagggagatcagaactcctggcacgaaatagctcgtcctcaagta
catggtcatgatattaattgtgtggcaatcatccaagggaaggggaatcaccgctttgtc
tgtggagctgaygagaaagtggccagagtgtttgaagctccattgtcttttttgaagaca
ttgaattgtgctgtytcacaggaatccgacatccaagaagacaaccaaatggatgttcag
atcttgggagctaatatgtctgctcttggtttatcccagaaacccatatatgttaatgct
gtgcaagagttttcgcagagaccaagcagtgaaggtatcgwcacacttgaaaccgttcct
gaagcagtcccagttatgttgactgaacctcctattgaagagcaattggcrtggcataca
ctrtggccagagtcccacaaactttatggtcatggaaatgagttgttctctctatgttgt
gaccacaagggaaagctagtcgcttcttcctgcaaggctcagacagtttcagtggcagag
atatggctatgggaggttggttcrtggaaggcagttrgccgtctacagtctcatagctta
actgtgacrcagatgtccttctcrcatgatgacagcttacttttgtccgtatctagagat
cgtcatttctctgttttctccatcaaacttraaggtgtggatgaaatctgttatgacctt
ctagcgaggcaagaggctcacaaaagaataatatgggcatgctcttggaacccatttggc
catgaatttgcaactggctctagagacaagactgtgaaagtttgggctgtggag
>PAFTOL004657
aagggtgtcacatgcatctctggaataatgctgtcggcaaatgaagcaatttttgcatca
acttcttctgatggtagtgttaacatttgggaaatcwtcctgccaatgactgttggagga
gagtgcagattgtcatttattgaatctctgtctgttggttcaaaaacgatggttgccctt
gcattagcggagttgccgggtaatacagggcatgtagtcctggccatggggggtttggat
aacaagattcatctttactgtggagacaggacaggaaagtttgttcgtgcttgcgaattg
aaagggcattcggattggattcgaagcttggacttctctctgcctatagttgcacatggg
ataagaagtagtttactattagtgagctcatctcaggacagagccatacgcatatggaaa
atggtgttacgtgaatcctcagaggataggaaagatgtaattggcctggcctcttatatt
gaaggtcctgtgatttctgctggcccatcctcttatcagatttctttggagtccctccta
attggtcatgaagattgggtttactcagttcagtggaagcctccttctgttacatctgca
gatggaacagaatgcattcaacctcaaagcattttatcagcatccatggacaagaccatg
atgatatggcaacctgagaggacaactggcctctggatgaatgttgttactgttggagaa
ctcagtcattgtgcgttgggattttatggcggtcactggggttcaaatggggattccata
ctggcacatggatatggtgggtctttccatctctggagaaatgtcggtgttgattctgag
aattggcagccccagaaggttccttctggacaccattctgttgtatctgatattgcatgg
gccagatctggtaaattcttgctatctgtcagtcatgaccagacaactcgaattttcgct
ccatggttgaatcttaagggagatcagaactcctggcacgaaattgctcgtcctcaagta
catggtcatgatattaattgtgtggcaatcatccaaggcaaggggaatcaccgctttgtc
tgtggtgctgatgagaaagtggccagagtgtttgaagctccgttgtcttttttgaagaca
ttgaaktgtgccatttcacatgaatccgacatacaggaagacaaccaaatggatgttcag
atcttgggagctaacatgtctgctcttggtttatcccagaaacccatctatgttcatgct
gtgcaagagactccacagagatcaagcagtgaaggtattgacacgcttgaaactgtccct
gaagcagtcccagttaccttgactgaacctcctattgaagagcaattggcatggcataca
ttgtggcccgagtcccacaaactttatggtcatggaaatgagttgttctctctatgttgt
gaccacgagggaaagctagtcgcttcttcctgcaaggctcagacagtttcagtggcagag
atatggctatgggaggttgggtcatggaaggcagttggccgtctacggtctcatagctta
actgtgacacaaatggctttctcacatgatgrcagcttacttttgtctgtatctagggac
cgtcatttctctgttttctccatcaaacgtaaaggggcggatgaaatctgttatgacctt
ctagcgaggcaagaggctcacaaaagaataatatgggcatgctcttggaacccatttggc
catgaatttgtaaccggctctagagacaagaccgtgaaggtttggactctggag
>PAFTOL004658
------------------------------------------------------------
---------------gttattagt---------------------ctaatttttccagga
gggtgcagattatcatgtattgaatctctgtctgttggctcaaaaacaatggttgcactt
gcattagcggagctgctggctaatacagggcatataktcctggccatggggggtctggat
aacaagattcatctctactgtggagagaggacaggaaagttctttcgggcttgtgagttg
aaagggcattcagattggattcgaagtttggacttctctctgcctatagttgcgaatggg
acaagaaatagtttactgttggtgagttcatctcaggacagrascatacgcatatggaaa
ttggtgttacgtgaaccgtcagatgagaggaaagatgtaattggcctggcgtcttatatt
gaaggtcctgtgttttctgctggctcttcctcctatcagatatctttggagtctctccta
attggtcatgaagattgggtgtattcagttcagtggaagccaccttcggttacrtctgca
gatggaaaasaatacattcaacctcaaagcattttrtcagcatccatggacaaaaccatg
atgatatggcaacctgagaggacaactggtatctggatgaatgtcgttactgttggagaa
ctcagtcattgtgctttgggattttatggtgggcattggggtccaaatggggatgccata
ctggcacatggatatggtgggtctttccatctctggagaaatgtcggtcttgattctgag
aattggcagccccagaaggttccttctgggcaccattctgttgtatctgatattgcatgg
gccagatctggtaaattcttgctgtcagtcagtcatgatcagacaactcgaatttttgct
ccatggttgaatcataagggagatcagaattcctggcatgaaatagctcgtcctcaagta
catggtcatgatattaattgtgtggcaatsatccaagggaaggggaatcaccgctttgtc
tgtggagctgatgagaaagtggccagagtgtttgaagctccgttgtcttttttgaagaca
ttgaattgtgctgtttcacaggaatccgacrtccaagaagacaaccaaatggatgtkcag
atcttgggagctaatatgtctgctcttggtttatcccagaaacccatatatgttcatgct
gtgcaagaggtttcacagagaycaagcagygaaggtgtcgacacacttgaaaccgttcct
gaagcagtcccagttacgttgactgaacctcctattgaagagcaattggcatggcataca
ttgtggccagagtcccacaaactttatggtcatggaaatgagttgttctctctrtgytgt
gaccacgagggaaagctagtcgcttcttcctgcaaggctcagacagtttcagtggcagag
atatggctatgggaggttgggtcatggaaggcagttggccgtctacagtctcatagctta
actgtgacacagatggccttctcgcatgatgacagcttacttttgtcggtatctagagat
cgtcatttctctsttttctccatcaaacgtaaaggtgtggatgaaatctgttatgacctt
ctagcaaggcaagaggctcacaaaagaataatatgggcatgttcttggaacccatttggc
catgaatttgcaactggctctagagacaagactctgaaagtttgggctgtggag
>PAFTOL004660
------------------------------------------------------------
---------------gttattagt---------------------ctaatttttccagga
gggtgcagattatcatgtattgaatctctgtctgttggctcaaaaacaatggttgcactt
gcattagcggagctgctggctaatacagggcatatagtcctggccatggggggtctggat
aacaagattcatctctactgtggagagaggacaggaaagttctttcgggcttgtgagttg
aaagggcattcagattggattcgaagtttggacttctctctgcctatagttgcgaatggg
acaagaaatagtttactgttggtgagttcatctcaggacaggaccatacgcatatggaaa
ttggtgttacgtgaaccgtcagatgagaggaaagatgtaattggcctggcgtcttatatt
gaaggtcctgtgttttctgctggctcttcctcctatcagatatctttggagtctctccta
attggtcatgaagattgggtgtattcagttcagtggaagccaccttcggttacatctgca
gatggaaaagaatacattcaacctcaaagcattttatcagcatccatggacaaaaccatg
atgatatggcaacctgagaggacaactggtatctggatgaatgtcgttactgttggagaa
ctcagtcattgtgctttaggattttatggtgggcattggggtccaaatggggatgccata
ctggcacatggatatggtgggtctttccatctctggagaaatgtcggtcttgattctgag
aattggcagccccagaaggttccttctgggcaccattctgttgtatctgatattgcatgg
gccagatctggtaaattcttgctgtcagtcagtcatgatcagacaactcgaatttttgct
ccatggttgaatcataagggagatcagaattcctggcatgaaatagctcgtcctcaagta
catggtcatgatattaattgygtggcaatgatccaagggaaggggaatcaccgctttgtc
tgtggagctgatgagaaagtggccagagtgtttgaagctccgttgtcttttttgaagaca
ttgaattgtgctgtttcacaggaatccgacatccaagaagacaaccaaatggatgttcag
atcttgggagctaatatgtctgctcttggtttatcccagaaacccatatatgttcatgct
atgcaagaggtttcacagagcccaagcagcgaaggtgtcgacacacttgaaaccgtycct
gaagcagtcccagttacgttgactgaacctcctattgaagagcaattggcatggcataca
ttgtggccagagtcccacaaactttatggtcatggaaatgagttgttctctctgtgttgt
gaccacgagggaaagctagtcgcttcttcctgcaaggctcagacagtttcagtggcagag
atatggctatgggaggttgggtcatggaaggcagttggccgtctacagtctcatagctta
actgtgacacagatggccttctcrcatgatgacagcttacttttgtcggtatctagagat
cgtcatttctctgttttctccatcaaacgtaaaggtgtggatgaaatctgttatgacctt
ctagcgaggcaagaggctcacaaaagaataatatgggcatgttcttggaacccatttggc
catgaatttgcaactggctctagagacaagactctgaaagtttgggctgtggag
>PAFTOL004661
aagggtgtcacatgcatctctggaataatgctgtcggcaaatgaagcaatttttgcatca
acttcttctgatggtactgttaacatttgggaaatcatcctgccaatgactgttggagga
gagtgcagattgtcatttattgaatctctgtctgttggttcaaaaacgatggttgccctt
gcattagcggagttgccgggtaatacagggcatgtagtcctggccatggggggtttggat
aacaagattcatctttactgtggagacaggacaggaaagtttgttcgtgcttgcgaattg
aaagggcattcggattggattcgaagcttggacttctctctgcctatagttgcacatggg
ataagaagtagtttactgttagtgagttcatctcaggacagagccatacgcatatggaaa
atggtgttacgtgaatcctcagaggataggaaagatgtaattggcctggcctcttatatt
gaaggtcctgtgctttctgctggcccatcctcttatcagatatctttggagtccctccta
attggtcatgaagattgggtgtactcagttcagtggaagccaccttctgttacatctgta
gatggaacagaatgcattcaacctcaaagcattttatcagcatccatggacaagaccatg
atgatatggcaacctgagaggacaactggcctttggatgaatgttgttactgttggagaa
ctcagtcattgtgcgttgggattttatggtggtcactggggttcaaatggggattccata
ctggcacatggatatggtgggtctttccatctctggagaaatgtcggtgttgattctgag
aattggcagccccagaaggttccttctggacaccattctgttgtatctgatattgcatgg
gccagatctggtaaattcttgctgtctgtcagtcatgaccagacaactcgaattttcgct
ccatggttgaatcttaagggagatcagaactcctggcacgaaattgctcgtcctcaagta
catggtcatgatattaattgtgtggcaatcatccaaggcaaggggaatcaccgctttgtc
tgtggtgctgatgagaaagtggccagagtgtttgaagctccattgtcttttttgaagaca
ttgaattgtgccatttcacatgaatccgacatacaggaagacaatcaaatggatgttcag
atcttgggagctaacatgtctgctcttggtttatcccagaaacccatatatgttcatgct
gtgcaagagactccacagagatcaagcagtgaaggtattgacacgcttgaaactgtccct
gaagcagtcccagttaccttgactgaacctcctattgaagagcaattggcatggcataca
ttgtggcccgagtcccacaaactttatggtcatggaaatgagttgttctctctatgttgt
gaccacgagggaaagctagtcgcttcttcctgcaaggctcagacagtttcagtggcagag
atatggctatgggaggttgggtcatggaaggcagttggccgtctacggtctcatagctta
actgtgacacaaatggctttctcacatgatgacagcttacttttgtctgtatctagggac
cgtcatttctctgttttctccatcaaacgtaaaggggcggatgaaatcttttatgacctt
ctagcaaggcaagaggctcacaaaagaataatatgggcatgctcttggaacccatttggc
catgaatttgtaaccggctctagagacaagaccgtgaaggtttggactctggag
>PAFTOL004662
------------------------------------------------------------
---------------gttattagt---------------------ctaatttttccagga
gggtgcagattatcatgtattgaatctctgtctgttggctcaaaaacgatggttgcactt
gcattagcrgagttgctgggtaatacasggcatatagtcctggccatggggggtctggat
aacaagattcatctctactgtggagagagggcaggaaagtgggaccgtgcttgtgagttg
aaagggcattcagattggattcgaagtttggacttctctctgcctatagttgcgaatggg
acaagaaatagtttactgttggtgagttcwtctcaggacagaamcatacgcwtatggaaa
atggtgttacrtgaaccgtcagatgagaggaaagatgtaattggyctggcgtcttatatt
gaaggtcctgtgctttctgctggccgttgctcctatcagatatctttggagtctctccta
attggtcatgaagattgggtgtactcagttcagtggaagccaccttcagytacatctgca
gatggraaagwgtayattcaacctcaaagcattttatcagcatccatggacaaaaccatg
atgatatggcaayctgagaggacaactggtatctggatgaatgtcgttgctgttggagaa
ctcagtcattgtgctttgggrttttatggtgggcaytggggtccaaatggggatgccatc
ytggcacatggatatggtgggtctttccatctctggagaaatgtcggtcttgattctgag
aattggcagccccagaaggttccttctggacaycattctgttgtatctgatatygcatgg
gccagatctggtaaattcttgstgtcggtcagtcatgatcagacaactcgaattttcgct
ccatggttraatcataagggagatcagaactcctggcacgaaatagctcgtcctcaagta
catggtcatgatattaattgtgtggcaatmatccaagggaaggggaatcaccgctttgtc
tgtggagctgatgagaaagtggccagagtgtttgaagctccattgtcttttttgaagacr
ttgaattgtgctgtttcacmggaatcygacatccaagaagayaaccaaatggaygtkcag
atcttgggagctaatatgtctgctcttggtttatcccagaaacccatatatgttaatgct
gtgcaagagttttcgcagagaccaagcagtgaaggtatygacacacttgaaaccgttcct
gaagcagtcccagytatgttgactgaacctcctattgaagagcaattggcatggcataca
ctgtggccagagtcccacaaactttatggtcatggaaatgagttgttctctctatgttgt
gaccacragggaaagctagtcgcttcttcctgcaaggctcagacagtttcagtggcagag
atatggctatgggaggtyggttcrtggaagscagttggccgtctacagtctcatagctta
actgtgacacagatgtccttctcrcatgatgacagcttacttttgtccgtatctagagat
cgtcatttctctgttttctccatcaaacttaaaggtgtggatgaaatctgttatgacctt
ctagcgaggcaagaggctcacaaaagaataatatggkcatgctcttggaacccattyggc
catgaatttgcaactggctctagagacaagactgtcaaagtctgggctgtggag
>PAFTOL004664
------------------------------------------------------------
---------------gttattagt---------------------ctaatttttgcagga
gagtgcagattatcatgtattgaatctctgtttgttggctcaaaaacratggttgcactt
rcattagcagagttgccggataatacagggcatgtagtcctggctatggggggtctggat
aacaagattcatctstactgtggagagaggacaggaaagtttttccgtgcttgtgagttg
aaagggcattcagattgggttcgaagtttggacttctctctgcctatagttgcgaatggr
acaagaaatagtttactgytggtgagttcatctcaggacagaaccatacgcatatggaaa
atggtgttacgtgaaccatcagatgagaggaaagatgtaattgrcctggcgtcttatatt
gaaggtcctgtgctttgtgctggcccttcctcctatcagatatctttggagtctctccta
attggtcatgaagattgggtgtattcagttcagtggaagccatcttcagttgcatctgca
gatggaaaagaatacrttcaacctcaaagcattttatcakcatccatggacaaaacaatg
atgatatggcaacctgagaggacaactggtatctggatgaatgtcgttactgttggagag
ctcagtcattgtgctttgggattttatggtgggcattggggtccaaatggggatgccata
ctggcacatggwtatggtgggtctttccatctctggagaaatgtcggtcttgattctgag
cattggcrgccccagaaggttccttctggacaccattctgttgtatctgatattgcatgg
gccagatctggkaaawttttgctgtcggtcagtcacgatcagacaactcgaattttcgct
ccatggttgaatcataaggaggatcagaactcctggcacgaaatagctcgtcctcaagta
catggtcatgatattaattgtgtggcaatcatccaagggaaggggaatcaccgctttgtc
tgtggagctgatgagaaagtggccagagtgtttgaagctccrttgtcttttttgaagaca
ttgaattgtgctgtttcacaggaatccgacatccaagaagacaaccaaatggatgttcag
atcttgggggctaatatgtctgctcttggtttatcccagaaacccatatatgttcatgct
gtgcaagaggtttcacagagaccaagcagtgaaggtatcgacacacttgaaaccgttcct
gaagcagtcccagttatgttgactgaacctcctattgaagagcaattggcatggcataca
ttgtggccagagtcccacaaactttatggtcatggaaatgagttgttctctctatrttgt
gaccaygggggaaagctagtcgcttcttcctgcaaggcgcagacagtttcagtggcagag
atatggctrtgggaggttgggtcatggaaggcagttggccgtctacagtctcatagctta
accgtgacacagatrgccttctcgcatgatgacagcttacttttgtcggtatctagagat
cgtcatttttctgttttctccattaaacgtaaaggtgtgaacgaaatctgytatgagctt
cwagcaaggcaagaggctcacaaaagaataatatgggcatgctcttggaatccatttggc
catgaatttgcaactggctckagagacaagactstgaaagtttgggctgtggac
>PAFTOL004665
------------------------------------------------------------
---------------gttattagt---------------------ctaatttttccagga
gagtgcagattatcatgtattgaatctctgtctgttggctcaaaaacgatggttgcactt
gcattagcggagttgccggrtaatacagggcatatagtcctggccatggggggtctggat
aacaagattcatctctactgtggagagaggacaggaaagttttcccgtgcttgtgagttg
aaagggcattcagattggattcgaagtttggacttctctctgcctatagttgcgaatggg
acaagaaatagtttactgttggtgagttcatctcaggacagaaccatrcgcatatggaaa
atsgtgttacgtgaaccgtcagatgagaggaaagatgtaattggcctggygtcttatatt
gaaggtcctgtgctttgtgctggyccttcctcctatcagatatctttggagtctctccta
attggtcatgaagattgggtgtattcagttcagtggaagccaccttcagttgcmtctaca
gatggaaaagaatacattcaacctcaaagcattttatcagcatccatggacaaaaccatg
atgatatggcaacctgagaggacaactggtatctggatgaatgtygttactgttggagaa
ctcagtcattgtgctttgggattttatggtgggcattggggtccaaatggggatgccata
ctggcacatggatatggtgggtctttccatctctggagaaatgttggtcttgattctgag
aattggcagccccagaaggttccttctggacaccattctgttgtatctgatattgcatgg
gccagatctggtaaattcttgctgtcggtcagtcacgatcagacaactcgaattttcgct
ccatggttgaatcataaggrggatcagaactcctggcacgaaatagctcgtcctcaagta
catggtcacgatattaattgtgtggcaatcatccaagggaaggggaatcaccgctttgtc
tgtggagctgatgagaaagtggccagagtgtttgaagctccattgtcttttttgaagaca
ttgaattgtgctgtttcacaggaatccgacatccaagaagacaaccaaatggatgttcag
atcttgggagctaatatgtctgctcttggtttatcccagaaacccatatatgttcatgct
gtgcaagaggtttcacagagaccaagcagtgaaggtattgacacacttgaaaccgttcct
gaagcagtcccagttatgttgactgaacctcctattgaagagcaattggcatggcatact
ttgtggccagagtcccacaaactttatggtcatggaaatgagttgttctctctatgttgt
gaccacgagggaaagctagtcgcttcttcctgcaaggctcagacagtttcagtggcagag
atatggctatggaaggttgggtcatggaaggcagttggccgtctacagtctcatagctta
accgtgacacagatggccttctcgcaygatgacagcttacttttgtcggtatctagagat
cgtcatttttctgttttctccattaaacgtaaaggtgtgaacgaaatctgttttgacctt
ctagtgaggcaagaggctcacaaaagaataatatgggcatgctcttggaacccatttggc
catgaatttgcaactggctctagagacaagactctraaagtttgggctgtggag
>PAFTOL004666
------------------------------------------------------------
---------------gttattagt---------------------ctaatttttccagga
gagtgcagattatcatgtattgaatctctgtctgttggctcaaaaacgatggttgcactt
gcattagcagagttgccgggtaatacagggcatatagtcctggccatggggggtctggat
aacaacattcatctctattgtggagagaggacaggaaagttttcccgtgcttgtgagttg
aaagggcattcagattggattcgaagtttggacttctctctgcctatagttgcgaatggg
acaagaaatagtatactgttggtgagttcatctcaggatagaaccatacgcatatggaaa
atggtgttacgtgaaccgtcagatgagaggaaagatgtaattggcctggcgtcttatatt
gaaggtcctgtgctttgtgctggctcttcctcctatcagatatctttggagtctctccta
attggtcatgaagattgggtgtattcagttcagtggaagccaccttctgttgcatctgca
gatggaaaagaatacattcaacctcaaagcattttatcagcatccatggacaaaaccatg
atgatatggcaacctgagaggacaactggtatctggatgaacgtcgttactgttggagaa
ctcagtcattgtgctttgggattttatggtgggcattggggtccaaatggcgatgccata
ctggcacatggatacggtgggtctttccatctctggagaaatgtcggtcttgattctgag
aattggcagccccagaaggttccttctggacaccattctgttgtatctgatattgcatgg
gccagaaccggtaaattcttgctgtcagtcagtcacgatcagacaactagaattttcgct
ccatggttgaatcataagggggatcagaactcctggcatgaaatagctcgtcctcaagta
catggtcatgatattaattgtgtggcaatcatccaagggaaggggaatcaccgctttgtg
tgtggagctgatgagaaagtggccagagtgttcgaagctccattgtcttttttgaagaca
ttgaattgtgccgtttcacaggaatccgacatccaagaagacaaccaaatagatgtccag
atcttgggagctaatatgtctgctcttggtttatcccagaaacctatatatgttcatgct
gtgcgagaggtttcacagagaccaagcagtgaaggtatcgacacacttgaaaccgttcct
gaagcagtcccagttatgttgactgaacctcctattgaagagcaattggcatggcacaca
ttgtggccagagtcccacaaactttatggtcatggaaatgagctgttctctctatgttgt
gaccacgagggaaaactagtcgcttcttcctgcaaggctcagacagtttcagtggcagag
atatggctatgggaggttgggtcatggaaggcagttggccgtctacagtctcatagctta
accgtgacacagatggcgttctcgcatgatgacagcttacttttgtcggtatctagagat
cgtcatttttctgttttctccattgaacgcagaggtgtgaacgaaatctgttatgagctt
ctagcaaggcaagaggctcacaaaagaataatatgggcatgctcttggaatccatttggc
catgaatttgcaactggctctagagacaagactgtgaaagtttgggctgtggag
>PAFTOL004667
------------------------------------------------------------
---------------gttattagt---------------------ctaatttttscagga
gagtgcagattatcatgtattgaatctctgtctgttggctcaaaaacgatggtygcactt
gcattagcagagttgtcgggtaatacagggcatatagtcctggccatggggggtctggat
aacaacattcrtctctactgtggagagaggacaggaaagttttyccgtgcttgtgagttg
aaagggcattcagattggattcgaagtttggacttctctctgcctatagttgcgaatggg
acaagaaatagywtactgttggtgagttcatctcaggatagaaccatacgcatatggaaa
atggtgttacgtgaaccgtcagatgagaggaaagatgtaattggcctggcgtcttatatt
gaaggwcctgtgctttgtgctggcccttcctcctatcagatatctttggagtctctccta
attggtcatgaagattgggtgtattcagttcagtggaagccaccttctgttgcatctgca
gatggaaaagaatacattcaacctcaaagcattttatcagcatccatggacaaaaccatg
atgatatggcaacctgagaggacaactggtatctggatgaatgtygttactgttggagaa
ctcagtcattgtgctttgggattttatggtgggcattggggtccaaatggsgatgccata
ctggcacatggatatggtgggtctttccatctctggagaaatgtcggtcttgattctgag
aattggcagccccagaaggttccttctggacaccattctgttgtwtctgatattgcatgg
gccagatctggtaaattcttgctgtcagtyagtcacgatcagacaactcgaattttcgct
ccatggttgaatcataarggggatcagaackcctggcatgaaatagctcgtcctcaagta
catggtcatgatattaattgtgtggcaatcatccaagggaaggggaatcaccgctttgtc
tgtggagctgatgagaaagtggccagagtgtttgaagctccgttgtcttttttgaagaca
ttgaattgtgccgtttcacaggaatccgacatccaagaagacawccaaatagaygtccag
atcttgggagctaatatgtctgctcttggtttatcccagaracctatatacgttcatgct
gtgcgagaggtttcacwgagaccaagcagtgaaggtatygacacacttgaaacmgttcct
gaagcagtcccagttatgttgactgaacctcctattgaagagcaattggcatggcataca
ttgtggccagagtcccacaaactttatggtcatggaaatgagctgttctctctatgttgt
gaccatgagggaaagctagtygcttcttcctgcaaggyacagacagtttcagtggcagag
atatggctatgggaggttgggtcatggaaggcagttggccgtctacagtctcatagctta
accgtgacacagatggcgttctcrcatgatgacagcttacttttgtcggtatctagagat
cgtcatttttctgttttctccattaaacgtaaaggtgtgaacgaaatctgttatgagctt
ctagcaaggcaagaggctcacaaaagaataatatgggcatgctcttggaatccatttggc
catgaatttgcaactggctctagagacaagactgtgaaagtttgggctgtggac
>PAFTOL004668
------------------------------------------------------------
---------------gttattrgt---------------------ctaatttttccagga
gagtgcagattatcatgtattgaatctctgtytgttggctcaaaaacgatggttgcactt
gcattagcagagttgyyggrtaatrcagggcatrtagtcctggcyatggggggtctggat
aacaasattcatctctactgtggagagaggacaggaaagtttttccgtgcttgtgagttg
aaagggcattcagattggattcgaagtttggacttctctctgcctatagttgcgaatggg
acaagaaatagtttactgttggtgagttcatctcaggayagaaccatacgcatatggaaa
rtggtgttacgtgaaccgtcagatgagaggaaagatgtaattggcctggcgtcttatatt
gaaggtcctgtgctttgtgctggcccttcctcctatcagatatctttggagtctctccta
attggtcatgaagattgggtgtattcagttcagtggaagccaycttcwgttgcatctgca
gatggaaaagaatacattcaacctcaaagcattttatcagcatccatggacaaaacmatg
atgatatggcaacctgagaggacaactggtatctggatgaatgtygttactgttggagaa
ctcagtcattgtgctttgggattttatggtgggcattggggtccaaatggggatgccata
ctggcacatggatatggtgggtctttccatctctggagaaatgtyggtcttgawtctgag
aattggcarccccagaaggttccttctggacaccattctgttgtatctgatattgcatgg
gccagatctggtaaattcttgctgtcrgtcagtcaygatcagacaactcgaattttcgct
ccatggttgaatcataagggggatcagaackcctggcaygaaatagctcgtcctcaagta
catggtcatgatattaattgtgtggcaatcatccaagggaaggggaatcaccgctttgtc
tgtggagctgatgagaaagtggccagagtgtttgaagctccgttgtcttttttgaagaca
ttgaattgtgcyrtttcacaggaatccgacatccaagaagacaaccaaatrgatgtycag
atcttgggrgctaatatgtctgctcttggtttatcccagaaaccyatatatgttcatgct
gtgcragaggtttcacagagaccaagcagtgaaggtatygacacacttgaaacmgttcct
gaagcagtcccagttatgttgactgaacctcctattgaagagcaattggmatggcataca
ttgtggccagagtcccacaaactttatggtcatggaaatgagytgttytctctatgttgt
gaccaygrgggaaagctagtcgcttcttcctgcaaggcacagacagtttcagtggcagag
atatggctatgggaggttgggtcatggaaggcagttggccgtctacagtctcatagctta
accgtgacacagatggcsttctcrcatgatgacagcttacttttgtcggtatctagagat
cgtcatttttctgttttctccattaaacgtaaaggtgtgaacgaaatctgttatgagctt
ctagcaargcaagaggctcacaaaagaataatatgggcatgctcttggaatccatttggc
catgaatttgcaactggctctagagacaagactstgaaagtttgggctgtggag
>PAFTOL005024
aagggtgtcacatgcatctctggaataatgttgtctgcaaatgaagccgtttttgcatca
acttcttctgatggtactgttaacatctgggaaatcatcctgccaatgactgttggagga
gagtgcagattatcatgtattgaatctctgtttgttggctcaaaaacgatggttgcactt
gcattrgcagagttgctggataatgcagggcatgtagtcctggctatggggggtctggat
aacaagattcatctctactgtggagagaggacagggaagtttttccgtgcttgtgagttg
aaagggcattcagattggattcgaagtttggacttctctctgcctatagttgcgaatggg
acaagraatagtttactgttggtgagttcatctcaggacagaaccatacgcatatggaaa
gtggtgttacgtgaaccatcagatgagaggaaagatgtaattggcctggcatcatatatt
gaaggtcctgtgctttgtgctggcccttcctcctatcagatatctttggagtctctccta
attggtcatgaagattgggtgtattcagttcagtggaagccatcttcagttgcatctgca
gatggaaaagaatacattcaacctcaaagcattttatcagcatccatggacaaaacaatg
atgatatggcaacctgagaggacaactggtatctggatgaatgtcgttactgttggagaa
ctcagtcattgtgctttgggattttatggtgggcattggggtccaaatggggatgccata
ctggcacatggatatggtgggtctttccatctctggagaaatgttggtcttgaatctgag
aattggcaaccccagaaggttccttctggacaccattctgttgtatctgatattgcatgg
gccagatctggtaaattcttgctgtcggtcagtcatgatcagacaactcgaattttcgct
ccatggttgaatcataagggggatcagaactcctggcacgaaatagctcgtcctcaagta
catggtcatgatattaattgtgtggcaatcatccaagggaaggggaatcaccgctttgtc
tgtggagctgatgagaaagtggccagagtgtttgaagctccgttgtcttttttgaagacr
ttgaattgtgctgtttcacaggaatccgacatccaagaagacaaccaaatggatgttcag
atcttgggggctaatatgtctgctcttggtttatcccagaaacccatatatgttcatgct
gtgcaagaggtttcacagagaccaagcagtgaaggtattgacacacttgaaaccgttcct
gaagcagtcccagttatgttgactgaacctcctattgaagagcaattggmatggcataca
ttgtggccagagtcccacaaactwtatggtcatggaaatgagttgttctctctatgttgt
gaccacgggggaaagctagtcgcttcttcctgcaaggctcagacagtttcagtggcagag
atatggctatgggaggttgggtcatggaaggcagttggccgtctacagtctcatagctta
accgtgacacagatggccttctcgcatgatgacagcttacttttgtcggtatctagagat
cgtcatttttctgttttctccattaaacgtaaaggtgtgaacgaaatctgttatgagctt
ctagcaaggcaagaggctcacaaaagaataatatgggcatgctcttggaatccatttggc
catgaatttgcaactggctctagagacaagactctgaaagtttgggctgtggac
>PAFTOL005025
------------------------------------------------------------
---------------gttattagt---------------------ctaatttttccagga
gagtgcagattatcatgtattgaatctctgtctgttggctcaaaaacgatggttgcactt
gcattagcggagttgccgggtaatacagggcatatagttttggccatgggcggtctggat
aacaagattcatctctactgtggagagaggacaggaaagtttttccgtgcttgtgagttg
aaagggcattcagattggattcgaagtttggacttctctctgcctatagttgcgaatggg
acaagaaatagtttactgttggtgagttcatctcaggacagaaccatacgcatatggaaa
atggtgttacgtgaaccgtcagatgagaggaaagatgtaattggcctggcatcttatatt
gaaggtcctgtgctttgtgctggcctttcctcctatcagatatctttggagtctctccta
attggtcatgaagattgggtgtattcagttcagtggaagccaccttcagttgcatctgca
gatggaaaagaatacgttcaacctcaaagcattttatcagcatccatggacaaaaccatg
atgatatggcaacctgagaggacaactggtatctggatgaatgtcgttactgttggagaa
ctcagtcattgtgctttgggattttatggtgggcattggggtccaaatggggatgccata
ctggcacatggatatggtgggtctttccatctctggagaaatgtcggtcttgattctgag
aattggcagccccagaaggttccttctggacaccattctgttgtatctgacattgcatgg
gccagatctggtaaattcttgctgtcggtcagtcacgatcagacaactcgaattttcgct
ccatggttgaatcataagggggatcagaactcctggcacgaaatagctcgtcctcaagta
catggtcatgatattaattgtgtggcaatcatccaagggaaggggaatcaccgctttgtc
tgtggagctgatgagaaagtggccagagtgtttgaagctccgttgtcttttttgaagaca
ttgaattgtgctgtttcacaggaatctgacatccaagaagacaaccaaatggatgttcag
atcttgggagctaatatgtctgctcttggtctatcccagaaacccatatatgttcatgct
gtgcaagaggtttcacagagaccaagcagtgaaggtatcgacacacttgaaaccgttcct
gaagcagtcccagttatgttgactgaacctcctattgaagagcaattggcatggcataca
ttgtggccagagtctcacaaactttatggtcatggaaatgagttgttctctctatgttgt
gaccacgagggaaagctagtcgcttcttcctgcaaggctcagacagtttcagtggcagag
atatggctatgggaggttgggtcatggaaggcagttggccgcctacagtctcatagctta
accgtgacacagatggccttctcgcatgatgacagcttacttttgtcggtatctagagat
cgtcatttttctgttttctccattaaacgtaaaggtgtgaaagaaatctgttatgacctt
ctagcgaggcaagaggctcacaaaagaataatatgggcatgctcttggaatccatttggc
catgaatttgcaactggctctagagacaagactgtgaaagtttgggctgtggag
>PAFTOL005026
------------------------------------------------------------
---------------gttattagt---------------------ctaatttttscagga
gagtgcagattatcatgtattgaatctctgtctgttggctcaaaaacgatggttgcactt
gcattagcggagttgccgggtaatacagggcatatagtcctggccatggggggtctggat
aacaagattcatctctactggggagagaggacaggaaagtttttccgtgcttgtgagttg
aaagggcattcagattggattcgaagtttggacttctctctgcctatagttgcgaatggg
acaagaaatagtttactgttggtgagttcatctcaggacagaaccatacgcatatggaaa
atggtgttacgtgaaccrtcagatgagaggaaagatgtaattggcctggcgtcttatatt
gaaggtcctgtgctttgtgctggcccttcctcstatcagatatctttggagtctctccta
attggtcatgaagattgggtgtattcagttcagtggaagccaycttcagttgcatctgca
gatggaaaagaatacattcaacctcaaagcattttatcagcatccatggacaaaacmatg
atgatatggcaacctgagaggacaactggtatctggatgaatgtcgttactgttggagar
ctcagtcattgtgctttgggattttatggtgggcattggggtccaaatggggatgccata
ctggcacatggatatggtgggtctttccatctctggagaaatgtcggtcttgattctgag
aattggcagccccagaaggttccttctggacaccattctgttgtatctgacattgcatgg
gccagatctggtaaattcttgctgtcggtcagtcacgatcagacaactcgaatttttgct
ccatggttgaatcataagggggatcagaactcctggcacgaaatagctcgtcctcaagta
catggtcatgatattaattgtgtggcaatcatccaagggaaggggaatcaccgctttgtc
tgtggagctgatgagaaagtggccagagtgtttgaagctccgttgtcttttttgargaca
ttgaattgtgctgtttcacaggaatccgacatccaagaagacaaccaaatggatgttcag
atcttgggrgctaatatgtctgctcttggtttatcccagaaacccatatatgttcatgct
gtgcaagaggtttcacagagaccaagcagtgaaggtatcgacacacttgaaaccgttcct
gargcagtcccagttatgttgactgaacctcctattgaagagcaattggcatggcataca
ttgtggccagagtcccacaaactttayggtcatggaaatgagttgttctctctatgttgt
gaccacgrgggaaagctagtcgcttcttcctgcaaggctcagacagtttcagtggcagag
atatggctatgggaggttgggtcatggaaggcagttggccgtctacagtctcatagctta
accgtgacacagatggccttctcgcatgatgacagcttacttttgtcggtatctagagat
cgtcatttttctgttttctccattaaacgcaaaggtgtgaacgaaatctgttatgacctt
ctagcgaggcaagaggctcacaaaagaataatatgggcatgctcttggaatccatttggc
catgaatttgcaactggctctagagacaagactgtgaaagtttgggctgtggag
>PAFTOL005035
------------------------------------------------------------
---------------gttattagt---------------------ctaatttttgcagga
gagtgcagattatcatgtattgaatctctgtttgttggctcaaaaacgatggttgcactt
gcattagcagagttgcyggataatayagggcatgtagtcctggctatggggggtctggat
aacaagattcatctctactgtggagagaggacaggaaagtttttccgtgcttgtgagttg
aaagggcattcagattgggttcgaagtttggacttctctctgcctatagttgcgaatggg
acaagaaatagtttactgttggtgagttcatctcaggacagaactatacgcatatggaaa
atggtgttacgtgaaccatcagatgagaggaaagatgtaattggcctggcgtcttatatt
gaaggtcctgtgctttgtgctggcccttcctcctatcagatatctttggagtctctccta
attggtcatgaagattgggtgtattcagttcagtggaagccatcttcagttgcatctgca
gatggaaaagaatacattcaacctcaaagcattttatcagcatccatggacaaaacaatg
atgatatggcaacctgagaggacaactggtatytggatgaatgtcgttactgttggagar
ctcagtcattgtgctttgggattttatggtgggcattggggkccaaatgggratgccata
ctggcacatggatatggtgggtctttccatctctggagaaatgtyggtcttgattctgag
mrttggcagccccagaaggttccwtctggacaccattctgttgtatctgatattgcatgg
gccagatctggtaaattyttgctgtcggtcagtcacgatcagacaactcgaattttcgct
ccatggttgaatcataagggggatcagaactcctggcacgaaatagctcgtcctcaagtr
catggtcatgatattaattgtgtggcaatcatccaagggaaggggaatcaccgctttgtc
tgtggagctgatgagaaagtggccagagtgtttgaagctccgttgtcttttttgaaraca
ttgaattgtgctgtttcacaggaatccgacatccaagaagacaaccaaatggatgttcag
atcttgggggctaatatgtctgctcttggtttatcccagaaacccatatatgttcatgct
gtgcaagaggtttcacagagaccaagcagtgarggtatcracacacttgaaaccrttccy
gaagcrgtcccagttatgttgactgaacctcctattgaagagcaattggcatggcatacr
ttgtggccagagtcccacaaactttayggtcatggaaatgagttgttctctctatgttgt
gaccacgggggaaagctagtcgcttcttcctgcaaggcgcagacagtttcagtggcagag
atatggctatgggaggttgggtcatggaaggcagttggccgtctacagtctcatagctta
acygtgacacagatggccttcwcgcatgatgacagcttacttttgtcggtatctagagat
cgtcatttttctgttttctccattaaacgtaaaggtgtgaacgaaatctgttatgagctt
ctagcaaggcaagaggctcacaaaagaataatatgggcatgctcttggaatccatttggc
catgaatttgcaactggctctagagacaagactgtgaaagtttgggctgtggac
>PAFTOL005042
------------------------------------------------------------
---------------gttattagt---------------------ctaatttttccagga
gakkgcagattatcatgtattgaatctctgtytgttggctcaaaaacgatggttgcrctt
gcmktagcagagttgcckgrtaatayagggcatrtagtcctggcyatggggggtctggat
aacaagattcatctctactgtggagagaggacaggaaagtttttccgtgcttgtgagttg
aaagggcattcagattggattcgaagtttggacttctctctgcctatagttgykaatggg
acaagaaatagtttgctgttggtgagttcatctcaggacagaaccatacgcatatggaaa
atggtgttacgtgamccrtcagatgagaggaaagawgtaattggcctggcgtcttatatt
gaaggtcctgtgctttgtgctggcccttcctcctatcagatrtctttggagtctctccta
attggtcatgaagattgggtgtattcagttcagtggaagccaycttcagttgcatctgca
gatggaaaagaatacattcaacctcaaagcattttatcagcatccatggacaaaacmatg
atgatatggcaacctgagaggacaactgstatytggatgaatgtcgttactgttggagaa
ctcagtcattgtgctttgggattttatggtgggcattggggtccaaatggggatgccata
ctggcacatggatatggtggrtctttccatctctggagaaatgtyggtcttgattctgag
aattggcagccccagaaggttccttctggacaccattctgttgtatctgatattgcatgg
gccagatctggtaaattcttgctgtcggtcagtcacgatcagacaactcgaattttcgct
ccatggttgaatcataagggggatcagaactcctggcacgaaatagctcgkcctcaagta
catggtcatgatattaattgtgtggcaatcatccaagggaaggggaatcaccgctttgtc
tgtggagctgatgagaaagtggccagagtgtttgaagctccgttgtcttttttgaagaca
ttgaattgtgctgtttcacaggaatccgacatccaagaagacaaccaaatggatgttcag
atcttgggrgctaatatgtctgctcttggtttatcccagaaacccatatatgytcatgcg
gtgcaagaggtttcacagagaccaagcagtgaaggtatygacacacttgaaacygttcct
gaagcrgtcccagttatgttgactgaacctcctattgaagagcaattggcatggcatacr
ttgtggccagagtcccacaaactttatggtcatggaaatgagttgttctctctatgttgt
gaccacgrgggaaagctagtcgcttcttcctgcaaggctcagacagtttcagtggcagag
atatggctatgggaggttgggtcatggaaggcagttggccgtctacagtctcatagctta
accgtgacacagatggccttctcgcatgatgacagcttacttttgtcggtatctagagat
cgtcatttttctgttttctccattaaacgtaaaggtgygaacgaaatctgttatgasctt
ctagcraggcaagaggctcacaaaagaataatatgggcatgctcttggaayccatttggc
catgaatttgcaactggctctagagacaagactgtgaaagtttgggctgtggac
>PAFTOL005043
------------------------------------------------------------
---------------gttattagt---------------------ctaatttttccagga
gattgcagattatcatgtattgaatctctgtttgttggctcaaaaacgatggttgcactt
gcattagcagagttgccggataatayagggcaygtagtcctggctatggggggtctggat
aacaagattcatctctactgtggagagaggacmggaaagtttttccgtgcttgtgagttg
aaagggcattcagattggattcgaagtttggacttctctctgcctatagttgtgaatggg
acaagaaatagtttgctgttggtgagttcatctcaggacagaaccatacgcatatggaaa
atggtgttacgtgaaccatcagatgagaggaaagawgtaattggcctggcgtcttatatt
gaaggtcctgtgctttgtgctggcccttcctcctatcagatrtctttggagtctctccta
attggtcatgaagattgggtgtattcagttcagtggaagccatcttcagttgcatctgca
gatggaaaagaatacattcaacctcaaagcattttrtcagcatccatggacaaaacaatg
atgatatggcaacctgagaggacaactggtatttggatgaatgtcgttactgttggagaa
ctcagtcattgtgctttgggattttatggtgggcattggggtccaaatggggatgccata
ctggcacatggatatggtgggtctttccatctctggagaaatgtcggtcttgattctgag
arttggcagccccagaaggttccttctggacaccattctgttgtatctgatattgcatgg
gccagatctggtaaattcttgctgtcggtcagttacgatcagacaactcgaattttcgct
ccatggttraatcataagggggatcagaactcctggcacgaaatagctcggcctcaagta
catggtcatgatattaattgtgtggcaatcatccaagggaaggggaatcaccgctttgtc
tgtggagctgatgagaaagtggccagagtgtttgaagctccgttgtcttttttgaagaca
ttgaattgtgctgtttcacaggaatccgacatccmagaagacaaccaaatggatgttcag
atcttgggggctaatatgtctgctcttggtttatcccagaaacccatatatgttcatgct
atgcaagaggtttcacagagaccaagcagtgaaggtatcgacacacttgaaaccgttcct
gaagcggtcccagttatgttgactgaacctcctattgaagagcaattggcatggcatacg
ttgtggccagagtcccacaaactttatggtcatggaaatgagttgttctctctatgttgt
gaccacgggggaaagctagtcgcttcttcctgcaaggctcagacagtttcagtggcagag
atatggctatgggaggttgggtcatggaaggcagttggccgtctacagtctcatagctta
accgtgacacagatggccttctcgcatgatgacagcttacttttgtcrgtatctagagat
cgtcatttttctgttttctccattaaacgtaaaggtgtgaacgaaatctgttatgagctt
ctagcaaggcaagaggctcacaaaagaataatatgggcatgctcttggaatccatttggc
catgaatttgcaactggctctagagacaagactgtgaaagtttgggctgtggac
>PAFTOL005047
------------------------------------------------------------
---------------gttattagt---------------------ctaatttttccagga
gagtgcagattatcaggtactgaatctctgtctgttggctcaaaaacgatggttgcactt
gcattagcggagttgccgggtaatacagggcatatagtcctggccatggggggtctggat
aacaagattcatctctactgtggagagaggacaggaaagttttcccgtgcttgtgagttg
aaagggcattcagattggattcgaagtttggacttctctctgcctatagttgcgaatggg
acaagaaatagtttactgttggtgagttcatctcaggacagaaccatacgcatatggaaa
atggtgttacgtgaaccgtcagatgagaggaaagatgtaattggcctggcgtcttatatt
gaaggtcctgtgctttgtgctggcccttcctcctatcagatatctttggagtctctccta
attggtcatgaagattgggtgtattcagttcagtggaagccaccttcagttgcatctaca
gatggaaaagaatacattcaacctcaaagcattttatcagcatccatggacaaaaccatg
atgatatggcaacctgagaggacaactggtatctggatgaatgtcgttactgttggagaa
ctcagtcattgtgctttgggattttatggtgggcattggggtccaaatggggatgccata
ctggcacatggatatggtgggtctttccacctctggagaaatgttggtcttgattatgag
aattggcagccccagaaggttccttctggacaccattctgttgtatctgatattgcatgg
gccagatctggtaaattcttgctgtcggtcagtcacgatcagacaactcgaattttcgct
ccatggttgaatcataagggggatcagaactcctggcacgaaatagctcgtcctcaagta
catggtcacgatattaattgtgtggcaatcatccaagggaaggggaatcaccgctttgtc
tgtggagctgatgagaaagtggccagagtgtttgaagctccattgtcttttttgaagaca
ttgaattgtgctgtttcacaggaatccgacatccaagaagacaaccaaatggatgttcag
atcttgggagctaatatgtctgctcttggtttatcccagaaacccatatatgttcatgct
gtgcaagaggtttcacagagaccaagcagtgaaggtattgacacacttgaaaccgttcct
gaagcagtcccagttatgttgactgaacctcctattgaagagcaattggcatggcataca
ttgtggccagagtcccacaaactttatggtcatggaaatgagttgttctctctatgttgt
gaccacgagggaaagctagtcgcttcttcctgcaaggctcagacagtttcagtggcagag
atatggctatgggaggttgggtcatggaaggcagttggccgtctacagtctcatagctta
accgtgacacagatggccttctcgcatgatgacagcttacttttgtcggtatctagagat
cgtcatttttctgttttctccattaaacgtaaaggtgtgaacgaaatctgttatgacctt
ctagtgaggcaagaggctcacaaaagaataatatgggcatgctcttggaacccatttggc
catgaatttgcaactggctctagagacaagactgtgaaagtttgggctgtggag
>PAFTOL005169
------------------------------------------------------------
---------------gttattagt---------------------ctaatttttccagga
gagtgcagattatcatgtattgawtctctgtctgttggctyaaaaacratggttgcactt
gcattagcagagttgccgggtaatacagggcatatagtcctgkccatggggggtctggat
aacaagattcatctytactgtggagagaggacaggaaagkttttccatgcttgtgagttg
aaagggcattcagattggattcgaagtttggacttctctctgcctatagttgcgaatggg
acaagaaatagtttactgttggtgagttcatctcaggacagaaccatacgcatatggaaa
atggtgttacgtgaaccgtcagatgagaggaaaggtgtaattggcctggcgtcttatatt
gaaggtcctgtgctttgtgccggcccttcctcctatcagatatctttggagtctctccta
attggtcatgaagattgggtgtattcagttcagtggaagccaccttyagttgcatctgca
gatggaaaagaatacattcaacctcaaagcattttatcagcatccatggacaaaaccatg
atgatatggcaacctgagaggacaactggtatctggatgaatgtygttactgttggagaa
ctcagtcattgtgctttgggattttatggtgggcattggggtccaaatggggatgccata
ctrgcacatggatatggtgggtctttccatctctggagaaatgtcggtcttgattctgag
aattggcagccccagmaggttccttctggacaccattctgttgtatctgatattgcatgg
gccagatctggtaaattcttgctgtcggtcagtcacgatcagacaactcgaattttcgct
ycatggttgaatcataagggggatcagaactcctggcacgaaatagctcgtcctcaagtr
catggtcatgatattaattgtgtggcaatyatccaagggaaggggaatcaccgctttgtc
tgtggagctgatgagaaagtggccagagtgtttgaagctccrttgtcttttttgaagaca
ttgaattgtgctgtttcacaggaatcsgacatccaagaagacaaccaaatggatgttcag
atcttgggagctaatatgtctgctcttggtttatcccagaaacccatatatgttcatgct
gtgcaagaggtttcacagagaccaagcagtgaaggtatcgacacacttgaaaccgttcct
gaagcagtcccagttatgttgactgaacctcctattgaagagcaattggcatggcataca
ttgtggccagagtcccacaaactttatggtcatggaaatgagttgttctctctatgttgt
gaccaygagggaaagctagtcgcttcttcctgcaaggctcagacagtttcagtggcagag
atatggctatgggaggttgggtcrtggaaggcagttggccgtctacagtctcatagctta
accgtgacacagatggccttctcgcatgatgacagcttacttttgtcggtatctagagat
cgtcatttttctgttttctccattaaacttaaaggtgtgaacgaaatctgttatgacctt
ctagcgaggcaagaggctcacaaaagaataatatgggcatgctcttggaatccatttggc
catgaatttgcaactggctctagagacaagactgtgaaagtttgggctgtggag
>PAFTOL007498
aagggtgtcacatgcatctctggaataatgttgtctgcaaatgaagccgtttttgcatca
acttcttctgatggtactgttaacatctgggaaatcatcctgccaatgactgttggagaa
gagtgcagattatcatgtattgaatctctgtctgttggctcaaaaacgatggttgcactt
gcattagcggagttgccgggtaatacagggcatatagtgctggccatggggggtctggat
aacaagattcatctctactgtggagagaggacaggaaagttttttcgtgcttgtgagttg
aaagggcattcagattggattcgaagtttggacttctctctgcctatagttgcgaatggg
acaagaaatagtttactgttggtgagttcatctcaggaccgaaccatgcgcatatggaaa
atggtgttacgtgaaccgtcagatgagaggaaagatgtaattggcctggcatcttatatt
gaaggtcctgtgctttgtgctggcccttcctcctatcagatatctttggagtctctccta
gttggtcatgaagattgggtgtattcagttcagtggcagccaccttcagttgcgtctgca
gatggaaaagaatacattcaacctcaaagcattttatcagcatccatggacaaaaccatg
atgatatggcaacctgagaggacaactggtatctggatgaatgtcgttactgttggagaa
ctcagccattgtgctttgggattttatggtgggcactggggtccaaatggggatgccata
ctggcacatggatatggtgggtctttccatctctggagaaatgtcggtcttgattctgag
aattggcagccccagaaggttccttctggacaccattctgttgtatctgatattgcatgg
gccagatctggtaaattcttgctgtcggtcagtcacgatcagacaactcgaattttcgct
ccatggttgaatcataagggagatcagaactcctggcacgaaatagctcgtcctcaagta
catggtcatgatattaattgtgcggcaatcatccaagggaaggggaatcaccgctttgtc
tgtggagctgatgagaaagtggccagagtgtttgaagctccgttgtcttttttgaagaca
ttgaattgtgctgtttcacaggaatccgacatccaagaagacaaccaaatggatgttcag
atcttaggagctaatatgtctgctcttggtttatcccagaaacccatatatgttcatgct
gtgcaagaggtttcacagagacctagcagtgaaggtatcgacacacttgaaaccgttcct
gaagcagtcccagttacgttgactgaacctcctattgaagagcaattggcatggcataca
ttgtggccagagtcccacaaactttatggtcatggaaatgagttgttctctctatgctgt
gaccacgagggaaagctagttgcttcttcctgcaaggctcagacagtttcagtggcagag
atatggctatgggaggttgggtcatggaaggcagttggccgtctacagtctcatagctta
actgtgacacagatggccttctcgcatgatgacagcttacttttgtcggtatctagagat
cgtcatttctctgttttctccatcaaacgtaaaggtgtgaacgaaatctgttatgacctt
ctagcgaggcaagaagctcacaaaagaataatatgggcatgctcttggaacccatttggc
catgaatttgcaactggctctagagacaagactgtgaaagtttgggctgtggag
>PAFTOL008060
aagggtgtcacatgcatctctggaataatgttgtctgcaaatgaagccgtttttgcatca
acttcttctgatggtactgttaatatctgggaaatcatcctgccaatgactgttggagga
gagtgcagattatcmtgtattgaawctctgtttgttggctcaaaaacgatggtkgcactt
gcattagcrgagttgccggataatacagggcatgtagtcctggctatggggggtctggat
aacaagattcatctctactgtggagagaggacaggaaagkttttccgtgcttgtgagttg
aaagggcattcagattgggttcgaagtttggacttctctctgccyatagttgcgaatggr
acaagaaatagtttactgttggtgagttcatctcaggacagaaccatacgcatatggaaa
atggtgttacgtgaaccatcagatgaraggaaagatgtaattggcctggcgtcttatatt
gaaggtcctgtgstttgtgctggcccttcctcctatcagatatctttggagtctctccta
attggtcatgaagattgggkgtattcagttcagtggaagccatcttcagttgcatctgca
gatggaaaagaatacattcaacctcaaagcattttatcagcatcsatggacaaaacaatg
atgatatggcaacctgagaggacaactggtatctggatgaaygtcgttactgttggagag
ctcagtcattgtgctttgggattttatggtgggcattggggtccaaatggggatgccata
ctggcacatggatatggtgggtctttccatctctggagaaatgtcggtcttgattctgag
cattggcagccccagaaggttccttctggacaccattctgttgtatctgatattgcatgg
gccagatctggkaaatttttgctgtcggtcagtcacgatcagacaactcgaattttcgct
ccatggtygaatcakaagggrgatcagaactcctggcacgaaatagctcgtcctcaagta
catggtcatgatattaattgtgtggcaatcatccaagggaaggggaatcaccgctttgtc
tgtggagctgatgagaaagtggccagagtgtttgaagctccgttgtcttttttgaagaca
ttgaattgtgctgtttcacaggaatccgacatccaagaagacaaccaaatggatgttcag
atcttgggggctaatatgtctgctcttggtttatcccagaaacccatatatgttcatgct
gtgcaagaggtttcacagagaccaagcagtgaaggtatygacacacttgaaaccgttcct
gaagcagtcccagttatgttgactgaacctcctattgaagagcaattggcrtggcataca
ttgtggccagagtcccacaaactttatggtcatggaaatgagttgttctctctatgttgt
gacyacgggggaaagctagtcgcttcttcctgcaaggcgcagacagtttcagtggcagag
atatggctatgggaggttgggtcatggaaggcagttggccgtctacagtctcatagctta
accgtgacacagatggccttctcgcatgatgacagcttacttttgtcggtatctagagat
cgtcatttttctgttttctcswttaaacgtaaaggtatgaacgaaatctgttatgrgctt
ctagcaaggcaagaggctcacaaaagaataatatgggcatgctcttggaatccatttggc
catgaatttgcaactggctctagagacaagactgtgaaagtttgggctrtggac
>PAFTOL008062
aagggtgtcacatgcatctctggaataatgttgtctgcaaatgaagccgtttttgcatca
acttcttctgatggtactgttaacatctgggaaatcatcctgccaatgactgttggagga
gagtgcagattatcatgtattgaatctctgtttgttggctcaaaaacgatggttgcactt
acattagcagagttgccggataatacagggcatgtagtcctggctatggggggtctggat
aacaagattcatctctactgtggagagaggacaggaaagkttttccgtgcttgtgagttg
aaagggcattcagattgggttcgaagtttggacttctctctgcctatagttgcgaatgga
acaagagatagtttactgttggtgagttcatctcaggacagaaccatacgcatatggaaa
atrgtgttacgtgaaccatcagatgagaggaaagatgtaattggcctggcatcttatatt
gaaggtcctgtgctttgtgctggcccttcctcctatcagatatctttggagtctctccta
attggtcatgaagattgggtgtattcagttcaatggaagccatcttcagttgcatctgca
gatggaaaagaatacattcaacctcaaagcattttatcagcatccatggacaaaacaatg
atgatatggcaacctgagaggacaactggtatctggatgaatgtcgttactgttggagag
ctcagtcattgtgctttgggattttatggtgggcattggggtccaaatggggatgccata
ctggcacatggatatggtgggtctttccatctctggagaaatgtcggtcttgattctgag
cattggcagccacagaaggttccttctggacaccattctgttgtatctgatattgcatgg
gccagatctggtaaatttttgctgtcggtcagtcacgatcagacaactcgaatttttgct
ccatggttgaatcataagggggatcagaactcctggcacgaaatagctcgtcctcaagta
catggtcatgatattaattgtgtggcaatcatccaagggaaggggaatcaccgctttgtc
tgtggagctgatgagaaagtggccagagtgtttgaagctccgttgtcttttttgaagaca
ttgaattgtgctgtttcacaggaatccgacatccaagaagacaaccaaatggatgttcag
atcttgggggctaatatgtctgctcttggtttatcccagaaacccatatatgttcatgct
gtgcaagaggtttcacagagaccaagcagtgaaggtatcgacacacttgaaaccgttcct
gaagcagtcccagttatgttgactgaacctcctattgaagagcaattggcatggcataca
ttgtggccggagtcccacaaactttatggtcatggaaatgagttgttctctctatgttgt
gaccacgggggaaagctagtcgcttcttcctgcaaggcgcagacagtttcagtggcagag
atatggctatgggaggttgggtcatggaaggcagttggccgtctacagtctcatagctta
accgtgacacagatggccttctcgcatgatgacagcttacttttatcggtatctagagat
cgtcatttttctgttttctccattaaacgtaaaggtgtgaacgaaatctgttatgagctt
ctagcaaggcaagaggctcacaaaagaataatatgggcatgctcttggaatccatttggc
catgaatttgcaactggctctagagacaagactgtgaaagtttgggctgtggac
>PAFTOL008063
aagggtgtcacatgcatctctggaataatgttgtctgcaaatgaagccgtttttgcatca
acttcttctgatggtactgttaacatctgggaaatcatcctgccaatgactkttgsagga
gagtgcagattatcatgtattgaatctctgtttgttggctcaaaaacgatggttgcactt
acattagcagagttgccggataatacagggcatgtagtcctggctatggggggtctggat
aacaagattcatctctactgtggagagaggacaggaaagtttttccgtgcttgtgagttg
aaagggcattcagattgggttcgaagtttggacttctctctgcctatagttgcgaatgga
acaagaaatagtttactgctggtgagttcatctcaggacagaaccatacgcatatggaaa
atggtgttacgtgaaccatcagatgagaggaaagatgtaattggcctggagtcttatatt
gaaggtcctgtgctttgtgctggcccttcstcctatcagatatctttggagtctctccta
attggtcatgaagattgggtgtattcagttcagtggaagccatcttcagttgcatctgca
gatggaaaagaatacattcaacctcaaagcattttatcagcatccatggacaaaacaatg
atgatatggcaacctgagaggacaactggtatctggatgaatgtcgttactgttggagag
ctcagtcattgtgctttgggattttatggtgggcattggggtccmaatggggatgccata
ctggcacatggatatggtgggtctttccatctctggagaaatgtcggtcttgattctgag
cattggcagccccagaaggttccttctggacaccattctgttgtatctgatattgcatgg
gccagatctggtaaatttttgctgtcggtcagtcacgatcagacaactcgaattttcgct
ccatggttgaatcataagggggatcagaactcctggcacgaaatagctcgtcctcaagta
catggycatgatattaattgtgtggcaatcatccaagggaaggggaatcaccgctttgtc
tgtggagctgatgagaaagtggccagagtgtttgaagctccgttgtcttttttgaagaca
ttgaattgtgctgtttcacaggaatccgacatccaagaagacaaccaaatggatgttcag
atcttgggggctaatatgtctgctcttggtttatcccagaaacccatatatgttcatgct
gtgcaagaggtttcacagagaccaagcagtgaaggtatcgacacacttgaaacygttcct
gaagcagtcccagttatgttgactgaacctcctattgaagagcaattggcatggcataca
ttgtggccagagtcccacaaactttatggtcatggaaatgagttgttctctctatgttgt
gaccacgggggaaagctagtcgcttcttcctgcaaggcgcagacagtttcagtggcagag
atatggctatgggaggttgggtcatggaaggcagttggccgtctacagtctcatagctta
accgtgacacagatggccttctcgcatgatgacagcttacttttgtcggtatctagagat
cgycatttttctgttttctccattaaacgtaaaggtgtgaacgaaatctgttatgagctt
ctagcaaggcaagaggctcacaaaagaataatatgggcatgctcttggaatccatttggc
catgaatttgcaactggctctagagacaagactgtgaaagtttgggctgtggac
>PAFTOL008084
aagggtgtcacatgcatctctggaataatgctgtcggcaaatgaagcaatttttgcatca
acttcttctgatggtactgttaacatttgggaaatcatcctgccaatgactgttgsagga
gagtgcagattgtcatttattgaatctctgtctgttggttcaaaaacgatggttgccctt
gcattagcggagttgccaggtaatacagggcatgtagtcctggccatggggggtttggat
aacaagattcatctttactgtggagacaggacaggaaggtttgttcgtgcttgcgaattg
aaagggcattcggattggattcgaagcttggacttctctctgcctatagttgcagatggg
ataagaaatagtttactgttagtgagttcatctcaggacagagccatacgcatatggaaa
atggtgttacgtgaatcctcagaggataggaaagatgtaattggcctggcctcttatatt
gaaggtcctgtgctttctgctggcccatcctcttatcagatatctttggagtccctccta
attggtcatgaagattgggtgtattcagttcagtggaagccaccttctgttacatctsca
gatggaacagaatgcattcaacctcaaagcattttatcagcatccatggacaagaccatg
atgatatggcaacctgagaggacaactggcctctggatgaatgtcgttactgttggagaa
ctcagtcattgcgcrttgggattttacggcggtcactggggttcaaatggggattccata
ctggcacatggatatggtgggtctttccatctctggagaaatgtcggtgttgattctgag
aattggmarccccagaaggttccttctggacaccattctgttgtatctgatattgcatgg
gccagatctggtaaattcttgctgtctgtcagtcatgaccagacaactcgaattttcgct
ccatggttgaatcttaagggagatsagaactcctggcacgaaattgctcgtcctcaagta
catggtcatgatattaattgtgtggcaatyatccaaggccaggggaatcaccgctttgtc
tgtggtgctgatgagaaagtggccagagtgtttgaagctccgttgtcttttttgaagaca
ttgaattgtgccatttcacatgaatccgacatacaggaagacaaccaaatggatgttcag
atcttgggagctaacatgtctgctcttggtttatcccagaaacccatatatgttcatgct
gtgcragagactccacagagatcaatcagtgaaggtattgacackcttgaaactgtccct
gaagcagtcccagttaccttgactgaacctcctattgaagagcaattggcawggcataca
ttgtggcccgagtcccacaaactttatggtcatggaaatgagttgttctctctatgttgt
gaccacgagggaaagctagtcgcrtcttcctgcaaggctcagacagtttcagtggcagag
atatggctatgggaggttgggtcatggaaggcagttggccgtctacggtctcatagctta
actgtgacacaaatggctttctcacatgatgacagcttacttttgtctgtatctagggat
cgccatttctctgttttctccatcaaacgtaaaggggcggrtgaaatctgttatgacctt
ctagtgaggcaagaggctcacaaaagaataatatgggcatgctcttggaacccatttggc
catgaatttgtaaccggctctagagacaagaccgtgaaagtttggactctggag
>PAFTOL008417
------------------------------------------------------------
---------------gttattagt---------------------ctaatttttccagga
gagtgcagattatcatgtattgaatctctgtttgttggctcaaaaacgatggttgcactt
gcattagcagagttgccggataatacagggcatgtagtcctggctatggggggtctggat
aacaagattcatctctactgtggagagaggacaggaaagkttttccgtgcttgtgagttg
aaagggcattcagattgggttcgaagtttggacttctctctgcctatagttgcgaatggg
acaagaaatagtttactgttggtgagttcatctcaagacagaaccatacgcatatggaaa
atggtgttacgtgaaccatcagatgagaggaaagatgtaattggcctggcgtcttatatt
gaaggtcctgtgctttgtgctggcccttcctcctatcagatatctttggagtctctccta
attggtcatgaagattgggtgtattcagttcagtggaagccatcttcagttgcatctgca
gatggaaaagaatacattcaacctcaaagcattttatcagcatccatggacaaaacaatg
atgatatggcaacctgagaggacaactggtatctggatgaatgttgttactgttggagaa
ctcagtcattgtgctttgggattttatggtgggcattggggtccaaatggggatgccata
ctggcacatggatatggtgggtctttccatctctggagaaatgtcggtcttgattctgag
cattggcagccccagaaggttccttctggacaccattctgttgtatctgatattgcatgg
gccagatctggtaaattcttgctgtcggtcagtcacgatcagacaactcgaattttcgct
ccatggttgaatcataagggggatcagaactcctggcacgaaatagctcgtcctcaagta
catggtcatgatattaattgtgtggcaatcatccaagggaaggggaatcaccgctttgtc
tgtggagctgatgagaaagtggccagagtgtttgaagctccgttgtcttttttgaagaca
ttgaattgtgctgtttcacaggaatccgacattcaagaagacaaccaaatggatgttcag
atcttgggggctaatatgtctgctcttggtttatcccagaaacccatatatgttcatgct
gtgcaagaggtttcacagagaccaagcagtgaaggtatcgacacacttgaaaccgttcct
gaagcagtcccagttatgttgactgaacctcctattgaagagcaattggcatggcataca
ttgtggccagagtcccacaaactttatggtcatggaaatgagttgttctctctatgttgt
gaccacgggggaaagctagtcgcttcttcgtgcaaggctcagacagtttcagtggcagag
atacggctatgggaggttgggtcttggaaggcagttggccgtctacagtctcatagctta
accgtgacacagatggccttctcgcatgatgacagcttacttttgtcagtatctagagat
cgtcatttttctgttttctccattaaacgtaaaggtgtgaacgaaatctgttatgagctt
ctagcaaggcaagaggctcacaaaagaataatatgggcatgctcttggaatccatttggc
catgaatttgcaactggctctagagacaagactgtgaaagtttgggctgtggag
>PAFTOL008419
aagggtgtcacatgcatctctggaataatgttgtctgcaaatgaagccgtttttgcatca
acttcttctgatggtactgttaacatctgggaaatcatcctgccaatgactgtcggagga
gagtgcagattatcatgtattgaatctctgtctgttggctcaaaaacaatggttgcactt
gcattagcagagttgtcgggtaatacagggcatatagtcctggccatggggggtctggat
aacaacattcatctctactgtggagagaggacaggaaagtttttccgtgcttgcgagttg
aaagggcattcagattggattcgaagtttggactactctctgcctatagttgcgaatggg
acaaaaaatagtttactgttggtgagttcatctcaggatagaaccatacgcatatggaaa
atggtgttacgtgaaccgtcagatgagaggaaagatgtaattggcctggcgtcttatatt
gaaggtcctgtactttgtgctggcccttcctcctatcagatwtctttggagtctctccta
attggtcacgaagattgggtgtattcagttcagtggaagccaccttctgttgcatctgca
gatggaaaagaatacattcaacctcaaagcattttatcagcatccatggacaaaaccatg
atgatatggcaacctgagaggacaactggtatctggatgaatgtcgttactgttggagaa
ctcagtcattgtgcattgggattttatggtgggcattggggtccaaatggggatgccata
ctggcacatggatatggtgggtctttccatctctggagaaatgtcggtcttgattctgag
aattggcagccccagaaggttccttctggacaccattctgttgtatctgatattgcatgg
gccagatctggtaaattcttgctgtcagtcagtcacgatcagacaactcgaattttcgct
tcatggttgaatcataagggggatcagaactcctggcatgaaatagctcgtcctcaagta
catggtcatgatattaattgtgtggcaatcatccaagggaaggggaatcaccgctttgtc
tgtggagctgatgagaaagtggccagagtgtttgaagctccgttgtcttttttgaagaca
ttgaattgtgccgtttcaaaggaatccgacatccaagaagacaaccaaatagatgtccag
atcttgggagctaatatgtctgctcttggtttatcccagaaacctatatatgttcatgct
gtgcgagaggtttcacagagaccaagcagtgaaggtattgacacacttgaaaccgttcct
gaagcagtcccagttatgttgactgaacctcctattgaagagcaattggcatggcataca
ttgtggccagagtcccacaaactttatggtcatggaaatgagctgttctctctatgttgt
gaccacgagggaaagctagtcgcttcttcctgcaaggctcagacagtttcagtggcagag
atatggctatgggaggttgggtcatggaaggcagttggccgtctacagtctcatagctta
accgtgacacagatggcgttctcgcatgatgacagcttacttttgtcagtatctagagat
cgtcatttttctgttttctccattaaacgtaaaggtgtgaacgaaatctgttatgagctt
ctagcaaggcaagaggctcacaaaagaataatatgggcatgctcttggaatccatttggc
catgaatttgcaactggctctagagacaagactgtgaaagtttgggctgtggag
>PAFTOL008421
aagggtgtcacatgcatctctggaataatgttgtctgcaaatgaagccgtttttgcatca
acttcttctgatggtactgttaacatctgggaaatcatcctgccagtgactattgsagga
gggtgcagattatcatgtattgaatctctgtctgttggctcaaaaacgatggttgcgctt
gcattagcggaattgctgggtaatacagggcatgtagtcctggccatggggggtctggat
aacaagattcatctttactgtggagagaggacaggaaagkttttccgtgcttgtgagttg
aaagggcattcagattggattcgaagtttggacttctctctgcctgtagttgcgaatggg
gcaagaaatagtttactgttggtgagttcatctcaggacagaaccatacgcatatggaaa
atggtgttacgtgaaccgtcagatgagagaaaagatgtaattggcctagcgtcttatatt
gaaggtcctgtgctttctgctggccgttgctcctatcagatatctttggagtctctccta
attggtcatgaagattgggtgtactctgttcagtggaagccaccttcagttacatctgca
gatagaaaagagtacattcaacctcaaagcattttatcagcatccatggacaaaaccatg
atgatctggcaacctgagaggacaactggtatctggatgaatgtcgttgccgttggagaa
ctcagtcattgtgctttgggattttatggtgggcattggggtccaaacggggatgccatc
ctggcacatggatatggtgggtctttccatctctggagaaatgtcggtcttgattctgag
rattggcagccccagaaggttccttctggacaccattctgttgtatctgatattgcatgg
gccagatctggtaaattcttgctgtcggtcagtcatgatcagacaactcgaattttcgct
ccatggttgaatcataagggagatcagaattcctggcacgaaatagctcgtcctcaagtt
catggtcatgatattaattgtgtggcaatcatccaagggaaggggaatcaccgctatgtc
tgtggagctgatgagaaagtggccagagtgtttgaagctccattgtcttttttgaagaca
ttgaattgtgctgtttcacaggaatccgacatcccagaagacaaccaaatggatgttcag
atcttgggagctaatatgtctgctcttggtttatcccagaaacccatatatgttaatgct
gtgcaagagttttcgcagagaaaaagcagtgaaggtatcgacacacttgaaactgttcct
gaagcagtcccagttatgttgactgaacctcctattgaagagcaattggcatggcataca
ctgtggccagagtcccacaaactttatggtcatggaaatgagttgttctctctatgttgt
gaccacgagggaaagctagtygcttcttcctgcaaggctcagacagtttcagtggcagag
atatggctatgggaggttggttcgtggaaggcggttggccgtctacagtctcatagctta
actgtgacacagatgtccttctcgcatgatgacagcttacttttgtccgtatctagagat
cgccatttctctgttttcgccatcaaacttaaaggtgtggatgaaatctgttatgacctt
ctagcgaggcaagaggctcacaaaagaataatatgggcatgctcttggaacccatttagc
catgaatttgcaactggctctagagacaagactgtgaaaatttgggctgtggag
>PAFTOL008422
------------------------------------------------------------
---------------gttattagt---------------------ctaatttttccagga
gggtgcagattatcatgtattgaatctctgtctgttggctcaaaaacgatggttgcactt
gcattatcggagttgctgggtaatacagggcatatagtcctggccatggggggtctggat
aacaagattcatctctactgtggagagaggacaggaaagtttttccgtgcttgtgagttg
aaaggacattcagattggattcgaagtttggacttctctctgcctatagttgcgaatggg
acaagaaatagtttactgttggtgagttcatctcaggacagaaccatacgcatatggaaa
atggtgttacgtgaaccgtcagatgagaggaaagatgtaattggcctggcgtcttatatt
gaaggtcctgtgctttctgctggccgttgctcgtatcagatgtctttggagtctctccta
attggtcatgaagattgggtgtactcagttcagtggaagccaccttcagttacatctgca
gatagaaaagagtacattcaacctcaaagcattttatcagcatccatggacaaaaccatg
atgatatggcaacctgagaggacaactggtatctggatgaatgtcgttgctgttggagaa
ctcagtcattgtgctttgggattttatggtgggcattggggtccaaatggggatgccatc
ctggcacatggatatggtgggtctttccatctctggagaaatgtcggtcttgattccgag
aattggcagccccagaaggttccttctggacaccattctgttgtatctgatattgcatgg
gccagatctggtaaattcttgctgtcggtcagtcatgatcagacaactcgaattttcgct
ccatggttgaatcataacggagatcagatctcctggcacgaaatagctcgtcctcaagta
catggtcatgatattaattgtgtggcaatcatccaagggaaggggaatcaccgctatgtc
tgtggagctgatgagaaagtggccagagtgtttgaagctccattgtcttttttgaagaca
ttgaattgtgctgtttcacaggaatccgacatcccagaagacaaccaaatggatgttcag
atcttgggagctaatatgtctgctcttggtttatcccagaaacccatatatgttaatgct
gtgcaagagttttcgcagagaccaagcagtgaaggtatcgatacacttgaaaccgttcct
gaagcagtgccagttatgttgactgaacctcctattgaagagcaattggcatggcataca
ctgtggccagagtcccacaaactttatggtcatggaaatgagttgttctctctatgttgt
gaccacgagggaaagctagtcgcttcttcctgcaaggctcagacagtttcagtggcagag
atatggctatgggaggttggttcgtggaaggcagttggccgtctacagtctcatagctta
actgtgacacagatgtccttctcgcatgatgacagcttacttttgtctgtatctagagat
cgccatttctctgttttctccatcaaacttaaaggtgtggatgaaatctgttatgacctt
ctagcgaggcaagaggctcacaaaagaataatatgggcatgctcttggaacccatttggc
catgaatttgcaactggctctagagacaagactgtgaaagtttgggctgtggag
>PAFTOL008423
------------------------------------------------------------
---------------gttattagt---------------------ctaatttttccagga
gagtgcagattatcatgtactgaatctctgtctgttggctcaaaaacgatggttgcactt
gcattagcggagttgccgggtaatacagggcatatagtcctggccatggggggtctggat
aacaagattcatctctactgtggagagaggacaggaaagktttcccgtgcttgtgagttg
aaagggcattcagattggattcgaagtttggacttctctctgcctatagttgcgaatggg
acaagaaatagtttactgttggtgagttcatctcaggacagaaccatacgcatatggaaa
atggtgttacgtgaaccgtcagatgagaggaaagatgtaattggcctggcgtcttatatt
gaaggtcctgtgctttgtgctggcccttcctcctatcagatatctttggagtctctccta
attggtcatgaagattgggtgtattcagttcagtggaagccaccttcagttgcatctaca
gatggaaaagaatacattcaacctcaaagcattttatcagcatccatggacaaaaccatg
atgatatggcaacctgagaggacaactggtatctggatgaatgtcgttactgttggagaa
ctcagtcattgtgctttgggattttatggtgggcattggggtccaaatggggatgccata
ctggcacatggatatggtgggtctttccatctctggagaaatgttggtcttgattctgag
aattggcagccccagaaggttccttctggacaccattctgttgtatctgatattgcatgg
gccagatctggtaaattcttactgtcggtcagtcacgatcagacaactcgaattttcgct
ccatggttgaatcataagggggatcagaactcctggcacgaaatagctcgtcctcaagta
catggtcacgatattaattgtgtggcaatcatccaagggaaggggaatcaccgctttgtc
tgtggagctgatgagaaagtggccagagtgtttgaagctccattgtcttttttgaagaca
ttgaattgtgctgtttcacaggaatccgacatccaagaagacaaccaaatggatgttcag
atcttgggagctaatatgtctgctcttggtttatcccagaaacccatatatgttcatgct
gtgcaagaggtttcacagagaccaagcagtgaaggtattgacacacttgaaaccgttcct
gaagcagtcccagttatgttgactgaacctcctattgaagagcaattggcatggcataca
ttgtggccagagtcccacaaactttatggtcatggaaatgagttgttctctctatgttgt
gaccacgagggaaagctagtcgcttcttcctgcaaggctcagacagtttcagtggcagag
atatggctatgggaggttgggtcatggaaggcagttggccgtctacagtctcatagctta
accgtgacacagatggccttctcgcatgatgacagcttacttttgtcggtatctagagat
cgtcatttttctgttttctccattaaacgtaaaggtgtgaacgaaatctgttatgacctt
ctagtgaggcaagaggctcacaaaagaataatatgggcatgctcttggaacccatttggc
catgaatttgcaactggctctagagacaagactgtgaaagtttgggctgtggag
>PAFTOL008439
aagggtgtcacttgcatctctggaataatgtygtctgcaaatgaagccgtttttgcatca
acttcttctgatggtactgttaacatctgggaaatcatcctgccaatgactgttggagga
gagtgcarattatcatgtattgaatctctgtctgttggctcaaaaacgatggttgcactt
gcattagcggagttgccgggtaatacagsgcatgtaatcctggccatggggggtctggat
aacargattcrtctgtactgtggasagaggacaggaaagttttwtcgtgcttgtgagttg
aaagggcattcagattggattcgaagtttggayttctctytgcctatagtcgcgaatggg
acaagaaatagtttamtgttggtgagttcatctcaggacagaactatacgcatatggaaa
atggtgttacgtgaatcgtcagatgaaaggaaagatgtaattggcctggcgtcttatatt
gaaggtcctgtgctttctgctggcccatcctcctatcagatatctttggagtctctccta
attggtcatgaagattgggtgtattcagttcagtggaagccaccttcagttacatctgca
gatggaaaagaatacattcaacctcaaagcattttatcagcatccatggacaaaaccatg
atgatatggcarcctgagaggacaactggtatctggatgaatgtcgttactgttggagaa
ctcagtcattgtgctttgggattttatggggggcactggggtccaaatggggatgccata
ctggcacatggatatggtgggtctttccatctctggagaaatgttggtcttgattctgag
aattggcagccccagaaggttccttctggacaccattctgttgtatctgatattgcatgg
gccagatctggtaaattcttgctgtcggtcagtcacgatcagacaactcgaattttcgct
ccatggttgaatcataagggagatcagaactcctggcacgaaattgctcgtcctcaagta
crtggtcatgatattaattgtgkggyaatcatccaagggaaggggaatcaccgctttgtc
tgtggagctgatgagaaagtggccagagtgtttgaagctccgttgtcttttttgaagaca
ttgaattgtgctgtttcacaggactccgacatccaagaagacaaccaaatrgatgttcaa
atcttgggagctaatatgtctgctcttggtttatcccagaaacccatatatgttcatgct
gtgcgagmggtttcacagagaccaagcagtgaaggtmtcgacackcttgaaacggttcct
gaagcagtyccagtkaccttgactgaacctccyattgaagagcaattggcatggcataca
ttgtggccagagtcccacaaactttatggtcatggaaatgagttgttctckctatgttgt
gaccacgagggaaagctagtcgcttcttcgtgcaaggctcagacagtttcrgtggcagag
atatggctrtgggaggttgggtcatggaaggcagttggccgtctacagtckcatagctta
actgtcacacagatggccttctcgcatgatgacagcttacttttgtcggtatctagagat
cgccatttctctgttttctccatcaaacataaaggtgtggatgaaatctgttatgacctt
ctagcgaggcaagaagctcacaaaagaataatatgggcatgctcttggaacccatttggc
catgaatttgcaactggctctagagacaagactgtgaaagtttgggctgtggag
>PAFTOL008881
aagggtgtcacatgcatctttggaataatgttgtctgcaaatgaagccgtttttgcatca
acttcttctgatggtactgttaacatctgggaaatcatcctgccaatgactgttggagga
gagtgcagattatcatgtattgaatctctgtstgttggctcaaaaacgatggttgcactt
gcattagcrgagttgccgggtaatacagsgcatatagtcytggccatggggggtctggat
aacaagattcatctctactgtggagagwggacaggaaagttttyccgtgcttgtgagttg
aaagggcattcagattggattcgaagtttggacttctctckgcctatagttgcgaatggg
acaagaaatagtttactgttggtgagttcatctcaggacagaaccatacgcatatggaaa
rtggtgttacgtsaaccrtcagatsrgaggaaagatgtaattggcctggcktctkatatt
gaaggtcmtgtgctttgtgctggcccttcctcctatcagatatctttggagtctctccta
attggtcatgaagattgggtgtattcagttcagtggaagccaccttcagttkcatctgya
gatggaawagaatacattcaacctcaaagcattttrtcagcatccatggacaaaaccatg
atgatatggcaacctgagaggacaactggtatctggatgaatgtcgttactgttggagaa
ctcagtcattgtgctttgggattttatggtgggcattggggtccaaatggggatgccata
ctrgcacatggatatggtgggtctttccatctctggagaaaygtcggtcttgattctgag
aattgrcagccccagaaggttccttcyggacaccattctgttrtatctgatattgcatgg
gccagatctggtaaattcttgctgtcggtcagtcatgatcagrcaactcgaattttcgct
ccatggttgaatcatwasggggatcagaactcctggcacgaaatagctcgtcctcaagta
catggtcatgatattaattgtgtggcaatcatccaagggaaggggaatcaccgctttgtc
tgtggagctgatgagaaagtggccagagygtttgaagctcygttgtcttttttgaagaca
ttgaattgtgctgtttcacaggaatccgrcatccaagaagacaaccaaatggatgttcag
atcttgggagctawtatgtctgctcttggtttatcccagaaacccatatatgttcatgst
gtgcaagaggtytcacagagaccaagcagtgaaggtatcgacacacttgaaaccgttcct
gaagcagtcccagttatgttgactgaacctcctattgaagagcaattggcatggcataca
ttgtggccagagtcccacaaactttatggtcatggaaatgagttgttctctctatgttgt
gaccacgagggaaagctagtcgcytcttcctgcaaggctcagacagtttcagtggcrgag
atatggctatgggaggttggktcatggaaggcagttggccgtctacagtctcatagctta
acystgacacagatgg------cgsatratgacagcttacttttgtcggtatctagagat
cgtcatttttctgttttctccattaaacgtaaaggtgtgaacgaaatctgttatgacctt
ctagcgaggcargaggctcacwaaakaataatatgggcatgctcttggaatccatttggc
catgaatttgcaactggctctagagacaagacygtgaaagtttgggctgtggag
>PAFTOL009175
aagggtgtcacatgcatctctggaataatgttgtctgcaaatgaagctgtttttgcatca
acttcttctgatggtactgttaacatctgggaaatcatcctgccaatgactgttcaagga
gagtgcagattatcatgtattgaawctctgtctgttggctcaaaaacgatggttgcactt
gcattagcggagttgcctggtaatacagggcatatagtcctggccatggggggtctggat
aacaagattcatctctactgtggagagaggacaggaaaggtatgggaggctgatgctcaa
aaaagcctataaagttgacttcttatgtaggatatgagattatgcatttttcttctctct
ttctcagctagaatgctgttggtgagttcatctcaggacagaaccatacgcatatggaaa
atggttttacgtgaaccgtcggatgagaggaaagatgtaattggcctggcgtcttatatt
gaaggtcctgtgctttgtgctggccgttcctcctatcagatatctttggagtctctccta
attggtcatgaagattgggtgtattcagttcagtggaagccaccttcagttgcatctgca
gatggaaaagaatacattcaacctcaaagcattttatcagcatccatggacaaaaccatg
atgatatggcaacctgagaggacaactggtatctggatgaatgttgttactgttggagaa
ctcagtcattgtgctttgggattttatggtgggcattggggtccaaatggggatgccata
ctggcacatggatatggtgggtctttccatctctggagaaatgtcggtcttgattctgag
wattggcwgccccagaaggttccttctggacaccattctgttgtatctgatattgcatgg
gccagatctggtaaattcttgctgtcggtcagtcacgatcaggtatttagttgttccttt
ccctggattcgatctccgaacaaaaatcatgcaaagcacgaaatagctcgtcctcaagta
catggtcatgatattaattgtgtggcaatcatccaagggaaggggaatcaccgttttgtc
tgtggagctgatgagaaagtggccagagtgtttgaagctccattgtcttttttgaagaca
ttgaattgtgctgtttcacaggaatctgacatccaagaagacaaccaaatggatgttcag
atcttgggagctaatatgtctgctcttggtttatcccagaaacccatatatgttcatgct
gtgcaagaggtttcacagagaccaagcagtgaaggtgtcgacacacttgaaaccgttcct
gaagcagtcccagttatgttgactgaacctcctattgaagagcaattggcatggcataca
ttgtggccagagtcccacaaactttatggtcatggaaatgagttgttctctctatgttgt
gaccacgagggaaagctagttgcttcttcctgcaaggctcagacagtttcagtggcagag
atatggctatgggaggttgggtcatggaaggcagttggccgtctacagtctcatagctta
accgtgacacagatggccttctcgcatgatgacagcttacttttgtcggtatctagagat
cgtcatttttctgttttctccattaaacgtaaaggtgtgaacgaaatctgttatgacctt
ctagcgaggcaagaggctcacaaaagaataatatgggcatgctcttggaatccatttggc
catgaatttgcaactggctctagagacaagactgtaaaagtttgggctgtggag
>PAFTOL009179
------------------------------------------------------------
---------------gttattagt---------------------ctaatttttccagga
gagtgcagattatcatgtattgaatctctgtttgttggctcaaaaacgatggttgcactt
gcattagcagagttgccggataatacagggcatgtagtcctggctatggggggtctggat
aacaagattcatctctactgtggtgagaggacaggaaaggtatgggaggct---------
------------------------------------------------------------
------------------------------------------------gagatatggaaa
attattttacgtgaatttgctgatgggaggaaagatgtaacaggcttggcatcttatatt
gaaggtcctgtgctttttgctggctcatcctcctatcagatatctttggagtctctcctt
atcggtcatgaagattgggtgtattcagttcagtggcagccaccttcagttacagatgca
gaggggacaggatacattcaacctcaaagcattttatcagcatccatggacaaaacaatg
atgatatggcaacctgagaggacaactggtatctggatgaatgtcgttactgttggagaa
ctcagtcattgtgctttgggattttatggtgggcattggggtccaaatggggatgccata
ctggcacatggatatggtgggtctttccatctctggagaaatgtcggtcttgattctgag
aattggcagccccagaaggttccttctggacacaattctgctgtatctgatattgcatgg
gccagatctggtaaattcttgctgtcagtcagtcacgatcagacaactcgaattttcgct
ycatggttgaatcacaagggggatcagaactcctggcacgaaatagctcgtcctcaagta
catggtcatgatattaattgtgtggcaatcatccaagggaaggggaatcaccgctttgtc
tgtggagctgatgagaaagtggccagagtgtttgaagctcckttgtcwtttttgaagaca
ttgaattgtgctgtttcacaggaatccgacatccaa------------------------
---------------------------------------------------rtccaagtt
gtgcaagaggtttcacagagaccaagcagtgaaggtatcgacacacttgaaaccgttcct
gaagcagtcccagttatgttgactgaacctcctattgaagagcaattggcatggcataca
ttgtggccagagtcccacaaactttatggwcatggaaatgagttgttctctctatgttgt
gaccacgagggaaagctagtcgcttcttcctgcaaggctcagacagcttcagtggcagag
atatggctatgggaggttgggtcatggaaggcagttggccgtctacagtctcatagctta
accgtgacacagatggccttctcgcatgatgacagcttacttttgtcggtatctagagat
cgtcatttttctgttttctccattaaacgtaaaggtgtgaacgaaatctgttatgagctt
ctagcaaggcaagaggctcacaaaagaataatatgggcatgctcttggaatccatttggc
catgaatttgcaactggctctagagacaagactgtgaaagtttgggctgtggac
>PAFTOL009183
------------------------------------------------------------
---------------gttattagt---------------------ttaatttttccagga
gagtgcagattatcatgtattgaatctctgtttgttggctcaaaaacgatggttgcactt
gcattagcagagttgccggataatacagggcatgtagtcctggctatggggggtctggat
aacaagattcatctctactgtggagagaggacaggaaagtttttccgtgcttgtgagttg
aaagggcattcagattggattcgaagtttggacttctctctgcctatagttgcgaatggg
acaagaaatagtttactgttggtgagctcatctcaggacagaaccatgcgcatatggaaa
atggtgttacatgagccatcagatgagaggaaagatgtaattggcctggcgtcttatatt
gaaggtcctgtgctttgtgctggcccttcctcctatcagatatctttggagtctctccta
attggtcatgaagattgggtgtattcagttcagtgggagccatcttcagttgcatctgca
gatggaaaagaatacattcaacctcaaagcattttatcagcatccatggacaaaacaatg
atgatatggcaacctgagaggacaactggtatctggatgaatgtcgttactgttggagaa
ctcagtcattgtgcgttgggattttatggtgggcattggggtccaaatggggatgccata
ctggcacatggatttggtgggtctttccatctctggagaaatgtcggtcttgattctgag
aattggcagccccagaaggttccttctggacaccattctgttgtatctgatattgcatgg
gccagatctggtaaattcttgctgtcggtcagtcacgatcagacaactcgaattttcgct
ccatggttgaatcataagggggatcagaactcctggcacgaaatagctcgtcctcaagta
catggtcatgatattaattgtgtggcaatcatccaagggaaggggaatcaccgctttgtc
tgtggagctgatgagaaagtggccagagtgtttgaagctccgttgtcttttttgaagaca
ttgaattgtgctgtttcacaggaatccgacatccaagaagacaaccaaatggatgttcag
atcttgggggctaatatgtctgctcttggtttatcccagaaacccatatatgttcatgct
gtgcaagaggtttcacagagaccaagcagtgaaggtatcgacacacttgaaaccgttcct
gacgcagtcccagttatgttgactgaacctcctattgaagagcaattggcatggcataca
ttgtggccagagtcccacaaactttatggtcatggaaatgagttgttctctctatgttgt
gaccacgagggaaagctagtcgcttcttcctgcaaggctcagacagcttcagtggcagag
atatggctatgggaggttgggtcatggaaggcagttggccgtctacagtctcatagctta
accgtgacacagatggccttctcgcatgatgacagcttacttttgtcggtatctagagat
cgtcatttttctgttttctccattaaacgtaaaggt------------------------
------------------------------------------------------------
------------------------------------------------------
>PAFTOL009185
------------------------------------------------------------
---------------gttattagt---------------------ctagtttttccagga
gagtgcagattgtcatgtattgaatctctgtctgttggcccaaaaacgatggttgcactt
gcattagcagagttgccgggtaatacagggcatatagtcctggccatggggggtctggat
aacaagattcatctctactgtggagagaggacaggaaagtttttccgtgcttgtgagctg
aaagggcattcagattggattcgaagtttggacttctctctgcctatatttgcgaatggg
acacgaaatagtttactgttggtgagttcatctcaggacagaaccatacgcatatggaaa
atggtgttacgtgaaccgtcagatgagaggaaagatgtaattgacctggcgtcttatatt
gaaggtcctgtgctttgtgctggcccttcctcctatcagatatctttggagtctctccta
attggtcatgaagattgggtgtattcagttcagtggaaaccaccttcagttgcatctgca
gatggaaatgaatacattcaacctcaaagcattttatcagcatccatggacaaaaccatg
atgatatggcaacctgagaggacaactggtatctggatgaatgtcgttactgttggagaa
ctcagtcattgtgctttgggattttatggtgggcattggggtccaaatggggatgccata
ctggcacatggatatggtgggtctttccatctctggagaaatgtcggtcttgattctgag
aattggcagccccagaaggttccttctggacaccattctgttgtatctgatattgcatgg
gccagatctggtaaattcttgctgtcggtcagtcacgatcagacaactcgaattttcgct
ccatggttgaatcataagggggatcagaactcctggcacgaaatagctcgtcctcaagta
catggtcatgatattaattgtgtggcaatcatccaagggaaggggaatcaccgctttgtc
tgtggagctgatgagaaagtggccagagtgtttgaagctccgttgtcttttttgaagaca
ttgaattgtgctgtttcacaggaatccgacatccaagaagacaaccaaatggatgttcag
atcttgggagctaatatgtctgctcttggtttatcccagaaacccatatatgttcatgct
gtgcaagagatttcacagagaccaagcagtgaaggtatcgacacacttgaaaccgttcct
gaagcagtcccggttatgttgactgaacctcctattgaagagcaattggcatggcataca
ttgtggccagagtcccacaaactttatggtcatggaaatgaattgttctctctatgttgt
gaccacgagggaaagctagtcgcttcttcctgcaaggctcagacagyttcwgtggcagag
atatggctatgggaggttgggtcatggaaggcagttggccgtctacagtctcatagctta
accgtgacacagatggccttctcgcatgatgrcagcttacttttgtcggtatctagagat
cgtcatttttctgttttctccattaaacgtaaaggtgtgaacgaaatctgttatgacctt
ctagcgaggcaagaggctcacaaaagaataatatgggcatgctcttggaatccatttgcc
catgaatttgcaactggctctagagacaagactctgaaagtttgggctgtggag
>PAFTOL009187
------------------------------------------------------------
---------------gttattagt---------------------ctaatttttccagga
gagtgcagattatcatgtattgaatctstgtctgttggctcaaaaacgatggttgcactt
gcattagcggagttgccgggtaatacagggcatatagtcctggccatggggggtctggat
aacaagattcatctctactgtggagagagtacaggaaagtttttccgtgcttgtgagttg
aaagggcattcagattggattcgaartttggacttttctctgcctatagttgcgaatggg
acaagaaatagtttactgttggtgagttcatctcaggacagaaccatacgcatatggaaa
atggtgttacgtgaaccgtcagatgaraggaaagatgtaattggcctggcgtcttatatt
gaaggtcctgtgctttgtgctggcccttcctcctatcagatatctttggagtctctccta
attggtcatgaagattgggtgtattcaattcagtggaagccaccttcagttgcatctgca
gatggaaaagaatacattcaacctcaaagcattttatcagcatccatggacaaaaccatg
atgatatggcaacctgagargacaactggtatctggatgaatgtcgttactgttggagaa
ctcagtcattgtgctttgggattttatggtgggcattggggtccaaatggggatgccata
ctggcacatggayatggtgggtctttccatctctggagaaatgttggtcttgattctgag
aattggcagccccagaaggttccttctggacaccattctgttgtatctgatattgcatgg
gccagatctggtaaattcttgctgtcggtcagtcacgatcagrcaactcgaattttcgct
ccatggttgaatcataagggggatcagaactcctggcacgaaatagctcgtcctcaagta
catggtcatgatattaattgtgtggcaatcatccaagggaaggggaatcaccgctttgtc
tgtggagctgatgagaaagtggccagagtgtttgaagctccgttgtcttttttgaagaca
ttgaattgtgctgtttcacaggaatccgacwtccaagaagacaaccaaatggatgttcag
atcttgggagctaatatgtctgctcttggtttatcccagaarcccatatatgttcatgct
ctgcaagaggtttcacrgagaccaagcagtgaagktattgacacacttgaaaccgttcct
gaagcagtcccagttatgttgactgaacctcctattgaagagcaattggcatggcataca
ttgtggccagagtcccacaaactttatggtcatggaaatgagttgttctctctatgttgt
gaccacgagggaargctagtcgcttcttcctgcaaggctcagacagtttcagtggcagag
atatggctatgggaggttgggtcatggaaggcagttggccgtctacagtctcatagctta
accgtgacacagatggccttctcgcatgatgacagcttacttttgtcggtatctagagat
cgtcatttttctgttttctccattaaacgtaaaggtgcgaacgaaatctgttatgacctt
ctagcgaggcaagaggctcacaaaagaataatatgggcatgctcttggaacccatttggc
catgaatttgcaactggctctagagacaagactgtgaaagtttgggctgtggag
>PAFTOL009189
------------------------------------------------------------
---------------gttattggt---------------------ctaatttttccagga
gagtgcagattatcatgtattgaatctctgtttgttggctcaaaaacgatggttgcactt
gcattagcggagttgctggatgatacagggcatatagtcctggctatggggggtctggat
aacaagattcatctctactggggagagaggacaggaaagkttttccgtgcttgtgagttg
aaagggcattcagattggattcgaagtttggacttctctctgcctatagttgcgaatggg
acaagaaatagtttactgttggtgagttcatctcaggacagaaccatacgcatatggaaa
gtggtgttacgtgaaccatcagatgagaggaaagatgtaattggcctggcgtcatatatt
gaaggtcctgtgctttgtgctggcccttcctcctatcagatatctttggagtctctccta
attggtcatgaagattgggtgtattcagttcagtggaagccatcttcagttgcatctgca
gatggaaaagaatacattcaacctcaaagcattttatcagcatccatggacaaaacaatg
atgatatggcaacctgagaggacaactggtatctggatgaatgtcgttactgttggagaa
ctcagtcattgtgctttgggattttatggtgggcattggggtccaaatggggatgccata
ctggcacatggatatggtgggtctttccatctctggagaaatgttggtcttgattctgag
aattggcaaccccagaaggttccttctggacaccattctgttgtatctgatattgcatgg
gccagatctggtaaattcttgctgtcggtcagtcatgatcagacaactcgaattttcgct
ccatggttgaatcataagggggatcagaactcctggcacgaaatagctcgtcctcaagta
catggtcatgatattaattgtgtggcaatcatccaagggaaggggaatcaccgctttgtc
tgtggagctgatgagaaagtggccagagtgtttgaagctccgttgtcttttttgaagaca
ttgaattgtgctgtttcacaggaatccgacatccaagaagacaaccaaatggatgttcag
atcttgggggctaatatgtctgctcttggtttatcccagaaacccatatatgttcatgst
gtgcaagaggtttcacagagaccaagcagtgaaggtatcgacacacttgaaaccgttcct
gaagcagtcccagttatgttgactgaacctcctattgaagagcaattggcatggcataca
ttgtggccagagtcccacaaactttatggtcatggaaatgagttgttctctctatgttgt
gaccacgggggaaagctagtcgcttcttcctgcaaggctcagacagtttcagtggcagag
atatggctatgggaggttgggtcatggaaggcagttggccgtctacagtctcatagctta
accgtgacacagatggccttctcgcatgatgacagcttacttttgtcggtatctagagat
cgtcatttttctgttttctccattaaacgtaaaggtgtgaacgaaatctgttctgagctt
ctagcaaggcaagaggctcacaaaagaataatatgggcatgctcttggaatccatttggt
catgaatttgcaactggctctagagacaagactgtgaaagtttgggctgtggac
>PAFTOL009191
aagggtgtcacatgcatctctggaataatgttgtctgcaaatgaagccgtttttgcctca
acttcttctgatggtactgttaacatctgggaaatcatcctgccaatgactgttgsagga
gagtgcagattatcatgtattgaatctctgtctgttggctcaaaaacgatggttgcactt
gcattagcagagttgccggacaatacagggcatgtagtcctggctatggggggtctggat
aacaagattcatctctactgtggagagaggacaggaaagtttttccgtgcttgtgagttg
aaagggcattcagattgggttcgaagtttggacttctccctgcctatagttgcgaatggg
acaagaaatagtttactgttggtgagttcatctcaggacagaaccatacgcatatggaaa
atggtgttacgtgaaacatcagatgagaggaaagatgtaattggcctggcgtcttatatt
gaaggtcctgtgctttgtgctggcccttcatcctatcagatatctttggagtctctccta
attggtcatgaagattgggtgtattcagttcagtggaagccatcttcagttgcatctgca
gatggaaaagaatacattcaacctcaaagcattttatcagcatccatggacaaaacaatg
atgatatggcaacctgagaggacaactggtatctggatgaatgtcgttactgttggagag
ctcagtcattgtgctttgggattttatggtgggcattggggtccaaatggggatgccata
ctggcacatggatatggtgggtctttccatctctggagaaatgtcggtcttgattctgag
cattggcagccccagaaggttccttctggacaccattctgttgtatctgatattgcatgg
gccagatctggtaaatttttgctgtcggtcagtcacgatcagacaactcgaattttcgct
ccatggttgaatcataacggggatcagaactcctggcacgaaatagctcgtcctcaagta
catggtcatgatattaattgtgtggcaatcatccaagggaaggggaatcaccgctttgtc
tgtggagctgatgagaaagtggccagagtgtttgaagctccgttgtcttttttgaggaca
ttgaattgtgctgtttcacaggaatccgacatccaagaagacaaccaaatggatgttcag
atcttgggggctaatatgtctgctcttggtttatcccagaaacccatatatgttcatgst
gtgcaagaggtttcacagagaccaagcagtgaaggtatcgacacacttgaaactgttcct
gaagcagtcccagttatgttgactgaacctcctattgaagagcaattggcatggcataca
ttgtggccagagtcccacaaactttatggtcatggaaatgagttgttctctctatgttgt
gaccacgggggaaagctagtcgcttcttcctgcaaggcgcagacagtttcagtggcagag
atatggctatgggaggttgggtcatggaaggcagttggccgtctgcagtctcatagctta
accgtgacacagatggccttctcgcatgatgacagcttacttttgtcggtatctagagat
cgtcatttttctgttttctccattaaacgtaaaggtgtgaacgaaatctgttatgagctt
ctagcaaggcaagaggctcacaaaagaataatatgggcatgctcttggaatccatttggc
catgaatttgcaactggctctagagacaagactctgaaagtttgggctgtggac
>PAFTOL009193
aagggtgtcacatgcatctctggaataatgttgtctgcaaatgaagccgtttttgcatca
acttcttctgatggtaatgttaacatctgggaaatcatcctgccagtgactgttgsagga
gggtgcagattatcgtgtattgaatctctgtctgttggctcaaaaacgatggttgcactt
gcattagcggagttgctgggtaatacagggcatatagtcctggccatggggggtctggat
aacaagattcatctctactgtggagagaggacaggaaagtttttccatgcttgtgagttg
aaagggcattcagattggattcgaagcttggacttctctctgcctatagttgtgaatggg
acaagaaatagtttrctgttggtgagttcatctcaggacagaaccatacgcttatggaaa
atagtgttacgtgaaccgtcagatgagaggaaagatgtaattggcctggcgtcttatatt
gaaggtcctgtgctttctgctgrccgttggtcatatcagatatccttggagtctctccta
attggtcatgaagattgggtgtactcagttcagtggaagccaccttcagttacatctgca
gatggaaaagagtacattcaacctcaaagcattttatcagcatccatggacaaaaccatg
atgatatggcaacctgagaggacaactggtatctggatgaatgtcgttrctgttggagaa
ctcagtcattgtgctttgggattttatggtgggcattggggtccaaatggggatgccatc
ctggcacatggatatggtgggtctttccatctctggagaaatgtcggtcttgattctgcg
aattggcagccccagaaggttccttctggacaccattctgttgtatctgatattgcatgg
gccagatctggtaaattcttgctgtcggtcagtcatgatcagacaactcgaattttcgct
ccatggttgaatcrtaagggagatcagaactcctggcatgaaatagcgcgtcctcaagta
catggtcatgatattaattgtgtggcaatcatccaagggaaggggaatcaccgctttgtc
tgtggagctgatgagaaagtggccagagtgtttgaagctccattgtcttttttgaagacr
ttgaattgtgctgtttcacaggaatccgacatccaagaagacaaccaaatggatgttcag
atcttgggagctaatatgtctgctcttggtttatcccagaaacccatatatgttaatgct
gtgcaagagttttcgcagagaccaagcagtgaaggtatcgacacacttgaaaccgttcct
gaagcagtcccagttatgttgactgaacctcctattgaagagcaattggcatggcataca
ctctggccagagtctcacaaactttatggtcatggaaatgagttgttctctctatgttgt
gaccacaagggaaagctggtcgcttcttcctgcaaggctcagacagtttcagtggsagag
atatggctatgggaggtkggttcgtggaaggcagttggccgtctacagtcycatagctta
actgtgacacagatgtccttctcgyatgatgacagcttacttttgtccgtatcyagagat
cgtcatttctctgttttytccatcaaactkaaaggtgtcgatgaaatctgttmtgacctt
ctagcgaggcaagaggctcacaaaagaataatatgggcrtgctcttggaacccatytggc
catgaatttgcaactggctctagagacaagactgtgaaagtttgggctgtggag
>PAFTOL009195
------------------------------------------------------------
---------------gttattagt---------------------ctaatttttccagga
gattgcagattatcatgtattgaatctctgtttgttggctcaaaaacgatggttgcactt
gcattagcagagttgccggataatacagggcatgtagtcctggctatggggggtctggat
aacaagattcatctctactgtggagagaggacaggaaagtttttccgtgcttgtgagttg
aaagggcattcagattggattcgaagtttggacttctctctgcctatagttgagaatggg
acaagaaatagtttgctgttggtgagttcatctcaggacagaaccatacgcatatggaaa
atggtgttacgtgaaccatcagatgagaggaaagatgtaattggcctggcgtcttatatt
gaaggtcctgtgctttgtgctggcccttcctcctatcagatatctttggattctctccta
attggtcatgaagattgggtgtattcagttcagtggaagccatcttcagttgcatctgca
gatggaaaagaatacaatcaacctcaaagcattttatcagcatccatggacaaaacaatg
atgatatggcaacctgagaggacaactggtatttggatgaatgtcgttactgttggagaa
ctcagtcattgtgctttgggattttatggtgggcattggggtccaaatgcggatgccata
ctggcacatggatatggtgggtctttccatctctggagaaatgtcggtcttgattctgag
aattggcagccccagaaggttccttctggacaccattctgttgtatctgatattgcatgg
gccagatctggtaaattcttgctgtcggtcagtcacgatcagacaactcgaattttcgct
ccatggttgaatcataagggggatcagaactcctggcacgaaatagctcggcctcaagta
catggtcatgatattaattgtgtggcaatcatccaagggaaggggaatcaccgctttgtc
tctggagctgatgagaaagtggccagagtgtttgaagctccgttgtcttttttgaagaca
ttgaattgtgctgtttcacaggaatccgacatccaagaagacaaccaaatggatgttcag
atcttgggggctaatatgtctgctcttggtttatcccagaaacccatatatgttcatgct
gtgcaagaggtttcacagagaccaagcagtgaaggtatcgacacacttgaaaccgttcct
gaagcggtcccagttatgttgactgaacctcctattgaagagcaattggcctggcatacg
ttgtggccagagtcccacaaactttatggtcatggaaatgagttgttctctctatgttgt
gaccacgggggaaagctagtcgcttcttcctgcaaggctcagacagtttcagtggcagag
atatggctatgggaggttgggtcatggaaggcagttggccgtctacagtctcatagctta
accgtgacacagatggccttctcgcatgatgacagcttacttttgtcggtatctagagat
cgtcatttttctgttttctccattaaacgtaaaggtgtgaacgaaatctgttatgagctt
cyagcaaggcaagaggctcayaaaagaataatatgggcatgctcttggaatccatttggc
catgaatttgcaactggctctagrgacaagactgtgaaagtttgggctgtggac
>PAFTOL009197
------------------------------------------------------------
---------------gttattagt---------------------ctaatttttgcagga
gagtgcagattatcatgtattgaatctctgtttgttggctcaaaaacgatggttgcactt
gcattagcagagttgccggataatacagggcatgtagtcctggctatggggggtctggat
aacaagattcatctctactgtggagagaggacaggaaagtttttccrtgcttgtgagttg
aaagggcattcagattgggttcgaagtttggacttctctctgcctatagttgcgaatggg
acaagaaatagtttrctgttggtgagttcatctcaggacagaaccatacgcatatggaaa
atggtgttacgtgaaccatcagatgagaggaaagatgtaattggcctggcgtcttatatt
gaaggtcctgtgctttgtgctggcccttcctcctatcagatatctttggagtctctccta
attggtcatgaagattgggtgtattcrgttcagtggaagccatcttcagttgcatcwgcw
gatggaaaagaatacattcaacctcaaagcattttatcagcatccatggacaaaacaatg
atgatatggcaacctgagaggacaactggtatctggatgaatgtcgttactgttggagag
ctcagtcattgtgctttgggattttatggtgggcattggggtccaaatggggatgccata
ctggcacatggatatggtgggtctttccatctctggagaaatgtcggtcttgattctgag
cattggcrgccccagaaggttccttctggacaccattctgttgtatctgatattgcatgg
gccagatctggkaaatttttgctgtcggtcagtcacgatcagacaactcgaattttcgct
ccatggtygaatcatragggggatcagaactcctggcacgaaatagctcgtcctcaagta
catggtcatgatattaattgtgtggcaatcatccaagggaaggggaatcaccgctttgtc
tgtggagctgaygagaaagtggccagagtgtttgaagctccrttgtcttttttgaagaca
ttgaattgtgctgtttcacaggawtccgacatccaagaagacaaccaaatggatgttcag
atcttgggggctaatatgtctgctcttggtttatcccagaarcccatatatgttcatgct
gtgcaagaggtttcacagagaccaagcagtgaaggtatygacacacttgaaaccrttcct
gaagcagtcccagttatgttgactgaacctcctattgaagagcaattggcatggcataca
ttgtggccagagtcccacaaactttatggtcatggaaatgagttgttctctctatgttgt
gacmacgggggaaagctagtcgcttcttcctgcaaggcgcagacagtttcagtggcagag
atatggctatgggaggttgggtcatggaaggcagttggccgtctacagtctcatagctta
accgtgacacagatggccttctcgcatgatgacagcttacttttgtcggtatctagagat
cgtcatttttctgttttctccattaaacgtaaaggt------------------------
------------------------------------------------------------
------------------------------------------------------
>PAFTOL009199
aagggtgtcacatgcatctctggaataatgttgtctgcaaatgaagccgtttttgcatca
acttcttctgatggtactgttaacatctgggaaatcatcctgccaatgactgttggagga
gagtgcagattatcatgtattgaatctctgtttgttggctcaaaaacgatggttgcactt
gcattagcagagttgccggataatacagggcatgtagtcctggctatggggggtctggat
aacaagattcatctctactgtggagagaggacaggaaagtttttccrtgcttgtgagttg
aaagggcattcagattgggttcgaagtttggacttctctctgcctatagttgcgaatggg
acaagaaatagtttactgttggtgagttcatctcaggacagaaccatacgcatatggaaa
atggtgttacgtgaaccatcaratgagaggaaagatgtaattggcctggcgtcttatatt
gaaggtcctgtgctttgtgcaggcccttcctcctatcagatatctttggagtctctccta
attggtcatgaagattgggtgtattcggttcagtggaagccatcttcagttgcatctgca
gatggaaaagaatacattcaacctcaaagcattttatcagcatccatggacaaaacaatg
atgatatggcaacctgagaggacaactggtatctggatgaatgtcgttactgttggagag
ctcagtcattgygctttgggattttatggtgggcattggggtccaaatggggatgccata
ctggcacatggatatggtgggtctttccatctctggagaaatgtcggtcttgattctgag
cattggcggccccagaaggttccttctggacaccattctgttgtatctgatattgcatgg
gccagatctgggaaatttttgctgtcggtcagtcacgatcagacaactcgaattttcgct
ccatggtcgaatcatgagggggatcagaactcctggcacgaaatagctcgtcctcaagta
catggtcatgatattaattgtgtggcaatcatccaagggaaggggaatcaccgctttgtc
tgtggagctgatgagaaagtggccagagtgtttgaagctccattgtcttttttgaagaca
ttgaattgtgctgtttcacaggaatccgacatccaagaagacaaccaaatggatgttcag
atcttgggggctaatatgtctgctcttggtttatcccagaaacccatatatgttcatgct
gtgcaagaggtttcacagagaccaagcagtgaaggtatcgacacacttgaaaccgttcct
gaagcagtcccagttatgttgactgaacctcctattgaagagcaattggcatggcataca
ttgtggccagagtcccacaaactttatggtcatggaaatgagttgttctctctatgttgt
gaccacgggggaaagctagtykcttcttcctgcaaggcgcagacagtttcagtggcagag
atatggctatgggaggttgggtcatggaaggcagttggccgtctacagtctcatagctta
accgtgacacagatggccttctcgcatgatgacagcttacttttgtcggtatctagagat
cgtcatttttctgttttctccattaaacgtaaaggtgtgaacgaaatctgttatgagctt
ctagcaaggcaagaggctcacaaaagaataatatgggcatgctcttggaatccatttggc
catgaatttgcaackggctctagagacaagactgtgaaagtttgggctgtggac
>PAFTOL009203
------------------------------------------------------------
---------------------------------------------------------gga
gattgcagattatcatgtattgaatctctgtttgttggctcaaaaacgatggttgcactt
gcattagcagagttgccggataatacagggcacgtagtcctggctatggggggtctggat
aacaagattcatctctactgtggagagaggacaggaaagtttttccgtgcttgtgagttg
aaagggcattcagattggattcgaagtttggacttctctctgcctatagttgcaaatagg
acaagaaatagtttgctgttggtgagttcatctcaggacagaaccatacgcatatggaaa
atggtgttacgtgaaccatcagatgagaggaaagatgtaattggcctggcttcttatatt
gaaggtcctgtgctttgtgctggcccttcctcctatcagatatctttggagtctctccta
attggtcatgaagattgggtgtattcagttcagtggaagccatcttcagttgcatctgca
gatggaaaagaatacattcaacctcaaagcattttgtcagcatccatggacaaaacaatg
atgatatggcaacctgagaggacaactggtatttggatgaatgtcgttactgttggagaa
ctcagtcattgtgctttgggattttatggtgggcattggggtccaaatggggatgccata
ctggcacatggatatggtgggtctttccatctctggagaaatgtcggtcttgattctgag
aattggcagccccagaaggttccttctggacaccattctgttgtatctgatattgcatgg
gccagatctggtaaattcttgctgtcggtcagtcacgatcagacaactcgaattttcgct
ccatggttgaatcataagggggatcagaactcctggcacgaaatagctcggcctcaagta
catggtcatgatattaattgtgtggcaatcatccaagggaaggggaatcaccgctttgtc
tgtggagctgatgagaaagtggccagagtgtttgaagctccgttgtcttttttgaagaca
ttgaattgtgctgtttcacaggaatctgacatccaggaagacaaccaaatggatgttcag
atcttgggggctaatatgtctgctcttggtttatcccagaaacccatatatgttcatact
gtgcaagaggtttcacagagaccaagcagtgaaggtatcgacacacttgaaaccgttcct
gaagcggtcccagttatgttgactgaacctcctattgaagagcaattggcatggcatacg
ttgtggccagagtcccacaaactttatggtcatggaaatgagttgttctctctatgttgt
gaccacgggggaaagctagtcgcttcttcctgcaaggctcagacagtttcagtggcagag
atatggctatgggaggttgrgtcatggaaggcagttggccgtctacagtctcatagctta
accgtgacacagatggccttctcgcatgatgacagcttacttttgtcggtatctagagat
cgtcatttttcggttttctccattaaacgtaaaggtgtgaacgaaatctgttatgagctt
ctagcaaggcaagaggctcacaaaagaataatatgggcatgctcttggaatccatttggc
catgaatttgcaactggctctagagacaagactgtgaaagtttgggctgtggac
>PAFTOL009205
aagggtgtcacatgcatctctggaataatgttgtctgcaaatgaagccgtttttgcatca
acttcttctgatggtactgttaacatctgggaaatcatcctgccaatgactgttggagga
gagtgcagattatcatgtattgaatctctgtctgttggctcaaaaacgatggttgcactt
gcattagcggagttgccgggtaatacagggcatataktcctggccatggggggtctggat
aacaagattcatctctactgtggagagaggacaggaaagtttttccgtgcttgtgagttg
aaagggcattcagattggattcgaagtttggacttctctctgcctatagttgcgaatggg
acaagaaatagtttactgttggtgagttcatctcaggacagaaccatacgcatatggaaa
atggtgttacgtgaaccgtcagatgagaggaaagatgtaattggcctggcatcttatatt
gaaggtcctgtgctttgtgctggcccttcctcctatcagatatctttggagtctctccta
attggtcatgaagattgggtgtattcagttcagtggaagccaccttcagttgcatctgca
gatggaaaagaatacattcaacctcaaagcattttatcagcatccatggacaaaaccatg
atgatatggcaacctgagaggacaactggtatctggatgaatgtcgttactgttggagaa
ctcagtcattgtgctttgggattttatggtgggcattggggtccaaatggggatgccata
ctggcacatggatatggtgggtctttccatctctggagaaatgtcggtcttgattctgag
aattggcagccccagaaggttccttctggacaccattctgttgtatctgacattgcatgg
gccagatctggtaaattcttgctgtcggtcagtcacgatcagacaactcgaattttcgct
ccatggttgaatcataagggggatcagaactcctggcacgaaatagctcgtcctcaagta
catggtcatgatattaattgtgtggcaatcatccaagggaaggggaatcaccgctttgtc
tgtggagctgatgagaaagtggccagagtgtttgaagctccgttgtcttttttgaagaca
ttgaattgtgctgtttcacaggaatccgacatccaagaagacaaccaaatggatgttcag
atcttgggagctaatatgtctgctcttggtctatcccagaaacccatatatgttcatgst
gtgcaagaggtttcacagagaccaagcagtgaaggtrtcgacacacttgaaaccgttcct
gaagcagtcccagttatgttgactgaacctcctattgaagagcaattggcatggcataca
ttgtggccagagtctyacaaactttatggtcatggaaatgagttgttctctctatgttgt
gaccaygagggaaagctagtcgcttcttcctgcmaggctcagacagtttcagtggcagag
atatggctatgggaggttgggtcatggaaggcagttggccgtctacagtctcatagctta
accgtgacacagatggccttctcgcatgatgacagcttacttttgtcrgtatctagagat
cgtcatttttctgttttctccattaaacgtaaaggtgtgaacgaaatctgttaygayctt
ctagcgaggcaagaggctcacaaaagaataatatgggcatgctcttggaatccatttggc
catgaatttgcaactggctctagagacaagactgtgaaagtttgggctgtggag
>PAFTOL009207
------------------------------------------------------------
------------------gttattagtc------------------tcgtttttccagga
kagtgcagattgtcatttattgaatctctgtctgttggttcaaaaatgatggttgccctt
gcrttagcggagttgccaggtaatacagggcatgtagtcctggccatggggggtttggat
aacaagattcatctttactgtggagacaggacaggaaagtttgttcatgcttgcgaattg
aaagggcattcggattggattcgaagcttggacttctctctgcctatagttgcacatggg
atgagaaatagtttactgttagtgagttcatctcaggacagagccatacgcatatggaaa
atrgtgttacgtgaatcctcagaggataggaaagatgtaattggcctggcctcttatatt
gaaggtcctgtgctttctgctggcccatcctcttatcagatatctttggagtccctccta
attggtcatgaagattgggtgtattcagttcagtggaagccaccttctgttacatctgca
gatggaacagaatgcattcaacctcaaagcattttatcagcatccatggacaagaccatg
atgatatggcaacctgagaggacaactggcctctggatgaatgtcgttactgttggagaa
ctcagtcattgcgcgttgggattttacggcggtcactggggttcaaatggggattccata
ctggcacatggatatggtgggtctttccatctctggagaaatgtsggtgttgattctgag
aattggcagccccagaaggttccttctggacaccattctgttgtatctgatattgcatgg
gccagatctggtaaattcttgctgtctgtcagtcatgaccagacaactcgaattttcrct
ccatggttgaatcttaagggagatcagaactcctggcacgaaattgctcgtcctcaagta
catggtcatgatattaattgtgtggcaatcatccaaggcaaggggaatcaccgctttgtc
tgtggtgctgatgagaaagtggccagagtgtttgaagctccgttgtcttttttgaagaca
ttgaattgtgccatttcacatgaatccgacatacaggaagacaaccaaatggatgttcag
atcttgggagctaacatgtctgctcttggtttatcccagaaacccatwtatgttcatgct
gtgcaagagactccacagagatcaatcagtgaaggtattgacacgcttgaaactgtccct
gaagcagtcccagttaccttgactgaacctcctattgaagagcaattggcatggcataca
ttgtggcccgagtcccacaaactttatggtcatggaaatgagttgttctctctatgttgt
gaycacgagggaaagctagtygcgtcttcctgcaaggctcagacagtttcagtggcagag
atatggctatgggaggttgggtcatggaaggcagttggccgtctacggtctcatagctta
actgtgacacaaatggctttctcacatgatgacagcttacttttgtckgtatctagggat
cgtcatttctctgttttctccatcaaaygtaaaggggcggatgaaatctgttatgacctt
ctagtgaggcaagaggctcacaaaagaataatatgggcatgctcttggaacccatttggc
catgaatttgtaaccggctctagagacaagaccgtgaaagtttggactctggag
>PAFTOL009209
aagggtgtcacatgcatctctggaataatgttgtctgcaaatgaagccgtttttgcatca
acttcttctgatggtactgttaacatctgggaaatcatcctgccaatgactgttggagga
gagtgcagattatcatgtactgaatctctgtctgttggctcaaaaacgatggttgcactt
gcattagcggagttgccgggtaatacagggcatatagtcctggccatggggggtctggat
aacaagattcatctctactgtggagagaggacaggaaagttttcccgtgcttgtgagttg
aaagggcattcagattggattcgaagtttggacttctctctgcctatagttgcgaatggg
acaagaaatagtttactgttggtgagttcatctcaggacagaaccatacgcatatggaaa
atggtgttacgtgaaccgtcagatgagaggaaagatgtaattggcctggcgtcttatatt
gaaggtcctgtgctttgtgctggcccttcctcctatcagatatctttggagtctctccta
attggtcatgaagattgggtgtattcagttcagtggaagccaccttcagttgcatctaca
gatggaaaagaatacattcaacctcaaascattttatcagcatccatggacaaaaccatg
atgatatggcaacctgagaggacaactggtatctggatgaatgtcgttactgttggagaa
ctcagtcattgtgctttgggattttatggtgggcattggggtccaaatggggatgccata
ctggcacatggatatggtgggtctttccatctctggagaaatgttggtcttgattctgag
tattggctgccccagaaggttccttctggacaccattctgttgtatctgatattgcatgg
gccagatctggtaaattcttgctgtcggtcagtcacgatcagacaactcgaattttcgct
ccatggttgaatcataagggggatcagaactcctggcacgaaatagctcgtcctcaagta
catggtcacgatattaattgtgtggcaatcacccaagggaaggggaatcaccgctttgtc
tgtggagctgatgagaaagtggccagagtgtttgaagctccattgtcttttttgaagaca
ttgaattgtgctgtttcacaggaatccgacatccaagaagacaaccaaatggatgttcag
atcttgggagctaatatgtctgctcttggtttatcccagaaacccatatatgttcatgct
gtgcaagaggtttcacagagaccaagcagtgaaggtattgacacacttgaaaccgttcct
gaagcagtcccagttatgttgactgaacctcctattgaagagcaattggcatggcataca
ttgtggccagagtcccacaaactttatggtcatggaaatgagttgttctctctatgttgt
gaccacgagggaaagctagtcgcttcttcctgcaaggctcagacagtttcagtggcagag
atatggctatgggaggttgggtcatggaaggcagttggccgtctacagtctcatagctta
accgtgacacagatggccttctctcatgatgacagcttacttttgtcggtatctagagat
cgtcatttttctgttttctccattaaacgtaaaggtgtgaacgaaatctgttatgacctt
ctagtgaggcaagaggctcacaaaagaataatatgggcatgctcttggaacccatttggc
catgaatttgcaactggctctagagacaagactgtgaaagtttgggctgtggag
>PAFTOL009215
------------------------------------------------------------
---------------gttattagt---------------------ctaatttttgcagga
gagtgcagattatcatgtattgaatctctgtttgttggctcaaaaacgatggttgcactt
acattagcagagttgccggataatacagggcatgtagtcctggctatggggggtctggat
aacaagattcatctctactgtggagagaggacaggaaagkttttccgtgcttgtgagttg
aaagggcattcagattgggttcgaagtttggacttctctctgcctatagttgcgaatgga
acaagaaatagtttactgctggtgagttcatctcaggacagaaccatacgcatatggaaa
atggtgttacgtgaaccatcagatgagaggaaagatgtaattggcctggagtcttatatt
gaaggtcctgtgctttgtgctggcccttcctcctatcagatatctttggagtctctccta
attggtcatgaagattgggtgtattcagttcagtggaagccatcttcagttgcatctgca
gatggaaaagaatacattcaacctcaaagcattttatcagcatccatggacaaaacaatg
atgatatggcaacctgagaggacaactggtatctggatgaatgtcgttactgttggagag
ctcagtcattgtgctttgggattttatggtgggcattggggtccaaatggggatgccata
ctggcacatggatatggtgggtctttccatctctggagaaatgtcggtcttgattctgag
cattggcagccccagaaggttccttctggacaccattctgttgtatctgatattgcatgg
gccagatctggtaaatttttgctgtcggtcagtcacgatcagacaactcgaattttcgct
ccatggttgaatcataagggggatcagaactcctggcacgaaatagctcgtcctcaagta
catggtcatgatattaattgtgtggcaatcatccaagggaaggggaatcaccgctttgtc
tgtggagctgatgagaaagtggccagagtgtttgaagctccgttgtcttttttgaagaca
ttgaattgtgctgtttcacaggaatccgacatccaagaagacaaccaaatggatgttcag
atcttgggggctaatatgtctgctcttggtttatcccagaaacccatatatgttcatgct
gtgcaagaggtttcacagagaccaagcagtgaaggtatcgacacacttgaaaccgttcct
gaagcagtcccagttatgttgactgaacctcctattgaagagcaattggcatggcataca
ttgtggccagagtcccacaaactttatggtcatggaaatgagttgttctctctatgttgt
gaccacgggggaaagctagtcgcttcttcctgcaaggcgcagacagtttcagtggcagag
atatggctatgggaggttgggtcatggaaggcagttggccgtctacagtctcatagctta
accgtgacacagatggccttctcgcatgatgacagcttacttttgtcggtatctagagat
cgtcatttttctgttttctccattaaacgtaaaggtgtgaacgaaatctgttatgagctt
ctagcaaggcaagaggctcacaaaagaataatatgggcatgctcttggaatccatttggc
catgaatttgcaactggctctagagacaagactgtgaaagtttgggctgtggac
>PAFTOL009217
------------------------------------------------------------
---------------gttattagt---------------------ctaatttttgcagga
gagtgcagattatcatgtattgaatctctgtttgttggctcaaaaacgatggttgctctt
acattagcagagttgccggataatacagggcatgtagtcctggctatggggggtctggat
aacaagattcatctctactgtggagagaggacaggaaagtttttccgtgcttgtgagttg
aaagggcattcagattgggttcgaagtttggacttctctctgcctatagttgcgaatgga
acaagaaatagtttactgttggtgagttcatctcaggacagaaccatacgcatatggaaa
atggtgttacgtgaaccatcagatgagaggaaagatgtaattggcctggcgtcttatatt
gaaggtcctgtgctttgtgctggcccttcctcctatcagatatctttggagtctctccta
attggtcatgaagattgggtgtattcagttcagtggaagccatcttcagttgcatctgca
gatggaaaagaatacattcaacctcaaagcattttatcagcatccatggacaaaacaatg
atgatatggcaacctgagaggacaactggtatctggatgaatgtcgttactgttggagag
ctcagtcattgtgctttgggattttatggtgggcattggggtccaaatggggatgccata
ctggcacatggatatggtgggtctttccatctctggagaaatgtcggtcttgattctgag
cattggcagccccagaaggttccttctggacaccattctgttgtatctgatattgcatgg
gccagatctggtaaatttttgctgtcggttagtcacgatcagacaactcgaattttcgct
ccatggttgaatcataagggggatcagaactcctggcacgaaatagctcgtcctcaagta
catggtcatgatattaattgtgtggcaatcatccaagggaaggggaatcaccgctttgtc
tgtggagctgatgagaaagtggccagagtgtttgaagctccgttgtcttttttgaagaca
ttgaattgtgctgtttcacaggaattcgacatccaagaagacaaccaaatggatgttcag
atcttgggggctaatatgtctgctcttggtttatcccagaaacccatatacgttcatgct
gtgcaagaggtttcacggagaccaagcagtgaaggtatcgacacacttgaaaccgttcct
gaagcagtcccagttatgttgactgaacctcctattgaagagcaattggcatggcataca
ttgtggccagagtcccacaaactttatggtcatggaaatgagttgttctctctatgttgt
gaccacgggggaaagctagtcgcttcttcctgcaaggcgcagacagtttcagtggcagag
atatggctatgggaggttgggtcatggaaggcagttggccgtctacagtctcatagctta
accgtgacacagatggccttctcgcatgatgacagcttacttttgtcggtatctagagat
cgtcatttttctgttttctccattagacgtgaaggtgtgaacgaaatctattatgagctt
ctagcaaggcaagaggctcacaaaagaataatatgggcatgctcttggaatccatttggc
catgaatttgcaactggctcgagagacaagactgtgaaagtttgggctctggac
>PAFTOL009219
------------------------------------------------------------
---------------gttattagt---------------------ctaatttttgcagga
gagtgcagattatcatgtattgaatctctgtttgttggctcaaaaacgatggttgcactt
gcattagcagagttgccggataatacagggcatgtagtcctggctatggggggtctggat
aacaagattcatctctactgtggagagaggacaggaaagkttttccgtgcttgtgagttg
aaagggcattcagattgggttcgaagtttggacttctctctgcctatagttgcgaatggg
acaagaaatagtttactgttggtgagttcatctcaggacagaaccatacgcatatggaaa
ayggtgttacgtgaaccatcagatgagaggaaagatgtaattggcctggcgtcttatatt
gaaggtcctgtgctttgtgctggcccttcctcctatcagatatctttggagtctctccta
attggtcatgaagattgggtgtattcagttcagtggaagccatcttcagttgcatctgca
gatggaaaagaatacattcaacctcaaagcattttatcagcatccatggacaaagcaatg
atgatatggcaacctgagakgacaactggtatctggatgaatgtygttactgttggagag
ctcagtcattgtgctttgggattttatggtgggcattggggtccaaatggggatgccata
ctggcacatggatatggtgggtctttccatctctggagaaatgtcggtcttgattctgag
cattggcagccccagaaggttccatctggacaccattctgttgtatctgatattgcatgg
gccagatctggtaaatttttgctgtcggtcagtcacgakcagacaactcgaattttcgct
ccatggttgaatcataagggggatcagaactcctggcacgaaatagctcgtcctcaagta
catggtcatgatattaattgtgtggcaatcatccaagggaaggggaatcaccgctttgtc
tgtggagctgatgagaaagtggccagagtgtttgaagctccgttgtcttttttgaagaca
ttgaattgtgctgtttcacaggaatccgacatccaagaagacaaccaaatggatgttcag
atcttgggggctaatatgtctgctcttggtttatcccagaaacccatatatgttcatgct
gtgcaagaggtttcacagagaccaagcagtgaaggtatcgacacacttgaaaccgttcct
gaagcagtcccagttatgttgactgaacctcctattgaagagcaattggcatggcataca
ttgtggccagagtcccacaaactttacggtcatggaaatgagttgttctctctatgttgt
gaccacgggggaaagctagtcgcttcttcctgcaaggcgcagacagtttcagtggcagag
atatggctatgggaggttgggtcatggaaggcagttggccgtctacagtctcatagctta
accgtgacacagatggccttctcgcatgatgacagcttacttttgtcggtatctagagat
cgtcatttttctgttttctccattaaacgtaaaggtgtgaacgaaatctgttatgagctt
ctagcaaggcaagaggctcacaaaagaataatatgggcatgctcttggaatccatttrgc
catgaatttgcaactggctctagagacaagactgtgaaagtgtgggctgtggac
>PAFTOL009221
aagggtgtcacatgcatctctggaataatgttgtctgcaaatgaagccgtttttgcatca
acttcttctgatggtactgttaacatctgggaaatcatcctgccaatgactgttgsagga
gagtgcagattatcatgtattgaatctctgtctgttggctcaaaaacaatggttgcactt
gcattagyggagttgccgggtaatacagggcatatagtcctggccatggggggtctggat
aacaagattcatctctactgtggagagaggacaggaaagtttttccatgcttgtgagttg
aaagggcattcagattggattcgaagtttggacttctctctgcctatagttgcraatggg
acaag---tagtttactgttggtgagttcatctcaggacagaaccatacgcatatggaaa
atggtgttacgtgaaccgtcagatsagaggaaagatgtaattggcctggcgtcttatatt
gaaggtcctgtgctttgtgctggcccttcctcctatcagatatctttggagtctctccta
attggtcatgaagattgggtgtattcagttcagtggaagccaccttcagttgcatctgca
gatggaaaagaatacattcaacctcaaagcattttatcagcatccatggacaaaaccatg
atgatatggcaacctgagaggacaactggtatctggatgaatgttgttactgttggagaa
ctcagtcattgtgctttgggattttatggtgggcattggggtccaaatggggatgccata
ctggcacatggatatggtgggtctttccatctctggagaaatgttggtcttgattctgag
aattggcagccccagaaggttccttctggacaccattctgttgtatctgatattgcatgg
gccagatctggtaaattcttgctgtcggtcagtcacgatcagrcaactcgaattttcgct
ccatggttgaatcataagggggatcagaactcctggcacgaaatagctcgtcctcaagta
catggtcatgatattaattgtgtggcaatcatccaagggaaggggaatcaccgctttgtc
tgtggagctgatgagaaagtggccagagtgtttgaagctccattgtcttttttgaagaca
ttgaattgtgctgtttcacaggaatccgacatccaagaagacaaccaaatggatgttcag
atcttgggagctaatatgtctgctcttggtttatcccagaaacccatatatgttcatgct
gtgcaagaggtttcacagagaccaagcastgaaggtatcgacacmcttgaaaccrttcct
gaagcagtcccagttatgttgactgaacctcctattgaagagcaattggcatkgcataca
ttgtggccagagtcccacaaactttatggtcatggaaatgagttgttctctctatgttgc
gaccatgagggaaagctagtcgcttcttcctgcmaggctcagacagttgcagtggcagag
atatggctatgggaggttgggtcatggaaggcagttggccgtctacagtctcatagctta
accgtgacacagatggccttctcgcatgatgacagcttacttttgtcggtatctagagat
cgtcatttttctrttttctccattaaatttamaggtgtgaacgaaatctgttatgacctt
ctagcgaggcaagaggctcacaaaagaataatatgggcatgctcttggaatccatttggc
catgaatttgcaactggctctagagacaagactctgaaagtttgggctgtggag
>PAFTOL009223
------------------------------------------------------------
---------------gttattagt---------------------ctaakttttgcagga
gagtgcagattatcatgtattgaawctctgtttgttggctcaaaaacgatggttgcactt
gcattagcrgagttgccggataatacagggcatgtagtcctggctatggggggtctggat
aacaagattcatctctactgtggagagaggacaggaaagtttttccgtgcttgtgagttg
aaagggcattcagattgggttcgaagwttggacttctctctgcctatagttgcgaatggg
acaagaaatagtttactgttggtgagttcatctcaggacagaaccatacgcatatggaaa
atggtgttacgtgaaccatcagatgagaggaaagatgtaattggcytggygtcttatatt
gaaggtcctgtgctttgtgcwggcccttcctcctatcagatatctttggagtctctccta
attggtcatgaagattgggtgtattcrgttcagtggaagccatcttcagttgcatctgca
gatggaaaagaatacattcaacctcaaagcattttatcagcatccatggacaaaacaatg
atgatatggcaacctgagaggacaactggtatctggatgaatgtcgttactgttggagag
ctcagtcattgtgctttgggattttatggtgggcattggggtccaartggggatgccata
ctggcacatggatatggtgggtctttccatctctggagaaatgtcggtcttgattctgag
cattggcrgccccagaaggttccttctggacaccattctgttgtatctgatattgcatgg
gccagatctgggaaatttttgctgtcrgtcagtcacgatcagacaactcgaattttcgct
ccatggtcraatcatragggggatcagaactcctggcacgaaatagctcgycctcaagta
catggtcatgatattaattgtgtggcaatcatccaagggaaggggaatcaccgstttgtc
tgtggagctgatgagaaagtggccagagtgtttgaagctccrttgtcttttttgaagaca
ttgaattgtgctgtttcacaggaatccgacatccaagaagacaaccaaatggatgttcag
atcttgggggctaatatgtctgctcttggtttatcccagaaacccatatatgttcatgct
gtgcaagaggtttcacagagaccaagcagtgaaggtatcgacacacttgaaaccgttcct
gaagcagtcccagttatgttgactgaacctcctattgaagagcaattggcatggcataca
ttgtggccwgagtcccacaaactttatggtcatggaaatgagttgttctctctatgttgt
gacyaygggggaaagctagtcgcttcttcctgcaaggcgcagacagtttcagtggcagag
atatggctatgggaggttgggtcatggaaggcagttggccgtctacagtctcatagctta
acygtgacacagatggccttctcgcatgatgacagcttacttttgtcggtatctagagat
cgtcatttttctgttttctccattaaacgtaaaggtgtgaacgaaatctgttatgggctt
ctagcaaggcaagaggctcacaaaagaataatatgggcatgctcttggaatccatttggc
catgaatttgcwactggctctagagacaagactgtgaaagtttgggctgtggac
>PAFTOL009225
------------------------------------------------------------
---------------gttattagt---------------------ctaagttttgcagga
gagtgcagattatcatgtattgaaactctktttgttggctcaaaaacgatggttgcactt
gcattrgcggagttgccggataatacagggcatgtagtcytggctatggggggtctggat
aacaagattcatctctactgtggagagaggacaggaaagtttttccgtgcttgtgagttg
aaagggcattcagattgggttcgaagtttggacttytctctgcctatagttgcgaatggg
acaagaaatagtttactgttggtgagttcatctcaggacagaaccatacgcatatggaaa
atggtgttacgtgaaccatcagatgagaggaaagatgtaattggcttggcrtcttatatt
gaaggtcctgtgctttgtgctggcccttcctcctatcagatatctttggagtctctccta
attggtcatgaagattgggtgtattcagttcagtggaagccatcttcagttgcatctgca
gatggaaaagaatacattcaacctcaaagcattttatcagcatccatggacaaaacaatg
atgatatggcaacctgarargacaactggtatctggatgaatgtcgttactgttggagag
ctcagtcattgtgctttgggattttatggtgggcattggggtccaaatggggatgccata
ctggcacatggatatggtggstctttccatctctggagaaatgtcggtcttgattctgag
cattggcagccccagaaggttccttctggacaccattctgttgtatctgatattgcatgg
gccagatctgggaaatttttgctgtckgtcagtcacgatcagacaactcgaattttcgct
ccatggtcgaatcataagggggatcagaactcctggcacgaaatagctcgccctcaagta
catggtcatgatattaattgtgtggcaatcatccaagggaaggggaatcaccgctttgtc
tgtggagctgatgagaaagtggccagagtgtttgaagctccgttgtcttttttgaagaca
ttgaattgtgctgtttcacaggaatccgacatccaagaagacaaccaaatggatgttcag
atcttgggggctaatatgtctgctcttggtttatcccagaaacccatatatgttcatgct
gtgcaagaggtttcacagagaycaagcagtgaaggtatcgacacacttgaaaccrttcct
gaagcagtcccagttatgttgactgaacctcctattgaagagcaattggcatggcataca
ttgtggccagagtcccacaaactttatggtcatggaaatgagttgttctctctatgttgt
gactatgggggaaagctagtcgcttcttcctgcaaggcgcagacagtttcagtggcagag
atatggctatgggaggttgggtcatggaaggcagttggccgtctacagtckcatagctta
acygtgacacagatggccttctcgcatgatgacagcttacttttgtcggtatctagagat
cgtcatttttctgttttctccattaaacgtaaaggtgtgaacgaaatctgttatgggctt
ctagcaaggcaagaggctcacaaaagaataatatgggcatgctcttggaatccatttgrc
catgaatttgcaactggctctagagacaagactgtgaaagtttgggctgtggac
>PAFTOL009227
aagggtgtcacatgcatctctggaataatgttgtctgcaaatgaagccgtttttgcatca
acttcttctgatggtactgttaacatctgggaaatcatcctgccaatgactgttggagga
gagtgcagattatcatgtattgaatctctgtttgttggctcaaaaacgatggttgcactt
gcattagcagagttgctggataatacagggcatgtagtcctggctatggggggtctggat
aacaagattcatctctactgtggagagaggacaggaaagtttttccgtgcttgtgagttg
aaagggcattcagattggattcgaagtttggacttctctctgcctatagttgcgaatggg
acaagaaatagtttactgttggtgagttcctctcaggacagaaccatacgcatatggaaa
atggtgtyacgtgaaccatcagatgagaggarcaatgtaattggcctggcgtcatatatt
gaaggtcctgtgctttgtgctggcccttcctcctatcagatatctttggagtctctccta
attggtcatgaagattgggtgtattcagttcagtggaagccatctccagttgcatctgca
gatggaaaagaatacattcaacctcaaagcattttatcagcatccatggacaaaacaatg
atgatatggcaacctgagaggacaactggtatctggatgaatgtcgttactgttggagaa
ctcagtcattgtgctttgggattttatggtgggcattggggtccaaatggggatgccata
ctggcacatggatatggtgggtctttccatctctggagaaaygtcggtcttgattctgag
aattggcaaccscagaaggttccttctggacaccattctgttgtatctgatattgcatgg
gccagatctggtaaattcttgctgtcggtcagtcatgatcagacaactcgaattttcgct
ccatggttgaatcayaagggggatcagaactcctggcacgaaatagctcgtcctcaagta
catggtcatgatattaattgtgtggcaatcatccaagggaaggggaatcaccgctttgtc
tgtggagctgatgagaaagtggccagagtrtttgaagctccgttgtcttttttgaagaca
ttgaattgtgctgtttcacaggartccgacattcaagaagacaaccaaatggatgttcag
atcttgggggctaatatgtctgctcttggtttatcccagaaacccatatatgttcatgct
gtgcaagaggtttcacagagaccaagcagtgaaggtatcgacacacttgaaaccgttcct
gaagcagtcccagttatgttgactgaacctcctattgaagagcaattggcatggcataca
ttgtggccagagtcccacaaactttatggtcatggaaatgagttgttctctctatgttgt
gaccacgggggaaagctagtcgcttcttcctgcaaggctcagacagcttcagtggcagag
atatggctatgggaggttgggtcatggaaggcagttggccgtctacagtctcatagctta
accgtgacacagatggccttctcgcatgatgacagcttacttttgtcggtatctagagat
cgtcatttttctgttttctccattaaacgtaaaggtgtgaacgaaatcggttatgagctt
ctagcaaggcaagaggctcacaaaagaataatatgggcatgctcttggaatccatttggc
catgaatttgcaactggctctagagacaagactctgaaagtctgggctgtggac
>PAFTOL009229
------------------------------------------------------------
---------------gttattagt---------------------ctaatttttccagga
gggtgcagattatcatgtattgaatctctgtctgttggcccaaaaacgatggttgcactt
gcattagcggagttgctgggtaatacagggcatatagtcctggccatggggggtctggat
aacaagattcatctctactgtggagagaggacaggaaagkttttccgtgcttgtgagttg
aaagggcattcagattggattcgaagtttggacttctctctgcctatagttgctaatggg
acaagaaatagtttactgttggtgagttcatctcaagacagaaccatacgcatatggaaa
atggtgttacgtgaaccgtcagatgagaggaaagatgtaattggcctggcatcttatatt
gaaggtcctgtgctttctgctggccattgctcctatcaggtatctttggagtctctccta
attggtcatgaagattgggtgtactcagttcagtggaagccaccttcagttacatctgca
gatggaaaagagtacattcaacctcaaagcattttgtcagcatccatggacaaaaccatg
atgatatggcaacctgagaggacaactggtatctggatgaatgtcgttgctgttggagaa
ctcagtcattgtgctttgggattttatggtgggcattggggtccaaatggggatgccatc
ctggcacatggatatggtgggtcttttcatctctggagaaatgtcggtcttgattccgag
aattggcagccccagaaggttccttctggacaccattctgttgtatctgatattgcatgg
gccagatctggtaaattcttgctgtcggtcagtcatgatcagrcaactcgaattttcgct
ccatggttgaatcataagggagatcagaactcctggcacgaaatagcacgtcctcaagta
catggtcatgatattaattgtgtggcaatcatccaagggaaggggaatcaccgctttgtc
tgtggagctgatgagaaagtggccagagtgtttgaagctccattgtcttttttgaagacg
ttgaattgtgctgtttcacaggaatccgacatccaagaagacaaccaaatggatgttcag
atcttgggagctaatatgtctgctcttggtttatcccagaaacccatatatgttaatgct
gtgcaagagttttcgcagagaccaagcagtgaaggtatcgacacacttgaaaccgttcct
gaagcagtcccagttatgttgactgaacctcctattgaagagcaattggcatggcataca
ctatggccagagtcccacaaactttatggtcatggaaatgagttgttctctctttgttgt
gaccacaagggaaagctagtcgcttcttcctgcaaggctcagacagtttcagtggcagag
atatggctatgggaggttggttcgtggaaggcagttggccgtctacagtctcatagctta
actgtgacacagatgtccttctcgcatgatgacagcttacttttgtccgtatctagagat
cgtcatttctctgttttctccatcaaacctaaaggtgtggatgaaatctgttatgacctt
ctagcgaggcaagaggctcataaaagaataatatgggcatgctcttggaacccatttggc
catgaatttgcaactggctctagagacaagactgtgaaagtttgggcggtggag
>PAFTOL009231
------------------------------------------------------------
---------------gttattagt---------------------ctaatttttccagga
ggktgcagattatcatgtattgaatctctgtctgttggctcaaaaacaatggttgcactt
gcattagcggagctgctggctaatacagggcatatagtcctggccatggggggtctggat
amcaagattcatctctactgtggagagaggacaggaaagttctttcgggcttgtgagttg
aaagggcattcagattggattcgaagtttggacttctctctgcctatagttgcgaacggg
acaagaaatagtttactgttggtgagttcatctcaggacagaaccatacgcatatggaaa
atggtgttacgtgaaccgtcagatgagaggaaagatgtaattggcctggcgtcttatatt
gaaggtcctgtgttttctgctggcttttcctcctatcagatatctttggagtctctctta
attggtcatgaagattgggtgtattmagttcagtggaagccaccttcggttacatctgca
gatggaaaagaatacattcaacctcaaagcattttatcagcatccatggacaaaaccatg
atgatatggcaacctgagaggacaactggtatctggatgaatgtcgttactgttggagaa
ctcagtcattgtgctttgggattttatggtgggcattggggtccaaatggggatgccata
ctggcacatggatatggtgggtctttccatctctggagaaatgtyggtcttaattctgag
aattggcagccccagaaggttccttctgggcaccattctgttgtatctgatattgcatgg
gccagatctggtaaattcctgctgtcagtyagtcatgatcagacaactcgaatttttgct
ccatggttgaatcataagggagatcagaattcctggcacgaaatagctcgtcctcaagta
catggtcatgatattaattgtgtggcaatcatccaagggaaggggaatcaccgctttgtc
tgtggagctgatgagaaagtggccagagtgtttgaagctccgttgtcttttttgaagaca
ttgaattgtgctgtttcacaggaatccgacatccaagaagacaaccaaatggatgttcag
atcttgggagctaatatgtctgctcttggtttatcccagaaacccatatatgttcatgct
gtgcaagaggtttcacagagaccaagcagtgaaggtgtcgacacacttgaaaccgttcct
gaagcagtcccagttacgttgactgaacctcctattgaagagcaattggcatggcataca
ttgtggccagagtcccacaaactttatggtcatggaaatgagttgttctctctatgttgt
gaccacragggaaagctagtcgcttcttcctgcaaggctcagacagtttcagtggcagag
atatggctatgggaggttgggtcatggaaggcagttggccgtctgcagtctcatagctta
actgtgacacagatggccttctcgcatgatgacagcttacttttgtcggtatctagagat
cgtcatttctctgttttctccatcaaacgtaaaggtgtggatgaaatctgctatgacctt
ctagcraggcaagaggctcacaaaagaataatatgggcytgttcttggaacccatttggc
catgaatttgcaaccggctctagagacaagactctgaaagtttgggctgtggag
>PAFTOL009233
------------------------------------------------------------
---------------------------------------------------------ggg
gagtgcagattatcatgtattgaatctctgcctgtcggctcaaaaacgatggttgcactt
gcaytagcggagttgccaggwaatacagggcayatagtcttggccatggggggtctggat
aacaagattcatgtctactgtggagagagaacaggaaagkttttccgtgcttgtgagttg
aaagggcattcagattggattcgaagtttggacttctctctgcctttagttgcgaatggg
acaagaaatagtttactrttggtgagttcatctcaggacagaaccatacgcatatggaaa
atggttttacgtgaaccgtcaggcgagaggaaagatgtaattggccttgcatcttatatt
gaaggtcccgtrctttgtgctggctcttcctcctatcagatatctttggagtctctccta
attggtcatgaagattgggtgtattcagttcagtggaagccaccctgccttgcgtctgca
gttggaaaagagtacattcaacctcaaagcattttatcagcatctatggacaaaaccatg
atgatatggcaacctgagaggacaactggtatctggatgaatgtcgttactgttggagaa
ctcagtcattgtgctttgggattttatggtgggcattgggctccaaatggggatgccata
ctggcacatggatatggtgggtctttccatctctggggaaatgtcggtcttggttctgag
aattggcagccccaaaaggttccttctggacaccattctgttgtatctgatattgcatgg
gccagatctggtaaattcttgctgtcggtcagtcacgatcagacaactcgaatttttgct
ccatggttgaatcataagggggatcagaactcgtggcacgaaatagctcgtcctcaagta
cacggtcatgatattaattgtgtggcaatcattcaagggaaggggaatcaccgctttgtc
tgtggagctgatgagaaagtggccagagtgtttgaagctccattgtcttttttgaagaca
ttgaattgtactgtttcacaggaatccgacatccaagaagacacccaaatggatgttcag
atcttgggagctaatatgtctgctcttggtttatcccagaaacccatatatgttcacgct
gtgcaagaggtttcacmgagaccaagcagtgaaggtatcgacacacttgaaaccattcct
gaagcagtcccagtaatgttkactgcacctcctattgaagagcaattggcatggcataca
ttgtggccagagtcccacaaactttatggtcatggaaatgagttgttctctctatgttgt
gaccacgagggaaagctagtcgcttcttcctgcaaggctcagacagtttcagtggcagag
atatggctatgggaggttgggtcatggaaggcagttggccgtctacagtctcacagctta
accgtgwcacagatggccttctcgcatgatgacagcttacttttgtcagtatctagagat
cgtcatttttctgttttytccattaaacgtaaaggtgtcaatgaaatctgttatgacctt
ctagcgagacaagaggctcacaaaagaataatatgggcatgctcttggaacccatttrgc
catgaatttgcaactggctctagagacaagactctgaaagtttgggccgtggag
>PAFTOL009235
aagggtgtcacatgcatctctggaataatgctgtctgaaaatgaagcaatttttgcttca
acttcttctgatggtactgttaacatttgggaaatcatcctgccaatgactgttggagga
gagtgcagattgtcatttattgaatctctgtgtgttggttcaaaaacgatggttgccctt
gcattagcagagttgccgggtaatacagggcatatagtcctggccatggggggtttggat
aacaagattcatctttactgtggagacaggacaggaaagtttgttcgtgcttgcgaattg
aaagggcattcggattggattcgaagcttggacttctctctgcctatagttgcacatggg
ataagaaatagcttactgttagtgagttcatctcaggacagagccatacgcatatggaaa
atggtgttacgtgaatcctcagaggataggaaagatgtaattggcctggcctcttatatt
gaaggtcctgtgctttctgctggcccatcctcttatcagatatctttggagtccctccta
attggtcatgaagattgggtgtattcagttcagtggaagccaccttctgttacatctgca
gatggaacagaatgcattcaacctcaaagcattttatcagcatccatggacaagaccatg
atgatatggcaacctgagaggacaactggcctgtggatgaatgtcgttactgttggagaa
ctcagtcattgtgcgttgggattttatggcggtcactggggttcaaatggggattccatt
ctggcacatggatatggtgggtctttccatctctggagaaatgtcggtgtcgattctgag
aattggcagccccagaaggttccttctggacaccattctgttgtatctgatattgcatgg
gccagatctggtaaattcttgctgtctgtcagtcatgaccagacaactcgaattttcgct
ccatggttgaatcttaagggagatcagaactcctggcacgaaattgctcgtcctcaagta
catggtcatgatattaattgygtggcaatcatccaaggcaaggggaatcaccgctttgtc
tgtggtgctgatgagaaagtggccagagtgtttgaagctccgttgtcttttttraagaca
ttgamttgtgccatttcacatgartccgacatacaggaagacaaccaaatggatgttcag
atcttgggagctaacatgtctgctcttggtttatcccagaaacccatatatgttcatgct
gtgcaagagactccacagagatcaagyagtgaaggtattgacacgcttgaaactgtccct
gaagcagtcccagttaccttgactgaacctcctattgaagagcaattggcatggcataca
ttgtggcccgagtcccacaaactttatggtcatggaaatgagttgttctctctatgttgt
gaccacgagggaaagctagtcgcgtcttcctgcaaggctcagacrgtttcagtggcagag
atatggctatgggaggttgggtcatggaaggcagttggccrtctacggtctcatagctta
actgtgacacaaatggctttctcacatgatgacagsttrcttttgtcagtatctagggac
cgtcatttctctgttttctccatcaaacgtaaaggggcggatgaaatctgttatgacctt
ctagcgaggcaagaggctcacaaaagaataatatgggcatgctcttggaacccatttggc
catgaatttgtaacyggctctagagacaagactgtgaaagtttggactctggat
>PAFTOL009237
aacc--------------------------------------------------------
------------------------------------------------------------
------------------------------------------------------------
------------------------------------------------------------
-------------------------------------agtttgttcgtgcttgcggattg
aaagggcattcggattggattcgaagcttggacttctctctgcctatagttgcacatggg
ataagaaatagtttactgttagtgagttcatctcaggacagagccatacgcatatggaaa
atggtgttacgtgaatcctyagaggataggaaagatgtaattggcctggcctcttatatt
gaaggtcctgtgctttctgctggcccatsctcttatcagatatctttggagtccctccta
attggtcatgaagattgggtgtattcagttcagtggaagccaccttctgttacatctgca
gatggaacagaatgcattcaacctcaaagcattttatcagcatccatggacaagaccatg
atgatatggcaacctgagaggacaactggcctctggatgaatgtcgttactgttggagaa
ctcagtcattgtgcgttgggattttatggcggtcactggagttcaaatggggattccatt
ctggcacatggatatggtgggtctttccatctctggagaaatgtcggtgttgattctgag
aattggcagcctcagaaggttccttctggacaccattctgttgtatctgayattgcatgg
gccagatctggtaaattcttgctgtctgtcagtcatgaccagacaactcgaattttcgct
ccatggttgaatcataagggagatcagacctcctggcacgaaattgctcgtcctcaagta
catggtcatgatattaattgtgtggcaatcatccaaggcaaggggaatcaccgctttgtc
tgtggtgctgatgagaaagtggccagagtgtttgaagctccgttgtcttttttgaagaca
ttgaattgtgccatttcacatgaatccaacatacaggaagacaaccaaatggatgttaag
atcttgggagctaacatgtctgctcttggtttatcccagaaacccatatatgttcatgct
gttcaagagactccacagagatcaagcagtgaaggtattgacacgmttgaaamtgtccct
gaagcagtcccagttaccttgactgaacctcctattgaagagcaattggcatggcataca
ttgtggccggartcccacaaactttatggtcatggaaatgagttgttctctctatgttgt
gaccacgagggaaagctagtcgcgtcttcctgcaaggctcagacagtttcagtggcagag
atatggctatgggaggttgggtcatggaaggcagttggccgtctacggtctcatagctta
actgtgacacaaatggctttctcacatgatgacagcttacttttgtcagtatctagggac
cgtcatttctctgttttctccatcaaacgtaaaggtractatggctgttgt---------
------------------------------------------------------------
------------------------------------------------------
>PAFTOL009239
------------------------------------------------------------
---------------gttattagt---------------------ctaatttttccagga
gagtgcagattatcatgtattgaatctctgtctgttggctcaaaaacgatggttgcactt
gcattagcggagttgccgggtaatacagggcatatagtcctggccatggggggtctggat
aacaagattcatctctactgtggagagaggacaggaaagttttttcgtgcttgtgagttg
aaagggcattcagattggattcgaagtttggacttctctctgcctatagttgcgaatggg
acaagaaatagtttactgttggtgagttcatctcaggacagaaccatacgcatatggaaa
atggtgttacgtgaagcgtcagatgagaggaaagatgtaattggcctggcatcttatatt
gaaggtcctgtgctttgtgctggcccttcctcctatcagatatctttggagtctctccta
attggtcatgaagattgggtgtattcagttcagtggcagccaccttcagttgcgtctgca
gatggaaaagaatacattcaacctgaaagcattttatcagcatccatggacaaaaccatg
atgatatggcaacctgagaggacaactggtatctggatgaatgtcgttactgttggagaa
ctcagtcattgtgctttgggattttatggtggacattggggtccaaatggggatgccata
ctggcacatggatatggtgggtctttccatctctggagaaatgtcggtcttgattctgag
aattggcagccccagaaggttccttctggacaccattctgttgtatctgatattgcatgg
gccagatctggtaaattcttgctgtcggtcagtcacgatcagacaactcgaattttcgct
ccatggttgaatcataagggagatcagaactcctggcacgaaatagctcgtcctcaagta
catggtcatgatattaattgtgtggcaatcatccaagggmaggggaatcaccgctttgtc
tgtggagctgatgagaaagtggccagagtgtttgaagctccgttgtcttttttgaagaca
ttgaattgtgctgtttcacaggaatctgacatccaagaagacaaccaaatggatgttcag
atcttgggagctaatatgtctgctcttggtttatcccagaaacccatatatgttcatgct
gtgcaagaggtttcacagagacctagaagcgaaggtatcgacacgcttgaaaccgttcct
gaagcagtcccagttacgttgactgaacctcctattgaagagcaattggcatggcataca
ttgtggccagagtcccacaaactttatggtcatggaaatgagttgttctctctatgttgt
gaccacgagggaaagctagtcgcttcttcctgcaaggctcagacagtttcagtggcagag
atatggctatgggaggttgggtcatggaaggcagttggccgtctacagtctcatagctta
actgtgacacagatggccttctcgcatgatgacagcttacttttgtcggtatctagagat
cgtcatttctctgttttctccatcaaacgtaaaggygtgaacgaaatctgttatgamctt
ctagcgaggcaagaggctcacaaaagaataatatgggcatgctcttggaacccatttggc
catgaatttgcaactggctctagagacaagactgtgaaagtttgggctgtggag
>PAFTOL009241
aagggtgtcacatgcatctctggaataatgttgtctgcaaatgaagccgtttttgcatca
acttcttctgatggtactgttaacatctgggaaatcatcctgccaatgactgttgsagga
gaktgcagattatcatgtattgaaactctgtttgttggctcaaaaacgatggttgcactt
gcattrgcggagttgccggataatacagggcatgtagtcctggctatggggggtctggat
aacaagattcatctctactgtggagagaggacaggaaagtttttccgtgcttgtgagttg
aaagggcattcagattgggttcgaagtttggacttctctctgcctatagttgcgaatggg
acaagaaatagtttactgttggtgagttcatctcaggacagaaccatacgcatatggaaa
atggtgttacgtgaaccatcagatgagaggaaagatgtaattggcttggcrtcttatatt
gaaggtcctgtgctttgtgctggcccttcctcctatcagatatctttggagtctctccta
attggtcatgaagattgggtgtattcagttcagtggaagccatcttcagttgcatctgca
gatggaaaagaatacattcaacctcaaagcattttatcagcatccatggacaaaacaatg
atgatatggcaacctgaraggacaactggtatctggatgaatgtcgttactgttggrgag
ctcagtcattgtgctttgggattttatggtgggcattggggtccaaatggggatgccata
ctggcacatggatatggtggstctttccatctctggagaaatgtcggtcttgattctgag
cattggcagccccagaaggttccttctggacaycattctgttgtatctgatattgcatgg
gccagatctgggaaatttttgctgtcggtcagtcacgatcagacaactcgaattttcgct
ccatggtcgaatcataagggggatcagaactcctggcacgaaatagctcgccctcaagta
catggtcatgatattaattgtgtggcaatcatccaagggaakgggaatcaccgctttgtc
tgtggagctgatgagaaagtggccagagtgtttgaagctccgttgtcttttttgaagaca
ttgaattgtgctgtttcacaggaatccgacatccaagaagacaaccaaatggatgttcag
atcttgggggctaatatgtctgctcttggtttatcscagaaacccatatatgttcatgct
gtgcaagaggtttcacagagaccaagcagtgaaggtrtcgacacacttgaaaccgttcct
gaagcagtcccagttatgttgactgaacctcctattgaagagcaattggcatggcataca
ttgtggccagagtcccacaaactttatggtcatggaaatgagttgttctctctatgttgt
gactatgggggaaagctagtcgcttcttcctgcaaggcgcagacagtttcagtggcagag
atatggctatgggaggttgggtcatggaaggcagttggccgtctacagtctcatagctta
accgtgacacagatggccttctcgcatgatgacagcttacttttgtcggtatctagagat
cgtcatttttckgttttctccattaaacgtaaaggtgtgaaygaartctgttatgggctt
ctagcaaggcaagaggctcacaaaagaataatatgggcatgctcttggaatccatttggc
catgaatttgcaactggctctagagacaagactgtgaaagtttgggctgtggac
>PAFTOL009243
------------------------------------------------------------
---------------gttattagt---------------------ctaatttttccagga
gagtgcagattatcgtgtattgaatctctgtctgttggctcaaaaacgatggttgcactt
gcattagcggagttgccgggtaatatagggcatatagtcctggccatggggggtctggat
aacaagattcatctctactgtggagagaggacaggaaagkttttcygtgcttgtgagttg
aaagggcattcagattggattcgaagtttggacttctctctgcctatagttgcgaatggg
acaagaaatagyttactgttggtgagttcatctcaggacagaaccatacgcatatggaaa
atggtgttatgtgaaccgtcagatgagaggaaagatgtaattggcctggcrtcttatatt
gaaggtcctgtgcttcrtgctggcccttcctcccatcagatatctttggagtctctccta
attggtcatgaagattgggtgtattcagttcagtggaagccaccttcagttgcatctgcr
gatggagaagaatacattcaacctcaaagcattttatcagcatccatggacaaaaccatg
atgatatggcaacctgagaggacaactggtatctggatgaatgtcgttactgttggagaa
ctcagtcattgtgctttgggattttatggtgggcattggggtccaaatggggatgccata
ctggcacatggatatggtgggtctttccatctctggagaaatgttggtcttgattctgag
aattggcagccccagaaggttccttctggacaccattctgttgtatctgatattgcatgg
gccagatctggtaaattcttgctgtcggtcagtcacgatcagacaactcgaattttcgct
ccatggttgaatcataagggggatcagaactcctggcacgaaatagctcgtcctcaagta
catggtcatgatattaattgtgtggcaatcatccaagggaaggggaatcaccgctttgtc
tgtggagctgatgagaaagtggccagagtgtttgaagctccgttgtcttttttgaagaca
ttgaattgtgctgtttcacaggaatccgacatccaagaagacaaccaaatggatgttcag
atcttgggagctaatatgtctgctcttggtttatcccagaaacccatatatgttcatgst
gtgcaagaggtttcacagagaccaagcactgaaggtatcgacacacttgaaaccgttcct
gaagcagtcccagttrtgttgactgaacctcctattgaagagcaattggcatggcataca
ttgtggccagagtcccacaaactttatggtcatggaaatgagttgttctctctatgttgt
gaccacgagggaaagctagtcgcttcttcctgcaaggctcagacagtttcagtggcagag
atatggctatgggaggttgggtcatggaaggcagttggccgtctacagtctcatagctta
accgtgacacagatggccttctcgcatgatgacagcttacttttgtcggtatctagagat
cgtcatttttctgttttctccattaaacgtaaaggtgtgaacgaaatctgttatgacctt
ctagccaggcaagaggctcacaaragaataatatgggcatgctcttggaatccatttggc
cctgaatttgcaactggctctagagacaagactgtgaaagtttgggctgtggag
>PAFTOL009245
aagggtgtcacatgcatctctggaataatgttgtctgcaaatgaagccgtttttgcatca
acttcttctgatggtactgttaacatctgggaattcatcctgccaatgactcttggagga
gagtgcagattatcatgtattgaatctctgtctgttggctcaaaaacgatggttgcactt
gcattagcagagttgccgggtaatacagggcatatagtcctggccatggggggtctggat
aacaagattcatctctactgtggagagaggacaggaaagtttttctgtgcttgtgagttg
aaagggcattcagattggattcgaagtttggacttctctctgcctatagttgcgaatggg
acaagaaatagtttactgttggtgagttcatctcaggacagaaccatacgcatatggaaa
atggtgttacgtgaaccgtcagatgagaggaaagatgtaattggcctggcgtcttatatt
gaaggtcctgtgctttgtgctggcccttcctcctatcagatgtctttggagtctctccta
attggccatgaagattgggtgtattcagttcagtggaagccaccttcagttgcatctgca
gatggaaaagaatacattcaacctcaaagcattttatcagcatccatggacaaaaccatg
atgatatggcaacctgagaggacaactggtatctggatgaatgtcgttactgttggagaa
ctcagtcattgtgctttgggattttatggtgggcattggggttcaaatggggatgccata
ctggcacatggatatggtggatctttccatctctggagaaatgttggtcttgattctgag
aattggcagcccctgaaggttccttctggacaccattctgttgtatctgatattgcatgg
gccagatctggtaaattcttgctgtcggtcagtcacgatcagacaactcgaattttcgct
ccatggttgaatcataagggggatcagaactcctggcacgaaatagctcgtcctcaagta
catggtcatgatattaattgtgtggcgatcatccaagggaaagggaatcaccgctttgtc
tgtggagctgatgagaaagtggccagagtgtttgaagctccgttgtcttttttgaagaca
ttgaattgtgctgtttcacaggaatctgacatccaagaagacaaccaaatggatgttcag
atcttgggagctaatatgtctgctcttggtttatcccagaaacccatatatgttcatgct
gtgcaagaggtttcacagagaccaagcagtgaaggtagtgacacacttgaaaccgttcct
gaagcagtcccagttatgttgactgaacctcctattgaagagcaattggcatggcataca
ttgtggccagagtcccacaaactttatggtcatggaaatgagttgttctctctatgttgt
gaccacgagggaaagctagtcgcttcttcctgcaaggctcagacagtttcagtggcagag
atatggctatgggaggttgggtcatggaaggcagttggccgtctacagtctcatagctta
accgtgacacagatggccttctcgcatgatgacagcttacttttgtcggtatctagagat
cgtcatttttctgttttctccattaaacgtaaaggtgcgaacgaaatctgttatgacctt
ctagcgaggcaagaggctcacaaaagaataatatgggcatgctcttggaacccatttggc
catgaatttgcaactggctctagagacaagactgtgaaagtttgggttgtggag
>PAFTOL009247
------------------------------------------------------------
------------------------------------------------------------
------------------------------------------------------------
------------------------------------------------------------
------------------------------------------------------------
------------------------------------------------------------
------------------------------------------------------------
------------------------------------------------------------
------------------------------------------------------------
------------------------------------------ccttcagttgcatctgca
gatggaaaagaatacattcaacctcaaagcattttatcagcatccatggacaaaaccatg
atgatatggcaacctgagaggacaactggtatctggatgaatgtcgttactgttggagaa
ctcagtcattgtgctttgggattttatggcgggcactggggtccaaatggggatgccata
ctggcacatggatatggcgggtctttccatctttggagaaatgtcggtgttgattccgag
aattggcagccccagaaggttccttctggacaccattctgttgtatctgatattgcatgg
gccagatctgggaaattcttgctgtcggtcagtcacgatcaggctttac-----------
------------------------------------------------------------
------------------------------------------------------------
------------------------------------------------------------
------------------------------------------------------------
------------------------------------------------------------
------------------------------------------------------------
------------------------------------------------------------
------------------------------------------------------------
----------------------------------aggctcagacagtttcagtggcagag
gtatggctatgggaggttgggtcatggaaggcagttggctgtctacagtctcatagctta
actgtgacacagatggcgttctcacatgatgacagcttacttttgtcggtatctagagat
cgtcatttctctgttttctccatcaaacgtaaaggt------------------------
------------------------------------------------------------
------------------------------------------------------
>PAFTOL009249
------------------------------------------------------------
---------------gttattagt---------------------ctaatttttccagga
gagtgcagattatcatgtattgaatctctgtctgttggctcaaaaacgatggttgccctt
gcattagcrgagttgccgggtaatacagggcatatagtcctggcgatggggggtctggat
aacaagattcatctctactgtggagagaggacaggaaagtttttccgtgcttgtgagttg
aaagggcattcagattggattcgaagtttggacttctctctgcctatagttgcgaatggg
acaagaaatagtttactgttggtgagttcatctcaggacagaaccatacgcatatggaaa
atggtgttacgtgawycgtcagatgagaggaaagatgtaattggcctggcgtcttatatt
gacggtcctgtgctttgtgctggcccttcctcctatcagatatctttggagtctctccta
attggtcaygaagattgggtgtattcagttcagtggaagccaccttcagttgcakctgca
gatggaaaagaatacattcaacctcaaagcattttatcagcatccatggacaaaaccatg
atgatatggcaacctgagagaacaactggtatctggatgaatgtcgttactgttggagaa
ctcagtcattgtgctttgggattttatggtgggcattggggtccaaatggggatgccata
ctggcacatggatatggtggatctttccatctctggagaaatgttggtcttgattctgag
aattggcagccccagaaggttccttctggacaccattctgttgtrtctgatattgcatgg
gccagatctggtaaattcttgctgtcggtcagtcacgatcagacaactcgaatttttgct
ccatggttgaatcatragggggatcagaactcctggcacgaaatagctcgtcctcaagta
catggtcatgatattaattgtgtggcaataatccaagggaaggggaatcaccgctttgtc
tgtggagctgatgagaaagtggccagagtgtttgaagctccgttgtcttttttgaagaca
ttgaattgtgctgtttcacaggaatccgacatccaagaagayaaccaaatggatgttcag
atcttgggagctaatatgtctgctcttggtttatcccagaaacccatatatgttcatgct
gtgcaagatatttcacagagaccgagcagtgaaggtattgacacacttgaaaccgttcct
gaagcagtcccagttatgttgactgaacctcctattgaagagcaattggcatggcataca
ttgtggccagagtcccacaaactttatggtcatggaaatgagttgttctctctatgttgt
gaccacgagggaaagctggtcgcttcttcctgcaaggctcagacagtttcagtggcagag
atatggctatgggaggttgggtcatggaaggcagttggccgtctacagtctcatagctta
accgtgacacagatggccttctcgcatgatgacagcttacttttgtcggtatctagagat
cgtcatttttctgttttctccattaaacgtaaaggtgtgaacgaaatctgttatgacctt
ctagcgaggcaagaggctcacaaaagaataatatgggcatgctcctggaacccatttggc
catgaatttgcaactggctctagagacaagactgtgaaagtttgggctgtggag
>PAFTOL009251
------------------------------------------------------------
---------------gttattagt---------------------ctaatttttccagga
gagtgcagattatcatgtattgaatctctgtctgttggctcaaaaacgatggttgcactt
gcactagcagagttgccgggtaatacagggcatatagtcctggccatggggggtctggat
aacaagattcatctctactgtggagagaggacaggaaagtttttccgtgcttgtgagttg
aaagggcattcagattggattcgaagtttggacttctctctgcctatggttgcgaatggg
acaagaaatagtttgctgttggtgagttcatctcaggacagaaccatacgcatatggaaa
atggtgttacgtgaaccgtcagatgagaggaaagatgtaattggcctggcgtcttatatt
gaaggtcctgtgctttgtgctggcccttcctcctatcagatatctttggagtctctccta
attggtcatgaagattgggtgtattcagttcagtggaaaccaccttcagttgcatctgca
gatggaaaagaatacattcaacctcaaagcattttatcagcatccatggacaaaaccatg
atgatatggcagcccgagaggaaaactggtatctggatgaatgtcgttactgttggagaa
ctcagtcattgtgctttgggattttatggtgggcattggggtccaaatggggatgccata
ctggcacatggatatggtggatctttccatctctggagaaatgttggtcttgattctgag
aattggcagccccagaaggttccttctggacaccattctgttgtatctgatattgcatgg
gccagatctggtaaattcttgctgtcggtcagtcacgatcagacaactcgaattttcgct
ccatggttgaatcataagggggatcagaactcctggcacgaaatagctcgtcctcaagta
catggtcatgatgttaattgtgtggcaatcatccaagggaaggggaatcaccgctttgtc
tgtggagctgatgagaaagtggccagagtgtttgaagctccgttgtcttttttgaagaca
ttgaattgtgctgtttcacaggaatccgacatccaagaagagaaccaaatggatgttcag
atcttgggagctaatatgtctgctcttggtttatcccagaaacccatatatgttcatgct
gtgcaagaggtttcacagacaccaagcagtgaaggtattgacacacttgaaaccgttcct
gaagcagtcccagttatgttgactgaacctcctattgaagagcaattggcatggcataca
ttgtggccagagtcccacaaactttatggtcatggaaatgagttgttctctctatgttgt
gaccatgagggaaagctagtcgcttcttcctgcaaggctcagacagtttcagtggcagag
atatggctatgggaggttgggtcatggaaggcagttggccgtctacagtctcatagctta
accgtgacacagatggccttctcgcatgatgacagcttacttttgtcggtatctagagat
cgtcatttttctgttttctccattaaacataaaggtgcgaacgaaatctgttatgacctt
ctggcgaggcaagaggctcacaaaagaataatatgggcatgctcttggaacccatttggt
catgaatttgcaactggctctagagacaagactgtgaaagtttgggctgtggag
>PAFTOL009253
------------------------------------------------------------
------------------gttattagtc------------------tcgtttttccagga
gagtgcagattgtcatttattgaatctctgtctgttggttcaaaaaygatggttkccctt
gcattagcggagttgccgggtaatacagggcatatagtcctggccatggggggtttggat
aacaagattcatctttactgtggagacaggacaggaaagtttgttcgtgcttgcgaattg
aaagggcattcggattggattcgaagcttggacttctctctgcctatagttgcacatggg
ataagaaatagtttactgttagtgagttcatctcaggacagagccatacgcatatggaaa
gtggtgttacgtgaatcctcagaggataggaawgatgtaattggcctggcctcttatatt
gagggtcctgtgctttytgctggcccrtcctcttatcagatatctttggagtccctccta
attggtcatgaagattgggtktattcagttcagtggaagccaccttctgttrcatctgcs
gatggaacagaatgcattcaacctcaaagcattttatcagcatccatggacaagaccatg
atgatatggcaacctgagaggacaactggcctctggatgaatgtcgttactgttggagaa
ctcagtcattgtgckttgggattttatggcggtcactggggttcaaatggggattccatt
ctggcacatggatatggtgggtctttccatctstggagaaatgtyggtrttgattctgag
aattggcagccccagaaggttccttctggrcaccattctgtygtatctgatattgcatgg
gccagatctggtaaattcttgctgtctgtcagtcatgaccagacaactcgaattttcgct
ccatggttgaatcttaagggagatsagaactcctggcacgaaattgctcgtcctcaagta
catggtcatgatattaattgtgtggcaatcatccaaggcaaggggaatcaccgctttgtc
tgtggtgctgatgagaaagtggccagagtgtttgaagctccgttgtcttttttgaagaca
ttgaattgtgccatttcacatgaatccgacgtacrggaagacagccaaatggatgttcag
atcttgggagctaacatgtctgctcttggtttatcccagaaacccatatatgttcatgct
gtgcaagagactccacagagatcaagcagtgaaggtattgacacgcttgaaactgtccct
gaagcagtcccagttaccttgactgarcctcctattgaagagcaattggcatggcataca
ttgtggcccgagtcccacaaactttatggtcatggaaatgagttgttctctctatgttgt
gaccacragggaaagctagtcgcgtcttcctgcaaggctcagacagtttcagtggcagag
atatggctatgggaggttgggtcatggaaggcagttggccgtctacggtctcatagctta
actgtracacaaatggctttctcacatgatgrcagcttacttttgtcagtatctagggac
cgtcatttctctgttttctccatcaaacgtamaggggtagatgaaatctgttgtgacctt
ctagcgaggcaagaggctcacaaaagaataatatgggcatgctcttggaacccatttggc
catgaatttgtaaccggctctagagacaagaccgtgaaagtttggactctggag
>PAFTOL009255
aagggtgtcacatgcatctctggaataatgttgtctgcaaatgaagccgtttttgcatca
acttcttctgatggtactgttaacatctgggaaatcatcctgccaattactgttgsagga
gagtgcagattatcatgtgttgaatctctgtctgttggctcaaaaacgatggttgcactt
gcattagcggagttgccgggtaatacagggcatatagtcctggccatggggggtctggat
aacaagattcatctctactgtggagagaggacaggaaagtttttccgtgcttgtgagttg
aaagggcattcagattggattcgaagtttggacttctctctgcctgtagttgcgaatggg
acaagaaatagtttactgttggtgagttcatctcaggacagaaccatacgcatatggaaa
atggtgttacgtgaaccgtcagatgagaggaaagatgtaattggcctggcgtcttatatt
gaaggtcctgtgctttgtgctggcccttcctcctatcagatatctttggagtctctccta
attggtcatgaagattgggtgtattcagttcagtggaagccaccttcagttgcatctgca
gatggaaaagaatacattcaacctcaaagcattttatcagcatccatggacaaaaccatg
atgatatggcaacctgagaggacaactggtatctggatgaatgtcgttactgttggtgaa
ctcagtcattgtgctttgggattttatggtgggcattggggtccaaatggggatggcata
ctggcacatggatatggtgggtctttccatctctggagaaatatcggtcttgattctgag
aattggcagccccagaaggttccttctggacaccattctgttgtatctgatattgcttgg
gccagatctggtaaattcttgctgtcggtcagtcacgatcagacaactcgaattttcgct
ccatggttgaatcataaggggaatcagaactcctggcacgaaatagctcgtcctcaagta
catggtcatgacattaattgtgtggcaatcatccaagggaaggggaatcaccgctttgtc
tgtggagctgatgagaaagtggccagagtgtttgaagctccgttgtcttttttgaagaca
ttgaattgtgctgtttcacaggaatccgacatccaagaagacaaccaaatggatgttcag
atcttgggagctaatatgtctgctcttggtttatcccagaagcccatatatgttcatgst
gtgcaagaggtttcacagagaccaagcagtgaaggtatcgacacacttgaaaccgttcct
gaagcagtcccagttatgttgactgaacctcctattgaagagcaattggcatggcataca
ttgtggccagagtcccacaaactttatggtcatggaaatgagttgttctctctatgttgt
gaccacgagggaaagctagtcgcttcttcctgcaaggctcagacagtttcagtggcagag
atatggctatgggaggttgggtcatggaaggcagttggccgtctacagtctcatagctta
accgtgacacagatggccttctcgcatgatgacagcttacttttgtcggtatctagagat
cgtcatttttctgttttctccattaaacgtaaaggtgtgaacgaaatctgttatgacctt
ctagcgaggcaagaggctcacaaaagaataatatgggcatgctcttggaatccatttggc
catgaatttgcaactggctctagagacaagactgtgaaagtttgggctgtggag
>PAFTOL009257
------------------------------------------------------------
---------------gttattagt---------------------ctaatttttccagga
gagtgcagattatcatgtattgaatctctgtctgttggctcaaaaacgatggttgcactt
gcattaggagagttgccgggtaatacagggcatatagtcctggccatggggggtctggat
aacaagattcatctctactgtggagagaggacaggaaagtttttccgtgcttgtgagttg
aaagggcattcagattggattcgaagtttggacttctctctgcctatagttgcgaatggg
acaagaaatagtttactgttggtgagttcatctcaggatagaaccatacgcatatggaaa
atggtgttgcgtgaaccgtcagatgagaggaaagatgtaattggcctggcgtcttatatt
gaaggtcctgtgctttgtgctggcccttcctcctatcagatatctttggagtctctccta
attggtcatgaagattgggtgtattcagttcagtggaagccaccttcagttgcatctgca
gatggaaaagaatacattcaacctcaaagcattttatcagcatccatggacaaaaccatg
atgatatggcaacctgagaggacaactggtatctggatgaatgtcgttactgttggagaa
ctcagtcattgtgctttgggattttatggtgggcattggggtccaaatggggatgccata
ctggcacatggatatggtgggtctttccatctctggagaaatgtcggtcttgattctgag
aattggcagccccagaaggttccttctggacaccattctgttgtatctgatattgcatgg
gccagatctggtaaattcttgctgtcggtcagtcacgatcagacaactcgaattttcgct
ccatggttgaatcataagggggatcagaactcctggcacgaaatagctcgtcctcaagta
catggtcatgatattaattgtgtggcagtcatccaagggaaggggaatcaccgctttgtc
tgtggagctgatgagaaagtggccagagtgtttgaagctccgttgtcttttttgaagaca
ttgaattgtgctgtttcacaggaatccgacatccaagaagacaaccaaatggatgttcag
atcttgggagctaatatgtctgctcttggtttatcccagaaacccatatatgttcatgct
gtgcaagaggtttcacagagaccaagcagtgaagctatagacacacttgaaaccgttcct
gaagcagtcccagttatgttgactgaacctcctattgaagagcaattggcatggcataca
ttgtggccagagtcccacaaactttatggtcatggaaatgagttgttctctctatgttgt
gaccacgagggaaagctagtcgcttcttcctgcaaggctcagacagtttcagtggcagag
atatggctatgggaggttgggtcatggaaggcagttggccgtctacagtctcatagctta
accgtgacacagatggccttctcgcatgatgacagcttacttttgtcggtatctagagat
cgtcatttttctgttttctccattaaacataaaggtgtgaacgaaatctgttatgacctt
ctagcgaggcaagaggctcacaaaagaataatatgggcatgctcttggaatccatttggc
catgaatttgcaactggctctagagacaagactgtgaaagtttgggctgtggag
>PAFTOL009259
------------------------------------------------------------
------------------------------------------------------------
---tgcagattatcatgtattgaatctctgtctgttggctcaaaaacgatggttgcactt
gcrttagcggagttgccgggtaatacagggcatatagtcctggccatggggggtctggat
aacaagattcatctctactgtggagagaggacaggaaagtttttgcgtgcttgtgagttg
aaagggcattcagattggattcgaagtttggacttctctctgcctatagttgcgaatggg
acaagaaatagtttactgttggtgagttcatctcaggacmgaaccatacgcatatggaaa
atggtgttacgtgaaccgtcagatgagaggaaagatgtaattggcctggcatcttatatt
gaaggtcctgtgctttgtgctggcccttcctcctatcagatatctttggagtctctccta
rttggtcatgaagattgggtgtattcagttcagtggcagccaccttcagttgcgtctgca
gatggaaaagaatacattcaacctcaaagcattttatcagcatccatggacaaaaccatg
atgatatggcaacctgagaggacaactggtatctggatgaatgtcgttactgttggagaa
ctcagtcattgtgctttgggattttatggtgggcactggggtccaaatggggatgccata
ctggcacatggatatggtgggtctttccatctctggagaaatgtcggtcttgattctgag
aattggcagccccagaaggttccttctggacaccattctgttgtatctgatattgcatgg
gccagatctggtaaattcttgctgtcggtcagtcacgatcagacaactcgaattttcgct
ccatggttgaatcayaagggagatcagaactcctggcacgaaatagctcgtcctcaagta
catggtcatgatattaattgtgtggcaatcatccaagggaaggggaatcaccgctttgtc
tgtggagctgatgagaaagtggccagagtgtttgaagctccgttgtcttttytgaagaca
ttgaattgtgctgtttcacaggaatccgacatccaagaagacaaccaaatggatgttcag
atcttgggagctaatatgtctgctcttggtttatcccagaaacccatatatgttcatgct
gtgcaagaggtttcacagagacctagcagtgaaggwatygacacacttgaaaccgttcct
gaagcagtcccagttacgttgactgaacctcctattgaagagcaattggcatggcataca
ttgtggccagagtcycacaaactttatggtcatggaaatgagttgttctctctatgctgt
gaccacgagggaaagctagttgcttcttcctgcmaggctcagacagttycagtggcagag
atatggctatgggaggttgggtcatggaaggcagttggccgtctacagtctcatagctta
actgtgacacagatggccttctcgcatgatgacascttacttttgtcggtatctagagat
cgtcatttctctgttttctccatcaaacrtaaaggtgtgaaygaaatctgttatgacctt
ctagcraggcaagargctcacaaaagaataatatgggcatgctcttggaacccatttggc
catgaatttgcaactggctctagagacaagactgtgaaagtttgggctgtggag
>PAFTOL009261
------------------------------------------------------------
---------------gttattagt---------------------ctaattttttcagga
gggtgcagattatcatgtattgaatccctgtctgttggctcagaaacaatggttgcactt
gcattagcggagctgctgggtaatgcagggcatatagtcctggccatggggggtctggat
aataagattcatgtctactgtggggagaggacaggaaagttttttcgtgcttgtgagttg
aaagggcattcggattggattcgaagtttggacttctctctgcctatagttgcgaatggg
acaagaagtagtttactgttggtgagttcatctcaggacagaaccgtacgcatatggaaa
atggtgttacgtgaaccgtcagatgagaggaaagatgtaattggccttgcgtcttatatt
gaaggtcctgtgctttcagctggcccttcctcctatcagatatctttggagtctctccta
attggtcatgaagattgggtgtattcagttcagtggaagccaccttcacttacatctgca
gatggaaaagaatacattcaayctcaaagcattttatcagcatccatggacaaaaccatg
atgatatggcaacctgagaggacaactggtatctggatgaatgtcgttaccgttggagaa
ctcagtcattgtgctttgggattttatggtgggcattggggtccaaacggggatgccata
ctggcacatggatatggtgggtcttyccatctctggagaaatgtcggtcttgattctgag
aattggcagccccagaaggttccttctgggcaccattctgttgtatctgatattgcatgg
gccagatctggtaaattcttgctgtcagtcagtcatgatcagacaactcgaattttcgct
ccatggttgaatcataagggagatcagaactcctggcacgaaatagctcgtcctcaagta
catggtcatgatattaattgtgtggcaatcatccaagggaaggggaatcaccgctttgtc
tgtggagctgatgagaaagtggccagagtgtttgaagctccattgtcttttttgaagaca
ttgaattgtgctgtttcacaggaatccracatccaagaagacaaccaaatggatgttcag
attttgggagctaatatgtctgctcttggtttatcccagaaacccatatatgttcatgct
gtgcaagaggtttcacagagaccaagcactgaaggtatcgacacacttgaaaccgttcct
gaagcastcccagttacgttgactgaacctcctattgaagagcaattggcatggcataca
ttgtggccagaatcccacaaactttacggtcatggaaatgagttgttctctctatgttgt
gaccacgagggaaagctagtcgcttcttcctgcaaggctcagacagcttcagtggcagag
atatggctatgggaggttgggtcatggaaggcagttggccgtctacagtctcatagctta
actgtgacacagatggccttctctcatgatgacagcttacttttgtcggtatctagagat
cgtcatttctctgttttctccatcaaacgtaaaggtgcagatgaaatctcttatgacctt
cwagcgaggcaagwggctcacaaaagaataatatgggcatgctcttggaatccttttggc
catgaatttgcaactggctctagagacaagactctgagaatttgggctgtggag
>PAFTOL009263
------------------------------------------------------------
---------------gttattwgt---------------------ctaatttttccagga
gagtgcagattatcatgtattgaatctctgtctgttggctcaaaaacaatggttgccctt
gcattagcggagttgccgggtaatacagggcatatagtcctggcgatggggggtctggat
aacaagattcatctctactgtggagagaggacaggaaagtttttccgtgcttgtgagttg
aaagggcattcagattggattcgaagtttggacttctctctgcctatagttgcgaatggg
acaagaaatagtttactgttggtgagttcatctcaggacagaaccatacgcatatggaaa
atggtgttacgtgaaccgtcagatgagaagaaagatgtaattggcctggcgtcttatatt
gaaggtcctgtgctttgtgctggcccttcctcctatcagatatctttggagtctctccta
attggtcatgaagattgggtgtattcagttcagtggaagccaccttcwgttgcatctgca
gatggaaaagaatacattcaacctcaaagcattttatcagcatccatggacaaaaccatg
atgatatggcaacctgagagaacaactggtatctggatgaatgtcgttactgttggagaa
ctcagtcattgtgctttgggattttatggtgggcattggggtccaaatggggatgccata
ctggcacatggatatggtggatctttccatctctggagaaatgttggtcttgattctgag
aattggcagccccagaaggttccttctggacaccattctgttgtatctgatattgcatgg
gccagatctggtaaattcttgctgtcggtcagtyacgatcagacaactcgaattttcgcy
ccatggttgaatcataagggggatcaaaactcctggcacgaaatagctcgtcctcaagta
catggtcatgatattaattgtgtggcaatcatccaagggaaggggaatcaccgctttgtc
tgtggagctgatgagaaagtggccagagtgtttgaagctccgttgtcttttttgaagaca
ttgaattgtgctgtttcacaggaatccgacatccaagaagacaaccaaatggatgttcag
atcttgggagctaatatgtctgctcttggtttatcccagaaacccatatatgttcatgct
gtgcaagaggtttcacagagaccgagcagtgaaggtattgacacacttgaaaccgttcct
gaagcagtcccagttatgttgactgaacctcctattgaagagcaattggcatggcataca
ttgtggccagagtcccacaaactttatggtcatggaaatgagttgttctctctatgttgt
gaccacgagggaaagctggtcgcttcttcctgcaaggctcagacagtttcagtggcagag
atatggctatgggaggttgggtcatggaaggcagttggccgtctacagtctcatagctta
accgtgacacagatggccttctcgcatgatgacagcttacttttgtcggtatctagagat
cgtcatttttctgttttctccattaaacgtaaaggtgtgaacgaaatctgttatgacctt
ctagcgaggcaagaggctcacaaaagaataatatgggcatgctcctggaacccatttggc
tatgaatttgcaactggctctagagacaagactgtgaaagtttgggctgtggag
>PAFTOL009265
------------------------------------------------------------
---------------gttattagt---------------------ctaatttttccagga
gagtgcagattatcatgtattgaatctctgtctgttggctcaaaaacaatggttgcactt
gcattagcggagttgctgggtaatacagggcatatagtcctggccatggggggtctggat
aacaagattcatctgtactgtggagagaggactggaaagtttttccgtgcttgtgagttg
aaagggcattcagattggattcgaagtttggacttctctctgcctatagctgcgaatggg
acaagaaatagtttactgttggtgagttcatctcaggacagaaccatacgcatatggaaa
atggtgttacgtgaaccgtcagatgagaggaaagatgtaattggcctggcatcttatatt
gaaggtcctgtgctttgtgctggcccttcctcctatcagatatctttggagtctctccta
attggtcatgaagattgggtgtattcagttcagtggaagccaccttcagttgcatctgca
gatggaaaagaatgcattcaacctcaaagcattttatcagcatccatggacaaaaccatg
atgatatggcaacctgagaggacaactggtatctggatgaatgtcgttactgttggagaa
ctcagtcattgtgctttggggttttatggtgggcattggggtccaaatggggatgccata
ctggcacatggatatggtgggtctttccatctctggagaaatgttggtcttgattctgag
aattggcagccccagaaggttccttctggacaccattctgttgtatctgatattgcatgg
gccagatctggtaaattcttgctgtcggtcagtcacgatcagacaactcgaattttcgct
ccatggttgaatcataagggggaacagaactcctggcatgaaatagctcgtcctcaagta
catggtcatgatattaattgtgtggcaattatacaagggaaggggaatcaccgctttgtc
tgtggagctgatgagaaagtggccagagtgtttgaagctccgttgtcttttttgaagaca
ttgaattgtgctgtttcacaggaatccgacatccaagaagacaaccaaatggatgttcag
atcttgggagctaatatgtctgctcttggtttatcccagaaacccatatatgttcatgct
ttgcaagaggtttcacagagaccaagtagtgaaggtattgacacacttgaaaccgttcct
gaagcagtcccagttatgttgactgaacctcctattgaagagcaattggcatggcataca
ttgtggccagagtcccacaaactttatggtcatggaaatgagttgttctctctatgttgt
gaccacgagggaaagctagtcgcttcttcctgcaaggctcagacagtttcagtggcagag
atatggctatgggaggttgggtcatggaaggcagttggccgtctacagtctcatagctta
accgtgacacagatggccttctcgcatgatgacagcttacttttgtcggtatctagagat
cgtcatttttctgttttctccattaaacgtaaaggtgtgaacgaaatctgttatgacctt
ctagcgaggcaagargctcacaaaagaataatatgggcatgctcttggaacccatttggc
catgaatttgcaactggctctagagacaagactgtgaaagtttgggctgtggag
>PAFTOL009267
------------------------------------------------------------
------------------gttattagtc------------------tcrtttttccagga
gagtgcagattgtcatttattgaatcyctgtctgttggttcaaaaacgatggttgccctt
gcattagcrgagttgccrggtaatacagggcatstagtcctggccatggggggtttggat
aacaagattcatctttactgtggagacaggacgggaaagtttgttcgtgcttgcgaattg
aaagggcattcggattggattcgaagcttggacttctctctgcctatagttgcacatgrg
ataagaaatagtttactrttagtgagttcatctcaggacagagccatacgcatatggaaa
atggtgttacgtgaatcctcagaggataggmaagatgtaattggcctggcctcttatatt
gaaggtcctgtgctttctgctgrcccatcctcttatcagmtatctttggagtccctccta
attggtcatgaagattgggtgtattcagttcagtggaagccaccttctgttacatctgca
gatgkaacagaatgcattcaacctcaaagcatyttatcagcatccatggacaagaccatg
atgatatggcaacctgagaggacaactggcctctggatgaatgtygttactgttggagaa
ctcagtcattgcgcgttgggattttacggcggtcactggggttcaaatggggattccata
ctggcacatggatatggtgggtctttccatctctggagaaatrtcggtgttgattctgag
aattggcagccccagaaggttccttctggacaccattctgttgtatctgatattgcatgg
gccagatctggtaaattcttgctgtctgtcagtcatgatcagacaactcgaattttcgct
ccatggttgaatcttaagggagatcagaactcctggcacgaaattgctcgtcctcaagta
catggtcatgayattaattgtgtggcaatcatccaaggcaaggggaatcaccgctttgtc
tgtggtgctgatgagaaagtggccagagtgtttgaagctccgttgtcttttttgaagaca
ttraattgtgcyatttcacatgaatccgacatacaggaagacaaccaaatggatgttcag
atcttgggagctaacatgtctgctctyggtttatcccagaaacccatatatgttcatgct
gtgcaagasactccrcagagatcaatcagtgaaggtattgacacgcttgaaactgtccct
gaagcagtcccagttaccttgactgaacctcctattgaagagcaattggcatggcataca
ttgtggccygagtcccacaaactttatggtcatggaaatgagttgttctctctatgttgt
gaccacgagggaaagctagtcgcgtcttcctgcaaggctcagacagtttcmgtggcagag
atatggctatgggaggttgggccatggaaggcagttggccgtctacggtctcatagctta
actgtgacacaaatggctttctcacatgatgacagcttacttttgtctgtatctagggac
cgtmatttctctgttttctccatcaaacgtaaaggggcggmtgaaatctgtkatgacctt
ctagtgaggcaagaggctcacaaaagaataatatgggcatgctcttggaacccatttggc
catgaatttgtaactggctctagagacaagaccgtgaaagtttggactctggag
>PAFTOL009269
------------------------------------------------------------
------------------gttattagtc------------------tcgtttttccagga
gagtgcagattgtcaattattgaatctctgtctgttggttcaaaaacgatggttgccctt
gcattagcggagttgccgggtaatacagggcatatagtcctggccatggggggtttggat
aacaagattcatctttactgtggagacaggacaggaaagtttgttcgtgcttgcgaattg
aaagggcattcggattggattcgaagcttggacttctctctgcctatagttgcacatggg
ataagaaatagtttactgttagtgagttcatctcaggacagagccatacgcatatggaaa
atggtgttacgtgaatccttagaggataggaaaggtgtaattggcctggcctcttatatt
gaaggtcctgtgctttctgctggcccaatctcttatcagatatctttggagtccctccta
attggtcatgaagattgggtgtattcagttcagtggaagccaccttctgttacatctgca
gatggaacagaatgcattcaacctcaaagcattttatcagcatccatggacaagaccatg
atgatatggcaacctgagaggacaactggcctctggatgaatgtcgttactgttggagaa
ctcagtcattgcgcattgggattttacggcggtcactggggttcaaatggggattccata
ctggcacatggatatggtgggtctttccacctctggagaaatgtcggtgttgattctgag
aattggcagccccagaaggttccttctggacaccattctgttgtatctgatattgcatgg
gccagatctggtaaattcttgctgtctgtcagtcatgaccagacaactcgaatttttgct
ccatggttgaatcttaagggagatcagaactcctggcacgaaattgctcgtcctcaagta
catggtcatgatattaattgtgtggcaatcatccaaggcaaggggaatcaccgctttgtc
tgtggtgctgatgagaaagtggccagagtgtttgaagctccgttgtcttttttgaagaca
ttgaattgtgccatttcacatgaatccgacatacaggaagacaaccaaatggatgttcag
atcttgggagctaacatgtctgctcttggtttatcccagaaacccatatatgttcatgct
gtgcaagagactccacagagatcaatcagtgaaggtattgacacgcttgaaactgtccct
gaagcagtcccagttaccttgactgaacctcctattgaagagcaattggcatggcataca
ttgtggcccgagtcccacaaactttatggtcatggaaatgagttgttctctctatgttgt
gaccacgagggaaagctagtcgcgtcttcctgcaaggctcagactgtttcagtggcagag
atatggctatgggaggttgggtcatggaaggcagttggccgtctacggtctcatagctta
actgtgacacaaatggctttctcgcatgatgacagcttacttttgtctgtatctagggac
cgtcatttctctgttttctccatcaaacgtaaaggggcggatgaaatctgttatgacctt
ctagtgaggcaagaggctcacaaaagaataatatgggcatgctcttggaacccatttggc
catgaatttgtaaccggctctagagacaagaccgtgaaagtttggactctagag
>PAFTOL009271
------------------------------------------------------------
---------------gttattagt---------------------ctaatttttccagga
gggtgcagattatcatgtattgaatctctgtctgttggctcaaaaacgatggttgcactt
gcattagcagagttgctgggtaatacagggcatatagtcctggccatggggggtctggat
aacaagattcatctctactgtggagagaggacaggaaagttttcccgtgcttgtgagttg
aaagggcattcagattggattcgaagtttggacttctctctgcctatagttgcgaatggg
acaagaaatagtttactgttggtgagttcatctcaggacagaaacatacgcatatggaaa
atggtgttacgtgaaccgtcagatgagaggaaagatgtaattggcctggcgtcttatatt
gaaggtcctgtgctttctgctggccgttgctcctatcagatatctttggagtctctccta
attggtcatgaagattgggtgtactcagttcagtggaagccaccttcagttacatctgca
gatgggaaagagtatattcaacctcaaagcattttatcagcatccatggacaaaaccatg
atgatatggcaacctgagaggacaactggtatctggatgaatgtcgttgctgttggagaa
ctcagtcattgtgctytgggattttatggtgggcattggggtccaaatggggatgccatc
ctggcacatggatatggtgggtctttccatctytggagaaatgtcggtcttgattctgag
aattggcagccccagaaggttccttctggacatcattctgttgtatctgatatcgcatgg
gccagatctggtaaattcttgctgtcggtcagtcatgatcagacaactcgaattttcgct
ccatggttgaatcataagggagatcagaactcctggcacgaaatagctcgtcctcaarta
catggtcatgatattaattgtgtggcaataatccaagggaaggggaatcaccgytttgtc
tgtggagctgatgagaaagtggccagagtgtttgaagctccattgtcttttttgaagaca
ttgaattgtgctgtttcacaggaatccgacatccaagaagataaccaaatggatgttcag
atcttgggagctaatatgtctgctcttggtttatcccagaaacccatatatgttaatgct
gtgcaagagttttcgcagagaccaagcagtgaaggtatcgacacacttgaaaccgttcct
gaagcagtcccagttatgttgactgaacctcctattgaagagcaattggcatggcataca
ctgtggccagagtcccacaaactttatggtcatggaaatgagttgttctctctatgttgt
gaccacgagggaaagctagtcgcttcttcctgcaaggctcagacagtttcagtggcagag
atatggctatgggaggtcggttcatggaaggcagttggccgtctacagtctcatagctta
actgtgacacagatgtccttctcgcatgatgacagcttacttttgtccgtatctagagat
cgtcatttctctgttttctccatcaaacttaaaggtgtggatgaaatctgttatgacctt
ctagcgaggcaagaggctcacaaaagaataatatgggcatgctcttggaacccattcggc
catgaatttgcaactggctctagagacaagaccgtgaaagtttgggctgtggag
>PAFTOL009281
------------------------------------------------------------
---------------gttattagt---------------------ctaatttttccagga
gagtgcagattatcatgtatcgaatctctgtctgttggctcaaaaacgatggttgcactt
gcattagcggagttgccgggtaatacagggcatatagtcctggccatggggggtctggat
aacaagattcatctctactgtggagagaggacaggaaagtttttctgtgcttgtgagttg
aaagggcattcagattggattcgaagtttggacttctctctgcctatggttgcgaatggg
acaagaaatactttactgttggtgagttcatctcaggacagaaccatacgcatatggaaa
atggtgttacgtgaaccgtcagatgagaggaaagatgtaattggcctggcgtcttatatt
gaaggtcctttgctttgtgctggcccttcctcctatcagatatctttggagtctctccta
attggtcatgaagattgggtgtattcagttcaatggaagccaccttcagttgcatctgca
gatggaaaagaatacattcaacctcaaagcattttatcagcatccatggacaaaaccatg
atgatatggcaacctgagaggacaactggtatctggatgaatgtcgttactgttggagaa
ctcagtcattgtgctttgggattttatggtgggcattggggtccaaacggggatgccata
gtggcacatggatatggtgggtctttccatctctggagaaatgttggtcttgattctgag
aattggcagcctcagaaggttccttctggacaccattctgttgtatctgatattgcatgg
gccagatctggcaaattcttgctgtcggtcagtcacgatcagacaactcgaattttcgct
ccatggttgaatcwtaagggggatcagaactcctggcacgaaatagctcgtcctcaagta
catggtcatgatattaattgtgtggcaatcatccaacggaaggggaatcaccgctttgtc
tgtggagctgatgagaaagtggccagagtgtttgaagctccgttgtcttttttgaagaca
ttgaattgtgctgcttcacaggaatccgacatccaagaagacaaccaaatggatgttcag
atcttgggagctaatatgtctgctcttggtttatcccagaaacccatttatgttcatgct
gtgcaagaggtttcgcagagaccaagcagtgaaggtatcgacacacttgaaaccgttcct
gaagcagtcccagttatgttgactgaacctcctattgaagagcaattggcatggcataca
ttgtggccagagtcccacaaactttatggtcatggaaatgagttgytctctctatgttgt
gaccacgagggaaagctagtcgcttcttcctgcaaggctcagacagtttcagtggcagag
atatggctatgggaggttgggtcatggaaggcagttggccatctacagtctcatagctta
actgtgacacagatggccttctcgcatgatgacagcttacttttgtcggtatctagagat
cgtcatttttctgttttctccattaaacgtaaaggtgtgaacaaaatctgttatgacctt
ctagcgaggcaagaggctcacaaaagaataatatgggcatgctcttggaatccatttggc
catgaatttgcaactggctctagagacaagacagtgaaagtttgggctgtggag
>PAFTOL009283
------------------------------------------------------------
---------------gttattagt---------------------ctaatttttgcagga
gagtgcagattatcatgtattgaatctctgtttgttggctcaaaaacgatggttgcactt
gcattggcagagttgccggataatacagggcatgtagtcctggctatggggggtctggat
aacaagattcatctctactgtggagagaggacaggaaagtttctccgtgcttgtgagttg
aaagggcattcagattgggttcgaagtttggacttctctctgcctatagttgcgaatgga
acaagaaatagtttactgttggtgagttcatctcaggacagaaccatacgcatatggaaa
atggtgttacgtgaaccatcagatgagaggaaagatgtaattggcctggcgtcttatatt
gaaggtcctgtgctttgtgctggcccttcctcctatcagatatctttggagtctctccta
attggtcatgaagattgggtgtattcagttcagtggaagccatcttcagttgcatctgca
gatggaaaagaatacattcaacctcaaagcattttatcagcatccatggacaaaacaatg
atgatatggcaacctgagaggacaactggtatctggatgaatgtcgttactgttggagag
ctcagtcattgtgctttgggattttatggtgggcattggggtccaaatggggatgccata
ctggcacatggatatggtgggtctttccatctctggaggaatgtcggtcttgattctgag
cattggcagccccagaaggttccttctggacaccattctgttgtatctgatattgcatgg
gccagatctggtaaatttttgctgtcggtcagtcacgatcagacaactcgaattttcgct
ccatggttgaatcataagggggatcagaactcctggcacgaaatagctcgtcctcaagta
catggtcatgatattaattgtgtggcaatcatccaagggaaggggaatcaccgctttgtc
tgtggagctgatgagaaagtggccagagtgtttgaagctccgttgtcttttttgaagaca
ttgaattgtgctgtttcacaggaatccgacatccaagaagacaaccaaatggatgttcag
atcttgggggctaatatgtctgctcttggtttatcccagaaacccatatatgttcatgst
gtgcaagaggtttcacagagaccaagcggtgaaggtatcgacacacttgaaaccgttcct
gaagcagtcccagttatgttgactgaacctcctattgaagagcaattggcatggcataca
ttgtggccagagtcccacaaactttatggtcatggaaatgagttgttctctctatgttgt
gaccacgggggaaagctagtcgcttcttcctgcaaggcgcagacagtttcagtggcagag
atatggctatgggaggttgggtcatggaaggcagttggccgtctacagtctcatagctta
accgtgacacagatggccttctcgcatgatgacagcttacttttgtcggtatctagagat
cgtcatttttctgttttctccattaaacgtaaaggtgtaaacgaaatctgttatgagctt
ctagcaaggcaagaggctcacaaaagaataatatgggcatgctcttggaatccatttggc
catgaatttgcaactggctctagagacaagactgtgaaagtttgggctgtggac
>PAFTOL009285
aagggtgtcacatgcatctctggaataatgctgtcggcaaatgaagcaatttttgcatca
acttcttctgatggtactgttaacatttgggaaatcatcctgccaatgactgttggagga
gagtgcagattgtcatttattgaatctctgtctgttggttcaaaaacgatggttgctctt
gcattagcggagttgccaggtaatacagggcatgtagtcctggccatggggggtttggat
aacaagattcatctttactgtggagacaggacaggaaagtttgttcgtgcttgcgaattg
aaagggcattcggattggatccgaagcttggacttctctctgcctatagttgcacatggg
ataagaaatagtttactgttagtgagttcatctcaggacagagccatacgcatatggaaa
atggtgttacktgaatcctcagaagataggaaagatgtaattggcctggcctcttatatt
gaaggtcctgtgctttctgctggcccatcctcttatcagatatctttggagtccctccta
attggtcatgaagattgggtgtattcagttcagtggaagccaccttctgttacatctgca
gatggaacagaatgcattcaacctcaaagcattttatcagcatccatggacaagaccatg
atgatatggcaacctgagaggacaactggcctctggatgaatgtcgttactgttggagaa
ctcagtcattgcgcgttgggattttacggtggtcactggggttcaaatggggattccata
ctggcacatggatatggtgggtctttccatctctggagaaatgtcggtgttgattctgag
aattggcagccccagaaggttccttctggacaccattctgttgtatctgatattgcatgg
gccagatctggtaaattcttgctgtctgtcagtcatgaccagacaactcgaattttcgct
ccatggttgaatcttaagggagatcagaactcctggcacgaaattgctcgtcctcaagta
catggtcatgatattaattgtgtggcaatcatccaaggcaaggggaatcaccgctttgtc
tgtggtgctgatgagaaagtggccagagtgtttgaagytccgttgtcttttttgaagaca
ttgaattgtgccatttcacatgaatccgacatgcaggaagacaaccaaatggatgttcag
atcttgggagctaacatgtctgcgcttggtttatcccagaaacccatatatgttcatgct
gtgcaagagactccacagagatcaatcagtgaaggtattgacacgcttgaaactgtccct
gaagcagtcccagttaccttgactgaacctcctattgaagagcaattggcatggcataca
ttgtggcccgagtcccacaaactttatggacatggaaatgagttgttctctctatgttgt
gaccacgagggaaagctagtcgcgtcttcctgcaaggctcagacagtttcagtggcagag
atatggctatgggaggttggttcatggaaggcagttggccgtctacggtctcatagcttg
actgtgacacaaatggctttctcacatgatgacagcttacttttgtctgtatctagggat
cgtcatttctctgttttctccatcaaacgtaaaggggcggatgaaatctgttatgacctt
ctagtgaggcaagaggctcacaaaagaataatatgggcatgctcttggaacccatttggc
catgaatttgtaaccggctctagagacaagaccgtgaaagtttggactctggag
>PAFTOL009287
------------------------------------------------------------
---------------gttattagt---------------------ctaatttttccagga
gattgcagattatcatgtattgaatctctgtttgttggctcaaaaacgatggttgcactt
gcattagcagagttgccggatamtacagsgcaygtagtcytggctatggggggtctggat
aacargattcatctctwctgtggagagaggacaggaaagtttttccgtgcttgtgagttg
aaagggcattcagattggattcgaagtttggacttctctctscctatagttkcgaatggg
rcaagaaatagtttgctgttggtgagttcatctcaggacagaaccatacgcatatggaaa
atggtrttacgtgaaccatcagatgagaggaaagatgtaattggcctggcgtcttatatt
gaaggtcctgtgctttgtgctggcccttcctcctatcagatatctttggagtctctccta
attggtcatgaagattgggtgtattcagttcagtggaagccatcttcagttgcatctgca
grtggaaaagaawacattcaacctcaaagcattttatcagcatccatggacaaaacaatg
atgatatggcaacctgagaggacaactggtatttggatgaatgtcgttactgttggagaa
ctcagtcattgtgctttgggattttatggtgggcattggggtccaaatggggaygccata
ctggcacatggatatggtgggtctttccatctctggagaaatgtcggtcttgattctgag
aattggcagccccagaaggttccttctggacaccattctgttgtatctgatattgcatgg
gccagatctggtaaattcttgctgtcggtcagtcaygatcagacaactcgaattttcgct
ccatggttgaatcayaagggggatcagaactcctggcacgaaatagctcggcctcaagta
catggtcatgatattaattgtgtgrcaatcatccaagggamggggaaycaccgctttgtc
tgtggagctgatgagaaagtggccagagtgtttgaagctccgttgtcttttttgaagaca
ttgaattgtgctgtttcacaggaatccgacatccaagaagacaaccaaatggatgttcag
atcttgggggctaatatgtctgctcttggtttatcccagaaacccatatatgttcatgct
gtgcaagaggtttcacagagaccaagcagtgawggtatcgacacacttgaaaccgttcct
gaagcggtcccagttatgttgactgarcctcctattgaagagcaattggcatggcatacg
ttgtggccrgagtcccacaaactttatggtcatggaaatgagttgttctctctrtgttgt
gaycacgggggaaagctagtcgcttcttcctgcaaggctcagacagtttcagtggcagag
atatggctatgggaggttgggtcrtggaaggcagttkgccgtctacagtctcatagctta
accgtgacacagatggccttctcgcatgatgacagcttacttttgtcggtatctagagat
cgtcatttttctgttttctccattaaacgtacaggtgtgaacraaatctgttatgagctt
ctagsaaggcargaggctcacaaaagaataatatgggcatgctcttggaatccattyggc
catgaatttgcaactggctctagagacaagactgtgaaagtttgggctgtggac
>PAFTOL009289
------------------------------------------------------------
---------------gttattagt---------------------ctaatttttycagga
gagtgcagattatcatgtrctgmatctctgtctgttggctcaaaaaygatggttgcactt
gcattagcggagttgccgggtaatacagggcatatrgtcctgkccatggggggtctggat
aacaagattcatctctactgtggagagaggacaggaaagktttcccgtgcttgtgagttg
aaagggcattcagattggattcgaagtttggacttctctctgcctatagttgcgaatggg
acaagaaatagtttactgttggtgagttcrtctcaggacagaaccatacgcatatggaaa
atggtgttacgtgaaccgtcagatgagaggaaagatgtaattggcctggcgtcktatatt
gaaggtcctgtgctttgtgctggcccttcctcctatcagatatctttggagtctctccta
attggtcatgaagattgggtgtattcagttcagtggaagccaycttyagttgcatctrca
grtggaaaagaatacattcaacctcaaagcattttatcagcatccatggacaaaacmatg
atgatatggcaacctgagaggacaactggtatytggatgaatgtcgttactgttggagaa
ctcagtcattgtgctttgggattttatggtgggcattggggtccaaatggggaygccata
ctggcacatggatatggtgggtctttccatctctggagaaatgttggtcttgattctgag
aattggcagccccagaaggttccttctggacaccattctgttgtatctgatattgcatgg
gccagatctggtaaattcttgctgtcggtcagtcacgatcagacaactcgaattttcgct
ccatggttgaatcataagggggatcagaactcctggcacgaaatagctcgtcctcaagta
catggtcacgatattaattgtgtggcaatcatccaagggaaggggaatcaccgctttgtc
tgtggagctgatgagaaagtggccagagtgtttgaagctccattgtcttttttgaagaca
ttgaattgtgctgtttcacaggaatctgacatccaagaagacaaccaaatggatgttcag
atcttgggagctaatatgtctgctcttggtttatcccagaaacccatatatgttcatgct
gtgcragaggtttcacagagaccaagcagtgaaggtattgacacacttgaaaccgttcct
gaagcagtcccagttatgttgactgaacctcctattgaagagcaattggcatggcataca
ttgtggccagagtcccacaaactttatggtcatggaaatgagttgttctctctatgttgt
gaccacgagggaaagctagtcgcttcttcctgcaaggctcagacagtttcagtggcagag
atatggctatgggaggttggttcatggaaggcagttggccgtctacagtctcatagctta
accgtgacacagatggccttctcacatgatgacagcttacttttggcagtatctagagat
cgtcatttttctgttttctccattaaacgtaaaggtgtgaacgaaatctgttatgacctt
ctagtgaggcaagaggctcacaaaagaataatatgggcatgctcttggaayccatttggc
catgaatttgcaactggctctagagacaagactgtgaaagtttgggctgtggag
>PAFTOL009291
------------------------------------------------------------
---------------gttattagt---------------------ctaatttttccagga
gattgcagattatcatgtattgaatctctgtttgttggctcaaaaacgatggttgcactt
gcattagcagmgttgccrgataatacaggscaygtagtcctggctatggggggtctggat
aacargattcatctctactgtggagagaggacaggaaagtttttccgtgsttgtgagttg
aaagggcattcagattggattcgaagtttggacttctctctgcctatagttgcgaatggg
acaagaaatagtttgctgttggtgagttcatctcaggacagaaccatrcgcatatggaar
atggtrttacgtgaaccatcagatgagaggaaagatgtaattggcctggcgtcktatatt
gaaggtcctgtgctttgtgctggcccttcctcctatcagatatctttggagtctctccta
attggtcatgaagattgggtgtattcagttcagtggaagccatcttcagttgcatctgca
grtggaaaagaatacattcaacctcaaagcattttrtcagcatccatggacaaaacaatg
atgatatggcaacctgagaggacaactggtatttggatgaatgtygttactgttggagaa
ctcagtcattgtgctttgggattttatggtgggcattggggtccaaatggggrygccata
ctggcacatggatatggtggktctttccatctctggagmaatgtcggtcttgattctgag
aattggcagccccagaaggttccttctggacaccattctgttgtatctgatattgcatgg
gccaratctggtaaattcttgctgtcggtcagtcacgatcagacaactcgaattttcgct
ccatggttgaatcataaggggraycagaactcctggcacgaaatagctcggcctcaagta
catggtcatgatattaattgtgtggcaatcatccaagggaaggggaatcaccgctttgtc
tgtggagctgatgagaaagtggccagagtgtttgaagctccgttgtcttttttgaagaca
ttgaattgtgctgtttcacaggaatcygacatccaagaagacaaccaaatggatgttcag
atcttgggggctaatatgtctgctcttggtttatcccagaaacccatatatgttcatgst
gtgcaagaggtttcacagagaccaagcagtgawggtatcgacacacttgaaaccgttcct
gaagcggtcccagttatgttgactgaacctcctattgaagagcaattggcatggcatacg
ttgtggccmgagtcccataaactttatggtcatggaaatgagttgttctctctatgttgt
gaccacgggggaaagctagtcgcttcttcctgcaaggctcagacagtttcagtggcagag
atatggctatgggaggttgggtcatggaaggcagttkgccgtctacagtctcatagctta
accgtgacacagatggccttctcgcatgatgacagcttacttttgtcrgtatctagagat
cgtcatttttctgttttctycattaaacgtaaaggtgtgaacgaaatctgttatgagctt
ctarcraggcaagaggctcacaaaagaataatatgggcatgctcttggaatccatttggc
catgaatttgcaactggctctagagacaagactgtgaaagtttgggctgtggac
>PAFTOL009293
------------------------------------------------------------
---------------gttattagt---------------------ctaatttttgcagga
gagtgcagattatcatgtattgaatctctgtttgttggctcaaaaacratggttgcactt
rcattagcagagttgccggataatacagggyatgtagtcctggctatggggggtctggat
aacaagattcatctctactgtggagagaggrcaggaaagtttttccgtgcttgtgagttg
aaagggcattcagattgggttcgaagtttggacttctctctgcctatagttgcgaatggr
acaagaaatagtttactgytggtgagttcatctcaggacagaaccatacgcatatggaaa
atggtgttacgtgaaccatcagatgagaggaaagatgtaattgrcctggcgtcttatatt
gaaggtcctgtgctttgtgcwggcccttcctcctatcagatatctttggagtctctccta
attggtcatgaagattgggtgtattcrgttcagtggaagccatcttcagttgcatctgca
gatggraaagaatacrttcaacctcaaagcattttatcakcatccatggacaaaacaatg
atgatatggcaacctgagaggacaactggtatctggatgaatgtcgttactgttggagag
ctcagtcattgtgctttgggattttatggtgggcattggggtccaaatggggatgccatm
ctggcacwtggwtatggtgggtctttccatctctggagaaatgtcggtcttgattctgag
cattggcrgccccagaaggttccttctggacaccattctgttgtatctgatattgcatgg
gccagatctggkaaatttttgctgtcggtcagtcacgatcagacaactcgaattttcgct
ccatggtygaatcatraggrgkatcagaactcctggcacgaaatagctcgtcctcaagta
catggtcatgatattaattgtgtggcaatcatccaagggaaggggaatcaccgctttgtc
tgtggagctgatgagaaagtggccagagtgtttgaagctcckttgtcttttttgaagaca
ttgaattgtgctgtttcacaggaatccgacatccaagaagacaaccaaatggatgttcag
atcttgggggctaatatgtctgctcttggtttatcccagaaacccatatatgttcatgst
gtgcaagaggtttcacagagaccaagcagtgaaggtatcgacacacttgaaaccgttcct
gaagcagtcccagttatgttgactgaacctcctattgaagagcaattggcatggcataca
ttktggccagagtcccacaaactttatggtcatggaaatgagttgttctctctatgttgt
gaccaygggggaaagctagtcgcttcttcctgcaaggcgcagacagtttcagtggcagag
atatggctatgggaggttgggtcatggaaggcagttggccgtctacagtctcatagctta
acygtgacacagatggccttctcgcatgatgacagcttacttttgtcggtatctagagat
cgtcatttttctgttttctccattaaacgtaaaggtgtgaacgaaatctgytatgagctt
cwagcaaggcaagaggctcacaaaagaataatatgggcatgctcttggaatccatttggc
catgaatttgcaactggctckagagacaagactgtgaaagtttgggctgtggac
>PAFTOL009295
------------------------------------------------------------
---------------gttattagt---------------------ctaatttttgcagga
gagtgcagattatcatgtattgaatctctgtttgttggctcaaaaacgatggttgcactt
gcattagcagagttgccggataatacagggcatgtagtcctggctatggggggtctggat
aacaagattcatctctactgtggagagaggacaggaaagtttttccgtgcttgtgagttg
aaagggcattcagattgggttcgaagtttggacttctctctgcctatagttgcgaatgga
acaagaaatagtttactgttggtgagttcatctcaggacagaaccatacgcatatggaaa
atggtgttacgtgaaccatcagatgagaggaaagatgtaattggcctggcgtcttatatt
gaaggtcctgtgctttgtgctggcccttcctcctatcagatatctttggagtctctccta
attggtcatgaagattgggtgtattcagttcagtggaagccatcttcagttgcatctgca
gatggaaaagaatacattcaacctcaaagcattttatcagcatccatggacaaaacaatg
atgatatggcaacctgagaggacaactggtatctggatgaaygtcgttactgttggagag
ctcagtcattgtgctttgggattttatggtgggcattggggtccaaatggggatgccrta
ctggcacatggatatggtgggtctttccatctctggagaaatgtcggtcttgaytctgag
cattggcagccccagaaggttccttctggacaccattctgttgtatctgatattgcatgg
gccagatctggtaaatttttgctgtcggtcagtcacgatcagacaactcgaattttcgct
ccatggttgaatcataagggggatcagaactcctggcacgaaatagctcgtcctcaagta
catggtcatgatattaattgtgtggcaatcatccaagggaagaggaatcaccgctttgtc
tgtggagctgatgagaaagtkgccagagtgtttgaagctccgttgtcttttttgaagaca
ttgaattgtgctgtttcacaggaatccgacatccaagaagacaaccaaatggatgttcag
atcttga-----------------------------------------------------
------------------------------------------------------------
------------------------------------------------------------
------------------------------------------------------------
----------------------------ctttacaggcgcagacagtttcagtggcagag
atatsgctatgggaggttgggtcatggaaggcagttggccgtctacagtctcatagctta
accgtgacacagatggccttctcgcatgatgacagcttgcttttgtcggtatctagagat
cgtcatttttctgttttctccattaaacgtraaggt------------------------
------------------------------------------------------------
------------------------------------------------------
>PAFTOL009297
aagggtgtcacatgcatctctggaataatgttgtctgcaaatgaagccgtttttgcatca
acttcttctgatggtactgttaacatctgggaaatcatcctgccaatgactgtgggagga
gagtgcagattatcatgtattgaatctctgtctgttggcycaaaaacgatggttgcactt
gcattagcggagttgccgggtaatacarggcatatagtcctggccatggggggtctggat
aacaagattcatctctactgtggagagaggacaggaaagttttttcgtgcttgtgagttg
aaagggcattcagattggattcgaagtttggacttctctctgcctatagttgcgaatggg
acaagaaatagtttactgttggtgagttcatctcaggacagarccatacgcatatggaaa
atggtgttacgtgaaccgtcagatgagaggaaagatgtaattggcctggcatcttatatt
gaaggtcctgtgctttgtgctggcccttcctcctatcagatatctttggagtctctccta
attgatcatgaagattgggtgtattcagttcagtggcagccaccttcagttgtgtctgca
gatggaaaagaatacattcaacctcaaagcattttatcmgcatccatggacaaaaccatg
atgatatggcaacctgagaggacaactggtatctggatgaatgtcgttactgttggagaa
ctcagtcattgtgctttgggattttacggtgggcattggggtccaaatggggatgccata
ctggcacatggatatggtgggtctttccatctmtgkagaaatgtcggtcttgattctgag
aattggcagccccagaaggttccttctggacaccaytctrttgtatytgrtattgcatgg
gccagatctggtaaattcttgctgtcggtcagtcacgatcagacaactcgaattttcgct
ccatggttgaatcataagggagatcagaactcctggcacgaaatagctcgtcctcaagta
catggtcatgatattaattgtgtggcaatcatccaagggaaggggaatcaccgctttgtc
tgtggagctgatgagaaagtggccagagtgtttgaagctccgttgtcttttttgaagaca
ttgaattgtgctgtttcacaggaatccgacatccaagaagacaaccaaatggatgttcag
atcttgggagctaatatgtctgctcttggtttatcccagaaacccatatatgttcawgct
gtgcaagaggtttcacagagacctagcagtgaaggtatcgacacacttgaaaccgttcct
gaagcagtcccagttacgttgactgaacctcctattgaagagcaattggcatggcataca
ttgtggccagagtcccacaaactttatggtcatggaaatgagttgttctctctatgttgt
gaccacgagggaaagctagtygcttcttcctgcmaggctcagacagtttcagtggcagag
atatggctatgggaggttgggtcatggaaggcagttggccgtctacagtctcatagctta
actgtgacacagatggccttctcgcatgatgacagcttacttttgtcggtatctagagrt
cgtcatttctctgttttctccatcaaatgtaaaggtgtgaacgaaatctgttatgacctt
ctagcgaggcaagaggctcacaaaagaataatatgggcatgctcttggaacccatttggc
catgaatttgcaactggctctagagacaagactgtgaaagtctgggctgtggag
>PAFTOL009299
------------------------------------------------------------
---------------gttattagt---------------------ctaatttttccagga
gagtgcagattatcatgtattgaatctctgtctgttggctcaaaaacgatggttgcactt
gcattagcagagttgccgggtaatacagggcatatagtcctggccatggggggtctggat
aacaagattcatctctactgtggagagaggacaggaaagkttttctgtgcttgtgagttg
aaagggcattcagattggattcgaagtttggacttctctctgcctatagttgcgaatggg
acaagaaatagtttactgttggtgagttcatctcaggacagaaccatacgcatatggaaa
atggtgttacgtgaaccgtcagatgagaggaaagatgtaattggcctggcrtcttatatt
gaaggtcctgtgctttgtgctggcccttcctcctatcagatatctttggagtctctccta
attgaccatgaagattgggtgtattcagttcagtggaagccaccttcagttgcatctgca
gatggaaaagaatacattcaacctcaaagcattttatcagcatccatggacaaaaccatg
atgatatggcaacctgagaggacaactggtatctggatgaatgtcgttactgttggagaa
ctcagtcattgtgctttgggattttatggtgggcattggggtccaaatggggatgccata
ctggcacatggatatggtggatctttccatctctggagaaatgttggtcttgattctgag
aattggcagccccagaaggttccttctggacaccattctgttgtatctgatattgcatgg
gccagatctggtaaattcttgctgtcggtcagtcacgatcagacaactcgaattttcgct
ccatggttgaatcatacgggggatcagaactcctggcacgaaatagctcgtcctcaagta
catggtcatgatattaattgtgtggcaatcatccaagggaaggggaatcaccgctttgtc
tgtggagctgatgagaaagtggccagagtgtttgaagctccgttgtcttttttgaagaca
ttgaattttgctgttttagaggaatctgacatccaagaagacaaccaaatggatgttcag
atcttgggagctaatatgtctgctcttggtttatcccagaaacccatttatgttcatgct
gtgcaagaggtttcacagagaccaagcagtgaaggtattgacacacttgaaaccgttcct
gaagcggtcccagttatgttgactgaacctcctattgaagagcaattggcatggcataca
ttgtggccagagtcccacaaactttatggtcatggaaatgagttgttctctctatgttgt
gaccacgagggaaagctagtcgcttcttcctgcaaggctcagacagtttcagtggcagag
atatggctatgggaggttgggtcatggaaggcagttggccgtctacagtctcatagctta
accgtgacacagatggccttctcgcatgatgacagcttacttttgtcggtatctagagat
cgtcatttttctgttttctccattaaacgtaaaggtgcgaacgaaatctgttatgacctt
ctagcgaggcaagaggctcacaaaagaataatatgggcatgctcttggaacccatttggc
catgaatttgcaactggctctagagacaagactgtgaaagtttgggctgtggag
>PAFTOL009301
------------------------------------------------------------
---------------gttattagt---------------------ctaatttttccagga
gagtgcagattatcacgtattgaatctctgtctgttggctcaaaaacgatggttgccctt
gcattagcggagttgccgggtaatacagggcatatagtcctggcgatggggggtctggat
aacaagattcatctctactgtggagagaggacaggaaagtttttccgtgcttgtgagttg
aaagggcattcagattggattcgaagtttggacttctctctgcctatagttgcgaatggg
acaagaaatagtttactgttggtgagttcatctcaggacagaaccatacgcatatggaaa
atggtgttacgtgaaccgtcagatgagaggaaagatgtaattggcctggcgtcttatatt
gacggtcctgtgctttgtgctggcccttcctcctatcagatatctttggagtctctccta
attggtcatgaagattgggtgtattcagctcagtggaagccaccttcagttgcatctgca
gatggaaaagaatacattcaacctcaaagcattttatcagcatccatggacaaaaccatg
atgatatggcaacctgagagaacaactggtatctggatgaatgtcgtcwctgttggagaa
ctcagtcattgtgctttgggattttatggtgggcattggggtccaaatggggatgccata
ctagcacatggatatggtggatctttccatctctggagaaatgttggtcttgattctgag
aattggcagcctcagaaggwtccttctggacaccattctgttgtatctgatattgcatgg
gccagatctggtaaattcttgctgtcggtcagtcacgatcagacaactcgaatttttgct
ccatggttgaatcataagggggatcagaactcctggcacgaaatagctcgtcctcaagta
catggtcatgatattaattgtgtggcaatcatccaagggaaggggaatcaccgctttgtc
tgtggagctgatgagaaagtggccagagtgttcgaagctccgttgtcttttttgaagaca
ttgaattgtgctgtttcacaggaatccgacatccaagaagacaaccaaatggatgttcag
atcttgggagctaatatgtctgctcttggtttatcccagaaacccatatatgttcawgct
gtgcaagatgtttcacagagaccgagcagtgaaggtattgacacacttkaaaccgttcct
gaagcagtcccagtcatgttgactgaacctcctattgaagagcaattggcatggcataca
ttgtggccagagtcccacaaactttatggtcatggaaatgagttgttctctctatgttgt
gaccacgagggaaagctggwcgcttcttcctgcaaggctcagacagtttcagtggcagag
atatggctatgggaggttgggtcatggaaggcagttggccgtctacagtctcatagctta
accgtgacacagatggccttctcgcatgatgacagcttacttttgtcggtatctagagat
cgtcatttttctgttttctccattaaacgtaaaggtctgaatgaaatctattatgacctt
ctagcgaggcaagaggctcacaaaagaataatatgggcatgctcctggaacccatttsgc
catgaatttgcaactggctctagagacaagactgtgaaagtttgggctgtggag
>PAFTOL009303
------------------------------------------------------------
------------------------------------------------------------
------------------------------------------------------------
------------------------------------------------------------
------------------------------------------------------------
------------------------------------------------------------
------------------------------------------------------------
------------gaaccgtcagatgagaggaaagatgtaattggcctggcgtcttatatt
gaaggtcctgtgctttgtgctggcccttcctcctatcagatatctttggagtctctccta
attggtcatgaagattgggtgtattcagttcagtggaagccaccttcagttgcatctgca
gatggaaaggaatacattcaacctcaaagcattttatcagcatccatggacaaaaccatg
atgatatggcaacctgagaggacaactggtatctggatgaatgtcgttactgttggagaa
ctcagtcattgtgctttgggattttatggtgggcattggggtccaaatggggatgccata
ctggcacatggatatggtggatctttccatctctggagaaatgttggtcttgattctgag
aattggcagccccagaaggttccttctggacaccattctgttgtatctgatattgcatgg
gccagatctggtaaattcttgctgtcggtcagtcacgatcagacaactcgaatttttgct
ccatggttgaatcataagggggatcagaactcctggcacgaaatagctcgtcctcaagta
catggtcatgatattaattgtgtggcaatcatccaagggaaggggaatcaccgctttgtc
tgtggagctgatgagaaagtggccagagtgtttgaagctccgttgtcttttttgaagaca
ttgaattgtgctgtttcacaggaatccgacatccaagaagacaaccaaatggatgttcgg
---------------------------------------------------------gct
gtgcaagaggtttcacagagaccaagcagtgaaggtattgacacacttgaaaccgttcct
gaagcagtcccagttatgttgactgaacctcctattgaagagcaattggcatggcataca
ttgtggccagagtcccacaaactttatggtcatggaaatgagttgttctctctatgttgt
gaccatgagggaaagctagtcgcttcttcctgcaaggctcagacagtttcagtggcagag
atatggctatgggaggttgggtcatggaaggcagttggccgtctacagtctcatagctta
accgtgacacagatggccttctcgcatgatgacagcttacttttgtcggtatctagagat
cgtcatttttctgttttctccattaaacgtaaa---------------------------
------------------------------------------------------------
------------------------------------------------------
>PAFTOL009311
aaaggtgtcacatgcatctctggaataatgctgtccacaaatgaagctatttttgcttca
acttcttctgatggcactgttaacatctgggaaatcatcctgccaatgactgttggagga
gagtgcaaattgtcatatttggattctctgtcggttggttcaaaaacgatggttgcgctc
acattagcaaagttgcccggtaacacagggcatatagtccttgcaatgggaggtctggat
aacaagattcatctgtactgtggagagaggataggaaagtttgttcatgcttgtgaattg
aaagggcattcagattggattcgaagtttggacttctctcttcccacaggtgcaaatggg
accagaaatagtttactgttagtgagttcgtctcaggacagaaccatacgcatatggaaa
atggtgttacgtgaatcctcagatgagaggaaagatgtagtaggcctggcatcttatatt
gaaggtcctgtgctagttgctggctcatcctcctatcagatatctttggagtctcttctt
attggtcatgaagattgggtgtattcagttcagtggcagccaccttcaattacatctgca
gatggaacagaatacattcaaccgcaaagcattttatcagcatccatggataaaaccatg
atgatctgggaacctgagaggacaacgggtatctggatgaatgttgttactgttggggag
ctcagtcattgtgctttgggattttatggtgggcactggggtccaaagggggacgccata
cttgcacatggatatggtgggtctttccatctctggagaaatgtcggtgttgattctgag
aattggcagccccagaaggttccttccggacaccactctgttgtatctgatatttcatgg
gccagatctggtaaattcttgctatcagtcagtcatgaccagacaactcgaattttcgct
tcatggttaaatcataaggaatatcagttttcctggcacgaaattgctcgtcctcaagta
catggtcacgatattaattgtgtggcaatcatccaagggaaggggaaccaccgctttgtc
tgtggagctgacgagaaagtggccagagtgtttgaagctcctttgtctttcctgaagaca
ttgaattgtgctgtttcgcaggaatctgacatccaagaagacaaccaaatggatgttcag
atcttgggagctaatatgtcggcgcttggtttatcccaaaaacctatatatgttcatgst
gtgcaagaggctccacacagatccaacagtgaaggtattgacacacttgaaaccgttcct
gaggcagtcccagttaccttgactgaacctcctattgaggagcaattggcatggcataca
ttgtggccagagtcccacaaactttatggccatggaaatgagttgttttctctgtgttgt
gatcatgaggggaatcttgttgcctcttcctgcaaggctcaaacagtttcagtggcagag
atatggctatgggaggttgggtcgtggaaggcagttggccgtttacagtctcacagctta
actgtgacacagatggcattctcacatgatgacagcttacttttgtctgtatctagggat
cgtcatttctctgttttctccatcaaacgtaaaggt------------------------
------------------------------------------------------------
------------------------------------------------------
>PAFTOL009313
aagggtgtcacgtgcatctctggattaatgckgtctaaaaatgaagcaattttttcatct
acttcttctgatggtactgttaacatctgggaaatcatcctgccaatgactgttggaggg
gattgcaaattgacgcatcttgattctctgcctgttggtccaaaaacaatggttgcgctt
gcaatagcagagttgcctggtagtacagggcatatagtcctggccatgggaggtcttgat
aacaagattcatctgtattgtggagagaggagtggaaagtttgttcatgcttgtgaattg
aaaggacattcagattggattcggagtttggacttctctttgcctatagactcaaatggg
acaagaaatagtttactgttagtgagttcggctcaggacaaaaccatacgcatatggaaa
attattttacgtgaatytgctgatgrgaggaaagatgtaacaggcttggcatcttatatt
gaaggtcctgtgctttttgctggctcatcctcctatcagatatctttggagtctctcctt
atcggtcatgaagattgggtgtattcagttcagtggcagccaccttcagttacagatgca
gaggggacaggatacattcaacctcaaagcattttatcggcatccatggataagaccatg
atgatctggcaacctgagaggacaactggtatctggatgaatgttgtcactgttggggag
ctcagtcattgtgctttgggattttatggtgggcactggggtccaaatggggacgccata
ttggcacatggatatggtgggtcttttcatctatggagaaatgttggtgttgattctgag
aattggcagccccagaaggttccttctggacactatgctgctgtatccgatatcgcatgg
tccagatctggtaaattcktgctatcagtcagtcatgascagacaacacgaattttcgct
ccatggctgaatcataagggagatcagaacwcttggcatgaaattgctcgtcctcaagta
catggtcatgatatcaattgcgtcgcaatcatccaagggaagggaaaccaccgctttgta
tgtggagctgaygagaaagtggccagagtgtttgaagctcctttgtcatttttgaagaca
ttgaattgtgctgtttcacaggaatctgatrtccaagaagamaaccaaatgratgttcag
atcttgggagcgaatatgtctgctcttggtttatcacaaaaacctatatatgttcatgct
gcgcaagaggcttcacaaagacccaacaatgaaggtattgacacacttgaaacagttccc
gaagcagtcccagttacsttgactgaacctcctattgaagagcaattggcatggcataca
ttatggccagagtcccacaaactttatggtcatgggaatgagttgttctctctatgttgt
gaccatgagggaaagcttgttgcttcttcatgcmaggctcagacagcctcrgtggcagag
atatggctatgggaggttgggtcatggaaggcagttggtcgtttacagtctcacagctta
actgtaacacagatgtcattctcatatgatgacagcttacttttgtctgtatctagggat
cgtcatttctctstattctccatcaaacgtaaaggtaagcataag--ctgttattt----
------------------------------------------------------------
------------------------------------------------------
>PAFTOL009315
aagggggtcatatgcatctctgggataatgctgtctgcaaatgaagcgatttttgcatca
acttcttctgatggaactgttaacatctgggaaatcatcctgccagtgactgttggagga
gagtgcagattctcatgtattgattctctgtctattggttcaaaatcgatggttgcgctt
gcattggcagagttgcccagtaatacaggacatatagtcttggccacagggggtctggat
aacaagattcatctgtattgtggagagaggactggaaagtttgttcatgcttgtgaattg
aaggg---ctcagattggatccgaagtttggacttctctctgcctatcgttgcaaacggg
acacagaatactttactgttagtgagttcatctcaggacaggaccatacgcatatggaaa
atggtgttacgtgaaccctcagatgagaagaaagatata---ggcctggcatcttatatt
gaaggtcctgtgttttttgctggttcatcctcctatcaagtatctttggagtctctcctt
attggtcatgaagattgggtgtattcagttcagtggcagccaccttcagtcacatctact
gatgg------attcgtgcaacctcaaagcattttatcagcatccatggacaaaaccatg
atgatctggcaacctgagaggacaactggtatctggatgaatgtagttactgttggggag
ctcagtcattgtgctttgggattttatggtgggcactggagtccraagggggatgccatr
ctggcacatggatatgg------------actctggagaaatgtcggtgttgattctgag
aattggcagccccagaaggttccttccggacaccactctgttgtatctgatatttcatgg
gccagatctggtaaattcttgctatcagtcagtcatgaccag------------------
---------------------------------------------------cctcaagta
catggtcatgatattaactgtgttgcaatcatccaagggaaggggaaccaccgttttgtg
tgtggagcagatgagaaagtgaccagagtgtttgaagctccattgtcgtttttgaagaca
ttgaattgtgctgttgcacaagaatctgacgtccaagaagataacctcacggatgttcag
atcttgggtgctaacatgtctgctcttggtttatctcaaaaacctatatatgttca----
-----------------------------tggaggtatt---------------------
------------------------------------------------------------
-----------actttgcatactttac---------------------------------
----------------------------------aggctcagacggtttcagttgcagag
atatggctatgggaggttgggtcatggaaggtagtcggccgtttgcagtctcacagctta
actgtgacacagatggaattctcacacgatgacagcttactgttgtctgtatcaagggat
cgtcatttctctgttttctccatcaaacataaaggt------------------------
------------------------------------------------------------
------------------------------------------------------
>PAFTOL009319
aagggtgtcacatgcatctctgggataatgctgtctgcaaatgaagcaatttttgcatca
acttcttctgatggtactgttaacatctgggaaatcatcctgccagtgactgttggagga
gagtgcagattgtcatgtattgattctctgtcttttggttcaaaatcgatggttgcgctt
gcattagcagatttgcctagtaatacaggacatatagtcttggccacagggggtctggat
aacaagattcatttgtactgtggagagagggctggaaagtttgttcatgcttgtgaattg
aaagggcattcagattggatccgcagtttggacttctctctgcctatagttgcaaacagg
acacagaatagtttactgttagtgagttcatctcaggacaagaccatacgcatatggaaa
atggtgtcacgtgaaccctcagatgagaagaaagatata---ggcctggcatcttacatc
gagggtcccgtgttttttgctggttcatcctcctatcaggtatcgttggagtctctcctt
attggtcatgaagattgggtgtattcagttcagtggcagccaccttcagtcacatctact
gacgg------attcgtgcaactgcaaagcattttatcagcgtccatggacaaaaccatg
atgatctggcaacctgagaggacaactggtctctggatgaatgtagttactgttggggag
ctcagtcattgtgctttgggattttatggtgggcactggagtccaaatggggatgccata
ctggcacatggatatggtgggtctttccatctctggagagatgttggtgtggatgctgag
aactggcagccccaaaaggttccttctggacactgctctgttgtatctgatatcgcatgg
gccagatctggtaaattcttgctatcagtcagtcatgaccagacaactcgaattttcgct
ccgtggttgaatcataagggagatcaaaactcctggcatgaaattgctcgacctcaagta
catggtcatgatattaactgtgtggcaatcatccaagggaaggggaaccaccgttttgtg
tgcggagctgatgagaaagtggccagagtgtttgaagctccgttgtcgtttttgaagaca
ttgaattgtgctgtttcacaggaatccgacatccaagaagataacctcacggatgttcag
atcttgggtgctaacatgtctgctcttggtttatctcaaaaacctatatatgcttatgct
gggcacaaggctccacaaagagcaagcaatgaaggtattgacacgcttgaaactgttcct
gaagcagtcccagttaccttgactgaacctcctattgaagagcaattggcatggcatacg
ttgtggccggagtcccacaaactttatggtcatggaaatgagttgttctcccaatgttgt
gaccatgggggaaggctagttgcttcctcctgcaaggctcagacggtttcagttgcagag
atatggctatggggggttgggtcatggaaggaagtcggccgtttacagtctcacagctta
actgtgacacagatggaattctcacacgatgacagcttactgttgtctgtatcaagggat
cgtcatttctctgttttctccatcaaacatttaggtacagatgaaatcagttatgacctt
gtagccagacaagaggctcacaaaaggataatatgggcatgctcttggaacccatttggc
catgaatttgcaactggctctagagacaagactgtgaaagtgtggactgtggag
>PAFTOL009321
------------------------------------------------------------
---------------------------------------------ctcattatttcagga
gagtgcagattgtcatgtattgattctctatctgttggttcaaaatcgatggttgctctt
gcattagcagagttgcctagtaatacagggcatatagtcttggccatggggggtctggat
aacaagattcatttgtactgtggagagaggactggaaagtttgttcatgcttgtgaattg
aaagggcattcagattggatccgaagtttggacttctctctgtctatagttgcaaatggg
acacagaatagtttactgttagtgagttcatctcaggacaggaccatacgcatatggaaa
atggtgttacgtgaaccatcagatgagaagaaagatata---ggcctggcatcttatatt
gaaggtcctgtgttttttgctggttcatcctcctatcaggtgtctttggaatctctcctt
attggtcatgaagattgggtgtattcagttcagtggcagccaccttcagtcacatcaact
gacgc------atacgtccagcctcaaagcattttatcagcgtccatggacaaaaccatg
atgatctggcaacctgagaggacaaccggaatctggatgaatgtagttactgttggggag
ctcagtcattgtgctttgggattttatggtgggcactggagtccaaatggggatgccata
ctggcacatggatatggtgggtctttccatctttggggagatgttggtattgattctgag
aactggcagccccaaaaggttccttctggacactactctgttgtatctgatatcggatgg
gccagatctggtaaattcttgctatcagtcagtcatgaccagacaactcgaatttttgct
ccatggttgaatcataagggagatcaaaactcttggcatgaaattgctcggcctcaagta
catggtcatgatattaactgtgtggcaatcatccaagggaaggggaaccaccgctttgtg
tgtggagctgatgagaaagtggccagagtgtttgaagctccattgtcatttttgaagaca
ttgaattgtgctgtttcaccggaatccgacatccaggaagataaccacaccgatgttcag
atcttgggtgctaacatgtctgctcttggtttatctcaaaaacctatatatgttcatgst
gtgcatgaggctccacaaagaacgagcaatgaaggtattgaaacacttgaaactgtccct
gaagcagtcccagttactttgactgaacctcctattgaagagcaattggcatggcataca
ttgtggccggagtcccacaaactttatggtcatggaaatgagttgttctccctatgttgt
gaccatgggggaaggctagttgcttcgtcttgcaaggctcagacggtttcagttgcagag
atatggctatgggaggttgggtcatggaaggcagttggccgtttacagtctcacagctta
actgtgacacatatggaattctcacacgatgacagcttactgttgtctgtatcaagggat
cgtcatttctctgttttctccatcaaacgtaaaggtacggatgaaatcagttatgacctt
ctagcaaggcaagaggttcacaaaaggataatatgggcatgctcttggaacccatttggc
catgaatttgcaactggctctagagacaagactgtgaaagtgtggaaagtggag
>PAFTOL013501
------------------------------------------------------------
---------------gttattagt---------------------ctaatttttccagga
gagtgcagattatcatgtattgaatctctgtttgttggctcaaaaacgatggttgcactt
gcattagcagagttggtggataatacagggcatgtagtcctggctatggggggtctggat
aacaaaattcatctctactgtggagagaggacaggaaagtttttccgtgcttgtgagttg
aaagggcattcggattggattcgaagtttggacttctccctgcctatggttgcgaatggg
agaagaaatagtttactgttggtgagttcatctcaggacagaaccatacgcatatggaaa
atggtgttacgtgaaccatcagatgagaggaaagatgtaattggcctggcgtcttatatt
gaaggtcctgtgctttgtgctggcccttcctcctatcagatatctttggagtctctccta
attggtcatgaagattgggtgtattcagttcagtggaagccatcttcagttgcatctgca
gatggaaaagaatacattcaacctcaaagcattttatcagcatccatggacaaaacaatg
atgatatggcaacctgagagracaactggtatctggatgaatgtcgttactgttggagaa
ctcagtcattgtgctttgggattttatggtgggcattggggtccaaatggggatgccata
ctggcacatggatatggtgggtctttccatctctggagaaatgtcggtcttgattctgag
aattggcagccccagaaggttccttctggacaccattctgttgtatctgatattgcatgg
gccagatctggtaaattcttgctgtcggtcagtcacgatcagacaactcgaattttcgct
ccatggttgaatcataagggggatcagaactcctggcacgaaatagctcgtcckcaagta
catggtcatgatattaattgtgtggcaatcatccaagggaaggggaatcaccgctttgtc
tgtggagctgatgagaaagtrgccagagtgtttgaagctccgttgtcttttttgaagaca
ttgaattgtgctgtttcacaggaatctgacatccaagaagacaaccaaatggatgttcag
atcttgggggctaatatgtctgctcttggtttatcccagaaacccatatatgttcatgct
gtgcaagaggtttcacagagaccaagcagtgaaggtatcgacacacttgaaaccgttcct
gaagcagtcccagttatgttgactgaacctcctattgaagagcaattggcatggcataca
ttgtggccagagtcccacaaactttatggtcatggaaatgagttgttctctctatgttgt
gaccacgggggaaagctagtcgcttcgtcctgcaaggctcagacagtttcagtggcagag
atatggctgtgggaggttgggtcatggaaggcagttggccgtctacagtctcatagctta
accgtgacacagatggccttctcgcatgatgacagcttacttttgtcggtatctagagat
cgacatttttctgttttctccattaaacgtacaggtgtgaacgaaatctgttatgagctt
ctaacaaggcaagaggctcacaaaagaataatatgggcatgctcttggaatccgtttggc
catgaatttgcaactggttctagagacaagactgtgaaagtttgggccgtggac
>SRR5036296
aagggtgtcacatgcatctctggaataatgttgtctgcaaatgaagccgtttttgcatcc
acttcttctgatggtactgttaacatctgggaaatcatcctgccaatgactgttggagga
gagtgcagattatcatgtattgaatctctgtctgttggctcaaaaatgatggttgcactt
gcactagcagagttgctgggtaatacggggcatatagtcctggccatggggggtctggat
aacaagattcatctctactgtggagagaggacaggaaagtttttccgtgcttgtgagttg
aaagggcattcagattggattcgaagtttggacttctctctgcctatggttgcgaatggg
acaagaaatagtttgctgttggtgagttcatctcaggacaaaaccatacgcatatggaaa
atggtgttacgtgaaccgtcagatgagaggaaagatgtaattggcctggcgtcttatatt
gaaggtcctgtgctttgtgctggcccttcctcctatcagatatctttggagtctctccta
attggtcatgaagattgggtgtattcagttcagtggaagccaccttcagttgcatctgca
gatggaaaagaatacattcaacctcaaagcattttatcagcatccatggacaaaaccatg
atgatatggcaacctgagaggacaactggtatytggatgaatgtcgttactgttggagaa
ctcagtcattgtgctttgggattttatggtgggcattggggtccaaatggggatgccata
ctggcacatggatatggtggatctttccatctctggagaaatgttggtcttgattctgag
aattggcagccccagaaggttccttctggacaccattctgttgtatctgatattgcatgg
gccagatctggtaaattcttgctgtcggtcagtcacgatcagacaactcgaattttcgct
ccatggttgaatcgtaagggggatcagaactcctggcacgaaatagctcgtcctcaagta
catggtcatgatattaattgtgtggcaatcatccaagggaaggggaatcaccgctttgtc
tgtggagctgatgagaaagtggccagagtgtttgaagctccgttgtcttttttgaagaca
ttgaattgtgctgtttcacaggaatccgaagtccaagaagacaaccaaatggatgttcag
atcttgggagctaatatgtctgctcttggtttatcccagaaacccatatatgttcatgct
gtgcaagaggtttcacagagaccaaggagtgaaggtattgacacacttgaaaccgttcct
gaagcagtcccagttatgttgactgaacctcctattgaagagcaattggcatggcataca
ttgtggccagagtcccacaaactttatggtcatggaaatgaattgttctctctatgttgt
gaccacgagggaaagctagtcgcttcttcctgcaag------------------------
------------------------------------------------------------
------------------------------------------------------------
---------------tattatatcatgattccaggtgcgaacgaaatctgttatgacctt
ctagcgaggcaagaggctcacaaaagaataatatgggcatgctcttggaacccatttggc
catgaatttgcaactggctctagagacaagactctgaaagtttgggctgtggag
>SRR5137211
aagggtgtcacatgcatctctggaataattttgtctgcaaatgaggccgtttttgcatca
acttcttctgatggtactgttaacatctgggaattcatcctgccaatgactcttggagga
gagtgcagattatcatgtattgaatctctgtctgttggctcaaaaacgatggttgcactt
gcattagcagagttgccgggtaatacagggcatatagtcctggccatggggggtctggat
aacaagattcatctctactgtggagagaggacaggaaagtttttctgtgcttgtgagttg
aaagggcattcagattggattcgaagtttggacttctctctgcctatagttgcgaatggg
acaagaaatagtttactgttggtgagttcatctcaggacagaaccatacgcatatggaaa
atggtgttacgtgagccgtcagatgagaggaaagatgtaattggcctggcgtcttatatt
gaaggtcctgtgctttgtgctggcccttcctcctatcagatgtctttggagtctctccta
attggccatgaagattgggtgtattcagttcagtggaagccaccttcagttgcatctgca
gatggaaaagaatacattcaacctcaaagcattttatcagcatccatggacaaaaccatg
atgatatggcaacctgagaggataactggtatctggatgaatgtcgttactgttggagaa
ctcagtcattgtgctttgggattttatggtgggcattggggtccaaatggggatgccata
ctggcacatggatatggtggatctttccatctctggagaaatgttggtcttgattctgaa
aattggcagcccctgaaggttccttctggacaccattctgttgtatctgatattgcatgg
gccagatctggtaaattcttgctgtcggtcagtcacgatcagacaactcgaattttcgct
ccatggttgaatcataagggggatcagaactcctggcacgaaatagctcgtcctcaggta
catggtcatgatattaattgtgtggcaatcatccaagggaaagggaatcaccgctttgtc
tgtggagctgatgagaaagtggccagagtgtttgaagctccgttgtcttttttgaagaca
ttgaattgtgctgtttcagaggaatctgacatccaagaagacaaccaaatggatgttcag
atcttgggagctaatatgtctgctcttggtttatcccagaaacccatatatgttcatgct
gtgcaagaggtttcacagagatcaagcagtgaaggtattgacacacttgaaaccgttcct
gaagcagtcccagttatgttgactgaacctcctattgaagagcaattagcatggcataca
ttgtggccagagtcccacaaactttatggtcatggaaatgagttgttctctctatgttgt
gaccacgagggaaagctagtcgcttcttcctgcaaggctcagacagtttcagtggcagag
atatggctatgggaggttgggtcatggaaggcagttggccgtctacagtctcatagctta
accgtgacacagatggccttctcgcatgatgacagcttacttttgtcggtatctagagat
cgtcatttttctgttttctccattaaacgtaaaggtgcgaacgaaatctgttatgacctt
ctagcgaggcaagaggctcacaaaagaataatatgggcatgctcttggaacccatttggc
catgaatttgcaactggctctagagacaagactgtgaaagtttgggttgtggag
>SRR5137212
aagggtgtcacaa-----------------------------------------------
------------------------------------------------------------
------------------------------------------------------------
------------------------------------------------------------
------------------------------------------------------------
------------------------------------------------------------
------------------------------------------------------------
------------------------------------------------------------
------------------------------------------------------------
------------------------------------------------------------
------------------------------------------------------------
------------------------------------------------------------
------------------------------------------------------------
-----gcatctctggaataatgctgtctgcaaatgaagcaatttttgcatcaacttcttc
tgatggtactgttaa------catctgggaaatcatcctgccaatgactgttggaggtgg
gggtgatggggtatgt--------ggggtttgatatgtgcagacaactcgaatttttgct
ccatggttgaatcataagggagatcagaactcctggcatgaaattgctcgtcctcaagtg
catggtcatgatattaattgtgtggcaatcatccaagggaaggggaattaccgctttgtc
tgtggagctgatgagaaagtggccagagtgtttgaagctccgttgtcctttttgaagaca
ttgaattgtgctgtttcacaggaatccgacatccaagaatacaaccaaatggatgttcag
atcttgggagctaacatgtctgctcttggtttatcccagaaacctatatatgttcatgct
gtgcaagaggctccacagagaccaaacagtgaaggtattgacacgcttgaaaccgttcct
gaagcagtcccagttaccttgactgaacctcctattgaagagcaattggcatggcataca
ttgtggccagagacccacaaactttatggtcatggaaatgagttgttctctctatgttgt
gaccatgagggaaagctagtcgcttcttcctgcaaggctcagacaatttcagtggcagaa
atctggctatgggaggttggttcatggaaggccgttggccgtctacagtctcatagctta
actgtgacacagatggcgttctcacatgatgacagcttacttttgtctgtatctagggat
cgtcatttctctgttttctccatcaaacgtaagggt------------------------
------------------------------------------------------------
------------------------------------------------------
>SRR5137213
aagggtgtcacatgcatctctggaataatgttgtctgcaaatgaagcggtttttgcatca
acttcttctgatggtagtgttaacatctgggaagccatcctgccaatgactgttggagga
gagtgcagattatcatgtattgaatctctgtctgttggctcaaaaacgatggttgccctt
gcattagcagagttgccgggtaatacagggcatatagtcctggcgatggggggtctggat
aacaagattcatctctactgtggagagagaacaggaaagtttttccgtgcttgtgagttg
aaagggcattcagattggattcgaagtttggacttctctctgcctatagttgcgaatggg
acaaraaatagtttactgttggtgagttcatctcaggacagaaccatacgcatatggaaa
atggtgttacgtgaaccgtcagatgagaggaaagatgtaattggcctggcgtcttatatt
gayggtcctgtgctttgtgctggcccttcctcctatcagatatctttggagtctctccta
attggtcatgaagattgggtgtattcagttcagtggaagccaccttcagttgcatctgca
gatggaaaagaatacattcaacctcaaagcattttatcatcatccatggacaaaaccatg
atgatatggcaacctgagagaacaactggtatctggatgaatgtcgttactgttggagaa
ctcagtcattgtgctttgggattttatggtgggcattggggtccaaatggggatgccata
ctggcacatggatatggtggatctttccatctctggagaaatgttggtcttgattctgag
aattggcagccccagaaggttccttctggacaccattctgttgtatctgatattgcatgg
gccagatctggtaaattcttgctgtcggtcagtcacgatcagacaactcgaatttttgct
ccatggttgaatcataagggggatcagaactcctggcacgaaatagctcgtcctcaagta
catggtcatgatattaattgtgtggcaatcatccaagggaaggggaatcaccgctttgtc
tgtggagctgatgagaaagtggcccgagtgtttgaagctccgttgtcttttttgaagaca
ttgaattgtgctgtttcacaggaatccgacatccaagaagacaaccaaatggatgttcag
atcttgggagctaatatgtctgctcttggtttatcycagaaacccatatatgttcatgct
gtgcaagatgtttcacagagaccgagcagtgaaggtattgacacacttgaaaccgttcct
gaagcagtcccagttatgttgactgaacctcctattgaagagcaattggcatggcataca
ttgtggccagagtcccacaaactttatggtcatggaaatgagttgttctctctatgttgt
gaccacgagggaaagctggtcgcttcttcctgcaag------------------------
------------------------------------------------------------
------------------------------------------------------------
------------------------------------------------------------
------------------------------------------------------------
------------------------------------------------------
>SRR7905849
aagggtgtcacatgcatctctggaataatattgtctgcaaatgaagccgtttttgcatca
acttcttctgatggtactgttaacatctgggaaatcatcctgccaatgactgttggagga
gagtgcagattatcatgtattgaatctctgtctgttggctcaaaaacgatggttgcgctt
gcattagcggagttgccgggtaatacagggcatatagtcctggycatggggggtctggat
aacaagattcatctgtactgtggagagaggacaggaaagttttttcgtgcttgtgagttg
aaagggcattcagattggattcgaagtttggacttctctctgcctatagtcgcgaatggg
acaagaaatagtttattgttggtgagttcatctcaggacagaaccatacgcatatggaaa
atggtcttatgtgaaccgtcaggtgagaggaaagatgtaattggcctggcgtcttatatt
garggtcctgtgctttctgctggcccatcctcctatcagatatctttggagtctctccta
attggtcatgaagattgggtgtattcagttcaatggaagccacctccaatcacatctgca
gatggaaccgaatacattcaacctcaaagcattttatcagcatccatggacaaaaccatg
atgatatggcaacctgagaggacaactggtatctggatgaatgtcrttactgttggagaa
ctcagtcattgtgctttgggattttatggcgggcactggggtccaaatggggatgccata
ctggcacatggatatggcgggtctttccatctttggagaaatgtcggtgttgattccgag
aattggcagccccagaaggttccttctggacaccattctgttgtatctgatattgcatgg
gccagatctgggaaattcttgctgtcggtcagtcacgatcagacaactcgaattttckct
ccatggttgaatcataagggagatcagaactcctggcacgaaattgctcgtcctcaagta
catggtcatgatattaattgtttggcaatcatccaagggaaggggaatcaccgttttgtc
tgtggagctgatgagaaagtggccagagtgtttgaagctccgttgtcttttttgaagaca
ttgaattgtgctgtttcacaggaatccgacatccaagaagacaaccaaatggatgttcag
atcttgggagctaatatgtctgctcttggtttatcccagaaaccgatatatgttcatgct
gtgcaagaggtttcacagagaccaagcagtgaaggtattgacacgcttgaaactgttcct
gaagcagtcccagttaccttgactgaacctcctattgaagagcaattggcatggcataca
ttgtggccagagtcccacaaactttatggtcatggaaatgagttgttctctctatgttgt
gaccacragggaaagctagtcgcttcttcctgcaaggctcagacagtttcagtggcagag
gtatggctatgggaggttgggtcatggaaggcagttggctgtctacagtctcatagctta
actgtgacacagatggcgttctcacatgatgacagcttacttttgtcggtatctagagat
cgtcatttctctgttttctccatcaaacgtaaaggtgtggatgaaatccgttatgacctt
ctagcaaggcaagaggctcacaaaagaataatatgggcatgctcttggaacccatttggc
catgaatttgccactggctctagagacaagactgtgaaagtttgggctgtggag
>SRR7905861
aagggtgtcacatgcatctctggagtaatgttgtctgcaaatgaagccgtttttgcatca
acttcttctgatggtactgttaacatctgggaaatcatcctkccaatgactgttggagga
gagtgcagattatcatctattgaatctctatctgttggctcaaaaacgatggttgcactt
gcattagcggagttgccrggtaatacagggcatatagtcctggccatgggkggtctggat
aacaagattcatctctactgtggagagaggacaggaaagtttttccgtgcttgtgagttg
aaagggcattcagattggattcgaagtttggacttctctctgcctatagttgcgaatggg
acaagaaatagtttattgttggtgagttcatctcaggacagaaccatacgcatatggaaa
atggtgttacgtgaaccggcagatgagaggaaagatgtaattgggctggcgtcttatatt
gaaggtcctgtgctttgtgctggcccttcctcctatcagatatctttggagtctctccta
mttggtcatgaagattgggtgtattcagttcagtggaagccaccttcagtygcatctgca
gatggaaaagaatacattcaacctcaaagcattttatcagcatccatggacaaaaccatg
atgatatggcaacctgagaggacaactggtatctggatgaatgtygttactgttggagaa
ctcagtcattgtgctttgggattttatggtgggcattggggtccaaatggggatgccata
ctggcacatggatatggtgggtctttccatctctggagaaatgttggtcttgattctgag
aattggcagccccagaaggttccttctggacaccattctgttgtatctgatattgcatgg
gccagatctggtaaattcttgctgtcggtcagtcacgatcagacaactcgaattttcgct
ccatggttgaatcataaggsggatcagaaygcctggcacgaaatagctcgtcctcaagta
catggtcacgatattaattgtgtggcaatcatccaagggaaggggaatcaccgctttgtc
tgtggagctgatgagaaggtggccagagtgtttgaagctccgttgtcttttttgaagaca
ttgaattgtgctgtttcacaggaatccgacatccaagaagacaaccaaatggatgttcag
atcttgggagctaatatgtctgctcttggtttatcccagaaacccatatatgttcatgct
gtgcaagakgtttcacagagaccaagcagtgaaggtattgacacacttgaaaccgttcct
gaagcagtcccagttatgttgactgaacctcctattgaagagcaattggcatggcataca
ttgtggccagagtcccacaaactttatggtcatggaaatgagttgttctctctatgttgt
gaccacgagggaaagctagtcgcttcttcctgcaaggctcagacagtttcagtggcagag
atatggctatgggaggttgggtcatggaaggcagttggccgtctacagtctcatagctta
accgtgacacagatggccttctcgcatgatgacrgcttacttttgtcggtatctagagat
cgtcatttttctgttttctccattaaacgtaaaggtgtgaacgaaatcygttatgacctt
ctagcgaggcaagaggctcacaaaagaataatatgggcatgctcttggaacccatttggc
catgaatttgcaactggctctagagacaagactgtgaaagtttgggctgtggag
>SRR8327214
aagggtgtcacatgcatctctggaataatgttgtctgcaaatgaagccgtttttgcatca
acttcttctgatggtactgttaacatctgggaaatcatcctgccaatgactgttggagga
gagtgcagattatcatgtrctgmatctctgtctgttggctcaaaaacgatggttgcactt
gcattagckgagttgccgggtaatacagggcatatrgtcctggccatggggggtctggat
aacaagattcatctctactgtggagagaggacaggaaagttttcccgtgcttgtgagttg
aaagggcattcagattggattcgaagtttggacttctctctgcctatagttgcraatggg
acaagaaatagtttactgttggtragttcgtcycaggacmgaaccatacgcatatggaaa
atggtgttacgtgaaccgtcagatgagaggaaagatgtaattggcctggcgtcttatatt
gaaggtcctgtgctttgtgctggcccttcctcctatcagatatctttggagtctctccta
attggtcatgaagattgggtgtattcagttcagtggaagccacctttagttgcatctaca
gatggaaaagaatacattcaacctcaaagcattttatcagcatccatggacaaaaccatg
atgatatggcaacctgagaggacaactggtatctggatgaatgtcgttactgttggagaa
ctcagtcattgtgctttgggattttatggtgggcattggggtccaaatggggatgccata
ctggcacatggatatggtgggtctttccatctctggagaaatgttggtcttgattctgag
aattggcagccccagaaggttccttctggacaccattctgttgtatctgatattgcatgg
gccagatctggtaaattcttgctgtcggtcagtcacgatcagacaactcgaattttygct
ccatggttgaatcataagggggatcagaactcctggcacgaaatagctcgtcctcaagta
catggtcacgatattaattgtgtggcaatcatccaagggaaggggaatcaccgctttgtc
tgtggagctgatgagaaagtggccagagtgtttgaagctccattgtcttttttgaagaca
ttgaattgtgctgtttcacaggaatctgacatccaagaagacaaccaaatggatgttcag
atcttgggagctaatatgtctgctcttggtttatcccagaaacccatatatgttcatgct
gtgcgagaggtttcacagrgaccaagcagtgaaggtattgacacacttgaaaccgttcct
gaagcagtcccagttatgttgactgaacctcctattgaagagcaattggcatggcataca
ttgtggccagagtcccacaaactttatggtcatggaaatgagttgttctctctatgttgt
gaccacgagggaaagctagtcgcttcttcctgcaaggctcagacagtttcagtggcagag
atatggctatgggaggttgggtcatggaaggcagttggccgtctacagtctcatagctta
accgtgacacagatggccttctcgcatgatgacagcttacttttgtcagtatctagagat
cgtcatttttctgttttctccattaaacgtaaaggtgtgaacgaaatctgttatgacctt
ctagtgaggcaagaggctcacaaaagaataatatgggcatgctcttggaayccatttggc
catgaatttgcaactggctctagagacaagactgtgaaagtttgggctgtggag
