# Supplementary material for: Phylogenomics and classification of Cactaceae based on hundreds of nuclear genes
Source: Plant Syst Evol. 2025 Aug 11;311(5):28. doi: 10.1007/s00606-025-01948-z (PMC12339657; doi:10.1007/s00606-025-01948-z)
Supplement: Supplementary file 4 — Online Resource 4: Containing alignments and RAxML gene trees for all included loci and all phylogenetic datasets (ZIP 10372 KB) [file 606_2025_1948_MOESM4_ESM.zip › de Vos et al_ESM_4/ESM_data_alignments/QCP/5858_consensus.mafft.fasta]

>PAFTOL004547
------------------------------------------------------------
------------------------------------------------------------
------------------------------------------------------------
------------------------------------------------------------
---------------------------------------------------ctgct----
------------------------------------------------------------
------------------------------------------------------------
------------------------------------------------------------
-----------------gaacagatggaatcttgagtctattggtgccttggaacccaga
agaagtgtcctagaagatgattttgaggaggaagaagagaaggaagaggacgagatggat
gtagatgctgatgatcatgaaaaggaatatcgtggtaga
>PAFTOL004551
atggcgaatcgcacggaccctgcggcgaagagcataagggggacgaacccccaaaaccta
gtcgaaaagatattgaggtccaagatctaccagaatacctactggaaggagcaatgcttc
ggtcttactgccgaaaccctagtcgacaaggccatggagctcgaccacgtcgggggaacc
tatggcggcaatcgcaagcccactccttttatgtgcctcgtaatgaagatgctccagatt
caacctgagaaagatatcgttgtcgagttcataaaaaacgaggattataag---------
------------------------------------------------------------
------------------------------------------------------------
------------------------------------------------------------
---------------------agatggaatcttgagtctattggtgccttggaacccaga
agaagtgtcctagaggatgattttgaggaggaagaagagaaggaagaggacgagatggat
gtagatgctaatgatcatgaaaaggagtatcgtggtaga
>PAFTOL004552
atggcgaatcgcacggaccctgcggcgaagagcataaggggaacgaacccccaaaaccta
gtcgagaagatattgaggtccaagatctaccagaacacctactggaaggagcaatgcttc
ggtctcaccgccgaaaccctagtcgacaaggccatggagctcgaccacgtcggtggaacc
catggcggcaatcgcaagcccactcctttcatgtgcctcgtaatgaagatgctccagatt
caacctgagaaagatatcgtcgtcgagttcataaaaaacgaggattataagctgct----
------------------------------------------------------------
------------------------------------------------------------
------------------------------------------------------------
-----------------gaacagatggaatcttgagtctgttggtgccttggaacccaga
agaagtgtcctagaagatgattttgaggaggaagaagagaaggaagaggacgagatggat
gtagatgctgatgatcatgaaaag---------------
>PAFTOL004553
atggcgaatcgcacggaccctgcggcgaagagcataaggggaacgaacccccaaaaccta
gtcgagaagatattgaggtcgaagatctaccagaacacctactggaaggagcaatgcttc
ggtctcaccgccgaaaccctagtcgacaaggccatggagctcgaccacgtcggtggaacc
tatggcggcaatcgcaagcccactcctttcatgtgcctcgtaatgaagatgctccagatt
caacctgagaaagatatcgtcgtcgagttcataaaaaacgaggattataagctgct----
------------------------------------------------------------
------------------------------------------------------------
------------------------------------------------------------
-----------------gaacagatggaatcttgagtctgttggtgccttggaacccaga
agaagtgtcctagaagatgattttgaggaggaagaagagaaggaagaggacgagatggat
gtagatgctgatgatcatgaaaaggaatatcgtggtaga
>PAFTOL004554
atggcgaatcgcacggaccctgcggcgaagagcataaggggaacgaacccccaaaaccta
gtcgagaagatattgaggtccaagatctaccagaacamctactggaaggagcaatgcttc
ggtctcaccgccgaaaccctagtcgacaaggccatggagctcgaccacgtcggyggaacc
yatggcggcaatcgcaagcccactcctttcatgtgcctcgtaatgaagatgctccagatt
caacctgagaaagatatcgtcgtcgagttcataaaaaacgaggattataagctgct----
------------------------------------------------------------
------------------------------------------------------------
------------------------------------------------------------
-----------------raacagatggaatcttgagtctgttggtgccttggaacccaga
agaagtgtcctagaagatgattttgaggaggaagaagagaaggaagaggacgagatggat
gtagatgctgatgatcatgaaaaggagtatcgtggtaga
>PAFTOL004555
atggcgaatcgcacggaccctgcggcgaagagcataaggggaacgaacccccaaaaccta
gtcgagaagatattgaggtcgaagatctaccagaacacctactggaaggagcaatgcttc
ggtctcaccgccgaaaccctagtcgacaaggccatggagctcgaccacgtcggtggaacc
tgtggcggcaatcgcaagcccactcctttcatgtgcctcgtaatgaagatgctccagatt
caacctgagaaagatatcgtcgtmgagttcataaaaaacgaggattataagctgct----
------------------------------------------------------------
------------------------------------------------------------
------------------------------------------------------------
-----------------gaacagatggaatcttgagtctattggtgccttggaacccaga
agaagtgtcctagaagatgattttgaggaggaagaagagaaggaagaggacgagatggat
gtagatgctgatgatcatgaaaaggaatatcgtggtaga
>PAFTOL004556
atggcgaatcgcacggaccctgcggcgaagagcataaggggaacgaacccccaaaaccta
gtcgagaagatattaaggtcsaagatctaccagaacacctactggaaggagcaatgcttc
ggtctcaccgccgaaaccctagtcgacaaggccatggagctcgaccacgtcggtggaacy
tatggcggcaatcgcaagcccactcctttcatgtgcctcgtaatgaagatgctccagatt
caacctgagaaagatatcgtcgtcgagttcataaaaaacgaggattataagctgct----
------------------------------------------------------------
------------------------------------------------------------
------------------------------------------------------------
-----------------gaacagatggaatcttgagtctattggtkccttggaacccaga
agaagtgtcctagaagatgattttgaggaggaagaagagaaggaagaggacgagatggat
gtagatgctgatgatcatgaaaag---------------
>PAFTOL004560
atggcgaatcgyacggaccctgcggcgaagagcataaggggaacgaacccccaaaaccta
gtcgagaagatattgagatcgaagatctaccagaacacctactggaaggagcaatgcttc
ggtctcaccgcagaaaccctagtcgacaaggccatggagctcgaccacgtcggtggaacc
tatggcggcaatcgcaagcccactcctttcatgtgcctcgtaatgaagatgctccagatt
caacctgagaaagatatcgtcgtcgagttcataaaaaacgaggattataagctgct----
------------------------------------------------------------
------------------------------------------------------------
------------------------------------------------------------
-----------------gaacagatggaatcttgagtctgttggtgccttggaacccaga
agaagtgtcctagaagatgattttgaggaggaagaagagaaggaagaggatgagatggac
gtagatgctgatgatcatgaaaaggagtatcgtggtaga
>PAFTOL004561
atggcaaatcgcacrgaccccgcggcgaagagcataagggggacgaacccccaaaaccta
gtcgaaaagatattgaggtccaagatctaccagaatacctactggaaggagcaatgcttc
ggtcttactgccgaaaccctagtcgacaaggccatggagctcgaccacgtcgggggaacc
catggtggcaatcgcaagcccactccttttatgtgcctcgtaatgaagatgctccagatt
caacctgagaaagatatcgttgtcgagttcataaaaaacgaggattataag---------
------------------------------------------------------------
------------------------------------------------------------
------------------------------------------------------------
---------------------agatggaatcttgagtctattggtgccttggaacccaga
agaagtgtcctggaggatgattttgaggaggaagaagagaaggaagaggacgagatggat
gtagatgctgatgatcatgaaaaggagtatcgtggtaga
>PAFTOL004562
atggcgaatcgcacggaccctgcggcgaagagcataaggggaacgaacccccaaaaccta
gtcgagaagatattgagatcgaagatctaccagaacacctactggaaggagcaatgcttc
ggtctcaccgcagaaaccctagtcgacaaggccatggagctcgaccacgtcggtggaacc
tatggcggcaatcgcaagcccactcctttcatgtgcctcgtaatgaagatgctccagatt
caacctgagaaagatatcgtcgtcgagttcataaaaaacgaggattataagctgct----
------------------------------------------------------------
------------------------------------------------------------
------------------------------------------------------------
-----------------gaacagatggaatcttgagtctgttggtgccttggaacccaga
agaagtgttctagaagatgattttgaggaggaagaagagaaggaagaggacgagatggat
gtagatgctgatgatcatgaaaaggagtatcgtggtaga
>PAFTOL004563
atggcgaatcgcacggaccctgcggcgaagagcataaggggaacgaacccccaaaaccta
gtcgagaagatattgaggtccaagatctaccagcacacctactggaaggagcaatgcttc
ggtctcaccgccgaaaccctagtcgacaaggccatggagctcgaccacgtcggtggaacc
tacggcggcaatcgcaagcccactcctttcatgtgcctcgtaatgaagatgctccagatt
caacctgagaaggatatcgtcgtcgagttcataaaaaacgaggattataagctgct----
------------------------------------------------------------
------------------------------------------------------------
------------------------------------------------------------
-----------------gaacagatggaatcttgagtctattggtgccttggaactcaga
agaagtgtcctagaagatgattttgaggaggaagaagagaaggaagaggacgagatggat
gtagatgctgatgatcatgaaaaggagtatcgtggtaga
>PAFTOL004564
atggcgaatcgcacggaccctgcggcgaagagcataagggggacaaacccccaaaaccta
gtcgaaaagatattgaggtccaagatctaccagaatacctattggaaggagcaatgcttc
ggtcttactgccgaaaccctagtcgacaaggccatggagctcgaccacgtcgggggaacc
catggcggcaatcgcaagcccactccttttatgtgcctcgtaatgaagatgctccagatt
caacccgagaaagatatcgttgtcgagttcattaaaaacgaggattataag---------
------------------------------------------------------------
------------------------------------------------------------
------------------------------------------------------------
---------------------agatggaatcttgagtctattggtgccttggaacccaga
agaagtgtcctagaggatgattttgaggaggaagaagagaaggaagaggacgagatggat
gtagatgctgatgatcatgaaaag---------------
>PAFTOL004565
atggcgaatcgcacggaccctgcggcgaagagcataaggggaacgaacccccaaaaccta
gtcgagaagatattaaggtcgaagatctaccagaacacctactggaaggagcaatgcttc
ggtctcaccgccgaaaccctrgtcgacaaggccatggagctcgaccacgtcggyggaacc
tatggcggcaatcgcaagcccactcctttcatgtgcctcgtaatgaagatgctccagatt
caacctgaaaargayatcgtcgtcgagttcataaaaaacgaagattataag---------
------------------------------------------------------------
------------------------------------------------------------
------------------------------------------------------------
------------------------------------------------------------
------------------------------------------------------------
---------------------------------------
>PAFTOL004566
atggcgaatcgcacggaccctgcggcgaagagcataagggggacgaacccccaaaaccta
gtcgagaagatattgaggtccaagatctaccagaatacctactggaaggagcaatgcttc
ggtcttactgccgaaaccctagtcgacaaggccatggagctmgaccacgtcgggggaacc
catggcggcaatcgcaagcccactccttttatgtgcctcgtaatgaagatgctccagatt
caacctgagaaagatatcgttgtcgagttcataaaaaacgaggattataag---------
------------------------------------------------------------
------------------------------------------------------------
------------------------------------------------------------
---------------------agatggaatcttgagtctmttggtgccttggaacccaga
agaagtgtsctggaggwtgattttgaggaggaagaagagaaggaagaggatgagatggat
gtagatgctgatgatcatgaaaaggagtatcgtggtaga
>PAFTOL004567
atggcgaatcgcacggaccctgcggcgaagagcataaggggaacgaacccccaaaaccta
gtcgagaagatattgaggtcgaagatctaccagaacacctattggaaggagcaatgcttc
ggtctcaccgccgaaaccctagtcgacaaggccatggagctcgaccacgtcggtggaacc
catggcggcaatcgcaagcccactcctttcatgtgcctcgtaatgaagatgcttcagatt
caacctgagaaagatatcgtcgtcgagttcataaaaaacgaggattataagtamgtgagg
gtacttggggccttctatttacgccttactggtacagactccgatgtttacctataccta
gagcctttgtacaatgactaccggaagttacggaggaagcaacaggatggacagttttct
ctgactcatgtggacgagttcatcgatgaacttctcactagagattattcctgcgacatt
gctttgccccgaattaagaamagatggaatcttgagtctattggttccttggaacccaga
agaagtgtcctagaagatgattttgaggaggaggaagagaaggaagaggatgag------
---------------------------------------
>PAFTOL004568
atggcgaatcgcacggatcctgcrgcgaagagcataaggggaacgaacccccaaaacyta
gtcgagaagatattgaggtcgaagatctaccagaacacctactggaaggagcaatgcttc
ggtctcaccgcygaaaccctagtcgacaaggccatggagctcgaccacgtcggwggaacc
tatggtggcaatcgcaagcccactcctttcatgtgcctcgtcatgaagatgctccagatt
caacctgagaaagatatcgtcgtcgagttcataaaaaacgaggattataagctgct----
------------------------------------------------------------
------------------------------------------------------------
------------------------------------------------------------
-----------------gaacagatggaatcttgagtctattggttccttggaacccaga
agaagtgtcctagaagatgattttgaggargaagaagagaaagaagaggatgagatggat
gtagatgttgatgttcatgaaaaggagtatcgtggtaga
>PAFTOL004571
atggcaaatcgcacrraccctgcggcgaagagcataagggggacgaacccccaaaaccta
gtcgaaaagatattgaggtccaagatctaccagaatacctactggaaggagcaatgcttc
ggtcttactgccgaaaccctagtcgacaaggccatggagctcgaccacgtcgggggaacc
catggcggcaatcgcaagcccactccttttatgtgcctcgtaatgaagatgctccagatt
caacctgagaaagatatcgttgtcgagttcataaaaaacgaggattataag---------
------------------------------------------------------------
------------------------------------------------------------
------------------------------------------------------------
---------------------agatggaatcttgagtctattggtgccttggaacccaga
agaagtgtcctagaggatgattttgaggaggaagaagagaaggaagaggacgag------
---------------------------------------
>PAFTOL004572
atggcgaatcgcacggaccctgcggcgaagagcataaggggaacgaayccccaaaaccta
gtcgagaagatattraggtcaaagatctaccaaaacacctactggaaggagcaatgcttc
ggtctcaccgccgaaaccctagtcgacaaggccatggagctcgaccacgtcggtggaacc
tatggcggcaatcgcaagcccactcctttcatgtgcctcgtaatgaagatgctccagatt
caacctgagaaagatatcgtcgtcgagttcataaaaaacgaagattataagctgct----
------------------------------------------------------------
------------------------------------------------------------
------------------------------------------------------------
-----------------gaacagatggaatcttgagtctattggtgccttggaacccaga
agaagtgtcctagaagatgattttgaggaggaagaagagaaggaagaggatgagatggat
gtagatgctgatgatcatgaaaaggagtatcgtggtaga
>PAFTOL004573
atggcgaatcgcacggaccctgcggcgaagagcataaggggaacgaacccccaaaaccta
gtcgagaagatattaaggtcgaagatctaccagaacacctactggaaggagcaatgcttc
ggtctcaccgccgaaaccctagtcgacaaggccatggagctcgaccacgtcggtggaacc
tatggcggcaatcgcaagcccactcctttcatgtgcctcgtaatgaagatgcttcagatt
caacctgagaaagatatcgtcgtcgagttcataaaaaacgaagattataagctgct----
------------------------------------------------------------
------------------------------------------------------------
------------------------------------------------------------
-----------------gaacagatggaatcttgagtctattggtgccttggaacccaga
agaagtgtcctagaagatgattttgaggaggaagaagagaaggaagaggacgagatggac
gtagatgctgatgatcatgaaaaggagtatcgtggtaga
>PAFTOL004574
atggcgaatcgcacggaccctgcggcgaagagcataaggggaacgaacccccaaaaccta
gtcgagaagatattgaggtcgaagatctaccagaacacctactggaaggagcaatgcttc
ggtctcactgccgaaaccctagtcgacaaggccatggagctcgaccacgtcggtggaacc
tatgggggcaatcgcaagcccactccgttcatgtgcctcgtaatgaagatgctccagatt
caacctgagaaagatatcgtcgtcgagttcataaaaaacgaggattataagctgct----
------------------------------------------------------------
------------------------------------------------------------
------------------------------------------------------------
-----------------gaacagatggaatcttgagtctgttggtgccttggaacagaga
agaagtgtcctagaagatgattttgaggaggaagaagagaaggaagaggacgagatggat
gtagatgctgatgatcatgaaaaggagtatcgtggtaga
>PAFTOL004577
atggcgaatcgcacggaccctgcggcgaagagcataaggggaacgaacccccaaaaccta
gtcgagaagatattgagatcgaagatctaccagaacacctactggaaggagcaatgcttc
ggtctcaccgcagaaaccctagtcgacaaggccatggagctcgaccacgtcggtggaacc
catggcggcaatcgcaagcccactcctttcatgtgcctcgtaatgaagatgctccagatt
caacctgagaaagatatcgtcgtcgagttcataaaaaacgaggattataagtatgtgagg
gtacttggggccttctatttacgccttactggtacagactccgacgtttacctatacctc
gagcctctgtacaatgactaccggaaattacggaggaagcaacaggatggacagttttct
ctgactcatgtggacgagttcattgatgaacttctcactagagattattcctgcgacatt
gctttgccgcgaattaagaamagatggaatcttgagtctgttggtgccttggaacccaga
agaagtgtcctagaagatgattttgaggaggaagaagagaaggaagaggatgagatggay
gtagatgctgatgatcatgaaaaggagtatcgtggtaga
>PAFTOL004578
atggcgaatcgcacagaccccgcggcgaagagcataaggggaacgaacccccaaaaccta
gtcgagaagatactaaggtcgaagatctaccagaacacctactggaaggagcaatgcttc
ggtctcaccgccgaaaccctagtcgacaaggccatggagctcgaccacgtcggtggaacc
tatggcggcaatcgcaagcccactcctttcatgtgcctcgtaatgaagatgctccagatt
caacctgagaaagatatcgtcgtcgagttcataaaaaacgaggattataagctgct----
------------------------------------------------------------
------------------------------------------------------------
------------------------------------------------------------
-----------------gaacagatggaatcttgagtctattggtgccttggaacccaga
agaagtgtcctagaagatgattttgaggaggaagaagagaaggaagaggatgagatggat
gtagatgctgatgatcatgaaaaggagtatcgtggtaga
>PAFTOL004582
atggcgaatcgcacggaccctgcggcgaagagcataaggggaacgaacccccaaaaccta
gtcgagaagatattaaggtcaaagatctaccagaacacctactggaaggagcaatgcttc
ggtctcaccgccgaaaccctggtcgacaaggccatggagctcgaccacgtcggtggaacc
tatggcggcaatcgcaagcccactcctttcatgtgcctcgtaatgaagatgctgcagatt
caacctgagaaagatatcgtcgtcgagttcataaaaaacgaggattataagtawgtgagg
gtacttgaggccttctatttacgccttactggtacagactccgacrtttacstataccta
aagcctttgtataatgactaactgaagttgcggaggaagcaacatgatggacagttttct
ctgactcatgtggacgagttcatcgacta---tagaggtaaggttgcttacacttggatc
tccttagactctgcaaaaaacagatggaatcttgagtctattggtgccttggaacccaga
agaagtgtcctagaagatgattttgaggaggaagaagagaaggaagaggacgagatggat
gtagatgctgatgatcatgaaaaggagtatcgtggtaga
>PAFTOL004583
atggcgaatcgcacggaccctgcggcgaagagcataaggggaacgaacccccaaaaccta
gtcgagaagatattgaggtcgaagatctaccagaacacctactggaaggagcaatgyttc
ggtctcacygccgaaaccctagtcgacaaggccatggagctcgaccacgtcggtggagcc
tatggcggcaatcgcaagcccactcctttcatgtgcctcgtaatgaagatgctccagatt
caacctgagaaagatatcgtcgtcgagttcataaaaaacgaggattataagtawgtaagg
gtacttggggccttctatttacgccttactggtacagactccgacgtttacctataccta
gagcctttgtacaatgactaccggaagttacggaggaagcaacaggatggacagttttct
ctgactcatgtggacgagttcattgatgaacttctcactagagattattcctgcgacatt
gctttgccccgaattaagaaaagatggaatcttgagtctattggtgccttggaacccaga
agaagtgtcctagaagatgattttgaggaggaagaagagaaggaagaggacgagatggat
gtagatgctgatgatcatgaaaaggaatatcgtggtaga
>PAFTOL004584
atggcgaatcgcacggaccctgcggcgaagagcataaggggaacgaacccccaaaaccta
gtggagaagatattgagatcgaagatctaccagaacacctactggaaggagcaatgcttc
ggtctcaccgcagaaaccctagtcgacaaggccatggagctcgaccacgtcggtggaacc
tatggcggcaatcgcaagcccactcctttcatgtgcctcgtaatgaagatgctccagatt
caacctgagaaagatatcgtcgtcgagttcataaaaaacgaggattataagctgct----
------------------------------------------------------------
------------------------------------------------------------
------------------------------------------------------------
-----------------gaacagatggaatcttgagtctgttggttccttggaacccaga
agaagtgtcctagaagatgattttgaggaggaagaagagaaggaagaggacgag------
---------------------------------------
>PAFTOL004585
atggcgaatcgcacggaccctgcggcgaagagcataagggggacgaacccccaaaaccta
gtcgaaaagatattgaggtccaagatctaccagaatacctactggaaggagcaatgcttc
ggtcttactgcygaaaccctagtcgacaaggccatggagctcgaccacgtcgggggaacc
catggcggcaatcgcaagcccactccttttatgtgcctcgtaatgaagatgctccagatt
caacctgagaaagatatcgttgtcgagttcataaaaaacgaggattataag---------
------------------------------------------------------------
------------------------------------------------------------
------------------------------------------------------------
---------------------agatggaatcttgagtctattggtgccttggaacccaga
agaagtgtcctggaggatgattttgaggaggaagaagagaaggaagaggatgag------
---------------------------------------
>PAFTOL004587
atggcgaatcgcacggaccctgcggcgaagagcataaggggaacgaacccccaaaaccta
gtcgagaagatattgaggtcgaagatctaccagaacacctactggaaggagcaatgcttc
ggtctcaccgccgaaaccctagtcgacaaggccatggagctcgaccacgtcggtggaacc
tatggcggcaatcgcaagcccacgcctttcatgtgcctcgtaatgaagatgctgcagatt
caacctgagaaagatatcgtcgtcgagttcataaaaaacgaggattataagtawgtgagg
gtacttggggccttctatttacgccttactggaacagattccgacgtttacctataccta
gagcctctgtacaatgactaccggaagctacggaggaagcaacaggatggacagttttct
ctaactcatgtggacgagttcatcgatgaacttctcactagagattattcctgcgacatt
gctttgccccgaattaagaamagatggaatcttgagtctgttggtgccttggaacccaga
agaagtgtcctagaagatgattttgaggaggaagaagagaaggaagaggacgagatggat
gtagatgctgatgatcatgaaaaggagtatcgtggtaga
>PAFTOL004590
atggcgaatcgcacggaccctgcggcgaagagcataaggggaacgaacccccaaaaccta
gtcgagaagatattgaggtccaagatctaccagaacacctactggaaggagcaatgcttc
ggtctcaccgccgaaaccctagtcgacaaggccatggagctcgaccacgtcggtggaacc
tatggcggcaatcgcaagcccactcctttcatgtgcctcgtaatgaagatgctccagatt
caacctgagaaagatatcgtcgtcgagttcataaaaaacgaggattataagg--------
------------------------------------------------------------
----------------------------------------------------agttttct
ctgactcatgtggacgagttcattgatgaacttctcactagagattattcctgcgacgtt
gctttgccgcgaattaagaaaagatggaatcttgagtctgttggtgccttggaacccaga
agaagtgtcctagaagatgattttgaggaggaagaagagaaggaagaggacgagatggat
gtagatgctgatgatcatgaaaaggagtatcgtggtaga
>PAFTOL004591
atggcgaatcgcacggaccctgcggcgaagagcataaggggaacgaacccccaaaaccta
gtcgagaagatattgaggtccaagatctaccagaacacctactggaaggagcaatgcttc
ggtctcaccgccgaaaccctagtcgacaaggccatggagctcgaccacgtcggtggaacc
tatggcggcaatcgcaagcccactcctttcatgtgcctcgtaatgaagatgctccagatt
caacctgagaaagatatcgtcgtcgagttcataaaaaacgaggattataagctgct----
------------------------------------------------------------
------------------------------------------------------------
------------------------------------------------------------
-----------------gaacagatggaatcttgagtctgttggtgccttggaacccaga
agaagtgtcctagaagatgattttgaggaggaagaagagaaggaagaggacgagatggat
gtagatgctgatgatcatgaaaaggagtatcgtggtaga
>PAFTOL004593
atggcgaatcgcacggaccctgcggcgaagagcataaggggaacgaacccccaaaaccta
gtcgagaagatattgaggtcgaagatctaccagaacacctactggaaggagcaatgcttc
ggtctcactgccgaaaccctagtcgacaaggccatggagctcgaccacgtgggtggaacc
catgggggcaatcgcaagcccactcctttcatgtgcctcgtaatgaagatgctccagatt
caacctgagaaagatatcgtcgtcgagttcataaaaaacgaggattataagctgct----
------------------------------------------------------------
------------------------------------------------------------
------------------------------------------------------------
-----------------gaacagatggaatcttgagtctgttggtgccttggaacagaga
agaagtgtcctagaagatgattttgaggaggaagaagagaaggaagaggacgagatggat
gtagatgctgatgatcatgaa------------------
>PAFTOL004594
atggcgaatcgcacggaccctgcggcgaagagcataaggggaacgaacccccaaaaccta
gtcgagaagatattgaggtccaagatctaccagaacacctactggaaggagcaatgcttc
ggtctcaccgccgaaaccctagtcgacaaggccatggagctcgaccacgtcggtggaacy
catggcggcaatcgcaagcccactcctttcatgtgcctcgtaatgaagatgctccagatt
caacctgagaaagatatcgtcgtcgagttcataaaaaacgaggattataagctgct----
------------------------------------------------------------
------------------------------------------------------------
------------------------------------------------------------
-----------------aaacagatggaatcttgagtctgttggtgccttggaacccaga
agaagtgtcctagaagatgattttgaggaggaagaagagaaggaagaggacgagatggat
gtagatgctgatgatcatgaaaaggagtatcgtggtaga
>PAFTOL004596
atggcgaatcgcacggaccctgcggcgaagagcataaggggaacgaacccccaaaaccta
gtcgagaagatattaaggtcgaagatctaccagaacacctactggaaggagcaatgcttc
ggtctcaccgccgaaaccctagtcgacaaggccatggagctcgaccacgtcggtggaacc
tatggcggcaatcgcaagcccactcctttcatgtgcctcgtaatgaagatgctccagatt
caacctgagaaagatatcgtcgtcgagttcataaaaaacgaggattataagg--------
------------------------------------------------------------
----------------------------------------------------agttttct
ctgactcatgtggacgagttcatcgatgaacttctcactagagattattcctgcgacgtt
gctttgccccgaattaagaaaagatggaatcttgagtctattggtgccttggaacccaga
agaagtgtcctagaagatgattttgaggaggaagaagagaaggaagaggatgagatggat
gtagatgctgatgatcatgaaaag---------------
>PAFTOL004597
atggcgaatcgcacggaccctgcggcgaagagcataaggggaacgaacccccaaaaccta
gtcgagaagatattgaggtcgaagatctaccagcacacctactggaaggagcaatgcttc
ggtctcaccgcggaaaccctagtcgacaaggccatggagctcgaccaygtcggtggaacc
tatggcggcaatcgcaagcccactcctttcatgtgcctcgtaatgaagatgctccagatt
caacctgagaaagatatcgtcgtcgagttcataaaaaacgaggattataagg--------
------------------------------------------------------------
----------------------------------------------------agttttct
ctgactcatgtggatgagttcattgatgagcttctcactagagattattcctgcgacatt
gctttgccccgaattaagaaaagatggaatcttgagtctattggtgccttggaactcaga
agaagtgtcctagaagatgattttgaggaggaagaagagaaggaagaggacgagatggat
gtagatgctgatgatcatgaaaaggaatatcgtggtaga
>PAFTOL004598
atggcgaatcgcacggaccctgcggcgaagagcataaggggaacgaacccccaaaaccta
gtcgagaagatattgaggtccaagatctaccagaacacctactggaaggagcaatgcttc
ggtctcaccgccgaaaccctagtcgacaaggccatggagctcgaccacgtcggtggaacc
catggcggcaatcgcaagcccactcctttcatgtgcctcgtaatgaagatgctmcagatt
caacctgagaaagatatcgtcgtcgagttcataaaaaacgaggattataasctgct----
------------------------------------------------------------
------------------------------------------------------------
------------------------------------------------------------
-----------------aaacagatggaatcttgagtctgttggtgccttggaacccaga
agaagtgtcctagaagatgattttgaggaggaagaagagaaggaagaggacgagatggat
gtagatgctgatgatcatgaaaaggagtatcgtggtaga
>PAFTOL004599
atggcgaatcgcacggaccctgcggcgaagagcataaggggaacgaacccccaaaaccta
gtcgagaagatattgaggtccaagatctaccagaacacctactggaaggagcaatgcttc
ggtctcaccgcagaaaccctagtcgacaaggccatggagctcgaccacgtcggtggaacc
tgtggcggcaatcgcaagcccactcctttcatgtgcctcgtaatgaagatgctccagatt
caacctgagaaagatatcgtcgtcgaattcataaaaaacgaggattataagctgct----
------------------------------------------------------------
------------------------------------------------------------
------------------------------------------------------------
-----------------aaacagatggaatcttgagtctgttggtgctttggaacccaga
agaagtgtcctagaagatgattttgaggaggaagaagagaaggaagaggacgagatggat
gtagatgctgatgatcatgaaaaggagtatcgtggtaga
>PAFTOL004600
atggcgaatcgcacggaccctgcggcgaagagcataaggggaacgaacccccaaaaccta
gtcgagaagatattgaggtccaagatctaccagaacacctactggaaggagcaatgcttc
ggtctcaccgccgaaaccctagtcgacaaggccatggagctcgaccacgtcggtggaacc
catggcggcaatcgcaagcccactcctttcatgtgcctcgtaatgaagatgctccagatt
caacctgagaaagatatcgtcgtcgarttcataaaaaacgaggattataagctgct----
------------------------------------------------------------
------------------------------------------------------------
------------------------------------------------------------
-----------------raacagatggaatcttgagtctgttggtgccttggaacccaga
agaagtgtcctagaagatgattttgaggaggaagaagagaaggaagaggacgagatggat
gtagatgctgatgatcatgaaaaggagtatcgtggcaga
>PAFTOL004601
atggcgaatcgcacggaccctgcggcgaagagcataaggggaacgaacccccaaaaccta
gtcgagaagatattgaggtcgaagatctaccagaacacctactggaaggagcaatgcttc
ggtctcaccgccgaaaccctagtcgacaaggccatggagctcgaccacgtcggtggaacc
tgtggcggcaatcgcaagcccactcctttcatgtgcctcgtaatgaagatgctccagatt
caacctgagaaagatatcgtcgtcgagttcataaaaaacgaggattataagtawgtgakg
gtacttggggccttctatttacgccttactggtacagactccgacgtttacctataccta
gagcctttgtacaatgactaccggaagttacggaggaagcaacaggatggacagttttct
ctgactcatgtggacgagttcattgatgaacttctcactagagattattcctgcgacatt
gctttgccccgaattaaaaamagatggaatcttgagtctattggtgccttggaacccaga
agaagtgtcctagaagatgattttgaggaggaagaagagaaggaagaggacgagatggat
gtagatgctgatgatcatgaa------------------
>PAFTOL004603
atggcgaatcgcacggaccctgcggcgaagagcataaggggaacgaacccccaaaaccta
gtcgagaagatattgaggtccaagatctaccagaacacctactggaaggagcaatgcttc
ggtctcaccgccgaaaccctagtcgacaaggccatggagctcgaccacgtcggtggtacc
tatggtggcaatcgcaagcccactcctttcatgtgcctcgtgatgaagatgctccagatt
caacctgagaaagatatcgtcgtcgagttcataaaaaacgaggattataagctgct----
------------------------------------------------------------
------------------------------------------------------------
------------------------------------------------------------
-----------------gaacagatggaatcttgagtctattggtgccttggaacmcaga
agaagtgtcctagaagatgattttgaggaggaagaagagaaggaagaggatgagatggat
gtagatgctgatgatcatgaaaaggagtatcgtggtaga
>PAFTOL004604
atggcgaatcgcacggaccctgcggcgaagagcataaggggaacgaacccccaaaaccta
gtcgagaagatattgaggtcgaagatctaccagaacacctactggaaggagcaatgcttc
ggtctcaccgccgaaaccctagtcgacaaggccatggagctcgaccacgtcggtggtacc
tatggtggcaatcgcaagcccactcctttcatgtgcctcgtgatgaagatgctccagatt
caacctgagaaagatatcgtcgtcgagttcataaaaaacgaggattataagtatgtgagg
gtacttggggccttctatttacgccttactggtacagactccgatgtttacctataccta
gagcctctgtacaatgactaccggaagttacggaggaagcaacaggatggacagttttct
ctgactcatgtggatgagttcattgatgaacttctcactagagattattcctgcgacatt
gctttgccccgaattaagaaaagatggaatcttgagtctattggtgccttggaacccaga
agaagtgtcctagaagatgattttgaggaggaagaagagaaggaagaggatgagatggat
gtagatgctgatgatcatgaaaaggagtatcgtggtaga
>PAFTOL004605
atggcgaatcgcacggaccctgcggcgaagagcataaggggaacgaacccccaaaaccta
gtcgagaagatattgaggtcgaagatctaccagaacacctactggaaggagcaatgcttc
ggtctcaccgccgaaaccctagtcgacaaggccatggagctcgaccacgtcggtggaacc
tatggcggcaatcgcaagcccactcctttcatgtgcctcgtaatgaagatgctccagatt
caacctgagaaagatatcgtcgtcgagttcataaaaaacgaggattataagctgct----
------------------------------------------------------------
------------------------------------------------------------
------------------------------------------------------------
-----------------gaacagatggaatcttgagtctattggtgccttggaacccaga
agaagtgtcctagaagatgattttgaggaggaagaagagaaggaagaggacgagatggat
gtagaygctgatgatcatgaaaaggaatatcgtggtaga
>PAFTOL004608
atggcgaatcgcacggaccctgcggcgaagagcataaggggaacgaacccccaaaaccta
gtcgagaagatattaaggtcaaagatctaccagaacacctactggaaggagcaatgcttc
ggtctcaccgccgaaaccctggtcgacaaggccatggagctcgaccacgtcggtggaacc
tatggcggcaatcgcaagcccactcctttcatgtgcctcgtaatgaagatgctccagatt
caacctgagaaagatatcgtcgtcgagttcataaaaaacgaggattataagtatgtgagg
gtgcttggggccttctatttacgccttactggtacagactccgacgtttacctataccta
gagcctttgtacaatgactaccggaagttacggaggaagcaacaggatggacagttttct
ctgactcatgtggacgagttcattgatgaacttctcactagagattattcctgcgacgtt
gctttgccccgaattaagaamagatggaatcttgagtctattggtgccttggaacccaga
agaagtgtcctagaagatgattttgaggaggaagaagagaaggaagaggacgagatggat
gtagatgctgatgatcatgaaaaggagtatcgtggtaga
>PAFTOL004609
atggcgaatcgcacggaccctgcggcgaagagcataaggggaacgaacccccaaaaccta
gtcgagaagatattaaggtcgaagatctaccagaacacctactggaaggagcaatgcttc
ggtctcaccgccgaaaccctagtcgacaaggccatggagctcgaccacgtcggtggaacc
tatggcggsaatcgcaagcccactcctttcatgtgcctcgtaatgaagatgctccagatt
caaccygagaaagatatcgtcgtcgagttcataaaaaacgaagattataagtatgtgagg
gtacttggggccttctatttacgccttactggtacagactccgacgtttacctataccta
gagcctttgtacaatgactaccggaagttacggaggaagcaacaggatggacagttttct
ctgacccatgtggatgagttcatcgatgaacttctcactagagattattcttgcgacgtt
gctttgccccgaattaagaamagatggaatcttgagtctattggtgccttggaacccaga
agaagtgtcctagaagatgattttgaggaggaagaagagaaggaagaggacgagatggat
gtagatgctgatgatcatgaaaaggagtatcgtggtaga
>PAFTOL004610
atggcgaatcgcacggaccccgcggcgaagagcataagggggacgaacccccaaaaccta
gtcgaaaagatattgaggtccaagatctaccagaatacctactggaaggagcaatgcttc
ggtcttactgccgaaaccctagtcgacaaggccatggagctcgaccacgtcgggggaacc
catggcggcaatcgcaagcccactccttttatgtgcctcgtaatgaagatgctccagatt
caacctgagaaagatatcgttgtcgagttcataaaaaacgaggattataag---------
------------------------------------------------------------
------------------------------------------------------------
------------------------------------------------------------
---------------------agatggaatcttgagtctattggtgccttggaacccaga
agaagtgtcctggaggatgattttgaggaggaagaagagaaggaagaggatgagatggat
gtagatgctgatgatcatgaaaaggaatatcgtggtaga
>PAFTOL004611
atggcgaatcgcacggaccccgcggcgaagagcataagggggacgaacccccaaaaccta
gtcgaaaagatattgaggtccaagatctaccagaatacctactggaaggagcaatgcttc
ggtcttactgccgaaaccctagtcgacaaggccatggagctcgaccacgtcgggggaacc
catggcggcaatcgcaagcccactccttttatgtgcctcgtaatgaagatgctccagatt
caacctgagaaagatatcgttgtcgagttcataaaaaacgaggattataag---------
------------------------------------------------------------
------------------------------------------------------------
------------------------------------------------------------
---------------------agatggaatcttgartctattggtgccttggaacccaga
agaagtgtcctggaggatgattttgaggaggaagaagagaaggaagaggatgagatggat
gtagatgctgatgatcatgaaaaggaatatcgtggtaga
>PAFTOL004613
atggcgaatcgcacggaccctgcggcgaagagcataaggggaacgaacccccaaaaccta
gtcgagaagatattgaggtccaagatctaccagaacacctactggaaggagcaatgcttc
ggtctcaccgccgaaaccctagtcgacaaggccatggagctcgaccacgtcggtggaacc
catggcggcaatcgcaagcccactcctttcatgtgcctcgtaatgaagatgctccagatt
caacctgagaaagatatcgtcgtcgagttcatcaaaaacgaggattataagctgct----
------------------------------------------------------------
------------------------------------------------------------
------------------------------------------------------------
-----------------gaacagatggaatcttgagtctgttggtgccttggaacccaga
agaagtgtcctagaagakgattttgaggaggaagaagagaaggaagaggatgagatggat
gtagatgctgatgatcatgaaaaggagtatcgtggtaga
>PAFTOL004617
atggcgaatcgcacggaccctgcggcgaagagcataaggggaacgaacccccaaaaccta
gtcgagaagatattgagatcgaagatctaccagaacacctactggaaggagcaatgcttc
ggtctcaccgcagaaaccctwgtcgacaaggccatggagctcgaccacgtcggtggaacc
tatggcggcaatcgcaagcccactcctttcatgtgcctcgtaatgaagatgctccagatt
caacctgagaaagatatcgtcgtcgagttcataaaaaacgaggattataagctgct----
------------------------------------------------------------
------------------------------------------------------------
------------------------------------------------------------
-----------------gaacagatggaatcttgagtctgttggtkccttggarcccaga
agaagtgtcctagaagatgattttgaggaggaagaagagaaggaagaggacgagatggat
gtagatgctgatgatcatgaaaaggagtatcgtggtaga
>PAFTOL004618
atggcgaatcgcacggaccctgcggcgaagagcatcaggggaacgaacccccaaaaccta
gtcgagaagatattaaggtcgaagatctaccagaacacctaytggaaggagcaatgctty
ggtctcaccgccgaaaccctagtcgacaaggccatggagctcgaccacgtcggtggaacc
tatggcggcaatcgcaagcccactcctttcatgtgcctcgtaatgaagatgctccagatt
caacctgagaaagatatcgtcgtcgagttcataaaaaacgaagattataagtaagtaaat
atcttgggtatattctttttggaaaaaccttcttccaaattccaagttttcttctttgta
caatctttgtacaatgacaattggaagttacgaaggaagcaacaggatggacagttttct
ctgactcatgtggatgagttcattgatgaacttctcactagagattattcctgcgacatt
gctttgccccgaattaagaaaakatggaatcttgagtctattggtgccttggaacccaga
agaagtgtcctagaagatgattttgaggaggaagaagagaaggaagaggacgagatggat
gtagatgctgatgatcatgaaaaggagtatcgtggtaga
>PAFTOL004619
atggcgaatcgcacggaccctgcagcgaaaagcataagggggacgaacccacaaaaccta
gtggagaagatattgaggtccaagatctaccagaacacctactggaaggaacaatgcttc
ggtctcaccgccgaaacccttgtcgacaaggccatggagctcgaccacgtcggtggaacc
tatggcggcaatcgcaagcccactccttttatatgcctcgtaatgaagatgctccagatt
caacctgagaaagatatcgtcgtcgagttcataaaaaacgatgattgtgaaacgttgaaa
gaaagatcctgcttctatttacgccttactggtacagacaccgatgtttacctctaccta
gagcctttgtacaatgattaccggaagttacggaggaagaaccaggatggacagttttct
ctgactcatgtggacgagttcatcgatgaacttctcactagagactattcctgcgacatt
gctttgccccgaattaagaamagatggaatcttgagtctgttggtgccttggaacccaga
agaagtgtcctagaagatgattttgaggaggaagaagagaaggaagaggatgacatggat
gtagatgctgatgatcatgaaaag---------------
>PAFTOL004620
atggcgaatcgcacggaccctgcggcgaagagcataaggggracgaacccccaaaaccta
gtcgagaagatattaaggtcgaagatctaccagaacacctactggaaggagcaatgcttc
ggtctcactgccgaaaccctagtcgacaaggccatggagctcgaccacgtcggtggaacc
tatggcggcaatcgcaagcccactcctttcatgtgcctcgtaatgaagatgctccagatt
caaccygagaaagatatcgtcgtcgagttcataaaaaacgargattataagctgct----
------------------------------------------------------------
------------------------------------------------------------
------------------------------------------------------------
-----------------gaacagatggaatcttgagtctattggtgccttggaacccaga
agaagtgtcctagaagaygattttgaggaggaagaagagaaggaagaggaygagatggat
gttgatgctgatgatcatgaa------------------
>PAFTOL004623
atggcgaatcgcacggaccctgcggcgaagagcataaggggaacgaacccccaaaaccta
gtcgagaagatattaaggtcgaagatctaccagaacacctactggaaggagcaatgcttc
ggtctcaccgccgaaaccctagtcgacaaggccatggagctcgaccacgtcggtggaacc
tatggcggcaatcgcaagcccactcctttcatgtgcctcgtaatgaagatgctccagatt
caacctgagaaagatatcgtcgtcgagttcataaaaaacgaagattataagctgct----
------------------------------------------------------------
------------------------------------------------------------
------------------------------------------------------------
-----------------gaacagatggaatcttgagtctattggtgccttggaacccaga
agaagtgtcctagaagatgattttgaggaggaagaagagaaggaagaggacgagatggat
gtagatgctgatgatcatgcaaaggagtatcgtggtaga
>PAFTOL004624
atggcgaatcgcacggaccctgcggcgaagagcataaggggcacgaacccccaaaaccta
gtcgagaagatattgaggtccaagatctaccagaacacctactggaaggagcaatgcttc
ggtctcaccgccgaaaccctagtcgacaaggccatggagctcgaccacgtcggcggaacc
tatggcggcaatcgcaagcccactcctttcatgtgcctcgtaatgaagatgctccagatt
caacctgagaaagatatcgtcgtcgagttcataaaaaacgaggattataagctgct----
------------------------------------------------------------
------------------------------------------------------------
------------------------------------------------------------
-----------------gaacagatggaatcttgagtctgttggtgccttggaacccaga
agaagtgtcctagaagatgattttgaggagggagaagagaaggaagaggacgagatggat
gtagatgctgatgatcatgaaaaggagtatcgtggtaga
>PAFTOL004625
atggcgaatcgcacggaccctgcggcgaagagcataaggggaacgaacccccaaaaccta
gtcgagaagatattgagatcgaagatctaccagaacacctactggaaggagcaatgcttc
ggtctcaccgcagaaaccctagtcgacaaggccatggagctcgaycacgtcggtggaacc
catggcggcaatcgcaagcccactcctttcatgtgcctcgtaatgaagatgctccagatt
caacctgagaaagatatcgtcgtcgagttcataaaaaacgaggattataagctgct----
------------------------------------------------------------
------------------------------------------------------------
------------------------------------------------------------
-----------------gaacagatggaatcttgagtctgttggtgccttggaacccaga
agaagtgtcctagaagatgattttgaggaggaagaagagaaggaagaggacgag------
---------------------------------------
>PAFTOL004626
atggcgaatcgcacggaccctgcggcgaagagcataaggggaacgaacccccaaaaccta
gtcgagaagatattgaggtcgaagatctaccagaacacctactggaaggagcaatgcttc
ggtctcactgccgaaacccttgtcgacaaggccatggagctcgaccacgtcggtggaacc
tatggcggcaatcgcaagcccactcctttcatgtgcctcgtaatgaagatgctccagatt
caacctgagaaagatatcgtcgtcgagttcataaaaaacgaggattataagctgct----
------------------------------------------------------------
------------------------------------------------------------
------------------------------------------------------------
-----------------gaacagatggaatcttgagtctattggtgccttggaacyyaga
agaagtgtcctagaagatgattttgaggaggaagaagagaaggaagaggacgagatggat
gtagatgctgatgatcatgaaaaggaatatcgtggtaga
>PAFTOL004627
atggcgaatcgtacggaccctgcggcgaagagcataaggggaacgaacccccaaaaccta
gtcgaaaagatattaaggtcgaagatctaccagaacacctactggaaggagcaatgcttc
ggtcttaccgccgaaaccctagtcgacaaggccatggagctcgaccacgtcggtggaacc
tatggcggcaatcgcaagcccactcctttcatgtgcctcgtaatgaagatgctccagatt
caacctgagaaagatatcgtcgtcgagttcataaaaaacgaagattataagctgct----
------------------------------------------------------------
------------------------------------------------------------
------------------------------------------------------------
-----------------kaacagatggaatcttgagtctattggtgccttggaacccaga
agaagtgtcctagaagatgattttgaggaggaagaagagaaggaagaggargagatggat
gtagatgctgatgatcatgaaaag---------------
>PAFTOL004629
atggcgaatcgcacggaccctgcggcgaagagcataaggggaacgaacccccaaaaccta
gtcgagaagatattgaggtccaagatctaccagaacacctactggaaggagcaatgcttc
ggtctcaccgctgaaaccctagtcgacaaggccatggagctcgaccacgtcggtggaacc
catggcggcaatcgcaagcccactcctttcatgtgcctcgtaatgaagatgctccagatt
caacctgagaaagatatcgtcgtcgagttcataaaaaacgaggattataagtawgtgagg
gtacttggggccttctatttacgccttactggtacagactccgatgtttacctataccta
gagcctttgtacaaygactaccggaagttacggaggaagcaacaggatggacagttttct
ctgactcatgtggatgagttcatcgatgaacttctcactagagattattcctgcgacatt
gctttgccccgaattaagaaaaggtggaatcttgagtctattggtgccttggaacctaga
agaagtgtcctagaagatgattttgaggaggaagaagagaaggaagaggatgagatggat
gtagatgctgatgatcatgaaaaggagtatcgtggtaga
>PAFTOL004631
atggcgaatcgcacggaccctgcggcgaagagcataaggggaacgaacccccaaaaccta
gtcgagaagatattgaggtccaagatctaccagaacacctactggaaggagcaatgcttc
ggtctcaccgccgaaaccctagtcgacaaggccatggagctcgaccacgtcggtggaacc
tatggcggcaatcgcaagcccactcctttcatgtgcctcgtaatgaagatgctccagatt
caacctgagaaagatatcgtcgtcgagttcataaaaaacgaggattataagctgct----
------------------------------------------------------------
------------------------------------------------------------
------------------------------------------------------------
-----------------gaacagatggaatcttgagtctgttggtgccttggaacccaga
agaagtgtcctagaagatgattttgaggaggaagaagagaaggaagaggacgagatggat
gtagatgctgatgatcatgaaaaggagtatcgtggtaga
>PAFTOL004632
atggcgaatcgcacggaccctgcggcgaagagcataaggggaacgaacccccaaaaccta
gtcgagaagatattgaggtcgaagatctaccagaacacctactggaaggagcaatgcttc
ggtctcaccgccgaaaccctagtcgacaaggccatggagctcgaccacgtcggtggaacc
tatggcggcaatcgcaagcccactcctttcatgtgcctcataatgaagatgctccagatt
caacctgagaaagatattgtcgtcgagttcataaaaaacgaggattataagtatgtgagg
gtacttggggccttctatttacgccttactggtacagactccgatgtttacytataccta
gagcctttgtacaatgactaccggaagttacggaggaagcaacaggatggacagttttct
ctgactcatgtggacgagttcattgatgaacttctcactagagattattcctgcgacatt
gctttaccccgcattaagaamagatggaatcttgagtctattrgtgccttggaacccaga
agaagtgtcctagaagatgattttgaggaggaagaagagaaggaagaggacgagatggat
gtagatgstgatgatcatgaaaaggaatatcgtggtaga
>PAFTOL004633
atggcaaatcggacggaccccgcrgcgaaaagcataaggggaacgaacccccaaaaccta
gtcgagaagatattgaggtccaagatctaccagaacacctactggaaggagcaatgcttc
ggtctcaccgccgaaaccctggtcgacaaagccatggagctcgaccacgtcggtggaacc
tatggcggcaatcgcaagcccactcctttcatgtgcctcgtgatgaagatgctccagatt
caacctgagaaagatatcgtcgtcgagttcattaaaaacgaggattataagttgct----
------------------------------------------------------------
------------------------------------------------------------
------------------------------------------------------------
-----------------gaacagatggaatcttgagtctattggttccttggaacccaga
agaagtgtcctagaagatgattttgaggaggatgaagagaaggaagaggatgagatggat
gttgatgctgatgaccatgaaaaggagtatcgtggtcga
>PAFTOL004634
atggcgaatcgcacggaccctgcggcgaagagcataaggggaacgaacccccaaaaccta
gtcgagaagatattgaggtcgaagatctaccagaacacctactggaaggagcaatgcttc
ggtctcaccgccgaaaccctagtagacaaggccatggagctygaccacgtcggtggaacc
tatggtggcaatcgcaagcccactcctttcatgtgcctcgtcatgaagatgctccagatt
caacctgagaaagatatcgtygtcgagttcataaaaaacgaggattataagctgct----
------------------------------------------------------------
------------------------------------------------------------
------------------------------------------------------------
-----------------gaacagatggaatcttgagtctattggttccttggaacccaga
agaagtgtcctagaagatgattttgaggaggaagaagagaaagaagaggatgagatggat
gtagatgctgatgttcatgaaaaggagtatcgtggtaga
>PAFTOL004636
atggcgaatcgcacggaccctgcggcgaagagcataaggggaacgaacccccaaaaccta
gtcgagaagatattaaggtcgaagatctaccagaacacctactggaaggagcaatgcttc
ggtctcaccgcggaaaccctagtcgacaaggccatggagctcgaccacgtcggtggaacc
tatggcggcaatcgcaagcccactcctttcatgtgcctcgtaatgaagatgctccagatt
caacctgagaaagatatcgtcgtcgagttcataaaaaacgaggattataagctgct----
------------------------------------------------------------
------------------------------------------------------------
------------------------------------------------------------
-----------------gaacagatggaatcttgagtctattggtgccttggaacccaga
agaagtgtcctagaagatgattttgaggaggaagaagagaaggaagaggacgagatggat
gtagatgctgatgatcatgaaaaggagtatcgtggtaga
>PAFTOL004637
atggcraatcgcacggaccctgcggcgaagagcataagggggacgaacccgcaaaaccta
gtggagaagatattgaggtccaagatctaccaaaatacctactggaaggagcaatgcttc
ggtctcaccgccgaaaccctagtcgacaaggccatggagctcgaccacgtcggtggaacc
tatggcggcaattgcaagcccactcctttcatgtgcctcgtaatgaagatgcttcagatt
caacctgagaaagatatagtcgttgagttcataaaaaacgaggattataagtawgtgakg
gtacttggagccttctatttacgccttactggcacagacgccgatgtttacctataccta
gagcctctgtacaatgactaccggaagttacggagcaagaaacaggatggacagttttct
ctgactcatgtggacgagttcattgatgaacttctcactaaagactattcctgcgacatt
gctttgccccgaattaagaamagatggaatcttgagtctattggtgccttggagcccaga
agaagtgtcctagaagatgactttgaggaggaagaagagaaggaagaggatgagatggat
gtagatgctgatgatcatgaaaag---------------
>PAFTOL004638
atggcgaatcgcacggaccctgcggcgaagagcataaggggaacgaacccccaaaaccta
gtcgagaagatattgagatcgaagatctaccagaacacctactggaaggagcaatgcttc
ggtctcaccgcagaaaccctagtcgacaaggccatggagctcgaccacgtcggtggaacc
catggcggcaatcgcaagcccactcctttcatgtgcctcgtaatgaagatgctccagatt
caacctgagaaagatatcgtcgtcgagttcataaaaaacgaggattataagctgct----
------------------------------------------------------------
------------------------------------------------------------
------------------------------------------------------------
-----------------gaacagatggaatcttgagtctgttggtgccttggaacccaga
agaagtgtcctagaagatgattttgaggaggaagaagagaaggaagaggacgagatggat
gtagatgctgatgatcatgaaaaggagtatcgtggtaga
>PAFTOL004639
atggcgaatcgcacggaccctgcggcgaagagcataaggggaacgaaccctcaaaaccta
gtcgagaagatattgaggtcgaagatctaccagaacacctactggaaggagcaatgcttc
ggtctcactgccgaaaccctagtcgacaaggccatggagctcgaccacgtcggtggaacc
tatggcggcaatcgcaagcccactcctttcatgtgcctcgtaatgaagatgctccagatt
caacctgagaaagatatcgtcgtcgagttcataaaaaacgaggattataagtacgta---
------------------------------------------------------------
---------------gactaccggaagttaaggaggaagcaacaggatggacagttttct
ctgactcatgtggatgagttcattgatgagcttctcactagagattattcctgcgacgtt
gctttgccccgaattaagaamagatggaatcttgagtctattggtgccttggaacccaga
agaagtgtcctagaagatgattttgaggaggaagaagagaaggaagaggacgagatggat
gtagatgctgatgatcatgaa------------------
>PAFTOL004640
atggcgaatcgcacggaccctgcggcgaagagcataaggggaacgaacccccaaaaccta
gtcgagaagatattgaggtcaaagatctaccagaacacctactggaaggagcaatgcttc
ggtctcaccgccgaaaccctagtcgacaaggccatggagctcgaccacgtcggtggaacc
tatggcggcaatcgcaagcccactcctttcatgtgcctcgtaatgaagatgctccagatt
caacctgagaaagatatcgtcgtcgagttcataaaaaacgaggattataagctgct----
------------------------------------------------------------
------------------------------------------------------------
------------------------------------------------------------
-----------------gaacagatggaatcttgagtctattggtgccttggaacccaga
agaagtgtcctagaagatgattttgaggaggaagaagagaaggaagaggacgaaatggat
gtagatgctgatgatcatgaaaaggagtatcgtggtaga
>PAFTOL004642
atggcgaatcgcacggaccctgcggcgaagagcataaggggaacgaacccccaaaaccta
gtcgagaagatattgaggtccaagatctaccagaacacctactggaaggagcaatgcttc
ggtctcaccgcagaaaccctagtcgacaaggccatggagctcgaccacgtcggtggaacc
catggcggcaatcgcaagcccactcctttcatgtgcctcgtaatgaagatgctccagatt
caacctgagaaagatatcgtcgtcgagttcataaaaaacgaggattataagctgct----
------------------------------------------------------------
------------------------------------------------------------
------------------------------------------------------------
-----------------aaacagatggaatcttgagtctgttggtgccttggaacccaga
agaagtgtcctagaagatgattttgaggaggaagaagagaaagaagaggacgagatggat
gtagatgctgatgatcatgaaaaggagtatcgtggtaga
>PAFTOL004644
atggctaatcgcacggaccctgcggcgaagagcataaggggaacgaacccccaaaaccta
gtcgagaagatattgaggtccaagatctaccagcacacctactggaaggagcaatgcttc
ggtctcaccgccgaaaccctagtcgacaaggccatggagctcgaccacgtcggtggaacc
tatggcggcaatcgcaagcccactcctttcatgtgcctcgtaatgaagatgctccagatt
caacctgagaaggatatcgtcgtcgagttcataaaaaacgaggattataagctgct----
------------------------------------------------------------
------------------------------------------------------------
------------------------------------------------------------
-----------------gaacagatggaatcttgagtctattggtgccttggaactcaga
agaagtgtcctagaagatgattttgaggaggaagaagagaaggaagaggacgagatggat
gtagatgctgatgatcatgaaaaggagtatcgtggtaga
>PAFTOL004646
atggcgaatcgcacggaccctgcggcgaagagcataaggggaacgaacccccaaaaccta
gtcgagaagatattgaggtccaagatctaccagaacacctactggaaggagcaatgcttc
ggtctcaccgccgaaaccctagtcgacaaggccatggagctcgaccacgtcggtggaacc
tatggcggcaatcgcaagcccactcctttcatgtgcctcgtaatgaagatgctccagatt
caacctgagaaagatatcgtcgtcgagtttataaaaaacgaggattataagtatgtgagg
gtacttggggccttctatttacgccttactggtacagactccgacgtttacctatacctc
gagcctctgtacaatgactaccggaaattacgcaggaagcaacaggatggacagttttct
ctgactcatgtggacgagttcattgatgaacttctcactagagattattcctgcgacgtt
gctttgccgcgaattaagaamagatggaatcttgagtctgttggtgccttggaacccaga
agaagtgtcctagaagatgattttgaggaggaagaagagaaggaagaggatgagatggat
gtagatgctgatgatcatgaaaaggagtatcgtggtaga
>PAFTOL004647
atggcgaatcgcacggaccctgcggcgaagagcataaggggaacgaacccccaaaaccta
gtcgagaagatattaaggtcgaagatctaccagaacacctactggaaggagcaatgcttc
ggtctcaccgccgaaaccctagtcgacaaggccatggagctcgaccacgtcggtggaacc
tatggcggcaatcgcaagcccactcctttcatgtgyctcgtaatgaagatgctccagatt
caacctgagaaagatatcgtcgtcgagttcataaaaaacgaggattataagtatgtgagg
gtacttggggccttctatttacgccttactggtacagactccgacatttacctataccta
gagcctttgtacaatgactaccggaagttacggaggaagcaacaggatggacagttttct
ctgactcatgtggacgagttcattgatgaacttctcactagagattattcctgcgacgtt
gctttgccccgaattaagaaaagatggaatcttgagtctattggtgccttggaacccaga
agaagtgtcctagaagatgattttgaggaggaagaagagaaggaagaggacgagatggat
gtagatgctgatgatcatgaaaaggagtatcgtggtaga
>PAFTOL004648
atggcgaatcgcacggaccctgcggcgaagagcataaggggaacgaacccccaaaaccta
gtcgagaagatattgaggtcgaagatctaccagaacacstactggaaggagcaatgcttc
ggtctyaccgccgaaaccctggtcgacaaggccatggagctcgaccacgtcggtggaacc
tgtggcggcaatcgcaagcccactcctttcatgtgcctcgtaatgaagatgctccagatt
caacctgagaaagatatcgtcgtcgaattcataaaaaacgaggattataagtatgtgagg
gtacttggggccttctatttacgcattactggtacagactccgatgtttacctataccta
gagcctttgtacaatgactaccggaagttacggaggaagcaacaggatggacagttttct
ctgactcatgtggacgagttcattgatgaacttctcactagagattattcatgcgacatt
gctttgccccgaattaagaamagatggaatcttgagtctattggtgccttggaacccaga
agaagtgtcctagaagatgattttgaggaggaagaagagaaggaagaggaygagatggat
gtagatgctgatgatcatgaaaaggaatatcgtggtaga
>PAFTOL004649
atggcgaatcgcacggaccctgcggcsaagagcataaggggaacgaacccccaaaacctr
gtcgagaagatattaaggtcgaagatctaccagaayacctactggaaggagcaatgcttc
ggtctcaccgccgaaaccctagtcgacaaggccatggagctcgaccacgtcggtggaacc
tttggcggcaatcgcaagcccactcctttcatgtgcctcgtaatgaagatgctccagatt
caacctgagaaagatatcgtcgtcgagttcataaaaaacgaagattataagctgct----
------------------------------------------------------------
------------------------------------------------------------
------------------------------------------------------------
-----------------gaacagatggaatcttgagtctattggtgcmttggaacccaga
agaagtgtcctagaagatgattttgaggaggaagaagagaaggaagaggacgagatggat
gtagatgctgatgatcatgaa------------------
>PAFTOL004652
------------------------------------------------------------
------------------------------------------------------------
------------------------------------------------------------
------------------------------------------------------------
------------------------------------------------------------
------------------------------------------------------------
------------------------------------------------------------
------------------------------------------------------------
---------------------agatggaatcttgagtctgttggtgccttggaacccaga
agaagtgtcctagaagatgattttgaggaggaagaagagaaggaagaggatgagatggac
---------------------------------------
>PAFTOL004653
atggcgaatcgcacggaccctgcggcgaagagcataaggggaacgaacccccaaaaccta
gtcgagaagatattgagatcgaagatctaccagaacacctactggaaggagcaatgcttc
ggtctcaccgcagaaaccctagtcgacaaggccatggagctcgaccacgtcggtggaacc
tatggcggcaatcgcaagcccactcctttcatgtgcctcgtaatgaagatgctccagatt
caacctgagaaagatatcgtcgtcgagttcataaaaaacgaggattataagtawgtgagg
gtacttggggccttctatttacgccttactggtacagactccgacgtttacctataccta
gagcctctgtacaatgactaccggaaattacggaggaagcaacaggatggacagttttct
ctcactcatgtggacgagttcatcgatgaacttctcactagagattattcgtgcgacgga
cccacactattcctgctgaacagatggaatcttgagtctgttggtgccttggaacccaga
agaagtgtcctagaagatgattttgaggaggaagaagagaaggaagaggacgagatggat
gtagatgctgatgatcatgaaaaggagtatcgtggtaga
>PAFTOL004654
atggcgaatcgcacggaccctgcggcgaagagcataagggggacgaacccccaaaactta
gtcgagaagatattaaggtcgaagatctaccagaacacctactggaaggagcaatgcttc
ggtcttaccgccgaaaccctagtcgacaaggccatggagctcgaccacgtcggtggaacc
tatggcggcaatcgtaagcccactcctttcatgtgcctcgtaatgaagatgctccagatt
caacctgagaaagatatcgtcgtcgagttcataaagaacgaagattataagctgct----
------------------------------------------------------------
------------------------------------------------------------
------------------------------------------------------------
-----------------gaacagatggaatcttgagtccattggcgccttggaacccaga
agaagtgtcctagaagatgattttgaggaggaagaagagaaggaagaggacgagatggat
gtagatgctgatgatcatgaaaaggagtatcgtggtaga
>PAFTOL004657
atggcgaatcgcacggaccctgcggcgaagagcataagggggacgaacccccaaaaccta
gtcgaaaagatattgaggtccaagatctaccagaatacctactggaaggagcaatgcttc
ggtcttactgccgaaaccctagtcgacaaggccatggagctcgaccacgtcgggggaacc
catggcggcaatcgcaagcccactccttttatgtgcctcgtaatgaagatgctccagatt
caacctgagaaagatatcgttgtcgagttcataaaaaacgaggattataag---------
------------------------------------------------------------
------------------------------------------------------------
------------------------------------------------------------
---------------------agatggaatcttgagtctattggtgccttggaacccaga
agaagtgtcctggaggatgattttgaggaggaagaagagaaggaagaggatgagatggat
gtagatgctgatgatcatgaaaaggagtatcgtggtaga
>PAFTOL004658
atggcgaatcgcacggaccctgcggcgaagagcataaggggaacgaacccccaaaaccta
gtcgagaagatattaaggtcgaagatctaccagaacacctactggaaggagcaatgcttc
ggtctcaccgccgaaaccctagtcgacaaggccatggagctcgaccacgtcggtggaacc
tatggcggcaatcgcaagcccactcctttcatgtgcctcgtaatgaagatgctccagatt
caacctgagaaagatatcgtcgtcgagttcataaaaaacgaagattataagctgct----
------------------------------------------------------------
------------------------------------------------------------
------------------------------------------------------------
-----------------gaacagatggaatcttgartctattggtgccttggaacccaga
agaagtgtcctagaagatgattttgaggaggaagaagagaaggaagaggacgagatggat
gtagatgctgatgatcatgaaaaggagtatcgtggtaga
>PAFTOL004660
atggcgaatcgcacggaccctgcggcgaagagcataaggggaacgaacccccaaaaccta
gtcgagaagatattaaggtcgaagatctaccagaacacctaytggaaggagcaatgcttc
ggtctcaccgccgaaaccctagtcgacaaggccatggagctcgaccacgtcggtggaacc
tatggcggcaatcgcaagcccactcctttcatgtgcctcgtaatgaagatgctccagatt
caacctgagaaagatatcgttgtcgagttcataaaaaacgaagattataagctgct----
------------------------------------------------------------
------------------------------------------------------------
------------------------------------------------------------
-----------------gaacagatggaatcttgagtcaattggtgccttggaacccaga
agaagtgtcctagaagatgattttgaggaggaagaagagaaggaagaggaygagatggat
stagatgctgatgatcatgaaaaggagtatcgtggtaga
>PAFTOL004661
atggcgaatcgcacggaccctgcggcgaagagcataagggggacgaacccccaaaaccta
gtcgaaaagatattgaggtccaagatctaccagaayacctactggaaggagcaatgcttc
ggtcttactgccgaaaccctagtcgacaaggccatggagctcgaccacgtcgggggaacc
catggcggcaatcgcaagcccactccttttatgtgcctcgtaatgaagatgctccagatt
caacctgagaaagatatcgttgtcgagttcataaaaaacgaggattataag---------
------------------------------------------------------------
------------------------------------------------------------
------------------------------------------------------------
---------------------agatggaatcttgagtctattggtgccttggaacccaga
agaagtgtcctggaggatgattttgaggaggaagaagagaaggaagaggatgagatggat
gtagatgctgatgatcatgaaaaggagtatcgtggtaga
>PAFTOL004662
atggcgaatcgcacggaccctgcggcaaagagcataagggggacgaacccccaaaaccta
gtcgagaagatattaaggtcgaagatctaccagaacacctactggaaggagcaatgcttc
ggtctcaccgccgaaaccctagtcgacaaggcsatggagctcgaccacgtsggtggaacc
tatggcggcaatcgcaagcccactcctttcatgtgcctcgtaatgaagatgctccagatt
caacctgagaaagayatcgtcgtcgagttcataaaaaacgaagattataagctgct----
------------------------------------------------------------
------------------------------------------------------------
------------------------------------------------------------
-----------------gaacagatggaatcttgagtctattggtgccttggaacccaga
agaagtgtcctagaagatgattttgaggaggaagaagagaaggaagaggaygagatggat
gtagatgctgatgatcatgaaaaggagtatcgtggtaga
>PAFTOL004664
atggcgaatcgcacggaccctgcggcgaagagyataaggggaacgaacccccaaaaccta
gtcgagaagatattgaggtccaagatctaccagaacacctactggaaggagcaatgcttc
ggtctcaccgccgaaaccctagtcgacaaggccatggagctcgaccacgtcggtggaacc
tatggcggcaatcgcaagcccactcctttcatgtgcctcgtaatgaagatgctccagatt
caacctgagaaagatatcgtcgtcgagttcataaaaaacgaggattataagctgct----
------------------------------------------------------------
------------------------------------------------------------
------------------------------------------------------------
-----------------gaacagatggaatcttgagtctgttggtgccttggaacccaga
agaagtgtcctagaagatgattttgaggaggaagaagagaaggaagaggacgagatggat
gtagatgctgatgatcatgaaaaggagtatcgtggtaga
>PAFTOL004665
atggcgaatcgcacggaccctgcggcgaagagcataaggggaacgaacccccaaaaccta
gtcgagaagatattgaggtcgaagatctaccagaacacctactggaaggagcaatgcttc
ggtctcaccgccgaaaccctagtcgacaaggccatggagctcgaccacgtcggtggaacc
tgtggcggcaatcgcaagcccactcccttcatgtgcctcgtaatgaagatgctccagatt
caacctgagaaagatatcgtcgtcgaattcataaagaacgaggattataagctgct----
------------------------------------------------------------
------------------------------------------------------------
------------------------------------------------------------
-----------------gaacagatggaatcttgagtctattggtgccttggaacccaga
agaagtgtcctagaagatgattttgaggaggaagaagagaaggaagaggacgagatggat
gtagatgctgatgatcatgaaaaggaatatcgtggtaga
>PAFTOL004666
atggcgaatcgcacggaccctgcggcgaagagcataaggggaacaaacccccaaaaccta
gtcgagaagatattgaggtccaagatctaccagaacacctactggaaggagcaatgcttc
ggtctcaccgccgaaaccctagtcgacaaggccatggagctcgaccacgtcggtggaacc
tatggcggcaatcgcaagcccactcctttcatgtgcctcgtaatgaagatgctccagatt
caacctgagaaagatatcgtcgtcgagttcataaaaaacgaggattataagctgct----
------------------------------------------------------------
------------------------------------------------------------
------------------------------------------------------------
-----------------gaacagatggaatcttgagtctgttggtgccttggaacccaga
agaagtgtcctagaagatgattttgaggaggaagaagagaaggaagaggacgagatggat
gtagatgctgatgatcatgaaaaggagtatcgtggtaga
>PAFTOL004667
atggcgaatcgcacggaccctgcggcgaagagcataaggggaacraacccccaaaacctm
gtcgagaagatattgaggtccaagatctaccagaacacctactggaaggagcaatgcttc
ggtctcaccgccgaaaccctagtcgacaaggccatggagctcgaccacgtcggtggaacc
tatggcggcaatcgcaagcccactcctttcatgtgcctcgtratgaagatgctccagatt
caacctgagaaagatatcgtcgtcgagttcataaaaaacgaggattataagctgct----
------------------------------------------------------------
------------------------------------------------------------
------------------------------------------------------------
-----------------gaacagatggaatcttgagtctgttggtgccttggaacccaga
agaagtgtcctagaagatgattttgaggaggaagaagagaaggaagaggacgagatggat
gtagatgctgatgatcatgaaaaggagtatcgtggtaga
>PAFTOL004668
atggcgaatcgcacggaccctgcggcgaagagcataaggggaacraacccccaaaaccta
gtcgagaagatattgagrtcsaagatctaccagaacacctactggaaggagcaatgcttc
ggtctcaccgcmgaaaccctagtcgayaaggccatggagctcgaccacgtcggtggaacc
catggcggcaatcgcaagcccactcctttcatgtgcctcgtaatgaagatgctccagatt
caacctgagaaagatatcgtcgtagagttcataaaaaacgaggattataagctgct----
------------------------------------------------------------
------------------------------------------------------------
------------------------------------------------------------
-----------------gaacagatggaatcttgagtctgttggtgccttggaacccaga
agaagtgtcctagaagatgattttgaggaggaagaagagaaggaagaggacgagatggay
gtagatgctgatgatcatgaaaaggagtatcgtggtaga
>PAFTOL005024
atggcgaatcgcacggaccctgcggcgaagagcataaggggaacgaacccccaaaaccta
gtcgagaagatattgagatcgaagatctaccagaacacctactggaaggagcaatgcttc
ggtctcaccgcagaaaccctagtcgacaaggccatggagctcgaccacgtcggtggaacc
catggcggcaatcgcaagcccactcctttcatgtgcctcgtaatgaagatgctccagatt
caacctgagaaagatatcgtcgtcgagttcataaaaaacgaggattataagctgct----
------------------------------------------------------------
------------------------------------------------------------
------------------------------------------------------------
-----------------gaacagatggaatcttgagtctgttggtgccttggaacccaga
agaagtgtcctagaagatgattttgaggaggaagaagagaaggaagaggacgagatggac
gtagatgctgatgatcatgaaaaggagtatcgtggtaga
>PAFTOL005025
atggcgaatcgcacggaccctgcggcgaagagcataaggggaacgaacccccaaaaccta
gtcgagaagatattgaggtcgaagatctaccagaacacctactggaaggagcaatgcttc
ggtctcaccgccgaaaccctagtcgacaaggccatggagctcgaccacgtcggtggaacc
tatggcggcaatcgcaagcccactcctttcatgtgcctcgtaatgaagatgctccagatt
caacctgagaaagatatcgtcgtcgagttcataaaaaacgaggattataagctgct----
------------------------------------------------------------
------------------------------------------------------------
------------------------------------------------------------
-----------------gaacagatggaatcttgagtctgttggtgccttggaacccaga
agaagtgtcctagaagatgattttgaggaggaagaagagaaggaagaggacgagatggat
gtagatgctgatgatcatgaaaag---------------
>PAFTOL005026
atggcgaatcgcacggaccctgcggcgaagagcataaggggaacgaacccccaaaaccta
gtcgagaagatattgaggtcgaagatctaccagaacacctactggaaggagcaatgcttc
ggtctcaccgccgaaaccctagtcgacaaggccatggagctcgaccacgtcggtggaacc
tatggcggcaatcgcaagcccactcctttcatgtgcctcgtaatgaagatgctccagatt
caacctgagaaagatatcgtcgtcgagttcataaaaaacgaggattataagctgct----
------------------------------------------------------------
------------------------------------------------------------
------------------------------------------------------------
-----------------gaacagatggaatcttgagtctgttggtgccttggaacccaga
agaagtgtcctagaagatgattttgaggaggaagaagagaaggaagaggacgagatggat
gtagatgctgatgatcatgaa------------------
>PAFTOL005035
atggcgaatcgcacggaccctgcggcgaagagcataaggggaacgaacccccaaaaccta
gtcgagaagatattgaggtcgaagatctaccagaacacctactggaaggagcaatgcttc
ggtctcaccgccgaaaccctagtcgacaaggccatggagctcgaccacgtcggtggaacc
catggcggcaatcgcaagcccactcctttcatgtgcctcgtaatgaagatgctccagatt
caacctgagaaagatatcgtcgtcgagttcataaaaaacgaggattataagctgct----
------------------------------------------------------------
------------------------------------------------------------
------------------------------------------------------------
-----------------aaacagatggaatcttgagtctgttggtgccttggaacccaga
agaagtgtcctagaagatgattttgaggaggargaagagaaggaagaggacgagatggat
gtagatgctgatgatcatgaaaaggagtatcgtggtaga
>PAFTOL005042
atggcgaatcgcacggaccctgcggcgaagagcataaggggaacgaacccccaaaaccta
gtcgagaagatattgagrtcgaagatctaccagaacacctactggaaggagcaatgcttc
ggtctcaccgcmgaaaccctagtcgacaaggccatggagctcgaccacgtcggtggaacc
yatggcggcaatcgcaagcccactcctttcatgtgcctcgtaatgaagatgctccagatt
caacctgagaaagatatcgtcgtcgagttcataaaaaacgaggattataagctgct----
------------------------------------------------------------
------------------------------------------------------------
------------------------------------------------------------
-----------------gaacagatggaatcttgagtctattggtgccttggaacccaga
agaagtgtcctagaagatgattttgaggaggaagaagagaaggaagaggacgagatggat
gtagatgctgatgatcatgaaaaggaatatcgtggtaga
>PAFTOL005043
atggcgaatcgcacggaccctgcggcgaagagcataaggggaacgaacccccaaaaccta
gtcgagaagatattgagatcgaagatctaccagaacacctactggaaggagcaatgcttc
ggtctcaccgcagaaaccctagtcgacaaggccatggagctcgaccacgtcggtggaacc
catggcggcaatcgcaagcccactcctttcatgtgcctcgtaatgaagatgctccagatt
caacctgagaaagatatcgtcgtcgagttcataaaaaacgaggattataagctgct----
------------------------------------------------------------
------------------------------------------------------------
------------------------------------------------------------
-----------------gaacagatggaatcttgagtctgttggtgccttggaacccaga
agaagtgtcctagaagatgattttgaggaggaagaagagaaggaagaggacgagatggat
gtagatgctggtgatcatgaaaaggagtatcgtggtaga
>PAFTOL005047
atggcgaatcgcacggaccctgcggcgaagagcataaggggaacgaacccccaaaaccta
gtcgagaagatattgaggtcgaagatctaccagaacacctactggaaggagcaatgcttc
ggtctcaccgccgaaaccctagtcgacaaggccatggagctcgaccacgtcggtggaacc
tgtggcggcaatcgcaagcccactcctttcatgtgcctcgtaatgaagatgctccagatt
caacctgagaaagatatcgtcgtcgaattcataaaaaacgaggattataagctgct----
------------------------------------------------------------
------------------------------------------------------------
------------------------------------------------------------
-----------------gaacagatggaatcttgagtctattggtgccttggaacccaga
agaagtgtcctagaagatgattttgaggaggaagaagagaaggaagaggacgagatggat
gtagatgctgatgatcatgaaaag---------------
>PAFTOL005169
atggcgaatcgcacggaccctgcggcgaagagcataaggggaacgaacccccaaaaccta
gtcgagaagatattgaggtccaagatctaccagaacacctactggaaggagcaatgcttc
ggtctcaccgccgaaaccctagtcgacaaggccatggagctcgaccacgtcggtggaacc
tatggmggcaatcgcaagcccactcctttcatgtgcctcgtaatgaagatgctccagatt
caacctgagaaagatatcgtcgtcgagttcataaaaaacgaggattataatttttacaaa
atttatcaacatttatacataaacattttctcagcacgaaaaattaatacactataggaa
attaaactgtatgatgactaccggaagttacggaggaagcaacaggatggacagttttct
ctgactcatgtggacgagttcatcgatgaacttctgactagagattattcctgcgacatt
gctttgccccgaattaagaaaagatggaatcttgagtctrttggtkccttggaacccaga
agaagtgtcctagaagatgatttt---gaggaagaagagaaggaagaggatgagatggat
gtagatgctgatgaycatgaaaaggagtatcgtggtaga
>PAFTOL007498
atggcaaatcgcacggaccctgcggcgaagagcataaggggaacgaacccccaaaaccta
gtcgagaagatattgaggtccaagatctaccagaacacttactggaaggagcaatgcttc
ggtctcaccgccgaaaccctagtcgacaaggccatggagctcgaccacgtcggtggaacc
tatggcggcaatcgcaagcccactcctttcatgtgcctcgtaatgaagatgctccagatt
caacctgagaaagatatcgtcgtcgagttcataaaaaacgaggattataagctgct----
------------------------------------------------------------
------------------------------------------------------------
------------------------------------------------------------
-----------------gaacagatggaatcttgagtctattggtgccttggaactcaga
agaagtgtcctagaagatgattttgaggaggaagaagaaaaggaagaggacgagatggat
gtagatgctgatgatcatgaa------------------
>PAFTOL008060
atggcgaatcgcacggaccctgcggcgaagagcataaggggaacgaacccccaaaaccta
gtcgagaagatattgaggtccaagatctaccagaacacctactggaaggagcaatgcttc
ggtctcaccgccgaaaccctagtcgacaaggccatggagctcgaccacgtsggyggaacc
tatggcggcaatcgcaagcccactcctttcatgtgcctcgtaatgaagatgctccagatt
caacctgagaaagatatcgtcgtcgagttcataaaaaacgaggattataagctgct----
------------------------------------------------------------
------------------------------------------------------------
------------------------------------------------------------
-----------------gaacagatggaatcttgagtctgttggtgccttggaacccaga
agaagtgtcctagaagatgattttgaggaggaagaagagaaggaagaggacgagatggat
gtagatgctgatgatcatgaaaag---------------
>PAFTOL008062
atggcgaatcgcacggaccctgcggcgaagagcataaggggaacgaacccccaaaaccta
gtcgagaagatattgaggtccaagatctaccagaacacctactggaaggagcaatgcttc
ggtctcaccgccgaaaccctrgtcgacaaggccatggagctcgaccacgtcggtggaacc
catggcggcaatcgcaagcccactcctttcatgtgcctcgtaatgaagatgctccagatt
caacctgagaaagatatcgtcgtcgagttcataaaaaacgaggattataagctgct----
------------------------------------------------------------
------------------------------------------------------------
------------------------------------------------------------
-----------------aaacagatggaatcttgagtctgttggtgccttggaacccaga
agaagygtcctagaagatgattttgaggaggaagaagagaaggaagaggacgagatggat
gtagatgctgatgatcatgaaaaggagtatcgtggtaga
>PAFTOL008063
atggcgaatcgcacggaccctgcggcgaagagcataaggggaacgaacccccaaaaccta
gtcgagaagatattgaggtccaagatctaccagaacacctactggaaggagcaatgcttc
ggtctcaccgccgaaaccctagtcgacaaggccatggagctcgaccacgtcggtggaacc
catggcggcaatcgcaagcccactcctttcatgtgcctcgtaatgaagatgctccagatt
caacctgagaaagatatcgtcgtcgagttcataaaaaacgaggattataagctgct----
------------------------------------------------------------
------------------------------------------------------------
------------------------------------------------------------
-----------------gaacagatggaatcttgagtctgttggtgctttggaacccaga
agaagtgtcctagaagatgattttgaggaggaagaagagaaggaagaggacgagatggat
gtagatgctgatgatcatgaaaaggagtatcgtggtaga
>PAFTOL008084
atggcgaatcgcacggaccctgcggcgaagagcataagggggacgaacccccaaaaccta
gtcgaaaagatattgaggtccaagatctaccagaatacctactggaaggagcaatgcttc
ggtcttactgccgaaaccctagtcgacaaggccatggagctcgaccacgtcgggggaacc
tatggcggcaatcgcaagcccactccttttatgtgcctcgtaatgaagatgctccagatt
caacctgagaaagatatcgttgtcgagttcataaaaaacgaggattataag---------
------------------------------------------------------------
------------------------------------------------------------
------------------------------------------------------------
---------------------agatggaatcttgagtctattggtgccttggaacccaga
agaagtgtcctcgaggatgattttgaggaggaagaagagaaggaagaggacgag------
---------------------------------------
>PAFTOL008417
atggcgaatcgcacggaccctgcggcgaagagcataaggggcacgaacccccaaaaccta
gtcgagaagatattgaggtccaagatctaccagaacacctactggaaggagcaatgcttc
ggtctcaccgccgaaaccctagtcgacaaggccatggagctcgaccacgtcggcggaacc
tatggcggcaatcgcaagcccactcctttcatgtgcctcgtaatgaagatgctccagatt
caacctgagaaagatatcgtcgtcgagttcataaaaaacgaggattataasctgct----
------------------------------------------------------------
------------------------------------------------------------
------------------------------------------------------------
-----------------gaacagatggaatcttgagtctgttggtgccttggaacccaga
agaagtgtcctagaagatgattttgaggaggaagaagagaaggaagaggacgagatggat
gtagatgctgatgatcatgaaaag---------------
>PAFTOL008419
atggcgaatcgcacggaccctgcggcgaagagcataaggggaacgaacccccaaaacctc
gtcgagaagatattgagrtcgaagatctaccagaacacctactggaaggagcaatgcttc
ggtctcaccgccgaaaccctagtcgacaaggccatggagctcgaccacgtcggtggaacg
tatggcggcaatcgcaagcccactcctttcatgtgcctcgtaatgaagatgctccagatt
caacctgagaaagatatcgtcgtcgagttcataaaaaatgaggattataagctgct----
------------------------------------------------------------
------------------------------------------------------------
------------------------------------------------------------
-----------------gaacagatggaatcttgagtctgttggtgccttggaacccaga
agaagtgtcctagaagatgattttgaggaggaagaagagaaggaagaggatgagatggat
gtagatgctgatgatcatgaaaaggagtatcgtggaaga
>PAFTOL008421
atggcgaatcgcacggaccctgcggcgaagagcataaggggaacgaayccccaaaaccta
gtcgagaagatattaaggtcgaagatctaccagaacacctactggaaggagcaatgcttc
ggtctcaccgccgaaaccctagtcgacaaggccatggagctcgaccacgtcggtggaacc
tatggcggcaatcgcaagcccactcctttcatgtgtctcgtaatgaagatgctccagatt
caacctgagaaagatatcgtcgtcgagttcataaaaaacgaagattataagctgct----
------------------------------------------------------------
------------------------------------------------------------
------------------------------------------------------------
-----------------gaacagatggaatcttgagtctattggtgccttggaacccaga
agaagtgtcctagaagatgattttgaggaggaagaagagaaggaagaggacgagatggat
gtwgatgctgatgatcatgaaaaggagtatcgtggtaga
>PAFTOL008422
atggcgaatcgcacggaccctgcggcgaagagcataaggggaacgaacccccagaaccta
gtcgagaagatattaaggtcgaagatctaccagaacacctactggaaggagcaatgcttc
ggtctcaccgccgaaaccctagtcgacaaggccatggagctcgaccacgtcggtggaacc
tttggcggcaatcgcaagcccactcctttcatgtgcctcgtaatgaagatgctccagatt
caacctgagaaagatatcgtcgtcgagttcataaaaaatgaggattataagctgct----
------------------------------------------------------------
------------------------------------------------------------
------------------------------------------------------------
-----------------gaacagatggaatctggagtctattggtgccttggaacccaga
agaagtgtcctagaagatgattttgargaggaagaagagaaggaagaggacgagatggat
gtagatgctgatgatcatgaa------------------
>PAFTOL008423
atggcgaatcgcacggaccctgctgcgaagagcataaggggaacgaacccccaaaaccta
gtcgagaagatattgaggtcgaagatctaccagaacacctactggaaggagcaatgcttc
ggtctcaccgccgaaaccctagtcgacaaggccatggagctcgaccacgtcggtggaacc
tgtggcggcaatcgcaagcccactcctttcatgtgcctcgtaatgaagatgctccagatt
caacctgagaaagatattgtcgtcgagttcataaaaaacgaggattataagtatgtgagg
gtacttggggccttctatttacgccttactggtacagactccgacatttacctataccta
gagcctttgtacaatgactaccggaagttacggaggaagcaacaggatggacagttttct
ctgactcatgtggacgagttcattgatgaacttctcactagagattattcctgcgacatt
gctttgccccgaattaagaaaagatggaatcttgagtctattggtgccttggaacccaga
agaagtgtcctagaagatgattttgaggaggaagaagagaaggaagaggacgagatggat
gtagatgctgatgatcatgaaaaggaatatcgtggtaga
>PAFTOL008436
atggcgaatcgcacggaccctgcggcgaagagcataaggggaacgaacccccaaaaccta
gtcgagaagatattgaggtckaagatctaccagaacacctactggaaggagcaatgcttc
ggtctcaccgccgaaaccctagtcgacaaggccatggagctcgaccacgtcggtggaacc
tatggcggcaaccgcaagcccactcctttcatgtgcctcgtaatgaagatgctccagatt
caacctgagaaagatatcgtcgtcgagttcataaaaaacgaggattataagg--------
------------------------------------------------------------
----------------------------------------------------agttttct
ctgactcatgtggacgagttcattgatgaacttctcactagagattattcctgcgacatt
gctttgccccgaattaagaamagatggaatcttgagtctattggtgccttggaactcaga
agaagtgtcctagaagatgattttgaggaggaagaagagaaggaagaggacgagatggat
gtagatgctgatgatcaygaaaaggagtatcgtggtaga
>PAFTOL008439
atggcaaatcgcacggaccccgcggcgaagagcataaggggaacgaacccccaaaaccta
gtcgagaagatattgaggtccaagatctaccagaacacctactggaaggagcaatgcttc
ggtctcaccgccgaaaccctagtcgacaaggcaatggagctcgaccacgtcggtggaacc
catggcggcaatcgcaagcccactcctttcatgtgcctcgtaatgaagatgctccagatt
caacctgagaaagatatcgtcgtcgagttcataaaaaacgaggattataaragaaacgaa
gaaatttgataaaatggtgttcggtctgtcgcaatacggagtagtatttttatcttgcta
gagcctttgtacaatgactaccggaagttacggaggaagaaacaggatggacagttttct
ctgactcatgtggacgagttcatcgatgaacttctcactagagattattcctgcgacatt
gccttgccccgaattaagaaaagatggaatcttgagtctattggtgccttggaacccaga
agaagtgtcctmgaagatgattttgaggaggaagaagagaaggaagaggatgatatggat
gtmgatgctgatgatcatgaaaag---------------
>PAFTOL008881
atggcgaatcgcacggaccctgcggcgaagagcataaggggaacgaacccccaaaacctg
gtcgagaagatattgaggtccaagatctaccagaacacctactggaaggagcaatgcttc
ggtctcacygccgaaaccctagtcgacaaggccatggagctcgaccacgtcggtggaacc
tatggcggcaatcgcaagcccactcctttcatgtgtctcgtaatgaagatgctccagatt
caacctgagaaagatatcgtcgtcgagttcataaaaaacgaggattataagctgct----
------------------------------------------------------------
------------------------------------------------------------
------------------------------------------------------------
-----------------gaacagatggaatcttgagtctattggtgccttggaacccaga
agaagtgtcctagaagatgattttgaggaggaagaagagaaggaagaggatgagatggat
gtagatgctgatgatcatgaaaaggagtatcgtggtaga
>PAFTOL009175
atggcgaatcgcacggaccctgcggcgaagagcataaggggaacgaacccccaaaaccta
gtcgagaagatattgaggtcgaagatctaccagaacacctactggaaggagcaatgcttc
ggtctcaccgccgaaaccctagtcgacaaggccatggagctcgaccacgtaggtggaacc
tatggcggcaaccgcaagcccactcctttcatgtgcctcgtaatgaagatgctccagatt
caacctgagaaagatatcgtcgtcgagttcataaaaaacgaggattataagctgct----
------------------------------------------------------------
------------------------------------------------------------
------------------------------------------------------------
-----------------gaacagatggaatcttgagtctattggtgccttagaactcaga
agaagtgtcctagaagatgatttcgaggaggaagaagagaaggaagaggacgagatggat
gtagatgctgatgatcatgaaaag---------------
>PAFTOL009179
atggcgaatcgcacggaccctgcggcgaagagcataaggggaacgaacccccaaaaccta
gtggagaagatattgaggtcgaagatctaccagcacacctactggaaggagcaatgcttc
ggtctcaccgcagaaaccctagtcgacaaggccatggagctcgaccacgtcggtggaacc
catggcggcaatcgcaagcccactcctttcatgtgcctcgtaatgaagatgctccagatt
caacctgagaaagatatcgtcgtcgagttcataaaaaacgaggattataag---------
------------------------------------------------------------
------------------------------------------------------------
------------------------------------------------------------
------------------------------------------------------------
------------------------------------------------------------
---------------------------------------
>PAFTOL009181
atggcgaatcgcacggaccctgcggcgaagagcataaggggaacgaacccccaaaaccta
gtggagaagatattgaggtcgaagatctaccagcacacctactggaaggagcaatgcttc
ggtctcaccgcagaaaccctagtcgacaaggccatggagctcgaccacgtcggtggaacc
tatggcggcaaycgcaagcccactcctttcatgtgcctcgtaatgaagatgctccagatt
caacctgagaaagatatcgtcgtcgaattcataaaaaacgaggattataagctgct----
------------------------------------------------------------
------------------------------------------------------------
------------------------------------------------------------
-----------------gaacagatggaatcttgagtctgttggtgccttggaacccaga
agaagtgtcctagaagatgattttgaggaggaagaagagaaggaagaggacgagatggac
gtagatgctgatgatcatgaaaaggagtatcgtggtaga
>PAFTOL009183
atggcgaatcgcacggaccctgcggcgaagagcataaggggaacgaacccccaaaaccta
gtggagaagatattgaggtcgaagatctaccagaacacctactggaaggagcaatgcttc
ggtctcaccgcagaaaccctagtcgacaaggccatggarctcgaccacgtcggtggaacc
tatggcggcaatcgcaagcccactcctttcatgtgcctcgtaatgaagatgctccagatt
caacctgagaaagatatcgtcgtcgaattcattaaaaacgaggattataagctgct----
------------------------------------------------------------
------------------------------------------------------------
------------------------------------------------------------
-----------------aaacagatggaatcttgagtctgttggtgccttggaacccaga
agaagtgtcctagaagatgattttgaggaggaagaagagaaggaagaggacgagatggat
gtagatgctgatgatcatgaaaaggagtatcgtggtaga
>PAFTOL009185
atggcgaatcgcacggaccctgcggcgaagagcataaggggaacgaacccccaaaaccta
gtcgagaagatattgaggtcaaagatctaccagaacacctactggaaggagcaatgcttc
ggtctcaccgccgaaaccctcgtcgacaaggccatggagctcgaccacgtcggtggaacc
tatggcggcaatcgcaagcccactcctttcatgtgcctcgtaatgaagatgctccagatt
caacctgagaaagatatcgtcgtcgagttcataaaaaacgaggattataagctgct----
------------------------------------------------------------
------------------------------------------------------------
------------------------------------------------------------
-----------------gaacagatggaatcttgagtctattggtgccttggaacccaga
agaagtgtcctagaagatgattttgaggaggaagaagagaaggaagaggacgagatggat
gtagatgctgatgatcatgaa------------------
>PAFTOL009187
atggcgaatcgcacggaccctgcggcgaagagcataaggggaacgaacccccaaaaccta
gtcgagaagatattgaggtcgaagatctaccagaacacctactggaaggagcaatgcttc
ggtctcaccgccgaaaccctagtcgacaaggccatggagctcgaccacgtcggtggaacc
tatggcggcaatcgcaagcccactcctttcatgtgcctcgtaatgaagatgctccagatt
caacctgagaaagatatcgtcgtcgagttcataaaaaacgaggattataagctgct----
------------------------------------------------------------
------------------------------------------------------------
------------------------------------------------------------
-----------------gaacagatggaatcttgagtctattggtgccttggaacccaga
agaagtgtcctagaagatgattttgaggaggaagaagagaaggaagaggacgagatggat
gtmgatgctgatgatcatgaaaaggaatatcgtggtaga
>PAFTOL009189
atggcgaatcgcacggaccctgcggcgaagagcataaggggaacgaacccccaaaaccta
gtcgagaagatattgagatcgaagatctaccagaacacctactggaaggagcaatgcttc
ggtctcaccgcagaaaccctagtcgacaaggccatggagctcgaccacgtcggtggaacc
catggcggcaatcgcaagcccactcctttcatgtgcctcgtaatgaagatgctccagatt
caacctgagaaagatatcgtcgtcgagttcataaaaaacgaggattataagctgct----
------------------------------------------------------------
------------------------------------------------------------
------------------------------------------------------------
-----------------gaacagatggaatcttgagtctrttggtgccttggaacccaga
agaagtgtcctagaggatgattttgaggaggaagaagagaaggaagaggacgagatggac
gtagatgctgatgaccatgaaaaggagtatcgtggtaga
>PAFTOL009191
atggcgaatcgcacggaccctgcggcgaagagcataaggggaacgaacccccaaaaccta
gttgagaagatattgagatcgaagatctaccagaacacctactggaaggagcaatgcttc
ggtctcaccgcagaaaccctagtcgacaaggccatggagctcgaccacgtcggtggaacc
tatggcggcaatcgcaagcccactcctttcatgtgcctcgtaatgaagatgctccagatt
caacctgagaaagatatcgtcgtcgagttcataaaaaacgaggattataagtatgtgagg
gtacttggggccttctatttacgccttactggtacagactccgatgtttacctatacctc
gagcctctgtacaatgattaccggaaattacggaggaagcaacaggatggacagttttct
ctgactcatgtggacgagttcattgatgaacttctcactagagattattcctgcgacatt
gctttgccgcgaattaagaamagatggaatcttgagtctgttggtgccttggaacccaga
agaagtgtcctagaagatgattttgaggaggaagaagagaaggaagaggacgagatggac
gtagatgctgacgatcatgaaaaggagtatcgtggtaga
>PAFTOL009193
atggcgaatcgcacggaccccgcggcgaagagcataaggggaacgaacccccaaaaccta
gtcgagaagatattgaggtcgaagatctaccagaacacctactggaaggagcaatgcttc
ggtctcaccgccgaaaccctagtcgacaaggccatggagctcgaccacgtcggtggaacc
tatggcggcaatcgcaagcccactcctttcatgtgcctcgtaatgaagatgctccagatt
caacctgagaaagatatcgtcgtcgagttcataaaaaacgaagattataagtctccttgg
ttttgttgtgatgtagatttatcagtttgcagcttagactccgaygtttacctataccta
gagcctttgtacaatgactacyggaagttaygraggaagcaayaggatggacagttttct
ctgactcatgtggacgagttcatcgatgaacttctgactagagattattcctgcgacgtt
gctttgccccgaattaagaaaagatggaatcttgagtctattggtgccttggaacccaga
agaagtgtcctagaagatgattttgaggaggaagaagagaaggaagaggacgagatggat
gtagatgctgatgatcatgaaaaggagtatcgtggtaga
>PAFTOL009195
atggcgaatcgcacggaccctgcggcgaagagcataaggggaacgaacccccaaaaccta
gtcgagaagatattgagatcgaagatctaccagaacacctactggaaggagcaatgcttc
ggtctcaccgcagaaaccctagtcgacaaggccatggagctcgaccacgtcggtggaacc
catggcggcaatcgcaagcccactcctttcatgtgcctcgtaatgaagatgctccagatt
caacctgagaaagatatcgttgtcgagttcataaaaaacgaggattataagtatgtgagg
gtacttggggccttctatttacgccttactggtacagactccgacgtttacctatacctc
gagcctctgtacaatgactaccggaaattacggaggaagcaacaggatggacagttttct
ctgactcatgtggacgagttcattgatgaacttctcactagagattattcctgcgacatt
gctttgccgcgaattaagaamagatggaatcttgagtctgttggtgccttggaacccaga
agaagtgtcctagaagatgattttgaggaggaagaagagaaggaagaggatgagatggac
gtagatgctgatgatcatgaaaaggagtatcgtggtaga
>PAFTOL009197
atggccaatcgcacggaccctgcggcgaagagcataagggggacgaacccccaaaaccta
gtcgagaagatattgaggtccaagatctaccagaacacctactggaaggagcaatgcttc
ggtctcaccgccgaaaccctagtggacaaggccatggagctcgaccacgtcggtggaacc
tatggcggcaatcgcaagcccactcctttcatgtgcctcgtaatgaagatgctccagatt
caacctgagaaagatatcgtcgtcgagttcataaaaaacgaggattataagctgct----
------------------------------------------------------------
------------------------------------------------------------
------------------------------------------------------------
-----------------gaacagatggaatcttgagtctgttggtgccttggaacccaga
agaagtgtcctagaagatgattttgaggaggaagaagagaaggaagaggacgagatggat
gtagatgctgatgatcatgaaaaggagtatcgtggtaga
>PAFTOL009199
atggcgaatcgcacggaccctgcggcgaagagcataaggggaacgaacccccaaaaccta
gtcgagaagatattgaggtccaagatctaccagaacacctactggaaggagcaatgcttc
ggtctcaccgccgaaaccctagtcgacaaggccatggagctcgaccacgtcggtggaacc
tatggcggcaatcgcaagcccactcctttcatgtgcctcgtaatgaagatgctccagatt
caacctgagaaagatatcgtcgtcgagttcataaaaaacgaggattataagctgct----
------------------------------------------------------------
------------------------------------------------------------
------------------------------------------------------------
-----------------gaacagatggaatcttgagtctgttggtgccttggaacccaga
agaagtgtcctagaagatgattttgaggaggaagaagagaaggaagaggacgagatggat
gtagatgctgatgatcatgaaaaggagtatcgtggtaga
>PAFTOL009203
atggcgaatcgcacggaccctgcggcgaagagcataaggggaacgaacccccaaaaccta
gtcgagaagatattgagatcgaagatctaccagaacacctactggaaggagcaatgcttc
ggtctcacagcagaaaccctagtcgacaaggccatggagctcgaccacgtcggtggaacc
tatggcggcaatcgcaagcccactcctttcatgtgcctcgtaatgaagatgctccagatt
caacctgagaaagatatcgtcgtcgagttcataaaaaacgaggattataag---------
------------------------------------------------------------
------------------------------------------------------------
------------------------------------------------------------
---------------------agatggaatcttgagtctgttggtgccttggaacccaga
agaagtgtcctagaagatgattttgaggaggaagaagagaaggaagaggatgagatggac
gtagatgctgatgatcatgaaaaggagtatcgtggtaga
>PAFTOL009205
atggcgaatcgcacggaccctgcggcgaagagcataaggggaacgaacccccaaaaccta
gtcgagaagatattgaggtcgaagatctaccagaacacctactggaaggagcaatgcttc
ggtctcaccgccgaaaccctagtcgacaaggccatggagctcgaccacgtcggtggaacc
tatggcggcaatcgcaagcccactcctttcatgtgcctcgtaatgaagatgctccagatt
caacctgagaaagatatcgtcgtcgagttcataaaaaacgaggattataagctgct----
------------------------------------------------------------
------------------------------------------------------------
------------------------------------------------------------
-----------------gaacagatggaatcttgagtctgttggtgccttggaacccaga
agaagtgtcctagaagatgattttgaggaggaagaggagaaggaagaggacgagatggat
gtagatgctgatgatcatgaa------------------
>PAFTOL009207
atggcgaatcgcacggaccctgcggcgaagagcataagggggacgaacccccaaaaccta
gtcgaaaagatattgaggtccaagatctaccagaatacctactggaaggagcaatgcttc
ggtcttactgccgaaaccctagtcgacaaggccatggagctcgaccacgtcgggggaacc
tatggcggcaatcgcaagcccactccttttatgtgcctcgtaatgaagatgctccagatt
caacctgagaaagatatcgttgtcgagttcataaaaaacgaggattataag---------
------------------------------------------------------------
------------------------------------------------------------
------------------------------------------------------------
---------------------agatggaatcttgagtctattggtgccttggaacccaga
agaagtgtcctagaggatgattttgaggaggaagaagagaaggaagaggacgagatggat
gtagatgctaatgatcatgaaaaggagtatcgtggtaga
>PAFTOL009209
atggcgaatcgcacggaccctgcggcgaagagcataaggggaacgaacccccaaaaccta
gtcgagaagatattgaggtcgaagatctaccagaacacctactggaaggagcaatgcttc
ggtctcaccgccgaaaccctagtcgacaaggccatggagctcgaccacgtcggtggaacc
tgtggcggcaatcgcaagcccactcctttcatgtgcctcgtaatgaagatgctccagatt
caacctgagaaagatatcgtcgtcgagttcataaaaaacgaggattataagtatgtgagg
gtacttggggccttctatttacgccttactggtacagactccgacatttacctataccta
gagcctttgtacaatgactaccggaagttacggaggaagcaacaggatggacagttttct
ctgactcatgtggacgagttcattgatgaacttctcactagagattattcctgcgacatt
gctttgccccgaattaagaamagatggaatcttgagtctattggtgccttggaacccaga
agaagtgtcctagaagatgattttgaggaggaagaagagaaggaagaggacgagatggat
gtagatgctgatgatcatgaaaaggaatatcgtggtaga
>PAFTOL009215
atggcgaatcgcacggaccctgcggcgaagagcataaggggaacgaacccccaaaaccta
gtcgagaagatattgaggtccaagatctaccagaacacctactggaaggagcaatgcttc
ggtctcaccgccgaaaccctagtcgacaaggccatggagctcgaccacgtcgggggaacc
catggcggcaatcgcaagcccactcctttcatgtgcctcgtaatgaagatgctccagatt
caacctgagaaagatatcgtcgtcgagttcataaaaaacgaggattataagctgct----
------------------------------------------------------------
------------------------------------------------------------
------------------------------------------------------------
-----------------aaacagatggaatcttgagtctgttggtgccttggaacccaga
agaagtgtcctagaagatgattttgaggaggaagaagagaaggaagaggacgagatggat
atagatgctgatgatcatgaaaaggagtatcgtggtaga
>PAFTOL009217
atggcgaatcgcacggaccctgcggcgaagagcataaggggaacgaacccccaaaaccta
gtcgagaagatattgaggtccaagatctaccagaacacctactggaaggagcaatgcttc
ggtctcaccgccgaaaccctagtcgacaaggccatggagctcgaccacgtcggtggaacc
catggcggcaatcgcaagcccactcctttcatgtgcctcgtaatgaagatgctccagatt
caacctgagaaagatatcgtcgtcgagttcataaaaaacgaggattataagctgct----
------------------------------------------------------------
------------------------------------------------------------
------------------------------------------------------------
-----------------aaacagatggaatcttgagtctgttggtgccttggaacccaga
agaagtgtcctagaagatgattttgaggaggaagaagagaaggaagaggacgaaatggat
gtagatgctgatgatcatgaaaaggwgtatcgtggtaga
>PAFTOL009219
atggcgaatcgcacggaccctgcggcgaagagcataaggggaacgaacccccaaaaccta
gtcgagaagatattgaggtccaagatctaccagaacacctactggaaggagcaatgcttc
ggtctcaccgccgaaaccctagtcgacaaggccatggagctcgaccacgtcggtggaacc
catggcggcaatcgcaagcccactcctttcatgtgcctcgtaatgaagatgctccagatt
caacctgagaaagatatcgtcgtcgagttcataaaaaacgaggattataasctgct----
------------------------------------------------------------
------------------------------------------------------------
------------------------------------------------------------
-----------------aaacagatggaatcttgagtctgttggtgccttggaacccaga
agaagtgtcctagaagatgattttgaggaggaagaagagaaggaagaggacgagatggat
gtagatgctgatgatcatgaaaaggagtatcgtggtaga
>PAFTOL009221
atggcgaatcgcacggaccctgcggcgaagagcataaggggaacgaacccccaaaaccta
gtcgagaagatattgaggtccaagatctaccagaacacctactggaaggagcaatgcttc
ggtctcaccgccgaaaccctagtcgacaaggccatggagctcgaccacgtcggtggaacc
tatggcggcaatcgcaagcccactcctttcatgtgcctcgtaatgaagatgctccagatt
caacctgagaaagatatcgtcgtcgagttcataaaaaacgaggattataagtatgtgagg
gtactgggggccttctatttacgccttactggtacagactccgatgtttacctataccta
gagcctttgtacaatgactaccggaagttacggaggaagcaacaggatggacgyctgct-
------------------------------------------------------------
-----------------gaacagatggaatcttgagtctgttggttccttggaacccaga
agaagtgtcctagaagatgattttgaggaggaagaagagaaggaagaggatgagatggat
gtagatgctgatgaccatgaaaaggagtatcgtggtaga
>PAFTOL009223
atggcgaatcgcacggaccctgcggcgaagagcataaggggaacgaacccccaaaaccta
gtcgagaagatattgaggtccaagatctaccagaacacctactggaaggagcaatgcttc
ggtctcaccgccgaaaccctagtcgacaaggccatggagctcgaccacgtcggtggaacc
yatggcggcaatcgcaakcccactcctttcatgtgcctcgtaatgaagatgctccagatt
caacctgagaaagatatygtcgtcgagttcataaaaaacgaggattataagctgct----
------------------------------------------------------------
------------------------------------------------------------
------------------------------------------------------------
-----------------gaacagatggaatcttgagtctgttggtgccttggaacccaga
agaagtgtcctagaagatgattttgaggaggaagaagagaaggaagaggacgagatggat
gtagatgctgatgatcatgaaaaggagtatcgtggtaga
>PAFTOL009225
atggcgaatcgcacggaccctgcggcgaagagcataaggggaacgaacccccaaaacctm
gtcgagaagatattgaggtccaagatctaccagaacacctactggaaggagcaatgcttc
ggtctcaccgccgaaaccctagtcgacaaggccatggagctcgaccaygtcggtggaacc
tatggcggcaatcgcaagcccactcctttcatgtgcctcgtaatgaagatgctccagatt
caacctgagaaagatatcgtcgtcgagttcataaaaaacgaggattataagctgct----
------------------------------------------------------------
------------------------------------------------------------
------------------------------------------------------------
-----------------gaacagatggaatcttgagtctgttggtgccttggaacccaga
agaagtgtcctagaagatgattttgaggaggaagaagagaaggaagaggacgagatggat
gtagatgctgatgatcatgaaaag---------------
>PAFTOL009227
atggcgaatcgcacggatcctgcggcgaagagcataaggggaacgaacccccaaaaccta
gtcgagaagatattgagatcgaagatctaccagaacacctactggaaggagcagtgcttc
ggtctcaccgcagaaaccctagtcgacaaggccatggagctcgaccacgtcggtggaacc
catggcggcaatcgcaagcccactcctttcatgtgcctcgtaatgaagatgctccagatt
caacctgagaaagatatcgtcgtcgagttcataaaaaacgaggattataagctgct----
------------------------------------------------------------
------------------------------------------------------------
------------------------------------------------------------
-----------------gaacagatggaatcttgagtctgttggtgccttggaacccaga
agaagtgtcctagaagatgattttgaggaggaagaagagaaggaagaggacgagatggat
gtagatgctgatgatcatgaaaaggagtatcgtggtaga
>PAFTOL009229
atggcgaatcgcacggaccctgcggcgaaaagcataaggggaacgaacccccaaaaccta
gtcgagaagatattaaggtcgaagatctaccagaacacctactggaaggagcaatgcttc
ggtcttaccgccgaaaccctagtcgacaaggccatggagctcgaccacgtcggtggaacc
tatggcggcaatcgcaagcccactccattcatgtgcctcgtaatgaagatgctccagatt
caacctgagaaagatatcgttgtcgagttcataaaaaacgaggattataagctgct----
------------------------------------------------------------
------------------------------------------------------------
------------------------------------------------------------
-----------------gaacagatggaatcttgagtctattggtgccttggaacccaga
agaagtgtcctagaagatgattttgaggaggaagaagagaaggaagaggacgag------
---------------------------------------
>PAFTOL009231
atggcgaatcgcacggaccctgcggcgaagagcataaggggaacgaacccgcaaaaccta
gtcgagaagatattaaggtcgaagatctaccagaacacctattggaaggagcaatgcttc
ggtctcaccgccgaaaccctagtcgacaaggccatggagctcgaccacgtcggtggaacc
tatggcggcaatcgcaagcccactcctttcatgtgcctcgtaatgaagatgctccagatt
caacctgagaaagatatcgtcgtcgagttcataaaaaacgaggattataagctgct----
------------------------------------------------------------
------------------------------------------------------------
------------------------------------------------------------
-----------------gaacagatggaatcttgagtctattggtgccttggaacccaga
agaagtgtcctagaagatgayttygaggaggaagaagagaaggaagaggacgagatggat
gtagatgccgatgatcatgaaaaggagtatcgtggtaga
>PAFTOL009233
atggcgaatcgcacggaccctgcggcgaagagcatamggggaacgaacccccaaaaccta
gtcgagaagatattgaggtccaagatctaccagaacacctactggaaggagcaatgcttc
ggtctcacggccgaaaccctsgtcgacaaggccatggagctggaccacgtcggtggaacc
tatggcggcaatcgcaagcccactcctttcatgtgcctcgtaatgaagatgctccagatt
caacctgagaaagatatcgtcgtcgagttcataaaaaacgaggattataagctgct----
------------------------------------------------------------
------------------------------------------------------------
------------------------------------------------------------
-----------------gaacagatggaatcttgagtctgttggttccttggaacccaga
agaagtgtcctagaagatgactttgaggaggaagaagagaaggaagaggatgagatggat
gtagatgctgatgatcatgaaaaggagtatcgtggtaga
>PAFTOL009235
atggcgaatcgcacggaccccgcggcgaagagcataagggggacgaacccccaaaaccta
gtcgaaaagatattgaggtccaagatctaccagaatacctactggaaggagcaatgcttc
ggtcttactgccgaaaccctagtcgacaaggccatggagctcgaccacgtcgggggaacc
catggcggcaatcgcaagcccactccttttatgtgcctcgtaatgaagatgctccagatt
caacctgagaaagatatcgttgtcgagttcataaaaaacgaggattataag---------
------------------------------------------------------------
------------aatgactaccggaagttacggaggaagacacaggatggacagttttct
ctgacgcatgttgatgagttcatcgatgaacttctcactagagactattcctgcgacatt
gctttgccccgaatcaagaaaagatggaatcttgagtctattggtgccttggaacccaga
agaagtgtcctggaggatgattttgaggaggaagaagagaaggaagaggacgagatggat
gtagatgctgatgatcatgaaaaggagtatcgtggtaga
>PAFTOL009237
atggcgaatcgcacggaccccgcggcgaagagcataagggggacgaacccccaaaaccta
gtcgaaaagatattgaggtccaagatctaccagaatacttactggaaggagcaatgcttc
ggtcttactgcggaaaccctagtcgacaaggccatggagctcgaccacgtcgggggaacc
catggcggcaatcgcaagcccactccttttatgtgcctcgtaatgaagatgctccagatt
caacctgagaaagatatcgttgtcgagttcataaaaaacgaggattataag---------
------------------------------------------------------------
------------------------------------------------------------
------------------------------------------------------------
---------------------agatggaatcttgagtctattggtgccttggaacccaga
agaagtgtcctggaggatgattttgaggaggaagaagagaaggaagaggacgagatggat
gtagatgctgatgatcatgaaaaggagtatcgtggcaga
>PAFTOL009239
atggcaaatcgcacggaccctgcggcgaagagcataaggggaacgaacccccaaaaccta
gtcgagaagatattgaggtcaaagatctaccagaacacttactggaaggagcaatgcttc
ggtctcaccgccgaaaccctagtcgacaaggccatggagctcgaccacgtcggtggaacc
catggcggcaatcgcaagcccactcctttcatgtgcctcgtaatgaagatgctccagatt
caacctgagaaagatatcgtcgtcgagttcataaaaaacgaggattataasctgct----
------------------------------------------------------------
------------------------------------------------------------
------------------------------------------------------------
-----------------gaacagatggaatcttgagtctattggtgccttggaactcaga
agaagtgtcctagaagatgattttgaggaggaagaagagaaggaagaggaagagatggat
gtagatgctgatgatcatgaaaaggagtatcgtggtaga
>PAFTOL009241
atggcgaatcgcacggaccctgcggcgaagagcataaggggaacgaacccccaaaaccta
gtcgagaagatattgaggtccaagatctaccagaacacctactggaaggagcaatgcttc
ggtctcaccgccgaaaccctagtcgacaaggccatggagctcgaccacgtcggtggaacc
catggcggcaatcgcaagcccactcctttcatgtgcctcgtaatgaagatgctccagatt
caacctgagaaagatatcgtcgtcgagttcataaaaaacgaggattataagctgct----
------------------------------------------------------------
------------------------------------------------------------
------------------------------------------------------------
-----------------raacagatggaatcttgagtctgttggtgccttggaacccaga
agaagtgtcctagaagatgattttgaggaggaagaagagaaggaagaggacgagatggat
gtagatgctgatgatcatgaaaaggagtatcgtggtaga
>PAFTOL009243
atggcgaatcgcacggaccctgcggcgaagagcataaggggaacgaacccccaaaaccta
gtcgagaagatattgaggtcgaagatctaccagaacacctactggaaggagcaatgcttc
ggtctcactgccgaaaccctagtcgacaaggccatggagctcgaccacgtcggtggaacc
tatgggggcaatcgcaagcccactcctttcatgtgcctcgtaatgaagatgctacagatt
caacctgagaaagatatcgtcgtcgagttcataaaaaacgaggattataagctgct----
------------------------------------------------------------
------------------------------------------------------------
------------------------------------------------------------
-----------------gaacagatggaatcttgagtctgttggtgccttggaacagaga
agaagtgtcctagaagatgattttgaggaggaagaagagaaggaagaggacgagatggat
gtagatgctgatgatcatgaaaaggagtatcgtggtaga
>PAFTOL009245
atggcgaatcgcacggaccctgcggcgaagagcataagggggacgaacccccaaaaccta
gtcgagaagatattgaggtcgaagatctaccagaacacctactggaaggagcaatgcttc
ggtctcaccgccgaaaccctagtcgacaaggccatggagctcgaccacgtcggtggaacc
tatggcggcaatcgcaagcccactcctttcatgtgcctcgtaatgaagatgctccagatt
caacctgagaaagatattgtcgtcgagttcataaaaaacgaggattataagtatgtcagg
gtacttggggccttctatttacgccttactggtacagactccgatgtttacctctaccta
gagcctttgtacaatgactaccggaagttacggaggaagcaacaggatggacagttttct
ctgactcatgtggatgagttcattgatgagcttctcactagagattattcctgcgacatt
gctttgccccgaattaagaamagatggaatcttgagtctactggtgccttggaacccaga
agaagtgtcctagaagatgattttgaggaggaagaagagaaggaagaggacgagatggat
gtagatgctgatgatcatgaaaaggaatatcgtggtaga
>PAFTOL009249
atggcgaatcgcacggaccctgcggcgaagagcataaggggaacgaacccccaaaaccta
gtcgagaagatattgaggtcgaagatctaccagcacacctactggaaggagcaatgcttc
ggtctcaccgccgaaaccctagtcgacaaggccatggagctcgaccacgtcggtggaacc
tatggcggcaatcgcaagcccactcctttcatgtgcctcgtaatgaagatgctccagatt
caacctgagaaagatatcgtcgtcgagttcataaaaaacgaggattataagctgct----
------------------------------------------------------------
------------------------------------------------------------
------------------------------------------------------------
-----------------gaacagatggaatcttgagtctattggtgccttggaacccaga
agaagtgtcctagaagatgattttgaggaggaagaagagaaggaagaggacgagatggat
gtagatgctgatgatcatgaaaaggaatatcgtggtaga
>PAFTOL009251
atggcgaatcgcacggaccctgcggcgaagagcataagggggacgaacccccaaaaccta
gtcgagaagatattgaggtcgaagatctaccagaacacctactggaaggagcaatgcttc
ggtctcaccgccgaaaccctagtcgacaaggccatggagctcgaccacgtcggtggaacc
tatggcggcaatcgcaagcccactcctttcatgtgcctcgtaatgaagatgctccagatt
caacctgagaaagatatcgtcgtcgagttcataaaaaacgaggattataagctgct----
------------------------------------------------------------
------------------------------------------------------------
------------------------------------------------------------
-----------------gaacagatggaatcttgagtctattggtgccttggaacccaga
agaagtgtcctwgaagatgattttgaggaggaagaagagaaggaagaggacgagatggat
gtagatgctgatgatcatgaa------------------
>PAFTOL009253
atggcgaatcggacggaccccgcggcgaagagcataagggggacgaacccccaaaacctg
gtcgaaaagatattgaggtccaagatctaccagaatacctactggaaggagcaatgcttc
ggtcttactgccgaaaccctagtcgacaaggccatggagctcgaccacgtcgggggaacc
catggcggcaatcgcaagcccactccttttatgtgcctcgtaatgaagatgctccagatt
caacctgagaaagacatcgttgtcgagttcataaaaaacgaggattataag---------
------------------------------------------------------------
------------------------------------------------------------
------------------------------------------------------------
---------------------agatggaatcttgagtctattggtgccttggaacccaga
agaagtgtccttgaggatgattttgaggaggaagaagagaaggaagaggacgagatggat
gtagatgctgatgatcatgaaaaggagtatcgtggtaga
>PAFTOL009255
atggcaaaccggacggaccctgcggccaagagcgtaaggggaacgaacccccaaaaccta
gtcgagaagatattgaggtcgaagatctaccagaacacctactggaaggagcaatgcttc
ggtctcaccgccgaaaccctagtcgacaaggccatggagctcgaccacgttggtggaacc
tatggcggcaatcgcaagcccactcctttcatgtgcctcgtaatgaagatgcttcagatt
caacctgagaaagatatcgtcgtcgagttcataaaaaacgaggattataasctgct----
------------------------------------------------------------
------------------------------------------------------------
------------------------------------------------------------
-----------------gaacagatggaatcttgagtctattggtgccttggaactcaga
agaagtgtcctagaagatgattttgaggaggaagaagagaaggaagaggatgagatggat
gtagatgctgatgatcatgaaaaggagtatcgtggtaga
>PAFTOL009257
atggcaaaccggacggaccctgcggccaagagcataaggggaacgaacccccaaaaccta
gtcgagaagatattgaggtcgaagatctaccagaacacctactggaaggagcaatgcttc
ggtctcaccgccgaaaccctagtcgacaaggccatggagctcgaccacgttggtggaacc
tatggcggcaatcgcaagcccactcctttcatgtgcctcgtaatgaagatgcttcagatt
caacctgagaaagatatcgtcgtcgagttcataaaaaacgaggattataagctgct----
------------------------------------------------------------
------------------------------------------------------------
------------------------------------------------------------
-----------------gaacagatggaatcttgagtctattggtgccttggaactcaga
agaagtgtcctagaagatgattttgaggaggaagaagagaaggaagaggacgagatggat
gtagatgctgatgatcatgaaaag---------------
>PAFTOL009259
atggcaaatcgcacggaccctgcggcgaagagcataaggggaacgaacccccaaaaccta
gtcgagaagatattgaggtccaagatctaccagaacacttactggaaggagcaatgcttc
ggtctcaccgccgaaaccctagtcgacaaggccatggagctcgaccacgtcggtggaacc
tatggcggcaatcgcaagcccactcctttcatgtgcctcgtaatgaagatgctccagatt
caacctgagaaagatatcgtcgtcgagttcataaaaaacgaggattataasctgct----
------------------------------------------------------------
------------------------------------------------------------
------------------------------------------------------------
-----------------gaacagatggaatcttgagtctattggtgccttggaactcaga
agaagtgtcctagaagatgattttgaggaggaagaagagaaggaagaggacgagatggat
gtagatgctgatgatcatgaaaaggagtatcgtggtaga
>PAFTOL009261
atggcgaatcgcacggaccctgcggcgaagagcataaggggaacgaacccccaaaaccta
gtcgagaagatattaaggtcgaagatctaccagaacacctactggaaggagcaatgcttc
ggtctcaccgccgaaaccctagtcgacaaggccatggagctcgaccacgtcggtggaacc
tatggcggcaatcgcaagcccactcctttcatgtgcctcgtaatgaaaatgctccagatt
caacctgagaaagatatcgtcgtcgagttcataaaaaacgaggattataagctgct----
------------------------------------------------------------
------------------------------------------------------------
------------------------------------------------------------
-----------------gaacagatggaatcttgagtctattggtgccttggaacccaga
mggagtgtcttagaagatgattttgaggaggaagaagagaaggaagaggacgagatggat
gtagatgctgatgatcatgaaaag---------------
>PAFTOL009263
atggcgaatcgcacggaccctgcggcgaagagcataaggggaacgaacccccaaaaccta
gtcgagaagatattgaggtcgaagatctaccagaacacctactggaaggagcaatgcttc
ggtctcaccgccgaaaccctagtcgacaaggccatggagctcgaccacgtcggtggaacc
tatggcggcaatcgcaagcccactcctttcatgtgcctcgtaatgaagatgctccagatt
caacctgagaaagatatcgtcgtcgagttcataaaaaacgaggattataagctgct----
------------------------------------------------------------
------------------------------------------------------------
------------------------------------------------------------
-----------------gaacagatggaatcttgagtctattggtgccttggaacccaga
agaagtgtcctagaagatgattttgaggaggaagaagagaaggaagaggacgagatggat
gtagatgctgatgatcatgaaaaggaatatcgtggtaga
>PAFTOL009265
atggcgaatcgcacggaccctgcggcgaagagcataaggggaacgaatccccaaaaccta
gtcgagaagatattgaggtccaagatctaccagaacacctactggaaggagcaatgcttc
ggtctcaccgccgaaaccctagtcgacaaggccatggagctcgaccacgtcggtggaacc
catggcggcaatcgcaagcctactcctttcatgtgcctcgtaatgaagatgctccagatt
caacctgagaaagatatcgtcgtcgagttcataaaaaacgaggattataagttgct----
------------------------------------------------------------
------------------------------------------------------------
------------------------------------------------------------
-----------------gaacagatggaatcttgagtcyattggtgccttggaacccaga
agaagtgtcctagaagatgattttgaggaggaagaagagaaggaagaggacgagatggat
gtagatgctgatgatcatgaaaaggaatatcgtggtaga
>PAFTOL009267
atggcgaatcgcacggaccctgcggcgaagagcataagggggacgaacccccaaaaccta
gtcgaaaagatattgaggtccaagatctaccagaatacctactggaaggagcaatgcttc
ggtcttactgccgaaaccctagtcgacaaggccatggagctcgaccacgtcgggggaacc
tatggcggcaatcgcaagcccactccttttatgtgcctcgtaatgaagatgctacagatt
caacctgagaaagatatcgttgtcgagttcataaaaaacgaggattataagtatgtgagg
gtacttggggccttctatttacgccttactggtacagactccgacgtttacctatacctg
gagcctttgtataatgactaccggaagttaaggaggaagacacaggatggac--------
------------------------------------------------------------
-------------------gtagatggaatcttgagtctattggtgccttggaacccaga
agaagtgtcctagaggatgattttgaggaggaagaagagaaggaagaggacgagatggat
gtagatgctgatgatcatgaaaaggagtatcgtggtaga
>PAFTOL009269
atggcgaatcgcacggaccctgcggcgaagagcataagggggacgaacccccaaaaccta
gtcgaaaagatattgaggtccaagatctaccagaatacgtactggaaggagcaatgcttc
ggtcttactgccgaaaccctagtcgacaaggccatggagctcgaccacgttgggggaacc
tatggcggcaatcgcaagcccactccttttatgtgcctcgtaatgaagatgctacagatt
caacctgagaaagatatcgttgtcgagttcataaaaaacgaggattataag---------
------------------------------------------------------------
------------------------------------------------------------
------------------------------------------------------------
---------------------agatggaatcttgagtctattggtgccttggaacccaga
agaagtgtcctagaggatgattttgaggaggaagaagagaaggaagaggacgaaatggat
gtagatgctgatgatcatgaaaaggagtatcgtggtaga
>PAFTOL009271
atggcgaatcgcacggaccctgcggcaaagagcataagggggacgaacccccaaaaccta
gtcgagaagatattaaggtcgaagatctaccagaacacctactggaaggagcaatgcttc
ggtctcaccgccgaaaccctagtcgacaaggccatggagctcgaccacgtcggtggaacc
tatggcggcaatcgcaagcccacacctttcatgtgcctcgtgatgaagatgctccagatt
caacctgagaaagatatcgtcgtcgagttcataaaaaacgaagattataagctgct----
------------------------------------------------------------
------------------------------------------------------------
------------------------------------------------------------
-----------------gaacagatggaatcttgagtctattggtgccttggaacccaga
agaagtgtcctagaagatgattttgaggaggaagaagagaaggaagaggatgagatggat
gtagatgctgatgatcatgaaaaggagtatcgtggtaga
>PAFTOL009279
atggcgaatcgcacggaccctgcggcgaagagcataaggggaacgaacccccaaaaccta
gtcgagaagatattgaggtccaagatctaccagaacacctactggaaggagcaatgcttc
ggtctcaccgccgaaaccctagtcgacaaggccatggagctcgaccacgtcggtggaacc
catggcggcaatcgcaagcccactcctttcatgtgcctcgtaatgaagatgctccagatt
caacctgagaaagatatcgtcgtcgagttcataaaaaacgaggattataaga--------
----------------------------------------------------tattcctc
gagcctctgtacaatgactaccggaaattacggaggaagcaacaggatggacagttttct
ctgactcatgtggacgagttcattgatgaacttctcactagagattattcctgtgacatt
gctttgccgcgaattaagaamagatggaatcttgagtctgttggtgccttggaacccaga
agaagtgtcctagaagatgattttgaggaggaagaagagaaggaagaggacgagatggat
gtagatgctgatgatcatgaaaaggagtatcgtggtaga
>PAFTOL009281
atggcgaatcgcacggaccctgcggcgaagagcataaggggaacgaacccscaaaaccta
gtcgagaagatattgaggtccaagatctaccagaacacctactggaaggagcaatgctty
ggtctcaccgccgaaaccctagtcgacaaggccatggagctcgaccacgtcggtggaacc
catggtggcaatcgcaagcccactcctttcatgtgcctcgtgatgaagatgctccagatt
caacctgagaaagatatcgtcgtcgagttcataaaaaacgaggattataagctgct----
------------------------------------------------------------
------------------------------------------------------------
------------------------------------------------------------
-----------------gaacagatggaatcttgagtctattggtgccttggaacctaga
agaagtgtcctagaagatgattttgaggaggaagaagagaaggaagaggatgagatggat
gtagatgctgatgatcatgaaaaggagtatcgtggtaga
>PAFTOL009283
atggcgaatcgcacggaccctgcggcgaagagcataaggggaacgaacccccaaaaccta
gtcgagaagatattgaggtccaagatctaccagaacacctactggaaggagcaatgcttc
ggtctcaccgccgaaaccctagtcgacaaggccatggagctcgaccacgtcggtggaacc
tatggcggcaatcgcaagcccactcctttcatgtgcctcgtaatgaagatgctccagatt
caacctgagaaagatatcgtcgtcgagttcataaaaaacgaggattataagctgct----
------------------------------------------------------------
------------------------------------------------------------
------------------------------------------------------------
-----------------gaacagatggaatcttgagtctgttggtgccttggaacccaga
agaagtgtcctagaagatgattttgaggaggaagaagagaaggaagaggacgagatggat
gtagatgctgatgatcatgaaaaggagtatcgtggtaga
>PAFTOL009285
atggcgaatcgcacggaccctgcggcgaagagcataagggggacgaacccccaaaaccta
gtcgaaaagatattgaggtccaagatctaccagaatacctactggaaggagcaatgcttc
ggtcttactgccgaaaccctagtcgacaaggccatggagctcgaccacgtcgggggaacc
tgtggcggcaatcgcaagcccactccttttatgtgcctcgtaatgaagatgctccagatt
caacctgagaaagatatcgttgtcgagttcataaaaaacgaggattataag---------
------------------------------------------------------------
------------------------------------------------------------
------------------------------------------------------------
---------------------agatggaatcttgagtctattggtgccttggaacccaga
agaagtgtcctcgaggatgattttgaggaggaagaagagaaggaagaggacgagatggat
gtagatgctaatgatcatgaaaaggagtatcgtggtaga
>PAFTOL009287
atggcgaatcgcacggaccctgcggcgaagagcataaggggaacgaacccccaaaaccta
gtcgagaagatattgagatcgaagatctaccagaacacctactggaaggagcaatgctty
ggtctcaccgcagaaaccctrgtygacaaggccatggagctcgaccacgtcggtggaacc
tatggcggcaatcgcaagcccackcctttcatgtgcctcgtaatgaagatgctccagatt
caacctgagaaagatatcgtcgtcgagttcatwaaaaacgaggattataagtawgtgagg
gtacttggggccttctatctacgccttactggtacagactccgacgtttacctatacctc
gagcctctgtacaatgactaccggaaattacggaggaagcaacaggatggacagttttct
ctgactcatgtggatgagttcattgatgaacttctcactagagactattcctgcgacatt
gctttgccgcgaattaagaamagatggaatcttgagtctgttggtkccttggaacccaga
agaagtgtcctagaagatgattttgaggaggaagaagagaaggaagaggacgagatggay
gtagatgctgatgatcatgaaaaggagtatcgtggtaga
>PAFTOL009289
atggcgaatcgcacggaccctgcggcgaagagcataaggggaacgaacccccaaaaccta
gtcgagaagatattgaggtcgaagatctaccagaacacctactggaaggagcaatgcttc
gggctcaccgccgaaaccctagtcgacaaggccatggagctcgaccacgtcggtggaacc
tgcggcggcaatcgcaagcctactcctttcatgtgcctcgtaatgaagatgctccagatt
caacctgagaaagatatcgtcgtcgaattcataaaaaacgaggattataagctgct----
------------------------------------------------------------
------------------------------------------------------------
------------------------------------------------------------
-----------------gaacagatggaatcttgagtctattggtgccttggaacccaga
agaagtgtcctagaagatgattttgaggaggaagaagagaaggaagaggacgagatggat
gtagatgctgatgatcatgaaaag---------------
>PAFTOL009291
atggcgaatcgcacggaccctgcggcgaagagcataaggggaacgaacccccaaaaccta
gtcgagaagatattgagrtcgaagatctaccagaacacctactggaaggagcaatgcttc
ggtctcaccgcagaaaccctagtcgacaaggccatggagctcgaccacgtcggtggaacc
tatggcggcaatcgcaagcccacgcctttcatgtgcctcgtaatgaagatgctccagatt
caacctgagaaagatatcgtcgtcgagttcataaaaaacgaggattataagtawgtgagg
gtacttggggccttctatttacgccttactggtacagactccgacgtttacctatacctc
gagcctctgtacaatgactaccggaaattacggaggaagcaacaggatggacagttttct
ctgactcatgtggacgagttcattgatgaacttctcactagagattattcctgcgacatt
gctttgccgcgaattaagaamagatggaatcttgagtctgttggtgccttggaacccaga
agaagtgtcctagaagatgattttgaggaggaagaagagaaggaagaggatgagatggac
gtagatgctgatgatcatgaaaaggagtatcgtggtaga
>PAFTOL009293
atggcgaatcgcacggacccygcggcgaagagyataaggggaacgaacccccaaaaccta
gtcgagaagatattgaggtccaagatctaccagaacacctactggaaggagcaatgcttc
ggtctcaccgccgaaaccctagtcgacaaggccatggagctcgaccacgtcggtggaacc
tatggcggcaatcgcaagcccactcctttcatgtgcctcgtaatgaagatgctccagatt
caacctgagaaagatatcgtcgtcgagttcataaaaaacgaggattataagctgct----
------------------------------------------------------------
------------------------------------------------------------
------------------------------------------------------------
-----------------raacagatggaatcttgagtctgttggtgccttggaacccaga
agaagtgtcctagaagatgattttgaggaggaagaagagaaggaagaggacgagatggat
gtagatgctgatgatcatgaaaaggagtatcgtggtaga
>PAFTOL009295
atggcgaatcgcacggaccctgyggcgaagagcataaggggaacgaacccccaaaaccta
gtcgagaagatattgaggtccaagatctaccagaacacctactggaaggagcaatgcttc
ggtctcaccgccgaaaccctagtcgacaaggccatggagctcgaccacgtcggtggaacc
tatggcggcaatcgcaagcccactcctttcatgtgcctcgtaatgaagatgctccagatt
caacctgagaaagatatcgtcgtcgagttcataaaaaacgaggattataagctgct----
------------------------------------------------------------
------------------------------------------------------------
------------------------------------------------------------
-----------------aaacagatggaatcttgagtctgttggtgccttggaacccaga
agaagtgtcctagaagatgattttgaggaggaagaagagaaggaagaggacgagatggat
gtagatgctgatgatcatgaaaaggagtatcgtggtaga
>PAFTOL009297
atggcaaatcgcacggaccctgcggcgaagagcataaggggaacgaacccccaaaaccta
gtcgagaagatattgaggtcaaagatctaccagaacacctactggaaggagcaatgcttc
ggtctcaccgccgaaaccctagtcgacaaggccatggagctcgaccacgtcggtggaacc
tatggcggcaatcgcaagcccactcctttcatgtgcctcgtaatgaagatgctccagatt
caacctgagaaggatatcgtcgtcgagttcataaaaaacgaggattataagctgct----
------------------------------------------------------------
------------------------------------------------------------
------------------------------------------------------------
-----------------gaacagatggaatcttgagtctattggtgccttggaactcaga
agaagtgtcctagaagatgattttgaggaggaagaagagaaggaagaggacgagatggat
gtagatgctgatgatcatgaaaaggagtatcgtggtaga
>PAFTOL009299
atggcgaatcgcacggaccctgcggcgaagagcataaggggaacgaacccccaaaaccta
gtcgagaagatattgaggtcgaagatctaccagaacacctactggaaggagcaatgcttc
ggtcttaccgccgaaaccctagtcgacaaggccatggagctcgaccacgtcggtggaacc
tatggcggcaatcgcaagcccactcctttcatgtgcctcgtaatgaagatgctccagatt
caacctgagaaagatatcgtcgtcgagttcataaaaaacgaggattataagtatgtgagg
gtacttggggccttctatttacgccttactggtacagactccgatgtttacctataccta
gagcctttgtacaatgactaccggaagttacggaggaagcaacaggatggacagttttct
ctgactcatgtggatgagttcattgatgagcttctcactagagattattcctgcgacatt
gctttgccccgaattaagaamagatggaatcttgagtctattggtgccttggaacccaga
agaagtgtcctagaagatgattttgaggaggaagaagagaaggaagaggacgagatggat
gtagatgctgatgatcatgaaaaggaatatcgtggtaga
>PAFTOL009301
atggcgaatcgyacggaccctgcggcgaagagcataaggggaacgaacccccaaaaccta
gtcgagaagatattgaggtcgaagatctaccagaacacctactggaaggagcaatgcttc
ggtctcaccgccgaaaccctagtcgacaaggccatggagctcgaccacgtcggtggaacc
tatggcggcaatcgcaagcccactcckttcatgtgcctcgtaatgaagatgctccagatt
caacctgagaaagatatcgtcgtcgagttcataaaaaacgaggattataagctgct----
------------------------------------------------------------
------------------------------------------------------------
------------------------------------------------------------
-----------------gaacagatggaatcttgagtctgttggtgccttggaacccaga
agaagtgtcctagaagatgattttgaggaggaagaagagaaggaagaggacgagatggat
gtagatgctgatgatcatgaa------------------
>PAFTOL009303
---------cgcacggaccctgcggcgaagagcataaggggaacgaacccccaaaaccta
gtcgagaagatattgaggtcgaagatctaccagaacacctactggaaggagcaatgcttc
ggtctcaccgccgaaaccctagtcgacaaggccatggagctcgaccacgtcggtggaacc
tatggcggcaatcgcaagcccactcctttcatgtgcctcataatgaagatgctccagatt
caacctgagaaagatattgtcgtcgagttcataaaaaacgaggattataagctgct----
------------------------------------------------------------
------------------------------------------------------------
------------------------------------------------------------
-----------------gaacagatggaatcttgagtctgttggtgccttggaacccaga
agaagtgtcctagaagatgattttgaggaggaagaagagaaggaagaggacgagatggat
gtagatgctgatgatcatgaa------------------
>PAFTOL009311
atggcgaatcgtacagacccggcggcgaagagcataagggggacgaaccctcaaaacctg
gtggagaagatactgaggtcgaagatctatcagaacacctactggaaggaacaatgcttc
ggtctcaccgccgaaaccctcgtcgacaaggccatggagctcgaccacgtcggcggcact
tttggcggcaaccgcaaacccactcctttcatgtgcctcgttatgaagatgctccagatt
caacctgagaaagacatcgtcgtcgagttcataaaaaacgaggattataagtatgtgagg
gtacttggagccttctatttacgccttactggaactgattccgatgtttatctataccta
gagcctctgtacaatgactaccggaagttgcggagaaagaaccaggatggacagttttcg
ctgactcatgtggacgagttcattgatgaacttctcaccagagactattcatgtgatatt
gctttgccccgaattaagaaaagatggaatcttgagtcgattggtgccttggaacagagg
agaagtgtcctagaagatgattttgaggaggaagaagagaaggaagaggatgagatggat
gtagatgctgatgatcatgaaaag---------------
>PAFTOL009315
atggcgaatcgtacggaccccgcggcgaaaagcataaggggcacgaacccgcaaaaccta
gttgagaagatattgaggtccaagatctatcagaatacctactggaaggagcaatgcttc
ggtctcaccgccgaaactctcgtcgacaaggccatggagctcgaccatgtcggtggaact
tttggcggcaatcgtaagcccactcctttcatgtgcctcgtcatgaagatgcttcagatt
caacctgagaaagatatcgtcgtcgagttcataaaaaatgaggattataagg--------
------------------------------------------------------------
----------------------------------------------------agttttcg
ctgactcatgtggacgagttcatcgatgaacttcttaccaaagactattcttgtgacatt
gctttaccccgaattaagaaaagg------------------------------------
------------------------------------------------------------
---------------------------------------
>PAFTOL009319
atggcgaatcgtacggacccggcggcgaagagcataagggggacgaacccgcaaaaccta
gttgagaaaatattgaggtccaagatctaccagaatacctactggaaggagcaatgcttc
ggtctcaccgccgaaacccttgtcgacaaggccatggagctcgatcatgttggtggaact
tatggcggcaatcgcaagccaactccattcatgtgcctcgtcatgaagatgcttcagatt
caacctgagaaagatatcgtcgtcgagttcataaaaaatgaggattacaagctgct----
------------------------------------------------------------
------------------------------------------------------------
------------------------------------------------------------
-----------------gaacagatggaatcttgagtctattggtgccttggaaccaaga
agaagtgtcttagaagatgattttgaggaggaagaagagaaggaagaggatgagatggat
gtagatgctgatgatcatgaaaag---------------
>PAFTOL009321
atggcgaatcgtacggacccggcggcgaagagcataagggggacgaacccgcaaaaccta
gttgagaagatattgaggtccaagatctaccagaatacctactggaaggagcagtgcttc
ggtctcaccgccgaaaccctcgtcgacaaggccatggagctcgaccacgtcggcggaact
catggcggcaatcgcaagcctactcctttcatgtgccttgttatgaagatgctccagatt
caacctgagaaagatatcgtcgtcgagtttataaaaaatgaggattataagtaagtgatg
agcaaagttgccttctatctacgccttactggcacagacagtgacgtttacctatactta
gagcctctgtacaatgattaccggaagttacggaggaagaaccaggatggacagttttca
ctgacccatgtggacgagttcatcgatgaacttctaactaaagactattcctgcgacatc
gctttaccccgaattaagaamagatggaatcttgagtctattggtgccttggaaccacgg
agaagtgtcctagaagatgattttgaggaggaagaagagaaggaagaggatgagatggat
gtagatgctgatgatcatgaaaag---------------
>PAFTOL013501
atggcgaatcgcacggaccctgcggcraagagcataaggggaacgaacccccaaaaccta
gtcgagaagatattgagatcgaagatctatcagaacacctactggaaggagcaatgcttc
ggtctcaccgcagaaaccctagtcgacaaggccatggagctcgaccacgtcggtggtacc
catggcggcaatcgcaagcccactcctttcatgtgcctcgtaatgaagatgctccagatt
caacctgagaaagatatcgtcgtcgagttcataaaaaacgaggattataagctgct----
------------------------------------------------------------
------------------------------------------------------------
------------------------------------------------------------
-----------------gaacagatggaatcttgagtctgttggtgccttggaacccaga
agaagtgtcctagaagatgattttgaggaggaagaagagaaggaagaggacgagatggat
gtagatgctgatgatcatgaaaaggagtatcgtggtaga
>SRR5036296
atggcgaatcgcacggaccctgcggcgaagagcataaggggaacgaacccccaaaaccta
gtcgagaagatattgaggtcgaagatctaccagaacacctactggaaggagcaatgcttc
ggtctcaccgccgaaaccctagtcgacaaggccatggagctcgaccacgtcggtggaacc
tatggcggcaatcgcaagcccactcctttcatgtgcctcgtaatgaagatgctccagatt
caacctgagaaagatatcgtcgtcgagttcataaaaaacgaggattataag---------
------------------------------------------------------------
------------------------------------------------------------
------------------------------------------------------------
------------------------------------------------------------
------------------------------------------------------------
---------------------------------------
>SRR5137211
atggcgaatcgcacggaccctgcggcgaagagcataagggggacgaacccccaaaaccta
gtcgagaagatattgaggtcgaagatctaccagaacacctactggaaggagcaatgcttc
ggtctcaccgccgaaaccctagtcgacaaggccatggagctcgaccacgtcggtggaacc
tatggcggcaatcgcaagcccactcctttcatgtgcctcgtaatgaagatgctccagatt
caacctgagaaagatatcgtcgtcgagttcataaaaaacgaggattataagtatgtgagg
gtacttggggccttctatttacgccttactggtacagactccgatgtttacctgtaccta
gagcctttgtacaatgactaccggaagttacggaggaagcaacaggatggacagttttct
ctgactcatgtggatgagttcattgatgagcttctcactagagattattcctgcgacatt
gctttgccccgaattaagaaaagatggaatcttgagtctactggtgccttggaacccaga
agaagtgtcctagaagatgattttgaggaggaagaagagaaggaagaggacgagatggat
gtagatgctgatgatcatgaaaaggaatatcgtggtaga
>SRR5137212
------------------------------------------------------------
------------------------------------------------------------
------------------------------------------------------------
------------------------------------------------------------
---------------atttctgctgagttggtgaggctttgtcactgcaggtatgtgagg
gtacttggagccttctatttacgccttactggtacagacagcgatgtttacctataccta
gagcctctgtacaatgactaccggaagttacggagcaagaaacaggatggacagttttct
ctgactcatgtggacgagttcattgatgaacttctcactaaagactattcctgcgacatt
gctttgccccgaattaagaaaaggtgacacttgcaa------------------------
------------------------------------------------------------
---------------------------------------
>SRR5137213
------------------------------------------------------------
------------------------------------------------------------
------------------------------------------------------------
------------------------------------------------------------
---------------atttctgctgagttggtgaggctttgtcactgcaggtatgtgagg
gtacttggggccttctatttacgccttactggtacagactccgatgtttacctataccta
gagcctttgtacaatgactaccggaagttacggaggaagcaacaggatggacagttttct
ctgactcatgtggacgagttcattgatgagcttctcactagagattattcctgcgacatt
gctttgccccgaattaagaaaaggtttgcactt---------------------------
------------------------------------------------------------
---------------------------------------
>SRR7905849
atggcgaatcgcacggaccctgcggcgaagagcataagggggacgaacccccaaaaccta
gtggagaagatattgaggtccaagatctaccagaacacctactggaaggagcaatgcttc
ggtctcactgccgaaaccctagtcgacaaggccatggagctcgaccacgtcggtggaacc
tttggcggcaatcgcaagcctactcctttcatgtgcctcgtaatgaagatgctccagatt
caacctgagaaagatatcgtcgtcgagttcataaaaaacgaggattataagtatgtgagg
gtacttggagccttctatttacgccttactggaacagacgccgacgtttacctataccta
gagcctttgtacaatgactaccggaagttacggatgaagaagcaggatggacagttttct
ctgactcatgtggacgagttcatcgatgaacttctcactagagactattcatgcgacatt
gctttgccccgaattaagaaaagatggaatcttgagtctgttggtgccttggaacccaga
agaagtgtcctagaagatgattttgaggaggaagaagagaaggaagaggacgagatggat
gtagatgctgatgatcatgaaaaggagtatcgtggtaga
>SRR7905861
atggcgaatcgcacggaccctgcggcgaagagcataaggggaacgaacccccaaaactta
gtcgagaagatattgaggtcgaagatctaccagaacacctactggaaggagcaatgcttc
ggtctcaccgccgaaaccctagtcgacaaggccatggagctcgaccacgtcggtggaacc
tatggcggcaatcgcaagcccactcctttcatttgcctcgtaatgaagatgctccagatt
caacctgagaaagatatcgtcgtcgagttcataaaaaacgaggattataagtatgtgagg
gtacttggggccttctatttacgccttactggtacagactccgacgtttacctataccta
gagcctttgtacaatgactaccggaagttaaggaggaagcaacaggatggacagttttct
ctgactcatgtggacgagttcattgatgaacttctcactagagattattcctgcgacatt
gctttgccccgaattaagaaaagatggaatcttgagtctattggtgccttggaacccaga
agaagtgtcctagaagatgattttgaggaggaagaagagaaggaagaggacgagatggat
gtagatgctgatgatcatgaaaaggaatatcgtggtaga
>SRR7905862
atggcgaatcgcacggaccctgcggcgaagagcataagggggacgaacccccaaaaccta
gtcgagaagatattgaggtccaagatctaccagaatacctactggaaggagcaatgcttc
ggtcttactgcsgaaaccctagtygacaaggccatggagctcgaccacgtygggggaacc
catggcggcaatcgcaagcccactccttttatgtgcctcgtaatgaagatgctycagatt
caacctgagaaagatatcgttgtcgagttcataaaaaacgaggattataagtatgtgagg
gtacttggggccttctatttacgccttactggtacagactccgatgtttacctatacctg
gagcctttgtataatgactaccggaagttacggaggaagacacaggatggacagttttct
ctgacgcatgttgatgagttcatcgatgaacttctcactagagactattcctgygacatt
gctttgccgcggattaagaaaagatggaatcttgagtctattggtgccttggaacccaga
agaagtgtcctggaggatgattttgaggaggaagaagagaaggaagaggatgagatggat
gtagatgctgatgatcatgaaaaggagtatcgtggtaga
>SRR8327214
atggcgaatcgcacggaccctgcggcgaagagcataaggggaacgaacccccaaaaccta
gtcgagaagatattgaggtcgaagatctaccagaacacctactggaaggagcaatgcttc
gggctcaccgccgaaaccctagtcgacaaggccatggagctcgaccacgtcggtggaacc
tgcggcggcaatcgcaagcccactcctttcatgtgcctcgtaatgaagatgctccagatt
caacctgagaaagatatcgtcgtcgaattcataaaaaacgaggattataagtatgtgagg
gtacttggggccttctatttacgccttactggtacagactccgatgtttacctataccta
gagcctttgtacaatgactaccggaagttacggaggaagcaacaggatggacagttttct
ctgactcatgtggatgagttcattgatgaacttctcactagagattattcatgcgacatt
gctttgccccgaattaagaaaagatggaatcttgagtctattggtgccttggaacccaga
agaagtgtcctagaagatgattttgaggaggaagaagagaaggaagaggacgagatggat
gtagatgctgatgatcatgaaaaggaatatcgtggtaga
