# Supplementary material for: Phylogenomics and classification of Cactaceae based on hundreds of nuclear genes
Source: Plant Syst Evol. 2025 Aug 11;311(5):28. doi: 10.1007/s00606-025-01948-z (PMC12339657; doi:10.1007/s00606-025-01948-z)
Supplement: Supplementary file 4 — Online Resource 4: Containing alignments and RAxML gene trees for all included loci and all phylogenetic datasets (ZIP 10372 KB) [file 606_2025_1948_MOESM4_ESM.zip › de Vos et al_ESM_4/ESM_data_alignments/QCP/6282_consensus.mafft.fasta]

>PAFTOL004551
------------------------------------------------------------
------------------------------------------------------------
------------------------------------------------------------
---------------------gggttggcaattaaagatttttggcaagtggatgacaga
actattatctttgttgctgatcctacttttgggaatatattgaatttcaatgtgggggct
caagttgatcttgatatacctcgcagtttttggagtcgtttggctgggaaatacgggaac
atcttctattggaaagagaa----------------------------------------
--------------gggagargatgctgctgttgaagctgctgttaaagctatagcttat
tgccttagagagcctgttggtccaactaattgctcggagataaaa
>PAFTOL004552
------------------------------------------------------------
------------------------------------------------------------
------------------------gagagagacacgggattcaagttgcgaattttagcg
cagaattatcctgatacacctggattggcaattaaagatttttggcaagtggatgacaga
actattgtctttgtggctgatcctagttttgggaatatattgaatttcaatgtggggtct
caagttgatcttgacatacctcgcagtttttggagtcgtttggctgggaaatatggaaac
ttcttctactggaaagagaa----------------------------------------
--------------gggagaagatgctgctgttgaagctgctgttaaagctatagcttat
tgcttgagggagcctgttggtcaaagtaattgctcagtggtaaaa
>PAFTOL004553
------------------------------------------------------------
------------------------------------------------------------
------------------------------------------------------------
---------------------ggattggcaattaaagatttttggcaagtggatgacagg
actattgtctttgtggctgatcctacttttgggactatattgaatttcaatgtgggggct
caagttgatcttgacatacctctcagtttttggagtcgtttggctgggaaatacggaaac
ttcttctactggaaagagaa----------------------------------------
--------------cggagaagatgcagctgttgaagctgctgttgaagctatagcttat
tgcctgagagagcctgttggtcaaagtaattgctcagaggtaaaa
>PAFTOL004554
------------------------------------------------------------
------------------------------------------------caggaaaagaga
ctcgcaaaggagattgctgacctagagagagacacgggattcaagttgagaattttagcg
cagaattatcctgatacacctggattggcaattaaagatttttggcaagtggatgacaga
actattgtctttgtggctgatcctagttttgggaatatattgaatttcaatgtggggtct
caagttgatcttgacatacctcgcagtttttggagtcgtttggctgggaaatatggaaac
ttcttctactggaaagagaa----------------------------------------
--------------gggagaagatgctgctgttgaagctgctgttaaagctatagcttat
tgcttgagggagcctgttggtcaaagtaattgctcagtggtaaaa
>PAFTOL004555
------------------------------------------------------------
------------------------------------atttcatttccccaggaaaagaga
cttgccaaggagattgctgacctagagagagacacaggattcaagttgagaattttggcg
cagaattatcctgatacacctggattggcaattaaagatttttggcaagtggatgacagg
actattgtctttgtggctgatcctacttttgggaatatattgaatttcaatgtgggggct
caagttgatcttgacatacctcgcagtttttggagtcgtttggctgggaaatacggaaac
ttcttctactggaaagagaa----------------------------------------
--------------cggagaagatgcagctgttgaagctgctgttaaagctatagcttat
tgcctgagagagcctgttggtcaaagtaattgctcagaggtaaaa
>PAFTOL004556
------------------------------------------------------------
------------------------------------------------------------
------------------------------------------------------------
---------------------ggattggcaattaaagatttttggcaagtggatgacaga
actattgtctttgtggctgatcctacttttgggaatatattgaatttyaatgtgggggct
caggttgatcttgacatacctcgcagtttttggagtcgtttggctgggaaatacggaaac
ttcttctactggaaagagaa----------------------------------------
--------------gggagaagatgccgctgttgaagctgctgttaaagctatrgcttat
tgcctgagagagcctgttggtyaaagtaattgctcagaggtaaaa
>PAFTOL004560
------------------------------------------------------------
------------------------------------------------caggaaaagaga
cttgcaaaggagattgctgacctagagagagacacgggattctagttgacaattttagcg
cagaattatcctgatacacctggattggcaattaaagatttttggcaagtggatgaaaga
actattgtctttgtggctgatcctagttttgggaatatattgaatttcaatgtggggtct
caagttgatcttgacatacctcgcagtttttggagtcgtttggctgggaaatatggaaac
ttcttctactggaaagagaa----------------------------------------
--------------gggagaagatgctgctgttgaagctgctgttaaagttatagcttat
tgcttgagggagcctgttggtcaaagtagttgctcagaggcaaaa
>PAFTOL004561
------------------------------------------------------------
------------------------------------------------caggaaaagaga
cttgcccaggagattgctgacctagagagagagacaggattcaagttgagaattttagcg
cagaattatcctgatacacctgggttggcaattatagatttttggctagtggatgacaga
actattatctttgttgctgatcctacttttgggaatatattgaatttcaatgtggggcct
caagttgatcttgatgtacctcgcagtttttggagtcgtttggctgggaaatacgggaac
atcttctattggaaagagaa----------------------------------------
--------------gggagaagatgctgctgttgaagctgctgttaaagctatagcttat
tgcctaagagagcctgttggtccaactaattgctcagagataaaa
>PAFTOL004562
------------------------------------------------------------
------------------------------------------------------------
------------------------------------------------------------
---aattatcctgatacacctggattggcgattaaagatttttggcgagtggatgacaga
actattgtctttgtggcygatcctagttttgggaatatattgaatttcaatgtggggtct
caagttgatcttgacatacctcgcagtttttggagtcgtttggctgggaaatatggaaac
ttcttctactggaaagagaa----------------------------------------
--------------gggagaagat------------gctgctgttaaagctatagcttat
tgcttgagggagcctgttggtcaaagtaattgctcagaggcaaaa
>PAFTOL004563
------------------------------------------------------------
------------------------------------------------------------
------------------------------------------------------------
---------------------ggattggcaattaaagatttttggcgagtggatgacaga
actattgtctttgtggctgatcctacttttgggaatatattgaatttcaatgtgggggct
caagttgatcttgacatacctcgcagtttttggagtcgtttggctgggaaatatggaaac
tttttctactggaaggagaa----------------------------------------
--------------gggagaagatgccgctattgaagctgctgttaaagctatagcttat
tgcctgagagagcctgttggtcaaagtagttgctcagacgtaaaa
>PAFTOL004564
------------------------------------------------------------
------------------------------------------------------------
------------------------------------------------------------
---------------------gggttggcaattaaagatttttggcaagtggatgacaga
actattatctttgttgctgatcctacttttgggaatatattgaatttcaatgtgggggtt
caagttgatcttgatgtacctcggagtttttggagtcgtttggctgggaaatacgggaac
atcttctattggaaagagaa----------------------------------------
--------------g---------------------------------------------
---------------------------------------------
>PAFTOL004565
------------------------------------------------------------
------------------------------------atttcatttccccaggaaaagaga
cttgcgaaggagattgctgacctagagagagacacaggattcaagttgagaattttagca
cagaattatcctgatacacctggattggcgattgaagatttttggcaagtggatgacaga
actattgtctttgtggctgatcctacttttgggaatatattgaatttcaatgtgggggct
caggttgatcttgatgtacctcgcagtttttggagtcgtttggctgggaaatacggaaac
ttcttctactggaaagagaa----------------------------------------
--------------gggagaagatgccgctgttgaagctgctgttaamgmtatagcttat
tgcctgagagagcctgttggtcaaagtaattgctcagaggtaaaa
>PAFTOL004566
------------------------------------------------------------
------------------------------------------------------------
---------gagattgctgacctagagagagagacaggattcaagttgagaattttagtg
cagaattatcctgatacacctgggttggcaattaaagatttttggcaagtggatgagaga
actattatctttgttgctgatcctacttttgggaatatattgaatttcaatgtgggggct
caagttgatcttgatatacctcgcagtttttggagtcgtttggctgggaaatacgggaac
atcttctattggaaagagaa----------------------------------------
--------------gggagaagatgctgctgttgaagctgctgttaaagctatagcttat
tgcctaagagagcctgttggtccaactaattgctcagagataaaa
>PAFTOL004567
------------------------------------------------------------
------------------------------------attacatttccccaggaaaggaga
cttgccaaggagattgctgacctagagagagacacaggattcaagttgagaattttagcg
cagaattatcctgatacacctggcttggcaattaaagatttttggcaagtggatgacaga
actattgtctttgtggctgatcctacttttgggaatatattgaatttcaatgtggggtct
caagttgatcttgacatacctcgcagtttttggagtcgtttggctgggaaatacggaaac
ttcttctactggaaagagaa----------------------------------------
--------------gggagaagatgccgctgttgaagctgctgttaaagctatagcttat
tgcctgagggagcctgttggtcaaagtaattgctccgaggtaaaa
>PAFTOL004568
------------------------------------------------------------
---------------------------------------tcatttccccaggaaaagaga
cttgccaaggagattgctgacctagagagagacacaggattcaagttgagaattttagcg
cagaattatcctaatacacctggattggcaattaaagatttctggcaagtggatgacaga
actattgtctttgtggctgatcctacttttgggaatatattgaatttcaatgtggggtct
caagttgatcttgacatacctcgcagtttttggagtcgtttggctgggaaatatggaaac
ttgttctactggaaagagaa----------------------------------------
--------------gggagaagatgccgctattgaagctgctgttaaagctatagcttat
tgcctgagggagcctgttggtcaaagtaattgctcagaggtaaaa
>PAFTOL004571
------------------------------------------------------------
------------------------------------------------caggaaaagaga
cttgcccaggagattgctgacctagagagagagacaggattcaagttgagaattttagcg
cagaattatcctgatacaccwgggttggcaattaaagatttttggcaagtggatgacaga
actattatcttcgttgctgatcctacttttgggaatatattgaatttcaatgtaggggct
caagttgatcttgatgtacctcgcagtttttggagtcgtttggctgggaaatatgggaac
atcttctattggaaagagaa----------------------------------------
--------------gggagaagatgctgctgttgaagctgctgttaaagctatagcttat
tgcctaacagagcctgttggtccaactaattgctcagagataaaa
>PAFTOL004572
------------------------------------------------------------
------------------------------------atttcatttccccaggaaaagaga
cttgcgaaggagattgctgacctagagagagacacaggattcaagttgagaattttagcg
cagaattatcctgatacacctggattggctattaaagatttttggcaagtggatgacaga
actattgtctttgtggctgatcctacttttgggaatatattgaatttcaatgtgggggct
caggttgatcttgacatacctcgcaatttttggagtcgtttggctgggaaatacggaaac
ttcttctactggaaagagaa----------------------------------------
--------------tggagaagatgccgctgttgaagctgctgttaaagctatagcttat
tgcctgagagagcctgttggtcaaagtaattgctcagaggtaaaa
>PAFTOL004573
------------------------------------------------------------
------------------------------------atttcatttccccaggaaaagaga
cttscgaaggagattgctgacctagagagagacacaggattcaagttgagarttttrgcg
cagaattatcctgatacacctggattggcgattaaagayttytggcaagtggatgacaga
actattgtctttgtggctgatyctacttttgggaatatattgaatttcaatgtgggggct
caggttgatcttgacatacctcgsaatttttggastcgtttggctgggaaatacggaaac
ttcttctactggaaagagaa----------------------------------------
--------------gggagaagmtgccgctgttgaagctgctgttaaagctatagctyat
tgcctgagagagcctgttggtcaaagtaattgctcagaggtaaaa
>PAFTOL004574
------------------------------------------------------------
------------------------------------atttcatttccccaggaaaagaga
cttgccaaggagattgctgacctagagagagacacaggattcaagttgagaattttggcg
cagaattatcctgatacacctggattggcaattaaagatttttggcaagtggatgacaga
actattgtctttgtggctgatcctacttttgggaatatattgaatttcaatgtgggggct
caagttgatcttgccatacctcgcagttattggagtcgtttggctgggaaatacggaaac
ttcttctactggaaagagaa----------------------------------------
--------------gggagaagatgccgctgttgaagctgctgttaaagctatagcttat
tgcctgagagagcctgttggtcaaagtaattgcgcagaggtaaaa
>PAFTOL004577
------------------------------------------------------------
------------------------------------------------caggaaaagaga
cttgcaaaggagattgctgacctagagagagacacgggattcaagttgagaattttagcg
cagaattatcctgatacacctggattggcaattaaagatttttggcaagtggatgacaga
actattgtctttgtggctgatcctagttttgggaatatattgaatttcaatgtggggtct
caagttgatcttgacatacctcgcagtttttggagtcgtttggctgggaaatatggaaac
ttcttctactggaaagagaa----------------------------------------
--------------gggagaagatgctgctgtcgaagctgctgttaaagttatagcttat
tgcttgagggagcctgttggtcaaagtagttgctcagaggcaaaa
>PAFTOL004578
------------------------------------------------------------
------------------------------------atttcatttccccaggaaaagaga
cttgcgaaggagattgctgacctagagagagacacaggattcaagctgagaattttagtg
cagaattatcctgatacaccwggattggcaattaaagatttttggcaagtggatgacaga
actattgtatttgtggctgatcctacttttgggaatatattgaatttcaatgtgggttct
caggttgatcttgacatacctcgcagtttttggagtcgtttggctgggaaatacggaaac
aacttctactggaaagagaa----------------------------------------
--------------gggagaagatggagctgttgaagctgctcttaaagctatagcttat
tgcctgagagagcctgttggtcaaagtaaatgctcagaggtaaaa
>PAFTOL004582
------------------------------------------------------------
------------------------------------atttcatttccccaggaaaagaga
cttgcgaaggagattgctgacctagagagagacacaggattcaagttgagaattttagct
cagaattatcctgatacacctggattggcaattaaagatttttggcaagtggatgacaga
actattttcttggtggctgatcctacttttcggaatattttgaatttcaatgtgggggct
caggttgatcttgacatacctcgcagtttttggagtcgtttggctgggaaatacggaaac
ttcttctactggaaagagaa----------------------------------------
--------------gggagaagatgccgctgttgaagctgctgttaaagctatagcttat
tgcctgagagagcatgttggtcaaagtcattgctcagaggtaaaa
>PAFTOL004583
------------------------------------------------------------
------------------------------------atttcatttccccaggaaaagaga
cttgccaaggagattgctgacctagagagagacacaggattcaagttgagaattttggcc
cagaattatcctgatgcacctggattggcaattaaagatttttggcaagtggatgacagg
actattgtctttgtggctgatcctacttttgggaatatattgaatttcaatgtgggggct
caagttgatcttgacatacctcgcagtttttggagtcgtttgggtgggaaatacggaaac
ttcttctactggaaagagaa----------------------------------------
--------------cggagaagatgcmgctgttgaagctgctgttaaagctatagcttat
tgcctgagagagcctgttggtcaaagtaattgctcagaggtaaaa
>PAFTOL004584
------------------------------------------------------------
------------------------------------------------caggaaaagaga
cttgcaaaggagattgctgacctagagagagacacgggattcaagttgagaattttagcg
cagaattatcctgatacacctggattggcgattaaagatttttggcaagtggatgacaga
actattgtctttgtggctgatcctagttttgggaatatattgaatttcaatgtggggtct
caagttgatcttgacatacctcgcagtttttggagtcgtttggctgggaaatatggaaac
ttcttctactggaaagagaa----------------------------------------
--------------gggagaagatgctgctgttgaagctgctgttaaagctatagcttat
tgcttgagggagcctgttggtcaaagtaattgctcagaggcaaaa
>PAFTOL004585
------------------------------------------------------------
------------------------------------------------caggaaaagaga
cttgcccaggagattgctgacctagagagagagacaggattcaagttgagaattttagcg
cagaattatcctgatacacctgggttggcaattaaagatttttggcaagtggatgacaga
actattatctttgttgctgatcctacttttgggaatattttgaatttcaatgtgggggct
caagttgatcttgatatacctcgcagtttttggagtcgtttggccgggaaatacgggaac
atcttctattggaaagagaa----------------------------------------
--------------gggagaagatgctgctgttgaggctgctgttaaagctatagcttat
tgcctaagagagcatgttggtccaaccaattgctcagagataaaa
>PAFTOL004587
------------------------------------------------------------
------------------------------------atttcatttccccaggaaaagaga
cttgccaaggagattgctgacctagagagagacacaggattcaagttgagaattttggcg
cagaattatcctgatacacctggattggcaattaaagatttttggcaagtggatgacaga
actattgtctttgtggctgatcctacttttgggaatttattgaatttcaatgtgggggct
caagttgatcttgacatacctcgcagtttttggagtcgtttggctgggaaatacggaaac
ttcttctactggaaagagaa----------------------------------------
--------------gggagaagatgccgctgttgaagctgcygttaaagctatagcttat
tgcctgagagagcctgttggtcaaagtaattgcgcggaggtaaaa
>PAFTOL004590
------------------------------------------------------------
------------------------------------------------caggaaaagaga
ctcgcaaaggagattgctgacctagagagagacacgggattcaagttgagaattttagcg
cagaattatcctgatacacctggattggcaattaaagatttttggcaagtggatgacaga
actattgtctttgtggctgatcctagttttgggaatatattgaatttcaatgtggggtct
caagttgatcttgacatacctcgcagtttttggagtcgtttggctgggaaatatggaaac
ttcttctactggaaagagaa----------------------------------------
--------------gggagaagatgctgctgttgaagctgctgttaaagctatagcttat
tgcttgagggagcctgttggtcaaagtaattgctcagtggtaaaa
>PAFTOL004591
------------------------------------------------------------
------------------------------------------------caggaaaagaga
ctcgcaaaggagattgctgacctagagagagacacgggattcaagttgagaattttagcg
cagaattatcctgatacacctggattggcaattaaagatttttggcaagtggatgacaga
actattgtctttgtggctgatcctagttttgggaatatattgaatttcaatgtggggtct
caagttgatcttgacatacctcgcagtttttggagtcgtttggctgggaaatatggaaac
ttcttctactggaaagagaa----------------------------------------
--------------gggagaagatgctgctgttgaagctgctgttaaagctatagcttat
tgcttgagggagcctgttggtcaaagtaattgctcagtggtaaaa
>PAFTOL004593
------------------------------------------------------------
------------------------------------atttcatttccccaggaaaagaga
cttgccaaggagattgctgacctagagagagacacaggattcaagttgagaattttggtg
cagaattatcctcatacacctggattggcaattaaagatttttggcaagtcgatgacaga
actattgtctttgtggctgatcctgcttttgggaatatattgaatttcaatgtgggggct
caagttgatcttgacatacctcgcagttattggagtcgtttggctgggaaatacggaaac
ttcttctactggaaagagaa----------------------------------------
--------------gggagaagatgccgctgttgaagctgctgttaaagctatagcttat
tgcctgagagagcctgttggtcaaagtaattgcgcagaggtaaaa
>PAFTOL004594
------------------------------------------------------------
------------------------------------------------caggaaaagaga
ctcgcaaaggagattgctgacctagagagagacacgggattcaagttgagaattttagcg
cagaattatcctgatacacctggattggcaattaaagatttttggcaagtggatgacaga
actattgtctttgtggctgatcctagttttgggaatatattgaatttcaatgtggggtct
caagttgatcttgacatacctcgcagtttttggagtcgtttggctgggaaatatggaaac
ttcttctactggaaagagaa----------------------------------------
--------------gggagaagatgctgctgttgaagctgctgttaaagctatagcttat
tgcttgagggagcctgttggtcaaagtaattgctcagtggtaaaa
>PAFTOL004596
------------------------------------------------------------
------------------------------------atttcatttccccaggaaaagaga
cttgcgaaggagattgctgacctagagagagacacaggattcaagttgagaattttagtg
cagaattatcctgatacacctggattrgcaattaaagatttttggcaagtggatgacaga
actattgtctttgtggctgatcctacttttgggaatatattgaatttcaatgtgggggct
caggttgatcttgacatacctcgcagtttttggagtcgtttggctgggaaatacggaaac
ttcttctactggaaagagaa----------------------------------------
--------------gggagaagatgccgctgttgaagctgctcttaaagctatagcttat
tgcctgagagagcctgttggtcaaagtaattgctcagaggtaaaa
>PAFTOL004597
------------------------------------------------------------
------------------------------------atttcatttccccaggaaaagaga
cttgccaaggagattgctgacctagagagagacacaggattcaagttgagaattctggcg
cagaattatcctgatacacctggattggcaattaaagatttttggcaagtggatgacagg
actattgtctttgtggctgatcctacttttgggaatatattgaatttcaatgtgggggct
caagttgatcttgacatacctcgcagtttttggagtcgtttggctgggaaatacggaaac
ttcttctactggaaagagaa----------------------------------------
--------------cggagaagacgcagctgttgaagctgctgttaaagctatagcttat
tgcctgagagagcctgttggtcaaagtaattgctca---------
>PAFTOL004598
------------------------------------------------------------
------------------------------------------------------------
---------------------------------------------ttgagaattttagcg
cagaattatcctgatacacctggattggcaattaaagatttttggcaagtggatgacaga
actattgtctttgtggctgatcctagttttgggaatatattgaatttcaatgtggggtct
caagttgatcttgacatacctcgcagtttttggagtcgtttggctgggaaatatggaaac
ttcttctactggaaagagaa----------------------------------------
--------------gggagaagatgctgctgttgaagctgctgttaaagctatagcttat
tgcttgagggagcctgttggtcaaagtaattgctcagtggtaaaa
>PAFTOL004599
------------------------------------------------------------
------------------------------------------------caggaaaagaga
cttgcaaaggagattgctgacctagagagagacacgggattcaagttgagaattttagcg
cagaattatcctgatacacctggattggcaattaaagatttttggcaagtggatgacaga
actattgtctttgtggctgatcctagttttgggaatatattgaatttcaatgtggggtct
caagttgatcttgacatacctcgcagtttttggagtcgtttggctgggaaatatggaaac
ttcttctactggaaagagaa----------------------------------------
--------------gggagaagatgctgctgttgaagctgctgttaaagctatagcttat
tgcttgagggagcctgttggtcaaagtaattgctcagaggcaaaa
>PAFTOL004600
------------------------------------------------------------
------------------------------------------------caggaaaagaga
ctcgcaaaggagattgctgacctagagagagacacaggattcaagttgagaattttagcg
cagaattatcctgatacaccwggattggcaattaaagatttttggcaagtggatgacaga
actattgtctttgtggctgatcctagttttgggaatatattgaatttcaatgtggggtct
caagttgatcttgacatacctcgcagtttttggagtcgtttggctgggaaatatggaaac
ttcttctactggaaagagaa----------------------------------------
--------------gggagaagatgctgctgttgaagctgctgttaaagctatagcttat
tgcttgagggagcctgttggtcaaagtaattgctcagtggtaaaa
>PAFTOL004601
------------------------------------------------------------
------------------------------------atttcatttccccaggaaaagaga
cttgccaaggagattgctgacctagagagagacacaggattcaagttgagaattttggcg
cagaattatcctgatacacctggattggcaattaaagatttttggcaagtggatgacagg
actattgtctttgtggctgatcctactttcgggaatatattgaatttcaatgtgggggct
caagttgatcttgacatacctcgcagtttttggagtcgtttggctgggaaatacggaaac
ttcttctactggaaagagaa----------------------------------------
--------------cggagaagatgcagctgttgaagctgctgttaaagctatagcttat
tgcctgagagagcctgttggtcaaagtaattgctcagcggtaaaa
>PAFTOL004603
------------------------------------------------------------
------------------------------------------------------------
---------------------------------------------ttgagaattttagcg
cagaattatcctgatacacctggattggcaattaaagatttttggcaagtggatgacaga
actattgtctttgtggctgatcctacttttgggaatatattgaatttcaatgtggggtct
caagttgatcttgacatacctcgcagtttttggagtcgtttggctgggaagtacgggaac
ttcttctactggaaagagaa----------------------------------------
--------------gggagaagatgctgctgttgaagctgctgttaaagctatagcttat
tgcctgagagagcctgttggtcaaagtaattgctcagaggtaaaa
>PAFTOL004604
------------------------------------------------------------
------------------------------------atttcatttccccaggaaaagaga
cttgccaaggagattgctgacctagagagagacacaggattcaagttgagaattttagca
cagaattatcctgatacacctggattggcaattaaagatttttggcaagtggatgacaga
actattgtctttgtggctgatcctacttttgggaatatattgaatttcaatgtggggtct
caagttgatcttgacatacctcgcagtttttggagtcgtttggctgggaaatacggaaac
ttcttctactggaaagagaa----------------------------------------
--------------gggagaagatgccgctgttgaagctgctgttaaagctatagcttat
tgcctgagagagcctgttggtcaaagtaattgctcagaggtaaaa
>PAFTOL004605
------------------------------------------------------------
------------------------------------atttcatttccccaggaaaagaga
cttgccaaggagattgctgacctagagagagacacaggattcaagttgagaattttggca
cagaattatcctgatacacctggattggcaattaaagatttttggcaagtggatgacagg
actattgtctttgtggctgatcctacttttgggaatatattgaatttcaatgtgggggct
caagttgatcttgacatacctcgcagcttttggagtcgtttggctgggaaatacggaaac
ttcttctactggaaagagaa----------------------------------------
--------------cggagatgatgcagctgttgaagctgctgttaaagctatagcgtat
tgcctgagagagcctgttggtcaaagtaattgctcagaggtaaaa
>PAFTOL004608
------------------------------------------------------------
------------------------------------atttcatttccccaggaaaagaga
cttgcgaaggagattgctgacctagagagagacacaggattcaagttgagaattttagct
cagaattatcctgatacacctggattggcaattaaagatttttggcaagtggatgacaga
actattgtctttgtggctgatcctacttttcggaatattttgaatttcaatgtgggggct
caggttgatcttgacatacctcgcagtttttggagttgtttggccaggaaatacggaaac
ttcttctactggaaagagaa----------------------------------------
--------------gggagaagatgccgctgttgaagctgctgttaaagctatagcttat
tgcctgagagagcctgttggtcaaagtcgttgctcaggggtaaaa
>PAFTOL004609
------------------------------------------------------------
------------------------------------atttcatttctccaggaaaagaga
cttgcgaaggagattgctgacctagagagagacacaggattcaagttgagaattttagcg
cagaattatcctgatacacctggattggcgattaaagatttttggcaagtggatgacaga
actattgtctttgtggctgatcctacttttgggaatatattgaacttcaatgtgggggct
caggttgatcttgacatacctcgcagtttttggagtcgtttgtctgggaaatacggcaac
ttcttctactggaaagagaa----------------------------------------
--------------gggagaagatgccgctgttgaagctgccgttaaagctatagcctat
tgcctgagagagcctgttggtcaaagtaattgctcagaggtaaaa
>PAFTOL004610
------------------------------------------------------------
------------------------------------------------caggaaaagaga
cttgcccaggagattgctgacctagagagagagacaggattcaaattgagaattttagcg
cagaattatcctgatacacctgggttggcaattatagatttttggctagtggatgacaga
actattatctttgttgctgatcctacttttgggaatatattgaatttcaatgtggggcct
caagttgatcttgatgtacctcgcagtttttggagtcgtctggctgggaaatacgggaac
atcttctattggaaagagaa----------------------------------------
--------------gggagaagatgctgctgttgaagctgctgttaaagctatagcttat
tgcctaagagagcctgttggtccaactaattgctcagagataaaa
>PAFTOL004611
------------------------------------------------------------
------------------------------------------------caggaaaagaga
cttgcccaggagattgctgacctagagagagagacaggattcaaattgagaattttagcg
cagaattatcctgatacacctgggttggcaattatagatttttggctagtggatgacaga
actattatctttgttgctgatcctacttttgggaatatattgaatttcaatgtggggcct
caagttgatcttgatgtacctcgcagtttttggagtcgtttggctgggaaatacgggaac
atcttctattggaaagagaa----------------------------------------
--------------gggagaagatgctgctgttgaagctgctgttaaagctatagcttat
tgcctaagagagcctgttggtccaactaattgctcagagataaaa
>PAFTOL004613
------------------------------------------------------------
------------------------------------------------caggaaaagaga
cttgcaaaggagattgctgacctcgagagagacacgggattcaagttgagaattttagcg
cagaattatcctgatacacctggattggcaattaaagatttttggcaagtggatgacaga
actattgtctttgtggctgatcctagttttgggaatatattgaatttcaatgtggggtct
caagttgatcttgacatacctcgcagtttttggagtcgtttggctgggaaatatggaaac
ttcttctactggaaagagaa----------------------------------------
--------------gggagaagatgctgctgttgaagctgctgttaaagctatagctcat
tgcttgagggagcctgttggtcaaagtaattgctcggaggaaaaa
>PAFTOL004617
------------------------------------------------------------
------------------------------------------------caggaaaagaga
cttgcaaaggagattgctgacctagagagagacacgggattcaagttgagaattttagcg
cagaattatcctgatacacctggattggcgattaaagatttttggcaagtggatgacaga
actattgtctttgtggctgatcctagttttgggaatatattgaatttcaatgtgggttct
caagttgatcttcacatacctcgcagtttttggagtcgtttggctgggaaatatggaaac
ttcttctactggaaagagaa----------------------------------------
--------------gggagaagatgctgctgttgaagctgctgttaaagctatagcttat
tgcttgagggagcctgtttgtcaaagtaattgctcagaggcaaaa
>PAFTOL004618
------------------------------------------------------------
------------------------------------atttcatttccccaggaaaagaga
cttgcgaaggagattgctgacctagagagagacacaggattcaagttgagaattttagcg
cagaattatcctgatacacctggattggcgattaaagatttttggcaagtggatgacaga
actattgtctttgtggctgatcctacttttgggaatatattgaatttcaatgtgggggct
caggttgatcttgamatacctcgcagtttttggagtcgtttggctgggaaatacggaaac
ttcttctactggaaagagaa----------------------------------------
--------------gggagaagatgccgctgttgaagctgccgttaaagctatagcttat
tgcctgagagagcctgttggtcaaagtaattrctcagcggtaaaa
>PAFTOL004619
------------------------------------------------------------
------------------------------------atttcatttccccaggaaaagaga
cttgcccaggagattgctgacctagagagagacacaggattcaagttgagaattttagcg
cagaattatcctgatacacctggattggcaattaaagatttttggcaagtggatgacaga
actattgtctttgtggctgatcctacttttgggaatatattgaatttcaatgtgggggct
gaagttgatcttgacataccttacagtttttggagtcgtttggctgggaaatatggaaac
atcttctactggaaagagaa----------------------------------------
--------------gggagaagatgctgctgttgaagctgctgttaaagctatagcttgt
tgcctaagggagcctgttggtccaagtaattgctcagacataaaa
>PAFTOL004620
------------------------------------------------------------
------------------------------------atttcatttccccaggaaatgaga
cttgcgaaggagattgctgacctagagagagacacaggattcaagttgagaattttagcg
cagaattatcctgatacacctggattggcgattaaagatttttggcaagtggatgacaga
actattgtctttgtggctgatcctacttttgggaatatattgaatttcaatgtgggggct
caggttgatcttgacatacctcgcagtttttggagtcgtttggctgggaaatacggaaac
ttcttctactggaaagagaa----------------------------------------
--------------gggagaagatgccgctgttgaagctgctrttaaagctatagcttat
tgcctgagagagcckgttggtcaaagtaattgctcagaggtaaaa
>PAFTOL004623
------------------------------------------------------------
------------------------------------atttcatttccccaggaaaagaga
ctggcgaaggagattgctgacctagagagagacacaggattcaagttgagaattttagcg
cagaattatcctgatacacctggattggcgattaaagatttttggcaagtggatgacaga
actattgtctttgtggctgatcctacttttgggaatatattgaatttcaatgtgggggct
caggttgatcttggcatacctcgcagtttttggagtcgtttggctgggaaatacggaaac
ttcttctactggaaggagaa----------------------------------------
--------------gggagaagatgccgctgttgaagctgctgttaaagctatagcttat
tgcctgagagagcctgttggtcaaagtaattgctcagaggtaaaa
>PAFTOL004624
------------------------------------------------------------
------------------------------------------------caggaaaagaga
ctcgcaaaggagattgctgacctagagagagacacgggattcaagttgcgaattttagcg
cagaattatcctgatacacctggattggcaattaaagatttttggcaagtggatgacaga
actattgtctttgtggmtgatcctagtttwgggaatatattgaatttcaatgtggggtct
caagttgatcttgacatacctcgcagtttttggagtcttttggctgggaaatatggaaac
ttcttctactggaaagagaa----------------------------------------
--------------gggagaagatgctgctgttgaagctgctgttaaagctatagcttat
tgcttgagggagcctgttggtcaaagtaattgctcagtggtaaaa
>PAFTOL004625
------------------------------------------------------------
------------------------------------------------caggaaaagaga
ctggcaaaggagattgctgacctagagagagacacgggattcaagttgagaattttagcg
cagaattatcctgatacacctggattggcaattaaagatttttggcaagtggatgacaga
actattgtctttgtggctgatcctagttttgggaatatattgaatttcaatgtggggtct
caagttgatcttgacatacctcgcagtttttggagtcgtttggctgggaaatatggaaac
ttcttctactggaaagagaa----------------------------------------
--------------gggagaagatgctgctgttgaagctgctgttaaagttatagcttat
tgcttgagggagcctgttggtcaaagtaattgctcagaggcaaaa
>PAFTOL004626
------------------------------------------------------------
------------------------------------atttcatttccccaggaaaagaga
ctagccaaggagattgctgacctagagagagacacaggattcaagttgggaattttggcg
cagaattatcctgatacacctggattggcaattaaagatttttggcaagtggatgatagg
actattgtctttgtggctgatcctacttttgggaatatattgaatttcaatgtgggggct
caagttgatcttgacatacctcgcagtttttggagtcgtttggctgggaaatacggaaac
ttcttctactggaaagagaa----------------------------------------
--------------cggagatgatgcagctgttgaagctgctgttaaagctatagcttat
tgcctgagagagcctgttggtcaaggtaattgctcagaggtaaaa
>PAFTOL004627
------------------------------------------------------------
------------------------------------atttcatttccccaggaaaagaga
cttgcgaaggagattgctgacctagagagggacacaggattcaagttgagaattttagcg
cagaattatcctgatacacctggattggcgattaaagattattggcaa---gatgaaaga
actattgtctttgtggctgatcctacttttggcaatatattgaatttcaatgtgggggct
caggttgatcttgacatacctcgcaatttttggagtcrtttggctgggaaatacggaaac
ttcttctactggaaagagaa----------------------------------------
--------------gggagaagatgccgctgttgaagctgctgttaaagctatagcttat
tgtttgagggagcctgttggtcaaagtaattgctcagaggtaaaa
>PAFTOL004629
------------------------------------------------------------
------------------------------------atttcatttccccaggaaaagaga
cttgccaaggagattgctgacctagagagagacacaggattcaagttgagaattttagcg
cagaattatcctgatacacctggattggcaattaaagatttttggcaagcggatgacaga
actattgtctttgtggctgatcctacttttgggaatatactgaatttcaatgtggggtct
caagttgatctggacatacctcgcagtttttggagtcgtttggctgggaaatacggaaac
ttcttctactggaaagagaa----------------------------------------
--------------gggagaagatgccgctgttgaagctgctgttaaagctatagcttat
tgtctgagggagcctgttggtcaaagtaattgctcagaggtaaaa
>PAFTOL004632
------------------------------------------------------------
------------------------------------atttcatttcctcaggaaaagaga
cttgccaaggaaattgctgacctagagagagacacaggattcaagttgagaattttggcg
cagaattatcctgatacacctggattggcaattaaagatttttggcaagtggatgacagg
actattgtctttgtggctgatcctacttttgggaatatattgaatttcaatgtgggggct
caagttgatcttgacatacctcgcagtttttggagtcgtttggctgggaaatacggaaac
ttcttctactggaaagagaa----------------------------------------
--------------cggagaagatgcagctgttgaagctgctgttaaagctatagcttat
tgcctgagagagcctgttggtcaaagtaattgctcagaggtaaaa
>PAFTOL004633
------------------------------------------------------------
------------------------------------------atttcccaggaaaagaga
cttgccaaggagattgctgacctagagagagacacaggattcaagttgagaattttagca
cagaattatcctgatacacctggattggcaattaaagatttttggcaagtggatgacaga
actattgtctttgtggctgatcctacttttgggaatatattgaatttcaacgtggggtct
caagttgatcttgacatacctcgcagtttttggagttgtttggctgggaaatacggaaac
ttcttctactggaaagagaa----------------------------------------
--------------gggcgaagatgccgctgttgaagctgctgttaaagctatagcttat
tgcctgagggagcctgttggtcaaagtaattgctcagaggtaaaa
>PAFTOL004634
------------------------------------------------------------
------------------------------------atttcatttcctcaggaaaagaga
cttgcgaaggagattgctgacctagagagagacacaggattcaagttgagaattttagcg
cagaattatcctgatacacctggattggcaattaaagatttctggcaagtggatgacaaa
actattgtstttrtggctgatcctacttttgggaatatattgaatttcaatgtggggtct
caagttgatcttgacatacctcgcagtttttggagtcgtttggctgggaaatatggaaac
ttcttctactggaaagagaa----------------------------------------
--------------gggagaagatgctgctgttgaagctgctgttaaagctatagcttat
tgcctgagggagcctgttggtcaaaataattgctcagacgtaaaa
>PAFTOL004637
------------------------------------------------------------
------------------------------------atttcatttccccaggaaaagaga
cttgcccaggagattgctgacatagagagagacacaggattcaagttgagaattttagcg
cagaattttcctgatacaccwggattggcaattaaagatttttggcaagtggatggcaga
actattgtctttgtggctgatcctactttwgggaatatattgaatttcaatgtgggggct
caagttgatcttgacgtacctcgcagtttttggagtcatttggctgggaaatatggaaac
atcttttactggaaagagaa----------------------------------------
--------------gggagaagatgcggctgttgaagctgctgttaaagctatagcttat
tgcctaagagagcctgttggtccaagtaattgttcagaggtaaaa
>PAFTOL004638
------------------------------------------------------------
------------------------------------------------caggaaaagaga
cttgcaaaggagattgctgacctagagagagacacgggattcaagttgagaattttagcg
cagaattatcctgatacacctggattggcaattaaagatttttggcaagtggatgacaga
actattgtctttgtggctgatcctagttttgggaatatattgaatttcaatgtggggtct
caagttgatcttgacctacctcgcagtttttggagtcgtttggctgggaaatatggaaac
ttcttctactggaaagagaa----------------------------------------
--------------gggagaagatgctgctgttgaagctgctgttaaagttatagcttat
tgcttgagggagcctgttggtcaaagtaattgctcagaggcaaaa
>PAFTOL004639
------------------------------------------------------------
------------------------------------atttcatttccccaggaaaagaga
ctagccaaggagattgctgacctagagagagacacaggattcaagttgagaattttggcg
cagaattatcctgatacacctggattggcaattaaagatttttggcaagtggatgatagg
actattgtctttgtggctgatcctacttttgggaatatattgaatttcaatgtgggggct
caagttgatcttgacatacctcgcagtttttggagtcgtttggctgggaaatacggaaac
ttcttctactggaaagagaa----------------------------------------
--------------cggagatgatgcggctgttgaagctgctgttaaagctatagcttat
tgcctgagagagcctgttggtcaaggtaattgctcagaggtaaaa
>PAFTOL004640
------------------------------------------------------------
------------------------------------atttcatttctccaggaaaagaga
ctcgccaaggagattgctgacctagagagagacacaaggttcaagttgagaattttggca
cagaattatcctgatacacctggattggcaattaaagatttttggcaagtggatgacaga
actattgtctttgtcgctgatcctacttttgggaatatattgaatttcaatgtgggggct
caagttgatcttgacatacctcgcagtttttggagtcgtttggctgggaaatacggaaac
ttcttctactggaaagagaa----------------------------------------
--------------gggagaagatgctgctgttgaagctgctgttaaagctatagcttat
tgcctgagagagcctgttggtcaaagtaattgctcagaggtaaaa
>PAFTOL004642
------------------------------------------------------------
------------------------------------------------------------
------------------------------------------------------------
---------------------ggattggcaattaaagatttttggcaagtggatgacaga
actattgtctttgtggctgatcctagttttgggaatatattgaatttcaatgtggggtct
caagttgatcttgacatacctcgcagtttttggagtcgtttggctgggaaatatggaaac
ttcttctactggaaagagaa----------------------------------------
--------------gggagaagatgctgctgttgaagctgctgttaaagctatagcttat
tgcttgagggatcctgttggtcaaagtaattgctcagaggcaaaa
>PAFTOL004644
------------------------------------------------------------
------------------------------------atttcatttccccaggaaaagaga
cttgccaaggagattgctgacctagagagagacacaggattcaagttgagaattttagca
cagaattatcctgatacacctggattggcaattaaagatttttggcaagtggatgacaga
actattgtctttgtggctgatcctacttttgggaatatattgaatttcaatgtgggggct
caagttgatcttgacatacctcgcagtttttggagtcgtttggctgggaaatacggaaac
tttttctactggaaagagaa----------------------------------------
--------------gggagaagatgccgctgttgaagctgctgttaaagctatagcttat
tgcctgagagagcctgttggtcaaagtaattgctcagatgtaaaa
>PAFTOL004646
------------------------------------------------------------
------------------------------------------------caggaaaagaga
ctcgcaaaggagattgctgacctagagagagacacgggattcaagttgagaattttagcg
cagaattatcctgatacacctggattggcaattaaagatttttggcaagtggatgacaga
actattgtctttgtggctgatcctcattttgggaatatattgaatttcaatgtggggtct
caagttgatcttgacatacctcgcagtttttggagtcgtttggctgggaaatatggaaac
ttcttctactggaaagagaa----------------------------------------
--------------gggagaagatgctgctgttgaagctgctgttaaagctatagcttat
tgcttgagggagcctgttggtcaaagtaattgctcagtggtaaaa
>PAFTOL004648
------------------------------------------------------------
------------------------------------atttcatttccccaggaaaagagg
cttgccatggagattgctgacctagagagagacacaggattcaagttgagaattttggcg
cagaattatcctgatacacctggwttggcaattaaagatttttggcaagtggatgacagg
actattgtctttgtggctgatcctactttwgggaatatattgaatttcaatgtgggtgat
cgagttgatcttgacatacctcagagtttttggagtcgtttggctgggaaatacggaaac
ttcttctactggaaagagaa----------------------------------------
--------------cggagaagatgcagctgttgaagctgctgttaaagctatagcttat
tgcctgagagagcctgttggtcaaagtaattgctcagaggtaaaa
>PAFTOL004652
------------------------------------------------------------
------------------------------------------------caggaaaagaga
cttgcaaaggagattgctgacctggagagagacacgggattcaagttgagaattttagcg
cagaattatcctgatacacctggattggcaattaaagatttttggcaagtggatgacaga
actattgtctttgtggctgatcctagttttgggaatatattgaatttcaatgtggggtct
caagttgatcttgacatacctcgcagtttytggartcgtttggctgggaaatatggaaac
ttcttctactggaaagagaa----------------------------------------
--------------gggagaagatgctgctgtcgaagctgctgttaaagttatagcttat
tgcttgagggagcctgttggtcaaagtaattgctcagaggcaaaa
>PAFTOL004653
------------------------------------------------------------
------------------------------------------------caggaaaagaga
cttgcaaaggagattgctgacctagagagagacacgggattcaagttgagaattttagcg
cagaattatcctgatacacctggattggcaattaaagatttttggcaagtggatgacaga
actattgtctttgtggctgatcctagttttgggaatatattgaatttcaatgtggggtct
caagttgatctggacgtacctcgcagtttttggagtcgtttggctgggaaatatggaaac
ttcttctactggaaagagaa----------------------------------------
--------------gggagaagatgctgctgttgaagctgctgttaaagctatagcttat
tgcttgagggagcc------------------------------a
>PAFTOL004654
------------------------------------------------------------
------------------------------------atttcatttccccaggaaaagaga
cttgcgaaggagattgctgacctagagrgagayacaggattcaagttgagaatyttagcg
cagaattatcctgatacacctggattggcgatyaaagatttttggcaagtggatgacaga
actattgtctttgtagctgatcctacttttgggaatatattgaatttcaatgtggggsct
caggtygaycktgacatacctcgcartttttggagtcgtttggctgggaaatayggaaac
ttcttctactggaaagagaa----------------------------------------
--------------gggagaagatgccgctgttgaagctgctgttaaagctatagcttat
tgcctgagagagcctgttggtcaaagtaattgctcagaggtaaaa
>PAFTOL004658
------------------------------------------------------------
------------------------------------atttcatttccccaggaaaagaga
cttgcgaaggagattgctgacctagagagagacacaggattcaagttgagaattttagcg
cagaattatcctgatacacctgggttggcgattaaagatttttggcaagtggatgacaga
actattgtctttgtggctgatcctacttttgggaatatattgaatttcaatgtgggggct
caggttgatcttgacatacctcgcagtttttggagtcgtttggctgggaaatacggaaac
ttcttctactggaaagagaa----------------------------------------
--------------gggagaagatgccgctgttgaagctgctgttaaagctatagcttat
tgcctgagagagcctgttggtcaaagtaattgctcagaggtaaaa
>PAFTOL004660
------------------------------------------------------------
------------------------------------------------------------
------------------------------------------------------------
---------------------------gctattaaaaatttttggcaagtggatgacaga
actattgtctttgtgtctgatcctacttttgggaatatattgaatttcaatgtgggggct
caggttgatcttgacatacctcacagtttttggagtcgtttggctgggaaatacggaaac
ttcttctactggaaagagaa----------------------------------------
--------------gggagaagatgccgctgttgaagctgctgttaaagctatagcttat
tgcctgagagagtctgttggtcaaagtaattgctcagaggtaaaa
>PAFTOL004661
------------------------------------------------------------
------------------------------------------------caggaaaagaga
cttgcccaggagattgctgacctagagagagagacaggattcaagttgagaattttagcg
cagaattatcctgatacacctgggttggcaattaaagatttttggmaagtggatgacaga
actattatctttgttgctgatcctacttttgggaatatattgaatttcaatgtgggggct
caagttgatcttgatatacctcgcagtttttggagtcgtttggctgggaaatacgggaat
atcttctattggaaagagaa----------------------------------------
--------------gggagaagatgctgctgttgaagctgctgttaaagctatagcttat
tgcctaagagagcctgttggtccaactaattgctcagagataaaa
>PAFTOL004662
------------------------------------------------------------
------------------------------------atttcatttccccaggaaaaaaga
cttgcgaaggagattgctgacctagagagagacacaggattcaagttgagaattttagcg
cagaattatcctgatacacctggattggcgattaaagatttttggcaagtggatgacaga
actattgtctttgtggctgatcctacttttgggaatatattgaatttcaatgtgggggct
caggttgatcttgacatacctcgcagtttttggagtcgtttggctgggaaatatggaaac
ttcttctactggaaagagaa----------------------------------------
--------------gggagaagatgctgctgttgaagctgctgttaaagctatagcttat
tgcctgagagagcctgttggtcaaagtaattgctcagaggtaaaa
>PAFTOL004664
------------------------------------------------------------
------------------------------------------------caggaaaagaga
ctcgcaaaggagattgctgacctagagagagacatgggattcaagttgagaattttagcg
cagaattatcctgatacacctggattggcaattaaagatttttggcaagtggatgacaga
actattgtctttgtggctgatcctagttttgggaatatattgaatttcaatgtggggtct
caagttgatctkgacatrcctcgcagtttttggagtcgtttggctgggaaatatggaaac
ttcttctactggaaagagaa----------------------------------------
--------------gggagaagatgctgctgttgaagctgctgttaaagctatagcttat
tgcttgagggagcctgttggtcaaagtaattgctcagtggtaaaa
>PAFTOL004666
------------------------------------------------------------
------------------------------------------------caggaaaagaga
cttgcaaaggagattgctgacctagagagagacacgggattcaagttgagaattttagcg
cagaattatcctgatacacctggattggcaattaaagatttttggcaagtggatgacaga
actattgtctttgtggctgatcctagttttgggaatatattgaatttcaatgtggggtct
caagttgatcttgacatacctcgcagtttttggagtcgtttggctgggaaatatggaaac
ttcttctactggaaagagaa----------------------------------------
--------------gggagaagatgctgctgttgaagctgctgttaaagctatagcttat
tgcttgagggagcctgttgctcaaagtaattgctcagaggcaaaa
>PAFTOL004667
------------------------------------------------------------
------------------------------------------------caggaaaagaga
cttgcaaaggagattgctgacctagagagagacacgggattcaagttgagaattttagcg
cagaattatcctgatacacctggattggcaattaaagatttttggcaagtggatgacaga
actattgtctttgtggctgatcctagttttgggaatatattgaatttcaatgtggggtct
caagttgatcttgacatacctcgcagtttttggagtcgtttggctgggaaatatggaaac
ttcttctactggaaagagaa----------------------------------------
--------------gggagaagatgctgctgttgaagctgctgttaaagctatagcttat
tgcttgagggagcctgttggtcaaagtaattgctcagaggcaaaa
>PAFTOL004668
------------------------------------------------------------
------------------------------------------------caggaaaagaga
cttgcaaaggagattgctgacctagagagagacacgggattcaagttgagaattttagca
cagaattatcctgatacacctggattggcaattaaagatttttggcaagtggatgacaga
actattgtctttgtggctgatcctagttttgggaatatattgaatttcaatgtggggtct
caagttgatctggacatacctcgcagtttttggagtcgtttggctgggaaatatggaaac
ttcttctactggaaagagaa----------------------------------------
--------------gggagaagatgctgctgttgaagytgctgttaaagctatagcttat
tgcttgagggagcctgttggtcaaagtaattgctcagaggcaaaa
>PAFTOL005024
------------------------------------------------------------
------------------------------------------------caggaaaagaga
cttgcaaaggagattgctgacctagagagagacacgggattcaagttgagaattttagcg
cagaattatcctgatacacctggattggcgattaaagatttttggcaagtggatgacaga
actattgtctttgtggctgatcctagttttgggaatatattgaatttcaatgtggggtct
caagttgatcttgacatacctcgcagtttttggagtcgtttggctgggaaatatgggaac
ttcttctactggaaagagaa----------------------------------------
--------------gggagaagatgctgctgttgaagctgctgttaaagctatagcttat
tgcttgagggagcctgttggtcaaagtaattgctcagaggcaaag
>PAFTOL005025
------------------------------------------------------------
------------------------------------atttcatttccccaggaaaagaga
cttgccaaggagattgctgacctagagagagacacaggattcaagttgagaattttggcg
cagaattatcctgatacacctggattggcaattaaagatttttggcaagtggatgacaga
actattgtctttgtggctgatcctacttttgggaatatattgaatttcaatgtgggggct
caagttga---tgacatacctcgcagtttttggagtcgtttggctgggaaatacggaaac
ttcttctactggaaagagaa----------------------------------------
--------------gggagaagatgccgctgttgaagctgctgttaaagctatagcttat
tgcctgagagagcctgttggtcaaagtaattgctcagaggtaaaa
>PAFTOL005026
------------------------------------------------------------
------------------------------------atttcatttccccaggaaaagaga
cttgccaaggagattgctgacctagagagagacacaggattcaagttgagaattttggcg
cagaattatcctgatacacctggattggcaattaaggatttttggcaagtggatgacaga
actattgtctttgtggctgatcctacttttgggactatattgaatttcaatgtggggkct
caagttgatctkgacatacctcgcagtttttggagtcgtttggctgggaamtayggaaac
ttcttctactggaaagagaa----------------------------------------
--------------gggagaagatgctgctgttgaagctgctgttaaagctatagyttat
tgcytgagrgagcctgttggtcaaagtaattgctcagaggtaaaa
>PAFTOL005035
------------------------------------------------------------
------------------------------------------------caggaaaagaga
ctcgcaaaggagattgctgacctagagagagacacgggattcaagttgagagttttagcg
cagaattatcctgatacacctggattggcaattaaagatttttggcaagtggatgacaga
actattgtctttgtggctgatcctagttttgggaatatattgaatttcaatgtggggtct
caagttgatcttgacatacctcgcagtttttggagtcgtttggctgggaaatatggaaac
ttcttctactggaaagagaa----------------------------------------
--------------ggkagaagatgctgctgttgaagctgctgttaaagytatagyttat
tgcttgagggagcctgttggtcaaagtaattgctcagaggtaaaa
>PAFTOL005042
------------------------------------------------------------
------------------------------------atttcatttccccaggaaaagaga
cttgccaaggagattgctgacctagagagagacacaggattcaagttgagaattttggcg
cagaattatcctgatacacctggattggcaattaaakatttttggcaagtggatgacagr
actattgtctttgtggctgatcctasttttgggaatatattgaatttcaatgtggggkct
caagttgatcttgacmtacctcgcagtttttggagtcgtttggctgggaaatayggaaac
ttcttctactggaaagagaa----------------------------------------
--------------cggagaagatgcwgctgttgaagctgctgttaaagytatagcttat
tgcytgagrgagcctgttggtcaaagtaattgctcagaggtaaaa
>PAFTOL005043
------------------------------------------------------------
------------------------------------------------------------
------------------------------------------------------------
---------------------ggattggcaattaaagatttttggcaagtggatgacaga
actattgtctttgtggctgatcctagttttgggaatatattgaatttcaatgtggggtct
caagttgatcttgacctacctcgcagtttttggagtcgtttggctgggaaatatggaaac
ttcttctactggaaagagaa----------------------------------------
--------------gggagaagatgctgctgttgaagctgctgttaaagttatagcttat
tgcttgagggagcctgttggtcaaagtaattgctcagaggcaaaa
>PAFTOL005047
------------------------------------------------------------
------------------------------------atttcatttccccaggaaaagagg
cttgccatggagattgctgatctagagagagacacaggattcaagttgagaattttggcg
cagaattatcctgatacacctggattggcaattaaagatttttggcaagtggatgacagg
actattgtctttgtggctgatcctacttttgggaatatattgaatttcaatgtgggggct
caagttgatcttgacatacctcagagtttttggagtcgtttggctgggacatacggaaac
ttcttctactggaaagagaa----------------------------------------
--------------cggagaagatgcagctgttgaagctgctgttaaagctatagcttac
tgcctgagagagcctgttggtcaaagtaattgctcagaggtaaaa
>PAFTOL007498
------------------------------------------------------------
------------------------------------atttcatttccccaggaaaagaga
cttgccaaggagattgctgacctagagggagacacaggattcaagttgagaattttagca
cagaattatcctgatacacctggattggcaattaaagatttttggcaagtggatgacaga
actattgtctttgtggccgatcctacttttgggaatatattgaatttcaatgtgggggct
caagttgatcttgacatacctcgcagtttttggagtcgtttggctgggaaatacggaaac
tttttctactggaaagagaa----------------------------------------
--------------gggagaagatgccgctgttgaagctgctgttaaagctatagcttat
tgcttgagagagcctgttggtcaaagtaattgctcagaggtaaaa
>PAFTOL008060
------------------------------------------------------------
------------------------------------------------------------
------------------------------------------------------------
---------------------ggattggcaattaaagatttttggcaagtggatgacaga
actattgtctttgtggctgatcctagttttgggaatatattgaatttcaatgtggggtct
caagttgatcttgacatacctcgcagtttttggagtcgtttggctgggaaatatggaaac
ttcttctactggaaagagaa----------------------------------------
--------------g---------------------------------------------
---------------------------------------------
>PAFTOL008062
------------------------------------------------------------
------------------------------------------------caggaaaacaga
ctcgcaaaggagattgctgacctagagagagacacaggattcaagttgagaattttagcg
cagaattatcctgatacacctggattggcaattaaagatttttggcaagtggatgacaga
actattgtctttgtggctgatcctagttttgggaatatattgaatttcaatgtggggtct
caagttgatcttgacatacctcgcagtttttggagtcgtttggctgggaaatatggaaac
ttcttctactggaaagagaa----------------------------------------
--------------gggagaagatgctgctgttgaagctgctgttaaagctatagcttat
tgcttgagggagcctgttggtcaaagtaactgctcagtggtaaaa
>PAFTOL008063
------------------------------------------------------------
------------------------------------------------caggaaaagaga
ctcgcaaaggagattgctgacctagagagagacacgggattcaagttgagaattttagcg
caraattatcctgatacacctggattggcaattaaagatttttggcaagtggatgacaga
actattgtctttgtggctgatcctagttttgggaatatattgaatttcaatgtggggtct
caagttgatcttgacatacctcgcagtttttggagtcgtttggctgggaaatatggaaac
ttcttctactggaaagagaa----------------------------------------
--------------gggagaagatgctgctgttgaagctgctgttaaagctatagcttat
tgcttgagggagcctgttggtcaaagtaattgctcagtggtaaaa
>PAFTOL008084
------------------------------------------------------------
------------------------------------------------caggaaaagaga
cttgcccaggagattgctgacctaragagagagacaggattcaagttgagaattttagcg
cagaattatcctgatacacctgggttgrcaattaaagatttttggcaagtggatgacaga
actattatctttgttgctgatcccacttttgggaatatattgaatttcaatgtgggggct
caagttratcttgatatacctcrcagtttttggagtcgtttggctgggaaataygggaac
atcttctattggaaagagaa----------------------------------------
--------------gggagaagatgctgctgttgaagctgctgttaaagctatagcttat
tgcctaagagagcctgttgatccaactaattgctcagagataaaa
>PAFTOL008417
------------------------------------------------------------
------------------------------------------------caggaaaagaga
ctcgcaaaggagattgctgacctagagagagacacgggattcaagttgagaattttagcg
cagaattatcctgatacacctggattggcaattaaagatttttggcaagtggatgacaga
actattgtctttgtggctgatcctagttttgggaatatattgaatttcaatgtggggtct
caagttgatcttgacatacctcgcagtttttggagtcgtttggctgggaaatatggaaac
ttcttctactggaaagagaa----------------------------------------
--------------gggagaagatgctgctgttgaagctgctgttaaagctatagcttat
tgcttgagggagcctgttggtcaaagtaattgctcagtggtaaaa
>PAFTOL008419
------------------------------------------------------------
------------------------------------------------------------
------------------------------------ggattcaagttgagaattttagcg
cagaattatcctgatacacctggattggcaattaaagatttttggcaagtggatgacaga
actattgtctttgtggctgatcctagttttgggaatatattgaatttcaatgtggggtct
caagttgatcttgacatacctcgcagtttttggagtcgtttggctgggaaatatggaaac
ttcttctactggaaagagaa----------------------------------------
--------------gggagaagatgctgctgttgaagctgctgttaaagctatagcttat
tgcttgagggagcctgttggtcaaagtaattgctcagaggcaaaa
>PAFTOL008421
------------------------------------------------------------
------------------------------------atttcatttccccaggaaaagaga
cttgcgaaggagattgctgacctagagagagacacaggattcaagttgagaattttagcg
cagaattatcctgatacacctggattggcgattaaagatttttggcaagtggatgacaga
actattgtctttgtggctgatccgacttttggcaatatattgaatttcaatgtgggggct
caggttgatcttgacatacctcgcagtttttggagtcgtttggctgggaaatatggaaac
ttcttctgctggaaagagaa----------------------------------------
--------------gggagaagatgccgctgttgaagctgctgttaaagctatagcttat
tgcctgagagagcctgttggtcaaagtaattgctcagaggtaaaa
>PAFTOL008422
------------------------------------------------------------
------------------------------------------------------------
------------------------------------------------------------
---------------------ggattggcgattaaagatttttggcaagtggatgtcaga
actattgtctttgtggctgatcctacttttgggaatatattgaatttcaatgtgggggct
caggttgatcttgacatacctcgcagtttttggagtcgtttggctgggaaatacggaaat
ttcttctactggaaagagaa----------------------------------------
--------------gggagaagatgccgctgttgaagctgctgttagagctataggttat
tgcctgagagagcctgttggtcaaagtaattgctcagaggtaaaa
>PAFTOL008423
------------------------------------------------------------
------------------------------------atttcatttccccaggaaaagaga
cttgccaaggagattgctgacctagagagagacacaggattcaagttgagaattttggcg
cagaattatcctgatacacctggattggcaattaaagatttttggcaagtggatgacagg
actattgtctttgtggctgatcctacttttgggaatatattgaatttcaatgtgggggct
caagttgatcttgacatacctcgcagtttttggagtcgtttggctgggaaatacggaaac
ttcttctactggaaagagaa----------------------------------------
--------------cggagaagatgcagctgttgaagctgctgttaaagctatagcttat
tgccttcgagagcctgttggtcaaagtaattgctcagaggtaaaa
>PAFTOL008439
------------------------------------------------------------
------------------------------------atgtcatttcctcaggaaaagaga
cttgccaaggagattgttgacctcgagagagacacaggattcaagttgagaattttagcg
cagaattatcctgatacacctggattggcaattaaagatttttggcaagtggatgacaga
actattgtctttgtggctgatcctacttttgggaatrtattgaatttcaatgtgggggct
caagttgrtcttgacatacctcgcagtttttggagtcrtttggctgggaaatacggaaac
ttcttctactggaaagagaa----------------------------------------
--------------gggagaagatgcygctgttgaagcagctgttaaagctatagcttat
tgcytgasagagcctgttggtcaaagtaattgctcwgaggtaaaa
>PAFTOL008881
------------------------------------------------------------
------------------------------------atttcattyccccaggaaaagaga
cttgccaaggagattgctgacctagagagagacacaggattcaagttgagaattttagcg
cagaattatcctgatactcctggattggcaattaargatttttggcaagtggatgacaga
actattgtctttgtggctgatcctacttttggtaatatattgaatttcaatgtgggggct
caagttgatcttgacatacctcgcagtttttggagtckcttggctgggaaatacggaagc
ttcttctactggaargagaa----------------------------------------
--------------gggagaagatgccgctgttgaagctgctgttaragctatagcttat
tgcctgagagagcctgttggtcaaagtaattgctcagaggtaaaa
>PAFTOL009175
------------------------------------------------------------
------------------------------------------------------------
------------------------------------------------------------
---------------------ggattggcaattaaagatttttggcaagtggatgacaga
actattgtctttgtggctgatcctactttwgggaatatattgaatttcaatgtgggggct
caagttgatcttgacattcctcgcagtttttggagtcgtttggctgggaaatacggaaac
ttcttctactggaaagagaa----------------------------------------
--------------gggagaagatgccgctgttgaagctgctgttaaagctatagcttat
tgcytgagagagcctgttggtaaaagtarttgctcagaggtaaaa
>PAFTOL009179
------------------------------------------------------------
------------------------------------------------caggaaaagaga
cttgcaaaggagattgctgacctagagatagacacgggattcaagttgagaattttagcg
cagaattatcctgatacacctggattggcaattaaagatttttggcaagtggatgacaga
actattgtctttgtggctgatcctagttttgggaatatattgaatttcaatgtggggtct
caagttgatctttacatacctcgcagtttttggagtcgtttggctgggaaatatggaaac
ttcttctactggaaagagaa----------------------------------------
--------------gggagaagatgctgctgttgaagctgctgttaaagctatagctcat
tgcttgagggagcctgttggtcaaagtaattgctcagaggcaaaa
>PAFTOL009181
------------------------------------------------------------
------------------------------------------------------------
------------------------------------------------------------
---------------------ggattggcaattaaagatttttggcaagtggatgacaga
actattgtctttgtggctgatcctagttttgggaatatattgaatttcaatgtggggtct
caagttgatcttgacatacctcgcagtttttggagtcgtttggctgggaaatatggaaac
ttcttctactggaaagagaa----------------------------------------
--------------gggagaagatgctgctgttgaagctgctgttaaagctatagctcat
tgcttgagggagcctgttggtcaaagtaattgctcagaggcaaaa
>PAFTOL009183
------------------------------------------------------------
------------------------------------------------------------
------------------------------------------------------------
---------------------ggattggcaattagagatttttggcaagtggatgacaga
actattgtctttgtggctgatcatagttttgggaatatattgaatttcaatgtggggtct
caagttgatgttgacatacctcgcagtttttggagtcgtttggctgggaaatatggaaac
ttcttctactggaaagagaa----------------------------------------
--------------gggagaagatgctgctgttgaagctgctgttaaagctatagctcat
tgcttgagggagcctgttggtcaaagtaattgctcagaggcaaaa
>PAFTOL009185
------------------------------------------------------------
------------------------------------atttcatttccccaggaaaggaga
cttgccaaggagatcgctgacctagagagagacacaggattcaagttgagaattttggca
cagaattatcctgatacacctggattggcaattaaagatttttggcaagtggatgacaga
actattgtctttgtggctgatcctacttttgggaatatattgaatttcaatgtgggggct
caagttgatcttgacatacctcgcagtttttggagtcatttggctgggaaatacggaaac
ttcttctactggaaagagaa----------------------------------------
--------------gggagaagatgccgctgttgaagctgctgttaaagctatagcttat
tgcctgagagagcctgttggtcaaagtaattgctccgaggtaaaa
>PAFTOL009189
------------------------------------------------------------
------------------------------------------------------------
------------------------------------------------------------
---------------------------------------------caagtggatgacaga
actattgtctttgtggctgatcctagttttgggaatatattgaatttcaatgtggggtct
caagttgatcttgacatacctcgcagtttttggagtcgtttggctgggaaatatggaaac
ttcttctactggaaagagaa----------------------------------------
--------------gggagaagatgctgctgttgaagctgctgttaaagctatagcttat
tgcttgagggagcctgttggtcaaagtaattgctcagaggcaaag
>PAFTOL009191
------------------------------------------------------------
------------------------------------------------caggaaaagaga
cttgcaaaggagattgctgacctagagagagacacgggattcaagttgagaattttagcg
cagaattatcctgatacacctggattggcgattaaagatttttggcaagtggatgacaga
actattgtctttgtggctgatcctagttttgggaatatattgaatttcaatgtggggtct
caagttgatcttgacatacctcacagcttttggagtcgtttggctgggaaatatggaaac
ttcttctactggaaagagaa----------------------------------------
--------------gggagaagatgctgctgttgaagctgctgttaaagctatagcctat
tgcttgagggagcctgttggtcaaagtaattgctcagaggcaaaa
>PAFTOL009193
------------------------------------------------------------
------------------------------------------atttcccaggaaaagaga
cttgcraaggagattgctgacctagagagagacacaggattcaagttgagaattttagct
cagaattatcctgatacacctggattggcgattaaagatttttggcaagtggatgacaga
actattgtctttgtggctgatcctacttttgggaatatattgaatttcaatgtgggggct
caggttgatcttgacatacctcgcagtttttggagtcgtttrgctgggaaatacggaaac
ttcttctactggaaagagaa----------------------------------------
--------------gggagaagatgccgctgttgaagccgctgttaaagctatagcttat
tgcctgagagagcctgttggtcaaggtaattgctcagaggtaaaa
>PAFTOL009195
------------------------------------------------------------
------------------------------------------------------------
---------------------------------------ttcaagttgagaattttagcg
cagaattatcctgatacacctggattggcaattaaagatttttggcaagtggatgacaga
actattgtctttgtggctgatcctagtttwgggaatatattgaatttcaatgtggggtct
caagttgatcttgacatacctcgcagtttttggagtcgtttggctgggaaatatggaaac
ttcttctactggaaagcgaa----------------------------------------
--------------gggagaagatgctgctgttgaagctgctgttaaagttatagcttat
tgcttgagggagcctgttggtcaaagtaattgctcagaggcaaaa
>PAFTOL009197
------------------------------------------------------------
------------------------------------------------------------
------------------------------------------------------------
---------------------ggattggcaattaaagagttttggcaagtggatgacaga
actattgtcttggtggctgatcctagttttgggaatatattgaatttcaatgtggggtct
caagctgatcttgacataccccgcagtttttggagtcgtttggctgggaaatatggaaac
ttcttctactggaaagagaa----------------------------------------
--------------gggagaagatgctgctgttgaagctgctgttaaagctatagcttat
tgcttgagggagcctgttggtcaaagtaattgctcagtggtaaaa
>PAFTOL009199
------------------------------------------------------------
------------------------------------------------caggaaaagaga
ctcgcaaaggagattgctgacctagagagagacacgggattcaagttgagaattttagcg
cagaattatcctgatacacctggattggcaattaaagatttttggcaagtggatgacaga
actattgtctttgtggctgatcctagttttgggaatatattgaatttcaatgtggggtct
caagttgatcttgacatacctcgcagtttttggagtcgtttggctgggaaatatggaaac
ttcttctactggaaagagaa----------------------------------------
--------------gggagaagatgctgctgttgaagctgctgttaaagctatagcttat
tgcttgagggagcctgttggtcaaagtaattgctcagtggtaaaa
>PAFTOL009203
------------------------------------------------------------
------------------------------------------------caggaaaagaga
cttgcaaaggagattgctgacctagagagagacacgggattcaagttgagaattttagcg
cagaattatcctgatacacctggattggcaattaaagatttttggcaagtggatgacaga
actattgtctttgtggctgatcctagttttgggaatatattgaatttcaatgtggggtct
caagttgatcttgacatacctcgcagtttttggagtcgtttggctgggaaatatggaaac
ttcttctactggaaagagaa----------------------------------------
--------------gggagaagatgctgctgttgaagctgctgttaaagttatagcttat
tgcttgagggagcctgttggtcaaagtagttgctcagaggcaaaa
>PAFTOL009205
------------------------------------------------------------
------------------------------------atttcatttccccaggaaaagaga
cttgccaaggagattgctgacctagagagagacacaggattcaagttgagaattttggcg
cagaattatcctgatacacctggattggcaattaaagatttttggcaagtggatgacaga
actattgtctttgtggctgatcctacttttgggaatatattgaatttcaatgtgggggct
caagttgatcttgacatacctcgcagtttttggagtcgtttggctgggaaatacggaaac
ttcttctactggaaagagaa----------------------------------------
--------------gggagaagatgccgctgttgaagctgctgttaaagctatagcttat
tgcctgagagagcctgttggtcaaagtaattgctcagaggtaaaa
>PAFTOL009207
------------------------------------------------------------
------------------------------------------------------------
------------------------------------------------------------
---------------------gggttggcaattaaagatttttggcaagtggatgacaga
actattatctttgttgctgatcctacttttgggaatatattgaatttcaatgtgggggct
caagttgatcttgatatacctcgcagtttttggagtcgtttggctgggaaatacgggaac
atcttctattggaaagagaa----------------------------------------
--------------gggagaagatgctgctgttgaagctgctgttaaagctatagcttat
tgccttagagagcctgttggtccaactaattgctcagagataaaa
>PAFTOL009209
------------------------------------------------------------
------------------------------------atttcatttccccaggaaaagaga
cttgccaaggagattgctgacctagagagagacacaggattcaagttgagaattttggcg
cagaattatcctgatacacctggattggcaattaaagatttttggcaagtggatgacagg
actattgtctttgtggctgatcctacttttgggaatatattgaatttcaatgtgggggct
caagttgatcttgacatacctcgcagtttttggagtcgtttggctgggaaatacggaaac
ttcttctactggaaagagaa----------------------------------------
--------------cggagaagatgcagctgttgaagctgctgttaaagctatagcttat
tgcctgagagagcctgttggtcaaagtaattgctcagaggtaaaa
>PAFTOL009215
------------------------------------------------------------
------------------------------------------------------------
---------------------------------------ttcaagttgagaattttagcg
cagaattatcctgatacacctggattggcaattaaagatttttggcaagtggatgacaga
actattgtctttgtggctgatcctagttttgggaatatattgaatttcaatgtggggtct
caagttgatcttgacatacctcgcagtttttggagtcgtttggctgggaaatatggaaac
ttcttctactggaaagagaa----------------------------------------
--------------gggagaagatgctgctgttgaagctgctgttaaagctatagcttat
tgcttgagggagcctgttggtcaaagtaattgctcagtggtaaaa
>PAFTOL009217
acttcgagagctggaattgctgaagccatagtgggtgtcaacaagccagagttgcttccg
aaagagtacactacagttattgatgttgctggcttcctctctgcygggcaggaaaagaga
ctcgcaaaggagattgctgacctagagagagacacgggattcaagttgagaattttagcg
cagaattatcctgatacacctggattggcaattaaagatttttggcaagtggatgacaga
actattgtctttgtggctgatcctagttttgggaatatattgaatttcaatgtggggtct
caagttgatcttgacatacctcgcagtttttggagtcgtttggctgggaaatatggaaac
ttcttctactggaaagagaa----------------------------------------
--------------gggagaagatgctgctgttgaagctgctgttaaagctataacttat
tgcttgagggagcctgttggtcaaagtaattgctcagtggtaaaa
>PAFTOL009219
------------------------------------------------------------
---------------------------------------------------gaaaagaga
ctcgcaaaggagattgctgacctagagagagacacaggattcaagttgagaattttagcg
cagaattatcctgatacacctggattggcaattaaagatttttggcaagtggatgacaga
actattgtctttgtggctgatcctagtttwgggaatatattgaatttcaatgtggggtct
caagttgatcttgacatacctcgcagtttttggagtcgtttgactgggaaatatggaaac
ttcttctactggaaagagaa----------------------------------------
--------------gggagaagatgctgctgttgaagctgctgttaaagctatagcttat
tgcttgagggagcctgttggtcaaagtaattgctcagtggtaaaa
>PAFTOL009221
------------------------------------------------------------
------------------------------------atttcatttccccaggaaaagaga
cttgccaaggagattgctgacctagagagagacacaggattcaagttgagaattttagcg
cagaattatcctgatacacctgggttggcaattaaagatttttggcaagtggatgacaga
actattgtctttgtggctgatcctacttttgggaatatattgaatttcaatgtggggtct
caagttgatcttgacatacctcgcagtttttggagtcgtttggctgggaaatacggaaac
ttcttctactggaaagagaa----------------------------------------
--------------gggagaagatgccgctgttgaagctgctgttacagctatagcttat
tgcctgagggagcctgttggtcaaagtaattgctcagaggtacaa
>PAFTOL009223
------------------------------------------------------------
------------------------------------------------caggaaaagaga
ttcgcaaaggagattgctgacctagagagagacacgggattcaagttgagaattttagca
cagaattatcctgatacacctggattggcaattaaagatttttggcaagtggatgacaga
actattgtctttgtggctgatcctagtttwgggaatatattgaatttcaatgtggggtct
caagttgatcttgacataccttgcagtttttggagtcgtttggctgggaaatatggaaac
ttcttctactggaaagagaa----------------------------------------
--------------gggagaagatgctgctgttgaagctgctgttaaagctatagcttat
tgcttgagggagcctgttggtcaaagtaattgctcagtggtaaaa
>PAFTOL009225
------------------------------------------------------------
------------------------------------------------caggaaaagaga
ctcgcaaaggagattgctgacctagagagagacacgggattcaagttgagaattttagca
cagaattatcctgatacaccwggattggcaattaaagatttttggcaagtggatgacaga
actattgtctttgtggctgatcctagttttgggaatatattgaatttcaatgtggggtct
caagttgatcttgacataccttgcagtttttggagtcgtttggctgggaaatatggaaac
ttcttctactggaaagagaa----------------------------------------
--------------gggagaagatgctgctgttgaagctgctgttaaagctatagcttat
tgcttgaggaagcctgttggtcaaagtaattgctcagtggtaaaa
>PAFTOL009227
------------------------------------------------------------
------------------------------------------------caggaaaagaga
cttgcaaaggagattgctgacctagagagagacacgggattcaagttgagaattttagcg
cagaattatcctgatacacctggattrgcaattaaagatttttggcaagtggatgacaga
actattgtctttgtggctgatcctagttttgggaatatattgaatttcaatgtggggtct
caagttgatcttgacatacctcgcagtttttggagtcgtttggctgggaaatatggaaac
ttcttctactggaaagagaa----------------------------------------
--------------gggagaagatgctgctgttgaagctgctgttaaagttatagcttat
tgcttgagggagcctgttggtcaaagtaattgctcagagrcaaaa
>PAFTOL009229
------------------------------------------------------------
------------------------------------atttcatttccccaggaaaagaga
ctkgcgaaggagattgctgacctagagagagacacaggattcaagttgagaattttagcg
cagaattatcctgatacacctggattggcgattaaagatttttggcaagtggatgacaga
actattgtctttgtggctgatcctacttttgggaatatattgaatttcaatgtgggggct
caggttgatcttgacatacctcgcagtttttggagtcgtttggctgggaaatacggaaac
ttcttctactggaaagagaa----------------------------------------
--------------gggagaagatgccgctgtcgaagctgctgttaaagctatagcttat
tgcctgagagagcctgttggtcaaagtaattgctcagaggtaaaa
>PAFTOL009231
------------------------------------------------------------
------------------------------------atttcatttccccaggaaaagaga
cttgcgaaggagattgctgacctagagagagacacaggattcaagttgagaattttagcg
cagaattatcctgatacacctggattggcgattaaagatttttggcaagtggatgacaga
actattgtcttt---gctgatcctacttttgggaatatattgaatttcaatgtgggggct
caggttgatcttgacatacctcgcagtttttggagtcgtttggctgggaaatacggaaac
ttcttctactggacagagaa----------------------------------------
--------------gggagaagatgccgctgttgaagctgctgttaaagctatagcttat
tgcctgagagagcct------------------------------
>PAFTOL009233
------------------------------------------------------------
------------------------------------atttcatttcccaaggaaaagaga
cttgccaaggagattgctgacctagagagagacacaggattcaagttgagaattttggcg
cagaattatcctgatacacctggtttggcaattaaaggattttggcaagtggatgacaga
actattgtctttgtggctgatcctacatttaggaatatattgaatttcaatgtaggggct
caagttgatcttgacatacctcgcagtttttggagtcgtttggctgggaaatacggaaac
ttcttgtactggaaagagaa----------------------------------------
--------------gggagaagatgctgctgttgaagctgctgttaaagctatagctcat
tgcctgagagagcctgttggtcaaagtaattgctcagacataaaa
>PAFTOL009235
------------------------------------------------------------
------------------------------------------------caggaaaagaga
cttgcccaggagattgctgacctagagagagagacaggattcaagttgagaattttagcg
cagaattatcctgatacaccwgggttggcaattatagatttttggctagtggatgacaga
actattatctttgttgctgatcctacttttgggaatatattgaatttcaatgtggggcct
caagttgatcttgatgtacctcgcagtttttggagtcgtttggctgggaaatacgggaac
atcttctattggaaagagaa----------------------------------------
--------------gggagaagatgctgctgttgaagctgctgttaaagctatagcttat
tgcctaagagagcctgttggtccaactaattgctcagagataaaa
>PAFTOL009239
------------------------------------------------------------
------------------------------------atttcatttccccaggaaaagaga
cttgccaaggagattgctgacctagagagagacacaggattcaagttgagaattttagca
cagaattatcctgatacacctggattggcaattaaagatttttggcaagtggatgacaga
actattgtctttgtggctgatcctacttttgggaatatattgaatttcaatgtggggkct
caagttgatcttgacatacctcgcagtttttggagtcgtttggctgggaaatatggaaac
tttttctactggaaagagaa----------------------------------------
--------------gggagaagatgccrctgttgaagctgctgttaaagctatagcttat
tgcctgagagagcctgttggtcaaagtaattgctcagaggtaaaa
>PAFTOL009241
------------------------------------------------------------
------------------------------------------------caggaaaagaga
ctcgcaaaggagattgctgacctagagagagacacgggattcaagttgagaattttagca
cagaattatcctgatacacctggattggcaattaaagatttttggcaagtggatgacaga
actattgtctttgtggctgatcctagttttgggaatatattgaatttcaatgtggggtct
caagttgatcttgacataccttgcagtttttggagtcgtttggctgggaaatatggaaac
ttcttctactggaaagagaa----------------------------------------
--------------gggagaagatgctgctgttgaagctgctgttaaagctatagcttat
tgcttgagggrgcctgttggtcaaagtaattgctcagtggtaaaa
>PAFTOL009243
------------------------------------------------------------
------------------------------------atttcatttccccaggaaaagaga
cttgccaaggagattgctgacctagagagagacacaggattcaagttgagaattttggtg
cagaattatcctcatacacctggattggcawttaaagatttttggcaagtcgatgacaga
acaattgtctttgtggctgatcctgcttttgggaatatattgaatttcaatgtgggggct
caagttgatcttgacatacctcgcagtttttggagtcgtttggctgggaaatacggaaac
ttcttctactggaaagagaa----------------------------------------
--------------gggagaagatgccgctgttgaagctgctgttaaagctatagcttat
tgcctgagagagcctgttggtcaaagtaattgcgcagagataaaa
>PAFTOL009245
------------------------------------------------------------
------------------------------------atttcatttccccaggaaaagaga
cttgccgaggagattgctgacctagagagagacacaggattcaagttgagaattttggcg
cagaattatcctgatacacctggattggcaattaaagatttttggcaagtggatgacagg
actattgtctttgtggctgatcctacttttgggaatatattgaatttcaatgtgggggct
caagttgatcttgacatacctcgcagtttttggagtcgtttggctgggaaatacggaaac
ttcttctactggaaagagaa----------------------------------------
--------------cggagaagatgcagctgttgaagctgctgttaaagctatagcttat
tgcctgagagagcctgttggtcaaagtaattgctcagaggtaaaa
>PAFTOL009251
------------------------------------------------------------
------------------------------------------------------------
------------------------------------------------------------
------------------------------------------------------------
------gtctttgtggctgatcctacttttgggaatatattgaatttcaatgtgggggct
caagttgatcttgacatacctcgcagtttttggagtcgtttggctgggaaatacggaaac
ttcttctactggaaagagaa----------------------------------------
--------------cggagaagatgcagctgttgaagctgctgttaaagctatagcttat
tgcctgagagagcctgttggtcaaagtaattgctcagaggtaaaa
>PAFTOL009253
------------------------------------------------------------
------------------------------------------------------------
------------------------------------------------------------
------------------------ttggcaattaaagatttttggctagtggatgacaga
actattatctttgtcgctgatcctacttttgggaatatattgaatttcaatgtggggcct
caagttgaccttgatgtacctcgcagtttttggagtcgtttggctgggaaatacgggaac
atcttctattggaaagagaa----------------------------------------
--------------g---------------------------------------------
---------------------------------------------
>PAFTOL009255
------ggagctggaattgcagaagccaaagtgggtgttaacaagccagagttgcttccg
aaagagtacgttatgattatt---------------atttcatttccccaggaaaagaga
cttgccaaggagattgctgacctagagagggacacaggattcaagttgagaattttggcg
cagaattatcctgatgcacctggattggcaattaaagatttttggcaagtggatgacagg
actattgtatttgtggctgatcctactttwgggaatatattgaatttcaatgtgggggct
caagttgatcttgacatacctcgcagtttttggagtcgtttggctgggaaatacggaaac
ttcttctactggaaagagga----------------------------------------
--------------gggagaagatgccgctgttgaagctgctgttaaagctatagcttat
tgcctgagagagcctgttggtcaaagtaattgctcagaggtaaaa
>PAFTOL009257
------------------------------------------------------------
---------------------------------------------------gaaaagaga
cttgccaaggagattgctgacctagagagggacacaggattcaagttgagaattttggcg
cagaattatcctgatacacctggattggcaattaaagatttttggcaagtggatgacagg
actattgtctttgtggctgatcctacttttgggaatatattgaatttcaatgtgggggct
caagttgatctggacatacctcgcagtttttggagtcgtttggctgggaaatacggaaac
ttcttctactggaaagagga----------------------------------------
--------------gggagaagatgccgctgttgaagctgctgttaaagctatagcttat
tgcctgagagagcctgttggtcaaagtaattgctcagaggtaaaa
>PAFTOL009259
------------------------------------------------------------
------------------------------------atttcatttccccaggaaaagaga
cttgccaaggagattgctgacctagagrgagacacaggattcaagttgagaattttagca
cagaattatcctgatacacctggattggcaattaaagatttttggcaagtggatgacaga
actattgtctttgtggccgatcctacttttgggaatatattgaatttcaatgtgggggct
caagttgatcttgacatacctcgcagtttttggagtcgtttggctgggaaatacggaaac
tttttctactggaaagagaa----------------------------------------
--------------gggagaagatgccgctgttgaagctgctgttaaagctatagcttat
tgcttgagagagcctgttggtcaaagtaattgctcagaggtaaaa
>PAFTOL009261
------------------------------------------------------------
------------------------------------------------------------
------------------------------------------------------------
---------------------ggattggcaattaaagatttttggcaagtggatgacaga
actattgtctttgtggctgatcctactttwgggaatatattgaatttcaacgtgggggct
ctagttgatcttgacatacctcgcagtttttggagtcgtttggctgggaaatacggaaac
ttcttctactggaaagagaa----------------------------------------
--------------gggagaagatgctactgttgaagctgctgttaaagctatagcttat
tgcctgagagagcctgttggtcaaagtaattgctcagaggtaaaa
>PAFTOL009263
------------------------------------------------------------
------------------------------------atttcatttccccaggaaaagaga
cttgccaaggagattgctgacctagagagagacacaggattcaagttgagaattttggcg
cagaattatcctgatacacctggattggcaattaaagatttttggcaagtggatgacagg
actattgtctttgtggctgatcctacttttgggaatatattgaatttcaatgtgggggct
caagttgatcttgacatacctcgcagtttttggagtcgtttggctgggaaatacggagac
ttcttctactggaaagagaa----------------------------------------
--------------cggagaagatgcagctgttgaagctgctgttaaagctatagcttat
tgcctgagagagcctgttggtcaaagtaat---------------
>PAFTOL009265
------------------------------------------------------------
------------------------------------------------------------
------------------------------------------------------------
---------------------ggattggcaattaaagatttttggcaagtggatgacagg
actattgtctttgtggctgatcctacttttgggaatatattgaatttcaatgtgggggct
caagttgatcttgacatacctcgcagtttttggagtcgtttggctgggaaatacggaaac
ttcttctactggaaagagaa----------------------------------------
--------------cggagaagatgcagctgttgaagctgctgttaaagctgtagcttat
tgcctgagagagcctgttggtcaaagtaattgctcagaggtgaaa
>PAFTOL009267
------------------------------------------------------------
------------------------------------------------caggaaaagaga
cttgcccaggagattgctgacctagagagagagacaggattcaagttgagaattttagcg
cagaattatcctgatacacctggtttggcaattaaagatttttggcaagtggatgacaga
actattatctttgttgctgatcctactttwgggaatatattgaattycaatgtgggggct
cargttgatcttgatayacctcgcagtttttggagtcgtttggctgggaaatacgggaac
atcttctattggaaagagaa----------------------------------------
--------------gggagaagatgctgctgttgaagctgctgttaaagctatagcttat
tgcctaagagagcctgttggtccaactaattgctcagagataaaa
>PAFTOL009269
------------------------------------------------------------
------------------------------------------------caggaaaagaga
cttgcccaggagattgctgacctagagagagagacaggattcaagttgagaattttagcg
cagaattatcctgatacacctgggttggcaattaaagatttttggcaagtggatgacaga
actattatctttgttgctgatcctacttttgggaatatattgaatttcaatgtgggggct
caagttgatcttgatgtacctcacagtttttggagtcgtttggctggcaaatacgggaac
atcttctattggaaagagaa----------------------------------------
--------------gggagaagatgctgctgttgaagctgctgttaaagctatagcttat
tgcctaagagagcctgttggtccaactaattgctcagagataaaa
>PAFTOL009271
------------------------------------------------------------
------------------------------------atttcatttccccaggaaaaaaga
cttgcgaaggagattgctgacctagagagagacacaggattcaagttgagaattttagcg
cagaattatcctgatacacctggattggcgattaaagatttttggcaagtggatgacaga
actattgtctttgtggctgatcctacttttcggaatatattgaatttcaatgtgggggct
caggttgatcttgacatacctcgcagtttttggagtcgtttggctgggaaatatggaaac
ttcttctactggaaagagaa----------------------------------------
--------------ggkagaagatgctgctgttgaagctgctgttaaagctatagcttat
tgcctgagagagcctgttggtcaaagtaattgctcagaggtaaaa
>PAFTOL009279
------------------------------------------------------------
------------------------------------------------caggaaaagaga
cttgcaaaggagattgctgacctagagagagacacgggattcaagttgagaattttagcg
cagaattatcctgatacacctggattggcaattaaagatttttggcaagtggatgacaga
actattgtctttgtggctgatcctagttttgggaatatattgaatttcaatgtggggtct
caagttgatcttgacatacctcgcagtttttggagtcgtttggctgggaaatatggaaac
ttcttctactggaaagagaa----------------------------------------
--------------gggagaagatgctgctgttgaagctgctgttaaagctatagcttat
tgcttgagggagcctgttgctcaaagtaattgctcagaggcaaaa
>PAFTOL009281
------------------------------------------------------------
------------------------------------------------------------
------aaggagattgctgacctagagagagacacaggattcaagttgagaattttagcg
cagaattatcctgatacacctggattggaaattaaagatttttggcaagtggatgacaga
actattgtctttgtggctgatcctacttttgggaatatgctgaatttcaatgtgggatct
caagttgatcttgacatacctcgcagtttttggagtcgtttggctgggaaatacggaaac
ttcttctactggaaagagaa----------------------------------------
--------------gggagaagatgccgctgttgaagctgctgttaaagctatagcttat
tgcctgagggagcctgttggtcaaagtaattgctcagaggtaaaa
>PAFTOL009283
------------------------------------------------------------
------------------------------------------------caggaaaagaga
ctcgcaaaggagattgctgacctagagagagacacgggattcaagttgagaattttagcg
cagaattatcctgatacacctggattggcaattaaagatttttggcaagtggatgacaga
actattgtctttgtggctgatcctagttttgggaatatattgaatttcaatgtggggtct
caagttgatcttgccatacctcgcagtttttggagtcgtttggctgggaaatatggaaac
ttcttctactggaaagagaa----------------------------------------
--------------gggagaagatgctgctgttgaagctgctgttaaagctatagcttat
tgcttgagggagcctgttggtcaaagtaattgctcagtggtaaaa
>PAFTOL009285
------------------------------------------------------------
------------------------------------------------caggaaaagaga
cttgcccaggagattgctgacctagagagagagacaggattcaagttgagaattttagcg
cagaattatcctgatacaccwgggttggcaattaaagatttttggcaagtggatgacaga
actattatctttgttgctgatcccacttttgggaatatattgaatttcaatgtgggggct
caagttgatcttgatatacctcgcagtttttggagtcgtttggctgggaaatacgggaac
atcttctattggaaagagaa----------------------------------------
--------------gggagaagatgctgctgttgaagctgctgttaaagctatagcttat
tgcctaagagagcctgttgatccaactaattgctcagagataaaa
>PAFTOL009287
------------------------------------------------------------
------------------------------------------------caggaaaagaga
cttgcaaaggagattgctgacctagagagagacacgggattcaagttgagaattttagcg
cagaattatcctgatacacctggattggcaattaaagatttttggcaagtggatgacaga
actattgtctttgtggctgatcctagttttgggaatatattgaatttcaatgtgggttct
caagttgatcttgacatacctcgcagtttttggagtcgtttggctgggaaatatggaaac
tacttctactggaaagagaa----------------------------------------
--------------gggagaagatgctgctgttgaagctgctgttaaagttatagcttat
tgcttgagggagcctgttggtcaaagtaattgctcagaggcaaaa
>PAFTOL009289
------------------------------------------------------------
---------------------------------tggatttcatttccccaggaaaagagg
cttgccatggagattgctgacctagagagagacacaggattcaagttgagaattttggcg
cagaattatcctgatacacctggattggcaattaaagatttttggcaagtggatgacagg
actattgtctttgtggctgatcctacttttgggaatatattgaatttcaatgtgggggct
caagttgatcttgacatacctcagagtttttggagtcgtttggctgggaaatacggaaac
ttcttctactggaaagagaa----------------------------------------
--------------tggagaagatgcagctgttgaagctgctgttaaagctatagcttat
tgcctgagagagcctgttggtcaaagtaattgctcagaggtaaaa
>PAFTOL009291
------------------------------------------------------------
------------------------------------------------caggaaaagaga
cttgcaaaggagattgctgacctagagagagacacgggattcaagttgagaattttagcg
cagaattatcctgatactcctggattggcaattaaagatttttggcaagtggatgacaga
actattgtctttgtggctgatcctagttttgggagtatattgaatttcaatgtggggtct
caagttgatcttgacatacctcgcagtttttggagtcgtttggctgggaaatatggaaac
tacttctactggaaagagaa----------------------------------------
--------------gggagaagatgctgctgttgaagctgctgttaaagttatagcttat
tgcttgagggagcctgttggtcaaagtaattgctcagaggcaaaa
>PAFTOL009293
------------------------------------------------------------
------------------------------------------------------------
------------------------------------------------------------
---------------------ggattggcaattaaggatgtttggcaagtggatgacaga
actattgtgtttgtggctgatcctagttttgggaatatattgaatttcaatgtggggtct
caagttgatcttgacatacctcgcagtttttggagtcgtttggctgggaaatatggaaac
ttcttctactggaaagagaa----------------------------------------
--------------gggagaagatgctgctgttgaagctgctgttaaagctatagcttat
tgcttgagggagcctgttggtcaaagtaattgctcagtggtaaaa
>PAFTOL009295
------------------------------------------------------------
------------------------------------------------------------
------------------------------------------------------------
---------------------ggattggcaattaaagatttttggcaagtggatgacaga
actattgtctttgtggctgatcctagttttgggaatatattgaatttcaatgtggggtct
caagttgatcttgacatacctcgcagtttttggagtcgtttggctgggaaatatggaaac
ttcttctactggaaagagaa----------------------------------------
--------------gggagaagatgctgctgttgaagctgctgttaaagctatagcttat
tgcttgagggagcctgttggtcaaagtaattgctcagtggtaaaa
>PAFTOL009297
------------------------------------------------------------
------------------------------------------------------------
------------------------------------------------------------
------------------------------------------------------------
actattgtctttgtggctgatcctacttttgggaatatattgaatttcaatgtgggtgct
caagttgatcttgacatacctcgcagtttttggagtcgtttggctgggaaatacggaaac
ttcttctactggaaagagaa----------------------------------------
--------------gggagaagatgccgctgttgaagccgctgttaaagctatagcttat
tgcctgagagagcctgttggtcagagtaattgctcagaggtaaaa
>PAFTOL009299
------------------------------------------------------------
------------------------------------------------------------
------------------------------------------------------------
------------------------------------------------------------
------------------tcccctttcgcagggaatatattgaatttcaatgtgggggct
caagttgatcgtgacatacctcgcagtttttggagtcgtttggctgggaaatacggaaac
ttcttctactggaaagagaa----------------------------------------
--------------tggagaagatgcagctgttgaagctgctgttaaagctatagcttat
tgcctgagagagcctgttggtcaaagtaattgctcggaggtaaaa
>PAFTOL009301
------------------------------------------------------------
------------------------------------atttcatttccccaggaaaagaga
cttgccaaggagattgctgacctagagagagamacaggattcaagttgagaattttggcg
cagaattatcctgatacacctggattggcaattaaagatttttggcaagtggatgacagg
actattgtctttgtggctgatcctacttttgggaatatattgaatttcaatgtgggggct
caagttgatcttgacatacctcgcagtttttggagtcgtttggctgggaaatacggaaac
ttcttctactggaaagagaa----------------------------------------
--------------cggagatgatgcagctgttgaagctgctgttaaagctatagcttat
tgcctgagagagcctgttggtcaaggtaattgctcagaggtaaaa
>PAFTOL009311
acttctggagctggaatttctgaagccaaagtgggtgtcaacaagccagagttgcttccg
caagaatatactccagttattgatgtcgctggcttcctctctgctggacaggaaaagaga
cttgctcaggagattgctcatctagagagagacacaggattcaagttgagaattttagca
cagaattatccagatacacctggtttggcgattaaagatttmtggcaagtagatgataga
actattgtctttgtcgctgatcccacttttgggaatatattgaatttcaatgtgggtgct
ctagttgatcttgacatacctcgtagtttttggagccgtttggctgggaaatatggaaac
atcttctactggaaagagaa----------------------------------------
--------------gggagaagacgctgctattgaagctgctgttaaagctatagcttat
tgcttaagagaacctgttggtccaagtaactgctcaaaggtaaaa
>PAFTOL009313
------------------------------------------------------------
------------------------------------gtttcaattcatcaggaaaagaga
cttgctcaggagattgctgatctcgagagagacacaggatttaagttgagagttttagct
cagaattatcctgatactcctggcttggcgattaaagatttctggcaagttgatgacaga
accattgtctttgttgctgatcccacttttgggaatattctgaattttaatgtgggggct
caagttgatctggacatacctcgtagtttttggagccgtttagctgggaaatatggaaac
atcttctactggaaggagaa----------------------------------------
--------------g---------------------------------------------
---------------------------------------------
>PAFTOL009315
------------------------------------------------------------
------------------------------------------atcccccaggaaaagaga
cttgctcaggagattgctgatctagagagagacacgggattcaagttgaggattttagca
cagaattatcctgatacaccaggattggcgattaaagacttttggcaagtggaygacaga
actattgtctttgtggctgatcccactttcgggaatatattgaattttaatgtgggggct
caagttgatcttgatgtaccttacagtttttggagccgtttggcagggaaatatggaaat
attttctactggaaagagaa----------------------------------------
--------------g---------------------------------------------
---------------------------------------------
>PAFTOL009319
------------------------------------------------------------
------------------------------------------------caggaaaagaga
cttgctaatgagattgctgttcttgagagagacacgggattcaagttgagaattttagca
cagaattatcctgacacaccaggattggcgattaaagatttttggcaagtggatgacaga
actattgtctttgtggctgatcccactttmggaaatatactgaatttcaatgtgggggct
caagttgatcttgatgtacctcgcagtttttggagccgtttggttgggaaatatggaaat
atcttctactggaaagagaa----------------------------------------
--------------gggagaagatgcctctgttgaagctgctgtcaaagctatagcttat
tgcctaagagagcctgttggtccaagtaactgctcagaggtacaa
>PAFTOL009321
------------------------------------------------------------
------------------------------------------------------------
------------------------------------------------------------
---------------------ggattggcgattaaagatttttggcaagtggatgacaga
actgttgtctttgttgctgatccctcttttggcaatatattgaatttcaatgtgggggct
caagttgatcttgatgtacctcgcagtttttggagccgtttggctgggaaatatggaaat
atcttctactggaaagagaa----------------------------------------
--------------ggkagaagatgccgctgttgaagctgctgtcgaagctatagcttat
tgcctaagagagcctgttggtcctagtaactgctcagaggtacaa
>PAFTOL013501
------------------------------------------------------------
------------------------------------------------------------
------------------------------------------------------------
---------------------ggattggcaattaaagatttttggcaagtggatgacaga
actattgtctttgtggctgatcctagttttgggaatatattgaatttcaatgtggggtct
caagttgatcttgacatacctcgcagtttttggagtcgtttggctgggaaatatggaaac
ttcttctactggaaagagaa----------------------------------------
--------------gggagaagatgctgctgttgaagctgctgttaaagctatagcttat
tgcttgagggagcctgtgggtcaaagtaattgctcagaggcaaaa
>SRR5036296
------------------------------------------------------------
------------------------------------atttcatttccccaggaaaagaga
cttgccaaggagattgctgacctagagagagacacaggattcaagttgagaattttggcg
cagaattatcctgatacacctggattggcaattaaagatttttggcaagtggatgacagg
actattgtctttgtggctgatcctacttttgggaatatattgaatttcaatgtgggggct
caagttgatcttgacatacctcgcagtttttggagtcgtttggctgggaaatacggaaa-
--cttctactggaaagagaa----------------------------------------
--------------cggagaagatgcagctgttgaagctgctgttaaagctatagcttat
tgcctgagagagcctgttggtcaaagtaattgctcagaggtaaaa
>SRR5137211
------ggagctggaatcgcagaagccaaagtgggtgttaacaagccagagttgcttccg
aaagagtacacttcagttattgatgtcgctggcttcctctctgctggacaggaaaagaga
cttgccgaggagattgctgacctagagagagacacaggattcaagttgagaattttggcg
cagcattatcctgatacacctggattggcaattaaagatttttggcaagtggatgacagg
actattgtctttgtggctgatcctacttttgggaatatattgaatttcaatgtgggggct
caagttgatcttgacgtacctcgcagtttttggagtcgtttggctgggaaatacggaaac
ttcttctactggaaagagaa----------------------------------------
--------------cggagaagatgcagctgttgaagctgctgttaaagctatagcttat
tgcctgagagagcctgttggtcaaagtaattgctcagaggtaaaa
>SRR5137213
------ggagctggaattgcagaagccaaagtgggtgttaacaagccagagttgcttcca
aaagagtacacttcagttattgatgtcgctggcttcctctctgctggacaggaaaagaga
cttgctaaggagattgctgacctagagagagacacgggattcaagttgagaattttggcg
cagaattatcctgatacacctggattggcaattaaagatttttggcaagtggatgacagg
actatcgtctttgtggctgatcctacttttgggaatatattgaatttcaatgtgggggct
caagttgatcttgacatacctcgcagtttttggagtcgtttggctgggaaatacggaaac
ttcttctaccggaaagagaa----------------------------------------
--------------cggagacgatgcagctgttgaagctgctgttaaagctatagcttat
tgcctgagggagcctgttggtcaaggtaattgctcagaggtaaaa
>SRR7905849
acttccggagctggaatttctgaagccaaagtgggtgttaacaagccagagttgcttccg
aaagagtacactccagttattgacgtygctggcttcctctctgctggacaggaaaasaga
cttgcccaggagattgstgacctagaaagagacacaggattcaagttgagaattttagcg
cagaattatcctgatacacctggattggcaattaaagatttttggcaagtggatgacaga
actattgtctttgtggctgatcctacttttgggaatatattgaatttcaatgtgggggct
caagttgatcttgacgtacctcgcagtttttggagtcgtttggctgggaaattcggaaac
atcttctactggaaagagaa----------------------------------------
--------------gggagaagatgctgctgttgaagctgctgttaaagctatagcttat
tgcctaagagagcctgttggtccaagtaattgctcagatgtaaaa
>SRR7905861
actttgggagctggaattgcagaagccaaagtgggtgttaacaagccagagttgcttccg
aaagagtacacttcagttattgatgttgctggcttcctctctgytggacaggaaaagaga
cttgccaaggagattactgacctagagagagacacaggattcaaattgagaattttggcg
cagaattatcctgatacacctggattggcaattaaagatttttggcaagtggatgacagg
actattgtctttgtggccgatcctacttttgggaatatattgaatttcaatgtgggggct
caagttgatcttgacatacctcgcagtttttggagtcatttggctcggaaatacggaaac
ttcttctactggaaagagaacggagaagatgcagctgttgaagctgctgttaaagctata
gcttattgcctgagaggagaagatgcagctgttgaagctgctgttaaagctatagcttat
tgcctgagagagcctgttggtcaaagtaattgctcagaggtaaaa
>SRR7905862
acttcgggagctggaatttctgaagccaaagtgggtgttaacaagccagagttgcttcca
aaagagtatgcttctgttattgatgtcgcaggcttcctctctactggacaggaaaagaga
cttgcccaggagattgctgacctagagagagagagaggattcaagttgagaattttagcg
cagaattatcctgatacacctgggttggcaattaaagatttttggcaagtggatgacaga
actattatctttgttgctgatcctacttttgggaatatgttgaatttcaatgtgggggct
caagttgatcttgatatacctcgcagtttttggagtcgtttggcyggsaaatacgggaac
atcttctattggaaagagaa----------------------------------------
--------------gggagaagatgctgctgttgaggctgctgtgaaagctatagcttat
tgcctaagagagcctgttggtccaactaattgctcagagataaaa
>SRR8327214
------ggagctggaattgcagaagccaaagtgggtgttaacaagccagagttgcttccg
aaagagtacacttcagttattgatgtcgctggcttcctctctgctggacaggaaaagagg
cttgccatggagattgctgacctagagagagacacaggattcaagttgagaattttggcg
cagaattatcctgatacacctggattggcaattaaagatttttggcaagtggatgacagg
actattgtctttgtggctgatcctacttttgggaatatattgaatttcaatgtgggggct
caagttgatcttgacatacctcagagtttttggagtcgtttggctgggaaatacggaaac
ttcttctactggaaagagaa----------------------------------------
--------------tggagaagatgcagctgttgaagctgctgttaaagctatagcttat
tgcctgagagagcctgttggtcaaagtaattgctcagaggtaaaa
