# Supplementary material for: Phylogenomics and classification of Cactaceae based on hundreds of nuclear genes
Source: Plant Syst Evol. 2025 Aug 11;311(5):28. doi: 10.1007/s00606-025-01948-z (PMC12339657; doi:10.1007/s00606-025-01948-z)
Supplement: Supplementary file 4 — Online Resource 4: Containing alignments and RAxML gene trees for all included loci and all phylogenetic datasets (ZIP 10372 KB) [file 606_2025_1948_MOESM4_ESM.zip › de Vos et al_ESM_4/ESM_data_alignments/QCP/7013_consensus.mafft.fasta]

>PAFTOL004547
------------------------------------------------------------
------------------------------------------------------------
------------------------------------------------------------
------------------------------------------------------------
gtggaatcaagaaagccagaaagatattcctcagctgctccactttcacctaatgcaagg
ctacgtatagtgtccgagcgcatcgactttatagacaatgttgtcatttcagtctcggta
ggccctcctcatttggagttcttgaaatccaaagacaagcgtacatggaatgcgaaagat
gtggctgattctgttctatctgacaaatctgctttgc--gtgttacctcaagtcaacgac
tggctgagagttctattcttgatgcacattcaagtgatattgatggtgagcgatactggg
tatatgaatacttggtccgcaaatcacccacaaaatctgtacaagagccaacaaattata
ggcaatacattgcttcaacagccgagcgtgatggt-------------------------
------------------------------------------------------------
-----
>PAFTOL004552
------------------------------------------------------------
------------------------------------------------------------
------------------------------------------------------------
------------------------------------------------------------
gtggaatcgagaaagccagaaagatactcatcggctgctccactttcccctaatgcaagg
ctacgtatagtgtccgagcgcrttgactttatagacaatgttgtcatttcagtctcggta
ggccctcctcattgggagttcttgaaatccaaagacaagcgtacatggaatgcgaaagat
gtggctgattctgttttatccgacaaatctgcagtgc--gtgttacctcgagtcaacgac
tggctgagagttctattattgatgcacattcaagtgaaattgatggcgaacgatactggg
tatatgaatacttggtccgcaaatcacccacaaaatctgtacaagattcaacaaattata
ggcaatatattgcttcaacagccgagcgtgatggt-------------------------
------------------------------------------------------------
-----
>PAFTOL004553
------------------------------------------------------------
------------------------------------------------------------
------------------------------------------------------------
------------------------------------------------------------
gtggaatcaagaaagccagaaagatattcctcagctgctccactttcacctaatgcaagg
ctacgtatagtgtccgagcgagtcgactttatagacaatgttgtcatttcagtctcggta
ggccctcctcatttggagttcttgaaatccaaagacaagcgtacatggaatgcgaaagat
gtggctgattctgttttatccgacaaatctgctttgc--gtgttacctcaagtcaacgac
tggctgagagttccattcttgatgcacattcaagtgaaattgatggtgaacgatactggg
tatatgaatacttggtccgcaaatcacccacaaaatctgtacgagagccaacaaattata
ggcaatacattgcttcaacagctgagcgtgatggtaaatcattttggttg----------
------------------------------------------------------------
-----
>PAFTOL004554
------------------------------------------------------------
------------------------------------------------------------
------------------------------------------------------------
------------------------------------------------------------
gtggaatcgagaaagccagaaagatactcatcggctgctccactttcccctaatgcaagg
ctacgtatagtgtccgagcgcrttgactttatagacaatgttgtcatttcagtctcggtc
ggccctcctcattgggagttcttgaaawccaaagacaagcgtacatggaatgcgaaagat
gtrgctgattctgttttatcygacaaatctgcagtgc--gtgttacctcaagtcaacgac
tggctgagagttctattattgatgcacattcaagtgaaattgatggcgaacgatactggg
tatatgaatacttggtccgcaaatcacccacaaaatctgtacaagattcaacaaattata
ggcaatatattgcttcaacagccgagcgtgatggt-------------------------
------------------------------------------------------------
-----
>PAFTOL004555
------------------------------------------------------------
------------------------------------------------------------
------------------------------------------------------------
------------------------------------------------------------
gtggaatcaagaaagccagaaagatattcctcmgctgctccactttcacctaatgcaagg
ctacgtatagtgtccgagcgcgtcgactttatagacaatgttgtcatttcagtctcggta
ggccctcctcatttggagttcttgaaatccaaagacaaacgtacatggaatgcgaaagat
gtggctgattctgttttatcygacaaatctgctttgc--gcgttacctcaagtcaacgac
tggctgagagttctattcttgatgcacattcaagtgaaattgatggtgaacgatactggg
tatatgaatacttggtccgcaaatcacccacaaaatctgtacaagagccaacaaattata
ggcaatacattgcttcaacagctgagcgtgatggtaaatcattttgtttg----------
------------------------------------------------------------
-----
>PAFTOL004556
------------------------------------------------------------
------------------------------------------------------------
------------------------------------------------------------
------------------------------------------------------------
gtggaatcaagaaagccagaaagatattcctcagctgctccactttcacctaatgcaagg
ctacgtatagtgtccgagcgcgtcgactttatagacaatgttgtcatttcagtctcggta
ggccctcctcatttggagttcttgaaatccaaagacaagcgtacgtggaatgcgaaagat
gtggctgattctgttttatccgacaaatctgctttgc--gtgttacctcaagtcaacgac
tggctgagagttttattcttgatgcacattcaagtgaaattgatggtgaaccatactggg
tatatgaatacttggtccgcaaatcacccacaaaatctgtacaagatacaacaaattaca
ggcaatacattgcttcaacagccgagcgtgatggt-------------------------
------------------------------------------------------------
-----
>PAFTOL004560
------------------------------------------------------------
------------------------------------------------------------
------------------------------------------------------------
------------------------------------------------------------
gtggaatcaagaaagccagaaagatactcctcggctgctccgctttcccctaatgcaaga
ctacgtatagtgtccgagcgcatcgactttatagacaatgttgtcatttcagtctcgcta
ggccctcctcattgggagttcttgaaatccaaagacaagcgtacatggaatgcsaaagat
gtggctgattctgttttatccgacaaatctgcattgc--gtgttacgtcaagtcaacgac
tggctgagagttctattattgatgcacattcaagtgaaattgatggcgagcgatactggg
tatatgaatacttggtccgcaaatcacccacaaaatctgtacaagatgcaacaaattata
ggcagtatgttgcttcaacagccgagcgtgatggt-------------------------
------------------------------------------------------------
-----
>PAFTOL004561
------------------------------------------------------------
------------------------------------------------------------
------------------------------------------------------------
------------------------------------------------------------
gtggaatccagaaagccagaaagatattcctcagctgctccgctttcccctgatgcaagg
ctacgtatagtgtccgagcgtgtcgactttatagacaatgtagtcatttcagtctcggta
ggccctcctcrtctggarttcttaaaatccaaagacaagagtacatggaatgcgaaarat
gtggcygattctgttttatctgacaaatctgccttgc--gtgttagctcaagtcaacgac
tggccgagagttctattctggatgcacattcaagtgaaattgatggtgaacaatactggg
tatatgaatacttagtccgcaaatcacccacaaaatctgtacaagagcctacmaattata
ggcaatacattgcttcaactgccgagcgtgatggt-------------------------
------------------------------------------------------------
-----
>PAFTOL004562
------------------------------------------------------------
------------------------------------------------------------
------------------------------------------------------------
------------------------------------------------------------
------------------gaaagatactcctcggctgctccgctttcccctaatgcaagg
ctacgcatagtgtccgagcgcatcgactttatagacaatgttgtcatttcagtctcgcta
ggccctcctcattgggagttcttgaaatccaaagacaagcgtacatggaatgcgaaagat
gtggctgattctgttttatccgacaaatctgcattgc--gggttacgtcaagtcaacgac
tggctgagagttctattattgatgcacattcaagtgaaattgatggcgagcgatactggg
tatatgaatacttggtccgcaaatcacccacaaaatctgtacaagatgcaacaaattata
ggcagtatgttgcttcgacagccgagcgggatggt-------------------------
------------------------------------------------------------
-----
>PAFTOL004563
------------------------------------------------------------
------------------------------------------------------------
------------------------------------------------------------
------------------------------------------------------------
gtggaatcaagaaagccagaaagatattcctcagctgctccactttcacctaatgcaagg
ctacgtatagtgtccgagcgcgtygactttayagacaacgttgtcatttcagtctcgtta
ggccctcctcatttggagttcttgaaatccaaagacaagcgtacatggaatgcgaaagat
gtggctgattctgttttatccgacaaatctgctttgc--gtgttacctcaagtcaacgac
tggctgagagttctattcttgatgcacattcaagtgaaattgatggcgaacgatactggg
tatatgaatacttggtccgcaaatcacccacaaaatctgtacaagatccaacaaattata
ggcaatacrttgcttcaacagccgagcgtgatggt-------------------------
------------------------------------------------------------
-----
>PAFTOL004564
------------------------------------------------------------
------------------------------------------------------------
------------------------------------------------------------
------------------------------------------------------------
---------------------------------------------------gatgcaagg
ctacgcatagtgtccgagcgtgttgactttatagacaatgttgtcatttcagtctcggta
gggcctcctcatctggagttcttaaaatccaaagacaagagtacatggaatgcgaaagat
gtggcagattctgttttatctgacaaatctgctttgc--gtgttagctcaagtcaacgac
tggccgagagttctgttcttgatgcacattcaagtgaaattgatggtgaacaatactggg
tatatgaatacttggtccgcaaatcacccacaaaa-------------------------
------------------------------------------------------------
------------------------------------------------------------
-----
>PAFTOL004565
------------------------------------------------------------
------------------------------------------------------------
------------------------------------------------------------
------------------------------------------------------------
---------------------------------------------------aatgcaagg
ctacgtatagtgtccgagcgcgtcgactttgcagacaatgttgtcatttcagtctcggta
ggccctcctcatttggagttcttgaaatccaaggacaagcggacgtggaatgcgaaagat
gtggctgattctgttttatccgacaaatctgctttg------------------------
------------------------------------------------------------
------------------------------------------------------------
------------------------------------------------------------
------------------------------------------------------------
-----
>PAFTOL004567
------------------------------------------------------------
------------------------------------------------------------
------------------------------------------------------------
------------------------------------------------------------
gtggaatcaagaaagccagaaagatattcctcagctgctccactttcccctaatgcaagg
ctacgtatagtgtccgagcgcgtcgacttcatagacaatgttgtcatttcagtctcggta
ggccctcctcatttggagttcttgaaatccaaagacaagcgtacgtggaatgcgaaagat
gtggctgattctgttttatccgataaatccgctttgc--gcgttacctcaagtcaacgac
tggctgagagctctattcttgatgcacattcaagtgaaattgatggtgaacgatactggg
tatatgaatacttggtccgcaaatcacccacaaaatctgtagaaggcccaacaaattata
ggcaatacattgcttcaacagccgagcgtgatggtwacttgtacaccttgaacgcttcaa
cgctgagcaaacagtgggatctggta----------------------------------
-----
>PAFTOL004568
------------------------------------------------------------
------------------------------------------------------------
------------------------------------------------------------
------------------------------------------------------------
gtggaatcaagaaagccagaaagatattcctcagctgctccactttcacctaatgcaagg
ctacgtatagtgtccgagcgygtcgacttcatagacaatgttgtcatttcagtctcggta
ggccctcctcatttggagatcttgaaatccaaagacaagcgtacatggaatgcraaagat
gtggctgattctgttttrtccgacaaatctgctttgc--gcgtaacctcaactcaacgrc
tggctgagagttctattcttgatgcrcattcaagtgaaattgatggtgaacgatactggg
tatatgaatacttggtccgcaaatcacccacaaaatctgtccaagatccagcaaattata
ggcaatacgttgcttcaacagcsgagcgtgatggtaaaatcattttgtttgacartcttt
gaygaagtaaacacta--------------------------------------------
----t
>PAFTOL004571
------------------------------------------------------------
------------------------------------------------------------
------------------------------------------------------------
------------------------------------------------------------
gtggaatccagaaagccagaaagatattcctcggctgctcckctttcccctgatgcaagg
ctacgcatagtgtccgagcgtgttgactttatagacaatgttgtcatttcagtctcggta
ggccctcctcatctggagttcttaaaatccaaagacaagagtacatggaatgcgaaagat
gtggccgattctgttttatctgacaaatctgctttgc--gtgttagctcaagtcaacgac
tggccgagagttctgttcttgatgcacattcaagtgaaattgatggtgaacgatactggg
tatatgaatacttagtccgcaaatcacccacaaaatctgtacaagatcctacaaattata
ggcaatacattgcttcaactgccgagcgtgatggt-------------------------
------------------------------------------------------------
-----
>PAFTOL004572
------------------------------------------------------------
------------------------------------------------------------
------------------------------------------------------------
------------------------------------------------------------
gtggaatcaagaaagccagaaagatattcctcagctgctccactttcasctaatgcaagg
ctacgtatagtgtccgagcgcgtcgactttatagacaatgttgtcatttcagtctcggta
ggccctcctcatttggagttcttgaaatccaaagacaagcgtacgtggaatgcgaaagat
gtggctgactctgttttatccgacaaatctgctttgc--gtgttacctcaagtcaacgac
tggctgagagttctattcttgacgcgcattcaagtgaaatcgatggtgaacgatactggg
tatatgaatacttggtccgcaaatcacccacaaaatctgtacaagatccaacaaattata
ggcaatacattgcttcaacagccgagcgtgatggtaaatcattttgtttg----------
------------------------------------------------------------
-----
>PAFTOL004573
------------------------------------------------------------
------------------------------------------------------------
------------------------------------------------------------
------------------------------------------------------------
gtggaatcaagaaagccagaaagatattcctcagctgctccactttcacctaatgcaagg
ctacgcatagtatctgagcgcgtcgactttgcagacaatgttgtcatttcagtctcggta
ggccctcctcatttggagttcttgaaatccaaagacaagcgtacgtggaatgcgaaagat
gtagctgattctgttttatccgacaaatctgctttgc--gtgttacctcaagtcaacgac
tggctgagagttctattcttgacgcacattcaagtgaagttgatggtgaacgatactggs
tatatgartacttggtccgcaaatcacccacaaaatctgtacaagatccaacaaattaca
ggcaatacattgcttcaacwgccgagcgtgatggtaaaccattttgtttg----------
------------------------------------------------------------
-----
>PAFTOL004574
------------------------------------------------------------
------------------------------------------------------------
------------------------------------------------------------
------------------------------------------------------------
gtggaatcaagaaagccagaaagatattcctcagctgctccactttcacctaatgcaagg
ctacgtatagtgtccgagcgcgtcgactttatagacaatgttgtcatttcagtctcggta
ggccctcctcatttggagttcttgaaatccaaagacaagcgtacgtggaatgcgaaagat
gtggctgattctgttttatccgacaaatccgctttgc--gtgttacctctactcaacgac
tggctgagagttctattcttgatgcacattcaagtgaaattgatggcgaacgatactggg
tatatgaatacttggtccgcaaatcacccacaaaatctatacaagagccaacaaattata
ggcaatacattgcttcaacagccgagcgtgatggttacttgtacaccttgaacgcttcaa
cgctgagcaaacagtggaatctggta----------------------------------
-----
>PAFTOL004577
------------------------------------------------------------
------------------------------------------------------------
------------------------------------------------------------
------------------------------------------------------------
gtggaatcgagaaagccagaaagatactcctcggctgctccgctttcccctaatgcaagg
ctacgtatagtgtccgagcgcatygactttatagacaatgttgtcatttcagtctcgcta
ggccctcctcattgggagttcttgaaatccaaagacaagcgtacatggaatgcgaaagat
gtggctgattctgttttatcggacaaatctgcattgc--gtgttacctcaagtcaacgac
tggctgagagttctattattgatgcacattcaagtgaaattgatggtgagcaatactggg
tatatgaatacttggtccgcaaatcacccacaaaatctgtacaagatgcaacaaattata
ggcagtatgttgcttcaacagccgagcgtgatggt-------------------------
------------------------------------------------------------
-----
>PAFTOL004578
------------------------------------------------------------
------------------------------------------------------------
------------------------------------------------------------
------------------------------------------------------------
gtggaatcaagaaagccagaaagatattcctcagctgctccactttcasctaatgcaagg
ttacgtatagtgtccgagcgcgtcgactttatagacaatgttgtcatttcagtctcggta
ggccctcctcatttggagttcttgaaatccaaagacaagcgtacgtggaacgccaaagat
gtggctgactctgttttatccgacaaatctgctttgc--gtgttacctcaagtcaacgac
tggctgagagttctattcttgacgcacattcaagtgaaattgatggtgaaccatactggg
tatatgaatacttggtccgcaaatcccctacaaaatctgtacaagatccaacaaattata
gacaatacattgcttcaacagccgagcgtgatggttacttgtacaccttgaacgcttcaa
cgctgagcaaacagtgggatctggta----------------------------------
-----
>PAFTOL004582
------------------------------------------------------------
------------------------------------------------------------
------------------------------------------------------------
------------------------------------------------------------
gtggaatcaagaaagccagaaagatattcctcagctgctccacttgcacctaatgcaagg
ctacgtattgtgtccgagcgtgtcgactttatggacaatgttgtcatttcagtctcggta
ggccctcctcatttggagttcttgaaatccaaagacaagcgtacgtggaatgcgaaagat
gtggctgattctgttttatccgacaagtctgctttgc--gtgttacctcaagtcaacgac
tggctgagagttctattcttgacgcacattcaagtgaaattgatggtgaacgatactggg
tatatgaatacttggtccgcaaatcacccacaaaatctgtacaagatccaacaaattata
ggcaatacatcgcttcaacagccgagcgtgatggttacttgtacaccttgaacgcttcaa
cgctgagcaaacagtgggatctggta----------------------------------
-----
>PAFTOL004583
------------------------------------------------------------
------------------------------------------------------------
------------------------------------------------------------
------------------------------------------------------------
gtggaatcaagaaagccagaaagatattcctcagctsctccactttcacctaatgcaagg
ctacgtatagtgtccgagcgcgtcgactttatagacaatgttgtcatttcagtctcggta
ggccctcctcatttggagttcttgaaatccaaagacaagcgtacatggaatgcgaaagat
gtggctgattctgttttatccgacaaatctgctttgc--gcgttacctcaagtcaacgac
tggctgagagttctattcttgatgcacattcaagtgaaattgatggtgaacgatactggg
tatatgaatacttggtycgcaaatcacccacaaaatctgcacaagagccaacaaattaya
ggcaatacattgcttcaacagctgagcgtratggttacttgtacaccttgaacgcttcaa
cgctgagcaaacagtgggatctggta----------------------------------
-----
>PAFTOL004584
------------------------------------------------------------
------------------------------------------------------------
------------------------------------------------------------
------------------------------------------------------------
gtggaatcgagaaagccagaaagatactcgtcggctgctccactttcccctaatgcaagg
ctacgtatagtgtccgagcgcgtcgactttatagacaatgttgtcatttcagtctcgcta
ggccctcctcattgggagttcttgaaatccaaagacaagcgtacatggaatgcgaaagat
gtggctgattctgttttatccgacaaatctgctttgc--gtgttacctcaagtcaacgac
tggctgagagttctattattgatgcacattcaagtgaaattgatggtgagcaatactggg
tatatgaatacttggtccgcaaatcacccacaaaatctgtacaagatgcaacaaattata
ggcagtatgttgcttcaacagccgagcgtgacggtaaacactat----------------
------------------------------------------------------------
-----
>PAFTOL004585
------------------------------------------------------------
------------------------------------------------------------
------------------------------------------------------------
------------------------------------------------------------
gtggaatccagaaagccagaaagatattcctcagctgctccgctttcccctgatgcaagg
ctacgtatagtgtccgagcgcgttgactttatagacaatgtcgtcatttcagtctcggta
ggccctcctcatgtggagttcttaaaatccaaagacaagagtacatggaatgcgaaagat
gtggccgattctgttttatctgacaaatctgctttgc--gtgtttcctcaactcaacgac
tggccgagagttctattcttgatgcacattcaagtgaaactgatggtgaacgatactggg
tatatgaatacttagtccgcaaatcacccacaaaatctgtacaagagccaacaaattata
ggcaatacattgcttcaacagccgagcgtgatggt-------------------------
------------------------------------------------------------
-----
>PAFTOL004587
---------ctatttttaaggg---tggaatcaagaaagccagaaagatattcctcagct
gctcactttcacgctaatgcaaggctacgtatagtgtccgagcgcgtcgactttacagac
aatgttgtcatttcagtctcggcaggccctcctcatttggagttcttgaaatccaaagac
aagcgttcgtggaatgcgtaagatgtggctgattctgttttatccgacaaatctgcattg
gtggaatcaagaaagccagaaagatattcctcagctgctccactttcacctaatgcaagg
ctacgtatagtgtccgagcgcgtcgactttatagacaatgttgtcatttcagtctcggta
ggccctcctcatttggaattcttgaaatccaaagacaagcgtacatggaatgcgaaagat
gtggctgattctgttttatccgacaaatctgctttgc--gtgttacctcaagtcaacgac
tggctgagagttcyattcttgatgcacattcaagtgaaattgatggcgaacgatactggg
tatatgaatacttggtccgcaaatcacccacaaaatctgtacaagagccaacaaattata
ggcaatacattgcttcaacagctgagcgtgatggtaaatcattttgtttg----------
------------------------------------------------------------
-----
>PAFTOL004590
------------------------------------------------------------
------------------------------------------------------------
------------------------------------------------------------
------------------------------------------------------------
gtggaatcaagaaagccagaaagatattcctcagctgctccactgtcacctaatgcaagg
ctacgtatagtgtccgagcgcgtcgacttcatagacaatgttgtcatttcagtctcggta
ggccctcctcatttggagttcttgaaatccaaagacaagcgtacgtggaatgcaaaagat
gtggctgattctgttttatcagacaaatctgctttgc--gtgttacctcaagtcaacgac
tagctgagagttctattcttgatgcacattcaagtgaaattgatagcgaacgatactggg
tatatgaatacttggtccgcaaatcacccacaaaatctgtacaaggtgcaacaaattata
ggcagtatgttgcttcaacagctgagcgtgatggtaaattattt----------------
------------------------------------------------------------
-----
>PAFTOL004591
------------------------------------------------------------
------------------------------------------------------------
------------------------------------------------------------
------------------------------------------------------------
gtggaatcaagaaagccagaaagatattcctcagctgctccactgtcacctaatgcaagg
ctacgtatagtgtccgagcgcgtcgacttcatagacaatgttgtcatttcagtctcggta
ggccctcctcatttggagttcttgaaatccaaagacaagcgtacgtggaatgcaaaagat
gtggctgattctgttttatcagacaaatctgctttgc--gtgttacctcaagtcaacgac
tggctgagagttctattcttgatgcacattcaagtgaaattgatagcgaacgatactggg
tatatgaatacttggtccgcaaatcacccacaaaatctgtacaaaatgcaacaaattata
ggcagtatgttgcttcaacagctgagcgtgatggt-------------------------
------------------------------------------------------------
-----
>PAFTOL004593
------------------------------------------------------------
------------------------------------------------------------
------------------------------------------------------------
------------------------------------------------------------
gtggaatcaagaaagccagaaagatattcctcagctgctccactttcacctaatgcaagg
ctacgtatagtgtccgagcgcgtcgactttatagacaatgttgtcatttcagtctcggta
ggccctcctcatttggagttcttgaaatccaaagacaagcgtacgtggaatgcgaaagat
gtggctgattctgttttatccgacaaatctgctttgc--gtgttacgtcaaktcaacgac
tggctgagagttctattcttgatgcacattcaagtgaagttgatggcgaacgatactggg
tatatgaatacttggtccgcaaatcacccacaaaatctgtacaagagccaacaaattata
ggcaatacattgcttcaacagccgagcgtgatggt-------------------------
------------------------------------------------------------
-----
>PAFTOL004594
------------------------------------------------------------
------------------------------------------------------------
------------------------------------------------------------
------------------------------------------------------------
gtggaatcaagaaagccagaaagatattcctcagctgcwccactgtcasctaatgcaagg
ctacgtatagtgtcygagcgcgtcgacttcatagacaatgttgtcatttcagtctcggta
ggccctcctcatttggagttcttgaaatccaaagacaagcgtacgtggaatgcaaaagat
gtggctgattctgttttatcagacaaatctgctttgc--gtgttacctcaagtcaacgac
tggctgagagttctattcttgatgcacattcaagtgaaattgatagcgaacgatactggg
tatatgaatacttggtccgcaaatcacccacaaaatctgtacaagrtgcaacaaattata
ggcagtatgttgcttcaacagccgagcgtgatggtaaattattt----------------
------------------------------------------------------------
-----
>PAFTOL004596
------------------------------------------------------------
------------------------------------------------------------
------------------------------------------------------------
------------------------------------------------------------
gtggaatcaagaaagccagaaagatattcctcagctgctccactttcasctaatgcaagg
ctacgtatagtgtccgagcgcgtcgactttatagacaatgttgtcatttcagtctcggta
ggccctcctcatttggagttcttgaaatccaaagacaagcgtacgtggaatgcgaaagat
gtggctgactctgttttatccgacaaatctgctttgc--gtgttacctcaagtcaacgac
tggctgagagttctattcttgacgcacattcaagtgaaattgatggcgaacgatactggg
tatatgaatacttggtccgcaaatcacccacaaaatctgtacaagatccaacaaattata
ggcaatacattgcttcaacagccgagcgtgatggtaaatcattttgtttg----------
------------------------------------------------------------
-----
>PAFTOL004597
------------------------------------------------------------
------------------------------------------------------------
------------------------------------------------------------
------------------------------------------------------------
gtggaatcaagaaagccagaaagatattcctcagctgctccactttcacctaatgcaagg
ctacgsatagtstccgagcgcgtcgactttatagacaaygytgtcatttcagtctcggta
ggccctcctcatttggagttcttgaaatccaaagataagcgtacatggaatgcgaaagat
gtggctgattctgttttatccgacaaatctgctttgc--gcgttacctcaagtcaacgac
tggctgagagttctattcttgatgcacattcaagtgaaattgatggtgaaccgtactggg
tatatgaatacttggtccgcaaatcacccacaaaatctgtacaagagccaacaaattata
ggcaatacattgcttcaacagctgagcgtgatggttacttgtacaccttgaacgcttcaa
cgctgagcaaacagtgggatctggtaggg-------------------------------
-----
>PAFTOL004598
------------------------------------------------------------
------------------------------------------------------------
------------------------------------------------------------
------------------------------------------------------------
gtggaatcaagaaagccagaaagatattcctcagctgctccactgtcacctaatgcaagg
ctacgtatagtgtccgagcgcgtcgacttcatagacaatgttgtcatttcagtctcggta
ggccctcctcatttggagttcttgaaatccaaagacaagcgtacgtggaatgcaaaagat
gtggctgattctgttttatcagacaaatctgctttgc--gtgttacctcaagtcaacgac
tggctgagagttctattcttgatgcacattcaagtgaaattgatagcgaacgatactggg
tatatgaatacttggtccgcaaatcacccacaaaatctgtacaagatgcaacaaattata
ggcagtatgttgcttcaacagccgagcgygatggtaaattattt----------------
------------------------------------------------------------
-----
>PAFTOL004599
------------------------------------------------------------
------------------------------------------------------------
------------------------------------------------------------
------------------------------------------------------------
gtggaatcgagaaagccagaaagatactcctcggctgctccactttcccctaatgcaagg
ctacgtatagtgtccgagcgcctcgactttatagacaatgttgttatttcagtctcggta
ggccctcctcattgggagttcttgaaatccaaagacaagcrtacatggaatgcgaaagat
gtggctgattctgttttatccgacaaatctgcattgc--gtgttacctcaagtcaacgac
tggctgagagttctattattgatgcacattcaagtgaaattgatggcgaacgatactggg
tatatgaatacttggtccgcaaatcacccacaaaatctgtacaagatctaacaaattata
ggcaatatgttgcttcaacagccgagcgtgatggt-------------------------
------------------------------------------------------------
-----
>PAFTOL004600
------------------------------------------------------------
------------------------------------------------------------
------------------------------------------------------------
------------------------------------------------------------
gtggaatcaagaaagccagaaagatattcctcagctgctccactgtcasctaatgcragg
ctacgtatagtgtccgagcgcgtcgacttcatagacaatgttgtcatttcagtctcggta
ggccctcctcatttggagttcttgaaatccaaagacaagcgtacgtggaatgcaaaagat
gtggctgattctgttttatcagacaaatctgctttgc--gtgttacctcaagtcaacgac
tggctgagagttctattcttgatgcacattcaagtgaaattgatagcgaacgatactggg
tatatgaatacttggtccgcaaatcacccacaaaatctgtacaagatgcaacaaattata
ggcagtatgttgcttcaacagccgagcgtgatggtaaattattt----------------
------------------------------------------------------------
-----
>PAFTOL004601
------------------------------------------------------------
------------------------------------------------------------
------------------------------------------------------------
------------------------------------------------------------
gtggaatcaagaaagccagaaagatattcctcagctgctccactttcacctaatgcaagg
ctacgtatagtgtccgagcgcgtcgactttatagacaatgttgtcatttcagtctcggta
ggccctcctcatttggagttcttgaaatccaaagacaagcagacatggaatgcaaaagat
gtggctgattctgttttatccgacaaatctgctttgc--gcgttacctcaagtcaacgac
tggctgagagttctattcttgatgcacattcaagtgacattgatggtgaacgatactggg
tatatgaatacttggtccgcaaatcacctacaaaatctgtacaagacccaacaaattata
ggcaatacattgcttcaacagctgagcgygatggtaaatcattttgtttg----------
------------------------------------------------------------
-----
>PAFTOL004603
------------------------------------------------------------
------------------------------------------------------------
------------------------------------------------------------
------------------------------------------------------------
gtggaatcaagaaagccagaaagatattcctcagctgctccactttcacctaatgcaagg
ctacgtatagtgtccgagcgcgtcgactttatmgacaatgttgtcatttcagtctcggta
ggccctcctcatttggagttcttgaaatccaaagacaagcgtacatggaatgcgaaagat
gtkgctgattctgttttatccgacaaatctgctttgc--gtgttacctcaactcaacgac
tggctgagagttctattcttgatgcacattcaagtgaaattgatggtgaaagatactggg
tatatgaatacttggtccgcaaatcaccyacaaaatctgtacaagatccaacaaattata
ggcaatacattgcttcaacagccgagcgtgatggt-------------------------
------------------------------------------------------------
-----
>PAFTOL004604
------------------------------------------------------------
------------------------------------------------------------
------------------------------------------------------------
------------------------------------------------------------
gtggaatcaagaaagccagaaagatattcctcagctgctccactttcacctaatgcaagg
ctacgtatagtgtccgagcgcgtcgactttatagacaatgttgtcatttcagtagcggta
ggccctcctcatttggagttcttgaaatccaaagacaagcgtacatggaatgcgaargat
gtggctgattctgttttatccgayaaatcygctttgc--gtgttacctcaastcaacgac
tkgctgagagttctattcttgatgcacattcaagtgaaattgatgrcgaacgatactggg
tatatgaatacttggtccgcaaatcacccacaaaatctgtacaagatccaacaaattata
ggcaatacattgcttcaacagccgagcgtgatggt-------------------------
------------------------------------------------------------
-----
>PAFTOL004605
------------------------------------------------------------
------------------------------------------------------------
------------------------------------------------------------
------------------------------------------------------------
gtggaatcaagaaagccagaaagatattcctcagctgctccactttcacctaatgcaagg
ctacgtatagtgtccgagcgcgtcgactttatagacaatgttgtcatttcagtctcggta
ggccctcctcatttggagttcttgaaatccaaagacaagcgtacatggaatgcgaaagat
gtggctgattctgttttatccgacaaatctgctttgc--gcgttacctcaagtcaacgac
tggctgagagttctattcttgatgcacattcaagtgaaattgatggtgaacgatactggg
tatatgaatacttggtccgcaaatcacccacaaaatctgtacaagagccaacaaattata
ggcaatacattgcttcaacagcygagcgtgatggttacttgtacaccttgaacgcttcaa
cgctgagcaaacagtgggatctggta----------------------------------
-----
>PAFTOL004608
------------------------------------------------------------
------------------------------------------------------------
------------------------------------------------------------
------------------------------------------------------------
gtggaatcaagaaagccagaaagatattcctcagctgctccactttcacctaatgcaagg
ctacgtatagtgtccgagcgcgtcgactttatagacaatgttgtcatttcagtctcggta
ggccctcctcatttggagktcttgaaatccaaagacaagcgtacgtggaatgcgaaagac
gtggctgactctgttttatccgacaaatctgctttgc--gtgttacctcaagtcaacgac
tggctgagagttctattcttgacgcacattcaactgaaattgatggtgaacgatactggg
tatatgaatacttggtccgcaaatcacctacaaaatctgtacaaggtccaacaaattata
ggcaatacattgcttcgacagccgagcgtgatggtaaatcattttgtttg----------
------------------------------------------------------------
-----
>PAFTOL004609
------------------------------------------------------------
------------------------------------------------------------
------------------------------------------------------------
------------------------------------------------------------
gtggaatcaagaaagccagaaagataytcctcagctgctccactttcacctgatgcaagg
ctacgtatagtgtccgagcgcgttgactttatagacaatgttgtcatttcagtctcggta
ggccctcctcayttggagttcctgaaatccaaagacaagcktacgtggaatgcgaaagat
gtggctgattctgttttatccgacaaatctgctttgc--gtgttacctcaagtcaacgac
tggctgagagttctattctygaggcacattcaagtgaaattgatggtgaacgatactggg
tatatgaatacttggtccgcaaatcacccacaaaatctgtacaagatccagcaaattata
ggcaatacattgcttcaacagccgagcgtgatggtaaatcattttgttttgacagtcttt
gatgaagtaaacactat-------------------------------------------
-----
>PAFTOL004610
------------------------------------------------------------
------------------------------------------------------------
------------------------------------------------------------
------------------------------------------------------------
gtggaatccagaaagccagaaagatattcctcagctgctccgctttcccctgatgcaagg
ctacgtatagtktccgagcgtgtcgactttatagacaatgtagtcatttcagtctcggta
ggccctcctcatctggagttcttaaaatccaaagacaagagtacatggaatgcraaagat
gtggccgattctgttttatctgacaaatcggccttgc--gtgttagctcaagtcaacgac
tggccgagagttctattctggatgcacattcaagtgaaattgatggtgaacaatactggg
tatatgaatacttagtccgcaaatcacccacaaaatctgtacaagagcctacaaattata
ggcaatacattgcttcaactgccgagcgtgatggttacttgtacaccttgaacgcttcaa
cgctgagcaaacagtgggatctggta----------------------------------
-----
>PAFTOL004611
------------------------------------------------------------
------------------------------------------------------------
------------------------------------------------------------
------------------------------------------------------------
gtggaatccagaaagccagaaagatattcctcagctgctccgctttcccctgatgcaagg
ctacgtatagtgtccgagcgtgtcgactttatagacaatgtagtcatttcagtctcggta
ggccctcctcatctggagttcttaaaatccaargacaagagtacatggaatgcraaagat
gtggccgattctgttttatctgacaaatcggccttgc--gtgttagctcaagtcaacgac
tggccgagagttctattctggatgcacattcaagtgaaattgatggtgaacaatactggg
tatatgaatacttagtycgcaaatcacccacaaaatctgtacaagagcctacaaattata
ggcaatacattgcttcaactgcygagcgtgatggt-------------------------
------------------------------------------------------------
-----
>PAFTOL004613
------------------------------------------------------------
------------------------------------------------------------
------------------------------------------------------------
------------------------------------------------------------
gtggaatcgagaaagccagaaagatactcgtcggctgctccactttcccctaatgcaagg
ctacgtatagtgtccgagcgcgtcgactttatagacaatattgtcatttcagtctcgcta
ggccctcctcattgggagttcttgaaatccaaagacaagcgtacatggaatgcgaaagat
gtggctgattctgttttatccgacaaatctgcattgc--gtgttacctcaagtcaacgac
tggctgagagttctattattgatgcacattcaagtgaaattgatggcgagccatactggg
tatatgaatacttggtccgcaaatcacccacaaaatctgtacaagatgcatcaaattata
ggcagtatgttgcttcaacagccgagcgtgatggttacttgtacaccttgaatgcttcaa
cgctgagcaaccagtgggatctggta----------------------------------
-----
>PAFTOL004617
------------------------------------------------------------
------------------------------------------------------------
------------------------------------------------------------
------------------------------------------------------------
gtggaatcgagaaagccagaaagatactcgtcggctgctccactttcccctaatgcaagg
ctacgtatagtgtcagagcgcgtcgactttatagacaatgttgtcatttcagtctcgcta
ggccctcctcattgggagttcttgaaatccaaagacaagcgtacatggaatgcgaaagat
gtggctgattctgttttatccgacaaatctgcattgc--gtgttacgtcaagtcaacgac
tggctgagagttctattattgatgcacattcaagtgaaattgatggcgagcgatactggg
tatatgaatacttggtccgcaaatcacccacaaaatctgtacaagatgcaacaaattata
ggcagtatgttgcttcaacagccgagcgtgatggt-------------------------
------------------------------------------------------------
-----
>PAFTOL004618
------------------------------------------------------------
------------------------------------------------------------
------------------------------------------------------------
------------------------------------------------------------
gtggaatcaagaaagccagaaagatattcctcagctgctccactttcacctaatgcaagg
ctacgtatagtgtccgagcgcgtcgactttatagacaatgttgtcatttcagtctcggta
ggccctcctcatttggagttcctgaaatccaaagacaagcgtacgtggaatgcgaaagat
gtggctgattctgttttatccgacaaatctactttgc--gtgttacctcaagtcaacgac
tggctgagagttctattcttgacgcacattcaagtgaaattgatggtgaacgatactggg
tgtatgaatacttggtccgcaaatcacccacaaaatctgtacaagatccaacaaattata
ggcaatacattgcttcaacagcygagcgtgatggtaaatcattttgtttg----------
------------------------------------------------------------
-----
>PAFTOL004619
------------------------------------------------------------
------------------------------------------------------------
------------------------------------------------------------
------------------------------------------------------------
gtggaatcaagaaagccagaaagatattcctcagctgctccactttctcctgatgcaagg
ctacgtatagtgtcggagcgtgtcgactttatagacaatgttgtcatttcagtttcggtr
ggccctcctcatttggagttcttaaaatccaaagacaagcgtacatggaatgcaaaagat
gtggctgattctgttttatctgataaatctgctttgc--gagttacctcaagccaacgac
tggctgagagttctattattgatgcacattcaagtgarattgatggtgagccatactggg
tatatgaatatttagtccgcaaatcacccacaaaatctgtacaagagccagcaaattata
ggcaatacgttgcctcaacagccgagcgtgatggt-------------------------
------------------------------------------------------------
-----
>PAFTOL004620
------------------------------------------------------------
------------------------------------------------------------
------------------------------------------------------------
------------------------------------------------------------
gtggaatcaagaaagccagaaagatattcctcagctgctccactttcasctaatgcaagg
ctacgtatagtgtccgagcgcgtcgactttayagacaatgtygtcatttcagtctcggta
ggccctcctcatttggagttcttgaaatccaaagacaagcgtaygtggaatgcraaagat
gtcgctgattckgtkttatccgacaaatctgctttgc--gtgttacctcaagtcaacgac
tggctgagagttctattcttgaygcacrttcaastgaagttgatggtgaacgatactggg
tatatgaatacttggtccgcaartcacccacaaaatctgtacaagatccaacaaattata
ggcaatacattgcttcaacagccgagcgtgatggtaaatcattttgtttg----------
------------------------------------------------------------
-----
>PAFTOL004623
------------------------------------------------------------
------------------------------------------------------------
------------------------------------------------------------
------------------------------------------------------------
gtggaatcaagaaagccagaaagatattcctcagctgctccactttcasctgatgcaagg
ctacgtatagtgtccgagcgcgtcgactttgcagacaacgttgtcatttcagtctcggta
ggccctcctcatwtggagttcttgaaatccaaagacaagcgtacgtggaatgcgaaagat
gtggctgattctgttttatccgacaaatctgctttgc--gtgttacmtcaagtcaacgac
tggctgagagttctattsttgacgcacattcaagtgaarttgatggtcaacaatactggg
tatatgaatacttggtycgcaaatcaccyacaaaatctgtacaagatccaacaaattata
ggcaatacattgcttcracagccgagcgtgatggtaaaycattttgtttg----------
------------------------------------------------------------
-----
>PAFTOL004624
------------------------------------------------------------
------------------------------------------------------------
------------------------------------------------------------
------------------------------------------------------------
gtggaatcgagaaagccagaaagatactcatcggctgctccacttgcccctaatgcaagg
ctacgtatagtgtccgagcgcgttgactttatagacaatgttgtcatttcagtctcggta
ggccctcctcattgggagttcttgaaatccaaagacaagcgtacatggaatgcgaaagat
gtggctgattctgttttatccgacaaatctgcattgc--gtgttacctcaagtcaacgac
tggctgagasttctattattgatgcacattcaagtgaaattgatggcgaacgatactggg
tatatgaatacttggtccgcaaatcacccacaaaatctgtacaagattcaacaaattata
ggcaatatattgcttcaacagctgagcgtgatggt-------------------------
------------------------------------------------------------
-----
>PAFTOL004625
------------------------------------------------------------
------------------------------------------------------------
------------------------------------------------------------
------------------------------------------------------------
gtggaatcgagaaagccagaaagatactcctcggctgctccgctttcccctaatgcaagg
ctacgtatagtgtccgagcgcatcgactttatagacaatgttgtcatttcagtctcgcta
ggccctcctcattgggagttcttgaaatccaaagacaagcgtacatggaatgcgaaagat
gtggctgattctgttttatccgacaaatctgcattgc--gtgttacctcaagtcaacgac
tggctgagagttccattattgatgcacattcaagtgaaattgatggtgagcaatactggg
tatatgaatacttggtccgcaaatcacccacaaaatctgtacaagatgcaacaaattata
ggcagtatgttgcttcaacagccgagcgtgatggt-------------------------
------------------------------------------------------------
-----
>PAFTOL004626
------------------------------------------------------------
------------------------------------------------------------
------------------------------------------------------------
------------------------------------------------------------
gtggaatcaagaaagccagaaagatattcctcagctgctccactttcacctaatgcaagg
ctacgtatagtgtccgagcgygtcgactttatagacaatgttgtcatttcagtctcggta
ggccctcctcatttggagttcttgaaatccaaagacaagcgtacatggaatgcgaaagat
gtrgctgattctgttttatccgacaaatctgctttgc--gcgttacctcaagtcaacgac
tggctgagagttctattcttgatgcacattcaagtgaaattgatggtgaacgatactggg
tatatgaatacttggtccgcaaatcacccacaaaatctgtacaagagccaacaaattata
ggcaatacattgcttcaacagccgagcgtgatggttacttgtacaccttgaacgcttcaa
cgctgagcaaacagtgggatctggta----------------------------------
-----
>PAFTOL004627
------------------------------------------------------------
------------------------------------------------------------
------------------------------------------------------------
------------------------------------------------------------
gtggaatcaagaaagccagaaagatattcctcagctgctccactttcccctaatgcaagg
ctacgtatagtgtccgagcgcgtcgactttgcagacaatgttgtcatttcagtctcggta
ggccctcctcatttggagttcttgaaatccaaagacaagcgtacgtggaatgcgaaagat
gtggctgattctgttttatctgacaaatctgctttgc--gtgttacctcaagtcaacgac
tggctgagagttctattcttgacgcacattcaagtgaaattgatggtgaacgatactgga
tatatgaatacttggtccgcaaatcacccacaaaatctgtacaagatccaacaacttata
ggcaatacattgcttcaacagccgagcgtgatggtaaatcattttgtttg----------
------------------------------------------------------------
-----
>PAFTOL004629
------------------------------------------------------------
------------------------------------------------------------
------------------------------------------------------------
------------------------------------------------------------
gtggaatcaagaaagccagaaagatattcctcagctgctccactttcasctaatgcaaga
ctacgtatagtgtccgagcgcgtcgactttatagacaatgttgtcatttcagtctcggta
ggccctcctcatttggagttcttgaaatccaaagacaagcgtacgtggaatgcgaaagat
gtggctgattctgttttatccgacaaatctgctttgc--gtgttacctcragtcaacgac
tggctgagagttctattcttgatgcacattcaagtgaaattgatggtgaacgatactggg
tatatgaatacttggtccgcaaatcacccacaaaatctgtacaagatccaacaaattata
ggcaatacattgcttcaacagccgagcgtgatggt-------------------------
------------------------------------------------------------
-----
>PAFTOL004631
------------------------------------------------------------
------------------------------------------------------------
------------------------------------------------------------
------------------------------------------------------------
gtggaatcgagaaagccagaaagatactcatcggctgctccacttgcccctaatgcaagg
ctacgtatagtgtccgagcgcgttgactttatagacaatgttgtcatttcagtctcggta
ggccctcctcattgggagttcttgaaatccaaagacaagcgtacatggaatgcgaaagat
gtggctgattctgttttatccgacaaatctgcattgc--gtgttacctcaagtcaacgac
tggctgagagttctattattgatgcacattcaagtgaaattgatggcgaacgatactggg
tatatgaatacttggtccgcaaatcacccacaaaatctgtacaagattcaacaaattata
ggcaatatattgcttcaacagccgagcgtgatggt-------------------------
------------------------------------------------------------
-----
>PAFTOL004632
------------------------------------------------------------
------------------------------------------------------------
------------------------------------------------------------
------------------------------------------------------------
gtggaatcaagaaagccagaaagatattcctcagctgctccactttcasctaatgcamgg
ctacgtatagtgtccgakcgcgtcgactttatagacaatgttgtcatttcagtctcggta
ggccctcctcatttggagttcttgaaatccaaagacaagcstacrtggaatgcgaaagat
gtggctgattctgttttatccgacaaatctgctttgc--gcgttacctcaagtcaacgac
tggctgagagttctattcttgatgcacattcaagtgaaattgatggtgaacgctactggg
tgtatgaatacttggtccgcaaatcacccacaaaatttgtacaagagccaacaaattata
ggcaatacattgcttcaacagctgagcgtgatggttacttgtacaccttgaacgcttcaa
cgctgagcaaacagtgggatctggta----------------------------------
-----
>PAFTOL004633
------------------------------------------------------------
------------------------------------------------------------
------------------------------------------------------------
------------------------------------------------------------
gtggaatcaagaaagccagaaagatattcctcagctgctccactttcacctaatgcaagg
ctacgtatagtgtccgagcgtgtcgacttcatagacaatgttgtcatttcagtctcggta
ggccctcctcatttggagttcttgaaatccaaagacaagcggacgtggaatgcaaaagat
gtggctgattctgttttatccgacaaatctgctttgc--gtgttacctcaagtcaacgac
tggctgagagttctattattgaggcacattcaagtgaaattgatggtgaacartactggc
tatatgaatacttggtccgsaaatcacccacaaaatctgtacaagatccarcaaattata
ggcaatacgttgcttcaacagctgagcgtgatggttacttgtacaccttgaacgcttcaa
cgctgagcaaacagtgggatctggta----------------------------------
-----
>PAFTOL004634
------------------------------------------------------------
------------------------------------------------------------
------------------------------------------------------------
------------------------------------------------------------
gtggaatcaagaaagccagaaagatattcctcagctgctccactttcacctaatgcaagg
ctacgtatagtgtccgagcgggtcgacttcatagacaatgttgtcatttcagtctcggta
ggccctcctcatttggagatcttgaaatccaaagacaagcgtacatggaatgcgaaagat
gtggctgattctgttttatccgacaaatctgcgttgc--gcgtaacctcaagtcaacgac
tggctgagagttctattcttgatgcacattcaagtgaaattgatggtgaacgatactggg
tatatgaatatttggtscgcaaatcacccacaaaatctgtacaagrtccagcaaattata
ggcaatacgttgcttcaacagccgagcgtgatggtaaatcatwttgtttg----------
------------------------------------------------------------
-----
>PAFTOL004635
------------------------------------------------------------
------------------------------------------------------------
------------------------------------------------------------
------------------------------------------------------------
gtggaatcaagaaagccagaaagatattcctcggctgctccactttcacctaatgcaagg
ctacgtatagtgtccgagcgcgttgacttcatagacaatgttatcatttcagtctcggta
ggccctcctcatttggagatsttgaagtccaaagacaagcgtacatggaatgcgaaagat
gtggctgattctgttttatccgacaaagctgctctgc--gcgtaacctcaagtcaacgac
tggctgagagttctattcttgatgcacattcaagtgaaattgatggtgaacaatactggg
tatatgaatacttggtccgcaaatcacccacaaaatctgtccaagagccagcaaattata
ggcaatacgttgcttcaacagccgagcgtgatggtaaatcattttgtttg----------
------------------------------------------------------------
-----
>PAFTOL004636
------------------------------------------------------------
------------------------------------------------------------
------------------------------------------------------------
------------------------------------------------------------
gtggaatcaagaaagccagaaagatattcctcagctgctccactttcagctaatgcaagg
ttacgtatagtgtccgagcgcatcgactttacagacaatgttgtcatttcagtctcggta
ggccctccycatatggagttcttgaaatccaaagacaagcgtacgtggaatgcgaaagat
gtggctgactctgttttatccgacaaatctgctttgc--gtgttacctcaagtcaacgac
tggctgagagttctattcttgacgcacattcaagtgaaattgatggtgaaagatactggg
tatatgaatacttggtccgtaaatcacccacaaaatctgtacaagatccaacaaattaca
ggcaatacattgcttcaacagccgagcgtgatggtaaaccattttgtttg----------
------------------------------------------------------------
-----
>PAFTOL004637
------------------------------------------------------------
------------------------------------------------------------
------------------------------------------------------------
------------------------------------------------------------
gtggaatcaagaaagccagaaagatattcctcagctgctccactctctcctgatgcaagg
ttgcgtatagtgtcggagcgcgtcgactttatagacaatgttgtcatttcagtctcggta
ggccctcctcatttggagttcttaaaatccaaagacaagcgtacatggaatgcaaaagat
gtggctgattctgttttatctgacaagtctgctttgc--gagttacctcaagtcaacgac
tggctgagagttctattcttgatgcacatgcaagtgaaattgatggtgaaccatactggg
tatatgaatacttagtccgcaaatcacccacaaaatcagtacaagagccaacaaattata
gacaatacgtggcttcaacagccgagcgcgatggt-------------------------
------------------------------------------------------------
-----
>PAFTOL004638
------------------------------------------------------------
------------------------------------------------------------
------------------------------------------------------------
------------------------------------------------------------
gtggaatcgagaaagccagaaagatactcgtcggctgctccactttcccctaatgcaagg
ctacgtatagtgtccgagcgygtygactttatagacaatgttgtcatttcagtctcgcta
ggccctcctcattgggagttcttgaaatccaaagacaagcgtacatggaatgcgaaagat
gtggctgattctgttttatccgacaaatctgcattgc--gtgttacctcaagtcaacgac
tggctgagagttctattattgatgcacattcaagtgaaattgatggtgagcaatactggg
tatatgaatacttggtccgcaaatcacccacaaaatctgtacaagatgcaacaaattata
ggcagtatgttgcttcaacagccgagcgtgacggt-------------------------
------------------------------------------------------------
-----
>PAFTOL004639
------------------------------------------------------------
------------------------------------------------------------
------------------------------------------------------------
------------------------------------------------------------
gtggaatcaagaaagccagaaagatattcctcagctgctccactttcacctaatgcaagg
ctacgtatagtgtctgagcgcgtcgactttatagacaatgttgtcatttcagtctcggta
ggccctcctcatttggagttcttgaaatccaaagacaagcgtacatggaatgcgaaagat
gtggctgattctgttttatctgacaaatctgctttgc--gtgttacctcaagtcaacgac
tggctgagagttctattcttgatgcacattcaagtgcaattgatggtgaacgatactggg
tatatgaatacttggtccgcaaatcacccacaaaatctgtacaagagccaacaaattata
ggcaatacattgcttcaacagccgagcgtgatggtaaatcattttgtttg----------
------------------------------------------------------------
-----
>PAFTOL004640
------------------------------------------------------------
------------------------------------------------------------
------------------------------------------------------------
------------------------------------------------------------
gtggaatcaagaaagccagaaagatattcctcagctgctccactttcacctaatgcaagg
ctacgtatagtgtccgagcgcgtcgactttatagacaatgttgtcatttcagtctcggta
ggccctcctcatttggagttcttgaaatccaaagacaagcgtacgtggaatgcraaagat
gtggctgattctgttttatccgacaaatctgccttgc--gtgttacctcaagtcaacgay
tggctgagagttctattcttgatgcacaytcaagtgaaattgatggcgaacgatactggg
tatatgaatacttggtccgcaaatcacccacaaaatctgtacaagagccaacaaattatm
ggcgatacattgcttcaacagctgagcgtgatggtaaatcattttgtttg----------
------------------------------------------------------------
-----
>PAFTOL004642
------------------------------------------------------------
------------------------------------------------------------
------------------------------------------------------------
------------------------------------------------------------
gtggaatcgagaaagccagaaagatactcgtcggctgctccactttcccctaatgcaagg
ctacgtatagtgtccgagcgcgtcgactttaaagacaatgttgtcatttcagtctcgcta
ggccctcctcattgggagttcttgaaatctaaagacaagcgtacatggaatgcgaaagat
gtggctgattctgttttatctgacaaatctgcattgc--gtgttacctcaagtcaacgac
tggctgagagttctattattgatgcacattcaagtgatattgatggcgaacgatactggg
tatatgaatacttggtccgcaaatcacccacaaaaactgtacaagatgcaacaaattata
ggcagtatgttgcttcaacagctgagcgtgatggtaaattcttttttttg----------
------------------------------------------------------------
-----
>PAFTOL004644
------------------------------------------------------------
------------------------------------------------------------
------------------------------------------------------------
------------------------------------------------------------
gtggaatcaagaaagccagaaagatattcctcagctgctccactttcacctaatgcaagg
ctacgtatagtgtccgagcgcgtcgacttcatagacaatgttgtcatttcagtctcgtta
ggccctccttatttggagttcttgaaatccaaagacaagcrtacatggaatgcgaaagat
gtggctgattctgttttatccgacaaatctgctttgc--gtgttacctcaagtcaacgac
tggctgagagttctattcttgatgcatattcaagtgaaattgatggcgaacaatactggg
tatatgaatacttggtccgcaaatcacccacaaaatctgtaccagatccaacaaattata
ggcaatacgtggcttcaacagcygagcgtgatggt-------------------------
------------------------------------------------------------
-----
>PAFTOL004646
------------------------------------------------------------
------------------------------------------------------------
------------------------------------------------------------
------------------------------------------------------------
gtggaatcgagaaagccagaaagatactcatcggctgctccacttgcccctaatgcaagg
ctacgtatagtgtccgagcgcgttgactttatagacaatgttgtcatttcagtctcggta
ggccctcctcattgggagttcttgaaatccaaagacaagcgtacatggaatgcgaaagat
gtggctgactctgttttatccgacaaatctgcagtgc--gtgttacctcaagtcaacgac
tggctgagagttctattattgatgcacattcaagtgaaattgatggcgaacgatactggg
tatatgaatacttggtccgcaaatcacccacaaaatctgtacaagatgcaacaaattata
ggcagtatgttgcttcaacagccgaacgtgatggt-------------------------
------------------------------------------------------------
-----
>PAFTOL004647
------------------------------------------------------------
------------------------------------------------------------
------------------------------------------------------------
------------------------------------------------------------
gtggaatcaagaaagccagaaagatattcctcagctgctccactttcacctaatgcaagg
ctacgtatagtgtccgagcgcgtcgactttatagacaatgttgtcatttcagtctmggtr
ggccctcctcatttggagttcttgaaatccaaagacaagcgtacgtggaatgcgaaagat
gtggctgattctgttttatccgacaaatctgctttgc--gtgttacctcaagtcaacgac
tggctgagagttcgattcttgacgcacattcaagtgaaattgatggtgaaccatactggg
tatatgaatacttggtccgcaaatcacccacaaaatctgtacaagatccaacaaattata
ggcaatacattgcttcaacagccgagcgtgatggtaaatcattttgtttg----------
------------------------------------------------------------
-----
>PAFTOL004648
------------------------------------------------------------
------------------------------------------------------------
------------------------------------------------------------
------------------------------------------------------------
gtggaatcaagaaagccagaaagatattcctcagctgctccactttcacctaatgcaagg
ctacgtatagtgtccgagcgcgtcgactttatagacaatgttgtcatttcagtctcggta
ggccctcctcatttggagttcttgaaatccaaagacaaacgtacatggaatgcgaaagat
gtggctgattctgttttatccgacaaatctgctttgc--gcgttacctcaagtcaacgac
tggctgagagttctattcttgatgcacattcaagtgaaattgatggtgaacgatactggg
tatatgaatacttggtccgcaaatcacctacaaaatctgtacaagagccaacaaattata
ggcaatacattgcttcaacagctgagcgtgatggttacttgtacaccttgaacgcttcaa
cgctgagcaaacagtgggatctggta----------------------------------
-----
>PAFTOL004649
------------------------------------------------------------
------------------------------------------------------------
------------------------------------------------------------
------------------------------------------------------------
gtggaatcaagaaagccagaaagatattcctcagctgctccactttcacctaatgcaagg
ctacgtatagtgtccgagcgcgtcgactttatagacaatgttgtcatttcagtctcggta
ggccctcctcatttggagttcttgaaatccaawgacaagcgtacgtggaatgcgaaagat
gtggctgattctgttttatcmgacaaatctgctttgc--gtgttacctcaagtcaacgac
tggctgagagttctattcttgacgcacattcaagtgaaattgatggtgatccatactggg
tatatgaatacttggtccgcaaatcacctacaaaatctgtaaaagatccaacaaattatm
ggcaatacattgcttcaacagcygagcgtgatggtaaatcattttgtttg----------
------------------------------------------------------------
-----
>PAFTOL004652
------------------------------------------------------------
------------------------------------------------------------
------------------------------------------------------------
------------------------------------------------------------
gtggaatcgagaaagccagaaagatactcgtcggctgctccrctttcccctaatgcaagg
ctacgtatagtgtccgagcgcatcgactttatagacaatgttgtcatttcagtgtcgcta
ggccctcctcattgggagttcttgaaatccaaagacaagcgtacrtggaatgcraaagat
gtggctgattctgttttatccgacaaatctgcattgs--gtgttacctcaagtcaacgac
tggctgagagttctattattgatgcacattcragtgaaattgatggtgagcratactggg
tatatgaatacttggtccgcaaatcaccmacaaaatctgtacaagatgcaacaaattata
ggcagtatgttgcttcaacagccgagcgtgatggt-------------------------
------------------------------------------------------------
-----
>PAFTOL004653
------------------------------------------------------------
------------------------------------------------------------
------------------------------------------------------------
------------------------------------------------------------
gtggaatcgagaaagccagaaagatactcatcggctgctccactttcccctaatgcaagg
ctacgtatagtgtccgagcgcgttgacttcatagacaatgttgtcatttcagtctcggta
ggccctcctcatttggagttcttgaaatccaaagacaagcgtacgtggaatgcaaaagat
gtggctgattctgttttatcagacaaatcttctttgc--gtgttacctcaagtcaacgac
tggctgagagttctattcttgatgcacattcaagtgaaatcgatggcgaaccatactggg
tatatgaatacttggtccgcaaatcacccacaaaatctgtacaagattcaacaaattata
ggcagtatgtcgcttcaacagctgagcgtgatggt-------------------------
------------------------------------------------------------
-----
>PAFTOL004654
------------------------------------------------------------
------------------------------------------------------------
------------------------------------------------------------
------------------------------------------------------------
gtggaatcaagaaagccagaaagatattcctcrgctgctccactttcacctaatgcaagg
ctacgtatagtgtccgagcgmgtcgaytttacagacaatgttgtcatttcagtctcggta
ggccctcctcatttggagttcttgaaatccaaagacaagcgtacgtggaacgcgaaagat
gtggctgattctgttttatccgacaaatctgctttgc--gtgttacctcaagtcarcgac
tkgctgagagttctattcttgacgcacattcaagtgaaattgatggtgaacgmtactggg
tatatgaatacttggtccgcaaatcacccacraaatctgtaaaagatccaacaaattaya
ggcaatacatygcttcaacagccgagcgtgatggtaaaycattttgtttg----------
------------------------------------------------------------
-----
>PAFTOL004657
------------------------------------------------------------
------------------------------------------------------------
------------------------------------------------------------
------------------------------------------------------------
gtggaatccagaaagccagaaagatattcctcagctgctccgctttcccctgatgcaagg
ctacgtatagtgtccgagcgcgtcgactttatagacaatgtcgtcatttcagtctcggta
ggccctcctcatgtggagttcttaaaatccaaagacaagggtacatggaatgcgaaagat
gtggccgattctgttttatctgacaaatctgctttgc--gtgtttcctcaactcaacgac
tggctgagagttctattcttgatgcacattcaagtgaaattgatggtgaacgatactggg
tatatgaatacttagtccgcaaatcacccacaaaatctgtacaagagccaacaaattata
ggcaatacattgcttcaacagccgagcgtgatggttacttgtacaccttgaatgcttcaa
crctgagcaaacagtgggatctggta----------------------------------
-----
>PAFTOL004658
------------------------------------------------------------
------------------------------------------------------------
------------------------------------------------------------
------------------------------------------------------------
gtggaatcaagaaagccagaaagatattcctcagctgctccactttcccctaatgcaagg
ctacgtatagtgtcygagcgcatcgactttatagacaatgttgtcatttcagtctcggta
ggccctcctcatttggagttcttgaaatccaaagacaagcgtacgtggaatgcgaaagat
gtrgctgattctgttttatccgacaaatctgctttgc--gtgttacctcaagtcaacgac
tggctgagagttctattcttgacgcacattcaagtgaaattgatggtgaackatactggg
tatatgaatacttggtccgcaaatcacccacaaaatctgtaaaagatccaacaaattata
ggcaatacattgcttcaacagccgagcgtgatggtaaatcattttgtttg----------
------------------------------------------------------------
-----
>PAFTOL004660
------------------------------------------------------------
------------------------------------------------------------
------------------------------------------------------------
------------------------------------------------------------
---------------------------------------------------aatgcaagg
ctacgtatagtgtctgagcgcatcgactttatagacaatgttgtcatttcagtctcggta
ggacctcctcatttggagttcttgaaatccaaagacaagcrtacgtggaatgcgaaagat
gtggctgattctgttttatccgacaaatctgctttgc--gtgttacctcaagtcaacgac
tggctgagagttctattcttgacgcacattcaagtgaaattgatggtgaacgatactggg
tatatgaatacttggtccgcaaatcacccacaaaatctgtaaaagatccaacaaattata
ggcaatacattgcttcaacagccgagcgtgatggtaaatcattttgtttg----------
------------------------------------------------------------
-----
>PAFTOL004661
------------------------------------------------------------
------------------------------------------------------------
------------------------------------------------------------
------------------------------------------------------------
gtggaatccagaaagccagaaagatattcctcagctgctccgctttcccctgatgcaagg
ctacgtatagtgtcygagcgcgtcgactttatagacaatgtcgtcatttcagtctcggta
ggccctcctcatgtggagttcttaaaatccaaagacaagagtacatggaatgcgaaagat
gtggccgattctgttttatctgacaaatctgctttgc--gtgtttcctcaactcaacgac
tggctgagagttctattcttgatgcacattcaagtgaaattgatggtgaacgatactggg
tatatgaatacttagtccgcaaatcacccacmaaatctgtacaagagccaacaaattata
ggcaatacattgcttcaacagccgagcgtgatggt-------------------------
------------------------------------------------------------
-----
>PAFTOL004662
------------------------------------------------------------
------------------------------------------------------------
------------------------------------------------------------
------------------------------------------------------------
---------------------------------------------------aacgcaagg
ctacgtatagtgtcmgagcgcgtcgactttacagacaatgttgtcatttcagtctcggta
ggccctcctcatttggagttcttgaaatccaaagacaagcgtacgtggaatgcgaaagat
gtggctgattctgttttatccgacaaatctgctttg------------------------
------------------------------------------------------------
------------------------------------------------------------
------------------------------------------------------------
------------------------------------------------------------
-----
>PAFTOL004664
------------------------------------------------------------
------------------------------------------------------------
------------------------------------------------------------
------------------------------------------------------------
gtggaatcaagaaagccagaaagatattcctcagctgctccactgtcacctaatgcaagg
ctacgtatagtgtcygagcgcgtcgacttcatagacaatgttgtcatttcagtctcggta
ggccctcctcatttggagttcttgaaatccaaagacaagcgtacgtggaatgcaaaagat
gtggctgattctgttttatcagacaaatctgctttgc--gtgttacctcaagtcaacgac
tggctgagagttctattcttgatgcacattcaagtgagattgatagcgaacgatactggg
tatatgaatacttggtccgcaaatcacccacaaaatctgtacaagatgcaacaaattata
ggcagtatgttgcttcaacagccgagcgtgatggtaaattattt----------------
------------------------------------------------------------
-----
>PAFTOL004665
------------------------------------------------------------
------------------------------------------------------------
------------------------------------------------------------
------------------------------------------------------------
gtggaatcaagaaagccagaaagatattcctcrgctgctccactttcacctaatgcaagg
ctacgtatagtgtccgagcgcgtcgactttatagataatgttgtcatttcagtctcggta
ggccctcctcayttggagttcttgaaatccaaagacaagcgtacatggaatgcaaaagat
gtggctgattctgttttatccgacaaatctgctttgc--gtgttacctcaagtcaacgac
trgctgagagttctattcttgatgcacattcaagtgaaattgatggcgaacgatactggg
tatatgaatacttggtccgcaaatcacccacaaaatctgtactagagccaacaaattata
ggcaatacattgcttcaacagctgagcgtgatggtaaatcattttgtttg----------
------------------------------------------------------------
-----
>PAFTOL004666
------------------------------------------------------------
------------------------------------------------------------
------------------------------------------------------------
------------------------------------------------------------
gtggaatcgagaaagccagaaagatactcctcggctgctccactttcccctaatgcaagg
ctacggatagtgtccgagcgtgttgactttatagacaatgttgtcatttcagtctcggta
ggccctcctcattgggagttcttgaaatccaaagacaagcgtacatggaatgcgaaagat
gtggctgattctgttttatccgacaaatctgcattgc--gtgttacctcaagtcaacgac
tggctgagagttctattattgatgcacattcaagtgaaattggtggcgagcgatactggg
tatatgaatacttggtccgcaaatcacccacaaaatctgtacaaaatgcaacaaattata
ggcagtatgttgcttcaacagctgagcgtgatggt-------------------------
------------------------------------------------------------
-----
>PAFTOL004667
------------------------------------------------------------
------------------------------------------------------------
------------------------------------------------------------
------------------------------------------------------------
gtggaatcgagaaagccagaaagatactcctcggctgctccactttcccctaatgcaagg
ctacggatagtgtccgagcgcgttgactttatagacaatgttgtcatttcagtctcggta
ggccctcctcattgggagttcttgaaatccaaagacaagcgtacatggaatgcgaaagat
gtkgctgattctgttttatccgacaaatctgcattgc--gtgttacctcaagtcaacgac
tggctgagagttctatyattgatgcacattcaagtgaaattgatggcgagcaatactggg
tatatgaatacttggtccgcaaatcacccacaaaatctgtacaagatgcaacaaattata
ggcagtatgttgcttcaacagctgagcgtgatggt-------------------------
------------------------------------------------------------
-----
>PAFTOL004668
------------------------------------------------------------
------------------------------------------------------------
------------------------------------------------------------
------------------------------------------------------------
gtggaatcgagaaagcctgaaagatactcgtcggctgctccactttctcctaatgcaagg
ctacgtatagtgtccgagcgcgtcgacttyatagacaatgttgtcatttcagtctcgcta
ggccctcctcattkggagttcttgaaatccaaagacaagcgtacrtggaatgcraaagat
gtggctgattctgttttatcwgacaaatctgcattgc--gtgttacctcaagtcaacgac
tggctgagagttctatcattgatgcacattcaagtgaaattgatggcgagcgatactggg
tatatgaatacttggtccgcaaatcacccacaaaatctgtacaagatgcaacaaattata
ggcagtatgttgcttcaacagctgagcgtgatggt-------------------------
------------------------------------------------------------
-----
>PAFTOL005024
------------------------------------------------------------
------------------------------------------------------------
------------------------------------------------------------
------------------------------------------------------------
gtggaatcaagaaagccagaaagatattcctcagctgctccgctgtcacctaatgcaagg
ctacgtatagtgtccgagcgcgtcgacttcatagacaatgttgtcatttcagtctcggta
ggccctcctcatttggagttcttgaaatmcaaagacaagcgtacgtggaatgcaaaagat
gtggctgattctgttttatcagacaaatctgctttgc--gtgttacctcaagtcaacgac
tggctgagagttctattcttgatgcacattcaagtgaaattgatagcgaacgatactggg
tatatgaatacttggtccgcaaatcacccacaaaatctgtacaagatgcaacaaattata
ggcagtatgttgcttcaacagccgagcgtgatggt-------------------------
------------------------------------------------------------
-----
>PAFTOL005025
------------------------------------------------------------
------------------------------------------------------------
------------------------------------------------------------
------------------------------------------------------------
gtggaatcaagaaagccagaaagatattcctcagctgctcctctttcacctaatgcaagg
ctacgtatagtgtccgagcgcgtcgactttatagacaatgttgtcatttcagtctcggta
ggccctcctcatttggagttcttgaaatccaaagacaagcgtacgtggaatgcraaagat
gtggctgattctgttttatccgacaaatctgctttgc--gtgttacctcaagtcaacgac
tggctgagagttctattcttgatgcacattcaagtgaaattgatggmgaacgatactggg
tatatgaatacttggtccgcaaatcacccacaaaatctgtacaagatccaacaaattata
ggcaatacgttgcttcaacagccgagcgtgatggt-------------------------
------------------------------------------------------------
-----
>PAFTOL005026
------------------------------------------------------------
------------------------------------------------------------
------------------------------------------------------------
------------------------------------------------------------
gtggaatcaagaaagccagaaagatattcctcagctgctccactttcacctaatgcaagg
ctacgtatagtstcygagcgmgtygactttatagacaatgttgtcatttcagtctcggta
ggccctcctcattkggagttcttmaaatccaaagacaagcgtacgtggaatgcgaaagat
gtggctgattctgttttatccgacaaatctgctttgc--gtgttacctcaagtcaacgac
tggctgagagttctattcttgatgcacattcaagtgaaattgatggcgaacgatactggg
tatatgaatacttggtccgcaaatcacccacaaaatctgtacaagatccaacaaattata
ggcaatacgttgcttcaacagccgagcgtgatggt-------------------------
------------------------------------------------------------
-----
>PAFTOL005035
------------------------------------------------------------
------------------------------------------------------------
------------------------------------------------------------
------------------------------------------------------------
---------------------------------------------------aatgcragg
ctacgtatagtgtcygagcgcrtygactttatagacaatgttgtcatttcagtctcggta
ggccctcctcattgggagttcttgaaatccaaagacaagcgtacatggaatgcgaaagat
gtggctgattctgttttatccgacaaatctgcagtgc--gtgttacctcaagtcaacgac
tggctgagagttctattattgatgcacattcaagtgaaattgatggcgaacgatactggg
tatatgaatacttggtccgcaaatcacccacaaaatctgtacaagatkcarcaaattata
ggcartatrttgcttcaacagccgagcgtgatggt-------------------------
------------------------------------------------------------
-----
>PAFTOL005042
------------------------------------------------------------
------------------------------------------------------------
------------------------------------------------------------
------------------------------------------------------------
gtggaatcaagaaagccagaaagatattcctcagctgctccactttcacctaatgcaagg
ctacgtatagtgtccgagcgcgttgactttatagacaatgtcgtcatttcagtctcggta
ggccctcctcattkggagttcttgaaatccraagacaagcgtacatggaatgcgaaagat
gtggctgattctgttttatccgacaaatctgctttgc--gcgttacctcaagtcaacgac
tggctgagagttctattmttgatgcacattcaagtgaaattgatggtgaacgatactggg
tatatgaatacttggtccgcaaatcacccacaaaatctgtacaagagccaacaaattata
ggcaatacattgcttcaacagccgagcgtgatggttacttgtacaccttgaacgcttcaa
cgctgagcaaacagtgggatctggta----------------------------------
-----
>PAFTOL005043
------------------------------------------------------------
------------------------------------------------------------
------------------------------------------------------------
------------------------------------------------------------
gtggaatcgagaaagccagaaagatactcgtcggctgctccactttcccctaatgcaagg
ctacgtatagtgtccgagcgcgtcgaytttatagacaatgttgtcatttcagtctcgcta
ggccctcctcattgggagttcttgaaatccaaagacaagcgtacatggaatgcgaaagat
gtggctgattctgtyttatccgacaaatctgcattgc--gtgttacctcaagtcaacgac
tggctgagagttctattattgatgcacattcaagtgaaattgatggtgagcaatactggg
tatatgaatacttggtccgcaaatcacccacaaaatctgtacaagatgcaacaaattata
ggcagtatgttgcttcaacagccgagcgtgatggt-------------------------
------------------------------------------------------------
-----
>PAFTOL005047
------------------------------------------------------------
------------------------------------------------------------
------------------------------------------------------------
------------------------------------------------------------
gtggaatcaagaaagccagaaagatattcctcagctgctcccctttcacctaatgcaagg
ctgcgtatagtgtccgagcgcgtcgactttmtagacaatgttgtcatttcagtctcggta
ggccctcctcatttggagttcttgaaatccaaagacaagcgtacatggaatgcgaaagat
gtggctgattctgttttatccgacaaatctgctttgc--gtgttacctcaagtcaacgat
tggctgagagttctattcttgatgcacattcaagtgaaattgatggtgaacgatactggg
tatatgaatacttggtccgcaaatcacctacaaaatctgtacaagggccgacaaattata
ggcaatacattgcttcaacagctgagcgtgatggtaaatcattttgtttg----------
------------------------------------------------------------
-----
>PAFTOL005169
------------------------------------------------------------
------------------------------------------------------------
------------------------------------------------------------
------------------------------------------------------------
gtggaatcaagaaagccagaaagatattcctcagctgctccactttcacctaatgcaagg
ctacgtatagtgtccgagcgcgtcgactttatagacaatgttgtcatttcagtmtcggta
ggccctcctcatttggagttcttgaaatccaaagacaagcgtacgtggaatgcgaaagat
gtggctgattctgttttatcagataaatccgctttg------------------------
------------------------------------------------------------
------------------------------------------------------------
------------------------------------------------------------
------------------------------------------------------------
-----
>PAFTOL007498
------------------------------------------------------------
------------------------------------------------------------
------------------------------------------------------------
------------------------------------------------------------
gtggaatcaagaaagccagaaagatattcttcagctgctccactttcacctaatgcaagg
ctacgtatagtgtccgagcgcgtcgactttatagacaatgtygtcatttcagtctcggta
ggccctcctcatttggagttcttgaaatccaaagacaagcgtacatggaatgcgaaagat
gtggctgattctgttttatccgacaaatctgctttgc--gtgttacctcaagtcaacgac
tggctgagagttctattcttgatgcacagtcaagtgaaattgatggcgarcgatactggg
tatatgaatacttggtccgcaaatcacccacaaaatctgtacaaggtccaacmaattata
ggcaatacgttgcttcaacagccgagcgtgatggt-------------------------
------------------------------------------------------------
-----
>PAFTOL008060
------------------------------------------------------------
------------------------------------------------------------
------------------------------------------------------------
------------------------------------------------------------
---------------------------------------------------aatgcaagg
ctacgtatagtgtccgagcgcattgactttatagacaatgttgtcatttcagtctcggtc
ggccctcctcattgggagttcttgaaatccaaagacaagcgtacatggaatgcgaaagat
gtggctgattctgttttatccgacaaatctgcagtgc--gtgttacctcaagtcaacgac
tggctgagagttctattattgatgcacattcaagtgaaattgatggcgaacgatactggg
tatatgaatacttggtccgcaaatcacccacaaaatctgta-------------------
------------------------------------------------------------
------------------------------------------------------------
-----
>PAFTOL008062
------------------------------------------------------------
------------------------------------------------------------
------------------------------------------------------------
------------------------------------------------------------
gtggaatcgagaaagccagaaagatactcatcggctgctccactttcccctaatgcaagg
ctacgtatagtgtccgagcgcgttgactttatagacaatgttgtcatttcagtctcggta
ggccctcctcattgggagttcttgaaatccaaagacaagcgtacatggaatgcgaaagat
gtggctgattctgttttatccgacaaatctgcagtgs--gtgttacctcaagtcaacgac
tggctgagagttctattattgatgcacattcaagtgarattgatggtgaacgatactggg
tatatgaatacttggtccgcaaatcacccacaaaatctgtacaagatgcaacaaattata
ggcagtatgttgcttcaacagccgagcgtgatggt-------------------------
------------------------------------------------------------
-----
>PAFTOL008063
------------------------------------------------------------
------------------------------------------------------------
------------------------------------------------------------
------------------------------------------------------------
gtggaatcgagaaagccagaaagatactcatcggctgctccactttcccctaatgcaagg
ctacgtatagtgtccgagcgcgttgactttatagacaatgttgtcatttcagtctcggta
ggccctcctcattgggagttcttgaaatccaaagacaagcgtacatggaatgcgaaagay
gtggctgattctgttttatccgacaaatctgcagtgc--gtgttacctcaagtcaacgac
tggctgagagttctattattgatgcacattcaagtgaaattgatggtgaacgatactggg
tatatgaatacttggtccgcaaatcacccacaaaatctgtacaagatgcaacaaattata
ggcagtatgttgcttcaacagccgagcgtgatggt-------------------------
------------------------------------------------------------
-----
>PAFTOL008417
------------------------------------------------------------
------------------------------------------------------------
------------------------------------------------------------
------------------------------------------------------------
gtggaatcgagaaagccagaaagatactcatcggctgctccacttgccsctaatgcaagg
ctacgtatagtgtccgagcgcgttgactttatagacaatgttgtcatttcagtctcggta
ggccctcctcattgggagttcttgaaatccaaagacaagcgtacatggaatgcgaaagat
gtggctgattctgttttatccgacaaatctgcattgs--gtgttacctcaagtcaacgac
tggctgagagttctattattgatgcacattcaagtgaaattgatggcgaacgatactggg
tatatgaatacttggtccgcaaatcacccacaaaatctgtacaagattcaacaaattata
ggcaatatattgcttcaacagccgagcgtgatggt-------------------------
------------------------------------------------------------
-----
>PAFTOL008419
------------------------------------------------------------
------------------------------------------------------------
------------------------------------------------------------
------------------------------------------------------------
gtggaatcgagaaagccagaaagatactcctctgctgctccgctttcccctaatgcaagg
ctacgtatagtgtccgagcgcgttgactttatagacaatgttgtcatttcagtctcgcta
ggccctcctcattgggagttcttgaaatccaaagacaagcgtaaatggaatgcgaaagat
gtggctgattctgttttgtccgacaaatctgcattgc--gtgttacctcaagtcaacgac
tggctgagagttctattattgatgcacattcaagtgaaattgatggcgagcgatactggg
tatatgaatacttggtccgcaaatcacccacaaaatctgtactagattcaacaaattata
ggcaatatgttgcttcaacagccgagcgcgatggt-------------------------
------------------------------------------------------------
-----
>PAFTOL008421
------------------------------------------------------------
------------------------------------------------------------
------------------------------------------------------------
------------------------------------------------------------
gtggaatcaagaaagccagaaagatattcctcagctgctccactttcacccaatggaagg
cttcgtatagtgtccgagcgcgtcgacttcacagacaatgttgtcatttcagtctcggta
ggccctcctcatttggagttcytgaaatccaaagacaagcgtgcgtggaatgcgaaagat
gtygctgattctgttttatccgacaaatctgctttgc--gtgttacctcaagtcaacgac
tggctgagagttctattcttgacrcacattcaagtgaaattgatggtgaacgatactgga
tatatgaatacttggtccgcaaatcacccacaaaatctgtacaagatccaacaaattata
gacaatacatcgcttcaacagccgagcgtgatggtaaaccattttgtttgacagtctct-
------------------------------------------------------------
-----
>PAFTOL008422
------------------------------------------------------------
------------------------------------------------------------
------------------------------------------------------------
------------------------------------------------------------
---------------------------------------------------aatgcaagg
ctacgtatagtgtccgagcgcgtcgactttgcagacaatgttgtcatttcagtctcggta
ggccctcctcatttggagttcttgaaatccaaagacaagcgtacgtggaatgcraaagat
gtggctgattctgttttatccgacaaatctgctttgg--taatttgtctttctcactcat
atagtaatgaacaccaaaatcatagtcagcaatcttagattgatggtgaaccatactggg
tatatgaatacttggtccgcaaatcacccacaaaatctgtacaaggtccaacaaattata
ggcaatacattgcttcaacagccgagcgtgatggtaaatcattttgtttg----------
------------------------------------------------------------
-----
>PAFTOL008423
------------------------------------------------------------
------------------------------------------------------------
------------------------------------------------------------
------------------------------------------------------------
gtggaatcaagaaagccagaaagatattcctcagctgctccactttcacctaatgcaagg
ctacgtatagtgtccgagcgcgtcgactttatagacaatgttgtcatttcagtctcggta
ggccctcctcatttggagttcttgaaatccaaagacaaacgtacatggaatgcgaaagat
gtggctgattctgttttatccgacaaatctgctttgc--gcgttacctcaagtcaacgac
tggctgagagttctattcttgatgcacattcaagtgaaattgatggtgaacgatactggg
tatatgaatacttggtccgcaaatcacctacaaaatctgtacaagagccaacaaattata
ggcaatacattgcttcaacagctgagcgtgatggttacttgtacaccttgaatgcttcaa
cgctgagcaaacagtgggatctggta----------------------------------
-----
>PAFTOL008436
------------------------------------------------------------
------------------------------------------------------------
------------------------------------------------------------
------------------------------------------------------------
gtggaatcaagaaagcctgaaagatattcctcagctgctcctctttcccctaatgcaagg
ctacgtatagtgtccgagcgcgtcgactttgtagacaatgttgtcatttcagtctcggta
ggccctcctcatttggagttcttgaaatccaaagacaagcgtacatggaatgcgaaagat
gtggctgattctgttttatscgacaaatctgctttgc--gtgttacctcaagtcaacgac
tggctgagagttctattcttgatgcacattcaagtgaaattgacggtgaacgatactggg
tatatgaatacttggtccgcaaatcacccacaaaatctgtacaagatccaacaaattata
ggcaatacattgcttcaacagccgagcgtgatggttacttgtacaccttgaacgcttcaa
cgctgagcaaacagtgggatctggta----------------------------------
-----
>PAFTOL008439
------------------------------------------------------------
------------------------------------------------------------
------------------------------------------------------------
------------------------------------------------------------
gtggaatcaagaaagccagaaagatattcctcagctgctccactttcgcctgatgcaagg
ctacstatagtgtcggagcgcgtcgactttatrgacaatgttgtcatttcartctcggta
ggccctcctcatttggagttcttaaaatccaaggacaagcgtacatggaatgcraaagat
gtggctgattckgttttatcygacaaatctgcattgc--gtgttacctcaagtcaacgat
tagctgagagttctattcttgatgcacattcaagtgaaattgatggtgaacgatactggg
tatatgaatacttmgtccgyaaatcacccwcaaaatctgtgcaaggtccaacaaattata
ggcaatacattgcttcaacagccgagcgtgatggt-------------------------
------------------------------------------------------------
-----
>PAFTOL008881
------------------------------------------------------------
------------------------------------------------------------
------------------------------------------------------------
------------------------------------------------------------
gtggaatcaagaaagccagaaagatattcctcagctgctccrctttcacctaatgcaagg
ctacgtatagtgtccgagcgcgtcgactttrtagacaatgttgtcatttcagtctcggta
ggycctcctcatwyggagttcttgaaatccaaagacaagsgtacatggaatgcgaaagat
gtrgctgattctgttttatccgataaatccgctttgc--gtgttacctcaagtcaacgrc
tggctgagagttctattcttgaggcacattcaagtgaaattgatggcgaaccatactggs
tatatgaatacttggtccgcaaatcacccacaaaatctgtacaagatccaacaaattata
ggcaatacattgcttcaacagccgagcgtgatggt-------------------------
------------------------------------------------------------
-----
>PAFTOL009175
------------------------------------------------------------
------------------------------------------------------------
------------------------------------------------------------
------------------------------------------------------------
------------------------------------------------------------
---------------------------------------------atcttaattcaggta
ggccctcctcatttggagttcttgaaatccaaagacaagcgtacgtggaatgcgaaagat
gtggctgattctgttttatccgataaatctgctttgttgctacttgttcatgttaataa-
-ggtgtagaaatgatgtatccatgcacattcaagtgaaattgatggtgaacgatactggg
tatatgaatacttggtccgcaaatcacccacaaaatctgta-------------------
------------------------------------------------------------
------------------------------------------------------------
-----
>PAFTOL009179
------------------------------------------------------------
------------------------------------------------------------
------------------------------------------------------------
------------------------------------------------------------
---------------------------------------------------aatgcaagg
ctacgtatagtgtccgagcgcatcgacmttatagacaatgttgtcatttcagtctcgcta
ggccctcctcattgggagttcttgaaatccaaagacaagcgtacrtggaatgcgaaagat
gtggctgattctgttttatccgacaaatctgcattg------------------------
------------------------------------------------------------
------------------------------------------------------------
------------------------------------------------------------
------------------------------------------------------------
-----
>PAFTOL009181
------------------------------------------------------------
------------------------------------------------------------
------------------------------------------------------------
------------------------------------------------------------
gtggaatcaagaaagccagaaaggtattcttcagctgctccactgtcacctaatgcaagg
ctgcgtatagtgtccgagcgcgtcgacttcatagacaatgttgtcatttcggtctcggta
ggccctcctcatttggagttcttgaaatccaaagacaagcgtacgtggaatgcgaaagat
gtggctgactctgttttatccgacaaatctgctttgs--gtgttacctcaagtcaacgac
tggctgagagttctattcttgatgcacattcaagtgaaatcgatggcgaacgatactggg
tatatgaatacctggtccgcaaatcacccacaaaatctgtacaagattcagcaaattata
ggcaatatgttgcttcaacagccgagcgtgatggt-------------------------
------------------------------------------------------------
-----
>PAFTOL009183
------------------------------------------------------------
------------------------------------------------------------
------------------------------------------------------------
------------------------------------------------------------
---------------------------------------------------aatgcaagg
ctgcgtatagtgtccgagcgcgtcgactttatagacaatgttgtcatttcggtctcggta
ggccctcctcattkggagttcttgaaatccaaagacaagcktacrtggaatgcgaaagat
gtggctgaytctgttttatccgacaaatctgctttg------------------------
------------------------------------------------------------
------------------------------------------------------------
------------------------------------------------------------
------------------------------------------------------------
-----
>PAFTOL009185
------------------------------------------------------------
------------------------------------------------------------
------------------------------------------------------------
------------------------------------------------------------
gtggaatcaagaaagccagaaagatattcctcagctgctccactttcacctaatgcaagg
ctacgtatagtgtccgagcgcgtcgactttatagacaatgttgtcatttcagtctcggta
ggccctcctcatttggagttcttgaaatccaaagacaagcgcacgtggaatgcgaaagat
gtggctgattctgttttatccgacaaatctgcattgs--gtgttacctcaactcaacggc
ttgctgagagttctattcttgatgcacattcaagtgaaattgatggtgaacgatactggg
tatatgaatacttggtccgcaaatcacccacaaaatccgtacaagatccaacaaattata
ggcaatatattgcttcaacwgccgagcgtgatggt-------------------------
------------------------------------------------------------
-----
>PAFTOL009187
------------------------------------------------------------
------------------------------------------------------------
------------------------------------------------------------
------------------------------------------------------------
gtggaatcaagaaagccagaaagatattcctcagctgctccactttcasctaatgcaagg
ctacgtatagtgtccgagcgagtcgactttatagacaatgttgtcatttcagtctcggta
ggccctcctcatttggagttcttgaaatccaaagacaagcgtacatggaatgcgaaagaw
gtggctgattctgttttatccgacaaatctgctttgs--gcgttacctcaagtcaacgac
tggctgagagttccattcttgatgcacattcaagtgaaattgatggtgaacgatactggg
tatatgaatacttggtccgcaaatcacccacaaaatctgtacaagagccaacaaattata
ggcaatacattgcttcaacagctgagcgtgatggttacttgtacaccttgaacgcttcaa
cgctgagcaaacagtgggatctggta----------------------------------
-----
>PAFTOL009189
------------------------------------------------------------
------------------------------------------------------------
------------------------------------------------------------
------------------------------------------------------------
gtggaatcaagaaagccagaaagatattcctcagctgctccgctgtcacctaatgcaagg
ctacgtatagtgtccgagcgcgtcgacttcatagacaatgttgtcatttcagtctcggta
ggccctcctcayttggagttcttgaaatccaaagacaagcgtacgtggaatgcaaaagat
gtggctgattckgttttatcagacaaatctgctttgc--gtgttacctcaagtcaacgac
tggctgagagttctattcttgatgcacattcaagtgaaattgatcgcgaacgatactggg
tatatgaatacttggtccgcaaatcacccacaaaatctgtacaagatgcaacaaattata
ggcagtatgtcgcttcaacagccgagcgtgatggt-------------------------
------------------------------------------------------------
-----
>PAFTOL009191
------------------------------------------------------------
------------------------------------------------------------
------------------------------------------------------------
------------------------------------------------------------
gtggaatcgagaaagccagaaagatactcgtcggctgctccactttccsctaatgcaagg
ctacgtatagtktccgaacgcgtcgacttcatagacaatgttgtcatttcagtctcggta
ggccctcctcatttggagttcttgaaatccaaagacaagcgtacgtggaatgcaaaagat
gtggctgattctgttttatcagacaaatctgctttgc--gtgttacctcaagtcaacgac
tggctgagagttctattcttgatgcacrttcaagtgaaatcgatggcgaacgatactggg
trtatgaatacttggtccgcaaatcacccacaaaatctgtacaagattcaacaaattata
ggcagtatgttgcttcaacagccgagcgtgatggt-------------------------
------------------------------------------------------------
-----
>PAFTOL009193
------------------------------------------------------------
------------------------------------------------------------
------------------------------------------------------------
------------------------------------------------------------
gtggaatcaagaaagccagaaagatattcctcagctgctccactttcacctaatgcaagg
ctacgtatagtgtccgagcgcgtcgactttatagacaatgttgtcatttcagtctcggta
ggccctcctcayttggagttcttgaaatccaaagacaagcgtacgtggaatgcgaaagat
gtagctgattctgttttatccgacaaatctgctttgc--gtgttacctcaagtcaacgac
tggctgagagttctattcttgacgcacattcaagtgaaattgatggtgaacgatactggg
tatatgaatacttggtccgcaaatcacccacaaaatctgtacaagatccagcaaattata
ggcaatacattgcttcaacagccgagcgtgatggtaaaccattttgtttg----------
------------------------------------------------------------
-----
>PAFTOL009195
------------------------------------------------------------
------------------------------------------------------------
------------------------------------------------------------
------------------------------------------------------------
gtggaatcgagaaagccagaaagatactcctcggctgctcctctttcccctaatgcacgg
ctacgtatagtgtccgagcgcgtcgactttatagacaatgttgtcatttcagtctcgcta
ggccctcctcattgggagttcttgaaatccaaagacaagcgtacatggaatgcgaaagat
gtggctgattctgttttatccgacaaatctgcattgc--gtgttacctcaagtcaacgac
tggctgagagttctattattgatgcacattcaagtgaaattgatggtgagcaatactggg
tatatgagtacttggtccgcaaatctcccacaaaatctgtacaagatgcaacaaattata
ggcagtatgttgcttcaacagccgagcgtgatggt-------------------------
------------------------------------------------------------
-----
>PAFTOL009197
------------------------------------------------------------
------------------------------------------------------------
------------------------------------------------------------
------------------------------------------------------------
gtggaatcaagaaagccagaaagatattcctcagctgcaccactgtcacctaatgcaagg
ctacgtatagtgtccgagcgcgtcgacttcatagacaatgttgtcatttcagtctcggta
ggccctcctcatttggagttcttgaaatccaaagacaagcgtacgtggaatgcaaaagat
gtggctgattctgttttatcagacaaatctgctttgc--gtgttacctcaagtcaacgac
tggctgagagttctattcttgatgcacattcaagtgaaattgatagcgaacgatactggg
tatatgaatacttggtccgcaaatcacccacaaaatctgtacaagatgcaacaaattata
ggcagtatgttgcttcaacagctgagcgtgatggt-------------------------
------------------------------------------------------------
-----
>PAFTOL009199
------------------------------------------------------------
------------------------------------------------------------
------------------------------------------------------------
------------------------------------------------------------
gtggaatcgagaaagccagaaagatactcatcggctgctccacttgcccctaatgcaagg
ctacgtatagtgtccgagcgcgttgactttatagacaatgttgtcattgcagtctcggta
ggccctcctcattgggagttcttgaaatccaaagacaagcgtacatggaatgcgaaagat
gtggctgattctgttttatccgacaaatctgcagtgc--gtgttacctcaagtcaacgac
tggctgagagttctattattgatgcacattcaagtgaaattgatggcgaacgatactggg
tatatgaatacttggtccgcaaatcacccacaaaatctgtacaagatgcaacaaattata
ggcagtatgttgcttcaacagccgagcgtgatggtaaattattt----------------
------------------------------------------------------------
-----
>PAFTOL009203
------------------------------------------------------------
------------------------------------------------------------
------------------------------------------------------------
------------------------------------------------------------
gtggaatcgagaaagccagaaagatactcctcggctgctccgctttcccctaatgcaaga
ctacgtatagtgtccgagcgcatcgactttatagacaatgttgtcatttcagtctcgcta
ggccctcctcattgggagttcttgaaatccaaagacaagcgtacatggaatgcggaagat
gtggctgattctgttttatccgacaaatctgcattgs--gtgttacgtcaagtcaacgac
tggctgagagttctattattgatgcacattcaagtgaaattgatggcgagcgatactggg
tatatgaatacttggtccgcaaatcacccacaaaatctgtacaagatgcaacaaattata
ggcagtatgttgcttcaacagccgagcgtgatggt-------------------------
------------------------------------------------------------
-----
>PAFTOL009205
------------------------------------------------------------
------------------------------------------------------------
------------------------------------------------------------
------------------------------------------------------------
gtggaatcaagaaagccagaaagatattcctcagctgctccactttcasctaatgcaagg
ctacgtatagtctccgagcgcgtcgactttatagacaatgttgtcatttcagtctcggta
ggccctcctcatttggagttcttaaaatccaaagacaagcgtacatggaatgcgaaagat
gtggctgattctgttttatcsgacaaatctgctttgc--gtgttacctcaagtcaacgac
tggctgagagttctattcttgatgcacattcaagtgaaattgatggcgaacgatactggg
tatatgaatacttggtccgcaaatcacccacaaaatctgtacaagatccaacaaattata
ggcaatacgttgcttcaacagccgagcgtgatggt-------------------------
------------------------------------------------------------
-----
>PAFTOL009207
------------------------------------------------------------
------------------------------------------------------------
------------------------------------------------------------
------------------------------------------------------------
gtggaatccagaaagccagaaagatattcctcagctgctccgctttcccctgatgcaagg
ytacgcatagtgtcrgagcgtgtcgaytttatagacaatgttgtmatttcagtctcggta
ggtcctcctcatctggagttcttaaaatccaaagacaagagtacatggaatgcgaaagat
gtggctgattctgttttatctgacaaatctgccttgc--gtgttagctcaagtcaacgac
tggctgagagttctgttcttgatgcacattcaagtgaaattgatggtgaacgatactggg
tatatgaatacttagtccgcaaatcacccacaaaatctgtacaagagcctacaaattata
ggcaatacattgcttcaacagccgagcgtgatggt-------------------------
------------------------------------------------------------
-----
>PAFTOL009209
------------------------------------------------------------
------------------------------------------------------------
------------------------------------------------------------
------------------------------------------------------------
gtggaatcaagaaagccagaaagatattcctcagctgctccactttcacctaatgcaagg
ctacgtatagtgtccgagcgcgtcgactttatagacaatgttgtcatttcagtctcggta
ggccctcctcatttggagttcttgaaatccaaagacaaacgtacatggaatgcgaaagat
gtggctgattctgttttatccgacaaatctgctttgc--gcgttacctcaagtcaacgac
tggctgagagttctattcttgatgcacattcaagtgaaattgatggtgaacgatactggg
tatatgaatacttggtccgcaaatcacccacaaaatctgtacaagagccaacaaattata
ggcaatacattgcttcaacagctgagcgtgatggtaaatcattttgtttg----------
------------------------------------------------------------
-----
>PAFTOL009215
------------------------------------------------------------
------------------------------------------------------------
------------------------------------------------------------
------------------------------------------------------------
gtggaatcgagaaagccagaaagatactcatcggctgctccactttcccctaatgcaagg
ctacgtatagtgtccgagcgcgttgactttatagacaatgttgtcatttcagtctcggta
ggccctcctcattgggagttcttgaaatccaaagacaagcgtacatggaatgcgaaagat
gtggctgattctgttttatccgacaaatctgcagtgc--gtgttacctcaagtcaacgac
tggctgagagttctattattgatgcacattcaagtgaaattgatggtgaacgatactggg
tatatgaatacttggtccgcaaatcacccacaaaatctgtacaagatgcaacaaattata
ggcagtatgttgcttcaacagccgagcgtgatggtaaattattt----------------
------------------------------------------------------------
-----
>PAFTOL009217
------------------------------------------------------------
------------------------------------------------------------
------------------------------------------------------------
------------------------------------------------------------
gtggaatcaagaaagccagaaagatattcctcagctgctccactgtcacctaatgcaagg
ctacgtatagtgtccgagcgcgtcgacttcatagacaatgttgtcatttcagtctcggta
ggccctcctcatttggagctcttgaaatccaaagacaagcgtacgtggaatgcaaaagat
gtggctgattctgttttatcagacaaatctgctttgc--gtgttacctcaagtcaacgtc
tggctgagagttctattcttgatgcacattcaagtgaaattgatagcgaacgatactggg
tatatgaatacttggtccgcaaatcacccacaaaaactgtacaagatgcaacaaattata
ggcagtatgttgcttcaacagccgagcgtgatggtaaattattt----------------
------------------------------------------------------------
-----
>PAFTOL009219
------------------------------------------------------------
------------------------------------------------------------
------------------------------------------------------------
------------------------------------------------------------
gtggaatcaagaaagccagaaagatattcctcagctgcaccactgtcacctaatgcaagg
ctacgtatagtgtccgagcgcgtcgacttcatagacaatgttgtcatttcagtctcggta
ggccctcctcatttggagttcttgaaatccaaagacaagcgtacgtggaatgcaaaagat
gtggctgattctgttttatcagacaaatctgctttgc--gtgttacctcaagtcaacgac
tggctgagagttctattcttgaygcacattcaagtgaaattgatagcgaacgatactggg
tatatgaatacttggtccgcaaatcacccacaaaatctgtacaaaatgcaacaaattata
ggcagtatgttgcttcaacagccgagcgtgatggtaaattattt----------------
------------------------------------------------------------
-----
>PAFTOL009221
------------------------------------------------------------
------------------------------------------------------------
------------------------------------------------------------
------------------------------------------------------------
gtggaatcaagaaagccagaaagatattcctcagctgctccactttcacctaatgcaagg
ctacgtatagtgtccgagcgcgtcgactttatagacaatgttgtcctttcagtctcggta
ggccctcctcatttggagttcttgaaatccaaagacaagcgtacgtggaatgcgaaagat
gtggctgattctgttttatcagataaatccgctttgc--gcgttacctcaagtcaacgac
tggctgagagttctataattgatgcacattcaagtgarattgatggcgaacgatactggg
tataygaatacttggtccgcaaatcacccacaaaatctgtacaagatccaacaaattata
ggcaatacattgcttcaacagccgagcgtgatggt-------------------------
------------------------------------------------------------
-----
>PAFTOL009223
------------------------------------------------------------
------------------------------------------------------------
------------------------------------------------------------
------------------------------------------------------------
gtggaatcaagaaagccagaaagatattcctcagctgctccactgtcgcctaatgcaagg
ctacgtatagtgtccgagcgcgtcgacttcatagacaatgttgtcatttcagtctcggta
ggccctcctcatttggagttcttgaaatccaaagacaagcktacgtggaatgcaaaagat
gtggctgattctgttttatcagacaaatctgctttgs--gtgttacctcaagtcaacgac
tggctgagagttctattattgatgcacattcaagtgaaattgatggcgaacgatactggg
tatatgaatacttggtccgcaaatcacccacaaaatctgtacaaaattcaacaaattata
ggcaatatattgcttcaacagcygagcgtgatggt-------------------------
------------------------------------------------------------
-----
>PAFTOL009225
------------------------------------------------------------
------------------------------------------------------------
------------------------------------------------------------
------------------------------------------------------------
gtggaatcaagaaagccagaaagatattcctcagctgctccactgtcgcctaatgcaagg
ctacgtatagtgtccgagcgcgtcgacttcatagacaatgttgtcatttcagtctcggta
ggccctcctcatttggagttcttgaaatccaaagacaagmgtaygtggaatgcaaaagat
gtggctgattctgttttatcagacaaatctgctttgc--gtgttacctcaagtcaacgac
tggctgagagttctattattgatgcacattcaagtgaaattgatggcgaacgatactggg
tatatgaatacttggtccgcaaatcacccacaaaatctgtacaagattcaacaaattata
ggcaatatattgcttcaacagctgagcgtgatggt-------------------------
------------------------------------------------------------
-----
>PAFTOL009227
------------------------------------------------------------
------------------------------------------------------------
------------------------------------------------------------
------------------------------------------------------------
gtggaatcgagaaagccagaaagatactcgtcggctgctccactttcccctaatgcaagg
ctacgtatagtgtccgagcgcrtcgactttatagacaatgttgtcatttcagtctcgcta
ggccctcctcattgggagttcttgaaatccaamgacaagcgtacatggaatgcgaaagat
gtggctgattctgttttatccgacaaatctgcattgc--gtgttacctcaagtcaacgac
tggctgagagttctattattgatgcacattcaagtgaaattgatggtgagcaatactggg
tatatgartacttggtccgcaaatcacccacaaaatctgtacaagatgcaacaaattata
ggcagtatgttgcttcaacagccgagcgtgatggt-------------------------
------------------------------------------------------------
-----
>PAFTOL009229
------------------------------------------------------------
------------------------------------------------------------
------------------------------------------------------------
------------------------------------------------------------
gtggaatcaagaaagccagaaagatattcctcagctgctccactttcasctaatgcaagg
ctacgtatagtgtccgagcgcgtcgactttatagacaatgttgtcatttcagtctcggta
ggccctcctcatttggagttcytgaaatccaaagacaagcgtacgtggaatgcgaaagat
gtggctgattctgttttatcygacaaatctgctttgc--gtgttacytcaagtcaacgac
tggctgagagttctattcttgacgcacattcaagtgaaattgatggtgaacgatactggg
tatatgaatacttggtccgcaaatcacccacaaaatctgtgcaagatccaacaaattata
ggcaatacattgcttcaacagccgagcgtgatggtaaatcattttgtttg----------
------------------------------------------------------------
-----
>PAFTOL009231
------------------------------------------------------------
------------------------------------------------------------
------------------------------------------------------------
------------------------------------------------------------
---------------------------------------------------aatgcaagg
ctacgtatagtgtccgagcgcgtcgactttatagacaatgttgtcatttcagtctcggta
ggccctcctcatttggagttcttgaaatccaaagacaagcgtacgtggaatgcgaaagat
gtggctgattctgttttatccgacaaatctgctttgc--gtgttacctcaagtcaacgac
tggctgagagttctattcttgacgcacattcaagtgaaattgatggtgaacgatactggg
tatatgaatacttggtccgcaaatcacccacaaaatctgtacaagatccaacaaattata
ggcaatacatt-------------------------------------------------
------------------------------------------------------------
-----
>PAFTOL009233
------------------------------------------------------------
------------------------------------------------------------
------------------------------------------------------------
------------------------------------------------------------
------------------------------------------gttaaagctaatgcaagg
ctacgtatagtgtccgagcgcgtcgacttcatggacaatattgtcatctcagtctcgata
ggccctcctcatttggagttcttgaaatccaaagacaagcatacatggaatgcgaaagat
gtggctgattctgttttatccgacaaatctgctttgs--gtgttacctcaagtcagcgac
tggctgagagttctattctttatgcacattcaagtgaaactgatggcgaacgatactggg
tatatgaatacttggtccgcaaatcacccacaagatctgtacaagatccaacaacttata
ggcaattcattgcttcgacagccgagcgtgatggt-------------------------
------------------------------------------------------------
-----
>PAFTOL009235
------------------------------------------------------------
------------------------------------------------------------
------------------------------------------------------------
------------------------------------------------------------
gtggaatccagaaagccagaaagatattcctcagctgctccrctttcccctgatgcaagg
ctacgtatagtgtccgagcgtgtcgactttatagacaatgtagtcatttcagtctcggta
ggccctcctcatctggaattcttaaaatccaaagacaagagtacatggaatgcaaaaaat
gtggctgattctgttttatctgacaaatctgccttgc--gtgttagctcaagtcaacgac
tggccgagagttctattctggatgcacattcaagtgaaattgatggtgaacaatactggg
tatatgaatacttagtccgcaaatcacccacaaaatctgtayaagagcctacaaattata
ggcaatacattgcttcaactgccgagcgtgatggt-------------------------
------------------------------------------------------------
-----
>PAFTOL009237
------------------------------------------------------------
------------------------------------------------------------
------------------------------------------------------------
------------------------------------------------------------
------------------------------------------------------------
------------------------------------------------------------
------------------------------------------------------------
------------------------------------c--gtgttagctcaagtcaacgac
tggctgagagttctattcttgatgcacattcaagtgaaattgatggtgaacaataytggg
tatatgaatacttagtccgcaaatcacccacaaaatcggtacaagagcctacaaattata
ggcaatacattgcttcaactgccgagcgtgatggt-------------------------
------------------------------------------------------------
-----
>PAFTOL009239
------------------------------------------------------------
------------------------------------------------------------
------------------------------------------------------------
------------------------------------------------------------
gtggaatcaagaaagccagaaagatattcctcagctgctccactttcacctaatgcaagg
ctacgtatagtgtccgagcgcgtcgacttcatagacaatgttgtcatttcagtctcggta
ggccctcctcatgtggagttcttgaaatccaaagacaagcgtacatggaatgcgaaagat
gtggctgattctgttttatccgacaaatctgctttgc--gcgttacctcaagtcaacgac
tggctgagagttctattcttgatgcacattcaagtgaaattgatggcgaacgatactggg
tatatgaatacttggtccgcaaatcacccacaaaatctgtacaagatccaacaaattata
ggcaatacgttgcttcaacagccgagcgtgatggt-------------------------
------------------------------------------------------------
-----
>PAFTOL009241
------------------------------------------------------------
------------------------------------------------------------
------------------------------------------------------------
------------------------------------------------------------
gtggaatcaagaaagccagaaagatattcctcagctgctccactgtcgcctaatgcaagg
ctacgtatagtgtccgagcgcgtcgacttcatagacaatgttgtcatttcagtctcggta
ggccctcctcatttggagttcttgaaatccaaagacaagcttacgtggaatgcaaaagat
gtggctgattctgttttatcagacaaatctgctttgc--gtgttacctcaagtcaacgac
tggctgagagttctattattgatgcacattcaagtgaaattgatggcgaacgatactggg
tatatgaatacttggtccgcaaatcacccacaaaatctgtacaaaattcaacaaattata
ggcaatatattgcttcaacagctgagcgtgatggt-------------------------
------------------------------------------------------------
-----
>PAFTOL009243
------------------------------------------------------------
------------------------------------------------------------
------------------------------------------------------------
------------------------------------------------------------
gtggaatcaagaaagccagaaagatattcctcagctgctccactttcacctaatgcaagg
ctacgtatagtgtccgagcgcgtcgactttatagacaatgttgtcatttcagtctcggta
ggccctcctcatttggagttcttgaaatccaaagacaagcgtacgtggaatgcgaaagat
gtggcggattctgttttatccgacaaatctgctttgc--gtgttacgtcaagtcaacgac
tggctgagagttctattcttgatgcacattcacgtgaagttgatggcgaacgatactggg
tatatgaatacttggtccgcaaatcacccacaaaatctgtacaagagccaacaaattata
ggcaatacattgcttcaacagccgagcgtgatggt-------------------------
------------------------------------------------------------
-----
>PAFTOL009245
------------------------------------------------------------
------------------------------------------------------------
------------------------------------------------------------
------------------------------------------------------------
gtggaatcaagaaagccagaaagatattcctcagctgctccactttcacctaatgcaagg
ctacgtatagtgtccgagcgcgtcgactttatagacaatgttgtcatttcagtctcggta
ggccctcctcatttggagttcttgaaatccaaagacaagcgtacatggaatgcgaaagat
gtggctgattctgttttatccgacaaatctgctttgc--gcgttacctcaagtcaacgac
tggctgagagttctattcttgatgcacattcaagtgaaattgatggtgaacgatactggg
tatatgaatacttggtcygcaaatcacccacaaaatctgtacaagagccaacaaattata
ggcaatacattgcttcaacagccgagcgtgatggtaaatcattttgtttg----------
------------------------------------------------------------
-----
>PAFTOL009249
------------------------------------------------------------
------------------------------------------------------------
------------------------------------------------------------
------------------------------------------------------------
gtggaatcaagaaagccagaaagatattcctcagctgctccactttcacctaatgcaagg
ctacgtatagtgtccgagcgcgtcgactttatagacaatgttgtcatttcagtctcggta
ggccctcctcatttggagttcttgaaatccaaagacaagcgtacatggaatgcgaaagat
gtggctgattctgttttatccgacaaatctgctttg------------------------
------------------------------------------------------------
------------------------------------------------------------
------------------------------------------------------------
------------------------------------------------------------
-----
>PAFTOL009251
------------------------------------------------------------
------------------------------------------------------------
------------------------------------------------------------
------------------------------------------------------------
gtggaatcaaggaagccagaaagatattcctcagctgctccactttcacctaatgcaagg
ctacgtatagtgtccgagcgcgtcgactttatagacaatgttgtcatttcagtctcggta
ggccctcctcatttggagttcttgaaatccaaagacaagcgtacatggaatgcgaaagat
gtggctgattctgttttatccgacaaatctgctttgc--gcgttacctcaagtcaacgac
tggctgagagttctattcttgatgcacattcaagtgaaattaatggtgaacgatactggg
tatatgaatacttggtccgcaaatcacccacaaaatctgtacaagagccaacaaattata
ggcaatacattgcttcaacagccgagcgtgatggtaaatcattttgtttg----------
------------------------------------------------------------
-----
>PAFTOL009253
------------------------------------------------------------
------------------------------------------------------------
------------------------------------------------------------
------------------------------------------------------------
---------------------------------------------------gatgcaagg
ctacgtatagtgtccgagcgtgtygactttatagacaatgtagtcatttcagtctcggta
ggccctcctcatctggagttcttaaaatccaaagacaagagtacatggaatgcgaaagat
gtggccgattctgttttatctgacaaatctgccttgg--taatttatctttctcactcat
atagtaatggtattatc-------------------------------------------
------------------------------------------------------------
------------------------------------------------------------
------------------------------------------------------------
-----
>PAFTOL009255
------------------------------------------------------------
------------------------------------------------------------
------------------------------------------------------------
------------------------------------------------------------
gtggaatcaagaaagccagaaagatattcctcagctgctccactttcasctaatgcaagg
ctgcgtatagtgtccgagcgcgtcgactttatagacaatgttgtcatttcagtctcggta
ggccctccgcatttggagttcttgaaatccaaagacaagcgtacgtggaatgcgaaagat
gtggctgattctgttttatctgacaaatctgctttgs--gtgttacctcaactcaacgac
tggctgagagttctattcttgatgcacattcaagtgaaattgatggcgaacgatactggg
tatatgaatacttggtccgcaaatcacccacaaaatctgtacaagatccaacaaattata
ggcaatacattgcttcaacagccgagcgtgatggt-------------------------
------------------------------------------------------------
-----
>PAFTOL009257
------------------------------------------------------------
------------------------------------------------------------
------------------------------------------------------------
------------------------------------------------------------
gtggaatcaagaaagccagaaagatattcctcagctgctccactttaacctaatgcaagg
ctgcgtatagtgtccgagcgcgtcgactttatagacaatgttgtcatttcagtctcggta
ggccctccgcatttggagttcttgaaatccaaagacaagcgtacgtggaatgcgaaagat
gtggctgattctgttttatctgacaaatctgctttgc--gtgttacctcaactcaacgac
tggctgagagttctattcttgatgcacattcaagtgaaattgatggcgaacgatactggg
tatatgaatacttggtccgcaaatcacccacaaaatctgtacaagatccaacaaattata
ggcaatacattgcttcaacagccgagcgtgatggt-------------------------
------------------------------------------------------------
-----
>PAFTOL009259
------------------------------------------------------------
------------------------------------------------------------
------------------------------------------------------------
------------------------------------------------------------
gtggaatcaagaaagccagaaagatattcctcagctgctccactttcacctaatgcaagg
cyacgtatagtgtccgagcgcgtcgactttatagacaatgtygtcatttcagtctcggta
ggccctcctcatttggagttcttgaaatccaaagacaagcgtacatggaatgcgaaagat
gtggctgattctgttttatccgacaaatctgctttgc--gtgttacctcaagtcaacgac
tggctgagagttctattcttgatgcacagtcaagtgaarttgatggcgarcgatactggg
tatatgaatacttggtccgcaaatcacccacaaaatctgtacaaggtccaacaaattata
ggcaataygttgcttcaacagccgagcgtgatggt-------------------------
------------------------------------------------------------
-----
>PAFTOL009261
------------------------------------------------------------
------------------------------------------------------------
------------------------------------------------------------
------------------------------------------------------------
---------------------------------------------------aatgcaagg
ctacgtatagtgtccgagcgcgtcgactttatggacaatgttgtcatttcagtctcgata
ggccctcctcatttggagttcttgaaatccaaagacaagcgtacatggaatgcgaaagat
gtggctgattctgttttatccgacaaatctgctttgg--taattaca-------------
------------------------------------------------------------
------------------------------------------------------------
------------------------------------------------------------
------------------------------------------------------------
-----
>PAFTOL009263
------------------------------------------------------------
------------------------------------------------------------
------------------------------------------------------------
------------------------------------------------------------
gtggaatcaagaaarccagaaagatattcctcagctgctccactttcacctaatgcaagg
ctacgtatagtgtccgagcgcgtcgactttatagacaatgttgtcatttcagtctcggta
ggccctcctcatttggagttcttgaaatccaaagacaagcgtacatggaatgcgaaagat
gtggctgattctgttttatcygacaaatctgctttgc--gcgttacstcaagtcaacgac
tggctgagagttctattcttgatgcacattcaagtgaaattgatggtgaacgatactggg
tatatgaatacttggtccgcaaatcacccacaaaatctgtacaagagccaacaaattata
ggcaatacattgcttcaacagccgagcgtgatggttacttgtacaccttgaacgcttcaa
cgctgagcaaacagtgggatctggta----------------------------------
-----
>PAFTOL009265
------------------------------------------------------------
------------------------------------------------------------
------------------------------------------------------------
------------------------------------------------------------
gtggaatcaagaaagccagaaagatattcctcagctgctccactttcaactaatgcaagg
ctacgtatagtgtccgagcgcatcgactttatagacaatgttgtcatttcagtctcggta
ggccctccttatttggagttcttgaaatccaaagacaagcgtacatggaatgcaaaagat
gtggctgattctgttttatccgacaaatctgctttgc--gtgttacctcaagtcaacgac
tggccgagagttctattcttgatgcacattcaagtgaaattgatggtgaacgatactggg
tatatgaatacttggtccgcaaatcacccacaaaatctgtacaagagccaacaaattata
ggcaatacattgcttcaacagctgagcgtgatggtaaatcattttgtttg----------
------------------------------------------------------------
-----
>PAFTOL009267
------------------------------------------------------------
------------------------------------------------------------
------------------------------------------------------------
------------------------------------------------------------
gtggaatccagaaagccagaaagatattcctcagctgctccgctttcccctgatgcaagg
ctacgcatagtgtckgagcgtgtygactttatagacaatgttgtcatttcagtctcggta
ggccctcctcatctggagttcttaaaatccaaagacaagastacatggaatgcgaaagat
gtggctgattctgttttatctgacaaatctgctttgc--gtgttagctcaagtcaackac
tggccgagwgttctgttcttgatgcacattcaagtgaaattgatggtgaacgatactggg
tatatgaatacttrgtccgcaaatcacccacaaaatctgtacaagagcctacaaatyata
ggcaatacattgcttcaactgycgagcgtgatggt-------------------------
------------------------------------------------------------
-----
>PAFTOL009269
------------------------------------------------------------
------------------------------------------------------------
------------------------------------------------------------
------------------------------------------------------------
gtggaatccagaaagccagaaagatattcctcagctgctccgctttcccctgatgcaagg
ctacgcatagtgtccgagcgtgtcgactttatagacaatgttgtcatttcagtctcggta
ggccctcctcatctggagttcttaaagtccaaagacaagagtacatggaatgcgaaagat
gtggctgattctgttttatctgacaaatctgctttgs--gtgttagctcaagtcaacgac
tggccgagagttctgttcttgatgcacattcaagtgaaattgatggtgaacgatactggg
tatatgaatacttagtccgcaaatcacccacaaaatctgtacaagagcctacaaattata
ggcaatacattgcttcaactgccgagcgtgatggt-------------------------
------------------------------------------------------------
-----
>PAFTOL009271
------------------------------------------------------------
------------------------------------------------------------
------------------------------------------------------------
------------------------------------------------------------
gtggaatcaagaaagccagaaagatattcctcagctgctccactttcacctaatgcaagg
ctacgtatagtgtccgagcgcgtcgactttacagacaatgttgtcatttcagtctcggta
ggccctcctcatttggagttcttgaaatccaaagacaagcgaacgtggaatgcgaaagat
gtggctgattctgttttatccgacaaatctgctttgc--gtgttacctcaagtcaacgac
tggctgagagttctattctcgacgcacattcaagtgaagttgatggtgaaccatactggg
tatatgaatacttggtccgcaaatcacccacaaaatctgtacaagatccaacaaattaca
ggcaatacattgcttcaacagccgaacgtgatggtagaccattttgtttg----------
------------------------------------------------------------
-----
>PAFTOL009279
------------------------------------------------------------
------------------------------------------------------------
------------------------------------------------------------
------------------------------------------------------------
gtggaatcgagaaagccagaaagatactcctcggctgctccactttcccctaatgcaagg
ctacggatagtgtccgagcgtgttgactttatagacaatgttgtcatttcagtctcggta
ggccctcctcattgggagttcttgaaatccaaagacaagcgtacatggaatgcgaaagat
gtggctgattctgttttatccgacaaatctgcattgc--gtgttacctcaagtcaacgac
tggctgagagttctattattgatgcacattcaagtgaaattgatggcgagcgatactggg
tatatgaatacttggtccgcaaatcacccacaaaatctgtacaagatgcaacaaattata
ggcagtatgttgcttcaacagctgagcgtgatggt-------------------------
------------------------------------------------------------
-----
>PAFTOL009281
------------------------------------------------------------
------------------------------------------------------------
------------------------------------------------------------
------------------------------------------------------------
gtggaatcaagaaagccagaaagatattcctcagctgctccactttcacctaatgcaagg
ctacgtatagtgtccgagcgcgtcgacttyatagacaatgttgtcatttcagtctcggta
ggccctcctcatttggagttcttgaaatccaaagacaagcgtacgtggaatgcgaaagat
gtggctgattctgttttatccgacaaatctgctttgc--gtgttacctcaagtcaacgac
tggctgagagttctattcttgatgcgcattcaagtgaaattgatggtgaacagtactggg
tatatgaatacttggtccgcaaatcacccacaaaatctgtacaagatccaacaaattata
ggcaatacattgcttcaacagccgagcgtgatggt-------------------------
------------------------------------------------------------
-----
>PAFTOL009283
------------------------------------------------------------
------------------------------------------------------------
------------------------------------------------------------
------------------------------------------------------------
gtggaatcaagaaagccagaaagatattcctcagctgctccactgtcacctaatgcaagg
ctacgtatagtgtccgagcgcgtcgacttcatagacaatgttgtcatttcagtctcggta
ggccctcctcatttggagttcttgaaatccaaagacaagcgtacgtggaatgcaaaagat
gtggctgattctgttttatcagacaaatctgctttgc--gtgttacctcaagtcaacgac
tagctgagagttctattcttgatgcacattcaagtgaaattgatagcgaacgatactggg
tatatgaatacttggtccgcaaatcacccacaaaatctgtacaaggtgcaacaaattata
ggcagtatgttgcttcaacagctgagcgtgatggtaaattattt----------------
------------------------------------------------------------
-----
>PAFTOL009285
------------------------------------------------------------
------------------------------------------------------------
------------------------------------------------------------
------------------------------------------------------------
gtggaatccagaaagccagaaagatattcctcagctgctccgctttcccctgatgcaagg
ctacgcatagtgtcggaacgtgtcgactttatagacaatgttgtaatttcagtctcggta
ggtcctcctcatctggagttcttaaaatccaaagacaagagtacatggaatgcgaaagat
gtggccgattctgttttatctgacaaatctgccttgc--gtgttagctcaagtcaacgac
tggccgagagttctgttcttgatgcacattcaagtgaaattgatggtgaacgatactggg
tatatgaatacttagtccgcaaatcacccacaaaatctgtacaagagcctacaaattata
ggcaatacattgcttcgacagccgagcgcgatggt-------------------------
------------------------------------------------------------
-----
>PAFTOL009287
------------------------------------------------------------
------------------------------------------------------------
------------------------------------------------------------
------------------------------------------------------------
gtggaatcgagaaagccagaaakatactcgtcggctgctccactttcccctaatgcaagg
ctacgtatagtgtccgagcgcatcgactttatagacaatgttgtcatttcagtctcgcta
ggccctcctcattgggagttcttaaaatccaaagacaagcgtacatggaatgcgaaagat
gtggctgattctgttttatccgacaaatctgcattgc--gtgttacctcaagtcaacgac
ttgctgagagttctattattgatgcacattcaagtgagattgatggtgagcaatactggc
tatatgaatacttggtccgcaaatcacctacaaaatctgtacaagatgcaacaaattata
ggcagtatgttgcttcaacagccgagcgtgatggt-------------------------
------------------------------------------------------------
-----
>PAFTOL009289
------------------------------------------------------------
------------------------------------------------------------
------------------------------------------------------------
------------------------------------------------------------
gtggaatcaagaaagccagaaagatattcctcagctgctccactttcasctaatgcaagg
ctacgtatagtgtccgagcgcgtcgactttatagacaatgttgtcatttcagtctcggta
ggscctcctcatttggagttcttgaaatccaaagacaaacgtacatggaatgcgaaagat
gtggctgattctgttttatccgacaaatctgctttgc--gcgttacctcaagtcaacgac
tggctgagagttctattcttgatgcacattcaagtgaaattgatggtgaacgatactggg
tatatgaatacttggtccgcaaatcacctacaaaatctgtgcaagagccaacaaattata
ggcaatacattgcttcaacagctgagcgtgatggtaactcattttgtttg----------
------------------------------------------------------------
-----
>PAFTOL009291
------------------------------------------------------------
------------------------------------------------------------
------------------------------------------------------------
------------------------------------------------------------
gtggaatcgagaaagccagaaagatactcctcagctgctccgctttcccctaatgcaagg
ctacgtatagtgtccgagcgcatcgactttatagacaatgttgtcatttcagtctcgcta
ggccctcctcattgggagttcttgaaatccaaagacaagcgtacatggaatgcgaaagat
gtggctgattctgttttatccgacaaatctgcattgc--gtgttacctcaagtcaacgac
tggctgagagttctattattgatgcacattcaagtgaaattgatggcgagcgatactggg
tgtatgaatacttggtccgcaaatcacccacaaaatctgtacaagatgcaacaaattata
ggcagtatgttgcttctacagcygagcgtgatggt-------------------------
------------------------------------------------------------
-----
>PAFTOL009293
------------------------------------------------------------
------------------------------------------------------------
------------------------------------------------------------
------------------------------------------------------------
gtggaatcaagaaagccagaaagatattcctcagctgctccactgtcasctaatgcaagg
ctacgtatagtgtccgagcgcgtcgacttcatagacaatgttgtcatttcagtctcggta
ggccctcctcatttrgagttcttgaaatccaaagacaagcgtacgtggaatgcaaaagat
gtggctgattctgttttatcagacaaatctkctttgs--gtgttacctcaagtcaacgac
tggctgagagttctattcttgatgcacattcaagtgaaattgatagcgaacgatactggg
tatatgaatacttggtccgcaaatcacccacaaaatctgtacaagatgcaacaaattata
ggcagtatgttgcttcaacagccgagcgtgatggtaaattattt----------------
------------------------------------------------------------
-----
>PAFTOL009295
------------------------------------------------------------
------------------------------------------------------------
------------------------------------------------------------
------------------------------------------------------------
------------------------------------------------------------
------------------------------------------------------------
------------------------------------------------------------
------------------------------------------------------------
------------------------------------------------------------
--------tacttggtccgcaaatcacccacaaaatctgtacaagattcaacaaattata
ggcaatatattgcttcaacagccgagcatgatggt-------------------------
------------------------------------------------------------
-----
>PAFTOL009297
------------------------------------------------------------
------------------------------------------------------------
------------------------------------------------------------
------------------------------------------------------------
gtggaatcaagaaagccagaaagatattcctcagctgctccactttcacctaatgcaagg
ctacgtatagtgtccgagcgcgtcgactttatagacaatgttgtcatttcagtctcggta
ggccctcctcatttggagttcttgaaatccaaagacaagcgtacwtggaatgcgaaagat
gtggctgattctgttttatccgacaaatctgctttrc--gtgttacctcaagtcaacgac
tggctgagagttctattgttgatgcagattcaagtgaaattgatggcgaacgatactggg
tatatgaatacttggtccgcaaatcacccacaaaatctgtacaagatccaacaaattata
ggcaatacgttgcttcaacagccgagcgtgatggt-------------------------
------------------------------------------------------------
-----
>PAFTOL009299
------------------------------------------------------------
------------------------------------------------------------
------------------------------------------------------------
------------------------------------------------------------
gtggaatcwagaaagccagaaagatattcctcagctgctccactttcacstaatgcaagg
ctacgtatagtgtccgagcgcgtcgactttatagacaatgttgtcatttcagtctcggta
ggccctcctcatttggagttcttgaaatccaaagacaagcgtacatggaatgcgaaagat
gtggctgattctgttttatccgacaaatctgctttgc--gcgttacctcaagtcaacgac
tggctgagagttctattcttgatgcgcattcaagtgaaattgatggtgaacgatactggg
tatatgaatacttggtccgcaaatcaccyrcaaaatctgtacaagagccaacaaattata
ggcaatacattgcttcaacagccgagcgtgatggtaaatcattttgtttg----------
------------------------------------------------------------
-----
>PAFTOL009301
------------------------------------------------------------
------------------------------------------------------------
------------------------------------------------------------
------------------------------------------------------------
---------------------------------------------------aatgcaagg
ctacgtatagtgtccgagcgcgtcgactttatagacaatgttgtcatttcagtctcggta
ggccctcctcatttggagttcttgaaatccaaagacaagcgtacatggaatgcgaaagat
gtggctgattctgttttatccgacaaatctgctttgc--gcgttacctcaagtcaacgac
tggctgagagttctattcttgatgcacattcaagtgaaattgatggtraaccatactggg
tatatgaatacttggtccgcaaatcgcccacaaaatctgtacaagagccaacaaattata
ggcaatacattgcttcaacagcygagcgtgatggtaaatcattttgtttg----------
------------------------------------------------------------
-----
>PAFTOL009303
------------------------------------------------------------
------------------------------------------------------------
------------------------------------------------------------
------------------------------------------------------------
---------------------------------------------------aatgcaagg
ctacgtatagtgtccgagcgcgtcgactttatagacaatgttgtcatttcagtctcggta
ggccctcctcatttggagttcttgaaatccaaagacaagcstacrtggaatgcgaaagat
gtggctgattctgttttatccgacaaatctgctttg------------------------
------------------------------------------------------------
------------------------------------------------------------
------------------------------------------------------------
------------------------------------------------------------
-----
>PAFTOL009311
------------------------------------------------------------
------------------------------------------------------------
------------------------------------------------------------
------------------------------------------------------------
---------------------------------------------------aatgcaagg
ctgagaatagtttccgagcgcgtcgactttatagacaatgtcgtcatttcagtctcgata
ggccctcccaattcggagttcttgaaatccaaagacaagcgtacatggaatgcaaaagat
gtagctgattctgttttgtctgacaagtctgctttg------------------------
------------------------------------------------------------
------------------------------------------------------------
------------------------------------------------------------
------------------------------------------------------------
-----
>PAFTOL009313
------------------------------------------------------------
------------------------------------------------------------
------------------------------------------------------------
------------------------------------------------------------
gtggaatcaagaaagccagaaagatattcctcagctgctccactctctcctaatgcacgg
ctgcgtatagtgtccgagcgtgtcgacattattgacaacgtcatcatttcagtctcgata
ggccctcccaattcggagttcytgaaaaccaaagacaagcgtacatggartgcaaaagat
gtagctgattctgttttgtcygacaagtctgcattg------------------------
------------------------------------------------------------
------------------------------------------------------------
------------------------------------------------------------
------------------------------------------------------------
-----
>PAFTOL009319
------------------------------------------------------------
------------------------------------------------------------
------------------------------------------------------------
------------------------------------------------------------
gtggaatcaagaaagcctgaaagatattcctcagctgctccactctcccctaatgcaagg
ctacgtatagtgtctgagcgcgtggactttatagacaatattgtcatttcagtctcggta
ggccctcccaatccggagttcttaaaatcaaaagacaagcgtacatggaatgcaaaagat
gtggctgattctgttttatcggataagtctgctctgc--gagttacctcaactcaacgac
tggctgagagttctattcttgattcacattcaaccgagattgatggtgaaccatactggg
tatatgaatacttagtccgcaaatcacccacaaaaactgtacaagatgctacaaattata
gacaatacgttgcttcaacagctgagcgtgatggt-------------------------
------------------------------------------------------------
-----
>PAFTOL009321
------------------------------------------------------------
------------------------------------------------------------
------------------------------------------------------------
------------------------------------------------------------
gtggaatcaagaaagcctgaaagatattcctcggctgctccactctcccctaatgcaaag
ctgcgtatagtgtcagagcgtgtcgactttatagacaatgttgtcatttcagtctcggta
ggccctcccaattcggagttcttaaaatccaaagacaagcagacatggaatgcaaaagat
gtggctgattctgttttatccgataagtctgctttgs--gagttacctcaactcagcggc
tggctgagagttctattcttgattcacatacaagtgaaattgatggtgaaccatactggg
tatatgaatatttggtccgcaaatcacccacaaaaactgtacaagatgcaacaaattata
gacaatacgttgcttcaacagctgagcgagatggttacctgtacaccttgaatgcttcaa
cattgagcaaacaatgggat----------------------------------------
-----
>PAFTOL013501
------------------------------------------------------------
------------------------------------------------------------
------------------------------------------------------------
------------------------------------------------------------
gtggaatcgagaaagccagaaagatactcctcggctgctccgctttcccctaatgcaagg
ctacgtatagtgtccgagcgcatcgactttatagacaatgttgtcatttcagtctcgcta
ggccctcctcatttggagttcttgaaatccaaagacaagcgtacrtggaatgcgaaagat
gtggctgattctgttttatccgacaaatctgcattgc--gtgttacctcaagtcaacgac
tggctgagagttctattattgatgcacattcaagtgaaattgatggcgagcaatactggg
tatatgaatacttggtccgcaaatcacccacaaaatctgtacaagatgcaacaaattata
ggcagtatgttgcttcaacagccgagcgtgatggt-------------------------
------------------------------------------------------------
-----
>SRR5036296
------------------------------------------------------------
------------------------------------------------------------
------------------------------------------------------------
------------------------------------------------------------
gtggaatcaagaaagccagaaagatattcctcagctgctccactttcacctaatgcaagg
ctacgtatagtgtccgagcgcgtcgactttatagacaatgttgtcatttcagtctcggta
ggccctcctcatttggagttcttgaaatccaaagacaagcgtacatggaatgcgaaagat
gtggctgattctgttttatccgacaaatctgctttgc--gcgttacctcaagtcaacgac
tggctgagagttctattcttgatgcacattcaagtgaaattgatggtgaacgatactggg
tatatgaatacttggtccgcaaatcacccacaaaatctgtacaagagccaacaaattata
ggcaatacattgcttcaacagccgagcgtgatggtaaatcattttgtttg----------
------------------------------------------------------------
-----
>SRR5137211
------tatctatatccaacggaactgccttcaaaaaggct-------------------
------------------------------------------------------------
------------------------------------------------------------
-----------------------------------------------tatattcaagtgg
gtggaatcaagaaagccagaaagatattcctcagctgctccactttcacctaatgcaagg
ctacgtatagtgtccgagcgcgtcgactttatagacaatgttgtcatttcagtctcggta
ggccctcctcatttggagttcttgaaatccaaagacaagcgtacatggaatgcgaaagat
gtggctgattctgttttatccgacaaatctgctttgc--gcgttacctcaagtcaacgac
tggctgagagttctattcttgatgcacattcaagtgaaattgatggtgaacgatactggg
tatatgaatacttggtccgcaaatcaccsacaaaatctgtacaagagccaacaaattata
ggcaatacattgcttcaacagccgagcgtgatggttacttgtacaccttgaacgcttcaa
cgctgagcaaacagtgggatctgatgggacctattttgaagagaactgttgactctttcc
gactt
>SRR5137212
------------------------------------------------------------
------------------------------------------------------------
------------------------------------------------------------
------------------------------------------------------------
gtggaatcaagaaagccagagagatattcctcagctgctccactttctcctgatgcaaga
ctacgtatagtgtcggagcgcgtcgactttatagacaatgttgtcatttcagtctctgta
ggccctcctcatttggagttcttaaaatccaaagacaagcgtacatggaatgcaaaagat
gtggctgattctgttttatctgataaatctgctttgc--gagttacctcaagtcaacgac
tggctgagagttctattattgatgcacattcaagtgaaattgatggtgaaccatactggg
tatatgaatatttagtccgcaaatcacccacaaaatttgtacaagagccaacaaattata
ggcaatacgttgcttcaacagccgagcgtgatggttacttgtacaccttgaatgcttcaa
cgttgagcaaacagtgggatctggta----------------------------------
-----
>SRR5137213
------------------------------------------------------------
------------------------------------------------------------
------------------------------------------------------------
------------------------------------------------------------
gtcgaatcaagaaagccagaaagatattcctcagctgctccactttcacctaatgcaagg
ctacgtatagtgtccgagcgcgtcgactttatagacaatgttgtcatttcagtctcggta
ggccctcctcatttggagttcttgaaatccaaagacaagcgtrcatggaatgcgaaagat
gtggctgattctgttttatccgacaaatctgctttgc--gcgttacctcaagtcaacgac
tggctgagagttctattcttgatgcacattcaagtgaaattgatggtgaacgatactggg
tatatgaatacttggtccgcaaatcacccacaaaatctgtacaagagccaacaaattata
ggcagtacattgcttcaacagccgagcgtgatggttacttgtacaccttgaacgcttcaa
cgctgagcaaacagtgggatctggta----------------------------------
-----
>SRR7905849
------tatcgatatccaatggaactgccttcaaaaaggc--------------------
-------------------------------ttatgttcaa-------------------
------------------------------------------------------------
--------------------------------------------------------gtgg
gtggaatcaagaaagccagaaagatattcctcggctgctccactttcccctgatgcaagg
ctacgtatagtgtcggagcgcgtcgactttgtagacaatgttgtcctttcagtctcggta
ggccctcctcatttggagttcttaaaatcyaaagacaagcgtacatggaatgcgaaggat
gtggctgattctgttttatctgacaaatctgctttgc--gtgttacctcaagtcagcgac
tggctgagagttctattcttgatgcacattcaagtgaaattgatggtgaacgatactggg
tatatgaatacttagtccgcaaatcacccacaaaatcagtagaagatccaacaaattata
ggcaatacgttgcttcaacagctgagcgtgatggttacttgtacaccttraacgcttcaa
cgctgagcaarcagtgggatctgatgggacctatcttgaagagaacggttgactctttcc
gactt
>SRR8327214
tacacttatctatatccaacggaactgccttcaaaaaggc--------------------
-------------------------------tcgtgttcaa-------------------
------------------------------------------------------------
-----------------------------------------------------------g
gtggaatcaagaaagccagaaagatattcctcagctgctccactttcgcctaatgcaagg
ctacgtatagtgtccgagcgtgtcgactttatagacaatgttgtcatttcagtctcggta
ggccctcctcatttggagttcttgaaatccaaagacaagcgtacatggaatgcgaaagat
gtggctgattctgttttatccgacaaatctgctttgc--gtgttacctcaagtcaacgac
tggctgagagttctattcttgatgcacattcaagtgaaattgatggtgaacgatactggg
tatatgaatacttggtccgcaaatcacctacaaaatctgcacaagagccaacaaattata
ggcaatacattgcttcaacagctgagcgtgatggttacttgtacaccttgaacgcttcaa
cgctgagcaaacagtgggat----------------------------------------
-----
