# Supplementary material for: Phylogenomics and classification of Cactaceae based on hundreds of nuclear genes
Source: Plant Syst Evol. 2025 Aug 11;311(5):28. doi: 10.1007/s00606-025-01948-z (PMC12339657; doi:10.1007/s00606-025-01948-z)
Supplement: Supplementary file 4 — Online Resource 4: Containing alignments and RAxML gene trees for all included loci and all phylogenetic datasets (ZIP 10372 KB) [file 606_2025_1948_MOESM4_ESM.zip › de Vos et al_ESM_4/ESM_data_alignments/QCP/5430_consensus.mafft.fasta]

>PAFTOL004547
---------------------gagaagcttgcatcagaaatagtctctcaggttcagaaa
aaggaagctcagatctctccgaagaagatctcggagtatcagataattgagattgttgag
macgtatgtaatttgaagaaggaagaagctgattggatactaaagatcgacattgttgaa
aaaggaaataagttggagctggttgatcaaggtgttgaaggacaatgcaactcagaatgc
aagacaattgagcgggcttgtcaagaggttagtctttggtctggaatcaacttgagt---
------------------------------------------------------------
------------------------------------------------------------
------------------------------------------------------------
------
>PAFTOL004552
tatatcaagtgccaagtttgtgagaagcttgcatcagaaattgtctctcaggttcaraaa
aaggaagctcagatctctccaaagaagatctcggagtatcagataattgagattgttgag
aacgtatgtaatttgaagaaggaagaagctgattggatactaaagatcgacattattgaa
aaaggaaatgagttggagctggttgatcaaggtgttgaaggacaatgcaactcagagtgc
aagacaattgagcgggcttgtcaagaggttagtctttggtctggaatcaacttgagt---
------------------------------------------------------------
------------------------------------------------------------
------------------------------------------------------------
------
>PAFTOL004553
tatatcaagtgccaagtttgtgagaagcttgcatcagaaatagtctctcaggttcagaaa
aaggaagctcagatctctccaaagaagatctcggagtatcagataattgagattgttgag
aacgtatgtaatttgaagaaggaagaagctgattggatactaaagatcgacattgttgaa
aaaggaaataagttggagctggttgatcaaggtgttgaaggacaatgcaactcagaatgc
aagacaattgagcgggcttgtcaagaggttcttgggtattctgatactgatcttgctgaa
tatatatatgctcggaaacctcagctcgacctg---------------------------
---------------------------------------gc---acaggatagggttccc
ggggaaccattcgagccaaagccaacaaaggaagctgaaatggaaaagataatgaaatcc
atggag
>PAFTOL004554
tatatcaagtgccaagtttgtgagaagcttgcatccgaaattgtctctcaggttcagaaa
aaggaagctcagatctctccaaagaagatctcggagtatcagataattgagattgttgag
aacgtatgtaatttgaagaaggaagaagctgattggatactaaagatcgacattattgaa
aaaggaaatgagttggagctggttgaccaaggtgttgaaggacaatgcaactcagagtgc
aagacaattgagcgggcttgtcaagaggttagtctttggtctggaatcaacttg------
------------------------------------------------------------
------------------------------------------------------------
------------------------------------------------------------
------
>PAFTOL004555
tatatcaagtgccaagtttgtgagaagcttgcatcagaaatagtctctcaggttcagaaa
aaggaagctctgatctctccaaagaagatctcggagtatcagataattgagattgttgag
aacgtatgtaatttgaagaaggaagaarctgattggatactaaagatcgacattgttgaa
aaaggaaataagttggagctggttgatcaaggtgttgaaggacaatgcaactcagaatgc
aagacaattgagcgggcttgtcaagaggttagtatttggtctggaatcaacttgagt---
------------------------------------------------------------
------------------------------------------------------------
------------------------------------------------------------
------
>PAFTOL004556
tatatcaagtgccaagtttgtgagaagcttgcatcagaaatagtctctcaggttcagaaa
aaggaagctcagatctctccaaagaagatatcggagtatcagataattgagcttgttgag
aacgtatgtaatttgaagaaggaagaagctgattggatactaaagatcgacattgttgaa
aaaggaaataagttggagctgattgatcaaggtgttgaaggacaatgcaactcagagtgc
aagacaattgagcgggcttgtcaagaggttcttgggtattctgatactgatcttgctgaa
------------------------------------------------------------
------------------------------------------------------------
------------------------------------------------------------
------
>PAFTOL004560
tatatcaagtgccaagtttgtgagaagcttgcatcagaaattgtctctcaggttcrgaaa
aaggaagctcagatctctccaaagaagatctcggagtatcagataattgagattgttgag
aacgtatgtaacttgaagaaggaagaagctgattggatactaaagattgacattgttgaa
aaaggaagtaatttggagctggttgatcaaggtgttgaaggacaatgcaactcagaatgc
aagacaattgagcgggcttgtcaagaggttcttgggtattctgatactgatcttgctgaa
tatatatacgctcggaaacctcag------------------------------------
------------------------------------------------------------
------------------------------------------------------------
------
>PAFTOL004561
tatatcaagtgccaagtttgtgagaarcttgcatcagaaatagtctctcaggttcacaaa
aaggaagctcagatctctccaaagaagatctcggagtatcagataattgagrttgttgag
aacgtatgtaatttgaagaaggaagaagctgattggatactaaagatcgacattgttgaa
aaaggggaaacgttggagctggttgatcaaggtgttgaaggacaatgtaactcagaatgc
aagacaattgagcgggcttgtcaagaggttcttgggtattctgatactgatcttgctgaa
tacatatatgctcggaaacctcagcttgatgcattatca-aattatctatgtaag-----
gatctcactaatgcttgcagtaagaagccacctccagtccc---aaaggatagggttccc
ggggaaccattcgagccaaagccaacaaaggaagctgaaatggaaaagataatgagatcc
atggag
>PAFTOL004562
tatatcaagtgccaagtttgtgagaagcttgcatcagaaattgtctctcaggttcagaaa
aaggaagctcagatctctccaaagaagatctcggagtatcagataattgagattgttgag
aacgtatgtaacttgaagaaggaagaagctgattggatactaaagatcgacattgttgaa
aaaggaaataatttggagctggttgatcaaggtgttgaaggacaatgcaactcagaatgc
aagacaattgagcgggcttgtcaagaggttcttgggtattctgatactgatcttgctgaa
tatatatacgctcggaaacctcagctcgatgctttgtca-aattatctatgcaag-----
gatctcagtaatgcttgcagtaagaagccacctccagtccc---aaag------------
------------------------------------------------------------
------
>PAFTOL004563
tatatcaagtgccaagtttgcgagaagcttgcatcagaartagtctctcaggttcagaaa
aaggaagctcagatctctccaaagaagatctcggagtatcagataattgagattgttgag
aacgtatgtaatttgaaraaagaagaagctgattggattctaaagatcgacattgttgaa
aaaggaaataagttggagctggttgatcaaggagttgaaggacaatgcaactcagaatgc
aagacaattgagcgggcttgtcaagaggttcttggatattctgatactgatcttgctgaa
catatatacgctcggaaacctgagctcgacgcattgttg-aattatctatgtaag-----
gatctcagtaatgcttgcagtaag------------------------------------
------------------------------------------------------------
------
>PAFTOL004564
tatatcaagtgccaagtttgtgagaagcttgcatcagaaatagtctctcaggttcacaaa
aaggaagctcagatctctccaaagaagatatcggagtatcagataattgagattgttgag
aacgtgtgtaatttgaagaaggaagaagctgattggatactaaagatcgacgttgttgaa
aaaggagataagctggaggta---------------------------------------
------------------------------------------------------------
------------------------------------------------------------
------------------------------------ctcgc---acaggatagggttcct
ggggaaccattcgagccaaagccaactaaggaagctgaaatggaaaagataatgagatcc
atggag
>PAFTOL004565
---------------------------------------atactctctcacgttcagaaa
aaggaagctcagatctctccaaagaagatatcggagtatcagataattgagattgttgag
aaygtatgtaatttgaagaaggaagaagctgattggatactaaagatcgacattgtygaa
aaaggaaataagttggagctggttgatcaaggtgttgaaggacaatgcaactcagaatgc
aagacaattgagcgggcttgtcaagaggttcttgggtattctgatactgat---------
------------------------------------------------------------
------------------------------------------------------------
------------------------------------------------------------
------
>PAFTOL004566
tatatcaagtgccaagtttgtgagaagcttgcatcagaagtagtctctcaggttcacaaa
aaggaagctcagatctctccaaagaagatctcggagtatcagataattgagattgttgag
aacgtgtgtaattygaagaaggaagaagctgattggatactaaagatcgaygttgttgaa
aaaggagataagctggagctggttgatcaaggtgttgaaggacaatgyarctcagaatgc
aagacaattgagcgsgcttgtcaagaggttagcttttgatctgaaatsaacttgagt---
------------------------------------------------------------
------------------------------------------------------------
------------------------------------------------------------
------
>PAFTOL004567
tatatcaaatgccaagtttgtgagaagcttgcatcagaaatagtctctcaggttcagaaa
aaggaagctcagatctctccaaagaagatctcggagtatcagataattgagattgttgag
aacgtatgtaacttgaagaaggaagaagctgattggatactaaagatcgacattgttgaa
aaaggaaataagttggagstggttgatcaaggtgttgaaggacaatgcaactcagaatgc
aagacaattgagcgggcttgtcaagaggttcttggatattctgatactgatcttgctgaa
tatatatacgctcgaaaacctcagctcgacgcattgtcg-aattatctatgtaag-----
gatctcagtaatgcttgcagtaagaagccacctccagtccc---aaaggatagggttccc
ggggaaccattcgagccaaagccaactaaggaagctgatatggaaaagataatgagatcc
atggag
>PAFTOL004568
tatatcaagtgccaagtgtgtgagaagcttgcatcagaaatagtctctcasgttcagaaa
aaggaagctcagatttcgccaaagaagatctckgagtatcagataattgagattgttgag
aacgtatgtaatttgaagaaggaagaagctgattggatactaaagatcgacattgttgaa
aaaggaaataagttggagctcgttgatcaaggtgttgaaggacaatgcaactcagaatgc
aagacaattgagcgggcttgtcaagaggttcttggatattctgatactgatctt------
------------------------------------------------------------
------------------------------------------------------------
------------------------------------------------------------
------
>PAFTOL004571
tatatcaagtgccaagtttgtgagaagcttgcatcagaaatagtctctcaggttcacaaa
aaggaagctcagatctctccaaagaagatctcggagtatcagataattgagattgttgag
aacgtatgtaatttgaagaaggaagaagctgattggatactaaagatcgacattgttgaa
aaaggagataagttggagctggttgatcaaggtgttgaaggacaatgtaactcagaatgc
aagacaattgagcgagcttgtcaagaggttcttgggtactctgatactgatcttgctgaa
tacatatatgctcggaaacctcagcttgatgcattatca-aattatctatgtaag-----
gatctcagtaatgcttgcagtaagaagccacctccactccc---aaaggatagggtkccc
ggggaaccattcgagccaaaggcaacyaaggaagctgaratggaaaagataatgagatcc
atggag
>PAFTOL004572
tatatcaagtgccaagtttgtgagaagcttgcatcagaaatagtctctcaggttcagaaa
aaggaagctcagatctctccaaagaagatatcggagtatcagataattgagattgttgag
aacgtatgtaatttgaagaaggaagaagctgattggatactaaagatcgacattgttgaa
aaaggaaataagttggagctggttgatcaaggtgttgaaggacaatgcaactcagaatgc
aagacaattgagcgggcttgtcaagaggttcttgggtattctgatactgatcttgcggaa
tatatatacgctcggaaacctcagcttgacgcattgtcg-aattatctatgtaag-----
gatctcagtaatgcttgcagtaagaagccacctccagtccc---aaaggatagggttccc
ggggaaccattcgagccaaagccaactaaggaagctgaaatggaaaagataatgagatcc
atggag
>PAFTOL004573
tatatcaagtgccaagtttgtgagaagcttgcatcagaaatagtctctcaggttcagaaa
aaggaagctcagatctctccaaagaagatatcggagtatcagataattgagattgttgag
aacgtatgtaatttgaagaaggaagaagctgattggatactaaagatcgacattgttgaa
aaaggaaataagttggagctggttgatcaaggtgttgaaggacaatgcaactcagaatgc
aagacaattgagcgggcttgtcaagaggttagtctttggtctggaatcagcttgagtc--
------------------------------------------------------------
-------------------------------------tggc---acaggatagggttccc
ggggaaccattygagccaaagccaastaaggaagctgaaatggaaaagataatgagatcc
atggag
>PAFTOL004574
tatgtcaagtgccaagtttgtgagaagcttgcatcagaaatagtctctcaggttcagaaa
aaggaagctcagatctctccaaagaagatctcggagtatcagataattgagattgttgag
aacgtatgtaatttgaagaaggaagaagctgattggatactaaagatcgacattgttgaa
aaaggaaataagttagagctggttgatcaaggtgttgaaggacaatgcaacgcagaatgc
aagacaattgagcgggcttgtcaagaggttagtctttggtctggaatcaacttgagtc--
------------------------------------------------------------
-------------------------------------tggc---acaggatagggctcct
ggggaaccattcgagccaaagccaactaaggaagctgaaatggaaaagataatgagatcc
atggag
>PAFTOL004577
tacatcaagtgccaagtttgtgagaagcttgcatcagaaattgtctctcaggttcagaaa
aaggaagctcagatctctccgaagaagatctcggagtatcagataattgagattgttgag
aacgtatgtaacttgaagaaggaagaagctgattggatactaaagatcgacattgttgaa
aaaggaaataatttggagctggttgatcaaggtgttgaaggacaatgcaactcagaatgc
aagacaattgagcgggcttgtcaagaggttcttgggtattctgatactgatcttgctgaa
tatatatacgctcggaaacctcagctcgatgcattgtca-aattatctatgcaag-----
gatctcagtaatgcttgcagtaagaaaagtttgtatctcta---tcatgatagggttccc
ggggaaccattcgagccaaagccaactaaggaagctgatatggaaaagataatgagatcc
atggag
>PAFTOL004578
tatatcaagtgccaagtttgtgaraagcttgcatcagaaatagtctctcaggttcagaaa
aaggaagctcagatttctccaaagaagatatcggagtatcagataattgagattgttgag
aacgtatgtaatttgaagaaggaagaagcagattggatactaaagatcgacattgttgaa
aaaggaaataagttggagctggttgatcaaggtgttgaaggacaatgcaactcagaatgc
aagacaattgagcgggcttgtcaagaggttcttgggtattctgatactgatcttgctgaa
tatatatacgctcggaaacctcagctcaaacccatgtcc-aagggtctg-----------
------------------------------------ctggc---acaggatagggttccc
ggggaaccattcgagccaaagccaactaaggaagctgacatggaaaagataatgagatmc
atggag
>PAFTOL004582
tatatcaagtgccaagtttgtgagaagcttgcatcagaaatagtctctcaggttcagaaa
aaggaagctcagatctctccaaagaagatatcggagtatcagataattgagattgttgag
aacgtatgtaatttgaagaaggaagaagctgattggatactaaagatcgacattgttgaa
aaaggaaataagttggagstggttgatcaagatgttgaaggacaatgcaactcaaaatgc
aagacaattgagcgggcttgtcaagaggttcttgggtattctgatactgatcttgctgaa
tatatatacgctcggaaacctcagcttgacgcattgttg-aattatctatgtaag-----
gatctcagtaatgcttgcagtaagaagccacctccagtccc---aaaggatagggttccc
ggggaaccattcgagccaaagccaactaaggaagctgaaatggaaaagataatgagatcc
atggag
>PAFTOL004583
tatatcaagtgccaagtttgtgagaagcttgcatcagaaatagtctctcaggttcagaaa
aaggaagctcagatctctccaaagwagatctcggagtatcagataattgagattgttgag
aacgtatgtaatttgaagaaggaagaagctgattggatamtaaagatcgacattgttgaa
aaaggaaatargttggagstggttgatcaaggtgttgaaggacaatgcaactcagaatgc
aagacaattgagcgggcttgtcaagaggttcttgggtattctgatactgatcttgctgaa
tatatatacgctckg---------------------------------------------
------------------------------------ctggc---acaggatagggttccc
ggggagccattcgagccaaagccaacaaaggaagctgaaatggaaaagataatgagatcc
atggag
>PAFTOL004584
tatgtcaagtgccaagtttgtgagaagcttgcatcagaaattgtcgctcaggttcagaaa
aaggaagctcagatctctccaaagaagatctcggagtatcagataattgagattgttgag
aacgtatgtaatttgaagaaggaagaagctgattggatactaaagatcgacattattgaa
aaaggaaatgagttggagctggttgatcaaggtgttgaaggacaatgcaactcagaatgc
aagacaattgagcgggcttgtcaagaggttcttgggtattctgatactgatcttgctgaa
tatatatacgctcggaaacctcagctcgatgcattgtca-aattatctatgcaag-----
gatctcagtaatgcttgcagtaagaagccacctccagtccc---aaaggatagggttccc
ggggaaccattcgagccgaagccaactaaggaagctgatatggaaaagataatgagatcc
atggag
>PAFTOL004585
tatatcaagtgccaagtttgtgagaagcttgcatcagaagtagtctctcaggttcacaaa
aaggaagctcagatctctccaaagwagatctcggagtatcagataattgagattgttgag
aacgtgtgtaatttgaagaaggaagaagctgattggatactaaagatcgacgttgttgaa
caaggagataagctggagctggttgatcaaggtgttgaaggacaatgtaactcagaatgc
aagacaattgagcgggcttgtcaagaggttagcttttgatctgaaatcaacttgagt---
------------------------------------------------------------
------------------------------------ctggc---acaggatagggttccc
ggggaaccgttcgagccaaagccaactaaggaagctgacatggaaaagataatgagatcc
atggag
>PAFTOL004587
tatatcaagtgccaagtttgtgagaagctggcatcagaaatagtctctcaggttcagaaa
aaggaagctcagatctctccaaagaagatctcggagtatcagataattgagattgttgag
aacgtatgtaatttgaagaaggaagaagctgattggatactaaagatcgacattsttgaa
aaaggaaataagttggagctggttgatcaaggtgtggaaggacagtgcaactcagaatgc
aagacaattgagcgggcttgtcaagaggttcttgggtattcccaaaccaatgtc------
------------------------------------------------------------
------------------------------------ctggc---acaggatagggttcct
ggggaaccattcgagccaaagccaacaaaggaagctgaaatggaaaagataatgagatcc
atggag
>PAFTOL004590
tatatcaagtgccaagtttgtgagaagcttgcatcagaaattgtctctcaggttcagaaa
aaggaagctcagatctctccaaagaagatctcggagtatcagataattgagattgttgag
aacgtatgtaatttgaagaaggaagaagctgattggatactaaagatcgacattattgaa
aaaggaaatgagttggagstggttgatcaaggtgttgaaggacaatgcaactcagagtgc
aagacaattgagcgggcttgtcaagaggttcttgggtattctgatactgatcttgctgaa
tatatatacgctcggaaacctcagctcgatgcattgtcg-aattatctatgcaag-----
gatctcagtaatgcttgcagtaagaagccacctccagtccc---aaaggatagggttccc
ggggaaccgttcgagccaaagccaactaaggaggctgatatggaaaagataatgagatcc
atggag
>PAFTOL004591
tatatcaagtgccaagtttgtgagaagcttgcatccgaaattgtctctcaggttcagaaa
aaggaagctcagatctctccawagwagatctcggagtatcagataattgagattgttgag
aacgtatgtaatttgaagaaggaagaagctgattggatactaaagatcgacattatygaa
aaaggaaatgagttggagctggttgaccaaggtgttgaaggacaatgcaactcagagtgc
aagacaattgagcgggcttgtcaagaggttcttgggtattctgatactgatcttgctgaa
tatatatacgctcggaaacctcagctc---------------------------------
------------------------------------stggc---acaggatagggttcct
ggggaaccattcgagccaaagccaactaaggaagctgatatggaaaagataatgagatcc
atggag
>PAFTOL004593
tatatcaagtgccaagtttgtgagaagcttgcatcagaaatagtctctcagattcagaaa
aaggaagctcagatctctccaaagaagatctcggagtatcagataattgagattgttgag
aacgtatgtaatttgaagaaggaagaagctgattggatactaaagatcgacattgttgaa
aaaggaaataagttggagctggttgatcaaggtgttgaaggacaatgcaactcagaatgc
aagacaattgagcgggcttgtcaagaggttcttgggtattctgatactgatcttgctgaa
tatatatatgctcggaaacctcagctcaacgcattgtcg-aattatctatgtaag-----
gatctcagtgatgcttgcaataagaagccacctccagtccc---aaaggatagggttcct
ggggaaccattcgagccaaagccaacaaaggaagctgaaatggaaaagataatgagatcc
atggag
>PAFTOL004594
tatatcgagtgccaagtttgtgagaagcttgcatcagaaattgtctctcaggttcagaaa
aaggaagctcagatctctccaaagaagatctcggagtatcagataattgagattgttgag
aacgtatgtaatttgaagaaggaagaagctgattggatactaaagatcgacattattgaa
aaaggaaataagttggagctggttgatcaaggtgttgaaggacaatgcaactcagagtgc
aagacgattgagcgggcttgtcaagaggttcttgggtattctgatactgatcttgctgaa
tatatatacgctcggaaacctcagctcgatgcatttaac-gttaaaaatcatcga-----
gacttcaattatcctaacattgaccgtttacacgtgttggc---acaggatagggttccc
ggggaaccattcgagccaaagccaactaaggaggctgatatggaaaagataatgagatcc
atggag
>PAFTOL004596
tatatcaagtgccaagtttgtgagaagcttgcatcagaaatagtctctcaggttcagaaa
aaggaagctcagatttctccaaagwagatatcggagtatcagataattgagattgttgag
aacgtatgtaatttgaagaaggaagaagctgattggatactaaagatcgacattgttgaa
aaaggaaataagttggagctggttgatcaaggtgttgaaggacaatgcaactcagaatgc
aagacaattgagcgggcttgtcaagaggttcttgggtattctgatactgatcttgctgaa
tatatatacgct------------------------------------------------
------------------------------------ctggc---acaggatagggttccc
ggggaaccattcgagccaaagccaactaaggaagctgaaatggaaaagataatgagatcc
atggag
>PAFTOL004597
tatatcaagtgccaagtttgtgagaggcttgcatcagaaatagtctctcaggttcagaaa
aaggaagctcagatctctccaaagaagatctcggagtatcagataattgagattgttgag
aacgtatgtaatttgaagaaggaagaagctgattggatactaaagatcgacattgttgaa
aaaggaaataagttggagctggtwgatcarggtgttgaaggacaatgcaactcagaatgc
aagacaattgagcgggcttgtcaagaggttagtctttgrtctggaatcaacttgagtc--
------------------------------------------------------------
-------------------------------------tggc---acaggatagggttccc
ggggaaccrttcgagccaaagccaacaaaggaagctgaaatggaaaagataatgagatcc
atggag
>PAFTOL004599
tatatcaagtgccaagtttgtgagaagcttgcatcagaaattgtctctcaggttcagaaa
aaggaagctcagatctctccaaagwagatctcggagtatcagataattgagattgttgag
aacgtatgtaatttgaagaaggaagaagctgattggatactaaagatcgacattattgaa
aaaggaaataagttggagctggttgatcaaggtgttgaaggacaatgcaactcagaatgc
aagacaattgagcgggcttgtcaagaggttcttggatattctgatactgatcttgctgaa
tatatatacgctcggaaacctcacatttgagtgagtagg-aatttagcattgaaatcctc
attatcaataactcttttagttaaaaa-----agtgctggc---acaggatagggttccc
ggggaaccattcgagccaaagccaactaaggaagctgatatggaaaagataatgagatcc
atggag
>PAFTOL004600
tatatcgagtgccaagtttgtgagaagcttgcatcagaaattgtctctcaggttcagaaa
aaggaagctcagatctctccaaagaagatctcggagtatcagataattgagattgttgag
aacgtatgtaatttgaagaaggaagaagctgattggatactaaagatcgacattattgaa
aaaggaaatgagttggagctggttgatcaaggtgctgaaggacaatgcaactcagagtgc
aagacaattgagcgggcttgtcaagaggttcttgggtattctgatactgatcttgctgaa
tatatatacgctcggaaacctcagctcgatgcattgtcgcgaatatctgaattga-----
aatttggagcgcaagta-actgaccgtttacacgtgttggc---acaggatagggttccc
ggggaaccattcgagccaaagccaactaaggaggctgatatggaaaagataatgagatcc
atggag
>PAFTOL004601
tatatcaagtgccaagtttgtgagaagcttgcatcagaaatagtctctcaggttcagaaa
aaggaatctcagatctctccaaagaagatctcggagtatcagataattgagattgttgag
aacgtatgtaatttgaagaaggaagaagctgattggatactaaagatcgacattgttgaa
aaaggaaataagttggagctggttgatcaaggtgttgaaggacaatgcaactcagaatgc
aagacaattgagcgggcttgtcaagaggttcttgggtattctgatactgatcttgctgaa
tatacatacgctcggaaacctcagctcgacgcattgtcg-aattatctatgtaag-----
gttctcagtaatgttgaaatttggaacacaaatgtgctggc---acaggatagggttccc
ggggaaccattcgagccaaagccaacaaaggatgctgaaatggaaaagataatgaaatcc
atggag
>PAFTOL004603
tatatcaagtgccaagtttgtgagaagcttgcatcagaagtagtctctcacgttcagaaa
aaggaagctcagatctctccaaagaagatctcggagtatcagataattgagattgttgag
aacgtmtgtaatttgaagaaggaagaagctgattggatactaaagatcgacatcgttgaa
aaaggaaataagttggagctggttgatcaaggtgttgaaggacartgcaactcagaatgc
aagacaattgagcgggcttgtcaagaggttcttggatattctgatactgatcttgctgag
tatatatacgcacga---------------------------------------------
------------------------------------ctggc---acaggatagggttccc
ggggaaccattcgagccaaagccaactaaggaagctgatatggaaaagataatgagatcc
atggag
>PAFTOL004604
tatatcaagtgccaagtttgtgagaagcttgcatcagaaatagtctctcacgttcagaaa
aaggaagctcagatctctccaaagaagatctcggagtatcagataattgagattgttgag
aacgtatgtaatttgaagaaggaagaagctgattggatactaaagatcgacattgttgaa
aaaggaaataagttggagctggttgatcaaggtgttgaaggacaatgcaactcagaatgc
aagacaattgagcgggcttgtcaagaggttcttggatattctgatactgatcttgctgaa
tatatatacgctcggaaacctcagctcgacacattgtcg-aattatctatgtaag-----
gatctcagtaatgcttgcagtaagaagccacctccagtccc---aaaggatagggttccc
ggggaaccattcgagccaaagccaactaaggaagctgatatggaaaagataatgagatcc
atggag
>PAFTOL004605
tatatcaagtgccaagtttgtgagaagcttgcatcagaaatagtctctcaggttcagaaa
aaggaagctcagatctctccaaagaagatttcggagtatcagataattgagattgttgag
aacgtctgtaatttgaagaaggaagaagctgattggatactaaagatcgacattgttgaa
aaaggaaatacgttggagctcgttgatcaaggtgttgaaggacaatgcaactcagaatgc
aaaaccattgagcgggcttgtcaagaggttcttgggtattctgatactgatcttgctgaa
tatatatacgctcggaaa------------------------------------------
------------------------------------ctggc---acaggatagggttccc
ggggaaccattcgagccaaagccaacaaaggaagctgaaatggaaaagataatgagatcc
atggag
>PAFTOL004608
tatatcaagtgccaagtttgtgagaagcttgcatcagaaatagtctctcaggttcagama
aaggaagctcagatctctccaaagaagatttcggagtatcagataattgagattgttgag
aacgtatgtaatttgaagaaggaagaarctgattggatactaaagatcgacattgttgaa
aaaggaaataagttggagctggttgatcaagttgttgaaggacaatgcaactcagaatgc
aagacaattgagcgggcttgtcaagaggttcttggatattctgat---------------
------------------------------------------------------------
------------------------------------ctggc---acaggatagggttccc
ggggaaccattcgagccaaagccaactaaggaagctgaaatggaaaagataatgaggtcc
atggag
>PAFTOL004609
tatatcaagtgccaagtttgtgagaagcttgcatctgaaatagtctctcaggttcagaaa
aaggaagctcagatctctccaaagaagatatcggagtatcagataattgagattgttgag
aacgtatgcaatttgaagaaggaagaagctgattggatactaaagatcgacattgttgaa
aaaggaaataagttggagctggttgatcaaggtgttgaaggacaatgcaactcagaatgc
aagacaattgagcgggcttgtcaagaggttcttgggtattctgacactgatcttgctgaa
tatatatacgctcggaaacctcagcttgacgcattgttg-aattatctatgtaag-----
gatctcagtaatgcttgcagtaagaagccacctccagtccc---aaaggatagggttccc
ggggaaccatttgagccaaagccaactaaggaagctgaaatggaaaagataatgagatcc
atggag
>PAFTOL004610
tatatcaagtgccaagtttgtragamgcttgcatcagaaatagtctctcaggttcacaaa
aaggaagctcagatctctccaaagaagatctcggagtatcagataattgagrttgttgag
aacgtatgtaatttraagaaggaagaagctgattggatactaaagatcgacattgttgaa
aaaggggaaacgttggagctggttgatcaaggtgttgaaggacaatgtaactcagaatgc
aagacaattgagcgggcttgtcaagaggttcttgggtattctgatactgatcttgctgaa
tacatatatgctcggaaacctcagcttgatgcattrtca-aattatctatgtaag-----
gatctcactaatgcttgcaggaagaagccacctccagtgcc---aaaggatagggttccc
ggggaaccattcgagccaaagccaactaaggaagctgaaatggaaaagataatgagatcc
atggag
>PAFTOL004611
tatatcaagtgccaagtttgtgagamgcttgcatcagaaatagtctctcaggttcacaaa
aaggaagctcagatctctccaaagaagatctcggagtatcagataattgagrttgttgag
aacgtatgtaatttraagaaggaagaagctgattggatactaaagatcgacattgttgaa
aaaggacatacgttggagctggttgatcaaggtgttgaaggacaatgtaactcagaatgc
aagacaattgagcgggcttgtcaagaggttcttgggtattctgatactgatcttgctgaa
tacatatatgctcggaaacctcagcttgatgcattatca-aattatctatgtaag-----
gatctcactaatgcttgcaggaagaagccatacatgctggc---acaggatagggttccy
ggggaaccattcragccaaagccaactaaggaagctgaaatggaaaagataatgagatcc
atggag
>PAFTOL004613
tatatcaagtgccaagtttgtgagaagcttgcatcagaaattgtctctcaggttcagaaa
aaggaagctcagatstctccaaagaagatctcggagtatcagrtaattgagattgttgag
aacgtatgtaatttgaagaaggmagaagctgattggatactaaagatcgacattrttgaa
aaaggaaataagttggagstggttgatcaagrtgttgaaggacaatgcaactcagaatgc
aagacaattgagcgggcttgtcaagaggttcttgggtattctgatactgatcttgctgaa
tatatatacgctcggaaacctcagctcgatgcattgtca-aattatctatgcaag-----
gatctcagtaatgcttgcagtaagaagccacctccagtccc---aaag------------
------------------------------------------------------------
------
>PAFTOL004617
tatatcaagtgccaagtttgtgagaagcttgcatcagaaattgtctctcaggttcagaaa
aaggaagctcagatctctccaaagaagatctcggagtatcagataattgagattgttgag
aacgtatgtmayttgaagaaggaagaagctgattggatactaaagatcgacattgttgaa
aaaggaaataagttagagcttgttgatcaaggtgttgaaggacaatgcaactcagaatgc
aagacaattgagcgggcttgtcaagaggttcttgggtattctgatactgatcttgctgaa
tatatatacgctcggaaacctcagctcaatgcattgtca-aattatctatgcaag-----
gatctcagt---------------------------------------------------
------------------------------------------------------------
------
>PAFTOL004618
tatatcaagtgccaagtttgtgagaagcttgcatcagaaatagtttctcaggttcagaaa
aaggaagctcagatctctccaaagaagatatcggagtatcagataattgagattgttgag
aacgtatgtaatttgaagaaggaagaagctgattggatactaaagatcgacattgttgaa
aaaggaaataagttggagctggttgatcaaggtgttgaaggacaatgcaactcagaatgc
aagacaattgagcgggcttgtcaagaggttcttgggtattctgaaactgatcttgctgaa
tacatatacgctcggaaacctcagcttgatgcattgttg-aattatctatgtaag-----
gatctcagtagt------------------------ctggc---acaggatagggttccc
ggggaaccattygagccaaagccaactaaggaagctgaaatggaaaagataatgagatcc
atggag
>PAFTOL004619
tatatcaagtgccaggcttgtgagaagcttgcatcggagttacactctcaggttcagaaa
aaggaagctcagatctccccaaagaagatctcggagtatcagataattgagattgttgag
aacgtatgtaatttgaagaaggaagaagctgattggatactaaagatcgacattgttgaa
aaaggagataagttggagstggttgatcaaggtgttgaaggaaaatgcaactcagaatgc
aagacgatagagagggcttgtcaagaggttagtctttggtctggaatcaaattgagt---
------------------------------------------------------------
------------------------------------ctggc---acaggatagggttccc
ggggaaccatttgaggcaaagccaaataaggaagctgaaatggaaaagataatgagatcc
atggag
>PAFTOL004620
tatatcaagtgccaagtttgtgagaagcttgcatcagaaatagtctctcaggttcagaaa
aaggaagctcagatctctccaaagaaggtatcggagtatcagataattgagattgttgag
aacgtatgtaatttgaagaaggaagaagctgattggatactaaagatcgacattgttgaa
aaaggaaataagttggagctggttgatcaaggtgttgaaggacaatgcaactcagaatgc
aagacaattgagcgggcttgtcaagaggttagtctttggtctggaac-------------
------------------------------------------------------------
-----------------------------------actggc---acaggatagggttccc
ggggaaccattcgagccaaarccaaccaaggaagctgaaatggaaaagataatgagatcc
atggag
>PAFTOL004623
tatatcaagtgccaagtttgtgagaagcttgcatcagaaatactctctcaggttcagaaa
aaggaagctcagatctctccaaagaagatatcggagtatcagataattgagattgttgag
aacgtatgtaatttgaagaaggaagaagctgattggatactaaagatcgacattgttgaa
aaaggaaataagttggagctggttgatcaaggtgttgaaggacaatgcaactcagaatgc
aagacaattgagcgggcttgtcaagaggttcttgggtattctgatactgatcttgctgaa
tatatatacgctcggaaacctcagcttgacgcattgtcg-aattatctatgtaag-----
gatctcagtaatgcttgcagtaagaagccacctccagtccc---gaaggatagggttccc
ggggaaccattcgaaccaaagccaactaaggaagctgaaatggaaaagataatgagatcc
atggag
>PAFTOL004624
tatatcaagtgccaagtttgtgagaagcttgcatcagaaattgtctctcaggttcaraaa
aaggaagctcagatctctccaaagaagatctcggagtatcagataattgagattgttgag
aacgtatgtaatttgaagaaggaagaagctgattggatactaaagatcgacattattgaa
aaaggaaatgagttggagctggttgatcaaggtgttgaaggacaatgcaaytcagagtgc
aagacaattgagcgggcttgtcaagaggttcttgggtattctgatactgatcttgctgaa
tatatatacgctcggaaacctcagctcgatgcaktgtcg-aattatctatgcaag-----
gatctcagtaatgcttgcagtaagaagccacctccagtccc---aaaggatagggttccc
ggggaaccattcgagccaaagccaactaaggaggctgatatggaaaagataatgagatcc
atggag
>PAFTOL004625
tatatcaagtgccaagtttgtgagaagcttgcatcagaaattgtctctcaggttcagaaa
aaggaagctcagatctctccaaagwagatctcggagtatcagataattgagattgttgag
aacgtatgtaacttgaagaaggaagaagctgattggatactaaagatcgacattgttgaa
aaaggaaataatttggagctggttgatcaaggtgttgaaggacaatgcaactcagaatgc
aagacaattgagcgggcttgtcaagaggttcttgggtattctgatactgatcttgctgaa
tatatatacgctcggaaacctcagctcgatgcattgtca-aattatctatgcaag-----
gatctcagtaatgcttgcagtaagaagccacctccggtccc---aaaggatagggttccc
ggggaaccattcgagccaaagccaactaaggaagctgatatggaaaagataatgagatcc
atggag
>PAFTOL004626
tatatcaagtgccaagtgtgtgagaagcttgcatcagaaatagtttctcaggttcagaaa
aaggaagctcagatctctccaaagwagatttcggagtatcagataattgagattgttgag
aacgtctgtaatttgaagaaggaagaagctgattggatactaaagatcgacattgttgaa
aaaggaaataagttggagctggttaatcaaggtgttgaaggacaatgcaactcagaatgc
aaaaccattgagcgggcttgtcaagaggttagtctttggtctggaatcaacctgagt---
------------------------------------------------------------
------------------------------------ctggc---acaggatagggttccs
ggggaaccattcgagccaaagccaacaaaagaagctgaaatggaaaagataatgagatcc
atggag
>PAFTOL004627
tatatcaagtgccaagtttgtgagaagcttgcatcagaaatagtcactcaggttcagaaa
aaggaagctcagatctctccaaagwagatatcggagtatcagataattgaaattgttgag
aacgtatgtaatttgaagaaggaagaagctgactggatactaaagatcgacattgttgaa
aaaggaaataagttggagctggttgatcaaggtgttgaaggacaatgcaactcagaatgc
aagacaattgagcgggcttgtcaagaggttagtctttggtctggaatcaacttgagtc--
------------------------------------------------------------
-------------------------------------tggc---acaggatagrgttccc
ggggaaccattygagccaaarccaactaaggaagctgaaatggaaaagataatgagatcc
atggag
>PAFTOL004629
tatatcaagtgccaagtttgtgagaagcttgcatcagaaatagtctctcaggttcagaaa
aaggaagctcagatctctccaaagaagatctcggagtatcagataattgagattgttgag
aacgtatgtaatttgaagaaggaagaagctgattggatactaaagatcgacattgttgaa
aaaggaaataagttgcagctggttgatcaaggtgtagaaggacaatgcaactcagaatgc
aagacaattgagcgggcttgtcaagaggttcttggatattctgatactgatcttgccgaa
tatatatacgctcggaaacctcagctcgacacattgtcg-aattatctatgtaag-----
gacttcaattatcctaacattgactgtttacacgtgctggc---acaggatagggttccc
ggggaaccattcgagccaaagccaactaaggaagctgatatggaaaagataatgagatcc
atggag
>PAFTOL004631
tatatcaagtgccaagtttgtgagaagcttgcatcagaaattgtctctcaggttcagaaa
aaggaagctcagatctctccaaagaagatctcggagtatcagataattgagattgttgag
aacgtatgtaatttgaagaaggaagaagctgattggatactaaagatcgacattattgaa
aaaggaaatgagttggagctggttgatcaaggtgttgaaggacratgcaactcagagtgc
aagacaattgagcgggcttgtcaagaggttagtctttggtctggaatcaacttgagkt--
------------------------------------------------------------
-------------------------------------tggc---acaggatagggttccc
ggggaaccgttcgagccaaagccaactaaggaggctgatatggaaaagataatgagatcc
atggag
>PAFTOL004632
tatatcaagtgccaagtttgtgagaagcttgcatcagaaatagtctctcaggttcagaaa
aaggaagctcagatctctccaaagaagatctcggagtatcagataattgagattgttgag
aacgtttgtaatttgaagaaggaagaagctgattggatactaaagatcgacattgttgaa
aaaggaaataagttggagctggttgatcaaggtgttgaaggacaatgcaactcagaatgc
aagacaattgagcgggcttgtcaagaggttcttgggtattctgatactgatcttgctgaa
tatatatacgctcggaaacctcaactcgatgcattgtcg-aattatctatgtaag-----
gatctcagtaatgcttgcagtaagaagccacctccagtcccaaaaaaagatagggttccc
ggggaaccattcgagccaaagccaacaaaggaagctgaaatggaaaagataatgagatcc
atggag
>PAFTOL004633
tatatcaagtgccaagtttgtgagaagcttgcatcagaaatagtctctcaggttcagaaa
aaggaagctcagatctctccaaagaagatctcggagtatcagataattgagattgttgag
aacgtatgtaatttgaagaaggaagaagctgattggatactaaagatcgacattgttgaa
aaaggaaataagttggagctggttgatcaaggtgttgaaggacaatgcaactcagaatgc
aagacaattgagcgggcttgtcaagaggttcttggatattctgatactgatcttgctgaa
tatatatacgctcggaaacctcagctcgacgcattgtcg-aattatctatgtaag-----
tatctcagtaatgcttgtagtaagaagccacctccagtccc---aaaggatagggttccc
ggggaaccattcgagccaaagccaactaaggaagctgatatggaaaagataatgagatct
atggag
>PAFTOL004634
tatatcaagtgccaagtttgtgagaagcttgcatcagaaatagtctctcaggttcagaaa
aaggaagctcagatttcyccaaagaagatctctgagtatcagataattgagattgttgag
aacgtatgtaatttgaaaaaggaagaagctgattggatactaaagatcgacattgttgaa
aaaggaaataagttggagctggttgatcaaggtgttgaaggacaatgcaattcagaatgc
aagacaattgagcgggcttgtcaagaggttcttggatattctgatactgatcttgctgaa
tatatatacgctcggaaacctcagctcgatgcattgtcg-aattatctatgtaag-----
gatctcacaaatgcttgc------------------------------------------
------------------------------------------------------------
------
>PAFTOL004635
tatatcaggtgccaagtctgtgagaagcttgcatcagaaatagtctctcaggttcagaaa
aaggaagctcagatttctccaaagaagatctcggagtatcagataattgagattgttgag
aacgtatgtaatttgaagaaggaagaagctgattggatactaaagatcgacattgttgaa
aaaggaaataagttggaggta---------------------------------------
------------------------------------------------------------
------------------------------------------------------------
------------------------------------------------------------
------------------------------------------------------------
------
>PAFTOL004636
tatatcgagtgccaagtttgtgagaagcttgcatcagaaatagtctctcaggttcagaaa
aaggaagctcagatctctccaaagaagatatcggagtatcagataattgagattgttgag
racgtatgtaatttgaagaaggaagaagctgattggatactaaagatcgacattgttgaa
aaaggaaataagttggagctggtkgatcaaggtgttgaaggacaatgcaactcagaatgc
aagacaattgagcgggcttgtcaagaggtccttgggtattctgatactgatcttgctgaa
tatatatacgctcggaaacctcagcttgacgcattgtcg-aattatctatgtaag-----
gatctcagtaatgcttgcagtaagaagccactggtgctggc---acaggatagggttccc
ggggaaccattcgagccaaagccaactaaggaagctgaaatggaaaagataatgagatcc
atggag
>PAFTOL004637
tatatcaagtgtcaagtttgtgagaagcttgcatcagagttacactctcaggttcagaaa
aaggaagatcagatctctccaaagaagatctcggagtatcagataattgagattgttgag
aacgtatgtaatttgaagaaggaagaagctgattggatactaaagatcgacattgttgaa
aaaggagataagttggagctggttgmtcaaggtgttgaaggacaatgcaactcagaatgc
aagacgatagagagggcttgtcaagaggttcttggttattctgatactgatcttgcggaa
tatatatatgctcggaaacctcagcttgatgcattatca-aattatttatgtaag-----
gatctcactaatgcttgcagtaagaagccacctccagtccc---aaaggatagggttccc
ggggaaccattcgaggcaaagccaactaaggaagctgaaatggaaaagataatgagatct
atggag
>PAFTOL004638
tatatcaagtgccaagtttgtgagaagcttgcatcagaaattgtctctcaggttcagaaa
agggaagctcagatctctccaaagaagatctcggagtatcagataattgagattgttgag
aacgtatgtaacttgaagaaggaagaagctgattggatactaaagatcgacattgttgaa
aaaggaaataatttggagctggttgatcaaggtgttgaaggacaatgcaactcagaatgc
aagacaattgagcgggcttgtcaagaggttcttgggtattctgat---------------
------------------------------------------------------------
------------------------------------ctggc---acaggatagggttccc
ggggaaccattcgagccgaagccaactaaggaagctgatatggaaaagataatgagatcc
atggag
>PAFTOL004639
tatatcaagtgccaagtctgtgagaagcttgcatcagaaatagtctctcaggttcagaaa
aaggaagctcagatctctccaaagwagatttcggagtatcagataattgagattgttgag
aacgtctgtaatttgaagaaggaagaagctgattggatactaaagatcgacattgttgaa
aaaggaaataagttggagctggttgatcaaggtgttgaaggacaatgcaactcagaatgc
aaaaccattgagcgggcttgtcaagaggttcttgggtattctgatactgatcttgctgaa
tatatatacgctcggaaacctcagctcaacgcattgtcg-aattatctatgtaag-----
gatctcagtaatgcttgcagtaagaagccacctccagtccc---aaaggatagggttccc
ggggaaccattcgagccaaagccaacaaaggaagctgaaatggaaaagataatgagatcc
atggag
>PAFTOL004640
tatatcaagtgccaagtttgtgagaagctggcatcagaaatagtctctcaggttcagaaa
aaggaagctcagatctctccaaagaagatctcggagtatcagataattgagattgttgag
aacgtatgtaatttgaagaaagaagaagctgattggatactaaagatcgacattgttgaa
aaaggaaataagttggagctggttgatcaaggtgtcgaaggacaatgcaactcagaatgc
aagacaattgagcgggcttgtcaagaggttcttgggtattctgatactgatcttgctgaa
tatatatacgcgcgaaaa------------------------------------------
------------------------------------ctggc---acaggatagggttccc
ggggaaccgttcgagccaaagccaactaaggaagctgaaatggaaaagataatgagatcc
atggag
>PAFTOL004642
tatatcaagtgccaagtttgtgagaagcttgcatcagaaattgtctctcaggttcagaaa
aaggaagctcagatctctccaaagaagatctcggagtatcagataattgagattgttgag
aacgtatgtaatttgaagaaggaagaagctgattggatactaaagatcgacattattgaa
aaaggaaataagttggagctggttgatcaaggtgttgaaggacaatgcaactcagagtgc
aagacaattgagcgggcttgtcaagaggttcttgggtattctgatactgatcttgctgaa
tacatatacgctcggaaacctccacttgatgcattgttg-aattatctatgcaag-----
gatctcagtaatgcttgcagtaagaagccacctccagtccc---atgcgatagggttccc
ggggaaccattcgagccaaagccaactaaggaggctgatatggaaaagataatgagatcc
atggag
>PAFTOL004644
tatatcaagtgccaagtttgcgagaagcttgcatcagaaatagtctytcaggttcagaaa
aaggaagctcagatctctccaaagaagatctcggagtatcagataattgagattgttgag
aacgtatgtaatttgaagaaggaagaagctgattggattctraagatcgacattgttgaa
aaaggaaataagttggagctggttgatcaaggtgtkgaaggacaatgcaactcagaatgc
aagacaattgagcgggcttgtcaagaggttcttggatattctgatactgatcttgctgaa
catatatacgctcggaaacctcagcttgacgcattgtcg-aattatctatgtaag-----
gatctcagtaatgcttgcagtaagaagccacctccagtccc---aaag------------
------------------------------------------------------------
------
>PAFTOL004646
tatatcaagtgccaagtttgtgagaagcttgcatcagaaattgtctctcaggttcagaaa
aacgaagctcagatctctccaaagwagatctcggagtatcagataattgagattgttgag
aacgtatgtaatttgaagaaggaagaagctgattggatactaaagatcgacattattgaa
aaaggaaatgagttggagctggttgatcaaggtgttgaaggacaatgcaactcagagtgc
aagacaattgagcgggcttgtcaagaggttcttgggtattctgatactgatcttgctgaa
tatatatacgctcggaaacctcagctcgatgcattgtcg-aattatctatgcaag-----
gatctcagtaatgcttgcagtaagaagccacctccagtccc---aaaggatagggttccc
ggggaaccgttcgagccaaagccaactaaggaggctgatatggaaaagataatgagatcc
atggag
>PAFTOL004647
tatatcaagtgccaagtttgtgagaagcttgcatcagaaatagtctctcaggttcagaaa
aaggaggctcagatctctccaaagaagatatcggagtatcagataattgagcttgttgag
aacgtatgtaatttgaagaaggaagaagctgattggatactaaagatcgacattgttgaa
aaaggaaataagttggagctgattgatcaaggtgttgaaggacaatgcaactcagagtgc
aagacaattgagcgggcttgtcaagaggttcttgggtattctgatactgatcttgctgaa
tatatatacgctcggaaacctcagcttgacgcattgttg-aattatctatgtaag-----
gatctcagtaatgcttgtagtaagaagccacctctactaga---tcacgatagggttccc
ggggagccatttgagtcaaagccaactaaggaagctgaaatggaaaagataatgagatcc
atggag
>PAFTOL004648
tatatcaagtgccaagtttgtgagaagcttgcatcagaaatagtctctcaggttcmgaaa
aaggaagctcagatctctccaaagaagatctccgagtatcagataattgaaattgttgag
aacgtatgtaatttgaagaaggaagaagctgattggatactaaagatcgacattgttgaa
aaaggaaataagttggagstggttgatcaaggtgttgaaggacaatgcaactcagaatgc
aagacaattgagcgggcttgtcaagaggttcttgggtattctgatactgatcttgctgaa
tatatatacgctc-----------------------------------------------
----------------------------------------------aggatagggttccc
ggggaaccatttgagccgaagccaamaaaggaagctgaaatggaaaagataatgagatcc
atggag
>PAFTOL004649
tatatcaagtgccaagtttgtgagaagcttgcatcagaaatagtctctcaggtkcagaaa
aaggaagctcagatctctccaaagaagatatcggagtatcagataattgagattgttgag
aacgtatgtaatttgaagaaggaagaagctgattggatactaaagatcgacattgttgaa
aaaggaaataagttggagctggttgaccaaggtgttgaaggacaatgcaactcagaatgc
aaaacaattgagcgggcttgtcaggaggttcttggatattctgatactgatcttgctgaa
tatatatacgct------------------------------------------------
------------------------------------ctggc---acaggatagggttccc
ggggaaccattcgagccaaagccaactaaggaagctgaaatggaaaagataatgagatcc
atggag
>PAFTOL004652
tatatcaagtgccaagtttgtgagaagcttgcatcagaaattgtctctcaggttcagaaa
aaggaagctcagatctctccaaagaagatctcggagtatcagataattgagattgttgag
aacgtatgtaacttgaagaaggaagaagctgattggatactaaagatcgacattgttgaa
aaaggaaataagttggagctggttgatcaaggtgttgaaggacaatgcaactcagaatgc
aagacaattgagcgggcttgtcaagaggttcttgggtattctgatactgatcttgctgaa
tatatatacgctcggaaacctcggctcgatgcattgtca-aattatctatgcaag-----
gatctcactaatgcttgcagtaagaagccacctccactggc---acaggatagggttccc
ggggagccattcgagccgaagccaactaaggaagctgatatggaaaagataatgagatcc
atggag
>PAFTOL004653
tatatcaggtgccaagtttgtgagaagcttgcatcagaaattgtctctcaggttcagaaa
aaggaagctcagatctctccaaagaagatctcggagtatcagataattgagattgttgag
aacgtatgtaatttgaagaaggaagaagctgattggatgctaaagatcgacattattgaa
aaaggaaatgagttggagctggttgatcaaggtgttgaaggacaatgcaactcagagtgc
aagacaattgagcgggcttgtcaagaggttcttgggtattctgatactgatcttgctgaa
tatatatacgctcggaaacctcagctcgatgctttgtca-aattatctatgcaag-----
gatctcagtaatgcctgcagtaagaagccatctccagtccc---aaaggatagggttccc
rgggaaccattcgagccaaagccagctaaggaagctgacatggaaaagataatgagatcc
atggag
>PAFTOL004654
tatatcaagtgccaagtttgtgagaagcttgcatcagaaatagtctctcasgttcagaaa
aaggaagcycagatctctccaaagaagatatcggagtatcagataattgagattgttgag
aacgtatgyaatttgaagaaggaagaagctgattggatactaaagatcgacattgttgaa
aaaggaaataagttggagctggttgatcaaggtgttgaaggacaatgcaactcagaatgc
aagacaattgagcgggcttgtcaagaggttcttgggtattctgatactgatcttgctgaa
tatatatacgctcgaaaacctcagcttgacgcattgtcg-aattatctatgtaag-----
gatctcagtaatgcttgcagtaagaagccacctgtgctggc---acaggatagggttccy
ggggaaccattcgagccaaagccaactaaggaagctgaaatggaaaagataatgagatcc
atggag
>PAFTOL004657
tatatcaagtgccaagtttgtgagaagcttgcatcagaaatagtctctcaggttcacaaa
aaggaagctcagatctctccaaagaagatctcggagtatcagataattgagattgttgag
aacgtgtgtaatttgaagaaggaagaagctgattggatactaargatcgacgttgttgaa
aaaggagataagctggagttggttgatcaaggtgttgaaggacaatgtaactcagaatgc
aagacaattgagcgggcttgtcaagaggttagcttttaatctgaaatcaacttgagt---
------------------------------------------------------------
------------------------------------ctggc---acaggatagggttccc
ggggaaccatttgagccaaagccaactaaggaagctgacatggaaaagataatgagatcc
atggag
>PAFTOL004658
tatataaagtgccaagtttgtgagaagcttgcatcagaaatagtmtctcaggttcagaaa
aaggaagctcagatctctccaaagaagatatcggagtatcagataattgagattgttgag
aacgtatgtaatttgaagaaggaagaagctgattggatactaaagatcgacattgttgaa
aaaggaaataagttggagctggttgatcaaggtgttgaaggacaatgcaactcagaatgc
aagacaattgagcgggcttgtcaagaggttcttgggtattctgatactgatcttgctgaa
tatatctatgctcggaaacctcagcttgacgcattgttg-aattatctatgtaag-----
gat---------------------------------ctggc---acaggatagggttcct
ggggaaccattcgagccaaagccaactaaggaagctgaaatggaaaagataatgagatcc
atggag
>PAFTOL004660
tatatcaagtgccaagtttgtgagaagcttgcatcagaaatagtctctcaggttcagaaa
aaggaagctcagatctctccaaagaagatatcggagtatcagataattgagattgttgag
aacgtatgtaatttgaagaaggaagaagctgattggatactaaagatcgacattgttgaa
aaaggaaataagttggagstggttgatcaaggtgttgaaggacaatgcaactcagaatgc
aagacaattgagcgggcttgtcaagaggttagtctttggtctggaatcaacttgagt---
------------------------------------------------------------
------------------------------------------------------------
------------------------------------------------------------
------
>PAFTOL004661
tatatcaagtgccaagtttgcgagaagcttgcatcagaaatagtctctcaggttcacaaa
aaggaagttcagatctctccaaagwagatctcggagtatcagataattgagattgttgag
aacgtgtgtaatttgaagaaggaagaagctgattggatactaaagatcgacgttgttgaa
aaaggagataagctggagctggttgatcaaggtgttgaaggacaatgtaactcagaatgc
aagacaattgagcgggcttgtcaagaggttagcttttaatctgaaatcaacttgagt---
------------------------------------------------------------
------------------------------------------------------------
------------------------------------------------------------
------
>PAFTOL004662
tatatcaagtgccaagtttgtgagaagcttgcatcagaaatagtctctcaggttcagaaa
aaggaagctcagatctctccaaagaagatatcggagtatcagataattgagattrttgag
aacgtatgtaatttgaagaaggaagaagctgattggatactaaagatcgacattgttgaa
aaaggaaataagttggagctggttgatcaaggtgttgaaggacaatgcaactcagaatgc
aagacaattgagcgggcttgtcaagaggtyagtctytggtctggagtcacctacgttgag
tat---------------------------------------------------------
------------------------------------ctggc---acaggatagggttccc
ggggaaccattcgagccaaagccaactaaggaagctgaaatggaaaagataatgagatcc
atggag
>PAFTOL004664
tatatcaagtgccaagtttgtgagaagcttgcatcagaaattgtctctcaggttcaraaa
aaggaagctcagatctctccaaagaagatctcggagtatcagataattgagattgttgag
aacgtatgtaatttgaagaaggaagaagctgattggatactaaagatcgacattattgaa
aaaggaaataagttggagctggttgaycaaggtgttgaaggacaatgcaactcagartgc
aagacaattgagcgggcttgtcaagaggttcttgggtattctgatactgatcttgctgaa
tatatatacgctcggaaacctcagctccatgcattgtcg-aattatctatgc--------
------------------------------------------------------------
------------------------------------------------------------
------
>PAFTOL004665
tatatcaagtgccaagtttgtgagaagcttgcatcagaaatagtctctcaggttcagaaa
aaggaagctcagatctctccaaagaagatctcggagtatcagataattgagattgttgag
aacgtatgtaatttgaagaagggagaagctgattggatactaaagatcgacattgttgaa
aaaggaaataagttggagctggttgatcaaggtgttgaaggacaatgcaactcagaatgc
aagacaattgagcgggcttgtcaagaggttcttgggtattctgatactgatcttgctgaa
tatatatatgctcggaaacctcagcttgacgcattgtcg-aattatctatgtaag-----
gat---------------------------------------------------------
------------------------------------------------------------
------
>PAFTOL004666
tatatcragtgccaagtttgtgagaagcttgcatcagaaattgtctctcaggttcagaaa
aaggaagctcagatctctccaaagaagatctcggagtatcagataattgagattgttgag
aacgtatgtaatttgaagaaggaagaagctgattggatactaaagatcgacattattgaa
aaaggaaataagttagagctggttgatcaaggtgttgaaggacaatgcaactcagagtgc
aagacaattgagcgggcttgtcaagaggttcttgggtattctgatactgatcttgctgaa
tatatatacgctcggaaacctcagctcgatgcattgtcg-aattatctatgcaag-----
gatctcagtaatgcttgcagtaagaagccacactctacaat---tttcgatagggctcct
ggggaaccattcgagccaaagccaactaaggaggctgatatggaaaagataatgagatcc
atggag
>PAFTOL004667
tatatcaagtgccaagtttgcgagaagcttgcatcagaaattgtctctcagrttcagaaa
aaggaagctcagatctctccaaagaagatctcggagtatcagataattgagattgttgag
aacgtatgtaatttgaagaaggaagaagctgattggatactaaagatcgacattattgaa
aaaggaaataagttggagctggttgatcaaggtgttgaaggacaatgcaactcagagtgc
aagacaattgagcgggcttgtcaagaggttagtctttggtctggaatcaacttgagtc--
------------------------------------------------------------
-------------------------------------tggc---acagcatagggttccc
ggggaaccattcgagccaaagccaactaaggaggctgatatggaaaagataatgagatcc
atggag
>PAFTOL004668
tatatcaagtgccaagtttgcgagaagcttgcatcagaaattgtctctcaggttcagaaa
aaggaagctcagatctctccaaagaagatctcggagtatcagataatygagattgttgag
aacgtatgtaatttgaagaaggargaagctgaytggatrctaaagatcgacattattgaa
aaaggaaatragttggagctggttgatcaaggtgttgaaggacaatgcaactcagartgc
argacaattgagcgggcttgtcwagaggttcttagatattctgatactgatcttgctgaa
tatatatacgctcggaaacctcagctcgatgcattgtgg-aatcat--------------
------------------------------------------------------------
------------------------------------------------------------
------
>PAFTOL005024
tatatcaagtgccaagtttgtgagaagcttgcatcagaaattgtctctcaggttcrgaaa
aaggaagctcagatctctccaacgaagatctcggagtatcagataattgagattgttgag
aacgtatgtaatttgaagaaggaagaagctgaytggatactaaagatcgacattattgaa
aaaggaaatgagttggagctggttgatcaaggtgttgaaggacaatgcaactcagaatgc
aggacaattgagcgggcttgtcaagaggttagtctttggtctggaatcaagttg------
------------------------------------------------------------
------------------------------------ctggc---acaggatagggttccc
ggggaaccattcgagccaaagccagctaaggaagctgatatggaaaagataatgagatcc
atggag
>PAFTOL005025
tatatcaagtgccaagtttgtgagaagcttgcatcagaaatagtctctcaggttcagaaa
aaggaagctcagatctctccaaagaagatctcggagtatcagataattgagattgttgag
aacgtatgtaatttgaagaaggaagaagctgattggatactaaagatcgacattgttgaa
aaaggaaataagttggagctggttgatcaaggtgttgaaggacaatgcaactcagaatgc
aagacaattgagcgggcttgtcaagaggttagtctttggtctggaatcaacttgagty--
------------------------------------------------------------
-------------------------------------tggc---acaggatagggttccc
ggggaaccattcgagccaaagccaactaaggaatctgaaatggaaaagataatgagatcc
atggag
>PAFTOL005026
tatatcaagtgccaagtttgtgagaagcttgcatcagaaatagtctctcaggttcagaaa
aaggaagctcagatctctccaaagaagatctcggagtatcagataattgagattgttgag
aacgtatgtaatttgaagaaggaagaagctgattggatactaaagatcgacattgttgaa
aaaggaaataagttggagctggttgatcaaggtgttgaaggacaatgcaactcagaatgc
aagacaattgagcgggcttgtcaagaggttagtctttggtctggaatcaacttgagt---
------------------------------------------------------------
------------------------------------------------------------
------------------------------------------------------------
------
>PAFTOL005035
tatatcaagtgccaagtttgtgagaagcttgcatcagaaattgtctctcaggttcagaaa
aaggaagctcagatctctccaaagaagatctcggagtatcagataattgagattgttgag
aacgtatgtaayttgaagaaggaagaagctgattggatactaaagatcgacattrttgaa
aaaggaaataakttggagctggttgatcaaggtgttgaaggacaatgcaactcagaatgc
aagacaattgagcgggcttgtcaagaggttagtctttggtctggaatcaacttgagt---
------------------------------------------------------------
------------------------------------------------------------
------------------------------------------------------------
------
>PAFTOL005042
tatatcaagtgccaagtttgtgagaagcttgcatcagaaatwgtctctcaggttcagara
aaggamgctcagatctctccaaagaagatctcggagtatcagataattgagattgtkgag
aacgtatgtaayttgaagaaggaagaagctgattggatactaaagatcgacattgttgaa
aaaggaaataakttggagctggttgatcaaggtgttgaaggacaatgcaactcagaatgc
aagacaattgagcgggcttgtcaagaggttcttgggtattctgatactgatcttgctgaa
tatatatacgctcggaaacctcaactcgatgcattgtcg-aaagtaacttgagga-----
atctctggaagtaggaccacatttaatttacacgtgctggc---gcaggatagggttccc
ggggaaccatttgagccaaagccaacaaaggaagctgaaatggaaaagatgatgagatcc
atggaa
>PAFTOL005043
tatatcaagtgccaagtttgtgagaagcttgcatcagaaattgtctctcaggttcagaaa
aaggaagctcagatctctccaaagaagatctcggagtatcagataattgagattgttgag
aacgtatgtaacttgaagaaggaagaagctgattggatactaaagatcgacattgttgaa
aaaggaaataatttggagctggttgatcaaggtgttgaaggacaatgcaactcagaatgc
aagacaattgagcgggcttgtcaagaggttcttgggtattctgatactgatcttgctgaa
tatatatacgctcggaaacctcagctcgatgcattgtca-aattatctatgcaag-----
gatctcagtagtgcttgtagtaagaagccacctccagtccc---aaag------------
------------------------------------------------------------
------
>PAFTOL005047
tatatcaagtgccaagtttgtgagaagcttgcatcagaaatagtctctcaggttcagaaa
aaggaagctcagatctctccaaagaagatctccgagtatcagataattgaaattgttgag
aacgtatgtattttgaagaaggaagaagctgattggatactaaagatcgacattgttgaa
aaaggaaataagttggagctggttgatcaaggtgttgaaggacaatgcaactcagaatgc
aagacaattgagcgggcttgtcaagaggttcttgggtattctgatactgatcttgctgaa
tatatatacgctcggaaacctcagctcgacgcattgtcg-aattactatcatcaa-----
gacttcaattatcctaacattgactgtttgcacgtgctggt---acaggatagggttccc
ggggaaccatttgagccgaagccaacaaaggaagctgaaatggaaaagataatgagatcc
atggag
>PAFTOL005169
tatatcaagtgccaagtttgtgagaagcttgcatcagaaatagtctctcacgttcagaaa
aaggaagctcagatctgtccaaagaagatctcggagtatcagataattgagattgttgag
aacgtatgtaatttgaagaaggaagaagctgattggatactaaagatcracattgttgaa
aaaggaaataagttggagctggttgatcaaggtattgaaggacaatgcaactcagaatgc
aagacaattgagcgggcttgtcaagaggttagtctttggtctggaatcaacttgagt---
------------------------------------------------------------
------------------------------------------------------------
------------------------------------------------------------
------
>PAFTOL007498
tatatcaagtgccaagtttgtgagaagcttgcatcagtaatagtctctcaggttcagaaa
aaggaagctcagatctctccaaagaagatctcggagtatcagataattgagattgttgag
aacgtatgtaatttgaagaaggaagaagctgattggatactgaagatcgacattgttgaa
aaaggaaataagttggagctggttgatcaaggtgttgaaggacaatgcaactcagaatgc
aagacaattgagcgggcttgtcaagaggttcttgggtattctgatactgatcttgctgaa
tacatgtacgctcgg---------------------------------------------
------------------------------------------------------------
------------------------------------------------------------
------
>PAFTOL008060
------------------------------------------------------------
---------------------------atctcggagtatcagataattgagattgttgag
aacgtatgtaatttgaagaaggaagaagctgattggatactaaagatcgacattattgaa
aaaggaaatgagttggagctggttgatcaaggtgttgaaggacaatgcaactcagagtgc
aagacaattgagcgggcttgtcaagaggttcttgggtatt--------------------
------------------------------------------------------------
-------------------------------------tggc---acaggatagggttccy
ggggaaccattcgagccaaagccaactaaggaggctgatatggaaaagataatgagatcc
atggag
>PAFTOL008062
tatatcgaatgccaagtttgtgagaagcttgcatcagaaattgtctctcaggttcagaaa
aaggaggctcagatctctccaaagaagatctcggagtatcagataattgagattgttgag
aacgtatgtaatttgaagaaggaagaagctgattggatactaaagatcgacattattgaa
aaaggaaatragttggagctggttgatcaaggtgytgaaggacaatgcaactcagagtgy
aagacrattgagcgggcttgtcaagaggttagtctttggtctggaatcaacttgagtt--
------------------------------------------------------------
-------------------------------------tggc---acaggatagggttccc
ggggaaccattcgagccaaagccaactaaggaggcygatatggaaaagataatgagatcc
atggag
>PAFTOL008063
tatatcaagtgccaagtttgtgagaagcttgcatcagaaattgtctctcaggttcagaaa
aaggaagctcagatctctccaaagaagatctcggagtatcagataattgagattgttgag
aacgtatgtaatttgaagaaggaagaagctgattggatactaaagatcgacattattgaa
aaaggaaatgarttggagctggttgatcaaggtgttgaaggacaatgcaactcagaatgc
aagacaattgagcgggcttgtcaagaggttcttggatattctgatactgatcttgctgaa
tatatatacgcwcggaaacctcagctcgatgcattgtcg-aattatctatgcaag-----
gatctcagtaatgcttgcactaagaagccacctccagtccc---aaaggatagggttccc
ggggaaccattcgagccaaagccaactaaggaagctgatatggaaaagataatgagatcc
atggag
>PAFTOL008084
tatatcaagtgccaagtytgtgagaagcttgcatcagaaatagtctctcaggttcaaaaa
aaggaagctcagatctctccaaagaagatctcggastatcagataattgagattgttgag
aacatatgtaatttgaagaaggaagaagctgaytggatactgaagattgacattgttgaa
aaaggagataagttggagctggttgatcaaggtgttgaaggacaatgcaactcagaatgc
aagacaattgagcgggcttgccaagaggttcttgggtattctgatactgatcttgctgaa
tacatatatgctcggagacctcagcttgctgcattattg-aattatctatgtaag-----
gatctcactaatgcttgcagtaagaagccacctccagtccc---aaaggatagggttccc
ggggaaccattcgagccaaagccaactaaggaagctgagatggaaaagataatgagatct
atggag
>PAFTOL008417
tatatcaagtgccaagtttgtgagaagcttgcatcagaaattgtctctcaggttcagaaa
aaggaagctcagatctctccaaagaagatctcggagtatcagataattgagattgttgag
aacgtatgtaatttgaagaaggaagaagctgattggatactaaagatcgacattattgaa
aaaggaaatgagttggagctggttgatcaaggtgttgaaggacaatgcaactcagagtgc
aagacaattgagcgggcttgtcaagaggttcttgggtattctgatactgatcttgctgaa
tatatattggc-------------------------------------------------
--------------------------------------------acagaatagggttccc
ggggaaccattcgagccaaagccaactaaggaggctgatatggaaaagataatgagatcc
atggag
>PAFTOL008419
tatatcaagtgccaagtttgtgagaagcttgcatcagaaattgtctctcaggttcagaaa
aakgaagctcagatctctccaaagwagatctcggagtatcagataattgagattgttgag
aacgtatgtaatttgaagaaggaagaagctgattggatactaaagatcgacattattgaa
aaaggaaatragttggagctggttgatcaaggtgttgaaggacaatgcaactcagaatgc
aagacaattgagcgggcttgtcaggaggttcttggatattctgatactgatcttgctgaa
tatata------------------------------------------------------
------------------------------------------------------------
------------------------------------------------------------
------
>PAFTOL008421
tatatcaaatgccaagtttgtgagaagcttgcatcagaaatrgtctatcaggttcagaaa
aaggaagctcagatctctccaaagaagatatcggagtatcagataatcgagattgttgag
aacgtatgtaatttgaagaaggaagaagctgattggatactaaagatcgacattgttgaa
aaaggaaataagttggagctggttgagcaaggtgttgaaggacaatgcaactcagaatgc
aagacaattgagcgggcttgtcaagaggttcttggatattctgatactgatcttgctgaa
tatatatacgctcggaaacctcagcttgacgcattgttg-aattatctatgtaag-----
gatctcagtaatgcttgcagtaagaagccacctccagtccc---aaaggatagggttcct
ggggaaccattcgagccaaagccaactaaggaagctgaaatggaaaagataatgagatcc
atggag
>PAFTOL008422
------------------------------------------------------------
---------------------------atatcggagtatcagataattgagattgttgag
aatgtatgtaatttgaagaaggaagaagctgattggatastaaaratcgacattgttgaa
aaaggaaatgagttggagctggttgatcaaggtgttgaaggacaatgcaactcagaatgc
aagacaattgagcgggcttgtcaagaggttcttgggtattctgatactgatcttgctgaa
tatatatacgctcggaaacctcagcttgacgcattgatc-aat-----------------
------------------------------------ctggc---acaggatagggttccc
ggggaaccattcgagccaaagccaactaaggaagctgaaatggaaaagataatgagatcc
atggag
>PAFTOL008423
tatatcaagtgccaagtttgtgagaagcttgcatcagaaatagtctctcaggttcagaaa
aaggaagctctgatctctccaaagaagatctcggagtatcagataattgagattgttgag
aacgtatgtaatttgaagaaggaagaagctgattggatactaaagatcgacattgttgaa
aaaggaaataagttggagctggttgatcaaggtgttgaaggacaatgcaactcagaatgc
aagacaatcgagcgggcttgtcaagaggttcttgggtattctgatactgatcttgctgaa
tatatatatgctcggaaacctcagctcgacgcattgtcg-aattatctatgtaag-----
gatctcagtaatgcttgcattaagaagccacctccagtccc---aaaggatagggttccc
ggggaaccattcgagccaaagccaacaaaggatgctgaaatggaaaagataatgagatcc
atggag
>PAFTOL008436
tatatcaagtgccaagtttgtgagaagcttgcatcagaaatagtctctcaggttcagaaa
aaggaagctcagatctctccaaagwagatatcggagtatcagataattgagattgttgag
aacgtatgtaatttgaagaaggaagaagctgattggatactaaagatcgacattgttgaa
aaaggaaataasttggggttggttgatcaaggtgttgaaggacaatgcaactcagaatgc
aagacaattgagcgggcttgtcaagaggttcttgggtattctgatactgatcttgctgaa
tatatatacgctcggaaacctcagctcgacgcattgtcg-aattatctatgtaag-----
gatctcagtaatgcttgcagtaagaagccacctccagtccc---aaag------------
------------------------------------------------------------
------
>PAFTOL008439
tatatcaagtgccaagtttgtgagaagcttgcatcaraamtagtctctcaggttcagaaa
aaggaagctcagatctctccaaagaagatctccgagtatcagataattgagattgttgag
aacgtatgtaatttgaagaaggaagaagctgattggatactgaagatygacattgtcgaa
aaaggaaatamgttgaagctggttgatcaagrtgttgaaggacaatgcaactcagaatgc
aagacaattgagcgggcttgtcaagaggttcttgggtattctgatact------------
------------------------------------------------------------
------------------------------------ctggc---acaggatagggttcyt
ggsgaaccattcgagccaaagccaaccaaagaagctgaaatggaaaagataatgagatcc
atggag
>PAFTOL008881
tatatcaagtgccaagtttgtgagaagcttgcwtcagaaatagtctctcaggttcagaaa
aaggaagctcagatmtctccaaagaagatctcggagtatcagataattgagrttgttgag
aacgtatgtaatttgaagaaggaagaagctgattggatactaaagatcgacattgttgaa
aaaggaaataagttggagctgrttgatcaaggttttgaaggacaatgcaactcagaatgc
aagacaattgaacgggcttgtcaagaggtyagtctttggtctggaatcaacttgagtttc
ctgggcttctgcgttgactatcggttacacttaattaaa-aattatcaa-----------
gacttcaattrtcttaacattgactgtttacayktgctggc---acaggatagggttccc
ggggaaccattcgagccaaagccaactaaggaagctgaaatggaaaagataatgagatcc
atggag
>PAFTOL009175
c-----------------------------------------------------------
------------------------------------------------------------
------------------------------------------------------------
----------------agttggttgatcaaggtgttgaaggacaatgcaactcaaaatgc
aagacaattgagcgggcttgtcaagaggtt------------------------------
------------------------------------------------------------
------------------------------------------------------------
------------------------------------------------------------
------
>PAFTOL009181
tatatcaagtgccaagtttgtgagaagcttgcatcagaaattgtctctcaggttcagaaa
aaggaagctcagatctctccaaagaagatctcggagtatcagataattgagattgttgag
aacgtatgtaatttgaagaaggaagaagctgattggatactaaagatcgacattattgaa
aaaggaaataagttggagctggttgatcaaggtgttgaaggacaatgcaacgcagagtgc
aagacaattgagcgggcttgtcaagaggttagtctttggtctggaatcaacttg------
------------------------------------------------------------
------------------------------------------------------------
------------------------------------------------------------
------
>PAFTOL009183
tatatcaagtgccaagtttgtgagaagcttgcatcagaaattgtctctcaggttcrgaaa
aaggaagctcagatctctccaaagaagatctcggagtatcagataattgagattgttgag
aacgtatgtaatttgaaraaggaagaagctgattggatactaaagatcgacattattgaa
aaaggaaataagttggagctggttgatcaaggtgttgaaggacaatgcaactcagagtgc
aagacaattgarcgggcttgtcaagaggttcttgggtattctgatactgatcttgctgaa
atcatc------------------------------------------------------
------------------------------------ctggc---acaggatagggttccc
ggggaaccattcgagccaaagccaactaaggaggctgatatggaaaagataatgagatcc
atggag
>PAFTOL009185
tatatcaagtgccaagtttgtgagaagcttgcatcagaaatagtctctcaggttcagaaa
aaggaagctcagatctctccaaagaagatctcggagtatcagataattgagattgttgag
aacgtatgtaatttgaagaaggaagaagctgattggatactaaagatcgacattgttgaa
aaaggaaagaagttggagctggttgatcaagctgttgaagggcaatgcaactcagaatgc
aagacaattgagcgggcttgtcaagaggttcttgggtattctgatactgatcttgctgaa
tatatatacgctcggaaacctcagctcgatgcattgtcg-aattatctatgtaag-----
gatctcagtaatgcttgcagtaagaagccacctccagtccc---aaaggatagggttcct
ggggaaccattcgagccaaagccaactaaggaagctgaaatggaaaagataatgagatcc
atggag
>PAFTOL009187
tatatcaagtgccaagtttgtgagaagcttgcatcagaaatagtctctcaggttcagaaa
aaggaagctcagatctctccaaagaagatctcggagtatcagataattgagattgttgag
aacgtatgtaatttgaagaaggaagaagctgattggatactaaagatcgacattgttgaa
aaaggaaataagttggagctggttgatcaaggtgttgaaggacaatgcaactcagaatgc
aagacaattgagcgggcttgtcaagaggttcttgggtattctgatactgatcttgctgaa
tatatatatgctcggaaacctcagctcgatgcattgtcg-aattatctatgtaag-----
gatctcagtaatgcttgcagtaagaagccacccccagtccc---aaaggatagggttccc
ggggaaccattcgagccaaagccaacaaaggaagctgaaatggaaaagataatgaaatcc
atggag
>PAFTOL009189
tatatcaagtgccaagtttgtgagaarcttgcatcagaaattgtctctcaggttcrgaaa
aaggaagctcagatctctccaaagwagatctcggagtatcagataattgagattgttgag
aacgtatgtaatttgaagaaggaagaagctgaytggatactaaagatcgacattattgaa
aaaggaaatgagttggagctggttgatcaaggtgttgaaggacaatgcaactcagaatgc
aggacaattgagcgggcttgtcaagaggttcttgggtattctgatactgatctcgctgaa
tatatatacgctcggaaacctcagctcgatgctttgtca-aattatctatgc--------
------------------------------------------------------------
------------------------------------------------------------
------
>PAFTOL009191
tatatcaagtgccaagtttgtgagaagcttgcatcagaaattgtctctcaggttcagaaa
aaggaagctcagatctctccaaagaagrtctcggagtatcagataattgagattgttgag
aacgtatgtaatttgaagaaggaagaagctgattggatactaaagatcgacattattgaa
aaaggaaataagttggagctggttgatcaaggtgttgaaggacaatgcaactcagaatgc
aagacaattgagcgtgcttgtcaggaggttcttggatattctgatactgatcttgctgaa
tatatatacgctcggaaacctcagctcgacgcactgtcg-aattatctatgtaag-----
gatctcagtaatgcttgcagtaggaagccaccttcagtgcc---aaaggatagggttcct
ggggaaccattcgagccaaagccaactaaggaagctgatatggaaaagataatgagatcc
atggag
>PAFTOL009193
tatatcaagtgccaagtttgtgagaagcttgcatcagaaatagtctctcaggttcagaaa
aaggaagctcagatctctccaaagaagatatcggagtatcagataattgagattgttgag
aacgtatgtaatttgaagaaggaagaagctgattggatactgaagatcgacattgttgaa
aaaggaaataagttggagctggttgatcaaggtgttgaaggacaatgcaactcagaatgc
aagacaattgagcgggcttgtcaagaggttcttgggtattctgatactgatcttgctgaa
tatatatacgctcgaaaacctcagcttgacgcattgtcg-aattatctatgtaag-----
gatctcagtaatgcttgcagtaagaagccacctccagtccc---aaaggatagggttccc
ggggaaccattygagccaaagccaactaaggaagctgaaatggaaaagataatgagatcc
atggag
>PAFTOL009195
tatatcaagtgccaagtttgtgagaagcttgcatcagaaattgtctctcaggttcagaaa
aaggaagctcagatctctccaaagaagatctcggagtatcagataattgagattgttgag
aacgtatgtaatttgaagaaggaagaagctgattggatactaaagatcgacattattgaa
aaaggaaatgagttggagctggttgatcaaggtgttgaaggacaatgcaactcagaatgc
aagacaattgagcgggcttgtcaagaggttcttgggtattctgatactgatcttgctgaa
tatata------------------------------------------------------
------------------------------------------------------------
------------------------------------------------------------
------
>PAFTOL009197
tatatcaagtgccaagtttgtgagaagcttgcatcagaaattgtctctcaggttcagaaa
aaggaagctcagatctctccaaagaagatctcggagtatcagataattgagattgttgag
aacgtatgtaatttgaaraaggaagaagctgattggatactraagatcgacattattgaa
aaaggaaataagttggagctggttgaccaaggtgttgaaggacaatgcaactcagagtgc
aagacaattgagcgggcttgtcaagaggttagtctttggtctggaatcaacttgagt---
------------------------------------------------------------
------------------------------------------------------------
------------------------------------------------------------
------
>PAFTOL009199
tatatcaagtgccaagtttgtgagaagcttgcatcagaaattgtctctcaggttcagaaa
aaggaagctcagatctctccaaagaagrtctcggagtatcagataattgagattgttgag
aacgtatgtaatttgaagaaggaagaagctgattggatactaaagatcgacattattgaa
aaaggaaataagttggagctggttgaccaaggtgttgaaggacaatgcaactcagagtgc
aagacaattgagcgggcttgtcaagaggttcttgggtattctgatactgatcttgctgaa
tatatatacgctcggaaacctcagctccatgcattgtcg-aattatctatgcaag-----
gatctcagtaatgcttgcagtaagaagccacctccagtccc---aaaggatagggttccc
ggggaaccattcgagccaaagccaactaaggaagctgatatggaaaagataatgagatcc
atggag
>PAFTOL009205
tatatcaagtgccaagtttgtgagaagcttgcatcagaaatagtctctcaggttcagaaa
aaggaagctcagatctctccaaagaagatctcggagtatcagataattgagattgttgag
aacgtatgtaatttgaagaaggaagaagctgattggatcctaaagatcgacattgttgaa
aaaggaaataagttggagctggttgatcaaggtgttgaaggacaatgcaactcaraatgc
aagacaattgagcgrrcttgtcaagaggttcttgggtattctgatactgatcttgctgaa
tatatatacgctcggaaacctcagctcgacgcattgtcg-aattatctatgtaag-----
gatctcagtaatgcttgcagtaagaagccacctccagtccc---amaggatagggttccc
ggggaaccmttcgagccaaagccaactaaggaakctgaaatggaaaagataatgagatcc
atggag
>PAFTOL009207
tatatcaagtgccaagtttgtgagaagcttgcatcagaaatagtctctcaggttcaaaam
aaggaagctcagatctctccaaagaagatctcggagtatcagataattgagattgttgag
aacatatgtaatttgaagaaggaagaagctgattggatactgaagattgacattgytgaa
aaaggagataagttggagctggttgatcaaggtkttgaaggacaatgcawytcagaatgc
aagacaattgagcgggcttgycaagaggttcttgggtattctgatactgatcttgctgaa
tacatatatgctcggaaacctcagcttgatgcattatca-aattatctatgtaag-----
gatctcactaatgcttgcagtaagaagccgcctccagtccc---aaag------------
------------------------------------------------------------
------
>PAFTOL009209
tatatcaagtgccaagtttgtgagaagcttgcatcagaaatagtctctcaggttcagaaa
aaggragctctgatctctccaaagaagrtctcggagtatcagataattgagattgttgag
aacgtatgtaatttgaagaaggaagaarctgattggatactaaagatcgacattgttgaa
aaaggaaataagttggagctggttgatcaaggtgttgaaggacaatgcaactcagaatgc
aagacaattgagcgggcttgtcaagaggttcttgggtattctgatactgatcttgctgaa
tatatatacgctcggaaacctcagctcgacgcattgtcg-cattatctatgtaag-----
gatctcagtaatgcttgcatggctgttccgtcagtgctggc---acaggatagggttccc
ggggaaccattcgagccaaagccaacaaaggatgctgaaatggaaaagataatgagatcc
atggag
>PAFTOL009215
tatatcaagtgccaagtttgtgagaagcttgcatcagaaattgtctctcaggttcagaaa
aaggaagctcagatctctccaaagaagatctcggagtatcagataattgagattgttgag
aacgtatgtaatttgaagaaggaagaagctgattggatactaaagatcgacattattgaa
aaaggaaatgagttggagctggttgatcaaggtgttgaaggacaatgcaactcagaatgc
aagacaattgagcgggcttgtcaagaggttcttggatattctgatactgatcttgctgaa
tatatatac---------------------------------------------------
------------------------------------------------------------
------------------------------------------------------------
------
>PAFTOL009217
tatatcgagtgccaagtttgtgagaagcttgcatcagaaattgtctctcaggttcagaaa
aaggaagctcagatctctccaaagwagatctcggagtatcagataattgagattattgag
aacgtatgtaatttgaagaaggaagaagctgattggatactaaagatcgacattattgaa
aaaggaaatcagttggagctggttgaccaaggtgttgaaggacaatgcaactcagagtgc
aagacaattgagcgggcttgtcaagaggttagtctttggtctggaatcaacttgagt---
------------------------------------------------------------
------------------------------------------------------------
------------------------------------------------------------
------
>PAFTOL009219
tatatcgagtgccaagtttgtgagaagcttgcatcagaaattgtctctcaggttcagaaa
aaggaagctcagatctctccaaagwagatctcggagtatcagataattgagattgttgag
aacgtatgtaatttgaagaaggaagaagctgattggatactaaagatcgacattattgaa
aaaggaaataagttggagstggttgatcaaggtgctgaaggacaatgcaactcagagtgc
aagacaattgagcgggcttgtcaagaggttagtctttggtctggaatcaacttgagtt--
------------------------------------------------------------
-------------------------------------tggc---acaggatagggttccc
ggggaaccattcgagccaaagccaactaaggaggctgatatggaaaagataatgagatcc
atggag
>PAFTOL009221
tatatcaagtgccaagtttgtgagaagcttgcatcagaaatagtctctcacgttcagaaa
aaggaagctcagatctctccraagwagatctcggagtatcagataattgagattgttgag
aacgtatgtaatttgaagaaggaagaagctgattggatactaaagatcgacattgttgaa
aaaggaaataagttggagctggttgatcaaggtattgaaggacaatgcaactcagaatgc
aagacaattgagcgggcttgtcaagaggttcttggatattctgatactgatcttgctgaa
tatatatacgctcggaaacctcagctcgacgcattgtcg-aattatctatgtaag-----
gatctcagtagc------------------------ctggc---acaggatagggttccc
ggggaaccatttgagccaaagccaactaaggaagctgatatggaaaagataatgagatcc
atggag
>PAFTOL009223
tatatcaagtgccaagtttgtgagaagcttgcatcagaaattgtctctcaggttcagaaa
aaggaagctcagatctctccaaagaagatctcggagtatcagataattgagattgttgag
aacgtatgtaatttgaagaaggaagaagctgattggatactaaagatcgacattattgaa
aaaggaaatgagttggagctggttgatcaaggtgttgaaggacaatgcaactcagagtgc
aagacaattgagcgggcttgtcaagaggttcttgggtattttgatactgatcttgctgaa
tatatatacgctcggaaacctcagctcgatgcattgtcg-aattatctatgcaag-----
gatctcagtaatgcttgcagcaagaagccacctccagtccc---aaaggatagkgttccc
ggggaaccgttygagccaaagccaactaaggaggctgatatggaaaagataatgagatcc
atggag
>PAFTOL009225
tatatcaagtgccaagtttgtgagaagcttgcatcagaaattgtctctcaggttcagaaa
aaggaagctcagatctctccaaagaagatctcggagtatcagataattgagattgttgag
aacgtwtgtaatttgaagaaggaagaagctgattggatactaaagatcgacattattgaa
aaaggaaatgagttggagctggttgatcaaggtgttgaaggacaatgcaactcagagtgc
aagacaattgagcgggcttgtcaagaggttcttgggtattctgatactgatcttgctgaa
tatatatacgctcagaaacctcagctcgatgcattgtcg-aattatctatgcaag-----
gatctcagtaatgcttgcagtaagaagccacctccagtccc---aaaggatagggttccc
ggggaaccgttcgagccaaagccaactaaggaggctgatatggaaaagataatgagatcc
atggag
>PAFTOL009227
tatatcaagtgccaagtttgtgagaagcttgcatcagaaattgtctctcaggttcagaaa
aaggaagctcagatctctccaaagaagrtctcggagtatcagataattgagattgttgag
aacgtatgtaacttgaagaaggaagaagctgattggatactaaagatcgacattgttgaa
aaaggaaataatttggagctggttgatcaaggtgttgaaggacaatgcaactcagaatgc
aagacaattgagcgggcttgtcaagaggttcttgggtattctgatactgatcttgctgaa
tatatatacgctcggaaacctcagttcgatgcattgtca---------------------
------------------------------------------------------------
------------------------------------------------------------
------
>PAFTOL009229
tatatcaagtgccaagtttgtgagaagcttgcatcagaaatagtatctcaggttcagaaa
aaggaagctcagatctctccaaagaagatatcggagtatcagataattgagattgttgag
aacgtatgtaatttgaagaaggaagaagctgattggatactaaagatcgacattgttgaa
aaaggaaataagttggagctggttgatcaaggtgttgaaggacaatgcaactcagaatgc
aagacaattgagcgggcttgtcaagaggttcttgggtattctgatactgatcttgctgaa
tatatatacgctcggaaacctcagcttgacgcgttgttg-aattatctatgtaag-----
gatctcagtgagtgagtaggaaactgtttacacatgctggc---acaggatagggttccg
ggggaaccatttgagccaaagccaactaaggaagctgaaatggaaaagataatgagatcc
atggag
>PAFTOL009231
tatatcaagtgccaagtttgtgagaagcttgcatcagaaatagtctctcaggttcagaaa
aaggaagctcagatctctccaaagaagatatcggagtatcagataattgagattgttgag
aacgtatgtaatttgaagaaggaagaagctgattggatactaaagatcgacattgttgaa
aaaggaaataagttggagctggttgaacaaggtgttgaaggacaatgcaactcagaatgc
aagacaattgagcgggcttgtcaagaggtt------------------------------
------------------------------------------------------------
------------------------------------ctggc---acaggatagggttccc
ggggaaccattcgagccaaagccwactaaggaagctgaaatggaaaagataatgagatcc
atggag
>PAFTOL009233
tatatcaagtgccaagtttgtgagaagcttgcatcagaaatagtttctcaggttcagaaa
aaggaagctcagatctctccaaagaagatctcggagtatcagataattgagattgttgag
aacgcttgtaatttgaagaaggaagaagctgattggatactaaagatcgacattgttgaa
aaaggaaataagttggagctggttgatcaaggtgttgaaggacaatgcaactcagaatgc
aagacaattgagcgggcttgtcaagaggttcttgggtattctgatactgatcttgctgaa
tatatatacgctcggaaccctcagctcgatgcattatcg-aattatctatgtaag-----
gatctc------------------------------ctggc---acaggatagggttccy
ggggaaccattcgagccaaagccaactaaggaagctgatatggaaaagataatgagatcc
atggag
>PAFTOL009235
tatatcaagtgccaagtttgtgagaagcttgcatcagaaatagtctctcaggttcacaaa
aaggaagctcagatctctccaaagaagatctcggagtatcagataattgagattgttgag
aacgtatgtaatttaaagaaggaagaagctgattggatactaaagatcgacattgttgaa
aaaggagatacgttggagctggttgatcaaggtgttgaaggacaatgtaactcagaatgc
aagacaattgagcgggcttgtcaagaggttcttgggtattctgatactgatcttgctgaa
tacatatatgctcggaaacctcagcttgatgcattatca-aattatctatgtaag-----
gatctcactaatgcttgcagtaagaagccacctccagtccc---aaaggatagggttccc
ggggaacccttcgagccaaagccaactaaggaagctgaaatggaaaagataatgagatcc
atggag
>PAFTOL009237
tatatcaagtgccaagtttgtgagaagcttgcatcagaaatagtctctcaggttcacaaa
aaggaagctcagatctctccaaagaagatctcggagtatcagataattgagattgttgag
aacgtatgtaatttgaagaaggaagaagctgattggatactaaagatcgacattgttgaa
aaaggagataaattggagctggttgatcaaggtgttgaaggacaatgtaactcagaatgc
aagacaattgagcgggcttgtcaagaggttagcttttgatctgaaatcaacttgagt---
------------------------------------------------------------
------------------------------------------------------------
------------------------------------------------------------
------
>PAFTOL009239
tatatcaagtgccaagtttgtgagaagcttgcatcagaaatagtctctcaggttcagaaa
aaggaagctcagatctctccaaagaagatctcggagtatcagataattgagattgttgag
aacgtatgtaatttgaagaaggaagaagctgattggatacttaagatcgacattgttgaa
aagggaaataagttggagctggttgatcaaggtgttgaaggacaatgcaactcagaatgc
aagacaattgagcgggcttgtcaagaggttcttgggtattctgatactgatcttgctgaa
tatatatacgctcggaaacctcagctcgatgcattgtcg-aattatcta-----------
------------------------------------------------------------
------------------------------------------------------------
------
>PAFTOL009241
tatatcaagtgccaagtttgtgagaagcttgcatcagaaattgtctctcaggttcagaaa
aaggaagcgcagatctctccaaagaagatctcggagtatcagataattgagattgttgag
aacgtatgtaatttgaagaaggaagaagctgactggatactaaagatcgacattattgaa
aaaggaaatgagttggagctggttgatcaaggtgttgaaggacaatgcaactcagagtgc
aagacaattgagcgggcttgtcaagaggttcttgggtattctgatactgatcttgctgaa
tatatatacgctcggaaacctcagctcgatgcattgtcg-aattatctatgcaag-----
gacttcaattatcctaacattgaccgtttacacgtgttggc---acaggatagggttccc
ggggaaccattcgagccaaagccaactaaggaggctgatatggaaaagataatgagatcc
atggag
>PAFTOL009243
tatatcaagtgccaagtttgtgagaagcttgcatcagaaatagtctctcaggttcagaaa
aaggaagctcagatctctccaaagaagatctcggagtatcagataattgagattgttgag
aacgtatgtaatttgaagaaggaagaagctgattggatactaaagatcgacattgttgaa
aaaggaaataagttggagstggttgatcaaggtgttgaaggacaatgcaactcagaatgc
aagacaattgagcgggcttgtcaagaggttcttgggtattctgatactgatcttgctgaa
tatatatatgctcggaaacctcagctcaacgcattgtcg-aattatctatgtaag-----
gatctcagtgatgcttgcaataagaagccacctccagtccc---aaaggatagggttcct
ggggaaccattcgagccaaagccaacaaaggaagctgaaatggaaaagataatgagatcc
atggag
>PAFTOL009245
tatatcaagtgccaagtttgtgagaagcttgcatcagaaatagtctctcaggttcagaaa
aaggaagctcagatctctccaaagaagatctcggagtatcagataattgagattgttgag
aacgtatgtaatttgaagaaggaagaagctgattggatactaaagatcgacattgttgaa
aaaggaaataagttggagctggttgatcaaggtgttgaaggacaatgcaactcagaatgc
aagacaattgagcgggcttgtcaagaggttcttgggtattctgatactgatcttgctgaa
tatatatacgctcggaaacctcaactcgatgcattgtca-aattatctatgtaag-----
gatctcagtaatgcttgcagtaagaagccgcctccagtccc---aaaggatagggttccc
ggggaaccattcgagccaaagccaacaaaggaagctgaaatggaaaagataatgagatcc
atggag
>PAFTOL009249
------------------------------------------------------------
---------------------------atttcggagtatcagataattgagattgttgag
aacatctgtaatttgaagaaggaagaagctgattggatactaaagatcgacattgttgaa
aaaggaaataagttggagctcgttgatcaaggtgttgaaggacaatgcaactcwgaatgc
aaaaccattgagcgggcttgtcaagaggttagtctttggtctggaatcaacttgagt---
------------------------------------------------------------
------------------------------------------------------------
------------------------------------------------------------
------
>PAFTOL009251
tatatcaagtgccaagtttgtgagaagcttgcatcagaaatagtctctcaggttcagaaa
aaggaagctcagatctctccaaagaagatctcggagtatcagataattgagattgttgag
aacgtatgtaatttgaagaaggaagaagctgattggatactaaagatcgacattgttgaa
aaaggaaataagttggagctggttgatcaaggtgttgaaggacaatgcaactcagaatgc
aagacaattgagcgggcttgtcaagaggttagtctttggtctggaatcaacttgagt---
------------------------------------------------------------
------------------------------------------------------------
------------------------------------------------------------
------
>PAFTOL009253
tatatcaagtgccaagtttgtgagaagcttgcatcagaaatagtctctcaggttcacaaa
aaggaagctcagatctctccaaagaagatctcggartatcagataattgagattgttgag
aacgtatgtaatttgaagaaggaagaagctgattggatactaaagatcgacattgttgaa
aaaggagataagttggagctggttgatcaaggtgttgaaggacaatgtaactcagaatgc
aagacaattgagcgggcttgtcaagaggttagcttttgatctgaaatcaacttgagt---
------------------------------------------------------------
------------------------------------------------------------
------------------------------------------------------------
------
>PAFTOL009255
tatatcaagtgccaagtttgtgagaagcttgcatcagaaatagtctctcaggttcagaaa
aaggaagctcagatctctccaaagwagatctcggagtatcagataattgagattgttgag
aacgtatgtaatttgaagaaggaagaagctgattggatactaaagatcgacattgttgaa
aaaggaaataagttggagctggtcgatcaaggtgttgaaggacaatgcaactcagaatgc
aagacaattgaacgggcttgtcaagaggttcttgggtattctgatactgatcttgctgaa
tatatatacgctcacaaacctcagctcgatgcattgtcg-aattatctatgtaag-----
gatctcagtaatgcttgcagtaagaagccacctccagtccc---aaaggatagggttcct
ggggaaccattcgggccaaaggcaactaaggaagctgaaatggaaaagataatgagatcc
atggag
>PAFTOL009257
tatatcaagtgccaagtttgtgagaagcttgcatcagaaatagtctctcaggttcagaaa
aaggaagctcagatctctccaaagwagatctcggagtatcagataattgagattgttgag
aacgtatgtaatttgaagaaggaagaagctgattggatactaaagatcgacattgttgaa
aaaggaaataagttggagctggtcgatcaaggtgttgaaggacaatgcaactcagaatgc
aagacaattgaacgggcttgtcaagaggttcttgggtattctgatactgatcttgctgaa
tatatatacgctcgcaaacctcagctcgatgcattgtcg-aattatctatgtaag-----
gatctcagtactgcttgcagtaagaagccacctccagtccc---aaaggatagggttcct
ggggaaccattcgggccaaaggcaactaaggaagctgaaatggaaaagataatgagatcc
atggag
>PAFTOL009259
tatatcaagtgccaagtttgtgagaagcttgcatcagaaatagtctctcaggttcagaaa
aaggaagctcagatctctccaaagaagatctcggagtatcagataattgagattgytgag
aacgtatgtaatttgaagaaggaagaagctgattggatactgaagatcgacattgttgaa
aaaggaaataagttggagctggttgatcaaggtgttgaaggacaatgcaactcagaatgc
aagacaattgagcgrgcttgtcaagaggttcttgggtattctgatactgatcttgctgaa
tacata------------------------------------------------------
------------------------------------------------------------
------------------------------------------------------------
------
>PAFTOL009261
tatatcaagtgccaagtttgtgagaagcttgcatcagaaatagtctctcaggttcagaaa
aaggaagctcagatctctccaaagaagatatcggagtatcagataattgagatcgttgag
aacgtatgtaatttgaagaaggaagaagctgattggatactaaagatcgacattgttgaa
aaaggaaataagttggagctggttgatcaaggtgttgaaggacaatgcaactcagagtgc
aagacaattgagcgggcttgtcaagaggttcttgggtattctgatactgatcttgctgaa
tatatatacgctcggaaacctcagcttgatgcattgatg-aattat--------------
------------------------------------------------------------
------------------------------------------------------------
------
>PAFTOL009263
tatatcaagtgccaagtctgtgagaagcttgcatcagaaatagtctctcaggttcagaaa
aaggaakctcagatctctccaaagaagatttcggagtatcagataattgagattgttgag
aacgtctgtaatttgaagaaggaagaagctgattggatactaaagatcgacattgttgaa
aaaggaaataagttggagctcgttgatcaaggtgttgaaggacaatgcaactcagaatgc
aaaaccattgagcgggcttgtcaagaggttcttgggtattctgatactgatcttgctgaa
tatatatacgctcggaaacctcagctcgatgcattgtcg-aattattttagtccc-----
aaactaggg---ttgaaaattgagagtccaaaccaatggcc---aagggatagggttccc
ggggaaccattcgagscaaakccaacaaaggaagctgaaatggaaaagataatgagatcc
atggag
>PAFTOL009265
tatatcaagtgccaagtttgtgagaagcttgcatcagaaatagtctctcaggttcagaaa
aaggaagctcagatctctccaacgaagatctcggagtatcagataattgagattgttgag
aacgtatgtaatttgaagaaggaagaagctgattggatactaaagatcgacattgttgaa
aaaggaaataagttggagctggttgatcaaggtgttgcaggacaatgcaattcagaatgc
aagacaattgagcgggcttgtcwagaggttcttgggtattctgatactgatcttgctgaa
------------------------------------------------------------
------------------------------------------------------------
------------------------------------------------------------
------
>PAFTOL009267
tatatcaagtgccaagtttgtgagamgcttgcatyagaaatagtctmwcaggttcacaaa
aaggaagctcagatctctccaaagaagatctcggagtatcagataattgagattgttgag
aatgtatgtaatytgaagaaggaagaagctgattggatactaaagatcgacattgttgaa
aaaggagataagttggagctggttgatcaaggtgttgaaggacaatgtaactcagaatgc
aagacaattgagcgggcttgtcaagaggttcttgggtattctgatactgatcttgctgaa
tacatatatgctcggaaacctcagcttgatgcattatca-aactatctatgtaag-----
gatctcactaatgcttgcagtaagaagccacctccagtccc---aaaggatagggttcct
ggggaaccattcgagccaaagccaactaaggaagctgaaatggaaaagataatgagatcc
atggag
>PAFTOL009269
tatatcaagtgccaagtttgtgagaagcttgcatcagaaatagtctctcaggttcaaaaa
aaggaagctcagatctctccaaagaagatctcggagtatcagataattgagatggttgag
aacgtgtgtaatttgaagaaggaagaagctgattggatactaaagatcgacattgttgaa
aaaggagataagctggagctggttgatcaaggtgttgaaggacaatgcaactcagaatgc
aagacaatcgagcgggcttgccaagaggttcttgggtattctgatactgatcttgctgaa
tacatatatgctcggaaacctcagcttgatgcattatcg-aattatatatgtaag-----
gatctcactaatgcttgcagtaagaagccgcctccagtacc---aaaggatagggttccc
ggggaaccattcgagccaaagccaactaaggaagctgagatggaaaagatgatgagatcc
atggag
>PAFTOL009271
tatatcaagtgccaagtttgtgagaagcttgcatcagaaatagtctctcaggttcagaaa
aaggaagctcagatctctccaaagaagatatcggagtatcagataattgagattgttgag
aacrtatgtaatttgaagaaggaagaagctgattggatactaaagatcgacattgttgaa
aaaggaaataagktggagctggttgatcaaggtgttgaaggacaatgcaactcagaatgc
aagacaattgagcgggcttgtcaagaggtt------------------------------
------------------------------------------------------------
------------------------------------ctggc---gcaggatagggttccc
ggggaaccattcgagccgaagccaactaaggaagctgaaatggaaaagataatgagatcc
atggag
>PAFTOL009279
tatatcaagtgccaagtttgtgagaagcttgcatcagaaattgtctctcaggttcagaaa
aaggaagctcagatctctccaaagaagatctcggagtatcagataattgagattgttgag
aacgtatgtaatttgaagaaggaagaagctgattggatactaaagatcgacattattgaa
aaaggaaataagttggagctggttgatcaaggtgttgaaggacaatgcaactcagagtgc
aagacaattgagcgggcttgtcaagaggttcttgggtattctgatactgatcttgctgaa
tatgtg------------------------------------------------------
------------------------------------ctggc---acaggatagggttccc
ggggaaccattcgagccaaagccaactaaggaggctgatatggaaaagataatgagatcc
atggag
>PAFTOL009281
tatatcaagtgccaagtttgtcagaagcttgcatcagaaatagtctctcaggttcagaaa
aaggaagctcagatctctccaaagaagatctcggagtatcagataattgagattgttgag
aacgtatgtaatttgaagaaggaagaagctgattggatactaaagatcgacattgttgaa
aaaggaaataagttggagctggtcgatcaaggtgttgaaggacaatgcaactcagaatgc
aagacaattgagcgggcttgtcaagaggttcttggatattctgatact------------
------------------------------------------------------------
------------------------------------------------------------
------------------------------------------------------------
------
>PAFTOL009283
tatatcaagtgccaagtttgtgagaagcttgcatcagaaattgtctctcaggttcagaaa
aaggaagctcagatctctccaaagaagatctcggagtatcagataattgagattgttgag
aacgtatgtaatttgaagaaggaagaagctgattggatactaaagatcgacattattgaa
aaaggaaatgagttggagctggttgatcaaggtgttgaaggacaatgcaactcagagtgc
aagacaattgagcgggcttgtcaagaggttcttgggtattctgatactgatcttgctgaa
tatatatacgctcggaaacctcagctcgatgcattgtcg-aattatctatgcaag-----
gatctcagtaatgcttgcattgaccgtttacacgtgttggc---acaggatagggttccc
ggggaaccgttcgagccaaagccaactaaggaggctgatatggaaaagataatgagatcc
atggag
>PAFTOL009285
tatatcaagtgcyaagtttgtgagaagcttgcatcagaaatagtctctcaggttcaaaaa
aaggaagctcagatctctccaaagaagrtctcggastatcagataattgagattgttgag
aacatatgtaatttgaagaaggaagaagctgattggataytgaagattgacattgttgaa
aaaggagataagttggagctggttgatcaaggtgttgaaggacaatgcaactcagaatgc
aagacagttgagcgggcttgccaagaggttcttgggtattctgatactgatcttgctgaa
tacatatatgctcggaaacctcagcttgctgcattattg-aattatctatgtaag-----
gatctcactaatgcttgcagtaagaagccacctccagtccc---aaaggatagggttccc
ggggaaccattcgagccaaagccaactaaggaagctgagatggaaaagataatgagatcc
atggag
>PAFTOL009287
tatatcaagtgccaagtttgtgagaagcttgcatyagaaattktctctcaggttyagaar
aaggaagctcagatmtctccaaagaagatctcggagtatcagataattgmgattgttrag
aacgtatgtaayttgaagaaggaagamgctgattggatactaaagatcgacattgttgaa
aaaggaaatgagttggagctggttgatcaaggtgttgaaggacaatgcaactcagaatgc
aagacaattgagcgggcttgtcaagaggttcttgggtattctgatactgatcttgctgaa
tatatatacgctcggaaacctcagctcgatgcattgtca-aattatctatgcaag-----
gatctcagtaatgcttgcagtaagaagccacctccagtccc---aaag------------
------------------------------------------------------------
------
>PAFTOL009289
tatatcaagtgccaagtttgtgagaagcttgcatcagaaatagtctctcaggttcagaaa
aaggaagctcagatctctccaaagaagatctccgagtatcagataattgaaattgttgag
aacgtatgtaatttgaagaaggaagaagctgattggatactaaagatcgacattgtggaa
aaaggaaataagttggagctggttgatcaaggtgttgaaggacaatgcaactcagaatgc
aagacaattgagcgggcttgtcaagaggttcttgggtattctgatactgatcttgctgaa
tatatatatgctcggaaacctcagctcgatgcattgtcg-aattatctgtgtaag-----
gatcttagtaatgcttgcagtaagaagccacctccagtccc---aaag------------
------------------------------------------------------------
------
>PAFTOL009291
tatatcaagtgccaagtttgtgagaagcttgcatcagaaattgtctctcaggttcagaaa
aaggaagctcagatctctccaaagaagatmtcggagtatcagataattgagattgttgar
aacgtatgtaacttgaagaaggaagaagctgattggatactaaagaycgacattgtygaa
aaaggaaataatttggagctggttgatcaaggtgttgaaggacaatgcaactcagaatgc
aagacaattgagcgggcttgtcaagaggttcttgggtattctgatactgatcttgctgaa
tatatatacgctcggaaacctcagctcgatgcattgtca-agttatctatgcaag-----
gatctcagtaatgcttgcagtaagaagccacctccagtccc---aaaggatagggttccc
ggagaaccattcgagccaaagccagctaaggaagctgatatggaaaagataatgagatcc
atggag
>PAFTOL009293
tatatcaagtgccaagtttgtgagaagcttgcatcagaaattgtctctcaggttcagaaa
aaggaagctcagatctctccawagwagatctcggagtatcagataattgagattgttgag
aacgtatgtaatttgaagaaggaagaagctgattggrtactaaagatcgacattattgaa
aaaggaaataagttggagctggttgaycaaggtgttgaaggacaatgcaactcagartgc
aagacaattgagcgggcttgtcaagaggttagtctttggtctggaatcaacttgagt---
------------------------------------------------------------
---------------------------------------------cagaatagggttccc
ggggaaccattcgagccaaagccaactaaggaagctgatatggaaaagataatgagatcc
atggag
>PAFTOL009295
---------------------------------------------------gttcagaaa
aaggaagctcagatctctccaaagaagatctcggagtatcagataattgagattgttgag
aacgtatgtaatttgaagaaggaagaagctgattggatactaaagatcgacattattgaa
aaaggaaatgagttggagctggttgatcaaggtgttgaaggacaatgcaactcagagtgc
aagacaattgagcgggcttgtcaagaggttagtctttggtctggaatcaacttgagt---
------------------------------------------------------------
------------------------------------------------------------
------------------------------------------------------------
------
>PAFTOL009299
tatatcaagtgccaagtttgtgagaagcttgcatcagaaatagtctctcaggttcagaaa
aaggaagctcagatctctccaaagwagatctcggagtatcagataattgagattgttgag
aacgtatgtaatttgaagaaggaagaagctgattggatgctaaagatcgacattgttgaa
aaaggaaataagttggagctggttgatcaaggtgttgaaggacaatgcaactcagagtgc
aagacaattgagcgggcttgtcaagaggttagtctttggtctggaatcaacttgagtc--
------------------------------------------------------------
-------------------------------------tggc---acaggatagggttccc
ggggaaccattcgagccaaagccaacaaaggaagctgaaatggaaaagataatgagatcc
atggag
>PAFTOL009301
tatatcaagtgccaagtttgtgagaagcttgcatcagaaatagtctctcaggttcagaaa
aaggaagctcagatctctccaaagaagatttcggagtatcagataattgagattgttgag
aacrtctgtaatttgaagaaggaagaagctgattggatactaaagatcgacattgttgaa
aaaggaaataagttgsagstggttgatcaaggtgttgaaggacaatgcaactcagaatgc
aaaaccattgagcgggcttgtcaagaggttagtttttggtctggaatcaacttgagt---
------------------------------------------------------------
------------------------------------ctggc---acaggatagggttccc
ggggaaccattcgagccaaagccaacaaaagaagctgaaatggaaaagataatgagatcc
atggag
>PAFTOL009303
c-----------------------------------------------------------
------------------------------------------------------------
------------------------------------------------------------
----------------agctggttgatcaaggtgttgaaggacaatgcaactcagaatgc
aagacaattgagcgggcttgtcaagaggttagtctttggtctggaatcaacttgagt---
------------------------------------------------------------
------------------------------------------------------------
------------------------------------------------------------
------
>PAFTOL009311
tatataaagtgtcaagtttgtgagaagcttgcatctgaattgcactctcaggttcagaaa
aaggaagctcagatctcccaaaagaagatctcagagtatcagattattgagatagttgag
aacgtatgtaatttgaagaaggaagaagctgattggattctaaagatcgacattgttgaa
aaaggagataagttggagctggttgatcaaggtgttgaaggacaatgcaactcggaatgc
aagacgatagagcgagcatgtcaagaggttctcgggtattctgacactgatcttgctgaa
tatatatatgctcggaaacctcagcttgaggcgttatca-aattatctgtgtaag-----
gacctcagtaatgcatgcagtaagaagccacctccagtgcc---aaaggatagggttcct
ggggagccctttgaaccgaagccaaccaaggatgctgaaatggaaaagatgatgagatcc
atggag
>PAFTOL009313
tacataaaatgccaagtttgtcagaagcttgcgtcggagctccacgctcacgtccagaaa
aaggaagctgagatctccccgaagaagatctcggagtatcagataattgagattgttgaa
aatgtatgtaatttgaagaaggaagaagctgattggattctgaagatcgatcttgttgag
aagggagataagttggagctggttgatcaaggtgytgaaggacaatgcaactcagaatgc
aaracgatagagcgggcatgtcaagaggttcttgggtattctgacaccgatgttgctgaa
tatatatatgctcggagacctcagcttgatgcattatca-aattatctatgcaag-----
gacctmagtaatgcgtgcagtaagaagccaccaccartgcc---amaggatagggttcct
ggggaaccatttgaagcaaagcctatgaaagaagctgaaatggaaaagataatgagatcc
atggag
>PAFTOL009315
------------------------------------------------------------
------------------------------------------------------------
------tgtaatttgaagaaggaagaagctgattggattctaaagattgacattgttgaa
aaagaggatagattggaggtaaggaagcagcagggtagaa--------------------
------------------------------------------------------------
------------------------------------------------------------
-------------------------------------------------------ccccg
ggggaagcatttatgcctaaaccggagaaagatgcagaaatggagaagataatgcgatcc
atggag
>PAFTOL009319
tttatcaagtgtcaagtttgtgagaagcttgcattagagatacactctttggttcagaaa
aaagaagctcagatttctccaaagaagatctcggagtatcagataattgagattgtggag
aacgtgtgtaatttgaagaaggaagaagctgattggattctaaagattgacattgttgaa
aagggggataaattgaagctcaccgatcaagatgttgaaggacaatgcaactcagaatgc
aagaccatagagcgggcttgtcaagaggttcttgggtattctgacacggatcttgctgaa
tacatatatgcttggaaacctcagcttgatgcattatca-aaatatctatgtaag-----
gatctcactaatgcatgcagtaagaagccacctccagtccc---aaaggtatgatatccc
ggc---------------------------------------------------------
------
>PAFTOL009321
ttcatcaagtgtcaagtttgtgagaagcttgcatcagagatacactcttttgttcagaaa
aaagaagcccagatctctccaaagwagatctcagagtatcagataattgagattgttgag
aacgtgtgtaatatgaagaaggaagaagctgattggattctaaagattgacattgttgaa
aagggggataaattggagctcattgatcaagatgttgaaggacaatgcaactcagaatgc
aagaccatagagcgggcttgtcaagaggttcttgggtattctgacactgatcttgctgaa
tacatatatgctcggaaacctcagcttgatgcattatca-aaatatctatgcaag-----
gatctcactaatgcttgcagtaagaagccacctccagtccc---amaggataggatacct
ggggaaccatttgagccaaagccaactaaggaagctgaaatggaaaagataatgagatcc
atggag
>PAFTOL013501
tatatcaagtgccaagtttgtgagaagcttgcatcagaaattgtctctcaggttcagaaa
aaggaagctctgatctctccaaagaagatctcggagtatcagataattgagattgttgag
aacgtatgtaatttgaagaaggaagaagctgattggatrctaaagatcgacattattgaa
aaaggaaakaagttggagctggttgatcagggtgttgaaggacagtgcaactcagaatgc
aggacaattgagcgggcttgtcaagaggttcttgggtattctgatactgatcttgctgaa
tatatatacgctcggaaacctcagctcgatgctttgtca-aattatctatgcaag-----
gatctcagtaatgcttgcagtaagaagccacctccagtccc---aaag------------
------------------------------------------------------------
------
>SRR5036296
tatatcaagtgccaagtttgtgagaagcttgcatcagaaatagtctctcaggttcagaaa
aaggaagctcagatctctccaaagaagatctcggagtatcagataattgagattgttgag
aacgtatgtaatttgaagaaggaagaagctgattggatactaaagatcgacattgttgaa
aaaggaaataagctggagctggttgatcaaggtgttgaaggacaatgcaactcagaatgc
aagacaattgagcgggcttgtcaagaggttcttgggtattctgatactgatcttgctgaa
tatatatacgctcggaaacctcaactcgatgcattgtcg-aattatctatgtaag-----
gatctcggtaatgcttgcagtaagaagccacctccagtccc---aaag------------
------------------------------------------------------------
------
>SRR5137211
tatatcaagtgccaagtttgtgagaagcttgcatcagaaatagtctctcaggttcagaaa
aaggaagctcagatctctccaaagaagatctcggagtatcagataattgagattgttgag
aacgtatgtaatttgaagaaggaagaagctgattggatactaaagatcgacattgttgaa
aaaggaaataagttggagctggttgatcaaggtgttgaaggacaatgcaactcagaatgc
aagacaattgagcgggcttgtcaagaggttcttgggtattctgatactgatcttgctgaa
tatatatactctcggaaacctcaactcgatgcattgtcg-aattatctatgtaag-----
gatctcagtactgcttgcagtaagaagccacctccagtccc---aaaggatagggttccc
ggggaaccattcgagccaaagccaacaaaggaagctgaaatggaaaagataatgagatcc
atggag
>SRR5137212
c-----------------------------------------------------------
------------------------------------------------------------
------------------------------------------------------------
----------------agctggttgatcaaggtgttgaaggacaatgcaactcagaatgc
aagacaattgagcgggcatgtcaagaggttcttgggtattctgatactgatctcgctgaa
tatgtatatgctcggaaacctcagcttgatgcattatcg-aattatctatgtaag-----
gatctcactaatgcttgcagtaagaagccacctccagtccc---aaag------------
------------------------------------------------------------
------
>SRR5137213
c-----------------------------------------------------------
------------------------------------------------------------
------------------------------------------------------------
----------------agctggttgatcaaggtgttgaaggacaatgcaactcagaatgc
aaaaccattgagcgggcttgtcaagaggttcttgggtattctgatactgatcttgctgaa
tatatatacgctcggaaacctcagctcgacgcattgtcg-aattatctatgtaag-----
gatctcagtaatgcttgcagtaagaagccacctccagtccc---aaaggatagggttccc
ggggaaccattcgagccaaagccaacaaaagaagctgaaatggaaaagataatgagatcc
atggag
>SRR7905849
tatatcaagtgccaagtttgtgagaagcttgcatcagaaatagtctctcaggttcagaaa
aaggaagctcagatctctccaaagaagatctcggagtatcagataattgagattgttgag
aacgtatgtaatttgaagaaggaagaagctgattggatactaaagatcgacattgttgaa
aaaggagataagttggagctggttgatcaaggtgttgaaggacaatgcaactcagaatgc
aagacaattgagcgggcttgtcaagaggttcttgggtattctgatactgatcttgctgaa
tatatatatgctcggagacctcagcttgatgcattatcg-aactatctatgtaag-----
gatctcactaattcttgcagtaagaagccacctccagtccc---aaaggatagggttccc
ggggaaccattcgagccaaagccaactaaggaagctgaaatggaaaagataatgagatcc
atggag
>SRR7905861
tatatcaagtgccaagtttgtgagaagcttgcatcagaaatagtctctcaggttcagaaa
aaggaagctcagatctctccgaagaagatctcggagtatcagataattgagattgttgag
aacgtatgtaatttgaagaaggaagaagctgattggatactaaagatcgacattgttgaa
aaaggaaataagttggagctggttgatcaaggtgttgaaggacaatgccactcagaatgc
aagacaattgagcgggcttgtcaagaggttcttgggtattctgatactgatctagctgaa
tatatatacgctcggaaacctcagctcgacgcattgtcg-aattatctatgtaag-----
gatctcagtaatgcttgcagtaagaagccacctccagtccc---aaaggatagggttccc
ggggaaccattcgagccaaagccaacaaaggaakctgaaatggaaaagataatgagatcc
atggag
>SRR7905862
tatatcaagtgccaagtttgtgagaagcttgcatcagaagtagtctctcaggttcacaaa
aaggaagctcagatctctccaaagaagatctcggagtatcagataattgagattgttgag
aacgtgtgtaatttraagaaggaagaagctgattggatactaaagatcgacgttgttgaa
aaagkagataagctggagctggttgatcaaggtgttgaaggacaatgtaactcagaatgc
aagacaattgagcgggcttgtcaagaggttcttgggtattctgatactgatcttgctgaa
tacatwtatgctcggaaacctcagcttgatgcattatca-aattatctatgtaag-----
gatctcactaatgcttgcagtaagaagccacctccagtccc---aaaggatagggttccc
ggggarccattcgagccaaagccaactaaggaagctgacatggaaaagataatgagatcy
atggag
>SRR8327214
tatatcaagtgccaagtttgtgagaagcttgcatcagaaatagtctctcaggttcagaaa
aaggaagctcagatctctccaaagaagatctccgagtatcagataattgaaattgttgag
aacgtatgtaatttgaagaaggaagaagctrattggatactaaagatcgacattgtggaa
aaaggaaataagttggagctggttgatcaaggtgttgaaggacaatgcaactcagaatgc
aagacaattgagcgggcttgtcaagaggttcttgggtattctgatactgatcttgctgaa
tatatatacgctcggaaacctcagctcgacgcattgtcg-aattatctatgtaag-----
gatcttagtaatgcttgcagtaagaagccacctccagtccc---aaaggatagggttccc
ggggaaccatttgagccgaagccaacaaaggaagctgaaatggaaaagataatgagatcc
atggag
