# Supplementary material for: Phylogenomics and classification of Cactaceae based on hundreds of nuclear genes
Source: Plant Syst Evol. 2025 Aug 11;311(5):28. doi: 10.1007/s00606-025-01948-z (PMC12339657; doi:10.1007/s00606-025-01948-z)
Supplement: Supplementary file 4 — Online Resource 4: Containing alignments and RAxML gene trees for all included loci and all phylogenetic datasets (ZIP 10372 KB) [file 606_2025_1948_MOESM4_ESM.zip › de Vos et al_ESM_4/ESM_data_alignments/QCP/6572_consensus.mafft.fasta]

>PAFTOL004547
------------------------------------------------------------
---------------tcagataaccatgaagttcgtgtcttgactcgatccagatctaaa
gctcagctaatttttcct---gccaacaagttcccaggaattgtgctygcagaagaatcg
gagtggaaagacaccattagtggttcaactgctgtggtaaatctggctggaatgcccatc
agtacaaggtggtcaccagaggtt------------------------------------
------------------------------------------------------------
------------------------------------------------------------
--------------------------cgt-----------------------gtttgtag
agaatgggaagctgcagcactcaaagtaaacaaygatgtaagggtggcacttattcgcat
tggtctggttcttggaaaagatggaggtgctttagccaagatgatccccctatttatgat
gtttgctggtggacctatagggtctggaaaacaatggtt------ttcctggattcatgt
tgatgaccttgtaaatttgata--------------------------------------
------------------------------------------------------------
------------------------------------------------------------
------------------------------------------------------------
----------------------------------------------------
>PAFTOL004551
---gaaaatgagatggtcgtatcgattacaggagctactgggtttattggtaggcatttg
gttcagaggttatatgcagataaccacaaagttcatgtcttgactcgatccagatctaaa
gctcagcaaatttttccc---gccaacaagttcccaggaattgtgctcgcggaagaatca
gactggaaagacaccatwagtggttcaactgctgtcgtaaatctggctggaatgcccatc
agtactaggtggtcaccagagattaagaaag--agatcaagcaaagcagaatcaaggtca
cttctaaggttgttgagcttataaacagcttgcaagctgatgctaggccaaacgtcctcg
tgagtgcaacagctgttggttattatggaacaagcgagacaggagtatttgatgagcgca
gtc-----------------------catcaggaaatgattacttggctgaggtttgtag
agaatgggaagctacagcacttaaagtaaacaaggatgtgcgggtggcacttattcgcat
cggtgtggttcttgggaaagatggaggtgctttagccaagatgatccccctatttatgat
gtttgctggtgggcctatagggtcaggaaaacaatggtt------ttcctggattcatgt
cgatgaccttgtaaacctgatatatgaagctgtatcaaacc---cggaatacaaaggt--
------------------------------------------------------------
------------------------------------------------------------
------------------------------------------------------------
----------------------------------------------------
>PAFTOL004552
------------------------------------------------------------
------------------------------------------------------------
---catctytcacttgca---gccaacaagttcccaggaattgtrctcgcagaagarkcg
gagtggaaagacaccattagtggttcaackgctgtggtaaatctggctggaatgcccatc
agtacaaggtggtcaccagaggtccgt---------------------------------
-----caggttgttgagcttataaacaacttgcaagctgatgttaggccaaatgtcctcg
tgagtgcaacagctattggttattatggaacaagcgagacacaagtattcgatgagcaca
gtc-----------------------catccggaaatgattacttggcagaggtttgtag
agaatgggaagctgcagcacttaaagtaaacaacgatgtaagggtggcacttattcgcat
tggtgtggttcttggaaaagatggaggtgctctagccaagatgatccccctatttatgat
gtttgctggtggacctatagggacaggaaaacaatggta------t--------------
------------------------------------------------------------
------------------------------------------------------------
------------------------------------------------------------
------------------------------------------------------------
----------------------------------------------------
>PAFTOL004553
---gcaaatgagatggttgtatcgattacaggagctactgggtttattggcaggcatttg
gttcagaggttatatgcagataaccatgaagttcgtgtcttgactcgatccagatctaaa
gctcagctaatttttccc---gccaacaagttcccaggaattgtgctcgcagaagaatcg
gagtggaaagacaccattagtggttcaactgctgtggtaaatctggctggaacgcccatc
agtacaaggtggtcaccagaggtt------------------------------------
------------------------------------------------------------
------------------------------------------------------------
--------------------------cgt-----------------------gtttgtag
agaatgggaagctgcagcacttaaagtaaacaacgatktaagggtggcacttattcgcat
tggtctggttcttggaaaagatggaggtgctttagccaagatgatccccctatttatgtt
gtttgccggtggacctatagggtcaggaaaacaatggtt------ttcctggattcatgt
tgatgaccttgtaaatttggtatgtgaagctatatcaaacc---ctgagtacaaaggagt
gatcaatggaactgcaccaaatccggttagactggcagagatgtgtaaacatctaggaaa
tgtcctaggccgaccttcatggctgccagtaccagaa-----------------------
------------------------------------------------------------
----------------------------------------------------
>PAFTOL004555
---gcaaatgagatggttgtatcgattacaggagctactgggtttattggcaggcatttg
gttcagaggttatatgcagataaccatgaagttcgcgtcttgactcgatccagatctaaa
gctcagctaatttttccc---gccaacaagttcccaggaattgtgcttgcagaagaatcg
gagtggaaagacaccattagtggttcaactgctgtggtaaatctggctggaatgcccatc
agtacaaggtggtcaccagaggtt------------------------------------
------------------------------------------------------------
------------------------------------------------------------
--------------------------cgt-----------------------gtttgtag
agaatgggaagctgcagcacttaaagtaaacaacgatgtaagggtggcacttattcgcat
tggtgtggttcttggaaaagatggaggtgctttagscaagatgatccccctatttatgat
gtttgctggtggacctatagggtcaggaaaacaatggtt------ttcctggattcatgt
tgatgaccttgtaaatttgatatatgaagctatatcaaacc---ctgagtacaaaggagt
gatcaatggaactgcgccaaayccggttagactggcagagatgtgtaaacatctaggaaa
tgttctaggccgaccttcatggctgccagtaccagaa-----------------------
------------------------------------------------------------
----------------------------------------------------
>PAFTOL004556
---gcgaatgagatggttgtatcgattacaggagctaccgggtttattggtaggcatttg
gttcagaggttatatgcagataaccatgaagttcgtgtcttgactcgatccagatctaaa
gctcatctaatttttccc---gccaacaagttcccaggaattgtcctcgcagaagaatcg
gagtggaaggacaccattagtggttcaactgctgtggtaaatctggcgggaatgcccatc
agtacaaggtggtcaccagaggtt------------------------------------
------------------------------------------------------------
------------------------------------------------------------
--------------------------cgt-----------------------gtttgtag
agaatgggaagctgcagcacttaaagtaaacaatgatgtaagggtggcacttattcgcat
cggtgtggttcttggaaaagatggaggtgctttagccaagatgatccccctatttatgat
gtttgctggtggacctatagggtcaggaagacaatggtt------ttcctggattcatgt
tgatgaccttgtaaatttgatatatgaagctatatcaaacc---ctgagtacaaaggagt
gatcaatggaactgcgccaaaccctgttagactggcagagatgtgtaaacatctaggaaa
tgtcctaggccgaccttcatggctgccagtaccagaa-----------------------
------------------------------------------------------------
----------------------------------------------------
>PAFTOL004560
---gcaaatgagatggttgtatcgattacaggggctaccgggtttattggtaggcatttg
gttcagaggttatatgcagataaccatgaagttcgtgtcttgactcgatccagatcyaaa
gctcarctaatttttccc---gccaacaagttcccaggaattgtgcttgcagaagaagcg
gagtggaaagacaccattagtggttcaacggctgtggtaaatctggctggaatgcccatc
agtacaaggtggtcaccagaggtt------------------------------------
------------------------------------------------------------
------------------------------------------------------------
--------------------------cgtc--------------------aggtttgtag
agaatgggaagctgcagcacttaaagtaaacaacgatgtaagggtggcacttattcgcat
tggtgtggttcttggaaaagatggaggtgctttagccaagatgatccccctatttatgat
gtttgctggtggacctatagggtcaggaaaacaatggtt------ttcctggattcatgt
tgatgaccttgtaaatttgatatatgaagctatatcaaacc---ctgagtacaaaggt--
------------------------------------------------------------
------------------------------------------------------------
------------------------------------------------------------
----------------------------------------------------
>PAFTOL004561
---gaaaatgagatggtcgtatcgattacaggagctactgggtttattggtaggcatttg
gttcagaggttatacgcagataaccacaaagtttgtgtcttgactcgatccagatctaaa
gctcagcaaatttttccm---gccaacaagttcccagaaattgtgctcgcagaagaatca
gactggaaagacaccattagtggttcaactgctgtggtaaatctggctggaatgcccatc
agtactaggtggtcaccagagattaagaaag--agatcaagcagagcagaatcaaggtca
cttctaaggttgttgagcttataaacaacttgcaagctgatgctaggccaaacgtccttg
tgagtgcaacagctgttggttattatggaacaagcgagagacaagtatttgatgagcgca
gtc-----------------------catcaggaaatgattacttggctgaggtttgtag
agaatgggaagctactgcacttaaagtaaacaaggatgtgcgggtggcacttattcgcat
cggtgttgttcttgggaaagatggaggtgctttagccaagatgatccccctgtttatgat
gtttgctggtgggcctatagggtcaggaaaacaatggtt------ttcctggattcatgt
cgatgaccttgtaaacctgatatatgaagctatatcaaacc---cggagtacagaggggt
gatcaatggtactgcaccaaaccctgttagactggcagagatgtgtcaacatctaggaaa
tgttttaggccgaccgtcatggcttccagtaccagaa-----------------------
------------------------------------------------------------
----------------------------------------------------
>PAFTOL004562
---gcaaatgagatggttgtatcgattacaggggctaccgggtttattggtaggcatttg
gttcagaggttatatgcagacaaccatgaagttcgtgtcttgactcgatccagatctaaa
gcacagctaatttttccc---gccaacaagttccgaggaattgtgctcgcagaagaagca
gagtggaaagacaccattagtggttcaacagctgtggtaaatctggctggaatgcccatc
agtacaaggtggtcaccagaggtt------------------------------------
------------------------------------------------------------
------------------------------------------------------------
--------------------------cgtc--------------------aggtttgtag
agaatgggaagctgcagcacttaaagtaaacaacgatgtaagggtggcacttattcgcat
tggtgtggttcttggaaaagatggaggtgctttagccaagatgatccccctatttatgat
gtttgctggtggacctatagggtcaggaaaacaatggtt------ttcctggattcatgt
tgatgaccttgtaaatttgatatatgaagctatatcaaatc---ctgagtacaaaggt--
------------------------------------------------------------
------------------------------------------------------------
------------------------------------------------------------
----------------------------------------------------
>PAFTOL004563
------------------------------------------------------------
---------------tcagatgaccatgaagttcgtgtcttgactcgatccagatctaaa
gctcagctaatttttccc---gccagcaagttcccaggaattgtgctcgcagaagaatcg
aagtggaaagacaccattagtggttcaactgctgtggtaaatctggctggaatgcccatc
agtacaaggtggtcaccagaggtt------------------------------------
------------------------------------------------------------
------------------------------------------------------------
--------------------------cgt-----------------------gtttgtag
agaatgggaggctgcagcacttaaagtaaacaacaatgtaagggtggcacttattcgcat
tggtgtggttcttggaaaagatggaggtgctttagccaagatggtccccctatttatgat
gtttgctggtggaccaatagggtcgggaaaacaatggta------t--------------
------------------------------------------------------------
------------------------------------------------------------
------------------------------------------------------------
------------------------------------------------------------
----------------------------------------------------
>PAFTOL004564
---gaaaatgagatggtcgtatcaattacaggagctactgggtttattggtaggcatttg
gttcagaggttatgtgcagataaccacaaagttcatgtcttgactcgatccagatctaaa
gctcagcaaatttttccc---gccaacaagttcccgggaattgtgctcgcagaagaatca
gactggaaagacaccattagtggttcaactgctgtcgtaaatctggctggaatgcccatc
agtactaggtggtcaccagagattaagaaag--agatcaagcaaagcagaatcaaggtca
cttctaaggttgttgagcttataaacaacttgcaagctgatgctaggccaaacgtcctcg
tgagtgcaacagctgttggttattatggaacaagcgagacaggagtatttgatgagcgca
gtc-----------------------catcaggaaatgattacttggctgaggtttgtag
agaatgggaagctacagcacttaaagtaaacaaggatgtgcgggtggcacttattcgcat
cggtgtggttcttgggaaagatggaggtgcttta--------------------------
------------------------------------------------------------
------------------------------------------------------------
-atcaatggaactgcaccaaaccctgttagactggcagagatgtgtcaacatctaggaaa
tgttctaggccgaccttcatggcttccggtaccagaa-----------------------
------------------------------------------------------------
----------------------------------------------------
>PAFTOL004565
------------------------------------------------------------
---------------tcagataaccatgaagttcgtgtcttgactcgatccagatctaaa
gctcagctaatttttccc---gccaacaagttcccaggaattgtgctcgcagaagaatcg
gagtggaaagacaccattagtggttcaactgctgtggtaaatctcgctggaatgcccatc
agtacaaggtggtcaccagaggtt------------------------------------
------------------------------------------------------------
------------------------------------------------------------
--------------------------cgt-----------------------rtttgtag
agaatgggaagctgcagcacttaaagtaaacaacgatgtaagggtggcacttattcgcat
tggtgtggttcttggaaaagatggaggtgctttagccaagatgatccccctatttatgat
gtttgctggtggacctatagggtcaggaaaacaatggta------t--------------
------------------------------------------------------------
------------------------------------------------------------
------------------------------------------------------------
------------------------------------------------------------
----------------------------------------------------
>PAFTOL004566
---gaaaatgagatggtcgtatygattacaggagctactgggtttattggtaggcatttg
gttcagaggttatatgcagataaccacaaagttcatgtcttgactcgatccagatctaaa
gctcagcaaatttttccc---gccaacaagttcccaggaattgtgctcgcagaagaatca
gactggaaagacaccattagtggttcaactgcygtcgtaaatctggctggaatgcccatc
agtactaggtggtcaccagaggtt------------------------------------
------------------------------------------------------------
------------------------------------------------------------
----------------------------------------------------gtttgtag
ggaatgggaagctacagcacttaaagtaaacaaggatgtgcgggtggcacttattcgcat
cggtgtggttcttgggaaagatggaggtgctttagccaagatgatccccctatttatgat
gtttgctggtggrccratagggtcgggaaaacaatggtt------ttcctggattcatgt
cgatgaccttgtaaacctgatatatgaagctatatcaaacc---cggaatacaaaggggt
gatcaatggaactgcgccaaaccctgttagactggcagagatgtgtcaacatctaggaaa
tgttctaggccgaccttcatggcttccagtaccagaa-----------------------
------------------------------------------------------------
----------------------------------------------------
>PAFTOL004567
---gcaaatgagatggttgtatcgattacaggagctactgggtttattggtaggcatttg
gttcagaggttatatgcagataaccatgaagttcgtgtcttgactcgatccagatctaaa
gctcagctaatttttccc---gacagcaagttcccaggaattgtgctcgcagaagaatcg
gagtggaaagacaccattagtggttcaactgctgtggtaaatctggctggaatgcccatc
agtacaaggtggtcaccagaggtt------------------------------------
------------------------------------------------------------
------------------------------------------------------------
--------------------------cgt-----------------------gtttgtag
agaatgggaagctgcagcacttaaagtaaacaacgatgtaagggtggcacttattcgcat
tggtgtggtacttggaaaagatggaggtgctttagccaagatgatccccctgtttatgat
gtttgctggtggacctatagggtcaggaaaacagtggtt------ttcctggattcatgt
tgatgaccttgtaaatttgatatatgaagctatatcaaacc---ctgagtacaaaggagt
gatcaatggaactgcaccaaaccctgttagactggcagagatgtgtaaacatctaggaaa
tgttctaggccgaccttcatggctgccagtaccagaa-----------------------
------------------------------------------------------------
----------------------------------------------------
>PAFTOL004568
---gcaaatgagatggttgtatcgattacaggagctaccgggtttattggtaggcatttg
gttcagaggttatatgcagaaaaccatgaagttcgtgtcttgactcgatccagatctaaa
gctcagctaatttttccc---gccaacaagttcccaggaattgtgctcgcagaagaatcg
gagtggaaagacaccattagtggttcaacggctgtggtaaatctggctggaatgcccatc
agtacaaggtggtcaccagaggtt------------------------------------
------------------------------------------------------------
------------------------------------------------------------
--------------------------cgt-----------------------gtttgtag
agaatgggaagctacagcacttaaagtaaacaacgatgtaagggtggtacttattcgcat
tggtgtggtacttggaaaagatggaggtgctttagccaagatgatccccctatttatgat
gtttgctggtggacctataggttcaggaaaacaatggtw------ttcctggattcatgt
tgatgaccttgtaaatttgatatatgaagctatatcaaacc---ctgtgtacaaaggagt
gatcaatggaactgcaccaaaycctgttaggctggcagagatgtgtraacatctaggaaa
tgttctaggccgaccttcatggctgccagtaccagaa-----------------------
------------------------------------------------------------
----------------------------------------------------
>PAFTOL004571
---gaaaatgaaatggtcgtatcgattacaggagctactgggtttattggtaggcatttg
gttcagaggttatatgcagataaccacaaagttcatgtcttgactcgatccagatctaaa
gctcagcaaatttttccm---gccaacaagttcccaggaattgtgctcgcagaagaatca
gactggaaagacaccattagtggttcaactgctgtcgtaaatctggctggaatgcccatc
agtactaggtggtcaccagaggttaagaaag--agatcaagcaaagcagaatcaaggtca
cttctaaggttgttgagcttataaacaacttgcaagctgatgctaggccaaacgtcctcg
tgagtgcaacagctgttggttattatggaacaagcgagacaggagtatttgatgagcgca
gtc-----------------------catcaggaaatgattacttggctgaggtttgtag
agaatgggaagctacagctcttaaagtaaacaaggatgtgcgggtggcacttattcgcat
cggtgtggttcttgggaaagatggaggtgctttagccaagatgatccccctatttatgat
gtttgctggtgggcctatagggtcaggaaaacaatggtt------ttcctggattcatgt
cgatgaccttgtaaacctgatatatgaagctatatcaaacc---cgggatataaaggggt
gatcaatggaactgcgccaaaccctgttagactggcagagatgtgtcaacatctaggaaa
tgttctaggccgaccttcatggcttccagtaccagaa-----------------------
------------------------------------------------------------
----------------------------------------------------
>PAFTOL004572
---gcaaatgagatggttgtatcgattacaggagctaccgggtttattggtaggcatttg
gttcagaggttatatgcagataaccatgaagttcgtgtcttsactcgatccagatctaaa
gctcagctaatttttccc---gccaacaagttcccaggaattgtgctcgcagaagaatcg
gagtggaaagacaccattagtggttcaactgctgtggtaaatcttgctggartgcccatc
agtacaaggtggtcaccagaggtt------------------------------------
------------------------------------------------------------
------------------------------------------------------------
--------------------------cgt-----------------------gtttgtag
agaatgggaagctgcagcacttaaagtaaacaacratgtmagggtggcacttattcgcat
tggtgtggttcttggaaaagatggaggtgctttagccaagatgatccccctatttatgat
rtttgctggtggacctatagggtcaggaaaacaatggtt------ttcctggattcatgt
tgatgaccttgtaaatttgatatatgaagctatatcaaacc---ctgagtacaaaggggt
gatcaatggaactgcgccaaaccctgttagactggcagagatgtgtaaacatctrggaaa
tgttctaggccgaccttcatggctgccagtaccagaa-----------------------
------------------------------------------------------------
----------------------------------------------------
>PAFTOL004573
---gcaaatgagatggttgtatcgattacaggagctaccgggtttattggtaggcatttg
gttcagaggttatatkcagataaccatgaagttcgtgtcttgactcgatccagatctaaa
gctcagctaatttttccc---gccaacaagttcccaggaattgtgctcgcagaagaatcg
gagtggamagacaccattagtggttcaactgctgtggtaaatctggctggaatgcccatc
agtacaaggtggtcaccagaggtt------------------------------------
------------------------------------------------------------
------------------------------------------------------------
--------------------------cgt-----------------------gtttgtag
agaatgggaagctgcagcacttaaagtaaacaacgatgtaagggtggcacttattcgcat
tggtgtggttcttggaaaagatggaggtgctttagccaagatgatccccctatttatgat
gtttgctggtggacctatagggtcaggaaaacaatggta------ctc------------
------------------------------------------------------aggagt
gatcaatggaactgcgccaaaccctgttagactggcagagatgtgtaaacatctaggaaa
tgttctaggccgaccttcatggctgccartaccagaa-----------------------
------------------------------------------------------------
----------------------------------------------------
>PAFTOL004574
---gcaaatgagatggttgtatcgattacaggagctaccgggtttattggtaggcatttg
gttcagaggttatatgcagataaccatgaagttcgcgtcttgactcgatccagatctaaa
gctcagctaatttttccc---gscaacaagttcccaggaattgtgctcgcagaagaatca
gagtggaaagacaccattagtggttcaactgctgtggtaaatctggctggaatgcccatc
agtacaaggtggtcatcagaggtt------------------------------------
------------------------------------------------------------
------------------------------------------------------------
--------------------------cgt-----------------------gtttgtag
agaatgggaagctgcagcacttaaagtaaacaacgatgtaagggtggcacttattcgcat
tggtctggttcttggaaaagatggaggtgctttagccaagatgatccccctatttatgat
gtttgctggtggacctatagggtcaggacaacaatggtt------ttcctggattcatgt
tgatgaccttgtaaatttgatatgtgaagctatatcaaacc---ctgagtacaaaggagt
gattaatggaactgcgccaaacccggttagactggcagagatgtgtaaacatctaggaaa
tgttctaggccgaccttcatggctgccagtgccagaa-----------------------
------------------------------------------------------------
----------------------------------------------------
>PAFTOL004577
---gcaaatgagatggttgtatcgattacaggggctaccgggtttattggtaggcatttg
gttcagaggttatatgcagataaccatgaagttcgtgtcttgactcgatccagatctaaa
gctcagctaatttttccc---gccaacaarttcccaggaattgtgcttgcagaagaagcg
gagtggaaagacaccattagtggttcaacggctgtggtaaatctggctggaatgcccatc
agtacwaggtggtcagcagagattaagaatg--agatcaagcaaagcagaatcaaggtca
cttctaaggttgttgagcttataaacaacttgcaagctgatgttaggccaaatgtcctcg
tgagtgcaacagctattggttattatggaacaagcgagacacaagtattcgatgagcaca
gtc-----------------------catccggaaatgattacttggcagaggtttgtag
agaatgggaagctgcagcacttaaagtaaacaacratgtaagggtggcacttattcgcat
tggtgtggttcttggaaaagatggaggtgctttagccaagatgatccccctatttatgat
gtttgctggtggacctatagggtcaggaaaacaatggtt------ttcctggattcatgt
tgatgaccttgtaaatttgatatatgaagctatatcaaacc---ctgagtacaaaggagt
gatcaatggmactgcgccraacccygttagactggcagagatgtgtaaacatctaggaaa
tgttctaggccgaccwtcatggctgccagtaccagaa-----------------------
------------------------------------------------------------
----------------------------------------------------
>PAFTOL004578
---gcaaatgagatggttgtatcgattacaggagctaccgggtttattggtaggcatttg
gttcagaggttatatgcagataaccatgaagttcgtgtgatgactcgatccagatctaaa
gctcagctaatttttcct---gccaacaagttcccaggaattgtgctcgcagaagaatcg
gagtgggaagacaccattagtggttcaactgctgtggtaaatctggctggaatgcccatc
agtacaaggtggtcaccagagattaagaatg--agatcaagcaaagcagaatcaaggtca
cttctaaggttgttgagcttataaacaacttgcaagctgatgttaggccaaacgtcctcg
tgagtgcaacagctattggttattatggaacaagcgagacacaagtattcgatgagcaca
gtc-----------------------catccggaagtgattacttggctgaggtttgtag
agaatgggaagctgcagcacttaaagtaagcaacgatgtaagggtggcacttattcgcat
tggcgtggttctgggaaaagatggaggtgctttagccaagatgatccccctatttatgat
gtttgctggtggacctatagggtcaggaaaacaatggtt------ttcctggattcatgt
tgatgaccttgtaaatttgatatatgaagctatattttcctcaaccccgcgaaagcgagt
gatcaatggcactgcgccaaaccctgttagactggcagagatgtgtaaacatctaggaaa
tgttttaggccgaccttcatggctgccagtaccagaa-----------------------
------------------------------------------------------------
----------------------------------------------------
>PAFTOL004582
---gcaaatgmgatggttgtatcgattacaggagctaccgggtttattggtaggcatttg
gttcagaggttatatgcagataaccatgaagttcrtgtcttgactcgatccagatctaaa
gctcagctaatttttccc---gccaacaagttyccaggaattgtgctygcagaagaatcg
gagtggaaagacaccattagtggttcaackgctgtggtaaatctkgctggaatgcccatc
agtacaaggtggtcaccagaggtt------------------------------------
------------------------------------------------------------
------------------------------------------------------------
--------------------------cgt-----------------------gtttgtag
agaatgggaagctgcagcacttaaagtaaacaacgatgtgagggtggcacttattcgcat
tggtgtggttcttggaaaagatggaggtgctttagccaagatgatccccctatttatgat
gtttgctggtggacctatagggtcaggaaaacaatggtw------ttcctggattcatgt
tgatgaccttgtaaatttgatatgtgaagctatatcaaacc---ctgagtacaaaggagt
gatcaatggaactgccccaaaccctgttagactggcagagatgtgtaaacatctaggaaa
tgttctaggccgaccttcatggctgccagtaccagaa-----------------------
------------------------------------------------------------
----------------------------------------------------
>PAFTOL004583
---gcaaatgagatggttgtatcgattacaggagctactgggtttattggcaggcatttg
gttcagaggttatatgcagataaccatgaagttcgcgtcttgactcgatccagatctaaa
gctcagctaatttttccc---gccaacaagttcccaggaattgtgcttgcagaagaatcg
grgtggaaagacaccattagtggttcaactgctgtggtaaatctggctggaatgcccatc
agtacaaggtggtcaccagaggtt------------------------------------
------------------------------------------------------------
------------------------------------------------------------
--------------------------cgt-----------------------gtttgtag
agaatgggaagctgcagcacttaaagtaaacaacgatgtaagggtggcacttrttcgcat
tggtctggttctyggaaaagatggaggtgctttagccaagatgatccccctatttatgat
gtttgctggtggacctatagggtcaggaaaacaatggtt------ttcctggattcatgt
tgaygaccttgtaaatttgatatatgaagctatatcaaacc---ctgagtacaaaggagt
gatcaatggaacygcgccaaacccggttasactggcagagatgtgtaaacatctaggaaa
tgttctaggccgmccttcatggctgccagtaccagaa-----------------------
------------------------------------------------------------
----------------------------------------------------
>PAFTOL004584
---gcaaatgagatggttgtatcgattacaggggcgaccgggtttattggtaggcatttg
gttcagaggttatatgcagacaaccatgaagttcgtgtcttgactcgatccagatctaaa
gcacagctaatttttccc---gccaacaagttcccaggaattgtgctcgcagaagaagca
gagtggaaagacaccattagtggttcaacagctgtggtaaatctggctggaatgcccatc
agtacaaggtggtcaccagaggtt------------------------------------
------------------------------------------------------------
------------------------------------------------------------
--------------------------cgtc--------------------aggtttgtag
aggatgggaagctgcagcacttaaagtaaacaatgatgtaagggtggcacttattcgcat
tggtgtggttcttggaaaagatggaggtgctttagccaagatgatccccctatttatgat
gtttgctggtggacctatagggtcaggaaaacaatggtt------ttcctggattcatgt
tgatgaccttgtaaatttgatatatgaagctatatcaaacc---ctgagtacaaaggagt
gatcaatggaactgcgccaaaccctgttagactggcagagatgtgtaaacatctaggaaa
tgttctaggccgaccttcatggctgccagtaccagaa-----------------------
------------------------------------------------------------
----------------------------------------------------
>PAFTOL004585
---gaaaatgagatggtcatatcgattacaggagctactgggtttattggtaggcatttg
gttcagaggttatatgcagataaccacaaagttcatgtcttgactcgatccagatctaaa
gctcagcaaatttttccc---gccaacaagttcccaggaattgtgctcgcagaagaatca
gactggaaagacaccattagtggttcaactgctgtcgtaaatctggctggaatgcccatc
agtactaggtggtcaccagagattaagaaag--agatcaagcaaagcagaatcaaggtca
cttctaaggttgttgagcttataaacaacttgcaagattatgctaggccaaacgtcctcg
tgagtgcaacagctgttggttattatggaacaagcgagacaggagtatttgatgagcgca
gtc-----------------------catcaggaaatgattacttggctgaggtttgtag
agaatgggaagctacagcacttaaagtaaacaaggatgtgcgggtggcacttattcgcat
cggtgtggttcttgggaaagatggaggtgctttagscaagatggtccccctatttatgat
gtttgctggtgggcctatagggtcaggaaaacaatggtt------ttcctggattcatgt
cgatgaccttgtaaacctgatatatgaagctatatcaaacc---cggaataccaaggggt
gatcaatggaactgcgccaaaccctgttagactggcagagatgtgtcaacatctaggaaa
tgttctaggccgaccttcatggcttccagttccagaa-----------------------
------------------------------------------------------------
----------------------------------------------------
>PAFTOL004587
---gcaaatgagatggttgtrtcgattacaggagctaccgggtttattggtaggcatttg
gttcagaggttatatgcagataaccatgaagttcgtgtcttgactcgatccagatctaaa
gctcagctaatttttccc---gccaacaagttcccaggaattgtgctcgcagaagaatca
gagtggaaagacaccattagtggttcaactgctgtggtaaatctggctggaatgcccatc
agtacaaggtggtcaccagaggtt------------------------------------
------------------------------------------------------------
------------------------------------------------------------
--------------------------cgt-----------------------gtttgtag
agaatgggaagctgcagcacttaaagtaaacaaygatgtaagggtggcacttattcgcat
tggtctggttcttggaaaagatggaggtgctttagccaagatgatccccctattcatgat
ctttgctggtggacctatagggtccggaaaacaatggtt------ttcctggattcatgt
tgatgaccttgtaatggcctctctgtaggcagagatatctg---cagatacttcaggagt
gatcaatggaactgcgccaaacccggttagactggyagagatgtgtaaacatctaggaaa
tgttctaggccgaccttcatggctgccagtgccagaa-----------------------
------------------------------------------------------------
----------------------------------------------------
>PAFTOL004590
---gcaaatgagatggttgtatcgattacaggggctaccgggtttattggtaggcatttg
gttcagaggttatatccagacaaccatgaagttcgtgtcttgactcgatccagatctaaa
gcacagctaatttttccc---gccaacaagttcccaggaattgtactcgcagaagaatcg
gagtggaaagacaccattagtggttcaacggctgtggtaaatctggctggaatgcccatc
agtacaaggtggtcaccagaggtt------------------------------------
-----caggttgttgagcttataaacaacttgcaagctgatgttaggccaaatgtcctcg
tgagtgcaacagctattggttattatggaacaagcgagacacaagtattcgatgagcaca
gtc-----------------------catccggaaatgattacttggcgsaggtttgtag
agaatgggaagctgcagcacttaaaataaacaacgatgtaagagtggcacttattcgcat
tggtgtggttcttggaaaagatggaggtgctttagccaagatgatccccctatttatgat
gtttgctggtggacctatagggtcaggaaaacaatggtt------ttcctggattcatgt
tgatgaccttgtaaatttgatatatgaagctatatcaaacc---ctgagtacaaaggagt
gatcaatggaactgcaccaaaccctgttagactggcagagatgtgtaaacatctaggaaa
tgttctaggcmgaccttcatggctgccagtaccagaa-----------------------
------------------------------------------------------------
----------------------------------------------------
>PAFTOL004591
---gcaaatgagatggttgtatcgattacaggggctaccgggtttattggtaggcatttg
gttcagaggttatatgcagayaaccatgaagttcgtgtcttgactmgatccagatctaaa
gcwcagctaatttttccc---gccaacaagttcccaggaattgtrctcgcagaagaakcr
gagtggaaagacaccattagtggttcaackgctgtggtaaatctggctggaatgcccatc
agtacaaggtggtcaccagagattaagaatg--agatcaagcaaagcagaatcaaggtca
cttctaaggttgttgagcttataaacaacttgcaagctgatgytaggccaaatgtcctcg
tgagtgcaacagctattggttattatggaacaagcgagacacaagtattcgatgagcaca
gtc-----------------------catctggaaatgattacttggcagaggtttgtag
agaatgggaagctgcagcacttaaagtraacaacgaygtaagggtggcacttattcgcat
tggtgtggttcttggaaaagatggaggtgctttagccaagatgatccccctatttatgat
gtttgctggtggacctatagggacaggaaaacaatggtt------ttcctggattcatgt
tgatgaccttgtaaatttgatatat---------------------------tcaggagt
gatcaatggaactgcgccaaaccctgttaractggcagagatgtgtaaacatctaggaaa
tgttctaggccgaccttcatggctgccagtaccagaa-----------------------
------------------------------------------------------------
----------------------------------------------------
>PAFTOL004593
------------------------------------------------------------
---------------tcagataaccatgaagttcgtgccttgactcgatccagatctaaa
gctcagctaatttttccc---gccaacaggttcccaggaattgtgcttgcagaagaatcg
gagtggaaagacaccattagtggttcaactgctgtggtaaatctggctggaatgcccatc
agtacaaggtggtcaccagaggtt------------------------------------
------------------------------------------------------------
------------------------------------------------------------
--------------------------cgt-----------------------gtttgtag
agaatgggaagctgcagcacttaaagtaaacaacgatgtaagggtggcacttattcgcat
tggtgtggttcttggacaagatggaggtgctttagccaagatgatccccctatttatgat
gtttgctggtggacctatagggtcaggaaaacaatggtt------ttcctggattcatgt
tgatgaccttgtaaatttgatatatgaagctatatcaaacc---ctgagtacamaggagt
gatcaatggaactgcgccaaaccctgttagactggcagagatgtgtaaacatctaggaaa
tgttctaggccgaccttcatggctgccagtaccagaa-----------------------
------------------------------------------------------------
----------------------------------------------------
>PAFTOL004594
---gcaaatgagatggttgtatcgattacaggggctacggggtttattggtaggcatttg
gttcagaggttatatgcagataaccatgaagttcgtgtcttgactcgatccagatctaaa
gctcagctaatttttccc---gccaacaagttcccaggaattgtgctcgcagaagaagcg
gagtggagagacaccattagtggttcaacggctgtggtaaatctggctggaatgcccatc
agtacaaggtggtcaccagagattaagaatg--agatcaagcaaagcagaatcaaggtca
cttctaaggttgttgagcttataaacaacttgcaagctgatgttaggccaaatgtcctcg
tgagtgcaacagctattggttattatggaacaagcgagacacaagtattcgatgagcaca
gtc-----------------------catccggaaatgattacttggcagaggtttgtag
agaatgggaagctgcagcacttaaagtaaacaacgatgtaagggtggcacttattcgcat
tggtgtggttcttggaaaagatggaggtgctttagscaagatgatccccctatttatgat
gtttgctggtggacctatagggacaggaaaacaatggtt------ttcgtggattcatgt
tgatgaccttgtaaatttgatatatgaagctatgtcaaacc---ctgagtacaaaggagt
gatcaatggaactgcgccaaaccctgttagactggcagagatgtgtaaacatctaggaaa
tgttctaggccgaccttcatggctgccagtaccagaa-----------------------
------------------------------------------------------------
----------------------------------------------------
>PAFTOL004596
---gcaaatgagatggttgtatcgattacaggagctaccgggtttattggtaggcatttg
gttcagaggttatatgcagataaccatgaagttcgtgtcttgactcgatccagatctaaa
gctcagctaatttttccm---gccaacaagttcccaggaattgtgctcgcagaagaatcg
gagtgggaagacaccattagtggttcaactgctgtggtaaatctggctggaatgcccatc
agtacaaggtggtcaccagaggtt------------------------------------
------------------------------------------------------------
------------------------------------------------------------
--------------------------cgt-----------------------gtttgtag
agaatgggaagctgcagcgcttaaagtaaacaatgatgtaagggtggcacttattcgcat
tggtgtggttcttggaaaagatggaggtgctttagccaagatgatccccctatttatgat
gtttgctggtggacctatagggtcaggaaaacaatggtt------ttcctggattcatgt
tgatgaccttgtaaatttgatatatgaagctatatcaaacg---ctgagtacaaaggagt
gatcaatggaactgcgccaaaccctgttagactggcagagatgtgtaaacatctaggaaa
tgttctaggccgaccttcatggctgccagtaccagaa-----------------------
------------------------------------------------------------
----------------------------------------------------
>PAFTOL004597
---gcaaatgagatggttgtatcgattacaggagctactgggtttattggcaggcatttg
gttcagaggttatatgcagataaccatgaagttcgtgtcttgactcgwtccagatctaaa
gctcagctaatttttccc---gccaacaagttcccaggaattgtgctcgcagaagaatcg
gagtggaaagacaccattagtggttcaactgctgtggtaaatctggctggaatgcccatc
agtacaaggtggtcaccagaggtt------------------------------------
------------------------------------------------------------
------------------------------------------------------------
--------------------------cgt-----------------------rtctgtag
agaatgggaagctgcagcacttaaagtaaacaatgatgtaagggtggcacttattcgcat
tggtctggttcttggaaaagatggaggtgctttagccaagatgatccccctatttatgat
gtttgctggtggacctatagggtcaggaaaacaatggtt------ttcctggattcatgt
tgatgaccttgtaaatttgatttgtgaagctatatcaaacc---ctgagtacaaaggagt
gatcaatggaactgcgccaaatccggttagaatggcagagatgtgtaaacatctaggaaa
tgttctgggccgaccttcatggctgccagtaccagaa-----------------------
------------------------------------------------------------
----------------------------------------------------
>PAFTOL004598
---gcaaatgagatggttgtatcgattacaggggctaccgggtttattggtaggcatttg
gttcagaggttatatgcagataaccatgaagttcgtgtcttgactcgatccagatctaaa
gctcagctaatttttccc---gccaacaagttcccaggaattgtgcttgcagaagaagca
gagtggaaagacaccattagtggttcaacggctgtggtaaatctggctggaatgcccatc
agtacaaggtggtcaccagaggtt------------------------------------
------------------------------------------------------------
------------------------------------------------------------
--------------------------cag-----------------------gtttgtag
agaatgggaagctgcagcacttaaagtgaacaacgacgtaagggtggcacttattcgcat
tggtgtggttcttggaaaagatggaggtgctttagccaagatgatccccctatttatgat
gtttgctggtggacctatagggacaggaaaacaatggta------ttcct----------
-----------------------------------------------------caggagt
gatcaatggaactgcgccaaaccctgttagactggcagagatgtgtaaacatctaggaaa
tgttctaggccgaccttcatggctrccagtaccagaa-----------------------
------------------------------------------------------------
----------------------------------------------------
>PAFTOL004599
---gcaaatgagatggttgtatcgattacaggggctaccgggtttattggtaggcatttg
gttcagaggttatatgcagacaaccatgaarttcgtgtcttgactcgatccagatctaaa
gcacagctaatttttccc---gccaacaagttcccaggaattgtactcgcagaagaatca
ragtggaaagacaccattagtggttcaacggctstggtaaatctggctggaatgcccatc
agtacaaggtggtcaccagaggttgtt---------------------------------
------------------------------------------------------------
------------------------------------------------------------
--------------------------cttc--------------------aggtttgtag
agaatgggaagctgcagcacttaaagtaaacaacgatgtaagggtggcacttattcgcat
tggtgtggttcttggaaaagatgggggtgctttagccaagatgatccccctatttatgat
gtttgctggtggacctatagggtcaggaaaacaatggtt------ttcctggattcatgt
tgatgaccttgtaaatttgatatatgaagctatatcaaacc---ctgagtacaaaggagt
gatcaatggaactgcaccaaaccctgttagactggcagagatgtgtaaacatctaggaaa
tgttctaggccgaccttcatggctgccagtaccagaa-----------------------
------------------------------------------------------------
----------------------------------------------------
>PAFTOL004600
---gcaaatgagatggttgtatcgattacaggggctaccgggtttattggtaggcatttg
gttcagaggttatatgcagataaccatgaagttcgtgtcttgactcgatccagatctaaa
gctcagctaatttttccc---gccaacaagttcccaggaattgtgctcgcaraagaagcg
gagtggagagacaccattagtggttcaacggctgtggtaaatctggctggaatgcccatc
agtacaaggtggtcaccagaggtccgt---------------------------------
-----caggttgttgagcttataaacaacttgcaagctgatgttaggccaaatgtcctcg
tgagtgcaacagctattggttattatggaacaagcgagacacaagtattcgatgagcaca
gtc-----------------------catcyggaaatgattacttggcagaggtttgtag
agaatgggaagctgcagcacttaaagtaaacaacgatgtaagggtggcacttattcgcat
tggtgtggttcttggaaaagatggaggtgctttagccaagatgatccccctatttatgat
gtttgctggtggacctatagggacaggaaaacaatggtt------ttcgtggattcatgt
tgatgaccttgtaaatttgatatatgaagctatgtcaaacc---ctgagtacaaaggagt
gatcaatggaactgcgccaaaccctgttagactggcagagatgtgtaaacatctaggaaa
tgttctaggccgaccttcatggctgccagtaccagaa-----------------------
------------------------------------------------------------
----------------------------------------------------
>PAFTOL004601
---gcaaatgagatggttgtatcgattacaggagctactgggtttattggcaggcatttg
gttcagaggttatatgccgataaccatgaagttcgcgtcttgactcgatccagatctgaa
gctcagctaatttttccc---gccaacaagttcccaggaattgtgcttgcagaagaatcg
gagtggaaagacaccattagtggttcaactgctgtggtaaatctggctggaatgcccatc
agtacaaggtggtcaccagaggtt------------------------------------
------------------------------------------------------------
------------------------------------------------------------
--------------------------cgt-----------------------gtttgtag
agaatgggaagctgcagcacttaaagtaaacaacgatgtaagggtggcacttattcgcat
tggtgtggttcttggaaaagatggaggtgctttagccaagatgatccccctatttatgat
gtttgctggtggacctatagggtcaggaaaacaatggtt------ttcctggattcatgt
tgatgaccttgtaaatttgatatatgaagctatatcaaacc---ctgagtacamaggagt
gatcaatggaactgcrccaaacccggttagactggcagagatgtgtaaacatctaggaaa
tgttctaggccgaccttcatggctgccagtaccagaa-----------------------
------------------------------------------------------------
----------------------------------------------------
>PAFTOL004603
------------------------------------------------------------
---------------tcagataaccatgaagttcgtgtcttgactcgatccagatctaaa
gctcagctaatttttccc---gccaacaagttcccaggaattgtgctmgcagaagaatcg
gagtggaaagacaccatcagtggttcaactgctgtggtaaatctggctggaatgcccatc
agtacaaggtggtcaccagaggtt------------------------------------
------------------------------------------------------------
------------------------------------------------------------
----------------------------------------------------gtttgtag
agaatgggaagctgcagcacttaaagtaaacaatgatgtaagggtggcacttattcgcat
tggtgtggttcttggaaaagatggaggtgctttagccaagatgatccccctatttatgat
gtttgctggtggacctatagggtcaggaaaacaatggtt------ttcctggattcatgt
tgatgaccttgtaaatttgatatatgaagctatatcaaacc---gtactcctagtggagt
gatcaatggaactgcgccaaaccctgttagactggcagagatgtgtaaacatctaggaaa
tgttctaggccgaccttcatggctgccagtaccagaa-----------------------
------------------------------------------------------------
----------------------------------------------------
>PAFTOL004604
------------------------------------------------------------
---------------tcagataaccatgaagttcgtgtcttgactcgatccagatctaaa
gctcagctaatttttccc---gccaacaagttcccaggaattgtgctcgcagaagaatcg
gagtggaaagacaccattagtggttcaactgctgtggtaaatctggctggaatgcccatc
agtacaaggtggtcaccagaggtt------------------------------------
------------------------------------------------------------
------------------------------------------------------------
--------------------------cgt-----------------------gtttgtag
agaatgggaagctgcagcacttmaagtraacaacgatgtaagggtggcacttattcgcat
tggtgtggtkcttggaaaagatggaggtgctttagccaagatgatmcccctatttatgat
gtttgctggtggacctatagggtcaggaaaacaatggtw------ttcctggattcatgt
tgatgaccttgtaaatttgatatatgaagctatatcaaacc---ctgagtacaaaggagt
gatcaatggaactgcgccaaaccctgttagactggcagagatgtgtaaacatctaggaaa
tgttctaggccgaccttcatggctgccagtaccagaa-----------------------
------------------------------------------------------------
----------------------------------------------------
>PAFTOL004608
---gcaaatgagatggttgtatcgattacaggagctaccggktttwttggtaggcatttg
gttcagaggttatatgcggataaccatgaagttcgtgtcttgactcgatccagatctaaa
gctcagckaatttttccc---gccaacaagttcccaggaatyrtgctcgcagaagartcg
gagtgggaagacaccattagtggttcaactgctgtggtaaatctggctggaatgcccatc
agtacaaggtggtcaccagaggtt------------------------------------
------------------------------------------------------------
------------------------------------------------------------
--------------------------cgt-----------------------gtttgtag
agaatgggaagctgcagcacttaaagtaaacaacgatgtaagggtggcacttattcgcat
tggtgtggttcttggaaaagatggaggtgctttagccaagatgatccccctatttatgat
gtttgctggtggacctatagggtcaggaaaacaatggtt------ttcctggattcatgt
tgatgaccttgtaaatttgatatatgaagctatatcaaacc---ctgagtacaaaggagt
gatcaatggaactgcgccaaaccctgttagactggcagagatgtgtaagcatctaggaaa
tgtcctaggccgaccttcatggctgccagtaccagaa-----------------------
------------------------------------------------------------
----------------------------------------------------
>PAFTOL004609
---gcaaatgagatggttgtatcgattacaggagctaccgggtttattggtaggcatttg
gttcaraggttatatgcagataaccatgaagttcrtgtcttgactcgatccagatctaaa
gctcagctaatttttccc---gccaacaagttcccaggaatygtgctcgcagaagaatcg
gagtggaaagacaccattagtggytcaactgctgtggtaaatctggctggaatgcccatc
agtacaaggtggtcaccagaggtt------------------------------------
------------------------------------------------------------
------------------------------------------------------------
--------------------------cgt-----------------------gtttgtag
agaatgggaagctgcagcacttaaagtaaacaacgatgtaagggtggcacttattcgcat
tggtgtggttcttggaaaagatggaggtgctttagccaagatgatccccctatttatgat
gtttgctggtggacctatagggtcaggaaaacaatggtw------ttcctggattcatgt
tgatgaccttgtaaatttgatatatgaagctatatcaaacc---ctgagtacaaaggagt
gatcaatggaactgcgccaaaccctgttagactggcagagatgtgtaaacatctaggaaa
tgttctaggccgaccttcatggctgccagtaccagaa-----------------------
------------------------------------------------------------
----------------------------------------------------
>PAFTOL004610
---gaaaatgagatggtcgtatcgattacaggagctactgggtttattggtaggcatttg
gttcagaggttatacgcagataaccacaaagtttgtgtcttgactcgatccagatctaaa
gctcrgcaaatttttccc---gccaacaagttcccagaaattgtgctcgcagaagaatca
gactggaaagacaccattagtggttcaactgctgtggtaaatctggctggaatgcccatc
agtactaggtggtcagcagagattaagaaag--agatcaagcagagcagaatcaaggtca
cttctaaggttgttgagcttataaacaacttgcaagctgatgctaggccaaacgtccttg
tgagtgcaacagctgttggttattatggaacaagcgagagacaagtatttgatgagcgca
gtc-----------------------catcaggaaatgattacttggctgaggtttgtag
agaatgggaagctacagcacttaaagtaaacaaggatgtgcgggtggcacttattcgcat
cggtgtggttcttgggaaagatggaggtgctttagccaagatgatccccctctttatgat
gtttgctggtgggcctatagggtcaggaaaacaatggtt------ttcctggattcatgt
cgatgaccttgtaaacctgatatatgaagctatatcaaacc---cggagtacagaggggt
gatcaatggtactgcaccaaaccctgttagactggcagagatgtgtcaacatctaggaaa
tgttttaggccgaccgtcatggcttccagtaccagaa-----------------------
------------------------------------------------------------
----------------------------------------------------
>PAFTOL004611
---gaaaatgagatggtcgtatcgattacaggagctactgggtttattggtaggcatttg
gttcagaggttatacgcagataaccacaaagtttgtgtcttgactcgatccagatctaaa
gctcagcaaatttttccc---gccaacaagttcccagaaattgtgctygcagaagaatca
gactggaaagacaccattagtggttcaactgctgtggtaaatctggctggaatgcccatc
agtactaggtggtcagcagagattaagaaag--agatcaagcagagcagaatcaaggtca
cttctaaggttgttgagcttataaacaacttgcaagctgatgctaggccaaacgtccttg
tgagtgcaacagctrttggttattatggaacaagcgagagacaagtatttgatgagcgca
gtc-----------------------catcaggaaatgattacttggctgaggtttgtag
agaatgggaagctacagcacttaaagtaaacaaggatgtgcgggtggcacttattcgcat
cggtgtggttcttgggaaagatggaggtgctttagccaagatgatcccactctttatgat
gtttgctggtgggcctatagggtcaggaaaacaatggtt------ttcctggattcatgt
cgatgaccttgtaaacctgatatatgaagctatatcaaacc---cggagtacagaggggt
gatcaatggtactgcaccaaaccctgttagactggcagagatgtgtcaacatctaggaaa
tgttttaggccgaccgtcatggcttccagtaccagaa-----------------------
------------------------------------------------------------
----------------------------------------------------
>PAFTOL004613
---gcaaatgagatggttgtatcgattacaggggctaccgggtttattggtaggcatttg
gttcagaggttatatgcagataaycataaagttcgtgtcttgactcgatccagatctaaa
gctcagctaatttttccc---gccaacaagttcccaggaattgtgctygcagaagaagca
gagtggaaagacaccattagtggttcaacggctgtggtaaatctggctggaatgcccatc
agtacaaggtggtcaccagaggtt------------------------------------
------------------------------------------------------------
------------------------------------------------------------
--------------------------cgtc--------------------aggtttgtag
agaatgggargctgcagcacttaaagtaaacaacgatgtaaggktggcacttattcgcat
tggtgtggttcttggaaaagatggaggtgctttagccaagatgatccccctatttatgat
gtttgctggtggacctatagggtcaggaaaacaatggtt------ttcctggattcatgt
tgatgaccttgtaaatttgatatatgaagctatatcaaacc---ctgagtacaaaggagt
gatcaatggaactgcgccaaaccctgttagactggcagagatgtgtaaacatctaggaaa
tgttctaggccgaccttcatggctgccagtaccagaa-----------------------
------------------------------------------------------------
----------------------------------------------------
>PAFTOL004617
---gcaaatgagatggttgtatcgattacaggggctaccgggtttattggtaggcatttg
gttcagaggttatatkcagacaaccatgaagttcgtgtcttgactcgatccagatctaaa
gcacagctaatttttccc---gccaacaagttcccaggaattgtgctcgcagaagaagca
gagtggaaagacaccattagtggttcaacagctgtggtaaatctggctggaatgcccatc
agtacaaggtggtcaccagagattaagaatg--agatcaagcaaagcagaatcaaggtga
cttctaaggttgttragcttataaacaacttgcaagctgatgttaggccaaatgtcctcg
tgagtgcaacagctattggttattatggaacaagygagacacaagtattcgatgagcaca
gtc-----------------------catccggaaaygattacttggcrgaggtttgtag
agaatgggaagctgcagcacttaaagtaaacaatgatgtaagggtggcacttattcgcat
tggtgtggttcttggaaaagatggaggtgctttagccaagatgatccccctatttatgat
gtttgctggtggacctatagggtcaggaaaacaatggtt------ttcctggattcatgt
tgatgaccttgtaaatttgatatatgaagctatatcaaacc---ctgagtacaaaggagt
gatcaatggaactgcgccaaaccctgttagactggcagagatgtgtaaacatctaggaaa
tgttctaggccgaccttcatggctgccagtaccagaa-----------------------
------------------------------------------------------------
----------------------------------------------------
>PAFTOL004618
---gcaaatgagatggttgtatcgattacaggagctaccgggtttattggtaggcatttg
gtgcagaggttatatgcagataaccatgaagttcgtgtcttgactcgatccagatctaaa
gctcagctaatttttccc---gccaacaagttcccaggaattgtrstcgcagaagaatcg
gagtggaaagacaccattagtggttcaactgctgtggtaaatctggctggaatgccyatc
agtacaaggtggtcwccagaggtt------------------------------------
------------------------------------------------------------
------------------------------------------------------------
--------------------------cgt-----------------------gtttgtag
agaatgggaagctgcagcacttaaagtaaacaacgatgtaagggttgcacttattcgcat
tggtgtggttcttggaaaagatggaggtgctttagccaagatgatccccctatttatgat
gtttgctggtggacctatagggtcaggaaaacaatggtt------ttcctggattcatgt
tgatgaccttgtaaatttgatatatgaatctatatcaaacc---ctgagtacaaaggagt
gatcaatggaactgygccaaaccctgttagactggcagagatgtgtaaacatctaggaaa
tgttttaggccgaccttcatggctgccagtaccagaa-----------------------
------------------------------------------------------------
----------------------------------------------------
>PAFTOL004619
---gaaaatcagatggttgtatcgattacaggagctactgggtttattggtaggcatttg
gttcaaaggttgtatgcagataaccataaagttcgtgtcttgactcgctcaagatctaaa
gctcagctaatttttccc---gccaacaagttcccaggaattgtgctcgctgaagagtca
gagtggaaggacaccattagtggttcaactgctgtggtaaatctggctggaatgcccatc
agcacaaggtggtcaccagagattaagaaag--agatcaagcaaagcagaatcaaggtca
cttctaaggttgttgagcttataaacaacttgcaagctgatgttaggccaaatgtcctcg
tcagtgcaacagctattggttattatggaacaagcgagacacgagtattcaatgagcaca
gtc-----------------------catcaggaaatgattacttggctgaggtttgtag
agaatgggaagctacagcacttaaagtaaacgaggatgtaagagtggcacttattcgcat
cggtgtggttatcggaaaagacggaggtgctttagccaatatgatccccttatttatgat
gtttgctggtggacctatagggtcaggaaaacagtggta------ttc------------
------------------------------------------------------aggggt
aatcaatggaactgcgccaaaccccgttagactggcagatatgtgtgaacatctaggaaa
tgttctaggccgaccttcgtggctgccagtaccagaa-----------------------
------------------------------------------------------------
----------------------------------------------------
>PAFTOL004620
---gcaaatgagatggttgtatcgattacaggagcyaccgggtttattggtaggcatttg
gttcagaggttayatgcagrtaaccatgaagttcgtgtsttgactcgatccagatctaaa
gctcagcaaatttttccc---gccaacaagttcccaggaattgtgctcgcagaagaatcr
gagtggaaagacaccattagtggctcaactgctgtggtaaatctggctggaatgcccatc
agtacaaggtggtcaccagaggtt------------------------------------
------------------------------------------------------------
------------------------------------------------------------
----------------------------------------------------gtttgtag
agaatgggaagctgcagcacttaaagtaaacaaygatgtaagggtggcacttattcgcat
tggtgtggttcttggaaaagatggaggtgctttagccaagatgatcccyctatttatgat
gtttgctggtggacctatagggtcaggaaaacaatggtt------ttcctggattcatgt
tgatgaccttgtaaatttgatatatgaagctatatcaaacc---ctgagtacaaaggagt
gatcaatggaactgcgccaaaccctgtcagactggcagagatgtgtaaacatttaggaaa
tgttctaggccgaccttcrtggctgccagtaccagaa-----------------------
------------------------------------------------------------
----------------------------------------------------
>PAFTOL004623
---gcaaatgagatggttgtatcgattacaggagctaccgggtttattggtaggcatttg
gttcagaggttatatgcagrtaaccatgaagttcgtgttttgactcgatccagatctaaa
gctcagctaatttttccm---gccaacaagttcccaggaattgtgctcgcagaagaatcg
gagtggaaagacaccattagtggttcaactgctgtggtaaatctggctggaatgcctatc
agtacaaggtggtcaccagaggtt------------------------------------
------------------------------------------------------------
------------------------------------------------------------
--------------------------cgt-----------------------gtttgtag
agaatgggaagctgcagcacttaaagtaaccaacgatgtaagggtggcacttattcgcat
tggtgtggttcttggaaaagatggaggtgctttagccaagatgatccccctatttatgat
gtttgctggtggacctatagggtcaggaaaacaatggta------ttc------------
------------------------------------------------------aggagt
gatcaatggaactgctccaaaccctgtcagactggcagagatgtgtaaacatctaggaaa
tgttctaggccgaccttcatggctgccagtaccagaa-----------------------
------------------------------------------------------------
----------------------------------------------------
>PAFTOL004625
---gcaaatgagatggttgtatcgattacaggggcgaccgggtttattggtaggcatttg
gttcagaggttatatgcagacaaccatgaagttcgtgtcttgactcgatccagatctaaa
gcacagctaatttttccc---gccaacaagttcccaggaattgtgcttgcagaagaagca
gagtggaaagacaccattagtggttcaacagctgtggtaaatctggctggaatgcccatc
agtacaaggtggtcaccagagattaagaatg--agatcaagcaaagcagaatcaaggtca
cttctaaggttgttgagcttataaacaacttgcaagctgatgttaggccaaatgtcctcg
tgagtgcaacagctattggttattatggaacaagcgagacacaagtattcgatgagcaca
gtc-----------------------catccggaaatgattacttggcagaggtttgtag
agaatgggaagctgcagcacttaaagtaaacaacgatgtaagggtggcacttattcgcat
tggtgtggttcttggaaaagatggaggtgctttagscaagatgatccccctatttatgat
gtttgctggtggacctatagggtcaggaaaacaatggtt------ttcctggattcatgt
tgatgaccttgtaaatttgatatatgaagctatgtcaaacc---ctgagtacaaaggagt
gatcaatggaactgcgccaaaccctgttagactggcagagatgtgtaaacatctaggaaa
tgttctaggccggccttcatggctgccagtaccagaa-----------------------
------------------------------------------------------------
----------------------------------------------------
>PAFTOL004627
---gcaaatgagatggttgtrtcgattacaggagctaccgggtttattggtaggcatttg
gttcagaggttatatgcagataaccatgaagttcrtgtcttgactcgatccagatctaaa
gctcagctaatttttccc---gccaacaagttcccaggarttgtgctcgcagaagaatcg
gagtggaaagacaccattagtggttcaactgctgtggtaaatctggctggaatgcccaty
agtacaaggtggtcaccagaggtt------------------------------------
------------------------------------------------------------
------------------------------------------------------------
--------------------------cgt-----------------------gtttgtag
agaatgggaagcygcagcacttaaagtraacaacgaygtaagggtggcacttattcgcat
tggtgtggttcttggaaaagatggaggtgctttagccaagatgatcccyctatttatgat
gtttgctggtggmcctatagggtcaggaaaacaatggtt------ttcctggattcatgt
tgatgacctttattcaattgtgtacaaataatgaatattac---tatgaacttcaggagt
gatcaatggaactgcgccaaaccctgtcagactggcagagatgtgtaaacatctaggaaa
tgttctaggccgaccttcatggctgccagtaccagaa-----------------------
------------------------------------------------------------
----------------------------------------------------
>PAFTOL004629
---gcaaatgagatggttgtatcgattacaggggctaccgggtttattggtaggcatttg
gttcagaggttatatgcagataaccatgaagttcgygtcttgactcgatccagatctaaa
gctcagctaatttttccc---gccaacaagtttcccagaattgtgctcgcagaagaatcg
gagtggacagacaccattagtggttcaactgctgtggtaaatctggctggaatgcccatc
agtacaaggtggtcaccagaggtt------------------------------------
------------------------------------------------------------
------------------------------------------------------------
--------------------------cgt-----------------------gtttgtag
agaatgggaagctgcagcacttaaagtaaacaacgatgtaagggtggcacttattcgcat
tggtgtggttcttggaaaagatggaggtgctttagccaagatgatccccctatttatgat
gtttgctggkggacctatagggtcaggaaaacaatggtw------ttcctggattcatgt
tgatgaccttgtaaatttgatatatgaagctatatcaaacc---ctgagtacaaaggagt
gatcaatggaactgcaccaaaccctgttagactggcggagatgtgtaaacatctaggaaa
tgttctaggccgaccttcatggctgccagtaccagaa-----------------------
------------------------------------------------------------
----------------------------------------------------
>PAFTOL004631
---gcaaatgagatggttgtatcgattacaggggctaccgggtttattggtaggsatttg
gttcagaggttatatgcagataaccatgaagttcgtgtcttgactcgatccagatctaaa
gctcagctaatttttccc---gccaacaagttcccaggaattgtgctcgcagaagaagcg
gagtggaaagacaccattagtggttcaactgctgtggtaaatctggctggaatgcccatc
agtacaaggtggtcaccagagtgttgcaaat--gctcactctcagttacagacttttctg
ttctgcaggttgttgagcttataaacaacttgcaagctgatgttaggccaaatgtcctcg
tgagtgcaacagctattggttattatggaacaagcgagacacaagtattcgatgagcaca
gtc-----------------------catccggaaatgattacttggcagaggtttgtag
agaatgggaagctgcagcacttaaagtaaacaacgatgtaagggtggcacttattcgcat
tggtgtggttcttggaaaagatggaggtgctttagccaagatgatccccctatttatgat
gtttgctggtggacctatagggacaggaaaacaatggtt------ttcctggattcatgt
tgatgaccttgtaaatttgatatatgaagctatgtcaaacc---ctgagtacaaaggagt
gatcaatggaactgcrccaaaccctgttaaactggcagagatgtgtaaayatctaggaaa
tgttctaggccgaccttcatggctgccagtaccagaa-----------------------
------------------------------------------------------------
----------------------------------------------------
>PAFTOL004632
---gcaaatgagatggttgtatcgattacaggggctactgggtttattggcaggcatttg
gttcagaggttatatgcagataaccatgaagttcgtgtcttgactcgatccagatctaaa
gctcagctaatttttccc---gccaacaagttcccgggaattgtgctcgcagaagaatcg
gagtggaaagacaccattagtggttcaactgctgtggtaaatctggctggaatgcccatc
agtacaaggtggtcaccagaggtt------------------------------------
------------------------------------------------------------
------------------------------------------------------------
--------------------------cgt-----------------------gtttgtag
agaatgggaagctgcagcacttaaagtaaacaacgatgtaagggtggcacttattcgcat
tggtctggttcttggaaaagatggaggtgctttagccaagatgatccccctatttatggt
gtttgctggtggacctatagggtcaggaaaacaatggtw------ttcctggattcatgt
tgatgaccttgtaaatttgatatgtgaagctatatcaaacc---ctgagtacaaaggagt
gatcaacggaactgcgccaaatccggttagactggcagagatgtgtaaacatctaggaaa
tgttctaggccgaccttcatggctgccagtaccagaa-----------------------
------------------------------------------------------------
----------------------------------------------------
>PAFTOL004633
---gcaaatgagatggttgtatcgattacaggagctaccgggtttattggtaggcatttg
gttcagaggttatatkcagataaccatgaagttcgtgtcttgactcgatccagatctaaa
gctcagctaatttttccc---gccaacaagttcccaggaattgtgctcgcagaagagtcr
gagtggaaagacaccattagtggttcaactgctgtggtaaatctggctggaatgcccatt
agtacaaggtggtcaccagaggttcgtattg-----------------------------
------------------------------------------------------------
---------------------atatcggaacaagtgagacacaagtattcgatgagcaca
gtc-----------------------catccggaagtgattacttggcggaggtttgtag
agaatgggaagcttcagctcttaaagtraacaatgatgtaagggtggcacttattcgcat
tggtgtggtacttggaaaagatggaggtgctttagccaagatgatcccactatttatgat
gtttgctggtggacctatagggtcaggaaaacaatggtt------ttcctggattcacgt
tgatgaccttgtaaatttgatatttgaagctatatcaaacc---ctgagtacaaaggagt
gatcaatggaactgcaccaaaccctgttagactggcagagatgtgtaaacatctaggaaa
tgttctaggccgaccttcatggctgccagtaccagaa-----------------------
------------------------------------------------------------
----------------------------------------------------
>PAFTOL004634
---gcaaatgagatggttgtatcsattacaggrgctactgggtttattggtaggcatttg
gttcagaggttatatgcagataaccatgaagttcgtgtcttgactcgatccagatctaaa
gctcagctaatttttccc---gccaacaagttcccaggaattgtgcttgcagaagaatcg
gagtggaaagacwccattagkggttcaacggctgtagtaaatctggcyggaatgcccaty
agtacaaggtggtcrccagaggtt------------------------------------
------------------------------------------------------------
------------------------------------------------------------
--------------------------cgt-----------------------gtttgtag
agaatgggaagctgcagcacttaaagtaaacaacratgtaagggtggtacttattcgcat
tggtgtggttcttggaaaagatggaggtgctctagccaagatgatccccctatttatgat
gtttgctggtggacctatagggtcaggaaaacagtggtt------ttcctggattcatgt
tgatgaccttgtgaatttgatttatgaagctatatcaaacc---ctgagtacaaaggagt
gatcaatggaactgcgccaaaccctgttagactggcagagatgtgtaracatctgggaaa
tgttctaggccgaccwtcatggctgccagtaccagaa-----------------------
------------------------------------------------------------
----------------------------------------------------
>PAFTOL004635
------------------------------------------------------------
---------------tcagayaaccataaagttcgtgtcttgactcgatccagatctaaa
gctcagctaatttttccm---gccaacaasttcccaggaattgygcttgcagaagaatcg
gagtggaaagacaccattagtggttcaacggctgtagtaaatctggctggaatgcccatc
agtacaaggtggtcaccagaggttcgt---------------------------------
------------------------------------------------------------
------------------------------------------------------------
------------------------------------------------------------
------------------------------------------------------------
------------------------------------------------------------
------------------------------------------------------------
------------------------------------------------------------
------------------------------------------------------------
------------------------------------------------------------
------------------------------------------------------------
----------------------------------------------------
>PAFTOL004636
---gcaaatgagatggttgtatcgattacaggagctaccgggtttattggtaggcatttg
gtgcagaggttatatgcagataaccatgaagttcgtgtcttgactcgatccagatctaaa
gctcagctaatttttccc---gccaacaagttyccaggaattgtgmtygcagaagaatyg
gartggaaagacaccattagtggttcaactgctgtggtaaatctggctggaatgcccatc
agtacaaggtggtcaccagaggtt------------------------------------
------------------------------------------------------------
------------------------------------------------------------
--------------------------cgt-----------------------gtctgtag
agaatgggaagctgcagcacttaaagtaaacaacgatgtaagggtggcacttattcgcat
tggtgtggttcttggaaaagatggaggtgctttagccaagatgatccccctatttatgat
gtttgctggtggacctatagggtcaggaaaacaatggtt------ttcctggattcatgt
tgatgaccttgtaaatttgatatatgaagctatatcaaacc---ctgagtacaaaggagt
gatcaatggaactgcrccaaaccctgttagactggcagagatgtgtaaacatctaggaaa
tgttctaggccgaccttcatggctgccagtrccagaa-----------------------
------------------------------------------------------------
----------------------------------------------------
>PAFTOL004638
---gcaaatgagatggttgtatcgattacaggggctaccgggtttattggtaggcatttg
gttcagaggttatatgcagataaccatgaagttcatgtcttgactcgatccagatctaaa
gctcagctaatttttccc---gccaacaagttcccaggaattgtgcttgcagaagaagca
gagtggaaagacaccattagtggttcaacggctgtggtaaatctggctggaatgcccatc
agtacaaggtggtcaccagagattaagaatg--agatcaagcaaagcagaatcaaggtca
cttctaaggttgttgagcttataaacaacttgcaagctgatgttaggccaaatgtcctcg
tgagtgcaacagctattggttattatggaacaagcgagacacaagtattcgatgagcaca
gtc-----------------------catccggaaatgattacttggcagaggtttgtag
agaatgggaagctgcagcacttaaagtaaacaacgatgtaagggtggcacttattcgcat
tggtgtggttcttggaaaagatggaggtgctttagccaagatgatccccctatttatgat
gtttgctggtggacctatagggtcaggaaaacaatggtt------ttcctggattcatgt
tgatgaccttgtaaatttgatatatgaagctatacatctgc---agagaacttcaggagt
gatcaatggaactgcaccaaaccctgttagactggcagagatgtgtaaacatctaggaaa
tgttctaggccgaccttcatggctgccagtaccagaa-----------------------
------------------------------------------------------------
----------------------------------------------------
>PAFTOL004639
---gcaaatgagatggctgtatcgattacaggagctactgggtttattggcaggcatttg
gttcagaggttatatgcagataaccatgaagttcgtgtcttgactcgatccagatctaaa
gctcagctaatttttccc---gccaacaagttcccaggaattgtgctcgcagaagaatcg
gagtggaaagatgccattagtggttcaactgctgtggtaaatctggctggaatgcccatc
agtacaaggtggtcaccagagattaagaagg--agatcaagcaaagcagaatcaaggtca
cttctaaggttgttgagcttataaacaacttgcaagctgatgttaggccaaaygtcctcg
tgagtgcaacagctrttggttattatggaacaagcgagacacaagtattcgatgagcaca
gtccatccggaaatgattacttggcagag-----------------------gtttgtag
agaatgggaagctgcagcacttaaagtaaacaacgatgtaagggtggcactgattcgcat
tggtctggttcttggaaaagatggaggtgctttagccaagatgatccccctatttatgct
gtttgctggtggacccatagggtcaggaaaacaatggtt------ttcctggattcatgt
tgatgaccttgtaaatttgata------------------------------tcaggagt
gatcaatggaactgcgccaaatccggttagactggcagagatgtgtaaacatctaggaaa
tgttctaggccgaccttcatggctgccagtaccagaa-----------------------
------------------------------------------------------------
----------------------------------------------------
>PAFTOL004640
---gcaaatgagatggctgtatcgattacaggagctaccgggtttattggtaggcatttg
gttcagaggttatatgcagataaccatgaagttcgtatcttgactcgatccagatctaaa
gctcagctaatttttccc---gccaacaagttcccaggaattgtgctcgcagaagaatcg
gagtggaaagacaccattagtggttcaactgctgtggtcaatctggctggaatgcccatc
agtacaaggtggtcaccagaggtt------------------------------------
------------------------------------------------------------
------------------------------------------------------------
--------------------------cgt-----------------------gtttgtag
agaatgggaagctgcagcacttaaagtaaacaacgatgtaagggtggcacttattcgcat
tggtgtggttcttggaaaagatggaggtgctttagccaagatgatccccctatttatgat
gtttgctggtggacctatagggtcaggaaaacaatggtt------ttcctggattcatgt
tgatgaccttgtaagtttgatatatgaagctatatcaaacc---ctgagtacaaaggagt
gatcaatggaactgcgccaaaccctgttagactggcagagatgtgtaaacatctaggaaa
tgttctaggccgaccttcatggctgccagtaccagaa-----------------------
------------------------------------------------------------
----------------------------------------------------
>PAFTOL004642
---gcaaatgagatggttgtatcgattacaggggctactgggtttattggtaggcatttg
gttcagaggttatatgcagrtaaccatgaagttcgtgtcttgactcgatccagatctaaa
gcacagctaatttttccc---gccaacaagttcccaggaattgtgctcgcagaagaagca
gagtggaaagacaccattagtggttcaacagctgtggtgaatctggctggaatgcccatc
agtacaaggtggtcaccagaggttcg----------------------------------
------------------------------------------------------------
-------------------------tggaacaagcgagacacaagtattcgatgagcaca
gtc-----------------------catccggaaatgattacttggcggaggtttgtag
agaatgggaagctgcagcacttaaagtaaacaaagatgtaagggcggcacttattcgcat
tggtgtggttcttggaaaagatggaggtgctttagccaagatgatccccctatttatgat
gtttgctggtggacctttagggtcaggaaaacaatggtt------ttcctggattcatgt
tgatgaccttgtaaatttgatatataaagggattcgtacta---ggaggagttgttgagt
gatcaatggaactgcgccaaaccctgttagactggcagagatgtgtaaacatctaggaaa
tgttctaggccgaccttcatggctcccagtaccagaa-----------------------
------------------------------------------------------------
----------------------------------------------------
>PAFTOL004644
------------------------------------------------------------
---------------tcagataaccatgaagttcgtgtcttgactcgatccagatctaaa
gctcrgctaatttttccc---gccaacaagttcccaggaattgtgctcgcagaagaatcg
gagtggaaagacamcattagtggttcaactgctgtggtaaatctggctggaatgcccatc
agtacaaggtggtcaccagaggtt------------------------------------
------------------------------------------------------------
------------------------------------------------------------
--------------------------cgt-----------------------gtttgtag
agaatgggaagctgcagcacttaaagtaaacaacgatctaagggtggcacttattcgcat
tggtgtggttcttggaaaagatggaggtgctttagccaagatgatccccctatttatgat
gtttgckggtggacctatagggtcrggaaatcaatggtt------ttcctggattcatgt
tgatgaccttgtaaatttgatatatgaagctatatcaaacc---ctgagtacaaaggagt
grtcaayggaactgcgccaaaccctgttagactggcagagatgtgtaaacatctaggaaa
tgttctaggccgaccttcatggctgccagtaccagaa-----------------------
------------------------------------------------------------
----------------------------------------------------
>PAFTOL004646
---gcaaatgagatggttgtatcgattacaggggctaccgggtttattggtaggcatttg
gttcagaggttatatkcagataaccatgaagttcgtgtcttgactcgatccagatctaaa
gctcagctaatttttccc---gccaacaagttcccaggaattgtgctcgcagaagaagca
gagtggaaagacaccattagtggttcaactgctgtggtaaatctggctggaatgcccatc
agtacaaggtggtcaccagagattaagaatg--agatcaagcaaagcagaatcaaggtca
cttctaaggttgttgagcttataaacaacttgcargctgatgttaggccaaatgtcctcg
tgagtgcaacagctattggttattatggaacaagcgagacacaagtattcgatgagcaca
gtc-----------------------catccggaaatgattacttggcagaggtttgtag
agaatgggaagctgcagcacttaaagtaaacaacgatgtaagggtggcacttattcgcat
tggtgtggttcttggaaaagatggaggtgctttagccaagatgatccccctatttatgat
gtttgctggtggacctatagggacaggaaaacaatggtt------ttcctggattcatgt
tgatgaccttgtaaatttgatatatgaagctatgtcaaacc---ctgagtacaaaggagt
gatcaatggaactgcgccaaaccctgttaaactggcagagatgtgtaaacatctaggaaa
tgttctaggccgaccttcatggctgccagtaccagaa-----------------------
------------------------------------------------------------
----------------------------------------------------
>PAFTOL004647
---gcaaatgagatggttgtatcgattacaggagctaccgggtttattggtaggcatttg
gttcagaggttatatgcagataaccatgaagttcgtgtcttgactcgatccagatctaaa
gctcatctaatttttccc---gccaacaagttcccaggaattgtgctcgcagaagaatcg
gagtggaaggacaccattagtggttcaactgctgtggtaaatctggcgggaatgcccatc
agtacaaggtggtcaccagaggttcgt---------------------------------
-----caggttgttgagcttataaacaacttgcaagctgatgctaggccaaacgtccttg
tgagtgcaacagctattggttattatggaacaagcgagacacaagtattcgatgagcaca
gtc-----------------------catccggaagtgattacttggcagaggtttgtag
agaatgggaagctgcagcacttaaagtaaacaatgatgtaagggtggcacttattcgcat
tggtgtggttcttggaaaagatggaggtgctttagccaagatgatccccctatttatgat
gtttgctggtggacctatagggtcaggaaaacaatggtt------ttcctggattcatgt
tgatgaccttgtaaatttgatatatgaagctatatcaaacc---ctgagtacaaaggagt
gatcaatggaactgcgccaaaccctgttagactggcagagatgtgtaaacatctaggaaa
tgtcctaggccgaccttcatggctgccagtaccagaa-----------------------
------------------------------------------------------------
----------------------------------------------------
>PAFTOL004648
---gcaaatgagatggttgtatcgattacaggagctactgggtttattggyaggcatttg
gttcagaggttatatgcagataaccatgaagttcgtgtcttgactcgakccagatctaaa
gctcagctaatttttccc---gccaacaagttcccmggaattgtgcttgcagaagaatca
gagtggaaagacaccattagtggttcaactgctgtggtaaatctggctggaatgcccatc
agtacaaggtggtcaccagaggtt------------------------------------
------------------------------------------------------------
------------------------------------------------------------
--------------------------cgt-----------------------gtttgtag
agaatgggaagctgcagcacttaaagtaaacarcgatgtaagggtggcacttattcgcat
tggtctggttcttggaaaagatggaggtgctttagccaagatgatccccctatttatgat
gtttgctggtggacctatagggtctggaaaacaatggtw------ttcctggattcatgt
tgatgaccttgtaaatttgatatgtgaagctatgtcaaacc---ctgagtacaaaggagt
gatcaatggaactgcgccaaacccggttagactggcagagatgtgtcaacatctaggaaa
tgttctaggccgaccttcatggctgccagtaccagaa-----------------------
------------------------------------------------------------
----------------------------------------------------
>PAFTOL004649
---gcaaatgagatggttgtatcgattacaggagctacygggtttattggtaggcatttg
gtgcagaggttatatgcagataaccatgaagttcgtgtcttgactcgatccagatctaaa
gctcagctaatttttccc---gccaacaagttcccaggaattgtgctcgcagaagaatcr
gagtggaaagacaccattagtggttcaaytgctgtggtaaatctggctggaatgcccatc
agtacaaggtggtcascagaggtt------------------------------------
------------------------------------------------------------
------------------------------------------------------------
----------------------------------------------------gtttgcag
agaatgggaagctgcagcacttaaagtaaacaacgatgtaagggtggcacttattcgcat
tggtgtggttcttggaaaagatggaggtgctttagccaagatgatccccctatttatgat
gtttgctggtggacctatagggtcaggaaaacaatggtt------ttcctggattcatgt
tgatgaccttgtaaatttgatatatgaagctatatcaaacc---ctgagtacataaactt
gatcaatggaactgcgccaaaccctgttagactggcagagatgtgtaaacatctaggaaa
tgttctaggccgaccttcatggctgccagtaccagaa-----------------------
------------------------------------------------------------
----------------------------------------------------
>PAFTOL004652
---gcaaatgagatggttgtatcgattacaggggctaccgggtttattggtaggcatttg
gttcagaggttatatgcagataaccatgamgttcgtgtcttgactcgatccagatctaaa
gctcagctaatttttccc---gccaacaagttcccaggaattgtgctygcagaagaagcr
gagtggaaagacaccattagtggttcaacrgctgtggtaaatctggctggaatgcccatc
agtacaaggtggtcaccagaggttcgt---------------------------------
-----caggttgttgagcttataaacaacttgcaagctgatgttaggccaaatgtcctcg
tgagtgcaacagctattggttattatggaacaagcgagacacaagtattcgatgagcaca
gtc-----------------------catccggaaatgattacttggcggaggtttgtag
agaatgggaagctgcagcacttaaagtaaacaacaatgtaagggtggcacttattcgcat
tggtgtggttcttggaaaagatggaggtgctttagccaagatgatccccctatttatgat
gtttgctggtggacctatagggtcaggaaaacaatggtt------ttcctggattcatgt
tgatgaccttgtaaatttgatatatgaagctatatcaaact---ctgagtacaaaggagt
gatcaatggaactgcgccgaaccctgttagactggcagagatgtgtaaacatctaggaaa
tgttctaggccgaccttcatggctgccagtaccagaa-----------------------
------------------------------------------------------------
----------------------------------------------------
>PAFTOL004653
---gcgaatgagatggttgtgtcgattacaggggctaccgggtttattggtaggcatttg
gttcagaggttatatgcagacaaccatgaagttcgtgtcttgactcgatccagatctaaa
gcacagctaatttttccc---gccaacaagttcccaggaattgtgcttgcagaagaagca
gagtggaaagacaccattagtggttcaacggctgtggtaaatctggctggaatgcccatc
agtacaaggtggtcaccagaggttcgt---------------------------------
-----caggttgttgaacttataaacaacttgcaagctgatgttaggccaaatgtcctcg
tgagtgcaacagctattggttattatggaacaagcgagacacaagtattcgatgagcaca
gtc-----------------------catccggaaatgattacttggcgsaggtttgtag
agaatgggaagctgcagcacttaaagtaaacaacgatgtaagggtggcacttattcgcat
tggtgtggttcttggaaacgatggaggtgctttagccaagatgatccctctatttatgat
gtttgccggtggacccatagggtcaggaaaacaatggtw------ttcctggattcatgt
tgatgaccttgtaaatttgatatatgaagctatatcaaacc---ctgagtacaaaggagt
gatcaatggaactgcgccaaaccctgttaaactggcagagatgtgtaaacatctaggaaa
tgttctaggccgaccttcatggctgccagtaccagaa-----------------------
------------------------------------------------------------
----------------------------------------------------
>PAFTOL004654
---gcaaatgagatggttgtatcgattacaggagctaccgggttyattggtaggcatttg
gttcagaggttatatgcagataaccatgaagttcgtgtcttgactcgatccagatctaaa
gctcagctaatttttccc---gccaacaagttcccaggaattgtagtcgcagaagaatcg
gagtggaaagacaccattagtggttcaactgctgtggtaaatctggctggaatgcccatc
agtacaaggtggtctccagaggtt------------------------------------
------------------------------------------------------------
------------------------------------------------------------
--------------------------cgt-----------------------gtttgtag
agaatgggaagctgcagcacttaaagtaaacaacaatgtaagggtggcacgtattcgcat
tggtgtggttcttggaaaagatggaggtgctttagccaagatgatccccctatttatgat
gtttgctggtggacctatagggtcaggaaaacaatggtt------ttcctggattcatgt
tgatgaccttgtaaatttgatatatgaagctatatcaaacc---ctgagacttcaggagt
gatcaatggaactgcgccaaaccctgttagactagcagagatgtgtaaacatctaggaaa
tgttctaggccgaccttcatggctgccagtaccagaa-----------------------
------------------------------------------------------------
----------------------------------------------------
>PAFTOL004657
---gaaaatgagatggtcgtatcgattacaggagctactgggtttattggtaggcatttg
gttcagaggttatatgcagataaccacaaagttcatgtcttgactcgatccagatctaaa
gctcagcaaatttttccc---gccaacaagttcccaggaattgtgcttgcagaagaatca
gactggaaagacaccattagtggttcaactgctgtcgtaaatctggctggaatgcccatc
agtactaggtggtcaccagagattaagaaag--agatcaagcaaagcagaatcaaggtca
cttctaaggttgttgagcttataaacaacttgcaagctgatgctaggccaaacgtcctcg
tgagtgcaacagctgttggttattatggaacaagcgagacaggagtatttgatgagcgca
gtc-----------------------catcaggaaatgattacttggctgaggtttgtag
agaatgggaagctacagcacttaaagtaaacaaggatgtgcgggtggcacttattcgcat
cggtgtggttcttgggaaagatggaggtgctttagccaagatgatccccctatttatgat
gtttgctggtgggccgatagggtcaggaaaacaatggtt------ttcctggattcatgt
cgatgaccttgtaaacctgatatatgaagctatatcaaacc---tggaatacaaaggggt
gatcaatggaacrgcgccaaaccctgttagactggcagagatgtgtcaacatctaggaaa
tgttctaggccgaccttcatggcttccagtaccagaa-----------------------
------------------------------------------------------------
----------------------------------------------------
>PAFTOL004658
---gcaaatgagatggttgtatcgattacaggagctaccgggtttattggtaggcatttg
gtgcagaggttatatgcagataaccatgaagttcgtgtcttgactcgatccagatctaaa
gctcagctaatttttccc---gccaacaagttcccaggaattgtgctcgcagaaggatcg
gagtggaaagacaccattagtggttcaactgctgtggtaaatctggctggaatgcccatc
agtacaaggtggtcaccagaggtt------------------------------------
------------------------------------------------------------
------------------------------------------------------------
--------------------------cgt-----------------------gtttgcag
agaatgggaagctgcagcacttaaagtaaacaacgatgtaagggtggcacttattcgcat
tggtgtggttcttggaaaagatggaggtgctttagccaagatgatccccctatttatgat
gtttgctggtggacctatagggtcaggaaaacaatggtt------ttcctggattcatgt
tgatgaccttgtaaatttgatatatgaagctatatcaaacc---ctgaatacaaaggt--
------------------------------------------------------------
------------------------------------------------------------
------------------------------------------------------------
----------------------------------------------------
>PAFTOL004660
---------------------------actggcactgtgtgactccttgagtgatttctc
ctaaaattttccccttcagataaccatgaagttcgtgtcttgactcgatccagatctaaa
gctcagctaatttttccc---gccaacaagttcccaggaattgtgctcgcagaagaatcg
gagtggaaagacaccattagtggttcaactgctgtggtaaatctggctggaatgcccatc
agtacaaggtggtcaccagaggtt------------------------------------
------------------------------------------------------------
------------------------------------------------------------
--------------------------cgt-----------------------gtttgtag
agaatgggaagctgcagcacttaaagtaaacaacgatgtaagggtggcacttattcgcat
tggtgtggttcttggaaaagatggaggtgctttagccaagatgatccccctatttatgat
gtttgctggtggacctatagggtcaggaaaacaatggta------t--------------
------------------------------------------------------------
------------------------------------------------------------
------------------------------------------------------------
------------------------------------------------------------
----------------------------------------------------
>PAFTOL004661
---gaaaatgagatggtcgtatcgattacaggagctactgggtttattggtaggcatttg
gttcagaggttatatgcagataaccacaaagttcatgtcttgactcgatccagatctaaa
gctcagcaaatttttccm---gccaacaagttcccaggaattgtgcttgcagaagaatca
gactggaaagacaccattagtggttcaactgctgtcgtaaatctggctggaatgcccatc
agtactaggtggtcaccagaggttaagaaag--agatcaagcaaagcagaatcaaggtca
cttctaaggttgttgagcttataaacaacttgcaagctgatgctaggccaaacgtcctcg
tgagtgcaacagctgttggttattatggaacaagcgmgacaggagtatttgatgagcgca
gtc-----------------------catcaggaaatgattacttggctgaggtttgtag
agaatgggaagctacagcacttaaagtaaacaaggatgtgcgggtggcacttattcgcat
cggtgtggttcttgggaaagatggaggtgctttagccaagatgatccccctatttatgat
gtttgctggtgggccgatagggtcaggaaaacaatggtt------ttcctggattcatgt
cgatgaccttgtaaccctgatatatgaagctatatcaaacc---cggaatacaaacgggt
gatcaatggaacggcgccaaaccctgttagactggcagagatgtgtcaacatctaggaaa
tgttctaggccgaccttcatggcttccagtaccagaa-----------------------
------------------------------------------------------------
----------------------------------------------------
>PAFTOL004662
---gcaaatgagatggttgtatcgattacaggagctaccgggtttattggtaggcatttg
gttcagaggttatatgcagataaccatgaagttcgtgtcttgactcgatccagatctaaa
gctcagctaatttttccc---gccaacaagttcccaggaattktgctygcagaagaatcg
gagtggaaagacaccattagtggttcaactgctgtggtaaatctggctggaatgcccatc
agtacaaggtggtcaccagaggtk------------------------------------
------------------------------------------------------------
------------------------------------------------------------
----------------------------------------------------gtttgtag
agaatgggaagctgcagcacttaaagtaaacaacgatgtaagggtggcwcttattcgcat
tggtgtggttcttggaaaagatggaggtgctttagccaagatgatccccctatttatgat
gtttgctggtggacctatagggtcaggaaaacaatggta------ttc------------
------------------------------------------------------aggagt
gatcaatggaactgcgccaaaccctgttagactggcagagatgtgtmaacatctaggaaa
tgttctaggccgaccttcatggctgccagtgcccgaa-----------------------
------------------------------------------------------------
----------------------------------------------------
>PAFTOL004664
---gcaaatgagatggttgtatcgattacaggggctaccgggtttattggtaggcatttg
gttcagaggttatatgcagataaccatgaagttcgtgtcttgactcgatccagatctaaa
gctcagctaatttttccc---gccaacaagttcccaggaattgtgctcgcagaagaagcr
gagtggaaagacaccattagtggttcaackgctgtggtaaatctggctggaatgcccatc
agtacaaggtggtcaccagaggtccgt---------------------------------
-----caggttgttgagcttataaacaacttgcaagctgatgttaggccaaatgtcctcg
tgagtgcaacagctrttggttattatggaacaagcgagacacaagtattcgatgagcaca
gtc-----------------------catccggaaatgattacttggcagaggtttgtag
agaatgggaagctgcagcacttaaagtaaacaacgatgtaagggtggcacttattcgcat
tggtgtggttcttggaaaagatggaggtgctttagccaagatgatccccctatttatgat
gtttgctggtggacctatagggacaggaaaacaatggta------ttc------------
------------------------------------------------------aggagt
gatcaatggaactgcgccaaaccctgttaractggcagagatgtgtaaacatctaggaaa
tgttctaggccgaccttcatggctgccagtaccagaa-----------------------
------------------------------------------------------------
----------------------------------------------------
>PAFTOL004665
---gcaaatgagatggttgtatcgattacaggagctactgggtttattggcaggcatttg
gttcagaggttatatgcagataaccatgaagttcgtgtcttgactcgatccagatctaaa
gctcagctaatttttccc---gccaacaagttcccaggaattgtgctcgcagacgaatcg
gagtggaaagacaccattagtggttcaactgctgtggtaaatctggctggaatgcccatc
agtacaaggtggtcaccagaggtt------------------------------------
------------------------------------------------------------
------------------------------------------------------------
--------------------------cgt-----------------------gtttgtag
agaatgggaagctgcagcacttaaagtaaacaacgatgtaagggtggcacttattcgcat
tggtctggttcttggaaaagatggaggtgctttagccaggatgatccccctatttatgat
gtttgctggtggacccatagggtctggaaaccaatggta------ttc------------
------------------------------------------------------aggagt
gatcaatggcactgcgccaaacccggttagactggcagagatgtgtaaacatctaggaaa
tgttctaggccgaccttcatggctgccagtaccagaa-----------------------
------------------------------------------------------------
----------------------------------------------------
>PAFTOL004666
------------------------------------------------------------
---------------tcagataaccatgaagttcgtgtcttgactcgatcaagatctaaa
gctcagctaatttttccc---gccaacaagttcccaggaattgtgctcgcagaggaatcg
gagtggaaagacaccattagtggttcaactgctgtggtaaatctggctggaatgcccatc
agtacaaggtggtcaccagagattaagagtg--agatcaagcaaagcagaatcaaggtca
cttctaaggttgttgagcttataaacaacttrcaagctgatgttaggccaaatgtcctcg
tgagtgcaacagctgttggttattatggaacaagcgagacacaagtattcgatgagcaca
gtc-----------------------catccggaaatgattacttggcagaggtttgtag
agaatgggaagctgcagcacttaaagtaaacaacgatgtaagggtggcacttattcgcat
tggtgtggttcttggaaaagatggaggtgctttagccaagatgatccccctatttatgat
gtttgctggtggacctatagggtcaggaaaacaatggtt------ttcctggattcatgt
tgatgaccttgtaaatttgatatatgaagctatatcaaacc---ctgagtacaaaggagt
gatcaatggaactgcrccaaaccctgttagactggcagagatgtgtaaacatctaggaaa
tgttctaggccgaccttcatggctgccagtaccagaa-----------------------
------------------------------------------------------------
----------------------------------------------------
>PAFTOL004667
------------------------------------------------------------
---------------tcagataaccatgaagttcgtgtcttgactcgatccagatctaaa
gctcagctaatttttccc---gccaacaagttcccaggaattgtgctcgcagaggaatcg
gagtggaaagacaccattagtggttcaactgctgtggtaaatytggctggaatgcccatc
agtacaaggtggtcaccagaggtt------------------------------------
------------------------------------------------------------
------------------------------------------------------------
--------------------------cgtc--------------------aggtttgtag
agaatgggaagctgcagcacttaaagtaaacaacgatgtaagggtggcacttattcgcat
tggtgtggttcttggmaaagatggaggtgctttagccaagatgatccccctattyatgat
gtttgctggtggacctatagggtcaggaaaacaatggtt------ttcctggattcatgt
tgatgaccttgtaaatttgatatatgaagctatatcaaacc---ctgagtacaaaggagt
gatcaatggaactgcgccaaaccctgttagactggcagagatgtgtaaacatctaggaaa
tgttctaggccgaccttcatggctgccagtaccagaa-----------------------
------------------------------------------------------------
----------------------------------------------------
>PAFTOL004668
------------------------------------------------------------
---------------tcagacaaccatgaagttcgtgtcttgactcgatccagatctaaa
gcacrgctaatttttccc---gccaacawgttcccaggaattgtgctcgcagaagaagca
gagtggaaagacaccattagtggttcaacrgctgtggtaaatctggctggaatgcccatc
agtacaaggtggtcaccagaggttcgt---------------------------------
-----caggttgttgagcttataaacaacttgcaagctgatgttaggccaaatgtcctcg
tgagtgcaacagctattggttattatggaacaagcgagacacaagtattcgatgagcaca
gtc-----------------------catccggaaatgattacttggcagaggtttgtag
agaatgggaagctrcagcacttaaagtaaacaacgatgtaagggyggcacttattcgcat
tggtgtggttcttggaaaagatggaggtgctttagccaagatgatccccctatttatgat
gtttgctggtggacctatagggtcaggaaaacaatggtt------ttcctggattcatgt
tgatgaccttgtaaatttgatatatgaagctatgtcaaacc---ctgagtacaaaggagt
gatcaatggaactgcgccaaaccctgttagactggcagagatgtgtaaacatctaggaaa
tgttctaggccgaccttcatggctgccagtrccagaa-----------------------
------------------------------------------------------------
----------------------------------------------------
>PAFTOL005024
---gcaaatgagatggttgtatcgattacaggggctaccgggtttattggtaggcatttg
gttcagaggttatatgcagataaccatgaagttcgtgtcttgactcgatccagatctaaa
tctcagctaatttttccm---gccaacatgttcccaggaattgtgctcgcagaagaagca
gagtggaaagacaccattagtggttcaacggctgtggtaaatctggctggaatgcccatc
agtacaaggtggtcaccagaggttcgtattt--ctagatgaagttcacctatcaaggtca
cttctaaggttgttgaacttataaatgacttgcaagctgatgttaggccaaatgtcctcg
tgagtgcaacagccattggttattatggaacaagcgagacacaagtattcgatgagcaca
gtc-----------------------catccggaaatgattacttggcagaggtttgtag
agaatgggaagctacagcacttaaagtaaacaacgatgtaagggtggcacttattcgcat
tggtgtggttcttggaaaagatggaggtgctttagccaagatgatccccctatttatgat
gtttgctggtggacctatagggtcaggaaaacaatggtt------ttcctggattcatgt
tgatgaccttgtaaatttgatatatgaagctatatcaaacc---ctgagtacaaaggagt
gatcaatggaactgcgccaaaccctgttagactggcagagatgtgtaaacatctaggaaa
tgttctaggccgaccttcatggctgccagtgccagaa-----------------------
------------------------------------------------------------
----------------------------------------------------
>PAFTOL005025
---gcaaatgagatggttgtatcgattacaggagctaccgggtttattggtaggcatttg
gttcagaggttatatacagataaccatgaagttcgcgtcttgactcgatccagatctaaa
gctcagctaatttttccc---gccaacaagttcccaggaattgtgctcgcagaagaatca
gagtggaaagacaccattagtggttcaactgctgtggtaaatctggctggaatgcccatc
agtacaaggtggtcaccagaggtt------------------------------------
------------------------------------------------------------
------------------------------------------------------------
--------------------------cgt-----------------------gtttgtag
agaatgggaagctgcagcacttaaagtaaacaacgatgtaagggtggcacttattcgcat
tggtctggttcttggaaaagatggaggtgctttagccaagatgatccccctatttatgat
gtttgctggtggacctatagggtcaggaaaacaatggtt------ttcctggattcatgt
tgatgaccttgtaaatttgatatatgaagctatatcaaacc---ctgagtacaaaggagt
gatcaatggaactgcgccaaacccggttagactggcagagatgtgtaaacatctaggaaa
tgttctaagccgaccttcgtggctgccagtaccagaa-----------------------
------------------------------------------------------------
----------------------------------------------------
>PAFTOL005026
---gcaaatgagatggttgtatcgattacaggagctaccgggtttattggtaggcatttg
gttcagaggttatatgcagataaccatgaagttcgcgtcttgactcgatccagatctaaa
gctcagctaatttttcct---gccaacaagttcccaggaattgtgctcgcagaagaatcg
gagtggaaagacaccattagtggttcaactgctgtggtaaatctggctggaatgcccatc
agtacaaggtggtcaccagaggtt------------------------------------
------------------------------------------------------------
------------------------------------------------------------
--------------------------cgtc--------------------aggtttgtag
agaatgggaagytgcagcacttaaagtaaacaacgatgtaagggtggcacttattcgcat
tggtstggttcttggaaaagatggaggtgctttagccaagatgatccccctatttatgat
gtttgctggtggacctatagggtcaggaaaacaatggtt------ttcctggattcatgt
tgatgagttgtc------------------------------------------aggagt
gatcaatggaactgcgccaaacccggttagactggcagagatgtgtaaacatctaggaaa
tgttctaggccgaccttcatggctgccagtaccagaa-----------------------
------------------------------------------------------------
----------------------------------------------------
>PAFTOL005035
---gcaaatgagatggttgtatcgattacaggggctaccgggtttattggtaggcatttg
gttcagaggttatatgcagataaccaygaagttcgtgtcttgactcgatccagatctaaa
gcwcagctaatttttccc---gccaacaagttcccaggaattgtgctygcagaagaagca
gartggaaagacaccattagtggttcaacggctgtggtaaatctggctggaatgcccatc
agtacaaggtggtcaccagaggtt------------------------------------
------------------------------------------------------------
------------------------------------------------------------
--------------------------cgtc--------------------aggtttgtag
agaatgggaagctgcagcacttaaagtaaacaacgatgtaagggtggcacttattcgcat
tggtgtggttcttggaaaagatggaggtgctttagccaagatgatccccctatttatgat
gtttgctggtggacctatagggtcaggaaaacaatggtt------ttcctggattcatgt
tgatgacgttgtaaatttgatatatgaagctatatcaaacc---ctgagtacaaaggt--
------------------------------------------------------------
------------------------------------------------------------
------------------------------------------------------------
----------------------------------------------------
>PAFTOL005042
---ggaaatgagatggttgtatcgattacaggagctactgggtttattggcaggcatttg
attcagaggttatacgcagataaccatgaagttcrtgtcttgactcgatccagatctaaa
gctcagctaatttttccc---gcgaacaagttcccaggaattgtgctcgcagaagaakcg
gagtggaaagacaccattagtggttcaackgctgtggtaaatctggctggaatgcccatc
agtacaaggtggtcaccagaggttcg----------------------------------
------------------------------------------------------------
-------------------------tggaacaagcgagacacaagtattcgatgagcaca
gtc-----------------------catccggaaatgattacttggcagaggtttgtag
agaatgggaagctgcagcacttaaagtaaacaacgatgtaagggtggcacttattcgcat
tggtstggttcttggaaaagatggaggtgctttagcaaagatgatccccctatttatgrt
gtttgctggtggacctatagggtcaggaaaacaatggtt------ttcctggattcatgt
tgatgaccttgtaaatttgatatgtgaagctatatcaaacc---ctgagtacaaaggagt
gatcaatggaactgcaccaaatccggttagactggcagagatgtgtaaacatctaggaaa
tgttctaggccgaccttcatggctgccagtaccagaa-----------------------
------------------------------------------------------------
----------------------------------------------------
>PAFTOL005043
---gcaaatgagatggttgtatcgattacaggggctaccgggtttattggtaggcatttg
gttcagaggttatatgcagataaccatgaagttcrtgtcttgactcgatccagatctaaa
gctcagctaatttttccc---gccaacaagttcccaggaattgtgctygcagaagaagcr
gagtggaaagacaccattagtggttcaacggctgtggtaaatctggctggaatgcccatc
agtacaaggtggtcascagagattaagaatg--agatcaagcaaagcagaatcaaggtca
cttctaaggttgttgagcttataaacaacttgcaagctgatgttaggccaaatgtcctcg
tgagtgcaacagctattggttattatggaacaagcgagacacaagtattcgatgagcaca
gtc-----------------------catccggaaatgattacttggcagaggtttgtag
agaatgggaagctgcagcacttaaagtaaacaacgatgtaagggtggcacttattcgcat
tggtgtggttcttggaaaagatggaggtgctttagccaagatgatccccctatttatgat
gtttgctggtggacctatagggtcaggaaaacaatggtt------ttcctggattcatgt
tgatgaccttgtaaatttgatatatgaagctatatcaaacc---ctgagtacaaaggagt
gatcaatggaactgcgccraaccctgttagactggcagagatgtgtaaacatctaggaaa
tgytctaggccgaccttcatggctgccagtaccagaa-----------------------
------------------------------------------------------------
----------------------------------------------------
>PAFTOL005047
---gcaaatgagatggttgtatcgattacgggagctactgggtttattggcaggcatttg
gttcagaggttatatgcagataaccatgaagttcgcgtcttgactcgatccagatctaag
gctcagctaatttttccc---gccaagaagttcccaggaattgtgctcgcagaagaatcg
gagtggaaagacaccattagtggttcaactgctgtggtaaatctggccggaatgcccatc
agtacaaggtggtcaccagaggtt------------------------------------
------------------------------------------------------------
------------------------------------------------------------
--------------------------cgt-----------------------gtttgtag
agaatgggaagctgcagcacttaaagtaaacaacgatgtaagggtggcacttattcgcat
tggtctggttcttggaaaagatggaggtgctttagccaagatgatccccctatttatgat
gtttgctggtggacctatagggtctggaaaacaatggtt------ttcctggattcatgt
tgatgaccttgtaaatttgatatgtgaagctatatcaaacc---ctgagtacaaaggagt
gatcaatggcactgcgccaaacccggttagactggcagagatgtgtaaacatctaggaaa
tgttctaggccgaccttcatggctgccagtaccagaa-----------------------
------------------------------------------------------------
----------------------------------------------------
>PAFTOL005169
---gcaaatgagatggttgtatcgattacaggggctaccgggtttattggtaggcatttg
gttcagaggttatatgcagataaccatgaagttcgtgtcttgactcgatccagttctaaa
gctcagctaatttttccc---gccaacaagttcccaggaattgtgctcgcagaagaatcg
gagtggaaagacaccattagtggttcaactgctgtggtaaatctggctggaatgcccatc
agtacaaggtggtcaccagaggtt------------------------------------
------------------------------------------------------------
------------------------------------------------------------
--------------------------cgt-----------------------gtttgtag
agaatgggaagctgcagcacttaaagtaaacaacgatgtaagggtggcactcattcgcat
tggtgtggttcttgggaaagatggaggtgctttagccaagatggtccccctatttatgat
gtttgctggtggacctatagggtcaggaaaacaatggtt------ttcctggattcatgt
tgatgaccttgtgaatttgatatgtgaagctatatcaaacc---ttgagtacaaaggt--
------------------------------------------------------------
------------------------------------------------------------
------------------------------------------------------------
----------------------------------------------------
>PAFTOL007498
---gcaaatgagatggttgtatcgattacaggggctaccgggtttattggtaggcatttg
gttcagaggttatttgcagatgaccatgaagttcgcgtcttgactcgatccagatctaaa
gctcggttaatttttscm---gccaacaagttcccaggaattgtgctcgcagaggaatcg
gagtggaaagacaccgttagtggctcaactgccgtggtaaatctggctggaatgcccatc
agtacaaggtggtcaccagaggtt------------------------------------
------------------------------------------------------------
------------------------------------------------------------
----------------------------------------------------gkttgcag
agaatgggaagctgcagcacttaaagtaaacaacgatgtaagggtggcacttattcgcat
tggtgtggttcttggaaaagatggaggtgccttagccaagatgatccccctatttatgat
gtttgctggtggacctatagggtcgggaaaacaatggtt------ttcctggattcatgt
tgatgaccttgtaaatttgatatatgaagctatatcaaacc---ctgagtacaaaggagt
gatcaatggaactgcgccaaaccctgttagactggcggagatgtgtaaacatctaggaaa
tgttctaggccgaccttcatggctgccagtaccagaa-----------------------
------------------------------------------------------------
----------------------------------------------------
>PAFTOL008060
---gcaaatgagatggttgtatcgattacaggggctaccgggtttattggtaggcatttg
gttcagaggttatatgcagataaccatgaagttcgtgtcttgactcgatccagatctaaa
gctcagctaatttttccm---gccaacaagttcccaggaattgtgctcgcagaagaagcg
gagtggaaagacaccattagtggttcaactgctgtggtaaatctggctggaatgcccatc
agtacaaggtggtcaccagaggtc------------------------------------
------------------------------------------------------------
------------------------------------------------------------
--------------------------cgtc--------------------aggtttgtag
agaatgggaagctgcagcacttaaagtaaacaacgatgtaagggtggcacttattcgcat
tggtgtggttcttggaaaagatggaggtgctttagscaagatgatccccctatttatgat
gtttgctggtggacctatagggacaggaaaacaatggta------ttaagctagttcctc
gcattatctttctaatgcttttctgtcacccatgtttggac---aacaatttttcagagt
gatcaatggaactgcgccaaaccctgttaaactggcagagatgtgtaaacatctaggaaa
tgttctaggccgaccttcatggctgccagtaccagaa-----------------------
------------------------------------------------------------
----------------------------------------------------
>PAFTOL008062
---gcaaatgagatggttgtatcgattacaggggctacggggtttattggtaggcatttg
gttcagaggttatatgcagacaaccatgaagttcgtgtcttgactcgatccagatctaaa
gcacagctaatttttccc---gccaacaagttcccaggaattgtactcgcagaagaatcg
gagtggaaagacaccattagtggttcaacggctgtggtaaatctggcgggagtgcccatc
agtacaaggtggtcaccagaggt-------------------------------------
------------------------------------------------------------
------------------------------------------------------------
----------------------------tc--------------------aggtttgtag
agaatgggaagctgcagcacttaaagtaaacaacgatgtaagggtggcacttattcgcat
tggtgtggttcttggaaaagatggaggtgctttagccaagatgatccccctatttatgat
gtttgctggtggacctatagggacaggaaaacaatggtw------ttcctggattcatgt
tgatgaccttgtaaatttgatatatgaagctatgtcaaacc---ctgagtacaaaggagt
gatcaatggaactgcgccaaaccctgttagactggcagagatgtgtaaacatctaggaaa
tgttctaggccgaccttcatggctgccagtaccagaa-----------------------
------------------------------------------------------------
----------------------------------------------------
>PAFTOL008063
---gcaaatgagatggttgtatcgattacaggggctaccgggtttattggtaggcatttg
gttcagaggttatatgcagataaccatgaagttcgtgtcttgactcgatccagatctaaa
gctcagctaatttttccc---gccaacaagttcccaggaattgtgctcgcagaagaagcg
gagtggagagacaccattrgtggttcaacggctgtggtaaatctggctggaatgcccatc
agtacaaggtggtcaccagagattaagaatg--agatcaagcaaagcagaatcaaggtca
cttctaaggttgttgagcttataaacaacttgcaagctgatgttaggccaaatgtcctcg
tgagtgcaacagctattggttattatggaacaagcgagacacaagtattcgatgagcaca
gtc-----------------------catccggaaatgattacttggcagaggtttgtag
agaatgggaagctgcagcacttaaagtaaacaatgatgtaagggtggcacttattcgcat
tggtgtggttcttggaaaagatggaggtgctttagccaagatgatccccctatttatgat
gtttgctggtggacctatagggacaggaaaacaatggtt------ttmgtggattcatgt
tgatgaccttgtaaatttgatatatgaagctatgtcaaacc---ctgagtacaaaggagt
gatcaatggaactgcgccaaaccctgttagactggcagagatgtgtaaacatctaggaaa
tgttctaggccgaccttcatggctgccagtaccagaa-----------------------
------------------------------------------------------------
----------------------------------------------------
>PAFTOL008084
---gaaaatgagatggtcgtatcgattacaggagctactgggtttattggtaggcatttg
gttcagaggttatatgcagataaccacaaagttcatgtcttgactcgatccagatctaaa
gctcagcaaatttttccc---gccaacaagttcccmggaattgtgctcgcggaagaatca
gactggaaagacaccattagtggttcaactgctgtcgtaaatctggctggaatgcccatc
agtactaggtggtcaccagagattaagaaag--agatcaagcaaagcagaatcaaggtca
cttctaaggttgttgagcttataaacagcttgcaagctgatgctaggccaaacgtcctcg
tgagtgcaacagctgttggttattatggaacaagcaagacaggagtatttgatgagcgca
gtc-----------------------catcaggaaatgattacttggctgaggtttgtag
agaatgggaagctacagcacttaaagtaaacaaggatgtgcgggtggcacttattcgcat
cggtgtggttcttgggaaagatggaggtgctttagccaagatgatccccctatttatgat
gtttgctggtgggcctatagggtcaggaaaacaatggtt------ttcctggattcatgt
cgatgaccttgtaaacctgatatatgaagctgtatcaaacc---cggaatacaaaggggt
gatcaatggaactgcrccaaaccctgttaggctggcagagatgtgtcaacatctaggaaa
tgttctaggccgaccttcatggcttccagtaccagaa-----------------------
------------------------------------------------------------
----------------------------------------------------
>PAFTOL008417
---gcaaatgagatggttgtatcgattacaggggctaccgggtttattggtaggcatttg
gttcagaggttatatgcagataagcatgaagttcgtgtcttgactcgatccagatctaaa
gctcagctaatttttccc---gccaacaagttcccaggaattgtgctcgcagaagaagcg
gagtggaaagacaccattagtggttcaactgctgtggtaaatctggctggaatgcccatc
agtacaaggtggtcaccagaggtccgtattg--ctaatgaaataaagattcacttttctg
ttctgcaggttgttgagcttataaacaacttgcaagctgatgttaggccaaatgtcctcg
tgagtgcaacagctattggttattatggaacaagcgagacacaagtattcgatgagcaca
gtc-----------------------catccggaaatgattacttggcagaggtttgtag
agaatgggaagctgcagcacttaaagtaaacaacgatgtaagggtggcacttattcgcat
tggtgtggttcttggaaaagatggaggtgctttagccaagatgatccccctatttatgat
gtttgctggtggacctatagggacaggaaaacaatggta------ttaagctagttcctc
gcattatctttctaatgcttttctgtcacccatgtttggac---aacaatttttcagagt
gatcaatggaactgcgccaaaccctgttaaactggcagagatgtgtaaacatctaggaaa
tgttctaggccgaccttcatggctgccagtaccagaa-----------------------
------------------------------------------------------------
----------------------------------------------------
>PAFTOL008419
------------------------------------------------------------
---------------tcagacaaccatgaagttcgtctcttgactcgatccagatctaaa
gcacagctaatttttccc---gccaacaggttcccaggaattgtgctcgcagaagaagca
gagtggaaagacaccattagtggttcaacggctgtggtaaatctggctggaatgcccatc
agtacaaggtggtcaccagaggtt------------------------------------
------------------------------------------------------------
------------------------------------------------------------
--------------------------cgtc--------------------aggtttgtag
agaatgggaagctgcagcacttaaagtaaacaacgatgtaagggtggcacttattcgcat
tggtgtggttcttggaaaagatggaggtgctttagccaagatgatccccctatttatgat
gtttgctggtggacctatagggtcaggaaaacaatggtt------ttcctggattcatgt
tgatgaccttgtaaatttgatatatgaagctatgtcaaacc---ctgagtacaaagaagt
gatcaatggaactgcgccaaaccctgttagactggcagagatgtgtaaacatctaggaaa
tgttctaggccgaccttcatggctgccagtaccagaa-----------------------
------------------------------------------------------------
----------------------------------------------------
>PAFTOL008421
---gcaaatgagatggttgtatcgattacaggagcwaccgggtttattggtaggcatttg
gtgcagaggttatatgcagataaccatgaagttcgtgtcttgactcgatccagatctaaa
gctcagctaatttttccc---gccaacaagttcccaggaattgtgctcgcagaagaatcg
gagtggaaagacaccgttagtggttcaactgctgtggtaaatctggctggaatgcccatc
agtacaaggtggtcaccagaggtt------------------------------------
------------------------------------------------------------
------------------------------------------------------------
--------------------------cgt-----------------------gtttgtag
agaatgggaagctgcagcacttaaagtaaacaacgatgtaagggtggcacttattcgcat
tggtgtggttcttggaaaagatggaggtgctttagccaagatgatccccctatttatgat
gtttgctggtggacctatagggtcaggaaaacaatggtt------ttcctggattcatgt
tgatgaccttgtaaatttgatatatgaggctatatcaaacc---ctgagtacaaaggagt
gatcaatggaactgcgccaaaccctgttagactgggagagatgtgtaaacatctaggaaa
tgttctaggccgaccttcatggctgccagtaccagaa-----------------------
------------------------------------------------------------
----------------------------------------------------
>PAFTOL008422
------------------------------------------atccttgggtgatttctc
ctaaatttttccccttcagataaccatgaagttcgtgtcttgactcgatcyagatctaaa
gctcagctaatttttccm---gataacaagttcccaggaattgtgctcgcagaagaatcc
gagtggaaagacaccattagtggttcaactgctgtggtaaatctggccggaatgcccatc
agtacaaggtggtcaccagaggtt------------------------------------
------------------------------------------------------------
------------------------------------------------------------
----------------------------------------------------rtttgtag
agaatgggaagctgcagcacttaaagtaaacaacgatgtragggtggcacttattcgcat
tggtgtggttcttggaaaagatggaggtgctttatc------------------------
------------------------------------------------------------
------------------------------------------------------aggagt
gatcaatggaactgcgccaaaccctgttagactggcagagatgtgtaaacatctaggaaa
tgttctaggccgaccttcatggctgccagtaccagaa-----------------------
------------------------------------------------------------
----------------------------------------------------
>PAFTOL008423
---gcaaatgagatggttgtatcgattacaggagctactgggtttattggcaggcatttg
gttcagaggttatatgcagataaccatgaagttcgcgtcttgactcgatccagatctaaa
gctcagctaatttttccc---gccaacaagttcccaggaattgtgcttgcagaagaatcg
gagtggaaagacaccattagtggttcaactgctgtggtaaatctggctggaatgcccatc
agtacgaggtggtcatcagaggtt------------------------------------
------------------------------------------------------------
------------------------------------------------------------
--------------------------cgt-----------------------gtttgtag
agaatgggaagctgcagcacttaaagtaaacaacgatgtaagggtggcacttattcgcat
tggtgtggttcttggaaaagatggaggtgctttagccaagatgatccccctatttatgat
gtttgctggtggacctatagggtcaggaaaacaatggtw------ttcctggattcatgt
tgatgaccttgtaaatttgatatatgaagctatatcaaacc---ctgagtacaaaggagt
gatcaatggaactgcgccaaacccggttagactggcagagatgtgtaaacatctaggaaa
tgttctaggccgaccttcatggctgccagtaccagaa-----------------------
------------------------------------------------------------
----------------------------------------------------
>PAFTOL008436
---gcaaatgagatggttgtatcgattacaggagctaccgggtttattggtaggcatttg
gttcagaggttatgtgcggataaccatgaagttcgtgtcttgactcgatccagatctaaa
gctcagctaatttttccc---gccaacaagttcccaggaattgtgctcgcagaagaatcg
gagtggaaagacaccattagtggttcaactgctgtggtaaatctggctggaatgcccatc
agtacaaggtggtcaccagaggtt------------------------------------
------------------------------------------------------------
------------------------------------------------------------
--------------------------cgt-----------------------gtttgtag
agaatgggaagctgcagcacttacagtaaacaacgatgtaagggtggcacttattcgcat
tggtgtggttcttggaaaagatggaggtgctttagccaagatgatccccctatttatgat
gtttgctggtggacctatagggtcaggaaaacaatggtt------ttcctggattcatgt
tgatgaccttgtaaatttgatatctgaagatatagcaaacc---gtgattacaaaggagt
gatcaatggaactgcgccaaaccctgttagactggcagagatgtgtaaacatctaggaaa
tgttctaggccgaccttcatggctgccagtaccagaa-----------------------
------------------------------------------------------------
----------------------------------------------------
>PAFTOL008439
---gcaaatgagatggttgtgtcgattacaggagctacygggtttattggtaggcatttg
gttcagaggttatrtgcagataaccatgaagttcrcrtcttgactcgatccagatctaaa
gctcagctaatttttccc---gccaacaagttcccaggaattgtgctcrcagaagaaycg
gagtggaaagacaccattagtggttcaactgctgtggtaaatctggctggaatgcccatc
agtacaaggtggtcaccagaggtt------------------------------------
------------------------------------------------------------
------------------------------------------------------------
--------------------------cgt-----------------------gtttgtag
agaatgggaagctacagcactgaaagtaaacaaggatgtaagggtggcacttattcgcat
tggtgtggttcttggaaaagatggaggkgctttagccaraatgatccccctgtttatgat
gtttgctggtggacctatagggtcaggaaaacaatggtt------ttcctggattcatgt
tgatgaccttgtaaatctgatatatgaagctatatcaaacc---ccgagtacaaaggagt
gatcaatggaactgcaccaaaccctgttagactggcagagatgtgtaaacatctaggaaa
tgttctaggccgaccttcatggttgccrgtaccagaa-----------------------
------------------------------------------------------------
----------------------------------------------------
>PAFTOL008881
---gcaaatgagatggttgtatcgattacaggagctaccgggtttattggtaggcatttg
gttcagaggttatatgcagataaccatgaagttcgcgtcttgactcgatccagatctaaa
gctcagctaatttttccc---gccaacaagttcccaggaattgtgctcgcagaagaatcg
gagtggaaagacaccattartggttcaactgctgtggtaaatctggctggaatgcccatc
actacaaggtggtcatcagaggtt------------------------------------
------------------------------------------------------------
------------------------------------------------------------
--------------------------cgt-----------------------gtttgtag
agaatgggaagctgcagcacttaaagtaaacaacgatktaagggtggcacttattcgcat
tggtgtggttctyggaaaagatggaggtgctttagccaagatgatccccctatttatgat
gtttgctggtggacctatagggtcaggaaaacaatggtw------ttcctggattcatgt
tgatgaccttgtaaatttgatatatgaagctatatcaaacc---ctgagtacaaaggagt
gatcaatggaactgcgccaaaccctgttagactggcagagatgtgtaaacatctaggaaa
tgttctaggccgaccttcatggctgccagtaccagaa-----------------------
------------------------------------------------------------
----------------------------------------------------
>PAFTOL009175
------------------------------------------------------------
---------------tcagataaccatgaagttcgcgtcttgactcgatccagatctaaa
gctcagctaatttttccc---gccaacaagttcccasgaattgtgatcgcagaagaatcg
gagtggaaagacaccattagtggt------------------------------------
------------------------------------------------------------
------------------------------------------------------------
------------------------------------------------------------
----------------------------------------------------gtttgtag
agaatgggaagctgcagcgcttaaagtaaacaacgatgtaagggtggcacttattcgcat
tggtgtggttcttggaaaagatggaggtgctttagccaaaatgatccccctatttatgat
gtttgctggtggacctatagggtcaggaaaacaatggta------ttaagctagttactc
gcattatctttccaatgcttttctgtcactcatgtttggac---aacgatttttcagagt
gatcaatggaactgcgccaaaccctgttagactggcagagatgtgtaaacatctaggaaa
tgttctaggccgaccttcatggctgccagtaccagaa-----------------------
------------------------------------------------------------
----------------------------------------------------
>PAFTOL009179
------------------------------------------------------------
------------------------------------------------------------
------------------------------------------------------------
------------------------------------------------------------
------------------------------------------------------------
------------------------------------------------------------
------------------------------------------------------------
-----------------------------c--------------------aggtttgtag
agaatgggaagctgcagcacttaaagtaaacaacgatgtaagggtggcacttattcgcat
tggtgtggttcttggaaaagatggaggtgctttagccaagatgatccccctatttatgat
gtttgctggtggacctata-----------------------------------------
------------------------------------------------------------
------------------------------------------------------------
------------------------------------------------------------
------------------------------------------------------------
----------------------------------------------------
>PAFTOL009181
------------------------------------------------------------
---------------tcagataaccatgaagttcgtgtcttgactcgatccagatctara
gctcagctaatttttccc---gccaacaagttcccaggaattgtgctcgcagaagaagyg
gagtggaaagacamcattagtggttcaacggctgtggtaaatctggctggaatgcccatc
agtacaaggtggtcaccagaggttcgt---------------------------------
-----caggttgttgagcttataaacaacttgcaagctgatgttaggccaaatgttctcg
tgagtgcaacagctattggttattatggaacaagcgagacacaagtattcgatgagcaca
gtc-----------------------catccggaaatgattacttggcagaggtttgtag
agaatgggaagctgcagcacttaaagtaaacaacratgtaagggtggcacttattcgcat
tggtgtggttcttggaaaagatggaggtgctttagccaagatgatacccctatttatgat
gtttgctggtggacctatagggacaggaaaacaatggtt------ttcctggattcatgt
tgatgaccttgtaaatttgtctttttttttctttctttctt---tttcgctcccttgagt
gatcaatggaactgcgccaaaccckgttagactggcagagatgtgtaaacatctaggaaa
tgttctaggccgaccttcatggctgccagtaccagaa-----------------------
------------------------------------------------------------
----------------------------------------------------
>PAFTOL009183
------------------------------------------------------------
---------------tcagataaccatgaagttcgtgtcttgactcgatccagatctaaa
gctcagctaatttttccc---gccaacaagttcccagsaattgtgctcgcagaagaagcg
gagtggaaagacaccattagtggttcaacggctgtggtaaatctggctggaatgcccatc
agtacaaggtggtcaccagaggtt------------------------------------
------------------------------------------------------------
------------------------------------------------------------
--------------------------cgtc--------------------aggtttgtag
agaatgggaagctgcagcacttaaagtaaacaacratgtaagggtrgcacttattcgcat
tggtgtggttcttggaaaagayggaggtgctttagccaagatgatccccctatttatgat
gtttgctggtggacctatagggacgggaaaacaatggta------ttc------------
------------------------------------------------------aggagt
gatcaatggaactgcgccaaaccccgttagactggcagagatgtgtaaacatctaggaaa
tgttctaggccgaccttcatggctgccagtaccagaa-----------------------
------------------------------------------------------------
----------------------------------------------------
>PAFTOL009185
---gcaaatgagatggttgtatcgattacaggagctaccgggtttattggtaggcatttg
gttcagaggttatatgcagrtaaccatgaagttcgtgtcttgactcgatccagatctaaa
gctcagctaatttttccc---gccaacaagttcccaggaatggtgctcgcagaagaatcg
gagtggaaagacaccattagtggttcaactgctgtggtaaatctggctggaatgcccatc
agtaccaggtggtcaccagaggtt------------------------------------
------------------------------------------------------------
------------------------------------------------------------
--------------------------cgt-----------------------gtttgtag
agaatgggaagctgcagcacttaaagtaaacaacgatgtaagggtggcacttattcgcat
tggtgtggttcttggaaaagatggaggtgctttagccaagatgatccccctatttatgat
gtttgctggtggacccatagggtcaggaaaacaatggtt------ttcctggattcatgt
tgatgaccttgtaaatttgatatatgaagctatatcaaacc---ctgagtacaaaggagt
gatcaatggaactgcgccaaaccctgttagactggcagagatgtgtaaacatctcggaaa
tgttctaggccgaccttcatggctgccagtaccggaa-----------------------
------------------------------------------------------------
----------------------------------------------------
>PAFTOL009187
---gcaaatgagatggttgtatcgattacaggagctactggatttattggcaggcatttg
gttcagaggttatatgcagataaccatgaagttcgtgtmttgactcgatccagatctaaa
gctcagctaatttttccc---gccaacaagttcccaggaattgtgctcgcagaagaatcg
gagtggaaagacrccattagtggttcaactgctgtggtaaatctggcgggaatgcccatc
agtacgaggtggtcaccagaggtt------------------------------------
------------------------------------------------------------
------------------------------------------------------------
--------------------------cgt-----------------------gtttgkag
agaatgggaagctgcagcacttaaagtaaacaacgatgtaagggtggcacttattcgcat
tggtctggttcttggaaaagatggmggtgctttagccaagatgatccccctatttatggt
gtttgctggtggacctatagggtcaggaaaacaatggta------ttc------------
------------------------------------------------------aggagt
gatcaatggaactgcrccaaatccggttagactggcagagatgtgtaaacatctaggaaa
tgttctaggccgaccttcatggctgccagtaccagaa-----------------------
------------------------------------------------------------
----------------------------------------------------
>PAFTOL009189
---gcaaatgagatggttgtatcgattacaggggctaccgggtttattggtaggcatttg
gttcagaggttatatgcagataaccatgaagttcgtgtcttgactcgatccagatctaaa
kctcagctaatttttccc---gccaacatgttcccaggaattgtgctygcagaagaagca
gagtggaaagacaccattagtggttcaacggctgtggtaaatctggctggaatgcccatc
agtacaaggtggtcaccagaggtt------------------------------------
------------------------------------------------------------
------------------------------------------------------------
--------------------------cgtc--------------------aggtttgtag
agaatgggaagctgcagcacttaaagtaaacaacgatgtaagggtggcacttattcgcat
tggtgtggttcttggaaaagatggaggtgctttagccaagatgatccccctatttatgat
gtttgctggtggacctatagggtcaggaaaacaatggtt------ttcctggattcatgt
tgatgaccttgtaaatttgatatatgaagctatatcaaacc---ctgtgtactcctaagt
gatcaatggaactgcgccaaaccctgttagactggcagagatgtgtaaacatctaggaaa
tgttctaggccgaccttcatggctgccagtaccagaa-----------------------
------------------------------------------------------------
----------------------------------------------------
>PAFTOL009191
---gcaaatgagatggttgtatcgattacaggggctaccgggtttattggtaggcatttg
gttcagaggttatatgcaggtaaccatgaagttcgtgtcttgactcgatccagatctaaa
gctcagctaatttttcct---gccaacaagttcccaggaattgtgcttgcagaagaagca
gagtggaaagacaccattagtggttcaacggctgtggtaaatctggctggaatgcccatc
agtacaaggtggtcatcagaggttcgt---------------------------------
-----caggttgttgagcttataaacaacttgcaagctgatgttaggccaaatgtcctcg
tgagtgcaacagctattggttattatggaacaagcgagacacaagtattcgatgagcaca
gtc-----------------------catccggaaatgattacttggcagaggtttgtag
agaatgggaagctgcagcacttaaagtaaaccatgatgtaagggcggcacttattcgcat
tggtgtggttcttggaaaagatggaggtgctttagccaagatgatccccctatttatgat
gtttgctggtggacctatagggtcggggaaacaatggtt------ttcctggattcatgt
tgatgaccttgtaaatttgatatatgaagctatgtcaaacc---ctgagtacaaaggagt
gatcaatggaactgcgccaaaccctgttagactggcagagatgtgtaaacatctaggaaa
tgttctaggccgaccttcatggctgccagtaccagaa-----------------------
------------------------------------------------------------
----------------------------------------------------
>PAFTOL009193
---ggaaatgagatggttgtatcgattacaggagctaccgggtttattggtaggcatttg
gttcagaggttatatgcagatarccatgaagttcgtgtyttgactcgatccagatctaaa
gctcarctaatttttccc---gccaacaagttcccaggaattgtgctcgcagaagaatcr
gagtggaaagacaccattagtggttcaactgctgtggtaaatctggctggaatgcccatc
agtacaaggtggtcaccagaggtt------------------------------------
------------------------------------------------------------
------------------------------------------------------------
--------------------------cgt-----------------------gtttgtag
agaatgggaagctgcagcacttaaagtraacaacgatgtaagggtggcacttattcgcat
tggtgtggttcttggaaaagatggaggtgctttagscaagatgatccccctatttatgat
gtttgctggtggacctatagggtcgggcaaacaatggta------ttc------------
------------------------------------------------------aggagt
gatcaatggaactgcrccaaaccctgtcagactggcagagatgtgtaaacatctaggaaa
tgttctaggccgaccttcatggctgccagtaccrgaa-----------------------
------------------------------------------------------------
----------------------------------------------------
>PAFTOL009195
---gcaaatgagatggttgtatcgattacaggggctaccgggtttattggtaggcatttg
gttcagaggttatatgcagataaccatgaagttcgtgtcttgactcgatccagatctaaa
gctcagctaatttttccc---gccaacaagttcccaggaattgtgcttgcagaagaagcg
gagtggaaagacaccattagtggttcaacggctgtggtaaatctggctggaatgcccatc
agtacaaggtggtcaccagaggttcgt---------------------------------
-----caggttgttgagcttataaacaacttgcaagctgatgttaggccaaatgtcctcg
tgagtgcaacagctattggttattatggaacaagcgagacacaagtattcgatgagcaca
gtc-----------------------catccggaaatgattacttggcggaggtttgtag
agaatgggaagctgcagcacttaaagtaaacaacgatgtaagggtggcacttattcgcat
tggtgtggttcttggaaaagatggaggtgctttagccaagatgatccccctatttatgat
gtttgctggtggacctatagggtcaggaaaacaatggtt------ttcctggattcatgt
tgatgaccttgtaaatttgatatatgaagctatatcaaacc---ctgagtacaaaggagt
gatcaatggaactgcgccraaccctgttagactggcagagatgtgtaaacatctaggaaa
tgttctaggccgaccttcatggctgccagtaccagaa-----------------------
------------------------------------------------------------
----------------------------------------------------
>PAFTOL009197
------------------------------------------------------------
---------------tcagataaccatgaagttcgtgtcttgactcgatccagatctaaa
gctcagctaatttttccc---gccaacaagttcccaggaattgtgctcgcagaagaagcg
gagtggaaagacaccattagtggttcaacggctgtggtaaatctggctggaatgcccatc
agtacaaggtggtcaccagagattaggaatgcaaaaatgtgctcgtcataactctggaga
atgc--atgttgttgagcttataaacaacttgcaagctgatgttaggccaaatgtcctcg
tgagtgcaccagctattggttattatggaacaagcgagacacaagtattcgatgagcaca
gtc-----------------------catccggaaatgattacttggcagaggtttgtag
agaatgggaagctgcagcacttaaagtaaacaacaatgtaagggtggcacttattcgcat
tggtgtggttcttggaaaagatggaggtgctttagccaagatgatccccctatttatgat
gttcgctggtggacctatagggacaggaaaacaatggtt------ttcctggattcatgt
tgatgacctttattcaattgtgtagaaataatgaatattac---tataaacttcaggagt
gatcaatggaactgcgccaaaccctgttaaactggcagagatgtgtaaacatctaggaaa
tgttctaggccgaccttcatggctgccagtaccagaa-----------------------
------------------------------------------------------------
----------------------------------------------------
>PAFTOL009199
---gcaaatgagatggttgtatcgattacaggggctaccgggtttattggtaggcatttg
gttcagaggttatatgcagacaaccatgaagttcgtgtcttgactcgatccagatctaaa
gctcagctaatttttccc---gccaacaagttcccaggaattgtgctcgcagaagaagca
gagtggaaagacaccattagtggttcaactgctgtggtaaatctggctggaatgcccatc
agtacaaggtggtcaccagagattaagaatg--agatcaagcaaagcagaatcaaggtca
cttctaaggttgttgagcttataaacaacctgcaagctgatgttaggccaaatgtcctcg
tgagtgcaacagctattggttattatggaacaagcgagacacaagtattcgatgagcaca
gtc-----------------------catccggaaatgattacttggcagaggtttgtag
agaatgggaagctgcagcacttaaagtaaacaacgatgtaagggtggcacttattcgcat
tggtgtggttcttggaaaagatggaggtgctttagccaagatgatccccctatttatgat
gtttgctggtggacctatagggacaggaaaacaatggtw------ttcctggattcatgt
tgatgaccttgtaaatttgatatatgaagctatgtcaaacc---ctgagtacaaaggagt
gatcaatggaactgcgccaaaccctgttaaactggcagagatgtgtaaacatctaggaaa
tgttctaggccgaccttcatggctgccagtaccagaa-----------------------
------------------------------------------------------------
----------------------------------------------------
>PAFTOL009203
---gcaaatgagatggttgtatcgattacaggggctaccgggtttattggtaggcatttg
gttcagaggttatatgcagataaccatgaagttcgtgtcttgactcgatccagatctaaa
gctcagctaatttttccc---gccaacaagttcccaggaattgtgcttgcagaagaagcg
gagtggaaagacaccattagtggttcaacggctgtggtaaatctggctggaatgcccatc
agtacaaggtggtcaccagaggttcgtattg--tgattatatgggggtaatatcatgagg
tgggataggttgttgagcttataaacaacttgcaagctgatgtcaggccaaatgtcctcg
tgagggcaacagctattggttattatggaacaagcgagacaaaagtattcgatgagcaca
gtc-----------------------catccggaaatgattacttggcagaggtttgtag
agaatgggaagctgcagcacttaaagtaaacaacgatataagggtggcacttattcgcat
tggtgtggttcttggaaaagatggaggtgctttagccaagatgatccccctatttatgat
gtttgctggtggacctatagggtcaggaaaacaatggtt------ttcctggattcatgt
tgatgaccttgtaaatttgatatatgaagctatgtcaaacc---ctgagtacaaaggagt
gatcaatggaactgckccaaaccctgttagactggcagagatgtgtaaacatctaggaaa
tgttctaggccgaccttcatggctgccagtaccagaa-----------------------
------------------------------------------------------------
----------------------------------------------------
>PAFTOL009205
---gcaaatgagatggttgtatcgattacaggagctaccgggtttattggtaggcatttg
gttcagaggttatatgcagataaccatgaarttcgcgtcttgactcgatccagatctaaa
gctcagctaatttttcct---gccaacaagttcccaggaattgtgctcgcagaagaatcg
gagtggaaagacaccattagtggttcaactgctgtggtaaatctggctggaatgcccatc
agtacaaggtggtcaccagaggttcg----------------------------------
------------------------------------------------------------
-------------------------tggaacaagcgagacccaagtattcgatgagcaca
gtc-----------------------catccggaagtgattacttggcakaggtttgtag
ggaatgggaagctgcagcacttaaagtaaacaacgatgtaagggtggcacttattcgcat
tggtctggttcttggaaaagatggaggtgctttagccaagatgatccccctatttatgat
gtttgctggtggacctatagggtcaggaaaacaatggtt------ttcctggattcatgt
tgatgaccttgtaaatttgatatatgaagctatatcaaacc---ctgagtacamaggagt
gatcaatggaactgcgccaaaccctgttagactggcagagatgtgtgaacatctaggaaa
tgttctaggccgaccttcatggctgccagtaccagaa-----------------------
------------------------------------------------------------
----------------------------------------------------
>PAFTOL009207
---gaaaatgagatggtcgtatcgattacaggagctactgggtttattggtaggcatttg
gttcagaggttatatgcagataaccacaaagttcatgtcttgactcgatccagatctaaa
gctcagcaaatttttccm---gccaacaagttcccaggaattgtgctcgcggaagaatca
gactggaaagacaccatwagtggttcaactgctgtcgtaaatctggctggaatgcccatc
agtactaggtggtcaccagagattaagaaag--agatcaagcaaagcagaatcaaggtca
cttctaaggttgttgagcttataaacarcttgcaagctgatgctaggccaaacgtcctcg
tgagtgcaacagctgttggttattatggaacaagcgagacaggagtatttgatgagcgca
gtc-----------------------catcaggaaatgattacttggctgaggtttgtag
agaatgggaagctacagcacttaaagtaaacaaggatgtgcgggtggcacttattcgyat
cggtgtggttcttgggaaagatggaggtgctttagccaagatgatccccytatttatgat
gtttgctggtgggcctatagggtcaggaaaacaatggta------c--------------
------------------------------------------------------------
------------------------------------------------------------
------------------------------------------------------------
------------------------------------------------------------
----------------------------------------------------
>PAFTOL009209
---gcaaatgagatggttgtatcgattacaggagctactgggtttattggcaggcatttg
gttcagaggttatatgcagataaccatgaagttcgcgtcttgactcgatccagatctaaa
gctcagctaatttttccc---gccaacaagttcccaggaattgtgcttgcagaagaatcg
gagtggaaagacaccattagtggttcaactgctgtggtaaatctggctggaatgcccatc
agtacaaggtggtcaccagaggtt------------------------------------
------------------------------------------------------------
------------------------------------------------------------
--------------------------cgt-----------------------gtttgtag
agaatgggaagctgcagcacttaaagtaaacaacgatgtaagggtggcacttattcgcat
tggtgtggttcttggaaaagatggaggtgctttagccaagatgatccccctatttatgat
gtttgctggtggacctatagggtcaggaaaacaatggtt------ttcctggattcatgt
tgatgaccttgtaaatttgatatatgaagctatatcaaacc---ctgagtacaaaggagt
gatcaatggaactgcgccaaacccggttagactggcagagatgtgtaaacatctaggaaa
tgttctaggccgaccttcatggctgccagtaccagaa-----------------------
------------------------------------------------------------
----------------------------------------------------
>PAFTOL009215
---gcaaatgagatggttgtatcgattacaggggctaccgggtttattggtaggcatttg
gttcagaggttatatgcagacaaccatgaagttcgtgtcttgactcgatccagatctaaa
gcacagctaatttttccc---gccaacaagttcccaggaattgtactcgcagaagaatcg
gagtggaaagacaccattagtggttcaacggctgtggtaaatctggctggaatgcccatc
agtacaaggtggtcaacagaggt-------------------------------------
------------------------------------------------------------
------------------------------------------------------------
----------------------------tc--------------------aggtttgtag
agaatgggaagctgcagcacttaaagtaaacaacgatgtaagggtggcacttattcgcat
tggtgtggttcttggaaaagatggaggtgctttagccaagatgatccccctatttatgat
gtttgctggtggacctatagggacaggaaaacaatggtw------ttcctggattcatgt
tgatgaccttgtaaatttgatatatgaagctatgtcaaacc---ctgagtacaaaggagt
gatcaatggaactgcgccaaaccctgttagactggcagagatgtgtaaacatctaggaaa
tgttctaggccgaccttcatggctgccagtaccagaa-----------------------
------------------------------------------------------------
----------------------------------------------------
>PAFTOL009217
---gcaaatgagatggttgtatcgattacaggggctaccgggtttattggtaggcatttg
gttcagaggttatatgcagataaccatgaagttcgtgtcttgactcgatccaggtctaaa
gctcagctaatttttccc---gccaacaagttcccaggaattgtgcttgcagaagaagca
gagtggaaagacaccattagtggttcaacggctgtggtaaatctggctggaatgcccatc
agtacaaggtggtcaccagaggtt------------------------------------
------------------------------------------------------------
------------------------------------------------------------
--------------------------cgtc--------------------aggtttgtag
agaatgggaagctgcagcacttaaagtaaacaaagatgtaagggtggcacttattcgcat
tggtgtggttcttggaaaagatggaggtgctttagscaagatgatccccctatttatgat
gtttgctggtggacctatagggtcagggaaacaatggtt------ttcctggattcatgt
tgatgacgttgtaaatttgatatatgaagctatatcaaacc---ctgagtacaaaggagt
gatcaatggaactgcgccaaaccctgttagactggcagagatgtgtaaacatctaggaaa
tgttctaggtcgaccttcatggctgccagtaccagaa-----------------------
------------------------------------------------------------
----------------------------------------------------
>PAFTOL009219
---gcaaatgagatggttgtrtcgattacaggggctaccgggtttattggtaggcatttg
gttcagaggttatatgcagacaaccatgaagttcgtgtcttgactcgatccagatctaaa
gcacagctaatttttccm---gccaacaagttcccaggaattgtactcgcagaagaatcg
gagtggaaagacaccattagtrgttcaacggctgtggtaaatctggcgggagtgcccatc
agtacaaggtggtcaccagaggt-------------------------------------
------------------------------------------------------------
------------------------------------------------------------
----------------------------tc--------------------aggtttgtag
agaatgggaagctgcagcacttaaagyaaacaacgatgtaagggtggcacttattcgcat
tggtgtggttcttggaaaagatggaggtgctttagccaagatgatccccctatttatgat
gtttgctggtggacctatagggacaggaaaacaatggtw------ttcctggattcatgt
tgatgaccttgtaaatttgatatatgaagctatgtcaaacc---ctgagtacaaaggagt
gatcaatggaactgcgccaaaccctgttagactggcagagatgtgtaaacatctaggaaa
tgttctaggccgaccttcatggctgccagtaccagaa-----------------------
------------------------------------------------------------
----------------------------------------------------
>PAFTOL009221
---gcaaatgagatggttgtatcgattacaggggctaccgggtttattggtaggcatttg
gttcagaggttatatgcagrtaaccatgaagttcgtgtcttgactcgatccagttctaaa
gctcagctaatttttccm---gccaacaagttcccaggaattgtgctcgcagaagaatcg
gagtggaaagacaccattagtggttcaactgctgtggtaaatctggctggaatgcccatc
agtacaaggtggtcaccagaggtt------------------------------------
------------------------------------------------------------
------------------------------------------------------------
--------------------------cgt-----------------------gtttgtag
agaatgggaagctgcagcacttaaagtaaacaacgatgtaagggtggcactcattcgcat
tggtgtggttcttgggaaagatggaggtgctttagccaagatggtccccctatttatgat
gtttgctggtggacctatagggtcaggaaaacaatggta------ttc------------
------------------------------------------------------aggagt
gatcaatggaactgcgccaaaccctgttagastggcagagatgtgtaaacatctaggaaa
tgttctaggccgaccttcrtggctgccagtaccagaa-----------------------
------------------------------------------------------------
----------------------------------------------------
>PAFTOL009223
---gcaaatgagatggttgtatcgattacaggggctacsgggtttattggtaggcatttg
gttcagaggttatatgcagayaaccatgaagttcgtgtcttgactcgatccagatctaaa
gcwcagctaatttttccm---gccaacaagttcccaggaattgtrctcgcagaagaakcr
gagtggaaagacaccattagtggttcaacggctgtggtaaatctggctggaatgcccatc
agtacaaggtggtcaccagagattaagaatg--agatcaagcaaagcagaatcaaggtca
cttctaaggttgttgagcttataaacaacttgcaagctgatgttaggccaaatgtcctcg
tgagtgcaacagctattggttattatggaacaagygagacacaagtattcgatgagcaca
gtc-----------------------catccggaaatgattacttggcrgaggtttgtag
agaatgggaagctgcagcacttaaagtaaacaaygatgtaagggtggcacttattcgcat
tggtgtggttcttggaaaagatggaggtgctttagccaagatgatccccctatttatgat
gtttgctggtggacctatagggacaggaaaacaatggtt------ttcctggattcatgt
tgatgaccttgtaaatttgatatatgaagctatgtcaaacc---ctgagtacamaggagt
gatcaatggaactgcsccaaaccctgttaractggcagagatgtgtaaacatctaggaaa
tgttctaggccgaccttcatggctgccagtaccagaa-----------------------
------------------------------------------------------------
----------------------------------------------------
>PAFTOL009225
---gcaaatgagatggttgtatcgattacaggggctaccgggtttattggtaggcatttg
gttcagaggttatatgcagacaaccatgaagttcgtgtcttgactcgatccagatctaaa
gcacagctaatttttccc---gccaacaagttcccaggaattgtactcgcagaagaatcg
gagtggaaagacaccattagtggttcaacggctgtggtaaatctggctggaatgcccatc
agtacaaggtggtcaccagagattaagaatg--agatcaagcaaagcagaatcaaggtca
cttctaaggttgttgagcttataaacaacttgcaagctgatgttaggccaaatgtcctcg
tgagtgcaacagctattggttattatggaacaagtgagacacaagtattcgatgagcaca
gtc-----------------------catccggaaatgattacttggcggaggtttgtag
agaatgggaagctgcagcacttaaagtaaacaayratgtaagggtggcacttattcgcat
tggtgtggttcttggaaaagatggaggtgctttagccaagatgatccccctatttatgat
gtttgctggtggacctatagggacaggaaaacaatggtw------ttcctggattcatgt
tgatgaccttgtmaatttgatatatgaagctatgtcaaacc---ctgagtacaaaggagt
gatcaatggaactgcaccaaaccctgttagactggcagagatgtgtaaacatctaggaaa
tgttctaggccgaccttcatggctgccagtaccagaa-----------------------
------------------------------------------------------------
----------------------------------------------------
>PAFTOL009227
---gcaaatgagatggttgtatcgattacaggggcgaccgggtttattggtaggcatttg
gttcagaggttatatgcagataaccatgaagttcgtgtcttgactcgatccagatctaaa
gctcagctaatttttccc---gccaacaagttcccaggaattgtgcttgcagaagaagcg
gagtggaaagacaccattagtggttcaacggctgtggtaaatctggctggaatgcccatc
agtacaaggtggtcaccagagattaagaatg--agatcaagcaaagcagaatcaaggtca
cgtctaaggttgttgagcttataaacaacttgcaagctgatgttaggccaaatgtcctcg
tgagtgcaacagctattggttattatggaacaagcgagacacaagtattcgatgagcaca
gtc-----------------------catccggaaatgattacttggcagaggtttgtag
agaatgggaagctgcagcacttaaagtaaacaacgatgtaagggtggcacttattcgcat
tggtgtggttcttggaaaagatggaggtgctttagccaagatgatccccctatttatgat
gtttgctggtggacctatagggtcaggaaaacaatggtw------ttcctggattcatgt
tgatgaccttgtaaatttgatatatgaagctatatcaaacc---ctgagtacaaaggagt
gatcaatggaactgcgccaaaccctgttagactggcagagatgtgtaaacatctaggaaa
tgttctaggccgaccttcatggctgccagtaccagaa-----------------------
------------------------------------------------------------
----------------------------------------------------
>PAFTOL009229
---gcaaatgagatggttgtatcgattacaggagctaccgggtttattggtaggcatttg
gttcagaggttatatgcaggtaaccatgaagttcgtgtcttgactcgatccagatctaaa
gctcagctaatttttccc---gccaacaagttyycaggaattgtkctcgcagaagaatcg
gagtggaaagacaccattagtggttcaactgctgtggtaaatctggctggaatgcccatc
agtacaaggtggtcaccagaggtt------------------------------------
--------attgttgagcttataaataacttgcaagctgatgttaggccaaacgtcctcg
tgagtgcaacagctgttggttattatggaacaagcgagacacaagtatttgatgagcaca
gtc-----------------------catccggaagtgattacttggcggaggtttgtag
agaatgggaagctgcagcacttaaagtaaacaacgatgtaagggtggcacttattcgcat
tggtgtggttcttggaaaagatggaggtgctttagccaagatgatccccctatttatgat
gtttgctggtggacctatagggtcaggaaaacaatggtt------ttcctggattcatgt
tgatgaccttgtaaatttgatatatgaagctatatcaaacc---ctgagtacaaaggagt
gatcaatggaactgcgccaaaccctgttagactggcagagatgtgtaaacatctaggaaa
tgttttaggccgaccttcatggttgccagtaccagaa-----------------------
------------------------------------------------------------
----------------------------------------------------
>PAFTOL009231
------------------------------------------------------------
---------------tcagataaccatgaagttcgtgtcttgactcgatccagatctaaa
gctcatctaatttttcct---gccaacaagttcccaggaattgtgcttgcagaagaatcg
gagtggaaagacaccattagtggttcaactgctgtggtaaatctggctggattgcccatc
agtacaaggtggtcaccagaggtt------------------------------------
------------------------------------------------------------
------------------------------------------------------------
----------------------------------------------------gtttgtag
agaatgggaagctgcagcacttaaagtgaacaacgatgtaagggtggcacttattcgcat
tggtgtggttcttggaaaagatggaggtgcttta--------------------------
------------------------------------------------------------
------------------------------------------------------------
------------------------------------------------------------
------------------------------------------------------------
------------------------------------------------------------
----------------------------------------------------
>PAFTOL009235
---gaaaatgagatggycgtatcgattacaggagctactgggtttattggtaggcatttg
kttcagaggttatacgcagataaccacmaagtttgtgtcttgactcgatccagatctaaa
gctcagcaaatttttccc---rgtaagaagttcccagaaattgtgctcgcagaagaatca
gactggaaagacaccattagtggttcaactgctgtsgtaaatctggctggaatgcccatc
agtactaggtggtcaccagaggttaagaaag--agatcaagcagagcagaatcaaggtca
cttctaaggttgttgagcttataaacaacttgcaagctgatgctaggccaaacgtccttg
tgagtgcaacagctgttggttattatggaacaagcgagasacaagtatttgatgagcgca
gtc-----------------------catcaggaaatgrttacttggctgaggtttgtag
agaatgggaagctacagcacttaaagtaaacaaggatgtgcgggtggcacttattcgcat
cggtgtggttcttgggaaagatggaggtgctttagccaagatgatccccctrtttatgat
gtttgctggygggcctataggrtcaggaaaacaatggtt------ttcctggrttcatgt
cgatgaccttgtaaacctgatatatgaagctatatcaaacc---cggagtacagaggggt
gatcaatggtactgcaccaaaccctgttagactggcagagatgtgtcaacatctaggaaa
tgttttaggcctaccgtcatggcttccagtaccagaa-----------------------
------------------------------------------------------------
----------------------------------------------------
>PAFTOL009237
------------atggtcgtatcgattacaggagctactgggtttattggtaggcatttg
gttcagaggttatacgcagagaaccacaaagtttgtgtcttgactcgatccagatctaaa
gctcagcaaatttttccc---gccaacaarttcccagaaattgtgcttgcagaagaatca
gactggaaagacaccattagtggttcaactgctgtggtaaatctggctggaatgcccatc
agtactaggtggtcaccagaggttaagaaag--agatcaagcagagcagaatcaaggtca
cttctaaggttgttgagcttataaacaacttgcaagctgatgctaggccaaacgtccttg
tgagtgcaacagctgttggttattatggaacaagcgagacacaagtatttgatgagcgca
gtc-----------------------catcaggaaatgattacttggctgaggtttgtag
agaatgggaagctacagcacttaaagtaaacaaggatgtgcgggttgcacttattcgcat
cggtgtggttcttgggaaagacggaggtgctttagccaagatgatccccttatttatgat
gttcgctggtggacctatagggtcagggaaacaatggta------ttc------------
------------------------------------------------------aggggt
gatcaatggtactgcaccaaaccctgttagactggcagagatgtgtcaacacctaggaaa
tgttttaggccgaccgtcatggcttccagtaccagaa-----------------------
------------------------------------------------------------
----------------------------------------------------
>PAFTOL009239
---gcaaatgagatggttgtatcgattacaggggctaccgggtttattggtaggcatttg
gttcagaggttatatkcagataaccatgaagttcgcgtcttgactcgatccagatctaaa
gctcagctaatttttccc---gccaacaagttcccaggaattgtgctcgcagaagaatcg
gagtggaaagacaccattagtggttcaactgctgtggtaaatctggctggaatgcccatc
agtacaaggtggtcaccagaggtt------------------------------------
------------------------------------------------------------
------------------------------------------------------------
--------------------------cgt-----------------------gtttgtag
agaatgggaagctgcagcacgtaaagtaaacaacgacgtaagggtggcacttattcgcat
tggtgtggttcttggaaaagatggaggtgctttagccaagatgatccccctatttatgat
gtttgccggtggacctatagggtcgggaaaacaatggtt------ttcctggattcatgt
tgatgaccttgtaaatttgatatatgaagctatatcaaacc---ctgaaacttcaggagt
gatcaatggaactgcgccaaaccctgttagactggcagagatgtgtaaacatctaggaaa
tgttctaggccgaccttcatggctgccagtaccagaa-----------------------
------------------------------------------------------------
----------------------------------------------------
>PAFTOL009241
---gcaaatgagatggttgtatcgattacaggggctaccgggtttattggtaggcatttg
gttcagaggttatatgcagacaaccatgaagttcgtgtcttgactcgatccagatctaaa
gcacagctaatttttccc---gccaacaagttcccaggaattgtactcgcagaagaatcg
gagtggaaagacaccattagtggttcaacggctgtggtaaatctggctggaatgcccatc
agtacaaggtggtcaccagaggt-------------------------------------
------------------------------------------------------------
------------------------------------------------------------
----------------------------tc--------------------aggtttgtag
agaatgggaagctgcwgcacttaaagtaaacaacgatgtaagggtggcacttattcgcat
tggtgtggttcttggaaaagatggaggtgctttagccaagatgatccccctatttatgat
gtttgctggtggacctatagggacaggaaaacaatggtw------ttcctggattcatgt
tgatgaccttgtaaatttgatatatgaagctatgtcaaacc---ctgagtacaaaggagt
gatcaatggaactgcrccaaaccctgttagactggcagagatgtgtaaacatctaggaaa
tgttctaggccgaccttcatggctgccagtaccagaa-----------------------
------------------------------------------------------------
----------------------------------------------------
>PAFTOL009243
------------------------------------------------------------
---------------tcagataaccatgaagttcgtgtcttgactcgatccagatctaaa
gctcagctaatttttccc---gccaacaagttcccaggaattgtgcttgcagaagaatcg
gagtggaaagacaccattagkggttcaactgctgtggtaaatctggctggaatgcccatc
agtacaaggtggtcaccagaggtt------------------------------------
------------------------------------------------------------
------------------------------------------------------------
--------------------------cgt-----------------------gtttgtag
agaatgggaagctgcagcacttaaagtaaacaaagatgtaagggtggcacttattcgcat
tggtgtggttcttggaaaagatggaggtgctttagccaagatgatccccctatttatgat
gtttgctggtggacctatagggtcaggaaaacaatggtt------ttcctggattcatgt
tgatgaccttgtaaatttgatatatgaagctatatcaaacc---ctgagtacaaaggagt
gatcaatggaactgcgccaaaccctgttagactggcagagatgtgtaagcatctaggaaa
tgttctaggccgaccttcatggctgccagtaccagaa-----------------------
------------------------------------------------------------
----------------------------------------------------
>PAFTOL009245
---gcaaatgagatggttgtatcgattacaggrgctactgggtttattggcaggcatttg
gttcagaggttatatgcagataaccatgaagttcgtgtcttgactcgatccagatctaaa
gctcagctaatttttccm---gcsaacaagttcccaggaattgtgctcgcagaagaatcg
gagtggaaagacaccattagtggttcaactgctgtggtaaatctggctggaatgcccatc
agtacaaggtggtcaccagaggtt------------------------------------
------------------------------------------------------------
------------------------------------------------------------
--------------------------cgt-----------------------gtttgtag
agaatgggaagctgcagcacttaaagtaaacaacgatgtaagggtggcacttattcgcat
tggtctggttcttggaaaagatggaggtgctttagccaagatgatccccctatttatggt
gtttgctggtggacctatagggtcaggaaaacaatggtt------ttcctggattcatgt
tgatgaccttgtaaatttgatatgtgaagctatatc---------------ttcaggagt
gatcaatggaactgcgccaaatccggttagactggcagagatgtgtaaacatctaggaaa
tgttctaggccgaccttcatggctgccagtaccagaa-----------------------
------------------------------------------------------------
----------------------------------------------------
>PAFTOL009247
------------------------------------------------------------
------------------------------------------------------------
---------------------gccaacaagttcccaggaattgtgctcgcagaagaatcg
gagtggatagacaccattagtggttcaactgctgtggtaaatctggctggaatgcccatc
agtacaaggtggtcaccagaggtt------------------------------------
------------------------------------------------------------
------------------------------------------------------------
------------------------------------------------------------
------------------------------------------------------------
------------------------------------------------------------
------------------------------------------------------------
------------------------------------------------------------
------------------------------------------------------------
------------------------------------------------------------
------------------------------------------------------------
----------------------------------------------------
>PAFTOL009249
---gcaaatgagatggttgtatcgattacaggagctactgggtttattggcaggcatttg
gttcagaggttatatgcagataaccatgaagttcgtgtcttgactcgatccagatctaaa
gctcagctaatttttccc---gccaasaagttcccaggaattgtgctygcagaagaatcg
gagtggaaagacaccattagtggttcaactgctgtggtaaatctggctggaatgcccatc
agtacaaggtggtcaccakaggtt------------------------------------
------------------------------------------------------------
------------------------------------------------------------
--------------------------cgt-----------------------gtttgtag
agaatgggaagctgcagcactyaaagtaaacaacgatgtaagggtggcacttattcgcat
tggtctsgttcttggaaaagatrgaggtgctttagccaagatgatccccctatttatgrt
gtttgctggtggacctatagggtcaggaaaacaatggtt------ttcctggattcatgt
tgatgaccttgtaaatttgatatgtgaagctatatcaaacc---ctgagtacaaaggt--
------------------------------------------------------------
------------------------------------------------------------
------------------------------------------------------------
----------------------------------------------------
>PAFTOL009251
------------------------------------------------------------
---------------tcagataaccatgaagttcgtgtcttgactcgatccagatctaaa
gctcagctaatttttccc---gccaacaagttcccaggaattgtgcttgcagaagaatcg
gagtggaaagacaccattagtggttcaactgctgtggtaaatctggctggaatgcccatc
agtacaaggtggtcaccagaggtt------------------------------------
------------------------------------------------------------
------------------------------------------------------------
--------------------------cgt-----------------------gtttgtag
agaatgggaagctgcagcacttaaagtaaacaacaatgtaagggtggcacttattcgcat
tggtctggttcttggaaaagatggaggtgcttta--------------------------
------------------------------------------------------------
------------------------------------------------------------
------------------------------------------------------------
------------------------------------------------------------
------------------------------------------------------------
----------------------------------------------------
>PAFTOL009253
---gaaaatgagatggtcgyatcgattayaggarctactgggtttattggcakgcatttg
gttcagaggttatatgaagataaccacaaagttcgtgtcttgactcgatccagatctaaa
gctcagcaaattttttccgaagccaacaagtttccaggaattgtgctcgcagaagaatca
gactggaaagmcaccattagtggttcaactrctgtggtaaatctggctggaatgcccatc
agtactaggtggtcaccagagattaagaaag--aaatcaaacaaagcagaatcaaggtca
cttctgaggttgttgagcttataaacaacttgcgagctgatgctaggccaaacgtcctcg
tgastgcaacagctgttggttattatggaacaagtgagacacgagtatttgatgagcgca
gtc-----------------------catcgggaaatgattacttggctgaggtttgtag
agaatgggaagctacagcacttaaagtaaacaaggatgtacgggtggcacttattcgcat
cggtgtggttcttgggaaagatggaggtgctttagccaagatgatccccctatttatgat
gtttgctagtgggcctatagggtcgggaaaacaatggtt------ttcttggattcatgt
cgatgaccttgtaaacctgatatatgaagctatatcaaacc---cggagtacaaaggggt
gatcaatggaactgcgccaaaccytgttagactggcagagatgtgtcaamatctaggaaa
tgttctaggccgaccrtcatggcttccagtaccagaa-----------------------
------------------------------------------------------------
----------------------------------------------------
>PAFTOL009257
------------------------------------------------------------
---------ctcccttcagataaccatgaagttcgtgtcttgactcgatccagatctaaa
gctcagttaatttttccc---gccaacaaattcccaggaattgtgctcgcagaagaatcg
gagtggaaagacaccattagtggttcaactgctgtggtaaatctggctggaatgcccatc
agtacaaggtggtcaccagaggtt------------------------------------
------------------------------------------------------------
------------------------------------------------------------
--------------------------cgt-----------------------gtatgtag
agaatgggaagctgcagcacttaaagtaaacaacgatgtaagggtggcacttattcgcat
tggtctggttcttggaaaagatggaggtgctttagscaagatgatccccttatttatgat
gtttgctggtggacctatagggtcaggaaaacaatggtt------ttcctggattcatgt
tgatgaccttgtaaatttgatatatgaagctatattaaacc---ctgagtacaaaggagt
gatcaatggaactgcgccaaaccctgttagactggcagagatgtgtaaacatctaggaaa
tgttctaggccgaccttcttggctgccagtaccagaa-----------------------
------------------------------------------------------------
----------------------------------------------------
>PAFTOL009259
---gcaaatgagatggttgtatcgattacaggggctaccgggtttattggtaggcatttg
gttcagaggttatatgcagrtaaccatgaagttcgcgtcttgactcgatccagatctaaa
gctcagttaatttttccc---gccaacaagttcccaggaattgtgctcgcagaggaatcg
gagtggaaagacaccgttagtggttcaactgccgtggtaaatctggctggaatgcccatc
agtacaaggtggtcaccagaggtt------------------------------------
------------------------------------------------------------
------------------------------------------------------------
----------------------------------------------------gtttgcag
agaatgggaagctgcagcacttaaagtaaacaacgatgtaagggtggcacttattcgcat
tggtgtggttcttggaaaagatggaggtgctttagccaagatgatscccctatttatgat
gtttgctggtggacctatagggtcgggaaaacaatggtt------ttcctggattcatgt
tgatgaccttgtaaatttgatatatgaagctatatcaaacc---ctgagtacaaaggt--
------------------------------------------------------------
------------------------------------------------------------
------------------------------------------------------------
----------------------------------------------------
>PAFTOL009261
------------------------------------------------------------
---------------tcagataaccataaagttcgtgtcttgactcgatccagatctaaa
gctcgcctaatttttccc---gccaacaagttcccmggaattgtgcttgcagaagaatcg
gagtggaaggacaccattagtggttcaactgctgtggtaaatctggcaggratgcccatc
agtacaaggtggtcaccagaggtc------------------------------------
------------------------------------------------------------
------------------------------------------------------------
--------------------------cgt-----------------------gtttgtag
agaatgggaagctgcagcacttaaagtaaacaatgatgtaagggtggcacttatycgcat
tggtgtggttcttggaaaagatggaggtgctttagccaagatgatccccctatttatgat
gtttgctggtggacctatagggtcaggaaaacaatggta------ttc------------
------------------------------------------------------aggagt
gatcaatggaactgcgccaaaccctgttagactggcagagatgtgtaaacatctaggaaa
tgtcctaggccgaccttcatggctgccagtaccagaa-----------------------
------------------------------------------------------------
----------------------------------------------------
>PAFTOL009263
---gcaaatgagatggttgtatcgattacaggagctactgggtttattggcaggcatttg
gttcagaggttatatgcagataaccatgaagttcgtgtcttgactcgatccagatctaar
gctcagctaatttttccc---gccaasaagttcccaggaattgtgctsgcagaagaatcg
gagtggaaagacaccattagtggttcaactgctgtggtaaatctggctggaatgcccatc
agtacaaggtggtcaccagaggtt------------------------------------
------------------------------------------------------------
------------------------------------------------------------
--------------------------cgt-----------------------gtttgtag
agaatgggaagctgcagcactyaaagtaaacaacgatgtaagggtggcacttattcgcat
tggtctggttcttggaaaagatggaggtgctttagccaagatgatccccctatttatgrt
gtttgctggtggacctatagggtcaggaaaacaatggta------ctaagctacttcctc
gcattatctttccaatgcttttctgtcactcatgtttggac---aacaattttgtagagt
gatcaatggaactgcgccaaatccggttagactggcagagatgtgtaaacatctaggaaa
tgttctaggccgaccttcatggctgccagtaccagaa-----------------------
------------------------------------------------------------
----------------------------------------------------
>PAFTOL009265
------------------------------------------------------------
---------------tcagataaccatgaagttcgtgtcttgactcgatccagatctaaa
gctcagctaatttttccc---gccaacaagttcccaggaattgtgctcgcagaagaattg
gagtggaaagacaccattagtggttcaactgctgtggtaaatctggcwggaatgcccatc
agtacaaggtggtcaccagaggtt------------------------------------
------------------------------------------------------------
------------------------------------------------------------
------------------------------------------------------------
------------------------------------------------------------
------------------------------------------------------------
------------------------------------------------------------
------------------------------------------------------------
------------------------------------------------------------
------------------------------------------------------------
------------------------------------------------------------
----------------------------------------------------
>PAFTOL009267
---gaaaatgagatggtcgtatcgattacaggagctactgggtttattggtaggcatttg
gttcagaggttatatgcagataaccacaaagttcatgtcttgactcgatccagatctaaa
gctcagcaaatttttccc---gcsaacaagttcccaggaattgtgctcgcwgaagaatca
gactggaaagacaccattagtggttcaactgctgtcgtaaatctggcyggaatgcccatc
agtactaggtggtcaccagaggttcgtaaag--agatcaagcaaagcagaatcaaggtca
cttctaaggttgttgagcttataaacagcttgcaagctgatgctaggccaaacrtcctcg
tgagtgcaacagctgttggttattatggaacaagcgagacrggagtwtttgatgagcgma
gtc-----------------------catcaggaaatgattacttggctgaggtttgtag
agaatgggaagctacagcacttaaagtaaacaaggatgtgcgggtggcacttattcgcat
cggtgtggttcttgggaaagatggaggtgctttagccaagatgatccccctatttatgat
gtttgctggtgggcctatagggtcaggaaaacaatggtt------ttcctggattcatgt
cgatgaccttgtaaacctgatatatgaagctgtatcaaacc---cggaatacaaaggggt
gatcaatggaactgcgccaaaccctgttagactggcagagatgtgtcaacatctaggaaa
tgttctaggscgaccttcatggcttccartaccagaa-----------------------
------------------------------------------------------------
----------------------------------------------------
>PAFTOL009269
---gaaaatgagatggtcgtatcgattacaggagctactgggtttattggtaggcatttg
gttcagaggttatatgcaggtatgagaatwgattcccaattgagaaactacgtttctggy
gctcatctcttttttaca---gccaacaagttcccaggaattgtgctcgcagaagaatca
gactggaaagacaccattagtggttcaactgctgtcgtaaatctggctggaatgcccatc
agtactaggtggtcaccagagattaagaaag--agatcaagcaaagcagaatcaaggtca
cttccaaggttgttgagcttataaacaacttgcaagctgatgctaggccaaacgtcctcg
tgagtgcaacagctgttggttattatggaacaagcgagacaggagtatttgatgagcgca
gtc-----------------------catcaggaaatgattacttggctgaggtttgtag
agaatgggaagctacagcacttaaagtaaacaaggatgtgcgggtggcacttattcgcat
yggtgtggttcttgggaaagatggaggtgctttagccaagatgatccccctatttatgat
gtttgctggtgggcctatagggtcaggaaaacaatggtt------ttcctggattcatgt
cgatgacctygtaaacctgatatatgaagctatatcaaacc---cggaatacamaggggt
gatcaatggaactgcgccaaaccctgttagactggaagagatgtgtcarcatctaggmaa
tgttctaggccgaccttcatggcttccagtaccagaa-----------------------
------------------------------------------------------------
----------------------------------------------------
>PAFTOL009271
---gcaaatgagatggttgtatcgattacaggagctactgggtttattggtaggcatttg
gttcagaggttatatgcagataaccatgaagttcgtgtcttgactcgatccagatctaaa
gctcagctaatttttccc---gccaacaagttcccaggaattgtgctcgcagaagaatcg
gagtggaaagacagcattagtggttcaactgctgtggtaaatctggctggaatgcccatc
agtacaaggtggtcaccagaggtt------------------------------------
------------------------------------------------------------
------------------------------------------------------------
----------------------------------------------------gtttgtag
agaatgggaagctgcagcacttaaagtaaacaacgatgtaagggtggcacttattcgcat
tggtgtggttcttggaaaagatggaggtgctttagccaagatgatccccctatttatgat
gttcgctggtggacctatagggtcaggaaaacaatggtt------ttcctggattcatgt
tgatgaccttgtaaatttgatatatgaagctatatcaaacc---ccgagtacaaaggagt
gatcaatggaactgcgccaaaccccgttagactggcagagatgtgtaaacatctaggaaa
tgttctaggccgaccttcatggctgccggtaccagaa-----------------------
------------------------------------------------------------
----------------------------------------------------
>PAFTOL009279
---gcaaatgagatggttgtatcgattacaggggctaccgggtttattggtaggcatttg
gttcagaggttatatgcagayaaccatgaagttcgtgtcttgactcgatccagatctaaa
gcwcagctaatttttccc---gccaacaagttcccaggaattgtgctcgcagargaakca
gagtggaaagacaccattagtggttcaackgctgtggtaaatctggctggaatgcccatc
agtacaaggtggtcaccagaggtt------------------------------------
------------------------------------------------------------
------------------------------------------------------------
--------------------------cgtc--------------------aggtttgtag
agaatgggaagctgcagcacttaaagtaaacaacgatgtaagggtggcacttattcgcat
tggtgtggttcttggaaaagatggaggtgctttagccaagatgatccccctatttatgat
gtttgctggtggacctatagggtcaggaaaacaatggtt------ttcctggattcatgt
tgatgaccttgtaaatttgatatatgaagctatatcaaacc---ctgagtacaaaggagt
gatcaatggaacagcgccaaaccctgttagactggcagagatgtgtaaacatctaggaaa
tgttctaggccgaccttcatggctgccagtaccagaa-----------------------
------------------------------------------------------------
----------------------------------------------------
>PAFTOL009281
---gcaaatgagatggttgtatcgattacaggggctaccgggtttattggtaggcatttg
gttcagaggttatatgcagataaccatgaagttcgtgtcttgactcgatccagatctaaa
gctcagcwaatttttccc---gccaacaagttcccaggrattgtgctcgcagaagaatyg
gagtggacagacaccattagtggttcaactgctgtggtaaatctggctggaatgcccatc
agtacaaggtggtcaccagaggtt------------------------------------
------------------------------------------------------------
------------------------------------------------------------
--------------------------cgt-----------------------gtttgtag
agaatgggaagctgcagcacttaaagtaaacaacgatgtaagggtggcacttattcgcat
tggtgtggttcttggaaaagatggaggtgctttagccaagatgatccccctatttatgat
gtttgctggtggacctatagggtcaggaaaacaatggtatcaaacttc------------
------------------------------------------------------aggggt
gatcaatggaactgcaccaaaccctgttagactggcagagatgtgtaaacatctaggaaa
tgttctaggccgaccttcatggctgccagtaccagaa-----------------------
------------------------------------------------------------
----------------------------------------------------
>PAFTOL009283
---gcaaatgagatggttgtatcgattacaggggctaccgggtttattggtaggcatttg
gttcagaggttatatgcagataaccatgaagttcgtgtcttgactcgatccagatctaaa
gctcagctaatttttccc---gccaacaagttcccaggaattgtgctcgcagaagaagcr
gagtggaaagacaccattagtggttcaackgctgtggtaaatctggctggaatgcccatc
agtacaaggtggtcaccagagattaagaatg--agatcaagcaaagcagaatcaaggtca
cttctaaggttgttgagcttataaacaacttgcaagctgatgttaggccaaatgtcctcg
tgagtgcaacagctattggttattatggaacaagcgagacacaagtattcgatgagcaca
gtc-----------------------catccggaaatgattacttggcagaggtttgtag
agaatgggaagctgcagcacttaaagtaaacaacgatgtaagggtggcacttattcgcat
tggtgtggttcttggaaaagatggaggtgctttagccaagatgatccccctatttatgat
gtttgctggtggacctatagggacaggaaaacaatggtt------ttcctggattcatgt
tgatgaccttgtaaatttgatatatgaagctatgtcaaacc---ctgagtacaaaggagt
gatcaatggaactgcgccaaaccctgttagactggcagagatgtgtaaacatctaggaaa
tgttctaggccgaccttcatggctgccagtaccagaa-----------------------
------------------------------------------------------------
----------------------------------------------------
>PAFTOL009285
---gaaaatgagatggtcgtatcgattacaggagctactgggtttattggtaggcatttg
gttcagaggttatatgcagataaccacaaagttcatgtcttgactcgatccagatctaaa
gctcagcaaatttttccc---gccaacaagttcccaggaattgtgctcgcggaagaatca
gactggaaagacaccattagtggttcaactgctgtcgtaaatctggctggaatgcccatc
agtactaggtggtcaccagagattaagaaag--agatcaagcaaagcagaatcaaggtca
cttctaaggttgttgagcttataaacagcttgcaagctgatgctaggccaaacgtcctcg
tgagtgcaacagctgttggttattatggaacaagcgagacaggagtatttgatgagcgca
gtc-----------------------catcaggaaatgattacttggctgaggtttgtag
agaatgggaagctacagcacttaaagtaaacaaggatgtgcgggtggcacttattcgcat
cggtgtggttcttgggaaagatggaggtgctttagccaagatgatccccctatttatgat
gtttgctggtgggcctatagggtcaggaaaacaatggtt------ttcctggattcatgt
cgatgaccttgtaaacctgatatatgaagctgtatcaaacc---cggaatacaaaggggt
gatcaatggaactgcgccaaaccctgttaggctggcagagatgtgtcaacatctaggaaa
tgttctaggccgaccttcatggcttccagtaccagaa-----------------------
------------------------------------------------------------
----------------------------------------------------
>PAFTOL009289
---gcaaatgagatggttgtatcgattacaggagctactgggtttattggcaggcatttg
gttcagaggttatatgcagataaccatgaagttcgtgtcttgactcgatccagatctaaa
gctcagctaatttttccc---gccaacaagttcccaggaattgtgcttgcagaagaatca
gagtggaaagacaccattagtggttcaactgctgtggtaaatctggctggaatgcccatc
agtacaaggtggtcaccagaggtt------------------------------------
------------------------------------------------------------
------------------------------------------------------------
--------------------------cgt-----------------------gtttgtag
agaatgggaagctgcagcacttaaagtgaacaacgatktaagggtggcacttattcgcat
tggtctggttcttggaaaagatggaggtgctttagscaagatgatccccctatttatgat
gtttgctggtggacctatagggtctggaaaacaatggtt------ttcctggattcatgt
tgatgaccttgtaaatttgatatgtgaagctatatcaaacc---ctgagtacaaaggagt
gatcaatggmactgcgccaaacccggttagactggcagagatgtgtmaacatctaggaaa
tgttctaggccgaccttcatggctgccagtaccagaa-----------------------
------------------------------------------------------------
----------------------------------------------------
>PAFTOL009291
---gcaaatgagatggttgtatcgattacaggggctaccgggtttattggtaggcatttg
gttcagaggttatatgcagacaaccatgaagttcgtgtcttgactcgatccagatctaaa
gcacagctaatttttccc---gccaacaagttcccaggaattgtgctcgcagaagaagca
gagtggaaagacaccattagtggttcaacagctgtggtaaatctggctggaatgcccatc
agtacaaggtggtcrccagagattaagaatg--agatcaagcaaagcagaatcaaggtca
cttctmaggttgttgagcttataaacaacttgcaagcygatgttaggccaaatgtcctcg
tgagtgcaacagctattggttattatggaacaagcgagacacaagtattcgatgagcaca
gtc-----------------------catccggaaatgattacttggcagaggtttgtag
agaatgggaagctgcagcacttaargtaaacaacgatgtaagggtggcacttattcgcat
tggtgtggttcttggaaaagatggaggtgctttagccaagatgatcccyctatttatgat
gtttgctggtggacctataggrtcrggaaaacaatggtt------ttcctggattcatgt
tgatgaccttgtaaatttgatatatgaagctatatcaaatc---ctgagtacaaaggagt
gatcaatggaactgcgccraaccctgttagactggcagagatgtgtaaacatctaggwaa
tgttctaggccgaccttcatggctgccagtaccagaa-----------------------
------------------------------------------------------------
----------------------------------------------------
>PAFTOL009293
---gcaaatgagatgsttgtatcgattacakgggctaccgggtttattggtaggcatttg
gttcagaggttatatgcagayaaccatgaagttcgtgtcttgactcgatccagatctaaa
gctcagctaatttttccc---gccaacaagttcccaggaattgtgctcgcagaagaagca
gagtggaaagacaccattagtggttcaactgctgtggtaaatctggctggaatgcccatc
agtacaaggtggtcaccagagstctggagaa--tgcatgcgaagaaaataatcaaggtca
cttctaaggttgttgagcttataaacaacttgcaagctgatgttaggccaaatgtcctcg
tgagtgcwacagctattggttattatggaacaagcgagacacaagtattcgatgagcaca
gtc-----------------------catccggaaatgattacttggcasaggtttgtag
agaatgggaagctgcagcacttaaagtaaacaacgatgtaagggtggcacttattcgcat
tggtgtggttcttggaaaagatggaggtgctttagccaagatgatccccctatttatgat
gtttgctggtggayctatagggacaggaaaacaatggta------ttaagctagttcctc
gcattatctttctaatgcttttctgtcacccatgtttggac---aacaattttttagagt
gatcaatggaactgcgccaaaccctgttaaactggcagagatgtgtaaacatctaggaaa
tgttctaggccgaccttcatggctgccagtaccagaa-----------------------
------------------------------------------------------------
----------------------------------------------------
>PAFTOL009295
------------------------------------------------------------
------------------------------------------------------------
---catctttcacttgca---gccaacaagttcccaggaattgtgctcgcagaagaagcg
gagtggaaagacaccattagtggttcaacggctgtggtaaatctggctggaatgcccatc
agtacaaggtggtcaccagaggtt------------------------------------
------------------------------------------------------------
------------------------------------------------------------
-------------------------------------------------caggtttgtag
agaatgggaagctgcagcacttaaagtgaacaacgacgtaagggtggcacttattcgcat
tggtgtggttcttggaaaagatggaggtgctttatc------------------------
------------------------------------------------------------
------------------------------------------------------aggagt
gatcaatggaactgcgccaaaccctgttagactggcagagatgtgtaaacatctaggaaa
tgttctaggccgaccttcatggctgccagtaccagaa-----------------------
------------------------------------------------------------
----------------------------------------------------
>PAFTOL009297
---gcgaatgagatggttgtatcgattacaggggctaccgggtttattggtaggcatttt
gttcagaggttatatgcagataaccatgaagttcgcgtcttgactcgatccagatctaaa
gctcagctaatttttccc---gccaacaagttcccaggaattgtgctcgcagaagaatck
gagtggaaagacaccattagtggttcaactgctgtggtaaatttggckggaatgcccatc
agtacaaggtggtcaccagaggtt------------------------------------
------------------------------------------------------------
------------------------------------------------------------
--------------------------cgt-----------------------gtttgtag
agaatgggaagctgcagcmcttaaagtaaacaacgatgtaagggtggcacttattcgcat
tggtgtggttcttggaaaagatggaggtgctttagccaagatgatccccctatttatgat
gtttgctggtggaccgatagggtckggaaaacaatggtt------ttcctggattcatgt
tgatgaccttgtaaatttgatatatgaagctatatcaaaca---ccccgcgaaagcgagt
gatcaatggaactgcgccaaaccctgttagactggcagagatgtgtaaacatctaggaaa
tgttctwggccgaccttcatggctgccagtaccagaa-----------------------
------------------------------------------------------------
----------------------------------------------------
>PAFTOL009299
---gcaaatgagatggttgtatcgattacaggagctactgggtttattggcaggcatttg
gttcagaggttatatgcagataaccatgaagttcgtgtcttgactcgatccagatctaaa
gctcagctaatttttccc---gcgaacaagttcccaggaattgtgctcgcagaagartcg
gagtggaaagacaccattagtggttcaactgctgtggtaaatctggctggaatgcccatc
agtacaaggtggtcaccagaggtt------------------------------------
------------------------------------------------------------
------------------------------------------------------------
--------------------------cgt-----------------------rtttgtag
agaatgggaagctgcagcacttaaagtaaacaacgatgtaagggtggcacttattcgcat
tggtctggttcttggaaaagatggaggtgctttagccaagatgatccccctatttatggt
gtttgctggtggacctatagggtcaggaaaacaatggtw------ttcctggattcatgt
tgatgaccttgtaaatttgatatgtgaagctatatcaaacc---tctcagcgctargagt
gatcaatggaactgcrccaaatccggttagactggcagagatgtgtaaacatctaggaaa
tgttctaggccgaccttcatggctgccagtaccagaa-----------------------
------------------------------------------------------------
----------------------------------------------------
>PAFTOL009301
---gcaaatgagatggttgtatcgattacaggagctactgggtttattggcaggcatttg
gttcagaggttatatgcagrtaaccatgaagttcgtgtcttgactcgatccagatctaaa
gctcagctaatttttccc---gccaacaagttcccaggamttgtgctygcagaagaatcg
gagtggaaagacaccattagtggttcaactgctgtggtaaatctggctggaatgcccatc
agtacaaggtggtcaccagaggtt------------------------------------
------------------------------------------------------------
------------------------------------------------------------
--------------------------cgt-----------------------gtttgtag
agaatgggaagctgcagcactyaaagtaracaacgatgtaagggtggcacttattcgcat
tggtctggttcttggaaaagatggaggtgctttagccaagatgatccccctatttatggt
gtttgctggtggacctatagggtcaggaaaacaatggta------ctc------------
------------------------------------------------------aggagt
gatcaatggaactgcaccaaatccggttagactggcagagatgtgtaaacatctaggaaa
tgttctaggccgaccttcatggctgccagtaccagaa-----------------------
------------------------------------------------------------
----------------------------------------------------
>PAFTOL009303
------------------------------------------------------------
------------------------------------------------------------
------------------------------------------------------------
------------------------------------------------------------
------------------------------------------------------------
------------------------------------------------------------
------------------------------------------------------------
------------------------------------------------------------
------------------------------------------------------------
------------------------------------------------------------
------------------------------------------------------------
----------------------------------------------------tcaggagt
gatcaacggaactgcgccaaatccggttagactggcagagatgtgtaaacatctaggaaa
tgttctaggccgaccttcatggctgccagtaccagaa-----------------------
------------------------------------------------------------
----------------------------------------------------
>PAFTOL009311
---------cagatggttgtatcgattacaggagctaccgggtttattggtaggcatttg
gttcaaaggttatatgcagataaccacaaagttcgtgtcttgactcgatccagatctaaa
tctcagctaatttttccm---gccaataagttcccaggaattgtgctcgcagaagaatca
gagtggaaagacagcattagtggttcaactgctgtggtaaatctggctggaacgcccatc
agtacaaggtggtcaccagagttgaagttcc--ttatcaagcaaagcagaatcaaggtca
cttcgaaggttgtcgagcttataaataccttgcaagctgatgttaggccaaatgtcctcg
tcagtgcgacagctattggatattatggctcaagtgagacacgagtatttgatgagcaca
gtc-----------------------catcaggaaatgattacttggctgagctttgtag
agaatgggaagctacagcacttagagtaaacaaggatgtaagagtggcacttattcgcat
tggcgtggttcttggaaaagatggaggtgctctagccaagatgatccccttattcatgat
gtttgctggtggacctatagggtcaggaaaacaatggtt------ttcctggattcatgt
ggatgacattgtaaatctgatatatgaagctatatcaaacc---cagagtataaaggggt
gatcaatggaactgccccgaaccctgttagactagcagaaatgtgtcaacatctaggaaa
tgtcttaggccgaccttcatggttgccagtaccagaa-----------------------
------------------------------------------------------------
----------------------------------------------------
>PAFTOL009315
------------------------------------------------------------
------------------------------------------------------------
------------------------------------------------------------
------------------------------------------------------------
------------------------------------------------------------
------------------------------------------------------------
------------------------------------------------------------
----------------------------------------------------gtttgtaa
agaatgggaagctgcagcacttaaagtaaacaaggatgtaagagttgcacttattcgcgt
cggtgtggtccttggaaaagatggaggtgctttatc------------------------
------------------------------------------------------------
------------------------------------------------------aggggt
gatcaatggaactgcaccaaaccctgttagactagcagagatgtgtcaacagctaggaaa
tgctcttggccgaccttcatggttgccagtgccagaa-----------------------
------------------------------------------------------------
----------------------------------------------------
>PAFTOL009319
---gagaatcagatggttgtatcgattacaggagctactggtttcattggtaggcatttg
gttcaaaggttatatgaagataaccataaagttcgtgtcttgactcgatcccgatccaaa
gctcaactaatttttccm---gccaacaagttcccaggaattgtgctggctgaagaatca
gagtggaaagacaccattagcggttcaactgcagtggtaaatctggctggaacgcccatc
agtacaaggtggtcaccagagrttaagaaag--acatcaaacaaagcagaatcagggtca
cctctaaggttgttgagcatataaatagcttgcaagctgatgttaggccaaatgttctcg
tcagtggaacagctattggttattatggaacaagtgagacacgagtattcgatgagcaca
gtc-----------------------catcaggaaatgattacttggctgaggtttgtag
agaatgggaagctagcgcacttaaagtaaacaaggatgtaagagtggtgcttattcgcat
tggtgtggtccttggaaaagatggaggtgctttagccaagatgatccctcttttcatgat
gtttgctggtggacctataggatcaggaaaacaatggtt------ttcctggattcatgt
ggatgacattgtaaatctaatctatgaagctttatcaaatc---cggagtacaaaggggt
gatcaatggaacagcgccaaaccctgttagactagcagagatgtgtgaacaactaggaaa
tgctcttggccgaccttcatggttgccagtgccagaa-----------------------
------------------------------------------------------------
----------------------------------------------------
>PAFTOL009321
---gcgaatcagatggttgtatccattacaggagctaccgggttcattggtaggcatttg
gttcaaaggttatatgaagktattcata---tttccatgaaacttaggtctattcttgtt
ctccatctctcatttgca---gccaacaagttcccaggaattgtgctggctgaagaatca
gagtggaaggacaccattagcggttcaaccgctgtggtaaatctggctggaacacccatc
agcactaggtggtcaccagaggtttgtattt--tcagtttcttatcgttcagagttttgt
ccgttaatagtattctggttctttctaaatcctaggctgatgttaggccaaatgttctcg
tcagtgcaacagctattggttactatggaacaagtgagacacgagtatttgatgagcaca
gtc-----------------------catcaggaaatgattacttggctgaggtttgtag
agaatgggaagctgcagcacttaaagtaaacacggatgtaagagtggcacttattcgcat
tggtgtggtccttggaaaagatggaggtgctttagccaagatgatccctcttttcatgat
gtttgctggtggacctatagggtcaggaaaacaatggtt------ttcctggattcatgt
tgatgacattgtaaatctgatctatgaagctttatcaaacc---cagagtacaaaggggt
gatcaatggaactgcgccaaaccccgttagactggcagagatgtgtgaacaactaggaaa
tgctcttggccgaccttcatggttgccagtgccagaa-----------------------
------------------------------------------------------------
----------------------------------------------------
>PAFTOL013501
---gcaaatgagatggttgtatcgattacaggggctaccgggtttattggtaggcatttg
gttcagaggttatatgcagataaccatgaagttcgtgtcttgactcgatccagatctaag
gctcagctactttttcct---gccaacaagttyccaggaattgtgctcgcagaagaagca
gagtggaaagacaccattagtggttcaacggctgtggtaaatctggctggaatgcccatc
agtacaaggtggtcaccagaggttcgt---------------------------------
-----cagcttgttgaacttataaacgacttgcaagctgatgttaggccaaatgtcctcg
tgagtgcaacagctattggttattatggaacaagcgagacacaagtattcgatgagcaca
gtc-----------------------catccggaaatgattacttggcagaggtttgtag
agaatgggaagctgcagcacttaaagtaaacaacgatgtaagggtggcacttattcgcat
tggtgtggttcttggaaaagatggaggtgctttagccaagatgatccccctatttatgat
gtttgctggtggacctatagggtcaggaaaacaatggtt------ttcctggattcatgt
tgatgaccttgcttcattatc---------------------------------aggagt
gatcaatggaactgcaccaaaccctgttagactggcagagatgtgtaaacatctaggaaa
tgttctaggccgacmttcatggctgccagtaccagaa-----------------------
------------------------------------------------------------
----------------------------------------------------
>SRR5137211
---gcaaatgagatggttgtatcgattacaggagctactgggtttattggcaggcatttg
gttcaaaggttatatgcagataaccatgaagttcgtgtcttgactcgatccagatctaaa
gctcagctaatttttccc---gccaacaagttcccaggaattgtgctcgcagaagaatca
gagtggaaagacaccattagtggttcaactgctgtggtaaatctggctggaatgcccatc
aatacaaggtggtcaccagagattaagaagg--agatcaagcaaagcagaatcaaggtca
cttctaaggttgttgagcttataaacaacttgcaagctgatgttaggccaaaagtcctcg
tgagtgcaacagcgattggttattatggaacaagcgagacactagtattcgatgagcaca
gtc-----------------------catccggaagtgattacttggcggaggtttgtag
agaatgggaagctgcagcacttaaagtaaacaacgatgtaagggtggcacttattcgcat
tggtctggttcttggaaaagatggaggtgctttagccaagatgatccccctgtttatggt
gtttgctggtggacctatagggtcaggaaaacaatggtt------ttcctggattcatgt
tgatgaccttgtaaatttgatatgtgaagctatatcaaacc---ctgagtacaaaggagt
gatcaatggaactgcgccaaatccggttagactggcagagatgtgtaaacatctaggaaa
tgttctaggccgaccttcatggctgccagtaccagaa-----------------------
------------------------------------------------------------
----------------------------------------------------
>SRR5137212
------------------------------------------------------------
---------------tcagataaccataaagttcgyrtcytgactcgatccagatctaaa
kctcagctaatttttccc---gccaacaagttcccaggaatygtgctygcagaagaatca
gagtggcaagacaccattagtggttccagtgctgtggtaaatctggctggaatgcacatt
agtgcaaggtggtcaccagagattaagaaag--agatcaagcaaagcagaatcaaggtya
yttctaaggttgttgagctkataaacaacttgcaagctgatgttaggccaaatgtcctcg
tcagtgcaacwgctattggttattatggaacaagygagacacgagtattygatgagcaca
gtc-----------------------catckggaaatgaytacttggctgaggtttgtag
agaatgggaagctacagcacttaaagtraacaaggatgtaagagtsgcacttattcgcat
cggtgtggttcttggaaaaracggaggtgctttagccaagatgatycccctattyatgat
gtttgcyggtggacctatagggtcaggaaarcaatggtt------ttcctggattcatgt
kgatgacmtygtaaatctkatatatgaagctatttcaaacc---cggagtacaaaggt--
------------------------------------------------------------
------------------------------------------------------------
------------------------------------------------------------
----------------------------------------------------
>SRR5137213
------------------------------------------------------------
---------------tcagataaccatgaagttcgtgtcttgactcgatccagatctmaa
gctcagctaatttttccc---gccaasaagttcccaggaattgtgctcgcmgaagaatcg
gagtggaaagayrccattagtggttcaactgctgtggtaaatctggctggaatgcccatc
agtacaaggtggtcaccagagattaagaagg--agatcaagcaaagcagaatcaaggtca
cttctaaggttgttgagcttataaacaacttgcaagctgatgttaggccaaacgtcctcg
tgagtgcaacagctattggttattatggaacaagcgagacacaagtattcaatgagcaca
gtc-----------------------catccggaagtgattacttggcggaggtg-----
------------------------------------------------------------
------------------------------------------------------------
------------------------------------------------------------
------------------------------------------------------------
------------------------------------------------------------
------------------------------------------------------------
------------------------------------------------------------
----------------------------------------------------
>SRR7905861
---gcaaatgagatggttgtatcgattacaggagctactgggtttattggcaggcatttg
gttcagaggttatatgcagataaccatgaagttcgtgtcttgactcgatccagatctaaa
gctcagctaatttttcct---gccaacaagttcccaggaattgtgctcgcagaagaatca
gagtggaaagacaccattagtggttcaactgctgtggtaaatctggctggaatgcccatc
agtacaaggtggtcaccagagattaagaagg--agatcaagcaaagcagaatcaaggtca
cttctaaggttgttgagcttataaacaacttgcaagctgatgttaggccaaacgtcctcg
tgagtgcaacagctattggttattatggaacaagcgagacacaartattcgatgagcaca
gtc-----------------------catccggaagtgattacttggcggaggtttgtag
agaatgggaagctgcagcactcaaagtaaacaacgatgtaagggtggcacttattcgcat
tggtctggttcttggaaaagatggaggtgctttagccaagatgatccccctatttatgat
gtttgctggtggacctatagggtctggaaaacaatggtt------ttcctggattcatgt
tgatgaccttgtaaatttgatatgtgaagctatatcaaacc---ctgagtacaaaggagt
gatcaatggaactgcaccaaacccggttasactggcagagatgtgtaaacatctaggaaa
tgttctaggccgaccttcatggctgccagtaccagaa-----------------------
------------------------------------------------------------
----------------------------------------------------
>SRR7905862
---gaaaatgrgatggtcgtatcgattacaggagctactgggtttattggtaggcatttg
gttcagaggttatatgcagataaccacaaagttcatgtcttgactcgatccagatctaaa
gctcagcaaatttttccc---gccaacaagttcccaggaattgtgctcgcagaagaatca
gactggaaagacaccattagtggttcaactgctgtcgtaaatctggctggaatgcccatc
agtactaggtggtcaccagagatwaagaaag--agatcaagcaaagcagaatcaaggtca
cttctaaggttgttgagcttataaacaacttgcaagctgatgctaggccraaygtcctcg
tgagtgcaacagctgttggttattatggaacaagcgagacaggagtatttgatgagcgca
gtc-----------------------catcaggaaatgattacttggctgagrtttgtag
ggaatgggaagctacagcacttaaagtaaacaakgatgtgcgggtggcacttattcgcat
cggtgtggttcttgggaaagatggaggtgctttagccaagatgatccccctatttatgat
gtttgctggtgggccaatagggtcgggaaaacaatggtt------ttcctggattcatgt
cgatgaccttgtaaacctgatatatgaagctatatcaracc---cggaatacaaaggggt
gatcaatggaactgcgccaaaccctgttagactggcagagatgtgtcaacatctaggaaa
tgttctaggccgaccttcatggcttccagtaccagaa-----------------------
------------------------------------------------------------
----------------------------------------------------
>SRR8327214
aaggcaaatgagatggttgtatcgattacaggagctactgggtttattggcaggcatttg
gttcagaggttatatgcagataaccatgaagttcgtgtcttgactcgatccagatctaaa
gctcrgctaatttttcccgaagccaacaagttcccaggaattgtgcttgcagaagaatca
gagtggaaagacaccattagtggttcaactgctgtggtaaatctggctggaatgcccatc
agtacaaggtggkcaccagagattaagaagg--agatcaagcaaagcagaaccaaggtca
cttctaaggttgctgagcttataaacaacttgcaagctgatgttaggccaaacgtcctcg
tgagtgcaacagctattggttattatggaacaagcgagacacaagtattcgatgagcaca
gcc-----------------------catctggaagtgattacttggcggaggtttgtag
agaatgggaagctgcagcacttaaagtgaacaacgatgtaagggtggcacttattcgcat
tggtctggttcttggaaaagatggaggtgctttagccaagatgatccccctatttatgat
gtttgctggtggacctatagggtctggaaaacaatggtt------ttcctggattcatgt
tgatgaccttgtaaatttgatatgtgaagctatatcaaacc---ctgagtacaaaggagt
gatcaatggaactgcgccaaacccggttagactggcagagatgtgtcaacatctaggaaa
tgttctaggccgaccttcatggctgccagtaccagaatttgctgtcaaagcagtccttgg
agaaggagcttctgtggtcttggatgggcaaaaggtcgtctcagttagagccaaggaatt
gggcttctcatacaagtatccttacataaaggatgccctgaaagctgttatt
