# Supplementary material for: Phylogenomics and classification of Cactaceae based on hundreds of nuclear genes
Source: Plant Syst Evol. 2025 Aug 11;311(5):28. doi: 10.1007/s00606-025-01948-z (PMC12339657; doi:10.1007/s00606-025-01948-z)
Supplement: Supplementary file 4 — Online Resource 4: Containing alignments and RAxML gene trees for all included loci and all phylogenetic datasets (ZIP 10372 KB) [file 606_2025_1948_MOESM4_ESM.zip › de Vos et al_ESM_4/ESM_data_alignments/QCP/6620_consensus.mafft.fasta]

>PAFTOL004547
------------------------------------------------------------
------------------------------------------------------------
------------------------------------------------------------
------------------------------------------------------------
------------------------------------------------------------
------------------------------------------------------------
------------------------------------------------------------
---------------------------------------------------gtcggaata
gttgacaaccctgatcgagaatccctgactcaagcttggaaatcatggttggaagaacac
atagcagccacaggaaagattcccccggggaatgagaccgggaacacaacatggttcaaa
ccaccacccaagaagaaggccgacctccgccttactccaggccgccatgtgcagctcaca
gttcctctggaggagcttatcgataagcttgtgaaggagaa-------------------
--------------------------------------------------------caaa
gtagttgctttcattaagggatctcgaagtgccccattatgyggattctcgcagagggta
attgggatcctcgaaagcgtgggggtggattatgagagtgttgatgtgcttgatgaagaa
tacaactatggactgagggagaccctcaagagatacagcaattggcctacattccctcaa
atttttgttaatggggaattggttggagggtgcgacatcttaacctccatgtatgagaat
ggtgagcttgctaatttgttcaaaaat---------------------------------
------------------------------------------------------------
------------------------------------------------------------
------------------------------------------------------------
------------------------------------------------------------
------------------------------------------------------------
------------------------------------------------------------
>PAFTOL004552
------------------------------------------------------------
------------------------------------------------------------
------------------------------------------------------------
------------------------------------------------------------
------------------------------------------------------------
------------------------------------------------------------
------------------------------------------------------------
---------------------------------------------------gttggacta
gttgacaaccctgatcgagagtccctgactcaagcttggaaatcatggttggaagaacac
atagcagccacaggaaagattcctccagggaatgagaccggtaacacaacctggttcaaa
ccaccacccaagaagaaggccgacctccgccttactccaggccgccatgtgcagctaaca
gttcctctggaggagcttatcgataagcttgtgaaggagaa-------------------
--------------------------------------------------------caaa
gtggttgctttcattaagggatctcgaagtgccccattatgtggattctcgcagagggta
attgggatcctcgaaagcgtgggggtggattatgagagtgttgatgtgcttgacgaagaa
tacaactatggactgagggagaccctcaagagatacagcaattggcctacattccctcaa
atttttgttaatggggaattggttggagggtgcgacatcttgacctccatgtatgagaat
ggtgagcttgctaatttgttcaaaaat---------------------------------
------------------------------------------------------------
------------------------------------------------------------
------------------------------------------------------------
------------------------------------------------------------
------------------------------------------------------------
------------------------------------------------------------
>PAFTOL004553
------------------------------------------------------------
------------------------------------------------------------
------------------------------------------------------------
------------------------------------------------------------
------------------------------------------------------------
------------------------------------------------------------
------------------------------------------------------------
---------------------------------------------------gtcggaata
gttgacaaccctgatcgagaatccctgactcaagcttggaaatcatggttggaagaacac
atagcagccacaggaaagattcccccggggaatgagaccgggaacacaacatggttcaaa
ccaccacccaagaagaaggctgacctccggcttactccaggccgccatgtgcagctaaca
gttcctctggaggagcttatcgataagcttgtgaaggagaa-------------------
--------------------------------------------------------caaa
gtagttgctttcattaagggatctcgaagtgccccattatgtggattctcgcagagggta
attgggatccttgaaagcgtgggggtggattatgagagcgttgatgtgcttgatgaagaa
tacaactatggcctgagggagaccctcaagagatacagcaattggcctacatttcctcaa
atttttgttaatggggaattggttggagggtgcgacatcttgacctccatgtatgagaat
ggtgagcttgctaatttgttcaaaaat---------------------------------
------------------------------------------------------------
------------------------------------------------------------
------------------------------------------------------------
------------------------------------------------------------
------------------------------------------------------------
------------------------------------------------------------
>PAFTOL004554
------------------------------------------------------------
------------------------------------------------------------
------------------------------------------------------------
------------------------------------------------------------
------------------------------------------------------------
------------------------------------------------------------
------------------------------------------------------------
---------------------------------------------------gttggacta
gttgacaaccctgatcgagagtccctgactcaagcttggaagtcatggttggaagaacac
atagcagccacaggaaagattcccccrgggaatgagaccggtaacacaacctggttyaaa
ccaccacccaagaagaaggccgacctccgccttactccaggccgccrtgtgcagctaaca
gttcctctggakgagcttattgataagcttgtgaaggagaa-------------------
--------------------------------------------------------caaa
gtggttgctttcattaagggatctcgaagtgccccattatgtggattctcgcagagggta
attgggatcctcgaaagcgtgggggtggattatgagagtgttgatgtgcttgacgaagaa
tacaactatggactgagggagaccctcaagagatacagcaattggcctacattccctcaa
atttttgttaayggggaattggttggagggtgcgacatcttgacctccatgtatgagaat
ggygagcttgctaatttgttcaaaaat---------------------------------
------------------------------------------------------------
------------------------------------------------------------
------------------------------------------------------------
------------------------------------------------------------
------------------------------------------------------------
------------------------------------------------------------
>PAFTOL004555
------------------------------------------------------------
------------------------------------------------------------
------------------------------------------------------------
------------------------------------------------------------
------------------------------------------------------------
------------------------------------------------------------
------------------------------------------------------------
---------------------------------------------------gtcggaata
gttgacaaccctgatcgagaatccctgactcaagcttggaaatcatggttggaagaacac
atagcagccacaggaaagattcccccggggaatgagaccgggaacacaacatggttcaaa
ccaccacccaagaagaaggccgacctccgccttactccaggccgccatgtgcagctaaca
gttcytctggaggagcttattgataagcttgtgaaggagaa-------------------
--------------------------------------------------------caaa
gtagttgctttcattaagggatctcgaagtgccccattatgtggattctcgcagasggta
attgggatcctcgaaagcgtgggggtggattatgagagcgttgatgtgcttgatgaagaa
tacaactatggactgagggagaccctcaagagatacagcaattggcctacattccctcaa
atttttgttaatggggaattggttggagggtgcgacatcttgacctccatgtrtgagaat
ggtgagctygctaatttgttcaaaaat---------------------------------
------------------------------------------------------------
------------------------------------------------------------
------------------------------------------------------------
------------------------------------------------------------
------------------------------------------------------------
------------------------------------------------------------
>PAFTOL004556
------------------------------------------------------------
------------------------------------------------------------
------------------------------------------------------------
------------------------------------------------------------
------------------------------------------------------------
------------------------------------------------------------
------------------------------------------------------------
---------------------------------------------------gtcggacta
gttgacaatcctgatcgagaatccctgactcaagcttggaaatcatggttggaagaacac
atagcagccacaggaaagattccccccgggaatgagaccgggaacacaacatggttcaaa
ccaccacccaagaagaaggccgatctccgccttactccgggccgccatgtgcagctaaca
gttyctctggaggagcttattgataagcttgtgaaggagaa-------------------
--------------------------------------------------------caaa
gtagttgctttcattaagggatctcgaagtgctccactatgcggattctcgcagagggta
attgggatcctcgaaagcatgggggtggattatgagagcgttgatgtacttgatgaagaa
tacaactatggactgagggagactctcaagrgatacagcaattggcctacattccctcaa
atttttgttgatggggaattggttggggggtgcgacatcttgacctccatgtatgagaat
ggtgagcttgctaatttgttcaaaaat---------------------------------
------------------------------------------------------------
------------------------------------------------------------
------------------------------------------------------------
------------------------------------------------------------
------------------------------------------------------------
------------------------------------------------------------
>PAFTOL004560
------------------------------------------------------------
------------------------------------------------------------
------------------------------------------------------------
------------------------------------------------------------
------------------------------------------------------------
------------------------------------------------------------
------------------------------------------------------------
------------------------------------------------aaggttggacta
gttgacaaccctgatcgagagtccctgactcatgcttggaaatcatggttggaagaacac
atmgcagccacaggaaagattcccccagggaatgagaccggtaacacaacctggttcaaa
ccaccacccaagaagaaggccgacctccgccttactccaggccgccatgtgcagctaaca
gttcctctggaggagcttatcgataagcttgtsaaggagaa-------------------
--------------------------------------------------------caaa
gtggttgctttcattaagggatctcgaagtgccccattatgtggattctcgcagagggta
attgggatcctcgaaagtgtgggggtggattatgagagtgttgatgtgcttgatgaagaa
tacaactacggactgagggagaccctcaagagatacagcaattggcctacattccctcaa
atttttgttaatggggaattggttggagggtgcgacatcttgacctccatgtatgagaat
ggtgagcttgctaatktgttcaaaaat---------------------------------
------------------------------------------------------------
------------------------------------------------------------
------------------------------------------------------------
------------------------------------------------------------
------------------------------------------------------------
------------------------------------------------------------
>PAFTOL004562
------------------------------------------------------------
------------------------------------------------------------
------------------------------------------------------------
------------------------------------------------------------
------------------------------------------------------------
------------------------------------------------------------
------------------------------------------------------------
---------------------------------------------------gttggacta
gttgacaaccctgatcgagagtccctgactcatgcttggaaatcatggttggaagaacac
atagcagccacaggaaagattcccccggggaatgagaccggtaacacaacctggttcaaa
ccaccacccaagaagaaggccgacctccgccttactccaggccgccatgtgcagctaaca
gttcctctggaggagcttatcgataagcttgtgaaggagaa-------------------
--------------------------------------------------------caaa
gtggttgctttcattaagggatctcgaagtgccccattatgtggattctcgcagagggta
attgggatcctcgaaagtgtsggggtggattatgagagtgttgatgtgcttgatgaagaa
tacaaccatggactgagggagatcctcaagagatacagcaattggcctacattccctcaa
atttttgttaatggggaattggttggagggtgcgacatcttgacctccatgtrtgagaat
ggtgagcttgctaatttgttcaaaaat---------------------------------
------------------------------------------------------------
------------------------------------------------------------
------------------------------------------------------------
------------------------------------------------------------
------------------------------------------------------------
------------------------------------------------------------
>PAFTOL004563
------------------------------------------------------------
------------------------------------------------------------
------------------------------------------------------------
------------------------------------------------------------
------------------------------------------------------------
------------------------------------------------------------
------------------------------------------------------------
---------------------------------------------------gtcggacta
gttgacaaccctgatcgagaatccctgactcaagcttggaaatcatggttggaagaacac
atagcagccacaggaaagattcccccsgggaatgagaccggtaacacaacatggttcaaa
ccagcacccaagaagaaggccgacctccgccttactccaggccgccatgtgcagctaaca
gttcctttggaggagcttatcgatgagcttgtgaaggagaa-------------------
--------------------------------------------------------ccaa
gtagttgctttcattaagggatctcgaagtgccccattatgtggattctcgcagagggta
attggcatcctcgaaagcgtgggggtggattatgagagcgttgatgtgcttgatgaagaa
tacaactatggactgagggagactctcaagagatacagcaattggcctacattccctcaa
atttttgttaacggggaattggttggagggtgcgacatcttgacctccatgtatgasaat
ggtgagcttgctaatttgttcaaaaat---------------------------------
------------------------------------------------------------
------------------------------------------------------------
------------------------------------------------------------
------------------------------------------------------------
------------------------------------------------------------
------------------------------------------------------------
>PAFTOL004565
------------------------------------------------------------
------------------------------------------------------------
------------------------------------------------------------
------------------------------------------------------------
------------------------------------------------------------
------------------------------------------------------------
------------------------------------------------------------
---------------------------------------------------gtcggacta
gttgacaaccctgatcgagaatccctgactcaagcttggaaatcatggttggaagaacac
atagcagccacaggaaagattcccccagggaatgagaccgggaacacaacatggttcaaa
ccaccacccaagaagaaggctgacctccgccttactccaggccgccatgtgcagctgaca
gttcctctggaggagcttattgataagctggtgaaggagaa-------------------
--------------------------------------------------------cagg
gtagttgctttcattaagggatctcgaagtgccccattatgcggattctcgcagagggta
attgggatcctcgaaagcatgggggtggattatgagagcgttgatgtacttgatgaagaa
tacaactatggactgagggagaccctcaagagatacagcaattggcctacattcccccaa
atttttgttgatggggaattggttggagggtgcgacatcttgacctccatgtatgagaat
ggtgagcttgctaatttgttcaaaaat---------------------------------
------------------------------------------------------------
------------------------------------------------------------
------------------------------------------------------------
------------------------------------------------------------
------------------------------------------------------------
------------------------------------------------------------
>PAFTOL004567
------------------------------------------------------------
------------------------------------------------------------
-------------------------------gccccc-----------------------
------------------------------------------------------------
------------------------------------------------------------
---------------------------------gatgccggagtttacgccgtctatgac
-----tccaacggcgagcttcagttcattggattgtctaggaatgtcgctgctagtgttg
aatctcaccggaagaaggtgccggagctttgttcttc-------tgttaaggtcggaata
gttgacaaccctgatcgagaatccctgactcaagcttggaaatcatggttggaagaacac
atagcagccacaggaaagattcccccggggaatgaaaccgggaacacaacatggttcaaa
ccaccacccaagaagaaggccgacctccgccttactccaggccgccatgtgcagctaaca
gttcccttggaggagcttatcgataagcttgtgaaggagaa-------------------
--------------------------------------------------------ccaa
gtagtcgctttcattaagggatctcgaagtgccccattatgtggattctcgcagagggtg
attgggatccttgaaagcgtgggggtggattatgagagcgttgatgtgcttgatgaagaa
tacaactatggactgagggagaccctcaagagatacagcaattggcctacattccctcaa
atttttgttaatggggaattagttggcgggtgcgacatcttgacctccatgtatgagaat
ggtgagcttgcctccatgtatgagaat---------------------------------
------------------------------------------------------------
------------------------------------------------------------
------------------------------------------------------------
------------------------------------------------------------
------------------------------------------------------------
------------------------------------------------------------
>PAFTOL004568
------------------------------------------------------------
------------------------------------------------------------
------------------------------------------------------------
------------------------------------------------------------
------------------------------------------------------------
------------------------------------------------------------
------------------------------------------------------------
---------------------------------------------------gttggacta
gttgacaaccctgatcgagaatctctgactcaagcttggaaatcatggttggaagaacac
atagcagccacaggaaagattcccccggggaatgagaccgggaacacaacatggttcaaa
ccaccacccaagaagaaggccgacctccgccttactccaggccgccatgtgcagctaaca
gttcctttggakgagcttatcgataagcttgtgaaggagaa-------------------
--------------------------------------------------------caaa
gtagttgctttcattaagggatctcgaagtgccccattatgtggattctcgcagagggta
attgggatcctcgaaagcgtgggggtggattatgagagcgttgatgtgcttgatgaagaa
tacaactatggcctgagggagaccctcaagagatacagcaattggcctacattccctcaa
atttttgttaagggggaattagttggcgggtgcgacatcttgacctccatgtatgagaat
ggtgagcttgctaatttrttcaaaaat---------------------------------
------------------------------------------------------------
------------------------------------------------------------
------------------------------------------------------------
------------------------------------------------------------
------------------------------------------------------------
------------------------------------------------------------
>PAFTOL004572
------------------------------------------------------------
------------------------------------------------------------
-------------------gccggaaaattggcccca-----------------------
------------------------------------------------------------
------------------------------------------------------------
---------------------------------gatgccggagtttacgccgtctatgac
-----cctaacggcgagcttcagttcattggattgtctaggaatgtcgctgctagtgttg
aatctcaccggaagaaggtgccggagctctgttcttc-------agttaaggtcggacta
gttgacaaccctgatcgagaatccctgactcaagcttggaaatcatggttggaagaacac
atwgcagccacaggaaagattcccccagggaatgagaccgggaacacaacatggttcaaa
ccaccacccaagaagaaggccgacctccgccttastccaggccgccatgtgcagctaaca
gttcctctggaggagcttattgataagcttgtgaaggagaa-------------------
--------------------------------------------------------caaa
gtagttgctttcattaagggatctcgragtgccccattatgcggattctcgcagagggta
attgggatcctcgaaagcatgggggtggattatgagagcgttgatgtacttgatgaagaa
tacaactatggactgagggagaccctcaagagatacagcaattggcctacattccctcaa
atttttgttgatggggaattggttggagggtgcgacatcttgacctccatgtatgagaat
ggtgagcttgctaatttgttcaaaaat---------------------------------
------------------------------------------------------------
------------------------------------------------------------
------------------------------------------------------------
------------------------------------------------------------
------------------------------------------------------------
------------------------------------------------------------
>PAFTOL004573
------------------------------------------------------------
------------------------------------------------------------
------------------------------------------------------------
------------------------------------------------------------
------------------------------------------------------------
------------------------------------------------------------
------------------------------------------------------------
---------------------------------------------------gtcggacta
gttgacaaccctgatcgagaatccctgactcaagcttggaaatcatggttggaagaacac
atagcagccacaggaaagattcccccagggaatgagaccgggaacacaacatggttcaaa
ccaccacccacgaagaaggccgacctccgccttactccaggccgccatgtgcagctaaca
gttcctctggaggagcttattgataagcttgtgaaggagaa-------------------
--------------------------------------------------------caaa
gtagttgctttcattaagggatctcgaagtgccccattatgcggattctcgcagagggta
gttgggatcctcgaaagcatgggggtggattatgagagcgttgatgtacttgatgaagaa
tacaactatggactgagggagaccctcaagagatacagcaattggcctacattccctcaa
atttttgttgatggggaattggttggagggtgcgacatcttgacctccatgtatgagaat
ggtgagcttgctaatttgttcaaaaat---------------------------------
------------------------------------------------------------
------------------------------------------------------------
------------------------------------------------------------
------------------------------------------------------------
------------------------------------------------------------
------------------------------------------------------------
>PAFTOL004574
------------------------------------------------------------
------------------------------------------------------------
------------------------------------------------------------
------------------------------------------------------------
------------------------------------------------------------
------------------------------------------------------------
------------------------------------------------------------
---------------------------------------------------gttggaata
gttgacaaacctgatcgagaaaccctgactcaagcttggaaatcatggttggaagaacac
atagcagccacaggaaagattcccccggggaatgagactgggaacacaacatggttcaaa
ccaccacccaagaagaaggccgaccttcgccttactccaggccgccatgtgcagctaaca
gttcctctagaggagcttatcgataagcttgtgaaggagaa-------------------
--------------------------------------------------------caaa
gtagttgctttcattaagggatctcgaagtgccccattatgtggattctcgcagagggta
attgggatcctcgaaagcgtgggggtggactatgagagcgttgatgtgcttgatgaagaa
tacaactatggactgagggagaccctcaagagatacagcaattggcctacattccctcaa
atttttgttaatggggaattggttggagggtgcgacatcttgacctccatgtatgagagt
ggtgagcttgctaatttgttcaaaaat---------------------------------
------------------------------------------------------------
------------------------------------------------------------
------------------------------------------------------------
------------------------------------------------------------
------------------------------------------------------------
------------------------------------------------------------
>PAFTOL004577
------------------------------------------------------------
------------------------------------------------------------
------------------------------------------------------------
------------------------------------------------------------
------------------------------------------------------------
------------------------------------------------------------
------------------------------------------------------------
---------------------------------------------------gttggacta
gttgacaaccctgatcgagagtccctgactcatgcttggaaatcgtggttggaagaacac
atagcagccacaggaaagattcccccggggaatgagaccggtaacacaacctggttcaaa
ccaccacccaagaagaaggccgacctccgccttactccaggccgccatgtgcagctaaca
gttcctctggaggagcttatcgataagcttgtgaaggagaa-------------------
--------------------------------------------------------caaa
gtggttgctttcattaagggatctcgaagtgccccattatgtggattctcgcagagggta
attgggatcctcgaaagtgtgggagtggattatgagagtgttgatgtgcttgatgaagaa
tacaactatggactgagggagaccctcaagagatacagcaattggcctacattycctcaa
atttttgttaatggggaattggttggagggtgcgacatcttgacctccatgtatgagaat
ggtgagcttgctaatttgttcaaaaat---------------------------------
------------------------------------------------------------
------------------------------------------------------------
------------------------------------------------------------
------------------------------------------------------------
------------------------------------------------------------
------------------------------------------------------------
>PAFTOL004578
------------------------------------------------------------
------------------------------------------------------------
-------------------gccggaaaattgcccccc-----------------------
------------------------------------------------------------
------------------------------------------------------------
---------------------------------gatgccggggtttacgccgtctatgac
-----cctaacggcgaacttcagttcattggattgtctaggaatgtcgctgctagtgttg
aatctcaccggaagaaggtgccggagctctgttcttc-------tgttaaggtcggacta
gttgacaaccctgatcgagaatccctgactcaagcttggaaatcatggttggaagaacac
atagcagccacaggaaagattccccccgggaatgagaccgggaacacaacatggttcaaa
ccaccacccaagaagaaggccgatctccgccttactccaggccgccatgtgcagctaaca
gttcctctggaggagcttattgataagcttgtgaaggagaa-------------------
--------------------------------------------------------caaa
gtagttgctttcattaagggatctcgaagtgccccattatgcggattctcgcagagggta
attgggatcctcgaaagcatgggggtggattatgagagcgttgatgtacttgatgaagac
tacaactatggattgagggagaccctcaagagatatagcaattggcctacattccctcaa
atttttgttgatggggaattggttggagggtgcgacatcctgacctccatgtatgagaat
ggtgagcttgctaatttgttcaaaaat---------------------------------
------------------------------------------------------------
------------------------------------------------------------
------------------------------------------------------------
------------------------------------------------------------
------------------------------------------------------------
------------------------------------------------------------
>PAFTOL004582
------------------------------------------------------------
------------------------------------------------------------
-------------------gccggaaaattggccccc-----------------------
------------------------------------------------------------
------------------------------------------------------------
---------------------------------gatgccggagtttacgccgtctatgac
-----actaacggcgagcttcagttcattggattgtctaggaatgtcgctgctagtgttg
aatctcaccggaagaaggtgccggagctctgttcttc-------tgttaaggtcggacta
gttgacaaccctgatcgagaatccctgactcaagcttggaaatcatggttggaagaacac
atagcagccacaggaaagattcccccagggaatgagaccgggaacacaacatggttcaaa
ccaccacccaagaagaaggccgacctccgccttactccaggccgccatgtgcagctaaca
gttcctctggaggagcttattgatgagcttgtgagggagaa-------------------
--------------------------------------------------------caaa
gtagttgctttcattaagggatctcgaagtgccccattatgcggattctcgcagagggta
attgggatcctcgaaagcatgggggtggattatgagagcgttgatgtacttgatgaagaa
tacaactatggactaagggagaccctcaagagatacagcaattggcctacattccctcaa
atttttgttgatggggaattggttggagggtgcgacatcttgacctccatgtatgagaat
ggtgagcttgctaatttgttcaaaaat---------------------------------
------------------------------------------------------------
------------------------------------------------------------
------------------------------------------------------------
------------------------------------------------------------
------------------------------------------------------------
------------------------------------------------------------
>PAFTOL004583
------------------------------------------------------------
------------------------------------------------------------
------------------------------------------------------------
------------------------------------------------------------
------------------------------------------------------------
------------------------------------------------------------
------------------------------------------------------------
---------------------------------------------------gtcggaata
gttgacaaccctgatcgagaatccctgactcaagcttggaaatcatggttggaagaacac
atagcagccacaggaaagattcccccggggaatgagaccgggaacacaacatggttcaaa
ccaccacccaagaagaaggccgacctccggcttactccaggccgccatgtgcagctaaca
gttcctctggaggagcttatcgataagcttgtgaaggagaa-------------------
--------------------------------------------------------caaa
gtagttgctttcattaagggatctcgaagtgccccattatgtggattctcgcagagggta
attgggatccttgaaagcgtgggggtggattatgagagcgttgatgtgcttgatgaagaa
tacaactatggactgagggagaccctcaagagatacagcaattggcctacattccctcaa
atttttgttaatggggaattggttggagggtgcgacatcttgacctccatgtatgagaat
ggtgagcttgctaatttgttcaaaaat---------------------------------
------------------------------------------------------------
------------------------------------------------------------
------------------------------------------------------------
------------------------------------------------------------
------------------------------------------------------------
------------------------------------------------------------
>PAFTOL004584
------------------------------------------------------------
------------------------------------------------------------
------------------------------------------------------------
------------------------------------------------------------
------------------------------------------------------------
------------------------------------------------------------
------------------------------------------------------------
---------------------------------------------------gttggacta
gttgacaatcctgatcgagagtccctgactmatgcttggaaatcatggttggaagaacac
atagcagccacaggaaagattcccctggggaatgagaccggtaacacaacctggttcaaa
ccaccacccaagaagaaggccgacctccgccttactccaggccgccatgtgcagctaaca
gtttctctggaggagcttatcgataagcttgtgaaggagaa-------------------
--------------------------------------------------------caaa
gtggttgctttcattaagggatctcgaagtgccccattatgtggattctcgcagagggta
attgggatcctcgaaagtgtgggggtggattatgagagtgttgatgtgcttgatgaagaa
tacaactatggactgagggagaccctcaagagatacagcaattggcctacattccctcaa
atttttgtyaatggggaattggttggagggtgcgacatcttgacctccatgtatgagaat
ggtgagcttgctaatttgttcaaaaat---------------------------------
------------------------------------------------------------
------------------------------------------------------------
------------------------------------------------------------
------------------------------------------------------------
------------------------------------------------------------
------------------------------------------------------------
>PAFTOL004587
------------------------------------------------------------
------------------------------------------------------------
-------------------gccggaaaattgaccgcc-----------------------
------------------------------------------------------------
------------------------------------------------------------
---------------------------------gatgccggagtttacgccgtctatgac
-----cctaatggcgagcttcagttcattggattgtctaggaatgtcgctgctagtgttg
aatctcaccggaagaaggtgccggagctctgttcttc-------tgttaaggtcggagta
gttgacaaccctgatcgagaatccctgactcaagcttggaaatcatggttggaagaacac
atagcagccacaggaaagattcccccggggaatgagaccgggaacacaacatggttcaaa
ccaccacctacgaagagggccgacctccgccttactccaggccgccatgtgcagctaact
gttcctctggaggagcttatcgataagcttgtgaaggagaa-------------------
--------------------------------------------------------caaa
gtagttgctttcattaagggatctcgaagtgccccattatgtggattctcgcagagggta
attgggattctcgaaagcgtgggggtggattatgagagcgttgatgtgcttgatgaagaa
tacaactatggactgagggagaccctcaagagatacagcaattggcctacattccctcaa
atttttgttaatggggaattggttggagggtgcgacatcttgacctccatgtatgagagt
ggtgagcttgctaatttgttcaaaaat---------------------------------
------------------------------------------------------------
------------------------------------------------------------
------------------------------------------------------------
------------------------------------------------------------
------------------------------------------------------------
------------------------------------------------------------
>PAFTOL004590
------------------------------------------------------------
------------------------------------------------------------
------------------------------------------------------------
------------------------------------------------------------
------------------------------------------------------------
------------------------------------------------------------
------------------------------------------------------------
---------------------------------------------------gttggacta
gttgacaaccctgatcgagagtccctgactcaagcttggaagtcatggttggaagaacac
atagcagccacaggaaagattcccccggggaatgagaccggtaacacaacctggttcaaa
ccaccacccaagaagaaggccgacctccgccttactccaggccgccatgtgcagctaaca
gttcctctggaggagcttattgataagcttgtgaaggagaa-------------------
--------------------------------------------------------caaa
gtggttgctttcattaagggatctcgaagtgccccattatgtggattctcgcagagggta
attgggatcctcgaaagcgtgggggtggattatgagagtgttgatgtgcttgacgaagaa
tacaactgtggactgagggagaccctcaagagatacagcaattggcctacatttcctcaa
atttttgttaatggggaattggttggagggtgcgacatcttgacctccatgtatgagaat
ggtgagcttgctaatttgttcaaaaat---------------------------------
------------------------------------------------------------
------------------------------------------------------------
------------------------------------------------------------
------------------------------------------------------------
------------------------------------------------------------
------------------------------------------------------------
>PAFTOL004591
------------------------------------------------------------
------------------------------------------------------------
------------------------------------------------------------
------------------------------------------------------------
------------------------------------------------------------
------------------------------------------------------------
------------------------------------------------------------
---------------------------------------------------gttggacta
gtygacaaccctgatcgagagtccctgactcaagcttggaagtcatggttggaagaacac
atagcagccacaggaaagattcccccggggaatgagaccggtaacacaacctggttcaaa
ccaccacccaagaagaaggccgacctccgccttactccaggccgccatgtgcagctaaca
gttcctctggaggagcttattgataagcttgtgaaggagaa-------------------
--------------------------------------------------------caaa
gtggttgctttcattaagggatctcgaagtgccccattatgtggattctcgcagagggta
attgggatcctcgaaagcgtgggggtggattatgagagtgttgatgtgcttgacgaagaa
tacaactgtggactgagggagaccctcaagagatacagcrattggcctacatttcctcaa
atttttgttaatggggaattggttggagggtgcgacatcttgacctccatgtatgagaat
ggtgagcttgctaatttgttcaaaaat---------------------------------
------------------------------------------------------------
------------------------------------------------------------
------------------------------------------------------------
------------------------------------------------------------
------------------------------------------------------------
------------------------------------------------------------
>PAFTOL004593
------------------------------------------------------------
------------------------------------------------------------
-------------------gccggaaaattgacccct-----------------------
------------------------------------------------------------
------------------------------------------------------------
---------------------------------gatgccggagtttacgccgtctatgac
-----tctaatggcgagcttcagttcattggattgtctaggaatgtcgctgctagtgttg
aatctcaccggaagaaggtgccggagctctgttcttc-------tgttmaggttggaata
gttgacaaccctgatcgagaatccctgactcaagcttggaaatcatggttggaagaacac
atagcagccacaggaaagattcccccggggaatgagaccgggaacacaacatggttcaaa
ccaccaccc---aagaaggctgacctccgccttactccaggccgccatgtgcagctaaca
gttcctctggaggagcttatcgataagcttgtgaaggagaa-------------------
--------------------------------------------------------caaa
gtagttgctttcattaagggatctcgaagtgccccattatgtggattctcacagagggta
attgggatccttgaaagcgtgggggtggattatgagagcgttgatgtgctcgatgaagaa
tacaactatggactgagggagaccctcaagagatacagcaattggcctacattccctcaa
atttttgttgatggggarttggttggagggtgcgacatcttgacctccatgtatgagaat
ggtgagcttgctaatttgttcaaaaat---------------------------------
------------------------------------------------------------
------------------------------------------------------------
------------------------------------------------------------
------------------------------------------------------------
------------------------------------------------------------
------------------------------------------------------------
>PAFTOL004594
------------------------------------------------------------
------------------------------------------------------------
------------------------------------------------------------
------------------------------------------------------------
------------------------------------------------------------
------------------------------------------------------------
------------------------------------------------------------
---------------------------------------------------gttggacta
gttgacaaccctgatcgagagtccctgactcaagcttggaaatcatggttggaagaacac
atagcagccacaggaaagattcctccagggaatgagaccggtaacacaacctggttcaaa
ccaccacccaagaagaaggccgacctccgccttactccaggccgccatgtgcagctaaca
gttcctctggaggagcttatcgataagcttgtgaaggagaa-------------------
--------------------------------------------------------caaa
gtggttgctttcattaagggatctcgaagtgccccattatgtggattctcgcagagggta
attgggatcctcgaaagcrtgggggtggattatgagagtgttgatgtgcttgatgaagaa
tacaactatggactgagggagaccctcaagagatacagcaattggcctacattccctcaa
atttttgttaacggggaattggttggagggtgcgacatcttgacctccatgtatgagaat
ggtgagcttgctaatttgttcaaaaat---------------------------------
------------------------------------------------------------
------------------------------------------------------------
------------------------------------------------------------
------------------------------------------------------------
------------------------------------------------------------
------------------------------------------------------------
>PAFTOL004596
------------------------------------------------------------
------------------------------------------------------------
-------------------------------gccccc-----------------------
------------------------------------------------------------
------------------------------------------------------------
---------------------------------gatgccggagtttacgccgtctatgac
-----cctaacggcgagcttcagttcattggattgtctaggaatgtcgctgctagtgttg
aatctcaccggaagaaggtgccggagctctgttcttc-------tgttaaggtcggacta
gttgacaaccctgatcgagaatccctgactcaagcttggaaatcatggttggaagaacac
atagcagccacaggaaagattcccccagggaatgagaccgggaacacaacatggttcaaa
ccaccacccaagaagaaggccgacctccgccttactccaggccgccatgtgcagctaaca
gttcctctggaggagcttattgatacgcttgtgaaggagaa-------------------
--------------------------------------------------------caaa
gtagttgctttcattaagggatctcgaagtgccccattatgcggattctcgcagagggta
attgggatcctcgaaagcatgggggtggattatgagagcgttgatgtacttgatgaagaa
tacaactatggactgagggagaccctcaagagatacagcaattggcctacattccctcaa
atttttgttgatggggaattggttggagggtgcgacatcttgacctccatgtatgagaat
ggtgagcttgctaatttgttcaaaaat---------------------------------
------------------------------------------------------------
------------------------------------------------------------
------------------------------------------------------------
------------------------------------------------------------
------------------------------------------------------------
------------------------------------------------------------
>PAFTOL004597
------------------------------------------------------------
------------------------------------------------------------
-------------------gccggaaaattgaccccc-----------------------
------------------------------------------------------------
------------------------------------------------------------
---------------------------------gatgccggagtttacgccgtgtatgac
-----cctaatggcgagcttcagttcattggattgtctaggaatgtcgctgctagtgttg
aatctcaccggaagaaggtgccggagctctgttcttc-------tgtgaaggtcggaata
gttgacaaccctgatcgagaatccctgactcaagcttggaaatcatggttggaagaacac
atagcagccacaggaaagattcccccggggaatgagaccgggaacacaacatggttcaga
ccaccacccaagaagaaggccgacctccgccttactccaggccgccatgtgcagctaaca
gttcctctggaggagcttatcgagaagcttgtgaaggagaa-------------------
--------------------------------------------------------caaa
gtagttgctttcattaagggatctcgaagtgccccattatgtggattctcgcagaaggtg
attgggatccttgaaagcgtgggggtggattatgagagcgttgatgtgcttgatgaagag
tacaactatggactgagagagaccctcaagagatacagcaattggcctacattccctcaa
atttttgttaatggggaattggttggagggtgcgacatcttgacctccatgtatgaggat
ggtgagcttgctaatttgttcaaaaat---------------------------------
------------------------------------------------------------
------------------------------------------------------------
------------------------------------------------------------
------------------------------------------------------------
------------------------------------------------------------
------------------------------------------------------------
>PAFTOL004598
------------------------------------------------------------
------------------------------------------------------------
------------------------------------------------------------
------------------------------------------------------------
------------------------------------------------------------
------------------------------------------------------------
------------------------------------------------------------
---------------------------------------------------gttggacta
gttgacaaccctgatcgagagtcgctgactcaagcttggaaatcatggttggaagaacac
atagcagccacaggaaagattcccccggggaatgagaccggtaacacaacctggttcaaa
ccaccacccaagaagaaggccgacctccgccttactccaggccgccatgtgcagctaaca
gttcctctggaggagcttatcgataagcttgtgaaggagaa-------------------
--------------------------------------------------------caaa
gtggttgctttcattaagggatctcgaagtgccccattatgtggattctcgcagagggta
attgggatcctcgaaagcgtgggggtggattatgagagtgttgatgtgcttgatgaagaa
tacaactatggactgagggagaccctcaagagatacagcaattggcctacgttccctcaa
atttttgttaacggggaattggttggagggtgcgacatcttgacctccatgtatgagaat
ggtgagcttgctaatttgttcaaaaat---------------------------------
------------------------------------------------------------
------------------------------------------------------------
------------------------------------------------------------
------------------------------------------------------------
------------------------------------------------------------
------------------------------------------------------------
>PAFTOL004599
------------------------------------------------------------
------------------------------------------------------------
-------------------gcaggaaaattggccccc-----------------------
------------------------------------------------------------
------------------------------------------------------------
---------------------------------gatgccggagtttacgccgtctatgac
-----tccaacggcgagcttcagttcattggattgtctaggaatgtcgctgctagtgttg
aatctcacaggaagaaggtgccggagctttgttcttc-------tgttwaggttggacta
gttgacaaccctgatcgagagtccctgactcaagcttggaaatcatggttggaagaacac
atagcagccacaggaaagattcccccgggkaatgagaccggtaacacaacctggttcaaa
ccaccacccaagaagcaggccgacctccgccttactccaggccgccatgtgcagctaaca
gttcctctggaggaacttatcgataagcttgtgaaggagaa-------------------
--------------------------------------------------------caaa
gtggttgctttcattaagggatctcgaagtgccccattatgtggattctcgcagagggta
attgggatcctcgaaagcgtgggggtagattatgagagtgttgatgtgcttgatgaagaa
tacaactatggactgagggagaccctcaagagatacagcaattggcctacattccctcaa
atttttgtgaacggggaattggytggagggtgcgacatcttgacctccatgtatgagaat
ggtgagcttgctaatttgttcaaaaat---------------------------------
------------------------------------------------------------
------------------------------------------------------------
------------------------------------------------------------
------------------------------------------------------------
------------------------------------------------------------
------------------------------------------------------------
>PAFTOL004600
------------------------------------------------------------
------------------------------------------------------------
------------------------------------------------------------
------------------------------------------------------------
------------------------------------------------------------
------------------------------------------------------------
------------------------------------------------------------
---------------------------------------------------gttggacta
gttgacaaccctgatcgagagtccctgactcaagcttggaaatcatggttggaagaacac
atagcagccacaggaaagattcctccagggaatgagaccggtaacacaacctggttcaaa
ccaccacccaagaagaaggccgacctccgccttactccaggccgccatgtgcagctaaca
gttcctctggaggagcttatcgataagcttgtgaaggagaa-------------------
--------------------------------------------------------caaa
gtggttgctttcattaagggatctcgaagtgccccattatgtggattctcgcagagggta
attgggatcctcgacagcgtgcgggtggattatgagagtgttgatgtgcttgatgaagaa
tacaactatggactgagggagaccctmaagagatacagcaattggcctacattccctcaa
atttttgttaacggggaattggttggagggtgcgacatcttgacctccatgtatgagaat
ggtgagcttgctaatttgttcaaaaat---------------------------------
------------------------------------------------------------
------------------------------------------------------------
------------------------------------------------------------
------------------------------------------------------------
------------------------------------------------------------
------------------------------------------------------------
>PAFTOL004601
------------------------------------------------------------
------------------------------------------------------------
------------------------------------------------------------
------------------------------------------------------------
------------------------------------------------------------
------------------------------------------------------------
------------------------------------------------------------
---------------------------------------------------gtcggaata
gttgacaaccctgatcgagaatccctgactcaagcttggaaatcatggttggaagaacac
atagcagccacaggaaagattcccccggggaatgagamcgggaacacaacatggttcaaa
ccaccacccaagaagaaggccgacctccgccttactccaggccgccatgtgcagctaaca
gttcctctggaggagcttatcgataagcttgtgaaggagaa-------------------
--------------------------------------------------------caaa
gtagttgctttcattaagggatctcgaagtgccccattatgtggattctcgcagagggta
attgggatcctcgaaagcgygggggtggattatgagagcgttgatgtgcttgatgaagaa
tacaactatggactgagggagaccctcaagagatacagcaattggcctacattccctcaa
atttttgttaatggagaattggttggagggtgcgacatcttgacctccatgtatgagaat
ggtgagcttgctaatttgttcaaaaat---------------------------------
------------------------------------------------------------
------------------------------------------------------------
------------------------------------------------------------
------------------------------------------------------------
------------------------------------------------------------
------------------------------------------------------------
>PAFTOL004603
------------------------------------------------------------
------------------------------------------------------------
-------------------gccggaaaattggccccc-----------------------
------------------------------------------------------------
------------------------------------------------------------
---------------------------------gatgctggagtttamgccgtctatgac
-----tccaacggcgagcttcagttcattggattgtctaggaatgtcgctgctagtgttg
aatctcaccgsaagaaggtgccggagctttgttcttc-------tgttaaggtcggacta
gttgacaaccctgatcgagaatccctgactcaagcttggaaatcatggttggaagaacac
atagcagccacaggaaagattcccccggggaatgagaccgggaacacaacatggttcaaa
ccaccacccamgaagaaggccgacctccgccttactccaggccgccatgtgcagctaaca
gttcctttggaggagcttatcgataagcttgtgaaggaraa-------------------
--------------------------------------------------------caaa
gtagttgctttcattaagggatctcgaagtgccccattatgtggattctcgcagagggtg
attgggatcctcgaaagcgtgggggtggattatgagagcgttgatgtgcttgatgaagaa
tgcaactatggcctgagggagaccctcaagagatacagcaattggcctacattccctcaa
atttttgttaatggggaattagttggagggtgcgacatcttgacctccatgtatgagaat
ggtgagcttgcaaatctgttcaaaaac---------------------------------
------------------------------------------------------------
------------------------------------------------------------
------------------------------------------------------------
------------------------------------------------------------
------------------------------------------------------------
------------------------------------------------------------
>PAFTOL004604
------------------------------------------------------------
------------------------------------------------------------
-------------------gccggaaaattatccccc-----------------------
------------------------------------------------------------
------------------------------------------------------------
---------------------------------gatgctggagtttacgccgtctatgac
-----tccaacggcgagcttcagttcattggattgtctaggaatgtcgctgctagtgttg
aatctcaccggaagaaggtgccggagctttgttcttc-------tgttaaggtcggacta
atcgacaaccctgatcgagaatccctgactcaagcttggaaatcatggttggaagaacac
atagcagccacaggaaagattcccccggggaatgagaccgggaacacaacatggttcaaa
ccaccacccatgaagaaggttgacctccgccttactccaggccgccatgtgcagctaaca
gttcctttggaggagcttatcgataagcttgtgaaggagaa-------------------
--------------------------------------------------------caaa
gtagttgctttcattaagggatctcgaagtgccccattatgtggattctcgcagagggtg
attgggatcctcgaaagcgtgggggtggattatgagagcgttgatgtgcttgatgaagaa
tacaactatggcctgagggagactctcaagagatacagcaattggcctacattccctcaa
atttttgttaatggggaattagttggagggtgcgacatcttgacctccatgtatgagaat
ggtgagcttgctaatctgttcaaaaat---------------------------------
------------------------------------------------------------
------------------------------------------------------------
------------------------------------------------------------
------------------------------------------------------------
------------------------------------------------------------
------------------------------------------------------------
>PAFTOL004605
------------------------------------------------------------
------------------------------------------------------------
-------------------gccggaaaattgaccccc-----------------------
------------------------------------------------------------
------------------------------------------------------------
---------------------------------gatgccggagtttacgccgtctatgac
-----cctaatggcgagcttcagttcattggattgtcgaggaatgtcgctgctagtgttg
aatctcaccggaagaaggtgccggagctctgttattc-------tgttaaggtcggaata
gttgacaaccctgatcgagaatccctgactcaagcttggaaatcatggttggaagaacac
atagcagccacaggaaagattcccccggggaatgagaccgggaacacaacatggttcaaa
ccaccacccaagaagaaggccgacctccgtcttactccaggccgccatgtgcagctaaca
gttcctctggaggagcttatcgataagcttgtgaaggagaa-------------------
--------------------------------------------------------caaa
gtagttgctttcattaagggatctcgaggtgccccattatgtggattctcgcagagggta
attgggatccttgaaagcgtgggggtggactatgagagcgttgatgtgcttgatgaagaa
tacaactatggactcagggagaccctcaagagatacagcaattggcctacattccctcaa
atttttgttaatggggaattggttggagggtgcgacatcttgacctccatgtatgagaat
ggtgagcttgctaatttgttcaaaaat---------------------------------
------------------------------------------------------------
------------------------------------------------------------
------------------------------------------------------------
------------------------------------------------------------
------------------------------------------------------------
------------------------------------------------------------
>PAFTOL004608
------------------------------------------------------------
------------------------------------------------------------
------------------------------------------------------------
------------------------------------------------------------
------------------------------------------------------------
------------------------------------------------------------
------------------------------------------------------------
---------------------------------------------------gtcggacta
gttgacaaccctgatcgagaatccctgactcaagcttggaaatcatggttggaagaacac
atagcagccacaggaaagattcccccagggaatgagaccgggaacacaacatggttcaaa
ccacctcccaagaagaaggccgacctccgccttactccaggccgccatgtgcaactaaca
gttcctctggaggagcttattgatacgcttgtgaargagaa-------------------
--------------------------------------------------------caaa
gtggttgctttcattaagggatctcgaagtgccccattatgtggattctcgcagagggta
attgggatcctcgaaagcatgggggtggattatgagagcgttgatgtacttgatgaagaa
tacaactatggactgagggagaccctcaagagatacagcaattggcctacattccctcaa
atttttgttgatggggaattggttggagggtgcgacatcttgacctccatgtatgagaat
ggtgagcttgctaatttgttcaaaaat---------------------------------
------------------------------------------------------------
------------------------------------------------------------
------------------------------------------------------------
------------------------------------------------------------
------------------------------------------------------------
------------------------------------------------------------
>PAFTOL004609
------------------------------------------------------------
------------------------------------------------------------
------------------------------------------------------------
------------------------------------------------------------
------------------------------------------------------------
------------------------------------------------------------
------------------------------------------------------------
---------------------------------------------------gtcggacta
gttgacaaccctgatcgagaatccytgactcaagcttggaaatcatggttggaagaacac
atagcagctacaggaaagattcccccagggaatgagaccggcaacacaacatggttcaaa
ccaccacccaagaagaaggccgacctccgccttactccaggccgccatgtgcagctaact
gttcctctggaggagcttattgatacgcttgtgaaggagaa-------------------
--------------------------------------------------------caaa
gtagttgctttcattaagggatctcgaagtgccccattatgtggattctcgcagagggta
attgggatcctcgaaagcatgggggtggattatgagagcgttgatgtacttgatgaagaa
tacaactatggactgagggagaccctcaagagatacagcaattggcctacattccctcaa
atttttgttgacggggaattggttggagggtgcgacatcttgacctccatgtatgagaat
ggtgagcttgctactttgttcaaaaat---------------------------------
------------------------------------------------------------
------------------------------------------------------------
------------------------------------------------------------
------------------------------------------------------------
------------------------------------------------------------
------------------------------------------------------------
>PAFTOL004613
------------------------------------------------------------
------------------------------------------------------------
------------------------------------------------------------
------------------------------------------------------------
------------------------------------------------------------
------------------------------------------------------------
------------------------------------------------------------
---------------------------------------------------gttggacta
gttgacaaccctgatcgagagtccctgactcaagcttggaaatcatggttggaagaacac
atagcagccacaggaaagattccccckgggaatgagaccggtaacacaacytggttcaaa
ccaccacccaagawgaaggccgacctccgccttackccaggccgccatgtgcagctaaca
gttcctccggaggagcttatcgataagcttgtgaaggagaa-------------------
--------------------------------------------------------caaa
gtggttgctttcattaagggatctcgaagtgccccattatgtggattctcgcagagagta
attgggatccttgaaagcgtgggggtagattatgagagtgttgatgtgcttgatgaagaa
tacaactatggactgagggagaccctcaagagatacagcaattggccaacattccctcaa
atttttgttaacggggaattggttggagggtgcgacatcttgacctccatgtatgagaat
ggtgagcttkctaatttgttcaaaaat---------------------------------
------------------------------------------------------------
------------------------------------------------------------
------------------------------------------------------------
------------------------------------------------------------
------------------------------------------------------------
------------------------------------------------------------
>PAFTOL004617
------------------------------------------------------------
------------------------------------------------------------
------------------------------------------------------------
------------------------------------------------------------
------------------------------------------------------------
------------------------------------------------------------
------------------------------------------------------------
---------------------------------------------------gttggacta
gttgacaaccctgatcgagagtccctgactcatgcttggaaatcatggttggaagaacac
atagcagccacaggaaagattcccccggggaatgagaccggtaacacaacctggttcaaa
ccaccacccaagaagaaggccgacctccgccttactcctggccgccatgtgcagctaaca
gttcctctggaggagcttatcgagaagcttgtgaaggagaa-------------------
--------------------------------------------------------caaa
gtggtcgctttcattaagggatctcgaagtgccccattatgtggattctcgcagagggta
attgggatcctcgaaagtgtgggggtggattatgagagtgttgatgtgcttgatgaagaa
tacaactatggactgagggagaccctcaagagatacagcaattggcctacattccctcaa
atttttgttaatggggaattggttggagggtgcgacatcttgacctccatgtatgagaat
ggtgagcttgctaatttgttcaaaaat---------------------------------
------------------------------------------------------------
------------------------------------------------------------
------------------------------------------------------------
------------------------------------------------------------
------------------------------------------------------------
------------------------------------------------------------
>PAFTOL004618
------------------------------------------------------------
------------------------------------------------------------
------------------------------------------------------------
------------------------------------------------------------
------------------------------------------------------------
------------------------------------------------------------
------------------------------------------------------------
---------------------------------------------------gtcggacta
gttgacaaccctgatcgagaatccctgactcaagcttggaaatcatggttggaagaacac
atagcagccacaggaaagattcccccagggaatgrgaccgggaacacaacatggttcaaa
ccaccacccaagaagaaggccgacctccgccttactccaggccgccatgtgcagctaaca
gttcctctggaggagctcattgataagcttgtgaaggagaa-------------------
--------------------------------------------------------caaa
gtagttgctttcattaagggatctcgaagtgccccattatgcggattctcgcagagggta
attgggatcctcgaaagcatgggggtggagtatgagagcgttgatgtacttgatgaagaa
tacaactatggactgagggagaccctcaagagatacagcaattggcctacattccctcaa
atttttgttgatggggaattggttggagggtgcgacatcttgacctccatgtatgagaat
ggtgagcttgctactttgttcaaaaat---------------------------------
------------------------------------------------------------
------------------------------------------------------------
------------------------------------------------------------
------------------------------------------------------------
------------------------------------------------------------
------------------------------------------------------------
>PAFTOL004619
------------------------------------------------------------
------------------------------------------------------------
------------------------------------------------------------
------------------------------------------------------------
------------------------------------------------------------
------------------------------------------------------------
------------------------------------------------------------
---------------------------------------------------gtcggaatc
gttgacaaccctgaccgagaatccctgactcaagcttggaaatcatggttggaagaatac
atagcggccacaggaaagattcccccggggaatgagaccggaaacacaacatggttcaaa
ccaccacccaagaagaaggctgacctccgccttacaccaggccgccatgtgcagctgaca
gtccctctggaggagcttattgataagcttgtcaaggagaa-------------------
--------------------------------------------------------caaa
gtagttgctttcatcaagggatctcgaagtgccccattatgtgggttctcgcagagggta
attgggatcctcgaaagcgtgggcgtggattatgagagtgttgatgtgctcaacgaagaa
tacaactatggactaagggaagccctcaagagatacagcaattggccgacattccctcaa
atttttgttgacggtgaattggttggagggtgcgacatcttgacctccatgtatgagaat
ggtcagcttgctaatttgttcaagaat---------------------------------
------------------------------------------------------------
------------------------------------------------------------
------------------------------------------------------------
------------------------------------------------------------
------------------------------------------------------------
------------------------------------------------------------
>PAFTOL004620
------------------------------------------------------------
------------------------------------------------------------
------------------------------------------------------------
------------------------------------------------------------
------------------------------------------------------------
------------------------------------------------------------
------------------------------------------------------------
---------------------------------------------------gtcggacta
gttgacaaccctgatcgagaatccctgactcaagcttggaaatcatggttggaagaacac
atcgcagccacaggaaagattcccccagggaatgagaccgggaacaccacatggttcaaa
ccaccacccaagaagaaggccgacctacgccttactccaggycgccatgtgcagctaaca
gttcctctggaggagcttattgatargcttgtgaaggagaa-------------------
--------------------------------------------------------caaa
gtagttgctttcattaagggatctcgaagtgccccattatgcggattctcgcagagggta
attgggatcctcgaaagcatgggggtggattatgagagcgttgatgtacttgaygaagaa
tacaactatggactgagggagaycctcaagagatacagcaattggcctacattccctcaa
atttttgttgatggggaattggttggrgggtgcgacatyttgacctccatgyatgagaat
ggtgagcttgctaatttgttyaaaaat---------------------------------
------------------------------------------------------------
------------------------------------------------------------
------------------------------------------------------------
------------------------------------------------------------
------------------------------------------------------------
------------------------------------------------------------
>PAFTOL004623
------------------------------------------------------------
------------------------------------------------------------
-------------------gccggaaaattggccccc-----------------------
------------------------------------------------------------
------------------------------------------------------------
---------------------------------gatgccggagtttacgccgtctatgac
-----cctaacggcgagcttcagttcattggattgtccaggaatgtcgcagctagtgttg
aatctcaccggaagaaggtgccggagctctgttcttc-------tgttaaggttggacta
gttgacaaccctgatcgagaatccctgactgaagcttggaaatcatggttggaagaacac
atagcagccaccggaaagattcccccagggaatgagaccgggaacacaacatggttcaaa
ccaccacccaagaagaaggctgacctccgccttactccaggccgccatgtgcagctaaca
gttcctctggaggagcttattgatacgctggtgagggagaa-------------------
--------------------------------------------------------caag
gtagttgctttcattaagggatctcgaagtgctccattatgcggattctcgcagagggta
attgggatcctcgaaagcatgggtgtggattatgagagtgttgatgtacttgatgaagaa
tacaactatggactgagggagaccctcaagagatacagcaattggcctacattccctcaa
atttttgttgatggggaattggttggtgggtgcgacatcttgacctccatgtatgagaat
ggtgagcttgctagtttgttcaaaaat---------------------------------
------------------------------------------------------------
------------------------------------------------------------
------------------------------------------------------------
------------------------------------------------------------
------------------------------------------------------------
------------------------------------------------------------
>PAFTOL004624
------------------------------------------------------------
------------------------------------------------------------
------------------------------------------------------------
------------------------------------------------------------
------------------------------------------------------------
------------------------------------------------------------
------------------------------------------------------------
---------------------------------------------------gttggacta
gttgacaaccctgatcgagagtccctgactcaagcttggaaatcatggttggaagaacac
atagcagccacaggaaagattcctccagggaatgagaccggtaacacaacctggttcaaa
ccaccacccaagaagaaggycgacctccgccttactccaggccgccatgtgcagctaaca
gttcctctggaggagcttatcgataagcttgtgaaggagaa-------------------
--------------------------------------------------------caaa
gtggttgctttcattaagggatctcgaagtgccccattatgtggattctcgcagagggta
attgggatcctcgaaagcgtgggggtggattatgagagtgttgatgtgcttgacgaagaa
tacaactatggactgagggagaccctcaagagatacagcaattggcctacattccctcaa
atttttgttaatggggaattggttggagggtgcgacatcttgacctccatgtatgagaat
ggtgagcttgctaatttgttcaaaaat---------------------------------
------------------------------------------------------------
------------------------------------------------------------
------------------------------------------------------------
------------------------------------------------------------
------------------------------------------------------------
------------------------------------------------------------
>PAFTOL004625
------------------------------------------------------------
------------------------------------------------------------
-------------------gccggaaaattggccccc-----------------------
------------------------------------------------------------
------------------------------------------------------------
---------------------------------gatgccggagtttacgccgtctatgac
-----tccaacggcgagcttcagttcattggattgtctaggaatgtcgctgctagtgttg
aatctcacaggaagaaggtgccggagctttgttcttc-------tgttaaggttggacta
gttgacaaccctgatcgagagtccctgactcatgcttggaaatcatggttggaagaacac
atagcagccacaggaaagattcccccggggaatgagactggtaacacaacctggttcaaa
ccaccacccaagaagaaggccgacctccgccttactccaggccgccatgtgcagctaaca
gttcctctggaggagcttatcgataagcttgtgaaggagaa-------------------
--------------------------------------------------------cgaa
gtggttgctttcattaagggatctcgaagtgccccattatgtggattctcgcagagggta
attgggatcctcgaaagtgtgggggtggattatgagagtgttgatgtgcttgatgaagaa
tacaactatggactgagggagaccctcaagagatacagcaattggcctacattccctcaa
atttttgttaatggggaattggttggagggtgcgacatcttgacctccatgtatgagaat
ggtgagcttgctaatttgttcaaaaat---------------------------------
------------------------------------------------------------
------------------------------------------------------------
------------------------------------------------------------
------------------------------------------------------------
------------------------------------------------------------
------------------------------------------------------------
>PAFTOL004626
------------------------------------------------------------
------------------------------------------------------------
-------------------gccggaaaattgaccccc-----------------------
------------------------------------------------------------
------------------------------------------------------------
---------------------------------gatgccggagtttacgccgtttatgac
-----cctaatggcgagcttcagttcattggattgtctaggaatgtcgctgctagtgttg
aatctcaccggaagaaggtgccggagctctgttcttc-------tgttaaggtcggaata
gttgacaaccctgatcgagaatccctgactcaagcttggaaatcatggttggaagaacac
atagcagccacaggaaagattcccccggggaatgagaccgggaatacaacatggttcaaa
ccactacccaagaagaaggccgacctccgtcttactccaggccgccatgtgcagctaaca
gttcctctggaggagcttatcgataaccttgtgaaggagaa-------------------
--------------------------------------------------------caaa
gtggttgctttcattaagggatctcgaagtgccccattatgtggattctcgcagagggta
attgggatccttgaaagcgtgggggtggattatgagagcgttgatgtgcttgatgaagaa
ttcaactatggactcagggagaccctcaagagatacagcaattggcctactttccctcaa
atttttgttaatggggaattggttggagggtgcgacatcttgacctccatgtatgagaat
ggtgagcttgctaatttgttcaaaaat---------------------------------
------------------------------------------------------------
------------------------------------------------------------
------------------------------------------------------------
------------------------------------------------------------
------------------------------------------------------------
------------------------------------------------------------
>PAFTOL004627
------------------------------------------------------------
------------------------------------------------------------
-------------------gccgaaaaattgggcccc-----------------------
------------------------------------------------------------
------------------------------------------------------------
---------------------------------gatgccggggtttacgccgtctatgac
-----cctaacggcgagcttcagttcattggattgtctaggaatgtcgctgctagtgttg
aatctcacmkgaagaaggtgccggagctctgttcttc-------tgttaaggtgggacta
gttgacaaccctgatcgagaatccctgactcaagcttggaaatcatggttggaagaacac
atagcagccacaggaaagattcccccagggaatgagaccgggaacacaacatggttcaaa
ccaccatccaagaagaaggcsgacctccgccttactccaggccgccatgtgcagctaaca
gttcctctggaggagcttattgataagcttgtgaaggagaa-------------------
--------------------------------------------------------caaa
gtagttgctttcatcaagggatctcgaagtgccccattatgcggattctcgcagagggta
atcggratcctcgaaagcatgggggtggattatgagagcgttgatgtacttgatgaagaa
tacaactatggactgagggagaccctcaagagatacagcaattggcctacattccctcaa
atttttgttgatggggaattggttggagggtgcgayatcttgacctccatgtatgagaat
ggtgagcttgctaatttgttcaaaaat---------------------------------
------------------------------------------------------------
------------------------------------------------------------
------------------------------------------------------------
------------------------------------------------------------
------------------------------------------------------------
------------------------------------------------------------
>PAFTOL004629
------------------------------------------------------------
------------------------------------------------------------
-------------------gccggaaaattggccccc-----------------------
------------------------------------------------------------
------------------------------------------------------------
---------------------------------gatgccggagttcacgccgtctatgac
-----tccaacggcgagcttcaattcattggattgtctaggaatgtcgctgctagtgttg
aatctcaccggaagaaggtgccggagctttgttcttc-------tgttaaggtcggacta
gttgacaaccctgatcgagaatccctkactcaagcttggaaatcatggttggaagaacac
atagcaaccacaggaaagattccctcggggaatgagaccgggaacacaacatggttcaaa
ccaccacccaagaagaaggccgacctccgccttactccaggccgccatgtgcagctaaca
gttcctttggaggagcttattgataagcttgtgaaggagaacaaagtagttgctttcatt
aagggatctcgaagtgccccattatgtggattctcgcagagggtgattgggatcctcaaa
gtagttgctttcattaagggatctcgaagtgccccattatgtggattctcgcagagggtg
attgggatcctcgaaagtgtgggggtggattatgagagtgttgatgtgcttgatgaagaa
tacaactatggcctgag---gacactcaagagatacagcaattggcctacattccctcaa
atttttgttaagggggaattagttggagggtgcgacatcttgacctccatgtatgagaat
ggtgagcttgctaacttgttcaaa------------------------------------
------------------------------------------------------------
------------------------------------------------------------
------------------------------------------------------------
------------------------------------------------------------
------------------------------------------------------------
------------------------------------------------------------
>PAFTOL004631
------------------------------------------------------------
------------------------------------------------------------
------------------------------------------------------------
------------------------------------------------------------
------------------------------------------------------------
------------------------------------------------------------
------------------------------------------------------------
---------------------------------------------------gttggacta
gttgacaaccctgatcgagagtccctgactcaagcttggaaatcatggttggaagaacac
atagcagccacaggaaagattcctccagggaatgagaccggtaacacaacctggttcaaa
ccaccacccaagaagaaggccgacctccgccttactccaggccgccatgtgcagctaaca
gttcctctggaggagcttatcgataagcttgtgaaggagaa-------------------
--------------------------------------------------------caaa
gtggttgctttcattaagggatctcgaagtgccccattatgtggattctcgcagagggta
attgggatcctcgaaagcgtgggggtggattatgagagtgttgatgtgcttgacgaagaa
tacaactatggactgagggagaccctcaagagatacagcaattggcctacattccctcaa
atttttgttaatggggaattggttggagggtgcgacatcttgacctccatgtatgagaat
ggtgagcttgctaatttgttcaaaaat---------------------------------
------------------------------------------------------------
------------------------------------------------------------
------------------------------------------------------------
------------------------------------------------------------
------------------------------------------------------------
------------------------------------------------------------
>PAFTOL004632
------------------------------------------------------------
------------------------------------------------------------
------------------------------------------------------------
------------------------------------------------------------
------------------------------------------------------------
------------------------------------------------------------
------------------------------------------------------------
---------------------------------------------------gtcggaata
gttgacaaccctgatcgagaatccctgactcaagcttggaaatcatggttggaagaacac
atagcagccacaggaaagattcccccggggaatgagaccggaaacacaacatggttcaaa
ccaccacccaagaagaaggccgacctccggcttactccaggctgccatgtgcagctaaca
gttcctctggaggagcttatcgataagcttgtgaaggagaa-------------------
--------------------------------------------------------caaa
gtagttgctttcattaagggatctcgaagtgccccattgtgtggattctcgcagagggta
attgggatccttgaaagtgtgggggtggattatgagagcgttgatgtgcttgatgaagaa
ttcaactatggactgagggagaccctcaagagatacagcaattggcctacattccctcaa
atttttgttaatggggaattggttggagggtgcgacatcttgacctccatgtatgagaat
ggtgagcttgctaatttgctcaaaaat---------------------------------
------------------------------------------------------------
------------------------------------------------------------
------------------------------------------------------------
------------------------------------------------------------
------------------------------------------------------------
------------------------------------------------------------
>PAFTOL004633
------------------------------------------------------------
------------------------------------------------------------
------------------------------------------------------------
------------------------------------------------------------
------------------------------------------------------------
------------------------------------------------------------
------------------------------------------------------------
---------------------------------------------------gtcggacta
gttgacaaccctgatcgagaagcgctgactcaagcttggaaatcatggctggaagaacac
atagcagccacaggaaagattcccccggggaatgagactggaaacacaatatggttcaaa
ccaccacccaagaagaaggccgacctccgccttactccaggccgccatgtgcagctaaca
gttcctttggaggagcttattgatcagcttgtgaaggagaa-------------------
--------------------------------------------------------caaa
gtagttgctttcattaagggatctcgaagtgccccattatgtggattctcgcagagggta
attggcatcctggaaagcgtgggggtagattatgagagcgttgatgtgcttgatgaagaa
tacaactatggcctgagggagaccctcaagagatacagcaattggcctacattccctcaa
atttttgttgatggggaattagttggagggtgcgacatcttgacctcgatgtatgagaat
ggtgagyttgctaatttgttcaaaaat---------------------------------
------------------------------------------------------------
------------------------------------------------------------
------------------------------------------------------------
------------------------------------------------------------
------------------------------------------------------------
------------------------------------------------------------
>PAFTOL004634
------------------------------------------------------------
------------------------------------------------------------
------------------------------------------------------------
------------------------------------------------------------
------------------------------------------------------------
------------------------------------------------------------
------------------------------------------------------------
---------------------------------------------------gttggmcta
gttgacaaccctgatcgmgaatccctgactcaagcttggaaatcatggttggaagaacac
atagcagccacaggaaagattcccccggggaatgagaccgggaacacaacatggttcaaa
ccaccacccaagaagaaggccgacctcygccttactccaggccgccatgtgcagctaaca
gttcctttggaggagcttatcgataagcttgtgaaggagaa-------------------
--------------------------------------------------------caaa
gtagttgctttcattaagggatctcgaagtgccccattatgtggattctcgcagagggta
attgggatcctcgaaagcrtgggggtggattatgagagcgttgatgtgcttgatgaagaa
tacaactatggcctgagggagacgctcaagagatacagcaattggcctacattccctcaa
atttttgttartggggaattagttggcgggtgcgacatcttgacctccatgtatgagaat
ggtgagcttgctaatttgttcaaaaat---------------------------------
------------------------------------------------------------
------------------------------------------------------------
------------------------------------------------------------
------------------------------------------------------------
------------------------------------------------------------
------------------------------------------------------------
>PAFTOL004635
------------------------------------------------------------
------------------------------------------------------------
------------------------------------------------------------
------------------------------------------------------------
------------------------------------------------------------
------------------------------------------------------------
------------------------------------------------------------
---------------------------------------------------gttggacta
gttgacaaccctgatcgagaatccctgactcaagcttggaaatcatggttggaagaacac
atagcagccacaggaaagattcccccagggaatgagaccgggaacacaacatggttcaaa
ccaccacccragaagaaggccgacctccgccttaccccaggccgccatgtgcagctaaca
gttcctttggagragcttatcgataagcttgtgaaggagaa-------------------
--------------------------------------------------------caaa
gtagttgctttcattaagggatctcgaagtgccccattatgtggattctcgcagagggta
attgggatcctcgaaggcatgggggtggattatgagagcattgatgtgcttgatgaagaa
tacaactatggcctgagggagaccctcaagagatacagcaattggcctacattccctcaa
atttttgttaatggggaattagtaggtgggtgcgacatcttgacctccatgtatgagaat
ggtgagcttgctaatttgttcaaaaat---------------------------------
------------------------------------------------------------
------------------------------------------------------------
------------------------------------------------------------
------------------------------------------------------------
------------------------------------------------------------
------------------------------------------------------------
>PAFTOL004636
------------------------------------------------------------
------------------------------------------------------------
------------------------------------------------------------
------------------------------------------------------------
------------------------------------------------------------
------------------------------------------------------------
------------------------------------------------------------
---------------------------------------------------gtcggacta
gttgacaaccctgatcgagaatccctgactcaagcttggaaatcatggttggaagaacac
atagcagctacaggaaagattcccccagggaatgagactgggaacacaacatggttcaaa
ccaccacccaagaagaaggccgacctccgccttactccaggccgccatgtgcagctaaca
gttcctctggaggagcttattgataagcttgtgaaggagaa-------------------
--------------------------------------------------------caaa
gtagttgctttcattaagggatctcgaagtgccccattatgtggattctcgcagagggta
attgggatcctcgaaagcatgggggtggattatgagagcgttgatgtacttgatgaagaa
tacaactatggactgagggagaccctcaagagatacagcaattggcctacattccctcaa
atttttgttgatggggaattggttggagggtgcgacatcttgacctccatgtatgagaat
ggtgagcttgctaatttgttcaaaaat---------------------------------
------------------------------------------------------------
------------------------------------------------------------
------------------------------------------------------------
------------------------------------------------------------
------------------------------------------------------------
------------------------------------------------------------
>PAFTOL004637
------------------------------------------------------------
------------------------------------------------------------
-------------------gccggaaaattggccccc-----------------------
------------------------------------------------------------
------------------------------------------------------------
---------------------------------gatggcggagtttacgccgtctatgac
-----cctaacggcgagcttcagttcattggattgtctaggaatgttgctgctagtgttg
aatctcaccggaagaaggtgccggagctctgttcttc-------tgttaaggtcgkaatt
gtcgacaaccctgatcgagaatccttgactcaagcttggaaatcatggttggaagaacac
atagcggccacaggaaagattcccccagggaatgagaccggaaacacaacatggttcaaa
ccaccaccyaagaagaaggctgacctccgccttactccaggccgccatgtgcagctaaca
gttcctctggaggagcttattgatgagcttgtcaaggagaa-------------------
--------------------------------------------------------caaa
gtagttgctttcatcaagggatctcgaagtgccccattatgcggattctcgcagagggta
attgggatcctygaaagcgtgggggtggattatgagagtgttgatgtgctcgacgaagaa
tacaactatggactaagggaaaccctcaagagatacagcaattggcctacattccctcaa
atttttgttgatggtgaattggttggagggtgcgacatcttgaccgccatgtatgagaat
ggcgagcttgctaatytgttcaaaaat---------------------------------
------------------------------------------------------------
------------------------------------------------------------
------------------------------------------------------------
------------------------------------------------------------
------------------------------------------------------------
------------------------------------------------------------
>PAFTOL004638
------------------------------------------------------------
------------------------------------------------------------
------------------------------------------------------------
------------------------------------------------------------
------------------------------------------------------------
------------------------------------------------------------
------------------------------------------------------------
---------------------------------------------------gttggacta
gttgacaaccctgatcgagagtccctgactcatgcttggaaatcatggttggaagaacac
atagcagccacaggaaagattcccccggggaatgagaccggtaacacaacctggttcaaa
ccaccacccaagaagaaggccgacctccgccttactccaggccgccatgtgcagctaaca
gttcctctggaggagcttatcgataagcttgtgaaggagaa-------------------
--------------------------------------------------------caaa
gtggttgctttcattaagggatctcgaagtgccccattatgtggattctcgcagagggta
attgggatcctcgaaaatgtgggggtggattatgagagtgttgatgtgcttgatgaagaa
tacaactatggactgagggagaccctcaagagatacagcaattggcctacattcccgcaa
atttttgttaatggggaattggttggagggtgcgacatcctgacctccatgtatgagaat
ggtgagcttgctaatttgttcaaaaat---------------------------------
------------------------------------------------------------
------------------------------------------------------------
------------------------------------------------------------
------------------------------------------------------------
------------------------------------------------------------
------------------------------------------------------------
>PAFTOL004639
------------------------------------------------------------
------------------------------------------------------------
-------------------gccggaaaattggccccc-----------------------
------------------------------------------------------------
------------------------------------------------------------
---------------------------------gatgccggagtttatgccgtctatgac
-----cctaatggcgagcttcagttcattggattgtctaggaatgtcgctgctagtgttg
aatctcaccggaagaaggtgccggagctctgttcttc-------tgttaaggtcggaata
gttgacaaccctgatcgagaatccctgactcaagcttggaaatcatggttggaagaacac
atagcagccacaggaaagattcccccggggaatgagaccgggaacacaacatggttcaaa
ccaccacccaagaagaaggccgacctccgtcttactccaggccgccatgtgcagctaaca
gttcctctggaggagcttatcgataagcttgtgaaggagaa-------------------
--------------------------------------------------------caaa
gtagttgctttcattaagggatctcgaagtgccccattatgtggattctcgcagagggta
attgggatccttgaaagcgtgggggtggattatgagagcgttgatgtgcttgatgaagaa
tacaactatggactcagggagaccctcaagagatacagcaattggcctacattccctcaa
atttttgttaatggggaattggttggagggtgcgacatcttgacctccatgtatgagaat
ggtgagcttgctaatttgttcaaaaat---------------------------------
------------------------------------------------------------
------------------------------------------------------------
------------------------------------------------------------
------------------------------------------------------------
------------------------------------------------------------
------------------------------------------------------------
>PAFTOL004640
------------------------------------------------------------
------------------------------------------------------------
------------------------------------------------------------
------------------------------------------------------------
------------------------------------------------------------
------------------------------------------------------------
------------------------------------------------------------
---------------------------------------------------gtcggaata
gttgacaaccctgatcgagaatccctgactcaagcttggaaatcatggttggaagaacac
atagcagccacaggaaagattcccccggggaatgagaccgggaacacaacatggttcaaa
ccaccacccaagaagaaggctgacctccgccttactccaggccgccatgtgcagctaaca
gttcccctggaggagcttatcgataagcttgtgaaggagaa-------------------
--------------------------------------------------------ccaa
gtagttgctttcattaagggatctcgaagtgccccattatgtggattctcrcagagggta
attgggatcctcgaaagtgtgggggtggattatgagagcgttgatgtgcttgatgaagaa
tacaactatggactgagggagaccctcaagrgatacagyaattggcctacattccctcaa
atttttgttaatggggaattggttggtgggtgcgacatcttgacctccatgtatgagaat
ggtgagcttgctaatttgttcaaaaac---------------------------------
------------------------------------------------------------
------------------------------------------------------------
------------------------------------------------------------
------------------------------------------------------------
------------------------------------------------------------
------------------------------------------------------------
>PAFTOL004642
------------------------------------------------------------
------------------------------------------------------------
-------------------gctggaaaattggccccc-----------------------
------------------------------------------------------------
------------------------------------------------------------
---------------------------------gatgccggagtttacgccgtctatgac
-----tccaacggcgagcttcagttcattggattgtctaggaatgtcgctgctagtgttg
aatctcacaggaagaaggtgccggagctttgttcttc-------tgttaaggttggacta
gttgacaaccctgatcgagagtccctgactgaagcttggaaatcatggttggaagaacac
atagctgccacaggaaagattcccccgggaaatgagaccggtaacacaacctggttcaaa
ccaccacccaagaagaaggctgacctccgccttactccaggccgccatgtgcagctaaca
gttcctctggaggagcttatcgataagcttgtgaaggagaa-------------------
--------------------------------------------------------caaa
gtggttgctttcattaagggatctcgaagtgccccattatgtggattctcacagagggta
attggaatcctcgaaagcgtggggttagattatgagagtgttgatgtgcttgatgaagaa
tacaactatggactgagggagaccctcaagagatacagcaattggcctacattccctcaa
atttttgttaacggggaattggttggagggtgcgacatcttgacctccatgtatgagaat
ggtgagcttgctaatttgttcaaaaat---------------------------------
------------------------------------------------------------
------------------------------------------------------------
------------------------------------------------------------
------------------------------------------------------------
------------------------------------------------------------
------------------------------------------------------------
>PAFTOL004644
------------------------------------------------------------
------------------------------------------------------------
-------------------gctggaaaattggccccc-----------------------
------------------------------------------------------------
------------------------------------------------------------
---------------------------------gatgccggagtttacgccgtctttggc
-----tccaacggcgagcttcagttcattggattgtctaggaatgtcgctgctagtgttg
aatctcaccggaagaaggtgccggagctctgttcttc-------tgttwaggttggaata
gttgacaaccctgatcgagaatccctgactcaagcttggaaatcatggttggaagaacac
atagcagccactggaaagattcccccagggaatgagaccggtaacacaacatggttcaaa
ccaccacccaagaagaaggccgacctccgccttactccaggccgccatgtcgagctaaca
gttcctttggaggagcttatcgataagcttgtgaaygagaa-------------------
--------------------------------------------------------caaa
gtagttgctttcattaagggatctcgaagtgccccattatgtggattctcgcagagggta
attggcatcctcgaaagcatgggagtggattatgagagcgttgatgtgcttgatgaagaa
tacaactatggactgagggagactctcaagagatacagcaattggcctacattccctcaa
atttttgttaatggggaattggttggagggtgcgacatcttaacctccatgtatgagaat
ggcgagcttgctaattttttttaaaat---------------------------------
------------------------------------------------------------
------------------------------------------------------------
------------------------------------------------------------
------------------------------------------------------------
------------------------------------------------------------
------------------------------------------------------------
>PAFTOL004646
------------------------------------------------------------
------------------------------------------------------------
-------------------gcaggaaaattggccccc-----------------------
------------------------------------------------------------
------------------------------------------------------------
---------------------------------gatgcgggagtttacgccgtctatgac
-----tccaacggcgagcttcagttcattggattgtctaggaatgtcgctgctagtgttg
aatctcacaggaagaaggtgccggagctttgttcttc-------tgttaaggttggacta
gttgacaaccctgatcgagagtccctgactcaagcttggaagtcatggttggaagaacac
atagcagccacaggaaagattcccccggggaatgagaccggtaacacaacctggttcaaa
ccaccacccaagaagaaggccgacctccgccttactccaggccgccatgtgcagctaaca
gttcctctggaggagcttattgataagcttgtgaaggagaa-------------------
--------------------------------------------------------caaa
gtggttgctttcattaagggatctcgaagtgccccattatgtggattctcgcagagggta
attgggatcctcgaaagcgtgggggtggattatgagagtgttgatgtgcttgacgaagaa
tacaactatggactgagggagaccctcaagagatacagcaattggcctacattccctcaa
atttttgttaatggggaattggttggagggtgcgacatcttgacctccatgtatgagaat
ggtgagcttgctaatttgttcaaaaat---------------------------------
------------------------------------------------------------
------------------------------------------------------------
------------------------------------------------------------
------------------------------------------------------------
------------------------------------------------------------
------------------------------------------------------------
>PAFTOL004647
------------------------------------------------------------
------------------------------------------------------------
-------------------gccggaaaattggctccc-----------------------
------------------------------------------------------------
------------------------------------------------------------
---------------------------------gatgccggggtttacgccgtctatgac
-----cctaacggcgagcttcagttcattggattgtctaggaatgtcgctgctagtgttg
aatctcaccggaagaaggtgccggagctctgttcttc-------tgttaaggtcggacta
gttgacaatcctgatcgagaatccctgactcaagcttggaaatcatggttggaagaacac
atagcagccacaggaaagattcccccggggaatgagactgggaacacaacatggttcaaa
ccaccacccaagaagaaggccgatctccgccttactccgggctgccatgtgcagctaaca
gttcctctggaggagcttattgataagcttgtgaaggagaa-------------------
--------------------------------------------------------caaa
gtagttgctttcattaagggatctcgaagtgctccattatgcggattctcgcagagggta
attgggatcctcgaaagcatgggggtggattatgagagcgttgatgtacttgatgaagaa
tacaactatggactgagggagactctcaagagatacagcaattggcctacattccctcaa
atttttgttgatggggaattggttggggggtgcgacatcttgacctccatgtatgagaat
ggtgagcttgctaatttgttcaaaaat---------------------------------
------------------------------------------------------------
------------------------------------------------------------
------------------------------------------------------------
------------------------------------------------------------
------------------------------------------------------------
------------------------------------------------------------
>PAFTOL004648
------------------------------------------------------------
------------------------------------------------------------
-------------------gtcggaaaattgaccccc-----------------------
------------------------------------------------------------
------------------------------------------------------------
---------------------------------aatgccggagtttacgccgtctatgac
-----cctaatggcgagcttcagttcattggattgtctaggaatgtcgctgctagtgttg
aatctcaccggaagaaggtgccggagctctgttcttc-------tgttaaggttggaata
gttgacaaccctgatcgagaatccctgactcaagcttggaaatcmtggttggaagaacac
atagcagccacaggaaagattcccccggggaatgagaccgggaacacaacatggttcaaa
ccaccacccaagaagaaggcygacctccgccttactccaggccgccatgtgcagctaaca
gttcctcaggaggagcttatcgataagcttgtgaaggagaa-------------------
--------------------------------------------------------caaa
gtagttgctttcattaagggatctcgaagtgccccattatgtggattctcgcagagggta
attgggatcctcgaaagcgtgggggtggattatgagagcgttgatgtgcttgatgaagaa
tacaactatggactgagggakaccctcaagagatacagcaattggcctacattccctcaa
atttttgttaatggggaattggttggagggtgcgacatcttgacctccatgtatgataat
ggtgagcttgctaatttgttcaaaaat---------------------------------
------------------------------------------------------------
------------------------------------------------------------
------------------------------------------------------------
------------------------------------------------------------
------------------------------------------------------------
------------------------------------------------------------
>PAFTOL004649
------------------------------------------------------------
------------------------------------------------------------
-------------------gccggaaaattgcctccc-----------------------
------------------------------------------------------------
------------------------------------------------------------
---------------------------------gatgccggagtttacgccgtctatgac
-----cctaacggcgagcttcagttcattggattgtctaggaatgtcgctgctagtgttg
aatctcaccggaagaaggtgccggagctctgttcttc-------tgttaaggtcggacta
gttgataaccctgatcgagaatccctgactcaagcttggaaatcatggttggaagaacac
atagcagccacaggaaagattcccccagggaatgagaccgggaayacaacatggttcaaa
ccaccacccaagaagaaggccgacctccgccttactccaggccgccatgtgcagctaaca
gttcctctggaggagcttattgataagcttgtgaaggagaa-------------------
--------------------------------------------------------caaa
gtagttgctttcattaagggatctcgaagtgccccattatgcgggttctcgcagagggta
attgggatcctcgaaagcatgggggtggattatgagagcgttgatgtacttgatgaagaa
tacaactatggactgagggagaccctcaagagatacagcaattggcctacattccctcaa
atttttgttgatggggaattggttggagggtgcgacatcttgacctccatgtatgagaat
ggtgagcttgctaatttgttcaaa------------------------------------
------------------------------------------------------------
------------------------------------------------------------
------------------------------------------------------------
------------------------------------------------------------
------------------------------------------------------------
------------------------------------------------------------
>PAFTOL004652
------------------------------------------------------------
------------------------------------------------------------
-------------------gccggaaaattggccccc-----------------------
------------------------------------------------------------
------------------------------------------------------------
---------------------------------gatgccggagtttacgccgtctatgac
-----tccaacggcgagcttcagttcattggattgtctaggaatgtcgctgctagtgttg
aatctcacagtaagaaggtgccggagctttgttcttc-------tgttaaggttggacta
gttgacaaccctgatcgagagtccctgactcatgcttggaaatcatggttggaagaacac
atagcagccacaggaaagattcccccggggaatgagaccggtaacacaacctggttcaaa
ccaccacccaagaagaaggccgacctccgccttactccaggccgccatgtgcagctaaca
gttcctctggaggagcttatcgataagcttgtgaaggagaa-------------------
--------------------------------------------------------caaa
gtggttgctttcattaagggatctcgaagtgccccattatgtggattctcgcagagggta
attgggatcctcgaaagtgtgggagtggattatgagagtgttgatgtgcttgatgaagaa
tacaactatggattgagggagaccctcaagagatacagcaattggcctacattccctcaa
atttttgttaatggggaattggttggagggtgcgacatcttgacctccatgtatgagaat
ggtgagcttgctaatttgttcaaaaat---------------------------------
------------------------------------------------------------
------------------------------------------------------------
------------------------------------------------------------
------------------------------------------------------------
------------------------------------------------------------
------------------------------------------------------------
>PAFTOL004653
------------------------------------------------------------
------------------------------------------------------------
------------------------------------------------------------
------------------------------------------------------------
------------------------------------------------------------
------------------------------------------------------------
------------------------------------------------------------
---------------------------------------------------gttggacta
gttgacaaccctgatcgagattccctgactcaagcttggaaatcatggttggaagaacac
atagcagccacaggaaagattccctcggggaatgagaccggtaacacaacctggttcaaa
ccaccacccaagaagaaggccgacctccgccttactccaggccgccatgtgcagctaaca
gttcctttggaggagcttattgataagcttgtgaaggagaa-------------------
--------------------------------------------------------caaa
gtggttgctttcattaagggatctcgaagtgccccattatgtggattctcgcagagagta
attgggatcctcgaaagcgtgggggtagattatgagagtgttgatgtgcttgatgaagaa
tacaactatggactgagggagactctcaagagatacagcaattggcctacattccctcaa
atttttgttgacggggaattggttggagggtgcgacatcttgacctccatgtatgagaat
ggtgagcttgctaatttgttcaaaaat---------------------------------
------------------------------------------------------------
------------------------------------------------------------
------------------------------------------------------------
------------------------------------------------------------
------------------------------------------------------------
------------------------------------------------------------
>PAFTOL004654
------------------------------------------------------------
------------------------------------------------------------
-------------------gccggaaaattggccccc-----------------------
------------------------------------------------------------
------------------------------------------------------------
---------------------------------gatgccggagtttacgccgtctatgac
-----cctaacggcgagcttcarttcatcggattgtctaggaatgtcgctgctagtgttg
aatctcaccgraagaaggtgccggagctctgttcttc-------tgttaaggtcggacta
gtcgacaaccctgatcgagaatccctgactcaagcttggaaatcatggttggaagaacac
atagcagccacaggaaagattccccccgggaatgagactgggaacacaacatggttcaag
ccaccacccaagaagaaggccgatctccgccttactccaggccgccatgtgcagctaaca
gttcctctggaggagcttattgataagcttgtgaaggagaa-------------------
--------------------------------------------------------caaa
gtagttgctttcattaagggatctcgaagtgccccattatgtggattctcgcagagggta
attggaatcctcgaaagcatgggggtggattatgagagcgttgatgtacttgatgaagaa
tacaactatggactgagggagaccctcaagagatacagcaattggcctacgttccctcaa
atttttgttgatggggaattggttggagggtgcgacatcttgacctccatgtatgagaat
ggtgagcttgctaatttgttcaaaaat---------------------------------
------------------------------------------------------------
------------------------------------------------------------
------------------------------------------------------------
------------------------------------------------------------
------------------------------------------------------------
------------------------------------------------------------
>PAFTOL004658
------------------------------------------------------------
------------------------------------------------------------
------------------------------------------------------------
------------------------------------------------------------
------------------------------------------------------------
------------------------------------------------------------
------------------------------------------------------------
---------------------------------------------------gtcggacta
gttgagaaccctgatcgagaatccctgactcaagcttggaaatcatggttggaagaacac
atagcagccacaggaaagattcccccagggaatgagaccgggaacacaacatggttcaaa
ccactccccaagaagaaggccgacctccgccttactccaggccgccatgtgcagctaaca
gttcctctggaggagcttattgataagcttgtgaaggagaa-------------------
--------------------------------------------------------caaa
gtagttgctttcattaagggatctcgaagtgccccattatgtggattctcgcagagggta
attgggatcctcgaaagcatgggggtggattatgagagcgttgatgtacttgatgaagaa
tacaactatggactgagggagaccctcaagagatacagcaattggcctacattccctcaa
atttttgttgatggggaattggttggagggtgcgacatcttgacctccatgtatgagaat
ggtgagcttgctaatttgttcaaaaat---------------------------------
------------------------------------------------------------
------------------------------------------------------------
------------------------------------------------------------
------------------------------------------------------------
------------------------------------------------------------
------------------------------------------------------------
>PAFTOL004660
------------------------------------------------------------
------------------------------------------------------------
------------------------------------------------------------
------------------------------------------------------------
------------------------------------------------------------
------------------------------------------------------------
------------------------------------------------------------
---------------------------------------------------gtcggacta
gttgacaaccctgatcgagaatccttgactcaagcttggaaatcatggttggaagaacac
atagcagccacaggaaagattcccccagggaatgagaccgggaacacaacatggttcaaa
ccaccacccaagaagaaggccgacctccgccttactccaggccgccatgtgcagctaaca
gttcctctggaggagcttattgataagcttgtgaaggagaa-------------------
--------------------------------------------------------caaa
gtagttgctttcattaagggatctcgaagtgccccattatgcggattctcgcagagggta
attgggatcctcgaaagcatgggggtggattatgagagcgttgatgtacttgatgaagaa
tacaactatggactgagggaaaccctcaagagatacagcaattggcctacattccctcaa
atttttgttgatggggaattggttggagggtgcgacatcttgacctccatgtatgagaat
ggtgagcttgctaatttgttcaaaaat---------------------------------
------------------------------------------------------------
------------------------------------------------------------
------------------------------------------------------------
------------------------------------------------------------
------------------------------------------------------------
------------------------------------------------------------
>PAFTOL004662
------------------------------------------------------------
------------------------------------------------------------
------------------------------------------------------------
------------------------------------------------------------
------------------------------------------------------------
------------------------------------------------------------
------------------------------------------------------------
---------------------------------------------------gtcggacta
gttgacaaccctgatcgagaatccctgactcaagcttggaaatcatggttggaagaacac
atagcagccacaggaaagattcccccagggaatgagaccgggaacacaacatggttcaaa
ccaccacccaagaagaaggccgacctccgccttactccaggccgccatgtgcagctaaca
gttcctctggaggagcttattgataagcttgtgaaggagaa-------------------
--------------------------------------------------------caaa
gtagttgctttcatcaagggatctcgaagtgctccattatgcggattctcgcagagggta
attgggatcctcgaaagcatgggggtggattatgagagcgttgatgtacttgatgaagaa
tacaactatggactgagggagaccctcaagaggtacagcaattggcctacattccctcaa
atttttgttgatggggaattggttggagggtgcgacatcttgacctccatgtatgagaat
ggtgagcttgctactttgttcaaaaat---------------------------------
------------------------------------------------------------
------------------------------------------------------------
------------------------------------------------------------
------------------------------------------------------------
------------------------------------------------------------
------------------------------------------------------------
>PAFTOL004664
------------------------------------------------------------
------------------------------------------------------------
------------------------------------------------------------
------------------------------------------------------------
------------------------------------------------------------
------------------------------------------------------------
------------------------------------------------------------
---------------------------------------------------gttggacta
gttgacaaccctgatcgagagtccctgactcaagcttggaagtcatggttggaagaacac
atagcagccacaggaaagattcccccggggaatgagaccggtaacacaacctggttcaaa
ccaccacccaagaagaaggcygacctccgccttactccaggccgccatgtgcagctaaca
gttcctctggaggagcttattgataagcttgtgaaggagaa-------------------
--------------------------------------------------------caaa
gtggttgctttcattaagggatctcgaagtgccccattatgtggattctcgcagagggta
attgggatcctcgaaagcgtgggggtggattatgagagtgttgatgtgcttgacgaagaa
tacaactgtggactgagggagaccctcaagagatacagcaattggcctacatttcctcaa
atttttgttaatggggaattggttggagggtgcgacatcttgacctccatgtatgagaat
ggtgagcttgctaatttgttcaaaaat---------------------------------
------------------------------------------------------------
------------------------------------------------------------
------------------------------------------------------------
------------------------------------------------------------
------------------------------------------------------------
------------------------------------------------------------
>PAFTOL004665
------------------------------------------------------------
------------------------------------------------------------
-------------------gccggaaaattgaccccc-----------------------
------------------------------------------------------------
------------------------------------------------------------
---------------------------------aatgccggagtttacgccgtctatgac
-----cctaatggcgagcttcagttcattggattgtctaggaatgtcgctgctagtgttg
aatctcaccggaagaaggtgccggagctctgttcttc-------tgttaaggtcggatta
gttgacaaccctgatcgagaatcyctgactcaagcttggaartcatggttggaagagcac
atagcagccacaggaaagattcccctggggaatgagrccgggaacacaacatggttcaaa
ccaycacccaagaagaaggccaacctccgccttactccaggccgccatgtgcagctaaca
gttcctctggaggagcttatcgataagcttgtgaaggagaa-------------------
--------------------------------------------------------caaa
gtagttgctttcattaagggatctcgaagtgccccattatgtggattctcgcagagggta
attgggatcctcgaaagcgtgggggtggattatgagagcgttgatgtgcttgatgaagaa
tacaactrtggactgagggagaccctcaagagatacagcaattggcctacattccctcaa
atttttgttaatggggaattggttggagggtgcgacatcttgacctccatgtatsagaat
ggtgagcttgctaatttgttcaaaaat---------------------------------
------------------------------------------------------------
------------------------------------------------------------
------------------------------------------------------------
------------------------------------------------------------
------------------------------------------------------------
------------------------------------------------------------
>PAFTOL004666
------------------------------------------------------------
------------------------------------------------------------
------------------------------------------------------------
------------------------------------------------------------
------------------------------------------------------------
------------------------------------------------------------
------------------------------------------------------------
---------------------------------------------------gttggacta
gttgacaaccctgaccgagagtccctgactgaagcttggaaatcatggttggaagaacac
atagcagccacaggaaagattcccccggggaatgagaccggtaacacaacctggttcaaa
ccaccacccaagaagaaggccgacctycgccttactccaggccgccatgtgcagctaacr
gttcctctggaggagctwatcgataagcttgtgaaggagaa-------------------
--------------------------------------------------------caaa
gtggttgctttcattaagggatctcgaagtgccccattatgtggattctcgcagagggta
attgggatcctcgaaagcgtgggggtggattatgagagtgttgatgtgyttgatgaagaa
tacaactatggactgagggagaccctcaagagatacagcaattggcctacattccctcaa
atttttgttaatggggaattggttggagggtgcgacatcttgacctccatgtatgagaat
ggtgagcttgctaatttgttcaaaaat---------------------------------
------------------------------------------------------------
------------------------------------------------------------
------------------------------------------------------------
------------------------------------------------------------
------------------------------------------------------------
------------------------------------------------------------
>PAFTOL004667
------------------------------------------------------------
------------------------------------------------------------
------------------------------------------------------------
------------------------------------------------------------
------------------------------------------------------------
------------------------------------------------------------
------------------------------------------------------------
---------------------------------------------------gttggacta
gttgacaaccctgatcgagagtccctgactgaagcttggaaatcatggttggaagaacac
atagcagccacaggaaagattcccccggggaatgagaccggtaacacaacctggttcaaa
ccaccacccaagaagaaggccgacctccgccttactccaggccgccatgtgcagctaaca
gttcctctggaggagcttatcgataagcttgtgaaggagaa-------------------
--------------------------------------------------------caaa
gtggttgctttcattaagggatctcgaagtgccccattatgtggattctcgcagagggta
attgggatcctcgaaagcgtgggggtggattatgagagtgttgatgtgcttgatgaagaa
tacaactatggactgagggagaccctcaagagatacagcaattggcccacattccctcaa
atttttgytaacggggaattggttggagggtgcgacatcttgacctccatgtatgagaat
ggtgagcttgctaatttgttcaaaaat---------------------------------
------------------------------------------------------------
------------------------------------------------------------
------------------------------------------------------------
------------------------------------------------------------
------------------------------------------------------------
------------------------------------------------------------
>PAFTOL004668
------------------------------------------------------------
------------------------------------------------------------
------------------------------------------------------------
------------------------------------------------------------
------------------------------------------------------------
------------------------------------------------------------
------------------------------------------------------------
---------------------------------------------------gttggacta
gttgacaaccctgatcgrgagtccctgactsaagcttggaaatcatggttggaagaacac
atagcagccacaggaaagattcccccggggaatgagaccggtaacacaacctggttcaaa
ccaccacccaagaagaaggccgacctccgccttactccaggccgccatgtgcagctaaca
gttcctctggaggagcttatcgataagcttgtgaaggagaa-------------------
--------------------------------------------------------caaa
gtggttgctttcattaagggatctcgaagtgccccattatgtggattctcgcagagggta
attgggatcctcgaaagygtgggggtggattatgagagtgttgatgtgcttgatgaagaa
tacaactatggactgagggagaccctcaagagatacagcaattggccyacattccctcaa
atttttgttaacggggaattggttggagggtgcgacatcttgacctccatgtatgagaat
ggtgagcttsctaatttgttcaaaaat---------------------------------
------------------------------------------------------------
------------------------------------------------------------
------------------------------------------------------------
------------------------------------------------------------
------------------------------------------------------------
------------------------------------------------------------
>PAFTOL005024
------------------------------------------------------------
------------------------------------------------------------
------------------------------------------------------------
------------------------------------------------------------
------------------------------------------------------------
------------------------------------------------------------
------------------------------------------------------------
---------------------------------------------------gttggacta
gttgacaaccctgatcgggagtccctgactcaagcttggaaatcatggttggaagaacac
atagcagccacaggaaagattcccccggggaatgagaccggtaacacaacctggttcaaa
ccaccacccaagaagaaggccgacctccgccttactccaggccgccatgtgcagctaaca
gttcctctggaggagcttatcgataagcttgtgaaggagaa-------------------
--------------------------------------------------------caaa
gtggttgctttcattaagggatctcgaagtgccccattatgtggattctcgcagagggta
attgggatcctcgaaagtgtgggggtggattatgagagtgttgatgtgcttgatgaagaa
tacaactatggactgagggagaccctcaagagatacagcaattggcctacattccctcaa
atttttgttaacggggaattggttggagggtgcgacatcttgacctccatgtatgagaat
ggtgagcttcctaatttgttcaaaaat---------------------------------
------------------------------------------------------------
------------------------------------------------------------
------------------------------------------------------------
------------------------------------------------------------
------------------------------------------------------------
------------------------------------------------------------
>PAFTOL005025
------------------------------------------------------------
------------------------------------------------------------
------------------------------------------------------------
------------------------------------------------------------
------------------------------------------------------------
------------------------------------------------------------
------------------------------------------------------------
---------------------------------------------------gtcggaata
gttgacaaccctgatcgagaatccctgactcaagcttggaaatcatggttggaagaacac
atagcagccacaggaaagatccccccggggaatgagacggggaacacaacatggttcaaa
ccaccacccaagaagaaggctgacatccgccttactccaggccgccatgtgcagctaaca
gttcctctggaggagcttatcgataagcttgtgaaggagaa-------------------
--------------------------------------------------------caaa
gtagttgctttcattaagggatctcgaagtgccccattatgtggattctcgcagagggta
attgggatcctcgaaagtgtgggagtggattatgagagcgttgatgtgcttgatgaagaa
tacaactatggactgagggagaccctcaagagatacagcaattggcctacattccctcaa
atttttgttaatggggaattggttggggggtgcgacatcttgacctccatgtatgagaat
ggtgagcttgctaatttgttcaaaaat---------------------------------
------------------------------------------------------------
------------------------------------------------------------
------------------------------------------------------------
------------------------------------------------------------
------------------------------------------------------------
------------------------------------------------------------
>PAFTOL005026
------------------------------------------------------------
------------------------------------------------------------
------------------------------------------------------------
------------------------------------------------------------
------------------------------------------------------------
------------------------------------------------------------
------------------------------------------------------------
---------------------------------------------------gtcggaata
gttgacaaccctgatcgagartccctgactcaagcttggaartcrtggttggaagaacac
atagcagccacaggaaagrtycccccggggaatgagactgggaacacaacatggttcaaa
ccaccacccaagaagaaggctgacatccgccttactccaggccgccatgtgcagctaaca
gttcctctggaggagcttatcgataagcttgtgaaggagaa-------------------
--------------------------------------------------------caaa
gtrgttgctttcattaagggatctcgaagtgccccattatgtggattctcgcagagggta
attgggatcctcgaaagtgtgggaatggattatgagagygttgatgtgcttgatgaagaa
tacaactatggactgagggagaccctcaagagatacagcagttggcctacattccctcaa
atttttgttaayggggaattggttggrgggtgcgacatcttgacctccatgtatgagaat
ggtgagcttgctaatttgttcaaaaat---------------------------------
------------------------------------------------------------
------------------------------------------------------------
------------------------------------------------------------
------------------------------------------------------------
------------------------------------------------------------
------------------------------------------------------------
>PAFTOL005035
------------------------------------------------------------
------------------------------------------------------------
------------------------------------------------------------
------------------------------------------------------------
------------------------------------------------------------
------------------------------------------------------------
------------------------------------------------------------
---------------------------------------------------gttggacta
gttgacaaccctgatcgagagtccctgactcaagcttggaagtcatggttggaagaacac
atagcagccacaggaaagattcccccggggaatgagactggtaacacaacctggttcaaa
ccaccacccaagaagaaggccgacctccgccttactccaggccgccatgtgcagctaaca
gttcctctggaggagcttatygataagcttgtgaaggagaa-------------------
--------------------------------------------------------caaa
gtggttgctttcattaagggatctcgaagtgccccattatgtggattctcgcagagggta
attgggatcctygaaagygygggggtggattatgagagtgttgatgtgcttgatgaagar
twcaactatggactgagggagaccctcaagagatacagcaattggcctacattccctcaa
atttttgttaayggggaattgrttggagggtgcgacatcttgacctccatgtatgagaat
ggtgagcttgctaatttgttcaaaaat---------------------------------
------------------------------------------------------------
------------------------------------------------------------
------------------------------------------------------------
------------------------------------------------------------
------------------------------------------------------------
------------------------------------------------------------
>PAFTOL005042
------------------------------------------------------------
------------------------------------------------------------
------------------------------------------------------------
------------------------------------------------------------
------------------------------------------------------------
------------------------------------------------------------
------------------------------------------------------------
---------------------------------------------------gttggacta
gttgacaaccctgatcgagartccctgactcawgcttgkaaatcatggttggaagaacac
atagcagccacaggaaagattcccccggggaatgagaccggkaacacaacmtggttcaaa
ccaccacccaagaagaaggmcgacctccgscttactccaggccgccatgtgcagctaaca
rttcctctggaggagcttatcrataagcttgtgaaggagaa-------------------
--------------------------------------------------------caaa
gtrgttgctttcattaagggatctcraagtgccccattatgtggattctcgcagagggta
attgggatcctygaaarygtgggggtggattatgagagygttgatgtgcttgatgaagaa
tacaactatggactgagggagaccctcaagagatacarcaattggcctacattccckcaa
atttttgttratggggaattggttggagggtgcgacatcttgacctccatgtatrmgaat
ggtgagcttgctaatttgttcaaaaat---------------------------------
------------------------------------------------------------
------------------------------------------------------------
------------------------------------------------------------
------------------------------------------------------------
------------------------------------------------------------
------------------------------------------------------------
>PAFTOL005043
------------------------------------------------------------
------------------------------------------------------------
------------------------------------------------------------
------------------------------------------------------------
------------------------------------------------------------
------------------------------------------------------------
------------------------------------------------------------
---------------------------------------------------gttggacta
gttgacaaccctgatcgagagtccctgactcatgcttggaaatcatggttggaagaacac
atagcagccacaggaaagattcccccggggaatgagaccggtaacacaacctggttcaaa
ccaccacccaagaagaaggmcgacctccgccttactccaggccgccatgtgcagctaaca
gttcctctggaggagcttatcgataagcttgtgaaggagaa-------------------
--------------------------------------------------------caaa
gtggttgctttcattaagggatctcgaagtgccccattatgtggattctcgcagagggta
attgggatcctcgaaaatgtgggggtggattatgagagtgttgatgtgcttgatgaagaa
tacaactatggactgagggagaccctcaagagatacagcaattggcctacattcccgcaa
atttttgttaatggggaattggttggagggtgcgacatcttgacctccatgtatgagaat
ggtgagcttgctaatttgttcaaaaat---------------------------------
------------------------------------------------------------
------------------------------------------------------------
------------------------------------------------------------
------------------------------------------------------------
------------------------------------------------------------
------------------------------------------------------------
>PAFTOL005047
------------------------------------------------------------
------------------------------------------------------------
------------------------------------------------------------
------------------------------------------------------------
------------------------------------------------------------
------------------------------------------------------------
------------------------------------------------------------
---------------------------------------------------gtcggaatg
gttgacaaccctgatcgagaatccctgactcaagcttggaaatcatggttggaagaacac
atggcagccacaggaaagattcccctggggaatgagaccgggaacacaacatggttcaaa
ccaccacccaagaagaaggccgacctccgccttactccaggccgccatatgcagctaaca
gttcctctggaggagcttatcgataagcttgtgaaggagaa-------------------
--------------------------------------------------------caaa
gtagttgcttttattaagggatctcgaagtgccccattatgtggattctcgcagagggta
attgggatcctcgaaagcgtgggggtggattatgagagcgttgatgtgcttgatgaagaa
tacaactatggactgagggagaccctcaagagatacagcaattggcctacattccctcaa
atttttgttaatggggaattggttggagggtgcgacatcttgacgtccatgtatgagaat
ggtgagcttgctaatttgttcaaaaat---------------------------------
------------------------------------------------------------
------------------------------------------------------------
------------------------------------------------------------
------------------------------------------------------------
------------------------------------------------------------
------------------------------------------------------------
>PAFTOL005169
------------------------------------------------------------
------------------------------------------------------------
------------------------------------------------------------
------------------------------------------------------------
------------------------------------------------------------
------------------------------------------------------------
------------------------------------------------------------
---------------------------------------------------gtcggacta
gttgacaaccccgatcgagaatccctgactcaagcttggaaatcatggttggaagaacac
atagcagccacaggaaagattcccccggggaatgagaccgggaacacaacatggttcaaa
ccaccacccaagaagaaggccgacctccgccttaccccaggccgccgtgtgcagctaaca
gttcctttggaggagcttatcgataagcttgtgaaggagaa-------------------
--------------------------------------------------------ccaa
gtagttgctttcattaagggatctcgaagtgccccattatgtggattctcgcagagggtg
attgggatcctcgaaagcgtgggggtggattatgagagcgttgatgtgcttgatgaagaa
tacaactatggcctgagggagaccctcaagagatacagcaattggcctacattccctcaa
atttttgttaatggggaattggttggagggtgcgacatcttgacctccatgtatgagaat
ggtgagcttgctaatctgttcaaaaac---------------------------------
------------------------------------------------------------
------------------------------------------------------------
------------------------------------------------------------
------------------------------------------------------------
------------------------------------------------------------
------------------------------------------------------------
>PAFTOL007498
------------------------------------------------------------
------------------------------------------------------------
------------------------------------------------------------
------------------------------------------------------------
------------------------------------------------------------
------------------------------------------------------------
------------------------------------------------------------
---------------------------------------------------gttggaata
gttgacaaccctgatcgagaatccctgactcaagctgggaaatcatggatggaagaacac
atagcagccacaggaaagattcccccggggaatgagatcggtaacacaacatgggtcaaa
ccaccacccaagaagaaggccgacctccgccttactccaggccgccatgtgcagctaaca
gttcctttggaggagcttatcgataagcttgtgaaggagaa-------------------
--------------------------------------------------------caaa
gtagttgctttcattaagggatctcgaagtgccccatcatgcggattctcgcagagggta
attggcatcctcgaaagggtgggggtggattatgagagcgttgatgtgcttgatgaagaa
tgcaactatggactgagggagactctcaagagatacagcaattggcctacattccctcaa
atttttgttaatggggaattggttggagggtgcgacatcttgacctccatgtgtgagaat
ggtgagcttgctaattttttcaaaaat---------------------------------
------------------------------------------------------------
------------------------------------------------------------
------------------------------------------------------------
------------------------------------------------------------
------------------------------------------------------------
------------------------------------------------------------
>PAFTOL008060
------------------------------------------------------------
------------------------------------------------------------
------------------------------------------------------------
------------------------------------------------------------
------------------------------------------------------------
------------------------------------------------------------
------------------------------------------------------------
---------------------------------------------------gttggacta
gttgacaaccctgatcgagagtccctgactcaagcttggaaatcatggttggaagaacac
atagcagccacaggaaagattcctccagggaatgagaccggtaacacaacctggttcaaa
ccaccacccaagaagaaggccgaccatcgccttactccaggccgccatgtgcagctaaca
gttcctctggaggagcttattgataagcttgtgaaggagaa-------------------
--------------------------------------------------------caaa
gtggttgctttcattaagggatctcgaagtgccccattatgtggattctcgcagagggta
attgggatcctcgaaagcgtgggggtggattatgagagtgttgatgtgcttgacgaagaa
tacaactgtggactgagggagaccctcaagagatacagcaattggcctacatttcctcaa
atttttgttaatggggaattggttggagggtgcgacatcttgacctccatgtatgagaat
ggtgagcttgctaatttgttcaaaaat---------------------------------
------------------------------------------------------------
------------------------------------------------------------
------------------------------------------------------------
------------------------------------------------------------
------------------------------------------------------------
------------------------------------------------------------
>PAFTOL008062
------------------------------------------------------------
------------------------------------------------------------
------------------------------------------------------------
------------------------------------------------------------
------------------------------------------------------------
------------------------------------------------------------
------------------------------------------------------------
---------------------------------------------------gttggacta
gttgacaaccctgatcgagagtccctgactcaagcttggaaatcatggttggaagaacac
atarcagccacaggaaagattcctccwgggaatgagaccggtaacacaacctggttcaaa
ccaccacccaagaagaaggccgacctccgccttactccaggccgccatgtgcagctaaca
gttcctctggaggagcttrtcgataagcttgtgaaggagaa-------------------
--------------------------------------------------------caar
gtggttgctttcattaagggatctcgaagtgccccattatgtggattctcgcagagggta
attgggatcctcgaaagcgtgggggtggattatgagagtgttgatgtgcttgatgaagaa
tacaactrtggactgagggagaccctcaagagatacagcaattggcctacattccctcaa
atttttgttaacggggaattggttggaggrtgcgacatcttgacctccatgtatgagaat
ggtgagcttgctaatttgttcaaaaat---------------------------------
------------------------------------------------------------
------------------------------------------------------------
------------------------------------------------------------
------------------------------------------------------------
------------------------------------------------------------
------------------------------------------------------------
>PAFTOL008063
------------------------------------------------------------
------------------------------------------------------------
------------------------------------------------------------
------------------------------------------------------------
------------------------------------------------------------
------------------------------------------------------------
------------------------------------------------------------
---------------------------------------------------gttggacta
gttgacaaccctgatcgagagtccctgactcaagcttggaaatcatggttggaagaacac
atagcagccacaggaaagattcctccagggaatgagaccggtaacacaacctggttcaaa
ccaccacccaagaagaaggccgacctccgccttactccaggccgccatgtgcagctaaca
gttcctctggaggagcttatcgataagcttgtgaaggagaa-------------------
--------------------------------------------------------caaa
gtggttgctttcattaagggatctcgaagtgccccattatgtggattctcgcagagggta
attgggatcctcgaaagcgtgggggtsgattatgagagtgttgatgtgcttgatgaagar
tacaactatggactgagggagaccctcaagrgatacagcaattggcctacattccctcaa
atttttgttaacggggaaytggttggagggtgcgacatcttgacctccatgtatgagaat
ggtgagcttgctaatttgttcaaaaat---------------------------------
------------------------------------------------------------
------------------------------------------------------------
------------------------------------------------------------
------------------------------------------------------------
------------------------------------------------------------
------------------------------------------------------------
>PAFTOL008417
------------------------------------------------------------
------------------------------------------------------------
------------------------------------------------------------
------------------------------------------------------------
------------------------------------------------------------
------------------------------------------------------------
------------------------------------------------------------
---------------------------------------------------gttggacta
gttgacaaccctgatcgagagtccctgactcaagcttggaaatcatggttggaagaacac
atagcagccacaggaaagattcctccagggaatgagaccggtaacacaacctggttcaaa
ccaccacccaagaagaaggccgacctccgccttactccaggccgccatgtgcagctaaca
gttcctctggaggagcttatcgataagcttgtgaaggagaa-------------------
--------------------------------------------------------caaa
gtggttgctttcattaagggatctcgaagtgccccattatgtggattctcgcagagggta
attgggatcctcgaaagcgtgggggtggattatgagagtgttgatgtgcttgacgaagaa
tacaactatggactgagggagaccctyaagagrtacagcaattggcctacattccctcaa
atttttgttaatggggaattgrttggagggtgcgacatcttgacctccatgtatgagaat
ggtgagcttgctaatttgttcaaaaat---------------------------------
------------------------------------------------------------
------------------------------------------------------------
------------------------------------------------------------
------------------------------------------------------------
------------------------------------------------------------
------------------------------------------------------------
>PAFTOL008419
------------------------------------------------------------
------------------------------------------------------------
------------------------------------------------------------
------------------------------------------------------------
------------------------------------------------------------
------------------------------------------------------------
------------------------------------------------------------
---------------------------------------------------gttggacta
gttgacaaccctgatcgagagtccctgactcaagcttggaaatcatggttggaagaacac
atagcagccacaggaaagattcccccggggaatgagaccggtaacacaacctggttcaaa
scaccacccaagaagaaggccgacctccgccttactccaggccgccatgtgcagctaaca
gttcctctggaggagcttatcgataagcttgtgaaggagaa-------------------
--------------------------------------------------------caaa
gtggttgctttcattaagggatcccgaagtgccccattatgtggattctcgcagagggta
attgggatcctcgaaagcgtgggggtggattatgagagtgttgatgtgcttgatgaagaa
tacaactatggactgagggagaccctcaagagatacagcaattggcctacattccctcaa
atttttgttaatggggaattggttggagggtgcgacatcctgacctccatgtatgagaat
ggtgagcttgctaatttgttcaaaaat---------------------------------
------------------------------------------------------------
------------------------------------------------------------
------------------------------------------------------------
------------------------------------------------------------
------------------------------------------------------------
------------------------------------------------------------
>PAFTOL008421
------------------------------------------------------------
------------------------------------------------------------
------------------------------------------------------------
------------------------------------------------------------
------------------------------------------------------------
------------------------------------------------------------
------------------------------------------------------------
---------------------------------------------------gtcggacta
gttgacaaccctgatcgagaatccctgactcaagcttggaaatcttggttggaagaacac
atagcagccacaggaaagattcccccagggaatgagactgggaacacaacatggttcaaa
ccaccacccaagaagaaggccgacctccgccttactccaggccgccatgtgcagctaaca
gttcctctggaggagcttattgataagcttgtgaaggagaa-------------------
--------------------------------------------------------caaa
gtagttgccttcattaagggatctcgaagtgccccattatgtggattctcgcagagagta
attgggatcctcgaaagcatgggggtggattatgagagcgttgatgtacttgatgaagaa
tacaactatggactgagggagaccctcaagagatacagcaattggcctacattccctcaa
mtttttgttgatggggaattggttggagggtgcgacatcgtgacctccatgtatgagaat
ggtgagcttgctaatttgttyaaaaat---------------------------------
------------------------------------------------------------
------------------------------------------------------------
------------------------------------------------------------
------------------------------------------------------------
------------------------------------------------------------
------------------------------------------------------------
>PAFTOL008422
------------------------------------------------------------
------------------------------------------------------------
------------------------------------------------------------
------------------------------------------------------------
------------------------------------------------------------
------------------------------------------------------------
------------------------------------------------------------
---------------------------------------------------gtcggacta
gttgacaaccctgatcgagartccctgactcaagcttggaaatcatggttggaagaacac
atagcagccacaggaaagattcccccagggaatgagaccgggaacacaacatggttcaaa
ccaccacccaagaagaaggccgacctccgccttactccaggccgccatrtgcagctaaca
gttcctctggaggatcttattgataagcttgtgaaggagaa-------------------
--------------------------------------------------------caaa
gtagttgctttcattaagggatctcgaagtgccccattatgcggattctctcagagggta
attgggatcctcgaaagcatgggggtggattatgagagcgttgatgtacttgatgaggaa
tacaactatggactgagggagaccctcaagagatacagcaattggcctacattcccccaa
atttttgttgatggggagttggttggaggctgcgacatcttgacctccatgtatgagaat
ggtgagcttgcgaawatgttcaaaaat---------------------------------
------------------------------------------------------------
------------------------------------------------------------
------------------------------------------------------------
------------------------------------------------------------
------------------------------------------------------------
------------------------------------------------------------
>PAFTOL008423
------------------------------------------------------------
------------------------------------------------------------
------------------------------------------------------------
------------------------------------------------------------
------------------------------------------------------------
------------------------------------------------------------
------------------------------------------------------------
---------------------------------------------------gtcggaata
gttgacaaccctgatcgagaatccctgactcaagcttggaaatcatggttggaagaacac
atagcagccacaggaaagattcccccggggaatgagaccgggaacacaacatggttcaaa
ccaccacccaagaagaaggccgacctccgccttactccaggccgccatgtgcagctaaca
gttcctctggaggagcttattgataagcttgtgaaggagaa-------------------
--------------------------------------------------------caaa
gtagttgctttcattaagggatctcgaagtgccccattatgtggattctcgcagagggta
attgggatcctcgaaagtgtgggggtggattatgagagcgttgatgtgcttgatgaagaa
tacaactatggactgagggagaccctcaagagatacagcaattggcctacattccctcaa
atttttgttaatggggaattggttggagggtgcgacatcttgacctccatgtatgagaat
ggtgagcttgctaatttgttcaaaaat---------------------------------
------------------------------------------------------------
------------------------------------------------------------
------------------------------------------------------------
------------------------------------------------------------
------------------------------------------------------------
------------------------------------------------------------
>PAFTOL008436
------------------------------------------------------------
------------------------------------------------------------
------------------------------------------------------------
------------------------------------------------------------
------------------------------------------------------------
------------------------------------------------------------
------------------------------------------------------------
---------------------------------------------------gtcggacta
gttgacaaccctgatcgagaatccctgactcaagcttggaaatcatggttggaagaacac
atagcagccacgggaaagattcccccggggaatgagaccgggaacacaacatggttcaaa
ccaccacccaagaagaaggctgacctccgccttactccaggccgccatgtgcagctaaca
gttcctcttgaggagcttatcgataagcttgtgaaggagaa-------------------
--------------------------------------------------------caaa
gtagttgctttcattaagggatctcgaagtgccccattatgtggattctcgcagagggta
atcgggatcctcgaaagcgtgggggtggattatgagagcgttgatgtgcttgatgaagaa
tacaactatggactgagggagacccttaagagatacagcaattggcctacattccctcaa
atttttgttaatggggaattggttggagggtgcgacatcttgacctccatgtatgagaat
ggtgagcttgctaatttgttcaaaaat---------------------------------
------------------------------------------------------------
------------------------------------------------------------
------------------------------------------------------------
------------------------------------------------------------
------------------------------------------------------------
------------------------------------------------------------
>PAFTOL008439
------------------------------------------------------------
------------------------------------------------------------
------------------------------------------------------------
------------------------------------------------------------
------------------------------------------------------------
------------------------------------------------------------
------------------------------------------------------------
---------------------------------------------------gtcggaata
gttgacaaccctgatcgagaatccctgactcaagcttggaaatcatggttggaagaacac
atagcagccacaggaaagattcccccagggaatgagaccgggaacacaacatggttcaaa
ccaccacccaagaagaaggcygacctccgccttactccaggccrccatgtgcagctarca
gttcctctggaggagcttatcgataagcttgtgaaggagaa-------------------
--------------------------------------------------------ccaa
gtagttgctttcattaagggatcycgaagtgccccattatgtggattctcgcagagggta
attgggatcctcgaaagcgtgggggtggattatgagagtgttgaygtgcttgatgargaa
tacaactatggattgagggagaccctcaagaaatacagcaattggcctacattcccccaa
atttttgttaatggggaattggttggagggtgcgacatcttgacctccatgyatgagaat
ggtgagcttgctaatttgttcaaaaat---------------------------------
------------------------------------------------------------
------------------------------------------------------------
------------------------------------------------------------
------------------------------------------------------------
------------------------------------------------------------
------------------------------------------------------------
>PAFTOL008881
------------------------------------------------------------
------------------------------------------------------------
------------------------------------------------------------
------------------------------------------------------------
------------------------------------------------------------
------------------------------------------------------------
------------------------------------------------------------
---------------------------------------------------gttggaata
gttgacaaccctgatcgagaatccctgactcaagcttggaaatcatggttggaagaacac
atagcagccacaggaaarattcccccrgggaatgagacygggaacacaacatggttcaaa
ccaccacccaagaagaaggccgacctccgccttactccaggccgccakgtgcagctaaca
gttcctctggaggagcttatcgataagcttgtgaaggagaa-------------------
--------------------------------------------------------cara
gtagttgctttcattaagggatctcgaagtgccccattatgtggattctcgcagagggta
attgggatcctcgaaagcgtgggggtggattatgagagcgttgatgtgcttgatgaagaa
tacaactatggactgagggagaccctcaagagatacagcaattggcctacattccctcaa
atttttgttaatggggaattggttggagggtgcgacatcttgacctctatgtatgagaat
ggtgagcttgctaatttgttcaaaaat---------------------------------
------------------------------------------------------------
------------------------------------------------------------
------------------------------------------------------------
------------------------------------------------------------
------------------------------------------------------------
------------------------------------------------------------
>PAFTOL009175
------------------------------------------------------------
------------------------------------------------------------
------------------------------------------------------------
------------------------------------------------------------
------------------------------------------------------------
------------------------------------------------------------
------------------------------------------------------------
------------------------------------------------------------
---------------cgagaatccctgactcaagcttggaaatcatggttggaagaacac
atagcagccacaggaaagattcccccggggaatgagaccgggaacacaacatggttcaaa
ccaccacccaagaagaaggctgacctccgccttactccaggccgccatgtgcagctaaca
gttcctctggaggagcttatcgataagcttgtgaaggagaa-------------------
--------------------------------------------------------caaa
gtagttgctttcattaagggatctcgaagtgccccattatgtggattctcgcagagggta
attgggatcctcgaaagcgtgggggtggattatgagagcgttgatgtacttgatgaagaa
tacaactatggactgagggag---------------------------------------
------------------------------------------------------------
------------------------------------------------------------
------------------------------------------------------------
------------------------------------------------------------
------------------------------------------------------------
------------------------------------------------------------
------------------------------------------------------------
------------------------------------------------------------
>PAFTOL009179
------------------------------------------------------------
------------------------------------------------------------
-------------------gccggaaaattggccccc-----------------------
------------------------------------------------------------
------------------------------------------------------------
---------------------------------gatgccggagtttacgccgtctatgac
-----tccaacggcgagcttcagttcattggattgtctaggaatgtcgctgctagtgttg
aatctcacaggaagaaggtgccggagctttgttcttc-------tgttaaggt-------
------------------------------------------------------------
------------------------------------------------------------
------------------------------------------------------------
atctctt-----------------------------------------------------
------------------------------------------------------------
------------------------------------------------------------
------------------------------------------------------------
------------------------------------------tggcctacattccctcaa
atttttgttaacggggaattggttggagggtgtgacatcttgacctccatgtatgagaat
ggtgagcttgctaatttgttcaaaaat---------------------------------
------------------------------------------------------------
------------------------------------------------------------
------------------------------------------------------------
------------------------------------------------------------
------------------------------------------------------------
------------------------------------------------------------
>PAFTOL009181
------------------------------------------------------------
------------------------------------------------------------
------------------------------------------------------------
------------------------------------------------------------
------------------------------------------------------------
------------------------------------------------------------
------------------------------------------------------------
---------------------------------------------------gttggacta
gttgacaaccctgatcgagagtccctgactcaagcttggaaatcatggttggaagaacac
atagcagccacaggaaagattcccccggggaatgagaccggtaacacaacctggttcaaa
ccaccacccaagaagaaggctgacctccgccttactccaggccgccatgtgcagctaaca
gttcctctggaggagcttatcgataagcttgtgaaggagaa-------------------
--------------------------------------------------------caaa
gtggttgctttcattaagggatctcgaagtgccccattatgtggattctcrcagagagta
attgggatcctcgaaarcgtgggggtagattatgagagtgttgatgtgcttgatgaagaa
tacaactatggactgagggaaaccctcaagagatacagcaattggcctacattccctcaa
atttttgttaacggggaattggttggagggtgcgacatcttgacctccatgtatgagaat
ggtgagcttgctaatttgttcaaaaat---------------------------------
------------------------------------------------------------
------------------------------------------------------------
------------------------------------------------------------
------------------------------------------------------------
------------------------------------------------------------
------------------------------------------------------------
>PAFTOL009183
------------------------------------------------------------
------------------------------------------------------------
------------------------------------------------------------
------------------------------------------------------------
------------------------------------------------------------
------------------------------------------------------------
------------------------------------------------------------
---------------------------------------------------gttggacta
gttgacaaccctgatcgagagtccctgactcaagcttggaaatcatggttggaagaacac
atagcagccacaggaaagattcccccggggaatgagaccggtaacacaacctggttcaaa
ccaccacccaagaagaaggctgacctccgccttactccaggccgccatgtgcagctaaca
gttcctctggaggagcttatcgataagcttgtgaaggagaa-------------------
--------------------------------------------------------caaa
gtggttgctttcattaagggatctcgaagtgccccattatgtggattctcgcagagagta
attgggatcctcgaaggcgtgggggtagactatgagagtgttgatgtgcttgatgaagaa
tacaactatsgactgagggagaccctcaagagatacagcaattggcctacattccctcaa
atttttgttaacggggaattggttggagggtgcgacatcttgacctccatgtatgagaat
ggcgagcttgctaatttgttcaaaaat---------------------------------
------------------------------------------------------------
------------------------------------------------------------
------------------------------------------------------------
------------------------------------------------------------
------------------------------------------------------------
------------------------------------------------------------
>PAFTOL009185
------------------------------------------------------------
------------------------------------------------------------
------------------------------------------------------------
------------------------------------------------------------
------------------------------------------------------------
------------------------------------------------------------
------------------------------------------------------------
---------------------------------------------------gttggacta
gttgacaaccctgatcgagaatccctgactcaagcttggaaatcatggttggaagaacac
atagcagccacaggaaagattcccccggggaatgagactgggaacacaacatggttcaaa
ccaccacccaagaagaaggccgacctccgccttactccaggccgccatgtgcagctaaca
gttcctctggaggagcttatctataagcttgtgaaggagaa-------------------
--------------------------------------------------------caaa
gtagttgctttcattaagggatctcgaagtgccccattatgtggattctcgcagagggta
gttgggatccttgagagcatgggggtggattatgagagcgttgatgtacttgatgaagaa
tacaactatggactgagggagaccctcaagagatacagcaattggcctacattccctcaa
atttttgttaatggggaattggttggagggtgcgacatcttgacctccatgtatgagaat
ggtgagcttgctaatttgttcaaaaat---------------------------------
------------------------------------------------------------
------------------------------------------------------------
------------------------------------------------------------
------------------------------------------------------------
------------------------------------------------------------
------------------------------------------------------------
>PAFTOL009187
------------------------------------------------------------
------------------------------------------------------------
------------------------------------------------------------
------------------------------------------------------------
------------------------------------------------------------
------------------------------------------------------------
------------------------------------------------------------
---------------------------------------------------gtcggaata
gttgacaaccctgatcgagaatccctgactcaagcttggaaatcatggttggaagaacac
atagcagccacaggaaagattcccccggggaatgagaccgggaacacaacatggttcaaa
ccaccacccaagaagaaggccgacctccggcttactccaggccgccatgtgcagctaaca
gttcctctggaggcgcttatcgataagcttgtgaaggagaa-------------------
--------------------------------------------------------caaa
gtagttgctttcattaagggatctcgaagtgccccattatgtggattctcgcagagggta
attgggatccttsaaagcgwgggggtggattatgagagcgttgatgtgcttgatgaagaa
tacaactatggactgagggagaccctcaagagatacagcaattggcctacattccctcaa
atttttgttaatggggaattggttggagggtgcgacatcttgacctccatgtatgagaat
ggtgagcttgctaatttgttcaaaaat---------------------------------
------------------------------------------------------------
------------------------------------------------------------
------------------------------------------------------------
------------------------------------------------------------
------------------------------------------------------------
------------------------------------------------------------
>PAFTOL009189
------------------------------------------------------------
------------------------------------------------------------
------------------------------------------------------------
------------------------------------------------------------
------------------------------------------------------------
------------------------------------------------------------
------------------------------------------------------------
---------------------------------------------------gttggacta
gttgacaaccctgatcgggagtccctgactcaagcttggaaatcatggttggaagaacac
atagcagccacaggaaagattcccccggggaatgagaccggtaacacaacctggttcaaa
ccaccacccaagaagaaggccgacctccgccttactccaggccgccatgtgcagctaaca
gttcctctggaggagcttatcgataagcttgtgaaggagaa-------------------
--------------------------------------------------------caaa
gtggttgctttcattaagggatctcgaagtgccccattatgtggattctcgcagagggta
attgggatcctcgaaagtgtgggggtggattatgagagtgttgatgtgcttgatgaagaa
tacaactatggactgagggagaccctcaagagatacagcaattggcctacattccctcaa
atttttgttaacggggaattggttggagggtgcgacatcttgacctccatgtatgagaat
ggtgagcttcctaatttgttcaaaaat---------------------------------
------------------------------------------------------------
------------------------------------------------------------
------------------------------------------------------------
------------------------------------------------------------
------------------------------------------------------------
------------------------------------------------------------
>PAFTOL009191
------------------------------------------------------------
------------------------------------------------------------
------------------------------------------------------------
------------------------------------------------------------
------------------------------------------------------------
------------------------------------------------------------
------------------------------------------------------------
---------------------------------------------------gttggacca
gttgacaaccctgatcgagagtccctgactcaagcttggaaatcatggttggaagaacac
atagcagccacaggaaagattcccccggggaatgagaccggtaacacaacctggttcaaa
ccaccacccaagaagaaggccgacctccaccttactccaggccgccatgtgcagctaaca
gttcctctggaggagcttctcgataagcttgtgaaggagaa-------------------
--------------------------------------------------------caaa
gtggttgctttcattaagggatctcgaagtgccccattatgtggattctcgcagagggta
attgggatcctcgaaagcgtgggggtggattatgagagtgttgatgtgcttgatgaagaa
tacaactatggactgagggagaccctcaagagatacagcaattggcctacattccctcaa
atttttgttaacggggaattggttggagggtgcgacatcttgacctccatgtatgagaat
ggtgagcttgctaatttgttcaaaaat---------------------------------
------------------------------------------------------------
------------------------------------------------------------
------------------------------------------------------------
------------------------------------------------------------
------------------------------------------------------------
------------------------------------------------------------
>PAFTOL009193
------------------------------------------------------------
------------------------------------------------------------
------------------------------------------------------------
------------------------------------------------------------
------------------------------------------------------------
------------------------------------------------------------
------------------------------------------------------------
-----------------------------------ga-------tgtctaggtcggacta
gttgacaaccctgatcgagaatccctgactcaagcttggaaatcatggttggaagaacac
atagcagccacaggaaagattcccccagggaatgagaccgggaacacaacatggttcaaa
ccaccacccaagaagaaggccgacctccgccttactccaggccgccatgtgcagctaaca
gttcctctggaggagcttattgataagcttgtgaaggagaa-------------------
--------------------------------------------------------caaa
gtagttgctttcattaagggatctcgaagtgccccattatgcggattctcgcagagggta
attgggatcctcgaaagcatgggggtggattatgagagcgttgatgtacttgatgaagaa
tacaactatggactgagggagaccctcaagagatacagcaattggcctacattccctcaa
atttttgttgatggggaattggttggagggtgcgacatcttgacctccatgtatgagaat
ggtgagcttgctaatttgttcaaaaat---------------------------------
------------------------------------------------------------
------------------------------------------------------------
------------------------------------------------------------
------------------------------------------------------------
------------------------------------------------------------
------------------------------------------------------------
>PAFTOL009195
------------------------------------------------------------
------------------------------------------------------------
------------------------------------------------------------
------------------------------------------------------------
------------------------------------------------------------
------------------------------------------------------------
------------------------------------------------------------
---------------------------------------------------gttggacta
gttgacaaccctgatcgagagtccctgactcatgcttggaaatcatggttggaagaacac
atagcagccacaggaaagattcccycggggaatgagaccggtaacacaacctggttcaaa
ccaccacccaagaagaaggccgacctccgccttactccaggccgccatgtgcagctaaca
gttcctctkgaggagcttatcgataagcttgtgaaggagaa-------------------
--------------------------------------------------------caaa
gtggttgctttcattaagggatctcgaagtgccccattatgtggattctcgcagagggta
attgggatcctcgaaagtgtgggggtggattatgagagtgttgatgtgcttgatgaagaa
tacaactatggcctgagggagaccctcaagagatacagcaattggcctacattccctcaa
atttttgttaatggggaattggttggagggtgcgacatcttgacctccatgtatgagaat
ggtgagcttgctaatttgttcaaaaat---------------------------------
------------------------------------------------------------
------------------------------------------------------------
------------------------------------------------------------
------------------------------------------------------------
------------------------------------------------------------
------------------------------------------------------------
>PAFTOL009197
------------------------------------------------------------
------------------------------------------------------------
------------------------------------------------------------
------------------------------------------------------------
------------------------------------------------------------
------------------------------------------------------------
------------------------------------------------------------
---------------------------------------------------gttggacta
gatgacaaccctgatcgagagtccctgactcaagcttggaagtcatggttggaagaacac
atggcagccacaggaaagattcccccggggaatgagaccggtaacacaacctggttcaaa
ccaccacccaagaagaaggccgacctccgccttactccaggccgccatgtgcagctaaca
gttcctctggaggagcttattgataagcttgtgaaggagaa-------------------
--------------------------------------------------------caaa
gtggttgctttcatcaagggatctcgaagtgccccattatgtggattctcgcagagggta
attgggatcctcgaaagcgtgggggtggattatgagagtgttgatgtgcttgacgaagaa
ttcaactatggactgagggagaccctcaagagatacagcaattggcctacattccctcaa
atttttgttaatggggaattggttggagggtgcgacatcttgacctccatgtatgagaat
ggtgagcttgctaatttgttcaaaaat---------------------------------
------------------------------------------------------------
------------------------------------------------------------
------------------------------------------------------------
------------------------------------------------------------
------------------------------------------------------------
------------------------------------------------------------
>PAFTOL009199
------------------------------------------------------------
------------------------------------------------------------
-------------------gcaggaaaattggccccc-----------------------
------------------------------------------------------------
------------------------------------------------------------
---------------------------------gatgccggagtttacgccgtctatgac
-----tccagcggcgagcttcagttcattggattgtctaggaatgtcgctgctagtgttg
aatctcacaggaagaaggtgccggagctttgttcttc-------tgttwaggttggacta
gttgacaaccctgatcgagagtccctgactcaagcttggaagtcatggttggaagaacac
atagcagccacaggaaagattcccccggggaatgagaccggtaacacaacctggttcaaa
ccaccacccaagaagaaggctgacctccgccttactccaggccgccatgtgcagctaaca
gttcctctggaggagcttattgataagcttgtgaaggagaa-------------------
--------------------------------------------------------caaa
gtggttgctttcattaagggatctcgaagtgccccattatgtggattctcgcagagggta
attgggatcctcgaaagcgtgggggtggattatgagagtgttgatgtgcttgacgaagaa
tacaactgtggactgagggagaccctcaagagatacagcaattggcctacatttcctcaa
atttttgttaatggggaattggttggagggtgcgacatcttgacctccatgtatgagaat
ggtgagcttgctaatttgttcaaaaat---------------------------------
------------------------------------------------------------
------------------------------------------------------------
------------------------------------------------------------
------------------------------------------------------------
------------------------------------------------------------
------------------------------------------------------------
>PAFTOL009203
------------------------------------------------------------
------------------------------------------------------------
------------------------------------------------------------
------------------------------------------------------------
------------------------------------------------------------
------------------------------------------------------------
------------------------------------------------------------
---------------------------------------------------gttggacta
gttgacaaccctgatcgagagtccctgactcatgcttggaaatcatggttggaagaacac
atagcagccacaggaaagattcccccggggaatgaggccggaaacacaacctggttcaaa
ccaccacccaagaagaatgccgacctccgccttactccaggccgccatgtgcagctaaca
gttcctctkgaggagcttatcgataagcttgtgaaggagaa-------------------
--------------------------------------------------------caaa
gtggttgctttcattaagggatctcgaagtgccccattatgtggattctcgcagagggta
attgggatcctcgaaagtgtgggggtggattatgagagtgttgatgtgcttgatgaagaa
tacaactatggactgagggagaccctcaagagatacagcaattggcctacattccctcaa
atttttgttaatggggaattggttggagggtgcgacatcttgacctccatgtatgagaat
ggtgagcttgctaatttgttcaaaaat---------------------------------
------------------------------------------------------------
------------------------------------------------------------
------------------------------------------------------------
------------------------------------------------------------
------------------------------------------------------------
------------------------------------------------------------
>PAFTOL009205
------------------------------------------------------------
------------------------------------------------------------
-------------------gccggaaaattggccccc-----------------------
------------------------------------------------------------
------------------------------------------------------------
---------------------------------gatgctggtgtttacgccgtctatgac
-----tccaacggcgagcttcagttcattggattgtctaggaatgtcgctgctagtgttg
aatctcaccggaagaaggtgccggagctctgttcttc-------tgttwaggtcggaata
gttgacaaccctgatcgagaatccctgactcaagcttggaaatcatggttggaagaacac
atagcagccacaggaaagatccccccggggaatgagaccrggaacacaacatggttcaaa
ccaccacccaagaagaaggctgacatccgccttactccaggccgccatgtgcagctaaca
gttcctctggaggagcttatcgataagcttgtgaaggagaa-------------------
--------------------------------------------------------caaa
gtagttgctttcattaagggatctcgaagtgccccattatgtggattctcgcagagggta
attgggatcctcgaaagtgtgggagtggattatgagagcattgatgtgcttgatgaagaa
tacaactatggactgagggagaccctcaagagatacagcaattggcctacattccctcaa
atttttgttaatggggaattggttggggggtgcgacatcttgacctccatgtatgagaat
ggtgagcttgctaatttgttcaaaaat---------------------------------
------------------------------------------------------------
------------------------------------------------------------
------------------------------------------------------------
------------------------------------------------------------
------------------------------------------------------------
------------------------------------------------------------
>PAFTOL009209
------------------------------------------------------------
------------------------------------------------------------
------------------------------------------------------------
------------------------------------------------------------
------------------------------------------------------------
------------------------------------------------------------
------------------------------------------------------------
---------------------------------------------------gtcggaata
gttgacaaccctgatcgagaatccctgactcaagcttggaaatcatggttggaagaacac
atagcagccacaggaaagattcccccgggcaatgagaccgggaacacaacatggttcaaa
ccaccacccaagaagaaggccgacctccgccttactccaggccgccatgtgcagctaaca
gttcctctggaggagcttattgataagcttgtgaaggagaa-------------------
--------------------------------------------------------caaa
gtagttgctttcattaagggatctcgaagtgccccattatgtggattctcgcagagggta
attgggatcctcgaaagcgtgggggtggattatgagagcgttgatgtgcttgatgaagaa
tacaactatggactgagggagaccctcaagagatacagcaattggcctacattccctcaa
atttttgttaatggggaattggttggagggtgcgacatcttgacctccatgtatgagaat
ggtgagcttgctaatttgttcaaaaat---------------------------------
------------------------------------------------------------
------------------------------------------------------------
------------------------------------------------------------
------------------------------------------------------------
------------------------------------------------------------
------------------------------------------------------------
>PAFTOL009215
------------------------------------------------------------
------------------------------------------------------------
------------------------------------------------------------
------------------------------------------------------------
------------------------------------------------------------
------------------------------------------------------------
------------------------------------------------------------
---------------------------------------------------gttggacta
gttgacaaccctgatcgagagtccctgactcaagcttggaagtcatggttggaagaacac
atagcagccacaggaaagattcccccggggaatgagactggtaacacaacctggttcaaa
ccaccacccaagaagaaggccgacctccgccttactccaggccgccatgtgcagctaaca
gttcctctggaggagcttatcgataagcttgtgaaggagaa-------------------
--------------------------------------------------------caaa
gtggttgctttcattaagggatctcgaagtgccccattatgtggattctcgcagagggta
attgggatcctcgaaagcgtgggggtcgattatgagagtgttgatgtgcttgatgaagag
tacaactatggactgagggagaccctcaagagatacagcaattggcctacattccctcaa
atttttgttaacggggaactggttggagggtgcgacatcttgacctccatgtatgagaat
ggtgagcttgctaatttgttcaaaaat---------------------------------
------------------------------------------------------------
------------------------------------------------------------
------------------------------------------------------------
------------------------------------------------------------
------------------------------------------------------------
------------------------------------------------------------
>PAFTOL009217
------------------------------------------------------------
------------------------------------------------------------
------------------------------------------------------------
------------------------------------------------------------
------------------------------------------------------------
------------------------------------------------------------
------------------------------------------------------------
---------------------------------------------------gttggacta
gttgacaaccctgatcgagagtccctgactcaagcttggaaatcatggttggaagaacac
atagcagccacaggaaagattcctccagggaatgagaccggtaacacaacctggttcaaa
ccaccacccaagaagaaggccgacctccgccttactccaggccgccatgtgcagctaaca
gttcctctggaggagcttatcgataagcttgtgaaggagaa-------------------
--------------------------------------------------------caaa
gtggttgctttcattaagggatctcgaagtgccccattatgtggattctcgcagagggta
attgggatcctcgaaagcgtgggggtggattatgagagtgttgatgtgcttgatgaagaa
tacaactatggactgagggagaccctcaagagatacagcaattggcctacattccctcaa
atttttgttaacggggaattggttggagggtgcgacatcttgacctccatgtatgagaat
ggtgagcttgctaatttgttcaaaaat---------------------------------
------------------------------------------------------------
------------------------------------------------------------
------------------------------------------------------------
------------------------------------------------------------
------------------------------------------------------------
------------------------------------------------------------
>PAFTOL009219
------------------------------------------------------------
------------------------------------------------------------
------------------------------------------------------------
------------------------------------------------------------
------------------------------------------------------------
------------------------------------------------------------
------------------------------------------------------------
---------------------------------------------------gttggacta
gttgacaaccctgatcgagagtccctgactcaagcttggaaatcatggttggaagaacac
atagcagccacaggaragattcctccagggaatgagaccggtaacacaacctggttcaaa
ccaccacccaagaagaaggccgacctccgccttactccaggccgccatgtgcagctaaca
gttcctctggaggagcttatcgataagcttgtgaaggagaa-------------------
--------------------------------------------------------caaa
gtggttgctttcattaagggatctcgaagtgccccattatgtggattctcgcagagggta
attgggatcctcgaaagcgtgggggtggattatgagactgttgatgtgcttgatgaagaa
tacaactatggactgagggagaccctcaagagatacagcaattggcctacattccctcaa
atttttgttaacggggaattggttggagggtgcgacatcttgacctccatgtatgagaat
ggtgagcttgctaatttgttcaaaaat---------------------------------
------------------------------------------------------------
------------------------------------------------------------
------------------------------------------------------------
------------------------------------------------------------
------------------------------------------------------------
------------------------------------------------------------
>PAFTOL009221
------------------------------------------------------------
------------------------------------------------------------
-------------------gccggcaaattggccccc-----------------------
------------------------------------------------------------
------------------------------------------------------------
---------------------------------gatgctggagtttacgccgtctatgac
-----tccaacggcgagcttcagttcattggattgtctaggaatgtcgctgctagtgttg
aatctcaccggaagaaggtgccggagctttgttcttc-------tgttwaggttggacta
gttgacaaccccgatcgagaatccctgactcaagcttggaaatcatggttggaagaacac
atagcagccacaggaaagattcccccggggaatgagaccgggaacacaacatggttcaaa
ccaccacccaagaagaaggccgacctccgccttactccaggccgccgtgtgcagctaaca
gttcctttggaggagcttatcgataagcttgtgaaggagaa-------------------
--------------------------------------------------------ccaa
gtagttgctttcattaagggatctcgaagtgccccattatgtggattytcgcagagggtg
attgggatcctcgaaagcgtgggggtggattatgagagcgttgatgtgcttgatgaagaa
tacaactatggcctgagggagaccctcaagagatacagcaattggcctacattccctcaa
atttttgttaatggggaattggttggagggtgcgacatcttgacctccatgtatgagart
ggtgagcttgctaatctgttcaaaaac---------------------------------
------------------------------------------------------------
------------------------------------------------------------
------------------------------------------------------------
------------------------------------------------------------
------------------------------------------------------------
------------------------------------------------------------
>PAFTOL009223
------------------------------------------------------------
------------------------------------------------------------
------------------------------------------------------------
------------------------------------------------------------
------------------------------------------------------------
------------------------------------------------------------
------------------------------------------------------------
---------------------------------------------------gttggacta
gttgacaaccctgatcgagagtccctgactcaagcttggaaatcatggttggaagaacac
atagcagccacaggaaagattcctccagggaatgagaccggtaacacaacctggttcaaa
ccaccacccaagaagaaggccgacctccgccttactccaggccgccatgtgcagctaaca
gttcctctggaggagcttatcgataagcttgtgaaggagaa-------------------
--------------------------------------------------------caaa
gtggttgctttcattaagggatctcgaagtgccccattatgtggattctcgcagagggta
attgggatcctygaaagcgtgggggtggattatgagagtgttgatgtgcttgatgaagaa
tacaactatggactgagggagaccctcaagagatacagcaaytggcctacattccctcaa
atttttgttaayggggaattggttggagggtgcgacatcttgacctccatgtatgagaat
ggtgagcttgctaatttgttcaaaaat---------------------------------
------------------------------------------------------------
------------------------------------------------------------
------------------------------------------------------------
------------------------------------------------------------
------------------------------------------------------------
------------------------------------------------------------
>PAFTOL009225
------------------------------------------------------------
------------------------------------------------------------
-------------------gcaggaaaattggccccc-----------------------
------------------------------------------------------------
------------------------------------------------------------
---------------------------------gatgccggagtttacgccgtctatgac
-----tccaacggcgagcttcagttcgttggattgtctaggaatgtcgctgctagtgttg
aatctcacaggaagaaggtgccggagctttgttcttc-------tgttaaggttggacta
gttgacaaccctgatcgagagtcgctgactcaagcttggaagtcatggttggaagaacac
atagcagccacaggaaagattcccccggggaatgagaccggtaacacaacctggttcaaa
ccaccacccaagaagaaggccgacctccgccttactccaggccgccatgtgcagctaaca
gttcctctggaggagcttattgataagcttgtgaaggagaa-------------------
--------------------------------------------------------caaa
gtggttgctttcattaagggatctcgaagtgccccattatgtggattctcgcagagggta
attgggatcctcgaaarygtgggggtggattatgagagtgttgatgtgcttgacgaagaa
tacaactatggactgagggagaccctcaagagatacagcaattggcctacattccctcaa
atttttgttaatggggaattrgttggagggtgcgacatcttgacctccatgtatgagaat
ggtgagctwgctaatttgttcaaaaat---------------------------------
------------------------------------------------------------
------------------------------------------------------------
------------------------------------------------------------
------------------------------------------------------------
------------------------------------------------------------
------------------------------------------------------------
>PAFTOL009227
------------------------------------------------------------
------------------------------------------------------------
------------------------------------------------------------
------------------------------------------------------------
------------------------------------------------------------
------------------------------------------------------------
------------------------------------------------------------
---------------------------------------------------gttggacta
gttgacaaccctgatcgagagtccctgactcatgcttggaaatcatggttggaagaacac
atagcagccacaggaaagattcccccggggaatgagaccggtaacacaacctggttcaaa
ccaccacccaagaagaaggccgacctccgccttactccaggccgtcatgtgcagctaaca
gttcctctggaggagcttatcgataagcttgtgaaggagaa-------------------
--------------------------------------------------------caaa
gtggttgctttcattaagggatctcgaagtgccccattatgtggattctcgcagagggta
attgggatcctcgaaagtgtgggggtggattatgagagtgttgatgtgcttgatgaagaa
tacaactatggactgagggagaccctcaagagatacagcaattggcctacattccctcaa
atttttgttaatggggaattggttggagggtgcgacatcttgacctccatgtatgagaat
ggtgagcttgctaatttgttcaaaaat---------------------------------
------------------------------------------------------------
------------------------------------------------------------
------------------------------------------------------------
------------------------------------------------------------
------------------------------------------------------------
------------------------------------------------------------
>PAFTOL009229
------------------------------------------------------------
------------------------------------------------------------
------------------------------------------------------------
------------------------------------------------------------
------------------------------------------------------------
------------------------------------------------------------
------------------------------------------------------------
---------------------------------------------------gtcggacta
gttgacaaccctgatcgagaatccctgactcaagcttggaaatcatggttggaagaacac
atagcagccacaggaaagattcccccagggaatgagaccgggaacacaacatggttcaaa
ccaccacccaagaagaaggccgacctccgccttactccaggccgccatgtgcagctaaca
gttcctctggaggagcttattgataagcttgtgaaggagaa-------------------
--------------------------------------------------------caaa
gtagtcgctttcattaagggatctcgaagtgctccattatgcggattctcgcagagggta
attgggatcctcgaaagcatgggggtggattatgagagcgttgatgtacttgatgaagaa
tacaactatggactgagggagaccctcaagagatacagcaattggcctacattccctcaa
atttttgttgatggggaattggttggagggtgcgacatcttgacctccatgtatgagaat
ggtgagcttgctaatttgttcaaaaat---------------------------------
------------------------------------------------------------
------------------------------------------------------------
------------------------------------------------------------
------------------------------------------------------------
------------------------------------------------------------
------------------------------------------------------------
>PAFTOL009231
------------------------------------------------------------
------------------------------------------------------------
------------------------------------------------------------
------------------------------------------------------------
------------------------------------------------------------
------------------------------------------------------------
------------------------------------------------------------
---------------------------------------------------gtcggacaa
gttgacaaccctgatcgagaatccctgactcaagcttggaaatcatggttggaagaacac
atagcagccacaggaaagattcccccagggaatgagaccggaaacacaacatggttcaaa
ccaccacccaagaagaaggccgacctccgccttactccaggccgccatgtgcagctaaca
gttcctctggaggagcttattgataagcttgtgaaggagaa-------------------
--------------------------------------------------------caaa
gtagttgctttcattaagggatctcgaagtgccccattatgcggattctcgcagagggta
attgggatcctcgaaagcatgggggtggattatgagagcgttgatgtacttgatgaagaa
tacaactatggactgagggagamcctcaagagatacagcaattggcctacattccctcaa
atttttgttgatggggaattggttggagggtgcgacatcttgacctccatgtatgagaat
ggtgagcttgctaatttgttcaaaaat---------------------------------
------------------------------------------------------------
------------------------------------------------------------
------------------------------------------------------------
------------------------------------------------------------
------------------------------------------------------------
------------------------------------------------------------
>PAFTOL009233
------------------------------------------------------------
------------------------------------------------------------
------------------------------------------------------------
------------------------------------------------------------
------------------------------------------------------------
------------------------------------------------------------
------------------------------------------------------------
---------------------------------------------------gttggactg
gttgacaatcctgatcgagaatccctgactcaagcttggaaatcatggttggaagagcac
atagcagccacaggaaagattccccaggggaatgagaccgggaacacaacatggttcaaa
ccaccacccaaraagaaggccgacctccgccttactccaggccgccatgtgcagctgaca
gttcctctggagragcttatcgataagcttgtgaaggagaa-------------------
--------------------------------------------------------caaa
gtggttgctttcattaagggatctcgaagtgccccattatgtggattctcgcagagggta
attgggatcctcgaaagtgtgggggtggactatgagagcgtagatgtgcttgatgaagaa
tacaactacggactgagggagaccctcaagagatacagcaattggcctacattccctcaa
atttttgttaatggggaattgattggagggtgtgacatcttgacctccatgtatgagaat
ggtgagcttgctaatttgttcaaaaat---------------------------------
------------------------------------------------------------
------------------------------------------------------------
------------------------------------------------------------
------------------------------------------------------------
------------------------------------------------------------
------------------------------------------------------------
>PAFTOL009239
------------------------------------------------------------
------------------------------------------------------------
-------------------gctggaaaattggccccc-----------------------
------------------------------------------------------------
------------------------------------------------------------
---------------------------------gatgccggagtttacgccgtctatgac
-----tccaacggcgagcttcagttcattggattgtctaggaatgtcgctgctagtgttg
aatctcaccggaagaaggtgccggagctctgttcctc-------cgttaaggtcagaata
gttgacaaccctgatcgagaatccctgactgaagcttggaaatcatggttggaagaacac
atagcagccacaggaaagattcccccggggaatgagaccggtaacacaacatggttcaaa
ccaccacccaagaagaaggccgacctccgccttactccaggccgccatgtgcagctaacc
gttcctttggaggaacttatcgataagcttgtgaaggagaa-------------------
--------------------------------------------------------caga
gtggttgctttcattaagggatctcgaagtgccccattatgtggattctcgcagagggta
attggcatcctcgaaagcgtgggggtggattatgagagcgttgatgtgcttgatgaagaa
tacaactatggactgagggaaactctcaagagatacmgcaattggcctacattccctcaa
atttttgttaatggggaattggttggagggtgcgacatcttgacctccatgtatgagaat
ggtgagstagctratttgttcaaaaat---------------------------------
------------------------------------------------------------
------------------------------------------------------------
------------------------------------------------------------
------------------------------------------------------------
------------------------------------------------------------
------------------------------------------------------------
>PAFTOL009241
------------------------------------------------------------
------------------------------------------------------------
-------------------gcaggaaaattggccccc-----------------------
------------------------------------------------------------
------------------------------------------------------------
---------------------------------gatgccggagtttacgccgtctatgac
-----tccaacggcgagcttcagttcattggattgtctaggaatgtcgctgctagtgttg
aatctcacaggaagaaggtgccggagctttgttcttc-------tgttaaggttggacta
gttgacaaccctgatcgagagtccctgactcaagcttggaagtcatggttggaagaacac
atagcagccacaggaaagattcccccggggaatgagaccggtaacacaacctggttcaaa
ccaccacccaagaagaaggccgacctccgccttactccaggccgccatgtgcagctaaca
gttcctctggaggagcttattgataagcttgtgaaggagaa-------------------
--------------------------------------------------------caaa
gtggttgctttcattaagggatctcgaagtgccccattatgtggattctcgcagagggta
attgggatcctcgaaagcgtgggggtggattatgagagtgttgatgtgcttgacgaagaa
tacaactatggactgagggagaccctcaagagatacagcaattggcctacattccctcaa
atttttgttaatggggaattggttggagggtgcgacatcttgacctccatgtatgagaat
ggtgagcttgctaatttgttcaaaaat---------------------------------
------------------------------------------------------------
------------------------------------------------------------
------------------------------------------------------------
------------------------------------------------------------
------------------------------------------------------------
------------------------------------------------------------
>PAFTOL009243
------------------------------------------------------------
------------------------------------------------------------
------------------------------------------------------------
------------------------------------------------------------
------------------------------------------------------------
------------------------------------------------------------
------------------------------------------------------------
---------------------------------------------------gttggaata
gttggcaaccctgatcgagaatccctgactcaagcttggaaatcatggttggaagaacac
atagcagccaccggaaagattcccccggggaatgagaccgggaacacaacatggttcaaa
ccaccacccaagaagaaggctgacctccgccttactccaggccgccatgtgcagctaaca
gttcctctggaggagcttatcgataagcttgtgaaggagaa-------------------
--------------------------------------------------------caaa
gtagttgctttcattaagggatctcgaagtgccccattatgtggattctcgcagagggta
attgggatccttgaaagcgtgggggtggattatgagagcgttgatgtgcttgatgaggaa
tacaactatggactgagggagaccctcaagagatacagcaattggcctacattccctcaa
atttttgtgaatggggaattggttggagggtgcgacatcttgacctccatgtatgagaat
ggtgagcttgctaatttgttcaaaaat---------------------------------
------------------------------------------------------------
------------------------------------------------------------
------------------------------------------------------------
------------------------------------------------------------
------------------------------------------------------------
------------------------------------------------------------
>PAFTOL009245
------------------------------------------------------------
------------------------------------------------------------
-------------------gccggaaaattgaccccc-----------------------
------------------------------------------------------------
------------------------------------------------------------
---------------------------------aatgccggagtttacgccgtctatgac
-----cctaatggcgagcttcagttcattggattgtctaggaatgtcgctgctagtgttg
aatctcaccggaagaaggtgccggagctctgttcttc-------tgttaaggtcggaata
gttgacaaccctgatcgagaatccctgactcaagcttggaaatcatggttggaagaacac
atagcagccacaggaaagattcccccggggaatgagaccgggaacacaacatggttcaaa
ccaccacccaagaagaaggccgacctccggcttactccaggccgccatgtgcagctaaca
gttcctctggaggagcttatcgataagcttgtgaaggagaa-------------------
--------------------------------------------------------caaa
gtagttgctttcattaagggatctcgaagtgccccattatgtggattctcgcacagggta
attgggatccttgaaagcgtggggttggattatgagagcgttgatgtgcttgatgaagaa
tacaactatggactgagggagaccctcaagagatacagcaattggcctacattccctcaa
atttttgttgatggggaattggttggagggtgcgacatcttgacctccatgtatgagaat
ggtgagcttgctaatttgttcaaaaat---------------------------------
------------------------------------------------------------
------------------------------------------------------------
------------------------------------------------------------
------------------------------------------------------------
------------------------------------------------------------
------------------------------------------------------------
>PAFTOL009249
------------------------------------------------------------
------------------------------------------------------------
------------------------------------------------------------
------------------------------------------------------------
------------------------------------------------------------
------------------------------------------------------------
------------------------------------------------------------
---------------------------------------------------gtcggaata
gttgacaaccctgatcgagaatccctgactcaagcttggaaatcatggttggaagaacac
atagcagccacaggaaagattcccctggggaatgagaccgggaacacaacatggttcaaa
ccaccacccaagaagaaggccgacctccgtcttactccaggccgccatgtgcagctaaca
gttcctctggaggagcttatcgataagcttgtgaaggagaa-------------------
--------------------------------------------------------caaa
gtagttgctttcattaagggatctcgaagtgccccattatgtggattctcgcagagggta
attgggatccttgaaagcgtgggggtggattatgagagcgttgatgtgcttgatgaagta
tacaactatggactgagggagaccctcaagagatacagcaattggcctacattccctcaa
atttttgttaatggggaattggttggagggtgcgacatcttgacctccatgtatgagaat
ggtgagcttgctaatttgttcaaaaat---------------------------------
------------------------------------------------------------
------------------------------------------------------------
------------------------------------------------------------
------------------------------------------------------------
------------------------------------------------------------
------------------------------------------------------------
>PAFTOL009251
------------------------------------------------------------
------------------------------------------------------------
------------------------------------------------------------
------------------------------------------------------------
------------------------------------------------------------
------------------------------------------------------------
------------------------------------------------------------
---------------------------------------------------gtcggaata
gttgacaaccctgatcgagaatccctgactcaagcttggaaatcatggttggaagaacac
atagcagccacaggaaagattcccccggggaatgagaccaggaacacaacatggttcaaa
ccaccacccaagaagagggccgacctccggcttactccaggccgccatgtgcagctaaca
gttcctctggaggagcttatcgataagcttgtgaaggagaa-------------------
--------------------------------------------------------caaa
gtagttgctttcattaagggatctcgaagtgccccattatgtggattctcgcagagggta
attgggatccttgaaagcgtgggggtggattatgagagcgttgatgtgcttgatgaagaa
tacaactatggactgagggagaccctcaagagatacagcaattggcctacattccctcaa
atttttgttaatggggaattggttggagggtgcgacatcttgacctccatgtatgagaat
ggtgagcttgctaatttgttcaataat---------------------------------
------------------------------------------------------------
------------------------------------------------------------
------------------------------------------------------------
------------------------------------------------------------
------------------------------------------------------------
------------------------------------------------------------
>PAFTOL009253
aaggtaggaattgttgacaaccctgatcgagaatccatgactcaagcttggaaatcatgg
ttgcaagaacacatggcggccacaggaaagattcctccagggaatgagaatggaaacaca
acatggttcaaaccaccaccccagaaggctgacctgcgccttactccaggccgccatgtg
gagcaagcaattcctctggaagagcttattgatgaggttgtcagggagaacaaagtagtt
gctttcatcaagggatctcgaagtgccccattatgtggattctcacagagggtaattgcg
atcctygaaagcttgggggtagactatgagwgtgttgatgtgctygacgaagagtacaac
tacggcctaagggagaccctcaagagatacarcaattggcctacattccctcaaattttt
gttaatggtg-----aattggttggwggatgctcttc-------gttgtctgtcggaatc
gtcgagaaccctgatcgagaatccctgacccaagcttggaaatcatggttagaagaacac
attgcaaccacaggaaagattcccccagggaatgagaccggaaacacaacatggttcaag
ccaccacccaagaagaaggctgacctccgcsttactccgggccgccatgtgcagctaacg
gttcctctrgaagagcttattgataagcttgtcaaggagaa-------------------
--------------------------------------------------------caaa
gtagttgctttcataaaggggtctcgaagtgccccaytatgtggattctcacagagggta
attgggatcctcgaaagygyrggggtggattatgagagtgttgatgtgctcgaygaagar
tacaactayggmctragggagaccctcaagagatacagcaattggcctacattccctcaa
atttttgttaatggtgaattggttggwggatgcgacatcttgacctccatgtatgagaat
ggygagcttgctaatttgttcaaaagt---------------------------------
------------------------------------------------------------
------------------------------------------------------------
------------------------------------------------------------
------------------------------------------------------------
------------------------------------------------------------
------------------------------------------------------------
>PAFTOL009255
------------------------------------------------------------
------------------------------------------------------------
------------------------------------------------------------
------------------------------------------------------------
------------------------------------------------------------
------------------------------------------------------------
------------------------------------------------------------
---------------------------------------------------gttggaata
gttgacaaccctgatcgagaatccctgactcaagcttggaaatcatggttggaagaacac
atagcagccacaggaaagattcccccggggaatgagaccgggaacacaacatggttcaaa
ccaccacccaagaagaaggccgacctccgccttactccaggccgccatgtgcagctaaca
gttcctctggaggagcttatcgataagcttgtgaaggagaa-------------------
--------------------------------------------------------caag
gtagttgctttcattaagggatctcgaagtgccccattatgtggattctcgcagagggta
attgggatcctcgaaagcgtgggggtggattatgagagcattgatgtgcttgatgaagaa
tacaactatggactgagggagaccctcaagagatacagcagttggcctacattccctcaa
atttttgttaatggggaattggttggagggtgcgatatcttgacctccatgtatgagaat
ggtgagcttgctaatttgttcaaaaat---------------------------------
------------------------------------------------------------
------------------------------------------------------------
------------------------------------------------------------
------------------------------------------------------------
------------------------------------------------------------
------------------------------------------------------------
>PAFTOL009257
------------------------------------------------------------
------------------------------------------------------------
------------------------------------------------------------
------------------------------------------------------------
------------------------------------------------------------
------------------------------------------------------------
------------------------------------------------------------
---------------------------------------------------gttggaata
gttgacaaccctgatcgagaatccctgactcaagcttggaaatcatggttggaagaacac
atagcagccacaggaaagattcccccggggaatgagaccgggaacacaacatggttcaaa
ccaccacccaagaagaaggccgacctccgccttactccaggccgccatgtgcagctaaca
gttcctctggaggagcttatcgatacgcttgtgaaggagaa-------------------
--------------------------------------------------------caag
gtagttgctttcatyaagggatctcgaagtgccccattatgtggattctcgcagagggta
attgggatcctcgaaagcgtgggggtggattatgagagcattgatgtgcttgatgaagaa
tacaactatggactgagggagaccctcaagagatacagcagttggcctacattccctcaa
atttttgttaatggggaattggttggagggtgcgatatcttgacctccatgtatgagaat
ggtgagcttgctaatttgttcaaaaat---------------------------------
------------------------------------------------------------
------------------------------------------------------------
------------------------------------------------------------
------------------------------------------------------------
------------------------------------------------------------
------------------------------------------------------------
>PAFTOL009259
------------------------------------------------------------
------------------------------------------------------------
------------------------------------------------------------
------------------------------------------------------------
------------------------------------------------------------
------------------------------------------------------------
------------------------------------------------------------
---------------------------------------------------gttggaata
gttgacaaccctgatcgagaatccctgactcaagctgggaaatcatggatggaagaacac
atagcagccacaggaaagattcccccggggaatgagatcggtaacacaacatgggtcaaa
ccaccacccaagaagaaggccgacctccgccttactccaggccgccatgtgcagctaaca
gttcctttggaggagcttatcgataagcttgtgaaggagaa-------------------
--------------------------------------------------------caaa
gtagttgctttcattaagggatctcgaagtgccccatcatgcggattctcgcagagggta
attggcatcctcgaaagggtgggggtggattatgagagcgttgatgtgcttgatgaagaa
tgcaactatggactgagggagactctcaagagatacagcaattggcctacattccctcaa
atttttgttaatggggaattggttggagggtgcgacatcttgacctccatgtgtgagaat
ggtgagcttgctaattttttcaaaaat---------------------------------
------------------------------------------------------------
------------------------------------------------------------
------------------------------------------------------------
------------------------------------------------------------
------------------------------------------------------------
------------------------------------------------------------
>PAFTOL009263
------------------------------------------------------------
------------------------------------------------------------
------------------------------------------------------------
------------------------------------------------------------
------------------------------------------------------------
------------------------------------------------------------
------------------------------------------------------------
---------------------------------------------------gtcggaata
gttgacaaccctgatcgagaatccctgactcaagcttggaaatcatggttggaagaacac
atagcagccacaggaaagattcccccggggaatgagaccggtaacacaacatggttcaaa
ccaccacccaagaagaaggccgacctccgtcttactccaggccgccatgtgcagctaaca
gttcctctggaggagcttatcgataagcttgtgaaggagaa-------------------
--------------------------------------------------------caaa
gtagttgctttcattaagggatctcgaagtgccccattatgtggattctcgcagagggta
attgggatccttgaaagcgtgggggtggattatgagagcgttgatgtgcttgatgaagaa
trcaactatggactcagggagaccctcaagagatacagcaattggcctacattccctcaa
atttttgttaatggggaattggttggagggtgcgacatcttgacctccatgtatgagaat
ggtgagcttgctaatttgttcaaaaat---------------------------------
------------------------------------------------------------
------------------------------------------------------------
------------------------------------------------------------
------------------------------------------------------------
------------------------------------------------------------
------------------------------------------------------------
>PAFTOL009265
------------------------------------------------------------
------------------------------------------------------------
------------------------------------------------------------
------------------------------------------------------------
------------------------------------------------------------
------------------------------------------------------------
------------------------------------------------------------
---------------------------------------------------gtcggaata
gtttacaaccctgatcgagaatccctgactcaagcttggaaatcatggttggaagaacac
atagcagccacaggaaagattcctccggggaatgagaccgggaacacaacatggttcaaa
ccaccacccaagaagaagggcgacctccggcttactccaggccgccatgtgcagctaaca
gttcctctggaggagcttatcgataagcttgtgatggagaa-------------------
--------------------------------------------------------caaa
gtagttgctttcattaagggatctcgaagtgccccattatgtggattctcgcagagggtt
attgggatccttgaaagtgtgggggtggattatgagagcgttgatgtgcttgatgaagaa
tacaactatggactgagggagaccctcaagagatacagcaattggcctacattccctcaa
atttttgttgatggggaattggttggagggtgcgacatcttgacctccatgtatgagaat
ggtgagcttgctaatttgttcaaaaat---------------------------------
------------------------------------------------------------
------------------------------------------------------------
------------------------------------------------------------
------------------------------------------------------------
------------------------------------------------------------
------------------------------------------------------------
>PAFTOL009271
------------------------------------------------------------
------------------------------------------------------------
------------------------------------------------------------
------------------------------------------------------------
------------------------------------------------------------
------------------------------------------------------------
------------------------------------------------------------
---------------------------------------------------gtcggacta
gttgacaaccctgatcgagaatccctgactcaagcttggaaatcatggttggaagaacac
atagcagccacaggaaagattcccccagggaatgagactgggaacacaacatggttcaaa
ccaccacccaagaagaaggccgacctccgccttactccaggccgccatgtgcagctaaca
gttcctctggaggagcttattgataagcttgtgaaggagaa-------------------
--------------------------------------------------------caaa
gtagttgctttcattaagggatctcgaagtgccccattatgcggattctcgcagagggta
attgggatcctcgaaagcatgggggtggattatgagagcgttgatgtacttgatgaagaa
tacaactatggactgagggagaccctcaagagatacagcaattggcctacattccctcaa
atttttgttgatggggaattggttggagggtgcgacatcttgacctccatgtatgagaat
ggtgagcttgctaatttgttcaaaaat---------------------------------
------------------------------------------------------------
------------------------------------------------------------
------------------------------------------------------------
------------------------------------------------------------
------------------------------------------------------------
------------------------------------------------------------
>PAFTOL009279
------------------------------------------------------------
------------------------------------------------------------
------------------------------------------------------------
------------------------------------------------------------
------------------------------------------------------------
------------------------------------------------------------
------------------------------------------------------------
---------------------------------------------------gttggacta
gttgacaaccctgaccgagagtccctgactgaagcttggaaatcatggttggaagaacac
atagcagccacaggaaagattcccccggggaatgagrccggtaacacaacctggttcaaa
ccaccacccaagaagaaggccgacctccgccttactccaggccgccatgtgcagctaaca
gttcctctggaggagctaatcgataagcttgtgaaggagaa-------------------
--------------------------------------------------------caaa
gtggttgctttcattaagggatctcgaagtgccccattatgtggattctcgcagagggta
attgggatcctcgaaagcgtgggggtggattatgagagtgttgatgtgcttgatgaagaa
tacaactatggactgagggagaccctcaagagatacagcaattggcccactttccctcaa
atttttgttaacggggaattggttggagggtgcgacatcttgacctccatgtatgagaat
ggtgagcttgctaatttgttcaaaaat---------------------------------
------------------------------------------------------------
------------------------------------------------------------
------------------------------------------------------------
------------------------------------------------------------
------------------------------------------------------------
------------------------------------------------------------
>PAFTOL009281
------------------------------------------------------------
------------------------------------------------------------
------------------------------------------------------------
------------------------------------------------------------
------------------------------------------------------------
------------------------------------------------------------
------------------------------------------------------------
---------------------------------------------------gtcggacta
gttggcaaccctgatcgagaatccctgactcaagcttggaaatcatggttggaagaacac
atatcagccacaggaaagattcccccggggaatgagaccgggaacacaacatggttcaaa
ccaccacccaagaagaaggccgacctccgtcttactccaggccgccatgtgcagctaaca
gttcctttggaggagcttatcgataagcttgtgaaggagaa-------------------
--------------------------------------------------------caaa
gtagttgctttcattaagggatctcgaagtgccccattatgtggattctcgcagagggta
attgggatcctcgaaagcgtgggggtggattatgagagcgttgatgtgcttgatgaagaa
tacaactatggactgagggaaaccctcaagagatacagcaattggcctacattccctcaa
atttttgttaatggggaattagttggagggtgcgacatcttgacctccatgtatgagaat
ggtgagcttgctaacttgttcaaaaat---------------------------------
------------------------------------------------------------
------------------------------------------------------------
------------------------------------------------------------
------------------------------------------------------------
------------------------------------------------------------
------------------------------------------------------------
>PAFTOL009283
------------------------------------------------------------
------------------------------------------------------------
------------------------------------------------------------
------------------------------------------------------------
------------------------------------------------------------
------------------------------------------------------------
------------------------------------------------------------
---------------------------------------------------gttggacta
gttgacaaccctgatcgagagtccctgactcaagcttggaagtcatggttggaagaacac
atagcagccacaggaaagattcccccggggaatgagaccrgtaacacaacctggttcaaa
ccaccacccaagaagaaggccgacctccgccttactccaggccgccatgtgcagctaaca
gttcctctggaggagcttattgataagcttgtgaaggagaa-------------------
--------------------------------------------------------caaa
gtggttgctttcattaagggatctcgaagtgccccattatgtggattctcgcagagggta
attgggatcctcgaaagcgtgggggtggattatgagagtgttgatgtgcttgacgaagaa
tacaactgtggactgagggagaccctcaagagatacagcaattggcctacatttcctcaa
atttttgttaatggggaattggttggagggtgcgacatcttgacctccatgtatgagaat
ggtgagcttgctaatttgttcaaaaat---------------------------------
------------------------------------------------------------
------------------------------------------------------------
------------------------------------------------------------
------------------------------------------------------------
------------------------------------------------------------
------------------------------------------------------------
>PAFTOL009287
------------------------------------------------------------
------------------------------------------------------------
-------------------gccggaaaattggccccc-----------------------
------------------------------------------------------------
------------------------------------------------------------
---------------------------------gatgccggagtttacgccgtctatgac
-----tccaacggcgagcttcagttcattggattgtctaggaatgttgctgctagtgttg
aatctcacaggaagaaggtgccggagctttgttcttc-------tgttaaggttggacta
gttgacaaccctgatcgagagtccctgactcatgcttggaaatcatggttggaagaacac
atagcagccacaggaaagattcccccggggaatgagactggtaacacaatctggttcaaa
ccaccaccccagaagaaggccgaccttcgccttactgcaggccgccatgtgcagctaaca
gttcctctggaggagcttatcgataagcttgtgaaggagaa-------------------
--------------------------------------------------------caaa
gtggtcgctttcattaagggatctcgaagtgccccattatgtggattctcgcagagggta
attgggatcctcgaaagtgtgggggtggattatgagagtgttgatgtgcttgatgaagaa
tacaactatggactgagggagaccctcaagagatacagcaattggcctacattccctcaa
atttttgttaatggggaattggttggagggtgcgacatcttgacctccatgtatgagaat
ggtgagcttgctaatttgttcaaaaat---------------------------------
------------------------------------------------------------
------------------------------------------------------------
------------------------------------------------------------
------------------------------------------------------------
------------------------------------------------------------
------------------------------------------------------------
>PAFTOL009289
------------------------------------------------------------
------------------------------------------------------------
------------------------------------------------------------
------------------------------------------------------------
------------------------------------------------------------
------------------------------------------------------------
------------------------------------------------------------
---------------------------------------------------gtcttaata
gttgacaaccctgatcgagaatccctgactcaagcttggaaatcatggttggaagaacac
atagcagccacaggaaaggttcccctggggaatgagaccgggaacacaacatggttcaaa
ccaccacccaagaagaaggccgacctccgccttactccaggccgccatgtgcagctaaca
gttcctctggaggagcttatcgataagcttgtgaaggagaa-------------------
--------------------------------------------------------caaa
gtagttgcttttattaagggatctcgaagtgccccattatgtggattctcgcagagggta
attgggatcctcgaaagcgtgggggtggattatgagagcgttgatgtgcttgatgaagaa
tacaactatggactgagggagaccctcaagagatacagcaattggcctacattccctcaa
atttttgttaatggggaattggttggagggtgcgacatcttgacgtccatgtatgagaat
ggtgagcttgctaatttcttcaaaaat---------------------------------
------------------------------------------------------------
------------------------------------------------------------
------------------------------------------------------------
------------------------------------------------------------
------------------------------------------------------------
------------------------------------------------------------
>PAFTOL009291
------------------------------------------------------------
------------------------------------------------------------
------------------------------------------------------------
------------------------------------------------------------
------------------------------------------------------------
------------------------------------------------------------
------------------------------------------------------------
---------------------------------------------------gttggactm
gttgacaaccctgatcgagagtccctgactcatgcttggaaatcatggttggaagaacac
atagcagccacaggaaagattcccccggggaatgagactggtaacacaacctggttcaaa
ccaccacccmagaagaaggccgacctccgccttactccrggccgccatgtgcagctaaca
gttcctctggaggagcttatcgataagcttgtgaaggagaa-------------------
--------------------------------------------------------caaa
gtggtygctttcattaagggatctcgaagtgccccattatgtggattctcgcagagggta
attgggatcctcgaaagtgtgggggtggattatgagagtgttgatgtgcttgatgaagaa
tacaactatggrctgagggagaccctcaagagatacagcaattggcctacattccctcaa
atttttgttaatggggaattggttggagggtgcgacatcttgacctccatgtatgagaat
ggtgagcttgctaatttgttcaaaaat---------------------------------
------------------------------------------------------------
------------------------------------------------------------
------------------------------------------------------------
------------------------------------------------------------
------------------------------------------------------------
------------------------------------------------------------
>PAFTOL009293
------------------------------------------------------------
------------------------------------------------------------
------------------------------------------------------------
------------------------------------------------------------
------------------------------------------------------------
------------------------------------------------------------
------------------------------------------------------------
---------------------------------------------------gttggacta
gttgacaaccctgatcgagagtccctgactcaagcttggaagtcatggttggaagaacac
atagcagccacaggaaagattcccccggggaatgagaccggtaacacaacctggttcaaa
ccaccacccaagaagaaggcygacctccgccttactccaggccgccatgtgcagctaaca
gttcctctggaggagcttattgataagcttgtgaaggagaa-------------------
--------------------------------------------------------caaa
gtggttgctttcattaagggatctcgaagtgccccattatgtggattctcgcagagggta
attgggatcctcgaaagcgtgggggtggattatgagagtgttgatgtgcttgacgaagaa
tacaactgtggactgagggagaccctcaagagatacagcaattggcctacatttcctcaa
atttttgttaatggggaattggttggagggtgcgacatcttgacctccatgtatgagaat
ggtgagcttgctaatttgttcaaaaat---------------------------------
------------------------------------------------------------
------------------------------------------------------------
------------------------------------------------------------
------------------------------------------------------------
------------------------------------------------------------
------------------------------------------------------------
>PAFTOL009295
------------------------------------------------------------
------------------------------------------------------------
------------------------------------------------------------
------------------------------------------------------------
------------------------------------------------------------
------------------------------------------------------------
------------------------------------------------------------
------------------------------------------------------------
------------------------------------------------------------
------------------------------------------------------------
---------------------------------------------catgtgcagctaaca
gttcctctggaggagcttatcgataagcttgtgaaggagaa-------------------
--------------------------------------------------------caaa
gtggttgctttcattaagggatctcgaagtgccccattatgtggattctcgcagagggta
attgggatcctcgaaagcgtgggggtggattatgagagtgttgatgtgcttgacgaagaa
tacaactatggactgagggagaccctcaagagatacagcaattggcctacattccctcaa
atttttgttaatggggaattggttggagggtgcgacatcttgacctccatgtatgagaat
ggtgagcttgctaatttgttcaaaaat---------------------------------
------------------------------------------------------------
------------------------------------------------------------
------------------------------------------------------------
------------------------------------------------------------
------------------------------------------------------------
------------------------------------------------------------
>PAFTOL009297
------------------------------------------------------------
------------------------------------------------------------
------------------------------------------------------------
------------------------------------------------------------
------------------------------------------------------------
------------------------------------------------------------
------------------------------------------------------------
---------------------------------------------------gtcggaata
gttgacaaccctgatcgagaatccctgactcaagcttggaaatcatggttggaagaacac
atagcagccacaggaaagattcccccggggaatgagaccggtaacacaacatggttcaaa
ccaccacccaagaagaaggccgacctccgccttactccaggccgccatgtgcagctaact
gttcatttggaggagcttatcgataagcttgtaaaggagaa-------------------
--------------------------------------------------------cgaa
gttgttgctttcataaagggatctcgaagtgccccattatgtggattctcgcagagggta
attggcatcctcgaaagcgtgggggtggattatgagagcgttgatgtgcttgatgaagaa
tacaactatggactgagggagactctcaagagatacagcaattggcctacattccctcaa
atttttgttaatggggaattggttggagggtgcgacatcttgacctccatgtatgagaat
ggtgagcttgctaatttgttcaaaaat---------------------------------
------------------------------------------------------------
------------------------------------------------------------
------------------------------------------------------------
------------------------------------------------------------
------------------------------------------------------------
------------------------------------------------------------
>PAFTOL009299
------------------------------------------------------------
------------------------------------------------------------
------------------------------------------------------------
------------------------------------------------------------
------------------------------------------------------------
------------------------------------------------------------
------------------------------------------------------------
---------------------------------------------------gtcggaata
gttgacaaccctgatcgagaatccctgactcaagcttggaaatcatggttggaagaacac
atagcagccacaggaaagattccccyggggaatgagaccgggaacacaacatggttcaaa
ccaccacccaagaagaaggcygacctccggcttactccaggccgccatgtgcagctaaca
gttcctctggaggagcttatcgataagcttgtgaaggagaa-------------------
--------------------------------------------------------caaa
gtagttgctttcattaagggatctcgaagtgccccattatgtggattctcgcagagggta
attgggatmcttgaaagcgtgggggtggattatgagagcgttgatgtgcttgatgaagaa
tacaactatggactgagggagaccctcaagagatacagcaattggcctacattccctcaa
atttttgttaatggggaattggttggagggtgcgacatcttgacctccatgtatgagaat
ggtgagyttgctaatttgttcaaaaat---------------------------------
------------------------------------------------------------
------------------------------------------------------------
------------------------------------------------------------
------------------------------------------------------------
------------------------------------------------------------
------------------------------------------------------------
>PAFTOL009301
------------------------------------------------------------
------------------------------------------------------------
------------------------------------------------------------
------------------------------------------------------------
------------------------------------------------------------
------------------------------------------------------------
------------------------------------------------------------
---------------------------------------------------gtcggaata
gtyracaaccctgatcgagaatccctgactcaagcttggaaatcatggttggaagaacac
atagcagccacaggaaagattcccccggggaatgagaccgggaacacaacatggttcaaa
ccaccacccaagaagaaggccgacctccrtcttactccaggccgccatgtgcagctaaca
gttcctctggaggagcttatcgataagcttgtgaaggagaa-------------------
--------------------------------------------------------caaa
gtagttgctttcattaagggatctcgaagtgccccattatgtggattctcgcagagggta
attgggatccttgaaagcgtgggggtggattatgagagcgttgatgtgcttgatgaagta
tacaactatggactgagggagaccctcaagagatacagcaattggcctacattccctcaa
atttttgttaatggggaattggttggagggtgcgacatcttgacctccatgtatgagaat
ggtgagcttgctaatttgttcaaaaat---------------------------------
------------------------------------------------------------
------------------------------------------------------------
------------------------------------------------------------
------------------------------------------------------------
------------------------------------------------------------
------------------------------------------------------------
>PAFTOL009303
------------------------------------------------------------
------------------------------------------------------------
------------------------------------------------------------
------------------------------------------------------------
------------------------------------------------------------
------------------------------------------------------------
------------------------------------------------------------
---------------------------------------------------gtcggaata
gttgacaaccctgatcgagaatccctgactcaagcttggaaatcatggttggaagaacac
atagcagccacaggaaagattcccccggggaatgagaccggaaacacaacatggttcaaa
ccaccacccaagaagaaggccgacctccggcttactccaggctgccatgtgcagctaaca
gttcctctggaggagcttatcgataagcttgtgaaggagaa-------------------
--------------------------------------------------------caaa
gtagttgctttcattaagggatctcgaagtgccccattgtgtggattctcgcagagggta
attgggatccttgaaagtgtgggggtggattatgagagcgttgatgtgcttgatgaagaa
ttcaactatggactgagggagaccctcaagagatacagcaattggcctacattccctcaa
atttttgttaatggggaattggttggagggtgcgacatcttgacctccatgtatgagaat
ggtgagcttgctaatttgctcaaaaat---------------------------------
------------------------------------------------------------
------------------------------------------------------------
------------------------------------------------------------
------------------------------------------------------------
------------------------------------------------------------
------------------------------------------------------------
>PAFTOL009311
------------------------------------------------------------
------------------------------------------------------------
------------------------------------------------------------
------------------------------------------------------------
------------------------------------------------------------
------------------------------------------------------------
------------------------------------------------------------
---------------------------------------------------gtcggagtt
gttgacaaccctgatcgggaatccctgactcaagcttggaaatcatggttggaagaacat
atagcagctacaggaaagattcccccgggaaatgagaccggaaacacaacatggttcaaa
ccaccaccaaagaagaaggctgatctccgccttacaccaggacgccatgtgcagctaaca
gttcctctagaggagcttattgataagcttgtaaaggagaa-------------------
--------------------------------------------------------caaa
gtagttgctttcatcaaaggatctcgaagtgccccgttatgtggattctctcagagggtc
attgggatccttgaaagcgtgggggtggattatgagagcgttgatgtgctcgatgaagta
tacaacaatggattacgagaaaccctcaagagatacagcaattggcctacgttccctcaa
atatttgtcaatggggaattggttggagggtgtgacatcttgacctccatgtatgaaaat
ggtgagatagccagcttgttcaaaaat---------------------------------
------------------------------------------------------------
------------------------------------------------------------
------------------------------------------------------------
------------------------------------------------------------
------------------------------------------------------------
------------------------------------------------------------
>PAFTOL009313
------------------------------------------------------------
------------------------------------------------------------
------------------------------------------------------------
------------------------------------------------------------
------------------------------------------------------------
------------------------------------------------------------
---agcaaaatagacagtastcattcacyt------------------------------
------------------------acccccgctctyccaaatgatatctaggttggagtt
gttgacaatcctgatcgagaatccctaactcaagcttggaaatcatggttggaagaacac
atcacagccacaggaaagattcccccgggaaatgagaccgggaacacaacatggttcaaa
ccaccacctaagaagaagtctgatctccgccgccacatgaagcaagggatckagctaacw
gtacctctggaggagctgattgataggcttgtgaaggagaa-------------------
--------------------------------------------------------caaa
gtagttgctttcatcaagggatctcgaagtgcccctttatgtggattctcacagagggta
atcgggatcctcraaaatgtgggggtggattacgagagtgttgatgtgctygatgaagar
tacaactatggattgagggagaccctcaagaaatacagcagttggcctrcattccctcaa
atatttgttaatggggaattggttggaggatgtgacatattgamctccatgtatgaaaac
ggtgagcttgctaatttgttcaaaaat---------------------------------
------------------------------------------------------------
------------------------------------------------------------
------------------------------------------------------------
------------------------------------------------------------
------------------------------------------------------------
------------------------------------------------------------
>PAFTOL009319
------------------------------------------------------------
------------------------------------------------------------
------------------------------------------------------------
------------------------------------------------------------
------------------------------------------------------------
------------------------------------------------------------
------------------------------------------------------------
------------------------------------------------------------
---------------cgcgaaacgctgacacaagcttggaagtcatggttggaagagcat
atatcagctacaggaaagattcccccaggaaatgagaccggaaacacaacattctacaaa
ccaccacctaagaagaaggctgatctccgcctcactccaggccgccatatgcagctaaca
attcctctggaggagcttattgataagcttgtgaaggagaa-------------------
--------------------------------------------------------caaa
gtagttgctttcatcaaggggtctcggaatgccccgttatgtggattctcacagagggtt
gttgggatcctcgacagtgtggggatcgattatgagagcattgatgtactggacgaagaa
tacaactatggattaagggagaccctcaagagatacagcaattggcccacattccctcag
atttttgtcaacggggaattggttgggggatgcgacatcttgacctccatgtacgagaat
ggtgagcttgctagtttgttcaaaaat---------------------------------
------------------------------------------------------------
------------------------------------------------------------
------------------------------------------------------------
------------------------------------------------------------
------------------------------------------------------------
------------------------------------------------------------
>PAFTOL009321
------------------------------------------------------------
------------------------------------------------------------
------------------------------------------------------------
------------------------------------------------------------
------------------------------------------------------------
------------------------------------------------------------
------------------------------------------------------------
---------------------------------------------------gtcgaagtt
gttgagagccctgatcgcgaaaccctgacacaagcttggaagtcatggttggaagagcat
atattagctacaggaaatattcccccaggaaatgagactggaaacacaacattctacaaa
ccaccacctaagaagaaggctgatcttcgcctcactccaggccgccatatgcagctaaca
gttcctctggaggagctcattgataagcttgtgaaggagaa-------------------
--------------------------------------------------------caaa
gtagttgctttcatcaagggatctcgaagtgctccgttatgtggattctcacagagggtt
attgggatcctcgacagcgtgggggtcgattatgagagcattgatgtgctcgacgaagaa
tacaactatggattaagggagaccctcaagagatacagcaattggcctacattccctcag
atttttgtcaatggggaattggttgggggatgcgacatcttgacctccatgtacgagaat
ggtgagcttgctagtttgttcagaaac---------------------------------
------------------------------------------------------------
------------------------------------------------------------
------------------------------------------------------------
------------------------------------------------------------
------------------------------------------------------------
------------------------------------------------------------
>PAFTOL013501
------------------------------------------------------------
------------------------------------------------------------
------------------------------------------------------------
------------------------------------------------------------
------------------------------------------------------------
------------------------------------------------------------
------------------------------------------------------------
---------------------------------------------------gttggacca
gttgacaaccctgatcgagagtccctgactcaagcttggaaatcatggttggaagaacac
atagcagccacaggaaagattccgccggggaatgagaccggtaactcaacctggttcaaa
ccaccacccaagaagaaggccgacctccgccttactccaggccgccatgtgcagctaaca
gttcctctggaggagcttatcgataagcttgtgaaggagaa-------------------
--------------------------------------------------------caaa
gtggttgctttcattaagggatctcgaagtgccccattatgtggattctcgcagagggta
attgggatcctcgaaagtgtgggagtggattatgagagtgttgatgtgcttgatgaagaa
tacaactatggactgagggagaccctcaagagatacagcaattggcctacattccctcaa
atttttgttaatggggaattggttggagggtgcgacatcttgacctccatgtatgagaat
ggtgagcttgctaatttgttcaaaaat---------------------------------
------------------------------------------------------------
------------------------------------------------------------
------------------------------------------------------------
------------------------------------------------------------
------------------------------------------------------------
------------------------------------------------------------
>SRR5036296
------------------------------------------------------------
------------------------------------------------------------
------------------------------------------------------------
------------------------------------------------------------
------------------------------------------------------------
------------------------------------------------------------
------------------------------------------------------------
---------------------------------------------------gtcggaata
gttgacaaccctgatcgagaatccctgactcaagcttggaaatcatggttggaagaacac
atagcagccacaggaaagattcccccggggaatgagactgggaacacaacatggttcaaa
ccaccacccaagaagaaggccgacctccggcttactccaggccgccatgtgcagctaaca
gttcctctggaggagcttatcgataagcttgtgaaggagaa-------------------
--------------------------------------------------------caaa
gtagttgctttcattaagggatctagaagtgccccattatgtggattctcgcagagggta
attgggatccttgaaagcgtgggggtggattacgagagcgttgatgtgcttgatgaagaa
tacaactatggactgagggagaccctcaagagatacagcaattggcctacattccctcaa
atttttgttaatggggaattggttggagggtgcgacatcttgacctccatgtatgagaat
ggtgagcttgctaatttgttcaaaaat---------------------------------
------------------------------------------------------------
------------------------------------------------------------
------------------------------------------------------------
------------------------------------------------------------
------------------------------------------------------------
------------------------------------------------------------
>SRR5137211
------------------------------------------------------------
------------------------------------------------------------
-------------------gccggaaaattgagcccc-----------------------
------------------------------------------------------------
------------------------------------------------------------
---------------------------------aatgccggagtttacgccgtctatgac
-----cctaatggcgagcttcagttcattggattgtctaggaatgtcgctgctagtgttg
aatctcaccggaataaggtgccggagctctgttcttc-------tgttaaggtcggaata
gttgacaaccctgatcgagaatccctgactcaagcttggaaatcatggttggaagaacac
atagcagccacaggaaagattcccccggggaatgagaccgggaacacaacatggttcaaa
ccaccacccaagaagaaggccgacctccggcttactccaggccgccatgtgcagctaaca
gttcctctggaggagcttatcgataagcttgtgaaggagaa-------------------
--------------------------------------------------------caaa
gtagttgctttcattaaggggtctcgaagtgcsccattatgtggattctcgcagaaggta
attgggatccttgaaagcgtgggattggattatgagagcgttgatgtgcttgatgaagaa
tacaactatggactgagggagaccctcaagagatacagcaattggcctacattccctcaa
atttttgttaatggggaattggttggagggtgcgacatcttgamctccatgtatgagaat
ggtgagcttcctaatttgttcaaaaat---------------------------------
------------------------------------------------------------
------------------------------------------------------------
------------------------------------------------------------
------------------------------------------------------------
------------------------------------------------------------
------------------------------------------------------------
>SRR5137212
------------------------------------------------------------
------------------------------------------------------------
-------------------gccggaaaattggctccc-----------------------
------------------------------------------------------------
------------------------------------------------------------
---------------------------------gatgctggagtttacgccgtctatgac
-----ccgaacggcgagcttcagttcattggattgtctaggaatgtcgctgctagtgttg
aatctcaccagaagaaggtgccggagctctgttcttc-------tgtaaaggt-------
------------------------------------------------------------
------------------------------------------------------------
------------------------------------------------------------
atctgtt-----------------------------------------------------
------------------------------------------------------------
------------------------------------------------------------
------------------------------------------------------------
------------------------------------------------------------
------------------------------------------------------------
------------------------------------------------------------
------------------------------------------------------------
------------------------------------------------------------
------------------------------------------------------------
------------------------------------------------------------
------------------------------------------------------------
------------------------------------------------------------
>SRR7905849
------------------------------------------------------------
------------------------------------------------------------
-------------------gccggaaaattggccccc-----------------------
------------------------------------------------------------
------------------------------------------------------------
---------------------------------gatgccggagtttacgccgtctatggc
-----cctaacggcgagcttcagttcattggattgtctaggaatgtcgctgctagtgttg
aatctcaccggaagaaggtgccggagctctgttcttc-------tgttaaggtcggaata
gttgacaaccctgatcgagaatccctgactcaagcttggaaattatggttggaagaacac
atagcagccacaggaaagattcccccggggaatgagaccgggaacacaacatggttcaaa
ccatcacccaagaagaaggccgacctccgccttactccaggccgccatgtgcagctgaca
gttcctcttgaggagcttatcgataagcttgtgaaggagaa-------------------
--------------------------------------------------------caaa
gtagttgctttcattaagggatctcgaagtgccccattatgtggattctcgcagagggta
attgggatccttgaaagcgtgggggtggattatgagagcgttgatgtgcttgatgaagaa
tacaacaatggattgagggagaccctcaagagatacagcaattggcctacattccctcaa
atctttgttaatggggaattggtaggagggtgtgacatcttgacctccatgtatgagaat
ggtgagcttcctaatttgttcaaaaat---------------------------------
------------------------------------------------------------
------------------------------------------------------------
------------------------------------------------------------
------------------------------------------------------------
------------------------------------------------------------
------------------------------------------------------------
>SRR7905861
------------------------------------------------------------
------------------------------------------------------------
-------------------accggaaaattgaccccc-----------------------
------------------------------------------------------------
------------------------------------------------------------
---------------------------------gatgccggagtttacgccgtctatgac
-----cctaatggcgagcttcagttcattggattgtctaggaatgtcgctgctagtrttg
aatctcaccggaagaaggtgccggagctctgttcttc-------tgttaaggtcggaata
gttgacaaccctgatcgagaatccctgactcaagcttggaaatcatggttggaagaacac
atagcagccacaggaaagattcccccggggaatgagaccgggaacacaacatggttcaaa
ccaccacccaagaagaaggccgacctccgccttactccaggccgccatgtgcagcttaca
gttcctctggaggagcttatcgataagcttgtgaaggagaa-------------------
--------------------------------------------------------caaa
gtagttgctttcattaagggatctcgaagtgccccattatgtggattctcgcagagggta
attgggatcctcgaaagcgtgggggtggattatgagagcgttgatgtccttgatgaagaa
tacaactatggactgagggagaccctcaagagatacagcaattggcctacattccctcaa
atttttgttaatggggaattggttggagggtgtgacatcttgacctccatgtatgagaat
ggtgagcttgctaatttgttcaaaaat---------------------------------
------------------------------------------------------------
------------------------------------------------------------
------------------------------------------------------------
------------------------------------------------------------
------------------------------------------------------------
------------------------------------------------------------
>SRR8327214
------------------------------------------------------------
------------------------------------------------------------
------------------------------------------------------------
------------------------------------------------------------
------------------------------------------------------------
------------------------------------------------------------
------------------------------------------------------------
------------------------------------------------------------
------------------------------------------------------------
--------------------------------------------------ttggttca--
------------------------------------------------------------
------------------------------------------------------------
--------------------------------------------------ttcacaccca
gttatgctattcatgaaaggaaaccctgaagatccaaagtgtgggttcagccagaaagtg
gttgacattttgaagaaagaaaaggtcaaatttggaagctttgatatttt---------a
agcaaccaagaagtccgagaggggttgaaaaagttttccaattggccaacatatcctcag
ctttattgcaaaggtgagcttcttggtgggtgtgacatagccattgctatgcatgagagt
ggtgagctgaaagaagtcttcacagatcatgggatcgaaactggtgataccactgagggc
aaaccaaatgaagctggagctgggaaggatggcatctctgaatccactggcttgagttca
tctttgacttcccgacttgaaagtgtcatcaactccagccctgttatgctcttcatgaaa
ggtaagccggaagaacccaagtgtggtttcagccgaaaggcggttgagattcttaagcaa
gagcaggtggaattcaagagcttcgacattctgagtgatgatgaagttcgccaaggtctc
aaggtttactcaaactggtctagtttcccacagttatacataaagggtgagctcattggt
ggctctgatatcatgttagagatgcagaaaagcggtgagctaaagaaagtccttgctgag
