# Supplementary material for: Phylogenomics and classification of Cactaceae based on hundreds of nuclear genes
Source: Plant Syst Evol. 2025 Aug 11;311(5):28. doi: 10.1007/s00606-025-01948-z (PMC12339657; doi:10.1007/s00606-025-01948-z)
Supplement: Supplementary file 4 — Online Resource 4: Containing alignments and RAxML gene trees for all included loci and all phylogenetic datasets (ZIP 10372 KB) [file 606_2025_1948_MOESM4_ESM.zip › de Vos et al_ESM_4/ESM_data_alignments/QCP/6962_consensus.mafft.fasta]

>PAFTOL004551
------------------------------------------------------------
------------------------------------ttatttcc----------------
------------------------------------------------------------
-------------------------ttttcttcaggctacaagggtcagatttgtcttcg
atgatgaggctct-----------------------------------------------
----------------------------------ggaggtgagagtcggctccgagctca
aagaatcaggcgaaaatgtgttcgtgggaggaaagaatcgttggaagtattc--------
----atcattcgtgaactgggagttctggtggccaaattttcccatcttggtttatttca
aagaaacacaaaccaagccagaaggacagattcacttcttcccgataatattt-------
-----------------------------------------------------------
>PAFTOL004553
------------------------------------------------------------
------------------------------------------------------------
------------------------------------------------------------
------------------------------------------------------------
------------------------------------------------------------
-----------------------------------gaggtgagagttggctctgagctca
aagaatcaggggaaaatgtgtttgtgggaggaaagaatcgttggaagtattc--------
----atcatttgtgaactgggaattctggtggccaaattttcccatcttggtttatttca
aagaaacacaaacaaagccagaaggacagattcacttcttccctataatattt-------
-----------------------------------------------------------
>PAFTOL004554
------------------------------------------------------------
------------------------------------------------------------
------------------------------------------------------------
--------------------------tttcttcaggctacaagggtcagatttgtcttcg
atgatgaggctct-----------------------------------------------
----------------------------------ggaggtgagagtcggctctgagctca
aagaatcaggggaaaatgtgtttgtkggaggaaagaatcgttggaagtattc--------
----atcatttgtgaactgggaattctggtggccaaattttcccatcttggtttatttca
aagaaacacaaaccaagccagaaggacagattcacttcttccctataatattt-------
-----------------------------------------------------------
>PAFTOL004555
------------------------------------------------------------
------------------------------------------------------------
------------------------------------------------------------
------------------------------------------------------------
------------------------------------------------------------
-----------------------------------gaggtgagagttggctctgagctca
aagaatcaggggaaaatgtgtttgtgggcggaaagaatcgttggaagtattc--------
----atcatttgtgaactgggaattctggtggccaaattttcccatcttggtttatttca
aagaaacacaaacaaagccagaaggacagattcacttcttccctataatattt-------
-----------------------------------------------------------
>PAFTOL004561
------------------------------------------------------------
------------------------------------ttattttc----------------
------------------------------------------------------------
-------------------------ttttcttcaggctacaagggtcagatttgtctttg
atgatgaggctct-----------------------------------------------
----------------------------------ggaggtgagagtcggctctgagctca
aagaatcaggggaaaatgtgtttgtgggaggaaagaatcgttggaagtattc--------
----atcattcgtgaattgggagttctggtggccaaattttcccatcttggtttatttca
aagaaacacaaaccaagccagaaggacagattcacttcttcccaatactattt-------
-----------------------------------------------------------
>PAFTOL004564
------------------------------------------------------------
------------------------------------------------------------
------------------------------------------------------------
--------------------------tttcttcaggctacaagggtcagatttgtctttg
atgatgaggctct-----------------------------------------------
----------------------------------ggaggtgagagtcggctctgagctca
aagaatcaggggaaaatgtgttcgtgggaggaaagaatcgttggaagtattc--------
----atcattcgtgaactgggagttctggtggccaaattttcccatcttggtttatttca
aagaaacg----------------------------------------------------
-----------------------------------------------------------
>PAFTOL004567
---------------------------cttggaaggagaaccaaagtaaagcgggaaact
gtgataccagatcctgattatcgaatacccattgtcctgcttgg----------------
------------------------------------------------------------
-------------------------ttttcttcaggctacaagggtcagatttgtcttcg
atgatgaggctct-----------------------------------------------
----------------------------------ggwggtgagagtcggctctgatctca
aagaatcaggggaaaatgtgtttgtgggaggaaagaatcgttggaagtattc--------
----atcgtttgtgaactgggaattctggtggccaaattttcccatcttggtttatttca
aagaaacacaaaccaagcctgaaggacagattcacttcttccctataatatttaatggaa
agcaactttatgatgtgatggtggaacgatgtggtccctcaaagaccagcggcccaaaa
>PAFTOL004568
------------------------------------------------------------
------------------------------------------------------------
------------------------------------------------------------
--------------------------tttcttcaggctacaagggtcagatttgtcttcg
atgatgaggctct-----------------------------------------------
----------------------------------ggaggtgagagtcggctctgagctca
aagaatcaggggaaaatgygttygtgggaggaaagaatcgttggaagtattc--------
----rtcatttgtgaactgggaattctggtggccaaattttcccatcttggtttatttca
aagaaacacaaaccaagccmgaaggacagattcacttcttccctataatattt-------
-----------------------------------------------------------
>PAFTOL004571
---------------------------tttggaaggagaaccaaagtaaagcgagaaact
gtgataccagatcctgattatcgaatacccattgtcctacttggt---------------
------------------------------------------------------------
-----------------ttatttacttttcttcaggctacaagggtcmgatttgtctttg
aygatgaggctct-----------------------------------------------
----------------------------------ggaggtgagagtcggctctgagctca
aagaatcaggggaaaatgtgttcgtgggaggaaagaatcgttggaagtattc--------
----atcattcgtgaattgggagttctggtggccaaattttcccatcttggtttatttca
aagaaacacaaaccaagccagaaggacagattcacttcttcccgataatatttaatggaa
agcaactgtatgatgtgatggtagaacgatgtggtccctcgaaaaccagcggccccaaa
>PAFTOL004572
---------------------------cttggaagragagccaaagtaaagcgggaaact
gtgataccagatcctgattatcgaatacccattgtcctacttggtgggatat--------
------------------------------------------------------------
---------------------gtccttttcttcaggctacaagggtcagatttgtcttcg
atgatgaggctct-----------------------------------------------
----------------------------------ggaggtgagagtcggctctgagctca
aagaatcaggggaaaatgtgtttgtgggaggaaagaatcgttggaagtattc--------
----atcatttgtgaactgggaattctggtggccaaattttcccatcttggtttatttca
aagaaacgcaaacgaagccagaaggacagattcacttcttccctataatatttaacggga
agcagctgtacgatgttatggtagagcgagcaggtccatcgaaaaccagtggcccagaa
>PAFTOL004573
---------------------------cttggaaggagaaccaaagtaaagcgggaaact
gtgataccagatcctgattatcgaatacccattgtcctacttgg----------------
------------------------------------------------------------
-------------------------ttttcttcaggctacaagggtcagatttgtcttcg
atgatgaggctct-----------------------------------------------
----------------------------------ggaggtgagagtcggctctgagctca
aagaatcaggggaaaatgtgtttgtgggaggaaagaatcgttggargtattc--------
----atcatttgtgaactgggaattctggtggccaaattttcccatcttggtttatttca
aagaaacgcaaaccaagccagaaggacagattcacttcttccctataatatttaacggga
agcagctttacgatgttatggtagagcgagcaggtccatcgaaaaccagtggcccagaa
>PAFTOL004574
---------------------------cttggaaggagaaacaaagtaaagcgggaaact
gtgataccagatcctgattatcgaatacccattgtcctgcttggt---atgg--------
------------------------------------------------------------
---------------------ttccttttcttcaggctacaaggatcagatttgtcttcg
atgatgaggctct-----------------------------------------------
----------------------------------ggaggtgagagtcggctctgagctcg
aagaatcaggagaaaatgtgtttgtgggaggaaagaatcgttggaagtattc--------
----atcatttgtgaactgggaattctggtggccaaattttcccatcttggtttatttca
aagaaacacaaacaaagccagaaggacagattcacttcttccctataatatttaatggaa
agcaactttatgatgtgatggtggaacgatgtggtccctcaaagaccagcgccccaaaa
>PAFTOL004577
---------------------------cttggaaggagaaccaaagtaaagcgggaaact
gtgataccagatcctgattatcgaatacccattgtcctgcttggt---------------
------------------------------------------------------------
-----------------------------------gctacaagggtcagatttgtcttcg
atgatgaggctctggtcagtcatttttgctttccygaactmaytagagtagctttgaact
ktatcgckcaagttctgtttacygtytggctgtaggaggtgagagtcggctctgagctca
aagaatcaggggaaaacgtgtttgtcggaggaaagaatcgttggaagtattc--------
----atcatttgtgaactgggaattctggtggccaaattttcccatcttggtttatttca
aagaaacacaaaccaagccagaaggacagattcacttcttccctataatatttaatggaa
agcaactctatgatgtgatggtggaacgatgtggtccctcaaagaccagcggccaaaaa
>PAFTOL004582
---------------------------cttggaaggagaaccaaagtaaagcgggaaact
gtgataccagatcctgattatcgaatacccattgtcctacttgg----------------
------------------------------------------------------------
-------------------------tkttcttcaggctacaagggtcagatttgtcttcg
atgatgaggctct-----------------------------------------------
----------------------------------ggaggtgagagtcggctctgagctca
aagaatcaggggaaaatgtgtttgtgggaggaaagaatcgttggaagtattc--------
----atcatttgtgaactgggaattctggtggccaaattttcccatcttggtttatttca
aagaaacgcaaaccaagccagaaggacagattcacttcttccctataatatttaatggga
agcagctttacgatgttatggtagagcgaacaggtccatcgaaaaccagtggcccagaa
>PAFTOL004583
------------------------------------------------------------
------------------------------------------------------------
------------------------------------------------------------
--------------------------tttcttcaggctacaaggatcagatttgtcttcg
atgatgaggctcw-----------------------------------------------
----------------------------------ggaggtgagagttggctctgagctca
aagagtcagrggaaaatgtgtttgtgggaggaaagaatcgttggaagtattc--------
----atcatttgtgaactgggaattctggtggccaaattttcccatcttggtttatttca
aagaaacgcaaacaaagccagaaggacagattcacttcttccctataatatttaacggga
agcagctttatgatgttatggtagagcgagcaggtccatcgaaaaccagtggcccagaa
>PAFTOL004584
---------------------------cttggaaggagaaccaaagtaaagcgggaaact
gtgataccagatcctgattatcgaatacccattgtcctgcttggt---------------
------------------------------------------------------------
-----------------------------------gctacaagggtcagatttgtcttcg
atgatgaggctctggtcagtcatttttgctttcccgaactcactagagtagctttgaact
ttgtcgcgcaagttctatttactgtttggctgtaggaggtgagagtcggctctgagctca
aagaatcaggggaaaatgtgtttgttggaggaaagaatcgttggargtattc--------
----atcatttgtgaactgggaattctggtggccaaattttcccatcttggtttatttca
aagaaacacaaaccaagccagaaggacagattcacttcttccctataatattt-------
-----------------------------------------------------------
>PAFTOL004585
------------------------------------------------------------
------------------------------------ttatttcc----------------
------------------------------------------------------------
-------------------------tttttttcaggctacaagggtcagatttgtcttcg
atgatgaggctct-----------------------------------------------
----------------------------------ggaggtgagagtcggctccgagctca
aagaatcaggggaaaatgtgttcgtgggaggaaagaatcgttggacgtattc--------
----atcattcgtgaactgggagttctggtggccaaattttcccatcttggtttacttca
aagaaacacaaaccaagccagaaggacagattcacttcttcccgataatattt-------
-----------------------------------------------------------
>PAFTOL004587
---------------------------cttggaaggagaaccaaagtaaagcgggaaact
gtgataccagatcccgattatcgaatacccattgtcctgcttggt---------------
------------------------------------------------------------
-----------------ttatttctttttcttcaggctacaagggtcagatttgtcttcg
atgctgaggctct-----------------------------------------------
----------------------------------ggaagtgagagtcggctctgagctca
aagaatcaggggaaaatgtgttcgtgggaggaaagagtcgttggaagtattc--------
----atcatttgtgaactgggaattctggtggccaaattttcccatcttggtttatttca
aagaaacacaaaccaagccagaaggacagattcacttcttccctataatatttaatggaa
agcaactttatgatgtgatggtggaacgatgtggtccctcaaagaccagcggcccaaaa
>PAFTOL004590
------------------------------------------------------------
------------------------------------------------------------
------------------------------------------------------------
--------------------------tttcttcaggctacaagggtcagatttgtcttcg
atgatgaggctct-----------------------------------------------
----------------------------------ggaggtgagagtcggctctgagctca
aagaatcaggggaaaatgtgtttgtcggaggaaagaatcgttggaagtattc--------
----atcatttgtgaactgggaattctggtggccaaattttcccatcttggtttatttca
aagaaacacaaaccaagccagaaggacagattcacttcttccctataatatttaatggaa
agcaactttatgatgtgatggtggaacgatgtggtccatcaaagaccagcggcccaaaa
>PAFTOL004591
------------------------------------------------------------
------------------------------------------------------------
------------------------------------------------------------
--------------------------tttcttcaggctacaagggtcagatttgtcttcg
atgatgaggctct-----------------------------------------------
----------------------------------ggaggtgagagtcggctctgagctca
aagaatcaggggaaaatgtgtttgtcggaggaaagaatcgttggaagtattc--------
----atcatttgtgaactgggaattctggtggccaaattttcccatcttggtttatttca
aagaaacacaaaccaagccagaaggacagattcacttcttccctataatattt-------
-----------------------------------------------------------
>PAFTOL004593
---------------------------cttggaaggagaaccaaagtaaagcgggaaact
gtgataccagatcctgattatcgaatacccattgtcctgcttgg----------------
------------------------------------------------------------
-------------------------ttttcttcaggctacaaggatcagatttgtcttcg
atgatgaggctct-----------------------------------------------
----------------------------------ggaggtgagagtcggctctgagctca
aagaatcaggagaaaatgtgtttgtgggaggaaagaatcgttggaagtattc--------
----atcatttgtgaactgggaattctggtggccaaattttcccatcttggtttatttca
aagaaacacaaacaaagccagaaggacagattcacttcttccctataatattt-------
-----------------------------------------------------------
>PAFTOL004594
------------------------------------------------------------
------------------------------------------------------------
------------------------------------------------------------
--------------------------tttcttcaggctacaagggtcagatttgtcttcg
acgatgaggctct-----------------------------------------------
----------------------------------ggaggtgagagtcggctctgagctca
aagaatcaggggaaaatgtgtttgttggwggaaasaatcgttggaagtattc--------
----atcatttgtgaactgggaattctggtggccaaattttcccatcttggtttatttca
aagaaacacaaaccaagccagaaggacagattcacttcttccctataatatttgtaagta
caaattgtcctagtaggctcgtagttacttgcaacgcctct------------------
>PAFTOL004596
---------------------------cttggaaggagaaccaaagtaaagcgggaaact
gtrataccagatcctgattatcgaatacccattgtcctacttgg----------------
------------------------------------------------------------
-------------------------ttttcttcaggctacaagggtcagatttgtcttcg
atgatgaggctct-----------------------------------------------
----------------------------------ggaggtgagagtcggctctgagctca
aagaatcaggggaaaatgtgtttgtgggaggaaagaatcgttggaagtattc--------
----atcatttgtgaactgggagttctggtggccaaattttcccatcttggtttatttca
aagaaacacaaaccaagccagarggacagattcacttcttccctataatattt-------
-----------------------------------------------------------
>PAFTOL004597
------------------------------------------------------------
------------------------------------------------------------
------------------------------------------------------------
--------------------------tttcttcaggctacaagggtcagatttgtcttcg
atgatgaggctct-----------------------------------------------
----------------------------------ggaggtgagagttggctctgagctca
aagaatcaggggaaaatgtgtttgtgggaggaaaraatcgttggaagtattc--------
----atcatttgtgaactgggaattctggtggccaaattttcccatcttggtttatttca
aagaaacacaaacaamgccagaaggacagattcacttcttccctataatattt-------
-----------------------------------------------------------
>PAFTOL004598
------------------------------------------------------------
------------------------------------------------------------
------------------------------------------------------------
--------------------------tttcttcaggctacaagggtcagatttgtcttcg
atgatgaggctct-----------------------------------------------
----------------------------------ggaggtgagagtcggctctgagctca
aagaatcaggggaaaatgtgtttgtgggaggaaagaatcgttggaagtattc--------
----atcatttgtgaactgggaattctggtggccaaattttcccatcttggtttatttca
aagaaacacaaaccaagccagaaggacagattcacttcttccctataatattt-------
-----------------------------------------------------------
>PAFTOL004599
------------------------------------------------------------
------------------------------------------------------------
------------------------------------------------------------
--------------------------tttcttcaggctacaagggtcagatttgtcttcg
atgatgaggctct-----------------------------------------------
----------------------------------ggaggtgagagtcggctctgagctca
aagaatcaggggaaaatgtgtttgttggaggaaagaatcgttggaagtattc--------
----atcatttgtgaactgggaattctggtggccaaattttcccatcttggtttatttca
aagaaacacaaaccaacccagaaggacagattcacttctyccctataatatttgtaagta
caaattgtcctagtaggctcgtagttacttgcaacgcctct------------------
>PAFTOL004600
------------------------------------------------------------
------------------------------------------------------------
------------------------------------------------------------
--------------------------tttcttcaggctacaagggtcagatttgtcttcg
atgatgaggctct-----------------------------------------------
----------------------------------ggaggtgagagtcggctctgagctca
aagaatcaggggaaaatgtgtttgtcggaggaaagaatcgttggaagtattc--------
----atcatttgtgaactgggaattctggtggccaaattttcccatcttggtttatttca
aagaaacacaaaccaagccagacggacagattcacttcttccctataatattt-------
-----------------------------------------------------------
>PAFTOL004601
---------------------------cttggaaggagaaccgaagtaaagcgggaaact
gtgataccagatcctgattatcgaatacccattgtcctgcttgg----------------
------------------------------------------------------------
-------------------------ttttcttcaggctacaaggatcagatttgtcttcg
atgatgaggctct-----------------------------------------------
----------------------------------ggaggtgagagttggctctgagctca
aagaatcaggggaaaatgtgtttgtgggaggaaagaatcgttggaagtattc--------
----atcatttgtgaactgggaattctggtggccaaattttcccatcttggtttatttca
aagaaacacaaacaaagccagamggacagattcacttcttccctataatatttaacggga
agcagctttatgatgttatggtagagcgagcaggtccagcgaaaaccagtggcccagaa
>PAFTOL004603
------------------------------------------------------------
------------------------------------------------------------
------------------------------------------------------------
--------------------------tttcttcaggctacaagggtcagatttgtcttcg
atgatgaggctct-----------------------------------------------
----------------------------------ggaggtgagagtcggctctgagctca
aagaatcaggagaaaatgtgtttgtgggaggaaagaatcgttggaagtattc--------
----atcatttgtgaactgggaattctggtggccaaattttcccatcttggtttatttca
aagaaacacaaaccaagccagaaggacagattcacttcttccctataatattt-------
-----------------------------------------------------------
>PAFTOL004604
------------------------------------------------------------
------------------------------------------------atat--------
------------------------------------------------------------
---------------------tttcttttcttcaggctacaagggtcagatttgtcttcg
atgatgaggctct-----------------------------------------------
----------------------------------ggaggtgagagtcggctctgagctca
aagaatcaggggaaaatgtgtttgtgggaggaaagaatcgttggaagtattc--------
----atcatttgtgaactgggaattctggtggccaaattttcccatcttggtttatttca
aagaaacacaaaccaagccagaaggacagattcacttcttccctataatatttaatggaa
agcaactttatgatgtgatggtggaacgatgtggtccctcaaagaccagcggcccaaaa
>PAFTOL004605
------------------------------------------------------------
------------------------------------------------------------
------------------------------------------------------------
--------------------------tttcttcaggctacgaggatcagatttgtcttcg
atgatgaggctct-----------------------------------------------
----------------------------------ggaggtgagagttggctctgagctca
aagaatcaggagaaaatgtgtttgtgggaggaaagaatcgttggaagtattc--------
----atcatttgtgaactgggaattctggtggccaaattttcccatcttggtttatttca
aagaaacacaaacaaagccagaaggacagattcacttcttccctataatatttaacggga
agcagctttatgatgttatggtagagcgagcaggtccatcgaaaaccagtggcccagaa
>PAFTOL004608
---------------------------ctcggaaggagaaccaaagtaaagcgggaaact
gtgataccagatcctgattatcgaataccccttgtcctacttgg----------------
------------------------------------------------------------
-------------------------ttttcttcaggctacaagggtcagatttgtcttcg
atgatgaggctct-----------------------------------------------
----------------------------------ggaggtgagagtcggctctgagctca
aagaatcaggggaaaatgtgttcgtgggaggaaagaatcgttggaagtattc--------
----attatttgtgaactgggaattctggtggccaagttttcccatcttggtttatttca
aagaaacgcaaaccaagccagaaggacagattcacttcttccctataatattt-------
-----------------------------------------------------------
>PAFTOL004609
gacaagagtaacaccatccgttctgtgcttggaaggagatccaaagtaaagcgggaaact
gtgataccagatcctgattatcgaatacccattgtcctacttggt---gccactggcctg
ttggtatattcaaacaatctagcagcagct------------------------------
------------------------------------------------------------
------------------------------------------------------------
------------------------------------------------------------
------------------------------------------------------------
------------------------------------------------------------
------------------------------------------------------------
-----------------------------------------------------------
>PAFTOL004610
------------------------------------------------------------
------------------------------------ttatttcc----------------
------------------------------------------------------------
-------------------------ttttcttcaggctacaagggtcagatttgtctttg
atgatgaggctct-----------------------------------------------
----------------------------------ggaggtgagagtcggctctgagctca
aagaatcaggggaaaatgtgtttgtsggaggaaagaatcgttggaagtattc--------
----atcattcgtgaattgggagttctggtggccaaattttcccatcttggtttatttca
aagaaacacaaaccaagccagaaggacagattcacttcttcccwataatattt-------
-----------------------------------------------------------
>PAFTOL004611
------------------------------------------------------------
------------------------------------ttatttcc----------------
------------------------------------------------------------
-------------------------ttttcttcaggctacaagggtcagatttgtctttg
atgatgaggctct-----------------------------------------------
----------------------------------ggaggtgagagtcggytctgagctca
aagaatcaggggaaaatgtgtttgtsggaggaaagaatcgttggaagtattc--------
----atcattygtgaattgggagttctggtggccaaattttcccatcttggtttatttca
aagaaacacaaaccaagccagaaggacagattcacttcttcccaataatattt-------
-----------------------------------------------------------
>PAFTOL004613
---------------------------cttggaaggagaaccaaagtaaagcgggaaact
gtgataccagatcctgattatcgaatacccatcgtcctgcttggk---gcaagtggtctg
ttggtatattcaaatgatctagcagcag---------ttggtcttc-----------tcg
ta---------------ttgctacttttagttcaggctacaagggtcagatttgtcttcg
atgatgaggctct-----------------------------------------------
----------------------------------ggaggtgagagtyggctctgagctca
aagaatcagggkaaaatgtgtttgtgggaggaaagaatcgttggaagtattc--------
----atcatttgtgaactgggaattctggtggccaaattttcccatcttggtttatttca
aagaaacacaaaccaagccagaaggwcagattcacttcttccctataatatttaatggaa
agcaactttatgatgtaatggtggaacgatgtggtccatcaaagaccagcggcccaaaa
>PAFTOL004617
---------------------------cttggaaggagaaccaaagtaaagcgggaaact
gtgataccagatcctgattatcgaatacccattgtcctgcttgg----------------
------------------------------------------------------------
-------------------------ttttcttcaggctacaaggrtcagatttgtcttcg
atgatgaggctct-----------------------------------------------
----------------------------------ggaggtgagagkcggttctgagctca
aagaatccggggaaaatgtgtttgtgggaggaaagaatcgttggaagtattc--------
----atcatttgtgaactgggaattctggtggccaaattttcccatcttggtttatttca
aagaaacacaaaccaagccagaaggacagattcacttcttccctataatatttaatggaa
agcaactttatgatgtgatggtggaacgatgtggtccctcaaagaccagcggccaaaaa
>PAFTOL004618
---------------------------cttggaaggagaaccaaagtaaagcgggaaact
gtgataccagatcctgattatcgaatacccattgtcctacttggt---gccagtggcctg
ttggtatattcaaacaat------------------------------------------
--------------------ctagcatttcttcaggctacaagggtcagatttgtcttcg
atgatgaggctct-----------------------------------------------
----------------------------------ggaggtgagagtcggctctgagctca
aagaatcaggggaaaatgtgtttgtgggaggaaagaatcgttggaagtattc--------
----atcatttgtgaactgggaattctggtggccaaattttcccatcttggtttatttca
aagaaacgcaaaccaagccagaaggacagattcacttcttccctataatattt-------
-----------------------------------------------------------
>PAFTOL004619
------------------------------------------------------------
------------------------------------------------------------
------------------------------------------------------------
------------------------------------------------------------
------------------------------------------------------------
-----------------------------------gaggtgagagtcggctctgacctca
aagaatcaggggaaaatgtgttcgttggaggaaagaatcgttggaagtactc--------
----atcatttgtgaactgggagttctggtggccaaattttcccatcttggtttatttca
aagaaacacaaaccaaaccagaaggacagattcacttcttccctataatattt-------
-----------------------------------------------------------
>PAFTOL004620
---------------------------cttggaaggagaaccaaagtaaagcgggaaact
gtgataccagatcctgattatcgaatacccattgtcctacttgg----------------
------------------------------------------------------------
-------------------------ttttcttcaggcyacaagggtcagatttgtcttcg
atgatgaggctct-----------------------------------------------
----------------------------------ggaggtgagagtcggctctgagctca
aagaatcaggagaaaatgtgtttgtgggaggaaagaatcgttggaagtattc--------
----atcatttgtgaactgggaattctggtggccaaattttcccatcttggtttatttca
aagaaacgcaaaccaagccagaaggacagattcacttcttccctgtaatattt-------
-----------------------------------------------------------
>PAFTOL004623
---------------------------cttggaagsagaaccaaagtaaagcgggaaact
gtgataccagatcctgattatcgaatacccattgtcctacttgg----------------
------------------------------------------------------------
-------------------------ttttcttcaggctacaagggtcagatttgtcttcg
atgatgaggctct-----------------------------------------------
----------------------------------ggaggtgagagtcggttctgagctca
aagaatcaggggaaaatgtgtttgtgggaggaaagaatcgttggaagtattc--------
----rtcatttgtgaactgggaattctggtggccaaattttcccatcttggtttatttca
aagaaacgcaaaccaagccagaaggacagattcacttcttccctataatatttaatggga
agcarctttaygatgttatggtagagcaagcaggtccatcgaaaaccwstggcccagaa
>PAFTOL004624
------------------------------------------------------------
------------------------------------------------------------
------------------------------------------------------------
--------------------------tttcttcaggctacaagggtcagatttgtcttcg
atgatgaggctct-----------------------------------------------
----------------------------------ggaggtgagagtcggctctgagctca
aagaatcaggggaaaatgtgtttgttggaggaaagaatcgttggaagtattc--------
----atcatttgtgaactgggaattctggtggccaaattttcccatcttggtttatttca
aagaaacacaaaccaagccagaaggacagattcacttcttccctataatattt-------
-----------------------------------------------------------
>PAFTOL004625
---------------------------cttggaaggagaaccaaagtaaagcgggaaact
gtgataccagatcctgattatcgaatacccattgtcctgcttggt---------------
------------------------------------------------------------
-----------------------------------gctacaagggtcagatttgtcttcg
atgatgaggctctggtcagtcatttttgctttcccgaactcactagagtagctttgaact
ttatcgcacaagttctgtttactgtttggctgtaggaggtgagagtcggctctgagctca
aagaatcaggggaaaatgtgtttgtcggaggaaagaatcgttggaagtattc--------
----atcatttgtgaactgggaattctggtggccaaattttcccatcttggtttatttca
aagaaacacaaaccaagccagaagggcagattcacttcttccctataatattt-------
-----------------------------------------------------------
>PAFTOL004626
------------------------------------------------------------
------------------------------------------------------------
------------------------------------------------------------
--------------------------tttcttcaggctacaaggatcagatttgtcttcg
atgatgaggctct-----------------------------------------------
----------------------------------ggaggtgagagttggctctgagctca
aagaatcaggggraaatgtgtttgtgggaggaaagaatcgttggaagtattc--------
----atcatttgtgaactgggaattctggtggccaaattttcccatcttggtttatttca
aagaaackcaaacaaagccagaaggacagattcacttcttccctataatatttaatggaa
agcaactttatgatgtgatggtggaacgatgtggtccctcaaagaccagcgccccgaaa
>PAFTOL004627
---------------------------cttggaaggagaaccaaagtaaagcgggaaact
gtgataccagatcctgaytatcgaatacccattgtcctacttggt---------------
------------------------------------------------------------
------------------------------------------------------------
------------------------------------------------------------
-----------------------------------gaagtgagagtcggatctgagctca
aagaatcaggggaaaatgtgtttgtgggaggaaagaatcgttggaagtattc--------
----atcatttgtgaactgggaattctggtggccaaattttcccatcttggtttatttca
aagaaacgcaaaccaagccwgaaggacagattcacttcttccctataatattt-------
-----------------------------------------------------------
>PAFTOL004631
------------------------------------------------------------
------------------------------------------------------------
------------------------------------------------------------
--------------------------tttcttcaggctacaagggtcagatttgtcttcg
atgatgaggctct-----------------------------------------------
----------------------------------ggaggtgagagtcggctctgagctca
aagaatcaggggaaaatgtgtttgttggaggaaagaatcgttggaagtattc--------
----atcatttgtgaactgggaattctggtggccaaattttcccatcttggtttatttca
aagaaacacaaaccaagccagaaggacagattcacttcttccctataatatttaatggaa
agcaactttatgatgtgatggtggaacgatgtggtccatcaaagaccagcggcccaaaa
>PAFTOL004632
------------------------------------------------------------
------------------------------------------------------------
------------------------------------------------------------
--------------------------tttcttcaggctacaaggatcagatttgtcttcg
atgatgaggctct-----------------------------------------------
----------------------------------ggaggtgagagttggctctgagctca
aagaatcrggggaaaatgtgtttgtgggaggaaagaatcgttggaagtattc--------
----atcatttgtgaactgggaattctggtggccaaattttcccatcttggtttatttca
aagaaacacaaacaaagccagaaggacagattcacttcttccctataatatttaacggga
aacagctttatgatgttatggtagagcgagcaggtccatcgaaaaccagtggcccagaa
>PAFTOL004633
------------aatgtccagagtaagcttggaaggagagccaaagtaaagcgggaaact
gtgataccagatcctgattatcgaatacccattgtcctgcttggt---gcaagtggtctg
ttggtatattcaaacaatctagcagcagctgtgccccttcactttt-----------ctt
ca---------------ttgtgaagtaatagacaagctacaagggtcagatttgtcttcg
atgatgaggctct-----------------------------------------------
----------------------------------ggaggtgagagtcggctctgagctca
aagaatcaggggaaaatgtgtttgtgggaggaaagaatcgttggaagtattc--------
----gtcatttgtcaactgggaattctggtggccaaattttcccattttggtttatttca
aagaaacmcaaaccaagccagaaggacagattcacttcttccctataatatttaatggaa
agcaactttatgatgtgatggtggaacgatgtggtccctcaaagaccagcggcccaaaa
>PAFTOL004634
------------------------------------------------------------
------------------------------------------------------------
------------------------------------------------------------
--------------------------tttcttcaggctacaagggtcagatttgtctttg
atgatgaggctct-----------------------------------------------
----------------------------------ggaggtgagagtcggctctgagctca
argaatcaggggaaaatgtgtttgtgggaggaaagaatcgttggaagtattc--------
----atcatttgtgaactgggaattctggtggccaaattttcccatcttggtttatttca
aagaaacacaaaccaagccagaaggacagattcacttcttccctataatattt-------
-----------------------------------------------------------
>PAFTOL004636
---------------------------cttggaaggagaaccaaagtaaagcgggaaack
gtgataccagatcctgattatcgaatacccattgtcctacttgg----------------
------------------------------------------------------------
-------------------------ttttcttcaggctacaagggtcagatttgtcttcg
atgatgaggctct-----------------------------------------------
----------------------------------ggaggtgagagtcggctctgagctca
aagaatcaggggaaaatgtgtttgtgggaggamagaatcgttggaagtawtc--------
----gtcatttgtgaactgggaattctggtggccaaaktttcccrtcttggtttatttca
aagaaacgcaaaccaagccagaaggacagattcacttcttccctataatattt-------
-----------------------------------------------------------
>PAFTOL004638
---------------------------cttggaaggagaaccaaagtaaagccggaaact
gtgataccagatcctgattatcgaatacccattgtcctgcttggk---------------
------------------------------------------------------------
-----------------------------------gctacaagggtcagatttgtcttcg
atgatgaggctctggtcagtcatttttgcttgcccgaactcactagagtagctttgaact
ttatcgcgcaagttctatttactgtttggctgtaggaggtgagagtcggctctgagctca
aagaatcaggggaaaatgtgtttgtcggaggaaagaatcgttggaagtattc--------
----atcatttgtgaactgggaattctggtggccaaattttcccatcttggtttatttca
aagaaacacaaaccaagccagaagggcagattcacttcttccctataatatttaatggaa
agcaactctatgatgtgatggtggaacgatgtggtccctcaaagaccagcggcccaaaa
>PAFTOL004639
------------------------------------------------------------
------------------------------------------------------------
------------------------------------------------------------
--------------------------tttcttcaggctacaaggatcagatttgtcttcg
atgatgaggctct-----------------------------------------------
----------------------------------ggaggtgagagttggctctgagctca
aagaatcaggggaaaatgtgtttgtgggaggaaagaatctttggaagtattc--------
----atcatttgtgaactgggaattctggtggccaaattttcccatcttggtttatttca
aagaaacgcaaacaaagccagaaggacagattcacttcttccctataatatttaatggaa
agcaactttatgatgtgatggtggaacgatgtggtccctcaaagaccagcgccccaaaa
>PAFTOL004640
---------------------------cttgggaggagaaccacagtaaagcgggaaact
gtgataccagatcctgattatcgaatacccattgtcctgcttgg----------------
------------------------------------------------------------
-------------------------ttttcttcaggctacaagggtcagatttgtcttcg
atgatgaggctct-----------------------------------------------
----------------------------------ggaggtgagagtcggctctgagctca
aagaatcaggggaaaatgtgtttgtgggaggaaagaatcgttggaagtattc--------
----atcatttgtgaactgggaattctggtggccaaattttcccatcttggtttatttca
aagaaacacaaaccaggccagaaggacagattcatttcttccctataatatttaacggga
agcagctttacgatgttatggtagagcgagcaggtccatcrgaaaccagtggcccagaa
>PAFTOL004642
---------------------------cttggaaggagtaccaaagtgaagcgggaaact
gtgataccagatcctgattatcgaatacccgttgtcctgcttggt---------------
------------------------------------------------------------
-----------------------------------gctacaagggtcagatttgtcttcg
atgatgaggctctggtcagtcatttttgctttcccgaactcactagagtagctttgaact
ttatcgtgcaagttctgtttactgtttggctgtaggaggtgagagtcggctctgagctca
aagaatcaggggaaaatgtgtttgtgggaggraagaatcgttggaagtattc--------
----atcatttgtgaactgggaattctggtggccaaattttccyatyttggtttatttca
aagaaacacaaaccaggccggaaggacagatccacttcttccctataatatttgtaagta
caaattgtccttttaggctcgtagttacttgcaacgcctct------------------
>PAFTOL004644
---------------------------cttggaaggagaaccaaagtaaagcgggaaact
gtgataccagatcctgattatcgaatacccattgtcctgcttggt---gccagtggtctg
ttggtatattcaaacaatctagcagcagctgtacctgttggtcttc-----------tgg
ga---------------ttgctacttttagttcaggctacaaggatcagatttgtcttcg
atgatgaggctct-----------------------------------------------
----------------------------------ggaggtgagagtcggttctgagctca
aagaatcrggggaaaatgtgtttgtgggaggaaagaatcgttggaagtawtc--------
----atcatttgtgaactgggaattctggtggccaaatttccccatcttggtttatttca
aagaaacccaaaccaagtcagaaggacrgattcacttcttccctataatattt-------
-----------------------------------------------------------
>PAFTOL004646
---------------------------cttggaaggagaaccaaagtaaagcgggaaact
gtgataccagatcctgattatcgaatacccattgtcctgcttggt---------------
------------------------------------------------------------
-----------------------------------gctacaagggtcagatttgtcttcg
atgatgaggctctggtcagtcatttttgctttcccgaactcactagagtagctttgaact
ttatcgtgcaagttctgtttactgtttggctgtaggaggtgagagtcggctctgagctca
aagaatcaggggaaaatgtgtttgtcggaggaaagaatcgttggaagtattc--------
----atcatttgtgaactgggaattctggtggccaaattttcccatcttggtttatttca
aagaaacacaaaccaagccagaaggacagattcacttcttccctataatattt-------
-----------------------------------------------------------
>PAFTOL004647
gacaagagtaacaccatcagttctgtgcttggaaggagaaccaaagtaaagcgggaaact
gtgataccagatcctgattatcgaatacccattgtcctacttggt---------------
------------------------------------------------------------
--------------------------tttcttcaggctacaagggtcagatttgtgtttg
atgatgaggctct-----------------------------------------------
----------------------------------ggaggtgagagtcggctctgagctca
aagaatcrggggaaaatgtgtttgtgggaggaaagaatcgttggaagtattc--------
----atcatttgtgaactgggaattctggtggccaaattttcccatcttggtttatttca
aagaaacgcaaaccaagccagaaggacagattcacttcttycctataatattt-------
-----------------------------------------------------------
>PAFTOL004648
------------------------------------------------------------
------------------------------------------------------------
------------------------------------------------------------
-----------------atatttgcttttcttcaggctacaaggatcagatttgtcttcg
atgatgaggctct-----------------------------------------------
----------------------------------ggaggtgagagttggctctgagctca
aagaatcmggggaaaatgtgtttgtgggaggaaagaatcgttggaagtattc--------
----atcatttgtgaactgggaattctggtggccaaattttcccatcttggtttatttca
aagaaacacaaacaaagccagacggacagattcacttcttccctataatatttaatggaa
agcaactttatgatgtgatggtggaacgatgtggtccatcaaagacc------------
>PAFTOL004649
---------------------------cttggaaggagaaccaaagtaaagcgggaaact
gtgataccagatcctgattatcgaatacccattgtcctacttgg----------------
------------------------------------------------------------
-------------------------ttttcttcaggctaccagggtcagattcgtcttcg
atgatgaggctct-----------------------------------------------
----------------------------------ggaggtgagagtyggctctgagctca
aagaatcaggggaaaatgtgtttgtgggaggaaagaatcgttggaagtattc--------
----atcatttgtgaactgggaattctggtggccaaaytttcccatcttggtttatttca
aagaaacgcaaaccaagccagaaggacagattcacttcttccctataatattt-------
-----------------------------------------------------------
>PAFTOL004652
---------------------------cttggaaggagtaccaaagtaaagcgggaaact
gtgataccagatcctgattatcgaatacccattgtcctgcttggt---------------
------------------------------------------------------------
-----------------------------------gctacaagggtcagatttgtcttyg
atgatgaggctctggtcagtcatttttgctttccygaactcactagagtagctttgaact
ttatcgcgcragttctgtttactgtttggctgtaggaggtgagagtcggctctgagctca
aagaatcaggggaaaaygtgtttgtcggaggaaagaatcgttggaagtattc--------
----atcatttgtgaactgggaattctggtggccraattttcccatcttggtttatttca
aagaaacacaaaccaagccagaaggacagattcacttcttccctataatatttaatggaa
agcaactctatgatgtgatggtggaacgatgtggtccctcaaagaccagcggcccaaaa
>PAFTOL004653
---------------------------cttggaaggagaaccaaagtaaagcgggaaact
gtgataccagatcctgattatcgaatacccattgtcctgcttggk---------------
------------------------------------------------------------
-----------------------------------gctacaagggtcagatttgtcttcg
atgatgaggctctggtcagtcatttttactttcccgaactcactagagtagctttgaact
ttatcgtgcaagttctgtttactgtctggctgtaggaggtgagagtcggctctgagctca
aagaatcaggggaaaatgtstttgtgggaggaaagaatcgttggaagtattc--------
----atcatttgtgaactgggaattctggtggccaaattttccmatcttggtttatttca
aagaaacacaaaccaagccagaaggacagattcacttcttccctataatattt-------
-----------------------------------------------------------
>PAFTOL004654
---------------------------cttgggaggagaaccaaagtaaagcgggaaact
gtgataccagatcctgattatcgaatacccattgtcctacttgg----------------
------------------------------------------------------------
----------------------------tcttcaggctacaagggtcagatttgtcttcg
atgatgaggctct-----------------------------------------------
----------------------------------ggaggtgagagtcggctctgagctca
aagaatcaggggaaaatgtgtttgtgggaggaaagaatcgttggaagtattc--------
----atcatttgtgaactgggaattctggtggccaaattttcccatcttggtttatttca
aagaaacgcaaaccaagccagaaggacagattcacttcttccctataatattt-------
-----------------------------------------------------------
>PAFTOL004657
------------------------------------------------------------
------------------------------------------------------------
------------------------------------------------------------
-----------------gttatttcctttcttcaggctacaagggtcagatttgtcttcg
atgatgaggctct-----------------------------------------------
----------------------------------ggaggtaagagtcggctctgagctca
aagaatcaggggaaaatgtgttcgtgggaggaaagaatcgttggaagtattc--------
----ttcatttgtgaactgggagttctggtggccaaattttcccatcttggtttatttca
aagaaacacaaactaagccagaaggacagattcatttcttcccgataatattt-------
-----------------------------------------------------------
>PAFTOL004661
------------------------------------------------------------
------------------------------------------------------------
------------------------------------------------------------
-----------------gttatttcctttcttcaggctacaagggtcagatttgtcttcg
atgatgaggctct-----------------------------------------------
----------------------------------ggaggtwagagtcggctctgagctca
aagaatcaggggaaaatgtgttcgtgggaggaaagaatcgttggaagtattc--------
----atcatttgtgaactgggagttctggtggccaaattttcccatcttggtttatttca
aagaaacacaaactaagccagaaggacagattcatttcttcccgataatattt-------
-----------------------------------------------------------
>PAFTOL004662
---------------------------cttggaaggaggaccaaagtaaagcgggaaact
gtgataccagatcctgattatcgaatacccatcgtcctacttggt---------------
------------------------------------------------------------
------------------------------------------------------------
------------------------------------------------------------
------------------------------------------------------------
------------------------------------------------------------
------------------------------------------------------------
------------------------------------------------------------
-----------------------------------------------------------
>PAFTOL004666
------------------------------------------------------------
------------------------------------------------------------
------------------------------------------------------------
--------------------------tttcttcaggctacaagggtcagatttgtcttcg
atgatgaggctct-----------------------------------------------
----------------------------------ggaggtgagagtcggctctgagctca
aagaatcaggggaaaatgtgtttgtgggaggaaagaatcgttggaagtattc--------
----atcatttgtgaactgggaattctggtggccaaattttcccatcttggtttatttca
aagaaacacaaaccaggccagaaggacagattcacttcttccctataatattt-------
-----------------------------------------------------------
>PAFTOL004667
------------------------------------------------------------
------------------------------------atattttc----------------
------------------------------------------------------------
-------------------------ttttcttcaggctacaagggtcagatttgtcttcg
atgatgaggctct-----------------------------------------------
----------------------------------ggaggtgagagtcggctctgagctca
aagaatcaggggaaaatgtgtttgtgggaggaaagaatcgttggaagtattc--------
----atcatttgtgaactgggarttctggtggccaaattttcccatcttggtttatttca
aagaaacrcaaaccaagccagaaggacagattcacttcttccctataatatttgtaagta
caaattgtcctagtaggctcgtagttacttgcaacgcctct------------------
>PAFTOL005024
---------------------------cttgggaggagaaccaaagtaaagagggaaact
gtgataccagatcctgattaccgaatacccattgtcctgcttggt---------------
------------------------------------------------------------
-----------------------------------gctacaagggtcagatttgtcttcg
atgatgaggctctggtcagtcatttttgcttccccgaactcactggagtagctttgaact
ttatcgtgcaaattctgtttactatttggctgtaggaggtgagagtcggctctgagctca
aagaatcaggggaaaatgtgtttgtgggaggaaagaatcgttggaagtattc--------
----rtcatttgtgaactgggaattctggtggccaaattttcccatcttggtttatttca
aagaaacacaaaccaagccagaaggacagattcacttcttccctataatattt-------
-----------------------------------------------------------
>PAFTOL005026
---------------------------cttggaaggagaaccaaagtaaagcgggaaact
gtgataccagatcctgattatcgaatacccattgtcctgcttgct---aatcatgctgtg
cttgtctatgtattcttattgtacctcatgatttcaaaccaataaa-----------ctg
tg---------------atatttccttttcttcaggctacaaggatcagatttgtcttcg
atgatgaggctct-----------------------------------------------
----------------------------------ggaggtgagagtcggctctgagctca
aagaatcaggagaaaatgtgtttgtgggaggaaagaatcgttggaagcattc--------
----atcatttgtgaactgggagttctggtggccaaattttcccatcttggtttatttca
aagaaacacaaaccaagccagaaggacagattcacttcttccctataatatttaatggaa
agcaactttacgatgtgatggtggaaagatgtggtccctcaaagaccagcggccca---
>PAFTOL005042
------------------------------------------------------------
------------------------------------------------------------
------------------------------------------------------------
--------------------------tttcttcagactacaaggatcagattcgtcttca
atgatgaggctct-----------------------------------------------
----------------------------------ggaggtgagagttggctctgagctca
aagaatcaggggaaaatgtgtttgtgggaggaaagaatcgttggaagtattc--------
----atcatttgtgaactgggaattctggtggccaaattttcccatcttggtttatttca
aagaaacacaaacaaagccagaaggacagattcacttcttccctataatattt-------
-----------------------------------------------------------
>PAFTOL005043
------------------------------------------------------------
------------------------------------------------------------
------------------------------------------------------------
--------------------------tttgttcaggctacaagggtcagatttgtcttcg
atgatgaggctct-----------------------------------------------
----------------------------------ggaggtgagagtcggctctgagctca
aagaatcaggggaaaatgtgtttgtcggaggaaagaatcgttggaagtattc--------
----atcatttgtgaactgggaattctggtggccaaattttcccatcttggtttatttca
aagaaacacaaaccaagccagaaggacagattcacttcttccctataatattt-------
-----------------------------------------------------------
>PAFTOL007498
---------------------------cttggaaggagaaccaatgtgaagcgggaaact
gtgataccagatcctgattatcgaatacccattgtcctgcttgcg---caaacggggttg
ttatcattt------------gctctggttagtcatttttgctttc-----------ccg
aactcacaagagtagctttgaactttatcatgcaagtccctaaatctcagggtttgttta
ctgttcggctgta-----------------------------------------------
----------------------------------ggaggtgacagtcggttctgagctca
aagaatcaggggaaaatgtgtttgtgggaggaaagaatcgttggaagtattc--------
----atcatttgtgaactgggaattctggtggccaaatttccccatcttggtatatttca
aagaaacccaaaccaagtcagaaggacagattcacttcttccctataatattt-------
-----------------------------------------------------------
>PAFTOL008060
------------------------------------------------------------
------------------------------------------------------------
------------------------------------------------------------
--------------------------tttcttcaggctacaagggtcagatttgtcttcg
atgatgaggctct-----------------------------------------------
----------------------------------ggaggtgagagtcggctctgagctca
aagaatcaggggaaaatgtgtttgtyggaggaaagaatcgttggaagtattc--------
----atcatttgtgaactgggaattctggtggccaaattttcccatcttggtttatttca
aagaaacacaaaccaagccagaaggacagattcacttcttccctataatattt-------
-----------------------------------------------------------
>PAFTOL008062
------------------------------------------------------------
------------------------------------------------------------
------------------------------------------------------------
--------------------------tttcttcaggctacaagggtcagatttgtcttcg
atgatgaggctct-----------------------------------------------
----------------------------------ggaggtgagagtcggctctgagctca
aagaatcaggggaaaatgtgttygtgggaggraagaatcgytggaagtattc--------
----atcatttgtgaactgggaattctggtggccaaattttcccatcttggtttatttca
aagaaacacaaacgaagccagaaggacagattcacttcttccctataatattt-------
-----------------------------------------------------------
>PAFTOL008419
---------------------------tttggaaggacaaccaaagtaaagcgggaaact
gtgataccagatcctgattatcgaatacccattgtcctgcttggt---------------
------------------------------------------------------------
------------------------------------------------------------
------------------------------------------------------------
------------------------------------------------------------
--------------ggtttaattgttggaggaaagaatcgttggaagtattc--------
----atcatttgtgaactgggaattctggtggccaaattttcccatcttggtttatttca
aagaaacacaaaccaagccagaaggacagattcacttcttccctataatatttgtaagta
caaatggtcctagtaggctcgtagttacttgcaacgcctct------------------
>PAFTOL008421
gacaagagtaacaccatcagtgctgtgcttggaaggagaaccaaagtaaagcgggaaact
gtcataccagatcctgattatcgaatacccattgtcctacttggt---atat--------
------------------------------------------------------------
---------------------gtctttttcttcaggctacaagggtcagatttgtcttcg
atgatgaggctct-----------------------------------------------
----------------------------------ggaggtgagagtcggctctgagctca
aagaatcaggggaaaatgtgtttgtgggaggaaagaatcgttggaagtattc--------
----atcatttgtgaactgggaattctggtggccaaattttcccatcttggtttatttca
aagaaacgcaaaccaagccagaaggacagattcacttcttccctataatattt-------
-----------------------------------------------------------
>PAFTOL008422
---------------------------cttggaaggagaaccaaagtaaagcgggaaact
gtgattccagatcctgattatcgaatacccattgtcctacttgg----------------
------------------------------------------------------------
-------------------------ttttcttcaggctacaagggtcagatttgtcttcg
atgatgaggctct-----------------------------------------------
----------------------------------ggaggtgagagtcggctctgagctca
aagaatcaggggaaaatgtgtttgtgggaggaaagaatcgttggaagtattc--------
----atcatttgtgaactgggaattctggtggccaaatttccccatcttggtttatttca
aagaaacgcaaaccaagccagaaggacagattcacttcttccctataatattt-------
-----------------------------------------------------------
>PAFTOL008423
------------------------------------------------------------
------------------------------------------------------------
------------------------------------------------------------
--------------------------tttcttcaggctacaaggatcagatttgtcttcg
atgatgaggctct-----------------------------------------------
----------------------------------ggaggtgagagttggctctgagctca
aagaatcaggggaaaatgtgtttgtgggcggaaagaatcgttggaagtattc--------
----atcatttgtgaactgggaattctggtggccaaattttcccatcttggtttatttca
aagaaacacaaacaaagccagaaggacagattcacttcttccctataatattt-------
-----------------------------------------------------------
>PAFTOL008436
---------------------------cttggaaggagaaccaaagtaaagcgggaaact
gtgataccagatcctgattatcgaatacccattgtcctccttggt---ttct--------
------------------------------------------------------------
---------------------ttctttttcttcaggctacaagggtcagatttgtcttca
atgatgaggctct-----------------------------------------------
----------------------------------ggaggtgagagtcggctctgagctca
aagaatcaggggaaaatgtgtttgtaggaggaaagaatcgttggaagtattc--------
----atcatttgtgaactgggagttctggtggccaaattttcccatcttggtttatttca
aagaaacacaaaccaagccagaaggacagattcacttcttccctataatatttaacggga
agcagctttacgatgttatggtagagcgagcaggtccatcgaaaaccagtggcccagaa
>PAFTOL008439
---------------------------cttggaagsagaaccraagtaaagsgggaaact
gtgataccagatcctgattatcgaatacccattgtcctacttggt---------------
------------------------------------------------------------
-----------------ktatttccttttcttcaggctacaaggatcagatttgtcttcg
atgatgaggctct-----------------------------------------------
----------------------------------ggaggtgagagtcggctctgagctca
aagaatcaggsgaaaatgtgtttgtgggaggaaagaatcgttggaagtattc--------
----atcatttgtgaactgggagttctggtggccaaattttcccrtcttggtttatttca
aagaaayacaaaccaagccagaaggacagattcacttcttccckrtaatatttgatggaa
agcaactttatgatgtgatggtagaaagatgtggcccctcaaaaaccagcgggccaaag
>PAFTOL008881
---------------------------cttggaaggagaaccaaagtaaagcgggaaact
gtgataccagatcctgattatcgaatacccattgtcctgcttgg----------------
------------------------------------------------------------
-------------------------ttttcttcaggctacaaggatcagatttgtcttcg
atgatgaggctct-----------------------------------------------
----------------------------------ggaggtgagagtcggctctgagctca
aagaatcaggrgaaaatgtgtttgtgggaggaaagaatcgttggaagtattc--------
----atcatttgtgaactgggagttctggtggccaaattttcccatcttggtttatttca
aagaaacacaaaccaagccagaaggacagattcacttcttccctataatatttaatggga
agcaactctacgatgtgatggtggaacgatgtggtctctcaaagaccagcggcccaaaa
>PAFTOL009175
------------------------------------------------------------
------------------------------------------------------------
------------------------------------------------------------
------------------------------------------------------------
------------------------------------------------------------
-----------------------------------gaggtgagagtcggctctgagctca
aagaatcaggggaaaatgtgtttgtaggaggaaagaatcgttggaagtattc--------
----atcatttgtgaactgggagttctggtggccaaattttcccatcttggtttatttca
aagaaacacaaaccaagccagaaggacagattcacttcttccctataatattt-------
-----------------------------------------------------------
>PAFTOL009179
---------------------------cttggaaggagaaccaaagtaaagcgggaaact
gtgataccagatcctgattatcgaatacccattgtcctgcttggt---gstacaagggtc
agatttgtcttcgatgatgaggctctggtcagtcatttttgctttc-----------cca
aa---------------ctcactagagtagctttgaactttatcgtgcaagttctgtttg
ctgtttggctgta-----------------------------------------------
----------------------------------ggaggtgagagtcggctctgagctga
aagaatcaggagaaaatgtgtttgttggtggaaagaaccgttggaagtattcatcatttg
tgaaatcatttgtgaactgggaattctggtggccaaattttcccatcttggtttatttca
aagaaacacaaaccaagccagaaggacagattcacttcttccctataatatttgtaagta
caaattgtcctagtaggctcgtagttacttgcaacgcctct------------------
>PAFTOL009183
------------------------------------------------------------
------------------------------------------------------------
------------------------------------------------------------
------------------------------------------------------------
------------------------------------------------------------
------------------------------------------------------------
--------------------------------------------aggtattc--------
----atcatttgtgaactgggaattctggtggccaaattttcccatcttggtttatttca
aagaaacacaaaccaagccagaaggacagattcacttcttccctataatattt-------
-----------------------------------------------------------
>PAFTOL009185
---------------------------cttggaaggagaaccaaagtaaagcgggaaact
gtgataccagatcctgattatcgaatacccactgtccttcttggt---------------
------------------------------------------------------------
------------------------------------------------------------
------------------------------------------------------------
-----------------------------------gaggtgagagtcggctctgagctca
aagaatcaggggaaaatgtgtttgtgggaggaaagaatcgttggaagtattc--------
----atcatttgtgaactgggaattctggtggccaaattttcccatcttggtttatttca
aagaaacacaaaccaagccagaagggcagattcacttcttccctataatatttaatggaa
agcaactttatgatgtgatggtggaacgatgtggtccctcaaagaccagcggcccaaaa
>PAFTOL009187
------------------------------------------------------------
------------------------------------------------------------
------------------------------------------------------------
--------------------------tttcttcaggctacaaggatcagatttgtcttcg
atgatgaggctct-----------------------------------------------
----------------------------------ggaggtgagagttggctctgagctca
aagaatcaggggaaaatgtgtttgtgggaggaaagaatcgttggaagtattc--------
----atcatttgtgaaytgggaattctggtggccaaattttcccatcttggtttatttca
aagaaacacaaacaaagccagaaggacagattcacttcttccctataatattt-------
-----------------------------------------------------------
>PAFTOL009191
------------------------------------------------------------
------------------------------------------------------------
------------------------------------------------------------
--------------------------tttcttcaggctacgagggtcagatttgtcttcg
atgatgaggctct-----------------------------------------------
----------------------------------ggaggtgagagtcggctctgagctca
aagaatcaggggaaaatgtgtttgtcggaggaaagaatcgttggaagtattc--------
----rtcatttgtgaactgggaattctggtggccaaattttcccatcttggtttatttca
aagaaacacaaaccaagccagaaggacagattcacttcttccctgtaatattcaatggaa
agcaactctatgatgtgatggtggaacgatgtggtccctcaaagaccagcggcccaaaa
>PAFTOL009193
---------------------------cttggaaggagaaccaaagtaaagcgggaaact
gtgataccagatcctgattatcgaatacccattgtcctacttggt---------------
------------------------------------------------------------
------------------------------------------------------------
------------------------------------------------------------
-----------------------------------gaggtgagagtcggcgctgagctca
aagaatcaggggaaaatgtgtttgtgggaggaaagaatcgttggaagtattc--------
----atcatttgtgaactgggaattctggtggccaaattttcccatcttggtttatttca
aagaaacgcaaacgaagccagaaggacagattcacttcttccctataatattt-------
-----------------------------------------------------------
>PAFTOL009195
------------------------------------------------------------
------------------------------------------------------------
------------------------------------------------------------
------------------------------------------------------------
------------------------------------------------------------
-----------------------------------gaggtgagagtcggctctgagctta
aagaatcaggggaaaatgtgtttgtcggaggaaagaatcgttggaagtattc--------
----atcatttgtgaactgggaattctggtggccaaattttcccatcttggtttatttca
aagaaacacaaaccaagccagaaggacagattcacttcttccctatactattt-------
-----------------------------------------------------------
>PAFTOL009199
------------------------------------------------------------
------------------------------------------------------------
------------------------------------------------------------
--------------------------tttcttcaggctacaagggtcagatttgtcttcg
atgatgaggctct-----------------------------------------------
----------------------------------ggaggtgagagtcggctctgagctca
aagaatcaggggaaaatgtgtttgtyrgaggaaagaatcgttggaagtattc--------
----atcatttgtgaactgggaattctggtggccaaattttcccatcttggtttatttca
aagaaacacaraccaagccagaaggacagattcacttcttccctataatatttaatggaa
agcaactttatgatgtgatggtggaacgatgtggcccatcaaagaccagcggctcaaaa
>PAFTOL009203
---------------------------cttggaaggagaaccaaagtaaagcgggaaact
gtgataccagatcctgattatcgaatacccattgtcctgcttgg----------------
------------------------------------------------------------
-------------------------t----------------------------------
------------------------------------------------------------
------------------------------------------------------------
------------------------------------------------------------
------------------------------------------------------------
------------------------------------------------------------
-----------------------------------------------------------
>PAFTOL009205
---------------------------cttggaaggagaaccaaagtgaagcgggaaact
gtgataccagatcctgattatcgaatacccattgtcctgcttgg----------------
------------------------------------------------------------
-------------------------ttttcttcaggctacaaggatcagatttgtcttcg
atgatgaggctct-----------------------------------------------
----------------------------------ggaggtgagagtcggctctgagctca
aagaatcaggagaaaatgtgtttgtgggaggaaagaatcgttggaagtattc--------
----atcatttgtgaactgggagttctggtggccaaattttcccatcttggtttatttca
aagaaacacaaaccaagccagaaggacagattcacttcttccctataatatttaatggga
agcagctttatgatgttatggtagagcgagcaggtccatcaaaaaccagtggcccagaa
>PAFTOL009207
------------------------------------------------------------
------------------------------------ttatttcc----------------
------------------------------------------------------------
-------------------------ttttcttcaggctacaagggtcagatttgtcttcg
atgatgaggctct-----------------------------------------------
----------------------------------ggaggtgagagtyggctccgagctca
aagaatcaggcgaaaatgtgttmgtgggaggaaagaatcgttggaagtattc--------
----atcattcgtgaactgggagttctggtggccaaatttkcccatcttggtttatttca
aagaaacacaaaccaagccagaaggacagattcacttcttcccgattatatttaatggaa
agcaactgtatgatgtgatggtagaacgatgtggtccctcgaaaaccagcggcccaaaa
>PAFTOL009209
---------------------------cttggaaggagaaccaaagtaaagcgggaaact
gtgataccagatcctgattatcgaatacccattgtcctgcttgg----------------
------------------------------------------------------------
-------------------------ttttcttcaggctacaaggatcagatttgtcttcg
atgatgaggctct-----------------------------------------------
----------------------------------ggaggtgagagttggctctgagctca
aagaatcaggggaaaatgtgtttgtgggaggaaagaatcgttggaagtattc--------
----atcatttgtgaactgggaattctggtggccaaattttcccatcttggtttatttca
aagaaacacaaacaaagccagaaggacagattcacttcttccctataatattt-------
-----------------------------------------------------------
>PAFTOL009219
------------------------------------------------------------
------------------------------------------------------------
------------------------------------------------------------
------------------------------------------------------------
------------------------------------------------------------
------------------------------------------------------------
-----tcaggggaaaatgtgtttgtcggaggaaagaatcgttggaagtattc--------
----atcatttgtgaactgggaattctggtggccaaattttcccatcttggtttatttca
aagaaacacaaaccaagccagaaggacagattcacttcttccctataatattt-------
-----------------------------------------------------------
>PAFTOL009221
------------------------------------------------------------
------------------------------------------------------------
------------------------------------------------------------
--------------------atttcctttcttcaggctacaagggtcagatttgtcttcg
atgatgaggctct-----------------------------------------------
----------------------------------ggaggtgagagtcggctctgagctca
aagaatcaggagaaaatgtgtttgtgggcggaaagaatcgttggaagtattc--------
----atcatttgtgaactgggaattctggtggccaaattttcccatcttggtttatttca
aagaaacacaaaccaagccagaaggacagattcacttcttccctataatatttratggaa
agcaactctatgatgtgatggtggagcgatgtggtccctcaaagaccagcggcccaaaa
>PAFTOL009223
------------------------------------------------------------
------------------------------------------------------------
------------------------------------------------------------
------------------------------------------------------------
------------------------------------------------------------
-----------------------------------gaggtgagagtcggctctgagctga
aagaatcaggggaaaatgtgtttgtcggaggaaagaatcgttggaagtattc--------
----atcatttgtgaactgggaattctggtggccaaattttcccatcttggtttatttca
magaaayacaaaccaagccagaaggacagattcacttcttccctataatattt-------
-----------------------------------------------------------
>PAFTOL009225
------------------------------------------------------------
------------------------------------------------------------
------------------------------------------------------------
--------------------------tttcttcaggctacaagggtcagatttgtcttcg
atgatgaggctct-----------------------------------------------
----------------------------------ggaggtgagagtcggctcygagctca
aagaatcaggggaaaatgtgtttgtyggaggaaagaatcgttggaagtattc--------
----atcatttgtgaactgggaattctggtggccaaattttcccatcttggtktatttca
aagaaacacaaaccaagccagaaggacagattcacttcttccctataatattt-------
-----------------------------------------------------------
>PAFTOL009227
------------------------------------------------------------
------------------------------------------------------------
------------------------------------------------------------
--------------------------tttcttcaggctacaagggtcagatttgtcttcg
atgatraggctct-----------------------------------------------
----------------------------------ggaggtgagagtcggctctgagctca
aagaatcaggggaaaatrtgtttgtcggaggaaagaatcgttggaagtattc--------
----atcatttgtgaactgggaattctggtggccaaattttcccrtcttggtttatttca
aagaaacacaaaccaagccagaaggacagattcacttcttccctataatattt-------
-----------------------------------------------------------
>PAFTOL009229
---------------------------cttggaaggagaaccaaagtaaagcggaaaact
gtgataccagatcctgattatcgaatacccattgtcctacttggt---------------
------------------------------------------------------------
------------------------------------------------------------
------------------------------------------------------------
-----------------------------------gaggtgagagttggctctgagctca
aagaatcaggggaaaatgtgtttgtgggaggaaagaatcgttggaagtattc--------
----atcatttgtaaactgggaattctggtggccaaattttcccatcttggtttatttca
aagaaacgcaaaccaagccagaaggacag-------------------------------
-----------------------------------------------------------
>PAFTOL009233
------------------------------------------------------------
------------------------------------------------------------
------------------------------------------------------------
-----------------atattttcttttcttcaggctacaagggtcagatttgtcttcg
atgatgaggctct-----------------------------------------------
----------------------------------ggaggtgagagtcggctctgagctca
aagaatcaggggaaaatgtgtttgtgggggggaagaatcgttggaagtattc--------
----atcatttgtgaactgggagttctggtggccgaattttcccatcttggtttatttca
aagaaacgcaaaccaagcctgaaggacaaattcacttcttccctataatattt-------
-----------------------------------------------------------
>PAFTOL009235
------------------------------------------------------------
------------------------------------ttatttcc----------------
------------------------------------------------------------
-------------------------ttttcttcaggctacgagggtcagatttgtctttg
atgatgaggctct-----------------------------------------------
----------------------------------ggaggtgagagtcggctctgagctca
aagaatcaggggaaaatgtgtttgtcggaggaaagaatcgttggaagtattc--------
----atcattcgtgaattgggagttctggtggccaaattttcccatcttggtttatttca
aagaaacacaaaccaagccagaaggacagattcacttcttcccaataatattt-------
-----------------------------------------------------------
>PAFTOL009239
------------------------------------------------------------
------------------------------------------------------------
------------------------------------------------------------
--------------------------------------------------tttgtcttcg
atgatgaggctct-----------------------------------------------
----------------------------------ggaggtgaaagtcggctccgagctta
aagaatcaggggaaaatgtgtttgtgggaggaaagaatcgttggaagtattc--------
----atcatttgtgaactgggagttctggtggccaaattttcccatcttggtttatttca
aagaaacacaaactaagccagaaggacagattcacttcttccctataatattt-------
-----------------------------------------------------------
>PAFTOL009241
------------------------------------------------------------
------------------------------------------------------------
------------------------------------------------------------
--------------------------tttcttcaggctacaagggtcagatttgtcttcg
atgatgaggctct-----------------------------------------------
----------------------------------ggaggtgagagtcggctctgagctga
aagaatcaggggaaaatgtgtttgtcggaggaaagaatcgttggaagtattc--------
----atcatttgtgaactgggaattctggtggccaaattttcccatcttggtktatttca
aagaaacacaaaccaagccagaaggacagattcacttcttccctataatattt-------
-----------------------------------------------------------
>PAFTOL009243
------------------------------------------------------------
------------------------------------------------------------
------------------------------------------------------------
--------------------------tttcttcaggctacaaggatcagatttgtcttcg
atgatgaggcttt-----------------------------------------------
----------------------------------ggaggtgagagtcggctctgagctca
aagaatcaggagaaaatgtgtttgtgggaggaaagaatcgttggaagtattc--------
----atcatttgtgaactgggaattctggtggccaaattttcccatcttggtttatttca
aagaaacacaaacaaagccagaaggacagattcacttcttccctataatattt-------
-----------------------------------------------------------
>PAFTOL009245
------------------------------------------------------------
------------------------------------------------------------
------------------------------------------------------------
--------------------------tttcttcaggctacaaggatcagatttgtcttcg
atgatgaggctct-----------------------------------------------
----------------------------------ggaggtgagagttggctctgagctca
aagaatcaggggaaaatgcgtttgtgggaggaaagaatcgttggaggtattc--------
----atcatttgtgaactgggaattctggtggccaaattttcccatcttggtttatttca
aagaaacgcaaacaaagccagaaggacagattcacttcttccctataatatttaacggga
agcagctttatgatgttatggtagagcgagcaggtccatcgaaaaccagtggcccagaa
>PAFTOL009255
---------------------------cttggaaggagaaccacagtaaagcgggaaact
gtgataccagatcctgattatcgaatacccattgtcctgcttggk---ttta--------
------------------------------------------------------------
---------------------ttctttttcttcaggctacaagggtcagatttgtcttcg
atgatgaggctct-----------------------------------------------
----------------------------------ggaagtgagagtcggctctgagctca
aagaatcaggggaaaatgtgtttgtgggaggaaagaatcgttggaagtattc--------
----atcatttgtgaactgggagttctggtggccaaattttcccatcttggtttatttca
aagaaacacaaaccaagccagaaggacagattcacttcttccctataatattt-------
-----------------------------------------------------------
>PAFTOL009257
---------------------------cttggaaggagaaccacagtaaagcgggaaact
gtgataccagatcctgattatcgaatacccattgtcctgcttggt---------------
------------------------------------------------------------
-----------------------gcgtttcttcaggctacaagggtcagatttgtcttcg
atgatgaggctct-----------------------------------------------
----------------------------------ggaagtgagagtcggctctgagctca
aagaatcaggggaaaatgtgtttgtgggaggaaagaatcgttggaagtattc--------
----gtcatttgtgaactgggaattctggtggccaaattttcccatcttggtttatttca
aagaaacacaaaccaagccagaaggacagattcacttcttccctataatattt-------
-----------------------------------------------------------
>PAFTOL009259
---------------------------cttggaaggagaaccaaagtaaagcgggaaact
gtgataccagatcctgattatcgaatacccattgtcctgcttgs----------------
------------------------------------------------------------
-------------------------ttttcttcaggctacaaggatcagatttgtcttcg
atgatgaggctct-----------------------------------------------
----------------------------------ggaggtgagagtcggttctgagctca
aagaatcaggggaaaatgtgtttgtgggaggaaagaatcgttggaagtattc--------
----atcatttgtgaactgggaattctggtggccaaatttccccatcttggtttatttca
aagaaacccaaaccaagtcagaaggacagattcacttcttccctataatattt-------
-----------------------------------------------------------
>PAFTOL009263
------------------------------------------------------------
------------------------------------------------------------
------------------------------------------------------------
------------------------------------------------------------
------------------------------------------------------------
-----------------------------------gaactgagagttggctctgagctca
aagaatcaggggaaaatgtgtttgtrggaggaaagaatcgttggaagtattc--------
----atcattcgtgaactgggaattctggtggccaaattttcccatcttggtttatttca
aagaaacgcaaacaaagccagaaggacagattcacttcttccctataatattt-------
-----------------------------------------------------------
>PAFTOL009267
------------------------------------------------------------
------------------------------------ttatttcc----------------
------------------------------------------------------------
-------------------------tgttcttcaggctacaagggtcagatttgtcttcg
atgatgaggctct-----------------------------------------------
----------------------------------ggaggtgagagtyggctccgagctca
aagaatcaggggaaaatgtgttcgtgggaggaaagaatcgttggaagtattc--------
----atcattcgtgaactgggagttctggtggccaaattttcccatcttggtttatttca
aagaaacacaaaccaagccggaaggacagattcacttcttccctataatattt-------
-----------------------------------------------------------
>PAFTOL009271
------agtaacaccatccgttctgtgcttggaaggagaaccaaagtaaagcgggaaact
gtgataccagatcctgattatcgaatacccattgtcctacttggctaattttgctgcttg
tctctgtattctcat--------------tgtacctcatgatcctcaaaacaataaactg
tg---------------atatgtccttttcttcaggctacaagggtcagatttgtcttcg
atgatgaggctct-----------------------------------------------
----------------------------------ggaggtgagagtcggctctgagctca
aagaatcaggggaaaatgtgtttgtgggaggaaagaatcgttggaagtattc--------
----atcatttgtgaactgggagttctggtggccaaattttcccatcttggtttatttca
aagaaacacaaaccaagcctgaaggacagattcacttcttccctataatattt-------
-----------------------------------------------------------
>PAFTOL009279
------------------------------------------------------------
------------------------------------------------------------
------------------------------------------------------------
------------------------------------------------------------
------------------------------------------------------------
-----------------------------------gaggtgagagtcggctctgagctca
aagaatcaggggaaaatgtgtttgtgggaggaaagaatcgttggaagtattc--------
----atcatttgtgaactgg----------------------------------------
------------------------------------------------------------
-----------------------------------------------------------
>PAFTOL009283
------------------------------------------------------------
------------------------------------------------------------
------------------------------------------------------------
--------------------------tttcttcaggctacaagggtcagatttgtcttcg
atgatgaggctct-----------------------------------------------
----------------------------------ggaggtgagagtcggctctgagctca
aagaatcaggggaaaatgtgtttgtcggaggaaagaatcgttggaagtattc--------
----atcatttgtgaactgggaattctggtggccaaattttcccatcttggtttatttca
aagaaacacaaaccaagccagaaggacagattcacttcttccctataatatttaatggaa
agcaactttatgatgtgatggtggaacgatgtggtccttcaaagaccagcggcccaaaa
>PAFTOL009287
---------------------------cttggaaggagaaccaaagtaaagcgggaaact
gtgataccagatcctgattatcgaatacccattgtcctgcttggt---------------
------------------------------------------------------------
-----------------------------------gctacaagggtcagatttgtcttcg
atgatgaggctctggtcagtcatttttactttcccgaactcactagagtagctytgaact
ttatcgtgcaagttytgtttactgtytggctgtaggaggtgagartcggctctgagctca
aagaatcaggggaaaatgtgtttgtyggrggaaagaatcgttggaagtattc--------
----atcatttgtgaactgggaattctggtggccaaattttcccatcttggtttatttca
aagaaacacaaaccaagccagaagggcagattcacttcttccctataatattt-------
-----------------------------------------------------------
>PAFTOL009291
---------------------------cttggaaggagaaccaaagtaaagcgggaaact
gtgataccagatcctgattatcgaatacccattgtcctgcttggt---------------
------------------------------------------------------------
-----------------------------------gctacaagggtcagatttgtcttcg
atgatgaggccctggtcagtcatttttgctttcccgaactcactagagtagctttgaact
ttaccgtgcaagttctgtttactgtttggctgtaggaggtgagagtcggctctgagctca
aagaatcaggggaaaacgtgtttgttggaggaaagaatcgttggaagtattc--------
----atcatttgtgaactgggaattctggtggccaaattttcccatcttggtttatttca
aagaaacacaaaccaagccagaagggcagattcacttcttccctataatattt-------
-----------------------------------------------------------
>PAFTOL009293
------------------------------------------------------------
------------------------------------------------------------
------------------------------------------------------------
--------------------------tttcttcaggctacaagggtcagatttgtcttcg
atgatgaggctct-----------------------------------------------
----------------------------------ggaggtgagagtmggctctgagctca
aagaatcaggggaaaatgtgtttgtcggaggaaagaatcgttggaagtattc--------
----atcatttgtgaactgggaattctggtggccaaattttcccatcttggtttatttca
aagaaacacaaaccaagccagaaggacagattcacttcttccctataatatttaatggaa
agcaactttatgatgtgatggtggaacgatgtggtccatcaaagaccagcggcccaaaa
>PAFTOL009295
------------------------------------------------------------
------------------------------------------------------------
------------------------------------------------------------
--------------------------tttcttcaggctacaagggtcagatttgtcttcg
atgatgaggctct-----------------------------------------------
----------------------------------ggaggtgagagtcggctctgagctca
aagaatcaggggaaaatgtgtttgttggaggaaagaatcgttggaag-------------
------------------------------------------------------------
------------------------------------------------------------
-----------------------------------------------------------
>PAFTOL009297
---------------------------cttggaaggrgaaccaaagtaaagcgggaaact
gtgataccagatcctgattatcgaatacccattgtcctgcttgg----------------
------------------------------------------------------------
-------------------------ttttcttcaggctacaaggatcagatttgtcttcg
atgatgaggctct-----------------------------------------------
----------------------------------ggaggtgagagtcggytctgagctca
aagaatcagggsaraatgtgtttgtgggaggaaagaatcgttggaagtattc--------
----atcatttgtgaactgggaattctggtggccaaatttccccatcttggtttatttca
aagaaacccaaaccaagtcagaaggacagattcacttcttccctataatattt-------
-----------------------------------------------------------
>PAFTOL009299
------------------------------------------------------------
------------------------------------------------------------
------------------------------------------------------------
------------------------------------------------------------
------------------------------------------------------------
-----------------------------------gaggtgagagttggctctgagctca
aagaatcaggggaaaatgtgtttgtgggaggaaagaatcgttggaagtattc--------
----atcatttgtgaactgggaattctggtggccaaatkttcccatcttggtttatttca
aagaaacgcaaacaaagccagaaggacagattcacttcttccctataatatttaacggga
agcagctttatgatgttatggtagagcgagcaggtccatcgaaaaccagtggcccagaa
>PAFTOL009301
------------------------------------------------------------
------------------------------------------------------------
------------------------------------------------------------
------------------------------------------------------------
------------------------------------------------------------
-----------------------------------gaggtgagagttggctctgagctca
aagaatcaggggaaaatgtgtttgtgggaggaaagaatcgttggaagtattc--------
----atcatttgtgaactgggaattctggtggccaaattttcccatmttggtttatttca
aagaaacgcaaacaaagccagaaggacagattcacttcttccctataatatttaacggga
agcagctttatgatgttatggtagagcgagcaggtccatcgaaaaccagtggcccagaa
>PAFTOL009315
gataaatgtaggaattatgtttttcagcttggaaggagaaccacggtaaagcgggaaact
gtgataccagaccctgactatcgaatacccattgtcctactcggt---------------
------------------------------------------------------------
--------------------------tttcttcaggctacaagagtcagatttgtatttg
atgatgaagctct-----------------------------------------------
----------------------------------ggaggtgagagttggacctgatctca
aggaatctggagaaaatgtgtttgtgggagggaagaatcgctggaagtactc--------
----atcgttcgtcaactgggagttttggtggccaaactttcctatcttggtttacttca
aagaaacacaaagcaagccagaaggacaggttcatttcttccccataatatttaatggga
agcagctttatgatgttatggtagagcgagcaggtccatcaaaaaccagtggcccggaa
>PAFTOL013501
---------------------------cttggaaggagaaccaaagtaaagcgggaaact
gtgataccagatcctgattatcgaatacccattgtcctgcttggg---gcaactggtctg
ttggtatattcaaacaatgtagcagcagctgtgcctgttggtcttc-----------tcg
ga---------------ttgctacttttagttcaggctacaagggtyagatttgtcttcg
atgatgaggctct-----------------------------------------------
----------------------------------ggaggtgagagtcggctctgagctca
aagaatcaggggaaaatgtgtttgtyggaggaaagaatcgttggaagtattc--------
----atcatttgtgaactgggaattctggtggccaaattttcccatcttggtttatttca
aagaaacacaaaccaagccagaaggayagattcacttcttccctataatatttaatggaa
agcaactytatgatgtgatggtggaacgatgtggtccctcaaagaccagcggcccaaaa
>SRR5137211
---------------------------cttggaaggagaaccaaagtaaagcgggaaact
gtgataccagattctgattatagaatacccattgtcctgcttggt---gcaagtggtctg
ttggtatattcaaataatctagcagcagctgtgcctgttggtcttc-----------tcg
ga---------------ttgctacttttagttcaggctacaaggatcagatttgtcttcg
atgatgaggctct-----------------------------------------------
----------------------------------ggaggtgagagttggctctgagctca
aagaatcaggggaaaatgcgtttgtgggaggaaagaatcgttggaggtattc--------
----atcatttgtgaactgggaattctggtggccaaattttcccatcttggtttatttca
aagaaacgcaaacaaagccagaaggacagattcacttcttccctataatctttaatggaa
agcaactttatgatgtgatggtggaacgatgtggtccctcaaagaccagcgccccaaaa
>SRR5137212
------------------------------------------------------------
------------------------------------------------------------
------------------------------------------------------------
------------------------------------------------------------
------------------------------------------------------------
------------------------------------------------------------
------------------------------------------------------------
------------------------------------------------------------
-----------------------------------tattttatggtgaaacagaatggga
agcaggtttacgatgttatggtagagcgagcaggtccatcaaagaccagtggcccggaa
>SRR5137213
---------------------------cttggaaggagaaccaaagtaaagcgggaaact
gtgataccagattctgattatagaatacccattgtcctgcttggt---gcaagtggtctg
ttggtatattcaaataatctagcagcagctgtgcctgttggtcttc-----------tcg
ga---------------ttgctacttttagttcaggctacaaggatcagatttgtcttcg
atgatgaggctct-----------------------------------------------
----------------------------------ggaggtgagagttggctctgagctca
aagaatcaggggaaaatgtgtttgtgggaggaaagaatcgttggaagtattc--------
----atcatttgtgaactgggaattctggtggccaaattttcccatcttggtttatttca
aagaaacacaaacaaagccagaaggacagattcacttcttccctataatattt-------
-----------------------------------------------------------
>SRR7905861
aacaagagcaccaccatcagttctgtgcttggaaggagaaccaaagtaaagcgggaaact
gtgataccagatcctgattatagaatacccattgtcctgcttggt---gcaagtggtctg
ttggtatattcaaataatctagcagcggctgtgcctgttggtcttc-----------tcg
ga---------------ttgctacttttagttcaggctacaaggatcagatttgtcttcg
atgatgaggctct-----------------------------------------------
----------------------------------ggaggtgagagttggctctgagctca
aagaatcaggggaaaatgtgtttgtgggcggaaagaatcgttggaagtattc--------
----atcatttgtgaactgggaattctggtggccaaattttcccrtcttggtttatttca
aagaaacacagacaaagccagaaggacagattcacttcttccctataatatttaatggaa
agcaactttatgatgtgatggtggaacgatgtggtccctcaaagaccagcgccccaaaa
>SRR7905862
---aagagtatcaccatcagttctgtgcttggaaggmgaaccaaagtaaagcgagaaact
rtgataccagatcctgattatcggatacccattgtcctacttggt---gcaagtggtctg
ttggtatattcaaacaatctagcagcagctgygcctgttggtcttc-----------tcg
ga---------------ktgcttcttttagtccaggctacaagggtcagatttgtcttcg
atgatgaggctct-----------------------------------------------
----------------------------------ggaggtaagagtcggctctgagctca
aagaatcaggggaaaatgtgttcgtgggaggaaagaatcgttggaagtattc--------
----rtcatttgtgaactgggagttctggtggccaaattttcccatcttggtttatttca
aagaaacacaaactaagccagaaggacagattcatttcttcccgataatatttaatggaa
agcaactttatgakgtgatggtagamcgatgtggtccstygaaaaccagcggcccaaaa
