# Supplementary material for: Phylogenomics and classification of Cactaceae based on hundreds of nuclear genes
Source: Plant Syst Evol. 2025 Aug 11;311(5):28. doi: 10.1007/s00606-025-01948-z (PMC12339657; doi:10.1007/s00606-025-01948-z)
Supplement: Supplementary file 4 — Online Resource 4: Containing alignments and RAxML gene trees for all included loci and all phylogenetic datasets (ZIP 10372 KB) [file 606_2025_1948_MOESM4_ESM.zip › de Vos et al_ESM_4/ESM_data_alignments/QCP/5032_consensus.mafft.fasta]

>PAFTOL004547
------------------------------------------------------------
------------------------------------------------------------
------------------------------------------------------------
------------------------------------------------------------
------------------------------------------------------------
------------------------------------------------------------
------------------------------------------------------------
------------------------------------------------------------
------------------------------------------------------------
------------------------------------------------------------
------------------------------------------------------------
------------------------------------------------------------
------------------------------------------------------------
------------------------------------------------------------
----------------------------------------gagcagatagcaccagtggc
tgtatcagatgccgctatgcttgccccggaggaggtatttgctggtaaaggagatatcaa
agaagaaactgagctaacaacggaggacaggaagaggagaagagcaaagaagaagagaag
gttcaaa---------
>PAFTOL004551
------------------------------------------------------------
---------------------ggtgcattcaatagatatgaagatttctttgttcc----
-------------------caacaagaaaatgcca------aagaggaagaggaagcaag
ttg--------------atgaatcagatggttcagaga--------cagatgat------
gaagatgacaaacas------------------------aagaaggaaaatctttctacc
tatgaaaaggagcgtcaaaagcttgaagccaaaataaaggagatggaggaagcaaacttg
gcttccaaagattgggtcatgcagggagaggtaactgctgcaaaaaggcctaaagacagt
gctttggaagttgatctagattttgagcataa---cttgaggccgccacctg--ttatca
cagaagaagttacggcatctcttgaagaaataataaagaaaagaatactcgatgggaatt
ttgatgatgttcaaaaggctcctaaattaccatctgcagcgcccaaacaaatkaaggagt
tggacgataataagagtaagaaagggctkgcagaagtttacgag---gaagaatatgcac
agcag------------acaggtcttacttctgctcctgtatcattg------aatgatg
aactgaaga--cggaggcgagc--aaattatttaaaacattgtgctt-------------
gaagttggatgcactttcccacttccattttgctc---------caaaaccggttgtgga
ggaaatgtctgttcaagctaatgttccggccttagctatggaagagatagcaccagtggc
tgtatcagatgcagctatgcttgcccctgaggaaatatttgcyggtaaaggggacatcaa
agaagaaatygagctaacaaaagaggacaggaagaggagaagagcaaagaagaagagaaa
attcaag---------
>PAFTOL004552
------------------------------------------------------------
---------------------------------agatatgaagatttctttgttcc----
-------------------tgacaagaaaatgcca------aagaggaagaggaagcaag
ttg--------------atgaatcagatggttcagaga--------cagacgat------
gaaagtgacaaacac------------------------aagaacgaaaatctttctacc
tatgaaaaggagcgccaaaagcttgaagccaaaataaaggagatggaggaagcaaactta
gcttcaaaagattggaccatgcagggagaggtaactgctacaaagaggccaaaagacagt
gctttggaagttgacctggagttcgagcataa---tttgaggccgcctcctg--ttatca
cagaagaagttacagcatctctcgaagaaataaacaatttttccttaatttgggtgaatt
ttgatgatgttcaaaaggctcctaagttgccatctgcagcacccaaacaaattaaggagt
tggatgataataagagtaagaaaggacttgcagaagtttatgag----------------
------------------------------------------------------------
------------------------------------------------------------
-------------------------------------------------------attaa
ggatatggccattcaagcgaatgtccccgccttagctatggaagagatagcaccmgtggc
tgtatcagatgccgctatgcttgccccagaggaggtattttctggtaaaggagatatcaa
agaagaaactgagctaacaaaggaggacaggaagaggagaagagcaaagaagaagagaag
gttcaaa---------
>PAFTOL004553
------------------------------------------------------------
------------------------------------------------------------
------------------------------------------------------------
------------------------------------------------------------
------------cag------------------------aagaacgaaaatctttctacc
tatgaaaaggagcgccaaaagcttgaagccaaaataaaggagatggaggaagcaaactta
gcttcaaaagattggaccatgcagggagaggtaactgctacaagaaggccaaaagacagt
gctttggaagttgacctggagttcgagcataa---tttgaggccgcctcctg--ttatta
cagaagaagttacagcatctctcgaagaaataataaagaagagaatacttgaggtgaatt
ttgatgatgttcaaaaggctcctaaattgccatctgcagcacccaaacaaattcaggagt
tggatgataataagagtaagaaaggacttgcagaagtttatgag---gaagagtatgctc
agcag------------acaggccttgcttctgcacccgtttc-----------------
------------------------------------------------------------
---------------------------------------------------ggtagtgga
ggatatggccattcaagctaatgttcccgccttagctatggaagagatagcaccagtggc
tgtatcagatgctgctatgcttgccccagaggaggtatttgctggtaaaggagatatcaa
agaagaaactgagctaacaaaggaggacaggaagaggagaagagcaaagaagaagagaag
gttcaaa---------
>PAFTOL004554
------------------------------------------------------------
------------------------------------------------------------
-----------------------------acgcca------aagaggaagaggaagcaag
ttg--------------atgaatcagatggttcagaga--------cagacgat------
gaaagtgacaaacac------------------------aagaacgaaaatctttctacc
tatgaaaaggagcgccaaaagcttgaagccaaaataaaggagatggaggaagcaaactta
gcttcaaaagattggaccatgcagggagaggtaactgctacaargaggccaaaagacagt
gctttggaagttgacctggagttygagcataa---tttgaggccgcctcctg--ttatca
cagaagaagttacagcatctctcgaagaaataataaagaaaagaatactcgaggtgaatt
ttgatgatgttcaaaaggctcctaagttgccatctgcagcacccaaacaaattaaggagt
tggatgataataagagtaagaaaggacttgcagaagtttatga-----------------
------------------------------------------------------------
------------------------------------------------------------
---------------------------------------------------------gga
ggatatggccattcaagctaatgtccccgccttagctatggaagagatagcaccagtggc
tgtatcagatgcygctatgcttgccccagaggaggtattttctggtaaaggagatatcaa
agaagaaactgagctaacaaaggaggacaggaagaggagaagagcaaagaagaagagaag
gttcaaa---------
>PAFTOL004555
------------------------------------------------------------
------------------------------------------------------------
------------------------------------------------------------
------------------------------------------------------------
------------------------------------------------------------
------------------------------------------------------------
------------------------------------------------------------
------------------------------------------------------------
--------------------------------------------------------aatt
ttgatgatgttcaaaaggctcctaaattgccatctgcagcacccaaacaaattaaggagt
tggatgataataagagtaagaaaggacttgcagaagtttatgag---a------------
------------------------------------------------------------
------------------------------------------------------------
--------------------------acttaaat---------gagagacaggtagtcga
ggatatggccattcaagctaatgttcccgccttagctatggaagagatagcaccagtggc
tgtatcggatgccgctatgcttgccccagaggaggtatttgcgggtaaaggagatatcaa
agaagaaactgagctaacaaaggaggacaggaagaggagaagagcaaagaagaagagaaa
gttcaaa---------
>PAFTOL004556
------------------------------------------------------------
---------------------------------agatatgaagatttctttgttgc----
-------------------tgacaagaaaatgcca------aagaggaagaggaagcaag
ttg--------------atgaatcagatggttcagaga--------cagacgat------
gaaaatgacaaacat------------------------aagaaagaaaatctttctacg
tatgaaaaggagcgccaaaagcttgaagccaaaataaaggagatggaggaagcaaactta
gcttcaaaagattggaccatgcagggagaggtaactgctacaagaaggccaaaagacagt
gctttggaagttgacctggagttcgagcataa---tttgaggccgcctcctg--ttatca
cagaagaagttacagcatctctcgaagaaataataaagaaaagaatactcgaggggaatt
ttgatgatgttcaaaaggctcctaaattgccatctgcagcacccaaacaaattaaggagt
tggatgataataagagtaagaaaggacttgcagaagtttatgag----------------
------------------------------------------------------------
------------------------------------------------------------
----------------------------------------------------gttgtgga
ggatatggtcattgaagctaatgttcctgctttagctatggaagagatagcaccagtggc
tgtatcagatgctgctatgcttgccccagaggaggtctttgctggtaaaagagatatcaa
agaagaaactgagctaacaaaggaggacaggaagaggagaagagcaaagaagaagagaag
gttcaaa---------
>PAFTOL004560
------------------------------------------------------------
---------------------------------------------ttctttgttcc----
-------------------tgacaagaaaacgcca------aagaggaagaggaagcaag
ttg--------------atgaatcagatggttcagaga--------cagacgat------
gaaaatgacaaacac------------------------aagaacgaaaatctttctacc
tatgaaaaggagcgccaaaagcttgaakccaaaataaaggagatggaggaagcaaactta
gcttcaaaagattggaccatgcagggagaggtaacggctacaaggaggccaaaagacagt
gctttggaagttgacctggagtttgagcataa---tttgaggccgcctcctg--ttatca
cagaagaagttacagcatctctcgaagaaataataaagaaaagaatacttgaggtaagga
tt---------------------------------------tccattcaagctaatgtcc
c-----------------------------------------------------------
------------------------------------------------------------
------------------------------------------------------------
------------------------------------------------------------
---cgccttaattcaagctaatgtccccgccttagctatggaagagatagcaccagtggc
tgtatcagatgccgctatgcttgccccagaggaggtattttctggtaaaggagatatcaa
agaagaaactgagctaacaaaggaggacaggaagaggagaagagcaaagaagaagagaag
gttcaaa---------
>PAFTOL004561
------------------------------------------------------------
---------------------ggtgcattcaatagatatgaagatttctttgttcc----
-------------------caacaagaaaatgcca------aagaggaagaggaagcaag
ttg--------------atgaatcagatggttcggaga--------cagatgat------
gaagatgccaaacac------------------------aagaaggaaaatctctctacc
tatgagaaggagcagcaaaagcttgaagccaaaataaaggagatggaggaagcgaacttg
gcttccaaagattgggtcatgcagggagaggtaactgctgcaaaaaggccaaaagacagt
gctttggaagttgatctagattttgagcataa---cttgaggccgccgcctg--ttatca
cagaagaagttacggcatctcttgaagaaataataaagaaaagaatagttgatgggaatt
ttgatgatgttcaaaaggctcctaaattaccatctgcagcgcccaaamaaatcaaggagt
tggacgataataagagtaagaaagggcttgcagaagtttacgag----------------
------------------------------------------------------------
------------------------------------------------------------
----------------------------------------------caacaggttgtgga
ggacatgtctgttcaagctaatgttcccgccttagctatggaagagatagcaccagtggc
tgtatcagatgcagctatgcttgcccctgaggaaatatttkctggtaaaggggacatcaa
agaagaaaccgagctaacaaaggaggacaggaggaggagaagagcaaagaagaagagaaa
attcaag---------
>PAFTOL004562
------------------------------------------------------------
---------------------------------agatatgaagatttctttgttcc----
-------------------tgacaagaaaacgcca------aagaggaagaggaagcaag
ttg--------------atgaatcagatggttcagaga--------cagacgat------
gaaaatgacaaacac------------------------aagaacgaaaatctttctrcc
tatgaaaaggagcgccaaaagcttgaagccaaaataaaggagatggaggaagcaaactta
gcttcaaaagattggaccatgcagggagaggtaactgctacaaggaggccaaaagacagt
gctttggaagttgacctggagttcgagcataa---tttgaggccgcctcctg--ttatca
cagaagaagttacagcatctctcgaagaaataataaagaaaagaatactcgaggtgaatt
ttgatgatgttcaaaaggctcctaagttgccatctgcagcacccaaacaaattaaggagt
tggatgataataagagtaagaaaggacttgcagaagtttatgag----------------
------------------------------------------------------------
------------------------------------------------------------
----------------------------------------------------gtagtgga
ggatatggccattcaagctaatgtccccgccttagctatggaagagatagcaccagtggc
tgtrtcagatgcagctatgcttgccccagaggaggtattttctggtaaaggagatatcaa
rgaagaaactgagctaacaaagkwggacaggaagaggagaagagcaaagaagaagagaag
gttcaaa---------
>PAFTOL004563
------------------------------------------------------------
---------------------------------agatatgaagatttctttgttcc----
-------------------tgacaagaaaacacca------aagaggaagaggaagcaag
ttg--------------atgaatcagatggctcagaga--------cggacgat------
gaaaatgacaaacaa------------------------aagaacgaaaatctttctacc
tatgaaaaggagcgccaaaagcttgaagccaaaataaaggagatggaggaagcaaactta
gcttcaaaagattggaccatgcagggagaggtaactgctacaagaaggccaaaagacagt
gccttggaagttgacctggagttcgagcataa---tttgaggccacctcctg--ttatca
cagaagaagttacggcatctctcgaagaagtaataaagaaaagaatactcg---------
------------------------------------------------------------
------------------------------------------------------------
------------------------------------------------------------
------------------------------------------------------------
--------------------------------------------------aggttgtgga
ggatatggtcattcaagctaatgttcccgccttagctatggaagagatagcaccagtggc
tgtatcagatgcygctatgcttgccccagaggaggtatttgctggtaaaggagatatcaa
agaagaaactgagctaacaaaggaggacaggaagaggagaagagcaaagaagaagagaag
gttcaaa---------
>PAFTOL004564
------------------------------------------------------------
------------------------------------------------------------
------------------------------------------------------------
------------------------------------------------------------
------------------------------------------------aatctttctacc
tatgaaaaggagcgtcaaaagcttgaagccaaaataaaggagatggaggaagcaaacttg
gcttccaaagattgggtcatgcagggagaggtaactgctgcaaaaaggcctaaagacagt
gctttggaagttgatctagattttgagcataa---cttgaggccgccgcctg--ttatca
cagaagaggttacggcatctctcgaagaaataataaagaaaagaatactcgatgtaagaa
ttgat-------------------------------------------------------
------------------------------------------------------------
------------------------------------------------------------
------------------------------------------------------------
------------------------------------------------------------
----------------------------------------gagcagatagcaccagtggc
tgtgtcagaygcagctatgcttgcccctgaggaaatatttgctggtaaaggggacatcaa
agaagaaaccgagctaacaaaagaggacargaagaggagaagagcaaagaagaagagaaa
attcaag---------
>PAFTOL004565
------------------------------------------------------------
------------------------------------------------------------
------------------------------------------------------------
------------------------------------------------------------
------------------------------------------------------------
------------------------------------------------------------
------------------------------------------------------------
------------------------------------------------------------
--------------------------------------------------caggggaatt
ttgatgacgtccaaaaggctcctaaattgccatctgcagcacccaaacaaattaaggagt
tggatgataataagagtaagaaaggacttgcagaagtttatgag----------------
------------------------------------------------------------
------------------------------------------------------------
------------------------------------------------------------
------------------------------------------------------------
------------------------------------------------------------
------------------------------------------------------------
----------------
>PAFTOL004566
------------------------------------------------------------
------------------------------------------------------------
-----------------------aagaaaatgcca------aagacgaagaggaagcaag
ttg--------------atgaatcagatggctcagaga--------cagatgac------
gaagatgacaaacac------------------------aagaaggaaaatctttctacc
tatgaaaaggagcgtcaaaagcttgaagccaaaataaaggagatggaggaagcaaacttg
gcttccaaagattgggtcatgcagggagaggtaactgctgcaaaaaggcctaaagatagt
gctttggaagttgatctagattttgagcataa---cttgaggccaccgcctg--ttatca
cagatgaggttacggcatctctcgaagaaataataaagaaaagaatactcgatgggaatt
ttgatgatgttcaaaaggctcctaaattaccatctgcagcgcccaaacaaattaaggagt
tggatgataataagagtaagaaagggcttgcagaagtatacgag----------------
------------------------------------------------------------
------------------------------------------------------------
----------------------------------------------cgacaggttgtgga
ggacatgtctgttcaagctaatgttcccgccttagctatggaagagatagcaccartggc
ygtatcagatgcagctatgcttgcccctgaggaaatatttgctgctaaaggggacatcaa
agaagaaaccgagctaacaaaagaggacaggaagaggagaagagcaaagaagaagagaaa
attcaag---------
>PAFTOL004567
------------------------------------------------------------
---------------------------------agatatgaagatttctttgttcc----
-------------------tgacaagaaaacgccg------aaaaggaagaggaagcaaa
ttg--------------atgaatcagatggttcagaga--------cagatgat------
gaaaatgacaaacac------------------------aagaacaaaaatctttctacc
tatgaaaaggagcgccaaaagcttgaagccaaaataaaggagatggaggaagcaaactta
gcatcaaaagattggaccatgcagggagaggtaactgctacaagaaggccaaaagacagt
gctttggaagttgacctggagttcgagcataa---tttgaggccacctcctg--ttatca
cagaggaagttacagcatctctggaagaaataataaagaaaagaatactcgaggtgaatt
ttgacgatgttcgaaaggctcctaaattgccatctgcagcacccaaacaaattaaggagt
tggatgataataagagtaagaaaggacttgcagaagtttatgag----------------
------------------------------------------------------------
------------------------------------------------------------
----------------------------------------------------gttgtgga
ggatatggtcattcaagctaatgttcccgccttagctatggaagagatagcaccagtggc
tgtatcagatgccgctatgcttgccccagaggaagtatttgctggtaaaggagatatcaa
agaagaaactgagctaacaaaggaggacaggaagaggagaagagcaaagaagaagagaag
gttcaaa---------
>PAFTOL004568
------------------------------------------------------------
---------------------------------agatacgaagatttctttgttcc----
-------------------tgacaagaaaacgccg------aaaaggaagaggaagcaaa
ttg--------------atgaatcagatggttcagaga--------yagatgat------
gaaaatgacaaacac------------------------aagatcgaaaatctttctacc
tatgaaaaggarcgscaaaagcttgaagccaaaataaaggagatggaggaagcaaactta
gcttcaaaagattggaccatgcagggagaggtaactgctgcaagaaggccaaaggacagt
gctttggaagttgacctggagttcgagcataa---tttgaggccacctcctg--ttatca
cagaggaagttacagcatctctggaagaaataataaaaaaaagaatactcgaggtgaatt
ttgatgatgttcgaaaggctcctaaattgccatctgcagcacccaaacaaattaaggagt
tggwtgataakaagagtaagaaaggacttgcagaagtttatgag----------------
------------------------------------------------------------
------------------------------------------------------------
----------------------------------------------------gttgtgga
ggatatggtcattcaagctaatgttcccgccttagctatggaagagatagcaccaatggc
ygtatcagatgccgctatgcttgccccagaggaagtatttgctggcaaaggagatatcaa
agaagaaactgagctaacaaaggaggacaggaagaggagaagagcaargaagaagagaag
gttcaaa---------
>PAFTOL004571
------------------------------------------------------------
---------------------ggtgcattcaatagatatgaagatttctttgttcc----
-------------------caacaagaaaatgcca------aagaggaagaggaagcaag
ttg--------------atgaatcagatgattcagaga--------cagatgat------
gaagatgacaaacag------------------------aagaaggaaaatctttctacc
tatgaaaaggagcgtcaaaagcttgaagccaaaataaaggagatggaggaagcaaacttg
gcttccaaagattgggtcatgcagggagaggtaactgctgcaaaaaggcctaaagacagt
gctttggaagttgatctagattttgagcataa---cttgaggccgccgcctg--ttatca
cagaagaggttacggcatctctcgaagaaataataaagaaaagaatactcgakgggaatt
ttgatgatgttcaaaaggctcctaaattaccatctgcagcgcccaaacaaattaaggagt
tggacgacaataagagtaagaaagggcttgcagaagtttacgag----------------
------------------------------------------------------------
-------------caggcgagc--aaattatttaaaacgttgtgctt-------------
gaagttggacgcactttcccacttccattttgctc---------caaaaccggttgtgga
ggacatgtctgttcaagctaatgttcccgccttagctatggaagagatagcaccagtggc
tgtatcagatgcagctatgcttgcccctgaggaaatatttgctggtaaaggggacatcaa
agaagaaaccgagctaacaaaagaggacaagaagaggagaagagcaaagaagaagagaaa
attcaag---------
>PAFTOL004572
------------------------------------------------------------
---------------------------------agatatgaagatttctttgttcc----
-------------------tgacaagaaaatgcca------aagaggaagaggaagcaag
ttg--------------atgaatcagatggttcagaga--------cagatgat------
gaaaatgacaaacat------------------------aagaacgaaaatctttcwacc
tatgaaaaggagcgccaaaagcttgaagccaaaataaaggagatggaggaagcaaactta
gcttcaaaagattggaccatgcagggagaggtaactgctacaagaaggccaaaagacagt
gctttggaagttgacctggagttcgagcataa---tttgaggccgcctcctg--ttatca
cagaagaagttacagcatctcttgaagaaataataaagaaaagaatactcgaggggaatt
ttgatgatgttcaaaaggatcctaaattgccatctgcagcacccaaacaaattaaggagt
tggatgataataagagtaagaaaggacttgcagaagtttatgag---gttagatgatttt
tggaa---------------tgcattggttccccattatttagtttc------tcgggca
atctcaaat--aagaggcaagc--aaattgtttaaaaccttgtgctt-------------
gaagctggacacactttctcacttccattttgctc---------caaaaccggttgtgga
ggacatggtcattcaagctaatgttcccgccttagctatggaagagatagcaccagtggc
tgtmtcagatgccgctatgcttgccccagaggaggtctttgctggtaaaggagatatcaa
agaagaaactgagctaacaaaagaggacaggaagaggagaagagcaaagaagaagagaag
attcaaa---------
>PAFTOL004573
------------------------------------------------------------
---------------------------------agatatgaagatttctttgttcc----
-------------------tgacaagaaaactcca------aagaggaagagtaagcaag
ttg--------------atgaatcagatggtttgcaga--------cagacgat------
gaaaatgacaaacat------------------------aagaacgaaaatctttctacc
tatgaaaaggagcgccaaaagcttgaagccaaaataaaggagatggaggaagcaaactta
gcttcaaaagattggaccatgcagggagaggtaactgctgcaagaaggccaaaagacagt
gctttggaagttgacctggagttcgagcataa---tttgaggccgcctcctg--ttatca
cagaagaagttacagcatctctcgaagaaataataaaaaaaagagtactcgaggagaatt
ttratgatgttcraaaggctcctaaattgccatctgcagcacccaaacaaattaaggagt
tggatgataataagagtaagaaaggacttgcagaagtttatgag----------------
------------------------------------------------------------
------------------------------------------------------------
----------------------------------------------------gttgtgga
ggacatggtcattcaagctaatgttcccgccttagctatggaagagatagcaccagtggc
tgtatcagatgccgctatgcttgccccagaggaggtctttgctggtaaaggagatatcaa
agaagaaactgagctaacaaaggaggacaggaagaggagaagagcaaagaagaagagaag
gttcaaa---------
>PAFTOL004574
------------------------------------------------------------
---------------------------------agatatgaagatttctttgttcc----
-------------------tgacaagaaaacgcca------aagaggaagaggaagcaag
ttg--------------atgaatcagatggttcagaga--------cagacgat------
gcaaatgacaaacac------------------------aataacgaaaatctttctacc
tatgaaaaggagcgccaaaagcttgaagccaaaataaaggagatggaggaagcaaactta
gcttcaaaagattggaccatgcagggagaggtaactgctacaagaaggccaaaagacagt
gctttggaagttgacctggagtttgagcataa---tttgaggccgcctcctg--ttatca
cagaagaagttacagcatctctcgaagaaataataaagaaaagaatacttgaggtgaatt
ttgatgatgttcaaaaggctcctaaattgccatctgcagcacccaaacaaattaaggagt
tggatgataataagagtaagaaaggacttgcagaagtttatgag---gaagagtatgctc
agcag------------acaggccttgcttctgcacggatgcatttgtt----agcattt
tgttattg----ccaggcgagc--aaattattcaaaaccttgtgctt-------------
gaagctggacgcactttctcacttccattttgctc---------caaaaccggtagtgga
ggatatggccattcaagctaatgttcccgccttagctatggaagagatagcaccagtggc
tgtatcagatgctgctatgcttgccccagaggaggtatttgctggtaaaggagatatcaa
acaagaaactgagctaacaaaggaggacaggaagaggagaagagcaaagaagaagagaag
gttcaaa---------
>PAFTOL004577
------------------------------------------------------------
---------------------------------agatatgaagatttctttgttcc----
-------------------tgacaagaaaacgcca------aagaggaagaggaagcaag
ttg--------------atgaatcagatggttcagaga--------cagacgat------
gaaaatgacaaacas------------------------aagaacgaaaatctytctacc
tatgaaaaggagcgccaaaagcttgaagccaaaataaaggagatggaggaagcaaactta
gcttcaaaagattggaccatgcagggagaggtaactgctacaaggaggccaaaagacagt
gctttggaagttgacctggagttygagcataa---tttgaggccgcctcctg--ttatca
cagaagaagttacagcatctctcgaagaaataataaagaagagaatactcgaggtgaatt
ttgatgatgttcaaaaggytcctaarttgccatctgcagcacccaaacaaattaaggagt
tggatgataataagagtaagaaaggacttgcagaagtttatgag----------------
------------------------------------------------------------
------------------------------------------------------------
----------------------------------------------------gtagtgga
ggatatggccattcaagctaatgtccccgccytagctatggaagagatagcaccagtggc
tgtatcagatgccgctatgcttgccccagaggaggtattttckggtaaaggagatatcaa
agaagaaactgagctaacraaggaggacaggaagaggagaagagcaaagaagaagagaag
gttcaaa---------
>PAFTOL004578
gaagaagatgacgaggaggcagatgaagtagatgatgagcttctcttgtatggagaagat
gatgaagatgaagatggttcaggagcaaatatcagatatgaagatttctttgttcc----
-------------------tggcaagaaaacgcca------aagaggaagaggaagcaag
ttg--------------atgaatcagatggttcagaga--------cagacaat------
gaaaatgacaaacat------------------------aagaacgaaaatctttcaacc
tatgaaaaggagcgccaaaagcttgaagccaaaataaaggagatggaggaagcaaactta
gcttcaaaagattggaccatgcagggagaggtaactgctacaagaaggccaaaagacagt
gctttggaagttgacctggagttcgagcataa---tttgaggccgcctcctg--ttatca
cagaagaagttacagcatctctcgaagaaataataaagaaaagaatactcgaggtgaatt
ttgatgatgttcaaaaggctcctaaattgccatctgcagcacccaaacaaattaaagagt
tggatgataataagagtaagaagggacttgcagaagtttatgag---gaagagtatgctc
agcag------------acaggt-------------------------------------
------------------------------------------------------------
----------------------------------------------------sttgtgga
ggatatggtcattcaagcaaatgttcccgccttagctatggaagagatagctccagtggc
tgtatcagatgcygctatgcttgccccagaggaggtctttgctggtaaaggagatatcaa
agaagaaactgagctaacaaaggaggacaggaagaggagaagagcaaagaagaagagaag
gttcaaa---------
>PAFTOL004582
------------------------------------------------------------
---------------------------------agatatgaaggtttttttgttcc----
-------------------tgacaagaaaatgcca------aagaggaagaggaagcaag
ttg--------------atgaatcagatggttcagaga--------cagatgat------
gaaaatgacaaacak------------------------aagaacgaaaatctttctacc
tatgaaaaggagcgccaaaagcttgaagccaaaataaaggagatggaggaagcaaactta
gcttcaaaagattggaccatgcagggagaggtaactgctacaagaaggccaaaagacagt
gctttggaagttgacctggagttcgagcataa---tttgaggccgcctcctg--ttatca
cagaagaagttacagcatctctcgaagaaataataaagaaaagaatactcgaggggaatt
ttgatgatgttcaaaaggctcctaaattgccatctgcagcacccaaacaaattaaggagt
tggatgataataagagtaagaaaggacttgcagaagtttatgag---gttagataatttt
tggaa---------------tgcattggttccccattatttagtttc------tcgggca
atctcaaat--aaga-ttaata--aacttatttctgccattgtgcaa-------------
tgaatttgttctgtttgcttattggcatattggct---------t--gacaggttgtgga
ggatatggtcattcaagctaatgttcccgccttagctatggaagagatagcaccggtggc
tgtatcagatgccgctatgcttgccccggaggaggtctttgctggtaaaggagatatcaa
agaagaaactgagctaacaaaggaggacaggaagaggagaagagcaaagaagaagagaag
gttcaaa---------
>PAFTOL004583
------------------------------------------------------------
---------------------------------agatatgaagatttctttgttcc----
-------------------tgacaagaaaatgcca------aagaggacgaggaagcaag
ttg--------------atgaatcagatggttcagaga--------cagacgat------
gaaaatgacaaacac------------------------aagaacgaaaatytttctacc
tatgaaaaggagcgccaaaagcttgaagccaaaataaaggagatggaggaagcaaactta
gcttcaaaagattggaccatgcagggagaggtaactgctacaagaaggccaaaagacagt
gctttggaagttgacctggagtttgagcataa---tttgaggccgcctcctg--ttatta
cagaagaagttacagcatctctcgaagaaataataaagaagagaatactcgaggtgaatt
ttgatgatgttcgaaaggctcctaaattgccatctgcagcacccaaacaaattcaggagt
tggatgataataagagtaagaaaggacttgcagaagtttatgag---gttagataatttt
tgctt------------ctgg--cttatctgacattgaatctcaccc------aagtagc
atgttgttattgccaggcgagc--aaattgtttaaaaccttgtgctt-------------
gaagctggatgcactttctcacttccattttgctc---------caaaaccggtagtgga
ggatatggccattcaagctaatgttcccgccttagctatggaagagatagcaccagtggc
tgtatcagatgccgctatgcttgccccrgaggaggtatttgctggtaaaggagatatcaa
agmagaaaytgagctaacaaaggaggacaggaagaggagaagagcaaagaagaagagaag
gttcaaa---------
>PAFTOL004584
------------------------------------------------------------
---------------------------------agatatgaagatttctttgttcc----
-------------------tgacaagaaaacgcca------aagaggaagaggaagcaag
ttg--------------atgaatcagatggttcagaga--------cagacgat------
gaaaatgacaaacac------------------------aagaacgaaaatctttctacc
tatgaaaaggagcgccaaaagcttgaagccaaaataaaggagatggaggaagcaaactta
gcttcaaaagattggaccatgcagggagaggtaactgctacaaggaggccaaaagacagt
gctttggaagttgacctggagttcgagcataa---tttgaggccgcctcctg--ttatca
cagaagaagttacagcatctctcgaagaaataataaagaaaagaatactcgaggtgaatt
ttgatgatgttcaaaaggctcctaagttgccatctgcagcacccaaacaaattaaggagt
tggatgataataagagtaagaaaggacttgcagaagtttatgag----------------
------------------------------------------------------------
------------------------------------------------------------
----------------------------------------------------------ga
ggatatggccattcaagctaatgtccccgccttagctatggaagagatagcaccagtggc
tgtatcagatgccgctatgcttgccccagaggaggtattttctggtaaaggagatataaa
agaagaaactgagctaacaaaggaggacaggaagaggagaagagcaaagaagaagagaag
gttcaaa---------
>PAFTOL004585
------------------------------------------------------------
---------------------ggtgcattcaatagatatgaagatttctttgttcc----
-------------------caacaagaaaatgcca------aagaggaagaggaagcaag
ttg--------------atgaatcagatggttcagaga--------cagatgat------
gaagatgacaaacas------------------------aagaaggaaaatctttctacc
tatgaaaaggagcgtcaaaagcttgaagccaaaataaaggagatggaggaagcaaacttg
gcttccaaagattgggtcatgcagggagaggtaactgctgcaaaaaggcctaaagatagt
gctttggaagttgatctagattttgagcataa---cttgaggccaccgcctg--ttatca
cagaagaggttacggcatctctcgaagaaataataaagaaaagaatactcgakgggaatt
ttgatgatgttcaaaaggctcctaaattaccatctgcagcgcccaaacaaattaaggagt
tggatgataataagagtaagaaagggcttgcagaagtttacgag---gaagaatatgctc
agcgg------------acgggtmttgcttctgctcctgtatcattt------aatgatg
aactgaaga--cggaggcgagc--aaattatttaaaacgctgtgctt-------------
gaagttagacgcactttcccacttccattttgctc---------caaaaccggttgtgga
ggacatgtctgtgcaagctaatgttcccgccttagctatggaagagatagcaccagtggc
tgtatcagatgcagctatgcttgcccctgaggaaatatttgctgctaaaggggacatcaa
agaagaaaccgagctaacaaaagaggacaggaagaggagaagagcaaagaagaagagaaa
attcaag---------
>PAFTOL004587
------------------------------------------------------------
---------------------------------agatatgaagatttctttgttcc----
-------------------tgacaagaaaacgcca------aagaggaagaggaagcaag
ttg--------------atgaatcagatggttcagaga--------gagacgat------
ggaaatgacaaacac------------------------aagaaygaaaatctttctacc
tatgaaaaggatcgccaaaagcttgaagccaaaataaaggagatggaggaagcaaattta
gcttcaaargattggaccatgcagggagaggtaactgctacaagaaggccaaaagacagt
gctctggaagttgacctggagttcgagcataa---tttgaggccgcctcctg--ttatca
cagaagaagttacagcatctctcgaagaaataataaagaaaagaatacttgaggtgaatt
ttgatgatgttcgaaaggctcctaaattgccatctgcagcacccaaacaaattaaggagt
tggatgataataagagtaagaaaggacttgcagaagtttatgag---gaagagtatgctc
agcag------------acaggccttgcttctgcacctgtttcattt------aatgatg
aattgaaga--cgga---------------------------------------------
---------------------------------------------------ggtagtgga
ggatatggccattcaagctaatgttcccgccttagctatggaagagatagcaccagtggc
tgtatcagatgctgctatgcttgccccagaggagktatttgctggtaaaggagatatcaa
agaagaaactgagctaacaaaggaggayaggaagaggagaagagsaaagaagaagagaag
gttcaaa---------
>PAFTOL004590
------------------------------------------------------------
---------------------------------agatatgaagatttctttgttcc----
-------------------tgacaagaaaacgcca------aagaggaagaggaagcaag
ttg--------------atgaatcagatggttcagaga--------cagacgat------
gaaagtgacaaacac------------------------aagaacgaaaatctttctacc
tatgaaaaggagcgccaaaagcttgaagccaaaataaaggagatggaggaagcaaactta
gcttcaaaagattggaccatgcagggagaggtaactgctacaaagaggccaaaagacagt
gctttggaagttgacctggagttcgagcataa---tttgaggccgcctcctg--ttatca
cagaagaagttacagcatctctcgaagaaataataaagaaaagaatactcgaggtgaatt
ttgatgatgttcaaaaggctcctaagttgccacctgcagcacgcaaacaaattaaggagt
tggatgataataagagtaaggacaaagctgccctgttttccccc----------------
------------------------------------------------------------
------------------------aatcttttttgcaggatgataat-------------
aagagtaagaacactttctcacttccattttgctc---------caaacccggtggtgga
ggatatggccattcaagctaatgtccccgccttagctatggaagagatagcaccagtggc
tgtatcagatgctgctatgcttgccccagaggaggtattttctggaaaaggagatatcaa
agaagaaactgagctaacaaaggaggacaggaagaggagaagagcaaagaagaagagaag
gttcaaa---------
>PAFTOL004591
------------------------------------------------------------
---------------------------------agatatgaagatttctttgttcc----
-------------------tgacaagaaaacgcca------aagaggaagaggaagcaag
ttg--------------atgaatcagatggttcagaga--------cagamgat------
gaaagtgacaaacac------------------------aagaacgaaaatctttctacc
tatgaaaaggagcgccaaaagcttgaagccaaaataaaggagatggaggaagcaaactta
gcttcaaaagattggaccatgcagggagaggtaactgctrcaaagaggccaaaagacagt
gctttggaagttgacctggagttcragcataa---tttgaggccgcctcctg--ttatca
cagaagaagttacagcatctctcgaagaaataataaagaaaagaatactcsaggtgaatt
ttgatgatgttcaaaaggctcctaagttgccatctgcagcacccaaacaaattaaggagt
tggatgataataagagtaagaaaggacttgcagaagtttatgag---gaagagtatgctc
agcag------------acaggccttgcttcccccagtttctc-----------------
------------------------------------------------------------
---------------------------------------------------tgtagtgga
ggatatggccattcaagctaatgtccccgccttagctatggaagagatagcaccagtggc
tgtatcagatgctgctatgcttgccccagaggaggtattttctggtaaaggagatatcaa
agaagaaactgagctaacaaaggaggacaggaagaggagaagagcaaagaagaagagaag
gttcaaa---------
>PAFTOL004593
------------------------------------------------------------
---------------------------------agatatgaagatttctttgttcc----
-------------------tgacaagaaaacgcca------aagaggaagaggaagcaag
ttg--------------atgaatcagatggttcagaga--------cagacgat------
gaaaatgacaaacac------------------------aagaacgaaaatctttctacc
tatgaaaaggagcgccgaaagcttgaagccaaaataaaggagatggaggaagcaaactta
gcttcaaaagattggaccatgcagggagaggtaactgctacaagaaggccaaaagacagt
gctttggaagttgacctggagttcgagcataa---tttgaggccgcctcctg--ttatca
cggaagaagttacagcatctctcgaagaaataataaagaagagaatactcgagatgaatt
ttgatgatgttcaaaaggctcctaaattgccatctgcagcacccaaacaaattaaggagt
tggatgataataagagtaagaaaggacttgcagaagtttatgag---gaagagtatgctc
agcag------------acaggccttgcttccgcgcctgtttcattt------aatgatg
aattgaaga--cgga---------------------------------------------
---------------------------------------------------ggcagtgga
ggatttggccattcaagctaatgttcccgccttagctatggaagagatagcaccagtggc
tgtatcagatgccgctatgcttgccccagaggaggtatttgctggtaaaggagatatcaa
agaagaaactgagctaacaaaggaagacaggaagaggagaagagcaaagaagaagagaag
gttcaaa---------
>PAFTOL004594
------------------------------------------------------------
---------------------------------agatatgaagatttctttgttcc----
-------------------tgacaagaaaacgcca------aagaggaagaggaagcaag
ttg--------------atgaatcagatggttcagaga--------cagaygat------
gaaartgacaaacac------------------------aagaacgaaaatctttctacc
tatgaaaaggagcgccaaaagcttgaagccaaaataaaggagatggaggaagcaaactta
gcttcaaaagaytggaccatgcagggagaggtaactgctacaaggaggccaaaagacagt
gctttggaagttgacctggagttcgagcataa---tttgaggccgcctcctg--ttatca
cagaagaagttacagcatctmtcgaagaaataataaagaaaagaatactcgaggtgaatt
ttgatgatgttcaaaaggctcctaagttgccatctgcagcacccaaacaaattaaggagt
tggatgataataagagtaagaaaggacttgcagaagtttatgag---tccctatttgctt
attgg-------------------------------------------------------
-------------catattggc--atattgt-----------------------------
--------------------------------------------cttgacaggtagtgga
ggatatggccattcaagctaatgtccccgccttagctatggaagagatagcaccagtggc
tgtatcagatgccgctatgcttgctccagaggaggtattttctggtaaaggagatatcaa
agaagaaactgagctaacaaaggaggacaggaagaggagaagagcaaagaagaagagaag
gttcaaa---------
>PAFTOL004596
------------------------------------------------------------
---------------------------------agatatgaagatttctttgttcc----
-------------------tgacaagaaaacgcca------aagaggaagaggaagcaag
ttg--------------atgaatcagatggttcagaga--------cagacaat------
gaaaatgacaaacak------------------------aagaacgaaaatctttcaacc
tatgaaaaggagcgccaaaagcttgaagccaaaataaaggagatggaggaagcaaactta
gcttcaaaagattggaccatgcagggagaggtaactgctacaagaaggccaaaagacagt
gctttggaagttgacctggagttcgagcataa---tttgaggccgcctcctg--ttatca
cagaagaagttacagcatctctcgaagaaataataaagaaaagaatactcgaggggaatt
ttgatgatgttmaaaaggctcctaaattgccatctgcagcacccaaacmaattaaggagt
tggatgataataagagtaagaagggacttgcagaagtttatgag---gaagagtatgctc
agcag------------acaggccttgcttccgctcccgtgtcattt------aatgatg
aattgaaga--cgga---------------------------------------------
---------------------------------------------------ggttgtgga
ggatatggtcattcaagctaatgttcccgccttagctatggaagagatagctccagtggc
tgtatcagatgccgctatgcttgccccagaggaggtctttgccggtaaaggagatatcaa
agaagaaactgagctaacaaaggaggacaggaagaggagaagagcaaagaagaagagaag
gttcaaa---------
>PAFTOL004597
------------------------------------------------------------
---------------------------------agatatgaagatttctttgttcc----
-------------------tgacaagaaaatgcca------aagaggaagaggaagcaag
ttg--------------atgaa---------tcagaga--------cagacgat------
gaaaatgacaaacac------------------------aagaacgaaaatctttctacc
tatgaaaaggagcgccaaaagcttgaagccaaaataaaggagatggaggaagcaaactta
gcttcaaaagattggaccatgcagggagaggtaactgctacaagaaggccaaaagacagt
gctttggaagttgacctggagttcgagcataa---tttgaggccgcctcctg--ttatta
cagaagaagttacagcatctctcgaagaaataataaagaagagaatactcgaggtgaatt
ttgatgatgttcaaaaggctcctaaattgccatctgcagcacccaaacaaattcaggagt
tggatgataataagagtaagaaaggacttgcagaagtttatgag---gttagataatttt
tgctt------------ctgg--cttatctggcattgaatctcaccc------aagtagc
atgttgttattgccaggcgagc--aaattgtttaaaatcttgtgctt-------------
gaagctggatgcactttctcacttccattttgctc---------caaaaccggtagtgga
ggatatggccattcaagctaatgttcccgccttagctatggaagagatagcaccagtggc
tgtatcagatgccgctatgcttgccccagaggaggtatttgctggtaaaggagatatcaa
agaacaaactgagctaacaaaggaggacaggaagaggagaagagcaaagaagaagagrag
gttcaaa---------
>PAFTOL004598
------------------------------------------------------------
---------------------------------agatatgaagatttctttgttcc----
-------------------tgacaagaaaacgcca------aagaggaagaggaagcaag
ttg--------------atgaatcagatggttcagaga--------cagacgat------
gaaaatgacaaacac------------------------aagaacgaaaatctttctacc
tatgaaaaggagcgccaaaagcttgaagccaaaataaaggagatggaggaagcaaactta
gcttcaaaagattggactatgcagggagaggta---------------------------
------------------------------------------------------------
--------------------------------------------------------aatt
ttgatgatgttaaaaaggctcctaagttgccatctgcagcacccaaacaaattaaggagt
tggatgataataagagtaagaaaggacttgcagaagttttgcag---gatgataataaga
gtaag------------aaaggacttgcagaagtttcccagttt----------------
------------------------------------------------------------
----ctctctctgtttgcttaatggcatattggca---tattggcttgacaggtagtgga
ggatatggccattcaagctaatgtccccgccttagctatggaagagatagcaccagtggc
tgtatcagatgccgctatgcttgccccagaggaggtattttctggtaaaggagatatcaa
agaagaaactgagctaacaaaggaggacaggaagaggagaagagcaaagaagaagagaag
gttcaaa---------
>PAFTOL004599
------------------------------------------------------------
---------------------------------agatatgaagatttctttgttcc----
-------------------tgacaagaaaacgcca------aagaggaagcggaagcaag
ttg--------------atgaatcagatggttcagaga--------cagacgat------
gaacttgacaaacas------------------------aagaacraaaatctttctacc
tacgaaaaggagcgccaaaagcttgaagccaaaataaaggagatggaggaagcaaactta
gcttcaaaagattggaccatgcagggagaggta---------------------------
------------------------------------------------------------
--------------------------------------------------------aatt
ttgatgatgttcaaagggctcctaaattgccatctgcagcacccaaacaaattaaggagt
tggatgataataagagtaagaaaggacttgcagaagtttatgag---at-----------
------------------------------------------------------------
------------------------------------------------------------
aaaaatatttctgccatctcacttccattttgctc---------caaaaccggtagtgga
ggatatggccattcaagctaatgttccygccttagctatggaagagatagcaccagtggc
tgtatcagatgccgctatgcttgccccagaggaggtattttctggtaaaggagatatcaa
agaagaaactgagctaacaaaggaggacaggaagaggagaagagcaaagaagaagagaag
gttcaaa---------
>PAFTOL004600
------------------------------------------------------------
---------------------------------agatatgaagatttctttgttcc----
-------------------tgacaagaaaacgcca------aagaggaagaggaagcaag
ttg--------------atgaatcagatggttcagaga--------cagacgat------
gaaaatgacaaacac------------------------aagaacgaaaatctttctacc
tatgaaaaggagcgccaaaagcttgaagccaaaataaaggagatggaggaagcaaactta
gcttcaaaagattggactatgcagggagaggtaamtgctacaaggaggccaaaagacagt
gctttggaagttgacctggagtttgagcataa---tttgaggccgcctcctg--ttatca
cagaagaagttacagcatctctcgaagaaataataaagaaaagaatactcgaggtgaatt
ttgatgatgttcaaaaggctcctaagttgccatctgcagcacccaaacaaattaaggagt
tggatgataataagagtaagaaaggacttgcagaagtttatgagctctctctgtttgctt
attgg-------------------------------------------------------
-------------catattggc--atattgg-----------------------------
--------------------------------------------cttgacaggtagtgga
ggatatggccattcaagctaatgtccccgccttagctatggaagagatagcaccagtggc
tgtatcagatgccgctatgcttgccccagaggaggtattttctggtaaaggagatatcaa
agaagaaactgagctaacaaaggaggacaggaagaggagaagagcaaagaagaagagaag
gttcaaa---------
>PAFTOL004601
------------------------------------------------------------
---------------------------tcctatagatatgaagatttctttgttcc----
-------------------tgacaagaaaacgcca------aagaggaagaggaagcaag
ttg--------------atgaatcagatggttcagaga--------cagacgat------
gaaaatkacaaacas------------------------aagaacgraaatctttctacc
tatgaaarggagcgccaaaagcttgaagccaaaataaaggagatggaggaagcgaactta
gcttcaaaagattggaccatgcagggagaggtaactgctacaagaaggccaaaagacagt
gctttggaagttgacctggagttcgagcataa---tttgaggccgcctcctg--ttatca
cagaagaagttacagcatctcttgaagaaataataaagaagagaatactcsaggtgaatt
ttgatgatgttcaaaaggctcctaaattgccatctgcagcacccaaacaaattaaggagt
tggatgataataaaagtaagaaaggacttgcagaagtttatgag---gaagagtatgctc
agcag------------acaggccttgcttccgcacccgtttcattt------aatgatg
aattgaaga--cgggcgcgagc--aagttgtttaaaaccttgtgctt-------------
gaagctggatgcactttctcacttccattttgctc---------caaaaccggtagtcga
ggatatggccattcaagctaatgttyccgccttagctatggaagagatagcaccagtggc
tgtatcggatgcygctatgcttgccccagaggaggtatttgctggtaaaggagatatcaa
agaagaaactgagctaacaaaggaggacaggaagaggagaagagcaaagaagaagagaaa
gttcaaa---------
>PAFTOL004603
gaagaagatgacgaggaggcagatgaagtagacgat----------------gagaagat
gatgaagatgaagatggttcaggagc-------aaatatcaggttctttttttcctcttc
tatccttctacttgcgagttcttgtaggtacgcca------aagaggaagaggaagcaag
ttg--------------atgaatcagatggttcagaga--------cagacgat------
gaaaatgacaaacac------------------------aagaacgaaaatctttctacc
tatgaaaaggagcgccaaaagcttgaagccaaaataaaggagatggaggaagcaaactta
gcttcaaaagattggaccatgcarggagaggta---------------------------
------------------------------------------------------------
--------------------------------------------------------aatt
ttgatgatgttcaaaaggctcctaaattgccatctgcagcacccaaacawattaaggagt
tggatgataataagagtaagaaaggacttgcagaagtttatgag----------------
------------------------------------------------------------
------------------------------------------------------------
----------------------------------------------------gttgtgga
ggatatggtcattcaagctaatgttcccgccttagctatggaagagatagcaccagtggc
tgtatcagatgccgctatgcttgccccagaggaagtatttgctggtaaaggagatatcaa
agaagaaactgagctaacaaaggaggacaggaagaggagaagagcaaagaagaagagaag
gttcaaa---------
>PAFTOL004604
------------------------------------------------------------
---------------------------------agatatgaagatttctttgttcc----
-------------------tgacaagaaaaagcca------aagagtaagaggaagcaag
ttg--------------atgaatcagatggttcagaga--------cagacgat------
gaaaatgacaaacac------------------------aagaacgaaaatctttctacc
tatgaaaaggagcgccaaaagcttgaagccaaaataaaggagatggaggaagcaaactta
gcttcaaaagattggaccatgcagggagaggtaactgctacaagaaggccaaaagacagt
gctttggaagttgacctggagttcgagcataa---tttgaggccgcctcctg--ttatca
cagaagaagttacagcatstctcgaagaaataataaagaaaagaatactcsaggtgaatt
ttgatgatgttcaaaaggctccgaaattgccatctgcagcacccaaacaaattaaggagt
tggatgataataagagtaagaaaggacttgcagaagtttatgag---gaagagtatgctc
agcag------------acaggccttgcttctgctcccgtgtcattt------aatggtg
aattgaaga--cgga---------------------------------------------
---------------------------------------------------ggttgtgga
ggatatggtcattcaagctaatgttcccgccttagctatggaagagatagcaccagtggc
tgtatcagatgccgctatgcttgccccagaggaagtatttgctggtaaaggagatatcaa
agaagaaactgagctaacaaaggaggacaggaagaggagaagagcaaagaagaagagaag
gttcaaa---------
>PAFTOL004605
------------------------------------------------------------
---------------------------------agatatgaagatttctttgttcc----
-------------------tgacaagaaaatgcca------aagaggaagaggaagcaag
ttg--------------atgaatcagatggttcagaga--------cagacgat------
gaaaatgacaaacac------------------------aagaacgaaaatctttctacc
tatgaaaaggagcgccaaaagcttgaagccaaaataaaggagatggaggaagcaaactta
gcttcaaaagattggaccatgcagggagaggtaactgctacaagaaggccaaaagacagt
gctttggaagttgacctggagttcgagcataa---tttgaggccgcctcctg--ttatta
cagaagaagttacagcatctctcgaagaaataataaagaagagaatactcgaggtgaatt
ttgatgatgttcaaaaggctcctaaattgccgtctgcagcacccaaacaaattcaggagt
tggatgataataagagtaagaaaggacttgcagaagtttatgag---gttagataatttt
tgctt------------ctgg--cttatctgacattgaatctcaccc------aagtagc
atgttgttattgccaggcgagc--aaattgtttaaaaccttgtgctt-------------
gaagctggatgcactttctcacttccattttgctc---------caaaaccggtagtgga
ggatatgaccattcaagctaatgttcccgccttagctatggaagagatagcaccagtggc
tgtatcagatgccgctatgcttgccccagaggaggtatttgctggtaaaggagatatcaa
agaagaaaytgagctaacaaaggaggacaggaagaggagaagagcaaagaagaagagaag
gttcaaa---------
>PAFTOL004608
gaagaagatgacgaggaggcagatgaagtagatgatgagcttctcttgtatggagaagat
gatgaagatgaagaaattgaaggagaagaaaccagatatgaagatttctttgttcc----
-------------------tgacaagaaaacgcca------aagaggaagaggaagcaag
ttg--------------atgaatcagttggttcagaga--------cagacaat------
gaaaatgacaaacak------------------------aagagcgaaaatctttctacc
tatgaaaaggagcgccaaaagcttgaagccaaaataaaggagatggaggaagcaaactta
gcttcaaaagattggaccatgcagggagaggtaactgctacaagaaggccaaaagacagt
gctttggaagttgacctggagttcgagcataa---tttgaggccgcctcctg--ttatca
cagaagaagttacagcatctctcgaagaaataataaagaaaagaattctcgaggggaatt
ttgatgatgttcaaaaggctcctaaattgccatctgcagcacccaaacaaattaaggagt
tggatgataataagagtaagaagggacttgcagaagtttacgag----------------
------------------------------------------------------------
------------------------------------------------------------
----------------------------------------------------gttgtgga
ggatatggtcattcaagctaatgttcctgccttagctatggaagagatagcaccagtggc
tgtatcagatgctgctatgcttgccccagaggaggtctttactggtaaaggagatatcaa
agaagaaactgagctaacaaaggaggacaggaagaggagaagagcaaagaagaagagaag
gttcaaa---------
>PAFTOL004609
------------------------------------------------------------
---------------------------------agatatgaagatttctttgttcc----
-------------------tgacaagaaaacgcca------aagaggaagaggaagcaag
ttg--------------atgaatcagatggttcagagt--------yagacgat------
gaaaatgacaaatat------------------------aagaacgaaaatctttctacw
tatgaaaaggagcgccaaaagcttgaagccaaaataaaggagatggaggaagcaaactta
gcttcaaaagattggaccatgcagggagaggtaactgctacaagaaggccaaaagacagt
gctttggaagttgacctggagttcgagcataa---tttgcggccacctcctg--ttatca
cagaagaagttacarcatctctcgaagaaataataaagaaaagaatactagaggggaatt
ttgatgatgtccaraaggctcctaaattgccatctgcggcacccaaacaaattaaggagt
tggatgataataagagtaagaaaggacttgcagaagtttatgag---gaagagtatgctc
agca--------------------------------------------------------
------------------------------------------------------------
---------------------------------------------------ggttgtgga
ggatatggtcattcaagctaaygttcccgccttagctatggaagagatagcaccagtggc
tgtatcagatgctgctatgcttgccccagaggaggtctttgctggtaaaggagatatcaa
agaagaaactgagctaacaaaggaggacaggaagaggagaagagcaaagaagaagagaag
gttcaaa---------
>PAFTOL004610
------------------------------------------------------------
------------------------------attagatatgaagatttctttgttcc----
-------------------caacaagaaaatgccg------aagaggaagaggaagcaag
ttg--------------atgaatcagatggttcggaga--------cagatgat------
gaagatgccaaacac------------------------aggaaggaaaatctctctacc
tatgagaaggagcagcaaaagcttgaagccaaaataaaggagatggaggaagcgaactta
gcttccaaagattgggtcatgcagggagaggtaactgctgcaaaaaggccaaaagacagt
gctttggaagttgatctagattttgagcataa---cttgaggccgccgcctg--ttatca
cagaagaggttacggcatctcttgaagaaataataaaaaaaagaatagttgatgggaatt
ttgatgatgttcaaagggctcctaaattaccatctacagcgcccaaacaaaycaaggagt
tggacgataataagagtaagaaagggctggcagaagtttacgag---gaagaatatgctc
agcag------------acaggtcttggttctgctactgtatcattt------aatgatg
aactgaaga--cggaggcgagc--aaattatttaaaacgttgtgctt-------------
gaagttggacgcactttcccacttccattttgctc---------caaaaccggttgtgga
ggacatgtctgttcaagctaatgttcccgccttagctatggaagagatagcaccagtggc
tgtatcagatgcagctatgcttgcccctgaggaaatatttgctagtaaaggggacatcaa
agaagaaaccgagctaacaaaggaggacaggaggaggagaagagcamagaagaagagaaa
attcaag---------
>PAFTOL004611
------------------------------------------------------------
---------------------ggtgcattcattagatatgaagatttctttgttcc----
-------------------caacaagaaaatgccg------aagaggaagaggaagcaag
ttg--------------atgaatcagatggttcggaga--------cagatgat------
gaagatgccgaacac------------------------aggaaggaaaatctctctacc
tatgagaaggagcagcaaaagcttgaagccaaaataaaggagatggaggaagcgaactta
gcttccaaagattgggtcatgcagggagaggtaactgctgcaaaaaggccaaaagacagt
gctttggaagttgatctagattttgagcataa---cttgaggccgccgcctg--ttatca
cagaagaggttacggcatctcttgaagaaataataaaraaaagaatagttgatgggaatt
ttgatgatgttcaaarggctcctaaattaccatctrcagcgcccaaacaaatcaaggagt
tggacgataataaragtaagaaagggctggcagaagtttaygag---gttagattt----
------------------------------------------------------------
------------------------------------------------------------
----------------------------------------------caacaggttgtgga
ggacatgtctgttcaagctaatgttcccgccttagctatggaagagatagcaccagtggc
tgtatcagatgcagctatgcttgcccctgaggaaatatttgcyrgtaaargggacatcaa
agaagaaamcgagctaacaaaggaggacaggaggaggagaagagcaaagaagaagagaaa
attcaag---------
>PAFTOL004613
------------------------------------------------------------
---------------------------------agatatgaagatttctttgttcc----
-------------------tgacaagaaaacgcca------aagaggaagaggaagcaag
ttg--------------atgaatcagatggttcagaga--------cagacgat------
gaaaatgacaaacas------------------------aagaaygaaaatctttctacc
tatgaaaaggagcgccaaaagcttgaagccaaaataaaggagatggaggaagcaaactta
gcttcaaaagattggaccatgcagggagaggtaactgctacaaggaggccaaaagacagt
gctttggaagttgacctggagttygagcataa---tttgaggccgcctcctg--ttatca
cagaagaagttacagcatctctcgaagaaataataaagaaaagaatactcgaggtgaatt
ttgatgatgttcaaaaggctcctaaattgccatctgcagcacccaaacaaattaaggagt
tggatgataataagagtaagaaaggacttgcagaagtttatgag---gaagagtatgctc
agcag------------acaggcctcgcttccgcacccat--------------------
------------------------------------------------------------
---------------------------------------------------cgtagtgga
ggagatggccattcaagctaatgttcccgccttagctatggaagagatagcaccagtggc
tgtatcagatgccgctatgcttgctccagaggaggtatttgctggtaagggagatatcaa
agaagaaactgagctaacaaaggaggacaggaagaggagaagagcaaagaagaagagaag
gttcaaa---------
>PAFTOL004617
------------------------------------------------------------
---------------------------------agatatgaagatttctttgttcc----
-------------------tgamaagaaaacgccaaagaggaagaggaagaggaagcaag
ttg--------------atgaatcagatggttcagaga--------cagacgat------
gaaaatgacaaatac------------------------aagaacraaaatctttctacc
tatgaaaaggagcrccaaaagcttgaagccaaaataaaggagatggaggaagcaaactta
gcttcaaaagattggaccatgcagggagaggtaactgctrcaaggaggccaaaagacagt
gctttggaagttgacctggagttcgagcataa---tttgaggccgcctcctg--ttatca
cagaagaagttacagcatctctcgaagaaataataaagaaaagaatactcgaggtgaatt
ttgatgatgttcaaaaggctcctaagttgccatctgcagcacccaaacaaattaaggagt
tggatgataataagagtaagaaaggacttgcagaagtttatgag----------------
------------------------------------------------------------
------------------------aaattgtttaaaaccttgtgctt-------------
gaagctggacgcactttctcacttccattttgctc---------caaaaccggtagtgga
ggatatggccattcaagctaatgtcccygccttmgctatggaagagatagcaccagtggc
tgtatcagatgcwgctatgcttgccccagaggagrtattttctggtaaaggagatatcaa
agaagaaastgagctaacaaargaggacaggaagaggagaagagcaaagaagaagagaag
gytcaaa---------
>PAFTOL004618
gaagatgatgacaaggaggcagatgaagtagatgatgagcttctcttgtatggagaagat
gatgaagatgaagatggttcaggagcaaatatcagatatgaagatttctttgttcc----
-------------------tgacaagaaaacgcca------aagaggaagaggaagcaag
ttg--------------atgaatcagatggttcagagt--------cagacgat------
gaaaatgacaaatat------------------------aagaacgaaaatctttctacc
tatgaaaaggagcgccaaaagcttgaagccaaaataaaggagatggaggaagcaaactta
gcttcaaaagattggaccatgcagggagaggtaactgctacaagaaggccaaaagacagt
gctttggaagttgacctggagttcgagcataa---tttgaggccgcctcctg--ttatca
cagaagaagttacagtatctctcgaagaaataataaagaaaagaatactcgaggggaatt
ttgatgatgtccaaaaggctcctaaattgccatctgcggcacccaaacaaattaaggagt
tggatgataataagagtaagaaaggacttgcagaagtttatgag---gttagataatttt
tggaa-t--------------gcattggttccccgttatttagtttc--------tcggc
attttgttattgccaggcgagc--aaattgtttaaaaccttgtgctt-------------
gaagctggacgcactttctcacttccattttgctc---------ccaaaccggttgtgga
ggatatggtcattcaagctaatgttcccgccttagctatggaagagatagcaccagtggc
tgtatcagatgctgctatgcttgccccagaggaggtctttgctggtaaaggagatatcaa
agaagaaactgagctaacaaaggaggacagraagaggagaagagcaaagaagaagagaag
gttcaaa---------
>PAFTOL004619
------------------------------------------------------------
---------------------------------agatatgaagatttctttgttac----
-------------------cgacaagaaaacacca------aaggggaagaggaagcaag
ctg--------------atgaatcagatggttcagaga--------cagacgat------
gaagatgacaaacac------------------------aagaaggaaaatctttctacc
tatgaaaaggagcgtcaaaagcttgaagccaaaataaaggagatggaggaagccaacttg
gctccaaaagattggatcatgcagggagaggtaactgctgcaaaaaggccaaaagacagt
gctttggaagttgaccttgatttcgagcataa---cttgaggccgccgcctg--ttatca
cagaagaagttacagcatctctcgaagaaataataaagaaaagaatactcgaggggaatt
ttgatgatgttcaaaaagctcctaaattgccatctgcagtgcccaaacaaattaaggagt
tggatgataataagagtaagaaggggcttgcagaagtttacgag----------------
------------------------------------------------------------
------------------------------------------------------------
-aagctggacacactttcccacttccattttgctc---------caaaaccggttgtgga
ggacatgtctgttcaagctaatgttcctgccttagctatggaagagatagcaccagtggc
cgtatcggatgcagccatgcttgctcctgaggaaatatttgctggtaaagggaatgtcaa
agaagaaactgagctaacaaaagaagacaggaagaggagaagagcaaagaagaagagaaa
attcaaa---------
>PAFTOL004620
------------------------------------------------------------
---------------------------------agatatgaagatttctttgttcc----
-------------------tgacaagaaaacgcca------aagaggaagaggaagaaag
ttg--------------atgaatcagatggttcagata--------cagacaat------
gaaaatgacacacat------------------------aagaacgaaaatctttcracc
tatgaaaaggagcgccaaaagcttgaagccaaaataaaggagatggaggaagcaaactta
gcttcaaaagattggaccatgcagggagaggtaactgctacaagaaggccaaaagacagt
gctttggaagttgacctggaattcgagcataa---tttgaggccgcctcctg--ttatca
cagaagaagttacagcatctctcgaagaaataataaagaaaagaatactcgagggtaatt
ttgatgatgttcaaaaggcwcctaaattgccatctgcagcacccaaacaaattaaggagt
tggatgataataagagtaagaaaggacttgcagaagtttatgaga---------------
------------------------------------------------------------
------------------------------------------------------------
------------------------------------------------------------
--------------gagctaatgttcttgccttagctatggaagagatagcaccagtggc
tgtatcagatgctgctatgcttgccccagaggaggtctttgctggtaaaggagatatcaa
agaagaaactgagctaacaaaggaggacaggaagaggmgaagagcaaagaagaagagaag
gttcaaa---------
>PAFTOL004624
------------------------------------------------------------
------------------------------------------------------------
-----------------------aagaaaacgcca------aagaggaagaggaarcaag
ttg--------------atgaatcagatggttcagaga--------cagacgat------
gaaartgacaaacas------------------------aagaacgaaaatctttctacc
tatgaaaaggagcgccaaaagcttgaagccaaaataaaggagatggaggaagcaaactta
gcttcaaaagattggaccatgcagggagaggtaactgctacaargaggccaaaagacagt
gctttggaagttgacctggagttygagcataa---tttgaggccgcctcctg--ttatca
cagaagaagttacagcatctctcgaagaaataataaagaaaagaatactcgaggtgaatt
ttgatgatgttcaaaaggctcctaagttgccatctgcagcacccaaacaaattaaggagt
tggwtgataataagagtaagaaaggacttgcagaagtttatgag---aaccggtatgatt
------c---------------tttcgtgtctggggctgtcttatttatctgcagcaatg
aattgtctg--gtggaatcacc--ttccccctgcccccccagtttct-------------
ctctctgtttgcttattggcatattggcatattgt---------cttgacaggtagtgga
ggatatggccattcaagctaatgtccccgccttagctatggaagagatagcaccagtggc
tgtatcagatgcygctatgcttgccccagaggaggtattttctrgtaaaggagatatcaa
agaagaaactgagctaacaaaggaggacaggaagaggagaagagcaaagaagaagagaag
gttcaaa---------
>PAFTOL004625
------------------------------------------------------------
------------------------------------------------------------
--------------------------aaaacgcca------aagaggaagaggaagcaag
ttg--------------atgaatcagatggttcagaga--------cagacgat------
gaaaatgacaaacac------------------------aagaacgaaaatctttctacc
tatgaaaaggagcgccaaaagcttgaagccaaaataaaggagatggaggaagcaaactta
gcttcaaaagattggaccatgcagggagaggtgactgctacaaggaggccaaaagacagt
gctttggaagttgacctggagtttgagcataa---tttgaggccgcctcctg--taatca
cagaagaagttacagcatctctcgaagaaataataaagaaaagaatactcgaggtgaatt
ttgatgatgttcaaagggctcctaaattgccatctgcagcacccaaacaaattaaggagt
tggwtgataataagagtaagaaaggacttgcagaagtttatgag---gaagagtatgctc
agcag------------acaggcctcgcttccgcacccgtttcattt------aatgatg
aattgaaga--cagaggtaa----------------------------------------
--------------------------------------------------atgtagtgga
ggatatggccattcaagctaatgtccccgccttagctatggaagagatagcaccagtggc
tgtatcagatgccgctatgcttgccccagaggaggtattttctggtaaaggagatatcaa
agaagaaactgagctaacaaaggaggacaggaagaggagaagagcaaagaagaagagaag
gttcaaa---------
>PAFTOL004626
gaagaagatgacgaggaggcagatgaagtagatgatgagcttctcttgtatggagaagat
gacgaagatgaagatggttcaggagcaactgtcagatatgaagatttctttgttcc----
-------------------tgacaagaaaatgcca------aagaggaagaggaagcaag
ttg--------------atgaatcagatggttcagaga--------cagacgat------
gaaaatgacaaacas------------------------aagaacgaaaatctttcttcc
tatgaaaaggagcgccaaaagcttgaagccaaaataaaggagatggaggaagcaaactta
gcttcaaaagattggaccatgcagggagaggtaactgctacaagaaggccaaaagacagt
gctttggaagttgacctggagttcgagcataa---tttgaggccgcctcctg--ttatta
cagaagaagttacagcatctctcgaagaaataataaagaagagaatactcgaggtgaatt
ttgatgatgttcaaaaggctcctaaattgccatctgcagcacccaaacaaattcaggagt
tggatgataataagagtaagaaaggacttgcagaagtttatgag---gttagataatttt
tgctt------------ctgg--cttatctgacattgaatctcaccc------aagtagc
atgttgttattgccaggcaagc--aaattgtttaaaaccttgtgctt-------------
gaagctggatgcactttctcacttccattttgctc---------caaaaccggtagtgga
ggatatgaccattcaagcaaatgttcccgccttagctatggaagagatagcaccagtggc
tgtatcagatgccgctatgcttgccccagaggaggtatttgctggtaaaggagatatcaa
agaagaaactgagctaacaaaggaggacaggaagaggagaagagcaaagaagaagagaag
gttcaaa---------
>PAFTOL004627
------------------------------------------------------------
------------------------------------------------------------
----------------------gaagaagatgacg------aggaggcagatgtagtaga
tga--------------tgagcttctcttgtatggagaagatgatgcagatgaa------
gatggttcaggtcag------------------------aagaacgaaaatctttcaacc
tatgaaaaggagcgccaaaagcttgaagccaaaataaaggagatggaggaagcaaactta
gcttcaaaagattggaccatgcagggagaggta---------------------------
------------------------------------------------------------
-----gaagttacagcatctctcgaagaaataataaagaaaagaatactcgaggggaatt
ttgrtgatgttcaaaaggctcctaaattgccatctgcagymcccaaacaaattaaggagt
tggatgataataagagtaagaaaggacttgcagamgtttatgag---gwagagtatgctc
agcaa------------acaggccttgcttccgctcccgtgtcattt------aatgatg
aattgaaga--cggaggtgcat-------gctygtaacttcttttt--------------
---gctagcacagttcttttggttaagttttggtaaatattgttattgacaggttgtgga
ggatatggtcattcaagctaatgttcccgccttagctatggaagagatagcaccastggc
tgtrtcagatgctgctatgctygccccagaggaggtctttgctggtaaakgagatrtcaa
agaagaaacyrakctaacraaggaggacaggaagaggagragagcaaagaagaagagarg
gttcaaa---------
>PAFTOL004629
gaagaagatgacgaggaggcagatgaagcggacgatgagcttctcttgtatggagaagat
gatgaagatgaagacggttcaggagcaaatatcagatatgaagatttctttgttcc----
-------------------tgacaagaaaacgcca------aagaggaagaggaagcara
ttg--------------atgaatcagatggttcagaga--------cagacgat------
gaaaatgacaaacac------------------------aagaacgaaaatctttctacc
tatgaaaaggagcgccaaaagcttgaagccaaaataaaggagatggaggaagcaaactta
gcttcaaaagattggaccatgcagggagaggtaactgctacaagaaggccaaaagacagt
gctttggaagttgacctggagtttgagcacaa---tttgaggccgcctcctg--ttatca
cagaggaagttacagcatctctcgaagaaataataaagaaaagaatactcgaggtgaatt
ttgatgatgttcaaaaggctcctaaattgccatctgcagcacccaaacaaattaaggagt
tggatgataataagagtaagaaaggacttgcagaagtttatgag----------------
------------------------------------------------------------
------------------------------------------------------------
----------------------------------------------------gttgtgga
ggatatggtcattcaagctaatgttcccgccttagctatggaasagatagcaccagtggc
tgtatcagatgccgctatgcttgccccagaggaagtatttgctggtaaaggagatatcaa
agaagaaaytgagctaacaaaggaggacaggaagaggagaagagcaaagaagaagagaag
gttcaaa---------
>PAFTOL004631
gaagaagatgacgaggaggcagatgaagtagacgatgagcttctcttgtatggagaagat
catgaagatgaagatggttcaggagcaaatatcagatatgaagatttctttgttcc----
-------------------tgacaagaaaacgcca------aagaggaagaggaagcaag
ttg--------------atgaatcagatggttcagaga--------cagacgat------
gaaaatgacaaacas------------------------aagaacgaaaatctttctacc
tatgaaaaggascgccaaaagcttgaagccaaaataaaggagatggaggaagcaaactta
gcttcaaaagattggaccatgcwgggagaggtaactgctacaaggaggccaaaagacagt
gctttggaagttgacctggagtttgagcataa---tttgaggccgcctcctg--ttatca
cagaagaagttacagcatctctcgaagaaataataaagaaaagaatactcgaggtgaatt
ttgatgatgttcaaaaggctcctaagttgccatctgcagcacccaaacaaattaaggagt
tggatgataataagagtaagaaaggacttgcagaagtttatgag---aaccggtatgatt
------c---------------tttcatctctggtcctgtcttatttatctgcagcaatg
aattgtctg--gtggaatcacc--ttccccctgcccccccagtttct-------------
ctctctgtttgcttattggcatattggcatattgt---------cttgacaggtagtgga
ggatatggccattcaagctaatgtccccgccttagctatggaagagatagcaccagtggc
tgtatcagatgccgctatgcttgccccagaggaggtattttctggtaaaggagatatcaa
agaagaaactgagctaacaaaggaggacaggaagaggagaagagcaaagaagaagagaag
gttcaaa---------
>PAFTOL004632
------------------------------------------------------------
---------------------------------agatatgaagatttctttgttcc----
-------------------tgacaagaaaatgcca------aagaggaaaaggaagcaag
ttg--------------atgaatcagatggttcagaga--------cagatgat------
gaaaatgacaaacac------------------------aagaacggaaatctttctacc
tatgaaaaggagcgccaaaagcttgaagccaaaataaaggagatggaggaagcaaactta
gcttcaaaagattggaccatgcagggagaggtaactgctacaagacggccaaaagacagt
gctttggaagttgacctggagttcgagcataa---tttgaggccgcctcctg--ttatta
cagaagaagttacagcatctctcgaagaaataataaagaagagaatactcgaggtgaatt
ttgatgatgttcaaaaggctcctaaattgccatctgcagcacccaaacaaattcagaagt
tggatgataataagagtaagaaaggacttgcagaagtttatgag----------------
------------------------------------------------------------
------------------------------------------------------------
----------------------atccattttgctc---------caaaaccggtagtgga
ggatatggccattcaagctaatgttcccgccttagctatggaagagatagcaccagtggc
tgtatcagatgccgctatgcttgctccagaggaggtatttgctggtaaaggagatatcaa
agaagaaactgagctaacaaaggrggacaggaagaggagaagggcaaagaagaagagaag
gttcaaa---------
>PAFTOL004633
gaagaagatgacgaggaggcagatgaagtagacgatgagcttctcttgtatggagawgat
gatgaagatgaagatggttcaggagcaaatatcaggtatgaagatttctttgttcc----
-------------------tgccaagaaaacgcca------aagaggaagaggaggcaag
tcg--------------atgaatcagatggttcagaga--------tggacggt------
gaaaatgacaaacat------------------------aagaacgaaaatctttctacc
tatgaaaaggagcgccaaaagcttgaagccaaaataaaggagatggaggaagcaaactta
gcttcaaaagattggaccatgcagggagaggtaactgctacaagaaggccgaaagacagt
gctttggaagttgacctggagttcgagcataa---tttgaggccgcctcctg--ttatca
cagaggaagttacagcatctctcgaagaaataataaagaaaagaatactcsaggtgaatt
ttgatgatgttcaaaaggctcctaaattgccatctgcagcacccaaacaaattawggagt
tggatgataataagagtaagaaaggacttgcagaagtttatgag---gaagagtatgctc
agcag------------acaggccttgcttccgcttccgtgtcattt------aatgatg
aattgaaga--ctgaggcgagc--aaattgtttaaaaccttgtgctt-------------
gaagctggacgcactatctcacttccattttgctc---------caaaaccggttgtgga
ggatatggtcattcaagctaatgttcctgccttagctatggaagagatagcaccagtggc
tgtatcagatgccgctatgcttgccccagaggaagtatttgctggtaaaggagatatcaa
agargaaactgagctaacaaaggaggacaggaagaggagaagagcaaagaagaagagaag
gttcaaa---------
>PAFTOL004634
------------------------------------------------------------
---------------------------------agatatgaagatttctttgttcc----
-------------------tgacaagaaaacgccg------aaaaggaagaggaagcaaa
ttg--------------atgaatcagatggttcagaga--------cagatgat------
gaaaatgacaaacac------------------------aagaatgaaaatctttctacc
tatgaaaaggagcgccaaaagcttgaagccaaaataaaggagatggaggaagcaaactta
gcttcaaaagattggaccatgcrgggagaggtaactgctacaagaaggccaaaggacagt
gctttggaagttgacctggagttcgagcataa---tttgaggccacctccaa--ttatca
cagaggaagttacagcatctctggaagaaataataaagaaaagaatactcgaggtgaatt
ttgatgatgttcgaamggctcctaaattgccatctgcagcacccaaacaaattaaggagt
tggatgataataagagtaagaaaggactagcagaagtttatgag---------tttgtcg
ggcaa------------tctgaaataagattaatgagcttatcctgagt----agcattt
tgttactg----ccaggcgagc--aaattgtttaaaacgttgtgctt-------------
gaagctggatgcactttctcacttccattttgctc---------caaaaccggttgtgga
ggatatggtcattcaagctaatgttcccgccttagctatggaagagatagcaccagtggc
tgtatcagatgccgctatgcttgccccagaggaagtatttgctggtaaaggagacatcaa
agaagaaactgagctaacaaaggaggacaggaggaggagaagagcaaagaagaagagaag
gttcaaa---------
>PAFTOL004635
------------------------------------------------------------
------------------------------------------------------------
------------------------------------------------------------
------------------------------------------------------------
------------cag------------------------aagaacgaaaatctttctacc
tatgaaaaggagcgccaaaagcttgaagccaaaataaaggagatggaagaagcaaactta
gcttcaaaagattggaccatgcagggagaggtaactgctacaagaaggccaaaagacagt
gctttggaagttgacctggagttcgagcataattttttgaggccacctcctg--ttatca
cagaggaagttacagcatctctggaagaaataatttaaaaaagaatactcgaggtgaatt
ttgatgatgttcgaaaggctcctaaattgccatctgcagcacccaaacaaattaaggagt
tggatgataataagagtaagaaaggacttgcagaagtttatgag---gaagagtatgctc
agcag------------acaggccttgcttccgctcccgtgtcattt------aatgatg
aactgaaga--cagaggcgagc--aaattgtttaaaaccttgtgctt-------------
gaagctggatgcactttctcacttccattttgctc---------caaaaccggttgtgga
ggatatggtcattcaagctaatgttcccgccttagctatggaagagatagcaccagtgac
tgtatcagatgccgctatgcttgccccagaggaagtatttgctggcaaaggagatatcaa
agaagaaactgagctmacamaggaggacaaaaaaaaa-----------------------
----------------
>PAFTOL004636
------------------------------------------------------------
---------------------------------agatatgaagatttctttgttcc----
-------------------tgacaagaaaacgcca------aagaggaagaggaagaaag
ttg--------------atgaatcagatggttcagata--------cagacaat------
gaaaatgacaaacat------------------------aagaasgaaaatctttcaacc
tatgaaaaggaacgccaaaagcttgaarccaaaataaaggagatggaggaagcaaactta
gcttcaaaagattggaccatgcaaggagaggtaactgctacaagaaggccaaaagacagt
gctttggaagttgacctggaattcgagcataa---tttgaggccgcctcctg--ttatca
cagaagaagttacagcatctctcgaagaaataataaagaaaagaatactcgagggtaatt
ttgatgatgttcaaaaggctcctaaattgccatctgcagcacccaaacaaattaaggagt
tggatgataataagagtaagaaaggacttgcagaagtttatgag---gctcttttccatg
tagct------------tctggcttatctgcattaaatctcacctaagc----agcattt
tgtcattg----ccaggcaagc--aaattgtttaaaaccttgtgctt-------------
gaagctggatgcactttctcacttccattttgctc---------caaaaccggttgtgga
ggatatggttattcaagctaatgttcccgccttagctatggaagagatagcaccagtggc
tgtatcagatgctgctatgcttgccccagaggaggtctttgctggtaarggagayatcaa
agaagaaacwgagctaacaaaggaggacaggaagaggagaagagcaaagaagaagagaag
gttcaaa---------
>PAFTOL004637
------------------------------------------------------------
---------------------------------agatatgaagatttctttgttcc----
-------------------caacaagaaaacgcca------aagaggaagaggaagcaag
ttg--------------atgaatcagatggttcagaga--------cagacgat------
gaagatgacaaacat------------------------aagaaggaaaatctttctacc
tatgaaaaggagcgtcagaagcttgaagccaaaataaaggagatggaggaagcaaacttg
gctccaaaagattggatcatgcagggagaggtaactgctgcaaaaaggccaaaagacagt
gctttggaagttgacctagattttgagcataa---tttgaggccgcctcctg--ttatca
cagaagaagttacagcatctctcgaagaaataataaagaaaagaatacttgaggggaatt
ttgatgatgttcaaaaggctcctaaattgccatctgcagtgcccaaacaaattaaggagt
tggatgataataagagtaagaaaggacttgcagaagtttacgag---gaagaatatgctc
agcag------------acaggccttgcttctgctcccgtgtcattt------aatgatg
aactgaaga--cggagtc--tt--atgtcatttttcttcttatttgt-------------
ctatctatgtcatacctcctgtttgcttattggtt-------ggcttgacaggttgtgga
ggacatggccgttcaagctaatgttcccgccttagctatggaagagatagcaccagtggc
tgtatcggatgcagctatgcttgcccctgaggaaatatttgccggtaaaggagatatcaa
agaggaaactgagctaacaaaggaggacaggaagaggagaagagcaaagaagaagagaaa
attcaaa---------
>PAFTOL004638
------------------------------------------------------------
------------------------------------------------------cc----
-------------------tgacaagaaaacgcca------aagaggaagaggaagcaag
ttg--------------atgaatcagatggttcagaga--------cagacgat------
gaaaatgacaaacac------------------------aagaacgaaaatctttctacc
tatgaaaaggagcgccaaaagcttgaagccaaaataaaggagatggaggaagcaaactta
gcttcaaaagattggaccatgcagggagaggtaactgctacaaggaggccaaaagacagt
gctttggaagttgacctggagttcgagcataa---tttgaggccgcctcctg--ttatca
cagaagaagttacagcatctctcgaagaaataataaagaagagaatacttgaggtgaatt
ttgatgatgttcaaaaggttcctaaattgccatctgcagcacccaaacaaattaaggagt
tggatgataataagagtaagaaaggacttgcagaagtttatgag---gaagagtatgctc
agcag------------acaggcctcgcttccgcacccgtttcattt------aatgatg
aattgaaga--caga---------------------------------------------
---------------------------------------------------ggtagtgga
ggatatggccattcaagctaatgtccccgccttagctatggaagagatagcaccagtggc
tgtatcagatgcygctatgcttgccccagaggaggtattttctggtaaaggagatatcaa
agaagaaactgagctaacaaaggaggacaggaaaaggagaagagcaaagaagaagagaag
gttcaaa---------
>PAFTOL004639
------------------------------------------------------------
---------------------------------agatatgaagatttctttgttcc----
-------------------tgacaagaaaatgcca------aagaggaagaggaagcaag
ttg--------------atgaatcagatgwttcagaga--------catacgat------
gaaaatgacaaacac------------------------aagaacgaaaatctttctacc
tatgaaaaggagcgccaaaagcttgaatccaaaataaaggagatggaggaagcaaactta
gcttcaaaagattggaccatgcagggagaggtaactgctacaagaaggccaaaagacagt
gctttggaagttgacctggagttcgagcataa---tttgaggccgcctcctg--ttatta
cagaagaagttacagcatctctcgaagaaataataaagaagagaatactcgaggtgaatt
ttgatgatgttcaaaaggctcctaaattgccatctgcagcacccaaacaaattcaggagt
tggatgataataagagtaagaaaggacttgcagaagtttatgag----------------
------------------------------------------------------------
------------------------------------------------------------
----------------------------------------------------gtagtgga
ggatatgaccattcaagctaatgttcccgccttagctatggaagagatagcaccagtggc
tgtatcagatgctgctatgcttgccccagaggaggtatttgctggtaaaggagatatcaa
agaagaaactgagctaacaaaggaggacaggaagaggagaagagcaaagaagaagagaag
gttcaaa---------
>PAFTOL004640
------------------------------------------------------------
---------------------------------agatatgaagatttctttgttcc----
-------------------tgacaagaaaacgcca------aagaggaagaggaagcaag
ttg--------------atgaatcagatggttcagaga--------cagacaat------
gaaaatgacaaacas------------------------aagaacgaaaatctttctacc
tatgaaaaggagcgccaaaagcttgaagccaaaataaaggagatggaggaagcaaactta
gcttcaaaagattggaccatgcagggagaggtaactgctacaagaaggccaaaagacagt
gctttggaagttgacctggagttcgagcataa---tttgaggccgcctcctg--ttatca
cagaagaagttacagcatctctcgaagaaataataaagaaaagaatactcgagatgaatt
ttgatgatgttcaaaaggctcctaaattgccatctgcagcacccaaacaaattaaggagt
tggatgataataagagtaagaaaggacttgcagaagtttatgag---aaa----------
------------------------------------------------------------
-------------gagatccta--aaattgtttaaaaccttgtgctt-------------
gaagctggacgcactttctcacttccattttgctc---------caaaaccggttgtgga
ggatatggtcattcaagctaatgttcccgccttagctatggaagagatagcaccagtggc
tgtatcagatgccgctatgcttgccccagaagaggtatttgctggtaaaggagatatcaa
agaagaaactgagctaacaaaggaggacaggaagaggagaagagcaaagaagaagagaag
gttcaaa---------
>PAFTOL004642
gaagaagatgacgaggaggtggatgaagtagacgatgagcttctcttgtatggagaagac
gatgaagatgaagatggttcaggaacaaatatcagatatgaagatttctttgttcc----
-------------------tgacaagaaaacgcca------aagaggaagaggaagcaag
ttt--------------atgaatcagatggttcagaga--------cagacgat------
gaaaatgacaaacac------------------------aagaacgaaaatctttctacc
tacgaaaaggagcgtcaaaagcttgaagccaaaataaaggagatggaggaagcaaactta
gcttcaaaagattggaccatgcaaggagaggtaactgctacaagaaggccaaaagacagt
gctttggaagttgacctggagttcgagcataa---tttgaggccgcctcctg--ttatca
cagaagaagttacagcatctctcgaagaaataataaagaaaagaatactcgaggtgaatt
ttgatgatgttcaaagggctcctaaattgccatctgcagcacccaaacaaattaaggagt
tggatgataataagagtaagaaaggacttgcagaagtttacgag----------------
------------------------------------------------------------
------------------------------------------------------------
-------------------------cattgtggtg---------aagagatcctattgga
ggatatggccattcaagctaatgttcccgccttagctatggaagagatagcaccagtggc
tgtatcagatgccgctatgcttgccccagaggaggtatttgctggtaaaggagatatcaa
agaagaaactgagctaacaaaggaggacaggaagaggagaagagcaaagaagaagagaag
gttcaaa---------
>PAFTOL004644
------------------------------------------------------------
---------------------------------agatatgaagatttctttgcccc----
-------------------tgacaagaaaacgcca------aagaggaagaggaagcaag
ttg--------------atgaatcagatggttcagaga--------cagacgat------
gaaaatgacaaacat------------------------aagaatgaaaatctttctacc
tatgaaaaggagcgccaaaarcttgaatccmaaataaaggagatggaggaagcaaactta
gcttcaaaagattggaccatgcagggagaggtaactgctacaagaaggccaaragacagt
gctttggaagttgacctggagttcgagcataa---tttgaggccgcctcctg--ttatca
cagaagaagtkacagyrtctctcgaagaaataataaagaaaagaatacttgaggggaatt
ttgatgatgttcaaaaggctcctaaattgccatctgcmgcmcccaaacaaattaaggagt
tggatgataataagagtaagaaaggacttgcagargtttacgag---gaagagtatgctc
agcag------------acaggccttgcttccgctccggtgtcattt------aatgatg
aattgaaga--cagagg-------tacatgattgtaacttctttttcctagcacagttca
atttctctctctgtttgcttattggcatattg-----------gcttgataggttgtgga
ggatatggtcattcaagctaatgttcccgccttagctatggaagagatagcaccagtggc
tgtatcagatgctgctatgcttgccccagaggaggtatttgctggtaaaggagatatcaa
agaagaaactgagctaacaaaggaggacaggaagaggagaagagcaaagaagaagagaag
gtccaaa---------
>PAFTOL004646
gaagaagatgacgaggaggcagatgaggtagacgatgagcttctcttgtatggagaagat
gatgaagatgaagatggttcaggagcaaatatcagatatgaagatttctttgttcc----
-------------------tgacaagaaaatgcca------aagaggaagaggaagcaag
ttg--------------atgaatcagatggttcagaga--------cagacgat------
gaaagtgacaaacas------------------------aagaacgaaaatctttctacc
tatgaaaaggagcgccaaaagcttgaagccaaaataaaggagatggaggaagcaaactta
gcttcaaaagattggaccatgcagggagaggtaactgctacaaagaggccaaaagacagt
gctttggaagttgacctggagttcgagcataa---tttgaggccgcctcctg--ttatca
cagaagaagttacagcatctctcgaagaaataataaagaaaagaatactcgaggtgaatt
ttgatgatgttcaaaaggctcctaagttgccatctgcagcacccaaacaaattaaggagt
tggatgataataagagtaagaaaggacttgcagaagtttatgag----------------
------------------------------------------------------------
------------------------------------------------------------
----------------------------------------------------gtagtgga
ggatatggccattcaagctaatgtccccgccttagctatggaagagatagcaccagtggc
tgtatcagatgctgctatgcttgccccagaggaggtattttctggtaaaggagatatcaa
agaagaaactgagctaacaaaggaggacaggaagaggagaagagcaaagaagaagagaag
gttcaaa---------
>PAFTOL004647
------------------------------------------------------------
---------------------------------agatatgaagatttctttgttgc----
-------------------tgacaagaaaatgcca------aagaggaagaggaagcaag
ttg--------------atgaatcagatggttcagaga--------cagacgat------
gaaaatgacaaacat------------------------aagaaagaaaatctttctacg
tatgaaaaggagcgccaaaagcttgaagccaaaataaaggagatggaggaagcaaactta
gcttcaaaagattggaccatgcagggagaggtaactgctacaagaaggccaaaagacagt
gctttggaagttgacctggagttcgagcataa---tttgaggccgcctcctg--ttatca
cagaagaagttacagcatctctcgaagaaataataaagaaaagaatactcgaggggaatt
ttgatgatgttcaaaaggctcctaaattgccatctgcagcacccaaacaaattaaggagt
tggatgataataagagtaagaaaggacttgcagaagtttatgag---gaagagtatgctc
agcag------------acaggccttgcttctgctcccgtttcattt------aatgatg
aattgaaga--cgga---------------------------------------------
---------------------------------------------------ggttgtgga
ggatatggtcattcaagctaatgttcctgctttagctatggaagagatagcaccagtggc
tgtatcagatgctgcgatgcttgccccagaggaggtctttgctggtaaaggagatatcaa
agaagaaactgagctaacaaagkaggacaggaagaggagaagagcaaagaagaagagaag
gttcaaa---------
>PAFTOL004648
gaagaagatgacgaggaggcagatgaagtagatgatgagcttctcttgtatggagaagat
gatgaagatgaagatggttcaggagccactatcagatataaagatttctttgttcc----
-------------------tgacaagaaaacgcca------aagaggaagaggaagcaag
ttg--------------atgaatcagatggttcagaga--------cagatgat------
gaaaatgacaaacas------------------------aagaacgaaaatctttctacc
tatgaaaaggagcgccaaaagcttgaagccaaaataaaggagatggaggaagcaaactta
gcttcaaaagattggaccatgcagggagaggtaactgctgcaagaaggccaaaagacagt
gctttggaagttgacctggagttcgagcataa---tgtgaggccgcctcctg--ttatca
cagaagaagttacagcatctcttgaagaaataataaagaagagaatactcgaggtaaatt
ttgatgatgtacaaaaggctcctaaattgccatctgcagcacccaaacaaattaaggagt
tggatgataataagagtaagaaaggacttgcmgaagtttacgag---gaagagtatgctc
agcag------------acaggccttgcttccgcacccgtgtcattt------aatgatg
aattgaaga--cggag--------------------------------------------
----------------------------tttcctg---------gcacagttcttttgga
ggatatggccattcaagctaatgttcccgccttagctatggaagagatagcaccagtggc
tgtatcggaygccgctatgcttgccccagaggaggtatttgcgggtaaaggagatatcaa
agaagaaactgagctaacaaaggaggacaggaagaggagaagagcaaagaagaagagaca
gttcaaa---------
>PAFTOL004649
gaagawgatgacaaggaggcagatgaagtagatgatgagsttctcttgtatggagaagat
gatgaagatgaggatggttcaggagcaaatatcagatatgaagatttctttgttcc----
-------------------tgacaagaaaacgcca------aagaggaggaggaagcaag
ttg--------------atgaatcagatggttcagagt--------cagacgat------
gaaaatgacaaacak------------------------aagaacgaaaatctttctacc
tatgaaaaggagcgccaaaagcttgaagccaaaataaaggagatggaggaagcaaactta
gcttcaaaagattggaccatgcagggagaggtaactgctacaagaaggccaaaagacagt
gctttggaagttgacctggagttcgagcataa---tttgaggccgcctcctg--ttatca
cagaagaagttacagcatctctcgaagaaataataaagaaaagaatactcgaggggaatt
ttgatgatgtccaaaaggctcctaaattgccatctgcagcacccaaacaaattaaggagt
tggatgataataagagtaagaaaggacttgcagaagtttatgag---gwagagtatgctc
agcag------------acaggccttgcttccgctcccgtgtcattt------aatgatg
aattgaaga--cgga---------------------------------------------
---------------------------------------------------ggttgtgga
ggatatggtcattcaagctaatgttcccgccttagctatggaagagatagcaccagtggc
tgtatcagatgctgctatgcttgcyccagaggaggtctttkctggtaaaggagatatcaa
agaagaaactgagctaacaaaggaggacaggaagaggagaagagcaaagaagaagagaag
gttcaaa---------
>PAFTOL004652
gaagaagatgacgaggaggcagatgaagtagacgatgagcttctcttgtatggagaagat
gatgaagatgttcaatatttttatgactcctatagatatgaagatttctttgttcc----
-------------------tgacaagaaaacgcca------aagaggaagaggaagcaag
ttg--------------atgaatcagatggytcagaga--------cagacgat------
gaaaatgacaaacac------------------------aagaacgaaaatctttctacc
tatgaaaaggagcgccaaaagcttgaagccaaaataaaggagatggaggaagcaaactta
gcttcaaaagattggaccatgcagggagaggtaactgctacaaggaggccaaaagacagt
gctttggaagttgacctggagttcgagcataa---tttgaggccgcctcctg--ttatca
cagaagaagttacagcatctctcgaagaaataataaagaaaagaatacttgaggtgaatt
ttgatgatgttcaaaaggctcctaagttgccatctgcagcacccaaacaaattaaggagt
tggatgataataagagtaagaaaggacttgcagaagtttatgag----------------
------------------------------------------------------------
-------------caggcgagc--aaattgtttaaaaccttgtgctt-------------
gaagctggacgcactttctcacttccattttgctc---------caaaaccggtagtgga
ggatatggccattcaagctaatgtccccgccttagctatggaagagatagcaccagtggc
tgtatcagatgccgctatgcttgccccagaggaggtattttctggtaaaggagatatcaa
agaagaaactgagctaacraaggaggacaggaagaggagaagagcaaagaagaagagaag
gttcaaa---------
>PAFTOL004653
gaagaagatgacgaggaggcagatgaagtagacgatgagsttctcttgtatggagaagat
gatgaagatgaatgatgtactattgacttctatagatatgaagatttctttgttcc----
-------------------tgacaagaaaacgcca------aagaggaagaggaagcaag
ttg--------------atgaatcagatggttcagaga--------cagacgat------
gaaaatgacaaacas------------------------aagaacgaaaatctttctacc
tatgaaaaggagcgccaaaagcttgaagccaaaataaaggagatggaggaagcaaactta
gcttcaaaagattggaccatgcagggagaggtaactgctacaaggaggccaaaagacagt
gctttggaagttgacctggagttcgagcataa---tttgaggccacctcctg--ttatta
cagaagaagttacagcatctctcgaagaaataataaagaaaagaatactcgaggtgaatt
tcgatgatgttcaaaaggctcctaagttgccatctgcagcacccaaacaaattaaggagt
tggatgataataagagtaagaaaggacttgcggaagtttatgag----------------
------------------------------------------------------------
-------------caggcgagc--aaattgtttaaaaccttgtgctt-------------
gaagctggatgcactttctcacttccattttgctc---------caaaaccggtagtgga
ggatatggccattcaagctaatgtccccgccttagctatggaagagatagcaccagtggc
tgtatcagatgccgctatgcttgccccagaggaggtattttctggtaaaggagatatcaa
agaagaaactgagctaacaaaggaggacaggaagaggagaagagcaaagaagaagagaag
gttcaaa---------
>PAFTOL004654
------------------------------------------------------------
---------------------------------agatatgaagatttctttgttcc----
-------------------tgacaagaaaacgcca------aagaggaaaaggaagcaag
ttg--------------atgaatcacatggttcagaga--------cagacaat------
gaaaatgacaaacat------------------------aagaacggaaatctttcgacc
tatgaaaaggagcgtcaraagcttgaagccaaaataaaggagatggaggaagcaaactta
gcttcaaaagattggaccatgcagggagaggtaactgctacaagaaggccaaaagacagt
gctttggaagttgacctggagttcgagcataa---tttgaggccgcctcctg--ttatca
cagaagaagttacagcatctctcgaagaaataataaagaaaagaatactcgaggggaatt
ttgatgatgttcgaaaggctcctaaattgccgtctgcagcacccaaacaaattaaggagt
tggatgataataagagtaagaagggacttgcagaagtttatgag----------------
------------------------------------------------------------
------------------------------------------------------------
----------------------------------------------------gttgtgga
ggacatggtcatccaagccaatgttcccgccttagctatggaagagatagctccagtggc
tgtatcagatgccgctatgcttgccccagaagargtctttgctggtaaaggagatatcaa
agaagaaactgagctaacgaaggacgacaggaagaggagaagagcaaagaagaagagaag
gttcaaa---------
>PAFTOL004657
------------------------------------------------------------
---------------------ggtgcattcaatagatatgaagatttctttgttcc----
-------------------caacaagaaaatgcca------aagaggaagaggaagcaag
ttg--------------atgaatcagatggttcagaga--------cagatgat------
gaagatgacaaacas------------------------aagaaggaaaatctttctacc
tatgaaaaggagcgtcaaaagcttgaagccaaaataaaggagatggaggaagcaaacttg
gcttccaaagattgggtgatgcagggagaggtaactgctgcaaaaaggcctaaagatagt
gctttggaagttgatytagattttgagcataa---cttgaggccaccgcctg--ttatca
cagaagaggttacggcatctctcgaagaaataataaagaaaagaatactcgatgggaatt
ttgatgatgttcaaaaggctcctaaattaccatctgcagcgcccaaacaaattaaggagt
tggatgataataagagtaagaaagggcttgcagaagtttacgag---gaagaatatgctc
agcag------------acaggtcttgcttctgctcctgtatcattt------aatgatg
aactgaaga--cggaggcgagc--gaatgatttaagacgttgtgcgt-------------
gaaggtggacgcactttcccacttccattttgctc---------caaaaccggttgcaga
ggacatgtctgttcaagctaatgttcccgccttagctatggaagagatagcaccagtggc
tgtatcagatgcagctatgcttgcccctgaggaaatatttgctgctaaaggggacatcaa
agaagaaaccgagctaacaaaagaggacaggaagaggagaagagcaaagaagaagagaaa
attcaag---------
>PAFTOL004658
------------------------------------------------------------
---------------------------------agatatgaagatttctttgttcg----
-------------------tgacaagaaaacgcca------aagaggaagaggaagcaag
ttg--------------atgaatcagatggttcagagt--------cagacgat------
gaaaatgacaaacat------------------------aagaacgraaatctttctacc
tatgaaaaggagcgccaaaagcttgaagccaaaataaaggagatggaggaagcaaactta
gcktcaaaagattggaccatgcagggagaggtaactgctacaagaaggccaaaagacagt
gctttggaagttgacctggagttcgagcataa---tttgaggccgcctcctg--ttatca
cagaagaagttacagcatctctcgaagaaataataaagaaaagaatactcgaggggaatt
ttgatgatgtccaaaaggctcctaaattgccatctgcagcacccaaacaaattaaggagt
tggatgataataagagtaagaaaggacttgcagaagtttatgag----------------
------------------------------------------------------------
------------------------------------------------------------
----------------------------------------------------gttgtgga
ggatatggtcattcaagctaatgttcccgccttagctatggaagagatagcaccagtggc
tgtatcagatgccgctatgcttgccccagaggaggtctttgctggtaaaggagatatcaa
agaagaaactgagctaacgaaggaggacaggaagaggagaagagcaaagaagaagagaag
gttcaaa---------
>PAFTOL004660
------------------------------------------------------------
------------------------------------------------------------
------------------------------------------------------------
-------------------------------------a--------cagacaat------
gaaaatgacaaacat------------------------aagaacgaaaatctttcaacc
tatgaaaaggagcgccaamagcttgaagccaaaataaaggagatggaggaagcaaactta
gcttcaaaagattggaccatgcagggagaggtaactgctacaagaaggccaaaagac---
------------------------------------------------------------
--------------------------------------------------caggggaatt
ttgatgatgtycaaaaggctcctaaattgccatctgcagcacccaaacaaattaaggagt
tgg-------------tgagtttggtttcagag---------------------------
------------------------------------------------------------
------------------------------------------------------------
------------------------------------------------------------
----------------------------------------aaacagatagcwccagtggc
tgtatcagatgccgctatgcttgccccagaggaggtstttgctggtaaaggagatatcaa
agaagaaactgagctaacgaaggaggacaggaagaggagaagagcaaagaagaagagaag
gttcaaa---------
>PAFTOL004661
------------------------------------------------------------
---------------------ggcgcattcaatagatatgaagatttctttgttcc----
-------------------caacaagaaaatgcca------aagaggaagaggaagcaag
ttg--------------atgaatcagatggttcagaga--------cagatgat------
gaagatgacaaacac------------------------aagaaggaaaatctttctacc
tatgaaaaggagcgtcaaaagcttgaagccaaaataaaggagatggaggaagcaaacttg
gcttccaaagattgggtcatgcagggagaggtaactgctgcaaaaaggcctaaagatagt
gctttggaagttgatctagattttgagcataa---cttgaggccaccgcctg--ttatca
cagaagaggttacggcatctctcgaagaaataataaagaaaagaatactcgatgggaatt
ttgatgatgttcaaaaggctcctaaattaccatctgcagcgcccaaacaaattaaggagt
tggatgataataagagtaagaaagggcttgcagaagtttacgag---gaagaatatgctc
aacag------------acaggtcttgcttctgctcctgtatcattt------aatgatg
aactgaaga--cggaggcgagc--aaattatttaaaacgttgtgctt-------------
gaagttggacgcactttcccacttccattttgctc---------caaaaccggttgtgga
ggacatgtctgttcaagctaatgttcctgccttagctatggaagagatagcaccggtggc
tgtatcagatgcagctatgcttgcccctgaggaaatatttgctgctaaaggggacatcaa
agaagaaaccgagctaacaaaagaggacaggaagaggagaagagcaaagaagaagagaaa
attcaagggtatt---
>PAFTOL004662
------------------------------------------------------------
---------------------------------agatatgaagatttctttgttcc----
-------------------tgacaagaaaacgcca------aagaggaagaggaagcaag
ttg--------------atgaatcagatggttcagaga--------cagacaat------
gaaaatgacaaacat------------------------aagaacgaaaatctttcaacc
tatgaaaaggagcgccaaaagcttgaagtcaaaataaaggagatggaggaagcaaactta
gcttcaaaagattggaccatgcagggagaggtaactgctacaagaaggccaaaagacagt
gctttggaagttgacctggagtttgagcataa---tttgaggcctcctcctg--ttatca
cagaagaagttacagcatctctcgaagaaataataaagaaaagaatactcgaggggaatt
ttgatgaygttcaaaaggctcctaaattgccatctgcagcacccaaacaaattaaggagt
tggatgataataagagtaagaagggacttgcagaagtttatgag---gaagagtatgctc
agcag------------acaggtttctct-------------------------------
------------------------------------------------------------
----------------------------------------------------gttgtgga
ggatatggtcattcaagctaatgttcccgccttagctatggaagagatagctccagtggc
wgtatcagatgcygctatgcttgccccagaggaggtctttgctggtaaaggagatatcaa
agaagaaactgagctaacgaaggaggacaggaagaggagaagagcaaagaagaagagaag
gttcaaa---------
>PAFTOL004664
------------------------------------------------------------
---------------------------------agatatgaagatttctttgttcc----
-------------------tgacaagaaaacgcca------aagaggaagaggaagcaag
ttg--------------atgaatcagatggttcagaga--------cagacgat------
gaaagtgacaaacac------------------------aagaacgaaaatctttctacc
tatgaaaaggarcgccaaaagcttgaagccaaaataaaggagatggaggaagcaaactta
gctkcaaaagattggaccatgcagggagaggtaactgctacaaagaggccaaaagacagt
gctttggaagttgacctggagttcgagcataa---tttgaggccgcctcctg--ttatca
cagaagaagttacagcatctctcgaagaaataataaagaaacctagttctcaggtgaatt
ttgatgatgttcaaaaggctcctaagttgccatctgcagcacccaaacaaattaaggagt
t-----------------------------------------------------------
------------------------------------------------------------
------------------------------------------------------------
---------------------------------------------------ggtagtgga
ggatatggccattaaagctaatgtccccgccttagctatggaagagatagcaccagtggc
tgtatcagatgctgctatgcttgccccagaggaggtattttctggtaaaggagatatcaa
agaagaaactgagctaacaaaggaggacaggaagaggagaagagcaaagaagaagagaag
gttcaaa---------
>PAFTOL004665
------------------------------------------------------------
---------------------------tcctatagatatgaagagttctttgttcc----
-------------------tgacaagaaaacgcca------aagaggaagaggaagcaag
ttg--------------atgaatcagatggttcagaga--------cagacgat------
gaaaatgacaaacac------------------------aagaacgaaaatctttctacc
tatgaaaaggagcgccaaaagcttgaagccaaaataaaggagatggaggaagcaaactta
gcttcaaaagattggaccatgcagggagaggtaactgctacaagaaggccaaaagacagt
gctttggaagttgacctggagttcgagcataa---tttgaggccgcctcctg--ttatca
cagaagaagttacagcatctcttgaagaaataataaagaagagaatactcgaggtgaatt
ttgatgatgttcaaaaggctcctaaattgccatctgcagcacccaaacaaattaaggagt
tggatgataataagagtaagaaaggacttgcagaagtttatgag---gaagagtatgctc
agcag------------acaggccttgcttcctcacccgtttcattt------aatgatg
aattgaaga--cggaggcgagc--aagttgtttaaaaccttgtgctt-------------
gaagctggatgcactttctcacttccactttgctc---------caaaaccggtagtcga
ggatatggccattcaagctaatgttcccgccttagctatggaagagatagcaccagtggc
tgtatcggatgccgctatgcttgccccagaggaggtatttgcgggtaaaggagatatcaa
agaagaaactgagctaacaaaggaggacaggaagaggagaagagcaaagaagaagagaaa
gttcaaa---------
>PAFTOL004666
------------------------------------------------------------
---------------------------------agatatgaagatttctttgttcc----
-------------------tgacaagaaaacgcca------aagaggaagaggaagcaag
ttg--------------atgaatcagatggttcagaga--------cagacgat------
gaaaatgacaaacac------------------------aagaacgaaaatctttctacc
tacgaaaaggagcgccaaaagcttgaagccaaaataaaggagatggaggaagcaaactta
gcttcaaaagattggaccatgcagggagaggtaactgctacaagaaggccaaaagacagt
gctttggaggttgacctggagtttgagcataa---tttgaggccgcctcctg--ttatca
cagaagaagttacagcatctctcgaagaaataataaagaaaagaatactcgaggtgaatt
ttgatgatgttcaaagggctcccaaattgccatctgcagcacctaaacaaattaaggagt
tggatgataataagagtaagaaaggacttgcagaagtttatgag----------------
------------------------------------------------------------
------------------------------------------------------------
----------------------------------------------------gtagtgga
ggatatggccattcaagctaatgttcccgccttagctatggaagagatagcaccagtggc
tgtatcagatgccgctatgcttgccccagaggaggtatttgctggtaaaggagatatcaa
agaagaaactgagctaacaaaggaggacaggaggaggagaagagcaaagaagaagagaag
gttcaaa---------
>PAFTOL004667
------------------------------------------------------------
---------------------------------------gaagatttctttgttcc----
-------------------tgacaagaaaacgcca------aagagaaagaggaagcaag
tcg--------------atgaatcagatggttyagaga--------cagacgat------
gaaaatgacgaacac------------------------aagaacgaaaatctttctacc
yacgaaaaggagcgccaaaagcttgaagccaaaataaaggagatggaggaagcaaactta
gcttcaaaagattggaccatgcagggagaggtaactgctacaagaaggccaaaagacagt
gctttggargttgacctggagttcgagcataa---tttgaggccgcctcctg--ttatca
cagaagaagttacagcatctctcgaagaaataataaagaaaagaatactcgaggtgaatt
ttgatgatgttcaaagggctcctaaaytgccatctgcagcacccaaacaaattaaggagt
tggatgataataagagtaagaaaggacttgcagaagtttatgag----------------
------------------------------------------------------------
------------------------------------------------------------
----------------------------------------------------gtagtgga
ggatatggccattcaagctaatgttccygccttagctatggaagagatagcaccagtggc
tgtatcagatgccgctatgcttgccccagaggaggtatttgctggtaaaggagatatcaa
agaagaaactgagctaacaaaggaggacaggaagaggagaagagcaaagaagaagagaag
gttcaaa---------
>PAFTOL004668
------------------------------------------------------------
---------------------------------agatatgaagatttctttgttcc----
-------------------tgacaagaaaacgcca------aagaggaagaggaagcaag
ttg--------------atgaatcagatggttcagaga--------cagacgat------
gaaaatgacaaacas------------------------aagaaygaaaatctttctacc
taygaaaaggagcgccaaaagcttgaagccaaaataaargagatggaggaagcaaactta
gcttcaaaagattggaccatgcagggagaggtaactgctacaagaaggccaaaagacagt
gctttggaagttgacctggagttcgagcataa---tttgaggccgcctcctg--ttatca
cagaagaagttacagcatctctcgaagaaataataaagaaaagaatactcgaggtgaatt
ttgatgatgttcaaagggctcctaaattgccatctgcagcacccaaacaaattaaggagt
tggatgataataagagtaagaaaggacttgcagaagtttatgag----------------
------------------------------------------------------------
------------------------------------------------------------
----------------------------------------------------gtagtgga
ggatatggccattcaagctaatgtycccgcctttgctatggaagagatagcaccagtggc
tgtatcagatgctgctatgcttgccccagaggaggtatttgctggtaaaggagatatcaa
agaagaaactgagctaacaaaggaggacaggaagaggagaagagcaaagaagaagagaag
gttcaaa---------
>PAFTOL005024
------------------------------------------------------------
---------------------------------agatatgaagatttctttgttcc----
-------------------tgacaagaaaacgcca------aagaggaagaggaagcaag
ttg--------------atgaatcagatggttcagaga--------cagacgat------
gaaaatgacaaacac------------------------aagaaygaaaatctttctacc
tatgaaaaggagcgccaaaagcttgaagccaaaataaaggagatggaggaagcaaactta
gcttcaaaagattggaccatgcagggagaggtaactgctacaaggaggccaaaagacagt
gctttggaagttgacctggagttcgagcataa---tttgaggccgcctcctg--ttatca
cagaagaagttacagcatctctcgaagaaataataaaaactgcatgttctcaggtgaatt
ttgatgatgttcaaaaggctcctaagttgccatctgcagcacccaaacaaattaaggagt
tggatgataataagagtaagaaaggacttgcagaagtttatgag----------------
------------------------------------------------------------
------------------------------------------------------------
----------------------------------------------------gtagtgga
ggatatggccattcaagctaatgtccctgccttagctatggaggagatagcaccagtggc
tgtatcagatgccgctatgcttgccccagaggaggtattttctggtaaaggagatatcaa
agaagaaactgagctaacaaaggaggacaggaagaggagaagagcaaagaagaagagaag
gttcaaa---------
>PAFTOL005025
------------------------------------------------------------
---------------------------------------------ttctttgttcc----
-------------------tgacaagaaaacgtca------aagaggaagaggaagcaag
ttg--------------atgaatcagatggctcagaga--------cagacgat------
gaaaatgacaaacac------------------------aagaaygaaaatctttctacc
catgaaaaggagcgccaaaagcttgaarccaaaataaaggagatggaggargcaaactta
gcttcaaaagattggacsatgcagggagaggtaactgctacaagaaggccaaaagacagt
gccttggaagttgacctggagttcgagcataa---tttgaggccgcctcctg--ttatca
cagaagaagttacagcatctctcgaagaaataataaagaaaagaatactggaggggawtt
ttaatgatgttgaaaaggctcctaaattgccatctgcagcaccsaaacaaattaaggagt
tggatgataataagagtaagaaagggcttgcagaagtttatgag----------------
------------------------------------------------------------
------------------------------------accttgtgctt-------------
gaagctggatgcactttctcacttccattttgctc---------caaaaccggttgtgga
ggatatggtcattcaagctaatgttcccgccttagctatggaagagatagcaccagtggc
tgtatcagatgccgctatgcttgccccagaggaggtatttgctggtaaaggagatatcaa
agaagaaactgagctaacaaaggaggacmggaagaggagaagagcraagaagaagagaag
gttcaaa---------
>PAFTOL005026
------------------------------------------------------------
---------------------------------agatatgaagatttctttgttcc----
-------------------tgacaagaaaacgcca------aagaggaagaggaagcaag
ttg--------------atgaatcagatggctcagaga--------cagacgat------
gaaaatgacaaacac------------------------aagaacaaaaatctttctacc
catgaaaaggagcgccaaaagcttgaagccaaaataaaggagatggaggaagcaaactta
gtttcaaaagattggaccatgcagggagaggtaactgctacaagaaggccaaaagacagt
gccttggaagttgacctggagttcgagcataa---tttgaggccgcctcctg--ttatca
cagaagaagttacagcatctctcgaagaaataataaagaaaagaatactcgaggggaatt
ttaatgatgttgaaaaggctcctaaattgccatctgcagcacccaaacaaattaaggagt
tggatgataataagagtaagaaaggacttgcagaagtttatgag----------------
------------------------------------------------------------
------------------------------------------------------------
----------------------------------------------------gttgtgga
ggatatggtcattcaagctaatgttcccgccttagctatggaagagatagcaccagtggc
tgtatcagatgccgctatgcttgccccagaggaggtatttgctggtaaaggagatatcaa
agaagaaactgagctaacaaaggaggacaggaagaggagaagagcaaagaagaagagaag
gttcaaa---------
>PAFTOL005035
------------------------------------------------------------
------------------------------------------------------------
------------------------------------------------------------
------------------------------------------------------------
------------cag------------------------aagaacgaaaatctttctacc
tatgaaaaggagcgccaaaagcttgaagccaaaataaaggagatggaggaagcaaaccta
gcttcaaaagattggaccatgcagggagaggtaactgctacaaggaggccaaaagacagt
gctttggaagttgacctggagtttgagcataa---tttgaggccgcctcctg--ttatca
cagaagaagttac-----------------------------------------------
------------------------------------------------------------
------------------------------------------------------------
------------------------------------------------------------
------------------------------------------------------------
------------------------------------------------------------
------------tgaagttactgtccccgccttagctatggaagagatagcaccagtggc
tgtatcagatgccgctatgcttgccccagaggaggtattttctggtaaaggagatttcaa
agaagaaactgagctaacaaaggaggacaggaagaggagaagagcaaagaagaagagaag
gttcaaa---------
>PAFTOL005042
------------------------------------------------------------
---------------------------------------------------gttcc----
-------------------tgacaagaaaaygcca------aagaggaagaggaagcaag
ttg--------------atgaatcagatggttcagaga--------cagrcgat------
gaawatgacaaacac------------------------aagaatgaaaatctttctacc
tatgaaaaggagcgccaamagcttgaagccaaaataaaggagatggaggaagcaaactta
gcttcaaaagattggrccatgcagggagaggtaactgctacaagaaggccaaaagacagt
gctttggaagttgacctggagttygagcataa---tttgaggccgcctcctg--ttatca
cagaagaagttacagcatctctcgaagaaataataaagaagagaatactcgaggtgaatt
ttgatgatgttcaaaaggctcctaaattgccatctgcagcacccaaacaaattcaggagt
tggatgataataagagtaagaaaggacttgcagaagtttatgag----------------
------------------------------------------------------------
-------------caggcgagc--aaattgtttaaaaccttgtgctt-------------
gaagctggatgcactttctcacttccattttgctc---------caaaaccggtagtggm
ggatatggccattcaagctaatgttcccgccttagctatggaagagatagcaccagtggc
tgtatcagaygccgctatgcttgccccrgaggaggtatttgctggtaaaggagatatcaa
agaagaaacygagctaasaaaggaggacaggaagaggagaagagcaaagaagaagagaag
gttcaaa---------
>PAFTOL005043
------------------------------------------------------------
---------------------------------agatatgaagatttctttgttcc----
-------------------tgacaagaaaacgcca------aagaggaagaggaagcaag
ttg--------------atgaatcagatggttcagaga--------cagacgat------
gaaaatgacaaacac------------------------aagaacgraaatctttctacc
tatgaaaaggagcgccaaaagcttgamgccaaaataaaggagatggaggaagcaaactta
gcttcaaaagattggaccatgcagggagaggtcactgctacaaggaggccaaaagacagt
gctttggaagttgacctsgagtttgagcataa---tttgaggccgcctcctg--ttatca
cagaagaagttacagcatctctcgaagaaataataaagaaaagaatactcgaggtgaatt
ttgatgatgttcaaaaggttcctaaattgccatctgcagcacccaaacaaattaaggagt
tggatgataataagagtaagaaaggacttgcagaagtttatgag----------------
------------------------------------------------------------
------------------------------------------------------------
----------------------------------------------------gtagtgga
ggatatggccattcaagctaatgtccccgccttagctatggaagagatagcaccagtggc
tgtatcagatgccgctatgcttgccccagaggaggtattttctggtaaaggagatatcaa
agaagaaactgagctaacgaaggaggacaggaagaggagaagagcaaagaagaagagaag
gttcaaa---------
>PAFTOL005047
------------------------------------------------------------
---------------------------------agatataaagatttctttgttcc----
-------------------tgacaagaaaacgcct------aagaggaagaggaagcaag
ttg--------------atgaatcagatggttcagaga--------cagacgat------
gaaaatgacaaacac------------------------aagaacgaaaatctttctacc
tatgaaaaggagcgccaaaagcttgaagccaaaataaaggagatggaggaagcaaactta
gcttcaaaagattggaccatgcagggagaggtaactgctrcaagaaggccaaaagacagt
gctttggaagttgacctggagttcgagcataa---tttgaggccgcctcctg--ttatca
cagaagaagttacagcatctcttgaagaaataataaagaagagaatactcgaggtaaatt
ttgatgatgttcaaaaggctcctaaattgccatctgcagcacccaaacaaattaaggagt
tggatgataataagagtaagaaaggacttgcagaagtttatgag----------------
------------------------------------------------------------
------------------------------------------------------------
----------------------------------------------------gtagtcga
ggatatggccattcaagctaatgttcccgccttagctatggaagagatagcaccagtggc
tgtatcggatgcygctatgcttgccccagaggaggtatttgcgggtaaaggagatatcaa
agaagaaactgagctaacaaaggaggacaggaagaggagaagagcaaagaagaagagaca
gttcaaa---------
>PAFTOL005169
------------------------------------------------------------
------------------------------------------------------------
------------------------------------------------------------
------------------------------------------------------------
------------cag------------------------aagaacgaaaatctttctacc
tatgaaaaggagcgtcaaaagcttgaagccaaaataaaggagatggaggaagcaaactta
gcttcaaaagattggaccatgcagggagaggta---------------------------
------------------------------------------------------------
--------------------------------------------------------aatt
ttgatgatgttcaaaaggctcctaaattgccatctgcagcacccaaacaaattaaggagt
------------------------------------------------------------
------------------------------------------------------------
------------------------------------------------------------
------------------------------------------------------------
--------------------------------------tggagcagatagcaccagtggc
tgtatcagatgccgctatgcttgccccagaggaagtatttgctggtaaaggagatatcaa
agaagaaactgagctaacaaaggaggacaggaagaggagaagagcaaagaagaagagaag
gttcaaa---------
>PAFTOL007498
------------------------------------------------------------
---------------------------------agatatgaagatttctttgttcc----
-------------------tgacaagaaaacccca------aagaggaagaggaagcaag
ttg--------------atgaatcagatggttcagaga--------cagacgat------
gaaaatgacaaacak------------------------aagaacggaaatctttctacg
tatgaaaaggagcgccaaaagcttgaagccaaaataaaggagatggaggaagcaaacgta
gcttcaaaagattggaccatgcagggagaggtaactgctacragaaggccaaaagacagt
gctttggaagttgacctggagttcgagcataa---tttgaggccgcctcctg--ttatca
cagaagaagtgacagcgtctctcgaagaaataataaagaaaagaatacttsaggggaatt
ttgatgatgttcaaaaggctcctaaattgccatctgcagcacccaaacaaattaaggagt
tggatgataataagagtaagaaaggacttgcagaagtttatgag----------------
------------------------------------------------------------
------------------------------------------------------------
----------------------------------------------------gttgtgga
ggatatggtcatgcaagccaatgttcccgccttagctatggaagagatagcaccmgtggc
tgtatcagatgccgctatgcttgccccagaggaggtatttgctggtaaaggggatatcaa
agaagaaactgagctaacaaaggaggacaggaagaggagaagagcaaagaagaagagaag
gttcaaa---------
>PAFTOL008060
------------------------------------------------------------
------------------------------------------------------------
------------------------------------------------------------
------------------------------------------------------------
------------------------------------------aacgaaaatctttctacc
tatgaaaaggagcgccaaaagcttgaagccaaaataaaggagatggaggaagcaaactta
gcttcaaaagattggaccatgcagggagaggtaactgctacaaagaggccaaaagacagt
gctttggaagttgacctggagttcgagcataa---tttgaggccgcctcctg--ttatca
cagaagaagttacagcatctctcgaagaaataataaagaaaagaata-------------
------------------------------------------------------------
------------------------------------------------------------
------------------------------------------------------------
------------------------------------------------------------
----------------------------------------------------gtagtgga
ggatatggccattcaagctaatgtccccgccttagctatggaagagatagcaccagtggc
tgtatcagatgcygctatgcttgccccagaggaggtattttctggtaaaggagatrtcaa
agaagaaactgagctaacaaaggaggacaggaagaggagaagagcaaagaagaagagaag
gttcaaa---------
>PAFTOL008062
------------------------------------------------------------
---------------------------------------------------gttcc----
-------------------tgacaagaaaacgcca------aagaggaagaggaagcaag
ttg--------------atgaatcagatggttcagaga--------cagacgat------
gaaaatgacaaacac------------------------aagaacgaaaatctttctacc
tatgaaaaggagcgccaaaagcttgaagccaaaataaaggagatggaggaagcaaactta
gcttcaaaagattggactatgcagggagaggtaactgctacaaggaggccaaaagacagt
gctttggaagttgacctggagtttgagcataa---tttgaggccgcctcctgaactcttg
tatgctgtgtaattgaagctctgtcctaagcattgaattgcatgtt--ctcaggtgaatt
ttgatgatgttcaaaaggctcctaagttgccatctgcagcacccaaacaaattaaggagt
tggatgataataagagtaagaaaggacttgcagaagtttatgag----------------
------------------------------------------------------------
------------------------------------------------------------
----------------------------------------------------gtagtgga
ggatatggccattcaagctaatgtccccgccttagctatggaagagatagcaccagtggc
tgtatcagatgccgctatgcttgccccagaggaggtattttctggtaaaggagatatcaa
agaagaaactgagctaacaaaggaggacaggaagaggagaagagcaaagaagaagagaag
gttcaaa---------
>PAFTOL008063
------------------------------------------------------------
---------------------------------agatatgaagatttctttgttcc----
-------------------tgacaagaaaacgcca------aagaggaagaggaagcaag
ttg--------------atgaatcagatggttcagaga--------cagatgat------
gaaaatgacaaacat------------------------aagaacgaaaatctttctacc
tatgaaaaggagcgccaaaagcttgaagccaaaataaaggagatggaggaagcaaactta
gcttcaaaagattggaccatgcagggagaggtaactgctacaaggaggccaaaagacagt
gctttggaagttgacctggagttcgagcataa---tttgaggccgcctcctg--ttatca
cagaagaagttacagcatctctcgaagaaataataaagaaaagaatactcgaggtaagat
tt--------------ctctccctgtttgcttattg------------------------
------------------------------------------------------------
------------------------------------------------------------
------------------------------------------------------------
----------------gcatattggcatattg-----------tcttgacaggtagtgga
ggatatggccattcaagctaatgtccccgccttagctatggaagagatagcaccagtggc
tgtatcagatgccgctatgcttgctccagaggaggtattttctggtaaaggagatatcaa
agaagaaactgagctaacaaaggaggacaggaagaggagaagagcaaagaagaagagaag
gttcaaa---------
>PAFTOL008084
------------------------------------------------------------
---------------------ggtgcattcaatagatatgaagatttctttgttcc----
-------------------caacaagaaaatgcca------aagaggaagaggaagcaag
ttg--------------atgaatcagatggttcagaga--------cagatgat------
gaagatgacaaacac------------------------aagaaggaaaatctttctacc
tatgaaaaggagcgtcaaaagcttgaagccaaaataaaggagatggaggaagcaaacttg
gcttccaaagattgggtcatgcagggagaggtaactgctgcaaaaaggcctaaagacagt
gctttggaagttgatctagattttgagcataa---cttgaggccgccacctg--ttatca
cagaagaagttacggcatctcttgaagaaataataaagaaaagaatacttgatgggaatt
ttgatgatgttcaaaaggctcctaaattaccatctgcagcgcccaaacaaattaaggagt
tggacgataataagagtaagaaagggcttgcagaagtttacgag---gaagaatatgcac
agcag------------acaggtcttacttctgctcctgtatcattt------aatgatg
aactgaaga--cggaggcgagc--aaattatttaaaacattgtgctt-------------
gaagttggatacactttcccacttccattttgctc---------caaaaccggttgtcga
ggacatgtctgttcaagctaatgttccggccttagctatggaagagatagcaccagtggc
tgtatcagatgcagctatgcttgcccctgaggaaatatttgctggtaaaggggacatcaa
agaagaaatcgagctaacaaaagaggacaggaagaggagaagagcaaagaagaagagaaa
attcaag---------
>PAFTOL008417
------------------------------------------------------------
---------------------------------agatatgaagatttctttgttcc----
-------------------tgacaagaaaatgcca------aagaggaagaggaagcaag
ttg--------------atgaatcagatggttcagaga--------cagacgat------
gaaagtgacaaacac------------------------aagaacgaaaatctttctacc
tatgaaaaggagcgccaaaagcttgaagccaaaataaaggagatggaggaagcaaactta
gcttcaaaagattggaccatgcagggagaggtaactgctacaaagaggccaaaagacagt
gctttggaagttgacctggagttcgagcataa---tttgaggccgcctcctg--ttatca
cagaagaagttacagcatctctcgaagaaataataaagaaaagaatactcgaggtgaatt
ttgatgatgttcaaaaggctcctaagttgccatctgcagcacccaaacaaattaaggagt
tggatgataataagagtaagaaaggacttgcagaagtttatgag----------------
------------------------------------------------------------
------------------------------------------------------------
----------------------------------------------------gtagtgga
agatatggccattcaagctaatgtccccgccttagctatggaagagatagcaccagtggc
tgtatcagatgctgctatgcttgccccagaggaggtattttctggtaaaggagatatcaa
agaagaaactgagctaacaaaggaggacaggaagaggagaagagcraagaagaagagaag
gttcaaa---------
>PAFTOL008419
------------------------------------------------------------
------------------------------------------------------------
------------------------------------------------------------
------------------------------------------------------------
------------cag------------------------aagaacgaaaatctttctacc
tacgaaaaggagcgccaaaagcttgaagccaaaataaaggagatggaggaagcaaactta
gcttcaaaagattggaccatgcagggagaggtaactgctgcaagaaggccaaaagacagt
gctttggaagttgacctcgagttcgagcataa---tttgaggccgcctcctg--ttatca
cagaagaagttacagcatctctcgaagaaataataaagaaaagaatactcgaggtgaatt
ttgatgatgttcaaagggctcctaaattgccatctgcagcacccaaacaaattaaggagt
tggatgataataagagtaagaaaggacttgcagaagtttatgag---gaagagtatgctc
ag----------------------------------------------------------
------------------------------------------------------------
----------------------------------------------aaaagtgtagtgga
ggatatggccattcaagctaatgttcccgccttagctatggaagagatagcaccagtggc
tgtatcagatgccgctatgcttgctccagaggaggtatttgctggtaaaggagatatcaa
agaagaaactgagctaacaaaggaggacaggaagaggagaagagcaaagaagaagagaag
gttcaaa---------
>PAFTOL008421
------------------------------------------------------------
---------------------------------agatatgaagatttctttgttcc----
-------------------tgacaagaaaacgcca------aagaggaagacgaagaaag
ttg--------------atgaatcagatggttcagata--------cagacaat------
gaaaatgacgaacat------------------------aagaacgaaaatctttcaacc
tatgaaaaggagcgccaaaagcttgaagccaaaataaaggagatggaggaagcaaactta
gcttcaaaagattggaccatgcagggagaggtaactgctacaagaaggccaaaagacagt
gctttggaagttgacctggaattcgagcataa---tttgaggccgcctcctg--ttatca
cagaagaagttacagcatctctcgaagaaataataaagaaaagaatactcsagggtaatt
ttgatgatgttcaaagggctcctaaatttccatctgcagcacccaaacaaattaaggagt
tggatgataataagagtragaaaggacttgcagaagtttatgag---gaagagtatgctc
agcag------------acaggccttgcttccgcac------------------------
--------------aggcaagc--aaattgtttaaaaccttgtgctt-------------
gaagctggatgcactttctcacttccattttgctc---------caaaacmggttgtgga
ggatatggtcattcaagctaatgttcccgccttagctatggaagagatagcaccagtggc
tgtatcagatgctgctatgcttgccccagaggaggtctttgctggtaaaggagatatcaa
agaagaaactgagctaacaaaggaggacaggaagaggagaagagcaaagaagaagagaag
gttcaaa---------
>PAFTOL008422
------------------------------------------------------------
------------------------------------------------------------
------------------------------------------------------------
------------------------------------------------------------
------------------------------------------------------------
------------------------------------------------------------
------------------------------------------------------------
------------------------------------------------------------
------------------------------------------------------------
------------------------------------------------------------
------------------------------------------------------------
------------------------------------------------------------
------------------------------------------------------------
----------------------------------------------------gttgtgga
ggatatggtcattcaagcgaatgttcccgccttggctatggaagagatagcaccagtggc
tgtatcagatgctgctatgcttgccccagaggaggtctttgctggtaaaggagatatcaa
agaagaaactgagctaacwaaggaggacaggaagaggaraagagcaaagaagaagagaag
gttcaaa---------
>PAFTOL008423
------------------------------------------------------------
---------------------------tcctatagatatgaagatttctttgttcc----
-------------------tgacaagaaaacgcca------aagmggaagaggaagcaag
ttg--------------atgaatcagatggttcagaga--------cagacgat------
gaaaatgacaaacac------------------------aagaacgaaaatctttctacc
tatgaaaaggagcgccaaaagcttgaagccaaaataaaggagatggaggaagcaaactta
gcttcaaaagattggacgatgcagggagaggtaactgctacaagaaggccaaaagacagt
gctttggaagttgacctggagttcgagcataa---tttgaggccgcctcctg--ttatca
cagaagaagttacagcatctcttgaagaaataataaagaagagaatactcgaggtgaatt
ttgatgatgttcaaaaggctcctaaattgccatctgsagcacccaaacaaattaaggagt
tggatgataataaragtaagaaaggacttgcagaagtttatgag---gaagagtatgctc
agcag------------acaggccttgcttccgcacccgtttcattt------aatgatg
aattgaaga--tggaggcgagc--aaattgtttaaaaccttgtgctt-------------
gaagctggatgcactttctcacttccattttgctc---------caaaaccggtagtcga
ggatatggccattcaagctaatgttcccgccttagctatggaagagatagcaccagtggc
tgtatcggatgccgctatgcttgccccagaggaggtatttgcsggtaaaggagatatcaa
agaagaaactgagctaacaaaggaggacaggaagaggagaagagcaaagaagaagagaaa
gttcaaa---------
>PAFTOL008436
------------------------------------------------------------
---------------------------------agatatgaagatttctttgttcc----
-------------------tgacaagaaaacgcca------aagaggaagaggaagcaag
ttg--------------atgaatcagatggcacagaga--------cagacgat------
gaaaatgacaaacas------------------------aagaacgaaaatctttcwacc
catgaaaaggagcgccaaaagcttgaaaccaaaataaaggagatggaggaagcaaactta
gcttcaaaagattggaccatgcagggagaggtaactgctacaagaaggccaaaagacagt
gcgttggaagttgacctggagttcgagcacaa---tttgaggccgcctcctg--ttatca
cagaagaagttacagcatctctcgaagaaataataaagaaaagaatactcsaggggaatt
ttaatgatgttgaaaaggctcctaaattgccatctgcagcacccaaacaaattaaggagt
tggatgataataagagtaagaaaggacttgcagaagtttatgag----------------
------------------------------------------------------------
------------------------------------------------------------
----------------------------------------------------gttgtgga
ggatatggtcattcaagctaatgttcccgccttagctatggaagagatagcaccagtggc
tgtatcagatgccgctatgcttgccccagaggaggtattttctggtaaaggagatgtcaa
agaagaagcwgagctaacaaaggaggacaggaagaggagaagagcaaagaagaagagaag
gttcaaa---------
>PAFTOL008439
------------------------------------------------------------
------------------------------------tatgaagatttctttgttcc----
-------------------mgacaagaaaatgcca------aagaggaagaggaagcaag
ttg--------------atgaatcagatggttcggcca--------cagacgat------
gaaaatgacaaacas------------------------aagaaggaaaatctttctacc
tatgaaaaggagcgccaaaagcttgaagccaaaataaaggagatggaggaagcaaacttg
gcttcaaaagattggaccatgcagggagaggtgactgctacaaaaaggccaaaagacagt
gctttggaagttgacctggagttcgagcataa---tttgaggccgcctcctg--ttatca
cagaagaagttacggcgtctctcgaagaaataataaagaaaagaatactcsaggggaatt
ttgatgatgttcaaaaggctcctaagttgccatctgcagcacccaaacaaattaaggagt
tggatgataataagagtaagaaaggacttgcagaagtttatgag---caagagtatgctc
agcag------------acaggccttgct-------------------------------
------------------------------------------------------------
----------------------------------------------------gttgtgga
ggacatggccattcaagctaatgttcctgccttygctatggaagagatagcaccagtggc
tgtatcagatgcagctatgcttgccccagaggaggtatttgccggtaaaggagatatyaa
agaagaaactgagctaacaaaggaggacaggamgaggagaagagcaaagaagaagagaag
rttcaaa---------
>PAFTOL008881
gaagaagatgacgaggaggcagatgaagtagatgatgagcttctcttgtatggagaagat
gatgaagatgaagaagaagaagaagaagamttgagatatgaagatttctttgttcc----
-------------------tgacaagaaaacgcca------aagaggaagaggaaccaag
ttg--------------atgaatcagatggttcagaga--------catacgat------
gaaaatgacaaacas------------------------aagaacgaaaatctttctacc
tatgaaaaggagcgccaaaagcttgaagccaaartaaaggagatggaggaagcaaactta
gcttcaaaagattggacgatgcagggagaggtaactgctacaagaaggccaaaagacagt
gctttggaagttgacctggagttcgagcataa---tttgaggccgcctcctg--ttatca
cagaagaagttacagcatctcttgaagaaatgataaagaaaagaatactcgaggtgaatt
ttgatgatgttcaaaaggctcctaaattgccatctgcagcacccaaacaaattaaggagt
tggatgataataagagtaagaaaggacttgcagaagtttatgag---gaagagtatgctc
agcag------------acaggccttgctt------------------------------
------------------------------------------------------------
--------------------------------------------cggcccccgtagtgga
ggatatggccattcaagctaatgttcccgccttagctatggaagagatagcaccagtggc
tgtatcagatgycgctatgcttgccccagaggaggtatttgctggtaaaggagatatcaa
agaagaaactgagctaacaaaggaggacaggaagaggagaagagcaaagaagaagagaag
gttcaaa---------
>PAFTOL009175
------------------------------------------------------------
------------------------------------------------------------
------------------------------------------------------------
--------------------------------------------c---------------
------------------------------------------------------------
------------------------------------------------------------
------------------------------------------------------------
------------------------------------------------------------
---------------------------------------------------aggggaatt
ttaatgatgttgaaaaggctcctaaattgccatctgcagcacccaaacaaattaaggagt
tgcaggcgagcaa-----------------------------------------------
------------------------------------------------------------
--------------------------attgtttaaaaccttgtgctt-------------
gaagctggatgctatttctcacttccattttgctc---------caaaaccgg-------
--------------------------------------tagagcagatagcaccagtggc
tgtatcagatgccgctatgcttgccccagaggaggtatttgctggtaaaggagatatcaa
agaagaaactgagctaacaaaggaggacaggaagaggagaagagcaaagaagaagagaag
gttcaaa---------
>PAFTOL009179
------------------------------------------------------------
------------------------------------------gatttctttgttcc----
-------------------tgacaagaaaacgcca------aagaggaagaggaagcaag
ttg--------------atgaatcagatggttcagaga--------cagacgat------
gaaaatgacaaacac------------------------aagaacgaaaatctttctacc
tatgaaaaggagcgccaaaagcttgaagccaaaataaaggagatggaggaagcaaactta
gcttcaaaagattggaccatgcagggagaggta---------------------------
------------------------------------------------------------
------------------------------------------------------------
------------------------------------------------------------
------------------------------------------------------------
------------------------------------------------------------
------------------------------------------------------------
------------------------------------------------------------
------------------------------------------------------------
------------------------------------------------------------
------------------------------------------------------------
----------------
>PAFTOL009181
------------------------------------------------------------
------------------------------------------------------------
------------------------------------------------------------
------------------------------------------------------------
------------------------------------------------------------
------------------------------------------------------------
------------------------------------------------------------
------------------------------------------------------------
------------------------------------------------------------
------------------------------------------------------------
------------------------------------------------------------
------------------------------------------------------------
------------------------------------------------------------
----------------------------------------------------gtagtgga
ggatatggccattcaagctaatgttcccgccttagctatggaagagatagcaccagtggc
tgtatcagatgccgctatgcttgccccrgaggaggtatttgctggtaaaggagatatcaa
agaagaaactgagctaacaaaggaggacaggaagaggagaagagcaaagaagaagagaag
gttcaaa---------
>PAFTOL009183
------------------------------------------------------------
---------------------------------agatatgaagatttctttgttcc----
-------------------tgataagaaaacgcca------aagaggaagaggaagcaag
ttg--------------atgaatcagatggttcagaga--------cagacgat------
gaaaatgacaaacac------------------------aagaacgaaaatctttcgacc
tacgaaaaggagcgccaaaagcttgaagccaaaataaaggagatggaggaagcaaactta
gcttcaaaagattggaccatgcagggagaggtaactgctacaagaaggccaaaagacagt
gctttggaagttgacctggagttcgagcataa---tttgaggcctcctcctg--ttatca
cagaagaagttacagcttctctcgaagaa---------------------------aatt
ttgatgacgttcgaagggctcctaaattgccatctgcagcacccaaacaaattaaggagt
------------------------------------------------------------
------------------------------------------------------------
------------------------------------------------------------
------------------------------------------------------------
--------------------------------------tggagcagatagcaccagtggc
tgtatcagatgccgctatgcttgccccagaggaggtatttkctggtaaaggagatatcaa
agaagaaactgagctaacaaaggaggacaggaagaggagaagagcaaagaagaagagaag
gttcaaa---------
>PAFTOL009185
------------------------------------------------------------
---------------------------------agatatgaagatttctttgttcc----
-------------------tgacaagaaaacgcca------aagaggaagaggaagcaag
ttg--------------atgaatcagatggttcagaga--------cagacgat------
gaaaatgacaaacac------------------------aagaatgaaaatctttctacc
tatgaaaaggagcgccaaaagcttgaagccaaaataaaggagatggaggaagcaaactta
gcttcgaaagattggaccatgcagggggaggtaactgctacaagaaggccaaaagacagt
gctttggaagttgacctggagttcgagcataa---tttgaggccgcctcctg--ttatca
cagaagaagttacagcatctctcgaagaaataataaagaaaagaatactcgaggtgaatt
ttgatgatgttcaaaaggctcctaaattgccatctgcagcacccaaacaaattaaggagt
tggatgataataagagtaagaaaggacttgcagaagtttatgag----------------
------------------------------------------------------------
------------------------------tatttagttttttgttt-------------
gaaactggacgcacttttccccttccattttgctc---------caaacccggtagtgga
ggttatggccattcaagctaatgttcccgccttagctatggaasagatagcaccagtggc
tgtatcagatgccgctatgcttgccccagaggaggtatttgctggtaaaggagatatcaa
agaagaaactgagctaacaaaggaggacaggaagaggagaagagcaaagaagaagagaag
gttcaaa---------
>PAFTOL009187
------------------------------------------------------------
---------------------------------agatatgaagatttctttgttcc----
-------------------tgacaagaaaatgcca------aagaggaagaggaagcaag
ttg--------------atgaatcagatggttcagaga--------cagacgat------
garaatgacaaacak------------------------aagaacgaaaatctttctacc
tatgaaaaggagcgccaaaagcttgaarccaaaataaaggagatggaggaagcaaactta
gcttcaaaagattggaccatgcagggagaggtaactgctacaagaaggccaaaagacagt
gctttggaagttgacctggagttcgagcataa---tttgaggccgcctyctg--ttatta
cagaagragttacagcttctctcgaagaaataataaagaagagaatactcgaggtgaatt
ttgatgatgttcaaaaggctcctaaattgccatctgcagcacccaaacaaattaaggagt
tggatgataataaragtaagaaaggacttgcagaagtttatgag----------------
------------------------------------------------------------
------------------------------------------------------------
----------------------------------------------------gtagtgga
ggatatggccattcaagctaatgttcccgccttagctatggaagagatagcaccagtggc
tgtatcagatgctgctatgcttgccccagaggaggtattygckggtaaaggagatatcaa
agaagaaactgagctaacaaaggaggacaggaagaggagaagagcaaagaagaagagaag
gttcaaa---------
>PAFTOL009189
------------------------------------------------------------
------------------------------------------------------------
------------------------------------------------------------
------------------------------------------------------------
------------------------------------------------------------
------------------------------------------------------------
------------------------------------------------------------
------------------------------------------------------------
--------------------------------------------------------aatt
ttgatgatgttcaaaaggctcctaagttgccatctgcagcacccaaacaaattaaggagt
tggatgataataagagtaagaaaggacttgcagaagtttatgag----------------
------------------------------------------------------------
------------------------------------------------------------
----------------------------------------------------gtagtgga
ggatatggccattcaagctaatgtccctgccttagctatggaggagatagcaccagtggc
tgtatcagatgccgctatgcttgccccagaggaggtattttctggtaaaggagatatcaa
agaagaaactgagctaacaaaggaggacaggaagaggagaagagcaaagaagaagagacg
gttcaaa---------
>PAFTOL009191
------------------------------------------------------------
---------------------------------agatatgaagatttctttgttcc----
-------------------tgacaagaaaacgcca------aagaggaagaggaagcaag
ttg--------------atgaatcagatggttcagaga--------cagacgat------
gaaaatgacaaacac------------------------aagaacgaaaatctttctacc
tatgaaaaggagcgccaaaagcttgaagccaaaataaaggagatggaggaagcaaactta
gcttcaaaagattggaccatgcagggagaggtaactgctacaaggaggccaaaagacagt
gctttggaagttgacctggagttcgagcataa---tttgaggccgcctcctg--ttatca
cagaagaagttactgcatctctcgaagaaataataaagaaaagaatactcgaggtgaatt
ttgatgatgttcaaaaggcgcctaagttgccatctgcagcacccaaacaaattaaggagt
tggatgataataagagtaagaaaggactcgcagaagtttatgag----------------
------------------------------------------------------------
------------------------------------------------------------
----------------------------------------------------gtagtgga
ggatatggccattcaagctaatgtccccgccttagctatggaagagatagcaccagtggc
tgtatcagatgccgctatgcttgccccagaggaggtattttctggtaaaggagatatcaa
agaagaaactgagctaacaaaggaggacaggaagaggagaagagcaaagaagaagagaag
ggtcaaa---------
>PAFTOL009193
------------------------------------------------------------
------------------------------------------------------------
------------------------------------------------------------
------------------------------------------------------------
------------cag------------------------aagaacgaaaatctttctamc
tatgaaaaggagcgccaaaagcttgaagccaaaataaaggagatggaggaagcaaactta
gcttcaaaagattggaccatgcagggagagataactgctacaagaaggccaaaagacagt
gctttggaagttgacctrgagttcgagcataa---tttgaggccgcctcctg--ttatca
caga------------------------------------------acttcaggggaatt
ttgatgatgttcaaaaggctcctaaattgccatctrcagcacccaascaaattaaggagt
tggwtgataataagagtaagaaaggacttgcagaagtttatgag----------------
------------------------------------------------------------
------------------------------------------------------------
----------------------------------------------------gttgtgga
ggacatggtcattcaagctaatgttcccgccttagctatggaasagatagcaccagtggc
tgtatcagatgctgctatgcttgccccagaggaggtctttgctggtaaaggagatatcaa
agaagaaactgagctaacwaaagaggacaggaagaggagaagagcaaagaagaagagaag
attcaaa---------
>PAFTOL009195
------------------------------------------------------------
---------------------------------agatatgaagatttctttgttcc----
-------------------tgacaagaaaacgcca------aagaggaagaggaagcaag
ttg--------------atgaatcagatggttcagagr--------cagatgat------
gaaaatgacaaacac------------------------aagaacgaaaatctttctaca
tatgaaaaggagcaccaaaagcttgaagccaaaataaaggagatggaggaagcaaactta
gcttcaaaagattggaccatgcagggagaggtcactgctacaaggaggccaaaagacagt
gctttggaagttgacctggagtttgagcataa---tttgaggccgcctcctg--ttatca
cagaagaagttacagcatctctcgaagaaataataaagaaaagaatactcgaggtgaatt
ttgatgatgttcaaaaggttcctaaattgccatctgcagcacccaaacaaattaaggagt
tggatgataataagagtaagaaaggacttgcagaagtttatgag----------------
------------------------------------------------------------
------------------------------------------------------------
----------------------------------------------------gtagtgga
ggatatggccattcaagctaatgtccccgccttagctatggaagagatagcaccagtggc
tgtatcagatgccgctatgcttgccccagaggaggtattttctggtaaaggagatatcaa
agaagaaactgagctaacgaaggaggacaggaagaggagaagagcaaagaagaagagaag
gttcaaa---------
>PAFTOL009197
------------------------------------------------------------
------------------------------------------------------------
--------------------gacaagaaaacgcca------aagaggaagaggaagcaag
ttg--------------atgaatcagatggttcagaga--------cagacgat------
gaaagtgacaaacac------------------------aagaacgaaaatctttctacc
tatgaaaaggagcgccaaaagcttgaagccaaaataaaggagatggaggaagcaaactta
gcttcaaaagattggaccatgcagggagaggtaactgctacaaagaggccaaaagacagt
gctttggaagttgacctggagttcgagcataa---tttgaggccgcct------------
--------------------------------------------------------aatt
ttgatgatgttcaaaaggctcctaagttgccatctgcagcacccaaacaaattaaggagt
tggatgataataagagtaagaaaggacttgca----------------------------
------------------------------------------------------------
------------------------------------------------------------
------------------------------------------------------------
----------------------------------------gagcagatagcaccagtggc
tgtatcagatgctgctatgcttgccccagaggaggtattttctggtaaaggagatatcaa
agaagaaactgagctaacaaaggaggacaggaagaggagaagagcaaagaagaagagaag
attcaaa---------
>PAFTOL009199
gaagaagatgacgaggaggcagatgaagtagacgatgagcttctcttgtatggagaagat
gatgaagatgaagatggttcaggagcaaatatcagatatgaagatttctttgttcc----
-------------------tgacaagaaaaygcca------aagaggaagaggaagcaag
ttg--------------atgaatcagatggttcagaga--------cagacgat------
gaamgtgacaaacac------------------------aagaacgaaaatctttctacc
tatgaaaaggagcgccaaaagcttgaagccaaaataaaggagatggaggaagcaaactta
gcttcaaaagattggaccatgcagggagaggtaamtgctacaaagaggccaaaagacagt
gctttggaagttgacctggagttcgagcataa---tttgaggccgcctcctg--ttatca
cagaagaagttacagcatctctcgaagaaataataaagaaaagaatactcgaggtgaatt
ttgatgatgttcaaaaggctcctaagttgccatctgcagcacccaaacaaattaaggagt
tggatgataataagagtaagaaaggacttgcagaagtttatgag---gttagatac----
------------------------------------------------------------
------------------------------------------------------------
----------------------------------------------------gtagtgga
ggatatggccattcaagctaatgtccccgccttagctatggaagagatagcaccagtggc
tgtatcagatgctgctatgcttgccccagaggaggtattttctggtaaaggagatatcaa
agaagaaactgagctaacaaaggaggacaggaagaggagaagagcaaagaagaagagaag
gttcaaa---------
>PAFTOL009203
------------------------------------------------------------
---------------------------------agatatgaagatttctttgttcc----
-------------------tgacaagaaaacgcca------aagaggaagaggaagcaag
ttg--------------atgaatcagatgattcagaga--------cagacgat------
gaaaatgacaaacac------------------------aagaaagaaaatctttctacc
tatgaaaaggagcgccaaaagcttgaagccaaaataaaggagatggaggaagcaaactta
gcttcaaaagattggaccatgcagggagaggtaactgctacaaggaggccaaaagacagt
gctttggaagttgacctggagtttgagcataa---tttgaggccgcctcctg--ttatca
cagaagaagttacagcatctctcgaagaaataataaagaaaagaatacttgaggtgaatt
ttgatgatgttcaaaaggcttctaaattgccatctgcagcacccaaacaaattaaggagt
tggatgataataagagtaagaaaggacttgcagaagtttatgag----------------
------------------------------------------------------------
------------------------------------------------------------
----------------------------------------------------gtagtgga
ggatatggccattcaagctaatgtccccgccttagctatggaagagatagcaccagtggc
tgtatcagatgccgctatgcttgccccagaggaggtattttctggtaaaggagatatcaa
agaagaaactgagctaacaaaggaggacaggaagaggagaagagcaaagaagaagagaag
gttcaaa---------
>PAFTOL009205
gaagaagatgacgaggaggcggatgatgtagatgatgagcttctcttgtatggagaagat
gatgcagatgaagatggttcaggagcaaatatcagatatgaagatttctttgttcc----
-------------------tgacaagaaaacgcca------aagaggaagaggaagcaag
ttg--------------atgaatcagatggctcagaga--------cagacgat------
gaaaatgacaaacac------------------------aagaacgaaaatctttctacc
catgaaaaggagcgccaaaagcttgaaaccaaaataaaggagatggaggaagcaaactta
gcttcaaaagattggacgatgcagggagaggtaactgctacaagaaggccaaaagacagt
gccttggaagttgacctggagttcgagcataa---tttgaggccgcctcctg--ttatca
cagaagaagttacagcatctctcgaagaaataataaagaaaagaatactgsaggggaatt
ttaatgatgttgaaaaggctcctaaattgccatctgcagcacccaaacaaattaaggagt
tggatgataataagagtaagaaagggcttgcagaagtttatgag---gaagagtatgctc
agcag------------acaagccttgcttccgctcccgtgtcattt------aatgaag
aattgaaga--cggaggcgagc--aaattgtttaaaaccttgtgctt-------------
gaagctggatgcactttctcacttccattttgctc---------caaaaccggttgtgga
ggatatggtcgttcaagctaatgttcccgccttagctatggaagagatagcaccagtggc
tgtatcagatgccgctatgcttgctccagaggaggtatttgctggtaaaggagatatcaa
agaagaaactgagctaacaaaggaggacaggaagaggagaagagcaaagaagaagagaag
gttcaaa---------
>PAFTOL009207
------------------------------------------------------------
---------------------------------agatatgaagatttctttgttcc----
-------------------caacaagaaaatgcca------aagaggaagaggaagcaag
ttg--------------atgaatcagatggttcagaga--------cagatgat------
gaagatgacaaacacgtgagtga---------------aaagaaggaaaatctttctacc
tatgaaaaggagcgtcaaaagsttgaagccaaaataaaggagatggaggaagcaaacttg
gcttccaaagattgggtcatgcagggagaggtaactgctgcaaaaaggcctaaagacagt
gctttggaagttgatctagattttgagcataa---cttgaggccgccacctg--ttatca
cagaagaagttacggcatctcttgaagaaataataaagaaaagaatactcgatgggaatt
ttgatgatgttcaaaaggctcctaaattaccatctgcagcgcccaaacaaatkaaggagt
tggacgataataagagtaagaaagggcttgcagaagtttacgag---tcgtgcttttcca
tccagcctctgacttatctgaaattgaatctcacctaagtgtcattt------tgttatt
g-----------ccaggcgagc--aaattatttaaaacattgtgctt-------------
gaagttggatgcactttcccacttccattttgctc---------caaaaccggttgtgga
ggaaatgtctgttcaagctaatgttccggccttagctatggaagagatagcaccagtggc
tgtatcagatgcagctatgcttgcccctgaggaaatatttgcyggtaaaggggacatcaa
agaagaaatcgagctaacaaaagaggacaggaagaggagaagagcaaagaagaagagaaa
attcaag---------
>PAFTOL009209
------------------------------------------------------------
---------------------------tcctatagatatgaagatttctttgttcc----
-------------------tgacaagaaaacgcca------aagcggaagaggaagcaag
ttg--------------atgaatcagatggttcagaga--------cagacgat------
gaaaatgacaaacac------------------------aagaacgaaaatctttctacc
tatgaaaaggagcgccaaaagcttgaagccaaaataaaggagatggaggaagcaaactta
gcttcaaaagattggacgatgcagggagaggtaactgctacaagaaggccaaaagacagt
gctttggaagttgacctggagttcgagcataa---tttgaggccgcctcctg--ttatca
cagaagaagttacagcatctcttgaagaaataataaagaagagaatactcgaggtgaatt
ttgatgatgttcaaaaggctcctaaattgccatctgcagcacccaaacaaattaaggagt
tggatgataataagagtaagaaaggacttgcagaagtttatgag---gaagagtatgctc
agcag------------acaggccttgcttccgcacccgtttcattt------aatgatg
aattgaaga--ccaatg-------aattatctggtggaatcacccccccccaa------a
gcttctctctctgtttgcttattggcatattg-----------gcttgacaggtagtcga
ggatatggccattcaagctaatgttcccgccttagctatggaagagatagcaccagtggc
tgtatcggatgccgctatgcttgccccagaggaggtatttgcgggtaaaggagttatcaa
agaagaaactgagctaacaaaggaggacaggaagaggagaagagcaaagaagaagagaaa
gttcaaa---------
>PAFTOL009215
------------------------------------------------------------
---------------------------------agatatgaagatttctttgttcc----
-------------------tgacaagaaaacgcca------aagaggaagaggaagcaag
ttg--------------atgaatcagatggttcagaga--------cagacgat------
gaaaatgacaaacac------------------------aagaacgaaaatctttctacc
tatgaaaaggagcgccaaaagcttgaagccaaaataaaggagatggaggaagcaaactta
gcttcaaaagattggaccatgcagggagaggtaactgctacaaggaggccaaaagacagt
gctttggaagttgacctggagttcgagcataa---tttgaggccgcctcctg--ttatca
cagaagaagttacagcttctctcgaagaaataataaagaaaagaatacttgaggtgaatt
ttgatgatgttcaaaaggctcctaagttgccatctgcagcacccaaacaaattaaggagt
tggatgataataagagtaagaaaggacttgcagaagtttatgag----------------
------------------------------------------------------------
------------------------------------------------------------
----------------------------------------------------gtagtaga
ggatatggccattcaagctaatgtccccgccttagctatggaagagatagcaccagtggc
tgtatcagatgccgctatgcttgccccagaggaggtattttctggtaaaggagatatcaa
agaagaaactgagctaacaaaggaggacaggaagaggagaagagcaaagaagaagagaag
gttcaaa---------
>PAFTOL009217
------------------------------------------------------------
------------------------------------------------------------
------------------------------------------------------------
------------------------------------------------------------
------------------------------------------------------------
------------------------------------------------------------
------------------------------------------------------------
------------------------------------------------------------
--------------------------------------------------------aatt
ttgatgatgttaaaaaggctcctaagttgccatctgcagcacccaagcaaattaaggagt
tg----------------------------------------------------------
------------------------------------------------------------
------------------------------------------------------------
----ctctctctgtttgcttaatggcatattggca---tattggcttgacaggtagtgga
ggatatggccattcaagctaatgtccccgccttagctatggaagagatagcaccagtggc
tgtatcagatgccgctatgcttgccccagaggaggtattttctggtaaaggagatatcaa
agaagaaactgagctaacaaaggaggacaggaagaggagaagagcaaagaagaagagaag
gttcaaa---------
>PAFTOL009219
------------------------------------------------------------
------------------------------------tatgaagatttctttgttcc----
-------------------tgacaagaaaacgcca------aagaggaagaggaagcaag
ttg--------------atgaatcagatggttcagaga--------cagacgat------
gaaaatgacaaacac------------------------aagaacgaaaatctttctacc
tatgaaaaggagcgccaaaagcttgaagccaaaataaaggagatggaggaagcaaactta
gcttcaaaagattggactatgcagggagaggtaamtgctacaaggaggccaaaagacagt
gctttggaagttgacctggagtttgagcataa---tttgaggccgcctcctg--ttatca
cagaaga------------------------------------------------taatt
ttgatgatgttcaaaaggctcctaagttgccatctgcagcacccaaacaaattaaggagt
tg----------------------------------------------------------
------------------------------------------------------------
------------------------------------------------------------
----ctctctctatttgcttattggcatattggca---tattggcttgacaggtagtgga
ggatatggccattcaagctaatgtccccgccttcgctatggaagagatagcaccagtggc
tgtatcagatgccgctatgcttgccccagaggaggtattttctggtaaaggagatatcaa
agaagaaactgagctaacaaaggaggacaggaagaggagaagagcaaagaagaagagaag
gttcaaa---------
>PAFTOL009221
gaagaagatgacgaggaggcagatgaagtagacgatgagcttctcttgtatggwgaagat
gatgaagatgaagacggttcaggagcaaatatcagatatgaagatttctttgttcc----
-------------------tgacaagaaaacgcca------aagaggaagaggaagcaag
ttg--------------atgaatcagatggttcagaga--------cagacaat------
gaaaatgacaaacas------------------------aagaacgaaaatctttctacc
tatgaaaaggagcgtcaaaagcttgaagccaaaataaaggagatggaggaagcaaactta
gcttcaaaagattggaccatgcagggagaggtaamtgctacaagaaggccaaaagacagt
gctttggaagttgacctggagttcgagcataa---tttgaggccgcctcctg--ttatca
cagaggaagttacagcatctctcgaagaaataataaagaaaagaatactcgaggtgaatt
ttgatgatgttcaaaaggctcctaaattgccatctgcagcacccaaacaaattaaggagt
tggatgataataagagtaagaaaggacttgcagaagtttatgag---gaagagtatgctc
agcag------------acaggccttgcttccgctcccgtgtcattt------aatgatg
aattgagga--cgga---------------------------------------------
---------------------------------------------------ggttgtgga
ggatatggtcattcaagctaatgttcccgccttagctatggaagagatagcaccagtggc
tgtatcagatgccgctatgcttgcyccagaggaagtatttgctggtaaaggagatatcaa
agaagaaactgagctaacaaaggaggacaggaagaggagaagagcaaagaagaagagaag
gttcaaa---------
>PAFTOL009223
------------------------------------------------------------
---------------------------------agatatgaagatttctttgttcc----
-------------------tgacaagaaaatgcca------aagaggaagaggaagcagg
ttg--------------atgaatcagatggttcagaga--------cagacgat------
gaaagygacaaacac------------------------aagaacgaaaatctttctacc
tatgaaaaggagcgccaaaagcttgaagccaaaataaaggagatggaggaagcaaactta
gcttcaaaagattggaccatgcagggagaggtaactgctacaaagaggccraaagacagt
gctttggaagttgatctggagttcgagcataa---tttgaggccgcctcctg--ttatca
cagaagaagttacagcatctctcgaagaaataataaagaaaagaatactcgaggtgaatt
ttgatgatgttcaaaaggctcctaagttgccatctgcagcacccaaacaaattaaggagt
tggatgataataagagtaagaaaggacttgcagaagtttatgag---gaagagtatgctc
agcag------------acaggcctcgcttccgcacccgtttcattt------aatgatg
aattgaaga--caga---------------------------------------------
---------------------------------------------------ggtagtgga
ggatatggccattcaagctaatgtccccgccttagctatggaagagatagcaccagtggc
tgtatcagatgcygctatgcttgccccagaggaggtattttctggtaaaggagatatcaa
agaagaaactgagctaacaaaggaggacaggaagaggagaagagcaaagaagaagagaag
gttcaaa---------
>PAFTOL009225
------------------------------------------------------------
---------------------------------agatatgaagatttctttgttcc----
-------------------tgacaagaaaatgcca------aagaggaagaggaagcaag
ttg--------------atgaatcagatggttcagaga--------cagacgat------
gaaagygacaaacac------------------------aagaacgaaaatctttctacc
tatgaaaaggagcgccaaaagcttgaagccaaaataarggagatggaggaagcaaactta
gcttcaaaagattggacmatgcagggagaggtaactgctacaaagaggccaaaagacagt
gctttggaagttgacctggagttcgagcataa---tttgaggccgcctcctg--ttatca
cagaagaagttacagcatctctcgaagaaataataaagaaaagaatactcgaggtgaatt
ttgatgatgttcaaaaggctcctaagttgccatctgcagcacccaaacaaattaaggagt
tggatgataataagagtaagaaaggacttgcagaagtttatgag----------------
------------------------------------------------------------
------------------------------------------------------------
----------------------------------------------------gtagtgga
ggatatggccattcaagctaatgtcccygccttrgctatggaagagatagcaccagtggc
tgtatcagatgctgctatgcttgccccagaggaggtattttctggtaaaggagatatcaa
agaagaaactgagctaacaaaggaggacaggaagaggagaagagcaaagaagaagagaag
gttcaaa---------
>PAFTOL009227
------------------------------------------------------------
---------------------------------agatatgaagatttctttgttcc----
-------------------tgacaagaaaacgcca------aagaggaagaggaagcaag
ttg--------------atgaatcagatggttcagaga--------cagacgat------
gaaagtgacaaacac------------------------aagaacgaaaatctttctacc
tatgaaaaggagcgccaaaagcttgaagccaaaataaaggagatggaggaagcaaactta
gcttcaaaagattggaccatgcagggagaggtaactgctacaaggaggccaaaagacagt
gctttggaagttgacctggagttcgagcataa---tttgaggccgcctcctg--ttatca
cagaagaagttacagcatctctcgaagaaataataaagaaaagaatactcgaggtgaatt
ttgatgatgttcaaaaggctcctaagttgccatctgcagcacccaaacaaattaaggagt
tggatgataataagagtaagaaaggacttgcagaagtttatgag---gaagagtatgctc
agcag------------acaggccttgcttccgcacc-----------------------
------------------------------------------------------------
---------------------------------------------------cgtagtgga
ggatatggccattcaagctaatgtccccgccttagctatggaagagatagcaccagtggc
tgtatcagatgccgctatgcttgccccagaggaggtattttctggtaaaggagatatcaa
agaagaaactgagctaacaaaggaggacaggaagaggagaagagcaaagaagaagagaag
gttcaaa---------
>PAFTOL009229
gaagaagatgacgaggaggcagatgaagtagatgatgagcttctcttgtatggagaagat
gacgaatatgaagatggttcaggagcaaatatcagatatgaagatttctttgttcc----
-------------------tgacaagaaaatgcca------aagaggaagaggaagcaag
ttg--------------atgaatcagatggttcagaga--------cagacaat------
gaaaatgacaaacat------------------------aagaacgaaaatctttcaacc
tatgaaaaggagcgccaaaagcttgaagccaaaataaaggagatggaggaagcaaactta
gcttcaaaagattggaccatgcagggagaggtaactgctacaagaaggccaaaagacagt
gctttggaagttgacctggagttcgagcataa---tttgaggccgcctcctg--ttatca
ccgaagaagttacagcatctctcgaagaaataataaagaaaagaatactcgaggggaatt
ttgatgatgttcaaaaggctcctaaattgccatctgcagcacccaaacaaattaaggagt
tggatgataataagagtaagaagggacttgcagaagtttatgag----------------
------------------------------------------------------------
------------------------------------------------------------
----------------------------------------------------gttgtgga
ggatatggtcattcaagctaatgttcccgccttagctatggaagagatagctccagtggc
tgtatcagatgccgctatgcttgccccagaggaggtctttgctggtaaaggagatatcaa
agaagaaactgagctaacgaaggaggacaggaagaggagaagagcaaagaagaagagaag
attcaaa---------
>PAFTOL009231
------------------------------------------------------------
------------------------------------------------------------
------------------------------------------------------------
------------------------------------------------------------
------------cag------------------------aagaacgaaaatctttctacc
tatgaaaaggagcgtcaaaagcttgaagccaaaataaaggagatggaggaagcaaactta
gcttcaaaagattggaccatgcagggagaggtaactgctacaagaaggccgaaagacagt
------------------------------------------------------------
------------------------------------------------------------
------------------------------------------------------------
------------------------------------------------------------
------------------------------------------------------------
------------------------------------------------------------
----------------------------------------------------------aa
gacagtggtcattcaagctaatgttcccgccttagctatggaagagatagcwccagtggc
tgtatcagatgcygctatgcttgccccagaggaggtctttgctggtaaaggagatatcaa
agaagaaactgagctaacraaggaggacaggaagaggagaagagcaaagaagaagagaag
gttcaaa---------
>PAFTOL009233
------------------------------------------------------------
------------------------------------------------------------
------------------------------------------------------------
------------------------------------------------------------
------------cag------------------------aasaacgaaaatctttctacc
tatgaaaaggagcgccaaaagcttgaatccaaaataaaggagatggaggaagcaaactta
gcttcaaaagattggaccatgcagggagaggtaactgctacaagaaggccaaaagacagt
gctttggaagttgacctggagttcgagcataa---tttgaggccgcctcctg--ttatca
cagaagaagttacagcatctctcgaagaaataataaagaaaagaatactcgagggaaatt
ttgatgatgttcaaaaggctcctaaattgccatctgcagcacccaaacaaattaaggagt
tggatgataataagagtaagaaaggacttgcagaagtttatgag----------------
------------------------------------------------------------
-------------caggcgagc--aaattgtttaaaaccttgtgctt-------------
gaagctcgacgcactttctcacttccattttgctc---------ctaaacmggttgtgga
ggatatggtcattcaagctaatgtccccgccttagcgatggaagagatagcaccagtggc
tgtatcagatgccgctatgcttgccccagaggaggtatttgctggtaaaggagayattaa
agaagaaactgagctaacaaaggaggacaggaagaggagaagagcmaagaagaagagaag
gttcaaa---------
>PAFTOL009235
------------------------------------------------------------
------------------------------------------------------------
------------------------------------------------------------
------------------------------------------------------------
------------cag------------------------aggaaggaaaatctctctacc
tatgagaaggagcrgcaaaagcttgaagccaaaataaaggagatggaggaagcgaactta
gcttccaaagattgggtcatgcagggagaggtaactgctgcaaaaaggccaaaagacagt
gctttggaagttgatctrgattttgagcataa---cttgaggccgccgcctg--ttatca
cagaagaggttacggcatctcttgaagaaataataaagaaaagaatagttgakgggaatt
ttgatgatgttcaaaaggctcctaaattaccatctgcagcgcccaaacaaatcaaggagt
tggacgataataagagtaagaaagggctggcagaagtttacgag---gaagaatatgctc
agcag------------acaggtcttggttctgcgcctgtatcattt------aatgatg
aactgaaga--cggaggcgagc--aaattatttaaaacgttgtgctt-------------
gaagttggacgcactttcccacttccattttgctc---------caaaacmggttgtgga
ggacatgtctgttcaagctaatgttcccgccttagctatggaagagatagcaccagtggc
tgtatcagatgcagctatgcttgcccctgaggaaatatttgctrgtaaaggggacatcaa
agaagaaaccgagctaacaaaggaggacaggaggaggagaagagcaaagaagaagagaaa
attcaag---------
>PAFTOL009237
------------------------------------------------------------
------------------------------------------------------------
------------------------------------------------------------
------------------------------------------------------------
---------------------------------------------------ctttctacc
tatgagagggagcggcaaaagcttgaagccaaaataaaggagatggaggaagcgaacttg
gcttccaaagattgggtcatgcagggagaggtaactgctgcaaaaaggccaaaagacagt
gctttggaagttgatctagattttgagcataa---cttgaggccgccgcctg--ttatca
cagaagaggttacggcatctcttgaagaaataataaagaaaagaatagttgatgggaatt
ttgatgatgttcaaaaggctcctaaattaccatctgcagcgcccaaacaaatcaaggagt
tggacgataataagagtaagaaagggcttgcaga--------------------------
------------------------------------------------------------
------------------------------------------------------------
---------------------------------------------------cgttgtgga
ggacatgtctgttcaagctaatgttcccgcgttggcgatggaagagatagcaccagtggc
tgtatcagatgcagctatgcttgcccctgaggaaatatttgctggtaaaggggacatcaa
agaagaaaccgagctaacaaaggaggacaggaagaggagaagagcaaagaagaagagaaa
attcaag---------
>PAFTOL009239
------------------------------------------------------------
---------------------------------agatatgaagatttctttgttcc----
-------------------tgacaagaaaacgcca------aagaggaagaggaagcaag
ttg--------------atgaatcagatggttcagaga--------cagatgat------
gaaaatgacaaacat------------------------aagaacgaaaatctttctacc
tatgaaaaggagcgccaaaagcttgaagccaaaataaaggagatggaggaagcaaactta
gcttcaaaagattggaccatgcagggagaggtaactgctacaagaaggccaaaagacagt
gctttggaagttgacctggagttcgagcataa---tttgaggccgcctcctg--ttatca
cagaagaagtgacagtgtctctcgaagaawtaataaagaaaagaatactcgaggggaatt
ttgatgatgttcaaaaggctcttaaattgccatctgcagcacccaaacaaattaaggagt
tggatgataataagagtaagaaaggacttgcagaagtttatgag---ctcttttccatcc
agctt------------ctgg--cttatctgacattgaatctcacct------aagtaga
attttgttattgccaggcaagc--aaattgtttaaaaccttgtgctt-------------
gaagctggacgcactttctcacttccattttgctc---------caaaaccagttgtgga
ggatatggtcattcaagccaatgttcccgccttagctatggaagagatagcaccagtggc
wgtatcagatgccgctatgcttgccccagaggaggtatttgctggtaaaggggatatcaa
agaagaaactgagctaacaaaggaggacaggaagaggagaagagcaaagaagaagagaag
gttcaaa---------
>PAFTOL009241
------------------------------------------------------------
---------------------------------agatatgaagatttctttgttcc----
-------------------tgacaagaaaatgcca------ragaggaagaggaagcaag
ttg--------------atgaatcagatggttcagaga--------cagacgat------
gaaagtgacaaacas------------------------aagagcgaaaatctttctacc
tatgaaaaggagcgccaaaagcttgaagccaaaataaaggagatggaggaagcaaactta
gcttcaaaagattggaccatgcagggagaggtaactgctacaaagaggccaaragacagt
gctttggaagttgacctggagttcgagcataa---tttgaggccgcctcctg--ttatca
cagaagaagttacagcatctctcgaagaaataataaagaaaagaatactcgaggtgaatt
ttgatgatgttcaaaaggctcctaagttgccatctgcagcacccaaacaaattaaggagt
tggatgataataagagtaagaaaggacttgcagaagtttatgag----------------
------------------------------------------------------------
------------------------------------------------------------
----------------------------------------------------gtagtgga
ggatatgrccattcaagctaatgtccccgccttrgctatggaagagatagcaccagtggc
tgtatcagatgctgctatgcttgccccagaggaggtattttctggtaaaggagatrtcaa
agaagaaactgagctaacaaaggaggacaggaagaggagaagagcaaagaagaagagaag
gttcaaa---------
>PAFTOL009243
------------------------------------------------------------
---------------------------------agatatgaagatttctttgttcc----
-------------------tgacaagaaaacgcca------aagaggaagaggaagcaag
ttg--------------atgaatcagatggttcagaga--------cagacgat------
gaaaatgacaaacac------------------------aagaacgaaaatctttctacc
tatgaaaaggagcgccaaaagcttgaagccaaaataaaggagatggaggaagcaaactta
gcttcaaaagattggaccatgcagggagaggtaactgctacaagaaggccaaaagacagt
gctttggaagttgacctggagttcgagcataa---tttgaggccgcctcctg--ttatca
cggaagaagttacagcatctctcgaagaaataataaagaagagaatactcgagatgaatt
ttgatgatgttcaaaaggctcctaaattgccatctgcagcacccaaacaaattaaggagt
tggatgataataagagtaagaaaggacttgcagaagtttatgag---gtcttttccatcc
agctt------------ctgg--cttatctgacattgaatctcaccc------aagtagc
atgttgttattgccaggcgagc--aaattgtttaaaaccttgtgctt-------------
gaagctggatgcactttctcacttccattttgctc---------caaaaccggcagtgga
ggatttggccattcaagctaatgttcccgccttagctatggaagagatagcaccagtggc
tgtatcagatgccgctatgcttgccccagaggaggtatttgctgggaaaggagatatcaa
agaagaaactgagctaacaaaggaagacaggaagaggagaagagcaaagaagaagagaag
gttcaaa---------
>PAFTOL009245
------------------------------------------------------------
---------------------------------agatatgaagatttctttgttcc----
-------------------tgacaagaaaatgcca------aagaggaagaggaagcaag
ttg--------------atgaatcagatggttcagaga--------cagacgat------
gaaaatgacaaacas------------------------aagaacgaaaatctttctacc
tatgaaaaggagcgccaaaagcttgaagccaaaataaaggagatggaggaagcaaactta
gcttcaaaagattggaccatgcagggagaggtaactgcttcaagaaggccaaaagacagt
gctttggaagttgacctggagttcgagcataa---tttgaggccgcctcctg--ttatta
cagaagaagttacagcatctctcgaagaaataataaagaagagaatactcgaggtgaatt
ttgatgatgttcaaaaggctcctaaattgccatctgcagcacccaaacaaattcaggagt
tggatgataataagagtaagaaaggacttgcagaagtttatgag---gaagagtatgcta
agcag------------acaggccttgct-------------------------------
------------------------------------------------------------
----------------------------------------------------gtagtgga
ggatatggccattcaagctaatgttcccgccttagctatggaagagatagcaccagtggc
tgtatcagatgccgctatgcttgccccagaggaggtatttgctggtaaaggagatatcaa
agaagaaactgagctaacaaaggaggacaggaagaggagaagagcaaagaagaagagaag
gttcaaa---------
>PAFTOL009247
------------------------------------------------------------
------------------------------------------------------------
------------------------------------------------------------
------------------------------------------------------------
------------cag------------------------aagaaggaaaatctttctacc
tatgaaaaggagcgtcaaaagcttgaagccaaaataaaggagatggaggaagcaaacttg
gctccaaaagattggatcatgcagggagaggtt---------------------------
------------------------------------------------------------
------------------------------------------------------------
------------------------------------------------------------
------------------------------------------------------------
------------------------------------------------------------
------------------------------------------------------------
------------------------------------------------------------
------------------------------------------------------------
------------------------------------------------------------
------------------------------------------------------------
----------------
>PAFTOL009249
------------------------------------------------------------
------------------------------------------------------------
------------------------------------------------------------
------------------------------------------------------------
------------cag------------------------aagaacgaaaatctttctacc
tatgaaaaggagcgccaaaagcttgaagccaaaataaaggagatggaggaagcaaactta
gcttcaaaagattggaccatgcagggagaggtaactgctacaagaaggccaaaagacagt
gctttggaagttgacctggagttcgagcataa---tttgaggccgcctcctg--ttatta
cagaagaagttacagcatct----------------------------------------
------------------------------------------------------------
------------------------------------------------------------
------------------------------------------------------------
------------------------------------------------------------
----------------------------------------------------gtagtgga
ggatatgaccattcaagctaatgttcccgccttagctatggaagagatagcaccagtggc
tgtatcagatgccgctatgcttgccccagaggaggtatttgctggtaaaggagatatcaa
agaagaaactgagctaacaaaggaggacaggaagaggagaagagcaaagaagaagagaag
gttcaaa---------
>PAFTOL009251
------------------------------------------------------------
---------------------------------agatatgaagatttctttgttcc----
-------------------tgacaagaaaatgcca------aagaggaagaggaagcaag
ttg--------------atgaatcagatggttcagaga--------cagacgat------
gaatatgacaagcac------------------------aagaacgaaaatctttctacc
tatgaaaaggagygccaaaagcttgaagccaaaataaaggagatggaggaagcaaactta
gcttcaaaagattggaccatgcagggagaggtaactgctacaagaaggccaaaagacagt
gctttggaagttgacctggagttcgagcataa---tttgaggccgcctcctg--ttagta
cagaagaagttacagcatctctcgaagaaataataaagaagagaatactcg---------
------------------------------------------------------------
------------------------------------------------------------
------------------------------------------------------------
------------------------------------------------------------
--------------------------------------------------aggtagtgga
ggatatggccattcaagctactgttcccgccttagctatggaagagatagcaccagtggc
tgtatcagatgccgctatgcttgccccagaggaggtatttgctggtaaaggagatatcaa
agaagaaactgagctaacaaaggaggacaggaagaggagaagagcaaagaagaagagaag
gttcaaa---------
>PAFTOL009253
------------------------------------------------------------
------------------------------------------------------------
------------------------------------------------------------
------------------------------------------------------------
------------------------------------------------------------
------------------------------------------------------------
------------------------------------------------------------
------------------------------------------------------------
------------------------------------------------------------
------------------------------------------------------------
------------------------------------------------------------
------------------------------------------------------------
------------------------------------------------------------
------------------------------------------------------------
-------------------aatgttcccgccttagctatggaagagatagcaccagtggc
tgtatcrgatgcagctatgcttgcccctgaggaaatatttrctggtaaaggggacatcaa
agaagaaacygagctaacaaaggaggacaggaagaggagaagagsaaagaagaagagaaa
attcagg---------
>PAFTOL009255
------------------------------------------------------------
---------------------------------agatatgaagatttctttgttcc----
-------------------tgacaagaaaacgcca------aagaggaagaggaagcaag
ttt--------------atgaatcagatggctcagaga--------cagacgat------
gaaaatgacaaacas------------------------aagaacgaaaatctttctacc
catgaaaaggagcgccaaaagcttgaagccaaaataaaggagatggaggaagcaaactta
gcttcaaaagattggaccatgcagggagaggtaactgcttcaagaaggccaaaagacagt
gccttggaagttgacctggagttcgagcataa---tttgaggccgcctcctg--ttatca
cagaagaagttacagcatctctcgaagaaataataaagaaaagaatactcgaggggaatt
ttaatgatgttgaaaaggctcctaaattgccatctgcagcacccaaaaaaattaaggagt
tggatgataataagagtaagaaaggacttgcagaagtttatgag----------------
------------------------------------------------------------
------------------------------------------------------------
----------------------------------------------------gttgtgga
ggatatggtcattcaagctaatgttccggccttagctatggaasagatagcaccagtggc
tgtatcagatgccgctatgcttgccccagaggaggtatttgctggtaaaggagatatcaa
agaagaaactgagctaacaaaggaggacaggaagaggagaagagcaaagaagaagagaag
gttcaaa---------
>PAFTOL009257
------------------------------------------------------------
---------------------------------agatatgaagatttctttgttcc----
-------------------tgacaagaaaacgcca------aagaggaagaggaagcaag
ttg--------------atgaatcagatggctcagaga--------cagacgat------
gaaaatgacaaacas------------------------aagaacgaaaatctttctacc
catgaaaaggagcgccaaaagcttgaagccaaaataaaggagatggaggaagcaaactta
gcttcaaaagattggaccatgcagggagaggtaactgcttcaagaaggccaaaagacagt
gccttggaagttgacctggagttcgagcataa---tttgaggccgcctcctg--ttatca
cagaagaagttacagcatctctcgaagaaataataaagaaaagaatactcgaggggaatt
ttaatgatgttgaaaaggctcctaaattgccatctgcagcacccaaacaaattaaggagt
tggatgataataagagtragaaaggacttgcagaagtttatgag---gaagagtatgctc
agcag------------acaggccttgcttccgctcccgtgtcattt------aatgatg
aattgaaga--cggaggcgagc--aaattgtttaaaaccttgtgctt-------------
gaagctggatgcactttctcacttccattttgctc---------caaaaccggttgtgga
ggatatggtcattcaagctaatgttccggccttagctatggaagagatagcaccmstggc
tgtatcagatgccgctatgcttgccccagaggaggtatttgctggtaaaggagatatcaa
agaagaaactgagctaacaaaggaggacaggaagaggagaagagcaaagaagaagagaag
gttcaaa---------
>PAFTOL009259
------------------------------------------------------------
------------------------------------------------------------
----------------------gaagaagatgacg------aggaggcagatgaagtaga
tcgtgagcttctcttgtatggtgaagatgatgaagatg--------aagatggttcaggg
gcaaatatcaggcag------------------------aagaacgraaatctttctacs
tatgaaaakgagcgccaaaagcttgaagccaaaataaaggagatggaggaagcaaacgta
gcttcaaaagattggaccatgcagggagaggtaactgctacaagaaggccaaaagacagt
gctttggaagttgacctrgagttcgagcataa---tttkaggccgcctcctg--ttatca
cagaagaagtgacagcgtctctcgaagaaataataaagaaaagaatacttsaggggaatt
ttgatgatgttcaaamggctcctaaattgccatctgcagcacccaaacaaattaaggagt
tggatgataataagagtaagaaaggacttgcagaagtttatgag----------------
------------------------------------------------------------
------------------------------------------------------------
----------------------------------------------------gttgtgga
ggatatggtcattcaagccaatgttcccgccttagctatggaagagatagcaccmgtggc
tgtatcagatgccgctatgcttgccccagaggaggtatttgctggtaaaggggatatcaa
agaagaaactgagctaacaaaggaggacaggaagaggagaagagcaaagaagaagagaag
gtccaaa---------
>PAFTOL009261
------------------------------------------------------------
------------------------------------------------tttgttcc----
-------------------tgacaagaaaacgcca------aagaggaagaggaagcaag
ttg--------------atgaatcagatggttcagaga--------cagacgat------
gaaaatgacaaacat------------------------aagaaagaaaatctttctacg
tatgaaaaggagcgcaaaaagcttgaagccaaaataaaggagatggaggaagcaaacttg
gcttcaaaagattggaccatgcagggagaggtaactgccacaagaaggccaaaagacagt
gccttggaagttgatctggagttcgagcataa---tttgaggccacctcctg--ttatca
cagaagaagttacggcatctctcgaagaaataataaagaaaagaatactcgaggggaatt
ttgatgatgttcaaaaggctcctaaattgccatctgcagcacccaaacaaattaaggggt
tggatgataataagagtaagaaaggacttgcagaagtttatgag----------------
------------------------------------------------------------
------------------------------------------------------------
----------------------------------------------------gttgtgga
ggatatggttattcaagctaatgttcctgccttagctatggaagagatagcaccagtggc
tgtatcagatgctgctatgcttgccccagaggaggtctttgctggtaaaggagatatcaa
agaagaaactgagctaacaaaggaggacaggaagaggagaagggcaaagaagaagagaag
gttcaaa---------
>PAFTOL009263
------------------------------------------------------------
---------------------------------agatatgaagatttctttgttcc----
-------------------tgacaagaaaatgcca------aagaggaagaggaagcaag
ttg--------------atgaatcagatggttcagaga--------cagacgat------
gaaaatgacaaacac------------------------aagaacgaaaatctttctacc
tatgaaaaggagcgccaaaagcttgaagccaaaataaaggagatggaggaagcaaactta
gcttcaaaagattggaccatgcagggagaggtaactgctacaagaaggccaaaagacagt
gctttggaagttgacctggagttcgagcataa---tttgaggccgcctcctg--ttatta
cagaagaagttacagcatctctcgaagaaataataaagaagagaatactcgaggtgaatt
ttgatgatgttcaaaaggctcctaaattgccatctgcagcacccaaacaaattcaggagt
tggatgataataagagtaagaaaggacttgcagaagtttatgag----------------
------------------------------------------------------------
-------------caggcgagc--aaattgtttaaaaccttgtgctt-------------
gaagctggatgcactttctcacttccattttgctc---------caaaacmggtagtgga
ggatatgaccattcaagctaatgttcccgccttagctatggaasagatagcaccagtggc
tgtatcagatgccgctatgcttgccccagaggaggtatttgctggtaaaggagatatcaa
agaagaaactgagctaacaaaggaggacaggaagaggagaagagcaaagaagaagagacg
gttcaaa---------
>PAFTOL009265
------------------------------------------------------------
------------------------------------------------------------
------------------------------------------------------------
------------------------------------------------------------
------------------------------------------------------------
------------------------------------------------------------
------------------------------------------------------------
------------------------------------------------------------
------------------------------------------------------------
------------------------------------------------------------
------------------------------------------------------------
------------------------------------------------------------
------------------------------------------------------------
------------------------------------------------------------
----------------------------gccttagctatggaagagatagcaccrgtggc
tgtatcagatgccgctatgcttgccccagaggaggtatttgstggtraaggagatatcaa
agaagaaactgagctaacaaaggaggacagaaagaggagaagagcaaagaagaagagaag
gttcaaa---------
>PAFTOL009267
------------------------------------------------------------
---------------------------------agatatgaagatttctttgttcc----
-------------------caacaagaaaatgcca------aagcggaagaggaagcaag
ttg--------------atgaatcagatggttcagaga--------crgatgat------
gaagatgacaaacaygtgagtga---------------aaagaaggaraatctttctacc
tatgaaaaggagcgtcraaagcttgaagccaaaataaaggagatggargaagcaaacttg
gcttccaaagattgggtcatgcagggagaggtaactgctgcaaaaaggcctaaagacagt
gctttggaagttgatctagattttgagcataa---cttgaggccgccrcctg--ttatca
cagaagaagttacggcatctctygaagaaataataaagaaaagaatactcgatgggaatt
ttgatgatgttcaaaaggctcctaaattaccatctgcagcgcccaaacaaattaaggagt
tggacgataataagagtaagaaaggrcttgcagaagtttatgag---gaagaatatgctc
agcag------------acaggtcttgcttctgctcctgtatcattt------aatgatg
aactgaaga--cgga---------------------------------------------
---------------------------------------------------ggttgtgga
ggacatgtctgttcaagctaatgttcccgccttagctatggaggagatagcaccagtggc
tgtatcagatgcagctatgcttgcccctgaggaaatatttgctggtaaaggggacrtcaa
agaagaaacygagctaacaaaagaggacaggaagaggagaagagcaaagaagaagagaaa
attcaag---------
>PAFTOL009269
------------------------------------------------------------
---------------------------------agatatgaagatttctttgttcc----
-------------------caacaagaaaatgcca------aagaggaagaggaagcaag
ttg--------------atgaatcagatggttcagaga--------cagatgat------
gaagatgacaaacacgtgagtga---------------aaagaaggaaaatctttctacc
tatgaaaaggagtgtcaaaagcttgaatccaaaataaaggagatggaggaagcaaacttg
gcttccaaagattgggtcatgcagggagaggtaactgctgcaaaaaggcctaaagacagt
gctttggaagttgatctagattttgagcataa---cgtgaggccgccacctg--ttatca
cagaagaagttacggcatctcttgaagaaataataaagaaaagaatactcaakgggaatt
ttgatgatgttcaaaaggctcctaaattaccatctgcagcgcccaaacaaattaaggagt
tggacgataataagagtaagaaagggcttgcagaagtttatgag------tgcttttcca
tccagcctctgacttatctgaaattgaatctcacctaagtggcattt------tgttatt
g-----------ccaggcgagc--aaattatttaaaacgctgtgctt-------------
gaagttggatgcactttcccacttccattttgctc---------caaaaccggttgtgga
ggacatgtctgttcaagctaatgttcccgccttagctatggaagagatagcaccagtggc
tgtatccgatgcagctatgcttgcccctgaggaaatatttgctggtaaaggggacatcaa
agaagaaattgagctaacaaaagaggacaggaagaggagaagagcaaagaagaagagaaa
attcaag---------
>PAFTOL009271
gaacaagatgacgaggaggcagatgaagtagatgatgagcttctcttgtatggagaagat
g------------------------------------atgaagatgaagatggttc----
-------------------aggaaagaaaacgcca------aagaggaagaggaagcaag
ttg--------------atgaatcagatggttcagaga--------cagacaat------
gaaaatgacaaacat------------------------aagaacgaaaatctttcaacc
tatgaaaaggagcgccaaaagcttgaagccaaaataaaggagatggaggaagcaaactta
gcttcaaaagattggaccatgcagggagaggtaactgctacaaggaggccaaaagacagt
gctttggaagttgacctggagttcgagcataa---tttgaggccgcctcctg--ttatca
cagaagaagttacagcatctctcgaagaaataataaagaaaagaatactcgaggggaatt
ttgatgatgttcaaaaggctcctaaattgccatctgcagcacccaaacaaattaaggagt
tggatgatagtaagagtaagaagggacttgcagaagtttatgag---gaagagtatgctc
agcag------------acaggccttgcttccgctcccgtgtcattt------aatgatg
aattgaaga-------------------------------------c-------------
ggaggtaacttctttttcctagatccattttgctc---------caaaaccagttgtgga
ggatatggtcattcaagctaatgttcccgccttagctatggaagagatagctccagtggc
tgtatcagatgccgctatgcttgccccagaggaggtctttgctggtaaaggagatatcaa
agaagaaactgagctaacgagggaggacaggaagaggagaagagcaaagaagaagagaag
gttcaaa---------
>PAFTOL009279
------------------------------------------------------------
------------------------------------------------------------
------------------------------------------------------------
------------------------------------------------------------
------------------------------------------aacgaaaatctttctacc
tacgaaaaggagcgccaaaagcttgaagccaaaataaaggagatggaggaagcaaactta
gcttcaaaagattggaccatgcagggagaggtaactgctacaagaaggccaaaagacagt
gctttggaggttgacctggagtttgagcataa---tttgaggccgcctcctg--tyatca
cagaagaagttacagcatctctcgaagaaataataaagaaaagaatactcgaggtgaatt
ttgatgatgttcaaagggctcccaaattgccatctgcagcacctaaacaaattaaggagt
tggatgataataagagtaagaaaggacttgcagaagtttatgag----------------
------------------------------------------------------------
------------------------------------------------------------
----------------------------------------------------gtagtgga
ggatatggccattcaagctaatgttcccgccttagctatggaagagatagcaccagtggc
tgtatcagatgccgctatgcttgccccagaggaggtatttgctggtaaaggagatatcaa
agaagaaactgagctaacaaaggaggacaggaggaggagaagagcaaagaagaagagaag
gttcaaa---------
>PAFTOL009281
------------------------------------------------------------
------------------------------------------------------------
-----------------------aagaaaacgcca------aagaggaagaggaggcaag
ttg--------------atgaatcagatggttcagaga--------cagacgat------
gaaaatgacaaacaa------------------------aagaacgaaaatctttctacc
tatgaaaaggagcgccaaaagcttgaagttaaaataaaggagatggaggaagcaaactta
gcttcaaaagattggaccatgcagggagaggtaactgctgcaagaaggccaaaagacagt
gctttggaagttgaccttgagttcgagcataa---tttgaggccgcctcctg--ttatca
cagaggaagttacagcatatctcgaagaaataataaagaaaaaag---------------
------------------------------------------------------------
------------------------------------------------------------
------------------------------------------------------------
------------------------------------------------------------
--------------------------------------------------aaattgtgga
ggatatggtcattcaagctaatgttcccgccttagctatggaagagatagcaccagtggc
tgtatcagatgccgctatgcttgccccagaggaagtatttgctggtaaaggagatatcaa
agaagaaactgagctgacaaaggaggacaggaagaggagaagagcaaagaagaagagaag
gttcaaa---------
>PAFTOL009283
------------------------------------------------------------
---------------------------------agatatgaagatttctttgttcc----
-------------------tgacaagaaaacgcca------aagaggaagaggaagcaag
ttg--------------atgaatcagatggttcagaga--------cagacgat------
gaaagtgacaaacac------------------------aagaacgaaaatctttctacc
tatgaaaaggagcgccaaaagcttgaagccaaaataaaggagatggaggaagcaaactta
gcttcaaaagattggaccatgcagggagaggtaactgctacaaagaggccaaaagacagt
gctttggaagttgacctggagttcgagcataa---tttgaggccgcctcctg--ttatca
cagaagaagttacagcatctctcgaagaaataataaagaaaagaatactcgaggtgaatt
ttgatgatgttcaaaaggctcctaagttgccatctgcagcacgcaaacaaattaaggagt
tggatgataataagagtaagaaaggacttgcagaagtttatgag----------------
------------------------------------------------------------
------------------------------------------------------------
----------------------------------------------------gtagtgga
ggatatggccattcaagctaatgtccccgccttmgctatggaagagatagcaccagtggc
tgtatcagatgctgctatgcttgccccagaggaggtattttctggaaaaggagatatcaa
agaagaaactgagctaacaaaggaggacaggaagaggagaagagcaaagaagaagagaag
gttcaaa---------
>PAFTOL009285
------------------------------------------------------------
---------------------ggtgcattcaatagatatgaagatttctttgttcc----
-------------------caacaagaaaatgcca------aagaggaagaggaagcrag
ttg--------------atgartcagatggttcagaga--------cagatgat------
gaagatgacaaacac------------------------aagaaggaaaatctttctacc
tatgaaaaggagcgtcaaaagcttgaagccaaaataaaggagatggaggaagcaaacttg
gcttccaaagattgggtcatgcagggagaggtaactgctgcaaaaaggcctaaagacagt
gctttggaagttgatctggattttgagcataa---cttgaggccgccacctg--ttatca
cagaagaagttacggcatctcttgaagaaataataaagaaaagaatacttgatgggaatt
ttgatgatgttcaaaaggctcctaaattaccatctgcagcgcccaaacaaattaaggagt
tggacgataataagagtaagaaagggcttgcagaagtttacgag---gaagaatatgcac
agcag------------acaggtcttacttctgctcctgtatcattt------aatgatg
aactgaaga--cggag--------------------------------------------
----------------------------------------------cgacaggttgtcga
ggacatgtctgttcaagctaatgttccggccttagctatggaagagatagcaccagtggc
tgtatcagatgcagctatgcttgcccctgaggaaatatttgctggtaaaggggacatmaa
agaagaaatcgagctaacaaaagaggacaggaagaggagaagagcaaagaagaagagaaa
attcaag---------
>PAFTOL009287
gaagaagatgrcgaggaggcagatgaagtagacgatgagcttctcttgtatggagaagat
ratgaagatgaagatggttcaggagcaaatatcagatatgaagatttctttgttcc----
-------------------tgamaagaaaacgcca------aaraggaagaggaagcaag
ttg--------------atgaatcagatggttcagagg--------cagaygat------
gaaaatgacaaacac------------------------aagaaygaaaatctttctacc
tatgaaaaggagcgccraaarcttgaagccaaaataaaggagatggaggaagcaaactta
gcttcaamagattggaccagacaggaagaggtaactgctacaaggaggccaaaagacagt
gctttggaagttgacctggagttcgagcataa---tttgaggccgcctcctg--ttatca
cagaagaagttacagcatctctcgaagaaataataaagaaaagaatactcgaggtgaatt
ttgatgatgttcaaaaggctcctaagttgccatctgcagcacccaaacaaattaaggagt
tggatgataataagagtaagaaaggacttgcagaagtttatgag----------------
------------------------------------------------------------
------------------------------------------------------------
-------------ttgactcacttccattttgctc---------caaaacargtagtgga
ggatatggccattcaagctaatgtccctgccttagctatggaagagatagcaccagttgc
tgtatcggatgccgctatgcttgccccagaggaggtattttctggtaaaggagatatcaa
agaagaaactgagctaacgaaggaggacaggaagaggagaagagcaaagaagaagagaag
gttcaaa---------
>PAFTOL009289
------------------------------------------------------------
---------------------------------agatataaagatttctttgttcc----
-------------------tgacaagaaaacgcct------aagaggaagaggaagcaag
ttg--------------atgaatcagatggttcagaga--------caggcgat------
gaaaatgacaaacac------------------------aagaacgaaaatctttctacc
tatgaaaaggagcgccaaaagcttgaagccaaaataaaggagatggaggaagcaaactta
gcttcaaaagattggaccatgcagggagaggtaactgctgcaagaaggccaaaagacagt
gctttggaagttgacctggagttcgagcataa---tttgaggccgcctcctg--ttatca
cagaagaagttacagcatctcttgaagaaataataaagaagagaatactcgaggtaaatt
ttgatgatgttcaaaaggctcctaaattgccatctgcagcacccaaacaaattaaggagt
tggatgataataagagtaagaaaggacttgcagaagtttatgag----------------
------------------------------------------------------------
------------------------------------------------------------
----------------------------------------------------gtagtcga
ggatatggccattcaagctaatgttcccgccttagctatggaasagatagcaccagtggc
tgtatcggatgccgctatgcttgccccagaggaggtatttgcgggtaaaggagatatcaa
agaagaaactgagctaacaaaggaggacaggaagaggagaagagcaaagaagaagagaca
gttcaaa---------
>PAFTOL009291
------------------------------------------------------------
---------------------------------agatatgaagatttctttgttcc----
-------------------tgacaagaaaacgcca------aagaggaagaggaagcaag
ttg--------------atgaatcagatggttcagaga--------cagacgat------
gaaaatgacaaacac------------------------aagaacgaaaatctttctacc
tatgaaaaggagcgccaaaagcttgaagccaaaataaaggagatggaggaagcaaactta
gcttcaaaagattggaccatgcagggagaggtcactgctacaagaaggccaaaagacagt
gctttggaagttgacctggagtttgagcataa---tttgaggccgcctcctg--ttatca
cagaagaagttacagcatctctcgaagaaataataaagaaaagaatactcgaggtgaatt
ttgatgatgttcaaaaggctcctaaactgccatctgcagcacccaaacaamttaaggagt
tggatgataataagagtaagaaaggacttgcagaagtttatgag---gaagagtatgctc
agcag------------acaggcctcgcttccgcacccgtttcattt------aatgatg
aattgaaga--cagaggcgagc--aaattgtttaaaaacttgtgctt-------------
gaagctggacgcactttctcacttccattttgctc---------caaaaccggtagtgga
ggatatggccattcaagctaatgtcccsgccttagctatggaagagatagcaccagtggc
tgtatcmgatgccgctatgcttgccccagaggaggtattttctggtaaaggagatatcaa
agaagaaactgagctaacaaaggaggacaggaagaggagaagagcraagaagaagagaag
gttcaaa---------
>PAFTOL009293
gaagaagatgacgaggaggcagatgaagtagacgatgagcttctcttgtatggagaagat
gatgaagatgaagatgaatatcaagacttctatagatatgaagatttctttgttcc----
-------------------tgacaagaaaacgcca------aagaggaagaggaagcaag
ttg--------------atgaatcagatggttcagaga--------cagatgat------
gaaagtgacaaacac------------------------aagaacgaaaatctttctacc
tatgaaaaggagcgccaaaagcttgaagccaaaataaaggagatggaggaagcaaactta
gctkcaaaagattggaccatgcagggagaggtaactgctacaarraggccaaaagacagt
gctttggaagttgacctggagttcgagcataa---tttgaggcckcctcctg--ttatca
cagaagaagttacagcatctctcgaagaaataataaagaaaagaatactcgaggtgaatt
ttgatgatgttcaaaaggctcctaagttgccatctgcagcacccaaacaaattaaggagt
tgk---------------------------------------------------------
------------------------------------------------------------
------------------------------------------------------------
--------------tgacaaagctgcactgtattc---------ccccaatcttagtgga
ggatatggccattcaagctaatgtccccgccttagctatggaagagatagcaccagtggc
tgtatcagatgctgctatgcttgccccagaggaggtattttctggwaaaggagatatcaa
agaagaaactgagctaacaaaggaggacaggaagaggagaagagcaaagaagaagagaag
gttcaaa---------
>PAFTOL009295
------------------------------------------------------------
------------------------------------------------------------
------------------------------------------------------------
------------------------------------------------------------
------------cag------------------------aagaacgaaaatctttctacc
tatgaaaaggagcgccaaaagcttgaagccaaaataaaggagatggaggaagcaaactta
gcttcaaaagattggaccatgcagggagaggta---------------------------
------------------------------------------------------------
------------------------------------------------------------
------------------------------------------------------------
------------------------------------------------------------
------------------------------------------------------------
------------------------------------------------------------
----------------------------------------------------gtagtgga
ggatatggccattcaagctaatgtccccgccttagctatggaagagatagcaccagtggc
tgtatcagatgctgctatgcttgccccagaggaggtattttctggwaaaggagatatcaa
agaagaaactgagctaacaaaggaggacaggaagaggagaagagcaaagaagaagagaag
gttcaaa---------
>PAFTOL009297
------------------------------------------------------------
------------------------------------------------tttgttcc----
-------------------tgacaagaaaacgcca------aagaggaagaggaagcaag
ttg--------------atgaatcagatggttcagaga--------cagacgat------
gaaaatgacaaacac------------------------aagaacgaaaatctttctacc
tatgaaaaggagcgccaaaagcttgaagccaaaataaaggagatggaggaagcaaactta
gcttcaaaagattggaccatgcagggagaggtaamtgctacaagaaggccaaaagacagt
gctttggaagttgacctggagttcgagcataa---tttgaggccgcctcctg--ttatca
cagaagaagttacagcatctctcgaagaaataataaagaaaagartactcgaggggaatt
ttgatgatgttcaaaaggctcctaaattgccatctgcagcacccaaacaaattaaggagt
tggatgataataagagtaagaaaggacttgcagaagtttacgag----------------
------------------------------------------------------------
------------------------------------------------------------
----------------------------------------------------gttgtgga
ggatatggtcattcaagctaatgttcctgccttagctatggaagagatagcaccagtggc
tgtatcagatgccgctatgcttgccccagrggaggtatttgctggtaaaggagatatcaa
agaagaaactgagctaacaaaggaggacagaaagaggagaagggcaaagaagaagagaag
gttcaaa---------
>PAFTOL009299
------------------------------------------------------------
---------------------------------agatatgaagatttctttgttcc----
-------------------tgacaagaaaatgcca------aagaggaagaggaagcaag
ttg--------------atgaatcagatggttcagaga--------cagacgat------
gaatatgacaaacac------------------------aagaacgaaaatctttctacc
tatgaaaaggagcgccaaaagcttgaagccaaaataaaggagatggaggaagcaaactta
gcttcaaaagattggaccatgcagggagaggtaactgctacaagaaggccaaaagacagt
gctttggaagttgacctggagttcgagcataa---tttgaggccgcctcctg--ttatta
cagaagaagttacagcatctctcgaagaaagaataaagaagagaatactcgaggtgaatt
ttgatgatgttcaaaaggctcctaaattgccatctgcagcacccaaacaaattcaggagt
tggatgataataagagtaagaaaggacttgcagaagtttatgag----------------
------------------------------------------------------------
------------------------------------------------------------
----------------------------------------------------gtagtgga
ggatatggccattcaagctaatgttcccgccttagctatggaagagatagcaccagtggc
tgtatcagatgcygctatgcttgccccagaggaggtatttgctggtaaaggagatatcaa
agaagaaactgagctaacaaagggggacaggaagaggagaagagcaaagaagaagagaag
gttcaaa---------
>PAFTOL009301
------------------------------------------------------------
------------------------------------------------------------
------------------------------------------------------------
------------------------------------------------------------
------------------------------------------------------------
------------------------------------------------------------
------------------------------------------------------------
------------------------------------------------------------
------------------------------------------------------------
------------------------------------------------------------
------------------------------------------------------------
------------------------------------------------------------
-------------caggcgagc--aaattgtttaaaaccttgtgctt-------------
gaagctggatgcactttctcacttccattttgctc---------caaaaccggtagtgga
ggatatgaccattcaagcgaatgttcccgccttagctatggaagagatagcaccagtggc
tgtatcagatgccgctatgcttgccccagaggaggtatttgctggtaaaggagatatcaa
agaagaaamtgagctaacaaaggaggagaggaagaggagaagagcaaagaagaagagrag
gttcaaaggtaattca
>PAFTOL009303
------------------------------------------------------------
------------------------------------------------------------
------------------------------------------------------------
------------------------------------------------------------
------------cag------------------------aagaacggaaatctttctacc
tatgaaaaggagcgccaaaagcttgaagccaaaataaaggagatggaggaagcaaactta
gcttcaaaagattggaccatgcagggagaggta---------------------------
------------------------------------------------------------
--------------------------------------------------------aatt
ttgatgatgttcaaaaggctcctaaattgccatctgcagcacccaaacaaattcagaagt
------------------------------------------------------------
------------------------------------------------------------
------------------------------------------------------------
------------------------------------------------------------
--------------------------------------tggagtagatagcaccagtggc
tgtatcagatgccgctatgcttgctccagaggaggtatttgctggtaaaggagatatcaa
agaagaaactgagctaacaaaggrggacaggaagaggagaagggcaaagaagaagagaag
gttcaaa---------
>PAFTOL009311
------------------------------------------------------------
---------------------------------agatacgaagatttctttgtgcc----
-------------------tgataagaaaaagacg------aaaaggaagaggaagcaag
ctg--------------atgaatcagatggttcagaga--------cagaggat------
gaagatgagaagcatgtaagtgaattgttttctttttctaataagggaaatctttctact
tatgaaaaggagcgtcaaaagcttcaagccaaaataaaggagatggaggaagaaaacttg
ggtccaaaagattggaccatgcaaggcgaggtaactgctgcaaaaaggccaaaagatagt
gctttggaagttgacctagattttgagcataa---tgtgaggcctgctcctg--ttatca
cagaagaggtgacagcgtctcttgaagaaataataaagaaaagaatacttgaggggaatt
ttgatgatgttcaaaaggcacctaaattgccatctgcagcgcccaaagaatttaaggagt
tggatgataataagagcaagaaaggacttgcagaaatttatgag---ttgccatcaccgw
tgtca------------tcagtaccggttgttgtgttcctttctgtcgt--gccatcatc
atc--------atcatcttcctctcttcttcttcttcccctctctct-------------
ctctctctctgc-tttgctcattggcatattgg-----------gtttacaggttgtgga
ggacatgtctgttcaagctaatgttcccgccttagccatggaasagatagcaccagtggc
agtatcagatgcagctatgcttgcccctgaggaaatatttgctggtaaaggagatatcaa
agaggccactgagctaacaaaggaggagaggaagaggagaagagcaaggaagaagagaaa
attcaaa---------
>PAFTOL009313
------------------------------------------------------------
------------------------------------------------------------
------------------------------------------------------------
------------------------------------------------------------
---------caacag------------------------gagaaggaaaatctttctact
tttgagaaggagcgtcaaaagcttgaagccaaaataaaggagatggaagaagcaaacctg
ggtccaagagattggaccatgcaaggcgaggtaactgctgcaaagaggccgaaagacagt
gctttggaagttgatctagattttgagcataa---tgtgaggccaccrccag--ttatta
cagaggaggtgacagcatctcttgaagaaataataaagaaaagaatactcsaggggaatt
ttgatgatgtccaaaaggctcctraattgctatctgcagcacccaaagaaagaaaggagt
tggatgataacaagagcaagaaaggacttgcagaagtttatgag---gaagagtatgctc
agcag------------acaggccttgctgctgctcctgtatcattt------aatgatg
aattaagga--cagaggtatgtga------------------------------------
---------------ttgtaacttctctttc-----------------------------
--------tcattgaagctcttttggttgtttaagt--ttgagcagatagcaccagtagc
agtctcggatgcagctatgcttgcgccccaggaaatcttttccggtaaaggagatattaa
agaggaaactgagcttacgaaggaggataggaagcggagaagagcaaagaagaagagaaa
gttcaaa---------
>PAFTOL009315
------------------------------------------------------------
------------------------------------------------------------
------------------------------------------------------------
------------------------------------------------------------
------------cag------------------------aagaaagaaagtctttccact
tttgaaaaggagcgtcaaaagcttgaagccaaaataaaggagatggaggaagcaaacttg
ggtccaaaagattggaccatgcagggagaggtaactgctgcaaaaaggccaaaagacagt
gctttggaagttgacctagattttgagcataa---tgtgaggccgcctcctg--ttatca
cggaagaggtgacagcatctcttgaagaaataataaagaaaagaatacttga--------
------------------------------------------------------------
------------------------------------------------------------
------------------------------------------------------------
------------------------------------------------------------
------------------------------------------------------------
---------------------------------------ggagcaggtagcaccagtggc
agtatcagatgcagctatgcttgcccctgaagaagtattttctggtaaaggagatatcaa
agaggaaactgagctracaaaggaggacaggaagaggagaagagcaaagaagaagagg--
----------------
>PAFTOL009319
------------------------------------------------------------
---------------------------------aggtatgaagatttctttgttccc---
-----------------gataataataaaaagtca------aaaaggaagagaaagcaag
ctg--------------atgaatcagatggtttagaga--------ccgaggac------
gaagatgatgcacak------------------------aagaaagaaagtctgtccacc
tatgaaaaggagcgtcagaagcttgaagccaaaataaaggagatggaggaagcaaacttg
ggtccaaaagattggaccatgcagggagaggtaactgctgcaaaaaggccaaaagacagt
gctttggaagttgacctagattttgagcataa---tgtgaggccacctcctg--ttatca
cggaagagttgacagcatctcttgaagaaataataaagaaaagaatacttgaggggaatt
ttgatgatgttcaaaaggctcctaaattgccatttgcagcccccaaaaaaatgaaggagt
tggatgataataagagcaagaaaggacttgcagaagtttatgag---ctctccctttctc
ggctg-------------------------------------------------------
------------------------------------------------------------
---------------tactcattggaattctggc----------tttgaaaggttgtgga
ggacatgtctgttcaagctaatgttcctgccttagctatggaagaggtagcatcagtggc
agtatcagatgcagctatgcttgcccctgaggaaatattttctggtaaaggagatatcaa
agaggaaacagaactaacaaaggaggacaggaagaggagaagagcaaagaagaagagaaa
attcaaa---------
>PAFTOL009321
------------------------------------------------------------
------------------------------------------------------------
------------------------------------------------------------
------------------------------------------------------------
------------cag------------------------aagaaagaaaatctttccact
tatgaaaaggagcgtcaaaagcttgaagccaaaataaaggagatggaggaagcaaacttg
ggtccaaaagattggaccatgcagggagaggtaactgctgcaaaaaggccaaaagacagt
gctttggaagttgacctagattttgagcataa---tgtgaggccgcctcctg--ttataa
cagaagaggtgaccgcatctcttgaagaaataataaagaaaagaatactcgaggggaatt
ttgatgatgttcgaaaggctcctaaagtgcaatctgcagcccccaaagaaattaaggagt
tg-------------------aaggacttgcagaagtttatgag---gttagataatttt
tggga--------------atgcattgcctccctttctgtgctg----------------
------------------------------------------------------------
---------------tactcattggtattctggc----------tttgacaggttgtgga
ggacatgtccgttcaagctaatgttcctgccttagctttggaasaggtagcaccagcggc
ggtgtcagatgcagctatgcttgcccctgaggaaatattttctggtaaaggaaatatcaa
agaggaaactgagctaacaaaggaggacaggaagaggagaagagcaaagaagaagagaaa
attcaaa---------
>PAFTOL013501
------------------------------------------------------------
---------------------------------agatatgaagatttctttgttcc----
-------------------taacaagaagacgcca------aagaggaagaggaagcaag
ttg--------------atgaatcagatggttcagaga--------cagacgat------
gaaaatgacaaacac------------------------aagaacaaaaatctttctacc
tatgaaaaggagcgccaaaagcttgaagctaaaataaaggagatggaggaagcaaactta
gcttcaaaagattggaccatgcagggagaggtaactgctacaaggaggccaaaagacagt
gctttggaagttgacctggagttcgagcataa---tttgaggccgcctcctg--ttatca
cagaagaagttacagcatctctcgaagaaataataaaaattgcatgttctcaggtgaatt
ttgatgatgttcaaaaggctcctaagttgccatctgcagcacccaaacaaattaaggagt
tggatgataataagagtaggaaaggacttgcagaagtttatgcg----------------
------------------------------------------------------------
------------------------------------------------------------
-------------------------------------------------caggtagtgga
ggatatggccattcaagctaatgtccccgccttagctatggaagagatagcaccagtggc
tgtatcagatgccgctatgcttgcmccagaggaggtattttctggcaaaggagatatcaa
agaagaaactgagctaacaaaggaggacaggaagaggagaagagcaaagaagaagagaag
gttcaaa---------
>SRR5036296
gaagaagatgacgaggaggcagatgaagtagatgatgagcttctcttgtatggagaagat
gatgaagatgaagatggttcaggagcaactatcagatatgaagatttctttgttcc----
-------------------tgacaagaaaaygcca------ragaggaagaggaagcaag
ttg--------------atgaatcagatggttcagaga--------cagacgat------
gaaaatgacaaacgc------------------------aagaacgaaaatctttctacc
tatgaaaaggagcgccaaaagcttgaagccaaaataaaggagatggaggaagyaaactta
gcttcaaaagattggaccatgcagggagaggtaactgctacaagaaggccaaaagacagt
gctttggaagttgacctggagttcragcataa---tttgaggccgcctcctg--ttatya
cagaagaagttacagcatctctcgaagaaataataaagaagagaatactcgagttgaatt
ttgatgatgttcaaaaggctcctaaattgccatctgcagcacccaaacaaattmaggagt
tggatgataataaragtaagaaaggacttgcagaagtttatgag---gaagagtatgctc
agcag------------acaggccttgcttccgcacccgtttcattt------aatgatg
aattgaaga--cggaggcgagc--aaattgtttaaaaccttgtgctt-------------
gaagctggatgcactttctcacttccattttgctc---------caaaaccggtaatggm
ggatatggcyattcaagctaatgttcccgccttagctatggaagagatagcaccagtggc
tgtatcagatgccgctatgcttgccccrgaggaggtatttgctggtaaaggagatatcaa
agaagaaaccgagctaacaaaggaggacaggaagaggagaagagcaaagaagaagagaag
gttcaaa---------
>SRR5137211
gaagaagatgacgaggaggcagatcaagtagatgatgagcttctcttgtatggagaagat
gatgaagatgaagatggttcaggagcaactatcagatatgaagatttctttgttcc----
-------------------tgacaagaaaatgccaaagaggaagaggaagaggaagcaag
ttg--------------atgaatcagatggttcagaga--------cagacgat------
gaaaatgacaaacac------------------------aagaacgaaaatctttctacc
tatgaaaaggagcgccaaaagcttgaagccaaaataaaggagatggaggaagcaaactta
gcttcaaaagattggaccatgcagggagaggtaactgctacaaaaaggccaaaagacagt
gctttggaagttgacctggagttcgagcataa---tttgaggccgcctcctg--ttatta
cagaagaagttacagcatccctcgaagaaataataaagaagagaatactcgaggtgaatt
ttgatgatgttcaaaaggctcctaaattgccatctgcagcacccaaacaaattcaggagt
tggatgataataagagtaagaaaggacttgcagaagtttatgag---gaagagtatgcta
agcag------------acaggccttgcttcggcacctgtttcattt------aatgatg
aattgaaga--cggaggcgagc--aaattgtttaaaaccttgtgctt-------------
gaagctggatgcactttctcacttccattttgctc---------caaaaccggtagtgga
ggatatggccattcaagctaatgttcccgccttagctatggaagagatagcaccagtggc
tgtatcagatgccgctatgcttgccccagaggaggtatttgctggtaaaggagatatcaa
ggaagaaactgagctaacaaaggaggacaggaagaggagaagagcaaagaagaagagaag
gttcaaa---------
>SRR5137212
gaagatgatgaagaggaagcagatgaggcagatgatgagcttctcttgtatggagawgat
gatgaagatgaagatggttcaggcgcagatgtcagatatgaagatttctttgttcc----
-------------------tgacaagaaaatgcca------aagaggaagaggaagcaaa
ttg--------------atgaatcagatggttcagaga--------cagacgac------
gaagatgacaaacat------------------------aagaaggaaaatctttctacc
tatgaaaaggagcgtcagaagcttgaagccaaaataaaggagatggaggaagcaaacttg
gctccaaaagattggatcatgcagggagaggtaactgctgcaaaaaggccaaaagacagt
gctttggaagttgacctagattttgagcataa---tttgaggccacctcctg--ttatca
cagaagaagttacagcatctctcgaagaaataataaagaaaagaatacttgaggggaatt
ttgatgatgttcgaaaggctcctaaattgccatctgcagcgcccaaacaaattaaggagt
tggatgataataagagtaagaaaggacttgcagaagtttacgag---gaagaatatgctc
agcag------------acaggccttgcttctgctcccgtgtcattt------aatgatg
aactgaaga--cggag--------------------------------------------
------------------------------------------------------------
------------------------------------------------------------
------------------------------------------------------------
------------------------------------------------------------
----------------
>SRR5137213
------------------------------------------------------------
------------------------------------------------------------
------------------------------------------------------------
------------------------------------------------------------
------------------------------------------------------------
------------------------------------------------------------
------------------------------------------------------------
------------------------------------------------------------
------------------------------------------------------------
------------------------------------------------------------
------------------------------------------------------------
------------------------------------------------------------
-------------caggggagc--aaattgtttaaaaccttgtgctt-------------
gaagctggatgcactttctcacttccattttgctc---------caaaaccggta-----
------------------------------------------------------------
------------------------------------------------------------
------------------------------------------------------------
----------------
>SRR7905849
gaagaagatgatgagaaggcagatgaagtagatgatgagcttctcttgtatggagaagat
gatgaagatgaagatcgctcaggcgcaaatatcagatatgaagatttctttattcc----
-------------------cggcaagaaaacgcca------aagaggaagaggaagcaag
ttg--------------atgcatcagatggttcagaga--------cgggcgat------
gaagatgacaaacac------------------------aagaaggaaaatctttctacc
tatgaaaaggagcgtcaaaagcttgaagccaaaataaaggagatggaggaagcaaacttg
gctccaaaagattggatcatgcagggagaggtaactgctgcaaaaaggccaaaagacagt
gctttggaagttgacctagatttcgagcataa---cttgaggccgccgcctg--ttatca
cagaagaagttacagcatctctcgaagaaataataaagaaaagaatactggagggaaatt
ttgatgatgttcaaaaggctcctaaattgccatctgcagcgcccaaacaaattaaagagt
tggatgataataagagtaagaaagggcttgcagaagtttacgag---gaagaatatgctc
agcag------------acaggccttgcttctgctcccgtatcagtt------aatgatg
aactgaaga--cagaggcgagc--aaattgtttaaaaccttgtgctt-------------
caaactggacgcactttcccacttccattttgctc---------caaaaccggttgtgga
gaacatgtctgttcaagctaatgttcccgccttagctatggaagagatagcaccagtggc
tgtatcagatgcagctatgcttgcccctgaggaaatatttgctggtaaaggggatatcaa
agaagaaactgagctaacaaaagaggacaggaagaggagaagagcaaagaagaagagaaa
attcagagccattaaa
>SRR7905861
gaagaagatgacgaggaggcagatgaagtagatgatgagcttctcttgtatggagaagat
gatgaagatgaagatggttcaggagcaactatcagatatgaagatttctttgttcc----
-------------------tgacaagaaaacgcca------aagaggaagaggaagcaag
ttg--------------atgaatcagatggttcagaga--------cagacaat------
gaaaatgacaaacac------------------------aagaacgaaaatctttctacc
tatgaaaaggagcgccaaaagcttgaagccaaaataaaggatatggaggaagcaaactta
gcttcaaaagattggaccatgcagggagaggtaactgctacaagaaggccaaaagacagt
gctttggaagttgacctggagttcgagcataa---tttgaggccgcctcctg--ttatca
cagaagaagttacagcatctctcgaagaaataataaagaagagaatactcgaggtgaatt
ttgatgatgttcaaaaggctcctaaattgccatctgcagcacccaaacaaattaaggagt
tggatgataataagagtaagaaaggacttgcagaagtttatgag---gaagagtatgctc
agcag------------acaggccttgcttccgcacccgtttcattt------aatgatg
aattgaaga--cggaggcgagc--aaattgtttaaaaccttgtgctt-------------
gaagctggatgcactttctcacttccattttgctc---------caaaaccggtagtggc
ggatatggccattcaagctaatgttcctgccttagctatggaagagatagcaccagtggc
tgtatcagatgccgctatgcttgccccggaggaggtatttgctggtaaaggagatatcaa
agaagaaactgagctaacaaaggaggacaggaagaggagaagagcaaagaagaagagaag
gttcaaagccattaaa
>SRR7905862
gaagatgaggaggaggaggcagaygaagtagataatgagcttctcttgtatggagaagat
gatgaagatgatgatggttcgggcwcaaatatcagatatgaagatttctttgttcc----
-------------------caacaagaaaatgcca------aagaggaagaggaagcaag
tyg--------------atgaatcagatggytcagaga--------cagatgay------
gaagatgacaarcac------------------------aagaaggaaaatctttctacc
tatgaaaaggagcgtcaaaagcttgaagccaaaataaaggagatggaggaagcaaacttg
gcttccaaagattgggtcatgcagggagaggtaactgctgcaaaaaggcctaaagatagt
gctttggaagttgatctagattttgagcataa---cttgaggccaccgcctg--ttatca
cagaagaggttacggcatctctygaagaaataataaagaaaagaatactcgatgggaatt
ttgatgatgttcraaaggctcctaaattaycatctgcwgygcccaaacaaattaaggagt
tggatgataataagagtaagaaagggcttgcagaagtatacgag---gaagaatatgctc
agcag------------acaggtcttgcttctgctcctatatcatty------aatgatg
aactgaaga--ckgaggcragc--aaattatttaaaaygttgtgctt-------------
gaagttggaygcmctttcccacttccattttgctc---------caaaaccggttgtgga
ggacatgtctgttcaagctaatgttccygcmttagctatggaagagatagcaccartggc
ygtatcagatgcagctatgcttgcccctgaggaaatatttgctgctaaaggggacatcaa
agaagaaaccgagctaacaaaagaggacaggaaraggagaagrgcaaagaagaagagaaa
attcaaggccattaaa
>SRR8327214
gaagaagatgacgaggaggcagatgaagtagatgatgagcttctcttgtatggagaagat
gatgaagatgaagatggttcaggagccactatcagatataaagatttctttgttcc----
-------------------tgacaagaaaacgcct------aagaggaagaggaagcaag
ttg--------------atgaatcagatggttcagaga--------cagaygat------
gaaaatgacaaacac------------------------aagaacgaaaatctttctacc
tatgaaaaggagcgccaaaagcttgaagccaaaataaaggagatggaggaagcaaactta
gcttcaaaagattggaccatgcagggagaggtaactgctgcaagaaggccaaaagacagt
gctttggaagttgacctggagttcgagcataa---tttgaggccgcctcctg--ttatca
cagaagaagttacagcatctcttgaagaaataataaagaagagaatactcgaggtaaatt
ttgatgatgttcaaaaggctcctaaattgccatctgcagcacccaaacaaattaaggagt
tggatgataataagagtaagaaaggacttgcagaagtttatgag---gaagagtatgccc
agcag------------acaggccttgcttccgcacccgtgtcattt------aatgatg
aattgaaga--cggaggcgagc--aagttgtttaaaaccttgtgctt-------------
gaagctggatgcactttctcacttccattttgctc---------caaaaccggtagtcga
ggatatggccattcaagctaatgttcccgccttagctatggaagagatagcaccagtggc
tgtatcggatgccgctatgcttgccccagaggaggtatttgcgggtaaaggagatatcaa
agaagaaactgagctaacaaaggaggacaggaagaggagaagagcaaagaagaagagaca
gttcaaagccattaaa
