# Supplementary material for: Phylogenomics and classification of Cactaceae based on hundreds of nuclear genes
Source: Plant Syst Evol. 2025 Aug 11;311(5):28. doi: 10.1007/s00606-025-01948-z (PMC12339657; doi:10.1007/s00606-025-01948-z)
Supplement: Supplementary file 4 — Online Resource 4: Containing alignments and RAxML gene trees for all included loci and all phylogenetic datasets (ZIP 10372 KB) [file 606_2025_1948_MOESM4_ESM.zip › de Vos et al_ESM_4/ESM_data_alignments/QCP/4802_consensus.mafft.fasta]

>PAFTOL004547
------------------------------------------------------------
------------------------------------------------------------
------------------------------------------------------------
------------------------gatgcattgaagaagagtgttcttgatttgctaaca
aaaaaaggaagtaagacagaacttcagcttgg------atacagaaaacctgctgttatc
atgatagttggtgtcaatggaggtggaaaaactacttcccttggaactat---attattt
ctgactttca---aatttgaatgccagatattaatagcrgcaggtgatacttttcgagct
gctgcaactgatcagctggagatctgggctgagagaactggctgtgagattgtggtggct
gagaaagagaaggcaaaggcatcatcagttctttcacaggctgttaaaaagggaaaggaa
gaaggatttgacattgtcttgtgtgacacctctggccgt---cttcatacgaattatagc
ctaatggaagagctgatagcatgacatatccattagtct-gaaatgtgttgcaactattt
gcag------------------gagatcttgcttgttttggatggaacaactggtttaaa
tatgcttcctcaggccagggagttcaacgaagttgccaggattactggactgattctcac
aaaacttgatggttcagcgagaggtggttgtgt---------------------------
------------------------------------------------------------
ggtcagtgtggttgatgagcttggcattccagtgaaatttgtgggtgttggtgagggtct
ggaggatctccaaccttttgatgcagaagcctttgttgatgctatattttca
>PAFTOL004551
ggattctcgaaaactcgcgacaatctcgccgtcatcgatgagttgctattgtactggaat
ctcgctgacactgatcgtgttcttgatgaattggaagaggctttgctcgtgtctgatttt
gggcctaggattaccattaagattgtggaatcgttgagggaagatatcatggctggcaag
ctcaaatctgggagtgagataaaggatgccttgaagaagagtgttcttgatttgctgaca
aagaaaggaagtaagacagaacttcagctagg------atacaggaaacctgctgttatc
atgattgttggtgtcaatggaggcggaaaaactacttcccttggcaaatt---ggcacat
aggttaaaga---aagaaggagccaagatactaatggcagcaggtgatacctttcgagct
gctgcaagtgatcagctggagatatgggctcagagaactggttgtgagattgtggtggct
gagaaagagaaggcgaaggcaycatcagttctttcacaggctgttaaaaagggaaagcaa
gaaggatatgacattgtcttgtgtgacacttctggccgt---cttcatactaattatagc
ctaatggaagagctgatagcatgtaaaagagctgtaaga-aaagcagttcctggtgctcc
aaat------------------gagattttgctcgttttggatggaacgactggcttaaa
tatgcttcctcaggccagggagttcaatgaagtggttggaattactggattgattgtcac
aaaacttgatggttcagcgagaggtggttgtgt---------------------------
------------------------------------------------------------
ggtcagtgtggttgatgaacttggcattccagtgmaatttgtgggtgttggtgagggtct
sgaggatctccaaccttttgatgcagaagcctttgttgatgctatactttca
>PAFTOL004552
ggattctcgaaaactcgcaataatctcgctgtcatcgatgagcttctactgtactggaat
ctcgcggatactgatcgcgttcttgatgaattggaagaggctttgctggtgtctgatttt
gggcctaggattacgatgaaggttgtggaatcattgagggaagatattatggctggcaag
ctcaaatctgggagtgagataaaggatgcattgaagaagaatgttcttgatttgctaaca
aagaaaggacataagacagaacttcgtcttgg------atacaggaaacctgctgtcatc
atgatagttggtgtcaatggaggtggaaaaactacttcccttggta--------------
-------------------agtgccagatattgatggcagcaggtgatacttttcgagct
gctgcaagtgatcagctggagatctgggctgagagaactggctgtgagattgtggtggct
gagaaagagaaggcaaaggcatcatcagttctttcacaggctgttaaaaagggaaaggaa
gaaggatttgacattgtcttgtgtgacacctccggccgt---cttcatacgaattatagc
ctaatggaagagctgatagcatgtaaaagggctgtaagc-aaagtagtttctggcgctcc
cagt------------------gagatcttgcttgttttggatggaacaactggtttaaa
tatgctacctcaggccagggagttcaacgaggttgttgggattactggactgattctcac
aaaacttgatggttcagcgagaggaggttgtgt---------------------------
------------------------------------------------------------
ggtcagtgtggttgatgagcttggcattccagtgaaatttgtgggtgttggtgagggtct
ggaggatctccaaccttttgatgcggaagcctttgttkatgctatattttca
>PAFTOL004553
------------------------------------------------------------
------------------------------------------------------------
------------------------------------------------------------
------------------------gatgcattgaagaagagcgttcttgatttgctaaca
aagaaaggacgtaagacagaacttcagcttgg------atacaggaaacctgccgttatc
atgatagttggtgtcaatggaggtggaaaaactacttcccttgccaaatt---ggcacat
aggttgaaga---aagaaggagctaagatattaatagcagcaggtgatacttttcgagct
gctgcaagtgatcagctggagatctgggctgagagaactggctgtgagattgtggtggct
gagaaagagaaggcaaaggcatcatcagttctttcacaggctgttaaaaagggtaaggaa
gaaggatttgacattgtcttgtgtgacacctctggccgt---cttcatacgaattatagc
ctaatggaagagctgatagcatgtaaaagggctgtaagc-aaagtagttcctggtgctcc
aaat------------------gagatcttgcttgttttggatggaacgactggtttaaa
tatgcttcctcaggccagggagttcaacgaagttgtcgggattactggactgattctcac
aaaacttgatggttcagcgagaggtggttgtgt---------------------------
------------------------------------------------------------
ggtcagtgtagttgatgagcttggcattccagtgaaatttgtgggtgttggtgagggtct
ggaggatctccaaccttttgatgcagaagcctttgttgatgctatattttca
>PAFTOL004554
------------------------------------------------------------
------------------------------------------------------------
------------------------------------------------------------
------------------------gatgcattgaagaagaatgttcttgatttgctaaca
aagaaaggrcataagacagaacttmrtcttgg------atacaggaaacctgctgtyatc
atgatagttggtgtcaatggaggtggaaaaactacttcccttggtaagkctggagccttt
tgtttctgga---aatttctattcaaaataytcattctcaaacaaggcatatttgcttca
atggcaagtgatcagctggagatctgggctgagagaactggctgtgagattgtggtggct
gagaaagagaaggcaaaggcatcatcagttctttcacaggctgttaaaaagggaaaggaa
gaaggatttgacattgtcttgtgtgacacctccggccgt---cttcatacgaactatagc
ctaatggaagagctgatagcatgtaaaagggctgtaagc-aaagtagtttctggcgctcc
caat------------------gagatcttgcttgttttggatggaacaactggtttaaa
tatgctwcctcaggccagggagttcaacgaggttgtcaggattactggactgattctcac
aaaacttgatggttcagcgagaggwggttgtgt---------------------------
------------------------------------------------------------
ggtcagtgtggttgatgagcttggcattccartgaaatttgtgggtgttggtgagggtct
ggaggatctccaaccttttgatgcrgaagcctttgttgatgctatattttca
>PAFTOL004555
------------------------------------------------------------
------------------------------------------------------------
------------------------------------------------------------
------------------------gatgcattgaagaagagtgttcttgatttgctaaca
aagaaaggaagtaagacagaacttcrgcttgg------atacaggaaacctgctgttatc
atgatagttggtgtcaatggaggtggaaaaactacttcccttggcaaatt---ggcacat
aggttgaaga---aagaaggagctaagatattaatagcagcaggtgatacttttcgagct
gctgcaagkgatcagctggagatctgggctgagagarctggctgtgagattgtggtggct
gagaaagagaaggcaaaggcatcatcagttctttcacaggctgttaaaaagggaaaggaa
gaaggatttgacattgtcttgtgtgacacctctggccgt---cttcatacgaattatagc
ctaatggaagagctgatagcatgtaaaagggctgtaagc-aaagtagttcctggtgctcc
aaat------------------gagatsttgcttgttttggatggaacaactggtttaaa
tatgcttcctcaggccagggagttcaacgaagttgtccggattactggactgattctcac
aaaacttgatggttcagcgagaggtggttgtgt---------------------------
------------------------------------------------------------
ggtcagtgtggttgatgagcttggcattccagtgaaatttgtgggtgttggtgagggtct
ggaggatctccaaccttttgatgcagaagcctttgttgatgctatattttca
>PAFTOL004556
------------------------------------------------------------
------------------------------------------------------------
------------------------------------------------------------
---------------------caggatgcattgaagaagagtgttcttgattttctaacr
aagaaaggaagtaagacagaacttcagcttgg------atacaggaaacctgctgttatc
atgatagttggtgtcaatggaggtggaaaaaccacttcccttggaagtat---attattt
ctcactttca---aatgtgaatgccagatattaatggcagcaggtgatacttttcgagct
gccgcaagtgatcagctggagatctgggctgagagaactggctgtgagattgtggtggct
gagaaagagaaggcaaaggcatcgtcagttctttcacaggctgttaaaaagggaaaggaa
ggrggatttgatattgtcttgtgtgacacctctggccga---cttcatacgaattatagc
ctaatggacgagctgatagcatgtaaaagggctgtaagc-aaagtagttcctggtgctcc
aaat------------------gagatcttgcttgttttggatggaacaactggtttaaa
tatgcttcctcaggccagggagttcaacgaagttgttgggattactggactgattctcac
aaaacttgatggttcggcgagaggtggttgygt---------------------------
------------------------------------------------------------
ggtcagtgtggttgatgagcttggcattccagtgaaatttgtgggtgttggtgagggtct
ggaggatctccaaccttttgatgcacaagcctttgttgatgctatattttca
>PAFTOL004560
------------------------------------------------------------
------------------------------------------------------------
------------------------------------------------------------
------------------------------------------------------------
---------------------------------------tttaggaaacctgctgttatc
atgatagttggtgtcaatggaggtggaaaaactacttcccttggcaaatt---ggcacat
aggttgaaga---aagaaggagctaagatattgatggcagcaggtgatacttttcgagct
gctgcaagtgatcagctggagatctgggctgagagaactggctgtgagattgtggtggct
gagaaagagaaggcaaaggcatcatcagttctttcacaggctgttaaaaagggaaaggaa
graggatttgacattgtcttgtgtgacacctcyggccgt---cttcatacgaattatagc
ctaatggaagagctgatagcatgtaaaarggctgtaagc-aaagtagtttcyggcgctcc
caat------------------gagatcttgcttgttttggatggaacaactggtttaaa
tatgcttmctcaggccagggagttcaacgaggttgtcgggattactggactgattctcac
aaaacttgatggttcagcgagaggtggttgtgt---------------------------
------------------------------------------------------------
ggtcagtgtggttgatgagcttggcattccagtgaaatttgtgggtgttggtgagggtct
ggaggatctccaaccttttgatgcagaagcctttgttgatgctatattttca
>PAFTOL004561
ggattctcgaaaactcgcgacaatctcgccgtcatcgatgagttgctattgtactggaat
ctcgctgacactgatcgtgttcttgatgaattggaagaggctttgctcgtgtctgatttt
gggcctaggattaccattaagattgtggaatcgttgagggaagatatcatggccggcaag
ctcaaatctgggagtgagataaaggatgccttgaagaagtgtgttcttgatttgctgaca
aagaaaggaagtaagacagaacttcagctagg------atacaggaaacctgctgttatc
atgattgttggtgtcaatggaggcggaaaaactacttcccttggcaaatt---ggcacat
aggttaaaga---aagaaggagcaaagatactaatggccgcaggtgatacctttcgggct
gctgcaagtgatcagctggagatatgggctgagagaactggttgcgagattgtggtggct
gagaaagagaaggcgaaggcatcatcagttctttcacaggctgttaaaaagggaaagcaa
gaaggatttgacgttgtcttgtgtgacacttctgggcgt---cttcatactaactatagc
ctaatggaagagctgatagcatgtaaaagagctgtaagc-aaagtagttcctcgcgctcc
aaat------------------gagattttgcttgttttggatggaacgactggcttaaa
tatgcttcctcaggccagggagttcaatgaagtggttggaattactggattgattctcac
aaaacttgatggttcagcaagaggtggttgtgt---------------------------
------------------------------------------------------------
ggtcagtgtggttgatgaacttggcattccagtgaaatttgtgggtgttggtgagggtct
ggaggatctccaaccttttgatgcagaagcctttgttgatgctatacttgca
>PAFTOL004562
ttgtttc-----------------------------------------------------
-------------------------------------aggctttgctggtgtctgatttt
gggcctagtattacgatgaaggttgtggaatcattaagggaagatattatggctggcaag
ctcaaatctgggagtgagataaa-------------------------------------
--------------------------------------gtttaggaaacctgctgttatc
atgatagttggtgtcaatggaggtggaaaaactacttcccttggcaaatt---ggcacat
aggttgaaga---aagaaggagctaagatattgatggcagcaggtgatacttttcgagct
gctgcaagtgatcagctggagatctgggctgagagaactggctgtgagattgtggtggct
gagaaagagaaggcaaaggcgtcatcagttctttcacaggctgttaaaaagggaaaggaa
gaaggatttgacattgtcttgtgtgacacctccggccgt---cttcatacaaattatggc
ctaatggaagagctgatagcatgtaaaagggctgtaagc-aaagtagtttctggtgctcc
caag------------------gagatcttgcttgttttggatggaacaactggtttaaa
tatgcttcctcaggccagggagttcaacgaggttgtcgggattactggactgattctcac
aaaacttgatggttcagcgagaggtggttgtgt---------------------------
------------------------------------------------------------
ggtcagtgtggttgatgagcttggcattccagtgaaatttgtgggtgttggtgagggtct
ggaggatctcgaaccttttgatgcagaagcctttgttgatgctatattttca
>PAFTOL004563
------------------------------------------------------------
------------------------------------------------------------
------------------------------------------------------------
------------------------gatgcgttgaagaagagtgttcttgatttgctaaca
aagaaaggacgtaagacagaacttcagcttgg------atacaggaaacctgctgttatc
atgatagttggtgtcaatggaggtggaaaaactacttcccttggcaaatt---ggcacat
aggttgaaga---aagaaggagctaagatattaatcgcagcaggtgatacttttcgagct
gctgcaagtgatcagctggagatctgggctgagagaactggctgtgagatcgtggtggcy
gakaaagagaaggcaaaggcatcatcagttctttcacaggctgttaaaaagggaaaggaa
gaaggatttgacattgtcttgtgtgacacctctggccgt---cttcatacgaattatagc
ctaatggaagagctgatagcatgtaaaaaggctgtaagc-aaagtagttgctggtgctcc
aaat------------------gagatcttgcttgttttggatggaacgactggtttaaa
tatgcttcctcaggccagggagttcaacgaagttgctggtattactggattgattgtcac
aaaactagatggttcagcgagaggcggctgtgt---------------------------
------------------------------------------------------------
ggtcagtgtggttgatgagcttggcattccagtgaaatttgtgggtgttggtgagggtct
ggatgatctccaaccttttgatgcagaagcctttgttgatgctatattttca
>PAFTOL004564
ggattctccaaaactcgcgacaatctcgccgtcatcgatgagttgctattgtactggaat
ctcgctgayactgatcgtgttcttgatgaattggaagaggctttgctcgtgtctgatttt
gggcctaggattaccattaagattgtggaatcgttgagggaagatatcatggctggcaag
ctcaaatctgggtgtgagataaaggatgccttgaagaagagtgttcttgatttgctgaca
aagaaaggaagtaagacagaacttcagctagg------atacagg---------------
------------------------------------------------------------
---------------------tgccagatactaatggcagcaggtgatacctttcgagct
gctgcaagtgatcagctggagatatgggctgagagaactggttgtgagattgtggtggct
gagaaagagaacgcgaaggcatcatcagtgctttcacaggctgttaaaaagggaaagcaa
gaaggatttgacattgtcttgtgtgacacttctggccgt---cttcatactaattatagc
ctaatggaagagctgatagcatgtaaaagarctgtaagc---------------------
------------------------------------------------------------
-------------------------aagcaagtggttggaattactggatygattgtcac
aaaacttgatggttcagcgagaggtggttgtgtggtargcccttccagactaaattttct
ggcatctaccacgtcgatgatcaaactcagtttagcaycgagactcttctgttccatgca
ggtcagygtggtkgatgaacttggcattccagtgaaatttgtgggtgttggtgagggtct
ggaggatctccaaccttttgatgcagaagcctttgttgatgctatactttca
>PAFTOL004565
------------------------------------------------------------
------------------------------------------------------------
------------------------------------------------------------
------------------------gatgcattgaagaagaktgttcttgatttgctaaca
aagaaaggrmrtaagacagaacttmakcttgg------atataggaaacctgctgttatc
atgatagttggtgtcaatggaggtggaaaaactacttcccttggtatatt---atttctc
actttcaaat---gtgaatattgccaggtattaatgggagcaggtgatacttttcgagcg
gccgcaagtgatcagctggagatytgggctgagagaactggctgtgagattgtggtggct
gagaaagagaaagcaaaggcatcttcagttctctcacaggctgttaaaaagggaaaggaa
ggaggatttgacattgtcttgtgtgacacctctggccgt---c-----------------
------------------------------------------------------------
--ag------------------gagatcttgcttgttttggatggaacaactggtttaaa
tatgcttcctcaggccagggagttcaatgaagttgttgggattactggactgattctcac
aaaacttgatggttcggcgagaggtggttgtgt---------------------------
------------------------------------------------------------
ggtcagtgtggttgatgagcttggcattccagtgaaatttgtgggtgttggtgagggtct
ggaggatctccaaccttttgatgcagargcctttgttgatgctatattttca
>PAFTOL004566
ggattctcgaaaactcgcgacaatctcgccgtcatcgatgagttgctattgtactggaat
ctcgctgacactgatcgtgttcttgatgaattggaagaggctttgctcgtgtctgatttt
gggcctaggattaccattaagattgtggaatcgttgagggaagatatcatggctggcaag
ctcaaatctgggagtgagataaaggatgccttgaagaagwgtgttcttgatttgctgaca
aagaaaggacgtaagacagaacttcagctagg------atacaggaaacctgctgttatc
atgattgttggtgtcaatggaggcggaaaaactacttcccttggcaaatt---ggcacat
aggttaaaga---aagaaggagccmagatactaatggcagcaggtgatacctttcgagct
gctgcaagtgatcagytggagatatgggctgaragaactggttgtgagattgtggtggct
gagaaagagaaggcgaaggcatcatcagttctttcacaggctgttaaaaagggaaagcaa
gaaggatttgacattgtcttgtgtgacacwtctggccgt---cttcatactaattatagc
ctaatggaagagctgatagcatgtaaaagagctgtaagc-aaagtagttcctggtgctcc
aaat------------------gagattttgctcgttttggatggaacgactggcttaaa
tatgcttcctcaggccagggagttcaatgaagtggttggaatcactggattgattctcac
aaaacttgatggttcagcgagaggtggctgtgt---------------------------
------------------------------------------------------------
ggtcagtgtggttgatgaacttggcattccagtgaaatttgtgggtgttggtgagggtct
ggaggatctccaaccttttgatgcagaagcctttgttgatgctatactttca
>PAFTOL004567
ggattctcgaaaactcgcgataatctcgctgtcatcgatgagcttctactgtactggaat
ctcgcggatactgatcgcgttcttgatgaattggaagaggctttgctggtgtctgatttt
gggcctaggattacgacgaagatagtggaatcattgagggaagatattatggctggcaag
ctcaaatctggaagtgagatcwaggatgcattgaagaagattgttcttgatttgctaaca
aagaaaggacgtaagacagaacttcagcttgg------atacaggaaacctgctgttatc
atgatagttggtgtcaatggaggtggaaaaactacttcccttggagctat---attattt
ctcactttca---aatttgaatgccagatattaatggcagcaggtgatacttttcgagct
gctgcaagtgatcagctggagatctgggctgagagagctggctgtgagattgtggtggct
gagagagagaaggcaaaggcatcatcagttctttcacaggctgttaaaaagggaaaggaa
gaaggatttgacattgtcttgtgtgacacctctggccgt---cttcatacgaattatagc
ctaatggaagagctgatggcatgtaaaagggctgtaagc-aaagtactttctggtgctcc
aagt------------------gagatcttgcttgttttggatggaacaactggtttaaa
tatgcttcctcaggccagggagttcaatgaagttgtcgggattactggactgattctcac
aaaacttgatggttcggcgagaggtggttgtgt---------------------------
------------------------------------------------------------
ggtcagtgtggttgatgagcttggcattccagtgaaatttgtgggtgttggtgagggtct
tgaggatctccaaccttttgatgcagaagcctttgttgatgctatattttca
>PAFTOL004568
ggattctcgaaaactcgcgataatctcgctgtcatcgatgagcttctactgtactggaat
ctcgcggatactgatcgcgttcttgatgaattggaagaggctttgctgrtgtctgatttt
gggcctaggattacgacgaagatygtggaatcactgagggaagatattatggctggcaag
ctcaaatctgggagtgagataaaggatgcattgaagaagaatgttcttgatttgctaaca
aagaaaggacgtaagacagarcttcagcttgg------atacaggaaaccygctgttaty
atgatagttggtgtcaatggaggtggaaaaactacttcccttggcaaatt---ggcacat
aggttgaaga---aagaaggagctaagatattaatggcagcaggtgatacttttcgagct
gctgcaagtgatcagctggagatctgggctgagagaactggctgtgagattgtggtggct
gagaaagagaaggcaaaggcatcgtcagktctttcacaggctgttaaaaagggraaggaa
gaaagatttgacattgtcttgtgtgatacctctggccgt---cttcatacgaactatagc
ctaatggaagagctgatagcatgtaaaagggctgtaagc-aaagtagtttctggtgctcc
aaak------------------gagatcttgcttgttttggatggaacaactggtttaaa
tatgcttcctcaggccagggagttcaacgaagttgtcgggattactggactgattctcac
aaaacttgatggttcagcgagaggtggttgtgt---------------------------
------------------------------------------------------------
ggtcagtgtggttgatgagcttggcattccwgtgaaatttgtgggtgttggtgagggtct
ggaggatctccaacctttygaggcagaagcctttgtygatgctatmttttca
>PAFTOL004571
ggattctcgaaaactcgcgacaatctcgccgtcatcgatgagttgctattgtactggaat
ctcgctgacactgatcgtgttcttgatgaattggaagaggctttgctcgtgtctgatttt
gggcctaggattaccattaagattgtggaatcgttgagrgaagatatcatggctggcaag
ctcaaatctgggagtgagataaaggatgccttgaagaagagtgttcttgatttgctgaya
aagaaaggaagtaagacagaacttcagctagg------atacaggaaacctgctgttatc
atgattgttggtgtcaatggaggcggaaaaackacttcccttggcaaatt---ggcacat
aggttaaaga---aagaaggagccmagatactartggcagcaggtgatacctttcgagct
gctgcaagtgatcagctggagatatgggctgagagaagtggttgtgagattgtggtggct
gagaaagagaaggcgaaggcatcatcagttctttcacaggctgttaaaaagggaaagcaa
gaaggatttgacattgtcttgtgtgacacttctggccgt---cttcatactaattatagc
ctaatggaagagctgatagcatgtaaaagagctgtaagc-aaagtagttcctggtgctcc
aaat------------------gagattttrctcgttttggatggaacgactggcttaaa
tatgcttcctcaggccagggagttcaatgaagtggttggaattactggattgattctcac
aaagcttgatggaacagcgagaggtggttgtgt---------------------------
------------------------------------------------------------
gatcagcgtggttgatgaacttggcattccagtgaaatttgtgggtgttggtgagggtct
ggaggatctccaaccttttgatgcagaaacctttgttgatgctatattttca
>PAFTOL004572
ggattctcgaaaactcgcgataatctcgctgtcatcgatgagcttctactgtactggaat
ctcgctgacactgatcgcgttcttgatgaattggaagaggctttgctggtctccgatttt
gggcctaggattacgattaagatcgtggaatyattacgggaagatattatggctggcaag
ctcaaatctgggagtgagatawaggatgcattgaagaagagtgttcttgatttgctaaca
aagaaaggaagtaagacagaacttcagcttgg------atacaggaaacctgctgttatc
atgatagttggtgtcaatggaggtggaaaaactacttcccttggaagtat---attattt
ctcactttca---aatgtgawtgccagatattaatggcagcaggtgatacttttcgagct
gccgcaagtgatcagctggagatctgggctgagagaactggctgtgagattgttgtggct
gagaaagagaaagcraaggcatcatcagttcttacacrggctgttaaaaarggaaaggaa
gaaggattcgacattgtcttgtgtgacacctctggccga---cttcatacgaattatagc
ctaatggaagagctgatagcatgtaaaagggctgtaagc-aaagtagttcctggtgctcc
aaat------------------gagatmttgcttgttttggatggaacaactggtttaaa
tatgcttcctcaggcsagggagttcaacgaagttgttgggattactggactgattctcac
aaaacttgatggttcggcgagaggtggttgtgt---------------------------
------------------------------------------------------------
ggtcagtgtggttgatgagcttggcattccagtgaaatttgtgggtgttggtgagggtct
ggaggatctccaaccytttgatgcagargcctttgttgatgctatattttca
>PAFTOL004573
ggattctcgaaaactcgcgataatctcgctgtcatcgatgagcttctactgtactggaat
ctcgctgatactgatcgcgttcttgatgaattggaagaggctttgctggtgtctgatttt
gggcctaggattacgattaagatcgtggaatcattaagggaagatattatggctggcaag
ctcaaatctgggagtgagataaaggatgcattgaagaagagtgttcttgatttgctaaca
aagaaaggaagtaagacagaacttcagcttgg------atacaggaaacctgctgttatc
atgatagttggtgtcaatggaggtggaaaaactacttccctwggaagtat---attrttt
ctcactttca---aatgtgaatgccagatattaatggcagcaggtgatacttttcgagct
gccgcaagcgatcagctggagatctgggctgagagaactggctgtgagattgtggtggct
gagaaagagaaggcaaaggcatcgtcagtgctttcacaggctgttaaaaaaggaaaggaa
gaaggatttgacattgtcttgtgtgacacctctggccga---cttcatacgaattatagc
ctaatggaagagctgatagcatgtaaaagggctgtaagc-aaagtagttcctggtgctcc
aaak------------------gagatcttgcttgttttggatggaacaactggtttaaa
tatgcttcctyaggccagggagttcaacgaagttgttgggattactggactgattctcac
aaaacttgatggttcrgcgagaggtggttgtgt---------------------------
------------------------------------------------------------
ggtcagtgtggttgatgagcttggcattccagtgaaatttgtgggtgttggtgagggtct
ggaggatctccaaccttttgatgcagaagcctttgttgatgctatattttca
>PAFTOL004574
ggattctcgaaaactcgcgataatctcgctgtcatcgatgagcttctactgtactggaat
ctcgctgatactgatcgcgttcttgatgaattggaagaggctttgctggtgtctgatttt
gggcctaggattacgattaagattgtggaatcattgagggaagatattatggctggcaag
ctcaaatctgggagkgagataaaggatgcattgaagaagagtgttcttgatttgctaaca
aagaaaggaagtaagacagaacttcagcttgg------atacaggaaaccygctgttatc
atgatagttggtgtcaatggaggtggaaaaactacttcccttggcaaatt---ggcacat
aggttgaaga---aagaaggagctaagatattaatagcagcaggtgatacttttcgagct
gctgcaagtgatcagctggagatctgggctgagagaactggctgtgagattgtggtggct
gagaaagagaaggcraaggcatcatcagttctttcacaggctgttaaaaagggaaaggaa
gaaggatttgacattgtcttgtgtgacacttctggccgt---cttcatacgaattatagc
ctaatggaagagctgatagcatgtaaaagggctgtaagc-aaagtagttcctggtgckcc
aaat------------------gagatcttgcttgttttggatggaacaactggtttaaa
tatgcttcctcaggccagggagttcaacgaagttgtcaggattactggactgattctcac
aaaacttgatggttcagcgagaggtggttgtgt---------------------------
------------------------------------------------------------
ggtcagtgtggttgatgagcttggcattccagtgaaatttgtgggtgttggtgagggtct
ggaggatctccaaccttttgatgcagaagcctttgttgatgctatattttca
>PAFTOL004577
ggattctcgaaaactcgcgataatctcgctgtcatcgatgagcttctactgtactggaat
ctcgckgatactgatcgcgttcttgatgaattggaagaggctttgctggtgtctgatttt
gggcctaggattacgatgaagattgtggaatcattragggaagatattatggctggcaag
ctcaaatctgggagtgagataaa-------------------------------------
--------------------------------------gtttaggaaacctgctgttatc
atgatagttggtgtmaatggaggtggaaaaactacttcccttggcaaatt---ggcacat
aggttgaaga---aagaaggagctmagatattratggcagcaggtgatacttttcgagct
gctgcaagtgatcagctggagatctgggctgagagaactggctgtgagattgtggtggct
gagaaagagaargcaaaggcatcatcagttctttcacaggctgttaaaaagggaaaggaa
gaaggatttgacatkgtcttgtgtgacacctccggccgc---cttcatacgaattatagc
ctratggaagagctgatagcatgtaaaagggctgtaagc-aaagtagtttctggygctcc
caat------------------gagatcttgcttgttttggatggaacaactggtttaaa
tatgcttcctcaggccagggagttcaaygaggttgtcggkattactggactgattctcac
aaaacttgatggttcagcgagaggtggttgtgt---------------------------
------------------------------------------------------------
ggtcagtgtggttgatgagcttggcattccagtgaaatttgtgggtgttggtgagggtct
ggaggatctccaaccttttgatgcagaagcctttgttgatgctatattttca
>PAFTOL004578
ggattctcgaaaactcgcgataatctcgctgtcatcgaygagcttctrctgtactggaat
ctcgctgatactgatcgcgttcttgaygaattggaagaggctttgctggtgtctgatttt
gggcctaggattacgaytaagatcgtggaatcaytaagggaagatattatggctggcaag
ctcaaatctgggagtgagataaaggatgcattgaagaagagtgttcttsatttgctaaca
aagaaaggaagtaagacagaacttcagcttgg------atataggaaacctgctgttatc
atgatagttggtgtcaatggaggtggaaaaactacttcccttggta--------------
-------------------agtgccagatattaatggcagcaggtgatacttttcgagct
gccgcaagtgatcagctggagatctgggctgagagaactggctgtgagattgtggtggct
gagaaagagaaggcaaaggcatcgtcagttctctcacaggctgttaaaaagggraaggaa
gaaggatttgacattgtcttrtgtgacacctctggccga---cttcatacgaattatagc
ctaatggaagagctgatagcatgtaaaagggctgtaagc-aaagtagttcctsgtgctcc
aaat------------------gagatcttgcttgttttggatggaacaactggtttaaa
tatgcttccycaggccagggagttcaacgaagttgttgggattactggactgattctcac
aaaacttgatggttcrgcgagaggtggttgtgt---------------------------
------------------------------------------------------------
ggtcagtgtggttgatgagcttggcattccagtgaaatttgtgggtgttggtgagggtst
ggaggatctccaaccttttgatgcagaagcctttgttgatgctatattttca
>PAFTOL004582
ggattctcgaaaactcgcgataatctcgctgtcatcgatgagcttctactgtactggaat
ctcgctgatactgatcgcgttcttgatgaattggaagaggctttgctggtgtctgatttt
gggcctaggattacgattatgatcgtggaatcattaagggaagatattatggctggcaag
ctcaaatctgggagtgagataaaggatgcattgaagaagaatgttcttgatttgctaaca
aagaaaggaagtaagacagaacttcagcttgg------atacaggaaacctgctgttatc
atgatagttggtgtcaatggaggtggaaaaactacttcccttggaagtat---attattt
ctcactttca---aatgtgaatgccagatattaatggcagcaggtgatacttttcgagct
gccgcaagtgatcagctggagatctgggctgagagaactggctgtgagattgtggtggct
gagaaagagaaggcaaaggcatcgtcagttctttcacaggctgttaaaaagggaaaggaa
gaaggttttgacgttgtcttgtgtgacacctctggccga---cttcatacgaattatagc
ctaatggaagagctgatagcatgtaaaagggctgtaagc-aaagtagttcctggtgctcc
aaat------------------gagatcttgcttgttttggatggaacaactggtttaaa
tatgcttcctcaggccagggagttcaacgaagttgttgggattactggactgattctcac
aaaacttgatggttcggcgagaggtggttgtgt---------------------------
------------------------------------------------------------
ggttagtgtggttgatgagcttggcattccagtgaaatttgtgggtgttggtgagggtct
ggaggatcttcaaccttttgatgcagaagcttttgttgatgctatattttca
>PAFTOL004583
ggattctcgaaaactcgcgataatctcgctgtcatcgatgagcttctactgtactggaat
ctcgctgatactgatcgcgttcttgatgaattggaagaggctttgctggtgtctgatttt
gggccaaggattacgattaagatcgtggaatcattgagggaagatattatggctggcaag
ctcaaatctgggagtgagataaaggatgcattgaagaagaktgttcttgatttgctaaca
aagaaaggaagtaagacagaacttcagcttgg------atacaggaaacctgctgttatc
atgatagttggtgtcaatggaggckgaaaaactacttcccttggcaaatt---ggcacac
aggttgaaga---aagaaggwgctmagatattaatagcagcaggtgatacttttcgagct
gctgcaagtgatcagctggagatctgggctgagagaactkgctgcgagattgtggtggct
gagaaagagaacgcaaaggcatcatcagttctttcacaggctgttaaaaagggaaaggaa
gaaggatttgacattgtcttgtgtgacacctcyggccgt---cttcatacgaattatagc
ctaatggaagagctgatagcatgtaaaagggctgtaagc-aaagtagttcctggtgctcc
aaat------------------gagatcttgcttgttttggatggaacaactggtttaaa
tatgcttcctcaggccagggagttcaacgargttgtcsggattactggactgattcttac
aaaacttgatggttcagcragaggtggttgtgt---------------------------
------------------------------------------------------------
ggtcagtgtggttgatgagcttggcattccagtgaaatttgtgggtgttggtgagggtct
ggaggatctccaaccktttgatgcagamgcctttgttgatgctrtattttca
>PAFTOL004584
ggattctcgaaaactcgcgataatctcgctgtcatcgatgagcttctactgtactggaat
ctcgcggatactgatcgcgttcttgatgaattggaagaggctttgctggtgtctgatttt
gggcctaggattacgatgaaggttgtggaatcattgagggaagatattatggctggcaag
ctcaaatctgggagtcagataaaggttgcattgaagaagaatgttcttgatatgctacca
aagaaagggcataagacagaacttcgtcttgg------atacaggaaacctgctgttatc
atgatagttggtgtcaatggaggtggaaaaactacttcccttggcaaatt---ggcacat
aggttgaaga---aagaaggagctmagatattaatggcagcaggtgatacttttcgagct
gctgcaagtgatcagctggagatctgggctgagagaactggctgtgagattgtggtggct
gagaaagagaaggcaaaggcatcatcagttctttcacaggctgttaaaaagggaaaggaa
gaaggatttgacattgtcttgtgtgacacctccggccgt---cttcatacgaattatagc
ctaatggaagagctgatagcatgtaaaaaggctgtaagc-aaagtagtttctggcgctcc
caat------------------gagatcttgcttgttttggatggaacaactggtttaaa
tatgcttcctcaggccagggagttcaacgaggttgtcgggattactggactgattctcac
aaaacttgatggttcagcaagaggtggttgtgt---------------------------
------------------------------------------------------------
ggtcagtgtggttgatgagcttggcattccagtgaaatttgtgggtgttggtgagggtct
ggaggatctccaaccttttgatgcaaaagcctttgttgatgctatattttca
>PAFTOL004585
ggattctcgaaaactcgcgacaatctcgccgtcatcgatgagttgctattgtaytggaat
ctcgctgacactgatcgtgttcttgatgagttggaagaggctttgctcgtgtctgatttt
gggcctaggattaccattaagattgtggaatcgttgagggaagatatcatggctggcaag
ctcaaatctgggagtgagataaaggatgccttgaagaagagtgttcttgatttgctgaca
aagaaaggacgtaagacagaacttcagctagg------atacaggaaacctgctgttatc
atgattgttggtgtcaatggaggcggaaaaactacttcccttggcaaatt---ggcacat
aggttaaaga---aagaaggagccaagatactaatggcagcaggtgatacctttcgagct
gctgcaagtgatcagttggagatatgggctgagagaactggttgtgagattgtggtggct
gagaaagagaaggcgaaggcatcatcagttctttcacaggctgttaaaaagggaaagcaa
gaaggatttgacattgtcttgtgygacacttctggccgt---cttcatactaattatagc
ctaatggaagagctgatagcatgtaaaagagctgtaagc-aaagtagttcctggtgctcc
aaat------------------gagattttgctcgttttggatggaacgactggcttaaa
tatgcttcckcaggccagggagttcaatgaagtggttggaatyactggattgattctcac
aaaacttgatggttcagcgagaggtggttgtgt---------------------------
------------------------------------------------------------
ggtcagtgtggttgatgaacttggcattccagtgaaatttgtgggtgttggtgagggtct
ggaggatctccaaccttttgatgcagaagcctttgttgatgctatactttca
>PAFTOL004587
ggattctcgaaaactcgagataatctcgccgtcatcgatgagcttctactgtactggaat
ctcgctgatactgatcgcgttcttgatgaattggaagaggcgttgctggtgtctgatttt
gggcctaggattacgattaagattgtggaatcattgagggaagatattatggctggcaag
ctcaaatctgggagtgagataaaggatgcattggagaagagtgttcttgagttgctaaca
aagaaaggacgtacgacagaacttcagcttgg------atacaggaaacctgctgttatc
atgatagttggtgtcaatggaggtggaaaaactacttcccttggyaaatt---ggcacat
aggttgaaga---aagaaggagctaagatattaatggcagcaggtgatacttttcgagct
gctgcaagtgatcagctggagatctgggctgagagaactggctgtgagattgtggtggct
gagaaagagaaggcaaaggcatcatcagttctttcacaggctgttaaaaagggaaaggaa
gaaggatttgacattgtcttgtgtgacacctctgggcgt---cttcatacgaattatagc
ctaatggaagagctgatagcgkgtaaaagggctgtaagc-aaagtagttcctggtgctcc
aaat------------------gaaatcttgcttgttttggatggaacaactggtttaaa
tatgcttcctcaggccagggagttcaacgaagttgtcgggattactggactgattctcac
aaaacttgatggttccgcacgaggtggttgtgt---------------------------
------------------------------------------------------------
ggtcagtgtggttgatgagcttggcattccagtgaaatttgtgggtgttggtgagggtct
ggaggatctccaaccttttgatgcagaagcctttgttgatgctatattttca
>PAFTOL004590
ggattctcgaaaactcgcgrtaatctcgctgtcatcgatgagcttctactgtactggaat
ctcgcggatactgatcgcgttcttgatgaattggaagaggctttgctggtgtctgatttt
gggcctaggattacgatgaagattgtggaatcattgagggaagatattatggctggcaag
ctcaaatctgggagtgagataaaggatgcattgaagaagaatgttcttgatttgctaaca
aagaaaggacataagacagaacttcgtcttgg------wtacaggaaacctgctgtcatc
atgatagttggtgtcaatggaggtggaaaaactacttcccttggcaaatt---ggcacat
aggttgaaga---aagaaggagctmagatattaatggcagcaggtgatacttttcgagct
gctgcaagtgatcagctggagatctgggctgagagaactggctgtgagattgtggtggct
gagaaagagaakgcaaaggcatcatcagttctttcacaggctgttaaaaagggaaaggaa
gaaggatttgacattgtcttgtgtgacacctccggccgt---cttcatacgaactatagc
ctaatggaagagctgatagcatgtaaaagggctgtaagc-aaagtagtttctggcgctcc
caat------------------gagatcttgcttgttttggatggaacaackggtttaaa
tatgcttcctcaggccagggarttcaacgaggttgtcaggattactggactgattctcrc
aaaacttgatggttcagcgagaggtggttgtgt---------------------------
------------------------------------------------------------
ggtcagtgtggttgatgarcttggcattccagtgaaatttgtgggtgttggtgagggtct
ggaggatctccaaccttttgatgcagaagcctttgttgatgctatattttca
>PAFTOL004591
ggattctcgaaaactcgcgataatctcgctgtcatcgatgagctyctactgtactggaat
ctcgcggatactgatcgcgttcttgatgaattggaagaggttttgctggtgtctgatttt
gggcctaggattacgatgaagattgtggaatcattgagggaagatattatggctggcaag
ctcaartctggragtgagataaaggatgcattgaagaagaatgttcttgatttgctaaca
aagaaaggacataagacagaacttcgtcttgg------atacaggaaacctgctgtcatc
atgatagttggtgtcaatggaggtggaaaaactacttcccttggyaaatt---ggcacat
aggttgaaga---aagaaggagctmagatattaattgcagcaggtgatacttttcgagct
gctgcaagtgatcagctggagatctgggctgagagaactggctgtgagattgtggtggct
gagaaagagaaggcaaaggcatcatcagttctttcacaggctgttaaaaagggaaaggaa
gaaggatttgacattgtcttgtgtgacacctccggccgt---cttcatacgaactatagc
ctaatggaagagctgatagcatgtaaaagggctgtaagc-aaagtagtttctggcgctcc
caat------------------gagatcttgcttgttttggatggaacaactggtttaaa
tatgcttcctcaggccagggagttcaacgaggttgtcaggattactggactgattctcac
aaaacttgatggttcagcgagaggtggttgtgt---------------------------
------------------------------------------------------------
ggtcagtgtggttgaygagcttggcattccagtgaaatttgtgggtgttggtgagggtct
ggaggatctccaaccttttgatgcagaagcctttgttgatgctatattttca
>PAFTOL004593
ggattctcgaaaactcgcgataatctcgctgtcatcgatgagcttctactgtactggaat
ctcgctgacactgatcgcgttcttgatgaattggaagaggctttgctggtgtctgatttt
gggcctaggattacgattaagattgtggaatcattgagggaagatattatggctggcaag
ctcaaatctgggagtgagataaaggatgcattgaagaagagtgttcttgatttgctaaca
aagaaaggaagtaagacagaacttcagcttgg------atacaggaaaccttctgttatc
atgatagttggtgtcaatggaggtggaaaaactacttcccttggcaaatt---ggcrcat
aggttgaaga---aagaaggagctmagatattaatggcagcaggtgatacttttcgagct
gctgcaagtgatcagctggagatctgggctgagagaactggctgtgagattgtggtggct
gagaaagagaaggcaaaggcatcatcagktctttcacaggctgttaaaaagggaaaggaa
gaaggatttgacattgtcttgtgtgacacctctggccgt---cttcatacgaattatagc
ctaatggaagagctgatagcatgtaaaagggctgtaagc-aaagtagttcctggtgctcc
aaat------------------gagatcttgcttgttttggatggaacaactggtttaaa
tatgcttcctcaggccagggagttcaacgaagttgtcgggattactggactgattctcac
aaaacttgatggttcagcaagaggtggttgcgt---------------------------
------------------------------------------------------------
ggtcagtgtggttgatgagcttggcattccwgtgaaatttgtgggtgttggtgagggtct
ggaggatctccaaccttttgatgcagaagcctttgttgatgctatattttca
>PAFTOL004594
ggattctcgaaaactcgcggtaatctcgctgtcatcgatgagcttctactgtactggaat
ctcgcggatactgatcgcgttcttgatgaattggaagaggctttgytggtgtctgatttt
gggcctaggattacgatgaagattgtggaatcattgagggaagatattatggctggcaag
ctcaaatctgggagtgagataaaggatgcattgaagaagaatgttcttgatttgctaaca
aagaaaggacataagacmgaacttcgtcttgg------atacaggaaacctgctgtcatc
atgatagttggtgtcaatggaggtggraaaactacttcccttggcaaatt---ggcacat
aggttgaaga---aagaaggagctmagatattaattgcagcaggtgatacttttcgagct
gctgcaagtgatcagctggagatctgggctgagagaactggctgtgagattgtggtggct
gagaaagagaaggcaaaggcatcatcagttctttcacaggctgttaaaaagggaaaggaa
gaaggatttgacattgtsttgtgtgacacctccggccgt---cttcatacgaactatagc
ctaatggaagagctgatagcatgtaaaagggctgtaagc-aaagtagtttctggcgcycc
caat------------------gagatcttgcttgttttggatggaacaactggtttaaa
tatgcttcctcaggccagggagttcaacgaggttgtcaggattactggactgattctcac
aaaacttgatggttcagcgagaggtggttgtgt---------------------------
------------------------------------------------------------
ggtcagtgtggttgatgagcttggcattccagtgaaatttgtgggtgttggtgagggtct
ggaggatctccaaccttttgatgcagaagcctttgttgatgctatattttca
>PAFTOL004596
ggattctcgaaaactcgcgataatctcgctgtcatcgatgagcttctactgtactggaat
ctcgctgatactgatcgcgttcttgatgaattggaagaggctttgctggtgtctgatttt
gggcctaggattacgattaagatcgtggaatcattaagggaagatattatggctggcaag
ctcaaatctgggagtgagataaaggatgcattgaagaagagtgttcttgatttgctaaca
aggaaaggaagtaagacagaacttcagcttgg------atataggaaacctgctgttatc
atgatagttggtgtcaatggaggtggaaaaactacttcccttggta--------------
----------------------ascagatattaatggcagcaggtgatacttttcgagct
gccgcaagtgatcagctggagatctgggctgagagaactggctgtgagattgtggtggct
gagaaagagaaggcaaaggcatcgtcagktctctcacaggctgttaaaaagggaaaggaa
gaaggatttgacattgtcttatgtgacacctctggccga---cttcatacgaattatagc
ctaatggaagagctgatagcatgtaaaagggctgtaagc-aaagtagttcctggtgctcc
aaat------------------gagatcttgcttgttttggatggaacaactggtttaaa
tatgcttcctcaggccagggagttcaacgaagttgttgggattactggactgattctcac
aaaacttgatggttcggcgagaggtggttgtgt---------------------------
------------------------------------------------------------
ggtmagtgtggttgatgagcttggcattccagtgaaatttgtgggtgttggtgagggtct
ggaggatctccaaccttttgatgcagaagcctttgttgatgctatattttca
>PAFTOL004597
ggattctcgaaaactcgcgataatctcgctgtcatcgatgagcttctactttactggaat
ctcgctgatactgatcgygttcttgatgaattggaagaggctttgctggtgtctgatttt
gggcctaggattacgattaagatcgtggaatcaytgagggaagatattatggctggcaag
ctcaaatctgggagtgagataaaggatgcattgaagaagagtgttcttgatttgctaaca
aagaaaggaagtaagacagaacttcggcttgg------atacaggaaacctgctgttatc
atgatagttggtgtcaatggaggtggaaaaactacttcccttggcaaatt---ggcacat
aggttgaaga---aagaaggagctaagatattaatagcagcaggtgatacttttcgagct
gctgcaagtgatcagctggagatctgggctgagagaagtggctgtgagattgtggtggct
gagaaagagaaggcaaaggcatcatcagttctttcacaggctgttaaaaagggaaaggaa
gaaggatttgacattgtcttgtgtgacacctctggccgt---cttcatacgaattatagc
ctgatggaagagctgatagcatgtaaaagggctgtaagc-aaagtagttcctggtgctcc
aaat------------------gagatcttgcttgttttggatggaacaackggtttaaa
tatgcttcctcaggccagggagttcaacgaagttgtcgggattactggactgattctcac
aaaacttgacggttcagcgagaggtggttgtgt---------------------------
------------------------------------------------------------
ggtcagtgtggttgatgagcttggcattccagtgaaatttgtgggtgttggtgagggtct
ggaggatctccaaccttttgatgcagaagcctttgttgatgctatattttca
>PAFTOL004598
------------------------------------------------------------
------------------------------------------------------------
------------------------------------------------------------
------------------------gatgcattgaagaagaacgttcttgatttgctaaca
aagaaaggacataagacagaacttcgtcttgg------atacaggaaacctgctgtcatm
atgatagttggtgtcaacggaggtggaaaaactacttcccttggaagtct---attattt
ctcactttca---aatttgaatgccagatattaattgcagcaggtgatacttttcgagct
gctgcaagtgatcagctgaagatctgggctgagagaactggttgtgagattgtggtggct
gagaaagagaaggcaaaggcatcatcagttctttcacaggctgttaaaaagggaaaggaa
gaaggatttgacattgtcttgtgtgacacctccggccgt---cttcatacgaactatagc
ctaatggaagagctgatagcatgtaaaagggctgtaagc-aaagtagtttctggcgctcc
caat------------------gagatcttgcttgttttggatggaacaactggtttaaa
tatgcttcctcaggccagggagttcaacgaggttgtcaggattactggactgattctcac
aaaacttgatggttcagcgagaggtggttgtgt---------------------------
------------------------------------------------------------
ggtcagtgtggttgatgagcttggcattccagtgaaatttgtgggtgttggtgagggtct
ggaggatctccaaccttttcatgcagaagcctttgtkgatgctatattttca
>PAFTOL004599
ggattctcgaaaactcgcgataatctcgctgtcatcgatgagcttctactgtactggaat
ctcgcggatactgatcgtgttcttgatgaattggaagaggccttgctggtgtctgatttt
gggcctaggattacgatgaagattgtggaatcattgagggaagatattatggctggcaag
ctcaaatctgggagtgagataaa-------------------------------------
--------------------------------------gtttaggaaacctgctgttatc
atgatagttggtgtcaatggaggtggaaaaactacttcccttggyaaatt---ggcatat
aggttgaaga---aagaaggagctaagatattaatggcagcaggtgatacttttcgagct
gctgcaagtgatcagctggagatctgggctgagagaactggctgtgagattgtggtggct
gagaaagagaaggcaaaggcatcatcagttctttcacaggctgttaaaaagggaaaggaa
gaaggatttgacattgtcttgtgtgacacctccggccgt---cttcatacgaattatagc
ctaatggaagagctgatagcatgtaaamgggctgtaagc-aaagtagtttctggcgctcc
caat------------------gagatcttgcttgttttggatggaacaactggtttaaa
tatgcttcctcaggccagggagttcaacgaggttgtccggattactggactgattcttac
aaaacttgatggttcagcgagaggtggttgtgt---------------------------
------------------------------------------------------------
ggttagtgtggttgatgagcttggcattccagtgaaatttgtgggtgttggtgagggtct
ggaggatctccaaccttttgatgcagaagcctttgttgatgctatattttca
>PAFTOL004600
ggattctcgaaaactcgcgataatctcgctgtcatcgatgagcttctactgtactggaat
ctcgcggatactgatcgcgttcttgatgaaytggaagaggctttgctggtgtctgatttt
gggcctaggattacgatgaagattgtggaatcattgagggaagatattatggctggcaag
ctcaaatctgggagtgagataaagaatgcattgaagaagaatgttcttgatttgctaaca
aagaaaggacataagacagaacttcgtcttgg------atacaggaaacctgctgtcatc
atgatagttggtgtcaatggaggtggaaaaactacttcccttggyaaatt---ggcacat
aggttgaaga---aagaaggagctaagatattaattgcagcaggtgatacttttcgagct
gctgcaagtgatcagctggagatctgggctgagagaactggytgtgagattgtggtggct
gagaaagagaaggcaaaggcatcatcagttctttcacaggctgttaaaaagggaaaggaa
gaaggatttgacattgtcttgtgtgacacctccggccgt---cttcatacgaactatagc
ctaatggaagagctgatagcatgtaaaagggctgtaagc-aaagtagtttctggcgctcc
caat------------------gagatcttgcttgttttggatggaacaactggtttaaa
tatgcttcctcaggccagggagttcaacgaggttgtcaggattactggactgattctcac
aaaacttgatggttcagcgagaggtggttgtgt---------------------------
------------------------------------------------------------
ggtcagtgtggttgatgagcttggcattccagtgaaatttgtgggtgttggtgagggtct
ggaggatctccaaccttttgatgcagaagcctttgttgatgctatattttca
>PAFTOL004601
ggattctcgaaaactcgcgataatctcgctgtcatcgatgagcttctactgtactggaat
ctcgctgatactgatcgcgttcttgatgaattggaagaggctttgctggtgtctgatttt
gggcctaggattacgattaagatcgtggaagcattgaggaaagatattatggctggcaag
ctcaaatctgggagtgagataaaggatgcattgaagaagagtgttcttgatttgctaaca
aagaaaggaagtaagacagaacttcagcttgg------atacaggaaaccagctgttatc
ataatagttggtgtcaatggaggtggaaaaactacttcccttggyaaatt---ggcacat
aggttgaaga---aagaaggagctmagatattaatagcagcaggtgatacttttcgagct
gctgcaagtgatcagctggagatctgggctgagagaactggctgtgagattgtggtggct
gagaaagagaaggcaaaggcatcatcagttctttcacaggctgttaaaaagggaaaggaa
gaaggatttgacattgtcttgtgtgacacctctggccgt---cttcatacgaattatagc
ctaatggaagagctgatagcatgtaaaagggctgtaagc-aaagtagttcctggtgctcc
aaat------------------gagatcttgcttgttttggatggaacaactggtttaaa
tatgcttcctcaggccagggagttcaacgaagttgtccggattactggactgattctcac
aaaacttgatggttcagcaagaggtggttgtgt---------------------------
------------------------------------------------------------
ggtcagtgtggttgatgagcttggcattccagtgaaatttgtgggtgttggtgagggtct
ggaggatctccaaccttttgatgcagaagcctttgttgatgctatattttca
>PAFTOL004603
ggattctcgaaaactcgcgataatctcgctgtcatcgatgagctcctactgtactggaat
ctcgctgatactgatcgcgttcttgatgaattggaagaggctttgctggtgtctgatttt
gggcctaggattacgatgaagattgtggaatcattaagggaagatattatggctggcaag
ctcaaatccgggagtgagataaaggatgcattgaagaagaatgttcttgatttgctaaca
aagaaaggacgtaagacagaacttcagcttgg------atacaggaaacctgctgtattt
atgatagttggtgtcaatggaggtggaaaaactacttcccttggyaaatt---ggcacat
aggttgaaga---aagaaggagctmagatattaatggcagcaggtgatacttttcgggct
gctgcaagtgatcagctggagatctgggctgagcgaactggctgtgagattgtggtggct
gagaaagagaaggcaaaggcatcatcagttctgtcacaggctgttaaaaagggaaaggaa
gaaggatttgacattgtcttgtgtgacacctctggccgc---cttcatacgaattatagc
ctaatggaagagctgatagcatgtaaaagggctgtaagc-aaagtagtttctggtgctcc
aagt------------------gagatctttcttgttttggatggaacaactggtttaaa
tatgcttcctcaggccagggagttcaacgaagttgtcgggattactggactgattctcac
aaaacttgatggttcagcgagaggtggttgtgt---------------------------
------------------------------------------------------------
ggtmagtgtggttgatgagcttggcattccagtgaaatttgtgggtgttggtgagggtct
ggaggatctccaaccttttgatgcagaagcctttgttgatgctatattttcg
>PAFTOL004604
ggattctcgaaaactcgcgataatctcgctgtcatcgatgagctcctactgtactggaat
ctcgctgatactgatcgcgttcttgatgaattggaagaggctttgctggtgtctgatttt
gggcctaggattacgatgaagattgtggaatcattragggaagatattatggctggmaar
ctcaaatcygggagtgagataaaggatgcattgaagaagaatgttcttgatttgctaaca
aagaaaggacrtaagacagaacttcagcttgg------atacaggaaacctgctgttttc
atgatagttggtgtcaatggaggtggaaaaactacttcccttggcaaatt---ggcacat
aggttgaaga---aagaaggagctaagatattaatagcagcaggtgatacttttcgggct
gctgcaagtgatcagctggagatctgggctgagcgaactggctgtgagattgtggtggct
gagaaagagaaggcaaaggcatcatcagttctttcacaggctgttaaaaagggaaaggaa
raaggatttgacattgtcttgtgtgacacctctggccgt---cttcatacgaattatagc
ctaatggaagagctgatagcatgtaaaagggctgtaagc-aaagtagtttctggtgctcc
aagt------------------gagatcttgcttgttttggatggaacaactggtttaaa
tatgcttcctcaggccagggagttcaacgaagttgtcgggattactggactgattctcac
aaaacttgatggttcagcgagaggtggttgtgt---------------------------
------------------------------------------------------------
ggtmagtgtggttgatgagcttggcattccagtgaaatttgtgggtgttggtgagggtct
ggaggatctccaaccttttgatgcagaagcctttgttgatgctatattttcg
>PAFTOL004605
ggattctcgaaaactcgcgataatctcgctgtcatcgatgagcttctactgtactggaat
ctcgctgatactgatcgcgttcttgatgaattggaagaggctttgctggtgtctgatttt
gggcctaggattacgattaagatcgtggaatcattgagggaaaatattatggctggcaag
ctcaaatctgggagtgagataaaggatgcattgaagaagagtgttcttgatttgctaaca
aagaaaggaagtaagacagaacttcagcttgg------atacaggaaacctgctgttatc
atgatagttggtgtcaatggaggtggaaaaactacttcccttggcaaatt---ggcacat
aggttgaaga---aagaaggagctaagatattaatagcagcaggtgatacttttcgagct
gctgcaagtgatcagctggagatctgggctgagagaactggctgtgaaattgtggtggct
gagaaagacaatgcaaaggcatcatcagttctttcacaggctgttaaaaagggaaaggaa
gaaggattcgacattgtcttgtgtgatacctctggccgt---cttcatacgaattatagc
ctaatggaagagctgatagcatgtaaaagggctgtaagc-aaagtagttcctcgtgcccc
gaak------------------gagatcttgcttgttttggatggaacaactggtttaaa
tatgcttcctcaggccagggagttcaacgaagttgtcgggattactggactgattctcac
aaaacttgatggttcagcgagaggtggttgtgt---------------------------
------------------------------------------------------------
ggtcagtgtggttgatgagcttggcattccagtgaaatttgtgggtgttggtgagggtct
ggaggacctccaaccwtttgatgcagaagcctttgttgatgccrtattttca
>PAFTOL004608
ggattctctaaaactcgcgataatctcgctgtcatcgatgagcttctactgtactggaat
ctcgctgatactgatcgcgttcttgatgaattggaagaggctttgctggtgtctgatttt
gggcctaggattacgattaagatcgtggaatcattaagggaagatattatggctggcaag
ctcaaatctgggagtgagataaaggatgcattgaagaagaatgttcttgatttgctaaca
aagaaaggaagtaagacagaacttcagcttgg------atacaggaaacctgctgttatc
atgatagttggtgtcaatggaggtggaaaaactacttcccttggaagtat---attattt
ctcactttca---aatgtgaatgccagatattaatggcagcaggagatacttttcgagct
gctgcaagtgatcagctggagatctgggctgagagaactggctgtgagattgtggtggct
gagaaagagaaggcaaaggcatcgtcagttctttcacaggctgttaaaaagggaaaggaa
gaaggatttgacattgtcttgtgtgacacatctggccga---cttcatacgaattatagc
ctaatggaagagctgatagcatgtaaaagggctgtaagc-aaagtagttcctggtgctcc
aaat------------------gagatcttgcttgttttggatggaacaactggtttaaa
tatgcttcctcaggccagggagttcaacgaagttgttgggattactggactgattctcac
aaaactggatggttcggcgagaggtggttgtgt---------------------------
------------------------------------------------------------
ggtcagtgtcgttgatgagcttggcattccagtgaaatttgtgggtgttggtgagggtct
ggaggatcttcaaccttttgatgcagaagcctttgttgatgctatattttca
>PAFTOL004609
ggattctcgaaaactcgcgataatctcgctgtcatcgatgagcttytactgtaytggaat
ctcgctgatactgatcgcgttcttgatgaattggaagaggctttgctggtgtctgatttt
gggcctaggaytacgattaagatcgtggaatcattaagagaagatattatggctggcaag
ctcaaatctgggagtgagataaaggatgcattgaagaagagtgttcttgatttgctaaca
aagaaaggaagtaagacagaacttcagcttgg------atacaggaaacctgctgttatc
atgatagttggtgtcaatggaggtggaaaaactacttcccttggaagtat---attattt
ctcattttca---aatgtgaatgccagatattaatggcagcaggtgatacttttcgagct
gcygcaagtgatcagctggagatttgggctgagagaactggctgtgagattgtggtggct
gagaaagagaaggcaaaggcatcgtcagttctttcacrggctgttaaaaagggaaaggaa
gaaggattcgacattgtcttgtgtgacacctctggccga---cttcatacgaattatagc
ctaatggaagagctgatagcatgtaaaagggctgtaagc-aaagtagttcctggtgctcc
aaat------------------gagatcttgcttgttttggatggaacaactggtttaaa
tatgcttcctcaggccagggagttcaacgaagttgttgggattactggactgattctcac
aaaacttgatggtacggcgagaggtggttgtgt---------------------------
------------------------------------------------------------
ggtcagtgtggttgatgagcttggcattccagtgaaatttgtgggtgttggtgagggtmt
ggaggatctccaaccttttgatgcagaagcytttgttgatgctatattttca
>PAFTOL004610
ggattctcgaaaactcgcgacaatctcgccgtcatcgatgagttgctattgtactggaat
ctcgctgacactgatcgtgttcttgatgaattggaagaggctttgcttgtgtctgatttt
gggcctaggattaccattaagattgtggaatcgttgagggaagatatcatggccggcaag
ctcaaatctgggagtgagataaaggatgccttgaagaagtgtgttcttgatttgctgaca
aagaaaggaagtaagacagaacttcagctagg------atacaggwaacctgctgtcatc
atgattgttggtgtcaatggaggcggaaaaactacctcccttggcaaatt---ggcacat
aggttaaaga---aagaaggagcamagatactaatggccgcaggtgatacctttcgggct
gctgcaagtgatcagctggagatatgggctgagagaactggttgcgagattgtggtggct
gagaaagagaaggcgaacgcatcatcagttctttcacaggctgttaaaaagggaaagcaa
gaaggatttgacgttgtcttgtgtgacacttctgggcgt---ctccatactaattataga
ctaatggaagagctcatagcatgtaaaagagctgtaagc-aaagtagttcctcgcgctcc
aaat------------------gagattttgcttgttttggatggaacgactggcttaaa
tatgcttcctcaggccagggagttcaatgaagtggttggaattactggattgattctcac
aaaacttgatggttcagcgagaggtggttgtgt---------------------------
------------------------------------------------------------
ggtcagtgtggttgatgaacttggcattccagtgaaatttgtgggtgttggtgagggtct
ggaggatctccaaccttttgatgcagaagcctttgttgatgctatactttca
>PAFTOL004611
ggattctcgaaaactcgcgacaatctcgccgtcatcgatgagttgctattgtactggaat
ctcgctgacactgatcgtgttcttgatgaattggaagaggctttgcttgtgtctgatttt
gggcctaggattaccattaagattgtggaatcgttgagggaagatatcatggccggcaag
ctcaaatctgggagtgagataaaggatgccttgaagaagtgtgttcttgatttgctgaca
aagaaaggaagtaagacagaacttcagctagg------atacaggaaacctgctgtcatc
atgattgttggtgtcaatggaggcggaaaaactacttcccttggcaaatt---ggcacat
aggttaaaga---aagaaggagcaaagatactaatggccgcaggtgatacctttcgggct
gctgcaagtgatcagctggagatatgggctgagagaactggttgcgagattgtggtggct
gagaaagagaaggcgaacgcatcatcagttctttcacaggctgttaaaaagggaaagcaa
gaaggatttgacgttgtcttgtgtgacacttctgggcgt---cttcatactaattataga
ctaatggaagagctcatagcatgtaaaagagctgtaagc-aaagtagttcctcgcgctcc
aaak------------------gagattttgcttgttttggatggaacgactggcttaaa
tatgcttcctcaggccagggagttcaatgaagtggttggaattactggattgattctcac
aaaacttgatggttcagcgagaggtggttgtgt---------------------------
------------------------------------------------------------
ggtcagtgtggttgatgaacttggcattccagtgaaatttgtgggtgttggtgagggtct
ggaggatctccaaccttttgatgcagaagcctttgttgatgctatactttca
>PAFTOL004613
ggattctcgaaaactcgcgataatctcgctgtcatcgatgagcttctactgtactggaat
ctcgaggatactgatcgcgttcttgatgaattggaagaggctttgctggtgtctgatttt
gggcctaggattacgatgaaggttgtggaatcattgagggaagatattatggctggcaag
ctcaaatctgggagtgagataaa-------------------------------------
--------------------------------------ktttaggaaacctgctgttatc
atgatagttggtgtcaatggaggtggaaaaactacttcccttggcaaatt---ggcacat
aggttgaaga---aagaaggagctmagatattgatggcagcaggtgatacctttcgagct
gctgcaagtgatcagctggagatctgggctgagagaactggctgtgagattgtggtggct
gagaaagagaaggcaaaggcatcatcagttctttcacaggctgttaaaaagggaaaggaa
gaaggatttgacattgtcttgtgtgacacctccggccgt---cttcatacgaattatagc
ctaatggaagagctgatagcatgtaaaagggctgtaagc-aaagtagtttctggcgctcc
caat------------------gagatcttgcttgttttggatggaacaactggtttaaa
tatgcttcctcaggccagagagttcaacgaggttgtcggaattactggactgattctcac
aaaacttgatggttcagcgagaggtggttgtgt---------------------------
------------------------------------------------------------
ggtcagtgtggttgatgagcttggcattcccgtgaaatttgtcggtgttggtgagggtct
ggaggatctccaaccttttgatgcagaagcctttgttgatgctatattttca
>PAFTOL004617
ggattctcgaaaactcgcgataatctcgctgtcatcgatgagcttctactgtactggaat
ctcgctgatactgatcgcgttcttgatgaattggaagaagctttgctggtgtctgatttt
gggcctaggattacgatkaagattgtggaatcattgagggaagatattatggctggcaag
ctcaaatctgggagtgagataaaggatgcattgaagaagartgttcttgatttgctaaca
aagaaaggrmrtaagacagaacttmakcttgg------atacaggaaacctgctgttatc
atgatagttggtgtcaatggaggtggaaaaactacttcccttggcaaatt---ggcacat
aggttgaaga---aagaaggagctaagatattgatggcagcaggtgatacttttcgagct
gctgcaagtgatcagctggagatctgggctgagagaactggctgtgagattgtggtggct
gagaaagagaaggcaaaggcatcatcagttctttcacaggctgttaaaaagggaaaggaa
gaaggatttgacattgtcttgtgtgacacctccggccgt---cttcatacgaattatagc
ctaatggaagagctgatagcatgtaaaagggctgtaagc-aaagtagtttctcgcgctcc
caat------------------gagatcttgcttgttttggatggaacaactggtttaaa
tatgcttcctcaggccagggagttcaacgaggttgtcaggattactggactgattctcac
aaaacttgatggttcagcgagaggtggttgtgt---------------------------
------------------------------------------------------------
ggtcagtgtggttgatgagcttggcattccagtgaaatttgttggtgttggtgagggtct
ggaggatctccaaccttttgatgcagaagcctttgttgatgctatattttca
>PAFTOL004618
ggattctcgaaaactcgcgataatctcgctgtcatcgatgagcttttactgtactggaat
ctcgctgatactgatcgcgttcttgatgaattggaagaggctttgctggtgtctgatttt
ggrcctaggattacgattaagatcgtggaatcattaagagaagatattatggctggcaag
ctcaaatctgggagtgagataaaggacgcattgaagaagagtgttcttgatttgctaaca
aagaaaggaattaagacagaacttcrgcttgg------atacaggaaacctgctgttatc
atgatagttggtgtcaatggaggtggaaaaactacttcccttggaagtat---attattt
ctcaytttca---aatgtgaatgccagatattaatggcagcaggtgatacttttcgagct
gccgcaagtgatcagctggagatctgggctgagagaactggctgtgagattgtggtggct
gagaaagagaaggcaaaggcatcggcagttctttcacaggctgttaaaaagggaaaggaa
gaagsattygacattgtcttgtgtgayacctctggccga---cttcatacgaattatagc
ctaatggaagagctgatagcatgtaaaagggctgtaagc-aaagtagttcctggtgctcc
aaak------------------gagatcttgcttgttttggatggaacaactggtttaaa
tatgcttcctcaggccagggagttcaacgaagttgttgggattactggactgattctcac
aaaacttgatggttcggcgagaggtggttgtgt---------------------------
------------------------------------------------------------
ggtcagtgtggttgatgagcttggcattccagtgaaatttgtgggtgttggtgaggstct
ggaggatctccaaccttttgatgcagaagcctttgttgatgctatattttca
>PAFTOL004619
ggattctcgaaaactcgcgataatctcgccgtcatcgatgagttgctactgtactggaat
ctcgctgatactgatcgtgttcttgatgaattggaagaggctttgctggtgtctgatttt
ggccctaggatcacaattaagattgtggaatcattgagggaagatattatggctggcaag
ctcaaatctgggagtgagataaaggatgccttgaagaagagtgttcttgattttctaaca
aagaaagggagtaagacagaacttcagcttgg------atacaggaaacctgctgttatc
atgatagttggtgtcaatggaggtggaaaaactacttcccttggcaaatt---ggcacat
aggttgaaga---aagaaggagccmagatactaatggcagcaggtgatacttttcgagct
gctgcaagtgatcagctggagatctgggctgagagaactggttgtgagatagtggtggct
gagaaagataaggcaaaggcatcatcagttctttcacaggctgttaaaaggggaaaagaa
gaaggatttgacattgtcttgtgtgacacttctggccgt---cttcatactaattatagc
ctaatggaagagctgatagcatgtaaaagagctgtaagc-aaagtagttcctggtgctcc
aaat------------------gagattttgcttgttttggatggaacaactggtttaaa
tatgcttcctcaggccagggagttcaatgaagttgttggaattactggattgattctcac
aaaacttgatggttcagcaagaggtggttgtgt---------------------------
------------------------------------------------------------
ggtcagtgtggttgatgagctttgcattccggtgaaatttgtgggtgttggtgagggtct
ggaagatctccaaccttttgatgcagaagcctttgttgatgctatattttca
>PAFTOL004620
ggattctcgaaaactcgcgataatctcgctgtcatcgatgagctyctactgtactggaat
ctcgctgatactgatcgcgttcttgatgaattggaagaggctttgctmgtrtctgatttt
gggcctaggattacgattmagatcgtggaatcattaagggaagatattatggctggcaag
ctcaaatctgggastgagataaaggatgcattgaagaagagtgttcttgatttgctaaca
aagaarggaagtaagacagaacttcagcttgg------atataggaaacctgctgttatc
atgatagttggtgtcaatggaggtggaaaaactacttcccttggaagtat---attattt
ctcactttcw---aatgtgaatgccagayattaatggcagcaggtgatayttttcgagct
gccgcaagtgatcagctggagatatgggctgagagaactggctgtgagattgttgtggct
gagaaagagaaggcaaaggcatcatctgktcttacacaggctgttaaaaagggaaaggaa
garggattcgacattgtcttgtgtgacacctctggccga---cttcatacgaattatagc
ctaatggaagagctgatagcatgtaaaagggctgtaagc-aaagtagttcctggtgctcc
aaat------------------gagatcttgcttgttttggatggaacaactggtttaaa
tatgcttcctcaggccagggagttcaaygaagttgttgggattactggactgattctcac
aaaacttgatggttcggcgagaggtggttgtgt---------------------------
------------------------------------------------------------
ggtcagtgtggttgatgagcttggcattccagtgaaatttgtgggtgttggtgagggtct
ggaggatctccaaccttttgatgcagaagcctttgttgatgctatattttca
>PAFTOL004623
ggattctcgaaaactcgcgayartctcgcygtcatcgaygagytkctaytgtactggaat
ctcgctgayactgatcgygttcttgatgaattggaagaggctttgctsgtgtctgatttt
gggccyasgattacsattaagatygtggaatcattaagggaagatattatggctggcaag
ctcaaatctgggggtgagataaaggatgcattgaagaagagtgttcttgatttgctaaca
aagaaaggaagtaagacagaacttcagcttgg------atataggaaacctgctgttatc
atgatagttggtgtcaatggaggtggaaaaactacttcccttggtatgtt---acttctc
actttcaaat---gtgaatattgccagatattaatggcagcaggtgatacttttcgagct
gccgcaagtgatcagctggagatctgggctgagagaactggctgtgagattgtggtggct
gagaaagagaaggcaaaagcatcgtcagktctttcacaggctgttaaaaagggaaaggaa
gaaggattcgacattgtcttgtgtgacacctctggccga---cttcatacgaattatagc
ctgatggacgagctgaaagcatgtaaaagggctgtaagc-aaagtagttcctggtgctcc
aaat------------------gagatcttgcttgttttggatggaacaactggtttaaa
tatgcttcctcaggccagagagttcaacgaagttgttgggattactggactgattctcac
aaaacttgatggttcggcgagaggtggttgtgt---------------------------
------------------------------------------------------------
ggtcagtgtggttgatgagcttggcattccagtgaaatttgtgggtgttggtgagggtct
ggaggatctccaaccttttgatgcagaagcctttgttgatgctatattttca
>PAFTOL004624
ggattctcgaaaactcgcggtaatctcgctgtcatcgatgagcttctactgtactggaat
ctcgcggatactgatcgcgttcttgatgaattggaagaggctttgctggtgtctgatttt
gggcctaggattacgatgaagattgtggaatcattgagggaagatattatggctggcaag
ctcaaatctgggagtgagataaa-------------------------------------
--------------------------------------gtttaggaaacctgctgttatc
atgatagttggtgtcaatggaggtggaaaaactacttcccttggcaaatt---ggcacat
aggttgaaga---aagaaggagctaagatattgatggcagcaggtgatacttttcgagct
gctgcaagtgatcagctggagatctgggctgagagaactggctgtgagattgtggtggct
gagaaagagaaggcaaaggcatcatcagttctttcacaggctgttaaaaagggaaaggaa
gaaggatttgacattgtcttgtgcgacacctccggccgt---cttcatacgaactatagc
ctaatggaagagctgatagcatgtaaaagggctgtaagc-aaagtagtttctggcgctcc
caat------------------gagatcttgcttgttttggatggaacaactggtttaaa
tatgcttcctcaggccagggagttcaacgaggttgtcaggattactggactgattctcac
aaaacttgatggttcagcgagaggtggttgtgt---------------------------
------------------------------------------------------------
ggtcagtgtggttgatgagcttggcattccagtgaaatttgtgggtgttggtgagggtct
ggaggatctccaaccttttgatgcagaagcctttgttgatgctatattttca
>PAFTOL004625
ggattctcgaaaactcgcgataatctcgctgtcatcgacgagcttctactgtactggaat
ctcgcggatactgatcgcgttcttgatgaattggaagaggctttgctggtgtctgatttt
gggcctaggattacgatgaaggttgtggaatcattgagggaagatattatggctggcaag
ctcaaatctgggagtgagataaaggatgcattgaagaagartgttcttgatttgctaaca
aagaaagkrmrtaagacagaacttcakcttggatacaggtttaggaaacctgctgttatc
atgatmgttggtgtcaatggaggtggaaaaactacttcccttggyaaatt---ggcacat
aggttgaaga---aagaaggagctaagatattgatggcagcaggtgatacttttcgagct
gctgcaagtggtcagctagagatctgggctgagagaactggctgtgagattgtggtggct
gagaaagagaaggcaaaggcatcatcagttctttcacaggctgttaaaaagggaaaggaa
gaaggatttgacattgtcttgtgtgacacctccggccgt---cttcatacgaattacagc
ctaatggaagagctgatagcatgtaaaagggctgtaagc-aaagtagtttctggcgctcc
caak------------------gagatcttgcttgttttggatggaacaactggtttaaa
tatgcttcctcaggccagggagttcaacgaggttgtcgggattactggattgattctcac
aaaacttgatggttcagcgagaggtggctgtgt---------------------------
------------------------------------------------------------
ggtcagtgtggttgatgagcttggcattccagtgaaatttgtgggtgttggtgagggtct
ggaggatctccaaccttttgatgcagaagcctttgttgatgctatattttca
>PAFTOL004627
ggattctcgaaaactcgcgataatctygctgtcatcgatgagcttctactgtactggaat
ctcgctgatactgatcgcgttcttgatgaattggaagaggctttgctggtgtctgatttt
gggcctaggattacgattaagattgtggaatcattaagggaagatatcatggctggaaag
ctcaaatctgggagtgagataaaggatgcattgaagaagagtgttcttgatttgctaaca
aagaaaggaagtaagacagaacttcagcttgg------atataggaaacctgctgttatc
atgatagttggtgtcaatggaggtggaaaaactacttcccttggtatatt---atttctm
actttcaaat---gtgaatattgccaggtattaatggcagcaggtgatacttttcgagct
gccgcaagtgatcagctggagatctgggctgagagagctggctgtgagattgtggtggct
gagaaagagaaagcaaaggcatcgtcagttctctcacaggctgttaaaaagggaaaggaa
gaaggatttgacattgtcttgtgtgacacctctggccga---cttcatacgaattatagc
ctaatggaagagctgatagcatgtaaaagggctgtaagc-aaagtagttcctggtgctcc
aaak------------------gagatcttgcttgttttggatggaacaactggtttaaa
tatgcttcctcaggccagggagttcaacgaagttgttgggattactggactgattctyac
aaaacttgatggttcggcgagaggtggttgtgt---------------------------
------------------------------------------------------------
ggtcagtgtggttgatgagcttggcattccagtgaaatttgtgggtgttggtgagggtct
ggaggatctccaaccttttgatgcagaagcctttgttgatgctatattttca
>PAFTOL004629
ggattctcgaaaactcgcgataatctcgctgtcatcgatgagcttctactttaytggaat
ctcgcggatactgatcgcgttcttgatgaattggaagaggctttgctggtgtctgatttt
gggcctaggattacgatgaagattgtggaatcactgagggaagatattatggctggcaag
ctcaaatctgggagtgagataaaggatgcattgaagaagagtgttcttgatttgctaaca
aagaaaggatgtaagacagaacttcggcttgg------atacaggaaacctgctgttatc
atgatagttggtgtcaatggaggtggaaaaactacttcccttggyaaatt---ggcacat
aggttgaaga---aagaaggagctaagatattaatggcagcgggtgatacttttcgagct
gctgcaactgatcagctggagatctgggctgagagaactggctgtgagattgtggtggct
gagaaagagaaggaaaaggcatcatcagttctttcacaggctgttaaaaagggaaaggaa
gaaggatttgacattgtcttgtgtgacacttctggccgt---cttcatacgaattatagc
ctaatggaagagctaatagcatgtaaaagggctgtaagc-aaagtagtttctggtgctcc
aaat------------------gagatcttgcttgttttggatggaacaactggtttaaa
tatgcttcctcaggccagggagttcaacgaagttgtcgggattactggactgattctcac
aaaacttgatggttcagcgagaggtggttgtgt---------------------------
------------------------------------------------------------
ggtcagtgtggttgatgagcttggcattccagtgaaatttgtgggtgttggtgagggtct
ggaggatctccaaccttttgatgcagaagcctttgttgatgctatattttca
>PAFTOL004631
ggattctcgaaaactcgcggtaatctcgctgtcatcgatgagcttctactgtactggaat
ctcgcggatactgatcgcgttcttgatgaaytggaagaggctttgctggtgtctgatttt
gggcctaggattacgatgaagattgtggaatcattgagggaagatattatggctggcaag
ctcaaatctgggagtgagataaaggatgcattgaagaagaatgttcttgatttgctaaca
aagaaaggacataagacagaacttcgtcttgg------atacaggaaacctgctgtcatc
atgatagttggtgtcaatggaggtggaaaaactacttcccttggcaaatt---ggcacat
aggttgaaga---aagaaggagctmagatattgatggcagcaggtgatacttttcgagct
gctgcaagtgatcagctggagatctgggctgagagaactggctgtgagattgtggtggct
gagaaagagaaggcaaaggcatcatcagttctttcacaggctgttaaaaagggaaaggaa
gaaggatttgacattgtcttgtgtgacacctccggccgt---cttcatacgaattatagc
ctaatggaagagctgatagcatgtaaaagggctgtaagc-aaagtagtttctggcgctcc
cagt------------------gagatcttgcttgttttggatggaacaactggtttaaa
tatgctacctcaggccagggagttcaacgaggttgttgggattactggactgattctcac
aaaacttgatggttcagcgagaggaggttgtgt---------------------------
------------------------------------------------------------
ggtcagtgtggttgatgagcttggcattccagtgaaatttgtgggtgttggtgagggtct
ggaggatctccaaccttttgatgcggaagcctttgttgatgctatattttca
>PAFTOL004632
ggattctcgaaaactcgcgataatctcgctgtcatcgatgagcttttactgtactggaat
ctcgctgwtactgatcgcgttcttgatgaattggaagaggctttgctggtgtctgatttt
gggcctaggattacgattaagatcgtggaatcattgagggaagatattatggctggcaag
ctcaaatctgggagtgagataaaggatgcattgamgaagagtgttcttgatttgctaaca
aagaaaggaagtaagacagaacttcagcttgg------atacaggwaacctgctgttatc
atgatagttggtgtcaatggaggtggaaaaactacttcccttggcaaatt---ggcacat
aggttgaaga---aagaaggagctaagatattaatagcagcaggtgatacttttcgagct
gctgcaagtgatcagctggagatctgggctgagagaactggctgtgagattgtggtggct
gagaaagagaaggcaaaggcatcatcagttctttcacaggctgttaaaaagggaaaggaa
gaaggatttgacattgtcttgtgtgacacctctggccgt---cttcatacgaattatagc
ctaatggaagagctgatagcatgtagaagggctgtaagc-aaagtagttcctggtgctcc
aaat------------------gagatcttgcttgttttggatggaacaactggtttaaa
tatgcttcctcaggccagggagttcaatgaagttgtcgggattactggactgattctcac
aaaacttgatggttcagcaagaggtggttgtgt---------------------------
------------------------------------------------------------
ggtcagtgtggttgatgagcttggcattccagtgaaatttgtgggtgttggtgagggtct
ggaggatctccaaccttttgatgcagaagccttcgttgatgctatattttca
>PAFTOL004633
ggattctcgaaaactcgcgataatctcgctgtcatcgatgagcttctactgtactggaat
ctcgcggatactgatcgcgttcttgatgaattggaagaggctttgctggtgtctgatttt
gggcctaggattacgacgaagattgtggaatcattgagggaagatattatggctggcaag
ctcaaatctgggagtgagataaaggatgcattgaagaagagtgttcttgatttgctaaga
aagaaaggacttaggacagaacttcagcttgg------atacaggaaacctgctgttmtc
atgatagttggtgtcaatggaggtggaaaaactacttcccttggcaaatt---ggcacat
aggttgaaga---aagaaggagctmagatattaatggcagcaggtgatacttttcgagct
gctgcaagtgatcagctggagatctgggctaagagagctggctgtgagattgtggtggct
gagaaagagaaggcaaaggcatcgtccgttctttcacaggctgttaaaaagggaaaggaa
gaaggatttgacattgtcttgtgtgacacctctggccgt---cttcatacgaactatagc
ctaatggaagagctgatagcatgtaaaagggctgtaagc-aaagtagtttctggtgctcc
aaat------------------gagatcttgcttgttttggacggaacaactggtttaaa
tatgcttcctcaggccagggagttcaacgaagttgtcgggattactggactgattctcac
aaaacttgatggttcagcgagaggtggttgtgt---------------------------
------------------------------------------------------------
ggtcagtgtggttgatgagcttggcattccagtgaaatttgtgggcgttggtgagggtct
ggaggatctccaaccttttgatgcagaagcctttgttgatgctatattttca
>PAFTOL004634
ggattctcgaaaactcgcgataatctcgctgtcatcgatgagcttctactgtactggaat
ctcgmggatactgatcgckttcttgatgaattgsaagatgctttgctggtgtctgatttt
gggcctaggattaygacraagattgtggaatcactgagggaagatattatggmtggcaag
ctcaaatctgggagtgagataaaggatgcattgaagaagaatgttcttgatttgctaaca
aagaaaggacgtaagacagaacttcagcttgg------atacaggaaacctgctgttatc
atgatagttggtgtcaatggaggtggaaaaactacttcycttggyaaatt---ggcacat
aggttgaaga---aagaaggagctaagatattaatggcagcaggtgatacttttcgagct
gctgcaagtgatcagctgsagatctgggctgagagaackggctgtgagattgtggtggct
gagaaagagaaggcaaaggcatcgtcagttctttcacaggctgttaaaaagggraaggwa
gaaggatttgacattgtcttgtgtgacacttctggccgt---cttcatacgaactatagc
ctaatggaagagctgatagcatgtaaaagggctgtaagc-aaagtagtttctggtgctcc
aaak------------------gagatcttgcttgttttggatggaacaactggtttaaa
tatgcttcctcargccagggagttcaacgaagttgtcggcattactggactgattctcac
aaaacttgatggttcagcgagaggtggctgtgt---------------------------
------------------------------------------------------------
ggtcagtgtggttgatgagcttggcattccagtgaaatttgtgggtgttggtgagggtct
ggaggatctccaaccttttgaggcagaagcctttgttgatgctatcttttca
>PAFTOL004635
------------------------------------------------------------
------------------------------------------------------------
------------------------------------------------------------
------------------------------------------------------------
------------------------------------------------------------
------------------------------------------------------------
---------------------tgccagatattaatggcagcaggtgatacttttcgagct
gctgcaagtgatcagctggagatctgggctgagagagctggctgtgagattgtggtggct
gagaaagagaaggcaaatgcatcgtcagttctttcacaggctgttaaaaagggaaagaaa
gaaggatttgatattgtcttgtgtgacacttctggccgt---cttcatacaaactatagc
ctaatggaagagctgatagaatgtaaaagggctgtacgc-aaagtaattcctggtgctcc
aaatgtaagatttttttttctagatatcttgcttgttttggatggaacaactggtttaaa
tatgcttcctcaggccagggagttcaacgaagttgtcgggattactggactgattctcac
aaaacttgatggttcagcgagaggtggttgtgt---------------------------
------------------------------------------------------------
ggtcagtgtggttgatgagcttkgcattccagtgaaatttgtgggtgttggtgagggtct
ggaggatctccaaccttttgaggcagaagcctttgttgatgctatcttttca
>PAFTOL004636
ggattctcgaaaactcgcaataatctcgctgtcatcgatgagcttctactgtactggaat
ctcgctgatactgatcgcgttcttgatgaattggaagaggctttgctggtgtctgatttt
gggcctagaattacgattaagatcgtggaatcattaagggaagatattagggctggcaag
ctcaaatctgggagtgagataaaggatgcattgaagaaaagtgttcttgatttgctaaca
aagaaaggaagtaagacagaacttcrgcttgg------atacaggaaacctgctgttatc
atgatagttggtgtyaatggaggtggaaaaactacttcccttggtatatt---atttctc
actatcraat---gtgaatattgccagatattaatggcagcaggggatacttttcgagct
gccgcaagtgatcagctggagatctgggctgagagaactggctgtgagattgtggtggct
gagaaagagaaggcaaaggcatcgtcagttctttcacaggctgttaaaaagggaaagsaa
gaaggattcgacattgtcttgtgtgacacstctggccga---cttcatacgaattatagc
ctaatggaagagctgatagcatgtaaaagggctgtaagc-aaagtagttcctggtgctcc
aaas------------------gagatcttgcttgttttggatggaacaactggtttaaa
tatgcttcctcaggccagggagttcaacgaagttgttgggattactggactgattctcac
aaaacttgatggttcggcgagaggtggttgtgt---------------------------
------------------------------------------------------------
ggtcagtgtggttgatgagcttggcattccagtgaaatttgtgggtgttggtgagggtct
ggaggatctccaaccttttgacgcagaagcctttgttgatgctatattttca
>PAFTOL004637
ggattctcgaaaactcgcgacaatctcgccgtcatcgatgagcttctactctactggaat
ctagctgatactgatcgcgttcttgatgaattggaagaggctttgctggtgtctgatttt
gggcctaggattacgattaagattgtggaatcattgagggaagatattatggctggcaag
ctcaaatctggaagtgagataaaggatgccttgaagaagagtgttcatgatttgctaaca
aagaaaggaaataagacagaacttcagcttgg------atacaggaaacccgctgttatc
atgatagttggtgtcaatggaggtggaaaaactacttcccttggcaaatt---agcacat
agattgaaga---aagaaggagccmagatactaatggcagcaggtgatacttttcgagct
gctgcaagtgatcagctggagatctgggctgagagaactggttgtgagattgtggtggct
gagaaagagaaggcaaaggcatcatcagttctttcacaggctgttaaaaagggaaaggaa
gaaggatttgacattgtcttgtgtgacacttctggccgt---cttcatactaattatagc
ctaatggaagagctgatagcatgtaaaagagctgttagc-aaagtagtttctggtgctcc
aaak------------------gagattttgcttgttttggatggaacaactggtttaaa
tatgcttcctcaggccagggagttcaatgaagttgttggaattagtggattgattctcac
aaaacttgatggttcagcgagaggtggttgtgt---------------------------
------------------------------------------------------------
ggtcagtgtggttgatgagcttggcataccggtgaaatttgtgggtgttggtgagggtct
ggaggatctccaaccttttgatgcagaagcctttgttgatgctatattttca
>PAFTOL004638
ggattctcgaaaactcgcgataatctcgctgtcatcgatgagcttctactgtactggaat
ctcgcggatactgatcgcgttcttgacgaattggaagaggctttgctggtgtctgatttt
gkgmctaggattacgatgaaggttgtggaatcattgagggaagatattatggctggcaag
ctcaaatctgggagtgagataaa-------------------------------------
--------------------------------------gtttaggaaacctgctgttrtc
atgatagttggtgtcaatggaggtggaaaaactacttcccttggcaaatt---ggcacat
agrttgaaga---aagaaggagctaagatattgatggcagcaggtgatacttttcgagct
gctgcaagtgatcagctggagatctgggctgagagaactggctgtgagattgtggtggct
gagaaagagaaggcaaaggcatcatcagttctttcacaggctgttaaaaagggaaaggaa
gaaggatttgacattgtcttgtgtgacacctccggccgt---cttcatacgaactatagc
ctaatggaagagctgatagcatgtaaaagggctgtaagc-aaagtagtttctggcactcc
caak------------------gagatcttgcttgttttggatggaacaactggtttaaa
tatgcttcctcaggccagggagttcaacgaggttgttgggattactggactgattctcac
aaaacttgatggttcagcgagaggtggttgtgt---------------------------
------------------------------------------------------------
ggtcagtgtggttgatgagcttggcattccagtgaaatttgtgggtgttggtgaggggtt
ggaggatctccaaccttttgatgcagaagcctttgttgatgctatattttca
>PAFTOL004639
ggattctcgaaaactcgcgataatctcgctgtcatcgatgagcttctactgtactggaat
cttgctgatactgatcgcgttcttgatgaattggaagaggctttgctggtgtctgatttt
gggcctaggattacgattaagatcgtggaatcattgagggaagatattatggctggcaag
ctcaaatctgggagtgacataaaggatgcattgaagaagagtgttcttgatttgctaaca
aagaaaggaagtaagacagaacttcagcttgg------atacaggaaacctgctgttatc
atgatagttggtgtcaatggaggtggaaaaactacttcccttggaactat---attattt
ctcactttca---aatttgaatgccagatattaatagcagcaggtgatacttttcgagct
gctgcaagtgatcagctggagatctgggctgagagaactggctgtgaaattgtggtggct
gagaargacaatgcaaaggcatcatcagttctttcacaggctgttaaaaagggaaaggaa
gaaggattcgacattgtcttgtgtgacacctctggccgt---mttcatacgaattatagc
ctaatggaagagctgatagcatgtaaaagggctgtaagc-aaagtagttcctcgtgctcc
aaak------------------gagatcttgcttgttttggatggaacaactggtttaaa
tatgcttcctcaggccagggagttcaacgaagttgtcgggattactggactgattctcac
aaaacttgatggttcagcgagaggtggttgtgt---------------------------
------------------------------------------------------------
ggtcagtgtggttgatgagcttggcattccrgtgaaatttgtgggtgttggtgagggtct
ggaggatctccaaccttttgatgcagaagcctttgttgatgccatattttca
>PAFTOL004640
ggattctcgaaaactcgcgataatctcgctgtcatcgatgagcttctactgtactggaat
ctcgctgatactgatcgcgttcttgatgagttggaagaggctttgctggtgtctgatttt
gggcctaggattacgattaagatcgtggaatcattgagggaagatattatggctggcaag
ctcaaatctgggagtgagataaaggatgcattgaagargagtgttcttgatttgctaaca
aagaaaggacgtaagacagaacttcagcttgg------atacaggaaacctgctgttatc
atgatagttggtgtcaatggaggtggaaaaactacttcccttggcaaatt---ggcacat
aggttgaaga---aagaaggagctaagatattaatggcagcaggtgatacttttcgagct
gctgcaactgatcagctggagatctgggctgagagaactggttgtgatattgtggtggct
gagaaagagaaggcaaaggcatcatcagttctttcacaggctgttaaaaagggaaaggaa
gaaggatttgacattgtcttgtgtgacacctctggccgt---cttcatacgaattatagc
ctaatggaagagctgataacatgtaaaagggctgtaagc-aaagtagttcctggtgctcc
aaat------------------gagatcttgcttgttttggatggaacaactggtttaaa
tatgcttcctcaggccagggagttcaacgaagttgtcaggattactggactgattctcac
aaaacttgatggttcagcgagaggtggttgtgt---------------------------
------------------------------------------------------------
ggtcagtgtggttgatgagcttggcattccagtgaaatttgtgggtgttggtgagggtct
ggaggatctccaaccttttgatgcagaagcctttgttgatgctatattttca
>PAFTOL004642
ggattctcgaaaactcgcgataatctcgctgtcatcgatgagcttctactgtactggaat
ctcgcggatactgatcgcgttcttgatgaattggaagaggctttgctggtgtctgatttt
gggcctaggattacgatgaagattgtggaatcattgagggaagatattatggctggcaag
ctcaaatctgggagtgagataaa-------------------------------------
--------------------------------------gtttaggaaacctgctgtcatc
atgatagttggtgtcaatggaggtggaaaaactacttcccttggcaaatt---ggcacat
aggttgaaga---aagaaggagctmagatattaatggcagcaggtgatacttttcgagct
gctgcaagtgatcagctggagatctgggctgagagaactggctgtgagattgtggtggct
gagaaagagaaggcaaaggcatcatcagttctttcacaggctgttaaaaagggaaaggaa
gaaggatttgacattgtcttgtgtgacacctccggccgt---cttcatacgaactatagc
ctaatggaagagctgatagcatgtaaaagggctgtaagc-aaagtagtttctggcgctcc
caat------------------gagatcttgcttgttttggatggaacaactggtttaaa
tatgcttcctcaggccagggagttcaacsaggttgtccggattactggactgattcttac
aaaacttgatggttcagcgagaggtggatgtgt---------------------------
------------------------------------------------------------
ggtgagcgtggttgatgagcttggcattccagtgaaatttgtgggtgttggtgagggtct
ggaggatctccaaccttttgatgcagaagcctttgttgatgctatattttca
>PAFTOL004644
ggattctcgaaaactcgcgataatctcgctgtcattgatgagcttctactgtactggaat
ctcgcggatactgatcgcgttcttgatgaattggaagaggctttgctggtgtctgatttt
gggcctaggattacgattaagattgtggarwcattgagggaagatattatggctggcaag
ctcaaatctgggagtgagataaaggatgcattgaagaagagtgttcttgatttgstaaca
aagaaaggacgtaagacagarcttcagctygg------atacaggaaacctgctgttatc
atgatagttggtgtcaatggaggtggaaaaactacttcccttggcaaatt---ggcrcat
aggttgaaga---aagaaggagctmagatattaatcgcagcaggtgatacttttcgagct
gctgcaagtgatcagctggagatctgggctgagagawctggctgtgagatcgtggtggct
gagaaagagaaggcaaaggcatcatcagttctttcacaggctgttaaaaagggaaaggaa
gaaggatttgacattgtcttgtgtgacacctctggccgt---cttcatacgaattatrgc
ctaatggaagagctgatagcatgtaaaaaggctgtaagc-aaagtagttgctggtgctcc
aaat------------------gagatcttgcttgttttggatggaacaactggtytaaa
tatgcttcctcaggccagggagttcaacgaagttgctggtattactggattgattctcac
aaaactagatggttcagcaagaggcggctgtgt---------------------------
------------------------------------------------------------
ggtmagtgtggttgatgagcttggyattccagtgaaatttgtgggtgttggtgagggtct
ggaggatctccaaccttttgatgcagaagcctttgttgatgctatattttca
>PAFTOL004646
ggattctcgaaaactcgcgataatctcgctgtcatcgatgagcttctactgtactggaat
ctcgcggatactgatcgcgttcttgatgaattggaagaggttttgctggtgtctgatttt
gggcctaggattacgatgaagattgtggaatcattgagggaagatattatggctggaaag
ctcaaatctgggagtgagataaaggatgcattgaagaagaatgttcttgatttgctaaca
aagaaaggacataagacagaacttcgtcttgg------atacaggaaacctgctgtcatc
atgatagttggtgtcaatggaggtggaaaaactacttcccttggyaaatt---ggcacat
aggttgaaga---aagaaggagctaagatattaatggcagcaggtgatacttttcgagct
gctgcaagtgatcagctggagatctgggctgagagaactggctgtgagattgtggtggct
gagaaagagaaggcaaaggcatcatcagktctttcacaggctgttaaaaagggaaaggaa
gaaggatttgacattgtcttgtgtgacacctccggccgt---cttcatacgaactatagc
ctaatggaagagctgatagcatgtaaaagggctgtaagc-aaagtagtttctggcgctcc
caat------------------gagatcttgcttgttttggatggaacaactggtttaaa
tatgcttccgcaggccagggagttcaacsaggttgtcaggattactggactgattctcac
aaaacttgatggttcagcaagaggtggttgtgt---------------------------
------------------------------------------------------------
ggtcagtgtggttgatgagcttggcattccagtgaaatttgtgggtgttggtgagggtct
ggaggatctccaaccttttgatgcagaagcctttgttgatgctatattttca
>PAFTOL004647
ggattctcgaaaactcgcgataatctcgcggtcatcgatgagcttctactgtactggaat
ctcgctgakactgatcgcgttcttgatgaattggaagaggctttgctggtgtctgatttt
gggcctagrattacgattaagatcgtggaatcattaagggaagatattatggctggcaag
ctcaaatctgggagtgagataaaggatgcattgaagaagagtgttcttgattttctaaca
aagaaaggaagtaagacagaacttcagcttgg------atacaggaaacctgctgttatc
atgatagttggcgtcaatggaggtggaaaaaccacttcccttggaagtat---attattt
ctcactttca---aatttgaatgccagatattaatggcagcaggtgatacttttcgagct
gccgcaagtgatcagctggagatctgggctgagagaactggctgtgagattgtggtggct
gagaaagagaaggcaaaggcatcgtcagttctttcacaggctgttaaaaagggaaaggaa
ggaggatttgatattgtcttgtgtgacacctctggccga---cttcatacgaattatagc
ctaatggacgagctgatagcatgtaaaagggctgtaagc-aaagtagttcctggtgctcc
aaat------------------gagatcttgcttgttttggatggaacaactggtttaaa
tatgcttcctcaggccagggagttcaacgaagttgttgggattactggactgattctcac
aaaacttgatggttcggcgagaggtggttgtgt---------------------------
------------------------------------------------------------
ggtcagtgtggttgatgagcttggcattccagtgaaatttgtgggtgttggtgagggtct
ggaggatctccaaccttttgatgcgcaagcctttgttgatgctatattttca
>PAFTOL004648
ggattctcgaaaactcgcgataatctcgctgtcatcgatgagcttctactgtactggaat
ctcgctgatactgatcgcgttcttgatgaattggaagaggctttrctggtgtctgatttt
gggcctaggattacgattaagatcgtggaatcrttgagggaagacattatggctggcaag
ctcaaatctgggagtgagataaaggatgcattgaagaagagtgttcttgatttgctaaca
aagaaaggatgtaagacagaacttcagcttgg------atacaggaaacctgctgttatc
atgatagttggtgtcaatggaggtggaaaaactacttcccttggaactat---attattt
ctcactttca---aattggaatgccagatattaatagcagcaggtgatacttttcgagct
gctgcaagtgatcagctggagatmtgggctgagagaactggctgtgagattgtggtggct
gagaaagagaaggcaaaggcatcatcagttctttcacaggcygttaaaaagggaaaggaa
gaaggatttgacattgtcttgtgtgacacctctggccgt---cttcatacgaattatagc
ctaatggaagagctgatagcatgtaaaagggctgtaagc-aaagtagttcctgctgctcc
aaat------------------gagatcttgcttgttttggatggaacaactggtttaaa
tatgcttcctcaggccagggagttcaacgargttgtccggattactggactgattctcac
aaaacttgatggttcagcgagaggtggttgtgt---------------------------
------------------------------------------------------------
ggtcagtgtggttgatgagcttggcattccagtgaaatttgtgggtgttggtgagggtct
ggaggatctccaaccttttgatgcrraagcctttgttgakgctatattttca
>PAFTOL004649
ggattctcgaaaactcgcgataatctcgctgtcatcgatgagcttytactgtactggaat
ctygctgatactgatcgcgttcttgatgaattggaagaggctytgctggtgtctgatttt
gggcctaggattacgaykaagatcgtggaatcattaagggaagatattatggctggcaag
ctcaaatctgggagtgagataaaggacgcattgaagaagagtgttcttgatttgctaaca
aagaaaggaagtaagacagaacttcagcttgg------atacaggaaacctgctgttatc
atgatagttggtgtcaatggaggtggaaaaactacttcccttgggattat---ttctcac
tttcaaatgt---gaatattrtgccagatattaatggcagcaggtgatacttttcgagct
gccgcaastgatcagctggagatctgggctgagagaactggctgtgagattgtggtggct
gagaaagagaaggcaaaggcatcgtcagttctttcacaggctgttaaaaagggaaagcaa
gaakcatttgacattgtcttgtgtgatacctctggccga---cttcatacgaattatagc
ctaatggaagagctgatagcatgtaaaagggctgtaagc-aaagtagttcctggtgctcc
aaak------------------gagatcttgcttgttttggatggaacaactggtttaaa
tatgcttcctcaggccmgggagttcaacgargttgttgggattactggactgattctcac
aaaacttgatggttcsgcgagaggtggttgtgt---------------------------
------------------------------------------------------------
ggtcagtgtggttgatgagcttggcattccagtgaaatttgtgggtgttggtgagggtct
ggaggatctgcaaccttttgatgcagaagcctttgttgatgctatattttca
>PAFTOL004652
ggattctcgaaaactcgcgataatctcgckgtcatmgatgagcttctactgtactggaat
ctcgcggatactgatcgcgttcttgacgaattggaagaggctttgctggtgtctgatttt
gggcctaggattacgatgaagattgtggaatcattgagggaagatattatggctggcaag
ctcaaatctgggagtgagataaa-------------------------------------
--------------------------------------gtttaggaaacctgctgttatc
atgatagttggtgtcaatggaggtggaaaaactacttcccttggcaaatt---ggcacat
aggttgaaga---aagaaggagctaagatattaatggcagcaggtgatacttttcgagct
gctgcaagtgatcagctggagatctgggctgagagaactggctgtgagattgtggtggct
gagaaagagaaggcaaaggcatcatcagttctttcacaggctgttaaaaagggaaaggaa
gaaggatttgacattgtcttgtgtgacacctccggccgc---cttcatacaaattatagc
ctgatggaagagctgatagcatgtaaaagggctgtaagc-aaagtagtttctggcactcc
caat------------------gagatcttgcttgttttggatggaacaactggtttaaa
tatgcttcctcaggccagggagttcaacgaggttgtcgggattactggactgattctcac
aaaacttgatggttcagcgagaggtggttgtgt---------------------------
------------------------------------------------------------
ggtcagtgtggttgatgagcttggcattccagtgaaatttgtgggtgttggtgagggtct
ggaggatctccaaccttttgatgcagaagcctttgttgatgctatattttca
>PAFTOL004653
ggattctcgaaaactcgcgataatctcgctgtcatcgatgagcttctactgtactggaat
ctcgcggatactgatcgcgttcttgatgaattggaagaggctttgctggtgtctgatttt
gggcctaggattacgatgaagattgtggaatcattgagggaagatattatggctggcaag
ctcaaatctggcagtgagataaa-------------------------------------
--------------------------------------gtttaggaaacctgctgttatc
atgatagttggtgtcaatggaggtggaaaaactacttctcttggyaaatt---ggcacat
aggttgaaga---aagaaggagctmagatattaatggcagcaggtgatacttttcgagct
gctgcaagtgatcagctggagatctgggctgagagaactggctgtgagattgtggtggct
gagaaagataaggcaaaggcatcatcagttctttcacaggctgttaaaaagggaaaggag
gaaggatttgacgttgtcttgtgcgacacctccggccgt---cttcatacgaattatagc
ctaatggaagagctgatagcatgtaaaagggctgtaagc-aaagtagtttctggcgctcc
taat------------------gagatcttgcttgttttggatggaacaactggtttaaa
tatgcttcctcaggctagggagttcaacgaggttgtcgggattactggactgattctcac
aaaacttgatggttcagcgagaggtggttgtgt---------------------------
------------------------------------------------------------
ggtcagtgtggttgacgagcttggcattccagtgaaatttgtgggtgttggtgagggttt
ggaggatctccaaccttttgatgcagaagcctttgttgatgctatattttca
>PAFTOL004654
ggattctcgaaaactcgcgataatctcgctgtcatcgaygagcttctactgtactggaat
ctcgctgatactgatcgcgtwcttgatgaattggaagaggctttgctggtgtctgatttt
gggcctaggattacgattaagatcgtggaatcattaagggaagatattatggctgscaag
ctcaartctgggagtgagataaaggatgcattgaagaagagtgttcttgatttgstaaca
aagaaaggaagtaagayagaacttcagcttgg------mtacaggaaacctgctgttatc
atgatagttggtgtcaatggaggtggaaaaactacttcccttggaagtat---attattt
ctcactttca---aatgtgaatgccagatattaatggcagcaggtgatacttttcgagct
gccgcaagtgatcagctggagatctgggctgagagaactggctgtgagattgtggtggct
gagaaagagaaggcaaaggcatcatcagttctttcgcaggctgttaaaargggaaaggaa
gaaggatttgacattgtcttgtgtgacacctctggccga---cttcatacgaattatagc
ctaatggaagagctgatagcwtgtaaaagggctgtaagc-aaagtagttcctggtgctcc
aaak------------------gagatcttgcttgttttggatggaacaactggtttaaa
tatgcttmctcaggccagggagttcaaygaagttgttgggattactggactgattctcac
aaaacttgatggttcggckagaggtggttgtgt---------------------------
------------------------------------------------------------
ggtcagtgtggttgatgagcttggcattccagtgaaatttgtgggtgttggtgagggtct
ggaggatctccaaccttttgatgcagaagcctttgttgatgctatattttca
>PAFTOL004657
ggattctcgaaaactcgcgacaatctcgccgtcatcgatgagttgctattgtactggaat
ctcgctgacactgatcgtgttcttgatgagttggaagaggctttgctcgtgtctgatttt
gggcctaggattaccattaagattgtggaatcgttgagggaagatatcatggctggcaag
ctcaaatctgggagtgagataaaggatgccttgaagaagagtgttcttgatttgctgaca
argaaaggacgtaagacagaacttcagctagg------atacaggaaacctgctgttatc
atgattgttggtgtcaatggaggcggaaaaactacttcccttggcaaatt---ggcacat
aggttaaaga---aagaaggagccmagatactaatggcagcaggtgatacctttcgagct
gctgcaagtgatcagttggagatatgggctgagagaactggttgtgagattgtggtggct
gagaaagagaaggcgaaggcatcatcagttctttcacaggctgttaaaaagggaaagcaa
gaaggatttgacattgtcttgtgtgacacttctggccgt---cttcatactaattatagc
ctaatggaagagctgatagcatgtaaaagagctgtaagc-aaagtagttcctggtgctcc
aaat------------------gagattttgctcgttttggatggaacgactggcttaaa
tatgcttcckcaggccagggagttcaatgaagtggttggaatcactggattgattctcac
aaaacttgatggttcagcgagaggtggttgtgt---------------------------
------------------------------------------------------------
ggtmagtgtggttgatgaacttggcattccagtgaaatttgtgggtgttggtgagggtct
ggaggatctccaaccttttgatgcagaagcctttgttgatgctatactttca
>PAFTOL004658
ggattctcgaaaactcgcgataatctcgctgtcatcgatgagcttctactgtactggaat
ctcgctgatactgatcgcgttcttgatgaattggaagaggttttgctggtgtctgatttt
gggcctaggattacgattaagatcgtggaatcattaagaaaagatattatggctggcaag
ctcaaatctgggagtgagataaaggacgcattgaagaagagtgttcttgatttgctaaca
aaraaaggaagtaagacagaacttcagcttgg------atacaggaaacctgctgttatc
atgatagttggtgtcaatggaggtggaaaaactacttcccttggaagtat---attattt
ctcactttca---aatgtgaatgccagatattaatggcagcaggtgatacttttcgagct
gccgcaagtgatcagctggagatctgggctgagagaactggctgtgagattgtggtggct
gagaaagagaaagcaaaggcatcgtcagttctttcacaggctgttaaaaagggaaaggaa
gaagcatttgacrttgtcttgtgtgatacctctggccgg---ctacgtacgaattatagc
ctaatggaagagctgatagcatgtaaaagggctgtaagc-aaaatgtgttgcaactactt
tcag------------------gagatcttgcttgttttggatggaacaactggtttaaa
tatgcttcctcaggccagggagttcaacgaagttgttgggattactggactgattctcac
raaacttgatggttcggcgagaggtggttgtgt---------------------------
------------------------------------------------------------
ggttagtgtggttgatgagcttggcattccagtgaaatttgtgggtgttggtgagggtct
ggaggatctccaaccttttgatgcagaagcctttgttgatgctatattttca
>PAFTOL004660
ggattctcgaaaactcgcgataatctcgctgtcatcgatgagcttctactgtactggaat
ctcgctgatactgatcgcgttcttgatgaattggaagaggttttgctggtgtctgatttt
gggcctaggattacgattaagatcgtggaatcattaagagaagatattatggctggcaag
ctcaaatctgggagtgagataaaggacgcattgaagaagagtgttcttgatttgctaaca
aagaaaggaagtaagacagaacttcagcttgg------atacaggaaacctgctgttatc
atgatagttggtgtcaatggaggtggaaaaactacttcccttggaagtat---attattt
ctcactttca---aatgtgaatgccagatattaatggcagcaggtgatacttttcgagct
gccgcaagtgatcagctggagatctgggctgagagaactggctgtgagattgtggtkgct
gagaaagagaaggcaaaggcatcgtcagttctttcacaggctgttaaaaagggaaaggaa
gaagcatttgacattgtcttgtgtgatacctctggccga---cttcatacgaattatagc
ctaatggaagagctgatagcatgtaaaagggctgtaagc-aaagtatgttgcaactactt
tcag------------------gagatcttgcttgttttggatggaacaactggtttaaa
tatgcttcctcaggccagggagttcaacgaagttgttgggattactggactgattctcac
aaaacttgatggttcggcgagaggtggttgtgt---------------------------
------------------------------------------------------------
ggtcagtgtggttgatgagcttggcattccagtgaaatttgtgggtgttggtgagggtct
ggaggatctccaaccttttgatgcasaagcctttgttgatgcyatattttca
>PAFTOL004661
ggattctcgaaaactcgcgacaatctcgccgtcatcgatgagttgctattgtactggaat
ctcgctgacactgatcgtgttcttgatgaattggaagaggctttgctcgtgtctgatttt
gggcctaggattaccattaagattgtggaatcgttgagggaagatatcatggctggcaag
ctcaaatctgggagtgagataaaggatgccttgaagaagagtgttcttgatttgctgaca
aagaaaggacgtaagacagaacttcggctagg------atacaggaaacctgctgttatc
atgattgttggtgtcaatggaggcggaaaaactacttcccttggcaaatt---ggcacat
aggttaaaga---aggaaggagccaagatactgatggcagcaggtgatacctttcgagct
gctgcaagtgatcagttggagatatgggctgagagaactggttgtgagattgtggtggct
gagaaagagaaggcgaaggcatcatcagttctttcacaggctgttaaaaagggaaagcaa
gaaggatttgacattgtcttgtgtgacacttctggccgt---cttcatactaattatagc
ctaatggaagagctgatagcatgtaaaagagctgtaagc-aaagtagttcctggtgctcc
aaat------------------gagattttgctcgttttggatggaacgactggcttaaa
tatgcttcctcaggccagggagttcaatgaagtggttggaattactggattgattctcac
aaaacttgatggttcagcgagaggtggttgtgt---------------------------
------------------------------------------------------------
ggtcagtgtggttgatgaacttggcattccagtgaaatttgtgggtgttggtgagggtct
ggaggatctccaaccttttgatgcagaagcctttgttgatgctatactttca
>PAFTOL004662
------------------------------------------------------------
------------------------------------------------------------
------------------------------------------------------------
------------------------gatgcattgaagaagagtgttcttgatttgctaaca
aagaaaggaagtaagacagaacttcagcttgg------atacaggaaacctgctgttatc
atgatagttggtgtcaatggaggtggaaaaactacttcccttggaagtat---attattt
ctcaytttca---aatgtgaatatcagatattaatggcagcaggtgatacttttcgagct
gccgcaagtgatcagctggagatctgggctgagagaactggctgtgagattgtggtggct
gagaaagagaaggcaaaggcatcgtcagttctttcacaggctgttaaaaaggggaaggaa
gaaggatttgacattgtcttgtgtgacacctctggccga---cttcatacgaattatagc
ctaatggaagagctgatagcatgtaaaagggctgtaagc-aaagtagttcctggtgctcc
aaat------------------gagatsttgcttgttttggatggaacaactggtttaaa
tatgcttcctcaggccagggagttcaacgaagttgttgggattactggactgattctcac
aaaacttgatggttcggcaagaggtggttgtgt---------------------------
------------------------------------------------------------
ggtcagtgtggttgatgagcttggcattccagtgaaatttgtgggtgttggtgagggtct
ggaggatctccaaccttttgatgcagaagcctttgttgatgctatattttca
>PAFTOL004664
------------------------------------------------------------
------------------------------------------------------------
------------------------------------------------------------
------------------------gatgcattgaagaagaatgttcttgatttgctaaca
aagaaaggacrtaagacagaacttcgtcttgg------atacaggaaacctgctgtcatc
atgatagttggtgtcaatggaggtggaaaaactacttcccttggcaaatt---ggcacat
aggttgaaga---aagaaggagctaagatattratkgcagcaggtgatacttttcgagct
gctgcaagtgatcagctggagatctgggctgagagaactggctgtgagattgtggtggct
gagaaagagaaggcaaaggcatcatcagttctttcacaggctgttaaaaagggaaargaa
gaaggatttgacattgtcttgtgtgacacctccggccgt---cttcatacgaactatagc
ctaatggaagagctgatagcatgtaaaagggctgtaagc-aaagtagtttctggcgctcc
caat------------------gagatcttgcttgttttggatggaacaactggtttaaa
tatgctwcctcaggccagggagttcaacgaggttgttgggattactggactgattctcac
aaaacttgatggttcagcgagaggwggttgtgt---------------------------
------------------------------------------------------------
ggtcagtgtggttgaygagcttggcattccagtgaaatttgtgggtgttggtgagggtct
ggaggatctccaaccttttgatgcrgaagcctttgttgatgctatattttca
>PAFTOL004665
ggattctcgaaaactcgcgataatctcgctgtcatcgatgagcttctactgtactggaat
ctcgctgatactgatcgcgttcttgatgaattggaagaggccttgctggtatctgatttt
gggcctaggattacgattaagatcgtggaatcattgagggaagatattatggctggcaag
ctcaaatctgggagtgagataaaggatgcattgaagaagagtgttcttgatttgctaaca
aagaaaggaagtaagacacaacttcagcttgg------atacaggaaacctgctgttatc
atgatagttggtgtcaatggaggtggaaaaactacttcccttggcaaatt---ggcacat
aggttgaaga---aagaaggagctaagatattaatagcagcaggtgatacttttcgagct
gctgcaactgatcagctggagatctgggctgagagaactggctgtgagattgtggtggct
gagaaagagaaggcaaaggcatcatcagttctttcacaggctgttaaaaagggaaaggaa
gaaggatttgacattgtcttgtgtgacacctctggccgt---cttcatacgaattatagc
ctaatggaagagctgatagcatgtaaaagggctgtaagc-aaagtagttcctggagctcc
aaat------------------gagatcttgcttgttttggatggaacaactggtttaaa
tatgcttcctcaggccagggagttcaacgaagttgtccggattactggactgattctcac
aaaacttgatggttcagcgagaggtggttgtgt---------------------------
------------------------------------------------------------
ggtcagtgtggttgatgagcttggcattccagtgaaatttgtgggtgttggtgagggtct
ggaggatctccaaccttttgatgcagaagcctttgttgatgctatattttca
>PAFTOL004666
ggattctcgaaaactcgcgataatctcgctgtcatcgacgagcttctactgtactggaat
ctcgctgatactgatcgcgttcttgatgaattggaagaggctttgctggtgtctgatttt
gggcctaggattacgatgaaggttgtggaatcattgagggaagatattatggctggcaag
ctcaaatctgggagtgagataaaggtatrttt----------------------------
--------------------------------------gtttaggaaacctgctgttatc
atgatagttggtgtcaatggaggyggaaaaactacttcccttggaagtat---attgttt
ctcactttca---aatttgaatgccagatattaatggcagcaggtgatacttttcgagct
gctgcaagtgatcagctggagatctgggctgagagaactggctgtgagattgtggtggct
gagaaagagaaggcaaaggcatcatcagttctttcacaggctgttaaaaaaggaaaggaa
gaaggatttgacattgtcttgtgtgacacctccggccgt---cttcatacgaattatagc
ctaatggaagagctgayrgcatgtaaaagggctgtaagc-aaattagtttctggcgctcc
caat------------------gagatcttgcttgttttggatggaacaactggtttaaa
tatgcttwctcaggccagrgagttcaacgaggttgtcgggattactggactgattctcac
aaaacttgatggttcagcgagaggtggttgtgt---------------------------
------------------------------------------------------------
ggtcagtgtggttgatgagcttggcattccagtgaaatttgtgggtgtgggtgagggtct
sgaggatctccarccttttgatgcagaagcctttgttgatgctatattttca
>PAFTOL004667
ggattctcgaaaactcgcgataatctcgctgtcatcgatgagcttctactgtactggaat
ctcgccgatactgatcgcgttcttgatgatttggaagaggctttgctggtgtctgatttt
gggcctaggattacgatgaaggttgtggaatcattgagggaagatattatggctggcaag
ctcaaatctgggagtgagataaaggtatgttt----------------------------
--------------------------------------gtttaggaaacctgctgttatc
atgatagttggtgtcaatggaggtggaaaaactacttcccttggcaaatt---ggcacat
aggttgaaga---aagaaggagctaagatattaatggcagcaggtgatacttttcgagct
gctgcaagtgatcagctggagatctgggctgagagaactggctgtgagattgtggtggct
gagaaagagaaggcaaaggcatcatcagttctttcacaggctgttaaaaaaggaaaggaa
gaaggatttgacattgtcttgtgtgacacctccggccgt---cttcatacgaattatagc
ctaatggaagagctgatagcatgtaaaagggctgtaagc-aaagtagtttctggcgctcc
caat------------------gagatcttgcttgttttggatggaacaactggtttaaa
tatgcttcctcaggccagggagttcaacgaggttgtcgggattactggactgattctcac
aaaacttgatggttcagcgagaggtggttgtgt---------------------------
------------------------------------------------------------
ggtcggtgtggttgatgagcttggcattccagtgaaatttgtgggtgtgggtgagggtct
ggaggatctccaaccttttgatgcagaagcctttgttgatgctatattttca
>PAFTOL004668
ggattctcgaaaactcgcgataatctcgctgtcatcgatgagcttctactgtactggaat
ctcgctgatactgatcgcgttcttgatgaattggaagaggctttgctggtgtctgatttt
gggcctaggattacgatgawggttgtggaatcattgagggaagatattatggctggcaag
ctcaaatctgggagtgagataaa-------------------------------------
--------------------------------------gtttaggaaacctgctgttatc
atgatagttggtgtcaatggaggtggaaaaactacttcccttggaagtat---attgttt
ctcactttca---aatttgaatgccagatattratggcmgcaggtgatacttttcgagct
gctgcaagtgatcagctggagatctgggctgagagaactggctgtgagattgtggtggct
gagaaagagaaggcaaaggcatcatcagttctttcacaggctgttaaaaarggaaaggaa
gaaggatttgacattgtcttgtgtgacacctccggccgt---cttcatacgaattatagc
ctaatggaagagctgatagcatgtaaaagggctgtaagc-aaagtagtttctggcgctcc
caat------------------gagatcttgcttgttttggatggaacaactggtttaaa
tatgcttcctcaggccagggagttcaacgaggttgtcgggattactggactgattctcac
aaaacttgatggttcagcgagaggtggttgtgt---------------------------
------------------------------------------------------------
ggtcagtgtggttgatgagcttggcattccagtgaaatttgtgggtgttggtgagggtct
ggaggatctccaaccttttgatgcagaagcctttgttgawgctatattttca
>PAFTOL005024
ggattctcgaaaactcgcgayaatcttgctgtcatcgatgagcttctactgtactggaat
ctcgctgatactgatcgcgttcttgatgaattggaagaggctttgctggtgtctgatttt
gggcctaggattacgatgawggttgtggaatcattgagggaagatattatggctggcaag
ctcaaatctgggagtgagataaa-------------------------------------
--------------------------------------gtttaggaaacctgctgttatc
atgatagttggtgtcaatggaggtggaaaaactacttcccttggyaaatt---ggcacat
aggttgaaga---aagaaggagctaagatattgatggcagcaggtgatacttttcgagct
gctgcaagtgatcagctggagatctgggctgagagaactggctgtgagattgtggtggct
gagaaagagaaggcaaaggcatcatcagttctttcacaggctgttaaaaagggaaaggaa
gaaggatttgacattgtcttgtgtgacacctccggccgt---cttcatacraattatagc
ctaatggaagagctgatagcatgtaaaagggctgtaagc-aaagtagtttctggcgctcc
caat------------------gagatcttgcttgttttggatggaacaactggtttaaa
tatgcttcctcaggccagrgagttcaacgaggttgtcgggattactggactgattctcac
aaaacttgayggttcagcgagaggtggttgtgt---------------------------
------------------------------------------------------------
ggtcagtgtggttgatgagcttggcattccagtgaaatttgtgggtgttggtgagggtct
ggaggatctccaaccttttgatgcagaagcctttgytgatgctatattttca
>PAFTOL005025
ggattctcgaaaactcgcgataatctcgctgtcatcgatgagcttctactgtactggaat
ctcgctgatacygatcgmgttcttgatgaattggaagaggctttgctggtgtctgatttt
gggcctaggattacgattaagatygtggaatcattgagggaagatattatgtctggcaag
ctcaaatctgggagtgagataaaggatgcattgaagaagagtgttcttgatttgctaaca
aagaaagtaagtaagacagaacttcagcttgg------atacaggaaacctgctgttatc
atgatagttggtgtcaatggaggtggaaaaactacttcccttggcaaatt---ggcacat
aggttgaaga---aagaaggagctaagatattaatggcagcaggtgatacttttcgagct
gctgcaagtgatcagctggagatctgggctgacagaactggctgtgagattgtggtggct
gagaaagagaaggcaaaggcatcatcagttctttcacaggctgttaaaaagggaaaggaa
gaaggatttgacattgtcttgtgtgacacctctggccgt---cttcatacgaattatagc
ctaatggaagagctgatagcatgtaaaagggctgtaagc-aaagtagttcctggtgctcc
aaat------------------gagatcttacttgttttggatggaacaactggtttaaa
tatgcttcctcaggccagggagttcaacgaagttgtcgggattactggactgattctcac
aaaacttgatggttcagcgagaggtggttgtgt---------------------------
------------------------------------------------------------
ggtcagtgtggttgatgagcttggcattccagtgaaatttgtgggtgttggtgagggtct
ggaggatcttcaaccttttgatgcagaagcctttgttgatgctatattttca
>PAFTOL005026
ggattctcgaaaactcgcgataatctcgcygtcatcgatgagcttctactgtactggaat
ctygctgatacygatcgcgttcttgatgaattggaagaggctttgctggtgtctgatttt
gggcctaggattacgattaagattgtggaatcaytgagggaagatattatggctggmaag
ctcaaatctgggagtgagataaaggacgcattgaagaagagtgttcttgatttgctaaca
aagaaagkamgtargacagaacttcagcttgg------atacaggaaacctgctgttatc
atgatagttggtgtcaatggaggtggaaaaactacttcccttggyaaatt---ggcacat
aggttgaaga---aagaaggagctaagatattaatggcagcaggtgatacttttcgagct
gctgcaagtgatcagctggagatctgggctgasagaactggctgtgagattgtggtggct
gagaaagagaaggcaaaggcatcatcagttctttcacaggctgttaaaaagggaaaggaa
gaaggatttgacattgtcttgtgtgacacctctggccgt---cttcatacgaattatagc
ctaatggaagagctgatagcatgtaaaagggctgtaagc-aaagtagttcctggtgctcc
aaat------------------gagatcttgcttgttttggatggaacaactggtttaaa
tatgcttcctcaggccagggagttcaacgaagttgtcgggattactggactgattctcac
aaaacttgatggttcagcgagaggtggttgtgt---------------------------
------------------------------------------------------------
ggtcagtgtggttgatgagcttggcattccagtgaaatttgtgggtgttggtgagggtyt
ggaggatctycaaccttttgatgcagaagcctttgttgatgctatattttca
>PAFTOL005035
------------------------------------------------------------
------------------------------------------------------------
------------------------------------------------------------
------------------------gatgcattgaagaagaatgttcttgatttgctaaca
aagaaaggrcataagacagaacttcrtcttgg------atacaggaaacctgctgtyatc
atgatagttggtgtcaatggaggwggaaaaactacttcccttggcaaatt---ggcacat
aggttgaaga---aagaaggagctaagatattratkgcagyrggtgatacttttcgagct
gctgcaastgatcagytggagatctgggctgagagaactggctgtgagattgtggtrgct
gagaaagagaaggcaaaggcatcatcagttctttcacaggctgttaaaaarggaaaggaa
gaarratttgacattgtcttgtgtgacacctccggccgt---cttcatacgaactatagc
ctaatggaagagctgatagcatgtaaaagggctgtaagc-aaagtagtttctggcgctcc
caat------------------gagatcttrcttgttttggatggaacaactggtttaaa
tatgcttcctcaggcyagggagttcaacgaggttgtcrggattactggactgattctyac
aaaacttgatggttcagcgagaggtggttgtgt---------------------------
------------------------------------------------------------
ggtcagtgtggttgatgagcttggcattccagtgaaatttgtgggtgttggtgagggtct
ggaggatctccaaccttttgatgcrgaagcctttgttgatgctatattttca
>PAFTOL005042
ggattctcgaaaactcgcgataatctcgctgtcatcgatgagcttctactgtactggaat
ctcgckgatactgatcgcgttcttgatgaattggaagaggctttgctggtgtctgatttt
gggcctaggattacgatkaagatygtggaatcattgagggaagatattatggctggcaag
ctcaaatctgggagtgagataaaggatgcattgaagaagartgttcttgatttgctaaca
aagaaaggrmrtaagacagarcttcakcttgg------atacaggaaacctgctgttatc
mtgatagttggtgtcaatggaggtggaaaaactacktcccttggyaaatt---ggcacat
aggttgaaga---aagaaggagctaagatattaatagcagcaggtgatacttttcgagct
gctgcaagtgatcagctggagatctgggctgagagaactggctgtgagattktggtggct
gagaaagagaaggcaaaggcatcatcagttctttcacaggctgttaaaaagggaaaggaa
gaaggatttgacattgtcttgtgtgacacctcyggccgt---cttcatacgaattatagc
ctaatggaagagctgatagcatgtaaaagggctgtaagc-aaagtagttcctggtgctcc
aaat------------------gagatcttgcttgttttggatggaacaactggtttaaa
tatgcttcctcaggccagggagttcaacgakgttgtcgggattactggactgattctcac
aaaacttgatggttcagcragaggtggttgtgt---------------------------
------------------------------------------------------------
ggtcagtgtggttgatgagcttggcattccagtgaaatttgtgggtgttggtgagggtct
ggaggatctccaaccttttgatgcagamgcytttgttgatgctatattttca
>PAFTOL005043
ggattctcgaaaactcgcgataatctcgctgtcatcgatgagcttctmctgtactggaat
ctcgcggatactgatcgcgttcttgaygaattggaagaggctttgctggtgtctgatttt
gggcctaggattacgatgaagattgtggaatcattgagggaagatattatggctggcaag
ctcaaatctgggagtgagataaa-------------------------------------
--------------------------------------gtttaggaaacctgctgttatc
atgatagttggtgtcaatggaggtggaaaaactacgtcccttgggaaatt---ggcacat
aggttgaaga---aagaaggagctaagatattgatggcagcaggtgatacttttcgagct
gctgcaagtgatcagctggagatctgggctgagagaactggctgtgagattgtggtggct
gagaaagagaaggcaaaggcatcatcagttctttcacaggctgttaaaaagggraaggaa
gaaggatttgacattgtcttgtgtgacacctccggccgt---cttcatacgaattatagc
ctaatggaagagctgatagcatgtaaaagggctgtaagc-aaagtagtttctggcactcc
caat------------------gagatcttgcttgttttggatggaacaactggtttaaa
tatgcttcctcaggccagggagttcaacgatgttgtcgggattactggactgattctcac
aaaacttgatggttcagcgagaggtggttgtgt---------------------------
------------------------------------------------------------
ggtcagtgtggttgatgagcttggcattccagtgaaatttgtgggtgttggtgagggtct
ggaggatctccaaccttttgatgcagaagcctttgttgatgctatattttca
>PAFTOL005047
ggattctcgaaaactcgcgataatctcgctgtcatcgatgagcttctactgtactggaat
ctcgctgatactgatcgcgttcttgatgaattggaagaggctttgctggtgtctgatttt
gggccgaggattacgattaagatcgtggaatcattgagggaagacattatggctggcaag
ctcaaatctgggagtgagataaaggatgcattgaagaagagtgttcttgatttgctaaca
aagaaaggatgtaagacagaacttcagcttgg------atacaggaaacctgctgttatc
atgatagttggtgtcaatggaggtggaaaaactacttcccttggyaaatt---ggcacat
aggttgaaga---aagaaggagctaagatattaatagcagcaggtgatacttttcgagct
gctgcaagtgatcagctggagatctgggctgagagaactggctgtgagattgtggtggct
gagaaagagaaggcaaaggcatcatcagttctttcgcaggctgttaaaaagggaaaggaa
gaaggatttgacattgtcttgtgtgacacctctggccgt---cttcatacgaattatagc
ctaatggaagagctgatagcatgtaaaaaggctgtaagc-aaagtagttcctgctgctcc
aaat------------------gagatcttgcttgttttggatggaacaactggtttaaa
tatgcttcctcaggccagggagttcaacgaagttgtccggattactggactggttctcac
aaaacttgatggttcagcgagaggtggttgtgt---------------------------
------------------------------------------------------------
ggtcagtgtggttgatgagcttggcattccagtgaaatttgtgggtgttggtgagggtct
ggaggatctccaaccttttgatgcagaagcctttgttgatgctatattttca
>PAFTOL005169
------------------------------------------------------------
------------------------------------------------------------
------------------------------------------------------------
------------------------gatgcattgaagaagaatgttcttgatttgctaaca
aagaaaggacgtaagacagaacttcagcttgg------atacaggaaacctgctgttttc
atgatagttggtgtcaatggaggtggaaaaactacttcccttggaactat---attattt
ctcactttca---aatttgaatgccagatattaatggcagcaggtgatacttttcgggct
gctgcaagtgatcagctggagatctgggctgagcgaactggctgtgagattgtggtggct
gagaaagagaaggcaaaggcatcatcagttctttcacaggctgttaaaaagggaaaggaa
gaaggatttgacattgtcttgtgtgacacctctggccgt---cttcatacgaattatagc
ctaatggaagagctgatagcatgt------------------------------------
-cag------------------gagatcttgcttgttttggatggaacaactggtttaaa
tatgcttcctcaggccagggagttcaacgaagttgtcgggattactggactgattctcac
aaaacttgatggttcagcgagaggtggttgtgt---------------------------
------------------------------------------------------------
ggtcagtgtggttgatgagcttggcattccagtgaaatttgtgggtgttggtgagggtct
ggaggatctccaaccttttgatgcagaagcctttgttgatgctatattttca
>PAFTOL007498
ggattctcgaaaactcgcgataatctcgctgtcatcgatgagcttctrctgtactggaat
ctcgctgatactgatcgcgttcttgatgaattggaagaggctttgctggtgtctgatttt
gggcctaggattacgattaagattgtggaatcgttgagggaggatattatggctggcaag
ctcaaatctgggagtgagataaaggatgcgttgaagaagagtgttcttgatttgctaaca
aagaaaggacgtaagacacaacttcagcttgg------atacaggaaacctgctgttatc
atgatagtyggtgtcaatggaggtggaaaaactacttcccttggtaag------------
------------------------cagatattaatggcagcaggtgatacttttcgagct
gctgcaagtgatcagctggagatctgggctgagagaactggctgtgagatcgtggtggct
gagaaagagaaggcaaaggcatcatcagktctttcacaggctgttaaaaagggaaaggaa
gatggatttgacattgtcttgtgtgacacctctggccgt---cttcatacgaattatagc
ctaatggaagagctgatagcatgtaaaaaggctgtaagc-aaagtagttgctggtgctcc
aaat------------------gagatcttgcttgttttggatggaacaactggtttaaa
tatgcttcctcaggccagggagttcaacgaagttgctggtattactggattgattctcac
aaaactagatggttcagcgagaggcggctgtgt---------------------------
------------------------------------------------------------
ggtcagtgtggttgatgagcttggcattccagtgaaatttgtgggtgttggtgagggtct
ggatgatctccaaccttttgatgcagaagcctttgttgatgctatattttca
>PAFTOL008060
ggattctcgaaaactcgcggtaatctcgctgtcatcgatgagcttctactgtactggaat
ctcgcggatactgatcgcgttcttgatgaattggaagaggctttgctggtgtctgatttt
gggcctaggattacgatgaagactgtggaatcattgagggaagatattatggctggcaag
ctcaaatctgggagtgagataaa-------------------------------------
--------------------------------------gkttaggaaacctgctgtcatc
atgatagttggtgtcaatggaggtggaaaaactacttcccttggtaaggctggagccttt
tgtttctgga---aatttctattcaaaatagtcattctcaaacaaggcatatttgcttca
atggattgtgatcagctggagatctgggctgagagaactggctgtgagattgtggtsgct
gagaaagagaaggcaaaggcatcatcagttctttcacaggctgttaaaaagggaaaggra
gaaggatttgacattgtcttgtgtgacacctccggccgt---c-----------------
------------------------------------------------------------
--ag------------------gagatcttgcttgttttggatggaacaactggtttaaa
tatgcttcctcaggccagggagttcaacgaggttgttgggattactggactgattctcac
aaaacttgatggttcagcgagaggwggttgtgt---------------------------
------------------------------------------------------------
ggtcagtgtggttgatgagcttggcattccagtgaaatttgtgggtgttggtgagggtct
ggaggatctccaaccttttgatgcggaagcctttgttgatgctatattttca
>PAFTOL008062
ggattctcgaaaactcgcgrtaatctcgctgtcatcgatgagcttctactgtactggaat
ctcgcggatactgatcgcgttcttgatgaaytggaagaggctttgctggtgtctgatttt
gggcctaggattacgatgaagattgtggaatcattgaggraagatattatggctggcaag
ctcaaatctgggagtgagataaaggatgcattgaagaagaatgttcttgatttgctaaca
aagaaaggacataagacagaacttcgtcttgg------atacaggaaacctgctgtcatc
atgatagttggtgtcaatggaggtggaaaaactacttcccttggcaaatt---ggcacat
aggttgaaga---aagaaggagctmagatattaattgcagcaggtgatacttttcgagct
gctgcaagtgatcagctggagatctgggctgagagaactggctgtgagattgtggtggct
gagaaagagaaggcaaaggcatcatcagktctttcacaggctgttaaaaagggaaaggaa
gaaggatttgacattgtcttgtgtgacacctccggccgt---cttcatacgaactatagc
ctaatggaagagctgatagcatgtaaaarggctgtaagc-aaagtagtttctggcgctcc
caat------------------gagatcttgcttgytttggatggaacaactggtttaaa
tatgcttcctcaggccagggagttcaacgaggttgtcaggattactggactgattctcac
aaaacttgatggttcagcgagaggtggttgtgt---------------------------
------------------------------------------------------------
ggtcagtgtggttgatgagcttggcattccagtgaaatttgtgggtgttggtgagggtct
ggaggatctccaaccttttgatgcagaagcctttgttgatgctatattttca
>PAFTOL008063
ggattctcgaaaactcgcgataayctcgctgtcatcgatgagcttctactgtactggaat
ctcgcggatactgatcgcgttcttgatgaaytggaagaggctttgctggtgtctgatttt
gggcctaggattacsatgaagattgtggaatcattgaggaaagatattatggctggcaag
ctcaaatctgggagtgagataaaggatgcattgaagaagaatgttcttgatttgctaaca
aagaaaggacataagacagaacttcgtcttgg------atacaggaaacctgctgtcatc
atgatagttggtgtcaatggaggtggaaaaactacttcccttggcaaatt---ggcacat
aggttgaaga---aagaaggagctaagatattaattgcagcrggtgatacttttcgagct
gctgcaagtgatcagytggagatctgggctgagagaactggctgtgagattgtggtggct
gagaaagagaaggcaaaggcatcatcagktctttcacaggctgttaaaaagggaaaggaa
gaaggatttgacattgtcttgtgtgacacctccggccgt---cttcatacgaactatagc
ctaatggaagagctgatagcatgtaaaagggctgtaagc-aaagtagtttctggcgctcc
caat------------------gagatcttgcttgttttggatggaacaactggtttaaa
tatgcttcctcaggccagggagttcaacgaggttgtcaggattactggactgattctcac
aaaacttgatggttcagcgagaggtggttgtgt---------------------------
------------------------------------------------------------
ggtcagtgtggttgatgagcttggcattccagtgaaatttgtgggtgttggtgagggtct
ggaggatctccaaccttttgatgcagaagcctttgttgatgctatattttca
>PAFTOL008084
ggattctccaaaactcgsgacaatctcgccgtcatcgatgarttgctattgtactggaat
ctcgctgacactgatcgtgttcttgatgaattggaagaggctttgctcgtgtctgatttt
gggcctaggattaccattaagattgtggaatcgttgagggaagatatcatggctggcaag
ctcaaatctgggagtgagataaaggatgccttgaagaagagtgttcttgatttgctgaca
aagaaaggaagtaagacwgaacttcagctagg------atacaggaaaccygctgttatc
atgattgttggtgtcaatggaggcggaaaaactacttcccttggcaaatt---ggcacat
aggttaaaga---aagaaggagccmagatactaatggcagcaggtgatacctttcgagct
gctgcaagtgatcagctggagatatgggctgcgagagctggttgtgagattgtggtggct
gagaaagagaaggcgaaggcatcatcagttctttcacaggctgttaaaaagggaaagcaa
gaaggatttgacattgtcttgtgtgacacttctggccgt---cttcatactaattatagc
ctaatggaagagctgatagcatgtaaaagagctgtaagc-aaagtagttcctggtgctcc
aaac------------------gagattttgctcgttttggatggaacgactggcttaaa
tatgcttcctcaggccagggagttcaatgaagtggttggaattactggattgattgtcac
aaaacttgatggttcagcgagaggtggttgtgt---------------------------
------------------------------------------------------------
ggtcagtgtggttgatgaacttggcattccagtgaaatttgtgggtgttggtgagggtct
ggaggatctccaaccttttgatgcagaagcctttgttgatgctatactttca
>PAFTOL008417
ggattctcgaaaactcgcggtaatctcgctgtcatcgatgagcttctactgtactggaat
ctcgcggatactgatcgcgttcttgatgaattggaagaggctttgctggtgtctgatttt
gggcctaggattacgatgaagattgtggaatcattgagggaagatattatggctggcaag
ctcaaatctgggagtgagataaaggatgcattgaagaagaatgttcttgatttgctaaca
aagaaaggacataagacagaacttcgtcttgg------atacaggaaacctgctgtcatc
atgatagttggtgtcaatggaggtggaaaaactacttcccttggcaaatt---ggcacat
aggttgaaga---aagaaggagctaagatattaatggcagcaggtgatacttttcgagct
gctgcaagtgatcagctggagatctgggctgagagaactggctgtgagattgtggtggct
gagaaagagaaggcaaaggcatcatcagttctttcacaggctgttaaaaagggaaaggaa
gaaggatttgacattgtcttgtgtgacacctccggccgt---cttcatacgaactatagc
ctaatggaagagctgatagcatgtaaaagggctgtaagc-aaagtagtttctggcgctcc
caat------------------gagatcttrcttgttttggatggaacaactggtttaaa
tatgcttcctcaggccagggagttcaacgaggttgtgaggattactggactgattctcac
aaaacttgatggttcagcgagaggtggttgtgt---------------------------
------------------------------------------------------------
ggtcagtgtggttgatgagcttggcattccagtgaaatttgtgggtgttggtgagggtct
ggaggatctccaaccttttgatgcagaagcctttgttgatgctatattttca
>PAFTOL008419
------------------------------------------------------------
------------------------------------------------------------
------------------------------------------------------------
------------------------------------------------------------
---------------------------------------tttaggaaacctgctgttatc
atgatagttggtgtcaatggaggtggaaaaactacttcccttggcaaatt---ggcacat
aggttgaaga---aagaaggagctaagatattaatggcagcaggtgatacttttcgagct
gctgcaagtgatcagctggagatctgggctgagagaactggctgtgagattgtggtggct
gagaaagagaaagcaaaggcatcatcagttctttcacaggctgttaaaaagggaaaggaa
gaaggatttgacattgtcttgtgtgacacctccggccgt---cttcatacgaattatagc
ctaatggaagagctgatagcatgtaaaagagccgtaagc-aaagtagtttctggcgctcc
caat------------------gagatcttgcttgttttggatggaacaactggtttaaa
tatgcttcctcaggccagggagttcaacgaggttgtccggattactggactgattcttac
aaaacttgatggttcagcgagaggtggttgtgt---------------------------
------------------------------------------------------------
ggtcagtgtggttgatgagcttggcattccagtgaaatttgtgggtgtgggtgagggtct
ggaggatctccaaccttttgatgcagaagcctttgttgatgctatattttca
>PAFTOL008421
ggattctcgaaaactcgcgataatctcgctgtcatcgatgagcttctactgtactggaat
ctcgctgatactgatcgcgttcttgatgaattggaagaggctttgctggtgtctgatttt
gggccyaggattacgatkaagatcgtggaatcattaagggaagatattatggctggcaag
ctcaaatctgggagtgagataaaggatgcattgaagaagagtgttcttgatttgctaaca
aagaaaggaagtaagacagaacttcagcttgg------atataggaaacctgctgttatc
atgatagttggtgtcaatggaggtggaaaaactacttcccttggtg--------------
-------------------agtgccaggtattaatggcagcaggtgatacctttcgagct
gccgcaagtgatcagctggagatctgggctgagagaactggctgtgagattgtggtggct
gagaaagagaaagcaaaggcatcgtcagttctctcacaggctgttaaaargggaaaggaa
gaacgatttgacattgtcttgtgtgacacctctggccga---cttcatacgaattatagc
ctaatggaagagctgatagcatgtaaaagggctgtaagc-aaagtagttcctggtgctcc
aaak------------------gagatcttgcttgttttggatggaacaactggtttaaa
tatgcttcctcaggccagggarttcaacgaagttgttgggattactggrctgattctcac
aaaacttgatggttcggcgagaggtggttgtgt---------------------------
------------------------------------------------------------
ggtcagtgtggttgatgagcttggcattccagtgaaatttgtgggtgttggtgagggtct
ggaggatctccaaccttttgatgcagaagcctttgttgatgctatattttca
>PAFTOL008422
ggattctcgaaaactcgcgataatctcgctgtcatcgatgagcttctactgtactggaat
ctcgctgacactgatcgcgttcttgatgaattggaagaggctttgctggtgtctgatttc
gggcctaggattacgatgaagatcgtggaatcattaagggaagatattatggctggcaag
ctcaaatctgggagtgagataaaggatgcattgaagaagaatgttcttgatttgctaaca
aagaaaggaagtaagacagaacttcagcttgg------atataggaaacctgctgttatc
atgatagttggtgtcaatggaggtggaaaaactacttcccttggtatatt---atttctc
actttcaaat---gtgaatattgccaggtattaatggcagcaggtgatacttttcgtgct
gccgcaagtgatcagctggagatctgggctgagagaactggatgtgagattgtggtggct
gagaaagagaaagcaaaggcatcgtcagktctctcacaggctgttaaaaagggaaaggaa
gaacgatttgacattgtcttgtgtgacacctctggccgt---c-----------------
------------------------------------------------------------
--ag------------------gagatcttgcttgttctagatggaacaactggtttaaa
tatgcttcctcaggccagggagttcaacgaagttgttgggattactggactgattctcac
aaaacttgatggttcggcaagaggtggttgtgt---------------------------
------------------------------------------------------------
ggtcagtgtggttgatgagcttggcattccagtgaagtttgtgggtgttggtgagggtct
ggaggatctccagccttttgatgcagaagcctttgttgatgctatattttca
>PAFTOL008423
ggattctcgaaaactcgcgataatctcgctgtcatcgatgagcttctactgtactggaat
ctcgctaatactgatcgcgttcttgatgaattggaagaggctttgctggtgtctgatttt
gggcctaggattacgattaagatcgtggaatcattgagggaagatattatggctggcaag
ctcaaatctgggagtgagataaaggatgcattgaagaagagtgttcttgatttgctaaca
aagaaaggaagtaagacagaacttcagcttgg------atacaggaaacctgctgttatc
atgatagttggtgtcaatggaggtggaaaaactacttcccttggcaaatt---ggcacat
aggttgaaga---aagaaggagctaagatattaatagcagcaggtgatacttttcgagct
gctgcaagggatcagctggagatctgggctgagagagctggctgtgagattgtggtggct
gagaaagagaaggcaaaggcatcatcagttctttcacaggctgttaaaaagggaaaggaa
gaaggatttgacattgtcttgtgtgacacctctggccgt---cttcatacgaattatagc
ctaatggaagagctgatagcatgtaaaagggctgtaagc-aaagtagttcctggtgctcc
aaat------------------gagatgttgcttgttttggatggaacaactggtttaaa
tatgcttcctcaggccagggagttcaacgaagttgtccggattactggactgattctcac
aaaacttgatggttcagcgagaggtggttgtgt---------------------------
------------------------------------------------------------
ggtcagtgtggttgatgagcttggcattccagtgaaatttgtgggtgttggtgagggtct
ggaggatctccaaccttttgatgcagaagcctttgttgatgctgtattttca
>PAFTOL008436
ggattctcgaaaactcgcgataatctcgccgtcatcgatgagcttctactgtactggaat
ctcgctgatactgatcgcgttcttgatgaattggaasaggctttgctggtgtctgatttt
gggcctaggattacgattaagatcgtggaatcattgagggaagatattatggctggcaag
ctcaaatctgggagtgagatawaggatgcattgaagaagagtgttcttgatttgctaaca
aagaaaggacgtaagacagaacttcagcttgg------atacaggaaacctgctgttatc
atgatagttggtgtcaatggaggtggaaaaactacttcccttggcaaatt---ggcacat
aggttgaaga---aagaaggagctmagatattaatggcagcaggtgatacttttcgagct
gctgcaagtgatcagctggagatctgggctgagagaagtggctgtgagattgtggtggct
gagaaagagaaggcaaaggcatcgtcagttctttcacaggctgttaaaaagggaaaggaa
gaaggatttgacattgtcttgtgtgacacctctggccgt---cttcatacgaattatagc
ctaatggaagagctgatagcatgtaaaagggctgtaagc-aaagtagtttctggtgctcc
aaat------------------gagatcttgcttgttttggatggaacaactggtttaaa
tatgcttcctcaggccagggagttcaacgaagttgtcgggattactggactgattctcac
aaaacttgatggttcagcgagaggtggttgtgt---------------------------
------------------------------------------------------------
ggtcagtgtggttgatgagcttggcattccagtgaaatttgtgggtgttggtgagggttt
ggaggatctccaaccttttgatgcagaagcctttgttgatgctatattttca
>PAFTOL008439
ggattctcgaaaactcgcgataatctcgccgtcatcgatgagcttctactgtactggaat
ctcgctgayactgatcgcgttcttgatgaattggaagaggctttgctggtgtctgatttt
gggcctaggattacgaktaagattgtggaatcattgaggraagatattatggctggcaag
ctcaaatctgggastgagataaaggatgccttgaagaagagtgttcttgatttrctraca
aagaaaggaagtaagacagaacttcagcttgg------atacaggaaacctkctgttatc
atgatagttggtgtcaatggaggtggaaaractactwcccttggcaaatt---ggctcat
aggttgawgt---gaatattatgccagatactaatggcagcaggtgatacttttcgagct
gctgcaagtgatcagctggagatctgggcggagagaactggttgtgagattgtggtggct
gagaaagagaaggcaaaggcatcatcagktctttcacaggctgttaaaaaggggaaggaa
gaaggatttgacattgtcttgtgtgacacttctggccgt---cttcatacyaattatagc
ctratggaagagctgatagcatgtaaaagagctgttagc-aaagtagttcctggtgctcc
aaat------------------gagattttacttgttttggatggaacaactggtttaaa
yatgcttcctcaggccagggagttcaatgaagttgttggaattactggattgattctcac
aaaacttgatggttcagcgagaggtggttgtgt---------------------------
------------------------------------------------------------
ggtcagtgtggttgatgagcttggcatacyrgtgaaatttgtgggtgttggtgagagtct
ggaggatctccarccytttgatgcagaagcctttgttgatgccatattttca
>PAFTOL008881
ggattctcgaaaactcgmgatmatctcgctgtcatcgaygagcttctrctgtactggaat
ctcgctgatactgatcgcgttcttgatgaattggaagaggctttgctggtgtctgatttt
gggcctaggattacgattaagattgtggaatcattgagggaagatattatggctggcaag
ctcaaatctgggagtgagataaaggatgcattgaagaagagtgttcttratttgctaaca
aagaaaggaagtaagacagaacttaagcttgg------atacaggaaacctgctgttatc
atgatagttggtgtcaatggaggtggaaaaactacttcccttggcaaatt---ggcacat
aggttgaaga---aagaaggagctaagatattaatggcagcaggtgatacttttcgagct
gctgcaactgatcagctggagatctgggctgagagaactggctgtgagattgtggtggct
gagaaagagaaggcaaaggcatcatcagttctttcacaggctgttaaaaagggaaaggaa
gaaggatttgacattgtcttgtgtgacacctctggccgt---cttcatacgaattatagc
ctaatggaagagctsatagcatgtaaaagggctgtaagc-aaagtagttcctggtkctcc
gaak------------------gagatcttgcttgttttggatggaacaactggtttaaa
tatgcttcctcaggctagggagttcaacgaagttgctggtattactggattgattctcac
aaaactagatggytcagcgagaggcggttgtgt---------------------------
------------------------------------------------------------
ggtcagtgtggttgatgagcttggcattccagtgaaatttgtgggtgttggygagggtct
ggatgatctccaaccttttgatgcagaagcctttgttgatgctatattttca
>PAFTOL009175
------------------------------------------------------------
---------------------cttgatgaattggaagaggctttgctggtgtctgatttt
gggcccaggattgcgattaagatcgtggaatcattgagggaagatattatggctggcaag
cttaaatctgggagtgagataaaggatgcattgaagaagagtgttcttgatttgctaaca
aagaaaggacgtaagacagaacttcagcttgg------atacaggaaacctgctgttatc
atgatagttggtgtcaatggaggtggaaaaactacttcccttggaactat---actattt
ctcactttca---aatttgaatgccagatattaatggcagcaggtgatacttttcgagct
gctgcaagtgatcagctggagatctgggctgagagaagtggctgtgagattgtggtggct
gagaaagagaaggcaaag------------------------------------------
------------------------------------------------------------
------------------------------------------------------------
-cag------------------gagatcttgcttgttttggatggaacaactggtttaaa
tatgcttccccaggccagggagttcaacgaagtaat------------------------
------------------------------------------------------------
------------------------------------------------------------
------------------------------------------------------------
---------------------------------------------------a
>PAFTOL009179
------------------------------------------------------------
------------------------------ttgtttcaggctttgctggtgtctgatttt
gggcccaggattacgatgaaggttgtggaatcattgagggaagatattatggctggcaag
ctcaattctgggagtgagataaa-------------------------------------
--------------------------------------gtttaggaaacctgctgttatc
atgatagttggtgtcaatggaggtggaaaaactacttcccttggtaag------------
------------------------------------------------------------
------------------------------------------------------------
---------------------------gttctttcacaggctgttaaaaagggaaaggaa
gaaggatttgacattgtcttgtgcgacacctccggccgt---cttcatacgaattatagc
ctaatggaagagctgatagcatgtaaaagggctgtaagc-aaagtagtttctggcgctcc
------------------------------------------------------------
------------------------caatcaggttgtcggrattactggactgattctcac
aaaacttgatggttcagcgagaggtggttgtgt---------------------------
------------------------------------------------------------
ggtcggtgtggttgatgagcttggcattccagtgaaatttgtgggtgttggtgagggtct
ggaggatctccaaccttttgatgcagaagcctttgttgatgctatattttca
>PAFTOL009181
------------------------------------------------------------
------------------------------------------------------------
------------------------------------------------------------
------------------------------------------------------------
---------------------------------------tttaggaaacctkctgtcatc
atgatagttggtgtcaatggaggtggaaaaactacttcmcttggcaaatt---ggcacat
aggttgaaga---aagaaggggctaagatattratsgcagcaggtgatacttttcgagct
gctgcaagtgatcagctggagatctgggctgagagaactggctgtgagattgtggtggct
gagaaagagaaggcaaaggcatcatcagttctttcacaggctgttaaaaagggaaaggaa
gaaggatttgacattgtcttgtgtgacacctccggccgt---cttcatacgaattatagc
ctaatggaagagctgatagcatgtaaaagggctgtaagc-aaagtagtttctggcgctcc
caat------------------gagatcttgcttgttttggatggaacaactggtttaaa
tatgcttcctcaggccagggagttcaacgaggttgtcsgrattactggactgattctyac
aaaacttgatggttcagcgagaggtggwtgtgt---------------------------
------------------------------------------------------------
ggtcggtgtggttgatgagcttggcattccrgtgaaatttgtgggtgttggtgagggtst
kgaggatctccaaccttttgatgcagaagcctttgttgatgctatattttca
>PAFTOL009183
------------------------------------------------------------
------------------------------------------------------------
------------------------------------------------------------
------------------------------------------------------------
---------------------------------------tttaggaaacctgctgttatc
atgatagttggtgtcaatggaggtggaaaaactacttcccttggaagtat---attgttt
ctcactttca---aatttgaatgccagatattgatggcagcaggtgatacttttcgagct
gctgcaagtgatcagctggagatctgggctgagagaactggctgtgagattgtggtggct
gagaaagagaaggcaaaggcatcatcagttctttcacaggctgttaaaaagggaaaggaa
gaaggatttgacattgtcttgtgtgacacctccggccgt---cttcatacgaattatagc
ctaatggaagagctgatagcgtgtaaaagggctgtaagc-aaagtagtttctggcgctcc
caat------------------gagatcttgcttgttttggatggaacaactggtttaaa
tatgcttcctcaggccagggagttcaacgaggttgtcgggattactggaytgattctcac
aaaactwgatggttcagcgagaggtggttgtgt---------------------------
------------------------------------------------------------
ggtcagtgtggttgatgagcttggcattccagtgaaatttgtgggtgttggtgagggtct
ggaggatctccaaccttttgatgcagargcctttgttgatgctgtattttca
>PAFTOL009185
ggattctcgaaaactcgcgataatctcgctgtcatcgatgagcttctactgtactggaat
ctcgctgatactgatcgcgttcttgatgaattggaagaggctttgctggtgtccgatttt
gggcctaggattacgattaagatcgtggaatcattgagggaagatattatggctggcaag
ctcaaatctgggagtgagataaaggatgcattgaagaagagtgttcttgatttgctaaca
aagaaaggaagtaagacagaacttcagcttgg------atacaggaaacctgctgttatc
atgatagttggtgtcaatggaggtggaaaaactacttcccttggcaaatt---ggcacat
aggttgaaga---aagaaggagctmagatattaatggcagcaggtgatacttttcgagct
gctgcaagtgatcagctggagatctgggctgagagaactggctgtgagattgtggtggct
gacaaagagaaggcaaaggcatcatcagttctttcacaggctgttaaaaagggaaaggaa
gaaggatttgacattgtcttgtgtgacacctctggccgt---cttcatacgaattatagc
ctaatggaagagctgatagcatgtaaaagggctgtaagc-aaagtagttcctggtgctcc
aagt------------------gagatcttgcttgttttggatggaacaactggtttaaa
tatgcttcctcaggccagggagttcaatgaagttgctggtattactggattgattctcac
aaaactagatggttcagcgagaggtggttgtgt---------------------------
------------------------------------------------------------
ggtcagtgtggttgatgagcttggcattccagtgaaatttgtgggtgttggtgagggtct
ggatgatctccaaccttttgatgcagaagcctttgttgatgctatattttca
>PAFTOL009187
ggattctcgaaaactcgcgataatctcgctgtcatcgatgagcttctactgtactggaat
ctcgctgatactgatcgckttcttgatgaattggaagaggctttgctggtgtctgatttt
gggcctaggattacgattaagatcgtggaatcattgagggaagatataatggctggcaag
ctcaaatctgggagtgagatawaggatgcattgaagaagagtgttcttgatttgctaaca
aagaaaggacgtaagacagaacttcagcttgg------atacaggaaacctgctgttatc
atgatagttggtgtcaatggaggtggaaaaactacttcccttggcaaatt---ggcacat
aagttgaaga---aagaaggagctmagatattaatagcagcaggtgatacttttcgagct
gctgcaagtgatcagctggagatctgggctgagagaactggctgtgagattgtggtggct
gagaaagagaaggcaaaggcatcatcagttctttcacaggctgttaaaaagggaaaggaa
gaaggatttgacattgtcttgtgtgacacctctggccgt---cttcatacgaattatagc
ctaatggaagagctgatagcatgtaaaagggctgtaagc-aaagtagttcctggtgctcc
aaat------------------gagatcttgcttgttttggatggaacaactggtttaaa
tatgcttcctcaggccagggagttcaacgargttgtcgggattactggactgattctcac
aaaacttgatggttcagcgagaggtggttgtgt---------------------------
------------------------------------------------------------
ggtcagtgtagttgatgagcttggcattccagtgaaatttgtgggtgttggtgagggtct
ggaggatctccaaccttttgatgcagaagcctttgttgatgctatattttca
>PAFTOL009189
ggattctcgaaaactcgcgataatcttgctgtcatcgatgagcttctactgtactggaat
ctcgctgatactgatcgcgttcttgatgaattggaagaggctttgctggtgtctgatttt
gggcctaggattacgatgaaggttgtggaatcattgagggaagatattatggctggmaag
ctcaaatctgggagygagataaa-------------------------------------
--------------------------------------gtttaggaaacctgctgttatc
atgatagttggtgtcaatggaggtggaaaaactacttcccttggcaaatt---ggcacat
aggttgaaga---aagaaggagctaagatattgatggcagcaggtgatacttttcgagct
gctgcaagtgatcagctggagatctgggctgagagaactggctgtgagattgtggtggct
gagaaagagaaggcmaaggcatcatcagttctttcacaggctgttaaaaagggaaaggaa
gaaggatttgacatkgtcttgtgtgacacctccggccgt---cttcatacgaattatagc
ctaatggaagagctgatagcatgtaaaagggctgtaagc-aaagtagtttctggcgctcc
caat------------------gagatcttgcttgttttggatggaacaactggtttaaa
tatgcttcctcaggccagggagttcaacgaggttgtcgggattactggactgattctcac
aaaacttgatggttcagcgagaggtggttgtgt---------------------------
------------------------------------------------------------
ggtcagtgtggttgatgagcttggcattccagtgaaatttgtgggtgttggtgagggtct
ggaggatctccaaccttttgatgcagaagcctttgytgatgctatattttca
>PAFTOL009191
ggattctcgaaaactcgcgataatctcgctgtcatcgatgagcttctactgtactggaat
ctcgctgatactgatcgcgttcttgatgaattggaagaggctttgctggtgtctgatttt
gggcctaggattacgatgaagattgtggaatcattgagggaagatattatggctggcaag
ctcaaatctgggagtgagataaa-------------------------------------
--------------------------------------gtttaggaaacctgctgttatc
atgatagttggtgtcaatggaggtggaaaaactacttcccttggyaaatt---ggcacat
aggttgaaga---aagaaggagctaagatattgatggcagcaggtgatacttttcgagct
gctgcaagtgatcagctggagatctgggctgagagaactggctgtgagattgtggtggct
gagaaagagaaggcaaaggcatcatcagttctttcacaggctgttaaaaagggaaaggaa
gaaggatttgacattgtcttgtgtgacacctctggccgt---cttcatacgaattatagc
ctaatggaagagctgatagcatgtaaaagggctgtaagc-aaagtagtttctggcgctcc
caat------------------gagatcttgcttgttttggatggaacaactggtttaaa
tatgcttcctcaggccagggagttcaacgaggtagtcgggattactggactgattctcac
aaaacttgatggttcagckagaggtggttgtgt---------------------------
------------------------------------------------------------
ggtcagtgtggttgatgagcttggcattccggtgaaatttgtgggtgttggtgagggtct
ggaggatctccaaccttttgatgcagaagcctttgttgatgctatattttca
>PAFTOL009193
ggattctcgaaaactcgcgataatctcgctgtcatcgatgagcttctgctgtactggaat
ctcgctgatactgatcgcgttcttgatgaattggaagaggctttgctggtgtctgatttt
gggcctaggattacgattaagattgtggaatcattaagggaagatattatggctggcaag
ctcaaatctgggagtgagatawaggatgcattgaagaagagtgttyttgatttgctaaca
aagaaaggaagtaagacagaacttcagcttgg------atacaggaaacctgctgttatc
atgatagtyggtgtcaatggaggtggraaaactacttcccttggaagtat---attattt
ctcactttca---aatgtgwatgccagatattaatggcagcaggtgatacttttcgagcy
gccgcaagtgatcagctggagatmtgggctgagagaactggctgtgagattgttgtggct
gagaaagagaaggcaaaggcatcatcagttcttacacaggctgttaaaaagggaaaggaa
gaaggattcgacattgtcttgtgtgacacctctggccga---cttcatacgaattatagc
ctaatggaagagctgatagcatgtaaaagggctggttct-ttagtgtgtkgcaactactt
tcag------------------gagatcttgcttgttttggatggaacaactggtttaaa
tatgcttcctcaggccagggagttcaacgaagttgttgggattactggactgattctcac
aaaacttgatggttcggcgagaggtggttgtgt---------------------------
------------------------------------------------------------
ggtcagtgtggttgatgagcttggcattccmgtgaaawttgtgggtgtyggtgagggtct
ggaggatctccaaccttttgatgcagaagcctttgttgatgctatattttca
>PAFTOL009195
ggattctcgaaaactcgcgataatctcgctgtcatcgatgagcttctactgtactggaat
ctcgcggatactgatcgcgttctygacgaattggaagaggctttgctggtgtctgatttt
gggcctaggattaccatgaagrttgtggaatcattgagggaagatattatggctggcaag
ctcaaatctgggagtgagataaa-------------------------------------
--------------------------------------gtttaggaaacctgctgttaty
atgatagttggtgtcaatggaggtggaaaaactacttcccttggaagtat---attgttt
ctcactttca---aatttgaatgccagatattaatggcagcaggtgatacttttcgagct
gctgcaagtgatcagctggagatctgggctgrgagaactggctgtgagattgtggtggct
gagaaagagaaggcaaaggcatcatcagttctttcacaggctgttaaaaagggaaaggaa
gaaggatttgacattgtcttgtgtgacacctccggccgc---cttcatacgaattatagc
ctgatggaagagctgatagcatgtaaaagggctgtaagc-aaagtagtttctggcgctcc
caat------------------gagatcttgcttgttttggatggaacaactggtttaaa
tatgcttcctcaggccagggagttcaacgaggttgtcgggattactggactgattctcac
aaaacttgatggttcagcgagaggtggttgtgt---------------------------
------------------------------------------------------------
ggtcagtgtggttgatgagcttggcattccagtgaaatttgtgggtgttggtgagggtct
ggaggatctccaaccttttgatgcagaagcctttgttgatgctatattttca
>PAFTOL009197
------------------------------------------------------------
------------------------------------------------------------
------------------------------------------------------------
------------------------gatgcattgaagaagaatgttcttgatttgctarca
aagaaaggacataagacagaacttcgtcttgg------atacaggaaacctgctgtcatc
atgatagttggtgtcaatggaggtggaaaaactacttcccttggcaaatt---ggcacat
aggttgaaga---aagaaggagctaagatattaattgcagcaggtgatacttttcgagct
gctgcaagtgatcagctggagatctgggctgagagaactggctgtgagattgtggtggct
gagaaagagaaggygaaggcatcatcagttctttcacaggctgttaaaaagggaaaggaa
gaaggatttgacattgtcttgtgtgacacctccggccgt---cttcatacgaactatagc
ctaatggaagagctgatagcatgtaaaagggctgtaagc-aaagtagtttctggggctcc
caat------------------gagatcttgcttgttttggatggaacaactggtttaaa
tatgcttcctcaggccagggagttcaacgaggttgtcaggattactggactgattctcac
aaaacttgatggttcagcgagaggtggttgtgt---------------------------
------------------------------------------------------------
ggtcagtgtggttgacgagcttggcattccagtgaaatttgtgggtgttggtgagggtct
ggaggatctccaaccttttgatgcagaagcctttgttgatgctatattttca
>PAFTOL009199
ggattctcgaaaactcgcgataatctcgctgtcatcgatgagcttctactgtactggaat
ctcgcggatactgatcgcgttcttgatgaattggaagaggttttgctggtgtctgatttt
gggcctaggattacgatgaagattgtggaatcattgagggaagatattatggctggcaag
ctcaaatctgggagtgagataaaggatgcattgaagaagaatgttcttgatttgctaaca
aagaaaggacataagacagaacttcgtcttgg------ttacaggaaacctgctgtcatc
atgatagttggtgtcaatggaggtggaaaaactacttcccttggcaaatt---ggcacat
aggttgaaga---aagaaggagctmagatattaatggcagcaggtgatacttttcgagct
gctgcaagtgatcagctggagatctgggctgagagaactggctgtgagattgtggtggct
gagaaagagaaggcaaaggcatcatcagttctttcacaggctgttaaaaagggaaaggaa
gaaggatttgacattgtcttgtgtgacacctccggccgt---cttcatacgaactatagc
ctaatggaagagctgatagcatgtaaaagggctgtaagc-aaagtagtttctggcgctcc
caat------------------gagatcttgcttgttttggatggaacaactggtttaaa
tatgcttcctcaggccagggagttcaacgaggttgtcaggattactggactgattctcac
aaaatttgatggttcagcgagaggtggttgtgt---------------------------
------------------------------------------------------------
ggtcagtgtggttgatgagcttggcattccagtgaaatttgtgggtgttggtgagggtct
ggaggatctccaaccttttgatgcagaagcctttgttgatgctatattttca
>PAFTOL009203
ggattctcgaaaactcgcgataatctcgctgtcatcgatgagcttctactgtactggaat
ctcgcggatactgatcgcgttcttgacgaattggaagaggctttgctggtgtctgatttt
gggcctaggattacgatgaagattgtggaatcattgagggaagatattatggatggcaag
ctcaaatctgggagtgatataaa-------------------------------------
--------------------------------------gtttaggaaacctgctgttatc
atgatagttggtgtcaatggaggtggaaaaactacttcccttggcaaatt---ggcacat
aggttgaaga---aagaaggagctmagatattgatggcagcaggtgatacttttcgagct
gctgcaagtgatcagctggagatctgggctgagagaactggctgtgagattgtggtggct
gagaaagagaaggcaaaggcatcatcagttctttcacaggctgttaaaaagggaaaggaa
gaaggatttgacattgtcttgtgtgacacctccggccgt---cttcatacgaattatagc
ctaatggaagagctgatagcatgtaaaagggctgtaagc-aaagtagtttctggcgctcc
caat------------------gagatcttgcttgttttggatggaacaactggtttaaa
tatgcttcctcaggccagggagttcaatgaggttgtcgggattactggactgattctcac
aaaacttgatggttcagcgagaggtggttgtgt---------------------------
------------------------------------------------------------
ggtcagtgtggttgatgagcttggcattccrgtgaaatttgtgggtgttggtgagggtct
ggaggatctccaaccttttgatgcagaagcctttgttgatgctatattttca
>PAFTOL009205
ggattctcgaaaactcgcgataatctcgctgtcatcgatgagcttctactgtactggaat
ctcgctgataccgatcgcgttcttgatgaattggaagaggctttgctggtgtctgatttt
gggcctaggattacgattaagattgtggaatcattgagggaagatattatgtctggcaag
ctcaaatctgggagtgagataaaggatgcattgaagaagagtgttcttgatttgctaaca
aagaaagtaagtaagacagaacttcagcttgg------atacaggaaacctgctgttatc
atgatagttggtgtyaatggaggtggaaaaactacttcccttggcaaatt---ggcccat
aggttgaaga---aagaaggagctmagatattaatggcagcaggtgatacttttcgagct
gctgcaagtgatcagctggagatctgggctgacagaactggctgtgagattgtggtggct
gagaaagagaaggcaaaggcatcatcagktctttcacaggctgttaaaaagggaaaggaa
gaaggatttgacattgtcttgtgtgacacctctgggcgt---cttcatacgaattatagc
ctaatggaagagctgatagcatgtaaaagggctgtaagc-aaagtagttcctggtgctcc
aaat------------------gagatcttgcttgttttggatggaacaactggtttaaa
tatgcttcctcaggccagggagttcaacgaagttgtcggrattactggactgattctcac
aaaacttgatggttcagcgagaggtggttgtgt---------------------------
------------------------------------------------------------
ggtcagtgtggttgatgagcttggcattccagtgaaatttgtgggtgttggtgagggtct
ggaggatcttcaaccttttgatgcagaagcctttgttgatgctatattttca
>PAFTOL009207
------------------------------------------------------------
------------------------------------------------------------
------------------------------------------------------------
------------------------gatgccttgaagaagagtgttcttgatttgctgaca
aagaaaggaagtaagacagaacttcagctagg------atacaggaaacctgctgttrtc
atgattgttggtgtcaatggaggyggaaaaactacttcccttggcaaatt---ggcacat
aggttaaaga---aagaaggagccaagatactaatggcagcaggtgatacctttcgagct
gctgcaagtgatcagctggagatatgggctgagagaactggttgtgagattgtggtggct
gagaaagagaaggcgaaggcatcatcagttctttcacaggctgttaaaaagggaaagcaa
gaaggatatgacattgtcttgtgtgacayttctggccct---gtctgcttgagcatagca
ctrtgacaagccatttctgatattatatttgcagtatct-gaagtatgttgcwagtattt
gcag------------------garattttgctcgttttggatggaacgactggcttaaa
tatgcttcctcaggccagggagttcaatgaagtggttggaattactggattgattgtcac
aaaacttgatggttcagcgagaggtggttgtgt---------------------------
------------------------------------------------------------
ggtcagtgtggttgatgaacttggcattccagtgaaatttgtgggtgttggtgagggtct
ggaggatctccaaccttttgatgcagaagcytttgttgatgctatactttca
>PAFTOL009209
ggattctcgaaaactcgcgataatctcgctgtcatcgatgagcttctactgtactggaat
ctcgctaatactgatcgcgttcttgatgaattggaagaggctttgctggtgtctgatttt
gggcctaggattacgattaagatcgtggaatcattgagggaagatattatggctggcaag
ctcaaatctgggagtgagataaaggatgcattgaagaagagtgttcttgatttgctaaca
aagaaaggaagtaagacagaacttcagcttgg------atacaggaaacctgctgttatc
atgatagttggtgtcaatggaggtggaaaaactacttcccttggcaaatt---ggcacat
aggttgaaga---aagaaggagctaagatattaatagcagcaggtgatacttttcgagct
gctgcaagggatcagctggagatctgggctgagagagctggctgtgagattgtggtggct
gagaaagagaaggcaaaggcatcatcagktctttcacaggctgttaaaaagggaaaggaa
gaaggatttgacattgtcttgtgtgacacctctggccgt---cttcatacgaattatagc
ctaatggaagagctgatagcatgtaaaagggctgtaagc-aaagtagttcctggtgctcc
aaat------------------gagatgttgcttgttttggatggaacaactggtttaaa
tatgcttcctcaggccagggagttcaacgaagttgtccggattactggactgattctcac
aaaacttgatggttcagcgagaggtggttgtgt---------------------------
------------------------------------------------------------
ggtcagtgtggttgatgagcttggcattccagtgaaatttgtgggtgttggtgagggtct
ggaggatctccaaccttttgatgcagaagcctttgttgatgctatattttca
>PAFTOL009215
ggattctcgaaaactcgcgataatctcgctgtcatcgatgagcttctactgtactggaat
ctcgcggatactgatcgcgttcttgatgaattggaagaggctttgctggtgtctgatttt
gggcctaggattacgatgaagattgtggaatcattgagggaagatattatggctggcaag
ctcaaatctgggagtgagataaaggatgcattgaagaagaatgttcttgatttgctaaca
aagaaaggacataagacagaacttcgtcttgg------atacaggaaacctgctgtcatc
atgatagttggtgtcaatggaggtggaaaaactacttcccttggcaaatt---ggcacat
aggttgaaga---aagaaggagctaagatattaattgcagcaggtgatacttttcgagct
gctgcaagtgatcagctggagatctgggctgagagaactggctgtgagattgtggtggct
gagaaagagaaggcaaaggcatcatcagttctttcacaggctgttaaaaagggaaaggaa
gaaggatttgacattgtcttgtgtgacacctccggccgt---cttcatacgaactatagc
ctaatggaagagctgatagcatgtaaaagggctgtaagc-aaagtagtttctggcgctcc
caat------------------gagatcttgcttgttttggatggaacaactggtttaaa
tatgcttcctcaggccagggagttcaacgaggttgtcaggattactggactgattctcac
aaaacttgatggttcagcgagaggtggttgtgt---------------------------
------------------------------------------------------------
ggtcaatgtggttgatgagcttggcattccagtgaaatttgtgggtgttggtgagggtct
ggaggatctccaaccttttgatgcagaagcctttgttgatgctatattttca
>PAFTOL009217
------------------------------------------------------------
------------------------------------------------------------
------------------------------------------------------------
------------------------gatgcattgaagaagaatgtccttgatttgctaacg
aagaaaggacataagacagaacttcgtcttgg------gtacaggaaacctgctgtcatc
atgatagttggtgtcaatggaggtggaaaaactacttcccttggcaaatt---ggcacat
aggttgaaga---aagaaggagctaagatattaattgcagcgggtgatacttttcgagct
gctgcaagtgatcagttggagatctgggctgagagaactggctgtgagattgtggtggct
gagaaagagaaggcaaaggcatcatcagttctttcacaggctgttaaaaagggaaaggaa
gaaggatttgacattgtcttgtgtgacacctccggccgt---cttcatacgaactatagc
ctaatggaagagctgatagcatgtaaaaaggctgtaagc-aaagtagtttctggcgctcc
caat------------------gagatcttgcttgttttggatggaacaactggtttaaa
tatgcttcctcaggccagggagttcaacgaggttgtcaggattactggacttattctcac
aaaacttgatggttcagcgagaggtggttgtgt---------------------------
------------------------------------------------------------
ggtcagtgtggttgatgagcttggcattccagtgaaatttgtgggtgttggtgagggtct
ggaggatctccaaccttttgatgcagaagcctttgttgatgctatattttca
>PAFTOL009219
ggattctcgaaaactcgcgataatctcgctgtcatcgatgagcttctactgtactggaat
ctcgcggatactgatcgcgttcttgatgaaytggaagaggctttgctggtgtctgatttt
gggcctaggattacgatgaagattgtggaatcattgagggaagatattatggctggcaag
ctcaaatctggragtgagataaaggatgcattgaagaagaatgttcttgatttgctaaca
aagaaaggacataagacaggacttcgtcttgg------atacaggaaacctgctgtcatc
atgatagttggtgtcaatggaggtggaaaaactacttcccttggcaaatt---ggcacat
aggttgaaga---aagaaggagctmagatattaattgcagcaggtgatacttttcgagct
gctgcaagtgatcagctggagatctgggctgagagaactggctgtgagattgtggtggct
gagaaagagaaggcaaaggcatcatcagttctttcacaggctgttawaaagggaaaggaa
gaaggatttgacattgtcttgtgtgacacctccggccgt---cttcatacgaactatagc
ctaatggaagagctgat-------------------------------------------
acag------------------gagatcttgcttgttttggatggaacaactggtttaaa
tatgcttcctcaggccagggagttcaacgaggttgtcaggattactggactgattctcac
aaaacttgatggttcagcgagaggtggttgtgt---------------------------
------------------------------------------------------------
ggtcagtgtggttgatgagcttggcattccagtgaaatttgtgggtgttggtgagggtct
ggaggatctccaaccttttgatgcagaagcctttgttgatgctatattttca
>PAFTOL009221
ggattctcgaaaactcgcgataatctcgctgtcatcgatgagcttctactgtactggaat
ctcgcggatactgatcgcgttcttgatgaattggaagaggctttgctggtgtctgatttt
gggcctaggattacgatgaagattgtggaatcattaagggaagatattatggctggcaag
ctcaaatctggragtgagataaaggatgcattgaagaagaatgttcttgatttgctaaca
aagaaasgacgtaagacagaacttcagcttgg------atacaggwaacctgctgttttc
atgatagtkggtgtcaatggaggtggaaaaactacttcccttggcaaatt---ggcacat
aggttgaaga---aagaaggagctmagatattaatggcagcaggtgatacttttcgggct
gctgcaagtgatcagctggagatctgggctgagcgaactggctgtgagattgtggtggct
gagaaagagaaggcaaaggcatcatcagttctttcacaggctgttaaaaagggaaaggaa
gaaggatttgacattgtcttgtgtgacacctctggccgt---cttcatacgaattatagc
ctaatggaagagctgatagcatgtaaaagggctgtaagc-aaagtagtttctggtgctcc
aagt------------------gagatcttgcttgttttggatggaacaactggtttaaa
tatgcttcctcaggccagggagttcaacgaagttgtcgggattactggactgattctcac
aaaacttgatggttcagcgagaggtggttgtgt---------------------------
------------------------------------------------------------
ggtcagtgtggttgatgagcttggcattccagtgaaatttgtgggtgttggtgagggtct
ggaggatctccaaccttttgatgcagaagcctttgttgatgctatattttca
>PAFTOL009223
ggattctcgaaaactcgcggtaatctcgctgtcatcgatgagcttctactgtactggaat
ctcgcggatactgatcgcgttcttgatgaattggaagaggctttgctggtgtctgatttt
gggcctaggattacgatgaagattgtggaatcattgagggaagatattatggctggcaag
ctcaaatctgggagtgagataaaggatgcattgaagaagaatgttcttgatttgctaaca
aagaaaggacataagacagaacttcgtcttgg------atacaggaaacctgctgtcatc
atgatagttggtgtcaatggaggtggaaaaactacttcccttggyaaatt---ggcacat
aggttgaaga---aagaaggagctmagatattaatggcagcaggtgatacttatcgagct
gctgcaagtgatcagctggagatctgggctgagagagctggctgtgagattgtggtggct
gagaaagagaaggcaaaggcatcatcagttctttcacaggctgttaaaaagggaaaggaa
gaaggatttgacattgtcttgtgtgacacctccggccgt---cttcatacgaactatagc
ctaatggaagagctgatagmatgtaaaagggctgtaagc-aaagtagtttctggcgctcc
caat------------------gagatcttgcttgttttggatggaacaactggtttaaa
tatgcttcctcaggccagggagttcaaygaggttgtcaggattactggactgattctcac
aaaacttgatggttcagcgagaggtggttgtgt---------------------------
------------------------------------------------------------
ggtcagtgtggttgatgagcttggcattccagtgaaatttgtgggtgttggtgagggtct
ggaggatctccaaccttttgatgcagaagcctttgttgatgctatattttca
>PAFTOL009225
ggattctcgaaaactcgcggtaatctcgctgtcatcgatgagcttctactgtactggaat
ctcgcggatactgatcgcgttcttgatgaattggaagaggctttgctggtgtctgatttt
gggcctaggattacgatgaagattgtggaatcattgagggaagatattatggctggcaag
ctcaaatctgggagtgagataaaggatgcattgaagaagaatgttcttgatttgctaaca
aagaaaggacataagacagaacttcgtcttgg------atacaggaaacctgctgtcatc
atgatagttggtgtcaatggaggtggaaaaactacttcccttggcaaatt---ggcacat
aggttgaaga---aagaaggagctaagatattaatggcagcaggtgatacttatcgagct
gctgcaagtgatcagctggagatctgggctgagagagctggctgtgagattgtggtggct
gagaaagagaaggcaaaggcatcatcagttctttcacaggctgttaaaaagggaaaggaa
gaaggatttgacattgtcttgtgtgacacctctggccgt---cttcatacgaactatagc
ctaatggaagagctgatagcatgtaaaagggctgtaagc-aaagtagtttctggcgctcc
caat------------------gagatcttgcttgttttggatggaacaactggtttaaa
tatgcttcctcaggccagggagttcaacgaggttgtcaggattactggactgattctcac
aaaacttgatggttcagcgagaggtggttgtgt---------------------------
------------------------------------------------------------
ggtcagtgtggttgatgagcttggcattccagtgaaatttgtgggtgttggtgagggtct
ggaggatctccaaccttttgatgcagaagcctttgttgatgctatattttca
>PAFTOL009227
ggattctcgaaaactcgcgataatctcgctgtcatcgatgagcttctactgtactggaat
ctcgcggatactgatcgcgttcttgacgaattggaagaggctttgctggtgtctgatttt
gggcctaggattacgatgaaggttgtggaatcattgagggaagatattatggctggcaag
ctcaaatctgggagtgagataaa-------------------------------------
--------------------------------------gtttaggaaacctgctgttatc
atgatagttggtgtcaatggaggtggaaaaactacttcccttggcaaatt---ggcacat
aggttgaaga---aagaaggagctaagatattgatggcagcaggtgatacttttcgagct
gctgcaagtgatcagctggagatctgggctgagagaactggctgtgagattgtggtggct
gagaaagagaaggcaaaggcatcatcagttctttcacaggctgttaaaaagggaaaggaa
gaaggatttgacattgtcttgtgtgacacctccggccgt---cttcatacgaattatagc
ctaatggaagagctgatcgcatgtaaaagggctgtaagc-aaagtagtttctggcgcgcc
caat------------------gagatcttgcttgttttggatggaacaactggtttaaa
tatgcttcctcaggccagggagttcaatgaggttgttgggattactggactgattctcac
aaaacttgatggttcagcgagaggtggttgtgt---------------------------
------------------------------------------------------------
ggtcagtgtggttgatgagcttggcattccagtgaaatttgtgggtgttggtgagggtct
ggaggatctccaaccttttgatgcagaagcctttgttgatgctayattttca
>PAFTOL009229
ggattctctaaaactcgcgataatctcgctgtcatcgatgagcttctactgtactggaat
ctcgctgatactgatcgcgttcttgatgaattggaagaggctttgctggtgtctgatttt
gggcctaggattacgattaagatcgtggaatcattaagggaagatattatggctggcaag
ctcaaatctgggagtgagatawaggatgcattaaagaagagtgttcttgatttgctaaca
aagaaaggaagtaagacagaacttcagcttgg------atacaggaaacctgctgttatc
atgatagttggtgtcaatggaggtggaaaaactacttcccttggaagtat---attattt
ctcattttca---aaacattatgccagatattaatggcagcaggtgatacttttcgagct
gccgcaagtgatcagctggagatctgggctgagagaactggctgtgagattgtggtggct
gagaaagagaaggcaaaggcatcgtcagttctttcacaggctgttaaaaagggaaaggaa
gaaggattcgacattgtcttgtgtgacacctctggccga---cttcatacgaattatagc
ctaatggaagagctgatagcatgtaaaagggctgtaagc-aaagtagttcctggtgctcc
aaak------------------gagatcttgcttgttttggatggaacaactggtttaaa
tatgcttcctcaggccagggagttcaatgaagttgttgggattactggactgattctcac
aaaacttgatggttcggcgagaggtggttgtgt---------------------------
------------------------------------------------------------
ggtcagtgtggttgatgagcttggcattccagtgaaatttgtgggtgttggtgagggtct
ggaggatctccaaccttttgatgcagaagcctttgttgatgctatattttca
>PAFTOL009231
ggattctcgaaaactcgcgataatctcgctgtcatcgatgagcttttactgtactggaat
ctcgctgatactgatcgcgttcttgatgaattggaagaggttttgctggtgtctgatttt
gggcctaggattacgattaagatcgtggaatcattaagagaagatattatggctggcaag
ctcaaatctgggagtgagataaaggacgcattgaagaagagtgttcttgatttgctaaca
aagaaaggaagtaagacagaacttcagcttgg------atacaggaaacctgctgttatc
atgatagttggtgtcaatggaggtggaaaaactacttcccttggta--------------
-------------------agtgccagatattaatggcagcaggtgatacttttcgagct
gccgcaagtgatcagctggagatctgggctgagagaactggctgtgagattgtggtggct
gggaaagagaaggcaaaggcatcgtcagktctttcacaggctgttaaaaagggaaaggaa
gaagcatttgacattgtcttgtgtgatacctctggccga---cttcatacgaattatagc
ctaatggaagagctgatagcatgtaaaagggctgtaagc-aaagtagttccttttgct--
----------------------gagatcttgcttgttttggatggaacaactggtttaaa
tatgcttcctcaggccagggagttcaacgargttgttgggattactggactgattctcac
aaaacttgatggttcggcgagaggtggttgtgt---------------------------
------------------------------------------------------------
ggtcagtgtggttgatgagcttggcattccagtgaaatttgtgggtgttggtgagggtct
ggaggatctccagccttttgatgcagaagcctttgttgatgctatattttca
>PAFTOL009233
ggattctcaaaaactcgtgataatctcgctgtcatcgatgagctcctactgtactggaat
ctcgctgatactgatcgcgttcttgatgaattggaagaggctttgctggtgtctgatttt
gggcctasgattacgactaagattgtggaatcattgagggaagatattatggctggcaag
ctcaaatccgggagtgagataaaggatgcattgaagaagagtgttctwgatttgctgaca
aagaaaggactcaagacagaacttcagcttgg------atacaggaaacctgctgttatc
atggtagttggtgtcaatggaggcggaaaaactacctcccttggcaaatt---ggcacat
aggttgaaga---aagaaggagctaagatattaatagcagcaggtgatacttttcgagct
gctgcaagtgatcagctggaaatctgggctgagagaactggctgtgagattgtggtggct
gagaaagagaatgcaaaggcatcatcagttctttcacaggctgttaaaaagggaaaggar
gaaggatttgacattgtcttgtgtgacacctctggccgt---cttcatacgaattatagc
ttaatggaagagctgatagcatgtaaaagggctgtaagc-aaagtrgtttctggtgctcc
aaat------------------gagatcttgcttgttttggatggaacaactggtttaaa
tatgcttcctcaggccagggagttcaatgaagttgtcaggattactggactgattctcrc
aaaacttgatggttcagcgagmggtggttgtgt---------------------------
------------------------------------------------------------
ggtcagtgtggttgatgagcttggcattccrgtgaaatttgtgggtgttsgtgagggtct
ggaggatcttcaaccttttgatgcagaagcctttgttgatgctata------
>PAFTOL009235
ggattctcgaaaactcgccacaatctcgccgtcatcgatgagttgctattgtactggaat
ctcgctgacactgatcgtgttcttgatgaattggaagaggctttgctygtgtctgatttt
gggcctaggattaccattaagattgtggaatcgttgagggaagatatcatggccggcaag
ctcaaatctgggagtgagataaaggatgccttgaagaagtgtgttcttgatttgctgaca
aagaaaggaagtaagacagaacttcagctagg------atacaggaaacctgctgttatc
atgattgttggtgtcaatggaggcggaaaaactacttcccttggcaaatt---ggcacat
aggttaaaga---aagaaggagcaaagatactaatggccgcaggtgatacctttcgggct
gctgcaagtgatcagctggagatatgggctgagagaactggttgcgagattgtggtggct
gagaaagasaaggcgaaggcatcatcagttctttcacaggctgttaaaaagggraagcaa
gaaggatttgacgttgtcttgtgtgacacttctgggcgt---cttcatactaattatagc
ctaatggaagagctgatagcatgtaaaagagctgtaagc-aaagtagttcctcgcgctcc
aaak------------------gagattttgcttgttttggatggaacgactggcttaaa
tatgcttcctcaggccagggagttcaatgaagtggttggaattactggattgattctcac
aaaacttgatggttcagcgagaggtggttgtgt---------------------------
------------------------------------------------------------
ggtcagtgtggttgatgaacttggcattccagtgaaatttgtgggtgttggtgagggtct
ggaggatctccaaccttttgatgcagaagcctttgttgatgctatactttca
>PAFTOL009237
------------------------------------------------------------
------------------------------------------------------------
------------------------------------------------------------
------------------------gatgccttgaagaagtgtgttcttgatttgctgaca
aagaaaggaagtaagacagaacttcagctagg------acacaggaarcctgctgttatc
atgattgttggtgtcaatggaggcggaaaaactactacccttggcaaatt---ggcacat
aggttaaaaa---aagaaggagcaaagatactaatggccgcaggtgatacctttcgagct
gctgcaagtgatcagctggagatatgggctgagagaactggttgcgagattgtggtggct
gataaagagaaggcgaaggcatcatcagttctttcacaggctgctaaaaagggaaagcaa
gaaggatttgacgttgtcttgtgtgacacttgtgg-------------------------
------------------------------------------------------------
------------------------------gcgtgttttggatggaacgactggcttaaa
tatgcttcctcaggccagggagttcaatgaagtggttggaattactggattgattctcac
aaaacttgatggttcagcgaaaggtggttgtgt---------------------------
------------------------------------------------------------
ggtcagtgtggttgatgaacttagcattccagtgaaatttgtgggtgttggtgagggtct
ggaggatctccaaccttttgatgcagaagcctttgttgatgctatactttca
>PAFTOL009239
ggattctcgaaaactcgcgayaatctcgctgtcatcgatgagcttctactgtactggaat
ctcgckgatactgatcgcgtccttgatgaattggaagaggctttgctggtgtctgatttt
gggcctaggattacgattaagattgtggaatcattgagggaagatatcatggctggcaag
ctcaaatctgggagtgagataaaggatgcattgaagaagagtgttcttgattttctaaca
aagaaaggaagtaagacagaacttcggcttgg------atacaggaaacctgctgttatc
atgatagttggtgtcaatggaggtggaaaaactacttccctcggcaaatt---ggcatat
aggttgaaga---aagaaggcgctaagatattaatggcagcaggtgatacttttcgagct
gctgcaagtgatcagctggagatctgggctgagagagctggctgtgagatcgtggtggct
gagaaagagaaggcaaaggcatcatcagttctttcacaggctgttaaaaagggraaggaa
gaaggatttgacattgtmttgtgtgacacctctggccgt---cttcatacgaattatagc
ctaatggaagagctgatagsatgtaaaaaggctgtaagc-aaagtagttgctggtgctcc
aaat------------------gagatcttgcttgttttggatggaacaactggtttaaa
tatgcttcctcaggccagggagttcaacgaagttgctggtattactggattgattctcac
caaactagatggttcagcgagaggcggctgtgt---------------------------
------------------------------------------------------------
ggtcagtgtggttgatgagcttggcattccagtgaaatttgtgggtgttggtgagggtct
ggatgatctccaaccttttgatgcagaagcctttgttgatgctatattttca
>PAFTOL009241
ggattctcgaaaactcgcggtaatctcgctgtcatcgatgagcttctactgtactggaat
ctcgcggatactgatcgcgttcttgatgaattggaagaggctttgctggtgtctgatttt
gggcctaggattacgatgaagattgtggaatcattgagggaagatattatggctggcaag
ctcaaatctgggagtgagataaaggatgcattgaagaagaatgttcttgatttgctaaca
aagaaaggacataagacagaacttmgtcttgg------atacaggaaacctgctgtcatc
atgatagttggtgtcaatggaggtggaaaaactacttcccttggcaaatt---ggcacat
aggttgaaga---aagaaggrgctmagatattaatggcagcaggtgatacttatcgagct
gctgcaagtgatcagctrgagatctgggctgagagagctggctgtgagattgtggtggct
gagaaagagarggcaaaggcatcatcagttctttcacaggctgttaaaaagggaaaggaa
gaaggatttgacattgtcttgtgtgacacctccggccgt---cttcatacgaactayagc
ctaatggaagagctgatagcatgtaaaagggctgtaagc-aaagtagtttctggcgctcc
caak------------------gagatcttgcttgttttggatggaacaactggtttaaa
tatgcttcctcaggccagggagttcaacsaggttgtyaggattactggactgattctcac
aaaacttgatggttcagcgagaggtggttgtgt---------------------------
------------------------------------------------------------
ggtcagtgtggttgatgagcttggcattccagtgaaatttgtgggtgttggtgagggtct
ggaggatctccaaccttttgatgcagaagcctttgttgatgctatattttca
>PAFTOL009243
ggattctcgaagactcgcgataatctcgctgtcatcgatgagcttctactgtactggaat
ctcgctgataccgatcgcgttcttgatgaattggaagaggctttgctggtgtctgatttt
gggcctaggattacgattaagattgtggaatcattgagggaagatattatggctggcaag
ctcaaatctgggagtgagataaaggatgcattgaagaagagtgttcttgatttgctaaca
aagaaaggaagtaagacagaacttcagcttgg------atacaggaaacctgctgttatc
atgatagttggtgtcaatggaggtggaaaaactacttcccttggcaaatt---ggcacat
aggttgaaga---aagaaggagctaagatattaatggcagyaggtgatacttttcgagct
gctgcaagtgatcagctggagatctgggctgagagaactggctgtgagattgtggtggct
gagaaagagaaggcaaaggcatcatcagttctttcacaggctgttaaaaagggaaaggaa
ggaggatttgacattgtcttgtgtgacacctctggccgt---cttcatacgaattatagc
ctaatggaagagctgatagcatgtaaaagggctgtaagc-aaagtagttcctggtgctcc
aaak------------------gagatcttgcttgtcttggatggaacaactggtttaaa
tatgcttcctcaggccagggagttcaacgaagttgtcgggattaccggactgattctcac
aaaacttgatggttcagcaagaggtggttgtgt---------------------------
------------------------------------------------------------
ggtcagtgtagttgatgagcttggcattccagtgaaatttgtgggtgttggtgagggtct
ggaggatctccaaccttttgatgcagaagcctttgttgatgctatattttca
>PAFTOL009245
ggattctcgaaaactcgcgataatctcgctgtcatcgatgagcttctactgtactggaat
ctcgcggatactgatcgcgttcttgatgaattggaagaggctttgctggtgtctgatttt
gggcctaggattacgattaagatcgtggaatcattgagggaagatattatggctggcaag
ctcaaatctgggagtgagatawaggatgcattgaagaagagtgttcttgatttgctaaca
aagaaaggaagtaagacagaacttcagcttgg------atacaggaaacctgctgttatc
atgatagttggtgtcaatggaggtggaaaaactacttcccttggcaaatt---ggcacat
aggttgaaga---aagaaggagctmagatattaatagcagcaggtgatacttttcgagct
gctgcaagtgatcagctggagatctgggctgagagaactggctgtgagattgtggtggct
gagaaagagaaggcaaaggcatcatcagttctttcacaggctgttaaaaagggaaaggaa
gaaggatttgacattgtcttgtgtgacacctctggccgt---cttcatacgaattatagc
ctgatggaagagctgatagcatgtaaaagggctgtaacc-aaagtagttcctggtgctcc
aaat------------------gagatcttgcttgttttggatggaacaactggtttaaa
tatgcttcctcaggccagggagttcaacgaagttgtcgggattactggactgattctcac
aaaacttgacggttcagcaagaggtggttgtgt---------------------------
------------------------------------------------------------
ggtcagtgtggttgatgagcttggcattccagtgaaatttgtgggtgttggtgagggtct
ggaggatctccaaccttttgatgcagaagcctttgttgatgctatattttca
>PAFTOL009247
------------------------------------------------------------
------------------------------------------------------------
------------------------------------------------------------
------------------------gatgccttgaagaagagcgttcttgatttgctaaca
aagaaaggaagtaagacagaacttcagcttgg------atacaggaaacctgctgttatc
atgatagttggtgtcaatggaggtggaaaaactacttcccttggtaag------------
------------------------------------------------------------
------------------------------------------------------------
------------------------------------------------------------
------------------------------------------------------------
------------------------------------------------------------
------------------------------------------------------------
------------------------------------------------------------
------------------------------------------------------------
------------------------------------------------------------
------------------------------------------------------------
----------------------------------------------------
>PAFTOL009249
------------------------------------------------------------
------------------------------------------------------------
------------------------------------------------------------
------------------------gatgcattgaagaagagtgttcttgatttgctaaca
aagaaaggaagtaagacagaacttcagcttgg------atacaggaaacctgctgttatc
atgatagttggtgtcaatggaggtggaaaaactacttcccttggcaaatt---ggcacat
aggttgaaga---aagaaggagctaagatattaatagcagcaggtgatacttttcgagct
gctgcaagtgatcagctggagatctgggctgagagaactggctgtgagattgtggtggct
gagaaagagaaggcacaggcatcatcagttctttcacaggctgttaaaaagggaaaggaa
gaaggattcgacattgtcttgtgtgacacctctggccgtaagtttgaaacacagcactat
tacaagccatttctgatcttatgt---ttggcatagtct-gaaatgtgttgccactcttt
gcag------------------gagatcttacttgttttggatggaacaactggtttaaa
tatgcttcctcaggccagggagttcaacgaagttgttgggattactggactgattctcac
aaaacttgatggttcagcgagaggtggttgtgt---------------------------
------------------------------------------------------------
ggtcagtgtggttgatgagcttggcattccagtgaaatttgtgggtgttggtgagggtct
ggaggatctccaaccttttgatgcagaagcctttgttgatgctatattttca
>PAFTOL009251
------------------------------------------------------------
------------------------------------------------------------
------------------------------------------------------------
------------------------gatgcattgaagaagagtgttcatgatttgctaaca
aagaaagcaagtaagacagaacttcagcttgg------atacaggaaacctgctgttatc
atgatagttggtgtcaatggaggtggaaaaactacttcccttggcaaatt---ggcacat
aggttgaaga---aagaaggagctaagatattaatagcagcaggtgatacttttcgagct
gctgcaagtgatcagctggagatctgggctgagagaactggctgtgagattttggtggct
gagaaagagaaggcaaaggcatcatcagttctttcacaggctgttaaaaagggaaaggaa
gaaggatttgacattgtcttgtgtgacacctctggccgt---cttcatacgaattatagc
ctaatggaagagctgatagcatgtaaaagggctgtaagc-aaagtagttcctggtgctcc
aaat------------------gagatcttgcttgttttggatggaacaactggtttaaa
tatgcttcctcaggccagggagttcaatgaagttgtcgggattactggactgattctcac
aaaacttgacggttcagcaagaggtggttgtgt---------------------------
------------------------------------------------------------
ggtcagtgtggttgatgagcttggcattccagtgaaatttgtgggtgttggtgagggtct
ggaggatctccaaccttttgatgcagaagcctttgttgatgctatattttca
>PAFTOL009253
ggattctcgaaaactcgcgacaatctcgccgtcatcgatgagttgctattgtactggaat
ctcgctgacactgatcgtgttcttgatgaattggaagaggctttgctcgtgtctgatttt
gggcctaggattaccattaagattgtggaatcgttgagggaagatatcatggctggcaag
ctcaaatctgggagcgagataaaggatgccttgaagaagtgtgttcttgatttgctgaca
aagaaaggaagtaagacagaacttcaactagg------atacaggaaacctgctgttatc
atgattgttggtgtyaatggaggcggaaaaackacttcccttggcaaatt---ggcacat
aggttaaaga---aagaaggagcaaagatactaatggccgcaggtgatacctttcgggct
gctgcaagtgatcagctggagatatgggctgagagaactggttgcgagattgtggtggct
gagaaagagaaggcgaaggcatcatcagttctttcasaggctgttaaaaagggaaagcaa
gaaggatttgaygttgtcttgtgtgacacttctgggctt---catga-attcattgtgca
catgtacaagccatttctgatattatgtttgcagtaatctgaagtatgttgcaagtattt
gcag------------------gagattttgcttgttttggatggaacgactggcttaaa
tatgcttcctcaggccagggagttcaatgaagtggttggaattactggattgattctcac
aaaacttgatggttcagcgagaggtggttgtgt---------------------------
------------------------------------------------------------
ggtcagtgtggttgatgaacttggcattccagtgaaatttgtgggtgttggtgagggtct
ggaggatctccaaccttttgatgcagaagcctttgttgatgctatactttca
>PAFTOL009255
ggattctcgaaaactcgcgataatctcgctgtcatcgatgagcttctactgtactggaat
ctcgctgatactgatcgcgttcttgatgaattggaagaggctttgctggtgtctgatttt
gggcctaggattacgattaagatcgtggaatcattgagggaagatattatggctggcaag
ctcaaatctgggagtgagataaaggatgcattgaagaagagtgttcttgatttgctaaca
acgaaaggacgtaagacagaacttcagcttgg------atacaggaaacctgctgttatc
atgatagttggtgtcaatggaggtggaaaaactacttcccttggcaaatt---ggcacat
aggttgaaga---aagaaggagctmagatattaattgcagcaggtgatacttttcgagct
gctgcaagtgatcagctggagatctgggctgagagaactggctgtgagattgtggtggct
gagaaagagaaggcaaaggcatcatcagttctttcacaggctgttaaaaagggaaaggaa
gaaggatttgacgttgtcttgtgtgacacctctggccgt---cttcatacgaattatagc
ctaatggaagagctgatagcatgtaaaagggctgtaagc-aaagtagtttctggtgctcc
aaat------------------gagatcttgcttgttttggatggaacaactggtttaaa
tatgcttcctcaggccagggagttcaacgaagttgtcgggattactggactgattctcac
aaaacttgatggttcagcgagaggtggttgtgt---------------------------
------------------------------------------------------------
ggtcagtgtggttgatgagcttggcattccagtgaaatttgtgggtgttggtgagggtct
ggaggatcttcaaccttttgatgcggaagcctttgttgatgctatattttca
>PAFTOL009257
ggattctcgaaaactcgcgataatctcgccgtcatcgatgagcttctactgtactggaat
ctcgctgatactgatcgcgttcttgatgaattggaagaggctttgctggtgtctgatttt
gggcctaggattacgattaagatcgtggaatcattgagggaagatattatggctggcaag
ctcaaatctgggagtgagataaaggatgcattgaagaagagtgttcttgatttgctaaca
acgaaaggacgtaagacagaacttcagcttgg------atacaggaaacctgctgttatc
atgatagttggtgtcaatggaggtggaaaaactacttcccttggyaaatt---ggcacat
aggttgaaga---aagaaggagctmagatattaattgcagcaggtgatacttttcgagct
gctgcaagtgatcagctggagatctgggctgagagaactggctgtgagattgtggtggct
gagaaagagaaggcraaggcatcatcagttctttcacaggctgttaaaaagggaaaggaa
gaaggatttgaygttgtcttgtgtgacacctctggccgt---cttcatacgaattatagc
ctaatggaagagctgatagcatgtaaaagggctgtaagc-aaagtagtttctggtgctcc
aaat------------------gagatcttgcttgttttggatggaacaactggtttaaa
tatgcttcctcaggccagggagttcaacgaagttgtcgggattactggactgattctcac
aaaacttgatggttcagcgagaggtggttgtgt---------------------------
------------------------------------------------------------
ggtcagtgtggttgatgagcttggcattccagtgaaatttgtgggtgttggtgagggtct
ggaggatcttcaaccttttgatgcagaagcstttgttgatgctatattttca
>PAFTOL009259
ggattctcgaaaactcgcgataatctcgctgtcatcgatgagcttctactgtactggaat
ctcgctgatactgatcgcgttctygatgaattggaagaggctttgctggtgtctgatttt
gggcctaggattacgattaagattgtggaatcrttgagggargatattatggctggcaag
ctcaaatcygggagtgagataaaggatgcrttgaagaagagtgttcttgatttgctaaca
aagaaaggacgtaagacasaacttcagcttgg------atacaggaaacctgctgttatc
atgatagttggtgtcaatggaggtggaaaaactacttccattggcaaatt---ggcacat
aggttgaaga---aagaaggagctmagatattaatggcmgcaggtgayacttttcgagct
gctgcaagtgatcagctggagatctgggctgagagaactggctgtgagatcgtggtggct
gagaaagagaaggcaaaggcatcatcagttctttcacaggctgttaaaaagggaaaggaa
gawggatttgacattgtcttgtgtgacacctctggccgt---cttcatacgaattatagc
ctaatggaagagctgatagcatgtaaaaaggctgtaagc-aaagtagttgctggtgctcc
aaat------------------gagatcttgcttgttttggayggaacaactggtttaaa
tatgcttcctcaggccagggagttcaacgaagttgctggtattactggattgattctcac
aaaactagatggttcagcgagaggyggctgtgw---------------------------
------------------------------------------------------------
ggtcagtgtggttgatgagcttggcattccagtgaaatttgtgggtgttggtgagggtct
ggatgatctccaaccttttgatgcagaagcctttgttgatgctatattttca
>PAFTOL009263
ggattctcgaaaactcgcgataatctcgctgtaatcgatgagcttctactgtactggaat
ctcgctgatactgatcgcgttcttgatgaattggaagaggctttgctggtgtctgatttt
gggcctaggattacgattaagatcgtggaatcattgagggaagatattatggctggcaag
ctcaaatctgggagtgagataaaggatgcattgaagaagagtgttcttgatttgctaaca
aagaaaggaagtaagacagaacttcagcttgg------atacaggaaacctgctgttatc
atgatagttggtgtcaatggaggtggaaaaactacttcccttggcaaatt---ggcacat
aggttgaaga---aagaaggagctmagatattaatagcagcaggtgatacttttcgagct
gctgcaagtgatcagctggagatctgggctgagagaactggctgtgagattgtggtggct
gagaaagagaaggcaaaggcatcatcagktctttcacaggctgttaaaaagggaaaggaa
gaaggattcgacattgtcttgtgtgacacctctggccgt---cttcatacgaattatagc
ctaatggaagagctgatagcatgtaaaagggctgtaagc-aaagtagttcctcgtgctcc
aaat------------------gagatcttgcttgttttggatggaacaactggtttaaa
tatgcttcctcaggccagggagttcaacgaagttgtcgggattactggactgattctcac
aaaacttgatggttcagcgagaggtggttgtgt---------------------------
------------------------------------------------------------
ggtcagtgtggttgatgagcttggcattccagtgaaatttgtgggtgttggtgagggtct
ggaggatctccaaccttttgatgcagaagcctttgttgatgctatattttca
>PAFTOL009265
------------------------------------------------------------
------------------------------------------------------------
------------------------------------------------------------
------------------------gatgcattgaagaagagtgttcttgatttgctaaca
aagaaaggaagtaagacagracttcagcttgg------atacaggaaacctgctgttatc
atgatagttggtgtcaatggaggtggaaaaactacttcccttggcaaatt---ggcacat
aggttgaaga---aagaaggagctaagatattaatagcagcaggtgatacttttcgagct
gctgcaagtgatcagctggagatctgggctgagagaactggctgtgagattgtggtggct
gagaaagagaaggcaaaggcatcatcagttctttcacaggctgttaaaaagggaaaggaa
gaaggatttgrcattgtcttgtgtgacacctcaggccgt---cttcatacgaattatagc
ctaatggaagagctgatagcatgtaaaagggctgtaagc-aaagtagttcgtggtgctcc
aaat------------------gagatcttgcttgttttggatggaacaactggtttaaa
tatgcttcctcaggccagggagttcaacgaagttgtcgggattactggactgattctcac
aaaacttgatggttcagcaagaggtggttgtgt---------------------------
------------------------------------------------------------
ggtcagtgtggttgatgagcttggcattccagtgaaatttgtgggcgttggtgagggtct
ggaggatctccaaccttttgatgcagaagcctttgttgatgctatattttca
>PAFTOL009267
ggattctccaaaactcgcgacaatctcgccgtcatcgatgagttgctwttgtactggaat
ctcgctgacactgatcgtgttcttgatgaattggaagaggctttgctcgtstcygatttt
gggcctaggattaccattaagattgtggaatcgttgagggaagatatcatggctggcaag
ctcaaatctgggagtgagataaaggatgccttgaagaagagtgttcttgatttgctgaca
aagaaaggaagtaagacagaactkcggctagg------atacaggaaacctgctgttatc
atgattgttggtgtcaatggaggcggaaaaactacttcccttggyaaatt---ggcacat
aggttaaaga---aagaaggagccmagatactaatggcagcaggtgatacctttcgagct
gctgcaagtgatcagctggagatatgggctgagagaactggttgtgagattgtggtggct
gagaaagagaaggcgaaggcatcatcagktctttcacaggctgttaaaaagggaaagcaa
gaaggatttgacattgtcttgtgtgacacttctggccgt---cttcatactaattatagc
ctaatggaagagctgatagcatgtaaaagagctgtaagc-aaagtagttcctggtgctcc
aaak------------------gagattttgctcgttttggatggaacgackggcttaaa
tatgcttcctcaggccagggagttcaatgaagtggttggaattactggattgattgtcac
aaaacttgatggttcagcgagaggtggttgtgt---------------------------
------------------------------------------------------------
ggtcagtgtggttgatgaacttggcattccagtgaaatttgtgggtgttggtgagggtct
ggaggatctccaaccttttgatgcagaagcctttgttgatgctatactttca
>PAFTOL009269
ggattctccaaaactcgcgacaatctcgccgtcatcgatgagttgctattgtactggaat
ctcgctgacacggatcgtgttcttgatgaattggaasaggctttgctcgtgtctgatttt
gggcctaggattaccattaagattgtggaatcgttgagggaagatatcatggctggcaag
ctcaaatctgggagtgagataaaggatgccttgaagaagagtgttcttgatttgctgaca
aagaaaggaagtaagacagaacttcggctagg------atacaggaaacctgctgttatc
atgattgttggtgtcaatggaggcggaaaaactacttcccttggcaaatt---ggcacat
aggttaaaga---aagaaggagccmagatactagtggcagcaggtgatacctttcgagct
gctgcaagtgatcagctggagatatgggctgagagagctggttgtgagattgtggtggct
gagaaagagaaggcgaaggcatcatcagktctttcacaggctgttaaaaagggaaagcaa
gaaggatttgacattgtcttgtgtgacacttctggccgt---cttcatactaattatagc
ctaatggaagagctgatagcatgtaaaagagctgtaagc-aaagtacttcctggtgctcc
aaat------------------gagattttgctcgttttggatggaacgactggcttaaa
tatgcttcctcaggccagggagttcaatgaagtggttggaattactggattgattgtcac
aaaacttgatggttcagcgagaggtggttgtgt---------------------------
------------------------------------------------------------
ggtcagtgtagttgatgaacttggcattccagtgaaatttgtgggtgttggtgagggtct
ggaggatctccaaccttttgatgcagaagcctttgttggtgctatactttca
>PAFTOL009271
ggattctcgaaaactcgcgataatctcgctgtcatcgatgagcttctactgtactggaat
ctcgctgatactgatcgcgttcttgatgaattggaagaggctttgctggtgtctgatttt
gggcctacgattacgattaagatcgtggaatcattaagggaagatattatggctggcaag
ctcaaatctgggagtgagataaaggatgcattgaagaagagtgttcttgatttgctaaca
aagaaagsaagtaagacagaacttcagcttgg------atacaggaaacctgctgttatc
atsatagttggtgtcaatggaggtggaaaaactacttcccttggaagtat---attattt
ctcactttca---aatrtgaatatcagatattaatggcagcaggtgatacttttcgagct
gccgcaagtgatcagctggagatctgggctgagagaactggctgtgagattgtggtggct
gagaaagagaaggcaaaggcatcgtcagttctttcacaggctgttaaaaagggraaggaa
gaaggatttgacattgtcttgtgtgacacctctggcaga---cttcatacgaattatagc
ctaatggaagagctgatagcatgtaaaagggctgtaagc-aaagtagttcctggtgctcc
aaat------------------gagatcttgcttgttttggatggaacaactggtttaaa
tatgcttcctcaggccagggagttcaacgaagttgttgggattactggrctgattctcac
aaaacttgatggttcggcragaggtggttgtgt---------------------------
------------------------------------------------------------
ggtcagtgtggttgatgagcttggcattccagtgaaatttgtgggtgttggtgagggtct
ggaggatctccaaccttttgatgcagragcctttgttgatgctatattttca
>PAFTOL009279
ggattctcgaaaactcgcgataatctcgytgtcatcgacgagcttctactgtactggaat
ctcgctgatactgatcgcgttcttgatgaattggaagaggctttgctggtgtctgatttt
gggcctaggattacgatgaaggttgtggaatcattgagggaagatatcatggctggcaag
ctcaaatctgggagtgagataaa-------------------------------------
--------------------------------------gtttaggaaacctgctgttatc
atgatagttggtgtcaatggaggtggaaaaactacttcccttggcaaatt---ggcacat
aggttgaaga---aagaaggagctmagatattaatggcagcaggtgatacttttcgagct
gctgcaagtgatcagctggagatctgggctgagagaactggctgtgagattgtggtggct
gagaaagagaaggcaaaggcatcatcagttctttcacaggctgttaaaaaaggaaaggaa
gaaggatttgacattgtcttgtgtgacacctccggccgt---cttcatacgaattatagc
ctaatggaagagctgatagcatgtaaaagggctgtaagc-aaagtagtttctggcgcccc
caat------------------gwgatcttgcttgttttggatggaacaactggtttaaa
tatgcttcctcaggccagggagttcaacgaggttgtcgggattactggactgattctcac
aaaacttgatggttcagcgagaggtggttgtgt---------------------------
------------------------------------------------------------
ggtcagtgtggttgatgagcttggcattccagtgaaatttgtgggtgtgggtgaaggtct
ggaggatctccagccttttgatgcagaagcctttgttgatgctatattttca
>PAFTOL009281
------------------------------------------------------------
------------------------------------------------------------
------------------------------------------------------------
------------------------gatgcattgaagaagagtgttcttgatttgctaaca
aagaaaggatgtaagacagaacttcggcttgg------atacaggaaacctgctgttatc
atgatagttggtgtcaatggaggtggaaaaactacttcccttggcaaatt---ggcacat
aggttgaaga---aagaaggagctaagatattaatggcagcgggtgatacttttcgagct
gctgcaactgatcagctggagatctgggctgagagaactggctgtgagattgtggtggct
gagaaagagaaggcaaaggcatcatcagttctttcacaggctgttaaaaagggaaaggaa
gaaggatttgacattgtcttgtgtgacacttctggccgt---cttcatacgaattatagc
ctaatggaagagctaatagcatgtaaaagggctgtaagc-aaagtagtttctggtgctcc
aaat------------------gagatcttgcttgttttggatggaacaactggtttaaa
tatgcttcctcaggccagggagttcaatgaagttgtcgggattactggactgattctcac
aaaacttgatggttcagcgagaggtggttgtgt---------------------------
------------------------------------------------------------
ggtcagtgtggttgatgagcttggcattccagtgaaatttgtgggtgttggtgagggtct
ggaggatctccaaccttttgatgcagaagcctttgttgatgctatattttca
>PAFTOL009283
ggattctcgaaaactcgcggtaatctcgctgtcatcgatgagcttctactgtactggaat
ctcgcggatactgatcgcgttcttgatgaattggaagaggctttgctggtgtctgatttt
gggcctaggattacgatgaagattgtggaatcattgagggaagatattatggctggcaag
ctcaaatctgggagtgagataaaggatgcattgaagaagaatgttcttgatttgctaaca
aagaaaggacataagacagaacttcgtcttgg------atacaggaaacctgctgtcatc
atgatagttggtgtcaatggaggtggaaaaactacttcccttggcaaatt---ggcacat
aggttgaaga---aagaaggagctaagatattaatggcagcaggtgatacttttcgagct
gctgcaagtgatcagctggagatctgggctgagagaactggctgtgagattgtggtggct
gagaaagagaatgcaaaggcatcatcagttctttcacaggctgttaaaaagggaaaggaa
gaaggatttgacattgtcttgtgtgacacctccggccgt---cttcatacgaactatagc
ctaatggaagagctgatagcatgtaaaagggctgtaagc-aaagtagtttctggcgctcc
caat------------------gagatcttgcttgttttggatggaacaactggtttaaa
tatgcttcctcaggccagggagttcaacgaggttgtcaggattactggactgattctcac
aaaacttgatggttcagcgagaggtggttgtgt---------------------------
------------------------------------------------------------
ggtcagtgtggttgatgagcttggcattccagtgaaatttgtgggtgttggtgagggtct
ggaggatctccaaccttttgatgcagaagcctttgttgatgctatattttca
>PAFTOL009285
ggattctccaaaactcgcgacaatctcgccgtcatcgatgagttgctattgtactggaat
ctcgctgacactgatcgtgttcttgatgaattggaagaggctttgctygtgtctgatttt
gggcctaggattaccattaagattgtggaatcgttgagggaagatatcatggctggcaag
ctcaaatctgggagtgagataaaggatgccttgaagaagggtgttcttgatttgctgaca
aagaaaggaagtaagacagaacttcagctagg------atacaggaaacctgctgttatc
atgattgttggtgtcaatggaggcggaaaaactacttcccttggcaaatt---ggcacat
aggttgaaga---aagaaggagccmagatactaatggcagcaggtgatacctttcgagct
gctgcaagtgatcagctggagatatgggctgagagagctggttgtgagattgtggtggct
gataaagagaaggcgaaggcatcatcagttctttcacaggctgttaaaaggggaaagcaa
gaaggattygacattgtcttgtgtgacacttctggccgt---cttcatactaattatagc
ctaatggaagagctgatagcatgtaaaagagctgtaagc-aaagtagttcctggtgctcc
aaat------------------gagattttgctcgttttagatggaacgactggcttaaa
tatgcttcctcaggccagggagttcaatgaagtggttggaattactggattgattgtcac
aaaacttgatggttcagcgagaggtggttgtgt---------------------------
------------------------------------------------------------
ggtcagtgtggttgatgaacttggcattccagtgaaatttgtgggtgttggtgagggtct
ggaggatctccaaccttttgatgcagaagcctttgttgatgctatactatca
>PAFTOL009287
ggattctcgaaaactcgcgataatcttgctgtcatcgatgagcttctactgtactggaat
ctcgcggatactgatcgcgttcttgacgaattggaagaggctttgctggtgtctgatttt
gggcctaggattacgatgaagattgtggaatcattgaggaaagatattatggctggcaag
ctcaaatctgggagtgagataaa-------------------------------------
--------------------------------------gttcaggaaacctgctgttatt
atgatagttggtgtcaatggaggtggaaaaactacttcccttggcaaatt---ggcacat
aggttgaaga---aagaaggagctmagatattgatggcggcaggtgatacttttcgagct
gctgcaagtgatcagctggagatctgggctgagagaactggctgtgagattgtggtggct
gagaaagagaaggcaaaggcatcatcagttctttcacaggctgttaaaaagggaaaggaa
gaaggatttgacattgtcttgtgtgacacctccggccgt---cttcatacgaattatagc
ctaatggaagagctgatagcatgtaaaagggctgtaagc-aaagtagtttctggcgctcc
caat------------------gagatcttgcttgttttggatggaacaactggtttaaa
tatgcttcctcaggccagggagttcaacgaggttgtcgggattactggactgattctcac
aaaacttgatggttcagcgagaggtggttgtgt---------------------------
------------------------------------------------------------
tgtcagtgtggttgatgagcttggcattccagtgaaatttgtgggtgttggtgagggtct
ggaggatctccaaccttttgatgcagaagcctttgttgatgctatattttca
>PAFTOL009289
------------------------------------------------------------
------------------------------------------------------------
------------------------------------------------------------
------------------------gatgcattgaagaagagtgttcttgatttgctaaca
aagaaaggatgtaagacagaacttcagcttgg------atacaggaaacctgctgttatc
atgatagttggtgtcaatggaggtggaaaaactacttcccttggaactat---attattt
ctcactttca---aattggaatgccagatattaatagcagcaggtgatacttttcgagct
gctgcaagtgatcagctggagatctgggctgagagaactggctgtgagattgtggtggct
gagaaagagaaggcaaaggcatcatcagktctttcacaggctgttaaaaagggaaaggaa
gaacgatttgacattgtcattc--------------------------------------
------------------------------------------------------------
--ag------------------gagatcttgcttgtgttggatggaacaactggtttaaa
tatgcttcctcaggccagggagttcaacgaagttgtcgggattactggactgattctcac
aaaacttgatggttcagcgagaggtggttgtgt---------------------------
------------------------------------------------------------
ggtcagtgtggttgatgagcttggcattccagtgaaatttgtgggtgttggtgagggtct
ggaggatctccaaccttttgatgcagaagcctttgttgatgctatattttca
>PAFTOL009291
ggattctcgaaaactcgcgataatctcgctgtcatcgatgagcttctactgtactggaat
ctcgcggatactgatcgcgytcttgacgaattggaagaggctttgctggtgtctgatttt
gggcctaggattacgatgaagattgtggaatcattgaggaaagatattatggctggcaag
ctcaaatctgggagtgagataaa-------------------------------------
--------------------------------------gtttaggaaacctgctgttatc
atgatagttggtgtcaatggaggtggaaaaactacttcccttggyaaatt---ggcacat
aggttgaaga---aagaaggagctmagatattratrgcagcaggtgatacttttcgagct
gctgcaagtgatcagctggagatctgggctgagagaactggctgtgagattgtggtggct
gagaaagagaaggcaaaggcatcatcagktctttcacaggctgttaaaaagggaaaggaa
gaaggatttgacattgtcttgtgtgacacctccggccgc---cttcatacraattatagc
ctratggaagagctgatagcatgtaaaagggctgtaagc-aaagtagtttctggcgctcc
caat------------------gagatcttgcttgttttggatggaacaactggtctaaa
tatgcttcctcaggccagggagttcaacgaggttgtcgggattactggactgattctcac
aaaacttgatggttcagcgagaggtggttgtgt---------------------------
------------------------------------------------------------
ggtcagtgtggttgatgagcttggcattccagtgaaatttgtgggtgttggkgagggtct
ggaggatctccaaccttttgatgcagaagcctttgttgatgctatwttttca
>PAFTOL009293
---------------------------gctgtcatcgatgagcttctactgtactggaat
ctcgcggatactgatcgcgttcttgatgaattggaagaggctttgctggtgtctgatttt
gggcctaggattacgatgaagrttgtggaatcattgagggwagatattatggctggcaag
ctcaaatctgggagtgagataaaggatgcattgaagaagaatgttcttgatttgctaaca
aagaaaggacrtaagacagaacttcgtcttgg------atacaggaaacctgctgtyatc
atgatagttggtgtcaatggaggtggaaaaactacttcccttggcaaatt---ggcacat
aggttgaaga---aagaaggagctmagatattratggcagcaggtgatacttttcgagct
gctgcaagtgatcagctggagatctgggctgagagaactggctgtgagattgtggtggct
gagaaagagaaggcaaaggcatcatcagttctttcacaggctgttaaaaagggraargaa
gaaggatttgacattgtcttgtgtgacacctccggccgt---cttcatacgaaytatagc
ctaatggaagagctgatagcatgtaaaagggctgtaagc-aaagtagtttctggcgctcc
cagt------------------gagatcttgcttgttttggatggaacaactggtttaaa
tatgctwcctcaggccagggagttcaacgaggttgtyrggattactggactgattctcac
aaaacttgatggttcagcgagaggwggttgtgw---------------------------
------------------------------------------------------------
ggtcagtgtggttgaygagcttggcrttccagtgaaatttgtgggtgttggtgagggtct
ggaggatctccaaccttttgatgcrgaagcctttgttgatgctatattttca
>PAFTOL009295
------------------------------------------------------------
------------------------------------------------------------
------------------------------------------------------------
------------------------------------------------------------
---------------------------------------tttaggaaacctgctgtcatc
atgatagttggtgtcaatggaggtggaaaaactacttcccttggtaag------------
---------------------tgccagatattaatggcagcaggtgatacttttcgagct
gctgcaagtgatcagctggagatctgggctgagagaactggctgt---------------
------------------------------------------------------------
------------------------------------------------------------
------------------------------------------------------------
------------------------------------------------------------
------------------------------------------------------------
------------------------------------------------------------
------------------------------------------------------------
-gtcagtgtggttgatgagcttggcattccagtgaaatttgtgggtgttggtgagggtct
ggaggatctccaaccttttgatgcrgaagcctttgttgatgctatattttca
>PAFTOL009297
ggattctcgaaaactcgcgataatctcgctgtcatcgatgagcttctactgtactggaat
ctcgcggatactgatcgcgttcttgatgaattggaagaggctttgctggtgtctgatttt
gggcctaggattacgattaagattgtggaatcattgagggaagatattatggctggcaag
ctcaaatctgggagtgagataaagaatgcgttgaagaagagtgttcttratttgctaaca
aagaaaggacgtaagacagaacttcagcttgg------atacaggaaacctgctgttatc
atgatagttggtgtcaatggaggtggaaaaactacttcccttggyaaatt---ggcacat
aggttgaaga---aagaaggtgctaagatattaatggcagcaggtgatacttttcgagct
gctgcaagtgatcagctkgagatctgggctgagagaactggctgtgagatcgtggtggct
gagaaagagaaggcaaaggcrtcatcagttctttcacaggctgttaaaaagggraaggaa
gaaggatttgacattgtcttgtgtgacacctctggccgt---cttcatacgaattatacc
ctaatggaagagctgatagcatgtaaaaaggctgtaagc-aaagtagttgctggtgctcc
aaat------------------gagatcttgcttgttttggatggaacaactggtttaaa
tatgcttcctcaggccagggagttcaacgaagttgctggtattactggattgattctcac
aaaactagatggttcagcgagaggcggctgtgt---------------------------
------------------------------------------------------------
ggtcagtgtggttgatgagcttggcattccagtgaaatttgtgggtgttggtgarggtct
ggatgatctccaaccttttgatgcagaagcctttgttgatgytatattttca
>PAFTOL009299
ggattctcgaaaactcgcgataatctcgctgtcatcgatgagcttctactgtactggaat
ctcgctgatactgatcgcgttcttgatgaattggaagaggctttgctggtgtctgatttt
gggcctaggattacgattaagatcgtggaatcattgagggaagatattatggctggcaag
ctcaartctgggagtgagataaaggatgcattgaagaagagtgttcttgatttgctaaca
aagaaaggaagtaagacagaacttcagcttgg------atacaggaaacctgctgttatc
atgatagttggtgtcaatggaggtggaaaaactacttcccttggcaaatt---ggcacat
aggttgaaga---aagaaggagctmagatattaatagcagcaggtgatacttttcgagct
gctgcaagtgatcagctggagatctgggctgagagaactggctgtgagattgtggtggct
gagaaagagaaggcaaaggcatcatcagktctttcacaggctgttaaaaagggaaaggga
gaaggatttgacattgtcttgtgtgacacctctggccgt---cttcatacgaattatagc
ctaatggaagagctgatagcatgtaaaagggctgtaagc-aaagtagttcctggtgctcc
aaat------------------gwgatcttgcttgttttggatggaacaactggtttaaa
tatgcttccgcaggcaagggagttcaacgaagttgtcaggattactggactgattctcac
aaaacttgatggttcagcgagaggtggttgtgt---------------------------
------------------------------------------------------------
ggtcagtgtggttgatgagcttggcattccagtgaaatttgtgggtgttggtgagggtct
ggaggatctccaaccttttgatgcagaagcctttgttgatgctatattttca
>PAFTOL009301
------------------------------------------------------------
------------------------------ttgtatcaggctttgctggtgtctgatttt
gggcctaggattacgattaagatcgtggaatcattgagggaagatattatggctggcaag
ctcaaatctgggagtgagataaaggttgcattgaagaagagtgttcttgatttgctaaca
aagaaaggaagtaagacagaacttcagcttgg------atacaggwaacctgctgttatc
atgatagttggtgtcaatggaggtggaaaaactacttcccttggaactat---attattt
ctcactttca---aatttgaatgccagatattaatagcagcaggtgatacttttcgagct
gctgcaagtgatcagctggagatctggkctgagagaactggctgtgagattgtggtggct
gagaaagagaaggcaaaggcatcatcagktctttcacaggctgttaaaaagggaaaggaa
gaaggattcgacattgtcttgtgtgacacctctggcygt---cttcatacgaattatagc
ctaatggaagagctgatagcatgtaaaagggctgtaagc-aaagtagttcctcgtgctcc
aaat------------------gagatcttgcttgttttggatggaacaactggtttaaa
tatgcttcctcaggccagggagttcaacgaagttgtcgggattactggactgattctcac
aaaacttgatggttmagcgagaggtggttgtgt---------------------------
------------------------------------------------------------
ggtcagtgtggttgatgagcttggcattccagtgaaatttgtgggtgttggtgagggtct
ggaggatctccaaccttttgatgcagaagcctttgttgatgctatattttca
>PAFTOL009303
------------------------------------------------------------
------------------------------------------------------------
------------------------------------------------------------
------------------------gatgcattgaagaagagtgttcttgatttgctaaca
aagaaaggaagtaagacagaacttcagcttgg------atacaggaaacctgctgttatc
atgatagttggtgtcaatggaggtggaaaaactacttcccttggtaggct---accttag
cactttcaaatttgaacattgtgccagatattaatagcagcaggtgatacttttcgagct
gctgcaagtgatcagctggagatctgggctgagagaactggctgtgagattgtggtggct
gagaaagagaaggcaaaggcatcatcagttctttcacaggctgttaaaaagggacag---
------------------------------------------------------------
------------------------------------------------------------
----------------------gagatcttgcttgttttggatggaacaactggtttaaa
tatgcttcctcaggccagggagttcaatgaagttgtcgggattactggactgattctcac
aaaacttgatggttcagcaagaggtggttgtgt---------------------------
------------------------------------------------------------
ggtcagtgtggttgatgagcttggcattccagtgaaatttgtgggtgttggtgagggtct
ggaggatctccaaccttttgatgca---------------------------
>PAFTOL009311
ggattctcgaaaactcgcgataatctcgccgtcatcgatgagcttctgttgtactggaac
ctcgctgatactgaccgcgtgcttgatgaattggaagaggctttgctggtgtctgatttt
ggccctaggatcacaattaagattgtggaaacgttgagggaagatattatggccggcaag
ctcaaatctgggagtgagataaaggatgccctgaagaagactgttcttgattttctaaca
aagaaaggaagtaagacagaacttcagcttgg------atacaggaaacctgctgttatc
atgatagttggtgtcaatggaggcggaaaaaccacttcccttggyaagtt---ggcaaat
aggttgaaga---aagaaggagctaagatactaatggcagcaggtgatacttttcgagct
gctgcgagtgatcaactggagatctgggctgagcgaacaggttgtgagattgtagtggct
gagaaagagaaggcaaaggcatcgtcagktctttcacaagctgttaaaaaaggaaaggaa
gaaggatatgacatcgtcttatgtgacacctctggccgt---cttcacactaattatagc
ctcatggaagagctgatagcatgtaagaaagctgtgagc-aaagtagttcctggggctcc
aaat------------------gagattttgcttgttttggatggaacaactggtttaaa
tatgctccctcaggccagggagttcaatgaagttgctgggattactggattgatcctcac
aaaacttgatggttcagcgagaggtggttgcgt---------------------------
------------------------------------------------------------
ggtcagtgtggttgatgagcttggcattcctgtgaaatttgtgggtgttggtgagggtgt
ggacgacctccaaccttttgatgcagaagcctttgttgatgccatattttca
>PAFTOL009313
ggattctcgaaaacccgtgataatctygccgtcatcgacgagctcctcttgtactggaac
ctcgctgacactgaccgcgttcttgatgaactggaagaggctttgctggtgtcagatttt
ggcccyaggattacgatgaaaattgtggaaactttgcgggaagacattttggctggcaag
ctcaaatctgggagtgagataaaggatgccttgaagaagagtgttcttgatttgctcaca
aagaaaggaagtaagacagaactccagcttgg------atacaggaaacctgctgttatc
atgatagttggtgttaacggaggtggaaaaactacttcacttggcaagtt---ggcatat
aggttgaaga---aagaaggagttmagatactaatggcagcaggcgatacrttccgagct
gctgcaagtgatcagctggagatctgggctgagcgaactggttgcgagattgtggtggca
gataaggagaaggcaaaggcatcatcagttctctcgcaggctgttaaaagaggaaaggaa
gaaggatttgacatcgtcctatgtgacacctctggccgt---cttcatactaattatagc
ctcatggaagagttggtcgcatgtaaaaaagctgtyagc-aaagtagttcctggtgctcc
aaat------------------gagatattgcttgtcttagatggaacaactggtttaaa
tatgcttcctcaggccagggagttcaatgatgttgttagaattactggwttaatcctcac
aaaactcgatggctcagcgagaggtggttgtgt---------------------------
------------------------------------------------------------
ggtcagtgtggtcgatgagcttggcattcctgtcaagtttgtaggtgttggagagggttt
ggaagacctccaaccttttgatgcagaagcctttgtcaatgccatattttca
>PAFTOL009315
ggtttctcgaagactcgcgataatctcgctgtcatcgatgagcttcttctgtactggaac
ctcgctgacactgaccgcgtgctcgacgaat-----------------------------
------------------------------------------------------------
------------------------------------------------------------
------------------------------------------------------------
-----------------------tggaagaggtacctctc--------------------
---------------------tgccagatactaatggcagcaggtgacacttttcgagct
gctgctagtgatcaactggagatctgggctgarcgaactggttgtgacatastggttrct
gagaaagaggaggcsaaggcatcatcagttctttcacaggctgttaaaaagggaaagaca
gaaggatatgacattgtcytatgtgacacctctggccgt---------------------
------------------------------------------------------------
------------------------------------------------------------
------------------------------------------------------------
------------------------------------------------------------
------------------------------------------------------------
-atcagtgtggttgatgagcttggcatcccggtgaaatttgtgggtgttggtgagggtgt
ggaagatctccaaccttttgatgcagaagcctttgttgatgcgatattttca
>PAFTOL009319
ggtttctcgaagactcgcgataatctcgctgtcatcgatgagcttcttctgtactggaac
ctcgctgatactgaccgcgtgctcgacgaattggaagaagctttgttggtgtctgatttt
gggcctaggatcacaattcagattgtggataaattgaggaaagatattatggctggcaag
ctcaaatctggccctgagatawaggatgccttgaagaagattgttcttgatttgctaaca
aagaagggaagtgacacagaacttaagcttgg------atacaggaagcctgctgttatc
atgatagttggtgtcaatggaggtggaaaaacaacttcccttggyaagtt---ggcgcat
aggttgaagc---aagaaggagctaagatactaatggcagcaggtgacacttttcgagct
gctgctagtgatcaactggagatctgggctgagcgaactggttgtgagatagtggttgct
gagaaagagcaggcgaaggcatcatcagttctttcacaggctgttaaaaaggggaagaaa
gagggatatgacattgtcttatgtgacacatctggccgt---cttcatactaattatagc
ctaatggaagagctcatagcatgtaaaagagctgtaagc-aaagttgttcctggtgctcc
aaat------------------gagattttacttgttttggatggaactactggtttaaa
tatgcttcctcaggctagggagtttaacgaggttgttggaattactggattgatcctcac
aaaacttgatggttcggcaagaggtggttgtgt---------------------------
------------------------------------------------------------
gatcagtgtggttgatgagcttggcatcccggtgaaatttgtgggtgttggtgagagtgt
ggaagatctacaaccttttgatgcagaagcctttgttgatgcgatattttca
>PAFTOL009321
ggtttctcgaaaactcgcgaaaatctctctgtcatcgatgagcttcttctgtactggaat
ctcgctgacactgaccgcgtcctcgacgaattggaagaggctttgttggtatctgatttt
gggcctaggatcacaattaagattgtggatagattgagggaagatattatggctggcaag
ctcaaatctggccctgagatawaggatgccttaaagaagactgttcttgatttgctaaca
acgaaaggaagtaagacagaacttaagcttgg------atacaggwagcctgctgttatc
atgatagttggtgtcaatggaggtggaaaaactacttccctaggyaagtt---ggcgcat
aggttgaaga---aagaaggagctmagatactaatggcagcaggtgacacttttcgagct
gctgctagtgatcaactggagatctgggctgagcgaactggttgtgagatagtggtggct
gagaaagagaaggcgaaggcatcatcagttctttcacaggctgttaaaaagggaaaggaa
gaaggatatgacattgtcttatgtgacacctctggccgt---cttcatactaattatagc
ctaatggaagagctcatagcatgtaaaaaagctgtaagc-aaagtagttcctggtgctcc
aaak------------------gagattttacttgttttggatggaactactggtttaaa
tatgcttcctcaggccagggagttcaacgaagttgttggaattactggattgatcctcac
aaaacttgatggttcagcaagaggtggttgtgt---------------------------
------------------------------------------------------------
ggtcagtgtggttgatgagcttggcattccggtgaagtttgtgggtgttggtgagggtgt
ggaagatcttcaaccttttgatgcagaagcctttgtagatgcgatattttca
>PAFTOL013501
------------------------------------------------------------
------------------------------------------------------------
------------------------------------------------------------
------------------------------------------------------------
---------------------------------------tttaggaaacctgctgttatc
atgatagttggtgtcaatggaggtggaaaaactacttcccttggcaaatt---ggcacat
aggttgaaga---aagaaggagctaagatattgatggcagcaggtgatacttttcgagct
gctgcaagcgatcagctggagatctgggctcagagagctggctgtgagattgtggtggct
gagaaagagaaggcaaaggcatcatcagttctttcacaggctgttaaaaagggaaaggaa
gaaggatttgacattgtcttgtgtgacacctccggccgt---cttcatacgaattatagc
ctaatggaagagctgatagcatgtaaaagggctgtaagc-aaagtagtttctggcgctcc
cagt------------------gagatcttgcttgttttggatggaacaactggtttaaa
tatgcttcctcaggccagggaattcaacgaggttgtcgggattactggactgattctcac
aaaacttgatggttcagcgagaggtggttgtgt---------------------------
------------------------------------------------------------
ggtcagtgtggttgatgagcttggcattccagtgaaatttgtgggtgttggggagggtct
ggaggatctscaaccttttgatgcagaagcctttgttgatgctatattttca
>SRR5036296
------------------------------------------------------------
------------------------------------------------------------
------------------------------------------------------------
------------------------gatgcattgaagaagagtgttcttgatttgctaaca
aagaaaggaagtaagacagaacttcagcttgg------atacaggaaacctgctgttatc
atgatagttggtgtcaatggaggtggaaaaactacttcccttggtaag------------
------------------------------------------------------------
------------------------------------------------------------
------------------------------------------------------------
------------------------------------------------------------
------------------------------------------------------------
-cag------------------gagatcttgcttgttttggatggaacaactggtttaaa
tatgcttcctcaggccagggagttcaacgaagttgtcgggattactggactgattctcac
aaaacttgatggttcagcgagaggtggttgtgt---------------------------
------------------------------------------------------------
ggtcagtgtggttgatgagcttggcattccagtgaaatttgtgggtgttggtgagggtct
ggaggatctccaaccttttgatgcagaagcctttgttgatgctatattttca
>SRR5137211
ggattctcgaaaactcgcgataatctcgctgtcatcgatgagcttctactgtactggaat
ctcgctgatactgatcgcgttcttgatgaattggaagaggctttgctggtgtctgatttt
gggcctaggattacgattaagatcgtggaatcattgagggaagatatcatggctggcaag
ctcaaatctgggagtgagatwaaggatgcattgaagaagagtgttcttgatttgctaaca
aagagaggaagtaagacagaacttcagcttgg------atacaggaaacctgctgttatc
atgatagttggtgtcaatggaggtggaaaaactacttccctaggcaaatt---ggcacat
aggttgaaga---aagaaggagctaagatattaatagcagcaggtgatacttttcgagct
gctgcaagtgatcagctggagatctgggctgagagaactggctgtgagattgtggtggct
gagaaagagaaggcaaaggcatcatcagttctttcacaggctgttaaaaagggaaaggaa
gaaggatttgacattgtcttgtgtgacacctctggccgt---cttcatacgaattatagc
ctgatggaagagctgatagcatgtaaaagggctgtaagc-aaagtagttcctcgtgctcc
aaat------------------gagatcttgcttgttttggatggaacaactggtttaaa
tatgcttcctcaggccagggagttcaacgaagttgtcgggattactggactgattctcac
aaaacttgacggttcagcaagaggtggttgtgt---------------------------
------------------------------------------------------------
ggtcagtgtggttgacgagcttggcattccagtgaaatttgtgggtgttggtgagggtct
ggaggatctccaaccttttgatgcagaagcctttgttgatgctatattttca
>SRR5137212
------------------------------------------------------------
------------------------------------------------------------
------------------------------------------------------------
------------------------gatgccttgaagaagagtgttcttgatttgctaaca
aagaaaggaagtaagacagaacttcagcttgg------atacaggaaacctgctgttatc
atgatagttggtgtcaatggaggtggaaaaactacttcccttggcaaatt---ggcacat
aggttgaaga---aagaaggagccaagatactaatggcagcaggtgatacttttcgagct
gctgcaagtgatcagctggagatatgggctgagagaactggctgtgagattgtggtggct
gagaaagagaaggcaaaggcatcatcagttctttcacaggctgttaaaaggggaaaggaa
gaaggatttgacattgtcttgtgtgacacctctggccgt---cttcatacaaattatagc
ctaatggaagagctgatagcatgtaaaagggctgtaagc-aaagtagttcctggtgctcc
aaat--------------------------------------------------------
------------------------------------------------------------
------------------------------------------------------------
------------------------------------------------------------
------------------------------------------------------------
----------------------------------------------------
>SRR5137213
------------------------------------------------------------
------------------------------------------------------------
------------------------------------------------------------
------------------------------------------------------------
------------------------------------------------------------
------------------------------------------------------------
------------------------------------------------------------
------------------------------------------------------------
------------------------------------------------------------
------------------------------------------------------------
------------------------------------------------------------
-cag------------------gagatcttgcttgttttggatggaacaactggtttaaa
tatgcttcctcaggccagggagttcaacgaagttgtcgggattactggactgattctcac
aaaacttgatggttcagcgagaggtggttgtgt---------------------------
------------------------------------------------------------
ggtcagtgtggttgatgagcttggcattccagtgaaatttgtgggtgttggtgagggtct
ggaggatctccaaccttttgatgcagaagcctttgttgatgccatattttca
>SRR7905849
ggattctcgaaaactcgcgacaatctcgccgtcatcgatgagcttcttttgtactggaat
ctcgctgatactgatcgcgttcttgatgaattggaggaggctttgctggtgtctgatttt
gggcctaggattacgattaagattgtggaatcattgagrgaagatattatggctggcaag
ctcaaatcgggaagtgagataaaggatgccttgaagaagagcgttcttgatttgctaaca
aagaaaggaagtaagacagaacttcagcttgg------atacaggaaacctgctgttatc
atgatagttggtgtcaatggaggtggaaaaactacttcccttggcaaatt---ggcacat
aggttgaaga---aagaaggagccaagatactaatggcagcaggtgatacttttcgagct
gctgcaagtgatcagctggagatctgggctcrgagagctggctgtgagattgtggtggct
gagaaagagaaggcaaaggcatcatcagttctttcacaggctgttaaaaagggaaagcaa
gaaggatttgacattgtcttgtgtgacacctctggccgt---cttcatacgaattatagc
ctaatggaagagctgatagcatgtaaaagggctgtaagc-aaagtaattcctggtgctcc
aaat------------------gagatcttgcttgttttggatggaacaactggtttaaa
tatgcttcctcaggccagggagttcaatgaagttgttagaattactggaktgattctcac
aaaacttgatggttcagcgagaggtggttgtgt---------------------------
------------------------------------------------------------
ggtcagtgtggttgatgagcttggcattccagtgaaatttgtgggtgttggtgagggtct
ggaggatcttcaaccttttgatgcagaagactttgttgatgctatattttca
>SRR7905861
ggattctcgaaaactcgcgataatctcgctgtyatcgatgagcttctactgtactggaat
ctcgctgatactgatcgcgttcttgatgaattggaagaggctttgctggtgtctgatttt
gggcctaggattacgattaagatcgtggaatcattgagggaagatattatggctggcaag
ctcaaatctgggagtgagataaaggatgcattgaagaagagtgttcttgatttgctaaca
aagaaaggaagtaagacagaacttcagcttgg------atacaggaaacctgctgttatc
atgatagttggtgtcaatggaggtggaaaaactacttcccttggcaaatt---ggcacat
aggttgaaga---aagaaggagctaagatattaatagcagcaggtgatacttttcgagct
gctgcaagtgatcagctggagatctgggctgagagaactggctgtgagattgtggtggct
gagaaagagaaggcaaaggcatcatcagttctttcacaggctgttaaaaagggaaaggaa
gaaggatttgacattgtcttgtgtgacacctctggccgt---cttcatacgaattatagc
ctaatggaagagctgatagcatgtaaaagggctgtaagc-aaagtagttcctggtgctcc
aaat------------------gagatcttscttgttttggatggaacaacyggtttaaa
tatgcttcctcaggccagggagttcaacgaagttgtccggattactggactgattctcac
aaaacttgatggttcagcgagaggtggttgtgt---------------------------
------------------------------------------------------------
ggtcagtgtggttgatgagcttggcattccagtgaaatttgtgggtgttggtgagggtct
ggaggatctccaaccttttgatgcagaagcctttgttgatgctatattttca
>SRR7905862
ggattctcraaaactcgcgacaatctcgccgtcatcgatgagttgctattgtactggaat
ctcgctgacactgatcgtgttcttgatgaattggaagaggctttgctcgtgtctgatttt
gggcctaggattaccattaagattgtggaatcgttgagggaagatatmatggctggcaag
ctcaaatctgggagtgagataaaggatgccttgaagaagagtgttcttgattttctgaca
aagaaaggacgtaagacagaacttcagctagg------atacaggaaacctgctgttatc
atgattgttggtgtcaatggaggcggaaaaactacttcccttggcaaatt---ggcacat
aggttaaaga---aagaaggagccaagatactaatggcagcaggtgatacctttcgagct
gctgcaagtgatcagttggagatatgggctgagagaactggttgtgagattgtggtggct
gagaaagagaaggcgaaggcatcatcagttctttcacaggctgttaaaaagggaaagcaa
gaaggatttgacattgtcttgtgtgacacttctggccgt---cttcatactaattatagc
ctaatggaagagctgatagcatgtaaaagagctgtaagc-aargtagttcctggtgctcc
aaat------------------gagattttgctcgttttggatggaacgactggcttaaa
tatgcttcctcaggccagggagttcaatgaagtggttggaatyactggattgattctcac
aaaacttgatggttcagcgagaggtggttgtgt---------------------------
------------------------------------------------------------
ggtcagtgtggttgatgaacttggcattccagtgaaatttgtgggtgttggtgagggtct
ggaggatctccaaccttttgatgcagaagcctttgttgatgctatactttca
>SRR8327214
ggattctcgaaaactcgcgataatctcgctgtcatcgatgagcttctactgtactggaat
ctcgctgatactgatcgcgttcttgatgaattggaagaggctttgctggtgtctgatttt
gggcctaggattacgattaagatcgtggaatcattgagggaagacattatggctggcaag
ctcaaatctgggagtgagataaaggatgcattgaagaagagtgttcttgatttgctaaca
aagaaaggatgtaagacagaacttcagcttgg------atacaggaaacctgctgttatc
atgatagttggtgtcaatggaggtggaaaaactacttcccttggcaaatt---ggcacat
aggttgaaga---aagaaggagctaagatattaatagcagcaggtgatacttttcgagct
gctgcaagtgatcagctggagatctgggctgagagaactggctgtgagattgtggtggct
gagaaagagaaggcaaaggcatcatcagttctttcacaggctgttaaaaagggaaaggaa
gaacgatttgacattgtcttgtgtgacacctctggccgt---cttcatacgaattatagc
ctaatggaagagctgatagcatgtaaaagggctgtaagc-aaagtagttcctgctgctcc
aaat------------------gagatcttgcttgttttggatggaacaactggttcaaa
tatgcttcctcaggccagggagttcaacgaagttgtcgggattactggactgattctcac
aaaacttgatggttcagcgagaggtggttgtgt---------------------------
------------------------------------------------------------
ggtcagtgtggttgatgagcttggcattccagtgaaatttgtgggtgttggtgagggtct
ggaggatctccaaccttttgatgcagaagcctttgttgatgctatattttca
