# Supplementary material for: Phylogenomics and classification of Cactaceae based on hundreds of nuclear genes
Source: Plant Syst Evol. 2025 Aug 11;311(5):28. doi: 10.1007/s00606-025-01948-z (PMC12339657; doi:10.1007/s00606-025-01948-z)
Supplement: Supplementary file 4 — Online Resource 4: Containing alignments and RAxML gene trees for all included loci and all phylogenetic datasets (ZIP 10372 KB) [file 606_2025_1948_MOESM4_ESM.zip › de Vos et al_ESM_4/ESM_data_alignments/QCP/6363_consensus.mafft.fasta]

>PAFTOL004547
------------------------------------------------------------
------------------------------------------------------------
------------------------------------------------------------
------------------------------------------------------------
------------------------------------------------------------
------------------------------------------------------------
------------------------------------------------------------
------------------------------------------------------------
------------------------------------------------------------
------------------------------------------------------------
------------------------------------------------------------
------------------------------------------------------------
------------------------------------------------------------
------------------------------------------------------------
------------------------------------------------------------
--ggagtggagagatctgaagcagttgcactgggtgctgatgttattrtcatgacagcaa
gtgctgttgatggttggacagctgatgatagtaagcttctcaaaagaattcgttcagctg
---agagact--------------------------------------------------
------------------------------------------------------------
------------------------------------------------------------
------------------------------------------------gaattg------
caaacagcgacaatgcgagcagctggttcgtaccaaggaggctctattaaggttgaaatc
atcaatggaggaagaattgccgctcgatttctggacgattgatttgagagaagctgtgtt
ggctcttggtcagatcagtggagaagacatctctgaagaagttctctccaatatcttcag
caagttttgcattggtaaa
>PAFTOL004551
------------------------------------------------------------
------caggttt-----------------------------------------------
------------------------------------------------------------
-tagcggtgcctatgctggcccctagatcytatacgcgtgaagatgtgattgagcttcaa
tgtcatggtaatgaagtgtgtctgcgccgtgtgctgagagcttgcttagatgctggggcg
agacttgcagaaccaggt------------------------------------------
------------------------------------------------------------
------------------------------------------------------------
------------------------------------------------------------
------------------------------------------------------------
---------------------tttctggaaaaytgtctycaggttgcaattgttggtygg
cctaatgttggcaagtcaagccttctgaatgcctggagca--------------------
------------------------------------------------------------
------------------------------------------------------------
------------------------------------------------------------
------------------------------------------------------------
------------------------------------------------------------
------------------------------------------------------------
------------------------------------------------------------
------------------------------------------------------------
-----------------------------------------------------------a
ggaacagagacaatgcgagcagttggttcgtaccaaggaggctctattaaggttgaaatc
atcaatggtggaagrattgccgctcgatttctggacgattgatttgagagaagctgtgtt
ggctcttggtcagatcagtggagaggacatatctgaggaagttctctccaatatcttcag
caagttttgtattggtaaa
>PAFTOL004552
------------------------------------------------------------
------caggttt-----------------------------------------------
------------------------------------------------------------
-tagcattgcctatgctggcccctagatcttatacccgtgaagatgtgattgagcttcaa
tgtcatggtaatgaagtgtgtttgcgccgtgtgctgagagcttgcttagatgctggagca
aaacttgcagaaccaggt------------------------------------------
------------------------------------------------------------
------------------------------------------------------------
------------------------------------------------------------
------------------------------------------------------------
------------------------------------------------------------
------------------------------------------------------------
------------------------------------------------------------
------------------------------------------------------------
------------------------------------------------------------
--ggagtggagagatctgaagcagttgcacttggtgctgatgttattatcatgacagcaa
gtgctgttgatggttggacagctgatgatagtaagcttctcaacagaattcgttcagcta
---aggaaatccgctcttctaccccagcgctacttc------------------------
------------------------------------------------------------
------------------------------------------------------------
-----------------------------------------ggtctctgaattg------
cgaacagcgacaatgtgagcagctggttcgtaccaaggaggctctattaaggttgaaatc
atcaatggaggaagaaytgccgctcgatttctggacgattgatttgagagaagctgtgtt
ggctcttggtcagattactggagaggacatctctgaagaagttctctctaatatcttcag
caagttttgcattggcaaa
>PAFTOL004553
------------------------------------------------------------
------caggttt-----------------------------------------------
------------------------------------------------------------
-tagcagtgcctatgctggcccccagatcttatacccgtgaagatgtgattgagcttcaa
tgtcatggtaatgaagtgtgtctgcgccgtgtgctgagagcttgcttagacgctggagca
aaacttgcagagccaggt------------------------------------------
------------------------------------------------------------
------------------------------------------------------------
------------------------------------------------------------
------------------------------------------------------------
------------------------------------------------------------
------------------------------------------------------------
------------------------------------------------------------
------------------------------------------------------------
----------------------------------------gatgacaatatat-ttgttg
caggcgtggagagatctgaagcagttgcactgggtgctgatgttgttatcatgacagcaa
gtgctgttgatggttggacagctgatgatagtaagcttctcaaaagaattcgttcagcta
---aggaaattcactcttctacgccagttatacttg---tcatcaacaaaattgattgtg
ttc-----------catcagc---------------------------------------
------------------------------------------------------------
------------------------------------------------------------
gaaacagcgacaatgcgagcagctggttcgtaccaaggaggctctattaaggttgaaatc
atcaatggaggaagaattgccgctcgatttctggacgattgatctgagagaagctgtrtt
ggctcttggtcagatcagtggagaagacatctctgaagaagttctctccaatatcttcag
caagttttgcattggtaaa
>PAFTOL004554
------------------------------------------------------------
------caggttt-----------------------------------------------
------------------------------------------------------------
-tagcattgcctatgctggcccctagatcttatacccgtgaagatgtgattgagcttcaa
tgtcatggtaatgaagtgtgtttgcgccgtgtgctgagagcttgcttagatgctggagca
aaacttgcagaaccaggt------------------------------------------
------------------------------------------------------------
------------------------------------------------------------
------------------------------------------------------------
------------------------------------------------------------
------------------------------------------------------------
------------------------------------------------------------
------------------------------------------------------------
------------------------------------------------------------
------------------------------------------------------------
--ggagtggagagatctgaagcagttgcactgggtgctgatgttattatcatgacagcma
gtgctgttgatggttggacagstgatgatagtaagcttctcaacagaattcgttcagcta
---aggaa----------------------------------------------------
------------------------------------------------------------
------------------------------------------------------------
------------------------------------------------------------
----cagcgacaatgtgagcagctggttcgkaccaaggaggctctattaaggttgaaatc
atcaatggaggaagaaytgccgctcgatttctggacgattgatttgagagaagctgtrtt
ggctcttggtcagattactggagaggacatctctgaagaagttmtctctaatatcttcag
caagttttgcattggcaaa
>PAFTOL004555
------------------------------------------------------------
------caggttt-----------------------------------------------
------------------------------------------------------------
-tagcagtgcctatgctggcccctagatcttatacccgtgaagatgtgattgagcttcaa
tgtcatggtaatgaagtgtgtctgcgccgtgtgctgagagcttgcttagatgctggagca
aaccttgcagaaccaggt------------------------------------------
------------------------------------------------------------
------------------------------------------------------------
------------------------------------------------------------
------------------------------------------------------------
------------------------------------------------------------
------------------------------------------------------------
------------------------------------------------------------
------------------------------------------------------------
------------------------------------------------------------
--ggagtggagagatctgaagcagttgcactgggtgctgatgttattatcatgacagcaa
gtgctgttgatggttggacagctgatgatagtaagcttctcaaaagaattcgctcagcta
---aggaa----------------------------------------------------
------------------------------------------------------------
------------------------------------------------------------
------------------------------------------------------------
----cagcgacaatgcgagcagctggttcgtaccaaggaggctctattaaggttgaaatc
atcaatggaggaagaattkccgctcgatttctggacgattgatttgagagaagctgtgct
ggctcttggtcagatcagtggagaagacatctctgaagaagttctctccaatatcttcag
caagttttgcattggtaaa
>PAFTOL004556
------------------------------------------------------------
------------------------------------------------------------
------------------------------------------------------------
------------------------------------------------------------
------------------------------------------------------------
------------------------------------------------------------
------------------------------------------------------------
------------------------------------------------------------
------------------------------------------------------------
------------------------------------------------------------
------------------------------------------------------------
------------------------------------------------------------
------------------------------------------------------------
------------------------------------------------------------
----------------------------------------aatgacaatatat-ttgttg
caggagtggagagatctgaagcagttgcactgggtgctgatgtcattattatgacagcaa
gtgccgttgatggttggacagctgatgatagtaagcttctcaacagaattcgttcagcta
---ag-------------------------------------------------------
------------------------------------------------------------
------------------------------------------------------------
------------------------------------------------------------
-gaacagcgacaatgcgagcagctggttcgaaccaaggaggctctattaaggttgaaatc
atcaatggaggaagaattgccgctcgatttctggaccattgatttgagagaagttgtgtt
ggctcttggtcagatcagtggagaggacatctctgaagaagttctctccaatatcttcag
caagttttgcattggcaaa
>PAFTOL004560
------------------------------------------------------------
------------------------------------------------------------
------------------------------------------------------------
------------------------------------------------------------
------------------------------------------------------------
------------------------------------------------------------
------------------------------------------------------------
------------------------------------------------------------
------------------------------------------------------------
------------------------------------------------------------
------------------------------------------------------------
------------------------------------------------------------
------------------------------------------------------------
------------------------------------------------------------
------------------------------------------------------------
--ggagtggagagatctgaagcagttgcactgggcgctgatgttattgtcatgacagcaa
gtgctgttgatggttggacagctgatgatagtaagcttctcaacagaattcgttcagcta
---aggaaattcgctcttctacgccagtgatacttg---tcatcaacaaaattgattgtg
tac-----------catcagcttgcgctcagagctttgatatcgacgccaatccagtact
caatacggttgaaaagttaccgagtcgctatgaaaatcgcgtgcatgttgagtctaaaat
ggaggatctagtgtctatatctatgagttcagtagcatttaaccgatggtctctgaattg
cgaacagcgacaatgtgagcagctggttcgtaccaaggaggctctattaaggttgaaatc
atcaatggaggaagaattgccgctcgatttctggacgattgatttgagagaagctgtgtt
ggctctgggtcagattagcggggaggacatctctgaagaagttctctctaatatcttcag
caagttttgcattggcaaa
>PAFTOL004561
------------------------------------------------------------
------caggttt-----------------------------------------------
------------------------------------------------------------
-tagcagtgcctatgctggcccctagatcttatacccgtgaagatgtgattgagcttcaa
tgtcatggtaatgaagtgtgtctgcgccgtgtgctgagagcttgcttagatgctggggca
agacttgcrgaaccaggt------------------------------------------
------------------------------------------------------------
------------------------------------------------------------
------------------------------------------------------------
------------------------------------------------------------
------------------------------------------------------------
------------------------------------------------------------
------------------------------------------------------------
------------------------------------------------------------
------------------------------------------------------------
------------------------------------------------------------
------------------------------------------------------------
------------------------------------------------------------
------------------------------------------------------------
------------------------------------------------------------
------------------------------------------------------------
-gaacagagacaatgcgagcagctggttcgtaccaaggaggctctattaaggttgaaatc
gtcaatggtggaagaattgccgctcgatttctggacgattgatttgagagaagctgtgtt
ggctcttcgtcagatcggtggagaggacgtatctgaggaagttctctccaacatcttcag
caagttttgcattggtaaa
>PAFTOL004562
------------------------------------------------------------
------caggttt-----------------------------------------------
------------------------------------------------------------
-tggcattgcctatgctggcccctagatcttatacctgtgaagatgtgattgagcttcat
tgtcatggtaatgaagtgtgtttgcgccgtgtgctgagagcttgcttagatgctggagca
aaacttgcacaaccaggt------------------------------------------
------------------------------------------------------------
------------------------------------------------------------
------------------------------------------------------------
------------------------------------------------------------
------------------------------------------------------------
------------------------------------------------------------
------------------------------------------------------------
------------------------------------------------------------
----------------------------------------gatgacaatatat-ttgttg
caggagtggagagatctgaagcagttgcactgggtgctgatgttattatcatgacagcaa
gtgctgttgatggttggacagctgatgataktaagcttctcaacagaattcrttcagcta
---aggaaattcgctcttctacgccagtgatacttg---tc-------------------
------------------------------------------------------------
------------------------------------------------------------
------------------------------------------------------------
------------------------------------------------------------
------------------------------------------------------------
------------------------------------------------------------
-------------------
>PAFTOL004563
------------------------------------------------------------
------------------------------------------------------------
------------------------------------------------------------
------------------------------------------------------------
------------------------------------------------------------
------------------------------------------------------------
------------------------------------------------------------
------------------------------------------------------------
------------------------------------------------------------
------------------------------------------------------------
------------------------------------------------------------
------------------------------------------------------------
------------------------------------------------------------
------------------------------------------------------------
----------------------------------------gatgacaatatat-ttgttg
caggagtggagagatctgaagcagttgcactrggtgctgatgttattatcatgacagcaa
gtgctgttgatggttggacagctgatgatagtaagcttctcaacagaattcattcagcta
---aggaaagtcactcttctacaccagtgatacttg---tcatcaacaaaattgattgtg
ttc-----------catcagcttgcgctgagagctttaatatcaacgccaat--------
------------------------------------------------------------
------------------------------------------------------------
------------------------------------------------------------
------------------------------------------------------------
------------------------------------------------------------
-------------------
>PAFTOL004564
------------------------------------------------------------
------------------------------------------------------------
------------------------------------------------------------
------------------------------------------------------------
------------------------------------------------------------
------------------------------------------------------------
------------------------------------------------------------
------------------------------------------------------------
------------------------------------------------------------
------------------------------------------------------------
---------------------tttctggaaaamtgtcttcaggttgcagttgttggtcgg
cctaatgttggcaagtcaagccttctgaatgcctggagtg---cc---tacaagcgggct
atagtcaccgacattgcaggaacaactcgggatgttgttgaagccaatatcacggttaaa
ggtatccctgttacactgcttgatactgctggtattcgcgacactgaagatgtcgtggaa
aagatt------------------------------------------------------
--ggagtggcgagatctgaagcagtcgcactgggtgctgatgttattrtcatgacagcaa
gtgctgttgatggttggacagctgatgatagtaaccttctcgacagaattcgttcagcta
---aagt---------------------------------------cagagtcggt----
------------------------------------------------------------
------------------------------------------------------------
------------------------------------------------------------
------------------------------------------------------------
------------------------------------------------------------
------------------------------------------------------------
-------------------
>PAFTOL004565
------------------------------------------------------------
------------------------------------------------------------
------------------------------------------------------------
------------------------------------------------------------
------------------------------------------------------------
------------------------------------------------------------
------------------------------------------------------------
------------------------------------------------------------
------------------------------------------------------------
------------------------------------------------------------
------------------------------------------------------------
------------------------------------------------------------
------------------------------------------------------------
------------------------------------------------------------
------------------------------------------------------------
--ggagtggagagatctgaagcagttgcactgggtgctgatgttattatcatgacagcaa
gtgctgttgatggttggacagctgatgatagtaagcttctcaacagaattcgttcagcta
---aggaaattcactcttccatgccagtgatacttg---tcatcaacaaaattgattgtg
ttc-----------catcagcttgcgctgagagctttcatatcaactccaatccttt---
------------------------------------------------------------
------------------------------------------------------------
tgaacagagacaatgcgagcagctggttcgtaccaaggaggctctattaaggttgaaatc
atcaatggaggaagaattgccgctcgatttctggaccattgatttgagagaagctgtgtt
ggctcttggtcagatcagtggagaggacatctctgaagaagttctctccaatatcttcag
caagttttgcattggcaaa
>PAFTOL004566
------------------------------------------------------------
------------------------------------------------------------
------------------------------------------------------------
------------------------------------------------------------
------------------------------------------------------------
------------------------------------------------------------
------------------------------------------------------------
------------------------------------------------------------
------------------------------------------------------------
------------------------------------------------------------
---------------------tttctgraaaacwgtcttcaggttgcaattgttggtcgg
cctaatgttggcaagtcaagccttctgaatgcctggagca---ag---agtgagagagct
atagtcaccgacattgcaggaacaactcgggatgttgttgaagccaatatcacagttaaa
ggtatccctgttaccctgcttgacactgcgggtattcgtgacactgaagatgtygtggaa
aggattggta--------------------------------------------------
------------------------------------------------------------
------------------------------------------------------------
---agcatatatgttcttttgaggcaatgaaggtct---ctatta---------------
------------------------------------------------------------
------------------------------------------------------------
--------------------------------------------------ttgt------
agaacagagacaatgygagcagctggttcgcaccaaggaggctctactaaggttgamatc
atcaatggaggaagaattgccrcttgatttctggacgattgatttgagagaagctgtktt
ggctcttggtcagatcagtggagaggatgtatctgaggaagttctctccaatatcttcag
caagttttgcattggtaaa
>PAFTOL004567
------------------------------------------------------------
------caggttt-----------------------------------------------
------------------------------------------------------------
-tagcagtgcctatgctggcccctagatcttatacccgtgaagatgtgattgagcttcaa
tgtcatggtaatgaagtgtgtctgcgccgtgtgctgagagcttgcttagatgctggagca
agacttgcagaaccaggt------------------------------------------
------------------------------------------------------------
---------------cagggcggtttctcatctcttgtcaaatcattccgaaaacaatgc
ataggtctgctaactgagattgaggcacgccttgattttgaggatgaaatgcctccttta
gacttaacttcaattacaaacaaaataaatgaaatggtacaagacgtacagaaggcactt
gaaactgcagattatgacacgcttctgcaatctggcttacaggttgcaattgttggccgg
cctaatgttggcaagtcaagccttctgaatgcctggagca---ag---agtgagagggct
atagtcaccgacattgcaggaacaactcgggatgttgttgaagccaatatcacagtcaaa
ggtatccctgttaccctgcttgatactgcgggtattcgcgacactgaagatgtcgtggaa
aagattggttttaggaattatttctcc-acgttaaactttgatgacaatatat-ttgttg
caggagtggagagatctgaagcagttgcactgggtgccgatgttattatcatgacagcaa
gtgctgttgatggttggacagctgacgatagtaagcttctcaacagaattcgttcagcta
---aggaaattcactcttctatgccagtaattcttg---tcatgaacaaaattgattgtg
ttc-----------catcagcttgtgctgagag---------------------------
------------------------------------------------------------
------------------------------------------------------------
cgagcagcgacaatgcgagcagctggttcgtaccaaggaggctctactgaggttgaaatc
atcaatggaggaagagttgccgctcgatttctggacgattgatctgagagaagctgtgtt
ggctcttggtcagatcagtggagaggacatctctgaagaagttctctccaatatcttcag
caagttttgcattggcaaa
>PAFTOL004568
---------------------------------------------------------gtt
tattcgcaggttt-----------------------------------------------
------------------------------------------------------------
-tagcagtgcctatgctggcccctagatcttatacccgtgaagatgtgattgagcttcaa
tgtcatggtaatgaagtgtgtctgcgccgtgtgctgagagcttgcttagacgctggagct
aaacttgcagaaccaggtagttc-------------------------------------
------------------------------------------------------------
------------------------------------------------------------
------------------------------------------------------------
------------------------------------------------------------
-----------atatcgtctgtttctggaaaactgtcttcaggttgcaattgttggccgg
cctaatgttggcaagtcaagccttctgaatgcctggagca---ag---agtgagagggct
atagtcaccgacattgcrggaacaactcgggatgttgttgaagccaatatmacagtcaaa
ggtatccctgttaccctgcttgatactgcgggtattcgcgacactgaagatgtcgtggaa
aagattg-----------------------------------------------------
------------------------------------------------------------
------------------------------gtaagcatct--------------------
------------------------------------------------------------
------------------------------------------------------------
------------------------------------------------------------
------------------------------------------------------------
cgaacagcgacaatgcgagcagctggttcgtaccaaggaggctctattgaggttraaatc
atcaatggaggaagaattgccgctcgatttctggactattgatctgagagaagctgtgtt
ggctcttggtcagatcagtggagaggacatmtctgaagaagttctctccaatatcttcag
caagttttgcattggcaaa
>PAFTOL004571
------------------------------------------------------------
------caggttt-----------------------------------------------
------------------------------------------------------------
-tagcggtgcctatgctggcccctagatcttatacccgtgaagatgtgattgagcttcaa
tgtcacggtaatgaagtgtgtctgcgccgtgttctgagagcctgcttagatgctggggcg
agacttgcagaaccaggtgagttcactcttcgcgcttttcttaatggtcggttggatctc
tcagaagcagagaatgtgggaaagctcataacggcaaattctgctggggctgctgatgcg
gcactggcagggatccagggcggtttctcatctcttgtaaaatcattccgaaaacaatgc
atggagttgcttactgagattgaggcacgccttgattttgaggatgaaatgcctccttta
gaattgacttcaattgcaaataaaataaatgcaatggtagcaaataggtctactctgatg
ttttcaagttgatgttttctgtttctggaaaactgtcttcaggttgcaattgttggtcgg
cctaatgttggcaagtcaagccttctgaatgcctggagca---ag---agtgagagagct
atagtcaccracattgcaggaacaactcgggatgttgttgaagccaatatcacagttaat
ggtatccctgttaccctgcttgacactgcgggtattcgcgacactgaagatgtcgtggaa
aagattgg--------------------------------------------------ta
agggagtggagagatctgaagcagtcgcactgggtgctgatgttattatcatgacagcaa
gtgctgttgatggttggacagctgatgatagtaaccttctcgacagaattcgttcagcta
---aagacattcacagttctacgccagtgctacttg---tcatcaacaaaattgattgta
t-----------------------------------------------------------
------------------------------------------------------------
------------------------------------------------------------
ggaacagagacaatgcgagcagctggttcgtaygaaggaggctctattaaggttgaaatt
atcaatggaggaagaattgccgctcgatttctggacgattgatttgagagaagctgtgtt
ggctcttggtcagatcagtggagaggacatatctgaggaagttctctccaatatcttcag
caagttttgcattggtaaa
>PAFTOL004572
------------------------------------------------------------
------caggttt-----------------------------------------------
------------------------------------------------------------
-tagcagtgcctatgctggcccctagatcttatacccgtgaagatgtgattgagcttcaa
tgtcatggtaatgaagtgtgtctgcgccgtgtgctgagagcttgcttagatgctggagca
aaacttgcagaaccaggt------------------------------------------
------------------------------------------------------------
------------------------------------------------------------
------------------------------------------------------------
------------------------------------------------------------
---------------------tttctggaaaactgtcttcaggttgcaattgtcggccgg
cctaatgttggcaagtcaagccttctgaatgcctggagca---ag---agtgagagggct
atagtgaccgatattgcaggaacaactcgggatgttgttgaagccaatatcacagtcaaa
ggtatccctgttaccctgcttgatactgcgggtattcgcgacactgaagatttcgtggaa
aakattggttttaggaattatttctcc-acgttaaacttcgatgacaatatat-ttgttg
caggagtggagagatctgaagcagttgcactgggtgctgatgttattatcatgacagcaa
gtgctgttgatggttggacagctgatgatagtaagcttctcaacagaattcgttcagctg
aacaggaaattcactcgtccgtgcccgtgatacttg---tcatcaacaaaat--------
------------------------------------------------------------
------------------------------------------------------------
------------------------------------------------------------
gaaacagcgacaatgcgagcagctggttcgtaccaaggaggctctattaaggttgaaatc
atcaatggaggaagaattgccgctcgatttctggaccattgatttgagagaagctgtgyt
ggctcttggtcagatcactggagaggacatctctgaagaagttctctccaatatcttcag
caagttttgcattggcaaa
>PAFTOL004573
------------------------------------------------------------
------caggttt-----------------------------------------------
------------------------------------------------------------
-tagcagtgcctatgctggcccctagatcttatacccgtgaagatgtgattgagcttcaa
tgtcatggtaatgaagtgtgtctgcgccgtgtgctgagagcttgcttagatgctggagca
aaacttgcagaaccaggt------------------------------------------
------------------------------------------------------------
------------------------------------------------------------
------------------------------------------------------------
------------------------------------------------------------
---------------------tttctggaaaactgtcttcaggttgcaattgttggccgg
cctaatgttggcaagtcaagccttctgaatgcctggagca---ag---agtgagagggct
atagtgaccgacattgcaggaacaactcgggatgttgttgaagccaatatcacagtcaaa
ggtatccctgttaccctgcttgatactgcgggtattcgcgamactgaagatgtcgtggaa
aagatt------------------------------------------------------
--ggagtggagagatctgaagcagttgcactgggtgctgatgttattatcatgacagcaa
gtgctgttgatggttggacagctgatgatagtaagcttctcaacagaattcgttcagcta
---ag-------------------------------------------------------
------------------------------------------------------------
------------------------------------------------------------
------------------------------------------------------------
-gaacagcgacaatgcgagcagctggttcgtaccaaggaggctctattaaggttgaaatc
atcaatggaggaagaattgccgctcgatttctggaccattgatttgagagaagctgtgtt
ggctcttggtcagatcagtggagaggacatctctgaagaagttctctccaatatcttcag
caagttttgcattggcaaa
>PAFTOL004574
------------------------------------------------------------
------caggttt-----------------------------------------------
------------------------------------------------------------
-tagcagtgcctatgctggcccctagatcttatacccgtgaagatgtgattgagcttcaa
tgtcatggtaatgaagtgtgtctgcgccgtgtgctgagagcttgcttagatgctggagca
aaacttgcagaaccaggt------------------------------------------
------------------------------------------------------------
------------------------------------------------------------
------------------------------------------------------------
------------------------------------------------------------
---------------------tttctggaaaattgtcttcaggttgcaattgttggccgg
cctaatgttggcaagtcaagccttctgaatgcctggagca---ag---agtgagagggct
atagtcaccgacattgcaggaacaactcgggatgttgttgaagcccatatcacagtcaaa
ggtatccctgtcaccctgcttgatactgcaggtattcgtgacactgaagatgtcgtggaa
aagatt------------------------------------------------------
--ggtaag----------------------------------------------------
------------------------------------------------------------
------------------------------------------------------------
------------------------------------------------------------
------------------------------------------------------------
------------------------------------------------------------
-aaacagcgacaatgcgagcagctggttcgtaccagggaggctctattaaggttgaaatc
atcaatggaggaagaattgccgctcgatttctggacgattgatttgagagaagctgtgtt
ggctcttggtcagatcagtggagaggacatctctgaagaagttctatccaatatcttcag
caagttttgcattggtaaa
>PAFTOL004577
------------------------------------------------------------
---------gttt-----------------------------------------------
------------------------------------------------------------
-tagcattgcctatgctggcccctagatcttatacccgtgaagatgtgattgagcttcat
tgtcatggtaatgaagtgtgtttgcgccgtgtgctgagagcctgcttagatgctggagca
aaacttgcacaaccaggt------------------------------------------
------------------------------------------------------------
------------------------------------------------------------
------------------------------------------------------------
------------------------------------------------------------
---------------------tttctggaaaactgtcttcaggttgcaattgttggccgg
cctaatgttggcaagtcaagccttctgaatgcctggagca---ag---agtgagagggct
atagtcactgacattgcaggaacaactcgggatgttattgaagccaatatcacagtcaaa
ggtatccctgttaccctgcttgatactgcgggtattcgtgacactgaagatgtggtggaa
aagatt------------------------------------------------------
--ggagtggagagatctgaagcagttgcactgggtgctgatgttattatcttgacagcaa
gtgctgttgatggttggacagctgatgatwgtaagcttctcaacagaattcgttcarcta
---aggaaattcgctcttctacgccagtgatacttg---tcatcaacaaaattgattgtg
tac-----------catcagcttgcgctcagagctttgatatcaacgccaatccttttga
taggtgtattcagacatgtgcagttactggtgaaggcctagaagatcttgaggcggctgt
ttcagaggttgttggtctcaacagaatttctacggggggacgaagatggactgt------
caatcagcgacaatgtgagcagctggttcgtaccaaggaggctctattgaggttgaaatc
atcaatggaggaagaattsccgctcgatttctggacgattgatttgagagaagctgtgtt
ggctctgggtcagattagyggagaggacatctctgaagaagttctctctaatatcttcag
caagttttgcattggcaaa
>PAFTOL004578
------------------------------------------------------------
------caggttt-----------------------------------------------
------------------------------------------------------------
-tagcagtgcctatgctggcccctagatcttatacccgtgaagatgtggttgagcttcaa
tgtcatggtaatgaagtgtgtctgcgccgtgtgctgagagcttgcttagatgctggagca
gaacttgcagaaccaggt------------------------------------------
------------------------------------------------------------
---------------cagggcggtttctcatctcttgtcaaatcattccgaaaacaatgc
ataggtttgctaactgagattgaggcacgccttgattttgaggatgaaatgcctccttta
gacttaacttcagttacaaacagaataaatgaaatggtagaagatgtacagaaggcactt
gaaactgcagattatgacagacttctgcaatctggcttacaggttgcaattgttggccgg
cctaatgttggcaagtcaagccttcttaatgcctggagca---ag---agtgagagggct
atagtgaccgacattgcaggaacaactcgggatgttgttgaagccaatatcacagtcaaa
ggtatccctgttaccctgcttgatactgcgggtattcgcgacactgaagatgtcgtggaa
aagatt------------------------------------------------------
--ggagtggagagatctgaagcagttgcactgggtgctgatgttattatcatgacagcaa
gtgctgttgatggttggacagctgatgatagtaagcttctcaacagaattcgttcagcta
---aggaaattcactcttctatgccagtgatacttg---ttatcaacaaaattgattgtg
ttc-----------catcagcttgcgctgagagctttaatatcaacgccaatccttttga
tagatgtattcagacatgtgcagttaccggcgaaggcctagaagatctggaggcagctgt
ttcagaggttgttggtctcaacagaatttctgcaggtggacgaagatggactgt------
caatcagcgacartgcgagcagctggttcgtaccaaggaggctctattaaggttgaaatc
atcaatggaggaagaattgccgctcgatttctggaccattgatttgagagaagctgtgtt
ggctcttggtcagatcastggagaggacatctctgaagaagttctctccaatatcttcag
caagttttgcattggcaaa
>PAFTOL004582
------------------------------------------------------------
------caggttt-----------------------------------------------
------------------------------------------------------------
-tagcagtgcctatgctggcccctagatcttatacccgtgaagatgtgattgagcttcaa
tgtcatggtaatgaagtgtgtctgcgccgtgtgctgagagcttgcttagatgctggagca
aaacttgcagaaccaggt------------------------------------------
------------------------------------------------------------
------------------------------------------------------------
------------------------------------------------------------
------------------------------------------------------------
---------------------tttctggaaaactgtcttcaggttgcaattgttggccgg
cctaatgttggcaagtcaagccttctgaatgcctggagca---ag---agtgagagggct
atagtgaccgacattgcaggaacaactcgggatgttgttgaagccaatatcacagtcaaa
ggtatccctgttaccctgcttgatactgcgggtattcgcgacactgaagatgttgtggaa
aagatt------------------------------------------------------
--ggagtggagagatctgaagcagttgcactgggtgctgatgttattatcatgacagcaa
gtgctgttgatggttggacagctgatgatagtaagcttctcaacagaattcgttcagcaa
---aggaaattcactcttctatgccagtgatacttg---tcatcaacaaaattgattgtg
ttc-----------catcggcttgtgctgagagctttaatatcaatgccaatccttttga
tagatgtattcagacatgcgcagttaccggtgaaggcctagaagatcttgaggcagctgt
ttcagaggttgtcggtctcaacagaatttctgcggggggacgaagatggactgt------
caatcagcgacaatgcgagcagctggttcgtaccaaggaggctctattaaggttgaaatc
atcaatggaggaagaattgccgctcgatttctggaccattgatttgagagaagctgtgtt
ggctcttggtcagatcagtggagaggacatctctgaagaggttctctccaatatcttcag
caagttttgcattggcaaa
>PAFTOL004583
------------------------------------------------------------
------caggttt-----------------------------------------------
------------------------------------------------------------
-tagcagtgcctatgctggcccccagatcttatacccgtgaagatgtggttgagcttcaa
tgtcatggtaatgaagtgtgtctgcgccgtgtgctgagagcttgcttagatgctggagca
aaacttgcagagccaggt------------------------------------------
------------------------------------------------------------
------------------------------------------------------------
------------------------------------------------------------
------------------------------------------------------------
------------------------ctggaaaactgtcttcaggttgcaattgttggccgg
cctaatgttggcaagtcaagccttctgaatgcctggagca---ag---agtgagagggct
atagtcactgacattgcaggaacaactcgggatgttgttgaagccaatatcacagtcaaa
ggtatccctgttaccctgcttgatactgcgggtattcgcgacactgaagatgttgtggaa
aggattggttttwggaattatttctcc-acgctaaacttcratgacaatatat-ttgttg
caggagtggagagatctgaagcagttgccctgggtgctgatgttattatcatgacagcaa
gtgctgttgatggttggacagctgatgatagtaagcttctcaaaagaattcgtttagcta
---aggaaattcactcttctacgccagttatacttg---tcatcaacaaaattgattgtg
ttc-----------catcagcttgcgctgagagctttaatatcaacgccaatccttttga
tagatgtattcagacatgtgcagttactggtgaaggcctggaagatcttgaggcagctgt
ttcagaggttgtcggtctcaacagaatttctgcagggggacgaagatggactgt------
caawcagcgacaatgcgaacagctggttcgtaccaaggaggctttattaaggttgaaatc
atcaatggaggaagaattgccgctcgatttctggacgattgatttgagagaagctgtgtt
ggctcttggtcagatcagtggagaagacatctctgaagaagttctctccaacatcttcag
caagttttgcattggtaaa
>PAFTOL004584
------------------------------------------------------------
------caggttt-----------------------------------------------
------------------------------------------------------------
-tagcattgcctatgctggcccctagatcttatacccgtgaagatgtgattgagcttcat
tgtcatggtaatgaagtgtgtttgcgccgtgtgctgagagcttgcttagatgctggagca
aaacttgcacaaccaggt------------------------------------------
------------------------------------------------------------
------------------------------------------------------------
------------------------------------------------------------
------------------------------------------------------------
---------------------tttctggaaaactgtcttcaggttgcaattgttggccgg
cctaatgttggcaagtcaagccttctgaatgcctggagca---ag---agtgagagggct
atagtcactgacattgcaggaacaactcgggatgttattgaagccaatatcacagtcaaa
ggtatccctgttaccctgcttgatactgcgggtattcgtgacactgaagatgtggtggaa
aagatt------------------------------------------------------
--ggagtggagagatctgaagcagttgcactgggtgctgatgttattatcatgacagcaa
gtgctgttgatggttggacagctgatgatagtaagcttctcaacagaattcattcagcta
---aggaaattcgctcttctacgccagtgatacttg---tcatcaacaaaattgattgtg
tac-----------catcagcttgcgctcagagctttgatatcaacgccaatccttttga
taggtgtattcagacatgtgcagttactggtgaaggcctagaagatcttgaggcggctgt
ttcagaggttgttggtctcaacagaatttctacggggggacgaagatggactgt------
caatcagcgacaatgtgagcagctggttcgtaccaaggaggctctattgaggttgaaatc
atcaatggaggaagaattgccgctcgatttctggacgattgatttgagagaagctgtgtt
ggctcttggtcagattacgggagaggacatctctgaagaagttctctcgaatatcttcag
caagttttgcattggcaaa
>PAFTOL004585
-cgggatttat--------tcactagtggaagtattccattgtaacaaagggaaatggtt
tattggaaggttt-----------------------------------------------
------------------------------------------------------------
-tagcggtgcctatgctggcccctagatcttatacccgtgaagatgtgattgagcttcaa
tgtcatggtaatgaagtgtgtctgcgccgtgtgctgagagcttgcttagatgctggggcg
agacttgcagaaccaggggagttcactcttcgcgcttttcttaatggtcggttggatctc
tcagaagcagagaatgtgggaaagctcataacggcaaattctgctggcgctgctgatgcg
gcactggcagggatccagggcggtttctcatctcttgtcaaatcattccgaaaacaatgc
atggagttgcttactgagattgaggcacgccttgattttgaggatgaaatgcctccctta
gacttgacttcaattgcaaataaaataaatgcaatggtagaagccgtacagaaagcactt
gaaactgcagattatgacaggcttctgcaatctggtttacaggttgcaattgttggtcgg
cctaatgttggcaagtcaagccttctgaatgcctggagca---ag---agtgagagagct
atagtcaccgacattgcaggaacaactcgggatgttgttgaagccaatatcacagttaaa
ggtatccctgttaccctgcttgacactgcgggtattcgtgacactgaagatgtcgtggaa
aggattggta--------------------------------------------------
------------------------------------------------------------
------------------------------------------------------------
---agcatatctgttcttttgaggcaatggagctct---ctatta---------------
------------------------------------------------------------
------------------------------------------------------------
--------------------------------------------------ttgt------
agaacagagacaatgcgagcagctggttcgcaccaaggaggctctactaaggttgaaatc
gtcaatggaggaagaattgccacttgatttctggacgattgatttgagagaagctgtgtt
ggctcttggtcagatcagtggagaggatgtatctgaggaagttctctccaatatcttcag
caagttttgcattggtaaa
>PAFTOL004587
------------------------------------------------------------
------caggttt-----------------------------------------------
------------------------------------------------------------
-tagcagtgcctatgctggcccctagatcttatacccgtgaagatgtgattgagcttcaa
tgtcatggtaatgaagtgtgtctgcgccgtgtgctgagagcttgcttagatgctggagca
aaacttgcagaaccaggt------------------------------------------
------------------------------------------------------------
------------------------------------------------------------
------------------------------------------------------------
------------------------------------------------------------
---------------------tttctggaaaactgtcttcaggttgcaattgttggccgg
cctaatgttggcaagtcaagccttctgaatgcctggagca---ag---agtgagagggct
atagtcaccgacattgcaggaacaactcgcgatgttgttgaagccaatatcacagtcaaa
ggtatccctgttaccctgcttgatactgccggtattcgcgacactgaagatgttgtggaa
aagattggttataggaattatttctcc-acgttaaacttcgatgacaatatat-tttttg
caggagtggagagatctgaagcagttgcactgggtgctgatgttattatcatgacagcaa
gtgctgttgatggttggacagctgatgatagtaagcttctcaacagaattcatgcagcta
---aggaaattcactcttctacaccagtgatacttg---ttgtcaacaaaattgattgtg
ttc-----------catcagcttgcgctgagagctttaatatcaacgccaatccttttga
tagatgtattcatccgaat----------------------------------------c
tttgcagcttaccattagaagtggatattgctgaag-----------------------c
agaacagcgacaatgcgagcagctggttcgtacaagggaggctctattaaggttggaatc
atcaatggaggaagaattgccgctcgatttctggacgattgatttgagagaagctgtgtt
ggctcttggtcagatcagtggagaagacatctctgaagaagttctctccaatatcttcag
caagttttgcattggtaaa
>PAFTOL004590
------------------------------------------------------------
------caggttt-----------------------------------------------
------------------------------------------------------------
-tagcattgcctatgctggcccctagatcttatacccgtgaagatgtgattgagctycaa
tgtcatggtaatgaagtgtgtttgcgccgtgtgctgagagcttgcttagatgctggagca
aaacttgcagaaccaggt------------------------------------------
------------------------------------------------------------
------------------------------------------------------------
------------------------------------------------------------
------------------------------------------------------------
---------------------tttctggaaaactgtcttcagrttgcaattgttggccgg
cctaatgttggcaagtcaagccttctgaatgcctggagca---ag---agtgagagggct
atagtcmccgacattgcaggaacaactcgggatgttgttgaagccaatatcacagtcaaa
ggcatccctgttaccctgcttgatactgcaggtattcgcgacactgaagatgtggtggaa
aagatt------------------------------------------------------
--ggtaas----------------------------------------------------
------------------------------------------------------------
------------------------------------------------------------
------------------------------------------------------------
------------------------------------------------------------
------------------------------------------------------------
-gaacagcgacaatgtgagcagctggttcgtaccaaggaggctctattaaggttgaaatc
atcaatggaggaagaattgccgctcgatttctggacgattgatttgagagaagctgtgtt
ggctcttggtcagattactggagaggacatctctgaagaagttctctctaatatcttcag
caagttttgcattggcaaa
>PAFTOL004591
------------------------------------------------------------
------caggttt-----------------------------------------------
------------------------------------------------------------
-tagcattgcctatgctggcccctagatcttatacccttgaagatgtgattgagcttcaa
tgtcatggtaatgaagtgtgtttgcgccgtgtgctgagagcttgcttagatrctggagca
aaacttgcagaaccaggt------------------------------------------
------------------------------------------------------------
------------------------------------------------------------
------------------------------------------------------------
------------------------------------------------------------
---------------------c--------------------------------------
-------------------------------------------ag---agtgagagggct
atagtcaccgacattgcaggaacaactcgggatgttgttgaagccaatatcacagtcaaa
ggcatccctgttaccctgcttgatactgcaggtattcgcgacactgaagatgtggtggaa
aagatt------------------------------------------------------
--ggtaag----------------------------------------------------
------------------------------------------------------------
------------------------------------------------------------
------------------------------------------------------------
------------------------------------------------------------
------------------------------------------------------------
-gaacagcgacaatgtgagcagctggttcgtaccaaggaggctctattaaggttgaaatc
atcaatggaggaagaattgccgctcgatttctggacgattgatttgagagaagctgtgtt
ggctcttggtcagattactggagaggacatctctgaagaagttctctctaatatcttcag
caagttttgcattggcaaa
>PAFTOL004593
------------------------------------------------------------
------caggttt-----------------------------------------------
------------------------------------------------------------
-tagcastgcctatgctggcccctagatcttatacccgtgaagatctgattgagcttcaa
tgtcatggtaatgaagtgtgtctgcgccgtgtgctgagagcttgcttagatgctggagca
aaacttgcagaaccaggt------------------------------------------
------------------------------------------------------------
------------------------------------------------------------
------------------------------------------------------------
------------------------------------------------------------
---------------------tttctggaaaattgtcttcaggttgcaattgttggccgg
cctaatgttggcaagtcaagccttctgaatgcctggagca---ag---agtgagagggct
atagtcactgacattgcaggaacaactcgggatgttgttgaagccaatgtcacagtcaaa
ggtatccctgttaccctgcttgatactgcaggtattcgtgacactgaagatgtcgtagaa
aagatt------------------------------------------------------
--ggagtggagagatctgaagcagttgcactgggtgctgatgttattatcatgacagcca
gcgctgttgatggttggacagctgatgatagtaagcttctcaacagaattcgttcagcta
---aggwaattcacccttctacgccagtgatacttg---tcatcaacaaaattgattgtg
ttc-----------catcagcttgcactgagagctt------------------------
---------------------------------------aaagtatcttag---------
---------------------------------------------------taa------
caaacagcgacaatgcgagcagctggttcgtaccagggaggctctattaaggttgaagtc
atcaatggaggaagaattgcccctcgatttctggacgattgatttgagagaagctgtgtt
agctcttggtcagatcagtggagaggacatctctgaagaagttctctccaatatcttcag
caagttttgcattggcaaa
>PAFTOL004594
------------------------------------------------------------
------caggttt-----------------------------------------------
------------------------------------------------------------
-tagcattgcctatgctggcccctagatcttatacccgtgaagatgtgattgagcttcaa
tgtcacggtaatgaagtgtgtttgcgccgtgtgctgagagcttgcttagatgctggagca
aaacttgcagaaccaggt------------------------------------------
------------------------------------------------------------
------------------------------------------------------------
------------------------------------------------------------
------------------------------------------------------------
---------------------tttctggaaaactgtcttcaggttgcaattgttggccgg
cctaatgttggcaagtcaagccttctgaatgcctggagca---ag---agtgagagggct
atagtcaccgacattgcaggaacaactcgggatgttgttgaagccaatatcacagtcaaa
ggcatccctgttaccctgcttgatactgcaggtattcgcgacactgaagatgtggtggaa
aagatt------------------------------------------------------
--ggagtggagagatctgaagcagttgcactgggtgctgatgttattatcatgacagcaa
gtgctgttgatggttggacagctgatgatagtaagcttctcaacagaattcgttcagcta
---aggaaattcgctcttctacaccagtgatacttg---tcatcaacaaaattgattgtg
tac-----------catcagcttgcgctcagagctttaatatcaacgccaatccttttga
taggtgtattcagacatgtgcagttaccggtgaaggcctgaaagatcttgaggcagctgt
ttcagaggttgttggtctcaacagaatttctgcggggggacgaagatggactgt------
caatcagcgacaatgtgagcagctggttcgtaccaaggaggctctattraggttgaaatc
atcaatggaggaagaactgccgctcgatttctggacgattgatttgagagaagctgtgtt
ggctcttggtcagattactggagaggacatctctgaagaagttctctctaatatcttcag
caagttttgcattggcaaa
>PAFTOL004596
------------------------------------------------------------
------caggttt-----------------------------------------------
------------------------------------------------------------
-tagcagtgcctatgctggcccctagatcttatacccgtgaagatgtgattgagcttcaa
tgtcatggtaatgaagtgtgtctgcgccgtgtgctgagagcttgcttagatgctggagca
aaacttgcagaaccaggtcagggcggtttctcatctcttgtcaa----------------
------------------------------------------------------------
-----------------------------------------atcattccgaaaacaatgc
ataggtttgctaactgagattgaggcacgccttgattttgaggatgaaatgcctcctttg
gacttaacttcagttacaaagaaaataaatgaaatggtagaagatgtacagaaggcactt
gaaactgcagattatgacaggcttctgcaatctggcttacaggttgcaattgttggccgg
cctaatgttggcaagtcaagccttctgaatgcctggagca---ag---agtgagagggct
atagtgaccgacattgcaggaacaactcgggatgttgttgaagccaatatcacagtcaaa
ggtatccctgttaccctgcttgatactgcgggtattcgcgacactgaagatgtcgtggaa
aagatt------------------------------------------------------
--ggagtggagagatctgaagcagttgcactgggtgctgatgttattatcatgacagcaa
gtgctgttgatggttggacagctgatgatagtaagcttctcaacagaattcgttcagcta
---ag-------------------------------------------------------
------------------------------------------------------------
------------------------------------------------------------
------------------------------------------------------------
-gaacagcgacaatgcgagcagctggttcgtaccaaggaggctctattaaggttgaaatc
atcaatggaggaagaattgccgctcgatttctggaccattgatttgagagaagctgtgtt
ggctcttggtcagatcagtggagaggacatctctgaagaagttctctccaatatcttcag
caagttttgcattggcaaa
>PAFTOL004597
------------------------------------------------------------
------caggttt-----------------------------------------------
------------------------------------------------------------
-tagcagtgcctwtgctggcccccagatcttatacccgtgaagatgtgattgagcttcaa
tgtcatggtaatgaagtgtgtctgcgccgtgtgctgagagcttgcttagacgctggagca
aaacttgcagaaccaggt------------------------------------------
------------------------------------------------------------
------------------------------------------------------------
------------------------------------------------------------
------------------------------------------------------------
------------------------ctggaaaactgtcttcaggttgcaattgttggccgg
cctaatgttggcaagtcaagccttctgaatgcctggagca---ag---agtgagagggct
atagtcactgatattgcaggaacaactcgggatgttgttgaagccaatatcacagtcaaa
ggtatccctgttaccctgcttgatactgcgggtattcgcgacactgaagatgtcgtggaa
agkattggttttaggaattatttctcc-atgttgaacttcgataacaatatat-ttgttg
caggagtggagagatctgaagcagttgctctgggtgctgatgttattatcatgacagcwa
gtgctgttgatggttggacagctgatgatagtaagcttctcaaaagaattcgttcagcta
---aggaaattcactcttctacgccagttatacttg---tcatcaacaaaattgattgtg
ttc-----------catcagcttgcgctgagagctttaatatcaacgccaatccttttga
tagatgtattcagacatgtgcagttactggtgaaggcctggaagatcttgaggcagctgt
ttcagaggttgtcggtctcaacagaatttctgcggggggacaaagatggactgt------
caawcagcgacaatgcgagcagctggttcgtaccaaggaggctctattaaggttgaaatc
atcaatggaggargaattgccrctcgatttttggacgattgatttgagagaagctgtgtt
ggctcttggtcagatcagtggagaagacatctctgaagaagttctctccaatatcttcag
caagttttgcattggcaaa
>PAFTOL004598
------------------------------------------------------------
------caggttt-----------------------------------------------
------------------------------------------------------------
-tagcattgcctatgctggcccctagatcttatacccgtgaagatgtgattgagcttcaa
tgtcatggtaatgaagtgtgtttgcgccgtgtgctgagagcttgcttagatgctggagca
aaacttgcagaaccaggt------------------------------------------
------------------------------------------------------------
------------------------------------------------------------
------------------------------------------------------------
------------------------------------------------------------
------------tatcgtctgtttctggaaaactgtcttcaggttgcaattgttggccgg
cctaatgttggcaagtcaagccttctgaatgcctggagca---ag---attgagagggct
atagtcaccgacattgcaggaacaactcgggatgttgttgaagccaatatcacagtcaaa
ggcatccctgttaccctgcttgatactgcaggtattcgcgacactgaagatgtggtggaa
aakattggttttgggaattatttctyc-acgttaaacttcgatgacaatatat-ttgttg
caggagtggagagatctgaagcagttgcactgggtgctgatgttattatcatgacagcwa
gtgctgttgatggttggacagctgatgatagtaarcttctcaacagaattcgtkcagcta
---agcggtctc------------------------------------------------
------------------------------------------------------------
------------------------------------------------------------
-----------------------------------------------tgaattg------
cgaacagcgacaatgtgagcagctggttcgtaccaaggaggctctattaaggttgaaatc
atcaatggaggaagaaytgccgmtygatttctggacgattgatttgagagaagctgtrtt
ggctcttggtcagattactggagaggacatctctgaagaagttctctctaatatcttcag
caagttttgcattggcaaa
>PAFTOL004599
------------------------------------------------------------
------caggttt-----------------------------------------------
------------------------------------------------------------
-tagcattgcctatgctggcccctagatcttatacccgtgaagatgtgattgagcttcat
tgtcatggtaatgaagtgtgtttgcgccgtgtgctgagagcttgcttagatgctggagca
aaacttgcacaaccaggtgggcattgttgatactcaatagtcgatgtaaattatgctctc
tcggaagcagagaatgtgggaaaacttataacagcaaattctgctggggctgctgatgcc
gcactggcagggatccagggcggtttctcgtctcttgtcaaatcattccgaaaacaatgc
ataggtttgctaactgagattgaggcacgccttgattttgaggatgaaatgcctccttta
gacttaacttcaattacaaacaaaataaatgaaatggtagaagacgtacagaaggcacta
gaaactgcagattatgacaggcttctgcaatctggcttacaggttgcaattgttggccgc
cctaatgttggcaagtcaagccttctgaatgcctggagca---ag---agtgagagggct
atagtcaccgacattgcaggaacaactcgggatgttattgaagccaatatcacagtcaaa
ggtatccctgttaccctgcttgatactgcgggtattcgtgacactgaagatgcggtggaa
aagatw------------------------------------------------------
--ggagtggagagatctgaagcagttgcactgggtgctgatgttattatcatgacagcaa
gtgctgttgatggttggacagctgatgatagtaagcttctcaacagaattcgttcagcta
---aggaaattcgctcttctacgccagtgatacttg---tcatcaacaaaattgattgtg
tac-----------catcagcttgcgctcagggcgttgatatcaacgccaatccttttga
taggtgtattcagacatgtgcagttaccggtgaaggcctagaagatcttgaggcagctgt
ttcagaggttgttggtctcaacagaatttctgtggggggacgaagatggactga------
aaaacagcgacaatgtgagcagctggttcgtaccaaggaggctctattaaggttgaaatc
atcaatggaggaagaattgccgctcgatttctggacgattgatctgagagaagctgtgtt
ggctcttggtcagattagcggagaggacatctctgaagaagttctctctaatatcttcag
caagttttgcattggcaaa
>PAFTOL004600
------------------------------------------------------------
------caggttt-----------------------------------------------
------------------------------------------------------------
-tagcattgcctatgctggcccctagatcttatacccgtgaagatgtgattgagcttcaa
tgtcacggtaatgaagtgtgtttgcgccgtgtgctgagagcttgcttagatgctggagca
aaacttgcagaaccaggt------------------------------------------
------------------------------------------------------------
------------------------------------------------------------
------------------------------------------------------------
------------------------------------------------------------
---------------------tttctggaaaactgtcttcaggttgcaattgttggccgg
cctaatgttggcaagtcaagccttctgaatgcctggagca---ag---agtgagagggct
atagtcaccgacattgcaggaacaactcgggatgttgttgaagccaatatcacagtcaaa
ggcatccctgttaccctgcttgatactgcaggtattcgccacactgaagatgtggtggaa
aagatt------------------------------------------------------
--ggagtggagagatctgaagcagttgcactgggtgctgatgttattatcatgacagcaa
gtgctgttgatggttggacagctgatgatagtaagcttctcaacagaattcgttcagcta
---aggaaattcgctcttctacaccagtgatacttg---tcatcaacaaaattgattgtg
tac-----------catcagcttgcgctcagagctttaatatcaacgccaattc------
------------------------------------------------------------
------------------------------------------------------------
taaacagcgacaatgtgagcagctggttcgtaccaaggaggctctattaaggttgaaatc
atcaatggaggaagaattgccgctcgatttctggacgattgatttgagagaagctgtgtt
ggctcttggtcagattasyggagaggacatctctgaagaagttctctctaatatcttcag
caagttttgcattggcaaa
>PAFTOL004601
------------------------------------------------------------
------caggttt-----------------------------------------------
------------------------------------------------------------
-tagcagtgcctatgctggcccctagatcttatacccgtgaagatgtgattgagcttcaa
tgtcatggtaatgaagtgtgtctgcgccgtgtactgagagcttgcttagatgctggagca
aaccttgcagaaccaggt------------------------------------------
------------------------------------------------------------
------------------------------------------------------------
------------------------------------------------------------
------------------------------------------------------------
---------------------tttctggaaaactgtcttcaggttgcaattgttggccgg
cccaatgttggcaagtcaagccttctgaatgcctggagca---ag---rgtgagagggct
atagtcactgacattgcaggaacaactcgggatgttgttgaagccaatatcacagtcaaa
ggtatccctgttaccctgcttgatactgcaggtattcgcgacactgaagatgtcgtggaa
aagattggttttaggaattatttctcc-atgttaaactttgatgacwatatat-ttgttg
caggagtggagagatctgaagcagytgcactgggtgctgatgttattatcatgacagcaa
gtgctgttgatggttggacagctgatgatagtaagctyctcaaaagaattcgctcagcta
---aggaaattcactcttctacgcctgtgatacttg---tcatgaacaaaattgattgtg
ttc-----------catcagcttgcgctgagagctttaatatcaacgccaatccttttga
tagatgtattcagacatgtgcagttactggtgaaggcctagaagatcttgaggcagctgt
ttcagagttgct------------------------------------------------
agaacagcgacaatgcgagcagctggttcgtaccaaggaggctctattaaggttgaaatc
atcaatggaggaagaattgccgctcgatttctggaccattgatttgagagaagctgtgct
ggctcttggtcagatcagtggagaagacatctctgaagaagttctctccaatatcttcag
caagttttgcattggtaaa
>PAFTOL004603
------------------------------------------------------------
------caggttt-----------------------------------------------
------------------------------------------------------------
-tagcagtgcctatgctggcccctagatcttatacccgtgaggatgtgattgagcttcaa
tgtcatggtaatgaagtgtgtctgcaccgtgtgctgagagcttgcttagatgctggagca
aaacttgcagaaccaggt------------------------------------------
------------------------------------------------------------
------------------------------------------------------------
------------------------------------------------------------
------------------------------------------------------------
---------------------tttctggaaagctgtcttcaggttgcaattgttggccgg
cctaatgttggcaagtcaagccttctgaatgcctggagca---ag---agtgagagggct
atagtcaccgacattgcaggaacaactcgggatgttgttgaagccaatatcacagtcaaa
ggtatccctgttaccctgcttgatactgcgggtattcgcgacactgcagatgttgtggaa
aakattggttttaggaattatttctcc-acgttaaacttcgatgacaatatat-ttgttg
caggagtggagagatctgaagcagttgcactaggtgctgatgttattatcatgacagcaa
gtgctgttgatggttggacagctgatgatagtaagcttctcaacagaattcattcagcta
---aggaaattcactcttctacgccagtgatacttg---tcatcaacaaaattgattgtg
ttc-----------catcagcttgctctgagagctttaatatcaacgctaatccatttga
tagatgtattcagacatgtgcagttactggtgaaggcctagaagatcttgaggcagctgt
ttcagaggttgtcggtctcaacagaatttctgcggggggacgaaggtggactgt------
caawcagcgacaatgtgagcagctagttcgtaccagggaggctctattgaggttgaaatc
atcaatggaggaagaattgccgctcgatttctggacgattgatctgagagaggctgtgtt
ggctcttggtcagatcaatggagaggacatctctgaagaagttctctccaatatcttcag
caagttttgcattggtaaa
>PAFTOL004604
------------------------------------------------------------
------caggttt-----------------------------------------------
------------------------------------------------------------
-tagcagtgcctatgctggcccctagatcttatacctgtgaagatgtgattgagcttcaa
tgtcatggtaatgaggtgtgtctgcgccgtgtgctgagagcttgcttagatgctggagca
aaacttgcagaaccaggt------------------------------------------
------------------------------------------------------------
------------------------------------------------------------
------------------------------------------------------------
------------------------------------------------------------
---------------------tttctggaaaactgtcttcaggttgcaattgttggccgg
cctaatgttggcaagtcaagccttctgaatgcctggagca---ag---agtgagagggct
atagtcaccgacattgcaggaacaactcgggatgttgttgaagccaatatcacagtaaaa
ggtatccctgttaccctgcttgatactgcgggtattcgcgacactgaagatgttgtggaa
aagattggtaagcctatctgttctttt-gagttaaacttcgatgacaatatat-ttgttg
caggagtggagagatctgaaagagttgcmctaggtgctgatgttattatcatgacagcaa
gtgctgttgatggttggacagctgatgatagtaagcttctcaacagarttcattcagctg
---aggaaattcactcttctacgccagtgatacttg---tcatcaacaaaattgattgtg
ttc-----------catcagcttgctctgagagctttaatatcaacgccaatccttttga
tagatgtattcagacatgtgcagttactggtgaaggcctagaagatcttgaggcagctgt
ttcagaggttgtcggtctcaacagaatttctgcggggggacgaaggtggactgt------
caatcag-----------------------------------------------------
------------------------------------------------------------
------------------------------------------------------------
-------------------
>PAFTOL004605
------------------------------------------------------------
------caggttt-----------------------------------------------
------------------------------------------------------------
-tagcagtgcctatgctggcccccagatcttatacccgtgaagatgtgattgagcttcaa
tgtcatggtaatgaagtgtgtctgcgccgtgtgctgagagcttgcttagatgctggagca
aaacttgcagaaccaggtgggcattgttgatactcaatagtcaatgga------------
------------------------------------------------------------
------------------------------------------------------------
------------------------------------------------------------
------------------------------------------------------------
---------------------aagctggaaaactgtcttcaggttgcaattgttggccgg
cccaatgttggcaagtcaagccttctgaatgcctggagca---ag---agtgagagggct
atagtcactgacattgcaggaacaactcgggatgttgttgaagccaatatcacagtcaaa
ggtatccctgttaccctgcttgatactgcgggtattcgcgacactgaagatgtcgtggaa
aggattggttttaggaattatttctcc-atgttaaacttcgatgacaatatat-ttgttg
caggagtggagagatctgaagcagttgcactgggtgctgatgttattatcatgacagcaa
gtgctgttgatggttggacagctgatgatagtaagcttctcaaaagaattcgttcagcta
---aggaaattcactcttctacgccagttatacttg---tcatcaacaaaattgattgyg
ttc-----------catcagcttgtgctgagagctttaatatcaacgccaatccttttga
tagatgtattcagacatgtgcagttaccggtgaaggcctggaagatcttgaggcagctgt
ttcagaggttgtcggtctcaacagaatttctgcaggggggcgaagatggactgt------
caatcagcgacaatgcgagcagctggttcgtaccaaggaggctctattaaggttgaaatc
atcratggaggaagaattgccgctcgatttctggacgattgatttgagagaagctgtgtt
ggctcttggtcagatcagtggagaagacatctctgaagaagttctctccaatatcttcag
caagttttgcattggtaaa
>PAFTOL004608
------------------------------------------------------------
------caggttt-----------------------------------------------
------------------------------------------------------------
-tagcagtgcctatgctggcccctagatcttatacccgtgaagatgtgattgagcttcaa
tgtcatggtaatgaagtgtgtctgcgccgtgtgctgagagcttgcttagatgctggagca
aaacttgcagaaccaggtcagggcggtttctcatctcttgtcaa----------------
------------------------------------------------------------
-----------------------------------------atcattccgaaaacaatgc
ataggtttgctaagtgagattgaggcacgccttgattttgaggatgaaatgcctccttta
gacttaacttcaattacaaacaaaataaatgaaatggtagaagacgtacagaaggaactt
gaaactgcagattatgaaaggcttctgcaatctggcttacaggttgcaattgttggccgg
cctaatgttggcaagtcaagccttctgaatgcctggagca---ag---agtgagagggct
atagtcaccgacattgcaggaacaactcgggatgttgttgaagccaatgtcacagtcaaa
ggtatccctgttaccctgcttgatacggcgggtattcgcgacactgaagatgttgtggaa
aagatt------------------------------------------------------
--ggagtggagagatctgargcagttgcactgggtgctgatgttattatcatgacagcaa
gtgctgttgatggttggacagctgatgatagtaagcttctcaacagaattcgttcagcaa
---ag-------------------------------------------------------
------------------------------------------------------------
------------------------------------------------------------
------------------------------------------------------------
-gaacagcgacaatgcgagcagctggttygtaccaaggaggctctattaaggttgaaatc
atcaatggaggaagaattgccgctcgatttctggaccattgatttgagagaagctgtgtt
ggctcttggtcagatcagtggagaggacatctccgaagaagttctctccaatatcttcag
caagttttgcattggcaaa
>PAFTOL004609
------------------------------------------------------------
------caggttt-----------------------------------------------
------------------------------------------------------------
-tagtggtgcctatgctggcccctagatcttatacccgtgaagatgtgattgagcttcaa
tgtcatggtaatgaagtgtgtctgcgccgtgtgctgagagcttgcttagatgctggagca
aaacttgcagaaccaggt------------------------------------------
------------------------------------------------------------
------------------------------------------------------------
------------------------------------------------------------
------------------------------------------------------------
---------------------tttctggaaaactgtcttcaggttgcaattgttggccgg
cctaatgttggcaagtcaagccttctgaatgcctggagca---ag---agtgagagggct
atagtgaccgacrttgcaggaacaactcgggatgttgttgaagccagtatcacagtcaaa
ggtatccctgttaccctgcttgataccgcgggtattcgtgacactgaagatgttgtggaa
aagattggtaagcatatctgttctttg-gagttaaacttcaatgacaatatat-ttgttg
caggagtggagagatctgaagcagttgcactgggggctgaygttattatcatgacagcaa
gtgctgttgatggttggacakctgatgatagtaagcttctcaacagaattcgttcagcta
---ag-------------------------------------------------------
------------------------------------------------------------
------------------------------------------------------------
------------------------------------------------------------
-aaacagcgacaatgygagcagctggttcgtaccaaggaggctctattaaggttgaaatc
atcaatggaggaagaattgccgctcgatttctggaccattgatttgagagaagctgtgtt
ggctcttggtcagatcagtggagaggacatctctgaagaasttctctccaatatcttcag
caagttttgcattggcaaa
>PAFTOL004610
tggagacctataagccatgttgttgagtatggtgtggttttggattgcaatggcaatgtt
gttgatgaggttt-----------------------------------------------
------------------------------------------------------------
-tagcagtgcctatgctggcccctagatcttatacccgtgaagatgtgattgagcttcaa
tgtcatggtaatgaagtgtgtctgcgccgtgtgctgagagcttgcttagatgctggggca
agacttgcagaaccaggtgagttcactcttcgtgcttttcttaatggtcgcttggatctc
tcagaagcagagaatgtggggaagctcataacagcaaattctgctggggctgctgatgcg
gcactggcagggatccagggcggtttctcatctcttgtgaaatcattccgaaaacaatgc
atkgagttgcttactgagattgaggcacggcttgattttgaggatgaaatgcctccttta
gacttgacttcaattgcaaataaaataaatgcaatggtagaagccgtacagaaagcactt
gaa---------------------------------------------------------
------------------------------------------cag---agtgagagagct
atagtcaccgacattgcaggaacaactcgagatgttgttgaagccaatatcacagttaaa
ggtatccctgttaccctacttgatactgcgggtattcgcgacactgaagatgtcgtggaa
aagattggta--------------------------------------------------
------------------------------------------------------------
------------------------------------------------------------
------------------------------------------------------------
------------------------------------------------------------
------------------------------------------------------------
-----------------------------------------------------------a
ggaacagagacaatgcgagcagctggttcgtaccaaggaggctctattaaggttgaaatc
gtcaatggtggaagaattgccgctcgatttctggacgattgatttgagagaagctgtgtt
ggctcttcgtcagatcggtggagaggacatatctgaggaagttctctccagcatcttcag
caagttttgcattggtaaa
>PAFTOL004611
------------------------------------------------------------
------caggttt-----------------------------------------------
------------------------------------------------------------
-tagcagtgcctatgctggcccctagatcttatacccgtgaagatgtgattgagcttcaa
tgtcatggtaatgaagtgtgtctgcgccgtgtgctgagagcttgcttagatgctggggca
agacttgcagaaccaggtgagttcactcttcgtgcttttcttaatggtcgcttggatctc
tcagaagcagagaatgtggggaagctcataacagcaaattctgctggggctgctgatgcg
gcactggcagggatccagggcggtttctcatctcttgtgaaatcattccgaaaacaatgc
atggagttgcttactgagattgaggcacggcttgattttgaggatgaaatgcctccttta
gacttgacttcaattgcaagt---------------------------------------
---------------------tttctggaaaactgtcttcaggttgcaattgttggtcgg
cctaatgttggcaagtcgagccttctgaatgcctggagca---ag---agtgagagagct
atagtcaccgacattgcaggaacaactcgagatgttgttgaagccaatatcacagttaaa
ggtatccctgttaccctacttgatactgcgggtattcgcgacactgaagatgtcgtggaa
aagattggtaagcatatctgttctttt-gagttaaacttcaatgacaatatat-tcattg
caggagtggagagatctgaagcagtcgcactgggtgctgatgttattatcatgacagcaa
gtgctgttgatggttggacagctgatgatagtaaccttctcgacagaattcgttcagcta
---aagwaatttacagttctacgccagttatacttg---tcatcaacaaaattgattgtg
ttc-----------catcagctggcgctgagagctt------------------------
------------------------------------------------------------
------------------------------------------------------------
tgaacagagacaatgcgagcagctggttcgtaccaaggaggctctattaaggttgaaatc
gtcaatggtggaagaattgccgctcgatttctggacgattgatttgagagaagctgtrtt
ggctcttcgtcagatcggtggagaggacatatctgaggaagttctctccagcatcttcag
caagttttgcattggtaaa
>PAFTOL004613
------------------------------------------------------------
------------------------------------------------------------
------------------------------------------------------------
------------------------------------------------------------
------------------------------------------------------------
------------------------------------------------------------
------------------------------------------------------------
------------------------------------------------------------
------------------------------------------------------------
------------------------------------------------------------
---------------------tttctggaaaactgtcttcaggttgcaattgttggccgg
cctaatgttggcaagtcaagccttctgaatgcctggagca---ag---agtgagagggct
atagtcaccgacattgcaggaacaactcgggatgttattgaagccaatatcacagtcaaa
ggtatccctgttaccctgcttgatactgcgggtattcgtgacactgaagatgcggtggaa
aagatt------------------------------------------------------
--ggagtggagagatctgaagcagttgcactgggtgctgatgttattatcatgacagcaa
gtgctgttgatggttggacagcggatgatagtaagcttctcaacagaattcgytcagcta
---ag-------------------------------------------------------
------------------------------------------------------------
------------------------------------------------------------
------------------------------------------------------------
-ggacagcgacaatgtgagcagctggttcgtaccaaggaggctctattaaggttgaaatc
atcaatggaggaagaattgccgctcgatttctggacgattgatttgagagaagctgtgtt
ggctcttggtcagattagcggagacgacatctctgaagaagttctctctaatatcttcag
caagttttgcattggcaaa
>PAFTOL004617
------------------------------------------------------------
------------------------------------------------------------
------------------------------------------------------------
------------------------------------------------------------
------------------------------------------------------------
------------------------------------------------------------
------------------------------------------------------------
------------------------------------------------------------
------------------------------------------------------------
------------------------------------------------------------
---------------------tttctggaaaactgtcttcaggttgcaattgttggccgg
cctaatgttggcaagtcaagccttctgaatgcctggagca---ag---agtgagagggct
atagtcactgacattgcaggaaccactcgggatgttattgaagccaatatcactgtcaaa
ggtatccctgttaccctgcttgatactgcgggtattcgtgacactgaagatgtggtggaa
aagatt------------------------------------------------------
--ggagtggagagatctgaagcagttgcactgggtgctgatgttattatcatgacagcaa
gtgctgttgatggttggacagctgatgatagtaagcttctcaacagaattcgttcagcta
---aggaaattcgctcttctacgccagtgatacttg---tcatcaacaaaattgattgtg
tac-----------catcagcttgcgcgcagagctttgatatcaacaccaatccttttga
taggtgtattcagacatgtgcagttaccggtgaaggcctagaagatctggaggcggctgt
ttcagaggttgttggtctcaacagaatttctacggggggacgaagatggactgt------
caatcagcgacaatgtgagcagctggttcgtaccaaggaggctctattaaggttgaaatc
atcaatggaggaagaattgccgctcgatttctggacgattgatttgagagaagctgtgtt
ggctcttggtcagattagcggagaggacatctctgaagaagttctctcyaatatcttctg
caagttttgcattggcaaa
>PAFTOL004618
------------------------------------------------------------
------caggttt-----------------------------------------------
------------------------------------------------------------
-tagcggtgccwatgctggcccctagatcttatacccgtgaagatgtgatygagcttcaa
tgtcatggtaatgaagtgtgtctgcgccgtgtgctgagagcttgcttagatgctggagca
aaacttgcagaaccaggt------------------------------------------
------------------------------------------------------------
---------------cagggcggtttctcatctcttgtcaaatcattccgaaaacaatgc
ataggtttgctaactgagattgaggcacgccttgattttgaggatgaaatgcctccttta
gacttaacttcaattacaaacaaaataaatgaaatggtagaagacgtacagaaggcactt
gaaactgcagattatgacaggcttctgcaatctggcttacaggttgcgattgttggccgg
cctaatgttggcaagtcaagccttctgaatgcctggagcaagcag---agtgagagggct
atagtgaccgacattgcgggaacaactcgggatgttgttgaagccaatatcacagtcaaa
ggtatccctgttaccctgcttgatactgcgggtattcgtgacactgaagatgttgtggaa
aagattggta--------------------------------------------------
------------------------------------------------------------
------------------------------------------------------------
---ag-------------------------------------------------------
------------------------------------------------------------
------------------------------------------------------------
------------------------------------------------------------
-gaacagcgacaatgcgagcagctggttcgtaccaaggaggctctattaaggttgaaatc
atcaatggaggaagaattgccgcwcgatttctggaccattgatttgagagaagctgtgtt
ggctcttggtcagatcagtggagaggacatctctgaagaagttctctccaatatcttcag
caagttttgcattggcaaa
>PAFTOL004619
---------------------------------------------------------gtt
tatcggcaggttt-----------------------------------------------
------------------------------------------------------------
-tagcggtgcctatgctggcacctagatcttatacccgtgaagatgtgattgagcttcaa
tgtcatggtaatgaagtgtgtctgcgccgtgtcctgagagcttgcttagatgctggagca
agacttgcagaaccaggtgagttcactcttcgtgcttttcttaatggtcgcttggatctc
tcagaagcagagaatgtgggaaaacttataacagcaaattctgctggggctgctgatgca
gctctagcagggatccaggcatgttttc--------------------------------
------------------------------------------------------------
------------------------------------------------------------
-------------------atattctagaaaagagtcttcaggttgcaattgttggtcgg
cctaatgttggcaagtcaagccttctgaacgcctggagca---ag---agtgagagagct
atagtcaccgacattgctggaacaactcgggatgttgttgaagccaatatcacagttaaa
ggtatccctgttaccctgcttgatactgcaggtattcgtgacactgaagatgttgtggaa
aagattggtaaggatatctgttctttt-gagggaaacttcgatgacaatattt-ttgttg
caggggtggagagatctgaagcagttgcacttggtgctgatgttattatcatgacagcaa
gtgctgttgatggttggacagctgatgatagtaagctcctcaacagaattcgttcagctg
---aggaaattcgctcttctacgccagtgatacttg---tcatcaacaaaattgattgtg
ttc-----------catcagaatgcgctggaagctttgatatcaacggcaatccttt---
------------------------------------------------------------
------------------------------------------------------------
tgaacagagacaatgcgascagctggttcgtaccaaggaggctctactacggttgaaatc
atcaatggaggaagaattgcsgcttgatttcyggacaattgatttgagagaagcggtgtt
ggctcttggtcagatcagtggagaggacatctctgaagaagttctctccaatatcttcas
caagttttgcattkgtaaa
>PAFTOL004620
------------------------------------------------------------
------caggttt-----------------------------------------------
------------------------------------------------------------
-tagcagtgcctatgctggcccctagatcttatacccgtgaagatgtgattgagcttcaa
tgtcatggtaatgaagtgtgtctgcrccgtgtgctgagagcttgcttagatgctggagca
aaacttgcagaaccaggt------------------------------------------
------------------------------------------------------------
------------------------------------------------------------
------------------------------------------------------------
------------------------------------------------------------
---------------------tttctggaaaactgtcttcaggttgcaattgttggccgg
cctaaygttggcaagtcaagccttctgaatgcctggagca---ag---agtgagagggct
atagtgaccgacattgcaggaacaactcgggatgttgttgaagccaatatcacagtcaaa
ggtatccctgttaccctgcttgatactgcgggtattcgcgacactgaagatgtcgtggaa
aagatt------------------------------------------------------
--ggagtggagagatctgaagcagttgcactgggtgctgatgttrttatcatgacagcaa
gtgctgttgatggttggacagctgatgatagtaagcttctcaacagaattcrttcagatg
aacaggaaattcactcgtctgtgccagtgatacttg---tcatcaacaaaattgattgtg
tcc-----------c---------------------------------------------
------------------------------------------------------------
------------------------------------------------------------
caaacagcgacaatgcgagcagctggttcgtaccaaggaggctctattaaggttgaaatc
atcaatggaggaagaattgccgctygatttctggaccattgatttgagagaagctgtgtt
ggctcttggtcagatcagtggagaggacatctctgaagaagttctctccaatatcttcag
caagttytgcattggaaaa
>PAFTOL004623
------------------------------------------------------------
------caggttt-----------------------------------------------
------------------------------------------------------------
-tagcagtgcctatgctggcccctagatcttatacacgtgaagatgtgattgagcttcaa
tgtcatggtaatgaagtgtgtctgcgccgtgtgctgagagcttgcttagatgctggagca
aaacttgcagaaccaggt------------------------------------------
------------------------------------------------------------
------------------------------------------------------------
------------------------------------------------------------
------------------------------------------------------------
---------------------tttctggaaaactgtcttcaggttgcaattattggccgg
cctaatgttggcaagtcaagccttctgaatgcctggagca---ag---agtgagagggct
atagtgaccgacattgcaggaacaactcgggatgttgttgaagccaatatcacagtcaaa
ggtgtccctgttaccctgcttgatactgcgggtattcgcgacactgaagatgtcgtggaa
aggattgattttacgaattatttctcc-acgttaaacttcgatgacaatatat-ttgttg
caggagtggagagatctgaagcagttgcactgggcgctgaygttattatcatgacagcaa
gtgctgttgatggttggacagctgatgatagtaagcttctcaacagaattcgtgcagcta
---aggaaattcactcttctatgccagtgatacttg---tcatcaacaaaattgattgtg
ttc-----------catcagcttgcgctgagagctttaatatcaacgccaatcctttt--
------------------------------------------------------------
------------------------------------------------------------
-gaacagcgacaatgcgagcagctggttcgtaccmaggaggctctattaaggttgaaatc
atcaatggaggaagaattgccgctcgatttctggaccattgatttgagagaagctgtgyt
ggctcttggtcagatcagtggagaggacatctctgaagaagttctctccaatatcttcag
caagttttgcattggcaaa
>PAFTOL004624
------------------------------------------------------------
------caggttt-----------------------------------------------
------------------------------------------------------------
-tagcattgcctatgttggcccctagatcttatacccgtgaagatgtgattgagcttcaa
tgtcatggtaatgaagtgtgtttgcgccgtgtgctgagagcttgcttagatgctggagca
aaacttgcagaaccaggtgagttcactcttcgcgcttttcttaatggccgcttggatctc
tcggaagcagagaatgtgggaaaacttataacagcaaattctgctggggctgctgatgca
gcactggcagggatccagggcggtttctcatctcttgtcaaatcattccgaaaacaatgc
ataggtttgctaactgagattgaggcacgccttgattttgaggatgaaatgcctccttta
gacttaacttcaattacaaacaaaataaatgaaatggtagaagacgtacagaaggcacta
gaaattatatattatttgagtttgttttggaactgtcttcaggttgcaattgttggccgg
cctaatgttggcaagtcaagccttctgaatgcctggagca---ag---agtgagagggct
atagtcaccgacattgcaggaacaactcgggatgttgttgaagccaatatcacagtcaaa
ggcatccctgttaccctgcttgatactgcaggtattcgcgacactgaagatgtggtggaa
aagatt------------------------------------------------------
--ggagtggagagatctgaagcagttgcactgggtgctgatgttattatcatgacagcaa
gtgctgttgatggttggacagctgatgatagtaagcttctcaacaggattcgttcagcta
---aggatattcgctcttctacaccagtgatacttg---tcatcaacaaaattgattgtg
tac-----------catcagcttgcgctcagagctttaatatcaacgccaatccttttga
taggtgtattcagacgtgtgcagttaccggtgaaggcctagaagatcttgaggcagctgt
ttcagaggttgttggtctcaacagaatttctgcggggggacgaagatggactgt------
caatcagcgacaatgtgagcagctggttcgtaccaaggaggctctattaaggttgaaatc
atcaatggaggaagaattgccgctcgatttctggacgattgatttgagagaagctgtgtt
ggctcttggtcagattactggagaggacatctctgaagaagttctctctaatatcttcag
caagttttgcattggcaaa
>PAFTOL004625
------------------------------------------------------------
------caggttt-----------------------------------------------
------------------------------------------------------------
-tagcattgcctatgctggcccctagatcttatacccgtgaagatgtgattgagcttcat
tgtcacggtaatgaagtgtgtttgcgccgtgtgctgagagcttgcttagatgctggagca
aaacttgcacaaccaggt------------------------------------------
------------------------------------------------------------
------------------------------------------------------------
------------------------------------------------------------
------------------------------------------------------------
---------------------tttctggaaaactgtcttcaggttgcaattgttggccgg
cctaatgttggcaagtcaagccttctgaatgcctggagca---ag---agtgagagggct
atagtcactgacattgcaggaacaactcgggatgttattgaagccaatatcacagtcaaa
ggtatccctgttaccctgcttgatactgcgggtattcgtgacactgaagatgtggtggaa
aagatw------------------------------------------------------
--ggagtggagagatctgaagcagttgcactgggtgctgatgttattatcttgacagcaa
gtgctgttgatggttggacagctgatgatagtaagcttctcaacagaattcgttcagcta
---aggaaatttgctcgtctacgccagtgatacttg---tcatcaacaaaattgattgtg
tac-----------catcagcttgcgctcagagctttgatatcaacgccaatccttttga
taggtgtattcagacatgtgcagttactggtgaaggcctagaagatcttgaggcggccgt
ttcagaggttgttggtctcaacagaatttctacggggggacgaagatggactgt------
caatcaacgacaatgtgagcagctggttcgtaccaaggaggctctgttaaggttgaaatc
atcaatggaggaagaattgccgctcgatttctggacgattgatttgagagaagctgtgtt
ggctcttggtcagattagcggagaggacatctctgaagaagttctctctaatatcttcag
caagttttgcattggcaaa
>PAFTOL004626
------------------------------------------------------------
------caggttt-----------------------------------------------
------------------------------------------------------------
-tagcagtgcctatgctggcccccagatcttatacccgtgaagatgtgattgagcttcaa
tgtcatggtaatgaagtgtgtctgcgccgtgtgctgagagcttgcttagacgctggagca
aaacttgcagaaccaggt------------------------------------------
------------------------------------------------------------
------------------------------------------------------------
------------------------------------------------------------
------------------------------------------------------------
------------------------ctggaaaactgtcttcaggttgcaattgttggccgg
cctaatgttggcaagtcaagccttctgaatgcctggagca---ag---agtgagagggct
atagtcactgacattgcaggaacaactcgggatgttgttgaagccaatatcacagtcaaa
ggtatccctgttaccctgcttgatactgcgggtattcgcgacactgaagatgtcgtggaa
aggattggtaagcatatctgttcttttgaggttaaactttgatgacaatatat-tt-ttk
caggagtggagagatctgaagcagttgcactgggtgctgatgttattatcatgacagcaa
gtgctgttgatggttggacagctgatgatagtaagcttctcaaaagaattcgttcagcta
---aggaaattcactcttctccgccagttatacttg---tcatcaacaaaattgattgtg
ttc-----------catcagcttgtgctgagagctttaatatcaacgccaatccttttga
tagatgtattcagacatgtgcagttaccggtgaaggcctggaagatcttgaggcagctgt
ttcagaggttgtcggtctcaacagaatttctgcaggggggcgaagatggactgt------
caatcagcgacaatgcgagcagctggttcgtaccaaggaggctctattaaggttgaaatc
atcaatggaggaagaattgccgcttgatttctggacgattgatttgagagaagctgtgtt
ggctcttggtcagatcagtggagaagacatctctgaagaagttctctccaatatcttcag
caagttttgcattggtaaa
>PAFTOL004627
------------------------------------------------------------
------caggttt-----------------------------------------------
------------------------------------------------------------
-tagcagtgcctatgctggcccctagatcttatacccgtgaagatgtgattgagcttcaa
tgtcatggtaatgaagtgtgtctgcgccgtgtgctaagagcttgcttagatgctggagca
aaacttgcagaaccaggt------------------------------------------
------------------------------------------------------------
------------------------------------------------------------
------------------------------------------------------------
------------------------------------------------------------
---------------------tttctggaaaactgtcttcaggttgcaattgttgggcgg
cctaatgttggtaagtcaagccttctgaatgcctggagca---ag---agtgaaagagct
atagtgaccgacattgcaggaacaactcgggatgttgttgaagccaatatcacagtcaag
ggtatccctgttaccctgcttgatactgcgggtattcgcgacactgaagatgtcgtggaa
aagatt------------------------------------------------------
--ggagtggagagatctgaagcagttgcactgggtgctgatgttattatcatgacagcaa
gtgctgttgatggttggacagctgatgatagtaagcttctcaacagagttcgttcagatg
aacaggaaattcactcttctatgccagtgatacttg---tcatcaacaaaatt-------
------------------------------------------------------------
------------------------------------------------------------
------------------------------------------------------------
-gagcagcgacaatgcgagcagctggttcgtaccaaggargctctattaaggttgaaatc
atcaatggaggaagaattgccgctcgatttctggaccattgatttgaaagaagctgtgct
ggctcttggtcagatcagtggagaggacatctctgaagaagttctctccaatatcttcag
caagttttgc---------
>PAFTOL004629
------------------------------------------------------------
------caggttt-----------------------------------------------
------------------------------------------------------------
-tagcagtgcctatgctggcccctagatcttatacctgtgaagatgtgattgagcttcaa
tgtcatggtaatgaagtgtgtctgcggcgtgtgctgagmgcttgcttagatgctggagca
aaacttgcagaaccaggt------------------------------------------
------------------------------------------------------------
------------------------------------------------------------
------------------------------------------------------------
------------------------------------------------------------
---------------------ttcctggaaaactgtctccaggttgcaattgttggccgg
cctaatgttggcaagtcaagccttctgaatgcctggagca---ag---agtgagagggct
atagtcaccgacattgcaggaacaactcgggatgttgttgaagccaatatcacagtcaaa
ggtatccctgttaccctgcttgatactgcgggtattcgcgacactgaagatgttgtggaa
aagatt------------------------------------------------------
--ggagtggagagatctgaagcagttgcactgggtgctgatgttattatcatgacagcaa
gtgctgttgatggttggacagctgatgatagtaarcttctcaacagaattcgttcagcta
---ag-------------------------------------------------------
------------------------------------------------------------
------------------------------------------------------------
------------------------------------------------------------
-gaacagcgacaatgcgagcagctggttcgtaccagggaggctctattgaggttgaaatc
atcaatggaggaagaattgccgctcgatttctggacgattgatctgagagaagctgtgtt
ggctcttggtcagatcagtggagaggacatctctgaagaagttctctccaacatcttcag
caagttttgcattggtaaa
>PAFTOL004631
------------------------------------------------------------
------caggttt-----------------------------------------------
------------------------------------------------------------
-tagcattgcctatgctggcccctagatcttataccygtgaagatgtgattgagcttcaa
tgtcatggtaatgaagtgtgtttgcgccgtgtgctgagagcttgcttagatgctggagca
aaacttgcagaaccaggtgagttcactcttcgtgcttttcttaatggccgcttggatctc
tcggaagcagagaatgtgggaaaacttataacagcaaattctgctggggctgctgatgca
gcactggcagggatccagggcggtttctcatctcttgtcaaatcattccgaaaacaatgc
ataggtttgctaactgagattgaggcacgccttgattttgaggatgaaatgcctccttta
gacttaacttcaattacaaacaaaataaatgaaatggtagaagacgtacaaaaggcacta
gaaactgcagattatgacaggcttctgcaatctggcttacaggttgcaattgttggccgg
cctaatgttggcaagtcaagccttctgaatgcctggagca---ag---rgtgagagggct
atagtcaccgacattgcaggaacaactcgggatgttgttgaagccaatatcacagtcaaa
ggcatccctgttaccctgcttgatactgcaggtattcgcgacactgaagatgtggtggaa
aagatt------------------------------------------------------
--ggagtggagagatctgaagcagttgcactgggtgctgatgttattatcatgacagcaa
gtgctgttgatggttggacagctgatgatagtaagcttctmaacagrattcgttcagcta
---aggatattcgctcttctacaccagtgatacttg---tcatcaacaaaattgattgtg
tac-----------catcagcttgcgctcagagctttaatatcaacgccaat--------
------------------------------------------------------------
------------------------------------------------------------
-gaacagcgacaatgtgagcagctggttcgtaccaaggaggctctattaaggttgaaatc
atcaatggaggaagaactgccgctcgatttctggacgattgatttgagagaagctgtgtt
ggctcttggtcagattactggagaggacatctctgaagaagttctctctaatatcttcag
caagttttgcattggcaaa
>PAFTOL004632
------------------------------------------------------------
------caggttttagcagtgcctatgctggcccccagatcttatacccgtgaagatgtg
attgagcttcaatgtcatggtaatgaagtgtgtctgcgccgtgtgctgagagcttgctta
atggcggtgcctatgctggcccccagatcttatacccgtgaagatgtgattgagcttcaa
tgtcatgrtaatgaagtgtgtctgcaccgtgtgctgagagcttgcttagacgctggagca
aaacttgcagaaccaggt------------------------------------------
------------------------------------------------------------
------------------------------------------------------------
------------------------------------------------------------
------------------------------------------------------------
------------------------ctggaaaactgtcttcaggttgcaattgttggccgg
cctaatgttggcaagtcaagccttctgaatgcgtggagca---ag---agtgagagggct
atagtcactgacattgcaggaacaactcgggatgttgttgaagccaatatcacagtcaaa
ggtatccctgttaccctgcttgatactgcgggtattcgygacactgaagatgtcgtggaa
aggattggttttaggaattatttctcc-atgytaaacttcgatgacaatayat-ttgttg
caggagtggagagatctgaagcagttgcactgggtgctgatgttattatcatgacagcaa
gtgctgttgatggttggacagctgatgatagtaagcttctcaaaagaattcrttcagcta
---aggaawttcactcttctacgccagttatacttg---tcatcaacaaaattgattgtg
ttc-----------catcagcttgcgctgagggctttaatatcaacgccaatccttttga
tagatgtatccagacatgtgcagttactggtgaaggcctggaagatcttgaggcagctgt
ttcagaggttgtcggtctcaacagaatttctgcggggggacgaagatggactgt------
caatcagcggcaatgcgagcagctggttcgtaccaaggaggctctattaaggytgaaatc
atcaatggaggaagaattgccgctcgatttttggacgattgatttgagagaagctgtgtt
ggctcttggtcagatcagtggagaagacatctctgaagaagttctctccaatatcttcag
caagttttgcattggtaaa
>PAFTOL004633
------------------------------------------------------------
------caggttt-----------------------------------------------
------------------------------------------------------------
-tagcagtgcctatgctggcccctagatcttatacccgtgaagatgtgattgagcttcaa
tgtcatggtaatgaagtgtgtctgcgccgtgtgctcagagcttgcttagatgctggagca
aaacttgcagaaccaggt------------------------------------------
------------------------------------------------------------
---------------cagggtggtttctcatctcttgtcaaatcattccgaaaacaatgc
ataggtttgctaactgagattgaggtgcgccttgattttgaggatgaaatgcctccttta
gatttaacttcaattacaaacaaaataaatgaaatggtagaagacgtacagaaggcactt
gaaactgcagattatgacaggcttctgcaatctggtttacaggttgcaattgttggccgg
cctaatgttggcaagtcaagccttctgaatgcctggagca---ag---agtgagagggct
atagtcaccgacattgcaggaacaactcgggatgttgttgaagccaatatcacagtcaaa
ggtatccctgttaccctgcttgatactgcgggtattcgcgacactgaagatgttgtggaa
aagatt------------------------------------------------------
--ggagtggagagatctgaagcagttgcactgggtgctgatgttattatcatgacagcaa
gtgctgttgatggttggacagctgatgatagtaagcttctcaacagaattcattcagcta
---aggwaattcactcttctacgccagtgatacttg---tcatcaacaaaattgattgtg
ttc-----------catcagcttgcgctgagcgctttaatatcaataccaatccttttga
tagatgtattcagacatgcgcagttaccggggaagg------------------------
------------------------------------------------------------
gatacagcgacaatgcgagcagctggttcgtaccagggaggctctattgaggttgaaatc
atcaatggaggaagagttgccgctcgatttctggacgatcgatctgagagaagctgtgtt
ggctcttggtcagatcagtggagaggacatctctgaagaggttctctccaatatcttcag
caagttttgcattggcaaa
>PAFTOL004634
------------------------------------------------------------
------------------------------------------------------------
------------------------------------------------------------
------------------------------------------------------------
------------------------------------------------------------
-------------------agttca-----------------------------------
------------------------------------------------------------
------------------------------------------------------------
------------------------------------------------------------
------------------------------------------------------------
------------tatcgcctgtttctggtaaactgtcttcaggttgcaattgttggccgg
cctaatgttggcaagtcaagccttctgaatgcctggagca---ag---agtgagagggct
atagtcaccgacattgcaggaacaactcgggatgttgttgaagccaatatcacagtccaa
ggtatccctgttaccctgcttgatactgcgggtattcgcgacactgaagatgtcgtggaa
aagatt------------------------------------------------------
--ggagtggagagatctgaagcagttgcactgggtgctgatgttattatcatgacagcaa
gtgctgttgatggttggacagctgacgatagkaagcttctcaacagaattcgttcagcta
---aggaaattcaatcttctatgccagtyatacttg---tcatcaacaaaattgattgtg
ttc-----------catcagcttgtgctgagagctttaatatcaacgccaatcattttga
tagatgtattcagacatgtgccgttaccggtgaaggcctagaagatctctgtattgaggt
atcttagacttcttagtaactaaaacttgggaatttatgatgaaactgggaaat------
tatgaagcgacaatgcgagcagctggttcgtaccaaggaggctctactgaggttgaaatc
atcaatggaggaagaattgccgctcgatttctggacrattgacctgagagaagctgtgtt
ggctcttggtcagatcagtggagaggacatctctgaagaagttctctccaatatcttcag
caagttttgcattggcaaa
>PAFTOL004636
------------------------------------------------------------
------caggttt-----------------------------------------------
------------------------------------------------------------
-tagcagtgcctatgctggcgcctagatcttatacccgtgaagatgtgattgagcttcaa
tgtcatggtaatgaagtgtgtctgcgccgtgtgctgagagcttgcttagatgctggagca
aaacttgcagaaccaggt------------------------------------------
------------------------------------------------------------
------------------------------------------------------------
------------------------------------------------------------
------------------------------------------------------------
---------------------tttctggagaactgtcttcaggttgcaattgttggccgg
cctaatgttggtaagtcaagccttctgaatgcctggagca---ag---agtgaaagggct
atagtgaccaacattgcaggaacaactcgggatgttgttgaagccaatatcacagtcaag
ggtatccctgttaccctgcttgatactgctggtattcgcgacactgaagatgtcgtggaa
aagatt------------------------------------------------------
--ggagtggagagatctgaagcagttgcactgggtgctgatgttattatcatgacagcaa
gtgctgttgatggttggacagctgatgatagtaagcttctcaacagaattcgttcagcta
---aggaaattcactcttctatgccagtgatacttg---tcatcaacaaaattgattgtg
ttc-----------catcagcttgcgc---------------------------------
------------------------------------------------------------
------------------------------------------------------------
tgagcagcgacaatgcgagcagctggttcgtaccaaggaggccctattaaggttgaaatc
atcaatggaggaagaattgccactcgatttctggaccattgatttgagagaagctgtgtt
ggctattggtcagatcagtggagaggacatctctgaagaagttctctccaatatcttcag
caagttttgcattggcaaa
>PAFTOL004637
------------------------------------------------------------
---------gttt-----------------------------------------------
------------------------------------------------------------
-tagcggtgcctatgctggcccctagatcttatacccgtgaagatgtgattgagcttcaa
tgtcatggtaatgaagtgtgtctgcgccgtgtgctgagagcttgcttagatgctggagca
agacttgcagaaccaggtaaatttg---atgagaaatttcttaacggtcgcttggatctc
tcggaagcagagaatgtgggaaaacttataacagcaaattctgctggggctgctgatgca
gcactagcagggattcagggcggtttctcatctaatgtcaaatcattccgaaaacaatgc
atagacttgcttacagagattgaggcacgccttgattttgaggatgaaatgcctcctct-
------------------------------------------------------------
--------------------ttttctggaaaactgtcttcaggttgcaattgttggtcgg
cctaatgttggcaagtcaagccttctgaatgcctggagca---ag---agtgagagagct
atagtcaccgacattgcrggaacaactcgggatgttgttgaagccaatatcacagttaaa
ggtatccctgttaccctgcttgatactgcrggtattcacgacactgaagatgtcgtggaa
aakattggttttgggaattgtttctcc-acgttaaacttcgatgacaatatat-ttgttg
caggagtggagagatctgaagcagttgcactgggtgctgatgttattatcgtgacagcaa
gtgctgttgatggttggacagctgatgatagtaagcttctcaacagaattcgttcagctg
---aggaaattcgctcttctacgccagtgatacttg---tcatcaacaaaattgattgtg
ttc-----------catcagcatgtgctgaaagctttaatgtcaatggcaatgcttttga
tagatgtattcagacatgtgcagttaccggtgaaggcctagaagatcttgaggcagtaga
atttgattyaaacatgagccagagttgtagctttactgatgatggactgaattg------
tgaacagagacaatgcgagcagctggttcgtaccaaggaggctctactacggttgaaatc
atcaatggaggaagaattgccgcttgatttctggacgattgatttgagagaagctgtgtt
ggctcttggtcagatcagtggagaggacatctctgaagaagttctctccaatgtcttcag
caagttttgcattggtaaa
>PAFTOL004638
------------------------------------------------------------
------caggttt-----------------------------------------------
------------------------------------------------------------
-tagcattgcctatgctggcccctagatcttatacccgtgaagatgtgattgagcttcat
tgtcatggtaatgaagtgtgtttgcgccgtgtgctgagagcttgcttagatgctggagca
aaacttgcacaaccaggtgagttcactcttcgcgcttttcttaatggccgcttggatctc
tcggaagcagagaatgtgggaaaacttataacagcaaattctgctggggctgctgatgca
gcactggcagggatccagggcggtttctcatctcttgtcaaatcattccgaaaacaatgc
ataggtttgctaactgagattgaggcacgccttgattttgaggatgaaatgcctccttta
gacttaacttcaattacaaacaaaataaatgaaatggtagaagacgtacagaaggcacta
gaaactgcagattatgacaggcttctgcaatctggcttacaggttgcaattgttggccgg
cctaatgttggcaagtcaagccttctgaatgcctggagca---ag---agtgagagggct
atagtcactgacattgcaggaacaactcgggatgttattgaagccaatatcacagtcaaa
ggtatccctgttaccctgcttgatactgcgggtattcgtgacactgaagatgtggtggaa
aagattggttttaggaattatttcttc-acgttaaacttcgatgacaatatat-ttgttg
caggagtggagagatctgaagcagttgcactgggtgctgatgttattatcttgacagyaa
gtgctgttgatggttggacagctgatgatagtaagcttctcaacagaattcgttcagcta
---aggaaattcgctcttctacgccagtgatacttg---tcatcaacaaaattgattgtg
tac-----------catcagcttgcgctca------------------------------
--------------------ttcttaccgttagaag------------------------
------------------------------------------------------------
-gaacagcgacartgtgagcagctggttcgtaccaaggaggctctgttaaggttgaaatc
atcaatggaggaagaattgccrctcgatttctggacgattgatttgagagaagctgtgtt
ggctcttggtcagatcagtggagaggacatctctgaagaagttctctctaatatcttcag
caagttttgcattggcaaa
>PAFTOL004639
------------------------------------------------------------
------caggttt-----------------------------------------------
------------------------------------------------------------
-tagcagtgcctatgctggcccccagatcttatacccgtgaagatgtgattgagcttcaa
tgtcatggtaatgaagtgtgtctgcgccgtgtgctgagagcttgcttagacgctggagca
aaacttgcagaaccagg-------------------------------------------
------------------------------------------------------------
------------------------------------------------------------
------------------------------------------------------------
------------------------------------------------------------
-----------------------tctggaaaactgtcttcaggttgcaattgttggccgg
cctaatgttggcaagtcaagccttctgaatgcctggagca---ag---agtgagagggct
atagtcactgacattgcaggaacaactcgggatgttgttgaagccaatatcacagtcaaa
ggtatccctgttaccctgcttgatactgcgggtattcgcgacactgaagatgtcgtggaa
aggattggttttaggaattatttctcc-atgttaaacttcgatgacaatatat-ttgttg
caggagtggagagatctgaatcagttgcactgggtgctgatgttattatcatggcagcaa
gtgytgttgatggttggacagctgatgatagtaagcttctcaaaagaattcgttcagcta
---ag-------------------------------------------------------
------------------------------------------------------------
------------------------------------------------------------
------------------------------------------------------------
-aaacagcgacaatgcgagcagctggttcgtaccaaggaggctctattaaggttgaaatc
atcaatggaggaagaattgccgctcgatttctggacgattgatttgagagaagctgtgtt
ggctcttggtcagatcagtggagaagacatctctgaagaagttctctccaatatcttcag
caagttttgcattggtaaa
>PAFTOL004640
------------------------------------------------------------
------caggttt-----------------------------------------------
------------------------------------------------------------
-tagcagtgcctatgctggcccctagatcttatacccgtgaagatgtgattgagcttcaa
tgtcatggtaatgaagtgtgtctgcgccgtgtgctgagagcttgcttagatgctggagca
aaacttgcagaaccaggt------------------------------------------
------------------------------------------------------------
------------------------------------------------------------
------------------------------------------------------------
------------------------------------------------------------
---------------------tttctggaaaactgtcttcaggttgcaattgttggccgg
cctaatgttggcaagtcaagccttctgaatgcgtggagca---ag---agtgagagggct
atagtcaccgacattgcaggaacaactcgggatgttgttgaagccaatatcacagtcaaa
ggtatccctgttaccctgcttgatactgcgggtattcgcgatactgaagatgtcgtggaa
aagattgg--------------------------------------------------ta
agggagtggagagatctgaagcagttgcactgggtgctgatgttattatcatgacagcaa
gtgctgtagatggttggacagctgatgatagtaagcttctcaacagaattcgttcagcta
---aggcaattaactcttctacgccggtgatacttg---tcatcaacaaaattgattgtg
ttc-----------catctgcttgcgctgagagctttaatatcaacggcaatcctttcga
taggtgtattcagacatgtgcagttaccggtgaaggcctaga------------------
------------------------------------------------------------
aaaacagcgacaatgcgagcagctggttcgtaccagggaggctctattaaggttgaaatc
atcaatggaggaagaattgccgcttgatttctggacgattgatttgagagaagctgtgtt
ggctcttggtcagatcagtggagaggacatctctgaagaagttctctctaatatcttcag
caagttttgcattggtaaa
>PAFTOL004642
------------------------------------------------------------
------caggttt-----------------------------------------------
------------------------------------------------------------
-tagcattgcctatgctggcccctagatcttatacccgtgaagatgtgattgagcttcaa
tgtcatggtaatgaagtgtgtttgcgccgtgtgctgagagcttgcttagatgctggagca
aaacttgcagaaccaggtgagttcactcttcgcgcttttcttaatggccgcttggatctc
tcggaagca---------------------------------------------------
------------------------------------------------------------
------------------------------------------------------------
------------------------------------------------------------
gagaatgtgggaaaacttatgtttctggaaaactgtcttcaggttgcaattgttggccgg
cctaatgttggcaagtcaagccttctgaatgcctggagca---ag---agtgagagggct
atagtcaccgacattgcaggaacaactcgggatgttgttgaagccaatatcacagtcaaa
ggtatccctgttaccctgcttgatactgcaggtattcgcgacactgaagatgtggtggaa
aakattggttttaggaattatttctcc-ctgttaaacttcgatgacaatatat-ttgttg
caggagtggagagatctgaagcagttgcactgggtgctgatgttattatcatgacagcaa
gtgctgttgatggttggacaactgatgatagtaagcttctcaacagaattcgttcagcta
---ag-------------------------------------------------------
------------------------------------------------------------
------------------------------------------------------------
------------------------------------------------------------
-gaacagcgacaatgtgagcagctggttcgtaccaaggaggctctattaaggttgaaatc
atcaatggaggaagaattgccgctagatttctggacgattgatttgagagaagctgtgtt
ggctcttggtcggattagtggagaggacatctctgaagaagttctctctaatatcttcag
caagttttgcattggcaaa
>PAFTOL004644
------------------------------------------------------------
------caggttt-----------------------------------------------
------------------------------------------------------------
-tagcagtgcctatgctggcccctagatcttatacccgtgaagatgtgattgagcttcaa
tgtcatggtaatgaagtttgtctgcgccgtgtsctgagagcttgcttagatgctggagca
aaacttgcagaaccaggt------------------------------------------
------------------------------------------------------------
------------------------------------------------------------
------------------------------------------------------------
------------------------------------------------------------
---------------------tttctggaaaactgtcttcaggttgcaattgttggccgg
cccaatgttggcaagtcaagccttctgaatgcctggagca---ag---------------
------------------------------------------------------------
------------------------------------------------------------
------------------------------------------------------------
--ggagtggagagatctgaagcagttgcactgggtgctgatgttattatcatgacagcaa
gtgctgttgatggttggacagctgatgatagtaagcttctcagyagaattcattcagcta
---aggaaattcactcttctacgccagtgatacttg---tcatcaacaaaattgattgtg
ttc-----------catcagcttgcgctgagagctttaatatcaatgccaatccttt---
------------------------------------------------------------
------------------------------------------------------------
taaacagcgacaatgygagcagctggttcgtaccaaggaggctctattaaggttgaaatc
atcaatggaggaagaattgccgctcgatttctggacgattgatttgagagaagctgtgtt
ggctcttggtcagatcagtggagaggacatctctgaagaagttctctcmaatatcttcag
caagttttgcattggcaaa
>PAFTOL004646
------------------------------------------------------------
------caggttt-----------------------------------------------
------------------------------------------------------------
-tagcattgcctatgctggcccctagatcttatacccgtgaagatgtgattgagctccaa
tgtcatggtaatgaagtgtgtttgcgccgtgtgctgagagcttgcttagatgctggagca
aaacttgcagaaccaggtgagttcactcttcgcgcttttcttaatggccgcttggatctc
ttggaagcagagaatgtgggaaaacttataacagcaaattctgctggggctgctgatgca
gcactggcagggatccagggcggtttctcatctcttgtcaaatcattccgaaaacaatgc
ataggtttgctaactgagattgaggcacgccttgattttgaggatgaaatgcctccttta
gacttaacttcaattacaaacaaaataaatgaaatggtagaagacgtacagaaggcacta
gaaactgcagattatgacaggcttctgcaatctggcttacaggttgcaattgttggccgg
cctaatgttggcaagtcaagccttctgaatgcctggagca---ag---agtgagagggct
atagtcaccgacattgcaggaacaactcgggatgttgttgaagccaatatcacagtcaaa
ggcatccctgttaccctgcttgatactgcaggtattcgcgacactgaagatgtggtggaa
aagatt------------------------------------------------------
--ggagtggagagatctgaagcagttgcactgggtgctgatgttattatcatgacagcaa
gtgctgttgatggttggacagctgatgatagtaagcttctcaacagaattcgttcagcta
---aggaaattcgctcttctacaccagtgatacttg---tcatcaacaaaattgattgtg
tac-----------catcagcttgcgctcagagctttaatatcaacgccaatccttttga
taggtgtattcagacatgtgcagttaccggtgacgg------------------------
---------------------------------------------------agt------
cgaacagcgacaatgtgagcagctggttcgtaccaaggaggctctattaaggttgaaatc
atcaatggaggaagaattgccgctcgatttctggacgattgatttgagagaagctgtatt
ggctcttggtcagattagcggagaggacatctctgaagaagttctctctaatatcttcag
caagttttgcattggcaaa
>PAFTOL004647
------------------------------------------------------------
------caggttt-----------------------------------------------
------------------------------------------------------------
-tagcagtgcctatgctggcccctagatcttatacccgtgaagatgtgattgagcttcaa
tgtcatggtaatgaagtgtgtctgcgccgtgtgctgagagcttgcttagatgctggagca
aaacttgcagaaccaggt------------------------------------------
------------------------------------------------------------
------------------------------------------------------------
------------------------------------------------------------
------------------------------------------------------------
---------------------tttctggaaaactgtcttcaggttgcaattgttggccgg
cctaatgttggcaagtcaagccttctgaatgcctggagca---ag---agtgagagggct
atagtgacagacattgcaggaacgactcgggatgttgttgaagctaatatcacagtcaaa
ggtatccctgttaccctgcttgatactgcggggattcgcgacactgaagatgtcgtggaa
aagatt------------------------------------------------------
--ggtaag----------------------------------------------------
------------------------------------------------------------
------------------------------------------------------------
------------------------------------------------------------
------------------------------------------------------------
------------------------------------------------------------
-gaacagcgacaatgtgagcagctggttcgaaccaaggaggctctattaaggttgaaatc
atcaatggaggaagaattgccgctcgatttctggaccattgatttgagagaagctgtgtt
ggctcttggtcagatcagtggagaggacatctctgaagaagttctctccaatatcttcag
caagttttgtattggcaaa
>PAFTOL004648
------------------------------------------------------------
------caggttt-----------------------------------------------
------------------------------------------------------------
-tagcagtgcctatgctggcccccagatcttatacccgtgaagatgtgattgagcttcaa
tgtcatggtaatgaagtgtgtctgcgccgtgtgcttagagcttgcttagatgctggagca
aaacttgcagaaccaggt------------------------------------------
------------------------------------------------------------
---------------cagggaggtttctcatctcttgtcaaatcattccgaaaacaatgc
ataggtttgctaactgagattgaggcacgccttgattttgaggatgaaatgcctccttta
gacttaacttcaattacaaacaaaataaatgaaatggtagaagacgtacagaaggcactt
gaaactgcagattatgacaggcttctacaatctggcttacaggtwgcaattgttggccgg
cctaatgttggcaagtcaagccttctgaatgcctggagcm---ag---agtgagagggct
atagtcactgacattgcaggaacaactcgggatgttgttgaagccaatatcacagtcaaa
ggtgtccctgttaccctgcttgatactgcgggtattcgcgacactgaagatgtygtggaa
aggattggttttaggaatgakttctcc-atgttaaacttcgatgwcaatatat-ttgttg
caggagtggagagatctgaagcagttgcactgggtgcygatgttattatcatgacagcaa
gtgctgttgatggctggacagctgatgatagtaagcttctcaaaagaattcgttcagcta
---ag-------------------------------------------------------
------------------------------------------------------------
------------------------------------------------------------
------------------------------------------------------------
-gaacagcgacaatgcgagcagctggttcgtaccaaggaggctctattaaggttgaartc
atcaatggaggaagaattgccgctcgatttctggacgattgatttgagagaagctgtgtt
ggctcttggtcagatcagtggagaagacatctctgaagaagttctctccaatatyttcag
caagttttgcattggtaaa
>PAFTOL004649
------------------------------------------------------------
------caggttt-----------------------------------------------
------------------------------------------------------------
-tagcggtgcctatgctggcccctagatcttatacccgtgaagatgtgattgagcttcaa
tgtcatggtaatgaagtgtgtctgcgccgtgtgctgagagcttgcttagatgctggagca
aaacttgcagaaccaggt------------------------------------------
------------------------------------------------------------
------------------------------------------------------------
------------------------------------------------------------
------------------------------------------------------------
---------------------tttctggaaaactgtcttcaggttgcaattgttggccgg
cctaatgttggcaagtcaagccttctgaatgcctggagca---ag---agtgagagggct
atagtgaccgacattgcaggaacaactcgggatgttgttgaagccagtatcacagtcaaa
ggtatccctgttaccctgcttgatacygcgggtattcgtgacactgaagatgttgtggaa
aagatt------------------------------------------------------
--ggtaas----------------------------------------------------
------------------------------------------------------------
------------------------------------------------------------
------------------------------------------------------------
------------------------------------------------------------
------------------------------------------------------------
-gagcagcgacaatgygagcagctggttcgtaccaaggaggcyctattaaggttgaaatc
atcaatggargaagaattgccgctcgatttctggaccattgatttragagaagctgtgtt
ggctcttggtcagatcagtggagaggacatctctgaagaagttctctccaatatcttcag
caagttttgcattggcaaa
>PAFTOL004652
------------------------------------------------------------
------caggttt-----------------------------------------------
------------------------------------------------------------
-tagcattgcctatgctggcccctagatcttatacccgtgaagatgtgattgagcttcat
tgtcatggtaatgaagtctgtttgcgccgtgtgctgatagcttgcttagatgctggagca
aaacttgcacaaccaggtgagttcactcttcgcgcttttcttaatggccgcttggatctc
tcggaagcagagaatgtgggaaaacttataacagcaaattctgctggggctgctgatgca
gcactggcagggatccagggcggtttctcatctcttgtcaaatcattccgaaaacaatgc
ataggtttgctaactgagattgaggcacgccttgattttgaggatgaaatgcctgcttta
gacttaacttcaattacaaacaaaataaatgaaatggtagaagacgtacagaaggcacta
gaaactgcagattatgacaggcttctgcaatctggcttacaggttgcaattgttggccgg
cctaatgttggcaagtcaagccttctgaatgcctggagca---ag---------------
------------------------------------------------------------
------------------------------------------------------------
----------------------------------------gatgacaatatat-ttgttg
caggagtggagagatctgaagcggttgcactgggtgctgatgttattatcttgacagcaa
gtgctgttgatggttggacagctgatgatagtaagcttctcaacagaattcgttcagcta
---aggaaattcgctcttctacgccagtgatacttg---tcatcaacaaaattgattgtg
tac-----------catcagcttgcgctcagagctttgatatcaacgccaatccttttga
taggtgtattcagacatgtgcagttactggtgaaggcctagaagatcttgaggcggctgt
ttcagaggttgttggtctcaacagaatttctacggggggacgaagatggactgt------
caatcagcgacaatgtgagcagctggttcgtaccaaggaggctctattgaggttgaaatc
atcaatggtggaagaattgccgctcgatttctggacgattgatttgagagaagctgtgtt
ggctcttggtcagattagcggagaggacatctctgaagaagttctctctaatatcttcag
caagttttgcattggcaaa
>PAFTOL004653
------------------------------------------------------------
------caggttt-----------------------------------------------
------------------------------------------------------------
-tagcattgcctatgctggcccctagatcttatacctgtgaagatgtgattgagcttcaa
tgtcatggtaatgaagtgtgtttgcgccgtgtgctgagagcttgcttagatgctggagca
aaacttgcagaaccaggtgagttcacttttcgcgcttttcttaatggccgcttggatctc
tcggaagcagagaatgtgggaaaacttataacagcaaattctgctggggctgctgatgca
gcactggcagggatccagggcggtttctcatctcttgtcaaatcattccgaaaacaatgc
ataggtttgctaactgagattgaggcacgccttgattttgaggatgaaatgcctccttta
gacttaacttcaattacaaacaaaataaatgaaatggtagaagatgtacagaaggcacta
gaaactgcagattatgacagacttctgcaatctggcttacaggttgcgattgttggccgg
cctaatgttggcaagtcaagccttctgaatgcctggagca---ag---agtgagagggct
atagtcaccgacattgcaggaacaactcgggatgttgttgaagtcaatatcacagtcaaa
ggtatccctgttaccctgcttgatactgcaggtattcgcgacactgaagatgtggtggaa
aagattggttttaggaattatttctcc-acgttaaactttgatgacaatatat-ttgttg
caggagtggagagatctgaagcagttgcactggctgctgatgttattatcatgacagcaa
gtgctgttgatggttggacggctgatgatagtaagcttctcaacagaattcgttcagcta
---aggwaattcgctcttcgacaccagtgatacttg---tcatcaacaaaattgattgtg
tac-----------catcagcttgcgctcagagctttaacatcaacgccaatccttttga
taggtgtattcagacatgtgcagttaccggtgaaggcctagaagatcttgagtcagctgt
ttcagaggttgttggtctcaacagaattgctgtcgggggacgaagatggactgt------
caatcagcgacaatgtgagcagctggttcgtaccagggaggctctattgaggttgaaatc
atcaatggaggaagaattgccgctggatttctggacgattgatttgagagaagctgtgtt
ggctcttggtcagattactggagaggacatctctgaagaagttctctctaatatcttcag
caagttttgcattggcaaa
>PAFTOL004654
------------------------------------------------------------
------caggttt-----------------------------------------------
------------------------------------------------------------
-tagccgtgcctatgctggcccctagatcttatacccgtgaagatgtgattgagcttcaa
tgtcatggtaatgaagtgtgtctgcgccgtgtgctgagagcttgcttagatgctggagca
aaacttgcagagccaggt------------------------------------------
------------------------------------------------------------
------------------------------------------------------------
------------------------------------------------------------
------------------------------------------------------------
---------------------tttctggaaagctgtcttcaggttgcaattgttggccgg
cctaatgtcggcaagtcaagccttctgaatgcctggagca---ag---agtgagagggct
atagtgaccaacattgcaggaacaactcgggatgttgttgaagccaatatcacagtcaaa
ggtatccctattaccctgcttgatactgcgggtattcgcgacactgaagatgtcgtggag
aagatt------------------------------------------------------
--ggagtggagagatctgaagcagttgcactgggtgctgatgttattatcatgacagcaa
gtgctgttgatggttggacagctgatgatagtaagcttctcaacagaattcgttcagcta
---aggaaattcactcttctatgccagtgatacttg---tcatcaacaaaattgattgtg
ttc-----------catcagcttgcgctgagagctttaatatcaacgccaatccttttga
tagatgtattcagacatgtgcagttactggtgaaggcctagaagatcttgaggcagctgt
ttcagaggttgttggtctcaacagaatttctgcaggtggacgaagatggactgt------
caatcagcgacaatgcgagcagctggttcgtaccaaggaggctctattaaggttgaaatc
atcaatggaggaagaattgccgctcgatttctggaccattgatttgagagaagctgtgtt
ggctcttggtcagatcagtggagaggacatctctgaagaagttctctccaatatcttcag
caagttttgcattggcaaa
>PAFTOL004657
-cggaatttat--------tcactagtggaagtattccatygtaacaargggaaatggtt
tattggaaggttt-----------------------------------------------
------------------------------------------------------------
-trgcggtgcctatgctggcccctagatcttatacccgtgaagatgtgattgagcttcaa
tgtcatggtaatgaagtgtgtctgcgccgtgtgctgagagcttgcttagatgctggggcg
agacttgcagaaccaggtgrgttcactcttcgcgcttttcttaatggtcggttggatctc
tcagaagcagagaatgtgggaaagctcataatggcaaattctgctggcgctgctgatgtg
gcactggcagggatccagggcggtttctcatctcttgtcaaatcattccgaaaacaatgc
atggagttgcttactgagattgaggcacgccttgattttgaggatgaaatgcctcccttg
gacttgacttcaattgcaaataaaataaatgcaatggtagaagccgtacagaaagcactt
gaaactgcagattatgacaggctcctgcaatctggtttacaggttgcaattgttggtcgg
cctaatgttggcaagtcaagccttctgaatgcctggagca---ag---agtgagagagct
atagtcaccgacattgcaggaacaactcgggatgtwgttgaagccaatatcacagttaaa
ggtatccctgttaccctgcttgacactgcgggtattcgtgacactgaagatgttgtggaa
aggattggta--------------------------------------------------
------------------------------------------------------------
------------------------------------------------------------
---agcatatctgttcttttggggcaatgaagctct---ctatta---------------
------------------------------------------------------------
------------------------------------------------------------
--------------------------------------------------ttgt------
agaacagagacaatgcgagcagctggttcgcaccaaggaggctctactaaggttgaaatc
atcaatggaggaagaattgccgcttgatttctggacgattgatttgagagaagctgtgtt
ggctcttggtcagatcagtggagaggatgtrtctgaggaagttctctccaatatcttcag
caagttttgcattggtaaa
>PAFTOL004658
------------------------------------------------------------
------------------------------------------------------------
------------------------------------------------------------
------------------------------------------------------------
------------------------------------------------------------
------------------------------------------------------------
------------------------------------------------------------
------------------------------------------------------------
------------------------------------------------------------
------------------------------------------------------------
------------------------------------------------------------
------------------------------------------------------------
------------------------------------------------------------
------------------------------------------------------------
------------------------------------------------------------
--ggagtggagagatctgaagcagttgcactgggggctgatgttattatcatgacagcaa
gtgctgttgatggttggacagctgatgatagtaagctyctcaacagaattcgttcagcta
---aggaaattcactcttctatgccagtgatacttg---tcatcaacaaaattgattgtg
ttc-----------catcagcttgcgctgagagctttaatgtcaacgccaatccttttga
tagatgtattaagacatgtgcagttaccggtttttgatgcaaaatgatcagttcagcaga
atttgrtccaaacatyagccagagttgtagctttactgatgatggactgaattg------
cgaacagcgacaatgcgagcagctggttcgtaccaaggaggctctattaaggttgaaatc
atcaatggaggaagaattgccgctcgatttctggaccattgatttgagagaagctgtgtt
ggctcttggtcagatcagtggagaggacatctctgaagaagtactctccaatatcttcag
caagttttgcattggcaaa
>PAFTOL004660
------------------------------------------------------------
------caggttt-----------------------------------------------
------------------------------------------------------------
-tagcggtgcctatgctggcccctagatcttatacccgtgaagatgtgattgagcttcaa
tgtcatggtaatgaagtgtgtctgcgccgtgtgctgagagcttgcttagatgctggagca
aaacttgcagaaccaggt------------------------------------------
------------------------------------------------------------
------------------------------------------------------------
------------------------------------------------------------
------------------------------------------------------------
---------------------tatc-----------------------------------
------------------------------------------------------------
------------------------------------------------------------
------------------------------------------------------------
------------------------------------------------------atgttg
caggagtggagagatctgaagcagttgcactgggggctgatgttattatcatgacagcaa
gtgctgttgatggttggacagctgatgatagtaagcttctcaacagaattcgttcagcta
---aggaa----------------------------------------------------
------------------------------------------------------------
------------------------------------------------------------
------------------------------------------------------------
----cagcgacaatgtgagcagctggttcgtaccaaggaggctctattaaggttgaaatc
atcaatggaggaagaattgccgctcgatttctggaccattgatttgagagaagctgtgtt
ggctcttggtcagatcagtggagaggacatctctgaagaagttctctccaatatcttcag
caacttttgcattggcaaa
>PAFTOL004661
-cgggatttat--------tcactagtggaagtattccattgtaacaaagggaaatggtt
tattggaaggttt-----------------------------------------------
------------------------------------------------------------
-tagcggtgcctatgctggcccctagatcttatacccgtgaagatgtgattgagcttcaa
tgtcatggtaatgaagtgtgtctgcgccgtgtgctgagagcttgcttagatgctggggcg
agacttgcagaaccaggt------------------------------------------
------------------------------------------------------------
------------------------------------------------------------
------------------------------------------------------------
------------------------------------------------------------
---------------------tttctggaaaactgtcttcaggttgcaattgttggtcgg
cctaatgttggcaagtcaagccttctgaatgcctggagca---ag---agtgagagagct
atagtcaccgacattgcaggaacaactcgggatgttgtcgaagccaatatcacagttaaa
ggtatccctgttaccctgcttgacactgcgggtattcgtgacactgaagatgtcgtggaa
aggattgg--------------------------------------------------ta
agggagtggagagatctgaagcagtcgcactgggtgctgatgttattatcatgacagcaa
gtgctgttgatggttggacagctgatgatagtaaccttctcracagaattcgttcagcta
---aagaaattcacagttctacgccagtgatacttg---tcatcaacaaaattgattgtg
ttc-----------tatcagctggtgctgagagctttaatatcaacgccaatccttttga
tagatgtattcagacgtgtgcagttaccggtgaaggcctagaagatcttgaggcagctgt
tgcagaggttgttggtctcaacagaatgtctgcggggggacgaagatggactgt------
caatcagagacaatgcgagcagctggttcgcaccaaggaggctctaytaaggttgaaatc
atcaatggaggaagaattgccgcttgatttctggacgattgatttgagagaagctgtgtt
ggctcttggtcagatcagtggagaggatgtatctgaggaagttctctccaatatcttcag
caagttttgcattggtaaa
>PAFTOL004662
------------------------------------------------------------
------------------------------------------------------------
------------------------------------------------------------
------------------------------------------------------------
------------------------------------------------------------
------------------------------------------------------------
------------------------------------------------------------
------------------------------------------------------------
------------------------------------------------------------
------------------------------------------------------------
------------------------------------------------------------
------------------------------------------------------------
------------------------------------------------------------
------------------------------------------------------------
------------------------------------------------------------
--ggagtggagagatctgaagcagttgcactgggtgctgatgttattatcatgacagcaa
gtgctgttgatggttggacagctgatgatagtaagcttctcaacagaattcgttcagcta
---ag-------------------------------------------------------
------------------------------------------------------------
------------------------------------------------------------
------------------------------------------------------------
-gaacagcgacaatgcgagcagctggttcgtaccaaggaggctctcttaaggttgaaatc
atcaatkgaggaagaattgccgctcgatttctggaccattgatttgagagaagctgtgtt
ggctcttggtcagatcagtggagaggamatctctgaagaagttctctccaatatcttcag
caagttttgcattggcaaa
>PAFTOL004664
------------------------------------------------------------
------caggttt-----------------------------------------------
------------------------------------------------------------
-tagcattgtctatgctggcccctagatcttatacccgtgaagatgtgattgagcttcaa
tgtcatggtaatgaagtgtgtttgcgccgtgtgctgagagcttgcttagatgctggagca
aaacttgcagaaccaggt------------------------------------------
------------------------------------------------------------
------------------------------------------------------------
------------------------------------------------------------
------------------------------------------------------------
------------------------------------------------------------
---------------------------------------c---ag---agtgagagggct
atagtcaccgacattgcaggaacaactcgggatgttgttgaagccaatatcacagtcaaa
ggcatccctgttaccctgcttgatactgcaggtattcgcgacactgacgatgtggtggaa
aagatt------------------------------------------------------
--ggagtggagagatctgaagcagttgcactgggygctgatgttattatcatgacagcma
gtgctgttgatggttggacagstgatgatagtaagcttctcaacagaattcgttcagcta
---aggaaattcgctcttctacaccagtgatacttg---tcatcaacaaaattgattgtg
tac-----------catcagcttgcgctcagagctttaatatcaacgccaatccttttga
taggtgtattcagacatgtgcagttaccggtgaaggcctagaagatcttgaggcagctgt
ttcagaggttgttggtctcaacagaatttctgcggggggacgaagatggactgt------
caatcagcgacaatgtgagcagctggttcgtaccaaggaggctctwttaaggttgaaatc
atcaatggaggaagaattgccgctcgatttctggacgattgatttgagagaagctgtgtt
ggctcttggtcagattactggagaggacatctctgaagaagttctctctaatatcttcag
caagttttgcattggcaaa
>PAFTOL004665
------------------------------------------------------------
------caggttt-----------------------------------------------
------------------------------------------------------------
-tagcagtgcctatgctggcccccagatcttatacccgtgaagatgtgattgagcttcaa
tgtcatggtaatgaagtgtgtctgcgccgtgtgctgagagcttgcttagacgctggagca
aaacttgcagaaccaggt------------------------------------------
------------------------------------------------------------
------------------------------------------------------------
------------------------------------------------------------
------------------------------------------------------------
------------------------------------------------------------
------------------------------------------------------------
-----------------------------gggcattgttcagac----------------
------------------------------------------------------------
--------------------------------------tcaatagtaa------atgcaa
agggagtggagagatctgaagcagttgcactgggtgctgatgttattatcatgacagcaa
gtgctgttgatggctggacagctgatgatagtaagcttctcaaaagaattcgttcagata
---aggaaattcactcttctacgccagttatacttg---tcatcaacaaaattgattgtg
ttc-----------catcagcttgcgctgagaactttaatatcaaagccaatcctttt--
------------------------------------------------------------
-------------------------------------------agactgaattg------
cgaacagcgacaatgcgagcagctggttcgtaccaaggaggctctattaaggttgaaatc
atcaatggaggaagaattgccgctcgatttctggacgattgatttgagagaagctgtgtt
ggctcttggtcagatcagtggagaagacatctctgaagaagttctctccaatatcttcag
caagttttgcattggtaaa
>PAFTOL004666
------------------------------------------------------------
------caggttt-----------------------------------------------
------------------------------------------------------------
-tagcattgcctatgctggcccctagatcttatacccgtgaagatgtgattgagcttcaa
tgtcatggtaatgaagtgtgtttgcgccgtgtgctgagagcttgcttagatgctggagca
aaacttgcagaaccaggt------------------------------------------
------------------------------------------------------------
------------------------------------------------------------
------------------------------------------------------------
------------------------------------------------------------
---------------------c--------------------------------------
-------------------------------------------ag---agtgagagggct
atagtcaccgatattgcaggaacaactcgggatgttgttgaagccaatatcacagtcaaa
ggtatccctgttaccctgcttgatactgcaggtattcgcgacactgaagatgtggtggaa
aagatt------------------------------------------------------
--ggt-------------------------------------------------------
------------------------------------------------------------
------------------------------------------------------------
------------------------------------------------------------
------------------------------------------------------------
------------------------------------------------------------
-gaacagcgacaatgtgagcagctggttcgtacgaaggaggctctattaaggttgaaatc
atcaatggaggaagaattgccgctcgatttctggacgattgatttgagagaagctgtgtt
ggctcttggtcagatyagtggagaggacatctctgaagaagttctctctaatatcttcag
caagttttgcattggcaaa
>PAFTOL004667
------------------------------------------------------------
------------------------------------------------------------
------------------------------------------------------------
------------------------------------------------------------
------------------------------------------------------------
------------------------------------------------------------
------------------------------------------------------------
------------------------------------------------------------
------------------------------------------------------------
------------------------------------------------------------
------------------------------------------------------------
------------------------------------------------------------
------------------------------------------------------------
------------------------------------------------------------
------------------------------------------------------------
--ggagtggagagatctgaagcagttgcactgggtgctgatgttattatcatgacagcaa
gtgctgttgatggttggacagctgatgatagtaagcttctcaacagaattcgttcagcta
---ag-------------------------------------------------------
------------------------------------------------------------
------------------------------------------------------------
------------------------------------------------------------
-gaacagcgacaatgtgagcagctggttcgtacsaaggaggctctattaaggttgaaatc
atcaatggaggaagaattgccgctcgatttctggacgattgatttgagagaagctgtgtt
ggctcttggtcagatyagtggagaggacatctctgaagaagttctctctagtatcttcag
caagttttgcattggcaaa
>PAFTOL004668
------------------------------------------------------------
------caggttt-----------------------------------------------
------------------------------------------------------------
-tagcattgcctatgctggcccctagatcttatacccgtgaagatgtgattgagcttcaa
tgtcatggtaatgaagtgtgtttgcgccgtgtgctgagagcttgcttagatgctggagca
aaacttgcagaaccaggt------------------------------------------
------------------------------------------------------------
------------------------------------------------------------
------------------------------------------------------------
------------------------------------------------------------
------------------------------------------------------------
------------------------------------------------------------
------------------------------------------------------------
------------------------------------------------------------
------------------------------------------------------------
--ggagtggagagatctgaagcagttgcactgggtgctgatgttattatcatgacagcaa
gtgcygttgatggttggacagytgatgatagtaagcttctcaacagaattcgttcagcta
---aggaaattcgctcttctacaccagtgatacttg---tcatcaacaaaattgattgtg
tac-----------catcagcttgcgctcagagctttaatatcaacgccaatccttttga
taggtgtattcagacatgtgcagttaccggtgaaggcctggaagatcttgaggcagctgt
ttcagaggttgttggtctcaacagaatttctgcgggggggcgaagatggactgt------
caawcagcgacaatgtgagcarctggttcgtaccaaggaggctctattaaggttgaaatc
atcaatggaggaagaattgccsctcgatttctggacgattgatttgagagaagctgtgtt
ggctcttggtcagatcagtggagaggacatctctgaagaagttctctctaatatcttcag
caagttttgcattggcaaa
>PAFTOL005024
------------------------------------------------------------
------------------------------------------------------------
------------------------------------------------------------
------------------------------------------------------------
------------------------------------------------------------
------------------------------------------------------------
------------------------------------------------------------
------------------------------------------------------------
------------------------------------------------------------
------------------------------------------------------------
---------------------tttgtggaaaactgtcttcaggttgcaattgttggccgg
cctaatgttggcaagtcaagccttctgaatgcctggagca---ag---agtgagagggct
atagtcactgacattgcaggaacaactcgggatgttattgaagccaatatcacagtcaaa
ggtatccctgttaccctgcttgatactgcgggtattcgtgacactgaagatgtggtggaa
aagatw------------------------------------------------------
--ggagtggagagatctgaagcagttgcactgggtgctgatgttattatcatgacagcaa
gtgctgttgatggttggacagctgatgatagtaagcttctcaacagaattcgttcagcta
---aggaaatttgctcttctacgccagtgatacttg---tcatcaacaaaattgattgtg
tac-----------catcagcttgcgctcagagctttgatatcaacgccaatccttttga
taggtgtattcagacatgtgcagttactggtgaaggcctagaagatcttgaggcagctgt
ttcagaggttgttggtctcaacagaatttctgcaggggggcgaagatggactgt------
aaatcagcgacaatgtgagcagctggttcgtaccaaggaggctctattaaggttgaaatc
atcaatggaggaagaattgcccctcgatttctggacgattgatttgagagaagctgtgtt
ggctcttggtcagattagcggagaggacatctctgaagaagttctctctaatatcttcag
caagttttgcattggcaaa
>PAFTOL005025
------------------------------------------------------------
------caggttt-----------------------------------------------
------------------------------------------------------------
-tagcagtgcctatgctggcccccagatcttatacccgtgaagatgtgattgagcttcaa
tgtcatggtaatgaagtgtgtctgcgccgtgtgctgagagcttgcttagatgctggagca
aaacttgcagaaccaggt------------------------------------------
------------------------------------------------------------
------------------------------------------------------------
------------------------------------------------------------
------------------------------------------------------------
---------------------tttctggaaaactgtcttcaggttgcaattgttggccgg
cctaatgttggcaagtcaagccttctgaatgcctggagca---ag---agtgagagggct
atagtcactgacattgcagggacaactcgggatgttgttgaagccaatatcacagtcaaa
ggtatccctgttaccctgcttgatactgcgggtattcgcgacactgaagatgtcatcgaa
aagattggtaagcatatctgttctttt-gagggaatgaagctccttattattg-catata
aatgagttgagagatctgaagcagttgcactgggtgctgatgttattatgatgacagcaa
gtgctgttgatggttggacagctgatgatagtaagcttctcaaaagaattcgttcagcta
---ag-------------------------------------------------------
------------------------------------------------------------
------------------------------------------------------------
------------------------------------------------------------
-gaacagcgacaatgcgagcagctggttcgtacccgggaggctctattraggttgaaatc
atcaatggaggaagaattgccgctcgatttctggacgattgatttgagagaagctgtgtt
ggctcttggycagatcagtggagaggacatctctgaagaagttctctccaatatcttcag
caagttttgcattggcaaa
>PAFTOL005026
------------------------------------------------------------
------caggttt-----------------------------------------------
------------------------------------------------------------
-tagcagtgcctatgctggcccccagatcttatacccgtgaagatgtgattgagcttcaa
tgtcatggtaatgaagtgtgtctgcgccgtgtgctgagagcttgcttagatgctggagca
aaacttgcagaaccaggt------------------------------------------
------------------------------------------------------------
------------------------------------------------------------
------------------------------------------------------------
------------------------------------------------------------
---------------------c--------------------------------------
-------------------------------------------ag---agtgagagggct
atagtcacygacattgcaggaacaactcgggatgtygttgaagccaatatcacagtcaaa
ggyatccctgttaccctgcttgatactgcrggtattcgygacactgaagatgtcgtcgaa
aagattggttttaggaattatttctcc-atgttaaacttcgatgacaatatat-ttgttg
caggagtggagagatctgaagcagttgcactgggtgctgatgttattatcatgacagcaa
gtgctgttgatggttggacagctgatgatagtaagcttctcaagagaattcgttcagcta
---ag-------------------------------------------------------
------------------------------------------------------------
------------------------------------------------------------
------------------------------------------------------------
-gaacagcgacaatgcgagcagctggttcgtaccaaggaggctctattaaggttgaaatc
atcaatggaggaagaattgccgctcgatttctggacgattgatttgagagaagctgtgtt
ggctcttggtcagatcagtggagtggacatctctgaagaagttctctccaatatcttcag
caagttttgcattggtaaa
>PAFTOL005035
------------------------------------------------------------
------------------------------------------------------------
------------------------------------------------------------
------------------------------------------------------------
------------------------------------------------------------
------------------------------------------------------------
------------------------------------------------------------
------------------------------------------------------------
------------------------------------------------------------
------------------------------------------------------------
------------------------------------------------------------
------------------------------------------------------------
------------------------------------------------------------
------------------------------------------------------------
----------------------------------------aatgacaatatat-ttgttg
caggagtggagagatctgaagcagttgcactgggtgctgatgttattatcatgrcagcaa
gtgctgttgatggttggacagctgatgatagtaagcttctcaacagaattcgttcagcta
---aggaaattcgctcttctacaccagtgatacttg---tcatcaacaaaattgattgtg
tac-----------catcagcttgcgttcagagctttgatatcaacgccaatccttttga
taggtgtattcggacatgtgcagttactggtgaaggcctagaagatcttgaggctgctgt
ttcagaggttgttggtctcaacagaatttctgcggggggacgaagatggactgt------
caatcagcgacaatgygagcagctggttcgtaccaaggaggctctattraggttgaaatc
atcaatggaggaagaattgccgctcgatttctggacgattgatttgagagaagctgtgtt
ggctcttggtcagattasyggagaggacatctctgaagaagttctstctaatatmttcag
caagttttgcattggcaaa
>PAFTOL005042
------------------------------------------------------------
------caggttt-----------------------------------------------
------------------------------------------------------------
-tagcagtgcctatgctggcccccagatcttatacccgtgaagatgtgattgagcttcaa
tgtcatggtaatgaagtgtgtctgcgccgtgtgctgagagcttgcttagacgctggagca
aaacttgcagaaccagg-------------------------------------------
------------------------------------------------------------
------------------------------------------------------------
------------------------------------------------------------
------------------------------------------------------------
-----------------------tctggaaaactgtcttcaggttgcaattgttggccgg
cctaatgttggcaagtcaagccttctgaatgcctggagca---ag---gatgaca-----
------------------------------------------------------------
------------------------------------------------------------
-----------------------------------------------atatat-ttgttg
caggagtggagagatctgaagcagttgcactgggtgctgatgttattatcwtgacagcaa
gtgctgttgatggttggacagcygatgatagtaagcttctcaamagaattcgttcagcta
---ag-------------------------------------------------------
------------------------------------------------------------
------------------------------------------------------------
------------------------------------------------------------
-aaacagcgacaatgcgagcagctggttcgtaccaaggaggctctattaaggttgaaatc
atcaatggaggaagaattgccgctcgatttctggacgattgatttgagagaagctgtgtt
ggctcttggtcagatcagtggagaagacatctctgaagaagttctctccaatatcttcag
caggttttgcattggtaaa
>PAFTOL005043
------------------------------------------------------------
------------------------------------------------------------
------------------------------------------------------------
------------------------------------------------------------
------------------------------------------------------------
------------------------------------------------------------
------------------------------------------------------------
------------------------------------------------------------
------------------------------------------------------------
------------------------------------------------------------
---------------------tttctggaaaactgtcttcaggttgcaattgttggccgg
cctaatgttggcaagtcaagccttctgaatgcctggagca---ag---------------
------------------------------------------------------------
------------------------------------------------------------
----------------------------------------gatgacaatatat-ttgttg
caggagtggagagatctgaagcagttgcactgggtgctgatgttattatcttgacagcaa
gtgctgttgatggttggacagctgatgatagtaagcttctcaacagaattcgttcagcta
---aggaaattcgctcttctacgccagtgatacttg---tcatcaacaaaataaa-----
------------------------------------------------------------
------------------------------------------------------------
------------------------------------------------------------
cgaacagcgacaatgtgagcagctggttcgtaccagggaggctctgttaaggttgaaatc
atcaatggaggaagaattgccgctcgatttctggacgattgatttgagagaagctgtgtt
ggctcttggtcagattagcggagaggacatctctgaagaagttctctctaatatcttcag
caagttttgcattggcaaa
>PAFTOL005047
------------------------------------------------------------
------caggttt-----------------------------------------------
------------------------------------------------------------
-tagcagtgcctatgctggcccccagatcttatacccgtgaagatgtgattgagcttcaa
tgtcatggtaatgaagtgtgtctgcgccgtgtgcttagagcttgcttagatgctggagca
aaacttgcagaaccaggt------------------------------------------
------------------------------------------------------------
------------------------------------------------------------
------------------------------------------------------------
------------------------------------------------------------
------------------------ctggaaaactgtcttcaggttgcaattgttggccgg
cctaatgttggcaagtcaagccttctgaatgcctggagca---ag---agtgagagggct
atagtcactgacattgcaggaacaactcgggatgttgttgaagccaatatcacagtcaaa
ggtgtccctgttaccctgcttgatactgcgggtattcgcgacactgaagatgtcgtggaa
aggattggttttaggaatgatttctcc-atgttaaacttcgatgacaatatat-ttgttg
caggagtggagaggtctgaagcagttgctctgggtgctgatgttattatcatgacagcaa
gtgctgttgatggctggacagctgatgatagtaagcttctcaaaagaattcgttcagcta
---aggaaattcactcttctacgccagttatacttg---tcatcaacaaaattgattgtg
ttc-----------catcagcttgcgctgagagctttaatatcaacgccaatccttttga
tagatgtattcagacatgtgcagttactggtgaaggcctagaagatcttgaggcagctgt
ttcagaggttgtcggtctcaacagaatttctgcggggggacgaatatggactgt------
caatcagcgacaatgcgagcagctggttcgtaccaaggaggctctattaaggttgaaatc
atcaatggaggaagaattgccgctcgatttctggacgattgatttgagagaagctgtgtt
ggctcttggtcagatcagtggagaagacatctctgaagaagttctctccaatatcttcac
caagttttgcattggtaaa
>PAFTOL005169
------------------------------------------------------------
------caggttt-----------------------------------------------
------------------------------------------------------------
-tagcagtgcctatgctggcccctagatcttatacctgtgaagatgtgattgagcttcaa
tgtcatggtaatgaagtgtgtctgcgccgtgtgctgagagcttgcttagatgctggagca
aaacttgcagaaccaggt------------------------------------------
------------------------------------------------------------
------------------------------------------------------------
------------------------------------------------------------
------------------------------------------------------------
------------------------------------------------------------
------------------------------------------------------------
------------------------------------------------------------
------------------------------------------------------------
------------------------------------------------------------
--ggagtggagagatctgaagcagttgcactgggtgctgatgttattatcatgacagcaa
gtgctgttgatggctggacagctgatgatagtaagcttctcaacagaattcgttcagcta
---ag-------------------------------------------------------
------------------------------------------------------------
------------------------------------------------------------
------------------------------------------------------------
------------------------------------------------------------
------------------------------------------------------------
------------------------------------------------------------
-------------------
>PAFTOL007498
------------------------------------------------------------
------caggttt-----------------------------------------------
------------------------------------------------------------
-tatcagtgcctatgctggcccctagatcttatacctgcgaakatgtgattgagcttcaa
tgtcatggtaatgaagtgtgtctgcgccgtgtgctgagagcttgcttagatgctggagca
aaacttgcagaaccaggt------------------------------------------
------------------------------------------------------------
------------------------------------------------------------
------------------------------------------------------------
------------------------------------------------------------
---------------------tttctggaaaactgtcttcaggttgcaattgttggccgg
cctaatgttggcaagtcaagccttctgaatgcctggagca---agt--------------
------------------------------------------------------------
------------------------------------------------------------
----------------------------acgttaaacttcgatgacaatata--ttgttg
caggagtggagagatctgaagcagttgcactgggtgctgatgttattattatgacagcaa
gtgctgttgatggttggacagctgatgatagtaagcttctcagcagaattcgttcagcta
---aggaagttcactcttctacgccagtgatacttg---tcatcaacaaaattgattgtg
ttc-----------catcagcttgcgctgagagctttaatatcaatggcaatccttttga
tagatgtattcagacatgtgcagttacctgtgaagg------------------------
------------------------------------------------------------
cgaacagcgacaatgcgagcagctggttcgtaccaaggaggctctattaaggttgaaatc
atcaatggaggaagaattgccactcgatttctggactattgatttgagagaagctgtgtt
ggctcttggtcagatcagtggagaggacatctctgaagaagttctctccaatatcttcag
caagttttgcattggtaaa
>PAFTOL008060
------------------------------------------------------------
------caggttt-----------------------------------------------
------------------------------------------------------------
-tagcattgcctatgctggcccctagatcttatacccgtgaagatgtgattgagcttcaa
tgtcatggtaatgaagtgtgtttgcgccgtgtgctgagagcttgcttagacgctggagca
aaacttgcagaaccaggt------------------------------------------
------------------------------------------------------------
------------------------------------------------------------
------------------------------------------------------------
------------------------------------------------------------
---------------------tttctgraaaactgtcttcaggttgcaattgttggccgg
cctaatgttggcaagtcaagccttctgaatgcctggagca---ag---agtgakagggct
atagtcaccgacattgcaggaacaactcgggatgttgttgaagccaatatcacagtcaaa
ggcatccctgttaccctgcttgatactgcaggtattcgcgacactgaagatgtggtggaa
aagatt------------------------------------------------------
--ggagtggagagatctgaagcagttgcactgggtgctgatgttattatcatgacagcaa
gtgctgttgatggttggacagctgatgatagtaagcttctcaacagaattcgytcagcta
---aggaaattcgctcttctacaccagtgatacttg---tcatcaacaaaattgattgtg
cac-----------catcagcttgtgaaaattgtgtgcatgttga---------------
------------------------------------------------------------
--------------------------------------gtctaaaatggagga-------
tgaacagcgacaatgtgagcagctggttcgtaccaaggaggctctattaaggttgaaatc
atcaatggaggaagaactgccgctcgatttctggacgattgatttgagagaagctgtgtt
ggctcttrgtcagattactggrgaggacatctctgaagaagttctctctaatatcttcag
caagttttgcattggcaaa
>PAFTOL008062
------------------------------------------------------------
------caggttk-----------------------------------------------
------------------------------------------------------------
-tagcattgcctatgctggcccctagatcttatacccgtgaagatgtgattgagcttcaa
tgtcacggtaatgaagtgtgtttgcgccgtgtgctgagagcttgcttagatgctggagca
aaacttgcagaaccaggt------------------------------------------
------------------------------------------------------------
------------------------------------------------------------
------------------------------------------------------------
------------------------------------------------------------
---------------------tttctggaaaactgtcttcaggttgcaattgttggccgg
cctaatgttggcaagtcaagccttctgaatgcctggagca---ag---agtgagagggct
atagtcaccgacattgcaggaacaactcgggatgttgttgaagccaatatcacagtcaaa
ggcatccctgttaccctgcttgatactgcaggtattcgcgacactgaagatgtggtggaa
aagatt------------------------------------------------------
--ggagtggagagatctgaagcagttgcactgggtgctgatgttattatcatgacagcaa
gtgctgttgatggttggacagctgatgatagtaagcttctcaacagaattcgttcagcta
---ag-------------------------------------------------------
------------------------------------------------------------
------------------------------------------------------------
------------------------------------------------------------
-gaacagcgacaatgtgagcagctggttcgtaccaaggaggctctattaaggttgaaatc
atcaatggaggaagaactgccgctcgatttctggacgattgatttgagagaagctgtgtt
ggctcttggtcagattactggagaggacatctctgaagaagttctctctaayatcttcag
caagttttgcattggcaaa
>PAFTOL008063
------------------------------------------------------------
------caggttt-----------------------------------------------
------------------------------------------------------------
-tagcattgcctatgctggcccctagatcttatacccgtgaagatgtgattgagcttcaa
tgtcacggtaatgaagtgtgtttgcgccgtgtgctgagagcttgcttagatgctggagca
aaacttgcagaaccaggt------------------------------------------
------------------------------------------------------------
------------------------------------------------------------
------------------------------------------------------------
------------------------------------------------------------
---------------------tttctggaaaactgtcttcaggttgcaattgttggccgg
cctaatgttggcaagtcaagccttctgaatgcctggagca---ag---agtgagagggct
atagtcaccgacattgcaggaacaactcgggatgttgttgaagccaatatcacagtcaaa
ggcatccctgttaccctgcttgatactgcaggtattcgcgacactgaagatgtggtggaa
aagatt------------------------------------------------------
--ggagtggagagatctgaagcagttgcactgggtgctgatgttattatcatgacagcaa
gtgctgttgatggttggacagctgatgatagtaagcttctcaacagaattcgttcagcta
---aggaaattcgctcttctacaccagtgatacttg---tcatcaacaaaattgattgtg
tac-----------catcagcttgcgctcagagctttaatatcaa---------------
------------------------------------------------------------
------------------------------------------------------------
cgaacagcgacaatgtgagcagctggttcgtaccaaggaggctytattaaggttgaaatc
atcaatggaggaagaactgccgctcgatttctggacgattgatttgagagaagctgtgtt
ggctmttggtcagattactggagaggacatctctgaagaagttctctctaatatcttcag
caagttttgcatcggcaaa
>PAFTOL008084
------------------------------------------------------------
------caggttt-----------------------------------------------
------------------------------------------------------------
-tagcggtgcctatgctggcccctagatcttatacgcgtgaagatgtgattgagcttcaa
tgtcatggtaatgaagtgtgtctgcgccgtgtgctgagagcttgcttagatgctggggck
agacttgcagaaccaggtgggcatcgttgatacttaatagtcaatgctactatccaatga
gcagaagctgagaatgtgggaaagcttataacagcaaattctgctggggctgctgatgca
gcactggcagggatccagggcggtttctcatctcttgtcaaatcattccgaaaacaatgc
atggagttgcttactgagattgaggcacgccttgattttgaggatgaaatgcctccttta
gacttgacttcaattacaaataaaataaatgcaatggtagaagccgtacagtgcatacag
atttccatgctgtaggatcgtactcactctaactgtctccaggttgcaattgttggtcgg
cctaatgttggcaagtcaagccttctgaatgcctggagca---ag---agtgagagagct
atagtcaccaacattgcaggaacaacycgggatgttgttgaagccaatatcacagttaaa
ggkatccctgttaccctgcttgacacygcgggtattcgygacactgaagatgttgtggaa
aakattrgttttgggaatwgtttctcc-atgttaaacttcaatgacaatatat-ttgttg
caggagtggagagatctgaagtagtcgcactgggtgctgatgttattatcatgacagcaa
gtgctgttgatggttggacagctgatgatagtaaccttctcgacagaatccgttcagcta
---aagwaattcacagtgctacacccgtgatacttg---tcgtcaacaaaattgattgtg
ttc-----------caccaggtggcgctgagagctttaatattgacgccaatccttttga
tagatgtattcagacatgtgcagttaccggtgaaggcctagaagatcttga---------
------------------------------------------------------------
ggaacagagacaatgcgagcagttggttcgtaccaaggaggctctattaaggttgaaatc
atcaatggtggaagaattgccgctcgatttctggacgattgatttgagagaagctgtgtt
ggctcttggtcagatcagtggagaggacatatcwgaggaagttctctccaatatcttcag
caagttttgtattggtaaa
>PAFTOL008417
------------------------------------------------------------
------caggttt-----------------------------------------------
------------------------------------------------------------
-tagcattgcctatgctggcccctagatcttatacccgtgaagatgtgattgagcttcaa
tgtcatggtaatgaagtgtgtttgcgccgtgtgctgagagcttgcttagatgctggagca
aaacttgcagaaccaggt------------------------------------------
------------------------------------------------------------
------------------------------------------------------------
------------------------------------------------------------
------------------------------------------------------------
------------------------------------------------------------
------------------------------------------------------------
------------------------------------------------------------
------------------------------------------------------------
------------------------------------------------------------
--ggagtggagagatctgaagcagttgcactgggtgctgatgttattatcatgacagcaa
gtgctgttgatggttggacagctgatgatagtaagcttctcaacaggattcgttcagatg
aacaggatattcgctcttctacaccagtgatacttg---tcatcaacaaaattgattgtg
tac-----------catcagcttgcgctcagagcttt-----------------------
------------------------------------------------------------
------------------------------------------------------------
------------------------------------------------------------
------------------------------------------------------------
------------------------------------------------------------
-------------------
>PAFTOL008419
------------------------------------------------------------
------------------------------------------------------------
------------------------------------------------------------
------------------------------------------------------------
------------------------------------------------------------
------------------------------------------------------------
------------------------------------------------------------
------------------------------------------------------------
------------------------------------------------------------
------------------------------------------------------------
------------------------------------------------------------
------------------------------------------cag---agtgagagggct
atagtcactgacattgcaggaacaactcgggatgttattgaagccaatatcacagtcaaa
ggtatccctgttaccctgcttgatactgcgggtattcgtgacactgaagatgtggtggaa
aagattggttttaggaattatttcttc-acgttaaacttcgatgacaatatrt-ttgttg
caggagtggagagatctgaagcagttgcactgggtgctgatgttattatcatgacagcaa
gtgctgttgatggttggacagctgatgatagtaagcttctcaacagaatttgttcagcta
---aggaaattcgctcttctacgccagtgatacttg---tcatcaacaaaattgattgtg
tac-----------catcagcttgcgctcagagcttcgatatcaacgccaatccttttga
taggtgtattaa------------------------------------------------
------------------------------------------------------------
agaacagcgacaatgtgagcagctggttcgtaccaaggaggctctattaaggttgaaatc
atcaatggaggaagaattgccgctcgatttctggacgattgatttgagagaagctgtgtt
ggctcttggtcwgattagtggagaggacgtctctgaagaagttctctctaatatcttcag
caagttttgcattggcaaa
>PAFTOL008421
------------------------------------------------------------
------caggttt-----------------------------------------------
------------------------------------------------------------
-tagcagtgcctatgctggcccctagatcttatacccgtgaagatgtgattgagcttcaa
tgtcatggtaatgaagtgtgtctgcgccgtgtgctgagagcttgcttagatgctggagca
aaacttgcagaaccaggt------------------------------------------
------------------------------------------------------------
------------------------------------------------------------
------------------------------------------------------------
------------------------------------------------------------
---------------------tttctggaaaactgtcttcaggttgcaattgttggccgg
cctaatgttggtaagtcaagccttctgaatgcctggagca---ag---------------
------------------------------------------------------------
------------------------------------------------------------
------------------------------------------------------------
--ggagtggagagatctgaagcagttgcactgggtgctgatgttattatcatgacagcaa
gtgctgttgatggttggacagctgatgataataagcttctcaacagaattcattcagcta
---aggaaattcactcttctatgccagtgatacttg---tcatcaacaaaattgattgtg
ttc-----------catcagcttgcgctgagagctttaatatcaacgccaattcttttga
tagatgtgt---------------------------------------------------
------------------------------------------------------------
tgaacagcgacagtgcgagcagctggttcgtaccaaggaggccctattaaggttgaaatc
atcaatggaggaagaattgccgctcgatttctggaccattgatttgagagaagctgtgtt
ggctcttggtcagatcagtggacaggacatctctgaagaagttctctccaatatcttcag
caagttttgcattggcaaa
>PAFTOL008422
------------------------------------------------------------
------caggttt-----------------------------------------------
------------------------------------------------------------
-tagcagtgcctatgctggcccctagatcttatacccgtgaagatgtgattgagcttcaa
tgtcatggtaatgaagtgtgtctgcgccrtgtgctgagagcttgcttagatgctggagca
aaacttgcagaaccaggt------------------------------------------
------------------------------------------------------------
------------------------------------------------------------
------------------------------------------------------------
------------------------------------------------------------
---------------------tttctggaaaactgtcttcaggttgcaattgttggccgg
cctaatgttggcaagtcaagccttttgaatgcctggagca---ag---agcgagagggct
atagtgaccgacattgcaggaacaactcgggatgttgttgaagccaatatcaccgtcaaa
ggtatccctgttaccctgcttgatactgcgggtattcgcgacactgaagatgtcgtggaa
aagatt------------------------------------------------------
--ggagtggagagatctgaagcagttgcactgggtgctgatgttattatcatracagcaa
gtgctgttgatggttggacrgctgatgatagtaagcttctcaacagaattcgttcagcta
---ag-------------------------------------------------------
------------------------------------------------------------
------------------------------------------------------------
------------------------------------------------------------
-gaacagcgrcaatgcgagcagctggttcgtaccaaggaggctctattaaggttgaaatc
atcaatggaggaagaactgccactcgatttctggaccattgatttgagagaagctgtgtt
ggctcttggtcagatyagtggagaggacatctctgaagaagttctctccagtatcttcag
caagttttgcattggcaaa
>PAFTOL008423
------------------------------------------------------------
------------------------------------------------------------
------------------------------------------------------------
------------------------------------------------------------
------------------------------------------------------------
------------------------------------------------------------
------------------------------------------------------------
------------------------------------------------------------
------------------------------------------------------------
------------------------------------------------------------
---------------------tttctggaaaactgtcttcaggttgcaattgttggccgg
cccaatgttggcaagtcaagccttctgaatgcctggagca---ag---agtgagagggct
atagtcactgacattgcaggaacaactcgggatgttgttgaagccaatatcacagtcaaa
ggtatccctgttaccctgcttgatactgcaggtattcgcgacactgaagatgtcgtggaa
aagatw------------------------------------------------------
--ggagtggagagatctgaagcagttgcactgggtgctgatgttattatcatgacagcaa
gtgctgttgatggttggacagctgatgatagtaagcttctcaaaagaattcgctcagcta
---aggaaattcactcttctacgccagtgatacttg---tcatgaacaaaattgattgtg
ttc-----------catcagcttgcgctgagagctttaatatcaacgccaatccttttga
tagatgtattcagacatgtgc---------------------------------------
------------------------------------------------------------
agaacagcgacaatgcgagcagctggttcgtaccaaggaggctctattaaggttgaaatc
atcaatggaggaagaatttccgctcgatttctggacgattgatttgagagaagctgtgct
ggctcttggtcagatcagtggagaagacatctctgaagaagttctctccaatatcttcag
caagttttgcattggtaaa
>PAFTOL008436
------------------------------------------------------------
------caggttt-----------------------------------------------
------------------------------------------------------------
-tagcagtgcctatgctggcccccagatcttatacccgtgaagatgtgattgagcttcaa
tgtcatggtaatgaagtgtgtctgcgccgtgtgctgagagcttgcttagacgctggagca
aaacttgcagaaccaggt------------------------------------------
------------------------------------------------------------
------------------------------------------------------------
------------------------------------------------------------
------------------------------------------------------------
---------------------tttctggaaaactgtcttcaggttgcaattgttggccgg
cctaatgttggcaagtcaagccttctgaatgcctggagca---ag---agtgagagggct
atagtcactgacattgcaggaacgactcgggatgttgttgaagccaatatcacagtcaaa
ggtatccctgttaccctgcttgatactgcrggtattcgcgacactgaagatgtcgtggaa
aakattggttttaggaattatttctcc-atgttaaacttcgatgacaatatat-ttgttg
caggagtggagagatctgaagcagttgcactsggtgctgatgttattatcatgacagcaa
gtgctgttgatggttggacagctgatgatagtaagcttctcaaaagaattcgttcagcta
---aggaaattcactcttctacgccagtgatacttg---tcatcaacaaaattgattgtg
ttc-----------catca-----------------------------------------
------------------------------------------------------------
------------------------------------------------------------
-aaacagcgacaatgygagcagctgattcgtaccaaggaggctctattgaggttgaaatc
atcaatggaggaagaattgccgctcgatttctggacgattgatttgagagaagctgtgyt
ggctcttggtcagatcagtggagaagacatctctgaagaagttctctcgaatatcttcag
caagttttgcattggtaaa
>PAFTOL008439
------------------------------------------------------------
------caggttt-----------------------------------------------
------------------------------------------------------------
-tagcagtgcctatgctggcccctagatcttatacccgtgaagatgtgattgagcttcar
tgtcatggtaatgaagtgtgtctgcgccgtgtgctgagagcttgcttagatgctggagca
aaacttgcagaaccaggt------------------------------------------
------------------------------------------------------------
------------------------------------------------------------
------------------------------------------------------------
------------------------------------------------------------
---------------------tttctggaaaactgtcttcaggttgcaattgttggtcgg
cctaatgttggcaagtcaagccttctgaatgcstggagca---ag---agtgaragagct
atagtcaccgacattgcaggaacaacccgggatgttgttgaagccaatatcacagtcaaa
ggyatccctgttaccctgcttgatactgcgggtattcgcgacactgaagatgtcgtggaa
aagattggttttaggaattatttctcc-acrttaaacttygatgacaatatat-ttgttg
caggagtggagagatctgaagcagttgcagtgggtgctgatgttattatcatgacagcaa
gtgctrttgatggttggacagctgatgatagtaagcttytcaacagaattcgttcaccta
---aggaaattcattcttctacgccagtgatacttg---tcatcaacaaaattgattgtg
ttc-----------catcagcttgcgctgagagctttaatatcaacgccaatccttttga
tagatgtattcagacatgtgcagttaccggtgaaggcctagaagatcttgaggcagctgt
ttcagaggttgtcggtctcaacagaatttctgcggggggacgaagatggactgt------
caatcagcgacaatgcgagcagctggttcgtaccaaggaggctctaytaaggttgaaatc
atcaatggasgaagaaytgccgctcgatttctggacgattgatttgagagaagctgtgtt
ggctcttggtcagatcagtggagaggacatctctgaagaagttctctccaatatcttcag
caagttttgcattggcaaa
>PAFTOL008881
------------------------------------------------------------
------caggttt-----------------------------------------------
------------------------------------------------------------
-tagcagtgcctatgctggcccctagatcttatacccgtgaagatgtgattgagcttcaa
tgtcatggtaatgaagtgtgtctgcgccgygtgctgagagcttgcttagatgctggagca
aaacttgcagaaccaggt------------------------------------------
------------------------------------------------------------
------------------------------------------------------------
------------------------------------------------------------
------------------------------------------------------------
---------------------tttctggaaaactgtcttcaggttgcaattgttggccgg
cctaatgttggcaagtcaagccttctgaatacctggagca---ag---agtgagagggct
atagtcaccgacattgcaggaacaactcgggatgttgttgaagccaatatcacagtcaaa
ggtatccctgttaccctgcttgatactgcrggtattcgcgacactgaagatgtcgtggaa
aagatt------------------------------------------------------
--ggagtkgagagatctgaagcagttgcactgggtgctgatgttattatcatgacagcaa
gtgctgttgatggttggacagctgatgatagyaagcttctcaacagaattcgttcagcta
---aggggattcactcttctacgccagtgatacttg---tcatcaacaaaattgattgtg
tcc-----------cctc------------------------------------------
------------------------------------------------------------
------------------------------------------------------------
cgaacagcgacaatgygagcagctggttcgtaccarggrggctctattaaggttgarrtc
atcaatggaggaagaattgccgctcgatttctggacrattgatttgagagaagctgygtt
ggctcttggtcagatcagtggagaggacatctctgaagaagttctctctaatatcttcag
caagttttgcattggcaaa
>PAFTOL009175
------------------------------------------------------------
------------------------------------------------------------
------------------------------------------------------------
------------------------------------------------------------
------------------------------------------------------------
------------------------------------------------------------
------------------------------------------------------------
------------------------------------------------------------
------------------------------------------------------------
------------------------------------------------------------
------------------------------------------------------------
------------------------------------------cag---agtgagagggct
atagtcaccgacattgcaggaacaacacgcgatgttgttgaagcaaacatcacagtcaaa
ggtatccctgttaccctgcttgatactgccggtattcgtgacactgaagatgttgtggag
aagatt------------------------------------------------------
--ggagtggagagatctgaagcagttgcactgggtgctgatgttattatcatgacagcaa
gtgctgttgatggttggacagctgatgatagtaagcttctcaaaagaattcgttcagcta
---ag---tctcggtctttta---------------------------------------
------------------------------------------------------------
------------------------------------------------------------
--------------------------------------------------attg------
caaacagcgacaatgcgagcagctgattcgtaccaaggaggctctattgaggttgaaatc
atcaatggaggaagaattgccgctcgatttctggacgattgatttgagagaagctgtgtt
ggctcttggtcagatcagtggagaagacatctctgaagaagttctctccaatatcttcag
caagttttgcattggtaaa
>PAFTOL009179
------------------------------------------------------------
------------------------------------------------------------
------------------------------------------------------------
------------------------------------------------------------
------------------------------------------------------------
------------------------------------------------------------
------------------------------------------------------------
------------------------------------------------------------
------------------------------------------------------------
------------------------------------------------------------
------------------------------------------------------------
------------------------------------------------------------
------------------------------------------------------------
------------------------------------------------------------
----------------------------------------gatgacaatatat-ttattg
caggagtggagagatctgaagcagttgcactgggtgctgatgttattatcatgacagcaa
gtgctgttgatggttggacagctgatgatagtaagcttctcaacagaattcgttcagcca
---aggaaattcactcttctacgccagtgatactcg---tcatcaacaaaattgattgtg
tac-----------catcagcttgcgctcagagctttgatatcaacgccaatccttttga
taggtatattcagacatgtgcagttaccggtgaaggcctagaagatcttgaggcagctgt
ttcagaggttgttggtctcaacagaatttctgcgggggggcgaagatggactgt------
aaatcag-----------------------------------------------------
------------------------------------------------------------
------------------------------------------------------------
-------------------
>PAFTOL009181
------------------------------------------------------------
------------------------------------------------------------
------------------------------------------------------------
------------------------------------------------------------
------------------------------------------------------------
------------------------------------------------------------
------------------------------------------------------------
------------------------------------------------------------
------------------------------------------------------------
------------------------------------------------------------
------------------------------------------------------------
------------------------------------------------------------
------------------------------------------------------------
------------------------------------------------------------
----------------------------------------gatgacaatatat-ttgttg
caggagtggagagatctgaagcagttgcactgggtgctgatgttattatcatgacagcaa
gtgctgttgatggttggacagctgatgatagtaagcttctcaacagaattcgttcagcta
---aggaaattcgctcttctacaccagtgatacttg---tcatcaacaaaattgattgtg
tac-----------catcagcttgcgctcagagctttaatatcaaagccaatccttttga
taggtgtattcagacatgtgcagttaccggtgaaggcctagaagatcttgaggcagctgt
ttcagaggttgttggtctcaacagaatttctgcagggggacgaagatgg-----------
------------------------------------------------------------
------------------------------------------------------------
------------------------------------------------------------
-------------------
>PAFTOL009183
------------------------------------------------------------
------------------------------------------------------------
------------------------------------------------------------
------------------------------------------------------------
------------------------------------------------------------
------------------------------------------------------------
------------------------------------------------------------
------------------------------------------------------------
------------------------------------------------------------
------------------------------------------------------------
------------------------------------------------------------
------------------------------------------------------------
------------------------------------------------------------
------------------------------------------------------------
------------------------------------------------------------
--ggagtggagagatctgaagcagttgcactgggtgctgatgttattatcatgacagcaa
gtgctgttgatggttggacagctgatgatagtaagcttctcaacagaattcgttcagcta
---ag-------------------------------------------------------
------------------------------------------------------------
------------------------------------------------------------
------------------------------------------------------------
------------------------------------------------------------
------------------------------------------------------------
------------------------------------------------------------
-------------------
>PAFTOL009185
------------------------------------------------------------
------caggttt-----------------------------------------------
------------------------------------------------------------
-tagcagtgcctatgctggcccctagatcttatacccgtgaagatgtgattgagcttcaa
tgtcatggtaatgaagtgtgtctgcgccgtgtgctgagagcttgcttagatgctggagca
aaacttgcagaaccaggt------------------------------------------
------------------------------------------------------------
------------------------------------------------------------
------------------------------------------------------------
------------------------------------------------------------
---------------------tttctggaaaactgtcttcaggttgcaattgttggccgg
cctaatgttggcaagtcaagccttctgaatgcctggagca---ag---agtgagagggct
atagtcactgacattgcaggaacaactcgggatgttgttgaagccaatatcacagtcaaa
ggtatccctgttaccctgcttgatactgcgggtattcgtgacactgaagatgttgtggaa
aagatt------------------------------------------------------
--ggagtggagagatctgaagcagttgcactgggtgctgatgttattatcatgacaacaa
gtgccgttgatggttggacagctgatgatagtaagcttctcaacagaattcgttcagcta
---aggaaattcactcttctatgccagtgatacttg---tcatcaacaaaatcgattgtg
ttc-----------catcagcttgcgctgagagctttaatatcaacgccaatccttttga
tagatgtattcagacatgtgcagttaccggtgaaggcctagaagatcttgaggcagctgt
ttcagaggttgtcggtctcaacagaatttctgcggggggacgaagatggactgt------
caatcagcgacaatgcgagcagctggttcgtaccaaggaagctctattaaggttgaaatc
atcaatggaggaagaattgccgctcgatttctggacgattgatttgagagaagctgtgtt
ggctcttggtcagatcagtggagaggacatctctgaagaagttctctccaatatcttcag
caagttttgcattggcaaa
>PAFTOL009187
------------------------------------------------------------
------caggttt-----------------------------------------------
------------------------------------------------------------
-tagcagtgcctatgctggcccccagatcttatacccgtgaagatgtgattgagcttcaa
tgtcatggtaatgaagtgtgtctgcgccgtgtgctgagagcttgcttagacgctggagca
aaacttgcagaaccaggt------------------------------------------
------------------------------------------------------------
------------------------------------------------------------
------------------------------------------------------------
------------------------------------------------------------
------------------------------------------------------------
---------------------------------------c---ag---agtgagagggct
atagtcactgacattgcaggaacaactcgggatgttgttgaagccaatatcacagtcaaa
ggtatccctgttaccctgcttgatactgcgggtattcgcgacactgaagatgtcgtggaa
aggatt------------------------------------------------------
--ggagtggagagatctgaagcagttgcactgggtgctgatgttattatcatgacagcaa
gtgctgttgatggttggacagctgatgatagtaagcttctcaaaagaattcgttcagcta
---aggaaattcactcttctacgccagttatacttg---tcatcaacaaaattgattgtg
ttc-----------catcagcttgtgctgagagctttaatatcaacgccaatccttttga
tagatgtattcagacatgtgcagttaccggtgaaggcctggaagatcttgaggcagctgt
ttcagaggttgtcggtctcaacagaatttctgcagggggacgaagatggactgt------
caawcagcgrcaatgcgagcagctsgttcgtaccaaggaggctctattaaggttgaaatc
atcaatggaggaagaattgccgctcgatttctggacgattgatttgagagaagctgtgtt
ggctcttggtcagatcagtggagaagacrtctctgaagaagttctctccaatatcttcag
caagttttgcattggtaaa
>PAFTOL009189
------------------------------------------------------------
------------------------------------------------------------
------------------------------------------------------------
------------------------------------------------------------
------------------------------------------------------------
------------------------------------------------------------
------------------------------------------------------------
------------------------------------------------------------
------------------------------------------------------------
------------------------------------------------------------
------------------------------------------------------------
------------------------------------------------------------
------------------------------gatgacaatatatttattgcaggagtggag
agatctgaagcagttgcactgggtgctgatgttattatc---------------------
-----------------------------------------atgacagyaagtgctgttg
atggagtggagagatctgaagcagttgcactgggtgctgatgttattatcatgacagcaa
gtgctgttgatggttggacagctgatgatagtaagcttctcaacagaattcgttcagcta
---aggaaatttgctcttctacgccagtgatacttg---tcatcaacaaaattgattgtg
tac-----------catcagcttgcgctcagagctttgatatcaacgccaatccttttga
taggtgtattcagacatgtgcagttactggtgaaggcctagaagatcttgaggcagctgt
ttcagaggttgttggtctcaacagaatttctgcaggggggcgaagatggactgt------
aaatcag-----------------------------------------------------
------------------------------------------------------------
------------------------------------------------------------
-------------------
>PAFTOL009191
------------------------------------------------------------
------------------------------------------------------------
------------------------------------------------------------
------------------------------------------------------------
------------------------------------------------------------
------------------------------------------------------------
------------------------------------------------------------
------------------------------------------------------------
------------------------------------------------------------
------------------------------------------------------------
---------------------tttctggaaaactgtcttcaggttgcaattgttggccgg
cctaatgttggcaagtcaagccttctgaatgcctggagca---ag---agtgagagggct
atagtcactgacattgcaggaacaactcgggatgttattgaagccaatatcacagtcaaa
ggtatccctgttaccctgcttgatactgcgggtattcgtgacactgaagatgtggtggaa
aagatt------------------------------------------------------
--ggagtggagagatctgaagcagttgcactgggtgctgatgttattatcatgacagcaa
gtgctgttgatggttggacagctgatgatagtaagcttctcaacagaattcgttcagcta
---aggaaattcgctcttctacgccagtgatacttg---tcatcaacaaaattgattgtg
tac-----------catcagcttgcgctcagagctttgatatcaatgccaattcttttga
taggtgtattcagacatgtgcagttactggtgaaggcctagaagatcttgaggcggctgt
ttcagaggttgttggtctcaacagaatttctacggggggacgaaaatgggctgt------
caatcagcgacaatgtgagcagctggttcgtaccaaggaggctctattaaggttgaaatc
atcaatggaggaagaattgccgctcgatttctggacgattgatttgagagaagctgtgtt
ggctcttggtcrgattagcggagaggacatctctgaagaagttctctctaatatcttcag
caagttttgcattggcaaa
>PAFTOL009193
------------------------------------------------------------
------caggttt-----------------------------------------------
------------------------------------------------------------
-tagcagtgcctatgctggcccctagatcttatacccgtgaagatgtgattgagcttcaa
tgtcatggtaatgaagtgtgtctgcgccgtgtgctgagagcttgcttagatgctggagca
aaacttgcagaaccaggt------------------------------------------
------------------------------------------------------------
------------------------------------------------------------
------------------------------------------------------------
------------------------------------------------------------
---------------------tttctgaaaaactgtcttcaggttgcaattgttggccgg
cctaatgttggcaagtcaagccttctgaatgcctggagca---ag---------------
------------------------------------------------------------
------------------------------------------------------------
----------------------------------------gatgacaatatgt-ttgttg
caggagtggagagatctgaagcagttgcactgggtgctgatgttattatcatgacagcaa
gtgctgttgatggttggacagctgatgatagtaagcttctcaacagaattcgttcagcta
---aggaaattcactcgtctgtgccagtgatacttg---tcatcaacaaaattgattgtg
ttc-----------catcagcttgcgctgagagctttaatatcaacgccaatccttttga
tagatgtattcaggcatgtgcagttac---------------------------------
------------------------------------------------------------
caaacagcgacaatgcgagcagctggttcgtaccaaggaggctctattaaggttgaaatc
atcaatggaggaagaattgccgctcgatttctggaccattgatttgagagaagctgtgtt
ggctcttggtcagatcactggagaggacatctctgaagaagtactctccaatatcttcag
caagttttgcattggcaaa
>PAFTOL009195
------------------------------------------------------------
------caggttt-----------------------------------------------
------------------------------------------------------------
-tagcattgcctatgctggcccctagatcctatacgcgtgaagatgtgattgagcttcat
tgtcatggtaatgaagtgtgtttgcgccgtgtgctgagagcttgcttagatgctggagca
aaacttgcacaaccaggt------------------------------------------
------------------------------------------------------------
------------------------------------------------------------
------------------------------------------------------------
------------------------------------------------------------
------------------------------------------------------------
------------------------------------------------------------
------------------------------------------------------------
------------------------------------------------------------
----------------------------------------gatgacaatatat-ttgttg
caggagtggagagatctgaagcagttgcactgggtgctgatgttattatcttgacagcaa
gtgctgttgatggttggacagctgatgatagtaagcttctcaacagaattcgttcagcta
---aggaaattcgctcttctacgccagtgatacttg---tcatcaacaaaattgattgtg
cac-----------catcagcttgcgcccagagctttgatatcaacgccaatccttttga
taggtgtattcagacatgtgcagttactggtgaaggcctagaagatcttgaggcggctgt
ttcagaggttgttggtctcaacagaatttctacggggggacgaagatggactgt------
caatcagcgacaatgtgagcagctggttcgtaccaaggaggctctgctaaggttgaaatc
atcaatggaggaagaattgccgctcgatttctggacgattgatttgagagaagctgtgtt
ggctcttggtcagattagcggagaggacatctctgaagaagttctctctaatatcttcag
caagttttgcattggcaaa
>PAFTOL009197
------------------------------------------------------------
------------------------------------------------------------
------------------------------------------------------------
------------------------------------------------------------
------------------------------------------------------------
------------------------------------------------------------
------------------------------------------------------------
------------------------------------------------------------
------------------------------------------------------------
------------------------------------------------------------
------------------------------------------------------------
------------------------------------------------------------
------------------------------------------------------------
------------------------------------------------------------
----------------------------------------gatgacaatatat-ttgttg
caggagtggagagatctgaagcagttgcacttggtgctgatgttattatcatgacagcca
gtgctgttgatggttggacaggtgatgatagtaagcttctcaacagaattcgttcagcta
---ag-------------------------------------------------------
------------------------------------------------------------
------------------------------------------------------------
------------------------------------------------------------
------------------------------------------------------------
------------------------------------------------------------
------------------------------------------------------------
-------------------
>PAFTOL009199
------------------------------------------------------------
------caggttt-----------------------------------------------
------------------------------------------------------------
-tagcattgcctatgctggcccctagatcttatacccgtgaagatgtgattgagcttcaa
tgtcatggtaatgaagtgtgtttgcgccgtgtgctgagagcttgcttagatgctggagca
aaacttgcagaaccaggt------------------------------------------
------------------------------------------------------------
------------------------------------------------------------
------------------------------------------------------------
------------------------------------------------------------
------------------------------------------------------------
---------------------------------------c---ag---agtgagagggct
atagtcaccgacattgcaggaacaactcgggatgttgttgaagccaatatcacagtcaaa
ggcatccctgttaccctgcttgatactgcaggtattcgcgacactgaagatgtggtggaa
aagatt------------------------------------------------------
--ggagtggagagatctgaagcagttgcactgggtgctgatgttattatcatgacagcca
gtgctgttgatggttggacaggtgatgatagtaagcttctcaacagaattcgttcagcta
---aggaaattcgctcttctacaccagtgatacttg---tcatcaacaaaattgattgtg
tac-----------catcagcttgcgctcagagctttaatatcaacgccaatccttttga
taggtgtattcagacatgtgcagttaccggtgaaggcctagaagatcttgaggcagctgt
ttcagaggttgttggtctcaacagaatttctgcggggggacgaagatggactgt------
caatcagcgacaatgtgagcagctggttcgtaccaaggaggctctattaaggttgaaatc
atcaatggaggaagaattgccgctcgatttctggacgattgatttgagagaagctgtgtt
ggctcttggtcagattasyggagaggacatctctgaagaagttctctctaatatcttcag
caagttttgcattggcaaa
>PAFTOL009203
------------------------------------------------------------
------------------------------------------------------------
------------------------------------------------------------
------------------------------------------------------------
------------------------------------------------------------
------------------------------------------------------------
------------------------------------------------------------
------------------------------------------------------------
------------------------------------------------------------
------------------------------------------------------------
------------------------------------------------------------
---------------------------------------c---ag---agtgagagggct
atagtcactgacattgcaggaacaactcgggatgttattgaagccaatatcacagtcaaa
ggtatccctgttaccctgcttgatactgctggtattcgtgacactgaagatgtggtggaa
aagatt------------------------------------------------------
--ggagtggagagatctgaagcagttgcactgggtgctgatgttattatcttgacagcaa
gtgctgttgatggttggacagctgatgatagtaagcttctcaccagaattcgttcagcta
---aggaaattcgctcttctacgccggtgatacttg---tcatcaacaaaattgattgtg
tac-----------catcagcttgcgctcagagctttgatatcaatgccaatccttttga
taggtgtattcagacatgtgcagttactggtgaaggcctagaagatcttgaggcggctgt
ttcagaggttgttggtctcaacagaatttctacggggggacgaagatggactgt------
caatcagcgacaatgtgagcagctggttcgtaccaaggaggctctattaaggttgaaatc
atcaatggaggaagaattgccgctcgatttctggacgattgatttgagagaagctgtgtt
ggctctgggtcagattagcggagaggacatctctgaagaagtcctctctaatatcttcag
caagttttgcattggcaaa
>PAFTOL009205
------------------------------------------------------------
------caggttt-----------------------------------------------
------------------------------------------------------------
-tagcagtgcctatgctggcccccagatcttatacccgtgaagatgtgattgagcttcaa
tgtcatggtaaygaagtgtgtctgcgccgtgtgctgagagcttgcttagatgctggagsa
aaacttgcagaaccaggt------------------------------------------
------------------------------------------------------------
------------------------------------------------------------
------------------------------------------------------------
------------------------------------------------------------
---------------------tttctggaaaattgtcttcaggttgcaattgttggccgg
cctaatgttggcaagtcaagccttctgaatgcctggagca---ag---agtgagagggct
atagtcactgacattgcaggaacaactcgggatgttgttgaagccaatatcacagtcaaa
ggtatccctgttaccctgcttgatactgcaggtattcgcgacactgaagatgtcgtcgaa
aagatw------------------------------------------------------
--ggagtggagagatctgaagcagttgcactgggtgctgatgttattatcatgacagcaa
gtgctgttgatggttggacagctgatgatartaagcttctcaaaagaattcgttcagcta
---aggaaattcactcttctacgccagtgatacttg---tcatcaacaaaattgattttg
ttc-----------catcagcttgcgctgacagctttaatatcaacaccaatccttttga
tagatgtattcaaacatgtgcaattaccggtgaaggcctagaagatcttgaggcagctgt
ttcagaggttgtcagtctcaacagaatttctgcggggggacgaagatggactgt------
caatcagcgacaatgcgagcagctggttcgtaccagggaggctctattaaggttgaaatc
atcaatggaggaagaattgccgctcgatttctggacgattgatttgagagaagctgtgtt
ggctcttggtcagatcagtggagaggacatctctgaagaagttctctctaatatcttcag
caagttttgcattggtaaa
>PAFTOL009207
------------------------------------------------------------
------------------------------------------------------------
------------------------------------------------------------
------------------------------------------------------------
------------------------------------------------------------
------------------------------------------------------------
------------------------------------------------------------
------------------------------------------------------------
------------------------------------------------------------
------------------------------------------------------------
---------------------tttctggaaaattgtcttcaggttgcaattgttggttgg
cctaatgttggcaagtcaagccttctgaatgcctggagca--------------------
------------------------------------------------------------
------------------------------------------------------------
------------------------------------------------------------
------------------------------------------------------------
------------------------------------------------------------
------------------------------------------------------------
------------------------------------------------------------
------------------------------------------------------------
-----------------------------------------------------------a
ggaacagagacaatgcgagcagttggttcgtaccaaggaggctctattaaggttgaaatc
atcaatggtggaagaattgccgctcgatttctggacgattgatttgaga-----------
------------------------------------------------------------
-------------------
>PAFTOL009209
------------------------------------------------------------
------caggttt-----------------------------------------------
------------------------------------------------------------
-tagcagtgcctatgctggcccctagatcttatacccgtgaagatgtgattgagcttcaa
tgtcatggtaatgaagtgtgtctgcgccgtgtgctgagagcttgcttagatgctggagca
aaccttgcagaaccaggt------------------------------------------
------------------------------------------------------------
------------------------------------------------------------
------------------------------------------------------------
------------------------------------------------------------
---------------------tttctggaaaactgtcttcaggttgcaattgttggccgg
cccaatgttggcaagtcaagccttctgaatgcctggagca---ar---------------
------------------------------------------------------------
------------------------------------------------------------
------------------------------------------------------------
--ggagtggagagatctgaagcagttgcactgggtgctgatgttattatcatgacagcaa
gtgctgttgatggttggacagctgatgatagtaagcttctcaaaagaattcgctcagcta
---aggaaattcactcttctacgccagtgatacttg---tcatgaacaaaattgattgtg
ttc-----------catcagcttgcgctgagagctt------------------------
------------------------------------------------------------
------------------------------------------------------------
tgaacagcgacaatgcgagcagctggttcgtaccaaggaggctctattaaggttgaaatc
atcaatggaggaagaatttccgctcgatttctggacgattgatttgagagaagctgtgtt
ggctcttggtcagatcagtggagaagacatctctgaagaagttctctccwatatcttcag
caagttttgcattggtaaa
>PAFTOL009215
------------------------------------------------------------
------caggttt-----------------------------------------------
------------------------------------------------------------
-tagcattgcctatgctggcccctagatcttatacccgtgaagatgtgattgagcttcaa
tgtcacggtaatgaagtgtgtttgcgccgtgtgctgagagcttgcttagatgctggagca
aaacttgcagaaccagg-------------------------------------------
------------------------------------------------------------
------------------------------------------------------------
------------------------------------------------------------
------------------------------------------------------------
------------------------------------------------------------
--------------------------------------tc---ag---agtgagagggct
atagtcaccgacattgcaggaacaactcgggatgttgttgaagccaatatcacagtcaaa
ggcatccctgttaccctgcttgatactgcaggtattcgcgacactgaagatgtggtggaa
aagatt------------------------------------------------------
--ggagtggagagatctgaagcagttgcactgggtgctgatgttattatcatgacagcaa
gtgctgttgatggttggacagctgatgatagtaagcttctcaacagaattcgttcagcta
---aggaaattcgctcttctacaccagtgatacttg---tcatcaacaaaattgattgtg
tac-----------catcagcttgcgctcagagctttaatatcaacgccaatccttttga
------------------------------------------------------------
------------------------------------------------------------
ggaacagcgacaatgtgagcagctggttcgtaccaaggaggctctattaaggttgaaatc
atcaatggaggaagaattgccactcgatttctggacgattgatttgagagaagctgtgtt
ggctcttggtcagattactggagaggacatctctgaagaagttctctctaatatcttcag
caagttttgcattggcaaa
>PAFTOL009217
------------------------------------------------------------
------caggttt-----------------------------------------------
------------------------------------------------------------
-tagcattgcctatgctggcccctagatcttatacccgtgaagatgtgattgagcttcaa
tgtcatggtaatgaagtgtgtttgcgccgtgtgctgagagcttgcttagatgctggagca
aaacttgcagaaccaggt------------------------------------------
------------------------------------------------------------
------------------------------------------------------------
------------------------------------------------------------
------------------------------------------------------------
------------------------------------------------------------
------------------------------------------------------------
------------------------------------------------------------
------------------------------------------------------------
----------------------------------------gatgacaatatat-ttgttg
caggagtggagagatctgaagcagttgcactgggtgctgatgttattatcatgacagcaa
gtgctgttgatggttggacagctgatgatagtaagcttctcaacagaattcgttcagcta
---aggaaattcgctcttctacaccagtgatacttg---tcatcaacaaaattgattgtg
tac-----------catcagcttgtgctcagagctttaatac------------------
------------------------------------------------------------
---------------------------------------gcggtctctgaattg------
cgaacagcgacaatgtgagcagctggttcgtaccaaggaggctctattaaggttgaaatc
atcaatggaggaagaactgccgctcgatttctggacgattgatttgagagaagctgtgtt
ggctcttggtcagattactggagaggacatctctgaagaagttctctctaatatcttcag
caagttttgcattggcaaa
>PAFTOL009219
------------------------------------------------------------
------caggttt-----------------------------------------------
------------------------------------------------------------
-tagcattgcctatgctggcccctagatcttatacccgtgaagatgtgattgagcttcaa
tgtcacggtaatgaagtgtgtttgcgccgtgtgctgagagcttgcttagatgctggagca
agacttgcagaaccaggt------------------------------------------
------------------------------------------------------------
------------------------------------------------------------
------------------------------------------------------------
------------------------------------------------------------
---------------------tttctggaaaactgtcttcaggttgcaattgttggccgg
cctaatgttggcaagtcaagccttctgaatgcctggagca---ag---agtgagaaggct
atagtcaccgacattgcaggaacaactcgggatgttgttgaagccaatatcacagtcaaa
ggcatccctgttaccctgcttgatactgcaggtattcgcgacactgaagatgtggtggaa
aagatw------------------------------------------------------
--ggagtggagagatctgaagcagttgcactgggtgctgatgttattatcatgacagcaa
gtgctgttgatggttggacagctgatgatagtaagcttctcaacagaattcgttcagcta
---ag-------------------------------------------------------
------------------------------------------------------------
------------------------------------------------------------
------------------------------------------------------------
-gaacagcgacaatgtgagcagctggttcgtaccaaggaggctctattaaggttgaaatc
atcaatggaggaagaactgccgctcgatttctggacgattgatttgagagaagctgtgtt
ggctcttggtcagattactggagaggacatctctgaagaagttctctctaatatcttcag
caagttttgcattggcaaa
>PAFTOL009221
------------------------------------------------------------
------caggttt-----------------------------------------------
------------------------------------------------------------
-tagcagtgcctatgctggcccctagatcttatacctgtgaagatgtgattgagcttcaa
tgtcatggtaatgaagtgtgtctgcgccgtgtgctgagagcttgcttagatgctggagca
aaacttgcagaaccaggtgagttcactcttcgtgcttttcttaatggccgcttggatctc
tcggaagcagaaaatgtgggaaaacttataacagcaaattctgctggggctgctgatgca
gcactggcagggatccaggcatgttttcagatact-------------------------
------------------------------------------------------------
------------------------------------------------------------
--------------------atttctggaaaactgtcttcaggttgcaattgttggccgg
cctaatgttggcaagtcaagccttctgaatgcctggagca---ag---agtgagagggct
atagtcaccgacattgcaggaacaactcgggatgttgttgaagccaatatcacagtcaaa
ggtatccctgttaccctgcttgatactgcgggtattcgcgacactgaagatgtcgtggaa
aakattggttttaggaattagttcttc-acgttacactttgatgacaatgtat-ttgttg
caggagtggagagatctgaagcagttgcactgggtgctgatgttattatcatgacagcaa
gtgctgttgatggctggacagctgatgatagtaagcttctcaacagaattcgttcagcta
---ag-------------------------------------------------------
------------------------------------------------------------
------------------------------------------------------------
------------------------------------------------------------
-gaacagcgacaatgtgagcagctggttcgtaccagggaggctctrttgaggttgaaatc
atcaatggaggaagaattgccgctcgatttctggacgattgatctgagagaggctgtgtt
ggctcttggtcagatcaatggagaggacatctctgaagaagttctctccaatatcttcag
caagttttgcattggtaaa
>PAFTOL009223
------------------------------------------------------------
------caggttt-----------------------------------------------
------------------------------------------------------------
-tagcattgcctatgctggcccctagatcttatacccgtgaagatgtgattgagcttcaa
tgtcatggtaatgaagtgtgtttgcgccgtgtgctgagagcttgcttagatgctggagca
aaacttgcagaaccaggt------------------------------------------
------------------------------------------------------------
------------------------------------------------------------
------------------------------------------------------------
------------------------------------------------------------
---------------------tttctggaaaactgtcttcaggttgcaattgttggccgg
cctaatgttggcaagtcaagccttctgaatgcctggagca---ag---agtgagagagct
atagtcaccgacattgcaggaacaactcgggatgttgttgaagccaatatcacagtcaaa
ggcatccctgttaccctgcttgatactgcaggtattcgcgacactgcagatgtggtggaa
aagatt------------------------------------------------------
--ggagtggagagatctgaagcagttgcactgggtgctgatgttattatcatgacarcaa
gtgctgttgatggttggacagctgatgatagtaagcttctcaacagaattcgttcagcta
---aggaaattcgctcttctacaccagtgatacttg---tcatcaacaaaattgattgtg
tac-----------catcagcttgcgctcagagctttaatatcaacgccaatccttttga
taggtgtattcagacatgtgcagttaccggtgaaggcctagaagatcttgaggcagctgt
ttcagaggttgttggtctcaacagaatttctgcggggggacgaagatggactgt------
caatcagcgacaatgtgagcagctggttcgtaccaaggaggctctattaaggttgaaatc
atcaatggaggaagaaytgccgctcgatttctggacgattgatttgagagaagctgtgtt
ggctcttggtcagattactggagaggacatctctgaagaagttctctctaatatcttcag
caagttttgcattggcaaa
>PAFTOL009225
------------------------------------------------------------
------------------------------------------------------------
------------------------------------------------------------
------------------------------------------------------------
------------------------------------------------------------
------------------------------------------------------------
------------------------------------------------------------
------------------------------------------------------------
------------------------------------------------------------
------------------------------------------------------------
------------------------------------------------------------
---------------------------------------c---ag---agtgagagagct
atagtcaccgacattgcaggaacaactcgggatgttgttgaagccaatatcacagtcaaa
ggaatccctgttaccctgcttgatactgcaggtattcgcgacactgaagatgtggtggaa
aagatt------------------------------------------------------
--ggagtggagagatctgaagcagttgcactgggtgctgatgttattatcatgacagcaa
gtgctgttgatggttggacagctgatgatagtaagcttctcaacagaattcgttcagcta
---aggaaattcgctcttctrcaccagtgatacttg---tcatcaacaaaattgattgtg
tac-----------catcagcttgcgctcagagctttaatatcaacgccaatccttttga
tagg--------------------------------------------------------
----------------------------------------------------tg------
tgaacagcgacaatgtgagcagctggttcgtaccaaggaggctctattaaggttgaaatc
atcaatgsaggaagaattgccgctcgatttctggacgattgatttgagagaagctgtgtt
ggctcttggtcagattactggagaggacatctctgaagaagttctctctaatatcttcag
caagttttgcattggcaaa
>PAFTOL009227
------------------------------------------------------------
------caggttt-----------------------------------------------
------------------------------------------------------------
-tagcattgcctatgctggcccctagatcttatacccgtgaagatgtgattgagcttcat
tgtcatggtaatgaagtgtgtttgcgccgtgtgctgagagcttgcttagatgctggagca
aaacttgcacaaccaggt------------------------------------------
------------------------------------------------------------
------------------------------------------------------------
------------------------------------------------------------
------------------------------------------------------------
------------------------------------------------------------
------------------------------------------cag---agtgagagggct
atagtcactgacattgcaggaacaactcgggatgttattgaagccaatatcacagtcaaa
ggtatccctgttaccctgcttgatactgcgggtattcgtgacactgaagatgtggtggaa
aagattggttttaggaattatttcttc-acgttaaacttcgatgacaatatat-ttgttg
caggagtggagagatctgaagcagttgcactgggtgctgatgttattatcttgacagcaa
gtgctgttgatggttggacagctgatgatagtaagcttctcaacagaattcgttcagcta
---aggaaattcgctcttctacgccagtgatacttg---tcatcaacaaaattgattgtg
tac-----------catcagcttgcgctcagagctttgatatcaacgccaat--------
------------------------------------------------------------
------------------------------------------------------------
-gaacagcgacaatgtgagcagctggttcgtaccaaggaggctctrttraggttgaaatc
atcaatggaggaagaattgccgctcgatttctggacgattgatttgagagaagctgtgtt
ggctcttggtcagattagcggagaggacatctctgaagaagttctctctaatatcttcag
caagttttgcattggcaaa
>PAFTOL009229
------------------------------------------------------------
------caggttt-----------------------------------------------
------------------------------------------------------------
-tagcggtgcctatgctggcgcctagatcttatacccgtgaagatgtgattgagcttcaa
tgtcatggtagtgaagtgtgtctgcgccgtgtgctgagagcttgcttagatgctggagca
aaacttgcagaaccaggt------------------------------------------
------------------------------------------------------------
------------------------------------------------------------
------------------------------------------------------------
------------------------------------------------------------
------------------------------------------------------------
------------------------------------------cag---agtgagagggct
atagtgaccgacattgcaggaacaactcgggatgttgttgaagccaatatcacagtcaga
ggtatccctgttaccctgcttgatactgcgggtattcgtgacactgaagatgttgtggaa
aakattggttttaggaactatttctcc-acgttaaacttcaatgacaatatat-ttgttg
caggagtggagagatctgaagcagttgcactgggggctgatgttattatcatgacagcaa
gtgctgttgatggttggacagctgatgatagtaagcttctcaacagaattcgttcagcta
---aggaaattcactcttctatgccagtgatacttg---tcatcaacaaaattgattgtg
ttc-----------catcagcttgcgctgagatctttaatgtcaacgccaatccttttga
tagatgtattaagacatgtgcagttaccggtgaaggcctagaagatcttgaggcagctgt
ttcagatgttgtcggtctcaacagaatttctgcggggggacgaagatggactgt------
caatcagcgacaatgcgagcagctggttcgtaccaaggaggctctattaaggttgaaatc
atcaatggaggaagaattgccgctcgatttctggaccattgatttgagagaagctgtgtt
ggctcttggtcagatcagtggagaggacatctctgaagaagttctctccaatatcttcag
caagttttgcattggcaaa
>PAFTOL009231
------------------------------------------------------------
------------------------------------------------------------
------------------------------------------------------------
------------------------------------------------------------
------------------------------------------------------------
------------------------------------------------------------
------------------------------------------------------------
------------------------------------------------------------
------------------------------------------------------------
------------------------------------------------------------
------------------------------------------------------------
------------------------------------------cag---agtgagagggct
atagtgaccgacattgcaggaacaactcgggatgttgttgaagccartatcacagtcaaa
ggtatccctgttaccctgcttgatactgcgggtattcgtgacactgaagatgttgtggaa
aagattggttttaggaactatttctcc-acgttaaacttcaatgacaatatat-atgttg
caggagtggagagatctgaagcagttgcattgggggctgatgttattatcatgacagcaa
gtgctgttgatggttggacagctgatgatagtaagcttctcaacagaatt----------
------------------------------------------------------------
------------------------------------------------------------
------------------------------------------------------------
------------------------------------------------------------
------------------------------------------------------------
------------------------------------------------------------
------------------------------------------------------------
-------------------
>PAFTOL009233
------------------------------------------------------------
------cag---------------------------------------------------
------------------------------------------------------------
------------------------------------------------------------
------------------------------------------------------------
------------------------------------------------------------
------------------------------------------------------------
------------------------------------------------------------
------------------------------------------------------------
------------------------------------------------------------
---------------------tttctggaaaactctcttcaggttgcaattgttggccgg
cctaatgttggcaagtcaagccttctgaatgcctggagca---ag---gttgatacagtg
tcactcaccgacattgcaggaacaactcgggatgttgttgaagccaatatcacagtcaaa
ggtatccctgttaccctgcttgatactgcaggtattcgcgacactgacgatgtcgtggaa
aagattggttttwggaattatttctcc-acgttaaacttcaatgacartgtat-ttgttg
caggagtggagagatctgaagcagttgcactgggtgctgatgttattatcatgacagcaa
gtgctgtcgatggttggacagttgatgatagtaagcttctcaacagaattcgttcagcta
---aggaaattcactcttctataccagtgattcttg---tcatcaacaagattgattgtg
ttc-----------catcagcttgcgctgagagctttaatatcaacgccaatccttttga
tagatgtattcagacatgtgcagttaccggtgaaggcctagaagatcttgaggcagctgt
ttcagaggttgtcggtctcaacagaatttctgcggggggacgaagatggactgt------
caatcagcgacaatgcgagcagctggttcgtaccaaggaggctctattcaggttgaaatc
atcaatggaggaagagttgccgcttgatttctggacgattgatctgagagaagctgtgtt
ggctcttggtcagatcagtggagaggacatctctgaagaagttctctctaatatcttcag
caagttttgcattggcaaa
>PAFTOL009235
------------------------------------------------------------
------caggttt-----------------------------------------------
------------------------------------------------------------
-tagcagtgcctatgctggcccctagatcgtatacccgtgaagatgtgattgagcttcaa
tgtcatggtaatgaagtgtgtctgcgccgtgtgctgagagcttgcttagatgctggggca
agacttgcagaaccaggtgrgttcactcttcgtgcttttcttaatggtcgcttggatctc
tcagaagcagagaatgtggggaagctcataacagcaaattctgctggggctgctgatgcg
gcactggcagggatccagggcggtttctcatctcttgtcaaatcattccgaaaacaatgc
atggagttgcttactgagattgaggcacggcttgattttgaggatgaaatgcctccttta
gacttgacttcaattgcaaataaaataaatgcaatggtagaagccgtacagaaagcactt
gaaactgcagattatgacaggtttctgcaatctggcttacatat----------------
--------------------------------ttatgttc---ag---agtgagagagct
atagtcaccgacattgcaggaacaactcgagatgttgttgaagccaatatcacagttaaa
ggtatccctgttaccctacttgatactgcgggtattcgcgacactgaagatgtcgtggaa
aagatt------------------------------------------------------
--ggtaag----------------------------------------------------
------------------------------------------------------------
------------------------------------------------------------
------------------------------------------------------------
------------------------------------------------------------
------------------------------------------------------------
-gaacagagacaatgcgagcagctggttcgtacaaaggaggctctattaaggttgaaatc
gtcaatggtggaagaattgccgctcgatttctggacgattgatttgagagaagctgtgtt
ggctcttcgtcagatcagtggagaggacatatctgaggaagttctctccaacatcttcag
caagttttgcattggtaaa
>PAFTOL009237
------------------------------------------------------------
------------------------------------------------------------
------------------------------------------------------------
------------------------------------------------------------
------------------------------------------------------------
------------------------------------------------------------
------------------------------------------------------------
------------------------------------------------------------
------------------------------------------------------------
------------------------------------------------------------
------------------------------------------------------------
------------------------------------------------------------
------------------------------------------------------------
------------------------------------------------------------
----------------------------------------aatgacaatatat-tcgttg
caggagtggagagatctgaagcagtcgcactgggtgctgatgttattatcatgacagcaa
gtgctgytgatggttggacagctgatgatagtaaccttctcgacagaattcgttcagcta
---aagaaatttacagttctacgccagtgatacttg---tcatcaacaaaattgattgtg
ttc-----------ca--------------------------------------------
------------------------------------------------------------
------------------------------------------------------------
-gaacagagacaatgcgagcagctggttcgtaccaaggaggctttattaaggttgaaatc
gtcaatggtggaagaattgccgctcgatttctggacgattgatttgagagaagctgtgtt
ggctcttcgtcagatcggtggagaggacatatctgaggaagttctctccaacatcttccg
caagttttgcattggtaaa
>PAFTOL009239
------------------------------------------------------------
------caggttt-----------------------------------------------
------------------------------------------------------------
-tagcagtgcctatgctggcccctagatcttatacccgtgaagatgtgattgagcttcaa
tgtcatggtaatgaagtgtgtctgcgccgtgtgctgagagcttgcttagatgctggagca
aaacttgcagaaccaggt------------------------------------------
------------------------------------------------------------
------------------------------------------------------------
------------------------------------------------------------
------------------------------------------------------------
---------------------tttctggaaaactgtcttcaggttgcaattgttggccgg
cctaatgttggcaagtcaagccttctgaatgcctggagca---ak---------------
------------------------------------------------------------
------------------------------------------------------------
-------------------------------------------gacgatatat-ttgttg
caggagtggagagatctgaagcagttgcactgggtgctgatgttattatcatgacagcaa
gtgctgttgatggttggacagctgatgatagtaagcttctcaacagaattcgttcagcta
---aggaaattcactcttctacgccagtgatacttg---tcatcaacaaaattgattgtg
ttc-----------catcagcttgtgctgagagctttaatatcaacgccaatccttttga
tagatgtattcagacatgtgcagttactgg------------------------------
------------------------------------------------------------
tgaacagcgacaatgcgagcagctggttcgtaccaaggaggctctattaaggttgaaatc
atcaatggaggaagaattgccgctcgatttctggacgattgatttgagagaagctgtrct
ggctcttggtcagatcagtggmgaggacatctctgaagaagttctctccaatatcttcag
caagttttgcattggcaaa
>PAFTOL009241
------------------------------------------------------------
------caggttt-----------------------------------------------
------------------------------------------------------------
-tagcattgcctatgctggcccctagatcttatacccgtgaagatgtgattgagcttcaa
tgtcatggtaatgaagtgtgtttgcgccgtgtgctgagagcttgcttagatgctggagca
aaacttgcagaaccaggt------------------------------------------
------------------------------------------------------------
------------------------------------------------------------
------------------------------------------------------------
------------------------------------------------------------
---------------------tttctggaaaactgtcttcaggttgcaattgttggccgg
cctaatgttggcaagtcaagccttctgaatgcctggagca---ag---acaatagaag--
ataytctttgttgcttctgttctgtggccaagtatttatcagttgaacatctgagtt---
-------------------------------------------------------tatat
aatattggttttaggaattatttctcc-acgttaracttcgatgacaatatat-ttgttg
caggagtggagagatctgaagcagttgcactgggtgctgatgttattatcatgacarcaa
gtgctgttgatggttggacagctgatgatagtaagcttctcaacagaattcgttcagcta
---aggaaattcrctcttctacaccagtgatacttg---tcatcaacaaaattgattgtg
tac-----------catcagcttgcgctcagagctttaatatcaacgccaatccttttga
taggtgtattcagacatgtgcggttactggtgaaggcctagaagatcttgaggcagctgt
ttcagaggttgttggtctcaacagaatttctgctgggggacgaagatggactgt------
caatcagcgacaatgtgagcagctggttcgtaccaaggaggctctattaaggttgaaatc
atcaatggaggaagaattgccgctcgatttctggacgattgatttgagagaagctgtgtt
ggctcttggtcagattaccggagaggacatctctgaagaagttctctctaatatcttcag
caagttttgcattggcaaa
>PAFTOL009243
------------------------------------------------------------
------caggttt-----------------------------------------------
------------------------------------------------------------
-tagcagtgcctatgctggcccctagatcttatacccgtgaagatgtgattgagcttcaa
tgtcatggtaatgaagtgtgtctgcgccgtgtgctgagagcttgcttagatgctggagca
aaacttgcagaaccaggt------------------------------------------
------------------------------------------------------------
------------------------------------------------------------
------------------------------------------------------------
------------------------------------------------------------
------------------------------------------------------------
---------------------------------------c---ag---agtgagagggct
atagtcactgacattgcaggaacaactcgggatgttgttgaagccaatgtcacagtcaaa
ggtatccctgttaccctgcttgatactgcaggtattcgtgacactgaagatgtcgtggaa
aagattgg--------------------------------------------------ta
agggagtggagagatctgaagcagttgcactgggtgctgatgttattatcatgacagcaa
gtgctgttgatggttggacagctgatgatagtaagcttctcaacagaattcgttcagcta
---aggaaattcacccttctacgccagtgatacttg---ttatcaacaaaattgattgtg
ttc-----------catcagcttgcactgagagctttaatatccacgccaatccttttga
tagatgtattcagacatgtgcagttactggtgaaggcctagaagatcttgaggcagctgt
ttca--------------------------------------------------------
-aaacagcgacaatgcgagcagctggttcgtaccagggaggctctattaaggttgaagtc
atcaatggaggaagaattgccgctcgatttctggacgattgatttgagagaagctgtgtt
ggctcttggtcagatcagtggagaggacatctctgaagaagttctmtccaatatcttcag
caagttttgcattggcaaa
>PAFTOL009245
------------------------------------------------------------
------caggttt-----------------------------------------------
------------------------------------------------------------
-tagcagtgcctatgctgggccccagatcttatacccgcgaagatgtgattgagcttcaa
tgtcatggtaatgaagtgtgtctgcgccgtgtgctgagagcttgcttagacgctggagca
aaacttgcagaaccaggt------------------------------------------
------------------------------------------------------------
------------------------------------------------------------
------------------------------------------------------------
------------------------------------------------------------
------------------------ctggaaagctgtcttcaggttgcaattgttggccgg
cctaatgttggcaagtcaagccttctgaatgcctggagca---ag---agtgagagggct
atagtcactgacattgcaggaacaactcgggatgttgttgaagccaatatcacagtcaaa
ggtatccctgttaccctgcttgatactgcgggtattcgcgacactgaagatgtcgtggaa
aggatt------------------------------------------------------
--ggagtagagagatctgaagcagttgcactgggtgctgatgttattatcatgacagcaa
gtgctgttgatggttggacagctgatgatagtaagcttctcaaaagaattcgttcagcta
---aggaaattcactcttctacgccagttatacttg---tcatcaacaaaattgattgtg
ttc-----------catcagcttgtgctgagagctttaatatcaacgccaatccttttga
tagatgtattcagacatgtgcagttactggtgaaggcctggaagaccttgaggcagctgt
ttcagaggttgtcggtctcaacagaatttctgcagggaatgatggactgaattg------
caaacagcgacaatgcgagcagctggttcgtaccaaggaggctctattaaggttgaaatc
atcaatggaggaagaattgccgctcgatttctggacgattgatttgagagaagctgtgtt
ggctcttggtcagatcagtggagaagacatctctgaagaagttctctccaatatcttcag
caagttttgcattggtaaa
>PAFTOL009249
------------------------------------------------------------
------------------------------------------------------------
------------------------------------------------------------
------------------------------------------------------------
------------------------------------------------------------
------------------------------------------------------------
------------------------------------------------------------
------------------------------------------------------------
------------------------------------------------------------
------------------------------------------------------------
------------------------------------------------------------
------------------------------------------------------------
------------------------------------------------------------
------------------------------------------------------------
------------------------------------------------------------
--ggagtggagagatctgaagcagttgcactgggtgcggatgttattatcatgacagcaa
gtgctgttgatggttggacagctgatgatagtaagcttctcaaaagaattcgttcagcta
---ag-------------------------------------------------------
------------------------------------------------------------
------------------------------------------------------------
------------------------------------------------------------
-aaacagagacaatgcgagcagctggttcgtaccaaggaggctctattaaggttgaaatc
atcaatggaggaagaattgccgctygatttttggacgattgatttgagagaagctgtgtt
ggctcttggtcagatcagcggagaagacatctctgaagaagttctctccaatatcttcag
caagttttgcattggtaaa
>PAFTOL009251
------------------------------------------------------------
------------------------------------------------------------
------------------------------------------------------------
------------------------------------------------------------
------------------------------------------------------------
------------------------------------------------------------
------------------------------------------------------------
------------------------------------------------------------
------------------------------------------------------------
------------------------------------------------------------
------------------------------------------------------------
------------------------------------------------------------
------------------------------------------------------------
------------------------------------------------------------
------------------------------------------------------------
--ggagtggagagatctgaagccgttgcactgggtgctgatgttattatcatgacagcaa
gtgctgttgatggttggacagctgatgatagtaagcttctcaaaagaattcgttcagcta
---ag-------------------------------------------------------
------------------------------------------------------------
------------------------------------------------------------
------------------------------------------------------------
-aaacagcgacaatgcgagcagctggttcgtaccaaggaggctctattaaggttgaaatc
atcaatggaggaagaattgccgctcgatttctggacgattgatttgagagaagctgtgtt
ggctcttggtcagatcagtggagaagacatctctgaagaagttctctccaatatcttcag
caagttttgcattggcaaa
>PAFTOL009253
------------------------------------------------------------
------caggttt-----------------------------------------------
------------------------------------------------------------
-tggcagtgcctatgctggcccctagatcttatacccgtgaagatgtggttgagcttcaa
tgtcatggtaatgaagtgtgtctgcgccgtgtgctgagagcttgcttagatgctggggcg
agacttgcagaaccaggt------------------------------------------
------------------------------------------------------------
------------------------------------------------------------
------------------------------------------------------------
------------------------------------------------------------
------------------------------------------------------------
------------------------------------------------------------
------------------------------------------------------------
------------------------------------------------------------
------------------------------------------------------------
------------------------------------------------------------
------------------------------------------------------------
------------------------------------------------------------
------------------------------------------------------------
------------------------------------------------------------
------------------------------------------------------------
-gaacagagacaatgcgagcagctggttcgtaccaaggaggctctattaaggttgaaatc
ctcaatggtggaagaactgccgctcgatttctggacgattgatttgagagaagctgtgtt
ggctcttcgtcagatcggtggagaggacatatctgaggaagttctctcyaacatcttcag
caagttttgcattggtaaa
>PAFTOL009255
------------------------------------------------------------
------caggttt-----------------------------------------------
------------------------------------------------------------
-tagcagtgcctatgctggcccctagatcttatactcgtgaagatgtgattgagcttcaa
tgtcatggtaatgaagtgtgtctacgccgtgtgctgagagcttgcttagatgctggagca
aaccttgcagaaccaggt------------------------------------------
------------------------------------------------------------
------------------------------------------------------------
------------------------------------------------------------
------------------------------------------------------------
---------------------tttctggaaaactgtcttcaggttgcaattgttggccga
cctaatgttggcaaatcaagccttctgaatgcctggagca---ag---rgtgagagggct
atagtcacagacattgcaggaacaactcgggatgttgttgaagccaatatcacagtcaaa
ggtatccctgttaccctgctagatactgcgggtattcgggacactgaagatgtcgtggaa
aagatw------------------------------------------------------
--ggagtggagagatctgaagcagttgcactcggtgctgatgttattatcatgacagcaa
gtgctgttgatggttggacagctgatgatagtaagmttctcaacagaattcggtcagcta
---ag-------------------------------------------------------
------------------------------------------------------------
------------------------------------------------------------
------------------------------------------------------------
-gaacagcgacaatgcgagcagctggttcgtaccaaggaggctctattaaggttgaaatc
atcaatggaggaagaattgccgctcgatttctggacgattgatttgagagaagctgtgtt
ggctcttggtcagatcaatggagaggacatctctgaagaagttctctccaatatcttcag
caagttctgcattggcaaa
>PAFTOL009257
------------------------------------------------------------
------------------------------------------------------------
------------------------------------------------------------
------------------------------------------------------------
------------------------------------------------------------
------------------------------------------------------------
------------------------------------------------------------
------------------------------------------------------------
------------------------------------------------------------
------------------------------------------------------------
------------------------------------------------------------
---------------------------------------c---ag---agtgagagggct
atagtcrcagacattgcaggaacaactcgggatgttgttgaagccaatatcacagtcaaa
ggtatccctgttaccctgctagatactgcgggtattcgtgacactgaagatgtcgtggaa
aagatt------------------------------------------------------
--ggagtggagagatctgaagcagttgcactcggttctgatgttattatcatgacagcaa
gtgctgttgatggttggacagctgatgatagtaagcttctcaacagaattcggtcagcga
---ag-------------------------------------------------------
------------------------------------------------------------
------------------------------------------------------------
------------------------------------------------------------
-gaacagcgacaatgcgagcagctggttcgtaccaaggaggctctattaaggttgaaatc
atcwatggaggaagaattgccgctcgatttctggacgattgatttgagagaagctgtgtt
ggctcttggtcagatcaatggagaggacatctctgaagaagttctctccaatatcttcag
caagttctgcattggcaaa
>PAFTOL009259
------------------------------------------------------------
------caggttt-----------------------------------------------
------------------------------------------------------------
-takcagtgcctatgctggcccctagatcttatacctgtgaagatgtgattgagcttcaa
tgtcatggtaatgaagtgtgtctgcgccgtgtgctgagagcttgcttagatgctggagca
aaacttgcagaaccaggt------------------------------------------
------------------------------------------------------------
------------------------------------------------------------
------------------------------------------------------------
------------------------------------------------------------
---------------------tttctggaaarctgtcttcaggttgcaattgttggccgg
ccyaatgttggcaagtcaagccttctgaatgcctggagca---ag---agtgagagggct
atagtcaccgacattgcaggaacaactcgggatgttgttgaagccaatatcacygtcara
ggtatccctgttaccctgcttgatactgcgggtattcgygacactgaagatgttcctcaa
acaatagragatattctttgttgcttctgttctatggccaratgacaatata--ttgttg
caggagtggagagatctgaagcagttgcactgggtgctgatgttattattatgacagcaa
gtgcygttgatggttggacagctgatgatagtaagcttctcagcagaattcgttcagcta
---ak-------------------------------------------------------
------------------------------------------------------------
------------------------------------------------------------
------------------------------------------------------------
-gaacagcgacaatgcgagcagctggttcgtaccaaggaggctctattaaggttgaaakc
atcaatggaggaagaattgccactcgatttctggactattgatttgagagaagctgtgtt
kgctcttggtcagatcagtggagaggacatctctgaagaagttctctccaatatcttcag
caagttttgcattggcaaa
>PAFTOL009261
------------------------------------------------------------
------------------------------------------------------------
------------------------------------------------------------
------------------------------------------------------------
------------------------------------------------------------
------------------------------------------------------------
------------------------------------------------------------
------------------------------------------------------------
------------------------------------------------------------
------------------------------------------------------------
------------------------------------------------------------
------------------------------------------------------------
------------------------------------------------------------
------------------------------------------------------------
------------------------------------------------------------
------------------------------------------------------------
------------------------------------------------------------
------------------------------------------------------------
------------------------------------------------------------
------------------------------------------------------------
------------------------------------------------------------
-gaacagcgacaatgcgagcagctggttcgtaccaaggaggctctattaaggttgaaatc
atcaatggaggaagaattgccgctcgatttctggactattgatttgagagaagctgtgtt
ggctcttggtcagatcagtggagaggacatctctgaagaagttctgtccaatatcttcag
caagttttgcattggcaag
>PAFTOL009263
------------------------------------------------------------
------caggttt-----------------------------------------------
------------------------------------------------------------
-tagcagtgcctatgctggcccccagatcttatacccgtgaagatgtgattgagcttcaa
tgtcatggtaatgaagtgtgtctgcgccgtgtgctgagagcttgcttagacgctggagca
aaacttgcagaaccaggt------------------------------------------
------------------------------------------------------------
------------------------------------------------------------
------------------------------------------------------------
------------------------------------------------------------
------------------------------------------------------------
------------------------------------------------------------
------------------------------------------------------------
------------------------------------------------------------
------------------------------------------------------------
--ggagtggagagatctgaagcagttgcactgggtgcggatgttattatcatgacagcaa
gtgctgttgatggttggacagctgatgatagtaagcttctcaaaagaattcgttcagcta
---aggaaattcactcttctackccagttatacttg---tcatcaacaaaattgattgtg
ttc-----------catcagcttgcgctgagagctttaatatcaacgccaatccttttga
tagatgtattcagacatgcgcagttactggtgaaggcctggaagatcttgaggcagctgt
ttcagaggttgtcggtctcaacagaatttctgcggggggacgaaaatggactgt------
caatcagcgacaatgcgagcagctggttcgtaccaaggaggctctattaaggttgaaatc
atcaatggaggaagaattgccrctcgatttttggacgattgatttgagagaagctgtgtt
ggctcttggtcagatcagcggagaagacatctctgaagaagttctctccaatatcttcag
caagttttgcattggtaaa
>PAFTOL009265
------------------------------------------------------------
------------------------------------------------------------
------------------------------------------------------------
------------------------------------------------------------
------------------------------------------------------------
------------------------------------------------------------
------------------------------------------------------------
------------------------------------------------------------
------------------------------------------------------------
------------------------------------------------------------
------------------------------------------------------------
------------------------------------------------------------
------------------------------------------------------------
------------------------------------------------------------
------------------------------------------------------------
--ggagtggagagatctgaagcagttgcactgggtgctgatgttattatcatgacagcaa
gtgctgttgatggttggacagctgatgatagtaagcttctcaaaagaattcgttcagcta
---aggaaattcactcttctacaccagttatacttg---tcaccaacaaaattgat----
------------------------------------------------------------
------------------------------------------------------------
------------------------------------------------------------
-aaacagcgacaatgcgagcagctggttcataccaaggaggctctattaaggttgaaatc
atcaatggaggaagaattgccgctcgatttytggacgattgatttgagagaagctgtgtt
ggctcttggtcagatcagtggagaagacatctctgaagaagttctctccaatatcttcag
caagttttgcattggtaaa
>PAFTOL009267
------------------------------------------------------------
------caggttt-----------------------------------------------
------------------------------------------------------------
-tagcggtgcctatgctggcccctagatcttatacgcgtgaagatgtgattgagcttcaa
tgtcatggtaatgaagtgtgtctgcgccgtgtgctgagagcttgcttagatgctggggcg
agacttgcagaaccaggt------------------------------------------
------------------------------------------------------------
------------------------------------------------------------
------------------------------------------------------------
------------------------------------------------------------
---------------------tttctagaaaattgtcttcaggttgcaattgttgctcgg
cctaatgttggcaagtcaagccttctgaatgcctggagca---ag---agcgagagagct
atagtcaccaacattgcaggaacaactcgggatgttgttgaagccaatatcacagttaaa
ggtatccctgttaccctgcttgatactgcgggtattcgcgacactgaagatgtcgtggaa
aagatt------------------------------------------------------
--ggcgtggagagatctgaagtagtcgcactgggtgctgatgttattatcatgacagcwa
gtgctgytgatggttggacagctgatgatagtaaccttctcgacagaattcgttcagcta
---aw-------------------------------------------------------
------------------------------------------------------------
------------------------------------------------------------
------------------------------------------------------------
-gaacagagacaatgcgagcagttggttcgtaccaaggaggctctattaaggttgaaatc
atcaatgrtggamgaattgccgctcgatttctggacgattgatttgagagaagctgtgtt
ggctcttggtcagatcagtggagaggacatatctgaggaagttctctccaatatcttcag
caagttttgcattggtaaa
>PAFTOL009269
------------------------------------------------------------
------caggttt-----------------------------------------------
------------------------------------------------------------
-tagcggtgcctatgctggcccctagatcttatacgcgtgaagatgtgattgagcttcaa
tgtcatggtaatgaagtgtgtctgcgccgtgtgctgagagcttgcttagatgctggggcg
agacttgcagaaccaggt------------------------------------------
------------------------------------------------------------
------------------------------------------------------------
------------------------------------------------------------
------------------------------------------------------------
---------------------tttctggaaaactgtctccaggttgcaattgttggtcgg
cctaatgttggcaagtcaagccttctgaatgcctggagca---ag---agcgagagagct
atagtcaccaacattgcaggaacaactcgggatgttgttgaagccaatatcacagttaaa
ggtatccctgttacmctgcttgatactgcgggtattcgcgacactgaagatgtcgtggaa
aagatt------------------------------------------------------
--ggcgtggagagatctgaagtagtcgcactgggtgctgatgttattatcatgacagcaa
gtgctgttgatggttggacagctgatgatagtaaccttctcgacagaattcgttcagcta
---aagaaattcacagttctacaccagtgatacttg---tcatcaacaaaattgattgtg
ttc-----------caccaggtggcactgagagctttaatatcgacgccaatccttttga
tagatgtattcagacatgtgcagttaccggtgaaggcctagaagatcttgaggcagctgt
tgcagaggttgttggtctcaacagaatttctgcagggggacgaagatggactgt------
caatcagagacaatgcgagcagttggttcgtaccaaggaggctctattaaggttgaaatc
atcaatggtggaagaattgccgctcgatttctggacgattgatttgagagaagctgtgtt
ggctcttggtcagatcagyggagaggaaatatctgaggaagttctctccaatatcttcag
caagttttgcattggtaaa
>PAFTOL009271
------------------------------------------------------------
------caggttt-----------------------------------------------
------------------------------------------------------------
-tagcagtgcctatgctggcccctagatcttatacccgtgaagatgtgattgagcttcaa
tgtcatggtaatgaagtgtgtctgcgccgtgtgctgagagcttgcttagatgctggagca
aaacttgcagagccaggt------------------------------------------
------------------------------------------------------------
------------------------------------------------------------
------------------------------------------------------------
------------------------------------------------------------
------------------------------------------------------------
------------------------------------------------------------
------------------------------------------------------------
------------------------------------------------------------
------------------------------------------------------------
--ggagtggagagatctgaagcagttgcactgggtgctgatgttattatcatgacagcaa
gtgctgttgatggttggacagctgatgatagtaagcttctcagcagaattcgttcagcta
---aggaaattcactcttctatgccagtgatacttg---tcatcaacaaaattgattgtg
ttc-----------catcagcttgcgctgagag---------------------------
------------------------------------------------------------
------------------------------------------------------------
cgaacagcgacaatgcgagcagctggttcgtaccaaggaggctctcttaaggttgaaatc
atcaatggaggaagaattgccgctcgatttctggaccattgatttgagagaagctgtgtt
ggctcttggtcagatcagtggagaggacatctctgaagaagttctctccaatatcttcag
caagttttgcattggcaaa
>PAFTOL009279
------------------------------------------------------------
------caggttt-----------------------------------------------
------------------------------------------------------------
-tagcattgcctatgctggcccctagatcttatacccgtgaagatgtgattgagcttcaa
tgtcatggtaatgaagtgtgtttgcgccgtgtgctgagagcttgcttagatgctggagca
aaacttgcagaaccaggt------------------------------------------
------------------------------------------------------------
------------------------------------------------------------
------------------------------------------------------------
------------------------------------------------------------
---------------------tttctggaaaactgtcttcaggttgcaattgttggccgg
cctaatgttggcaagtcaagccttctgaatgcctggagca---ag---------------
------------------------------------------------------------
------------------------------------------------------------
------------------------------------------------------------
--ggagtggagagatctgaagcagttgctttgggtgctgatgttattatcatgacagcaa
gtgctgttgatggttggacagctgatgatagtaagcttctcaacagaattcgttcagcta
---aggaaattcgctcttctacaccagtgatacttg---tcatcaacaaaattgattgtg
tac-----------cagcagcttgcgctcagag---------------------------
------------------------------------------------------------
------------------------------------------------------------
tgaacagcgacaatgtgagcagctggttcgtacgaaggaggctctattaaggttgaaatc
atcaatggaggaagaattgccgctygatttctggacgattgatttgagagaagctgtgtt
ggctcttggtcagattagtggagaggacrtctctgaagaagttctctctaatatcttcag
caagttttgcattggcaaa
>PAFTOL009281
------------------------------------------------------------
------------------------------------------------------------
------------------------------------------------------------
------------------------------------------------------------
------------------------------------------------------------
------------------------------------------------------------
------------------------------------------------------------
------------------------------------------------------------
------------------------------------------------------------
------------------------------------------------------------
------------------------------------------------------------
------------------------------------------------------------
------------------------------------------------------------
------------------------------------------------------------
-------------------------------------------gacaatatat-ttgttg
caggagtggagagatctgaagcagttgcactgggtgctgatgttattatcatgacagcaa
gtgctgttgatggttggacagctgatgatagtaagcttctcaacagaattcgttcagcta
---aggaaattcactcttctacgccagtgatacttg---tcatcaacaagattgattgtg
ttc-----------catcggcttgtgctgagagctttaatatcaacgccaatccttttga
tagatgtattcagacatgtgcagttaccggtgaaggcctagaagatcttgaggcagctgt
ttcagaggttgttggtctcaacagaatttctgcggggggacaaagatggactgt------
caatcag-----------------------------------------------------
------------------------------------------------------------
------------------------------------------------------------
-------------------
>PAFTOL009283
------------------------------------------------------------
------caggttt-----------------------------------------------
------------------------------------------------------------
-tagcattgcctatgctggcccctagatcttatacccttgaagatgtgattgagcttcaa
tgtcatggtaatgaagtgtgtttgcgccgtgtgctgagagcttgcttagatgctggagca
aaacttgcagaaccaggt------------------------------------------
------------------------------------------------------------
------------------------------------------------------------
------------------------------------------------------------
------------------------------------------------------------
------------------------------------------------------------
---------------------------------------c---ag---agtgagagggct
atagtcaccgacattgcaggaacaactcgggatgttgttgaagccaatatcacagtcaaa
ggcatccctgttaccctgcttgatactgcaggtattcgcgacactgaagatgtggtggaa
aagatt------------------------------------------------------
--ggagtggagagatctgaagcagttgcactgggtgctgatgttattatcatgacagcaa
gtgctgttgatggttggacagctgatgatagtaagcttctcaacagaattcgttcagcta
---aggaaattcgctcttctacaccagtgatacttg---tcatcaacaaaattgattgtg
tac-----------catcagcttgcgctcagagctttaatatcaacgccaatccttttga
taggtgtattcagacatgtgcagttaccggtgaaggcctagaagatcttgaggcagctgt
ttcagaggttgttggtctcaacagaataaaattgtgcgcatgatgatgrtctctgaattg
cgaacagcgacaatgtgagcagctggttcgtaccaaggaggctctattaaggttgaaatc
atcaatggaggaagaattgccgctcgatttctggacgattgatttgagagaagctgtgtt
ggctcttggtcagattactggagaggacatctctgaagaagttctctctaatatcttcag
caagttttgcattggcaaa
>PAFTOL009285
------------------------------------------------------------
------caggttt-----------------------------------------------
------------------------------------------------------------
-tagcggtgcctatgctggcccctagatcttatacgcgtgaagatgtgattgagcttcaa
tgtcatggtaatgaagtgtgtctgcgccgtgtgctgagagcttgcttagatgctggggcg
agacttgcagaaccaggt------------------------------------------
------------------------------------------------------------
------------------------------------------------------------
------------------------------------------------------------
------------------------------------------------------------
---------------------kttctggaaaaytgtctycaggttgcaattgttggtygg
cctaatgttggcaagtcaagccttctgaatgcctggagca---ag---agtgagagagct
atagtcaccaacattgcaggaacaactcgggatgttgttgaagccaatatcacagttaaa
ggtatccctgttaccctgcttgacaccgcgggtattcgcgacactgaagatgttgtggaa
aagattgg--------------------------------------------------ta
agggagtggagagatctgaagtagtcgcactgggtgctgatgttattatcatgacagcaa
gtgctgttgatggttggacagctgatgatagtaaccttctcgacagaatccgttcagcta
---aagaaattcacagtgctacgccagtgatacttg---tcatcaacaaaattgattgtg
ttc-----------caccaggtggcgctgtgagctttaattagaa---------------
------------------------------------------------------------
------------------------------------------------------------
agaacagagacaatgcgagcagttggttcgtaccaaggaggctctattaaggttgaaatc
atcaatggtggaagaattgccgctcgatttctggacgattgatttgagagaagctgtgtt
ggctcttggtcagatcagtggagaggacatatctgaggaagttctctccaatatcttcag
caagttttgtattggtaaa
>PAFTOL009287
---------------------------------------------------------gtt
tatcggcaggttt-----------------------------------------------
------------------------------------------------------------
-tagcattgcctatgctkgcccctagatcttatacccgtgaagatgtgattgagcttcat
tgtcatggtaatgaagtgtgtttgcgccgtgtgctgagagcttgcttagatgctggagca
aaacttgcacaaccaggt------------------------------------------
------------------------------------------------------------
------------------------------------------------------------
------------------------------------------------------------
------------------------------------------------------------
---------------------tttctggaaaactgtctgcaggttgcaattgttggccgg
cctaatgttggcaagtcaagccttctgaatgcctggagca---ag---agtgagagggct
atagtcactgacattgcaggaacaactcgcgatgttattgaagccaatatcacagtcaaa
ggtatccctgttaccctgcttgatactgcgggtattcgtgacactgaagatgtggtggaa
aagatt------------------------------------------------------
--ggagtggagagatctgaagcagttgcactgggtgctgacgttattatcatgacagcaa
gtgctgttgatggttggacagctgatgatagtaagcttctcaacagaattcgttcagcta
---aggaaattcgctcttgtacgccagtgatacttg---tcatcaacaaaattgattgtg
tac-----------catcagcttgcgctcagagctttgatgtcaatgccaatccttttta
taggtgtattcagacatgtgcagttactggtgaaggcctggaagatcttgaggcggctgt
ttcagaggttgttggtctcaacagaatttctacggggggacgaagatggactgt------
caatcagcgacaatgtgagcagctggttcgtaccaaggaggctctattgaggttgaaatc
atcaatggaggaagaattgccgctcgatttctggacgattgatttgagagaagctgtgtt
ggctcttggtcagattactggagaggacatctctgaagaagttctctctaatatcttcag
caagttttgcattggcaaa
>PAFTOL009289
------------------------------------------------------------
------------------------------------------------------------
------------------------------------------------------------
------------------------------------------------------------
------------------------------------------------------------
------------------------------------------------------------
------------------------------------------------------------
------------------------------------------------------------
------------------------------------------------------------
------------------------------------------------------------
------------------------------------------------------------
------------------------------------------------------------
------------------------------------------------------------
------------------------------------------------------------
------------------------------------------------------------
--ggagtggagagatctgaagcagttgcactgggtgctgatgttattatcatgacagcaa
gtgctgttgatggctggacagctgatgatagtaagcttctcaaaagaattcgttcagcta
---aggaaattcactcttctacgccagttatacttg---tcatcaacaaaattgattgtg
ttc-----------catcagcttgtgctgagagctttaatatcaacgccaatccttttga
tagatgtattcagacatgtgcagttactggtgaaggcctagaagatcttgaggcagctgt
ttcagaggttgtcggtctcaacagaatttctgcagggggacgaagatggactgt------
caatcagcgacaatgcgagcagctggttcgtaccaaggaggctctattaaggttgaaatc
atcaatggaggaagaattgccgctcgatttctggacgattgatttgagagaagctgtgtt
ggctcttggtcagataagtggagaagacatctctgaagaagttctctccaatatcttcag
caagttttgcattggtaaa
>PAFTOL009291
------------------------------------------------------------
------------------------------------------------------------
------------------------------------------------------------
------------------------------------------------------------
------------------------------------------------------------
------------------------------------------------------------
------------------------------------------------------------
------------------------------------------------------------
------------------------------------------------------------
------------------------------------------------------------
---------------------tttctggaaaactgtcttcaggttgcaattgttggccgg
cctaatgttggcaagtcaagccttctgaatgcctggagca---ag---agtgagagggct
atagtcactgacattgcaggaacaactcgggatgttattgaagccaatatcacagtcaaa
ggtatccctgttaccctgcttgatactgcgggtattcgtgacactgaagatgtggtggaa
aagatw------------------------------------------------------
--ggagtggagagatctgaagcagttgcactgggtgctgacgttattatcatgacagcaa
gtgctgttgatggttggacagctgatgatagcaagcttctcaacagaattcgttcagcta
---aggaaattcgctcttctacgccagtgatacttg---tcatcaacaaaattgattgtg
tac-----------catcagcttgcgctcagagctttgatrtcaaygccaatccttttga
taggtgtattcagacatgtgcagttactggtgaaggcctrgaagatcttgaggcggctgt
ttcagaggttgtwggtctcaacagaatttctrcggggggacgaagatggrctgt------
yaatcagcgacaatgtgagcagctggttcgtaccaaggaggctctgttaaggttgaaatc
atcaatggaggaagaattgccgcttgatttctggacgattgatttgagagaagctgtgtt
ggctcttggtcagatcagtggagaggacatctctgaagaagttctctctaatatcttcag
caagttttgcattggcaaa
>PAFTOL009293
------------------------------------------------------------
------caggttt-----------------------------------------------
------------------------------------------------------------
-tagcattgcctatgctggcccctagatcttatacccktgaagatgtgattgagcttcaa
tgtcatggtaatgaagtgtgtttgcgccgtgtgctgagagcttgcttagatgctggagca
aaacttgcagaaccaggt------------------------------------------
------------------------------------------------------------
------------------------------------------------------------
------------------------------------------------------------
------------------------------------------------------------
---------------------tttctggaaaactgtcttcaggttgcaattgttggccgg
cctaatgttggcaagtcaagccttctgaatgcctggagca---ag---agtgagagggct
atagtcaccgacattgcaggaacaactcgggatgttgttgaagccaatatcacagtcaaa
ggyatccctgttaccctgcttgatactgcaggtattcgcgacactgaagatgtsgtggaa
aagatt------------------------------------------------------
--ggagtggagagatctgaagcagttgcactgggtgctgatgttattatcatgacagcaa
gtgctgttgatggttggacagctgatgatagtaagcttctcaacagaattcgttcagcta
---ag-------------------------------------------------------
------------------------------------------------------------
------------------------------------------------------------
------------------------------------------------------------
-gaacagcgacaatgtgagcagctggttcgtaccaaggaggctctattaaggttgaaatc
atcaatggaggaagaattgccgctcgatttctggacgattgatttgagagaagctgtgtt
ggctcttggtcagattactggagaggacatctctgaagaagttctctctaatatcttcag
maagttttgcattggcaaa
>PAFTOL009295
------------------------------------------------------------
------------------------------------------------------------
------------------------------------------------------------
------------------------------------------------------------
------------------------------------------------------------
------------------------------------------------------------
------------------------------------------------------------
------------------------------------------------------------
------------------------------------------------------------
------------------------------------------------------------
---------------------c--------------------------------------
-------------------------------------------ag---agtgagagggct
atagtcaccgacattgcaggaacaactcgggatgttgttgaagccaatatcacagtcaaa
ggcatccctgttaccctgcttgatactgcaggtattcgcgacactgaagatgtggtggaa
aagatt------------------------------------------------------
--ggt-------------------------------------------------------
------------------------------------------------------------
------------------------------------------------------------
------------------------------------------------------------
------------------------------------------------------------
------------------------------------------------------------
------------------------------------------------------------
------------------------------------------------------------
------------------------------------------------------------
-------------------
>PAFTOL009297
------------------------------------------------------------
------caggtmt-----------------------------------------------
------------------------------------------------------------
-tagcagtgcctatgctggcccctagatcttatacctgtgaagatgtgattgagcttcaa
tgtcatggtaatgaagtgtgtctgtgccgtgtgctgagagcttgcttagatgctggagca
aaacttgcagaaccaggt------------------------------------------
------------------------------------------------------------
------------------------------------------------------------
------------------------------------------------------------
------------------------------------------------------------
---------------------tttgtggaaaactgtcttcaggttgcaattgttggccgg
cctaatgttggcaagtcaagccttctgaatgcctggagca---ag---agtgagagggct
atagtcaccgacattgcaggaacaactcgggatgttgttgaagccaatatcacagtcaaa
ggtatccctgttaccctgcttgatactgcgggtattcgcgacactgaagatgtcgtggaa
aagatt------------------------------------------------------
--ggagtggagagatctgaagcagttgcactgggtgctgatgttattatcatggcagcaa
gtgctgttgatggttggacagctgatgatagtaagcttctcaacagaattcgttcagcta
---aggaaattcactcttctacgccagtgatacttgtcatcatcaacaaaatcgattgtg
ttc-----------catcagcttgtgctgagagctttaatatcaacggcaatccttttga
tagatgtattcagacatgtgcagttactggtgaaggcctagaagatcttgaggcagctgt
ttcagaggttgtcggtctcaacagaatttctgcgggggggcgaagatggactgt------
caatcagcgacaatgcgagcagctggttcgtgccaaggaggctttattaaggttgaaatc
atcaatggaggaagaattgccgctcgatttctggacgattgatttgagagaagctgtgct
ggctcttggtcagatcagtggagaggacatctctgaagaagttctctccaatatcttcag
caagttttgcattggcaaa
>PAFTOL009299
------------------------------------------------------------
------------------------------------------------------------
------------------------------------------------------------
------------------------------------------------------------
------------------------------------------------------------
------------------------------------------------------------
------------------------------------------------------------
------------------------------------------------------------
------------------------------------------------------------
------------------------------------------------------------
------------------------ctggaaaactgtcttcaggttgcaattgttggccgg
cctaatgttggcaagtcaagccttctgaatgcttggagca---ag---------------
------------------------------------------------------------
------------------------------------------------------------
------------------------------------------------------------
--ggagtggagagatctgaagcagttgcactgggtgctgatgttattatcatgacagcaa
gtgctgttgatggttggacagctgatgatagtaagcttctcaaaagaattcgttcagcta
---as-------------------------------------------------------
------------------------------------------------------------
------------------------------------------------------------
------------------------------------------------------------
-aaacagcgrcaatgcgagcagctggttcgtaccaaggaggctctattaaggttgaaatc
atcaatggaggaagaattgccgcttgatttctggacgattgatttgagagaagctgtgtt
ggctcttggtcagatcagtggagaagacatctctgaagaagtactctccaatatcttcag
caagttttgcattggtaaa
>PAFTOL009301
------------------------------------------------------------
------------------------------------------------------------
------------------------------------------------------------
------------------------------------------------------------
------------------------------------------------------------
------------------------------------------------------------
------------------------------------------------------------
------------------------------------------------------------
------------------------------------------------------------
------------------------------------------------------------
------------------------ctggaaaactgtcttcaggttgcaattgttggccgg
cctaatgttggtaagtcaagccttctgaatgcctggagca---ag---------------
------------------------------------------------------------
------------------------------------------------------------
------------------------------------------------------------
--ggagtggagagatctgaagcagctgcactgggtgctgatgttattatcatgacagcaa
gtgctgttgatggttggacagctgatgatagtaagcttctcaaaagaattcgttcagcta
---ag-------------------------------------------------------
------------------------------------------------------------
------------------------------------------------------------
------------------------------------------------------------
-aaacagagacartgcgagcagctggttcgtaccaaggaggctctattaaggttgaaatc
atcaatggaggaagaattgccgctcgatttctggacgattgatttgagagaagctgtgtt
ggctcttggtcagatcagtggagaagacatctctgaagaagttctctccaatatcttcag
caagttttgcattggtaaa
>PAFTOL009303
------------------------------------------------------------
------caagttt-----------------------------------------------
------------------------------------------------------------
-tagcagtgcctatgctggcccccagatcttatacccgtgaagatgtgattgagcttcaa
tgtcatggtaatgaagtgtgtctgcrccgtgtgctgagagcttgcttagacgctggagca
aaacttgcagaaccaggt------------------------------------------
------------------------------------------------------------
------------------------------------------------------------
------------------------------------------------------------
------------------------------------------------------------
------------------------------------------------------------
---------------------------------------c---ag---agtgagagggct
atagtcactgacattgcaggaacaactcgggatgttgttgaagccaatatcacagtcaaa
ggtatccctgttaccctgcttgatactgcgggtattcgtgacactgaagatgtcgtggaa
aggatt------------------------------------------------------
--ggt-------------------------------------------------------
------------------------------------------------------------
------------------------------------------------------------
------------------------------------------------------------
------------------------------------------------------------
------------------------------------------------------------
------------------------------------------------------------
------------------------------------------------------------
------------------------------------------------------------
-------------------
>PAFTOL009311
------------------------------------------------------------
---------gttt-----------------------------------------------
------------------------------------------------------------
-tactggtgcctatgctggccccaagatcttatacccgtgaagatgtgattgagcttcaa
tgtcatggcaatgaagtttgtctgcgccgtgtgctgagagcttgcttagatgctggggca
agacttgcagaaccaggt------------------------------------------
------------------------------------------------------------
------------------------------------------------------------
------------------------------------------------------------
------------------------------------------------------------
------------------------------------------------------------
------------------------------------------------------------
------------------------------------------------------------
------------------------------------------------------------
------------------------------------------------------------
--ggagtggagaggtctgaagcagttgcattgggtgctgatgttattattatgacagcga
gtgctgttgatggttggacagctgatgatagtaagcttctcagcagaattcattcagcta
---aggaa----------------------------------------------------
------------------------------------------------------------
------------------------------------------------------------
------------------------------------------------------------
----cagagacaatgcgagcagctggttcgtactaaggaggctctacaaaggctgaaatc
atcgatggaggacgaattgccgctcgatttctggacgattgatttgagagaagctgtgct
ggctcttggtcagatcagtggggaggacatatctgaagaaattttgtccaatattttcag
caagttttgcattggtaaa
>PAFTOL009313
------------------------------------------------------------
------caggttt-----------------------------------------------
------------------------------------------------------------
-tagtggtgcctatgctggctccaaggtcttatacccgtgaagatgtgatcgagcttcag
tgtcatggtaatgaagtgtgtctccgccgtgtgctgagagcttgcttagatgctggggca
agacttgctgaaccaggt------------------------------------------
------------------------------------------------------------
---------------ragggsggtttctcktctcttgtcaaatcattccgagaacaatgc
atagagttgctwacygagattgaggcacgccttgattttgaggaygaaatgcccccycta
gacttgatgtcaattacayataaaataaatgcaatggyagaagatgtacaaaaggcactt
gaaactgcaractatgataagcttctycaatctggcttgcaggt----------------
-------------------------------------------aa---agt---------
------------------------------------------------------------
------------------------------------------------------------
-----------------------------------------------ttgtat-tggttg
caggggtagagaggtctgaagcagtcgcgttgggagctgatgtrattattatkacagyca
gtgctgttgatggttggacagctgatgatagtaagcttcttagcagaatttgttcagcta
---aggwga-----------gartggagaaaaagtg---acacacacacatacgcacgcg
cacatacgcacgcacacacacttactcaacgcacgcacacgcggg---caatcctttcga
tagatgtatcaagacatgcgctgttactggtgaaggactagaagatcttgaggtggcaat
ttcagaggttgtaggtctcaataaaatttcttctggggggcgaagatggactgt------
taatcagagacaatgcgagcagttggtgcggacaaaagaggctctattgaggttgaaatc
atcaatggaggaagaactgccacttgatttctggacaattgatttgagagaagccgtgtt
agctcttggtcagatcaatggagaggacatctctgaagaagttctgtctaatatcttcag
caagttttgcatcggtaaa
>PAFTOL009315
------------------------------------------------------------
------------------------------------------------------------
------------------------------------------------------------
------------------------------------------------------------
------------------------------------------------------------
------------------------------------------------------------
------------------------------------------------------------
------------------------------------------------------------
------------------------------------------------------------
------------------------------------------------------------
------------------------------------------------------------
------------------------------------------------------------
------------------------------------------------------------
------------------------------------------------------------
-----------------------------------------------------------g
taggagtgaagaggtctgaagcagttgcattgggtgctgatgtcgtcattatgacagcaa
gtgctgttgatggttggacagctgatgatagcaagcttctcgacagaattcgttcagcc-
------------------------------------------------------------
------------------------------------------------------------
------------------------------------------------------------
------------------------------------------------------------
-gaacagagacaatgcgagcagctggttcgcacgaaggaggctctattaaggttaaagtc
atcaatggaggaagaattgcctctcgatttctggacaattgatttgagagaagctgtgtt
ggctcttggtgagatcagtggagaggacatctctgaagaa--------------------
-------------------
>PAFTOL009319
------------------------------------------------------------
---------gttt-----------------------------------------------
------------------------------------------------------------
-tagtggtgcctatgctagcaccaagatcttatacccgtgaacatgtgattgagcttcaa
tgtcatggtaatgaagtgtgtctccgccgtgtgctgagagcttgcttagatgctggggca
agactagcagaaccaggt------------------------------------------
------------------------------------------------------------
------------------------------------------------------------
------------------------------------------------------------
------------------------------------------------------------
------------------------------------------------------------
------------------------------------------cag---agtgagagagct
attgtcacagacattgctgggacaacacgagatgttgttgaagccaatatcacagttaaa
ggtatccctgttaccctgcttgatactgcaggtattcgtgacacagaagatgtcgtggaa
aakattggttttgggagttgtttctgt-aagttgaatttcaatggtgatgcat-taattg
caggagtggagaggtctgaagcagttgcattgggtgctgatgtcgtcattatgacagcga
gtgctgttgatggttggacagctgatgatagtaagcttctcgacagaattcgttcagtta
---aggagactcactcttctacgcccatgatacttg---tcatcaacaaaattgactgtg
tta-----------aagcatcatttgttgaaagctttaatatcagtggcaatccttttga
tagatgtatcaagacgtgtgcagttactggcgaaggcctagaggatcttgaggcagctat
ttcagaagttgtcggtctcagtaaaatttctgctggggggcgaagatggactgt------
caatcagagacaatgcgagcagctggttcgtacaaaggaggctctactaaggttaaaatc
atcaatggaggaagaattgccactcgatttctggacaattgatttgagagaagctgtgct
ggctcttggtcagatcagtggagaggacatctctgaagaagttctctccaatatcttcag
caagttttgcattggtaaa
>PAFTOL009321
------------------------------------------------------------
---------gttt-----------------------------------------------
------------------------------------------------------------
-tagtagtgcctatgctagcaccaagatcttatacccgtgaagatgtgattgagcttcaa
tgtcatggtaatgaagtatgtctccgccgtgtgctgagagcttgcttggatgctggggca
agacttgcagaaccaggt------------------------------------------
------------------------------------------------------------
---------------yagggaggtttctcatctctggtcaaatcattccggaaacaatgc
atagaattgcttactgagattgaggcgcgcctggattttgaggatgaaatgccaccttta
gacttaatttcaattacaaatacaataaatgtgatggtagaagatgtacaaaaagcgctc
gagacagcagattatgacaagcttctgcaatctggtctgcaggt----------------
-------------------------------------------aa---ag----------
------------------------------------------------------------
------------------------------------------------------------
-------------------------------------------------ktat-tgattg
caggagtggagaggtctgaagcagttgcattgggcgctgatgtcatcattgtgacagcaa
gtgctgttgatggttggacagctgatgatagcaaacttctctacagaattcgttcagcta
---ag-------------------------------------------------------
------------------------------------------------------------
-agatgtatcaagacatgtgcagtgaccggcgaaggcctggaggatcttgaggcggctat
ttcagaagttgttggcctcaataaaatttctgctggagggcgaagatggactgt------
caatcagagacaatgtgagcagctggttcgtaccaaggaggccctactaaggttgaaatc
atcaatagaggaagaattgccgcttgatttctggacgattgatttgagagaagctgtgtt
ggctcttggtcagatcagtggagaggacatctctgaagaagttctctccaatatcttcag
caagtattgcattggtaaa
>PAFTOL013501
------------------------------------------------------------
------------------------------------------------------------
------------------------------------------------------------
------------------------------------------------------------
------------------------------------------------------------
------------------------------------------------------------
------------------------------------------------------------
------------------------------------------------------------
------------------------------------------------------------
------------------------------------------------------------
------------------------------------------------------------
---------------------------------------c---ag---agtgagagggct
atagtcaccgacattgcaggaacaactcgggatgttgttgaagccaacatcacagtcaaa
ggtatccctgttaccctgcttgatactgcaggtattcgcgacactgaagatgtggtggaa
aagatt------------------------------------------------------
--ggagtggagagatctgaagcagttgcactgggtgctgatgttattatcatgacagcaa
gtgctgttgatggttggacagctgatgatagtaagcttctcaacagaattcgttcagcta
---aggaaattcgctcttcgacgcctttgctgtcgg---tttttga--------------
------------------------------------------------------------
------------------------------------------------------------
------------------------------------------------------------
tgagcagcgacaatgtgagcagctggttcgtaccagggaggctctattaaggttgaaatc
atcaatggaggaagaattgccgcycgatttctggacgattgatttgagagaagctgtgtt
ggctcttggtcagatcagtggagaggacatctctgaagaagttctctctaatatcttcag
caagttttgcattggcaaa
>SRR5137211
------------------------------------------------------------
------caggttt-----------------------------------------------
------------------------------------------------------------
-tagcagtgcctatgctggcccccagatcttatacccgcgaagatgtgattgagcttcaa
tgtcatggaaatgaagtgtgtctgcgccgtgtgctgagagcttgcttagacgctggagca
aaacttgcagaaccaggtgagttcactcttcgcgcttttcttaatggccgcttggatctc
tcggaagcagagaatgtgggaaaacttataacagcaaattctgctggggctgcygatgca
gcactggcagggatccagggcggtttctcatctcttgtcaaatcattccgaaaacaatgc
ataggtttgctaactgagattgaggcacgccttgattttgaggatgaaatgcctccttta
gacttaacttcaattacaaacaaaataaatgaaatggtagaagacgtacagaaggcactt
gaaactgcagattatgacaggcttctgcaatctggcttacaggt----------------
--------------------------------aaagttac---ag---agtgagagggct
atagtcactgacattgcaggaacaactcgggatgttgttgaagccaatatcacagtcaaa
ggtatccctgttaccctgcttgatactgcgggtattcgcgacactgaagatgttgtggaa
aggatt------------------------------------------------------
--ggtaag----------------------------------------------------
------------------------------------------------------------
------------------------------------------------------------
------------------------------------------------------------
------------------------------------------------------------
------------------------------------------------------------
-aaacagcgacaatgcgagcagctggttcgtaccaaggaggctctgttaaggttgaaatc
atcaatggaggaagaattgcctctcgatttctggacgattgatttgagagaagctgtgtt
ggctcttggtcagatcagtggagaagacatctctgaagaagttctctccaatatcttcag
caagttttgcattggtaaa
>SRR5137212
------------------------------------------------------------
------caggttt-----------------------------------------------
------------------------------------------------------------
-tagcggtgcctatgctggcccctagatcttatacccgtgaagacgtgattgagcttcaa
tgtcatggtaatgaagtgtgtctgcgccgtgtgctgagagcttgcttagatgctggagca
agacttgcagagccaggtgagttcactcttcgcgcttttcttaatggtcgcttggatctc
tcggaagcagagaatgtgggaaaacttataacagcaaattctgctggggctgctgatgca
gcattatcagggatccagggcggtttctcagctcttgtcaaatcattccgaaaacaatgc
atagagttgcttactgagattgaggcacgccttgattttgaggatgaaatgcctccttta
gacttgacttcaattacaaataaaataaatgcaatggtagaagacatacagaaggcactt
gaaactgcagattatgacaggcttctgcaatctggcttacaggt----------------
--------------------------------aaagtta---------------------
------------------------------------------------------------
------------------------------------------------------------
------------------------------------------------------------
------------------------------------------------------------
------------------------------------------------------------
------------------------------------------------------------
------------------------------------------------------------
------------------------------------------------------------
------------------------------------------------------------
------------------------------------------------------------
------------------------------------------------------------
------------------------------------------------------------
-------------------
>SRR5137213
------------------------------------------------------------
------------------------------------------------------------
------------------------------------------------------------
------------------------------------------------------------
------------------------------------------------------------
---------------ggtgagttcactcttcgcgcttttcttaatggccgcttggatctc
tcggaagcagagaatgtgggaaaacttataacagcaaactctgctggggcagctgatgca
gcactggcagggatccagggcggtttctcatctcttgtcaaatcattccgaaaacaatgc
ataggtttgctaactgagattgaggcacgccttgattttgaggatgaaatgcctccttta
gacttaacttcaattacaaacaaaataaatgaaattgtagaagacgtacagaaggcactt
gaaactgcagattatgacaggcttctgcaatctggcttacaggt----------------
------------------------------------------------------------
------------------------------------------------------------
------------------------------------------------------------
---------------------------------aaagttagatgacaatatat-ttgttg
caggagtggagagatctgaagcagttgcactgggtgctgatgttattatcatgacagcaa
gtgctgttgatggttggacagctgatgatagtaagcttctcaaaagaattcgttcagcta
---aggaaattcactcttctacgccagttatacttg---tgatcaacaaaattgattgtg
ttc-----------catcagcttgtgctgagagctttgatatcaacgccaatccttttga
tagatgtattcagacatgtgcagtaaccggtgaaggcctggaagatcttgaggcagctat
ttcagaggttgtcggtctcaacagaatttctgcaggggggcggagatggactgt------
caatcagagacaatgcgagcagctggttcgtaccaaggaggctctattaaggttgaaatc
atcaatggaggaagaattgccactcgatttttggacgattgatttgagagaagctgtgtt
ggctcttggtcagatcagcggagaagacatctctgaagaagttctctccaatatcttcag
caagttttgcattggtaaa
>SRR7905849
tggcgacccataagccatgttgttgagtatggtgtggttctggattgcaatggcaatgtc
gttgatgaggttt-----------------------------------------------
------------------------------------------------------------
-tagcggtgcctatgctggctcctagatcttatacccgtgaagatgtgattgagcttcaa
tgtcatggtaatgaagtttgtctgcgccgtgtgctaagagcttgcttagacgctggagca
gcacttgcaaaaccaggtgaattcactcttcgcgcttttcttaatggtcgcstggatctc
tcggaagcagagtatgtggggaaacttgtaacggcaaattctactggggctgctgatgca
gcgctagcagggatccagggcggtttctcatctcttgtcaaatcattccgaaaacaatgc
atagagttgcttactgagattgaggcacgccttgattttgaggatgaaatgcctccttta
gacttaactttaattacaaataaaataaatgcaatggtagaagacgtacagaaggcactt
gaaactgcagattatgacaggcttctgcaatctggcttacaggttgcaattgttggccgg
cctaatgttggcaagtcaagccttctgaatgcctggagca---ag---agtgagagagct
atagtcaccaacattgcaggaacaactcgggatgttgttgaagccaatatcrcagttaaa
ggcatccctgttaccctgcttgatactgcaggtattcgcgacactgaagatgttgtggaa
aagatcgg----------------------------------------------------
-aggagtgcagagatctgaagcagttgcactgggtgctgatgttattatcatgacagcaa
gtgctgttgatggttggacagctgatgatagtaagcttctcaacagaattcattcagcta
---aggaaattcactcttctacgccagtgatacttg---tcatcaacaaaattgattgtg
ttc-----------catcagcttgcgctgagagctttaatatcgacgccaatccttttga
tagatgtattcagacatgtgcagttaccggtgaaggcctagaagatcttgaggaagctgt
ttcagaggttgtcggtctcaacagaatttctgcggggggacgaagatggactgt------
caaccagagacaatgcgagcagctggttcgtgccaaggaggcactactacggctgaaatc
atcaatggaggaagaattgccgctygatttctggacgattgatttgagagaagctgtgtt
ggctcttggtcagatcagtggagaggacatctctgaagaagttctctmcaatatcttcac
caagttttgcattggtaaa
>SRR7905861
tggcgacccataagccatgttgttgagtatggtgtagttctggattccaatggcaatgtt
gttgatgaggttt-----------------------------------------------
------------------------------------------------------------
-tagcagtgcctatgctggcccccagatcttatacccgtgaagatgtgattgagcttcaa
tgtcatggtaatgatgtgtgtctgygtcgtgtgctgagagcttgcttagacgctggagca
aaacttgcagaaccaggtgagttcactcttcgcgcttttcttaatggacgcttggatctc
tcggaagcagagaatgtgggaaaacttataacagcaaattctgctggggctgctgatgca
gcactggcagggatccagggcggtttctcatctcttgtcaaatcattccgaaaacaatgc
ataggtttgctarctgagattgaggcacgccttgattttgaggatgaaatgcctccttta
gacttaacttcaattacaaacaaaataaatgaaatggtagaagatgtacagaaggcactt
gaaactgcagattatgacaggcttctgcaatctggcttacaggttgcaattgttggccgg
cctaatgttggcaagtcaagccttctgaatgcctggagca---ag---agtgagagggct
atagtcaccgacattgcaggaacaactcgggatgttgttgaagccaatatcacagtcaaa
ggtatccctgttaccctgcttgatactgcgggtattcgcgacactgaagatgtcgtggaa
aggattgg----------------------------------------------------
-aggagtggagagatctgaagcagttgcactgggtgctgatgttattatcatgacagcaa
gtgctgttgatggctggacagstgatgatagtaagcttctcaaaagaattcgttcagcta
---aggmaattcactcttctacgccagttatacttg---tcatcaacaaaattgattgtg
ttc-----------catcagcttgcgctgagagctttaatatcaccgccaatccttttga
tagatgtattcagacatgtgcagttactggtgaaggcctagaagatcttgaggcagcygt
ttcagaggttgtcggtctcaacagaatttmtgtggggggacgaagatggactgt------
caatcagcgacaatgcgagcagctggttcgtaccaaggaggctctattaaggttgaaatc
atcaatggaggaagaattgccgctcgatttctggacgattgatttgagagaagctgtgtt
ggctcttggtcagatcagtggagaagacatctctgaagaagttctctccaatatcttcag
caagttttgcattggtaaa
>SRR7905862
tggcgacccattagccatgttgttgagtatggtgtggttctggattgcaatggcaatgtt
gttgatgaggttt-----------------------------------------------
------------------------------------------------------------
-tagcrgtgcctatgctggcccctagatcttatacccgtgaagatgtgattgagcttcaa
tgtcatggtaatgaagtgtgtctgcgccgtgtgctgagagcttgcttagatgctggggcg
agacttgcagaaccaggtgagttcactcttcgcgcttttcttaatggtcggttggatctc
tcagaagcagagaatgtgggaaagctcatarcggcaaattctgctggcgctgctgatgcg
gcactsgcagggatccagggcggtttctcatctcttgtcaaatcattccgaaaacaatgc
atggagttgcttactgagattgaggcacgccttgattttgaggatgaaatgcctccytta
gacttgacttcaattgcaaatraaataaatgcaatggtagaagcygtacagaaagcactt
gaaactgcagattatgacaggcttctgcaatctggtttacaggttgcaattgttggtcgg
cctaatgttggcaagtcaagccttytgaatgcctggagca---ag---agtgagagagct
atagtcaccgacattgcaggaacaacwcgggatgttgttgaagccaatatcacagttaaa
ggtatccctgttaccctgcttgacactgcrggtattcgtgacactgaagatgtcgtggaa
aggattgg----------------------------------------------------
-aggrgtggagagatctgaagcagtcgcactkggtgctgatgttattatcatgacagcaa
gtgctgttgatggttggacagctgawgatagtaaccttctcgacagaattcgttcagcta
---aagaaattcrcagttctacgccagtgatacttg---tcatcaacaaaattgattgtg
ttc-----------tatcagctggtrytgagagctttaatatcarcgccaatccttttga
tagatgtattcagacgtgtgcagttacyggtgaaggcctagaagatcttgargcagctgt
tgcagaggttgttggtctcaacagaatttctgcggggggrcgaagatggactgt------
caatcagagacaatgcgagcagctggtkcgcaccaaggaggctctactaaggttgaaatc
atcaatggaggaagaattgccrcttgatttctggacgattgatttgagagaagctgtgtt
ggctcttggtcagatcagtggagaggatgyatctgaggaagttctctccaatatcttcag
caagttttgcattggtaaa
>SRR8327214
tggcgacccataagccatgttgttgagtatggtgtggttctggattccaatggcaatgtt
gttgatgaggttt-----------------------------------------------
------------------------------------------------------------
-tagcagtgcctatgctggcccccagatcttatacccgtgaagatgtgattgagcttcaa
tgtcatggtaatgaagtgtgtctgcgccgtgtgcttagagcttgcttagatgctggagca
aaacttgcagaaccaggtgagttcactcttcgcgcttttcttaatggccgcttggatctc
tyggaagcagagaatgtgggaaaacttataacagcaaattctgctggggctgctgatgca
gcactggcagggatccagggcggtttctcatctcttgtcaaatcattcmgaaaacaatgc
ataggtttgctaactgagattgaggcacgccttgattttgaggatgaaatgcctccttta
gacttaacttcaattacaaacaaaataaatgaaatggtagaagacgtacagaaggcactt
gaaactgcagattatgacaggcttctacaatctggcttacaggttgcaattgttggccgg
cctaatgttggcaagtcaagccttctgaatgcctggagca---agcttagtgagagggct
atagtcactgacattgcaggaacaactcgggatgttgttgaagccaatatcacagtcaaa
ggtgtccctgttaccctgcttgatactgcgggtattcgygacactraagatgtcgtggaa
aggatt------------------------------------------------------
--ggagtggagagatctgaagcagttgcactgggtgctgatgttattatcatgacagcaa
gtgctgttgatggctggacagctgatgatagtaagcttctcaaaagaattcgttcagcta
---aggaaattcactcttctacgccagttatacttg---tcatcaacaaaattgattgtg
wtc-----------catcagcttgygctgagagctttaatatcaacgccaatccttttga
tagatgtattcagacatgtgcagttactggtgaaggcctagaagatcttgaggcagctgt
ttcagaggttgtcggtctcaacagaatttctgcrgggggacgaagatggactgt------
caatcagcgacaatgcgagcagctggttcgtaccaaggaggctctattaaggttgaaatc
atcaatggaggaagaattgccgctcgatttctggacgattgatttgagagaagctgtgtt
ggctcttggtcagatcagtggagaagacatctctgaagaagttctctccaatatcttcag
caagttttgcattggtaaa
